# Supplementary material for: Connectomics Analysis Reveals First-, Second-, and Third-Order Thermosensory and Hygrosensory Neurons in the Adult Drosophila Brain
Source: Curr Biol. 2020 Aug 17;30(16):3167–3182.e4. doi: 10.1016/j.cub.2020.06.028 (PMC7443704; doi:10.1016/j.cub.2020.06.028)
Supplement: Data S1. Skeletons and Meshes, Related to STAR Methods — marin2020-skeletons contains files describing the morphology of each neuron in this study (in FAFB14 space, .swc format). glomeruli_meshes contains the glomerular meshes (in FAFB14 space, .stl format). neuropil_meshes contains the glomerular meshes (in FAFB14 space, .stl format). [file mmc5.zip › VP_SI/marin2020-skeletons/8820702.swc]

# SWC format file
# based on specifications at http://www.neuronland.org/NLMorphologyConverter/MorphologyFormats/SWC/Spec.html
# Created by nat::write.neuron.swc
# PointNo Label X Y Z Radius Parent 
1 0 453431 77991 134760 2360 -1
2 0 453399 77951 134920 -1 1
3 0 453175 77719 135160 -1 2
4 0 453231 77831 135480 -1 3
5 0 453303 78103 135720 -1 4
6 0 453663 78655 135960 -1 5
7 0 453879 79063 136200 -1 6
8 0 453743 79399 136440 -1 7
9 0 453991 79807 136680 -1 8
10 0 454087 80047 136880 -1 9
11 0 454335 80399 137040 -1 10
12 0 454543 80635 137160 -1 11
13 0 454535 80763 137320 -1 12
14 0 454555 80719 137520 -1 13
15 0 454555 80663 137680 -1 14
16 0 454515 80687 137840 -1 15
17 0 454503 80595 137960 -1 16
18 0 454515 80779 138120 -1 17
19 0 454503 80899 138280 -1 18
20 0 454507 81071 138360 -1 19
21 0 454511 81131 138480 -1 20
22 0 454503 81291 138520 -1 21
23 0 454539 81155 138680 -1 22
24 0 454427 81223 138840 -1 23
25 0 454475 81399 139000 -1 24
26 0 454499 81559 139160 -1 25
27 0 454575 81803 139240 -1 26
28 0 454907 82971 139280 -1 27
29 0 454939 82887 139440 -1 28
30 0 454975 82883 139640 -1 29
31 0 454919 82775 139840 -1 30
32 0 454835 82719 140040 -1 31
33 0 454715 82703 140240 -1 32
34 0 454667 82691 140400 -1 33
35 0 454591 82595 140520 -1 34
36 0 454867 82999 140600 -1 35
37 0 454895 82915 140760 -1 36
38 0 454819 82951 140960 -1 37
39 0 454707 83027 141160 -1 38
40 0 454547 83139 141360 -1 39
41 0 454443 83215 141560 -1 40
42 0 454323 83243 141760 -1 41
43 0 454299 83323 141960 -1 42
44 0 454323 83507 142120 -1 43
45 0 454331 83667 142280 -1 44
46 0 454371 83839 142440 -1 45
47 0 454283 84051 142600 -1 46
48 0 454215 84227 142760 -1 47
49 0 454187 84427 142920 -1 48
50 0 454167 84559 143080 -1 49
51 0 454187 84675 143240 -1 50
52 0 454251 84783 143400 -1 51
53 0 454143 84599 143560 -1 52
54 0 453983 84475 143760 -1 53
55 0 454027 84415 144080 -1 54
56 0 454055 84467 144240 -1 55
57 0 454023 84551 144400 -1 56
58 0 453991 84675 144560 -1 57
59 0 454015 84771 144720 -1 58
60 0 454055 84839 144880 -1 59
61 0 454023 84975 145040 -1 60
62 0 453943 85167 145200 -1 61
63 0 453923 85319 145320 -1 62
64 0 453875 85443 145440 -1 63
65 0 453815 85599 145600 -1 64
66 0 453755 85739 145720 -1 65
67 0 453735 85799 145760 -1 66
68 0 453659 85991 145920 -1 67
69 0 453443 86219 146000 -1 68
70 0 453771 86011 146200 -1 69
71 0 453767 86083 146360 -1 70
72 0 453687 86223 146480 -1 71
73 0 453619 86287 146600 -1 72
74 0 453467 86435 146760 -1 73
75 0 453387 86599 146920 -1 74
76 0 453267 86799 147080 -1 75
77 0 453211 86931 147240 -1 76
78 0 453307 86883 147400 -1 77
79 0 453251 87139 147560 -1 78
80 0 453035 87315 147720 -1 79
81 0 452867 87411 147880 -1 80
82 0 452875 87579 148040 -1 81
83 0 452883 87683 148160 -1 82
84 0 452843 87711 148280 -1 83
85 0 452159 87827 148320 -1 84
86 0 452027 87799 148480 -1 85
87 0 451955 87771 148640 -1 86
88 0 451803 87767 148800 -1 87
89 0 451711 87811 148960 -1 88
90 0 451651 87827 149120 -1 89
91 0 451615 87875 149240 -1 90
92 0 451535 87947 149400 -1 91
93 0 451435 87999 149520 -1 92
94 0 451519 88179 149600 -1 93
95 0 451587 88327 149640 -1 94
96 0 451675 88527 149680 -1 95
97 0 451755 88739 149720 -1 96
98 0 451875 88923 149760 -1 97
99 0 451963 89067 149800 -1 98
100 0 452035 89227 149840 -1 99
101 0 452111 89423 149880 -1 100
102 0 452147 89591 149920 -1 101
103 0 452247 89807 150000 -1 102
104 0 452291 89927 150080 -1 103
105 0 452275 90075 150120 -1 104
106 0 452287 90211 150200 -1 105
107 0 452251 90163 150280 -1 106
108 0 452175 90107 150320 -1 107
109 0 452095 89975 150360 -1 108
110 0 451999 89891 150400 -1 109
111 0 451943 89811 150440 -1 110
112 0 451891 89667 150480 -1 111
113 0 451759 89471 150520 -1 112
114 0 451683 89303 150560 -1 113
115 0 451591 89183 150600 -1 114
116 0 451503 89015 150640 -1 115
117 0 451291 88659 150720 -1 116
118 0 451251 88683 150760 -1 117
119 0 451135 88791 150960 -1 118
120 0 451087 88887 151160 -1 119
121 0 451015 88983 151360 75 120
122 0 450851 89087 151560 75 121
123 0 450807 89123 151760 75 122
124 0 450739 89151 151960 75 123
125 0 450739 89239 152120 75 124
126 0 450687 89395 152280 120 125
127 0 450615 89543 152440 120 126
128 0 450535 89695 152600 107 127
129 0 450399 89815 152720 120 128
130 0 450247 89895 152880 81 129
131 0 450179 89971 153040 120 130
132 0 450143 90071 153200 120 131
133 0 450099 90251 153360 153 132
134 0 450027 90467 153520 150 133
135 0 449895 90579 153640 135 134
136 0 449819 90799 153760 102 135
137 0 449815 91003 153920 98 136
138 0 449787 91103 154080 51 137
139 0 449715 91243 154240 51 138
140 0 449675 91319 154400 124 139
141 0 449619 91535 154560 91 140
142 0 449455 91667 154720 75 141
143 0 449383 91811 154840 102 142
144 0 449259 91895 154960 107 143
145 0 449107 92063 155120 128 144
146 0 449003 92163 155280 128 145
147 0 448931 92363 155440 124 146
148 0 448879 92499 155560 98 147
149 0 448759 92591 155720 75 148
150 0 448735 92671 155840 75 149
151 0 448687 92835 155960 91 150
152 0 448695 93075 156080 102 151
153 0 448691 93211 156200 102 152
154 0 448651 93479 156280 107 153
155 0 448647 93695 156400 107 154
156 0 448679 93883 156480 157 155
157 0 448679 93955 156560 157 156
158 0 448627 94151 156640 166 157
159 0 448603 94231 156720 148 158
160 0 448507 94415 156800 160 159
161 0 448419 94655 156880 139 160
162 0 448439 94951 156960 102 161
163 0 448575 95263 157040 120 162
164 0 448747 95455 157120 135 163
165 0 448887 95803 157200 141 164
166 0 449027 96047 157280 148 165
167 0 449131 96211 157360 122 166
168 0 449219 96407 157440 160 167
169 0 449319 96711 157480 140 168
170 0 449543 97195 157560 120 169
171 0 449623 97299 157680 102 170
172 0 449691 97531 157800 136 171
173 0 449819 97843 157920 115 172
174 0 449895 98047 158040 120 173
175 0 449863 98227 158160 91 174
176 0 449999 98591 158280 98 175
177 0 449991 98771 158440 98 176
178 0 449991 98967 158560 75 177
179 0 450011 99159 158640 64 178
180 0 450019 99411 158760 75 179
181 0 449987 99599 158840 75 180
182 0 450011 99911 158920 102 181
183 0 450023 100131 159000 102 182
184 0 450115 100467 159120 86 183
185 0 450103 100699 159280 102 184
186 0 450083 100827 159440 102 185
187 0 450123 100999 159600 102 186
188 0 450179 101163 159720 81 187
189 0 450115 101271 159840 71 188
190 0 450183 101551 159880 51 189
191 0 450267 101959 159800 91 190
192 0 450291 102155 159640 122 191
193 0 450343 102223 159440 120 192
194 0 450443 102311 159280 128 193
195 0 450551 102335 159120 128 194
196 0 450571 102343 158920 128 195
197 0 450611 102319 158760 90 196
198 0 450683 102343 158600 90 197
199 0 450839 102379 158440 81 198
200 0 450947 102351 158280 86 199
201 0 451107 102279 158120 101 200
202 0 451259 102275 157960 124 201
203 0 451379 102323 157800 124 202
204 0 451571 102363 157640 81 203
205 0 451767 102411 157520 86 204
206 0 451915 102591 157360 122 205
207 0 451999 102671 157200 81 206
208 0 452119 102743 157080 81 207
209 0 452199 102691 156880 45 208
210 0 452343 103123 156760 96 209
211 0 452487 103607 156680 91 210
212 0 452527 103939 156600 120 211
213 0 452579 104263 156480 108 212
214 0 452623 104231 156280 108 213
215 0 452643 104223 156120 81 214
216 0 452775 104647 156040 150 215
217 0 452355 105399 156000 122 216
218 0 452043 106323 156040 108 217
219 0 451655 107043 156120 91 218
220 0 451435 107375 156240 102 219
221 0 450979 107527 156080 40 220
222 0 450611 107515 156000 86 221
223 0 450079 107307 156120 104 222
224 0 449451 107211 156160 81 223
225 0 449203 107175 156200 137 224
226 0 448128 106816 156080 175 225
227 0 447872 106880 156160 190 226
228 0 447616 106912 156200 71 227
229 0 447360 106912 156200 104 228
230 0 447200 107040 156400 122 229
231 0 446976 107104 156560 91 230
232 0 446752 107104 156680 101 231
233 0 446528 107200 156840 122 232
234 0 446336 107328 157040 81 233
235 0 446176 107424 157240 128 234
236 0 446016 107392 157480 90 235
237 0 445856 107392 157680 60 236
238 0 445728 107360 157840 96 237
239 0 445536 107136 157840 40 238
240 0 445344 106944 157840 51 239
241 0 445120 106784 157840 40 240
242 0 444896 106592 157840 32 241
243 0 444736 106400 157760 32 242
244 0 444576 106240 157640 64 243
245 0 444320 106144 157560 51 244
246 0 444064 106080 157440 60 245
247 0 443808 106048 157320 75 246
248 0 443648 106080 157120 60 247
249 0 443488 106080 156920 32 248
250 0 443296 106080 156720 64 249
251 0 443200 105984 156480 75 250
252 0 443104 105984 156200 81 251
253 0 442976 106080 155960 75 252
254 0 442752 106112 155840 120 253
255 0 442560 106176 155680 71 254
256 0 442304 106272 155640 80 255
257 0 442048 106368 155640 75 256
258 0 441792 106432 155600 81 257
259 0 441568 106560 155560 91 258
260 0 441312 106624 155560 101 259
261 0 441056 106560 155600 194 260
262 0 440896 106752 155440 75 261
263 0 440640 106816 155400 81 262
264 0 440448 106848 155200 51 263
265 0 440256 106880 155040 45 264
266 0 440032 106848 154920 51 265
267 0 439776 106848 154920 64 266
268 0 439520 106976 154960 108 267
269 0 439264 106976 155000 75 268
270 0 439008 107072 155080 60 269
271 0 438912 107168 155160 75 270
272 0 445728 107392 158120 64 238
273 0 445728 107552 158320 143 272
274 0 445664 107712 158520 107 273
275 0 445632 107712 158800 104 274
276 0 445536 107808 159040 120 275
277 0 445536 107968 159240 101 276
278 0 445536 108064 159520 104 277
279 0 445440 108096 159760 86 278
280 0 445408 108096 160040 40 279
281 0 445248 108160 160280 135 280
282 0 445088 108288 160480 189 281
283 0 444928 108320 160680 108 282
284 0 444736 108448 160880 86 283
285 0 444544 108512 161080 80 284
286 0 444288 108512 161120 60 285
287 0 444064 108512 161240 75 286
288 0 443808 108512 161360 32 287
289 0 443616 108608 161520 60 288
290 0 443424 108768 161600 60 289
291 0 443264 108960 161640 98 290
292 0 443136 109184 161720 102 291
293 0 443104 109440 161800 124 292
294 0 443008 109696 161880 80 293
295 0 442880 109920 161960 90 294
296 0 442656 110080 162040 75 295
297 0 442464 110272 162120 60 296
298 0 442240 110432 162240 51 297
299 0 442048 110560 162400 32 298
300 0 441920 110720 162560 45 299
301 0 441792 110912 162760 51 300
302 0 441728 111104 162960 60 301
303 0 441632 111200 163200 140 302
304 0 441504 111296 163400 160 303
305 0 441472 111552 163440 81 304
306 0 441376 111776 163560 51 305
307 0 441216 111936 163720 96 306
308 0 440992 112032 163840 60 307
309 0 440832 112128 163880 40 308
310 0 451443 107591 156320 108 220
311 0 451531 107699 156400 108 310
312 0 451651 107891 156520 120 311
313 0 451775 108083 156560 120 312
314 0 452007 108363 156640 134 313
315 0 452087 108515 156720 176 314
316 0 452167 108679 156840 176 315
317 0 452223 108879 156960 185 316
318 0 452211 109035 157080 140 317
319 0 452263 109223 157200 81 318
320 0 452431 109335 157280 102 319
321 0 452547 109527 157360 108 320
322 0 452299 109811 157400 128 321
323 0 452299 109919 157520 176 322
324 0 451963 110619 157560 140 323
325 0 450971 111751 157520 198 324
326 0 450847 112315 157600 246 325
327 0 450807 112751 157640 224 326
328 0 450699 113371 157680 163 327
329 0 450795 113771 157720 186 328
330 0 450723 114159 157760 160 329
331 0 450775 114935 157800 128 330
332 0 450767 115331 157920 163 331
333 0 450783 115475 158000 163 332
334 0 450883 115835 158040 251 333
335 0 450867 115891 158160 104 334
336 0 450819 116059 158240 104 335
337 0 450807 116291 158360 75 336
338 0 450795 116511 158440 86 337
339 0 451395 116791 158440 32 338
340 0 451643 116667 158360 80 339
341 0 451823 116255 158240 90 340
342 0 452143 115907 158200 75 341
343 0 452395 115803 158160 96 342
344 0 452663 115743 158040 86 343
345 0 453536 115744 157440 45 344
346 0 453696 115904 157240 102 345
347 0 453856 116064 157080 80 346
348 0 453920 116256 156920 137 347
349 0 454080 116416 156720 185 348
350 0 454304 116448 156600 172 349
351 0 454528 116480 156480 197 350
352 0 454784 116544 156480 197 351
353 0 455040 116640 156520 101 352
354 0 455296 116704 156520 64 353
355 0 455488 116864 156480 101 354
356 0 455744 116928 156480 86 355
357 0 456000 116928 156480 86 356
358 0 456000 116864 156640 32 357
359 0 455808 116832 156800 32 358
360 0 456256 116960 156480 75 357
361 0 456512 117056 156480 86 360
362 0 456768 117088 156480 51 361
363 0 457024 117184 156480 51 362
364 0 457280 117216 156400 102 363
365 0 457504 117280 156280 86 364
366 0 457760 117312 156240 150 365
367 0 457952 117440 156080 150 366
368 0 458176 117600 156000 153 367
369 0 458400 117728 155920 75 368
370 0 458624 117728 155800 104 369
371 0 458880 117696 155720 64 370
372 0 459072 117632 155560 96 371
373 0 459328 117568 155520 120 372
374 0 459552 117472 155440 80 373
375 0 459776 117344 155400 102 374
376 0 460032 117280 155320 134 375
377 0 460288 117184 155240 124 376
378 0 460512 117024 155160 120 377
379 0 460736 116992 155000 80 378
380 0 460960 116992 154880 104 379
381 0 461120 117024 154680 64 380
382 0 461344 117056 154560 91 381
383 0 461568 117120 154400 91 382
384 0 461760 117216 154280 140 383
385 0 461696 117408 154480 80 384
386 0 461632 117568 154680 81 385
387 0 461440 117760 154760 51 386
388 0 461440 117824 154800 40 387
389 0 461952 117312 154120 175 384
390 0 462016 117376 154040 176 389
391 0 462272 117280 154040 181 390
392 0 462528 117312 154040 160 391
393 0 462784 117344 154040 156 392
394 0 463040 117280 154040 136 393
395 0 463296 117280 154000 80 394
396 0 463552 117280 153960 75 395
397 0 463712 117152 153800 86 396
398 0 463872 116992 153600 64 397
399 0 464128 116928 153520 75 398
400 0 464384 116928 153480 102 399
401 0 464640 116928 153480 96 400
402 0 464896 116928 153480 107 401
403 0 465152 116832 153440 75 402
404 0 465408 116736 153480 60 403
405 0 465632 116608 153480 86 404
406 0 465888 116576 153560 90 405
407 0 466144 116576 153640 60 406
408 0 466336 116640 153800 45 407
409 0 466592 116672 153880 60 408
410 0 466848 116768 153920 80 409
411 0 467104 116768 153920 102 410
412 0 467360 116768 153920 102 411
413 0 467616 116768 153880 108 412
414 0 467872 116672 153840 101 413
415 0 468128 116640 153840 51 414
416 0 468384 116576 153840 86 415
417 0 468576 116416 153760 107 416
418 0 468768 116224 153680 75 417
419 0 468960 116032 153600 81 418
420 0 469152 115840 153560 148 419
421 0 469344 115680 153480 81 420
422 0 469504 115584 153280 156 421
423 0 469728 115584 153120 131 422
424 0 469792 115584 153040 128 423
425 0 469856 115424 152840 102 424
426 0 469856 115168 152840 51 425
427 0 469632 115008 152840 32 426
428 0 469376 115008 152880 60 427
429 0 469312 115008 152880 51 428
430 0 470048 115584 153080 196 424
431 0 470208 115584 152880 244 430
432 0 470240 115840 152840 194 431
433 0 470176 116096 152760 163 432
434 0 469952 116224 152760 175 433
435 0 469728 116128 152880 178 434
436 0 469504 116032 152960 120 435
437 0 469440 116032 152960 120 436
438 0 461984 117632 154000 128 390
439 0 461824 117792 153880 107 438
440 0 461600 117952 153840 81 439
441 0 461376 118048 153720 75 440
442 0 461152 118176 153560 75 441
443 0 460960 118272 153400 80 442
444 0 460768 118432 153360 107 443
445 0 460544 118560 153320 122 444
446 0 460320 118688 153160 75 445
447 0 460064 118752 153040 71 446
448 0 459808 118848 152960 75 447
449 0 459552 118944 152880 98 448
450 0 459392 119136 152840 60 449
451 0 459200 119296 152760 60 450
452 0 459008 119392 152600 60 451
453 0 458784 119360 152480 75 452
454 0 458528 119328 152560 75 453
455 0 458336 119488 152600 75 454
456 0 458112 119616 152760 51 455
457 0 457888 119680 152880 75 456
458 0 457632 119776 152800 51 457
459 0 457376 119840 152720 71 458
460 0 457120 119840 152640 51 459
461 0 456896 119808 152520 60 460
462 0 456672 119776 152400 32 461
463 0 456448 119776 152240 51 462
464 0 456352 119904 152040 101 463
465 0 456192 120064 151880 98 464
466 0 455968 120128 151760 96 465
467 0 455712 120224 151800 81 466
468 0 455488 120352 151840 40 467
469 0 455328 120512 151960 40 468
470 0 455296 120544 151960 40 469
471 0 451943 116823 158440 51 340
472 0 452039 116863 158520 51 471
473 0 452139 116863 158560 51 472
474 0 452491 117051 158600 51 473
475 0 450487 116731 158400 124 338
476 0 449931 117211 158360 185 475
477 0 448939 118027 158320 178 476
478 0 448223 118891 158360 139 477
479 0 447615 119611 158400 166 478
480 0 447575 120783 158320 128 479
481 0 447539 121227 158200 186 480
482 0 447395 121419 158120 150 481
483 0 447235 121519 157840 98 482
484 0 447159 121503 157720 98 483
485 0 447039 121479 157600 96 484
486 0 446959 121451 157480 96 485
487 0 446208 121216 156840 81 486
488 0 445952 121216 156800 71 487
489 0 445728 121216 156680 75 488
490 0 445504 121152 156520 75 489
491 0 445344 121120 156320 101 490
492 0 445184 121216 156120 122 491
493 0 444992 121312 155960 101 492
494 0 444736 121344 155880 81 493
495 0 444512 121472 155800 91 494
496 0 444320 121600 155680 122 495
497 0 444064 121728 155640 120 496
498 0 443808 121728 155640 80 497
499 0 443648 121760 155440 120 498
500 0 443424 121696 155320 166 499
501 0 443168 121664 155320 160 500
502 0 442912 121664 155240 197 501
503 0 442688 121536 155240 107 502
504 0 442432 121632 155240 81 503
505 0 442176 121536 155120 135 504
506 0 442016 121408 154920 176 505
507 0 441792 121536 154840 96 506
508 0 441600 121568 154680 98 507
509 0 441344 121536 154600 75 508
510 0 441088 121568 154480 90 509
511 0 440832 121568 154440 115 510
512 0 440608 121664 154360 183 511
513 0 440416 121696 154160 104 512
514 0 440256 121696 153960 51 513
515 0 440000 121696 153960 101 514
516 0 439744 121824 153960 81 515
517 0 439584 122016 153840 122 516
518 0 439360 122144 153760 131 517
519 0 439168 122368 153760 107 518
520 0 438912 122464 153760 80 519
521 0 438688 122624 153760 75 520
522 0 438464 122816 153720 102 521
523 0 438240 122944 153680 81 522
524 0 437984 123008 153680 51 523
525 0 437760 123200 153680 60 524
526 0 437568 123328 153560 71 525
527 0 437504 123328 153560 32 526
528 0 447415 121771 158160 120 482
529 0 447075 122651 158200 124 528
530 0 447103 123091 158240 134 529
531 0 447067 123599 158320 101 530
532 0 447051 124023 158360 120 531
533 0 447083 124243 158440 120 532
534 0 447063 124435 158520 131 533
535 0 447099 124483 158600 115 534
536 0 447027 124655 158680 115 535
537 0 446807 125075 158720 122 536
538 0 446823 125731 158720 160 537
539 0 446923 126011 158640 150 538
540 0 446971 126147 158520 172 539
541 0 447099 126207 158400 172 540
542 0 447055 126327 158240 178 541
543 0 446999 126327 158080 178 542
544 0 446951 126411 157880 166 543
545 0 446919 126523 157720 166 544
546 0 446815 126595 157520 143 545
547 0 446871 126631 157360 239 546
548 0 446885 126715 157200 239 547
549 0 446893 127043 157000 81 548
550 0 447013 127319 156920 51 549
551 0 447309 127559 156800 96 550
552 0 447573 127655 156680 115 551
553 0 447653 127731 156560 115 552
554 0 447829 127923 156400 137 553
555 0 447993 128071 156280 115 554
556 0 448077 128191 156160 189 555
557 0 448197 128375 156040 189 556
558 0 448205 128515 155920 160 557
559 0 448215 128711 155800 185 558
560 0 448223 128803 155680 160 559
561 0 448267 128915 155560 160 560
562 0 448283 129007 155400 175 561
563 0 448399 129235 155280 235 562
564 0 448423 129351 155160 228 563
565 0 448479 129495 155040 228 564
566 0 448503 129675 154960 196 565
567 0 448467 129855 154880 207 566
568 0 448363 130135 154800 166 567
569 0 448321 130327 154680 86 568
570 0 448313 130491 154560 98 569
571 0 448229 130571 154440 98 570
572 0 448029 130671 154280 163 571
573 0 448025 130679 154120 185 572
574 0 447953 130735 153960 135 573
575 0 447883 130779 153800 135 574
576 0 447731 130803 153640 150 575
577 0 447515 130851 153520 163 576
578 0 447371 130795 153320 156 577
579 0 447283 130779 153160 163 578
580 0 447283 130783 153000 163 579
581 0 447259 130799 152840 148 580
582 0 447227 130803 152680 98 581
583 0 447139 130691 152520 98 582
584 0 447055 130631 152360 115 583
585 0 446991 130599 152160 108 584
586 0 447047 130519 152000 143 585
587 0 447091 130507 151840 143 586
588 0 447171 130599 151680 134 587
589 0 447207 130711 151520 134 588
590 0 447367 130831 151360 153 589
591 0 447663 131059 151200 164 590
592 0 447755 131239 151080 178 591
593 0 447815 131259 150960 178 592
594 0 447911 131343 150800 80 593
595 0 448083 131587 150680 80 594
596 0 448199 131783 150640 64 595
597 0 448327 132007 150600 64 596
598 0 448403 132175 150560 51 597
599 0 448649 132545 150480 80 598
600 0 448791 132755 150440 86 599
601 0 448919 132911 150400 86 600
602 0 449143 133251 150320 80 601
603 0 449253 133537 150200 102 602
604 0 449229 133657 150080 102 603
605 0 449127 133431 149920 102 604
606 0 448983 132907 149760 60 605
607 0 449239 132735 149720 64 606
608 0 449283 132539 149680 64 607
609 0 449279 132443 149640 131 608
610 0 449167 132235 149560 131 609
611 0 449351 132223 149440 131 610
612 0 449627 132255 149320 128 611
613 0 449827 132215 149200 150 612
614 0 449971 132231 149120 150 613
615 0 450069 132297 148960 139 614
616 0 450221 132337 148840 120 615
617 0 450401 132413 148680 115 616
618 0 450485 132501 148520 115 617
619 0 450565 132601 148400 115 618
620 0 450737 132629 148240 96 619
621 0 450877 132757 148080 96 620
622 0 451009 132757 147960 136 621
623 0 451105 132665 147840 136 622
624 0 451217 132609 147720 163 623
625 0 451305 132589 147560 115 624
626 0 451557 132609 147400 75 625
627 0 451809 132725 147240 160 626
628 0 452089 132957 147120 156 627
629 0 452747 133259 147000 60 628
630 0 453211 133563 146960 80 629
631 0 453559 133883 146920 122 630
632 0 453799 133975 146840 81 631
633 0 453951 134023 146760 40 632
634 0 454063 134079 146720 40 633
635 0 454161 134093 146640 40 634
636 0 454237 134097 146480 60 635
637 0 454309 134133 146320 32 636
638 0 454429 134125 146160 51 637
639 0 454441 134149 145960 104 638
640 0 454693 134345 145880 202 639
641 0 454697 134353 145760 202 640
642 0 454901 134409 145640 140 641
643 0 455053 134477 145560 160 642
644 0 455353 134621 145440 202 643
645 0 455621 134717 145360 176 644
646 0 455973 134861 145280 160 645
647 0 456275 135019 145240 175 646
648 0 456507 135183 145160 122 647
649 0 456827 135347 145080 122 648
650 0 457203 135467 145000 140 649
651 0 457619 135571 144920 156 650
652 0 457787 135595 144840 108 651
653 0 458041 135669 144760 172 652
654 0 458193 135789 144680 172 653
655 0 458305 135857 144600 140 654
656 0 458397 135925 144520 140 655
657 0 458557 135997 144400 120 656
658 0 458805 136129 144320 150 657
659 0 459025 136257 144200 120 658
660 0 459109 136313 144080 122 659
661 0 459237 136365 143960 122 660
662 0 459909 136513 143760 32 661
663 0 460467 136755 143920 -1 662
664 0 461055 137323 143960 -1 663
665 0 461309 137733 143920 51 664
666 0 461517 138141 143760 51 665
667 0 461905 138469 143680 51 666
668 0 462051 138699 143600 86 667
669 0 462151 138843 143520 75 668
670 0 462343 138987 143400 45 669
671 0 462431 139023 143280 45 670
672 0 462491 139007 143240 108 671
673 0 462619 138979 143160 108 672
674 0 462831 138999 143080 136 673
675 0 463067 138959 143000 172 674
676 0 463311 138971 142920 136 675
677 0 463523 138951 142840 178 676
678 0 463763 138927 142760 226 677
679 0 463967 138839 142680 277 678
680 0 464075 138779 142520 208 679
681 0 464271 138715 142360 208 680
682 0 464531 138687 142240 164 681
683 0 464697 138657 142120 137 682
684 0 464933 138585 142000 150 683
685 0 465057 138493 141880 115 684
686 0 465193 138441 141760 120 685
687 0 465349 138389 141640 120 686
688 0 465701 138429 141520 128 687
689 0 465913 138405 141400 108 688
690 0 466121 138289 141280 131 689
691 0 466313 138185 141160 136 690
692 0 467071 137895 141080 189 691
693 0 467227 137843 141000 131 692
694 0 468281 137329 141000 124 693
695 0 468937 136537 141040 160 694
696 0 469215 135703 141000 186 695
697 0 469395 135431 140920 183 696
698 0 469611 135155 140840 200 697
699 0 469755 135075 140720 200 698
700 0 469761 135053 140600 200 699
701 0 469825 134945 140480 166 700
702 0 469913 134873 140320 156 701
703 0 470137 134797 140160 181 702
704 0 470301 134457 140120 181 703
705 0 470417 134313 140040 181 704
706 0 470609 133961 139960 163 705
707 0 470971 133695 139880 164 706
708 0 471191 133471 139840 140 707
709 0 471359 133395 139800 140 708
710 0 471547 133287 139720 163 709
711 0 471683 133251 139640 160 710
712 0 471891 133155 139520 154 711
713 0 472107 133103 139440 120 712
714 0 472431 133091 139360 120 713
715 0 472505 133065 139280 120 714
716 0 472457 132565 139240 80 715
717 0 472673 132489 139120 157 716
718 0 473089 132493 139040 166 717
719 0 473393 132437 138960 214 718
720 0 473513 132321 138800 214 719
721 0 473607 132207 138680 202 720
722 0 473759 132167 138560 202 721
723 0 474091 132051 138480 181 722
724 0 474799 131831 138400 86 723
725 0 474959 131755 138320 86 724
726 0 475675 131451 138240 90 725
727 0 476031 131175 138200 120 726
728 0 476457 131069 138320 136 727
729 0 476799 130971 138400 124 728
730 0 477223 130967 138520 139 729
731 0 477455 131023 138680 139 730
732 0 477683 131151 138800 160 731
733 0 477891 131199 138840 160 732
734 0 478135 131231 138920 150 733
735 0 478307 131279 139040 163 734
736 0 478667 131383 139120 124 735
737 0 478997 131397 139160 150 736
738 0 479449 131433 139240 80 737
739 0 479681 131985 139280 75 738
740 0 479849 132073 139320 134 739
741 0 480031 132127 139400 134 740
742 0 480183 132151 139520 134 741
743 0 480439 132319 139640 120 742
744 0 480703 132355 139760 104 743
745 0 480923 132335 139880 104 744
746 0 481275 132375 140000 128 745
747 0 481511 132399 140120 150 746
748 0 481851 132431 140240 160 747
749 0 482327 132519 140320 160 748
750 0 483293 132705 140360 131 749
751 0 483969 132797 140400 124 750
752 0 484853 132841 140280 160 751
753 0 485077 132849 140200 181 752
754 0 485327 132819 140120 124 753
755 0 485643 132731 140040 115 754
756 0 485867 132707 139920 120 755
757 0 486199 132647 139840 124 756
758 0 486287 132671 139720 124 757
759 0 486403 132711 139600 96 758
760 0 486519 132695 139440 32 759
761 0 486647 132663 139280 32 760
762 0 486641 132265 139240 75 761
763 0 486785 132237 139120 75 762
764 0 486957 132185 138960 75 763
765 0 487225 132061 138840 120 764
766 0 487633 131981 138760 90 765
767 0 487849 131889 138680 75 766
768 0 488005 131809 138560 90 767
769 0 488169 131853 138400 71 768
770 0 488497 131809 138240 71 769
771 0 488861 131905 138160 175 770
772 0 489105 131913 138080 221 771
773 0 489581 131833 138000 256 772
774 0 489853 131693 137920 166 773
775 0 489851 131723 137760 166 774
776 0 489855 131707 137560 166 775
777 0 490387 131483 137520 168 776
778 0 490611 131435 137400 128 777
779 0 490995 131327 137280 120 778
780 0 491591 130967 137240 153 779
781 0 492359 130571 137160 166 780
782 0 493077 130349 137120 128 781
783 0 493677 130073 137080 115 782
784 0 494237 129857 137120 160 783
785 0 494705 129853 137160 124 784
786 0 495391 129615 137200 163 785
787 0 496351 129095 137160 120 786
788 0 496779 128771 137120 128 787
789 0 497185 128365 137000 185 788
790 0 497437 128037 136920 186 789
791 0 497629 127865 136840 226 790
792 0 497749 127717 136760 226 791
793 0 497915 127519 136680 178 792
794 0 498003 127327 136520 32 793
795 0 498071 127251 136360 71 794
796 0 498175 127187 136160 40 795
797 0 498395 127063 136000 107 796
798 0 498635 126939 135880 71 797
799 0 499087 126723 135720 104 798
800 0 499279 126523 135600 136 799
801 0 499413 126365 135520 104 800
802 0 500489 125789 135400 172 801
803 0 501117 125529 135360 178 802
804 0 501715 125531 135280 181 803
805 0 502003 125667 135160 156 804
806 0 502511 125775 135040 102 805
807 0 502693 125853 134920 40 806
808 0 502725 125861 134760 40 807
809 0 503053 125801 134560 221 808
810 0 503393 125753 134360 226 809
811 0 503669 125641 134200 163 810
812 0 504013 125601 134040 115 811
813 0 504329 125481 133880 153 812
814 0 504517 125429 133720 206 813
815 0 504539 125447 133600 206 814
816 0 504435 125363 133360 198 815
817 0 504287 125215 133160 166 816
818 0 504099 124975 133000 122 817
819 0 503991 124863 132840 115 818
820 0 503296 124256 132240 107 819
821 0 503136 124128 132040 108 820
822 0 502976 124064 131840 120 821
823 0 502848 124064 131600 122 822
824 0 502880 124064 131320 150 823
825 0 503136 124064 131320 120 824
826 0 503360 123904 131320 80 825
827 0 503328 123712 131120 120 826
828 0 503296 123712 131080 137 827
829 0 502880 124064 131200 96 824
830 0 502976 124096 130960 104 829
831 0 503136 124096 130760 115 830
832 0 503232 124096 130480 91 831
833 0 503392 124000 130280 175 832
834 0 503552 123968 130080 168 833
835 0 503712 123936 129880 140 834
836 0 503904 123872 129720 157 835
837 0 504128 123872 129600 139 836
838 0 504320 123872 129400 104 837
839 0 504576 123872 129320 192 838
840 0 504768 123968 129160 256 839
841 0 504928 124000 128960 219 840
842 0 505120 124032 128760 204 841
843 0 505312 124096 128600 163 842
844 0 505472 124224 128440 163 843
845 0 505728 124320 128400 209 844
846 0 505952 124448 128320 189 845
847 0 506144 124544 128160 189 846
848 0 506368 124576 128040 176 847
849 0 506624 124576 127960 160 848
850 0 506880 124640 127880 98 849
851 0 507104 124640 127760 102 850
852 0 507328 124512 127720 150 851
853 0 507552 124384 127720 200 852
854 0 507680 124192 127520 226 853
855 0 507936 124320 127520 51 854
856 0 508128 124512 127520 90 855
857 0 508384 124608 127560 80 856
858 0 508640 124608 127560 64 857
859 0 508896 124608 127600 64 858
860 0 509152 124704 127600 91 859
861 0 509408 124736 127640 75 860
862 0 509664 124800 127640 86 861
863 0 509920 124832 127680 107 862
864 0 510176 124864 127680 80 863
865 0 510304 124864 127600 96 864
866 0 510400 124672 127400 81 865
867 0 510400 124512 127200 120 866
868 0 510496 124256 127120 86 867
869 0 510688 124064 127120 32 868
870 0 510912 123936 127080 102 869
871 0 511136 123840 127000 75 870
872 0 511328 123712 126840 96 871
873 0 511488 123744 126640 104 872
874 0 511648 123744 126440 90 873
875 0 511872 123744 126320 120 874
876 0 512128 123808 126200 139 875
877 0 512288 124000 126080 175 876
878 0 512320 124096 125840 137 877
879 0 512416 124256 125640 136 878
880 0 512576 124416 125520 122 879
881 0 512832 124480 125480 120 880
882 0 512992 124544 125280 208 881
883 0 513216 124448 125200 245 882
884 0 513248 124448 125200 241 883
885 0 513472 124480 125080 150 884
886 0 513728 124416 125080 160 885
887 0 513952 124256 125080 136 886
888 0 514208 124128 125040 60 887
889 0 514464 124064 124960 64 888
890 0 514720 124064 124880 60 889
891 0 514976 124128 124880 81 890
892 0 515168 124192 124840 51 891
893 0 513312 124256 125360 192 884
894 0 513376 124032 125480 115 893
895 0 513408 123776 125560 148 894
896 0 513504 123520 125560 166 895
897 0 513696 123328 125680 150 896
898 0 513920 123200 125680 160 897
899 0 514176 123136 125760 136 898
900 0 514432 123040 125800 186 899
901 0 514688 123040 125720 198 900
902 0 514880 123104 125640 166 901
903 0 510304 125120 127640 80 865
904 0 510336 125376 127640 51 903
905 0 510432 125600 127480 81 904
906 0 510592 125824 127360 71 905
907 0 510752 125952 127160 81 906
908 0 510912 126080 126960 75 907
909 0 511072 126240 126800 91 908
910 0 511072 126496 126800 96 909
911 0 511168 126656 126800 128 910
912 0 511360 126816 126760 32 911
913 0 511552 127008 126760 60 912
914 0 511808 127104 126800 204 913
915 0 512064 127136 126880 124 914
916 0 512224 127136 127080 81 915
917 0 512480 127072 127160 40 916
918 0 512544 126816 127120 40 917
919 0 512448 126592 127080 91 918
920 0 511040 126816 126960 157 911
921 0 511104 126976 127200 104 920
922 0 511136 126912 127480 80 921
923 0 510976 126720 127520 86 922
924 0 510816 126560 127520 86 923
925 0 507680 124096 127400 209 854
926 0 507776 123936 127200 101 925
927 0 507936 123776 127000 124 926
928 0 507968 123648 126760 104 927
929 0 507904 123648 126480 131 928
930 0 508032 123616 126240 202 929
931 0 508128 123616 126000 176 930
932 0 508288 123616 125800 209 931
933 0 508384 123680 125560 137 932
934 0 508544 123712 125320 181 933
935 0 508576 123776 125080 186 934
936 0 508576 123808 124800 108 935
937 0 508448 123808 124560 140 936
938 0 508384 123744 124320 178 937
939 0 508384 123552 124120 221 938
940 0 508480 123360 123920 128 939
941 0 508544 123264 123680 189 940
942 0 508736 123328 123480 224 941
943 0 508864 123360 123240 197 942
944 0 508960 123360 122960 226 943
945 0 509024 123424 122720 186 944
946 0 509024 123392 122440 137 945
947 0 509248 123296 122280 160 946
948 0 509376 123296 122040 128 947
949 0 509440 123328 121800 178 948
950 0 509472 123360 121520 120 949
951 0 509472 123424 121240 164 950
952 0 509376 123360 121000 176 951
953 0 509216 123296 120760 131 952
954 0 509120 123168 120520 128 953
955 0 509024 123072 120280 128 954
956 0 508864 122944 120080 168 955
957 0 508800 122912 119840 148 956
958 0 508768 122848 119600 140 957
959 0 508768 122688 119400 139 958
960 0 508640 122592 119160 181 959
961 0 508448 122432 119080 107 960
962 0 508320 122208 118960 32 961
963 0 508192 122016 118800 81 962
964 0 508064 121792 118760 120 963
965 0 507872 121600 118720 91 964
966 0 507744 121440 118560 80 965
967 0 507616 121248 118440 75 966
968 0 507488 121024 118360 80 967
969 0 507392 120768 118280 32 968
970 0 507424 120608 118080 51 969
971 0 507424 120448 117880 32 970
972 0 507584 120288 117680 60 971
973 0 507712 120064 117560 75 972
974 0 507872 119904 117400 120 973
975 0 508064 119712 117360 64 974
976 0 508256 119520 117360 86 975
977 0 508448 119328 117360 64 976
978 0 508512 119264 117360 32 977
979 0 508768 119264 117360 128 978
980 0 509024 119168 117400 81 979
981 0 509280 119104 117400 150 980
982 0 509376 118944 117200 128 981
983 0 509376 118784 117000 150 982
984 0 509280 118528 117000 212 983
985 0 509184 118304 117080 102 984
986 0 509184 118048 117120 40 985
987 0 509184 117856 116920 75 986
988 0 509184 117792 116840 96 987
989 0 508480 119008 117360 32 978
990 0 508288 118816 117360 86 989
991 0 508032 118752 117440 60 990
992 0 507776 118784 117400 40 991
993 0 507776 118656 117160 32 992
994 0 507808 118624 117120 32 993
995 0 508768 122560 119040 172 960
996 0 508960 122496 118880 160 995
997 0 509184 122592 119000 160 996
998 0 509440 122592 119000 178 997
999 0 509632 122464 118840 202 998
1000 0 509824 122368 118680 209 999
1001 0 510080 122368 118800 208 1000
1002 0 510240 122336 119000 303 1001
1003 0 510400 122272 118800 243 1002
1004 0 510624 122144 118760 175 1003
1005 0 510848 122016 118760 86 1004
1006 0 511104 121920 118760 64 1005
1007 0 508960 122560 118640 166 996
1008 0 508928 122496 118400 134 1007
1009 0 508992 122464 118160 157 1008
1010 0 509152 122528 117960 136 1009
1011 0 509280 122688 118160 124 1010
1012 0 509472 122912 118160 40 1011
1013 0 509184 123168 118240 32 1012
1014 0 509152 123168 118240 32 1013
1015 0 509184 122528 117920 120 1010
1016 0 509184 122528 117640 71 1015
1017 0 509216 122528 117360 45 1016
1018 0 509248 122592 117120 64 1017
1019 0 509344 122752 116880 137 1018
1020 0 509472 122848 116640 160 1019
1021 0 509632 122976 116440 178 1020
1022 0 509760 123136 116280 108 1021
1023 0 509920 123232 116080 96 1022
1024 0 510016 123360 115880 175 1023
1025 0 510016 123520 115680 241 1024
1026 0 510048 123712 115480 286 1025
1027 0 509888 123840 115280 297 1026
1028 0 509952 123936 115040 254 1027
1029 0 510112 124096 114920 163 1028
1030 0 510272 124256 114720 139 1029
1031 0 510464 124352 114520 150 1030
1032 0 510592 124512 114360 140 1031
1033 0 510720 124672 114160 164 1032
1034 0 510848 124864 113960 256 1033
1035 0 510848 125024 113760 185 1034
1036 0 510944 125184 113520 185 1035
1037 0 511104 125216 113320 160 1036
1038 0 511264 125216 113120 202 1037
1039 0 511456 125312 112920 226 1038
1040 0 511488 125504 112720 214 1039
1041 0 511680 125664 112640 197 1040
1042 0 511488 125888 112640 91 1041
1043 0 511360 126112 112720 75 1042
1044 0 511296 126336 112880 64 1043
1045 0 511200 126560 112960 71 1044
1046 0 511264 126784 113080 137 1045
1047 0 511296 127040 113200 81 1046
1048 0 511296 127296 113240 51 1047
1049 0 511200 127552 113320 120 1048
1050 0 511168 127808 113400 90 1049
1051 0 511136 128064 113440 40 1050
1052 0 511040 128320 113440 75 1051
1053 0 510912 128544 113520 32 1052
1054 0 510688 128672 113560 32 1053
1055 0 510528 128736 113600 40 1054
1056 0 511776 125504 112440 172 1041
1057 0 511904 125344 112240 208 1056
1058 0 512000 125312 112000 181 1057
1059 0 512000 125216 111760 104 1058
1060 0 511904 125120 111520 141 1059
1061 0 511904 124960 111320 207 1060
1062 0 511648 125056 111360 164 1061
1063 0 511456 125248 111360 160 1062
1064 0 511200 125312 111400 124 1063
1065 0 511008 125504 111400 45 1064
1066 0 511008 125536 111680 64 1065
1067 0 511872 124832 111160 273 1061
1068 0 512000 124640 111320 150 1067
1069 0 511936 124448 111520 86 1068
1070 0 511776 124256 111600 124 1069
1071 0 511520 124288 111640 104 1070
1072 0 511360 124448 111800 163 1071
1073 0 511136 124608 111880 175 1072
1074 0 510912 124736 111880 176 1073
1075 0 510720 124928 111880 150 1074
1076 0 510688 125024 111920 96 1075
1077 0 511808 124800 111080 267 1067
1078 0 511680 124704 110840 181 1077
1079 0 511680 124704 110560 160 1078
1080 0 511680 124640 110280 181 1079
1081 0 511712 124512 110040 181 1080
1082 0 511712 124480 109760 96 1081
1083 0 511680 124512 109480 135 1082
1084 0 511520 124512 109240 51 1083
1085 0 511360 124544 109040 98 1084
1086 0 511264 124544 108760 104 1085
1087 0 511328 124512 108520 104 1086
1088 0 511360 124416 108280 104 1087
1089 0 511392 124352 108040 124 1088
1090 0 511232 124416 107800 124 1089
1091 0 511072 124416 107560 124 1090
1092 0 510912 124416 107360 32 1091
1093 0 510752 124384 107160 45 1092
1094 0 510624 124352 107400 96 1093
1095 0 510528 124352 107640 32 1094
1096 0 510624 124480 107880 75 1095
1097 0 510688 124576 107960 71 1096
1098 0 510720 124384 107120 40 1093
1099 0 510688 124192 106920 32 1098
1100 0 510688 123936 106840 98 1099
1101 0 510816 123680 106840 60 1100
1102 0 511008 123488 106960 51 1101
1103 0 511168 123328 107160 45 1102
1104 0 511232 123264 107240 32 1103
1105 0 510592 124000 106720 163 1100
1106 0 510432 124160 106560 150 1105
1107 0 510432 124256 106320 140 1106
1108 0 510432 124256 106040 178 1107
1109 0 510496 124384 105800 51 1108
1110 0 510560 124544 105600 32 1109
1111 0 510592 124448 105320 80 1110
1112 0 510400 124288 105200 206 1111
1113 0 510176 124256 105040 224 1112
1114 0 509984 124224 104880 160 1113
1115 0 509824 124416 104760 164 1114
1116 0 509696 124416 104520 81 1115
1117 0 509600 124448 104280 140 1116
1118 0 509600 124480 104000 137 1117
1119 0 509568 124576 103760 154 1118
1120 0 509664 124576 103520 200 1119
1121 0 509504 124608 103320 210 1120
1122 0 509344 124544 103120 163 1121
1123 0 509088 124480 103040 157 1122
1124 0 508832 124480 103120 75 1123
1125 0 508480 124416 102840 51 1124
1126 0 508448 124160 102840 32 1125
1127 0 508480 124064 102600 71 1126
1128 0 508608 123936 102400 120 1127
1129 0 508832 124032 102240 102 1128
1130 0 508704 124224 102080 160 1129
1131 0 508448 124128 102080 160 1130
1132 0 508448 123872 102000 122 1131
1133 0 508448 123808 101920 115 1132
1134 0 509728 124480 103400 186 1120
1135 0 509792 124320 103200 166 1134
1136 0 509824 124224 102920 163 1135
1137 0 509824 124064 102680 178 1136
1138 0 509728 123936 102480 163 1137
1139 0 509568 123936 102240 186 1138
1140 0 509344 123936 102040 230 1139
1141 0 509344 123776 101840 168 1140
1142 0 509280 123776 101560 189 1141
1143 0 509280 123648 101320 134 1142
1144 0 509248 123456 101160 96 1143
1145 0 509088 123296 100960 210 1144
1146 0 508928 123200 100720 228 1145
1147 0 508864 123168 100360 135 1146
1148 0 508896 123328 100160 108 1147
1149 0 508928 123456 99920 178 1148
1150 0 508832 123584 99680 124 1149
1151 0 508928 123712 99440 150 1150
1152 0 509024 123904 99240 108 1151
1153 0 509088 124064 99040 150 1152
1154 0 509120 124192 98800 143 1153
1155 0 509184 124352 98600 134 1154
1156 0 509312 124512 98400 150 1155
1157 0 509472 124576 98200 148 1156
1158 0 509536 124736 98000 198 1157
1159 0 509664 124800 97760 227 1158
1160 0 509824 124960 97560 214 1159
1161 0 509952 125088 97320 150 1160
1162 0 510112 125248 97160 178 1161
1163 0 510272 125408 97040 176 1162
1164 0 510432 125472 97240 120 1163
1165 0 510592 125536 97440 98 1164
1166 0 510752 125664 97640 75 1165
1167 0 510880 125792 97840 75 1166
1168 0 510912 125920 98080 122 1167
1169 0 510944 126016 98320 98 1168
1170 0 510912 126144 98560 51 1169
1171 0 510848 126336 98720 86 1170
1172 0 510816 126560 98880 86 1171
1173 0 510784 126720 99080 71 1172
1174 0 510880 126880 99280 104 1173
1175 0 510848 127040 99480 90 1174
1176 0 510944 127200 99680 81 1175
1177 0 511104 127296 99880 137 1176
1178 0 511264 127456 100040 229 1177
1179 0 511360 127648 100240 157 1178
1180 0 511456 127872 100360 178 1179
1181 0 511584 127936 100520 217 1180
1182 0 511552 128000 100800 198 1181
1183 0 511584 128000 101080 178 1182
1184 0 511520 128000 101360 160 1183
1185 0 511456 128128 101600 98 1184
1186 0 511328 128288 101800 81 1185
1187 0 511200 128384 102000 98 1186
1188 0 511072 128448 102240 40 1187
1189 0 510912 128608 102440 71 1188
1190 0 510752 128736 102640 91 1189
1191 0 510560 128832 102800 102 1190
1192 0 510368 129024 102920 90 1191
1193 0 510144 129152 103000 135 1192
1194 0 510016 129312 103200 75 1193
1195 0 509888 129472 103400 163 1194
1196 0 509728 129536 103600 156 1195
1197 0 509664 129536 103880 115 1196
1198 0 509664 129632 104120 150 1197
1199 0 509664 129728 104240 176 1198
1200 0 509792 129568 104400 175 1199
1201 0 509792 129312 104400 190 1200
1202 0 509920 129088 104280 107 1201
1203 0 509888 128832 104280 45 1202
1204 0 509760 128800 104040 128 1203
1205 0 509760 128800 103960 137 1204
1206 0 509632 129952 104360 60 1199
1207 0 509504 130144 104240 51 1206
1208 0 509472 130176 103960 32 1207
1209 0 509472 130176 103680 71 1208
1210 0 509472 130176 103640 71 1209
1211 0 511712 128128 100360 200 1181
1212 0 511712 128288 100160 160 1211
1213 0 511776 128352 99920 197 1212
1214 0 511808 128480 99680 75 1213
1215 0 511808 128640 99480 32 1214
1216 0 511968 128800 99280 81 1215
1217 0 512000 128832 99240 60 1216
1218 0 510176 125408 96880 185 1163
1219 0 510144 125408 96600 160 1218
1220 0 510144 125408 96320 128 1219
1221 0 510240 125408 96080 176 1220
1222 0 510240 125472 95800 75 1221
1223 0 510336 125504 95560 200 1222
1224 0 510368 125568 95320 227 1223
1225 0 510112 125472 95280 140 1224
1226 0 509856 125472 95240 124 1225
1227 0 509600 125536 95200 75 1226
1228 0 509408 125568 95040 80 1227
1229 0 509440 125408 94840 51 1228
1230 0 509568 125280 94680 71 1229
1231 0 510368 125536 95240 175 1224
1232 0 510432 125408 95000 124 1231
1233 1 510586 125600 93880 289 1232
1234 0 510336 125632 92760 140 1233
1235 0 510368 125792 92560 137 1234
1236 0 510336 125952 92320 178 1235
1237 0 510336 125920 92280 168 1236
1238 0 510336 125760 92080 176 1237
1239 0 510304 125632 91840 163 1238
1240 0 510304 125632 91560 131 1239
1241 0 510304 125568 91280 137 1240
1242 0 510272 125504 91040 230 1241
1243 0 510176 125376 90840 209 1242
1244 0 510144 125280 90600 224 1243
1245 0 510144 125248 90320 192 1244
1246 0 510304 125312 90120 176 1245
1247 0 510400 125312 89840 51 1246
1248 0 510400 125312 89560 81 1247
1249 0 510432 125376 89320 163 1248
1250 0 510496 125408 89080 128 1249
1251 0 510656 125408 88880 160 1250
1252 0 510816 125472 88640 148 1251
1253 0 510848 125472 88360 128 1252
1254 0 510912 125440 88120 120 1253
1255 0 511072 125280 87920 98 1254
1256 0 511104 125120 87720 140 1255
1257 0 511104 124992 87480 115 1256
1258 0 510944 124928 87280 32 1257
1259 0 511008 124960 87040 32 1258
1260 0 511168 124800 86880 122 1259
1261 0 511232 124768 86640 181 1260
1262 0 511232 124672 86400 172 1261
1263 0 511296 124672 86120 101 1262
1264 0 511392 124672 85840 101 1263
1265 0 511552 124704 85640 148 1264
1266 0 511744 124768 85480 163 1265
1267 0 511904 124672 85280 122 1266
1268 0 511872 124672 85000 168 1267
1269 0 511840 124608 84760 181 1268
1270 0 511904 124608 84480 186 1269
1271 0 511872 124576 84200 172 1270
1272 0 511872 124544 83920 141 1271
1273 0 511872 124704 83720 32 1272
1274 0 511904 124832 83480 60 1273
1275 0 511904 124960 83240 81 1274
1276 0 511872 125088 83000 40 1275
1277 0 511872 125312 82880 128 1276
1278 0 511712 125472 82680 86 1277
1279 0 511680 125440 82680 80 1278
1280 0 510776 125690 82200 60 1279
1281 0 511712 126144 82480 90 1280
1282 0 511968 126176 82480 120 1281
1283 0 512192 126016 82560 163 1282
1284 0 512352 126176 82400 172 1283
1285 0 512544 126304 82280 210 1284
1286 0 512640 126272 82040 197 1285
1287 0 512800 126272 81840 140 1286
1288 0 512960 126208 81640 237 1287
1289 0 512992 126016 81440 141 1288
1290 0 512960 125792 81280 60 1289
1291 0 512736 125632 81320 128 1290
1292 0 512544 125504 81480 143 1291
1293 0 512288 125568 81560 128 1292
1294 0 512256 125568 81560 124 1293
1295 0 512096 125856 82640 124 1283
1296 0 511424 125184 81560 90 1280
1297 0 511520 125216 81320 122 1296
1298 0 511680 125312 81120 122 1297
1299 0 511808 125408 80920 128 1298
1300 0 511904 125440 80680 101 1299
1301 0 512000 125472 80440 101 1300
1302 0 512224 125504 80240 148 1301
1303 0 512416 125472 80040 124 1302
1304 0 512576 125376 79840 128 1303
1305 0 512736 125312 79640 166 1304
1306 0 512896 125312 79440 160 1305
1307 0 513024 125312 79200 196 1306
1308 0 513152 125344 78960 208 1307
1309 0 513280 125472 78760 200 1308
1310 0 513472 125600 78560 160 1309
1311 0 513600 125728 78360 157 1310
1312 0 513632 125888 78160 91 1311
1313 0 513792 125984 77920 120 1312
1314 0 513920 126080 77720 124 1313
1315 0 514048 126240 77520 164 1314
1316 0 514080 126368 77280 137 1315
1317 0 514080 126464 77040 140 1316
1318 0 514080 126560 76760 141 1317
1319 0 514016 126688 76520 131 1318
1320 0 513856 126784 76320 140 1319
1321 0 513696 126944 76120 98 1320
1322 0 513600 127104 75920 122 1321
1323 0 513440 127136 75720 135 1322
1324 0 513280 127296 75560 128 1323
1325 0 513120 127488 75480 150 1324
1326 0 513088 127488 75200 202 1325
1327 0 513120 127360 74960 154 1326
1328 0 513120 127264 74720 163 1327
1329 0 513120 127200 74440 176 1328
1330 0 513184 127264 74200 150 1329
1331 0 513248 127392 73960 185 1330
1332 0 513376 127456 73720 150 1331
1333 0 513536 127456 73480 190 1332
1334 0 513696 127456 73240 140 1333
1335 0 513792 127456 73000 120 1334
1336 0 513792 127456 72720 120 1335
1337 0 513856 127552 72480 102 1336
1338 0 513856 127712 72240 134 1337
1339 0 513760 127808 72000 104 1338
1340 0 513696 127936 71760 134 1339
1341 0 513696 128032 71520 60 1340
1342 0 513536 128192 71320 139 1341
1343 0 513408 128352 71160 186 1342
1344 0 513408 128512 70960 172 1343
1345 0 513376 128544 70680 108 1344
1346 0 513216 128544 70480 181 1345
1347 0 513056 128608 70320 209 1346
1348 0 512896 128640 70120 143 1347
1349 0 512768 128736 69920 164 1348
1350 0 512864 128800 69680 198 1349
1351 0 512928 128832 69440 224 1350
1352 0 512896 128736 69200 202 1351
1353 0 513367.4 128068.96 68560 226 1352
1354 0 513536 128320 67560 108 1353
1355 0 513696 128384 67360 160 1354
1356 0 513664 128640 67400 178 1355
1357 0 513664 128896 67440 101 1356
1358 0 513760 129152 67440 81 1357
1359 0 513920 129312 67280 45 1358
1360 0 514048 129344 67160 32 1359
1361 0 514080 129216 66920 51 1360
1362 0 514080 129056 66720 71 1361
1363 0 514144 128960 66480 135 1362
1364 0 514304 128928 66280 120 1363
1365 0 514464 128864 66080 122 1364
1366 0 514624 128768 65880 156 1365
1367 0 514624 128768 65600 181 1366
1368 0 514464 128928 65400 104 1367
1369 0 514304 129024 65200 206 1368
1370 0 514240 129088 65160 230 1369
1371 0 514208 129312 65040 280 1370
1372 0 514368 129440 64840 270 1371
1373 0 514432 129472 64720 251 1372
1374 0 514368 129568 64480 108 1373
1375 0 514336 129600 64440 102 1374
1376 0 514176 129696 64240 32 1375
1377 0 514144 129504 64040 32 1376
1378 0 514304 129312 63960 32 1377
1379 0 514496 129120 63880 40 1378
1380 0 514688 128928 63760 40 1379
1381 0 514784 129024 63520 32 1380
1382 0 514944 128928 63320 98 1381
1383 0 514880 128960 63040 115 1382
1384 0 514816 128928 62960 96 1383
1385 0 514464 129824 64440 156 1375
1386 0 514656 130048 64400 120 1385
1387 0 514848 130240 64360 86 1386
1388 0 515072 130112 64440 86 1387
1389 0 515264 129920 64480 80 1388
1390 0 515456 129760 64560 71 1389
1391 0 515456 129600 64600 64 1390
1392 0 514656 129344 64600 107 1373
1393 0 514848 129152 64600 80 1392
1394 0 515104 129056 64600 75 1393
1395 0 515360 128992 64680 40 1394
1396 0 515488 128832 64880 64 1395
1397 0 515456 128736 65000 108 1396
1398 0 514080 128896 65120 200 1370
1399 0 513856 128800 65040 139 1398
1400 0 513600 128768 64920 166 1399
1401 0 513408 128864 64760 136 1400
1402 0 513152 128960 64680 40 1401
1403 0 512960 129120 64520 32 1402
1404 0 514080 129600 67160 32 1360
1405 0 514080 129696 67160 40 1404
1406 0 513696 128352 67320 148 1355
1407 0 513696 128128 67160 120 1406
1408 0 513696 127872 67080 75 1407
1409 0 513696 127616 66960 51 1408
1410 0 513728 127360 66880 40 1409
1411 0 513760 127136 66760 71 1410
1412 0 513728 126976 66560 120 1411
1413 0 513568 126816 66400 107 1412
1414 0 513440 126656 66240 75 1413
1415 0 513440 126432 66080 75 1414
1416 0 513504 126208 65920 81 1415
1417 0 513472 126048 65720 71 1416
1418 0 513440 125888 65480 81 1417
1419 0 513280 125856 65240 60 1418
1420 0 513120 125952 65040 60 1419
1421 0 512960 125984 64800 32 1420
1422 0 512896 126176 64640 51 1421
1423 0 512896 126432 64560 40 1422
1424 0 512864 126688 64480 40 1423
1425 0 512768 126944 64360 51 1424
1426 0 512768 127104 64160 32 1425
1427 0 512576 126944 64120 75 1426
1428 0 512416 126752 64000 51 1427
1429 0 512416 126496 63920 51 1428
1430 0 512416 126240 63840 40 1429
1431 0 512416 125984 63760 40 1430
1432 0 512320 125792 63560 124 1431
1433 0 512160 125600 63480 122 1432
1434 0 512096 125504 63240 108 1433
1435 0 512160 125472 63000 101 1434
1436 0 512064 125536 62760 71 1435
1437 0 511904 125600 62520 75 1436
1438 0 512096 125472 62400 51 1437
1439 0 512128 125536 62160 51 1438
1440 0 513152 126912 68400 40 1353
1441 0 513024 126784 68360 32 1440
1442 0 512512 127648 67920 86 1353
1443 0 512320 127488 67880 75 1442
1444 0 512128 127456 67720 32 1443
1445 0 511936 127616 67640 32 1444
1446 0 511776 127840 67560 40 1445
1447 0 511712 128096 67480 40 1446
1448 0 511712 128352 67480 60 1447
1449 0 511872 128576 67440 51 1448
1450 0 512000 128768 67320 80 1449
1451 0 512000 128832 67320 80 1450
1452 0 513440 128608 70360 163 1346
1453 0 513664 128576 70200 134 1452
1454 0 513920 128544 70200 134 1453
1455 0 514176 128544 70200 104 1454
1456 0 514432 128544 70200 102 1455
1457 0 514464 128544 70200 81 1456
1458 0 513056 127744 75480 101 1325
1459 0 513024 127968 75600 205 1458
1460 0 512960 128224 75680 202 1459
1461 0 512800 128448 75760 128 1460
1462 0 512864 128704 75800 163 1461
1463 0 512896 128896 75960 108 1462
1464 0 512896 129120 76120 124 1463
1465 0 512832 129312 76320 104 1464
1466 0 512832 129504 76520 96 1465
1467 0 512832 129728 76640 80 1466
1468 0 512800 129984 76640 150 1467
1469 0 512896 130240 76600 186 1468
1470 0 512896 130464 76600 209 1469
1471 0 513024 130496 76840 101 1470
1472 0 513120 130368 77040 163 1471
1473 0 513280 130304 77280 115 1472
1474 0 513440 130368 77480 176 1473
1475 0 513632 130432 77640 120 1474
1476 0 513888 130528 77680 101 1475
1477 0 514144 130656 77680 32 1476
1478 0 514240 130752 77680 32 1477
1479 0 512800 130656 76440 186 1470
1480 0 512608 130688 76280 175 1479
1481 0 512512 130752 76160 208 1480
1482 0 512256 130752 76080 131 1481
1483 0 512000 130688 76080 45 1482
1484 0 511744 130656 76000 32 1483
1485 0 511648 130432 76080 32 1484
1486 0 511648 130208 76240 71 1485
1487 0 511648 130048 76480 122 1486
1488 0 511648 129984 76560 104 1487
1489 0 511712 130912 76040 32 1484
1490 0 511808 131168 76040 60 1489
1491 0 511904 131392 76200 90 1490
1492 0 511936 131424 76240 101 1491
1493 0 512512 130912 76400 202 1481
1494 0 512512 130944 76440 200 1493
1495 0 512576 131200 76560 160 1494
1496 0 512736 131296 76760 98 1495
1497 0 512864 131424 76960 163 1496
1498 0 512864 131584 77200 98 1497
1499 0 512896 131680 77440 71 1498
1500 0 512832 131584 77560 32 1499
1501 0 512384 130848 76640 178 1494
1502 0 512288 130848 76880 128 1501
1503 0 512256 130816 77160 122 1502
1504 0 512256 130656 77360 160 1503
1505 0 512256 130400 77400 81 1504
1506 0 512448 130208 77400 40 1505
1507 0 512608 130336 77080 32 1506
1508 0 512608 130336 77040 32 1507
1509 0 511904 125664 82640 86 1278
1510 0 510304 126144 92480 154 1236
1511 0 510368 126336 92640 200 1510
1512 0 510400 126592 92720 178 1511
1513 0 510464 126848 92680 172 1512
1514 0 510464 127104 92680 128 1513
1515 0 510464 127264 92680 45 1514
1516 0 510624 127296 92480 75 1515
1517 0 510752 127456 92280 60 1516
1518 0 510912 127616 92120 75 1517
1519 0 511136 127744 92120 91 1518
1520 0 511360 127872 92120 80 1519
1521 0 511584 127968 92040 75 1520
1522 0 511776 128128 91960 86 1521
1523 0 512000 128224 91840 124 1522
1524 0 512160 128288 91640 75 1523
1525 0 512320 128288 91440 80 1524
1526 0 512480 128192 91200 104 1525
1527 0 512480 128032 91000 141 1526
1528 0 512544 128032 90760 228 1527
1529 0 512576 128064 90480 178 1528
1530 0 512608 128128 90200 148 1529
1531 0 512640 128288 90000 81 1530
1532 0 512640 128448 89800 96 1531
1533 0 512672 128608 89560 189 1532
1534 0 512544 128704 89360 150 1533
1535 0 512352 128704 89160 96 1534
1536 0 512192 128704 88960 98 1535
1537 0 512032 128768 88760 107 1536
1538 0 511840 128832 88600 75 1537
1539 0 511648 128768 88400 96 1538
1540 0 511488 128768 88200 96 1539
1541 0 511328 128704 88000 104 1540
1542 0 511168 128672 87800 86 1541
1543 0 511040 128672 87720 71 1542
1544 0 511200 128672 87520 71 1543
1545 0 511424 128640 87320 32 1544
1546 0 511392 128736 86880 32 1545
1547 0 511232 128608 86680 153 1546
1548 0 511424 128416 86640 139 1547
1549 0 511296 128192 86640 128 1548
1550 0 511136 128096 86840 60 1549
1551 0 511040 128096 86880 32 1550
1552 0 510816 128672 87600 135 1543
1553 0 510560 128672 87600 186 1552
1554 0 510336 128544 87600 153 1553
1555 0 510080 128480 87600 168 1554
1556 0 509920 128384 87800 150 1555
1557 0 509696 128224 87880 75 1556
1558 0 509600 128128 87880 51 1557
1559 0 512608 128288 90800 186 1528
1560 0 512672 128512 90960 197 1559
1561 0 512864 128704 91040 124 1560
1562 0 512992 128864 91240 140 1561
1563 0 513248 128928 91320 236 1562
1564 0 513504 128960 91440 134 1563
1565 0 513600 129120 91640 64 1564
1566 0 513536 129280 91840 45 1565
1567 0 513568 129440 92040 32 1566
1568 0 513632 129632 92200 81 1567
1569 0 513728 129792 92400 60 1568
1570 0 513792 129824 92640 60 1569
1571 0 513856 129824 92920 45 1570
1572 0 513984 129824 93080 71 1571
1573 0 513856 129152 91640 120 1565
1574 0 514112 129184 91640 96 1573
1575 0 514304 129376 91680 40 1574
1576 0 514464 129472 91880 32 1575
1577 0 514464 129568 92120 32 1576
1578 0 514464 129632 92200 51 1577
1579 0 512704 127872 90920 108 1528
1580 0 512864 127872 91120 160 1579
1581 0 512896 127808 91400 196 1580
1582 0 512896 127680 91640 163 1581
1583 0 512928 127520 91840 71 1582
1584 0 512928 127520 91960 71 1583
1585 0 510272 127392 92840 40 1515
1586 0 510112 127616 92840 32 1585
1587 0 510144 127872 92880 51 1586
1588 0 510208 128128 92920 81 1587
1589 0 510368 128288 93080 81 1588
1590 0 510464 128448 93280 75 1589
1591 0 510464 128672 93440 128 1590
1592 0 510464 128896 93600 102 1591
1593 0 510432 129152 93720 102 1592
1594 0 510368 129376 93840 60 1593
1595 0 510368 129632 93840 51 1594
1596 0 510368 129888 93760 122 1595
1597 0 510304 130080 93600 163 1596
1598 0 510304 130176 93360 108 1597
1599 0 510368 130336 93160 86 1598
1600 0 510496 130528 93000 120 1599
1601 0 510560 130592 92920 120 1600
1602 0 510624 130656 92680 32 1601
1603 0 510592 130688 92640 32 1602
1604 0 510752 130880 92680 154 1603
1605 0 510944 131072 92720 217 1604
1606 0 511040 131296 92800 251 1605
1607 0 510976 131552 92800 246 1606
1608 0 511200 131680 92800 163 1607
1609 0 511424 131488 93080 32 1608
1610 0 510432 130624 92440 45 1603
1611 0 510400 130464 92240 32 1610
1612 0 510560 130336 92040 86 1611
1613 0 510592 130336 91920 64 1612
1614 0 510752 130400 92920 124 1601
1615 0 510944 130208 92880 40 1614
1616 0 511040 129984 92880 32 1615
1617 0 510496 130272 93640 101 1597
1618 0 510656 130464 93720 143 1617
1619 0 510784 130624 93920 104 1618
1620 0 510944 130752 94080 64 1619
1621 0 511136 130656 94280 51 1620
1622 0 511232 130560 94400 107 1621
1623 0 505359 125175 133600 102 815
1624 0 505715 125091 133680 91 1623
1625 0 506071 124831 133720 134 1624
1626 0 506479 124739 133800 134 1625
1627 0 506829 124657 133840 102 1626
1628 0 507209 124637 133880 75 1627
1629 0 507545 124485 133920 81 1628
1630 0 507757 124377 133960 107 1629
1631 0 507925 124237 134040 107 1630
1632 0 508221 123945 134120 115 1631
1633 0 508431 123591 134160 98 1632
1634 0 508603 123415 134200 98 1633
1635 0 509431 122863 134240 322 1634
1636 0 509381 122777 134360 200 1635
1637 0 509469 122565 134480 362 1636
1638 0 509489 122493 134640 264 1637
1639 0 509489 122493 134720 264 1638
1640 0 509433 122501 135040 264 1639
1641 0 509467.28 122504.85 135120 264 1640
1642 0 509532.56 122413.67 135160 264 1641
1643 0 509506.78 122280.64 135200 264 1642
1644 0 509551.75 122288.17 135240 264 1643
1645 0 510261 122385 135240 228 1644
1646 0 510513 122365 135440 192 1645
1647 0 510693 122321 135720 98 1646
1648 0 510701 122141 135880 98 1647
1649 0 511520 121376 136240 75 1648
1650 0 511616 121120 136280 71 1649
1651 0 511648 120928 136280 40 1650
1652 0 509023.62 122654.14 135280 361 1644
1653 0 509553 122849 134160 322 1635
1654 0 510336 123264 133640 189 1653
1655 0 510592 123264 133560 209 1654
1656 0 510848 123264 133560 124 1655
1657 0 511104 123264 133560 104 1656
1658 0 511360 123264 133560 104 1657
1659 0 511616 123328 133560 96 1658
1660 0 511872 123360 133560 122 1659
1661 0 512128 123456 133480 120 1660
1662 0 512384 123456 133360 172 1661
1663 0 512544 123328 133200 128 1662
1664 0 512640 123136 133040 75 1663
1665 0 512704 122880 132960 81 1664
1666 0 512768 122656 132840 80 1665
1667 0 512768 122400 132800 75 1666
1668 0 512768 122144 132720 71 1667
1669 0 512736 121920 132560 75 1668
1670 0 512672 121728 132400 51 1669
1671 0 512672 121504 132280 86 1670
1672 0 512544 121344 132120 102 1671
1673 0 512384 121184 131920 104 1672
1674 0 512256 121024 131720 75 1673
1675 0 512160 120928 131480 32 1674
1676 0 512000 120768 131320 136 1675
1677 0 511038 120440 131440 32 1676
1678 0 512064 120256 131320 81 1677
1679 0 512256 120064 131320 102 1678
1680 0 512352 119808 131320 139 1679
1681 0 512512 119616 131440 98 1680
1682 0 512640 119456 131640 80 1681
1683 0 512640 119200 131760 32 1682
1684 0 512768 119040 131960 32 1683
1685 0 512896 119168 132160 32 1684
1686 0 513024 119328 132320 60 1685
1687 0 513024 119456 132360 80 1686
1688 0 511072 119584 130800 226 1677
1689 0 510816 119552 130800 240 1688
1690 0 510752 119296 130840 221 1689
1691 0 510752 119072 130960 137 1690
1692 0 510816 118912 131160 120 1691
1693 0 510848 118816 131280 108 1692
1694 0 511776 119616 130920 156 1677
1695 0 511808 119360 131000 104 1694
1696 0 511808 119104 131000 60 1695
1697 0 512000 118944 131080 108 1696
1698 0 512256 118944 131080 40 1697
1699 0 512288 118944 131080 32 1698
1700 0 511712 119936 130640 101 1677
1701 0 511776 119968 130400 120 1700
1702 0 511936 119968 130200 64 1701
1703 0 512160 119968 130240 141 1702
1704 0 512928 121504 132280 40 1671
1705 0 513184 121472 132320 51 1704
1706 0 513440 121472 132360 40 1705
1707 0 513664 121504 132520 32 1706
1708 0 513856 121440 132720 32 1707
1709 0 513920 121344 132760 32 1708
1710 0 449440 129184 154880 51 565
1711 0 449664 129184 154760 64 1710
1712 0 449856 129216 154600 60 1711
1713 0 450112 129216 154480 75 1712
1714 0 450368 129248 154440 75 1713
1715 0 450624 129248 154400 64 1714
1716 0 450880 129248 154320 75 1715
1717 0 451040 129248 154120 71 1716
1718 0 451232 129184 153920 81 1717
1719 0 451488 129088 153840 45 1718
1720 0 451680 129088 153640 60 1719
1721 0 451808 129088 153400 45 1720
1722 0 451904 129152 153160 75 1721
1723 0 452032 129184 152920 81 1722
1724 0 452192 129184 152680 96 1723
1725 0 452224 129184 152400 32 1724
1726 0 446853 125655 158840 160 538
1727 0 446889 125579 159000 189 1726
1728 0 446877 125575 159160 181 1727
1729 0 446797 125399 159320 181 1728
1730 0 446645 125295 159480 181 1729
1731 0 446633 125355 159640 181 1730
1732 0 446489 125319 159800 163 1731
1733 0 446361 125255 159960 163 1732
1734 0 446289 125203 160120 163 1733
1735 0 446325 125115 160280 176 1734
1736 0 446333 125139 160480 203 1735
1737 0 446305 125083 160640 203 1736
1738 0 446313 124959 160800 101 1737
1739 0 446317 124959 160960 101 1738
1740 0 446317 124959 161120 75 1739
1741 0 446281 125015 161280 96 1740
1742 0 446277 125003 161480 96 1741
1743 0 446273 125003 161640 107 1742
1744 0 446333 125087 161760 107 1743
1745 0 446341 125071 161880 206 1744
1746 0 447025 124491 161880 64 1745
1747 0 447089 124315 161920 45 1746
1748 0 447161 124331 161880 45 1747
1749 0 447233 124315 162000 60 1748
1750 0 447429 124283 162080 81 1749
1751 0 447347 124183 162200 81 1750
1752 0 447255 124187 162280 81 1751
1753 0 447151 124227 162360 32 1752
1754 0 447031 124191 162440 32 1753
1755 0 447023 124139 162560 71 1754
1756 0 446947 124099 162680 71 1755
1757 0 446847 124083 162800 71 1756
1758 0 446711 124035 162880 71 1757
1759 0 446507 123967 163000 60 1758
1760 0 446323 123843 163120 51 1759
1761 0 446259 123703 163240 32 1760
1762 0 446271 123607 163400 32 1761
1763 0 446187 123535 163520 32 1762
1764 0 447679 123879 162120 71 1750
1765 0 448051 123859 162080 91 1764
1766 0 448263 123999 162040 75 1765
1767 0 448463 124179 161960 60 1766
1768 0 448731 124411 161920 80 1767
1769 0 448895 124507 161960 80 1768
1770 0 448983 124587 162040 96 1769
1771 0 449123 124587 162120 45 1770
1772 0 449227 124571 162160 45 1771
1773 0 449311 124539 162240 45 1772
1774 0 449423 124531 162320 45 1773
1775 0 449587 124543 162360 45 1774
1776 0 450237 124339 162400 163 1775
1777 0 450609 124367 162440 163 1776
1778 0 450619.66 124369.664 162480 163 1777
1779 0 451213 124467 162480 45 1778
1780 0 451265 124411 162400 51 1779
1781 0 451477 124463 162320 51 1780
1782 0 451705 124419 162240 64 1781
1783 0 452245 124351 162200 115 1782
1784 0 452425 124259 162040 45 1783
1785 0 452557 124183 161960 81 1784
1786 0 452653 124123 161880 81 1785
1787 0 453017 124015 161840 32 1786
1788 0 453265 123899 161800 80 1787
1789 0 453317 123843 161760 80 1788
1790 0 453457 123751 161720 60 1789
1791 0 453521 123651 161640 60 1790
1792 0 453625 123595 161560 45 1791
1793 0 453721 123563 161480 45 1792
1794 0 453801 123511 161400 60 1793
1795 0 453893 123471 161280 60 1794
1796 0 454013 123431 161200 64 1795
1797 0 454065 123411 161080 64 1796
1798 0 454145 123315 160960 64 1797
1799 0 454289 123251 160840 71 1798
1800 0 454357 123255 160720 71 1799
1801 0 454517 123379 160640 45 1800
1802 0 454809 123519 160560 40 1801
1803 0 455185 123799 160600 51 1802
1804 0 455309 123875 160680 51 1803
1805 0 455765 124127 160600 51 1804
1806 0 456105 124275 160560 80 1805
1807 0 456237 124251 160480 51 1806
1808 0 456649 124399 160400 75 1807
1809 0 456933 124583 160320 40 1808
1810 0 457301 124471 160280 51 1809
1811 0 457949 124611 160280 71 1810
1812 0 458245 124487 160240 40 1811
1813 0 458405 124423 160200 64 1812
1814 0 458625 124383 160160 51 1813
1815 0 458867 124305 160200 51 1814
1816 0 459379 124281 160240 96 1815
1817 0 459875 124193 160200 120 1816
1818 0 460051 124057 160160 102 1817
1819 0 460199 124033 160080 102 1818
1820 0 460339 123913 160000 86 1819
1821 0 460711 123813 159920 75 1820
1822 0 460935 123713 159840 75 1821
1823 0 461041 123671 159760 51 1822
1824 0 461189 123579 159680 60 1823
1825 0 461349 123451 159640 60 1824
1826 0 461469 123395 159600 64 1825
1827 0 461827 123281 159520 64 1826
1828 0 462031 123153 159480 64 1827
1829 0 462223 123077 159400 64 1828
1830 0 462355 123065 159320 64 1829
1831 0 462683 123089 159240 -1 1830
1832 0 462815 123029 159160 -1 1831
1833 0 463019 123033 159040 -1 1832
1834 0 463207 123049 158920 40 1833
1835 0 463293 122995 158840 40 1834
1836 0 463429 122943 158760 40 1835
1837 0 463569 122911 158680 40 1836
1838 0 463793 122823 158600 40 1837
1839 0 463997 122819 158560 40 1838
1840 0 464417 122627 158520 108 1839
1841 0 464589 122567 158440 108 1840
1842 0 464693 122543 158360 98 1841
1843 0 464849 122479 158280 107 1842
1844 0 465097 122395 158200 81 1843
1845 0 465295 122297 158160 81 1844
1846 0 465575 122305 158120 102 1845
1847 0 465683 122285 158040 102 1846
1848 0 465823 122261 157960 115 1847
1849 0 465919 122261 157880 115 1848
1850 0 466099 122253 157800 86 1849
1851 0 466331 122181 157720 81 1850
1852 0 466495 122073 157640 81 1851
1853 0 466627 121985 157560 98 1852
1854 0 466787 121961 157480 98 1853
1855 0 466879 121897 157400 75 1854
1856 0 467043 121817 157280 51 1855
1857 0 467207 121669 157200 51 1856
1858 0 467475 121577 157160 64 1857
1859 0 467691 121513 157120 51 1858
1860 0 467739 121513 157040 60 1859
1861 0 467765 121495 156960 60 1860
1862 0 467901 121475 156880 60 1861
1863 0 468125 121463 156800 51 1862
1864 0 468237 121371 156680 75 1863
1865 0 468377 121275 156600 81 1864
1866 0 468557 121167 156520 81 1865
1867 0 468617 121015 156400 81 1866
1868 0 468673 120931 156240 71 1867
1869 0 468749 120923 156120 71 1868
1870 0 468857 120855 156040 32 1869
1871 0 468989 120815 155960 32 1870
1872 0 469089 120855 155880 64 1871
1873 0 469209 120875 155800 64 1872
1874 0 469277 120855 155720 60 1873
1875 0 469413 120907 155600 60 1874
1876 0 469831 120665 155560 226 1875
1877 0 470019 120549 155480 143 1876
1878 0 470027 120529 155360 143 1877
1879 0 470023 120501 155200 143 1878
1880 0 470123 120493 155040 143 1879
1881 0 470175 120453 154880 160 1880
1882 0 470467 120309 154760 51 1881
1883 0 470515 120297 154680 226 1882
1884 0 470907 120165 154520 298 1883
1885 0 471581 119891 154480 81 1884
1886 0 471751 119849 154440 75 1885
1887 0 471907 119869 154400 75 1886
1888 0 471999 119757 154320 60 1887
1889 0 472163 119677 154240 51 1888
1890 0 472247 119629 154160 51 1889
1891 0 472351 119533 154120 32 1890
1892 0 472359 119465 154080 32 1891
1893 0 472379 119401 154000 32 1892
1894 0 472343 119269 153920 80 1893
1895 0 472307 119137 153800 80 1894
1896 0 472207 118853 153760 32 1895
1897 0 472215 118817 153720 32 1896
1898 0 472247 118809 153680 32 1897
1899 0 472239 118761 153560 32 1898
1900 0 472299 118649 153440 32 1899
1901 0 472479 118477 153320 32 1900
1902 0 472543 118433 153200 32 1901
1903 0 472563 118325 153080 32 1902
1904 0 472935 118349 152920 -1 1903
1905 0 472861 118267 152800 -1 1904
1906 0 470865 120267 154880 226 1882
1907 0 471145 120675 154880 226 1906
1908 0 471205 120907 155000 51 1907
1909 0 471161 120951 155120 51 1908
1910 0 471117 121007 155240 160 1909
1911 0 471253 121075 155440 -1 1910
1912 0 454393 123147 160640 64 1800
1913 0 454413 123091 160600 64 1912
1914 0 454513 122947 160520 122 1913
1915 0 454481 122923 160440 122 1914
1916 0 454457 122919 160320 122 1915
1917 0 454533 122779 160240 64 1916
1918 0 454561 122639 160200 64 1917
1919 0 454585 122467 160120 81 1918
1920 0 454645 122363 160000 98 1919
1921 0 454717 122347 159880 98 1920
1922 0 454761 122359 159720 81 1921
1923 0 454757 122303 159560 81 1922
1924 0 454765 122235 159400 96 1923
1925 0 454817 122231 159240 60 1924
1926 0 450641 124375 162560 163 1778
1927 0 450593 124363 162720 81 1926
1928 0 450645 124131 162720 81 1927
1929 0 450581 123959 162760 45 1928
1930 0 450673 123851 162800 32 1929
1931 0 450805 124623 162760 134 1927
1932 0 446179 125231 162040 204 1745
1933 0 446127 125379 162200 164 1932
1934 0 446019 125499 162360 140 1933
1935 0 445967 125619 162480 131 1934
1936 0 445839 125687 162600 131 1935
1937 0 445659 125879 162720 104 1936
1938 0 445419 126015 162840 64 1937
1939 0 445219 126155 163000 102 1938
1940 0 445055 126271 163120 164 1939
1941 0 444909 126311 163240 139 1940
1942 0 444801 126423 163400 197 1941
1943 0 444653 126567 163560 178 1942
1944 0 444465 126707 163720 101 1943
1945 0 444321 126731 163880 163 1944
1946 0 444141 126723 164000 163 1945
1947 0 443973 126819 164080 157 1946
1948 0 443809 126883 164200 202 1947
1949 0 443677 126967 164360 197 1948
1950 0 443493 126995 164520 164 1949
1951 0 443429 127031 164640 164 1950
1952 0 443247 127095 164760 134 1951
1953 0 443095 127283 164880 81 1952
1954 0 443095 127283 164960 81 1953
1955 0 442963 127287 165080 128 1954
1956 0 442783 127327 165200 157 1955
1957 0 442663 127335 165320 157 1956
1958 0 442511 127343 165400 134 1957
1959 0 442291 127339 165520 86 1958
1960 0 442127 127359 165560 128 1959
1961 0 441627 127391 165680 81 1960
1962 0 441319 127475 165800 115 1961
1963 0 441129 127443 165880 136 1962
1964 0 440833 127283 166040 204 1963
1965 0 440653 127291 166160 212 1964
1966 0 440469 127307 166280 237 1965
1967 0 440377 127323 166440 237 1966
1968 0 440173 127383 166560 160 1967
1969 0 439937 127491 166720 163 1968
1970 0 439729 127487 166880 153 1969
1971 0 439625 127471 167040 153 1970
1972 0 439489 127451 167200 219 1971
1973 0 439381 127379 167360 202 1972
1974 0 439243 127291 167480 202 1973
1975 0 439067 127327 167600 124 1974
1976 0 438739 127227 167760 168 1975
1977 0 438475 127123 167920 148 1976
1978 0 438383 127087 168040 148 1977
1979 0 438283 127075 168200 107 1978
1980 0 438123 127111 168320 136 1979
1981 0 437983 127123 168400 136 1980
1982 0 437911 126447 168400 186 1981
1983 0 437739 127167 168520 186 1981
1984 0 437535 127247 168640 209 1983
1985 0 437397 127339 168760 196 1984
1986 0 437137 127431 168920 196 1985
1987 0 436937 127427 169040 166 1986
1988 0 436753 127447 169160 172 1987
1989 0 436589 127491 169320 150 1988
1990 0 436429 127575 169400 102 1989
1991 0 436301 127627 169560 115 1990
1992 0 436125 127695 169720 124 1991
1993 0 435941 127775 169840 140 1992
1994 0 435825 127859 170000 189 1993
1995 0 435669 127927 170160 208 1994
1996 0 435509 127907 170280 241 1995
1997 0 435301 127919 170400 241 1996
1998 0 435201 127879 170520 280 1997
1999 0 435089 127811 170640 200 1998
2000 0 435025 127771 170760 200 1999
2001 0 435321 128391 170760 210 2000
2002 0 435253 128555 170960 98 2001
2003 0 435237 128691 171120 98 2002
2004 0 435165 128779 171240 96 2003
2005 0 435089 128875 171360 96 2004
2006 0 435081 128983 171480 104 2005
2007 0 435129 129095 171640 120 2006
2008 0 435153 129191 171760 120 2007
2009 0 435137 129295 171920 104 2008
2010 0 434976 129792 172880 104 2009
2011 0 434880 130016 173040 128 2010
2012 0 434720 130208 173200 108 2011
2013 0 434560 130368 173360 86 2012
2014 0 434368 130400 173520 107 2013
2015 0 434176 130432 173680 124 2014
2016 0 434016 130592 173840 122 2015
2017 0 433792 130720 174000 107 2016
2018 0 433632 130752 174200 128 2017
2019 0 433440 130912 174320 166 2018
2020 0 433280 131104 174400 172 2019
2021 0 433120 131264 174520 136 2020
2022 0 432864 131360 174560 160 2021
2023 0 432608 131424 174640 148 2022
2024 0 432352 131520 174640 137 2023
2025 0 432128 131680 174680 148 2024
2026 0 431904 131808 174720 185 2025
2027 0 431680 131936 174760 102 2026
2028 0 431456 132096 174760 115 2027
2029 0 431232 132224 174760 143 2028
2030 0 431008 132352 174800 157 2029
2031 0 430784 132512 174840 153 2030
2032 0 430592 132672 174880 128 2031
2033 0 430400 132832 174960 124 2032
2034 0 430240 132896 175160 186 2033
2035 0 430016 132992 175280 175 2034
2036 0 429824 133184 175280 140 2035
2037 0 429728 133408 175360 120 2036
2038 0 429568 133568 175560 108 2037
2039 0 429408 133696 175720 172 2038
2040 0 429184 133824 175720 163 2039
2041 0 428992 133984 175800 148 2040
2042 0 428768 134016 175960 124 2041
2043 0 428512 134080 176000 101 2042
2044 0 428288 134208 175960 140 2043
2045 0 428064 134368 175920 108 2044
2046 0 427808 134496 175920 124 2045
2047 0 427552 134592 175920 143 2046
2048 0 427296 134688 175920 124 2047
2049 0 427040 134752 175920 163 2048
2050 0 426784 134880 175880 175 2049
2051 0 426528 134944 175880 172 2050
2052 0 426304 135072 175840 208 2051
2053 0 426048 135072 175800 163 2052
2054 0 425824 135200 175720 107 2053
2055 0 425600 135328 175720 128 2054
2056 0 425344 135360 175720 136 2055
2057 0 425152 135456 175560 124 2056
2058 0 424896 135456 175560 124 2057
2059 0 424640 135520 175520 131 2058
2060 0 424384 135552 175440 90 2059
2061 0 424160 135680 175440 163 2060
2062 0 423936 135776 175360 102 2061
2063 0 422755.25 136162.36 175120 128 2062
2064 0 422138.2 136376.06 175040 137 2063
2065 0 421621.38 136590.08 174880 136 2064
2066 0 420807.8 136723.22 174880 150 2065
2067 0 419736.3 136706.2 174880 124 2066
2068 0 418992.03 136880.14 174880 108 2067
2069 0 418675.4 137066.6 174760 91 2068
2070 0 418302.4 137216.7 174640 107 2069
2071 0 417637.9 138115.73 174560 154 2070
2072 0 417426.88 138352.5 174440 120 2071
2073 0 417199.1 138555.48 174360 124 2072
2074 0 416806.56 138764.45 174200 153 2073
2075 0 416484.38 139005.7 174000 98 2074
2076 0 416406.28 138997.42 173880 98 2075
2077 0 416121.6 139137.1 173800 120 2076
2078 0 415703 139639.5 173800 128 2077
2079 0 415563.62 139707.36 173760 122 2078
2080 0 414690.53 139962.53 173720 120 2079
2081 0 414406.72 139994.31 173600 137 2080
2082 0 413953.6 140030.56 173520 160 2081
2083 0 413270.75 139827.98 173520 115 2082
2084 0 412215.9 139430.48 173520 139 2083
2085 0 411561.03 138902.75 173520 80 2084
2086 0 410794 138299.27 173520 102 2085
2087 0 410577.5 137888.23 173520 124 2086
2088 0 410202.38 137069.39 173520 86 2087
2089 0 410029.44 136874.19 173600 86 2088
2090 0 409821.72 136657.52 173680 120 2089
2091 0 409555 136413.27 173760 81 2090
2092 0 409251.62 136307.47 173800 122 2091
2093 0 409221.1 136305.92 174000 122 2092
2094 0 408929.34 136357.17 174240 40 2093
2095 0 408603.88 136463.05 174240 40 2094
2096 0 408435.56 136546.72 174360 81 2095
2097 0 408148.6 136745.86 174480 98 2096
2098 0 407922.56 136959.42 174640 71 2097
2099 0 407759.75 137042.53 174800 98 2098
2100 0 407734.94 137086.28 175000 98 2099
2101 0 407653.6 137124.23 175080 90 2100
2102 0 407671.7 137097.16 175160 90 2101
2103 0 407648.8 137243.73 175320 81 2102
2104 0 407590.75 137268.22 175440 81 2103
2105 0 407608.5 137218.28 175600 96 2104
2106 0 407689.5 137222.86 175720 96 2105
2107 0 407659.5 137223.48 175880 108 2106
2108 0 407687.4 137088.05 176120 102 2107
2109 0 407639.78 137092.08 176360 98 2108
2110 0 407670.84 137035.4 176560 98 2109
2111 0 407631.34 136966.16 176800 81 2110
2112 0 407582.97 137045.6 177080 98 2111
2113 0 407466.9 137162.2 177240 122 2112
2114 0 407352.88 137194.73 177440 120 2113
2115 0 407183.75 137297.6 177640 81 2114
2116 0 407104.12 137288.17 177840 81 2115
2117 0 406991.25 137324.56 178080 71 2116
2118 0 406947.03 137435.28 178200 96 2117
2119 0 406950.22 137496.02 178360 107 2118
2120 0 407029.84 137581.27 178560 107 2119
2121 0 407091.25 137611.33 178720 120 2120
2122 0 407026.47 137722.83 178920 102 2121
2123 0 407017.66 137791.45 179000 102 2122
2124 0 407051.16 137805.31 179080 75 2123
2125 0 407041.5 137905.73 179200 81 2124
2126 0 407125.12 138051.16 179240 81 2125
2127 0 407254.94 138249.25 179320 81 2126
2128 0 407336.16 138396.98 179440 81 2127
2129 0 407407.44 138460.86 179560 81 2128
2130 0 407457.4 138499.48 179760 81 2129
2131 0 407453.56 138555.23 180000 -1 2130
2132 0 407442.62 138657.14 180040 -1 2131
2133 0 407594.7 138820.7 180160 -1 2132
2134 0 407666 138893.08 180320 -1 2133
2135 0 407736.62 138981.48 180440 -1 2134
2136 0 407826.97 139117.66 180640 -1 2135
2137 0 407806.5 139336.73 180880 -1 2136
2138 0 407766.12 139509.16 181080 -1 2137
2139 0 407695.78 139508.05 181200 -1 2138
2140 0 407619.22 139692.69 181360 -1 2139
2141 0 407551.44 139755.03 181640 -1 2140
2142 0 407577.03 139876.97 181880 -1 2141
2143 0 407580 140006.72 182000 -1 2142
2144 0 407556.25 139978.9 182080 -1 2143
2145 0 407483.1 139993.2 182160 -1 2144
2146 0 407417.72 140026.84 182240 -1 2145
2147 0 407457.75 140140.42 182360 -1 2146
2148 0 407451.06 140193.9 182480 -1 2147
2149 0 407457.6 140202 182600 -1 2148
2150 0 407499.03 140172.28 182760 -1 2149
2151 0 407570.38 140181.69 182920 -1 2150
2152 0 407668.28 140200.4 183120 -1 2151
2153 0 407770.88 140236.17 183240 -1 2152
2154 0 407770.34 140314.06 183360 -1 2153
2155 0 408605.1 136070.39 173800 51 2092
2156 0 408477.8 135903.86 173720 51 2155
2157 0 407680 135296 174000 40 2156
2158 0 407520 135072 174000 75 2157
2159 0 407392 134848 174000 71 2158
2160 0 407232 134624 174040 75 2159
2161 0 407072 134400 174040 80 2160
2162 0 406976 134176 174160 101 2161
2163 0 406976 134016 174360 98 2162
2164 0 406944 133760 174440 90 2163
2165 0 406816 133568 174560 80 2164
2166 0 406816 133408 174800 71 2165
2167 0 406752 133216 174960 40 2166
2168 0 406752 133184 174960 45 2167
2169 0 406688 132928 174960 45 2168
2170 0 406624 132672 174920 197 2169
2171 0 406752 132416 174880 186 2170
2172 0 406688 132224 175080 256 2171
2173 0 406304 132096 175040 154 2172
2174 0 406048 132128 174960 71 2173
2175 0 405792 132096 174960 40 2174
2176 0 405536 132096 174960 64 2175
2177 0 405280 132096 174960 64 2176
2178 0 405024 132096 174880 81 2177
2179 0 404800 132128 174760 64 2178
2180 0 404544 132032 174640 80 2179
2181 0 404288 131968 174520 51 2180
2182 0 404032 131936 174520 102 2181
2183 0 403776 131872 174600 51 2182
2184 0 403520 131776 174560 45 2183
2185 0 403264 131744 174520 64 2184
2186 0 403008 131744 174480 51 2185
2187 0 406368 132736 174920 148 2170
2188 0 406112 132800 174880 45 2187
2189 0 405888 132928 174920 60 2188
2190 0 405664 133056 174920 32 2189
2191 0 405408 133024 174920 45 2190
2192 0 405152 133056 174840 80 2191
2193 0 404896 133088 174840 32 2192
2194 0 404704 133248 174680 40 2193
2195 0 404544 133440 174560 40 2194
2196 0 404480 133696 174520 45 2195
2197 0 404480 133952 174440 60 2196
2198 0 404480 134176 174240 40 2197
2199 0 404480 134208 174200 32 2198
2200 0 406880 133184 175440 32 2168
2201 0 406912 132960 175480 32 2200
2202 0 413859.7 140322.56 173480 75 2082
2203 0 413836.44 140412.86 173440 75 2202
2204 0 413837.4 140547.6 173400 86 2203
2205 0 413752.25 140653.7 173280 81 2204
2206 0 413692.44 140751.42 173200 81 2205
2207 0 413650.9 140870.73 173080 86 2206
2208 0 413631.8 140966.86 173000 86 2207
2209 0 413375.72 141185.88 172880 75 2208
2210 0 413224.6 141475.2 172760 75 2209
2211 0 412995.12 141570.03 172640 75 2210
2212 0 412848.1 141555.81 172440 128 2211
2213 0 412763.84 141599 172240 80 2212
2214 0 412648.44 141769.8 172040 122 2213
2215 0 412625.2 141772.42 171800 122 2214
2216 0 412553.3 141665.27 171640 91 2215
2217 0 412381.25 141572.7 171480 60 2216
2218 0 412373.72 141555.11 171320 60 2217
2219 0 412360.62 141447.98 171200 45 2218
2220 0 412336.06 141425.77 171000 32 2219
2221 0 412251.72 141518.06 170800 32 2220
2222 0 412263.2 141599.55 170680 120 2221
2223 0 412231.94 141734.73 170560 107 2222
2224 0 412145.22 141812.3 170360 107 2223
2225 0 412139.28 141898.81 170160 32 2224
2226 0 412101.44 141992.84 169960 75 2225
2227 0 412101.44 141992.84 169760 101 2226
2228 0 412167.28 142048.3 169680 101 2227
2229 0 412255.22 142159.4 169560 81 2228
2230 0 412344.97 142241.03 169360 90 2229
2231 0 412402.06 142219.33 169200 91 2230
2232 0 412538.28 142250.81 169080 91 2231
2233 0 412633.9 142250.77 168960 71 2232
2234 0 412687.44 142231.84 168840 71 2233
2235 0 412791.88 142156.64 168680 102 2234
2236 0 412887.72 142128.16 168480 101 2235
2237 0 412903.03 142100.53 168320 101 2236
2238 0 412914.03 142018.17 168200 120 2237
2239 0 412982.97 141989.17 168040 134 2238
2240 0 412995.25 141997.47 167920 134 2239
2241 0 413108.62 141971.72 167800 96 2240
2242 0 413203.16 142000.48 167640 96 2241
2243 0 413349.75 141941.89 167520 81 2242
2244 0 413372.47 142056.28 167440 81 2243
2245 0 413452.78 142084.45 167400 60 2244
2246 0 413519.97 142085.47 167280 60 2245
2247 0 413550.6 142025.67 167200 60 2246
2248 0 413565.66 142063.44 167080 45 2247
2249 0 413552.8 142078.38 167040 45 2248
2250 0 413609.06 142074.33 166960 45 2249
2251 0 413678.25 141977.94 166920 45 2250
2252 0 413673.94 142032.34 166840 64 2251
2253 0 413685.44 142071.31 166720 64 2252
2254 0 413755.6 142098.95 166600 101 2253
2255 0 413757.8 142063.88 166480 101 2254
2256 0 413790.9 142042.64 166400 101 2255
2257 0 413840.88 142007.16 166320 81 2256
2258 0 413875.3 142007.12 166280 81 2257
2259 0 413916.5 142020.42 166200 81 2258
2260 0 414006.12 142077.5 166080 81 2259
2261 0 414057.38 142091.1 166040 81 2260
2262 0 414125.88 142167.72 165960 96 2261
2263 0 414159.1 142175.23 165880 96 2262
2264 0 414211.34 142204.81 165800 96 2263
2265 0 414232.34 142193.1 165720 131 2264
2266 0 414309.84 142213.97 165560 131 2265
2267 0 414277.03 142267.9 165400 108 2266
2268 0 414211.53 142271.25 165280 108 2267
2269 0 414186.84 142303.97 165160 101 2268
2270 0 414253.9 142297.12 165040 101 2269
2271 0 414341.75 142283.58 164960 96 2270
2272 0 414396.03 142229.11 164880 96 2271
2273 0 414268.2 142275.06 164760 96 2272
2274 0 414245.88 142320.55 164640 81 2273
2275 0 414187.16 142334.05 164560 81 2274
2276 0 414095.34 142291.2 164440 81 2275
2277 0 414069.62 141661.06 164360 143 2276
2278 0 414077.78 141278.64 164280 32 2277
2279 0 414043.12 141731.45 164120 143 2278
2280 0 414038.16 141882.16 164000 143 2279
2281 0 414068.97 141993.3 163960 143 2280
2282 0 414151.2 142234.62 163880 60 2281
2283 0 414227.7 142223.72 163840 143 2282
2284 0 414294.3 142446.05 163960 60 2281
2285 0 414319.44 142480.42 163920 60 2284
2286 0 414225.6 140522.61 164280 75 2278
2287 0 414150.9 140303.25 164120 120 2286
2288 0 414078.7 140215.23 164080 104 2287
2289 0 414136.12 139995.45 164000 98 2288
2290 0 414208.88 139856.6 163920 98 2289
2291 0 414196.97 139785.66 163800 98 2290
2292 0 414173.47 139728.42 163720 98 2291
2293 0 414148.2 139665.66 163560 104 2292
2294 0 414121.4 139591.48 163440 104 2293
2295 0 414088.5 139519.34 163280 75 2294
2296 0 414107.38 139489.8 163200 75 2295
2297 0 414141.8 139452.92 163080 64 2296
2298 0 414123.3 139393.97 162960 64 2297
2299 0 414101.22 139233.31 162840 91 2298
2300 0 414059.8 139140.11 162760 91 2299
2301 0 414088.56 139020.39 162600 98 2300
2302 0 414241.25 138911.84 162440 124 2301
2303 0 414415.9 138766.75 162320 75 2302
2304 0 414477.9 138597.53 162240 60 2303
2305 0 414624.7 138365.39 162160 71 2304
2306 0 414772.16 138265.69 162080 71 2305
2307 0 414865.34 138184.23 162000 91 2306
2308 0 414930.5 138125.38 161960 91 2307
2309 0 415840 137312 161680 71 2308
2310 0 416096 137216 161680 86 2309
2311 0 416224 137216 161680 108 2310
2312 0 416288 137184 161920 101 2311
2313 0 416288 137056 162160 86 2312
2314 0 416224 136960 162400 51 2313
2315 0 416064 136800 162600 40 2314
2316 0 415904 136640 162760 32 2315
2317 0 416064 136448 162840 40 2316
2318 0 416288 136320 162840 75 2317
2319 0 416480 136128 162920 71 2318
2320 0 416512 135872 162920 64 2319
2321 0 416512 135680 163120 45 2320
2322 0 416384 135456 163160 45 2321
2323 0 416448 135200 163120 64 2322
2324 0 416512 135104 163080 45 2323
2325 0 416416 137344 161560 60 2311
2326 0 416640 137472 161560 60 2325
2327 0 416864 137568 161400 71 2326
2328 0 417024 137728 161280 71 2327
2329 0 417248 137856 161120 71 2328
2330 0 417408 138016 160960 90 2329
2331 0 417568 138048 160760 101 2330
2332 0 417664 138016 160520 51 2331
2333 0 417632 138016 160240 81 2332
2334 0 417632 138112 160000 128 2333
2335 0 417728 138048 159760 204 2334
2336 0 417760 138048 159480 157 2335
2337 0 417824 138080 159240 102 2336
2338 0 418016 137952 159080 163 2337
2339 0 418240 137824 159000 120 2338
2340 0 418464 137728 158880 32 2339
2341 0 418656 137536 158840 40 2340
2342 0 418848 137344 158840 45 2341
2343 0 419008 137152 158760 45 2342
2344 0 419136 136992 158640 51 2343
2345 0 414713.22 142225.2 164880 96 2272
2346 0 414883.56 142295.36 164880 96 2345
2347 0 414949.47 142289.77 164800 96 2346
2348 0 412840.56 141731.22 168120 32 2239
2349 0 412808.84 141607.42 168160 32 2348
2350 0 412765.8 141321.12 168200 81 2349
2351 0 412448 140256 167680 64 2350
2352 0 412288 140128 167480 51 2351
2353 0 412064 140032 167360 75 2352
2354 0 411808 140032 167320 51 2353
2355 0 411616 139840 167320 51 2354
2356 0 411520 139616 167440 45 2355
2357 0 411456 139360 167520 40 2356
2358 0 411392 139168 167600 75 2357
2359 0 417536 136288 174320 51 2070
2360 0 417376 136128 174160 32 2359
2361 0 417152 135968 174160 90 2360
2362 0 416928 135840 174160 107 2361
2363 0 416768 135616 174160 96 2362
2364 0 416608 135424 174120 124 2363
2365 0 416352 135360 174040 122 2364
2366 0 416128 135392 173920 51 2365
2367 0 415872 135392 173880 80 2366
2368 0 415616 135392 173800 51 2367
2369 0 415360 135392 173720 75 2368
2370 0 415104 135296 173680 40 2369
2371 0 414848 135168 173720 98 2370
2372 0 414624 135168 173840 60 2371
2373 0 414400 135264 173960 32 2372
2374 0 414240 135360 174200 60 2373
2375 0 414240 135616 174280 81 2374
2376 0 414176 135872 174360 80 2375
2377 0 414176 136096 174480 81 2376
2378 0 414208 136320 174640 32 2377
2379 0 414304 136576 174680 75 2378
2380 0 414528 136704 174600 51 2379
2381 0 414720 136896 174520 81 2380
2382 0 414880 137088 174400 51 2381
2383 0 414976 137280 174200 51 2382
2384 0 415136 137472 174040 71 2383
2385 0 415296 137664 173960 98 2384
2386 0 415488 137760 174120 90 2385
2387 0 415648 137952 174200 81 2386
2388 0 415840 138112 174160 32 2387
2389 0 434891 127751 170880 143 2000
2390 0 434719 127767 171040 143 2389
2391 0 434579 127807 171160 168 2390
2392 0 434519 127831 171280 168 2391
2393 0 434403 127811 171360 140 2392
2394 0 434183 127767 171480 186 2393
2395 0 434019 127727 171600 172 2394
2396 0 433867 127703 171680 172 2395
2397 0 433699 127747 171760 124 2396
2398 0 433459 127747 171880 143 2397
2399 0 433267 127695 172000 172 2398
2400 0 433139 127651 172120 172 2399
2401 0 433071 127595 172240 217 2400
2402 0 432987 127495 172320 217 2401
2403 0 432769 127287 172400 207 2402
2404 0 432625 127063 172480 148 2403
2405 0 432549 126931 172560 163 2404
2406 0 432421 126823 172640 178 2405
2407 0 432341 126651 172720 178 2406
2408 0 432153 126451 172800 124 2407
2409 0 431889 126299 172880 150 2408
2410 0 431605 126127 172960 140 2409
2411 0 431347 125927 173080 156 2410
2412 0 431103 125795 173200 150 2411
2413 0 430823 125683 173280 122 2412
2414 0 430643 125631 173360 122 2413
2415 0 430391 125451 173480 140 2414
2416 0 430251 125343 173600 181 2415
2417 0 430075 125263 173760 181 2416
2418 0 429911 125227 173880 230 2417
2419 0 429687 125099 174000 128 2418
2420 0 429487 124927 174200 204 2419
2421 0 429283 124887 174320 150 2420
2422 0 429047 124783 174440 198 2421
2423 0 428921 124779 174600 235 2422
2424 0 428709 124727 174760 237 2423
2425 0 428593 124707 174920 237 2424
2426 0 428349 124655 175040 200 2425
2427 0 428185 124575 175200 124 2426
2428 0 428089 124395 175360 51 2427
2429 0 427873 124527 175480 128 2428
2430 0 427793 124563 175640 229 2429
2431 0 427713 124567 175800 229 2430
2432 0 427597 124567 175920 197 2431
2433 0 427441 124603 176080 122 2432
2434 0 427193 124607 176240 120 2433
2435 0 427177 124539 176400 120 2434
2436 0 427101 124527 176520 140 2435
2437 0 427005 124503 176640 141 2436
2438 0 426997 124415 176720 141 2437
2439 0 426765 124519 176800 134 2438
2440 0 426623 124575 176960 134 2439
2441 0 426547 124671 177120 178 2440
2442 0 426499 124687 177240 224 2441
2443 0 426471 124627 177360 224 2442
2444 0 426359 124539 177480 120 2443
2445 0 426235 124467 177560 120 2444
2446 0 426137 124455 177680 135 2445
2447 0 426077 124431 177760 135 2446
2448 0 425945 124459 177880 124 2447
2449 0 425809 124471 177960 124 2448
2450 0 425673 124411 178080 163 2449
2451 0 425561 124387 178160 163 2450
2452 0 425361 124271 178240 86 2451
2453 0 425273 124219 178320 86 2452
2454 0 424725 123663 178280 60 2453
2455 0 424597 123451 178240 86 2454
2456 0 424649 123283 178200 91 2455
2457 0 424320 122368 177920 71 2456
2458 0 424448 122144 177840 98 2457
2459 0 424480 121888 177880 81 2458
2460 0 424480 121632 177880 75 2459
2461 0 424544 121376 177840 75 2460
2462 0 424640 121120 177840 107 2461
2463 0 424800 120928 177800 107 2462
2464 0 424960 120704 177800 91 2463
2465 0 425024 120448 177800 104 2464
2466 0 425152 120224 177760 81 2465
2467 0 425344 120064 177720 51 2466
2468 0 425568 119904 177720 80 2467
2469 0 425600 119872 177720 81 2468
2470 0 425792 119680 177640 80 2469
2471 0 425984 119488 177640 81 2470
2472 0 426240 119392 177640 139 2471
2473 0 426432 119168 177640 96 2472
2474 0 426624 118976 177680 71 2473
2475 0 426688 118784 177880 75 2474
2476 0 426720 118560 178040 75 2475
2477 0 426784 118400 178240 60 2476
2478 0 426880 118272 178480 64 2477
2479 0 426912 118112 178680 45 2478
2480 0 426912 117952 178880 75 2479
2481 0 427072 117792 179080 45 2480
2482 0 427168 117568 179200 71 2481
2483 0 427200 117312 179240 120 2482
2484 0 427398 116182.664 179240 102 2483
2485 0 427360 115136 179640 75 2484
2486 0 427488 114880 179680 40 2485
2487 0 427680 114688 179760 81 2486
2488 0 427904 114560 179800 51 2487
2489 0 428128 114592 179640 60 2488
2490 0 428352 114560 179520 51 2489
2491 0 428544 114560 179440 64 2490
2492 0 425824 119968 177800 51 2469
2493 0 426016 119936 178000 32 2492
2494 0 426176 119776 178200 45 2493
2495 0 426240 119680 178360 45 2494
2496 0 425325 124227 178440 122 2453
2497 0 425285 124215 178560 122 2496
2498 0 425235 124259 178640 122 2497
2499 0 425283 124255 178760 107 2498
2500 0 425303 124223 178840 122 2499
2501 0 425459 124107 179000 122 2500
2502 0 425515 124083 179120 164 2501
2503 0 425523 123975 179240 164 2502
2504 0 425499 123923 179360 156 2503
2505 0 425335 123795 179480 197 2504
2506 0 425255 123675 179640 197 2505
2507 0 425183 123571 179800 163 2506
2508 0 425095 123539 179920 178 2507
2509 0 424931 123563 180040 178 2508
2510 0 424975 123631 180240 137 2509
2511 0 424947 123655 180400 137 2510
2512 0 424923 123663 180560 64 2511
2513 0 424943 123779 180720 45 2512
2514 0 424947 123811 180880 128 2513
2515 0 424955 123811 181040 128 2514
2516 0 424955 123783 181200 32 2515
2517 0 424901 123887 181280 32 2516
2518 0 425029 123803 181440 32 2517
2519 0 425093 123707 181600 120 2518
2520 0 425185 123663 181720 120 2519
2521 0 425337 123663 181880 163 2520
2522 0 425401 123607 182040 136 2521
2523 0 425261 123459 182120 32 2522
2524 0 425081 123391 182200 150 2523
2525 0 425013 123315 182320 150 2524
2526 0 425017 123115 182440 128 2525
2527 0 424989 123003 182560 128 2526
2528 0 424897 122883 182680 45 2527
2529 0 424737 122799 182800 32 2528
2530 0 424601 122795 182920 32 2529
2531 0 424433 122883 183000 75 2530
2532 0 424189 122967 183120 81 2531
2533 0 424141 122987 183200 81 2532
2534 0 424061 123031 183320 120 2533
2535 0 424013 123159 183400 120 2534
2536 0 423913 123311 183480 136 2535
2537 0 423857 123563 183560 160 2536
2538 0 423793 123743 183640 150 2537
2539 0 423685 123891 183720 156 2538
2540 0 423553 124047 183800 153 2539
2541 0 423341 123731 183840 45 2540
2542 0 423285 123775 183920 45 2541
2543 0 423249 123863 184000 45 2542
2544 0 423325 123887 184080 32 2543
2545 0 423277 123835 184160 32 2544
2546 0 423345 123815 184240 32 2545
2547 0 423485 123759 184280 32 2546
2548 0 423589 123871 184400 81 2547
2549 0 423641 123943 184520 81 2548
2550 0 423685 124067 184640 104 2549
2551 0 423737 124079 184760 108 2550
2552 0 423909 124055 184880 108 2551
2553 0 424053 124067 184960 102 2552
2554 0 424105 124071 185040 102 2553
2555 0 424181 124103 185120 102 2554
2556 0 424217 124203 185240 107 2555
2557 0 424249 124299 185320 107 2556
2558 0 424269 124415 185440 51 2557
2559 0 424293 124523 185560 51 2558
2560 0 424321 124619 185680 71 2559
2561 0 424705 124771 185680 71 2560
2562 0 424773 124751 185600 71 2561
2563 0 425001 124699 185520 71 2562
2564 0 424281 124635 185800 71 2560
2565 0 424245 124643 185920 45 2564
2566 0 424165 124595 186000 45 2565
2567 0 424113 124579 186080 64 2566
2568 0 424013 124487 186200 64 2567
2569 0 423685 124023 186200 60 2568
2570 0 423425 124091 186240 60 2569
2571 0 423397 124131 186320 60 2570
2572 0 423321 124175 186400 60 2571
2573 0 423417 124151 186440 60 2572
2574 0 423633 124091 186400 60 2573
2575 0 423757 124091 186320 60 2574
2576 0 423817 124027 186240 60 2575
2577 0 423889 123995 186160 60 2576
2578 0 423877 123935 186120 60 2577
2579 0 423461 124095 186480 60 2573
2580 0 423657 123815 186080 81 2569
2581 0 423609 123155 186000 86 2580
2582 0 423685 122779 186080 81 2581
2583 0 423809 122535 186120 81 2582
2584 0 423947 122127 186200 102 2583
2585 0 423719 121563 186200 124 2584
2586 0 423369 121259 186280 32 2585
2587 0 423349 121267 186360 32 2586
2588 0 423053 121319 186440 120 2587
2589 0 422745 121267 186520 124 2588
2590 0 424007 122131 186000 102 2584
2591 0 424059 122147 185920 32 2590
2592 0 424119 122155 185840 32 2591
2593 0 424107 122123 185720 32 2592
2594 0 424171 122079 185680 51 2593
2595 0 424247 122051 185600 51 2594
2596 0 424291 121995 185520 51 2595
2597 0 424379 121963 185440 51 2596
2598 0 424495 121947 185360 51 2597
2599 0 423737 122747 185920 81 2582
2600 0 423785 122683 185840 81 2599
2601 0 423665 123803 186000 81 2580
2602 0 423669 123747 185960 96 2601
2603 0 423841 124611 186280 64 2568
2604 0 423367 124295 183840 136 2540
2605 0 423171 124439 183880 150 2604
2606 0 422987 124571 183920 128 2605
2607 0 422807 124727 183960 124 2606
2608 0 422695 124847 184040 124 2607
2609 0 422583 124899 184120 120 2608
2610 0 422491 124987 184200 120 2609
2611 0 422395 125067 184240 75 2610
2612 0 422315 125227 184320 75 2611
2613 0 422279 125355 184400 102 2612
2614 0 422199 125471 184480 102 2613
2615 0 422163 125583 184560 102 2614
2616 0 422103 125679 184640 102 2615
2617 0 422063 125683 184680 102 2616
2618 0 421935 125683 184720 108 2617
2619 0 421835 125731 184800 108 2618
2620 0 421805.1 125778.74 184880 86 2619
2621 0 422143 125795 184920 108 2620
2622 0 422359 125667 184880 102 2621
2623 0 421559 125969 184960 107 2620
2624 0 421371 126081 185080 140 2623
2625 0 421283 126157 185200 140 2624
2626 0 421267 126261 185360 136 2625
2627 0 421175 126433 185480 98 2626
2628 0 421191 126541 185600 104 2627
2629 0 421249.06 126609.03 185720 104 2628
2630 0 422035 126481 185800 60 2629
2631 0 422467 126477 185840 75 2630
2632 0 422623 126449 185800 32 2631
2633 0 422803 126365 185840 32 2632
2634 0 422899 126357 185880 32 2633
2635 0 422983 126297 185960 32 2634
2636 0 423019 126273 186000 32 2635
2637 0 421089 126729 185760 81 2629
2638 0 420873 126869 185840 107 2637
2639 0 420389 127145 185880 140 2638
2640 0 419973 127269 186000 96 2639
2641 0 419899 127317 186080 96 2640
2642 0 419807 127421 186160 115 2641
2643 0 419595 127633 186320 104 2642
2644 0 419570 127637 186360 104 2643
2645 0 419283 127629 186360 135 2644
2646 0 419223 127601 186320 135 2645
2647 0 419179 127565 186240 135 2646
2648 0 418987 127557 186160 135 2647
2649 0 419495 127649 186480 104 2644
2650 0 419403 127761 186600 135 2649
2651 0 419343 127833 186680 153 2650
2652 0 419271 127849 186800 153 2651
2653 0 419184.03 127860.375 186880 120 2652
2654 0 418903 128109 187000 139 2653
2655 0 418687 128325 187080 75 2654
2656 0 418627 128389 187160 107 2655
2657 0 418619 128401 187280 107 2656
2658 0 418371 128617 187320 137 2657
2659 0 418163 128881 187400 71 2658
2660 0 417919 129213 187440 150 2659
2661 0 417419 129749 187360 120 2660
2662 0 417175 129789 187280 75 2661
2663 0 416719 129917 187360 60 2662
2664 0 416423 130009 187440 75 2663
2665 0 416295 129957 187520 122 2664
2666 0 416183 129925 187600 122 2665
2667 0 416079 129933 187680 108 2666
2668 0 415903 129929 187760 108 2667
2669 0 415743 129933 187840 107 2668
2670 0 415631 129917 187920 122 2669
2671 0 415491 129909 188040 122 2670
2672 0 415339 129861 188120 137 2671
2673 0 415231 129861 188200 137 2672
2674 0 415051 129857 188240 131 2673
2675 0 415055 129853 188360 131 2674
2676 0 414979 129801 188480 131 2675
2677 0 414891 129661 188600 81 2676
2678 0 414823 129529 188680 71 2677
2679 0 414703 129445 188760 71 2678
2680 0 414619 129385 188840 86 2679
2681 0 414327 129161 188920 80 2680
2682 0 414263 129065 189000 81 2681
2683 0 414123 129097 189040 81 2682
2684 0 414079 129109 189080 81 2683
2685 0 413903 129017 189120 80 2684
2686 0 413779 129041 189200 80 2685
2687 0 413905 128971 189320 32 2686
2688 0 413981 128951 189360 32 2687
2689 0 414073 128891 189400 32 2688
2690 0 414181 128847 189440 32 2689
2691 0 414301 128803 189480 32 2690
2692 0 414405 128787 189520 81 2691
2693 0 414557 128755 189560 80 2692
2694 0 414613 128767 189640 80 2693
2695 0 414633 128719 189720 80 2694
2696 0 414677 128679 189840 -1 2695
2697 0 414637 128775 189920 -1 2696
2698 0 414629 128855 190000 -1 2697
2699 0 414733 128991 190040 -1 2698
2700 0 414889 129071 190080 -1 2699
2701 0 414921 129083 190160 -1 2700
2702 0 414969 129087 190240 -1 2701
2703 0 414961 129127 190360 -1 2702
2704 0 414969 129171 190440 -1 2703
2705 0 414941 129203 190520 -1 2704
2706 0 414885 129219 190600 -1 2705
2707 0 414861 129267 190680 -1 2706
2708 0 414832 129350 190720 -1 2707
2709 0 414769 129283 190760 -1 2708
2710 0 414737 129295 190800 -1 2709
2711 0 414685 129307 190880 -1 2710
2712 0 414677 129339 190960 -1 2711
2713 0 414565 129439 191040 -1 2712
2714 0 414469 129547 191080 -1 2713
2715 0 414389 129643 191120 -1 2714
2716 0 414353 129711 191160 -1 2715
2717 0 414793 128535 189880 -1 2696
2718 0 413499 129097 189240 60 2686
2719 0 413081 129145 189280 75 2718
2720 0 413073 129201 189320 75 2719
2721 0 413081 129317 189400 75 2720
2722 0 412541 129565 189480 120 2721
2723 0 412413 129681 189520 71 2722
2724 0 412387 129757 189600 71 2723
2725 0 412283 129861 189680 115 2724
2726 0 412219 129949 189800 164 2725
2727 0 412127 129925 189920 164 2726
2728 0 412055 129981 190040 176 2727
2729 0 411819 130169 190160 140 2728
2730 0 411659 130249 190280 90 2729
2731 0 411583 130277 190400 90 2730
2732 0 411437 130353 190520 81 2731
2733 0 411277 130485 190600 81 2732
2734 0 411145 130573 190680 128 2733
2735 0 411069 130633 190760 128 2734
2736 0 410833 130753 190880 115 2735
2737 0 410705 130869 190960 60 2736
2738 0 410621 130949 191000 60 2737
2739 0 410549 131069 191080 80 2738
2740 0 410455 131233 191160 45 2739
2741 0 410391 131401 191200 45 2740
2742 0 410327 131465 191280 45 2741
2743 0 410215 131413 191320 45 2742
2744 0 410059 131465 191400 96 2743
2745 0 409927 131489 191560 96 2744
2746 0 409857 131457 191640 71 2745
2747 0 409785 131417 191760 71 2746
2748 0 409661 131529 191880 75 2747
2749 0 409625 131529 192000 75 2748
2750 0 409587.66 131569 192080 81 2749
2751 0 409569 131589 192120 81 2750
2752 0 409789 131861 192160 81 2751
2753 0 409725 131885 192240 81 2752
2754 0 409441 131545 192160 81 2751
2755 0 409369 131529 192280 91 2754
2756 0 409337 131525 192400 91 2755
2757 0 409249 131549 192560 75 2756
2758 0 409061 131553 192720 101 2757
2759 0 408985 131573 192840 101 2758
2760 0 408967 131577 192920 81 2759
2761 0 408907 131585 193000 81 2760
2762 0 408895 131561 193120 81 2761
2763 0 408799 131501 193240 75 2762
2764 0 408739 131481 193280 75 2763
2765 0 408683 131449 193360 71 2764
2766 0 408611 131341 193440 71 2765
2767 0 408391 131041 193480 139 2766
2768 0 408327 130873 193440 75 2767
2769 0 408303 130773 193360 75 2768
2770 0 408279 130673 193280 80 2769
2771 0 408271 130485 193200 80 2770
2772 0 408279 130393 193120 90 2771
2773 0 408203 130153 193040 102 2772
2774 0 408193 129917 193000 102 2773
2775 0 408225 129825 192920 102 2774
2776 0 408277 129621 192840 75 2775
2777 0 408377 129365 192760 75 2776
2778 0 408529 129181 192720 75 2777
2779 0 408681 129101 192680 75 2778
2780 0 408733 129041 192640 81 2779
2781 0 408889 128881 192560 51 2780
2782 0 408965 128633 192520 75 2781
2783 0 409179 128273 192480 101 2782
2784 0 409503 127561 192520 75 2783
2785 0 409485 127169 192480 102 2784
2786 0 409225 127229 192440 51 2785
2787 0 409225 127229 192360 51 2786
2788 0 409277 127209 192320 75 2787
2789 0 409893 126753 192520 75 2785
2790 0 410121 126717 192400 40 2789
2791 0 410397 126381 192360 40 2790
2792 0 410417 126149 192320 80 2791
2793 0 410501 126101 192240 80 2792
2794 0 410593 126009 192160 80 2793
2795 0 410653 125989 192080 80 2794
2796 0 410857 125813 192000 80 2795
2797 0 410461 126325 192440 80 2791
2798 0 410013 126333 192520 40 2789
2799 0 409985 126225 192560 80 2798
2800 0 409489 127173 192560 102 2785
2801 0 409361 127221 192680 102 2800
2802 0 409037 127349 192760 175 2801
2803 0 408913 127389 192800 175 2802
2804 0 408541 127409 192880 164 2803
2805 0 408241 127425 192960 143 2804
2806 0 408161 127477 193040 108 2805
2807 0 408041 127489 193120 108 2806
2808 0 407953 127461 193240 102 2807
2809 0 408251 129955 193080 102 2774
2810 0 408263 129955 193120 102 2809
2811 0 408271 129927 193160 102 2810
2812 0 408379 129699 193160 102 2811
2813 0 408631 129475 193120 75 2812
2814 0 409043 129355 193120 75 2813
2815 0 409307 129235 193080 81 2814
2816 0 409575 129343 193120 81 2815
2817 0 408311 130993 193680 139 2767
2818 0 408107 130933 193720 139 2817
2819 0 408799 131877 192840 81 2759
2820 0 408863 132101 192840 81 2819
2821 0 409641 131483 192080 81 2750
2822 0 409739 131313 192080 75 2821
2823 0 409719 131299 192160 81 2822
2824 0 409725 131277 192200 81 2823
2825 0 409783 131259 192240 81 2824
2826 0 409751 131265 192320 81 2825
2827 0 409699 131285 192440 81 2826
2828 0 409687 131263 192520 91 2827
2829 0 409607 131173 192560 91 2828
2830 0 409531 131149 192600 75 2829
2831 0 409471 131135 192680 75 2830
2832 0 409421 131067 192760 75 2831
2833 0 409419 131055 192800 75 2832
2834 0 409451 131071 192840 75 2833
2835 0 409459 131075 192880 75 2834
2836 0 409575 131043 192880 75 2835
2837 0 409735 130909 192840 75 2836
2838 0 409565 131107 192920 75 2836
2839 0 409549 131145 192960 75 2838
2840 0 409733 131413 192960 75 2839
2841 0 409821 131631 193000 75 2840
2842 0 409869 131849 193040 75 2841
2843 0 409943 131903 193080 75 2842
2844 0 409931 131929 193120 75 2843
2845 0 409931 131935 193160 75 2844
2846 0 409911 131927 193240 -1 2845
2847 0 409905 131933 193320 -1 2846
2848 0 410005 131909 193360 -1 2847
2849 0 410111 131847 193400 -1 2848
2850 0 410285 131739 193440 -1 2849
2851 0 410357 131699 193480 -1 2850
2852 0 410463 131637 193480 -1 2851
2853 0 410479 131631 193560 -1 2852
2854 0 410481 131589 193640 -1 2853
2855 0 410427 131525 193720 -1 2854
2856 0 410411 131483 193760 -1 2855
2857 0 410387 131451 193800 -1 2856
2858 0 410371 131413 193880 -1 2857
2859 0 410295 131313 193960 -1 2858
2860 0 410171 131285 194000 -1 2859
2861 0 410085 131287 194040 -1 2860
2862 0 409923 131315 194080 -1 2861
2863 0 409801 131333 194120 -1 2862
2864 0 409741 131353 194160 -1 2863
2865 0 409669 131379 194200 -1 2864
2866 0 409631 131415 194240 -1 2865
2867 0 409617 131443 194320 -1 2866
2868 0 409577 131533 194400 -1 2867
2869 0 409549 131585 194440 -1 2868
2870 0 409379 131747 194480 -1 2869
2871 0 409275 131911 194520 -1 2870
2872 0 409224 131961 194560 -1 2871
2873 0 409182 131977 194600 -1 2872
2874 0 409192 132069 194640 -1 2873
2875 0 409085 132229 194680 -1 2874
2876 0 409101 132377 194600 -1 2875
2877 0 409157 132469 194560 -1 2876
2878 0 409185 132505 194480 -1 2877
2879 0 409218 132563 194440 -1 2878
2880 0 409257 132577 194400 -1 2879
2881 0 409317 132553 194360 -1 2880
2882 0 410553 131747 193440 -1 2852
2883 0 410605 131759 193400 -1 2882
2884 0 410619 131759 193360 -1 2883
2885 0 410679 131749 193320 -1 2884
2886 0 410777 131787 193240 -1 2885
2887 0 410869 131797 193160 -1 2886
2888 0 410897 131799 193120 -1 2887
2889 0 410917 131815 193080 -1 2888
2890 0 410967 131845 193000 -1 2889
2891 0 411025 131879 192920 -1 2890
2892 0 411033 131899 192880 -1 2891
2893 0 411017 131987 192840 -1 2892
2894 0 411023 131965 192800 -1 2893
2895 0 410999 131975 192760 -1 2894
2896 0 410985 131981 192720 -1 2895
2897 0 411021 131971 192680 -1 2896
2898 0 411027 131967 192640 -1 2897
2899 0 411039 132009 192600 -1 2898
2900 0 410947 132149 192600 -1 2899
2901 0 411053 132043 192840 -1 2893
2902 0 411053 132065 192880 -1 2901
2903 0 411065 132101 192920 -1 2902
2904 0 410969 132133 193000 -1 2903
2905 0 410901 132053 193040 -1 2904
2906 0 410235 131901 191320 45 2742
2907 0 410247 131973 191400 45 2906
2908 0 410231 132381 191480 96 2907
2909 0 410187 132501 191560 -1 2908
2910 0 410191 132573 191680 -1 2909
2911 0 410159 132653 191840 -1 2910
2912 0 410191 132685 192000 -1 2911
2913 0 410139 132901 192120 -1 2912
2914 0 410091 133045 192160 -1 2913
2915 0 410005 133181 192240 -1 2914
2916 0 409909 133333 192320 -1 2915
2917 0 409809 133581 192400 -1 2916
2918 0 409969 133833 192360 -1 2917
2919 0 410013 133929 192440 -1 2918
2920 0 410041 134177 192480 -1 2919
2921 0 410073 134313 192680 -1 2920
2922 0 410035 134257 192400 -1 2920
2923 0 410115 134393 192320 -1 2922
2924 0 410039 134517 192240 -1 2923
2925 0 409935 134645 192200 -1 2924
2926 0 409783 134825 192160 -1 2925
2927 0 409619 135101 192200 -1 2926
2928 0 409555 135249 192240 -1 2927
2929 0 409369 135221 192280 -1 2928
2930 0 409097 135193 192320 -1 2929
2931 0 408925 135169 192360 -1 2930
2932 0 408781 135177 192440 -1 2931
2933 0 408545 135277 192480 -1 2932
2934 0 408437 135197 192520 -1 2933
2935 0 408361 135157 192560 -1 2934
2936 0 408321 135133 192600 -1 2935
2937 0 409611 135445 192200 -1 2928
2938 0 409643 135505 192160 -1 2937
2939 0 409679 135497 192080 -1 2938
2940 0 409709 135649 192000 -1 2939
2941 0 409713 135873 191960 -1 2940
2942 0 409777 135989 191920 -1 2941
2943 0 409769 136133 191840 -1 2942
2944 0 409761 136153 191720 -1 2943
2945 0 409793 136173 191600 -1 2944
2946 0 409449 135381 192080 -1 2939
2947 0 409357 135393 192000 -1 2946
2948 0 409385 135377 191920 -1 2947
2949 0 409396.5 135356.25 191880 -1 2948
2950 0 409405 135309 191800 -1 2949
2951 0 409341 135229 191720 -1 2950
2952 0 409297 135141 191640 -1 2951
2953 0 409149 135073 191560 -1 2952
2954 0 409073 135073 191520 -1 2953
2955 0 408849 135225 191480 -1 2954
2956 0 408681 135369 191520 -1 2955
2957 0 408625 135409 191600 -1 2956
2958 0 408637.44 135438.38 191640 -1 2957
2959 0 409867 135417 192040 -1 2939
2960 0 414819 129929 188280 71 2674
2961 0 414679 130017 188320 71 2960
2962 0 414295 130413 188360 122 2961
2963 0 414279 130509 188400 137 2962
2964 0 414251 130597 188440 137 2963
2965 0 414167 130693 188520 137 2964
2966 0 414099 131181 188560 120 2965
2967 0 413935 131805 188600 178 2966
2968 0 414003 131993 188680 153 2967
2969 0 414019 132113 188760 160 2968
2970 0 414075 132269 188840 108 2969
2971 0 414275 132501 188920 136 2970
2972 0 414431 132629 188960 131 2971
2973 0 414419 132829 189040 131 2972
2974 0 414223 133493 189040 91 2973
2975 0 413575 133729 189000 102 2974
2976 0 412923 133749 188960 139 2975
2977 0 412511 133781 188920 102 2976
2978 0 411939 133757 188880 102 2977
2979 0 411743 133745 188840 136 2978
2980 0 411135 134025 188800 150 2979
2981 0 411147 134281 188840 96 2980
2982 0 411115 134389 188880 96 2981
2983 0 410631 134233 188840 81 2980
2984 0 410279 134457 188800 120 2983
2985 0 410139 134589 188760 120 2984
2986 0 409863 134657 188680 81 2985
2987 0 409707 134701 188640 81 2986
2988 0 409519 134857 188560 120 2987
2989 0 409227 135045 188480 51 2988
2990 0 408947 135153 188440 124 2989
2991 0 408551 135249 188360 80 2990
2992 0 408311 135379 188400 120 2991
2993 0 408071 135509 188440 101 2992
2994 0 407835 135673 188520 122 2993
2995 0 407659 135773 188560 122 2994
2996 0 407419 135853 188640 80 2995
2997 0 406975 135917 188600 64 2996
2998 0 406355 136109 188720 86 2997
2999 0 405599 136321 188680 32 2998
3000 0 405543 136257 188560 81 2999
3001 0 405479 136209 188400 81 3000
3002 0 405331 136241 188240 81 3001
3003 0 404815 136425 188200 81 3002
3004 0 404267 136613 188160 120 3003
3005 0 403415 137129 188160 71 3004
3006 0 403051 137221 188240 134 3005
3007 0 403143 137361 188160 134 3006
3008 0 402171 136981 188320 75 3006
3009 0 401483 137289 188320 71 3008
3010 0 400723 137501 188280 102 3009
3011 0 400716 137498 188240 102 3010
3012 0 400695 137489 188120 102 3011
3013 0 400687 137481 187960 102 3012
3014 0 400503 137301 187800 124 3013
3015 0 399987 136901 187800 107 3014
3016 0 399839 136621 187840 90 3015
3017 0 399651 136529 187960 107 3016
3018 0 399519 136445 188040 90 3017
3019 0 399395 136397 188160 90 3018
3020 0 399419 136417 188320 90 3019
3021 0 399403 136381 188400 64 3020
3022 0 399079 136393 188280 71 3019
3023 0 398875 136473 188320 71 3022
3024 0 398415 136481 188360 98 3023
3025 0 398403 136489 188240 98 3024
3026 0 398343 136525 188080 98 3025
3027 0 398299 136493 188480 131 3024
3028 0 397911 136497 188640 75 3027
3029 0 397663 136461 188720 86 3028
3030 0 397483 136425 188760 75 3029
3031 0 397351 136417 188840 75 3030
3032 0 397159 136381 188920 91 3031
3033 0 397039 136365 188960 75 3032
3034 0 396935 136429 189040 75 3033
3035 0 396739 136453 189120 96 3034
3036 0 396671 136501 189200 96 3035
3037 0 396475 136509 189280 60 3036
3038 0 395744 136864 190040 40 3037
3039 0 395584 136704 190240 60 3038
3040 0 395520 136640 190480 71 3039
3041 0 395520 136736 190720 64 3040
3042 0 395520 136704 191000 75 3041
3043 0 395456 136704 191280 51 3042
3044 0 395424 136800 191520 64 3043
3045 0 395328 136960 191720 102 3044
3046 0 395328 137056 191880 189 3045
3047 0 395520 137088 192080 124 3046
3048 0 395776 137024 192080 91 3047
3049 0 395936 136896 191920 51 3048
3050 0 396160 136800 191800 40 3049
3051 0 396256 136704 191640 32 3050
3052 0 395104 137184 191960 208 3046
3053 0 395072 137248 192200 131 3052
3054 0 395136 137408 192400 120 3053
3055 0 395072 137568 192600 75 3054
3056 0 394912 137760 192720 140 3055
3057 0 394944 137920 192920 108 3056
3058 0 394944 137984 193200 71 3057
3059 0 400539 138265 188240 32 3011
3060 0 400447 138521 188200 64 3059
3061 0 400411 138597 188120 64 3060
3062 0 400359 138849 188040 86 3061
3063 0 400295 139077 188000 86 3062
3064 0 400155 139173 187920 107 3063
3065 0 400119 139329 187840 64 3064
3066 0 399999 139377 187760 64 3065
3067 0 399919 139457 187720 75 3066
3068 0 399835 139561 187640 75 3067
3069 0 399631 139725 187560 120 3068
3070 0 399451 139745 187480 120 3069
3071 0 399299 139777 187440 86 3070
3072 0 399227 139821 187360 86 3071
3073 0 399059 139957 187280 51 3072
3074 0 398987 139997 187200 51 3073
3075 0 398763 140129 187160 128 3074
3076 0 398779 140137 187080 128 3075
3077 0 398767 140201 187000 136 3076
3078 0 398711 140413 186920 91 3077
3079 0 398775 140521 186840 91 3078
3080 0 398855 140657 186800 51 3079
3081 0 398927 140701 186760 51 3080
3082 0 398987 140737 186680 40 3081
3083 0 399051 140797 186600 40 3082
3084 0 399159 140937 186520 60 3083
3085 0 399211 141009 186440 60 3084
3086 0 399271 141045 186360 81 3085
3087 0 399357 141017 186280 81 3086
3088 0 399413 140989 186200 81 3087
3089 0 399441 141069 186160 81 3088
3090 0 399417 141125 186120 81 3089
3091 0 399393 141113 186080 81 3090
3092 0 398443 139977 187280 71 3073
3093 0 398335 139973 187360 40 3092
3094 0 398179 140041 187440 40 3093
3095 0 397987 140069 187520 64 3094
3096 0 397811 140141 187600 64 3095
3097 0 397609 140061 187680 90 3096
3098 0 397493 140049 187800 90 3097
3099 0 397337 140001 187920 71 3098
3100 0 397221 139997 188040 75 3099
3101 0 397133 139957 188120 75 3100
3102 0 397001 139913 188240 80 3101
3103 0 396785 139869 188320 75 3102
3104 0 396693 139669 188360 75 3103
3105 0 396673 139625 188400 45 3104
3106 0 396577 139537 188440 45 3105
3107 0 396409 139389 188480 80 3106
3108 0 396133 139285 188440 80 3107
3109 0 395949 139197 188400 60 3108
3110 0 395777 139237 188480 60 3109
3111 0 395775 139237 188600 60 3110
3112 0 395775 139341 188640 60 3111
3113 0 395651 139353 188680 60 3112
3114 0 395515 139285 188800 71 3113
3115 0 395355 139225 188920 32 3114
3116 0 396485 139909 188240 51 3103
3117 0 396397 139885 188160 32 3116
3118 0 396221 140009 188120 32 3117
3119 0 396229 140005 188040 32 3118
3120 0 408163 135233 188520 150 2992
3121 0 408019 135357 188680 150 3120
3122 0 408011 135045 188760 150 3121
3123 0 407979 135473 188800 101 3121
3124 0 407963 135433 188880 150 3123
3125 0 410507 134057 188960 81 2983
3126 0 410263 134073 188960 98 3125
3127 0 410193 134073 189040 98 3126
3128 0 415419 130057 187800 122 2669
3129 0 415287 130081 187840 122 3128
3130 0 415131 130073 187880 137 3129
3131 0 419619 127313 186520 104 2649
3132 0 419603 127173 186560 104 3131
3133 0 419539 127065 186640 104 3132
3134 0 419471 127005 186720 104 3133
3135 0 419435 126969 186760 104 3134
3136 0 419451 126889 186800 104 3135
3137 0 419483 126745 186840 104 3136
3138 0 419463 126625 186880 -1 3137
3139 0 419419 126413 186920 -1 3138
3140 0 419371 126441 186800 -1 3139
3141 0 419343 126397 186760 -1 3140
3142 0 419151 126113 186960 -1 3139
3143 0 418699 126141 187000 -1 3142
3144 0 418563 126329 186960 -1 3143
3145 0 418395 126293 187040 -1 3144
3146 0 418355 126285 187120 -1 3145
3147 0 418275 126293 187160 -1 3146
3148 0 418567 126477 187080 -1 3144
3149 0 418560.2 126488.13 187120 -1 3148
3150 0 419023 125717 187040 -1 3142
3151 0 419003 125589 187120 -1 3150
3152 0 418831 125645 187160 -1 3151
3153 0 418703 125589 187240 -1 3152
3154 0 418567 125433 187280 -1 3153
3155 0 418591 125489 187360 -1 3154
3156 0 418571 125537 187440 -1 3155
3157 0 418507 125601 187520 -1 3156
3158 0 418499 125609 187600 -1 3157
3159 0 418479 125661 187680 -1 3158
3160 0 418303 125557 187680 -1 3159
3161 0 418163 125625 187720 -1 3160
3162 0 418071 125701 187760 -1 3161
3163 0 418059 125729 187800 -1 3162
3164 0 417991 125725 187880 -1 3163
3165 0 417907 125737 188000 -1 3164
3166 0 417823 125733 188120 -1 3165
3167 0 417723 125761 188240 -1 3166
3168 0 417435 125845 188320 -1 3167
3169 0 417251 125981 188520 -1 3168
3170 0 417139 126217 188640 -1 3169
3171 0 417423 125865 188200 -1 3168
3172 0 417431 125921 188120 -1 3171
3173 0 418495 125853 187720 -1 3159
3174 0 418539 126041 187760 -1 3173
3175 0 418503 125461 187160 -1 3154
3176 0 418499 125513 187080 -1 3175
3177 0 419091 125401 187160 -1 3151
3178 0 419047 125305 187280 -1 3177
3179 0 419099 125265 187360 -1 3178
3180 0 419243 125165 187440 -1 3179
3181 0 419303 125009 187480 -1 3180
3182 0 419343 124881 187520 -1 3181
3183 0 419435 124853 187640 -1 3182
3184 0 419575 124753 187720 -1 3183
3185 0 419751 124589 187760 -1 3184
3186 0 419787 124445 187840 -1 3185
3187 0 419839 124337 187920 -1 3186
3188 0 419767 124165 187880 -1 3187
3189 0 419747 123581 187920 -1 3188
3190 0 419767 123573 188040 -1 3189
3191 0 419879 123245 188080 -1 3190
3192 0 420047 123733 188080 -1 3190
3193 0 419647 122877 187920 -1 3189
3194 0 419399 122501 187920 -1 3193
3195 0 419395 122535 187960 -1 3194
3196 0 419375 122415 188040 -1 3195
3197 0 419359 122391 188080 -1 3196
3198 0 419363 122423 188160 -1 3197
3199 0 419383 122463 188240 -1 3198
3200 0 419331 122495 188320 -1 3199
3201 0 419271 122531 188400 -1 3200
3202 0 419183 122571 188440 -1 3201
3203 0 419083 122687 188480 -1 3202
3204 0 418643 122719 188480 -1 3203
3205 0 418563 122767 188560 -1 3204
3206 0 418483 122799 188640 -1 3205
3207 0 418435 122827 188680 -1 3206
3208 0 418391 122855 188720 -1 3207
3209 0 418351 122895 188760 -1 3208
3210 0 418323 122875 188840 -1 3209
3211 0 418355 122899 188920 -1 3210
3212 0 418427 122979 189000 -1 3211
3213 0 418419 123075 189120 -1 3212
3214 0 418407 123127 189200 -1 3213
3215 0 418483 123187 189280 -1 3214
3216 0 418551 123279 189360 -1 3215
3217 0 418623 123331 189440 -1 3216
3218 0 418635 123411 189520 -1 3217
3219 0 418711 123451 189640 -1 3218
3220 0 418767 123479 189720 -1 3219
3221 0 418815 123447 189800 -1 3220
3222 0 418775 123483 189920 -1 3221
3223 0 418771 123483 190000 -1 3222
3224 0 418719 123455 190080 -1 3223
3225 0 418647 123395 190160 -1 3224
3226 0 418567 123411 190200 -1 3225
3227 0 418475 123447 190240 -1 3226
3228 0 418323 123483 190240 -1 3227
3229 0 418219 123519 190320 -1 3228
3230 0 418207 123539 190360 -1 3229
3231 0 418463 123431 190280 -1 3227
3232 0 418415 123367 190360 -1 3231
3233 0 418335 123395 190400 -1 3232
3234 0 418247 123427 190480 -1 3233
3235 0 418139 123419 190600 -1 3234
3236 0 418107 123427 190680 -1 3235
3237 0 418061 123387 190760 -1 3236
3238 0 417893 123371 190840 -1 3237
3239 0 417833 123367 190880 -1 3238
3240 0 417757 123323 190920 -1 3239
3241 0 417717 123343 190960 -1 3240
3242 0 417673 123347 191040 -1 3241
3243 0 417625 123315 191120 -1 3242
3244 0 417561 123275 191160 -1 3243
3245 0 417719 123271 191240 -1 3244
3246 0 417755 123183 191280 -1 3245
3247 0 417631 123059 191320 -1 3246
3248 0 417575 123027 191360 -1 3247
3249 0 417511 122999 191400 -1 3248
3250 0 417483 122919 191440 -1 3249
3251 0 417439 122859 191480 -1 3250
3252 0 417383 122855 191520 -1 3251
3253 0 417275 122815 191560 -1 3252
3254 0 417203 122783 191600 -1 3253
3255 0 417083 122731 191640 -1 3254
3256 0 417019 122691 191680 -1 3255
3257 0 416963 122615 191760 -1 3256
3258 0 416923 122611 191800 -1 3257
3259 0 416899 122587 191840 -1 3258
3260 0 416851 122583 191920 -1 3259
3261 0 416807 122615 191960 -1 3260
3262 0 416843 122705 192000 -1 3261
3263 0 416775 122527 191960 -1 3261
3264 0 416771 122519 192000 -1 3263
3265 0 416743 122527 192040 -1 3264
3266 0 416711 122563 192080 -1 3265
3267 0 416707 122571 192120 -1 3266
3268 0 416675 122619 192160 -1 3267
3269 0 416643 122643 192200 -1 3268
3270 0 416539 122651 192280 -1 3269
3271 0 416471 122699 192320 -1 3270
3272 0 416399 122755 192400 -1 3271
3273 0 416395 122811 192440 -1 3272
3274 0 416407 122843 192480 -1 3273
3275 0 416567 122863 192480 -1 3274
3276 0 416643 122939 192520 -1 3275
3277 0 416647 122991 192560 -1 3276
3278 0 419023 122711 188600 -1 3203
3279 0 419031 122751 188720 -1 3278
3280 0 419643 122993 188040 -1 3193
3281 0 419911 124509 187960 -1 3187
3282 0 419923 124597 188040 -1 3281
3283 0 419999 124669 188160 -1 3282
3284 0 420055 124705 188240 -1 3283
3285 0 420107 124833 188320 -1 3284
3286 0 420107 124925 188400 -1 3285
3287 0 420163 124981 188480 -1 3286
3288 0 420307 125009 188520 -1 3287
3289 0 420435 125225 188520 -1 3288
3290 0 420427 125301 188600 -1 3289
3291 0 420475 125377 188680 -1 3290
3292 0 420631 125469 188720 -1 3291
3293 0 420727 125497 188680 -1 3292
3294 0 420751 125537 188640 -1 3293
3295 0 420787 125589 188600 -1 3294
3296 0 420943 125585 188480 -1 3295
3297 0 421027 125605 188400 -1 3296
3298 0 421123 125685 188320 -1 3297
3299 0 420867 125677 188640 -1 3295
3300 0 420879 125729 188680 -1 3299
3301 0 420911 125761 188720 -1 3300
3302 0 420694 125559 188800 -1 3292
3303 0 419735 126585 186960 -1 3139
3304 0 419819 126585 187000 -1 3303
3305 0 425993 123651 182080 75 2522
3306 0 426225 123571 182120 40 3305
3307 0 426553 123483 182160 86 3306
3308 0 426761 123375 182240 120 3307
3309 0 427105 123223 182320 81 3308
3310 0 427353 123123 182400 104 3309
3311 0 427965 122807 182480 120 3310
3312 0 428169 122711 182520 115 3311
3313 0 428513 122587 182600 164 3312
3314 0 429301 122639 182640 107 3313
3315 0 429557 122803 182560 107 3314
3316 0 429801 122935 182480 80 3315
3317 0 430297 122927 182440 75 3316
3318 0 430485 122959 182360 122 3317
3319 0 430689 123067 182280 101 3318
3320 0 431029 123251 182240 131 3319
3321 0 430336 124032 182240 40 3320
3322 0 430112 124160 182200 40 3321
3323 0 429984 124160 182320 32 3322
3324 0 431129 123331 182120 156 3320
3325 0 431229 123363 182040 136 3324
3326 0 431397 123451 181960 136 3325
3327 0 431669 123551 181880 150 3326
3328 0 431817 123643 181800 150 3327
3329 0 431965 123667 181720 108 3328
3330 0 432185 123695 181640 102 3329
3331 0 432409 123787 181560 101 3330
3332 0 432613 123771 181520 101 3331
3333 0 432693 123779 181440 124 3332
3334 0 432753 123811 181360 124 3333
3335 0 432933 123799 181320 32 3334
3336 0 433169 123675 181280 98 3335
3337 0 433333 123551 181200 98 3336
3338 0 433509 123519 181120 128 3337
3339 0 433709 123523 181040 124 3338
3340 0 433901 123459 180960 102 3339
3341 0 434193 123395 180880 107 3340
3342 0 434405 123355 180800 120 3341
3343 0 434581 123331 180760 120 3342
3344 0 434717 123371 180720 120 3343
3345 0 435001 123483 180680 75 3344
3346 0 435221 123515 180640 60 3345
3347 0 435417 123495 180560 98 3346
3348 0 435557 123495 180480 98 3347
3349 0 435733 123475 180440 98 3348
3350 0 435881 123479 180360 98 3349
3351 0 435969 123475 180320 98 3350
3352 0 436301 123347 180280 80 3351
3353 0 436565 123255 180240 80 3352
3354 0 436549 123167 180200 80 3353
3355 0 436649 122991 180120 96 3354
3356 0 436801 122835 180040 96 3355
3357 0 436953 122691 179960 166 3356
3358 0 437201 122575 179880 197 3357
3359 0 437221 122551 179800 178 3358
3360 0 437377 122487 179680 178 3359
3361 0 437525 122475 179560 120 3360
3362 0 437737 122443 179520 71 3361
3363 0 437797 122439 179440 71 3362
3364 0 438001 122379 179360 164 3363
3365 0 438213 122239 179280 135 3364
3366 0 438413 122143 179240 98 3365
3367 0 438765 121707 179200 81 3366
3368 0 439313 121635 179160 150 3367
3369 0 439941 121747 179200 124 3368
3370 0 440265 121879 179120 102 3369
3371 0 440333 121931 179040 102 3370
3372 0 440449 121991 178920 102 3371
3373 0 440541 122027 178840 102 3372
3374 0 440637 122047 178760 102 3373
3375 0 440893 122139 178680 98 3374
3376 0 440921 122203 178600 139 3375
3377 0 441037 122215 178480 139 3376
3378 0 441141 122227 178360 104 3377
3379 0 441285 122307 178240 120 3378
3380 0 441309 122283 178160 120 3379
3381 0 441369 122295 178080 120 3380
3382 0 441437 122359 178000 98 3381
3383 0 441573 122327 177960 98 3382
3384 0 441681 122311 177880 60 3383
3385 0 441737 122367 177800 60 3384
3386 0 441793 122391 177720 60 3385
3387 0 441905 122335 177640 91 3386
3388 0 441977 122383 177560 91 3387
3389 0 442081 122447 177480 81 3388
3390 0 442249 122371 177400 81 3389
3391 0 442301 122379 177320 75 3390
3392 0 442481 122371 177240 96 3391
3393 0 442557 122339 177160 96 3392
3394 0 442613 122335 177080 96 3393
3395 0 442773 122375 177000 86 3394
3396 0 442917 122335 176960 51 3395
3397 0 443041 122275 176880 51 3396
3398 0 443025 122271 176840 51 3397
3399 0 443199 122066 176800 51 3398
3400 0 443049 122319 176760 51 3399
3401 0 443141 122519 176680 51 3400
3402 0 443389 122407 176640 51 3401
3403 0 443701 122451 176600 51 3402
3404 0 444197 123031 176560 -1 3403
3405 0 444369 123115 176440 -1 3404
3406 0 444429 123235 176320 -1 3405
3407 0 444541 123351 176200 -1 3406
3408 0 444793 123903 176160 -1 3407
3409 0 444861 124071 176120 -1 3408
3410 0 444841 124171 176080 -1 3409
3411 0 445029 124423 176040 -1 3410
3412 0 445241 124679 176000 -1 3411
3413 0 445405 124831 175960 -1 3412
3414 0 445457 124915 175920 -1 3413
3415 0 445553 125023 175880 -1 3414
3416 0 445845 125303 175800 -1 3415
3417 0 446237 125687 175760 -1 3416
3418 0 446301 125895 175720 -1 3417
3419 0 446577 126547 175680 -1 3418
3420 0 446953 126763 175640 -1 3419
3421 0 447569 126843 175600 -1 3420
3422 0 448181 126839 175560 -1 3421
3423 0 448421 126823 175520 -1 3422
3424 0 448589 126795 175440 -1 3423
3425 0 448601 126839 175400 -1 3424
3426 0 448773 126767 175320 -1 3425
3427 0 448885 126679 175200 -1 3426
3428 0 449085 126671 175120 -1 3427
3429 0 449233 126743 175040 -1 3428
3430 0 449397 126775 174920 -1 3429
3431 0 449489 126791 174800 -1 3430
3432 0 449585 126891 174680 -1 3431
3433 0 449665 126871 174560 -1 3432
3434 0 449757 126899 174480 -1 3433
3435 0 449805 126943 174400 -1 3434
3436 0 449861 126943 174360 -1 3435
3437 0 450465 127407 174360 80 3436
3438 0 450421 127311 174280 -1 3437
3439 0 450373 127199 174200 -1 3438
3440 0 450249 127115 174040 -1 3439
3441 0 450257 127155 173960 -1 3440
3442 0 450273 127123 173880 -1 3441
3443 0 450297 127127 173800 -1 3442
3444 0 450297 127087 173720 -1 3443
3445 0 450313 127075 173600 -1 3444
3446 0 450373 127111 173480 -1 3445
3447 0 450585 127247 173360 -1 3446
3448 0 450737 127315 173280 -1 3447
3449 0 450789 127375 173200 -1 3448
3450 0 450865 127507 173120 -1 3449
3451 0 450917 127703 173080 -1 3450
3452 0 450973 127683 173000 -1 3451
3453 0 451069 127687 172920 -1 3452
3454 0 451205 127639 172840 -1 3453
3455 0 451289 127691 172720 -1 3454
3456 0 451581 127483 172600 -1 3455
3457 0 451625 127479 172480 -1 3456
3458 0 451633 127471 172320 -1 3457
3459 0 451681 127455 172120 -1 3458
3460 0 451741 127247 172040 -1 3459
3461 0 451751.66 127253.664 172000 -1 3460
3462 0 451737 126859 172000 -1 3461
3463 0 451805 127287 171800 -1 3461
3464 0 451845 127179 171640 -1 3463
3465 0 451997 127119 171520 -1 3464
3466 0 452073 127063 171480 -1 3465
3467 0 452297 127047 171400 -1 3466
3468 0 452477 127003 171320 -1 3467
3469 0 452645 126951 171240 -1 3468
3470 0 452845 126975 171160 -1 3469
3471 0 452981 126919 171080 -1 3470
3472 0 453045 126819 171000 -1 3471
3473 0 453217 126483 170960 -1 3472
3474 0 453389 126251 170920 -1 3473
3475 0 453409 126159 170880 -1 3474
3476 0 453349 126139 170800 -1 3475
3477 0 453553 126107 170760 -1 3476
3478 0 453589 126059 170720 -1 3477
3479 0 453561 125979 170640 -1 3478
3480 0 453525 125931 170560 -1 3479
3481 0 453477 125923 170480 -1 3480
3482 0 453337 125779 170400 -1 3481
3483 0 453193 126015 170760 -1 3476
3484 0 453081 125971 170680 -1 3483
3485 0 452957 125955 170600 -1 3484
3486 0 452661 125927 170520 -1 3485
3487 0 452537 125599 170560 -1 3486
3488 0 452549 125571 170640 -1 3487
3489 0 452513 125299 170680 -1 3488
3490 0 452497 124959 170640 -1 3489
3491 0 452405 124803 170600 -1 3490
3492 0 452269 124683 170560 -1 3491
3493 0 452081 124423 170520 -1 3492
3494 0 452097 124439 170400 -1 3493
3495 0 451885 124323 170360 -1 3494
3496 0 451817 124287 170320 -1 3495
3497 0 451729 124211 170280 -1 3496
3498 0 451609 124091 170240 -1 3497
3499 0 451557 123995 170160 -1 3498
3500 0 451465 123835 170120 -1 3499
3501 0 451313 123471 170080 -1 3500
3502 0 451053 123243 170120 -1 3501
3503 0 451053 123199 170160 -1 3502
3504 0 450993 123075 170200 -1 3503
3505 0 450909 122899 170280 -1 3504
3506 0 450697 122759 170320 -1 3505
3507 0 450469 122643 170280 -1 3506
3508 0 450373 122403 170320 -1 3507
3509 0 450361 122403 170440 -1 3508
3510 0 452073 124227 170520 -1 3493
3511 0 452225 124171 170560 -1 3510
3512 0 452321 124223 170600 -1 3511
3513 0 452497 124419 170640 -1 3512
3514 0 452765 124551 170720 -1 3513
3515 0 451121 127855 174320 80 3437
3516 0 451269 127935 174280 80 3515
3517 0 451253 127935 174160 80 3516
3518 0 451261 127911 174040 80 3517
3519 0 451329 128015 174200 80 3516
3520 0 451437 128159 174080 75 3519
3521 0 451565 128351 174000 51 3520
3522 0 451621 128399 173960 51 3521
3523 0 451661 128499 173920 51 3522
3524 0 451693 128567 173880 51 3523
3525 0 451797 128967 173800 90 3524
3526 0 451993 129439 173760 120 3525
3527 0 452073 130003 173720 51 3526
3528 0 452341 130479 173760 71 3527
3529 0 452581 130975 173720 80 3528
3530 0 452645 131019 173640 80 3529
3531 0 452801 131115 173560 86 3530
3532 0 453061 131335 173480 60 3531
3533 0 453189 131499 173400 51 3532
3534 0 453337 131607 173320 81 3533
3535 0 453413 131675 173240 81 3534
3536 0 453421 131719 173160 81 3535
3537 0 453473 131791 173080 75 3536
3538 0 453493 131899 173000 75 3537
3539 0 453497 131967 172920 75 3538
3540 0 453461 132167 172840 75 3539
3541 0 453517 132171 172760 75 3540
3542 0 453573 132195 172680 71 3541
3543 0 453593 132279 172560 71 3542
3544 0 453633 132383 172440 81 3543
3545 0 453697 132439 172320 81 3544
3546 0 453837 132487 172240 80 3545
3547 0 453977 132563 172160 51 3546
3548 0 454169 132639 172120 51 3547
3549 0 454441 132719 172080 51 3548
3550 0 454781 132767 172040 108 3549
3551 0 455049 132615 172080 108 3550
3552 0 455205 132431 172120 108 3551
3553 0 454861 132763 171920 108 3550
3554 0 455025 132867 171880 45 3553
3555 0 455157 132959 171800 45 3554
3556 0 455417 133031 171760 51 3555
3557 0 455441 133055 171680 51 3556
3558 0 455537 133107 171640 51 3557
3559 0 455797 133191 171600 81 3558
3560 0 456185 133227 171560 96 3559
3561 0 456501 133259 171480 51 3560
3562 0 457029 133455 171480 60 3561
3563 0 457517 133387 171440 75 3562
3564 0 457913 133483 171400 40 3563
3565 0 458073 133579 171360 40 3564
3566 0 458245 133539 171200 40 3565
3567 0 458437 133531 171080 40 3566
3568 0 458561 133607 170960 40 3567
3569 0 458669 133667 170880 -1 3568
3570 0 458933 133763 170800 -1 3569
3571 0 459173 133807 170720 -1 3570
3572 0 459505 133959 170640 -1 3571
3573 0 459873 134135 170600 -1 3572
3574 0 460173 134179 170640 -1 3573
3575 0 460421 134295 170560 -1 3574
3576 0 460557 134343 170480 -1 3575
3577 0 460681 134351 170400 -1 3576
3578 0 460769 134399 170280 -1 3577
3579 0 461089 134455 170160 -1 3578
3580 0 461285 134551 170120 -1 3579
3581 0 461437 134623 170080 -1 3580
3582 0 461665 134679 170040 -1 3581
3583 0 461957 134699 170000 -1 3582
3584 0 462277 134835 169960 -1 3583
3585 0 462581 135035 169920 -1 3584
3586 0 462773 135067 169880 -1 3585
3587 0 462969 135083 169840 -1 3586
3588 0 463201 135111 169760 -1 3587
3589 0 463337 135143 169720 -1 3588
3590 0 463345 135127 169640 -1 3589
3591 0 463349 135135 169520 -1 3590
3592 0 463441 135135 169440 -1 3591
3593 0 463489 135167 169360 -1 3592
3594 0 463597 135259 169240 -1 3593
3595 0 463737 135523 169200 -1 3594
3596 0 449641 126387 174360 -1 3436
3597 0 445805 125995 175760 -1 3418
3598 0 445693 125971 175800 -1 3597
3599 0 445589 125911 175920 -1 3598
3600 0 442913 122295 176720 51 3400
3601 0 442905 122367 176640 51 3600
3602 0 442905 122347 176560 51 3601
3603 0 442877 122407 176440 51 3602
3604 0 442845 122399 176360 51 3603
3605 0 442833 122407 176280 51 3604
3606 0 442873 122411 176200 51 3605
3607 0 442781 122451 176120 51 3606
3608 0 442741 122483 176040 51 3607
3609 0 442713 122491 175920 -1 3608
3610 0 442697 122471 175800 -1 3609
3611 0 442597 122483 175680 -1 3610
3612 0 442561 122559 175560 -1 3611
3613 0 442485 122627 175440 -1 3612
3614 0 442441 122707 175400 -1 3613
3615 0 442513 122743 175320 -1 3614
3616 0 442527 122733 175280 -1 3615
3617 0 442541 122723 175240 -1 3616
3618 0 442549 122579 175280 -1 3616
3619 0 442521 122471 175240 -1 3618
3620 0 442501 122479 175160 -1 3619
3621 0 429389 122479 182720 107 3314
3622 0 429437 122415 182760 107 3621
3623 0 429441 122327 182800 107 3622
3624 0 424239 124751 178640 32 2498
3625 0 423999 124719 178720 -1 3624
3626 0 423779 124867 178760 -1 3625
3627 0 423575 124791 178800 -1 3626
3628 0 423391 124767 178920 -1 3627
3629 0 423199 124855 179080 -1 3628
3630 0 422995 124859 179200 -1 3629
3631 0 422811 124859 179280 -1 3630
3632 0 422647 124883 179360 -1 3631
3633 0 448448 120704 159200 51 480
3634 0 448672 120576 159280 75 3633
3635 0 448640 120576 159560 32 3634
3636 0 448640 120544 159840 45 3635
3637 0 448544 120512 160040 32 3636
3638 0 448896 120448 159280 91 3634
3639 0 449120 120352 159200 51 3638
3640 0 449344 120192 159120 71 3639
3641 0 449440 119968 159000 60 3640
3642 0 449440 119808 158800 45 3641
3643 0 449440 119744 158520 90 3642
3644 0 449504 119616 158280 136 3643
3645 0 449696 119584 158120 131 3644
3646 0 449888 119648 157960 91 3645
3647 0 450016 119552 157760 107 3646
3648 0 450080 119584 157520 75 3647
3649 0 450208 119488 157320 60 3648
3650 0 450272 119328 157120 40 3649
3651 0 450304 119232 156880 71 3650
3652 0 450336 119136 156680 128 3651
3653 0 450432 118880 156680 40 3652
3654 0 450592 118784 156880 51 3653
3655 0 450624 118752 157160 60 3654
3656 0 450208 119264 156480 71 3652
3657 0 450080 119392 156280 75 3656
3658 0 449920 119520 156080 51 3657
3659 0 449792 119648 155880 60 3658
3660 0 449728 119648 155600 45 3659
3661 0 449536 119648 155400 60 3660
3662 0 449344 119520 155280 45 3661
3663 0 449216 119360 155080 51 3662
3664 0 449184 119232 154920 45 3663
3665 0 447583 119575 158280 163 479
3666 0 447511 119399 158160 107 3665
3667 0 447271 119347 158080 75 3666
3668 0 447131 119295 158000 81 3667
3669 0 447063 119279 157920 81 3668
3670 0 446779 119175 157840 81 3669
3671 0 446144 118336 157760 60 3670
3672 0 446208 118080 157760 75 3671
3673 0 446144 117856 157920 81 3672
3674 0 446080 117600 158000 104 3673
3675 0 445952 117440 158200 75 3674
3676 0 445824 117312 158400 81 3675
3677 0 445664 117184 158600 71 3676
3678 0 445568 117152 158840 102 3677
3679 0 445440 117152 159080 81 3678
3680 0 445344 117152 159320 64 3679
3681 0 445344 117152 159600 71 3680
3682 0 445280 116992 159800 163 3681
3683 0 445088 116800 159880 140 3682
3684 0 445024 116768 159920 128 3683
3685 0 444800 116672 160080 91 3684
3686 0 444608 116640 160240 91 3685
3687 0 444384 116640 160440 64 3686
3688 0 444160 116640 160640 96 3687
3689 0 443936 116640 160800 75 3688
3690 0 443712 116640 160960 75 3689
3691 0 443456 116608 161040 91 3690
3692 0 443232 116576 161160 98 3691
3693 0 442976 116512 161280 86 3692
3694 0 442752 116448 161400 75 3693
3695 0 442560 116288 161520 86 3694
3696 0 442304 116288 161600 32 3695
3697 0 442048 116224 161640 71 3696
3698 0 441824 116128 161720 81 3697
3699 0 441600 116096 161880 51 3698
3700 0 441344 116064 161960 80 3699
3701 0 441088 116000 162080 80 3700
3702 0 440832 115968 162080 128 3701
3703 0 440576 115904 162120 101 3702
3704 0 440320 115840 162160 75 3703
3705 0 440064 115776 162240 80 3704
3706 0 439808 115712 162320 98 3705
3707 0 439552 115616 162320 96 3706
3708 0 439296 115552 162360 64 3707
3709 0 439040 115488 162440 51 3708
3710 0 438784 115392 162520 71 3709
3711 0 438560 115328 162640 81 3710
3712 0 438304 115296 162720 98 3711
3713 0 438048 115264 162800 60 3712
3714 0 437824 115296 162960 60 3713
3715 0 437568 115296 162960 60 3714
3716 0 437312 115200 162960 71 3715
3717 0 437120 115072 163080 64 3716
3718 0 436928 114880 163160 75 3717
3719 0 436672 114784 163200 71 3718
3720 0 436416 114752 163280 96 3719
3721 0 436160 114720 163360 153 3720
3722 0 435936 114656 163480 154 3721
3723 0 435744 114528 163680 128 3722
3724 0 435552 114368 163800 86 3723
3725 0 435328 114240 163840 81 3724
3726 0 435104 114080 163920 150 3725
3727 0 434880 114016 164040 175 3726
3728 0 434656 114016 164200 176 3727
3729 0 434464 113888 164320 120 3728
3730 0 434400 113664 164440 86 3729
3731 0 434208 113472 164560 71 3730
3732 0 434016 113312 164680 98 3731
3733 0 433888 113088 164680 80 3732
3734 0 433696 112864 164720 81 3733
3735 0 433536 112672 164760 102 3734
3736 0 433408 112448 164720 98 3735
3737 0 433248 112288 164520 98 3736
3738 0 433088 112128 164320 75 3737
3739 0 432896 112032 164120 91 3738
3740 0 432736 111872 163920 71 3739
3741 0 432736 111744 163680 60 3740
3742 0 432672 111584 163440 75 3741
3743 0 432704 111584 163160 160 3742
3744 0 432640 111424 162960 81 3743
3745 0 432576 111328 162920 51 3744
3746 0 432704 111232 162720 40 3745
3747 0 432704 111104 162480 75 3746
3748 0 432800 110944 162280 75 3747
3749 0 432928 110848 162040 81 3748
3750 0 433120 110720 161880 75 3749
3751 0 433152 110624 161640 64 3750
3752 0 433280 110528 161400 51 3751
3753 0 433536 110528 161360 32 3752
3754 0 433728 110624 161200 71 3753
3755 0 433984 110560 161120 75 3754
3756 0 434176 110496 160960 75 3755
3757 0 434400 110400 160840 60 3756
3758 0 434592 110304 160680 90 3757
3759 0 434592 110208 160440 96 3758
3760 0 434752 110208 160240 98 3759
3761 0 434976 110208 160040 124 3760
3762 0 435168 110144 159880 86 3761
3763 0 435392 110080 159760 107 3762
3764 0 435616 110080 159640 128 3763
3765 0 435808 110048 159480 98 3764
3766 0 436064 110144 159520 32 3765
3767 0 436096 110176 159560 32 3766
3768 0 432384 111200 163040 32 3745
3769 0 432224 111104 163240 32 3768
3770 0 432000 110976 163360 51 3769
3771 0 431744 110848 163360 51 3770
3772 0 431552 110688 163280 51 3771
3773 0 431328 110560 163280 71 3772
3774 0 431104 110528 163160 51 3773
3775 0 430880 110432 163000 40 3774
3776 0 430752 110400 162960 32 3775
3777 0 445056 116576 159720 86 3684
3778 0 445088 116416 159520 60 3777
3779 0 445152 116224 159320 60 3778
3780 0 445120 116032 159120 45 3779
3781 0 444928 115904 159000 51 3780
3782 0 444672 115904 159000 75 3781
3783 0 444416 115968 159040 51 3782
3784 0 444192 116064 158960 64 3783
3785 0 443936 116064 158880 51 3784
3786 0 443744 115968 158720 86 3785
3787 0 443552 116160 158720 86 3786
3788 0 443328 116352 158720 51 3787
3789 0 443168 116544 158640 107 3788
3790 0 443104 116800 158520 104 3789
3791 0 442944 116960 158360 134 3790
3792 0 442784 116992 158160 128 3791
3793 0 442592 117152 158120 80 3792
3794 0 442400 117312 158080 60 3793
3795 0 442144 117408 158040 51 3794
3796 0 441888 117440 158000 51 3795
3797 0 441632 117472 158000 51 3796
3798 0 441376 117536 157960 60 3797
3799 0 441120 117568 157920 96 3798
3800 0 440864 117664 157840 71 3799
3801 0 440608 117696 157800 40 3800
3802 0 440352 117760 157680 64 3801
3803 0 440128 117824 157560 60 3802
3804 0 439872 117888 157520 64 3803
3805 0 439648 117920 157400 122 3804
3806 0 439424 118080 157360 40 3805
3807 0 439168 118144 157360 64 3806
3808 0 438912 118144 157440 75 3807
3809 0 438688 118304 157440 71 3808
3810 0 438464 118464 157520 45 3809
3811 0 438240 118560 157440 51 3810
3812 0 438112 118592 157440 40 3811
3813 0 446496 118592 157040 45 3670
3814 0 446592 118496 156800 32 3813
3815 0 449856 112416 157880 40 326
3816 0 449600 112384 157920 75 3815
3817 0 449344 112352 157920 40 3816
3818 0 449088 112320 157880 64 3817
3819 0 448832 112320 157960 71 3818
3820 0 448576 112288 158000 91 3819
3821 0 448352 112128 158000 75 3820
3822 0 448096 112096 158000 64 3821
3823 0 447840 112128 158040 60 3822
3824 0 447616 112160 158200 96 3823
3825 0 447360 112192 158320 81 3824
3826 0 447200 112320 158480 81 3825
3827 0 447104 112384 158520 51 3826
3828 0 452803 109383 157320 108 321
3829 0 453035 109247 157200 86 3828
3830 0 453568 108640 156520 102 3829
3831 0 453728 108480 156320 75 3830
3832 0 453888 108320 156200 71 3831
3833 0 454048 108192 156040 45 3832
3834 0 454304 108064 155960 60 3833
3835 0 454560 108032 155880 71 3834
3836 0 454816 108032 155840 45 3835
3837 0 455040 107904 155720 60 3836
3838 0 455296 107904 155720 75 3837
3839 0 455552 107872 155680 128 3838
3840 0 455776 107776 155560 64 3839
3841 0 456032 107744 155520 81 3840
3842 0 456224 107680 155360 96 3841
3843 0 456320 107648 155320 81 3842
3844 0 456480 107552 155120 90 3843
3845 0 456704 107456 155040 115 3844
3846 0 456896 107296 154880 122 3845
3847 0 457152 107360 154760 108 3846
3848 0 457376 107264 154680 102 3847
3849 0 457632 107232 154680 128 3848
3850 0 457856 107200 154560 96 3849
3851 0 458080 107168 154400 81 3850
3852 0 458336 107136 154320 90 3851
3853 0 458560 107136 154200 60 3852
3854 0 458816 107008 154120 101 3853
3855 0 459008 106944 154080 102 3854
3856 0 459232 106944 153960 96 3855
3857 0 459424 106752 153840 32 3856
3858 0 459616 106560 153760 51 3857
3859 0 459776 106400 153640 40 3858
3860 0 460000 106272 153560 60 3859
3861 0 460192 106112 153400 102 3860
3862 0 460352 105952 153240 98 3861
3863 0 460512 105824 153040 124 3862
3864 0 460608 105696 152840 140 3863
3865 0 460640 105568 152600 96 3864
3866 0 460800 105472 152400 80 3865
3867 0 460992 105344 152280 156 3866
3868 0 461184 105376 152120 148 3867
3869 0 461344 105344 151920 75 3868
3870 0 461568 105248 151840 71 3869
3871 0 461760 105056 151800 80 3870
3872 0 461984 104992 151680 120 3871
3873 0 462208 104960 151560 102 3872
3874 0 462400 104832 151440 90 3873
3875 0 462656 104768 151360 104 3874
3876 0 462912 104640 151400 136 3875
3877 0 463136 104576 151280 75 3876
3878 0 463392 104544 151160 71 3877
3879 0 463552 104544 150960 86 3878
3880 0 463712 104672 150800 51 3879
3881 0 463904 104768 150760 32 3880
3882 0 459008 106720 153880 81 3855
3883 0 458912 106912 153680 32 3882
3884 0 458720 106944 153680 51 3883
3885 0 456512 107680 155520 40 3843
3886 0 456672 107616 155600 40 3885
3887 0 455616 108128 155640 40 3839
3888 0 455680 108384 155760 32 3887
3889 0 452675 104139 155920 51 215
3890 0 452763 104051 155760 51 3889
3891 0 452859 103875 155600 71 3890
3892 0 452768 102912 155080 40 3891
3893 0 452576 102720 155120 60 3892
3894 0 452384 102624 155320 51 3893
3895 0 452224 102560 155400 80 3894
