# Supplementary material for: Connectomics Analysis Reveals First-, Second-, and Third-Order Thermosensory and Hygrosensory Neurons in the Adult Drosophila Brain
Source: Curr Biol. 2020 Aug 17;30(16):3167–3182.e4. doi: 10.1016/j.cub.2020.06.028 (PMC7443704; doi:10.1016/j.cub.2020.06.028)
Supplement: Data S1. Skeletons and Meshes, Related to STAR Methods — marin2020-skeletons contains files describing the morphology of each neuron in this study (in FAFB14 space, .swc format). glomeruli_meshes contains the glomerular meshes (in FAFB14 space, .stl format). neuropil_meshes contains the glomerular meshes (in FAFB14 space, .stl format). [file mmc5.zip › VP_SI/marin2020-skeletons/57142.swc]

# SWC format file
# based on specifications at http://www.neuronland.org/NLMorphologyConverter/MorphologyFormats/SWC/Spec.html
# Created by nat::write.neuron.swc
# PointNo Label X Y Z Radius Parent 
1 0 406187.25 277956.22 59440 1938 -1
2 0 406304.3 278055.12 59640 -1 1
3 0 406167.12 275805.28 59760 -1 2
4 0 406113.56 275712.7 59800 -1 3
5 0 406078.3 275472.9 59960 -1 4
6 0 406109.75 275072.88 60120 -1 5
7 0 405892.66 274519.72 60320 -1 6
8 0 405803.88 274023.38 60480 -1 7
9 0 405809.12 273485.22 60680 -1 8
10 0 405757.88 272813.3 60840 -1 9
11 0 405782.9 271700.44 61000 -1 10
12 0 405732.12 270908 61040 -1 11
13 0 405793.22 271104.97 61080 -1 12
14 0 405919.9 272553.2 61120 -1 13
15 0 405967.84 272894.5 61320 -1 14
16 0 406070.53 273028.16 61520 -1 15
17 0 406084.22 273012.12 61720 -1 16
18 0 406022.84 272913.94 61880 -1 17
19 0 406154.3 272949.4 61920 -1 18
20 0 406142.44 272889.44 61960 -1 19
21 0 406193.94 272867.62 62000 -1 20
22 0 406192.3 272763.16 62120 -1 21
23 0 406231.75 272698.94 62240 -1 22
24 0 406251.53 272563.6 62440 -1 23
25 0 406286 272479.5 62560 -1 24
26 0 405953.66 272166.12 62760 -1 25
27 0 405954.2 272188.06 62840 -1 26
28 0 406001.2 272024.16 63080 -1 27
29 0 405904.44 271708.4 63280 -1 28
30 0 405824.06 271565.62 63480 -1 29
31 0 405754.38 271319.47 63680 -1 30
32 0 406175.53 270950.16 63960 -1 31
33 0 406273.62 270739.97 64080 -1 32
34 0 406003.4 270392.16 64480 -1 33
35 0 405558.2 270086.03 64920 -1 34
36 0 405574.22 269872.25 65080 -1 35
37 0 405613.53 269596.88 65280 -1 36
38 0 405718.4 269420.62 65440 -1 37
39 0 405795 269032.47 65760 -1 38
40 0 406114.03 268741.78 66160 -1 39
41 0 406515.16 268335 66640 -1 40
42 0 406953.03 267951.8 66920 -1 41
43 0 407420.38 267391.94 67200 -1 42
44 0 407658.06 266988.25 67400 -1 43
45 0 407585.6 266876.12 67560 -1 44
46 0 407610.38 266730 67840 -1 45
47 0 407742.25 266525.78 68080 -1 46
48 0 408039.2 266319.5 68320 -1 47
49 0 408280 266223.44 68480 -1 48
50 0 408384.1 266064 68680 -1 49
51 0 408549.97 265793.66 68880 -1 50
52 0 408843.97 265508.25 69120 -1 51
53 0 409001 265300.62 69320 -1 52
54 0 409160.4 265172.75 69520 -1 53
55 0 409328.88 265084.3 69720 -1 54
56 0 409469.62 265088.75 69920 -1 55
57 0 409557 265111.1 70160 -1 56
58 0 409665.94 265136.1 70400 -1 57
59 0 409674.78 265083.28 70600 -1 58
60 0 409874.8 265016.2 70840 -1 59
61 0 409921.44 264857.16 71000 -1 60
62 0 409979.94 264771.9 71240 -1 61
63 0 409958 264613.4 71480 -1 62
64 0 409926.9 264564.2 71560 -1 63
65 0 409929.28 264334.66 71800 -1 64
66 0 409910.97 264253.03 71960 -1 65
67 0 409933.16 264057.44 72160 -1 66
68 0 409982.78 263989.1 72320 -1 67
69 0 410030.5 263922.1 72480 -1 68
70 0 410114.44 263854.12 72680 -1 69
71 0 410276.16 263804.94 72880 -1 70
72 0 410308.5 263765.3 73080 -1 71
73 0 410413.06 263726.3 73280 -1 72
74 0 410425.84 263706.62 73480 -1 73
75 0 410459.97 263674.97 73680 -1 74
76 0 410490.22 263647.06 73880 -1 75
77 0 410539.38 263651.44 73960 -1 76
78 0 410578.4 263647.22 74120 -1 77
79 0 410656.5 263623.62 74320 -1 78
80 0 410751.34 263598.78 74480 -1 79
81 0 410969.56 263591.28 74680 -1 80
82 0 411076 263614.2 74880 -1 81
83 0 411308.3 263584.5 75080 -1 82
84 0 411500.56 263595.97 75280 -1 83
85 0 411661.2 263603.75 75480 -1 84
86 0 411805.62 263639.56 75640 -1 85
87 0 411965.38 263627.56 75840 -1 86
88 0 412073.38 263684.9 75920 -1 87
89 0 412306 263730.97 76120 -1 88
90 0 412380.3 263756 76280 -1 89
91 0 412542.5 263784.62 76480 -1 90
92 0 412660.78 263803.6 76720 -1 91
93 0 412887.84 263652.66 76920 -1 92
94 0 413086.12 263560.84 77120 -1 93
95 0 413134.25 263503.88 77320 -1 94
96 0 413386.2 263478.03 77480 -1 95
97 0 413527.44 263396.22 77680 -1 96
98 0 413647.25 263360.78 77880 -1 97
99 0 413748.66 263352.2 78000 -1 98
100 0 413804.75 263295.6 78080 -1 99
101 0 413972.66 263272.2 78200 -1 100
102 0 413988.22 263260.1 78280 -1 101
103 0 414184.25 263203.9 78440 -1 102
104 0 414365.38 263131.97 78640 -1 103
105 0 414485.9 263140.16 78800 -1 104
106 0 414512.12 263142.88 78960 -1 105
107 0 414597.44 263109.16 79120 -1 106
108 0 414717.88 263020.53 79280 -1 107
109 0 414806.28 262972.53 79440 -1 108
110 0 414923.8 262930.16 79600 -1 109
111 0 415084 262895.34 79840 -1 110
112 0 415198.47 262877.34 80080 -1 111
113 0 415270.4 262839 80240 -1 112
114 0 415355.1 262801.9 80480 -1 113
115 0 415427.94 262790.84 80680 -1 114
116 0 415738.6 262851.47 80880 -1 115
117 0 415995.66 262744.88 81120 75 116
118 0 416205.2 262560.84 81360 75 117
119 0 416485.44 262423.34 81560 122 118
120 0 416466.8 262334.78 81760 122 119
121 0 416720.34 262257.97 81960 163 120
122 0 416977.9 262179.7 82160 148 121
123 0 417321.34 262113.89 82320 139 122
124 0 417441.12 262059.81 82440 120 123
125 0 417586.75 262072.39 82520 107 124
126 0 417850.34 262014.8 82720 81 125
127 0 418088.34 262010.66 82920 71 126
128 0 418142.88 262013.52 83120 71 127
129 0 418200.97 261992.62 83280 71 128
130 0 418177.3 261990.5 83480 51 129
131 0 418124.03 261982.05 83680 131 130
132 0 418175.6 261913.22 83880 131 131
133 0 418162.03 261905.02 84040 75 132
134 0 418258.56 261892.92 84200 124 133
135 0 418326.5 261817.25 84360 200 134
136 0 418354.2 261724.06 84560 200 135
137 0 418513.03 261651.16 84760 91 136
138 0 418594.06 261517.64 84880 40 137
139 0 418705.62 261423.16 85040 101 138
140 0 418739.16 261316.58 85200 101 139
141 0 418909.47 261115.33 85400 102 140
142 0 418972.16 261024.7 85520 102 141
143 0 419059.44 260993.44 85640 64 142
144 0 419169.88 260959.31 85760 98 143
145 0 419260.03 260945.77 85880 98 144
146 0 419552.44 260811.02 86080 86 145
147 0 419690.34 260617.88 86240 81 146
148 0 419771.3 260505.56 86400 81 147
149 0 419957.7 260321.97 86560 75 148
150 0 420053.22 260251.4 86720 128 149
151 0 420309.06 260092.27 86880 102 150
152 0 420447.84 259953.64 87000 135 151
153 0 420499.7 259875.75 87080 102 152
154 0 420615.97 259772.08 87160 102 153
155 0 420691.66 259695.75 87240 102 154
156 0 420793.75 259529.12 87440 -1 155
157 0 420880 259454.84 87640 -1 156
158 0 420994.75 259320.08 87840 -1 157
159 0 421098.16 259193.97 88000 -1 158
160 0 421234.3 259055.98 88160 -1 159
161 0 421342.2 258823.38 88320 -1 160
162 0 421522.62 258457.31 88480 -1 161
163 0 421713.16 258271.23 88640 -1 162
164 0 421708.72 258239.39 88720 -1 163
165 0 421848.1 258690.67 88800 -1 164
166 0 422084.47 258592.5 88960 -1 165
167 0 422199.78 258552.5 89120 -1 166
168 0 422457.8 258551.44 89320 -1 167
169 0 422755.9 258625.33 89480 -1 168
170 0 423143.8 258637.95 89600 -1 169
171 0 423403.47 258760.62 89720 -1 170
172 0 423493.28 258639 89880 -1 171
173 0 423657.44 258734.5 90000 -1 172
174 0 423960.44 258697.89 90200 -1 173
175 0 424269.62 258658.05 90360 -1 174
176 0 424635.66 258633.62 90520 -1 175
177 0 424942.66 258613.34 90720 -1 176
178 0 425461.4 258448.36 90880 -1 177
179 0 426330.1 258384.56 91080 -1 178
180 0 427168.72 258383.62 91280 -1 179
181 0 427599.78 258297.73 91440 -1 180
182 0 427898.44 258200.33 91640 -1 181
183 0 428263.6 258083.33 91840 -1 182
184 0 428589.44 257966.78 92000 -1 183
185 0 429062.62 257878.47 92200 -1 184
186 0 429714.38 257883.11 92400 -1 185
187 0 430153.4 257940.78 92560 -1 186
188 0 430205.38 257863.73 92760 -1 187
189 0 430651.2 257777 92960 -1 188
190 0 430908.75 257786.7 93120 -1 189
191 0 431369.53 257794.98 93320 -1 190
192 0 431613.9 257875.53 93520 -1 191
193 0 431762.53 257889.55 93680 -1 192
194 0 432687.44 257959.4 93880 -1 193
195 0 433367.62 257923.9 93880 -1 194
196 0 433245.06 258023.81 94080 -1 195
197 0 433677.56 257921.67 94080 -1 196
198 0 433766.28 257933.98 94120 -1 197
199 0 434203.97 258040.92 94280 -1 198
200 0 434422.8 258077.9 94480 -1 199
201 0 434829.75 258115.55 94720 -1 200
202 0 435224.62 258121.11 94920 -1 201
203 0 435487.62 258203.16 95120 -1 202
204 0 436064.9 258376.17 95320 -1 203
205 0 436571.56 258502.8 95480 71 204
206 0 436976.12 258587.86 95480 80 205
207 0 437272.06 258582.6 95640 75 206
208 0 437657.75 258618.1 95640 71 207
209 0 438452.5 258664.53 95640 51 208
210 0 440300.38 258882.3 95640 75 209
211 0 440527.7 258975.77 95720 75 210
212 0 441395.5 259117.62 95800 104 211
213 0 441583.97 259111.28 95920 75 212
214 0 442211.2 259142.38 96080 64 213
215 0 442915.7 259062.19 96240 75 214
216 0 443555.97 258995.17 96360 96 215
217 0 444052.5 259044.45 96520 60 216
218 0 444563.06 259040.12 96560 60 217
219 0 445487.34 258934.52 96560 98 218
220 0 446618.16 258834.73 96720 86 219
221 0 447791.28 258749.52 96720 101 220
222 0 449387.06 258544.38 96720 120 221
223 0 450512.12 258242.47 96880 96 222
224 0 450670.1 258226.62 96920 96 223
225 0 451681.22 258097.05 97040 81 224
226 0 453100.9 257927.1 97040 75 225
227 0 453642.72 257837.95 96920 64 226
228 0 454319.38 257748.81 96760 75 227
229 0 455136.97 257584 96640 60 228
230 0 455495.53 257421.72 96520 101 229
231 0 455970.5 257295.81 96320 137 230
232 0 457189 257212.12 96160 51 231
233 0 457879.16 256957.55 96000 51 232
234 0 458758.38 256681.6 95840 60 233
235 0 459426.47 256487.77 95680 64 234
236 0 459852.03 256405.02 95520 64 235
237 0 460448.34 256164.17 95360 51 236
238 0 460968.97 255955.62 95280 80 237
239 0 461598.03 255717.45 95120 71 238
240 0 462078 255571.11 94960 75 239
241 0 462312.12 255479.17 94800 75 240
242 0 462416.3 255474.8 94680 86 241
243 0 463006.75 255043.48 94520 141 242
244 0 463241.56 254895.75 94400 154 243
245 0 463474.6 254776.61 94160 137 244
246 0 463946.78 254681.58 94000 96 245
247 0 464443.28 254419.52 93840 86 246
248 0 464679.1 254273.4 93680 71 247
249 0 464747.5 254210.19 93600 71 248
250 0 465477.88 253789.56 93480 60 249
251 0 465797.75 253648.55 93280 60 250
252 0 466011.53 253511.31 93120 81 251
253 0 466203.03 253455.98 92960 60 252
254 0 466672.75 253273.4 92760 60 253
255 0 466881.7 253269.56 92680 60 254
256 0 467296.97 253031.84 92560 104 255
257 0 467474.47 252929.02 92400 101 256
258 0 467808.3 252857.64 92240 75 257
259 0 468068.8 252794.98 92080 86 258
260 0 468493.97 252699.61 91880 86 259
261 0 468801.47 252674.3 91720 86 260
262 0 469348.4 252685.45 91520 80 261
263 0 470120.47 252459.8 91360 140 262
264 0 470377 252437.38 91160 107 263
265 0 470447.06 252419.73 91080 107 264
266 0 470552.28 252449.69 91040 107 265
267 0 470770.53 252337.55 90960 -1 266
268 0 470872.44 252303.4 90920 -1 267
269 0 470984.44 252242.97 90840 -1 268
270 0 471270.1 252200.3 90760 -1 269
271 0 471844 252040.02 90640 -1 270
272 0 469895.53 251998.27 90560 -1 271
273 0 471066.75 251638.56 90360 60 272
274 0 471961.9 251470.75 90200 51 273
275 0 472463.62 251276.16 90000 51 274
276 0 473091.9 251046.95 89840 80 275
277 0 473301 250899.25 89720 137 276
278 0 473599.75 251872.98 89720 136 277
279 0 473386.25 252848.66 90040 200 278
280 0 473194.25 253632.34 90200 176 279
281 0 472641.9 254415.78 90320 241 280
282 0 472477.62 255384.16 90320 246 281
283 0 472017.28 256184.34 90320 256 282
284 0 471843.8 256397.86 90200 229 283
285 0 471708.9 256646.2 90040 163 284
286 0 471615.3 256861.1 89920 178 285
287 0 471555.4 257084.6 89800 150 286
288 0 471462.47 257285.06 89640 186 287
289 0 471464.72 257444.33 89480 198 288
290 0 471367.22 257587.05 89360 198 289
291 0 471287.88 257691.86 89240 226 290
292 0 471191.56 257850.75 89080 139 291
293 0 470949.47 258193.69 88960 131 292
294 0 470900.7 258366.64 88840 131 293
295 0 470881.1 258465.42 88720 131 294
296 0 471123.66 258333.05 88640 131 295
297 0 470853.47 259206.19 88560 51 296
298 0 470624.94 259801.53 88520 139 297
299 0 470599.9 260093.83 88400 183 298
300 0 470501.25 260402.28 88280 224 299
301 0 470376.94 260699.03 88160 254 300
302 0 470409.3 260805.03 88080 273 301
303 0 471072 260768 87920 102 302
304 0 471328 260832 87800 32 303
305 0 471520 260992 87640 60 304
306 0 471680 261120 87440 60 305
307 0 471936 261152 87360 98 306
308 0 472128 261120 87200 104 307
309 0 472288 261088 87000 137 308
310 0 472512 261120 86880 153 309
311 0 472704 261120 86680 98 310
312 0 472960 261056 86640 178 311
313 0 473216 261024 86600 163 312
314 0 473472 261056 86520 139 313
315 0 473728 260928 86520 148 314
316 0 473920 260800 86400 164 315
317 0 474144 260832 86240 140 316
318 0 474304 260768 86040 64 317
319 0 474336 260608 85840 51 318
320 0 474336 260448 85640 96 319
321 0 474528 260256 85600 80 320
322 0 474656 260096 85440 32 321
323 0 474816 259904 85320 32 322
324 0 475040 259840 85200 160 323
325 0 475200 259776 85000 134 324
326 0 475200 259776 84720 81 325
327 0 475200 259808 84440 32 326
328 0 475168 259808 84160 60 327
329 0 475040 259840 83920 71 328
330 0 475104 259968 83680 40 329
331 0 475104 260000 83680 40 330
332 0 475191.72 260146.2 83480 -1 331
333 0 475203.5 260340.58 83200 -1 332
334 0 475403.34 260385.56 82960 -1 333
335 0 475491.94 260510.28 82680 -1 334
336 0 475547.53 260608.16 82440 -1 335
337 0 475680.56 260757.95 82160 -1 336
338 0 475858.94 261078.75 81880 -1 337
339 0 475701.3 261354.4 81600 -1 338
340 0 475753.7 261367.95 81440 -1 339
341 0 475757.94 261503.08 81240 -1 340
342 0 475599.94 261541.89 81120 -1 341
343 0 475677.38 261623.42 81000 -1 342
344 0 475847.97 261937.77 80800 -1 343
345 0 476017.7 262139.38 80600 -1 344
346 0 476593.3 262404.2 80400 -1 345
347 0 477171.53 262476.6 80280 -1 346
348 0 477873.53 262591.5 80160 -1 347
349 0 478103.5 262600.2 80000 -1 348
350 0 478079.38 262676.12 80400 -1 348
351 0 478343.16 262789.44 80560 -1 350
352 0 479261.6 262870.06 80440 -1 351
353 0 480152.34 263097.4 80480 -1 352
354 0 480478.25 263181.3 80520 -1 353
355 0 480779.7 263197.1 80640 -1 354
356 0 481152 263265.75 80840 -1 355
357 0 482147.7 263268.5 81040 -1 356
358 0 483077.38 263540.5 80920 -1 357
359 0 483115.06 263967 80880 -1 358
360 0 483106.53 264121.3 80760 -1 359
361 0 483114.56 264262.25 80560 -1 360
362 0 483157 264271.6 80480 -1 361
363 0 482750.16 264447.12 80400 -1 362
364 0 483220.03 264285.88 80360 -1 362
365 0 483368.9 264350.25 80160 -1 364
366 0 483497.2 264401.56 79960 -1 365
367 0 470206.75 260974.77 88000 288 302
368 0 470183.47 261116 87920 279 367
369 0 469733.4 261883.97 87920 203 368
370 0 469301.22 262323.16 87920 205 369
371 0 469144.28 262519.1 87760 203 370
372 0 468936.94 262963.7 87680 156 371
373 0 468836.72 263573.5 87600 153 372
374 0 468819.28 264115.3 87600 200 373
375 0 468632.97 264280.44 87440 150 374
376 0 468511.66 264490.03 87320 185 375
377 0 468224.2 264825.1 87200 71 376
378 0 468018.72 264948.38 87080 75 377
379 0 467869.7 265315.12 86960 153 378
380 0 467657.2 265664.84 86840 209 379
381 0 467554.25 265893.62 86720 212 380
382 0 467560.78 266157.06 86600 166 381
383 0 467616.2 266322.7 86520 136 382
384 0 467805.06 266917.88 86520 86 383
385 0 468083.66 267110.66 86480 80 384
386 0 468458.6 267421.56 86480 71 385
387 0 468601.28 267481.44 86560 51 386
388 0 468987.5 267784.66 86560 140 387
389 0 469084.9 267811.88 86640 140 388
390 0 469170.03 267867.9 86760 141 389
391 0 469266.72 267963.06 86800 141 390
392 0 469423.38 268668.94 86840 128 391
393 0 469248.9 269250.56 86840 128 392
394 0 469147.4 269199.22 86920 60 393
395 0 468945.47 269170.9 87000 60 394
396 0 468870.8 269196 87080 51 395
397 0 468780.8 269378.2 87200 90 396
398 0 468618.06 269626.22 87200 200 397
399 0 468637.97 269708.6 87240 200 398
400 0 468676.1 269722.9 87360 200 399
401 0 468766.5 269722.88 87520 200 400
402 0 468784.8 269730.8 87680 208 401
403 0 468776.72 269694.28 87800 208 402
404 0 468831.7 269680.6 87920 134 403
405 0 468882.03 269708.7 88080 51 404
406 0 469030.3 269857.3 88200 51 405
407 0 469089.5 269940.66 88280 71 406
408 0 469131.22 269909.12 88360 71 407
409 0 469231.2 270015.2 88440 32 408
410 0 469417.62 269908.38 88520 32 409
411 0 469505.44 269858.56 88600 32 410
412 0 469543.3 269817.78 88640 32 411
413 0 469431.34 270189.4 88720 32 412
414 0 469427.72 270260.9 88800 -1 413
415 0 469425.1 270355.3 88880 -1 414
416 0 469555.88 270565.5 88960 75 415
417 0 469588.88 270645.9 89040 75 416
418 0 469664.06 270801.22 89120 75 417
419 0 469697.56 270860.16 89200 75 418
420 0 469761.97 270900.9 89280 81 419
421 0 469862.44 270959.8 89360 45 420
422 0 469892.8 271047.84 89480 45 421
423 0 469927.8 271208 89560 75 422
424 0 469990.66 271379.75 89640 80 423
425 0 470158.12 271592.22 89680 81 424
426 0 470383.94 271854 89680 75 425
427 0 470458.62 272106 89680 75 426
428 0 470691.62 272161.5 89680 81 427
429 0 471049.5 272198.12 89640 40 428
430 0 471735 272148.62 89640 192 429
431 0 472291.4 271811.25 89640 217 430
432 0 472294.62 271755.84 89520 217 431
433 0 472282.12 271673.4 89440 217 432
434 0 472882.16 270965.28 89440 60 433
435 0 473150.9 270720 89400 75 434
436 0 473226 270732.12 89480 75 435
437 0 473365.38 270601.8 89560 71 436
438 0 473775.34 270504.22 89600 40 437
439 0 474013.38 270385.47 89560 40 438
440 0 474036.72 270299.34 89520 32 439
441 0 474032.25 270161.06 89440 32 440
442 0 474000.6 270003.88 89400 51 441
443 0 474001.75 269931.34 89320 51 442
444 0 473963.12 269840.8 89240 51 443
445 0 473981.1 269716.44 89160 51 444
446 0 474120.97 269523.75 89120 45 445
447 0 474179.1 269404.03 89080 45 446
448 0 474145 269344.78 89000 40 447
449 0 474057.03 269116.88 89000 40 448
450 0 474030.22 269070.97 89080 40 449
451 0 473984.97 269036.62 89160 40 450
452 0 473919.3 268992.53 89240 40 451
453 0 473879.7 268926.88 89360 40 452
454 0 473755.66 268770.84 89360 -1 453
455 0 473692 268769.12 89440 -1 454
456 0 473568.75 268718.94 89520 -1 455
457 0 473477.3 268689.72 89600 -1 456
458 0 473477.16 268711.44 89640 -1 457
459 0 473428.4 268732.34 89720 -1 458
460 0 473411.06 268683.8 89760 -1 459
461 0 473221.44 268679.2 89800 -1 460
462 0 473036.28 268644.22 89840 -1 461
463 0 472873.72 268668.62 89960 -1 462
464 0 472794.9 268653.06 90040 -1 463
465 0 472602.9 268545.03 90040 -1 464
466 0 472459.8 268567.22 90080 -1 465
467 0 472341.3 268504.56 90120 -1 466
468 0 472157.34 268508.56 90120 -1 467
469 0 472157.84 268484.4 90200 -1 468
470 0 472133.66 268448.6 90280 -1 469
471 0 472095 268358.2 90320 -1 470
472 0 472035.72 268327 90360 -1 471
473 0 471933.38 268259.1 90400 -1 472
474 0 473495.06 268571.8 89760 -1 460
475 0 473639.03 268483.8 89760 -1 474
476 0 473660.25 268407.88 89840 -1 475
477 0 473709.56 268378.16 89880 -1 476
478 0 473800.25 268304.62 89920 -1 477
479 0 473873.6 268278.12 89880 -1 478
480 0 473892.22 268219.72 89840 -1 479
481 0 473931 268155.8 89760 -1 480
482 0 474013.75 268228.16 89680 -1 481
483 0 473955.6 268112.34 89640 -1 482
484 0 472551.3 271896.06 89400 243 433
485 0 472514.12 271802.2 89200 -1 484
486 0 472615.8 271846.03 89080 -1 485
487 0 472755 271936.28 89000 -1 486
488 0 472939 271840.28 89000 -1 487
489 0 472958.72 271816.4 88960 -1 488
490 0 472312 271812.75 89720 217 431
491 0 472307.06 271798.6 89880 217 490
492 0 472351.28 271793.1 90000 217 491
493 0 472291.47 271859.78 90080 217 492
494 0 472226.06 271971.5 90120 234 493
495 0 470371.22 272080.53 89600 75 427
496 0 470300.56 272068.2 89520 32 495
497 0 470283.8 272081.8 89440 32 496
498 0 470232.78 272168.16 89360 32 497
499 0 470009.3 272576.97 89320 75 498
500 0 469905.28 272829.03 89320 71 499
501 0 469875.22 273073.06 89280 86 500
502 0 469889.97 273343.97 89200 75 501
503 0 469931.8 273567.44 89160 80 502
504 0 470062.7 273688.72 89120 81 503
505 0 470129.34 273844.22 89040 81 504
506 0 470382.5 274061.66 89040 -1 505
507 0 470412.88 274088.2 89000 -1 506
508 0 470443.94 274140.7 88960 -1 507
509 0 470651.7 274411.5 88880 124 508
510 0 470480.4 274854 88880 175 509
511 0 470196.66 275115.22 88880 206 510
512 0 470299.34 275165.3 88800 206 511
513 0 470477.12 275002.56 88640 175 512
514 0 470576.94 275145.38 88560 186 513
515 0 470620.6 275237.56 88440 186 514
516 0 470641.38 275224.47 88400 197 515
517 0 470639.78 275288.06 88280 197 516
518 0 470593.7 275504.97 88160 -1 517
519 0 470504.44 275555 88080 -1 518
520 0 470393.66 275585.94 88000 -1 519
521 0 470412.9 275687.12 87880 -1 520
522 0 470397.75 275720.16 87760 -1 521
523 0 470423.53 275784.9 87640 -1 522
524 0 470392.78 275846.72 87560 -1 523
525 0 471042.16 274807.53 88400 163 516
526 0 471133.7 274883.5 88280 197 525
527 0 471058.97 275040.8 88160 197 526
528 0 471138.28 275080.4 88040 -1 527
529 0 471162.44 275156.72 87920 -1 528
530 0 470278.62 275140.94 88960 206 511
531 0 470226.88 275089.12 89040 206 530
532 0 470100.16 275073.34 89120 154 531
533 0 469407.44 275449.62 89160 32 532
534 0 469068.56 275617.6 89280 96 533
535 0 468995.5 275656.66 89360 81 534
536 0 468663.44 275805.38 89400 60 535
537 0 468604.12 275849.7 89480 60 536
538 0 468550.4 275908.6 89560 98 537
539 0 468424.75 276025.34 89680 98 538
540 0 468246.34 276171.38 89720 80 539
541 0 467879.88 276251.2 89680 71 540
542 0 467325.5 276395.66 89640 102 541
543 0 466761.2 276529.12 89640 86 542
544 0 466446.34 276705.53 89760 86 543
545 0 466054.38 276629.56 89760 60 544
546 0 465710.44 276485.56 89760 75 545
547 0 465638.28 276459.56 89840 60 546
548 0 465534.6 276409.72 89880 60 547
549 0 465348.62 276411.38 89920 81 548
550 0 465189.12 276339.44 90000 81 549
551 0 465123.34 276233.4 90080 107 550
552 0 465072.03 276093.78 90160 86 551
553 0 465029.66 275955.66 90240 86 552
554 0 464898.72 275829.9 90320 71 553
555 0 464773.34 275751.75 90400 60 554
556 0 464788.7 275690.5 90480 60 555
557 0 464780.7 275669.1 90560 60 556
558 0 466951.88 275522.56 90600 -1 557
559 0 466122 275515.16 90680 -1 558
560 0 465902.06 275407.16 90720 -1 559
561 0 465754.72 275333.94 90760 -1 560
562 0 465619 275336.47 90800 -1 561
563 0 465484 275258.3 90840 -1 562
564 0 465393.22 275197.16 90880 -1 563
565 0 465271.25 275116.9 90960 -1 564
566 0 465190.75 275021.56 91040 -1 565
567 0 465210.4 274961.12 91080 -1 566
568 0 465141.47 274891.78 91160 -1 567
569 0 465097.8 274822.22 91240 -1 568
570 0 465097.03 274781.56 91280 -1 569
571 0 465124.88 274720.66 91320 -1 570
572 0 465147.78 274637.4 91360 -1 571
573 0 465092.25 274516.22 91440 -1 572
574 0 465099.44 274491.9 91480 -1 573
575 0 465037.4 274377.4 91520 -1 574
576 0 464970.06 274354.97 91560 -1 575
577 0 464892.03 274304.06 91640 -1 576
578 0 464700.03 274059.2 91600 -1 577
579 0 464588.12 273891.72 91640 -1 578
580 0 464524.72 273725.06 91680 -1 579
581 0 464376.66 273641.2 91680 -1 580
582 0 464309.47 273539.3 91720 -1 581
583 0 464151.97 273468.75 91760 -1 582
584 0 463871.88 273351.84 91800 -1 583
585 0 463764 273211.97 91760 -1 584
586 0 463568.06 273123.62 91760 -1 585
587 0 463500.2 273020.47 91800 -1 586
588 0 463433.03 272935.4 91880 -1 587
589 0 466366.06 276807.47 89840 124 544
590 0 466360.1 276927.38 89960 124 589
591 0 466272.38 277049.53 90040 80 590
592 0 466116.53 277310.3 90120 51 591
593 0 465972.56 277642.38 90120 40 592
594 0 465926.2 277761.22 90040 45 593
595 0 465658.2 277885.2 90040 45 594
596 0 469878.94 273064.44 89360 86 501
597 0 470154 272110.12 89600 32 495
598 0 469961.44 272051.28 89600 32 597
599 0 469264.38 269561.7 86960 135 393
600 0 469214.1 270001.56 86960 75 599
601 0 469217.4 270241.1 86880 86 600
602 0 469220.28 270390.2 86800 115 601
603 0 469263.3 270505.7 86680 64 602
604 0 469312.94 270667.6 86560 64 603
605 0 469552 270766.84 86520 40 604
606 0 469623.34 270859.34 86440 75 605
607 0 469697.6 270975.75 86320 75 606
608 0 469902.62 271172 86200 51 607
609 0 470018.47 271268.94 86160 51 608
610 0 470129.4 271318.72 86120 90 609
611 0 470240.22 271413.3 86080 90 610
612 0 470345.75 271493.03 86000 91 611
613 0 470447.38 271508.56 85880 91 612
614 0 470488.66 271572.94 85760 91 613
615 0 470589.28 271620.6 85600 81 614
616 0 470665.06 271653.34 85520 81 615
617 0 470675.9 271605.16 85440 81 616
618 0 471013.3 271700.1 85360 120 617
619 0 471093.25 271712.62 85320 120 618
620 0 471091.6 271692.84 85240 120 619
621 0 471108.62 271693.75 85200 120 620
622 0 471294.16 271760.3 85120 134 621
623 0 471412.38 271825.84 85000 143 622
624 0 471503.97 271896.72 84880 143 623
625 0 471798.16 271971.97 84760 102 624
626 0 471972.7 272048.53 84680 102 625
627 0 472187.88 272117.12 84560 143 626
628 0 472460.44 272152.66 84480 140 627
629 0 472877.12 272260.7 84400 102 628
630 0 473086.53 272296.12 84360 86 629
631 0 473168.16 272350.12 84240 80 630
632 0 473185.22 272378.88 84080 80 631
633 0 473177.06 272437.84 83920 101 632
634 0 473201 272525 83800 101 633
635 0 473164.6 272535.97 83680 90 634
636 0 473148.22 272551.7 83600 90 635
637 0 473050.12 272480.84 83560 90 636
638 0 472859.6 272424.94 83520 90 637
639 0 472687.53 272396.97 83520 90 638
640 0 472659.25 272345.6 83480 -1 639
641 0 472471.22 272205.66 83480 -1 640
642 0 472311.5 272164.97 83520 -1 641
643 0 472515.6 272197.03 83400 -1 641
644 0 472550.03 272188.94 83320 -1 643
645 0 472539.16 272188.53 83240 -1 644
646 0 473296.7 272332.66 84320 80 630
647 0 473552 272405.3 84240 71 646
648 0 473838.88 272481.25 84160 139 647
649 0 474049.44 272526.94 84080 122 648
650 0 474537.12 272762.8 83960 102 649
651 0 475205.22 272926.5 83960 64 650
652 0 475897.66 272998.66 83880 128 651
653 0 476525.62 273178.4 83880 86 652
654 0 476728.9 273240.62 83800 81 653
655 0 477025.75 273354.03 83720 96 654
656 0 477382.34 273428.03 83640 102 655
657 0 477704.66 273472.12 83560 104 656
658 0 477704.84 273586.8 83440 98 657
659 0 477948.5 273752.84 83360 101 658
660 0 478085.75 273869.84 83280 86 659
661 0 478121.5 273891.66 83240 86 660
662 0 478205.12 274017.25 83200 86 661
663 0 478349.3 274092.16 83160 81 662
664 0 478417.12 274144.38 83080 81 663
665 0 478569.9 274225.6 83000 32 664
666 0 478689.56 274391.9 82960 32 665
667 0 478741.6 274636.22 82880 157 666
668 0 478691.97 274640.2 82760 157 667
669 0 478609.1 274711.47 82720 157 668
670 0 478636.88 274740 82640 157 669
671 0 478713.03 275364 82640 134 670
672 0 478213.06 275760.06 82640 190 671
673 0 478178.44 275680.12 82760 163 672
674 0 478183.16 275640.66 82880 157 673
675 0 478203.12 275677.44 83000 163 674
676 0 478086.16 275587.1 83120 157 675
677 0 478007.38 275620.4 83160 157 676
678 0 478210.12 275799.75 82520 190 672
679 0 478215.6 275808.03 82440 190 678
680 0 478214.94 275807.1 82360 190 679
681 0 477999.12 275807.47 82240 150 680
682 0 477782.5 275818.53 82160 101 681
683 0 477743.66 275700.2 82080 101 682
684 0 477747.22 275644.16 82000 101 683
685 0 477745.4 275594.6 81960 101 684
686 0 477279.3 275710.75 81960 139 685
687 0 477113.47 275815.3 81920 104 686
688 0 476845.53 275959.34 81920 71 687
689 0 476687.2 276015 81960 71 688
690 0 476475.16 276099.06 81960 32 689
691 0 476430.75 276141.94 81880 32 690
692 0 476349.06 276180.03 81840 71 691
693 0 476253.78 276211.53 81800 71 692
694 0 476204.38 276216.88 81720 71 693
695 0 476205.3 276211.9 81640 -1 694
696 0 477291.53 276206.78 82160 107 682
697 0 476469.66 276183 82160 32 696
698 0 476181.7 276063.06 82160 71 697
699 0 476042.28 276036.03 82200 51 698
700 0 475732.94 276055.75 82240 40 699
701 0 475562.38 276100.06 82200 75 700
702 0 475546.06 276109.5 82320 75 701
703 0 475407 276126 82400 75 702
704 0 475235.47 276004.03 82440 75 703
705 0 475152.06 275944.53 82520 -1 704
706 0 475012.7 275916.56 82640 -1 705
707 0 474876.97 275959.56 82680 -1 706
708 0 474744.97 275895.56 82680 -1 707
709 0 474620.22 275780.2 82720 -1 708
710 0 474528.72 275796.16 82760 -1 709
711 0 474456.88 275784.88 82800 -1 710
712 0 474305.53 275724.97 82880 -1 711
713 0 474252.5 275724.4 82920 -1 712
714 0 473803.12 275780.47 82960 -1 713
715 0 473683.56 275769.06 82880 -1 714
716 0 473415.6 275701.06 82880 -1 715
717 0 472955.62 275565.1 82880 -1 716
718 0 472785.3 275532.62 82840 -1 717
719 0 472617.66 275553.16 82880 -1 718
720 0 472360.56 275552.9 82920 -1 719
721 0 472171.72 275470.88 83000 -1 720
722 0 471938.22 275453.38 82960 -1 721
723 0 471876.5 275448.8 83040 -1 722
724 0 471797.28 275388.78 83080 -1 723
725 0 471753.9 275347.5 83120 -1 724
726 0 471698.38 275312.78 83160 -1 725
727 0 471669.47 275257.66 83200 -1 726
728 0 471613.16 275196.62 83240 -1 727
729 0 471545.94 275173.47 83280 -1 728
730 0 472149.34 275396.7 83080 -1 721
731 0 475543.6 276111.22 82120 75 701
732 0 475527.2 276120.28 82000 45 731
733 0 475590.5 276082.3 81880 45 732
734 0 475707.22 276032.3 81760 45 733
735 0 475863.28 276019.9 81640 45 734
736 0 475918.28 276063.56 81600 -1 735
737 0 475934.94 276108.7 81520 -1 736
738 0 475936.25 276091.4 81480 -1 737
739 0 475919.47 276136.03 81360 -1 738
740 0 476877.6 276475.2 82120 120 696
741 0 476876.94 276505.22 82040 81 740
742 0 476727.22 276639.12 81960 81 741
743 0 476643.7 276693.47 81880 51 742
744 0 476561.72 276807.34 81800 51 743
745 0 476424.38 276932.84 81720 71 744
746 0 476353.44 277040.12 81640 60 745
747 0 476149.94 277143.75 81600 75 746
748 0 475818.88 277362.72 81560 64 747
749 0 475407.34 277608.8 81520 64 748
750 0 475083.94 277779.44 81480 71 749
751 0 474955.25 277892.34 81400 60 750
752 0 474615.47 278040.16 81360 45 751
753 0 474243.38 278180.1 81280 64 752
754 0 474072.22 278288.75 81200 81 753
755 0 473892.97 278472.1 81120 71 754
756 0 473878.66 278525.47 81080 71 755
757 0 473916.2 278708.66 81040 32 756
758 0 473896.56 278813.53 81000 32 757
759 0 473667.66 278915.38 81000 40 758
760 0 473674.9 278972.9 80960 75 759
761 0 473695.66 278999.9 80920 75 760
762 0 473661.03 278992.75 80840 75 761
763 0 473618.7 279018.2 80760 75 762
764 0 473496.53 279073.16 80680 71 763
765 0 473488.97 279105.4 80600 71 764
766 0 473498.16 279122.56 80520 71 765
767 0 473605.5 279156.56 80440 51 766
768 0 473653.7 279200.47 80360 51 767
769 0 473686.34 279332.7 80240 71 768
770 0 473650.4 279447.7 80120 71 769
771 0 473664.56 279437.53 80000 90 770
772 0 473736.84 279417.84 79880 90 771
773 0 473730.38 279480.8 79760 64 772
774 0 473777.9 279464.12 79640 64 773
775 0 473774.9 279484.4 79520 71 774
776 0 473774.12 279519.38 79400 71 775
777 0 473881.78 279520.47 79280 101 776
778 0 473878.9 279548.44 79160 101 777
779 0 473851.56 279586.9 79040 60 778
780 0 473802.62 279656.16 79000 60 779
781 0 473757.44 279743.47 78960 60 780
782 0 473696.6 279846.4 78880 90 781
783 0 473694.25 279934.4 78800 90 782
784 0 473701.6 279925.16 78720 90 783
785 0 473691.78 280040.06 78600 60 784
786 0 473681.72 280132.34 78520 60 785
787 0 473629.7 280267 78400 81 786
788 0 473534.16 280376.44 78280 86 787
789 0 473490.66 280417.88 78200 86 788
790 0 473420.9 280477.94 78120 75 789
791 0 473322.53 280553.7 78000 75 790
792 0 473265 280569.06 77920 90 791
793 0 473244.7 280607.3 77800 90 792
794 0 473190.12 280577.84 77680 90 793
795 0 473161.75 280572.9 77560 32 794
796 0 473165.3 280588.16 77440 51 795
797 0 473159.56 280573.75 77320 51 796
798 0 473150.25 280579.53 77200 51 797
799 0 473158.22 280596.7 77080 64 798
800 0 473125.56 280600.25 76960 64 799
801 0 473102.3 280636.47 76840 96 800
802 0 473073.03 280664.2 76720 96 801
803 0 473021.62 280692.8 76600 98 802
804 0 473041.75 280732.56 76440 98 803
805 0 472994.16 280776.16 76320 71 804
806 0 472979.12 280817.28 76200 71 805
807 0 472929.34 280864.5 76080 51 806
808 0 472858.06 280957.2 75960 51 807
809 0 472856.34 280926.34 75800 51 808
810 0 472863.97 280878.28 75560 51 809
811 0 472938.8 280805.06 75360 -1 810
812 0 472905.56 280865.38 75120 -1 811
813 0 472810.06 281061.2 75960 51 808
814 0 472694.06 281189.22 75960 60 813
815 0 472650.06 281437.25 75960 107 814
816 0 472450.06 281541.25 75960 122 815
817 0 472435.4 281538.03 75920 122 816
818 0 472419.7 281536.16 75880 122 817
819 0 472116 281585.9 75840 64 818
820 0 471964.06 281604.7 75760 64 819
821 0 471868.72 281629.3 75680 64 820
822 0 471738.5 281642.97 75600 40 821
823 0 471518.84 281688.06 75520 40 822
824 0 471301.06 281716.5 75440 40 823
825 0 471086.94 281744.47 75360 40 824
826 0 471043.53 281741.16 75280 -1 825
827 0 471019.56 281716.7 75160 -1 826
828 0 470984.62 281712.12 75040 -1 827
829 0 470959.78 281736.8 74920 -1 828
830 0 470956.84 281748.62 74880 -1 829
831 0 470949 281772.06 74800 -1 830
832 0 470931.66 281761.4 74680 -1 831
833 0 470972.66 281735.66 74560 -1 832
834 0 470968.25 281767.03 74440 -1 833
835 0 471239.38 281633.1 74400 -1 834
836 0 471290.66 281613.6 74360 -1 835
837 0 471347.66 281525.34 74320 -1 836
838 0 471402.6 281436.9 74280 -1 837
839 0 471440.66 281376.8 74200 -1 838
840 0 471568.72 281244.75 74200 -1 839
841 0 471744.7 281196.72 74200 -1 840
842 0 471800.5 281160.4 74240 -1 841
843 0 471826.66 281120.8 74280 -1 842
844 0 471831.44 281065.2 74320 -1 843
845 0 471718.7 280881.34 74360 -1 844
846 0 471698.66 280681.34 74360 -1 845
847 0 471711.97 280546.94 74440 -1 846
848 0 471716.22 280475.62 74560 -1 847
849 0 471659.78 280493.03 74680 -1 848
850 0 472252.4 281716.03 75920 64 817
851 0 472200.4 281816.03 75920 64 850
852 0 472231.28 281856.8 76000 64 851
853 0 472223.5 281876.62 76080 64 852
854 0 472148.12 281960.34 76160 64 853
855 0 472079.03 282013.97 76280 -1 854
856 0 478674 274619.28 82520 157 670
857 0 478671.1 274562.84 82400 81 856
858 0 478774.5 274524.34 82320 81 857
859 0 478795.16 274542.88 82240 60 858
860 0 478791.88 274510.56 82120 60 859
861 0 478866.97 274492 82000 60 860
862 0 478865.53 274492.72 81880 60 861
863 0 478887.8 274524.06 81800 60 862
864 0 478866.8 274519.53 81680 51 863
865 0 478863.12 274555.44 81560 51 864
866 0 478835.94 274602.22 81440 96 865
867 0 478827.62 274679.25 81280 96 866
868 0 478843.4 274742.34 81160 75 867
869 0 478838.06 274784.66 81040 75 868
870 0 478831.16 274846.8 80880 98 869
871 0 478828.38 274899.3 80760 98 870
872 0 478811.97 274924.84 80600 104 871
873 0 478704.38 274956.38 80440 128 872
874 0 478671.62 274923.78 80280 128 873
875 0 478675.1 274872.06 80120 135 874
876 0 478695 274852.16 79960 135 875
877 0 478708.1 274798.8 79800 122 876
878 0 478755.28 274700.06 79640 96 877
879 0 478802.6 274639.1 79480 96 878
880 0 478875.47 274619 79360 101 879
881 0 478936.38 274622.53 79200 172 880
882 0 478931.75 274612.8 79040 172 881
883 0 478939.28 274630.12 78920 160 882
884 0 478938.7 274651.25 78760 160 883
885 0 478922.25 274641.66 78640 101 884
886 0 478789.12 274924.88 78640 120 885
887 0 478771.62 274982.28 78560 96 886
888 0 478742.16 274987.5 78440 96 887
889 0 478635.4 275001.28 78320 115 888
890 0 478683.53 275048.78 78200 115 889
891 0 478623.44 275115.22 78080 51 890
892 0 478586.16 275295.03 78000 51 891
893 0 478575.03 275457.5 77920 107 892
894 0 478542.47 275563.62 77800 107 893
895 0 478478.62 275587.6 77680 32 894
896 0 478429.12 275592.84 77560 75 895
897 0 478435.03 275629.06 77400 32 896
898 0 478475.44 275624.97 77240 81 897
899 0 478475.16 275632.34 77160 75 898
900 0 478474.72 275631.47 77120 96 899
901 0 478528.75 275547.4 76960 96 900
902 0 478507.38 275491.12 76840 120 901
903 0 478479.5 275407.06 76720 120 902
904 0 478531.88 275335.16 76560 96 903
905 0 478628.1 275275.4 76440 96 904
906 0 478666.88 275231.1 76280 75 905
907 0 478735.34 275188.25 76160 71 906
908 0 478811.75 275139.34 76040 71 907
909 0 478947.22 275072.34 75920 75 908
910 0 479026.97 275034.75 75840 140 909
911 0 478720 274912 75160 64 910
912 0 478720 274912 74880 90 911
913 0 478688 274848 74640 81 912
914 0 478688 274816 74360 75 913
915 0 478688 274784 74080 71 914
916 0 478848 274784 73840 81 915
917 0 478880 274816 73560 96 916
918 0 478976 274784 73320 104 917
919 0 478976 274720 73040 96 918
920 0 478976 274720 72760 90 919
921 0 478848 274720 72520 64 920
922 0 478720 274720 72280 80 921
923 0 478496 274688 72160 124 922
924 0 478272 274720 72000 120 923
925 0 478112 274816 71800 128 924
926 0 478112 274816 71520 128 925
927 0 477952 274816 71320 96 926
928 0 477824 274752 71080 64 927
929 0 477728 274624 70840 71 928
930 0 477696 274496 70600 122 929
931 0 477728 274368 70360 104 930
932 0 477760 274208 70160 98 931
933 0 477760 274048 69920 104 932
934 0 477664 273888 69720 137 933
935 0 477504 273728 69560 128 934
936 0 477376 273536 69360 75 935
937 0 477280 273344 69160 134 936
938 0 477248 273152 68960 163 937
939 0 477088 273056 68760 148 938
940 0 476928 272960 68560 166 939
941 0 477068 272424.06 68480 153 940
942 0 476736 272192 68120 137 941
943 0 476544 272160 67920 156 942
944 0 476384 272000 67760 71 943
945 0 476256 271840 67560 96 944
946 0 476096 271680 67400 98 945
947 0 475936 271584 67200 102 946
948 0 475744 271392 67080 51 947
949 0 475552 271200 67040 51 948
950 0 475360 271008 67000 60 949
951 0 475168 270848 66920 80 950
952 0 474976 270656 66920 40 951
953 0 474784 270464 66960 75 952
954 0 474592 270240 66960 91 953
955 0 474400 270048 66920 75 954
956 0 474240 269888 66800 75 955
957 0 474208 269696 66600 98 956
958 0 474144 269472 66480 108 957
959 0 473984 269312 66360 120 958
960 0 473888 269344 66080 98 959
961 0 473696 269312 65920 150 960
962 0 473440 269216 65880 164 961
963 0 473312 269024 66040 163 962
964 0 473248 268768 66000 207 963
965 0 473209.6 268742.4 65960 196 964
966 1 473056 268640 65800 153 965
967 0 472960 268544 65560 150 966
968 0 472928 268512 65480 160 967
969 0 472800 268352 65280 90 968
970 0 472672 268192 65120 140 969
971 0 472576 267936 65080 150 970
972 0 472480 267712 65000 81 971
973 0 472352 267488 65000 120 972
974 0 472224 267264 64920 104 973
975 0 472128 267040 64840 75 974
976 0 472128 266784 64840 40 975
977 0 472160 266528 64760 75 976
978 0 472192 266272 64760 51 977
979 0 472288 266016 64840 75 978
980 0 472256 265760 64800 75 979
981 0 472320 265504 64680 51 980
982 0 472352 265248 64600 80 981
983 0 472480 265024 64480 75 982
984 0 472480 264832 64440 32 983
985 0 472768 268672 65640 176 968
986 0 472544 268768 65560 183 985
987 0 472288 268832 65440 115 986
988 0 472064 268768 65320 60 987
989 0 471808 268736 65240 81 988
990 0 471776 268736 65240 81 989
991 0 473504 268768 66000 137 964
992 0 473728 268640 66080 60 991
993 0 473856 268416 66040 32 992
994 0 473728 268192 66040 60 993
995 0 473696 268128 65960 51 994
996 0 479662.88 275006.62 75840 172 910
997 0 479606.38 274983.38 75720 172 996
998 0 479654.34 274976.66 75600 172 997
999 0 480254.62 275280.5 75600 -1 998
1000 0 480331.53 275295.3 75520 -1 999
1001 0 480374.97 275076.06 75400 -1 1000
1002 0 479530.7 274927.2 75440 134 998
1003 0 479527.03 274924.03 75400 134 1002
1004 0 479810.97 275007.2 75960 124 996
1005 0 479934.6 274974.53 76080 156 1004
1006 0 480040.78 274895.75 76240 156 1005
1007 0 480064.1 274850.53 76360 176 1006
1008 0 480411.94 274636.8 76400 135 1007
1009 0 480435.84 274613.28 76480 135 1008
1010 0 480616.1 274548.1 76520 64 1009
1011 0 480915.1 274578.94 76600 51 1010
1012 0 481015.72 274579.5 76680 51 1011
1013 0 481158.97 274559.28 76720 51 1012
1014 0 481331.56 274539.44 76760 32 1013
1015 0 481400.03 274531 76840 32 1014
1016 0 481667.28 274520.28 76880 32 1015
1017 0 481746.06 274527.72 76960 -1 1016
1018 0 482070.06 274447.75 76960 -1 1017
1019 0 482447.97 274275.7 76920 -1 1018
1020 0 482593.94 274199.03 76840 -1 1019
1021 0 482729.22 274111.56 76760 -1 1020
1022 0 483081.12 274031.6 76760 -1 1021
1023 0 483285.03 273935.66 76760 -1 1022
1024 0 483348.25 273912.53 76800 -1 1023
1025 0 483405.8 273887.03 76840 -1 1024
1026 0 483545.75 273703.12 76840 -1 1025
1027 0 483757.72 273591.12 76840 -1 1026
1028 0 483877.06 273535.6 76880 -1 1027
1029 0 483982 273551.66 76960 -1 1028
1030 0 484098.25 273567.75 77000 -1 1029
1031 0 484180.6 273579.22 77080 -1 1030
1032 0 484237.25 273555.4 77200 -1 1031
1033 0 484289.5 273482.22 77320 -1 1032
1034 0 484355.22 273429.72 77440 -1 1033
1035 0 484371.3 273420.88 77480 -1 1034
1036 0 484371.22 273312.97 77560 -1 1035
1037 0 484394.9 273244.1 77640 -1 1036
1038 0 484491.6 273108.1 77640 -1 1037
1039 0 484516.16 273060.44 77680 -1 1038
1040 0 484531.2 273021 77720 -1 1039
1041 0 484812.03 272908.7 77720 -1 1040
1042 0 485108.53 272864.25 77720 -1 1041
1043 0 485212.78 272792.9 77840 -1 1042
1044 0 485262.8 272731.06 77920 -1 1043
1045 0 485319.44 272655.06 77920 -1 1044
1046 0 485517.88 272580.5 77920 -1 1045
1047 0 485713.9 272591.97 77920 -1 1046
1048 0 485766.78 272599.47 77880 -1 1047
1049 0 485991.7 272567.44 77840 -1 1048
1050 0 486097.3 272443.66 77800 -1 1049
1051 0 486162.22 272312.66 77800 -1 1050
1052 0 486262.03 272283.44 77840 -1 1051
1053 0 486442.62 272236.3 77800 -1 1052
1054 0 486486.7 272232.28 77760 -1 1053
1055 0 486510.72 272171.34 77720 -1 1054
1056 0 486524.47 272126.4 77680 -1 1055
1057 0 486562.62 272090.62 77640 -1 1056
1058 0 486609.1 272074.84 77600 -1 1057
1059 0 486637.28 272070.75 77560 -1 1058
1060 0 486727.53 272048.78 77520 -1 1059
1061 0 486935.5 271936.03 77480 -1 1060
1062 0 487101 271716.72 77520 -1 1061
1063 0 487259.25 271634.75 77600 -1 1062
1064 0 487430.03 271565.5 77680 -1 1063
1065 0 487521.97 271539.22 77720 -1 1064
1066 0 487581.6 271571.5 77800 -1 1065
1067 0 487728.2 271609.34 77840 -1 1066
1068 0 487945.78 271613.34 77880 -1 1067
1069 0 487989.75 271578.44 78000 -1 1068
1070 0 486914.75 271675.03 77560 -1 1062
1071 0 486851 271583.22 77560 -1 1070
1072 0 486911.38 271487.3 77560 -1 1071
1073 0 486936.1 271443.38 77600 -1 1072
1074 0 486983.62 271375.56 77640 -1 1073
1075 0 487019.22 271326.22 77680 -1 1074
1076 0 486985.62 271208.5 77760 -1 1075
1077 0 486993.4 271129.44 77800 -1 1076
1078 0 487023.22 271064.47 77880 -1 1077
1079 0 487207.4 271048.12 77880 -1 1078
1080 0 487305.84 271041.03 77800 -1 1079
1081 0 487498.78 270995.88 77760 -1 1080
1082 0 487639.1 270932.22 77720 -1 1081
1083 0 486986.66 271016.62 77920 -1 1078
1084 0 486908.56 270946.56 77960 -1 1083
1085 0 486663.94 270971.06 77960 -1 1084
1086 0 485134.7 272907.53 77640 -1 1042
1087 0 478695.6 274406.22 78640 120 885
1088 0 478647.3 274365.2 78560 120 1087
1089 0 478677.88 274327.97 78480 120 1088
1090 0 478603.22 274028.25 78400 71 1089
1091 0 478579.38 273801.5 78320 71 1090
1092 0 478561.94 273775.84 78200 51 1091
1093 0 478554.53 273728.84 78160 51 1092
1094 0 478394.38 273683.25 78080 51 1093
1095 0 477874.6 273595.16 78000 154 1094
1096 0 477757.12 273575.53 77840 154 1095
1097 0 477535.06 273566.44 77680 200 1096
1098 0 477334.72 273560.9 77520 271 1097
1099 0 477196.8 273569.25 77360 189 1098
1100 0 477198.6 273561.16 77320 189 1099
1101 0 476883.72 273981.03 77320 -1 1100
1102 0 476807.34 274168.94 77320 -1 1101
1103 0 476770 274193.16 77360 -1 1102
1104 0 476673.88 274162.25 77400 -1 1103
1105 0 476652.25 274157.47 77480 -1 1104
1106 0 476552.84 274225.16 77600 -1 1105
1107 0 476491.06 274246.72 77680 -1 1106
1108 0 476757.38 274020.88 77240 -1 1101
1109 0 476718.4 274035.94 77120 -1 1108
1110 0 476686.8 274014.6 77040 -1 1109
1111 0 477195.25 273545.44 77240 189 1100
1112 0 477202.38 273543.94 77120 189 1111
1113 0 478008.7 273312.1 83560 98 657
1114 0 478133.03 273262.56 83600 -1 1113
1115 0 478333.78 273184.16 83640 -1 1114
1116 0 478589.7 273164.16 83640 -1 1115
1117 0 478717.75 273122.84 83680 -1 1116
1118 0 479292.72 273020.03 83720 -1 1117
1119 0 479832.7 272653.03 83720 81 1118
1120 0 480228.84 272488.88 83800 60 1119
1121 0 480508.75 272148.9 83800 91 1120
1122 0 480618.78 272104.9 83760 91 1121
1123 0 480512.72 272021.2 83840 91 1122
1124 0 480452.84 271945.94 83920 91 1123
1125 0 480411.88 271916.2 83960 91 1124
1126 0 480521.6 271912.16 84040 91 1125
1127 0 480728.66 272062.56 83720 91 1122
1128 0 481013.5 271891.5 83680 60 1127
1129 0 481164.47 271788.44 83640 60 1128
1130 0 481220.94 271737.88 83600 71 1129
1131 0 481349.12 271591.28 83560 71 1130
1132 0 481441.03 271469.75 83600 51 1131
1133 0 481524.4 271372.44 83640 51 1132
1134 0 481605.4 271263.66 83680 40 1133
1135 0 481732.62 271156.34 83720 40 1134
1136 0 481892.1 271031.4 83760 80 1135
1137 0 481980.16 270708.72 83800 51 1136
1138 0 482192 270344.62 83800 51 1137
1139 0 482084.28 270220.62 83840 75 1138
1140 0 482020.66 270163.4 83880 75 1139
1141 0 481912.72 270094.75 83920 75 1140
1142 0 481898.44 270053.38 83960 75 1141
1143 0 481825.44 270024.1 84000 75 1142
1144 0 481745.28 269943.75 84040 75 1143
1145 0 481497.25 269754.94 84080 75 1144
1146 0 481253.1 269708.28 84120 75 1145
1147 0 480604.9 269672.38 84120 32 1146
1148 0 480425.06 269695.78 84040 71 1147
1149 0 479969.03 269808.3 84000 217 1148
1150 0 479888.22 269887.6 83880 178 1149
1151 0 479872.03 269944.44 83800 178 1150
1152 0 479853.56 270055.97 83680 120 1151
1153 0 479893.2 270147 83560 120 1152
1154 0 479792.4 270268 83480 163 1153
1155 0 479592.88 270416.75 83400 163 1154
1156 0 479612.53 270463.97 83320 163 1155
1157 0 479689.34 270583.7 83240 -1 1156
1158 0 479765.78 270673.56 83200 -1 1157
1159 0 479804.97 270695.5 83160 -1 1158
1160 0 479937.06 270887.47 83160 -1 1159
1161 0 479937.25 270891.72 83120 -1 1160
1162 0 480089.2 271023.75 83120 -1 1161
1163 0 480130.94 271079.8 83080 -1 1162
1164 0 480214.75 271149.6 83040 -1 1163
1165 0 480339.72 271160.66 83000 -1 1164
1166 0 480418.44 271195.47 82920 -1 1165
1167 0 480447.84 271219.72 82840 -1 1166
1168 0 479294.8 270072.3 84000 128 1149
1169 0 482651.94 270320.66 83800 40 1138
1170 0 483151.9 270348.72 83800 60 1169
1171 0 483418.66 270339.72 83760 51 1170
1172 0 483543.12 270351.72 83680 71 1171
1173 0 483602.4 270312.16 83640 71 1172
1174 0 483638.9 270293.6 83600 71 1173
1175 0 483728.22 270246.4 83560 98 1174
1176 0 483814.62 270167.6 83480 98 1175
1177 0 483906.47 270200.22 83400 98 1176
1178 0 484062.22 270235.47 83320 60 1177
1179 0 484275.53 270223.97 83280 51 1178
1180 0 484639.47 270191.9 83280 60 1179
1181 0 484951.28 270167.03 83240 71 1180
1182 0 485059.28 270181.25 83200 64 1181
1183 0 485247.44 270154.97 83160 51 1182
1184 0 485404.28 270169.2 83120 51 1183
1185 0 485669.53 270042.8 83080 51 1184
1186 0 485865.7 269976.22 83040 -1 1185
1187 0 486169.56 269899.88 83000 -1 1186
1188 0 486321.62 269860.1 83040 -1 1187
1189 0 486436.53 269809.12 83120 -1 1188
1190 0 486497.25 269746.94 83160 -1 1189
1191 0 486545.47 269680.38 83200 -1 1190
1192 0 486588.53 269642.9 83240 -1 1191
1193 0 486700.38 269558.8 83320 -1 1192
1194 0 486891.22 269424.12 83440 -1 1193
1195 0 486916.84 269356.44 83480 -1 1194
1196 0 486926.44 269298.03 83520 -1 1195
1197 0 486962.94 269149.78 83600 -1 1196
1198 0 487010.56 269091.34 83640 -1 1197
1199 0 487111.34 269061.53 83720 -1 1198
1200 0 487173.5 269002.38 83760 -1 1199
1201 0 487425.5 268911.22 83800 -1 1200
1202 0 487525.44 268835.2 83800 -1 1201
1203 0 487541.4 268663.2 83800 -1 1202
1204 0 487505.9 268554.1 83880 -1 1203
1205 0 487501.66 268508.66 83920 -1 1204
1206 0 487497.03 268487.44 83960 -1 1205
1207 0 487494.9 268463.75 84000 -1 1206
1208 0 487485.1 268455.12 84040 -1 1207
1209 0 487709.38 268619.12 83800 -1 1203
1210 0 487786.22 268618.88 83840 -1 1209
1211 0 487685.94 268706.2 83880 -1 1210
1212 0 487669.62 268752.5 83920 -1 1211
1213 0 487608.9 268867.34 83960 -1 1212
1214 0 487506.8 268939.53 84000 -1 1213
1215 0 487390.78 269107.47 84000 -1 1214
1216 0 487369.8 269196.75 83920 -1 1215
1217 0 487506.1 269258.66 83880 -1 1216
1218 0 487674.25 269271.12 83840 -1 1217
1219 0 487801.3 269274.47 83760 -1 1218
1220 0 487993.25 269374.5 83760 -1 1219
1221 0 488099.3 269409.5 83720 -1 1220
1222 0 488210.44 269374.94 83680 -1 1221
1223 0 488283.25 269371.28 83640 -1 1222
1224 0 488559.16 269291.28 83640 -1 1223
1225 0 488718.38 269286.78 83680 -1 1224
1226 0 488783.34 269261.38 83720 -1 1225
1227 0 488861.44 269142.84 83800 -1 1226
1228 0 488997.97 269070.4 83840 -1 1227
1229 0 489065.4 269002.78 83800 -1 1228
1230 0 489125.16 268950.3 83760 -1 1229
1231 0 489159.38 268945.16 83720 -1 1230
1232 0 488218.97 269401.78 83600 -1 1222
1233 0 487745.44 268602.25 83760 -1 1209
1234 0 487857.44 268446.2 83760 -1 1233
1235 0 487763.44 268605.22 83720 -1 1233
1236 0 467381.62 266433.22 86480 81 383
1237 0 467303.28 266538.75 86400 75 1236
1238 0 466809.1 266640.7 86320 75 1237
1239 0 466254.5 266624.34 86320 150 1238
1240 0 466269.16 266654.22 86200 150 1239
1241 0 466086.1 266682.25 86120 134 1240
1242 0 465905.2 266765.12 86000 134 1241
1243 0 465806.6 266741.3 85920 98 1242
1244 0 465638.38 266690.56 85800 98 1243
1245 0 465465.66 266656.72 85680 51 1244
1246 0 465422.47 266597.1 85600 51 1245
1247 0 465253.9 266544.88 85480 91 1246
1248 0 465106.88 266524.6 85360 91 1247
1249 0 464958.97 266529.06 85240 128 1248
1250 0 464793.28 266533.28 85120 120 1249
1251 0 464644.66 266545.44 85000 80 1250
1252 0 464444 266525.84 84880 71 1251
1253 0 464211.78 266549.72 84760 71 1252
1254 0 464074.2 266557.78 84680 71 1253
1255 0 464002.28 266725.97 84560 45 1254
1256 0 463870 266765.88 84440 45 1255
1257 0 463633.88 266878.1 84320 60 1256
1258 0 463501.47 267005.25 84200 120 1257
1259 0 463294.16 267229.6 84080 75 1258
1260 0 463224.56 267405.16 84000 75 1259
1261 0 463112.06 267621 83920 71 1260
1262 0 463176 267706.38 83840 71 1261
1263 0 463179.66 267731.97 83760 102 1262
1264 0 463098.53 267898.66 83640 102 1263
1265 0 462819.25 268123.12 83560 104 1264
1266 0 462302.78 268431.3 83440 172 1265
1267 0 462250.9 268645.1 83360 122 1266
1268 0 462228.3 268740.7 83320 122 1267
1269 0 462068.56 268922.1 83240 163 1268
1270 0 461937.1 269150.56 83200 139 1269
1271 0 461669.1 269582.78 83200 102 1270
1272 0 461579.7 269725.06 83120 108 1271
1273 0 461470.2 269899.97 83000 122 1272
1274 0 461357.3 270006 82920 122 1273
1275 0 461280.44 270109.16 82840 101 1274
1276 0 461072 270461.4 82800 141 1275
1277 0 460961.88 270511.1 82720 163 1276
1278 0 460894.97 270554.47 82640 163 1277
1279 0 460760.4 270666.78 82520 197 1278
1280 0 460680.56 270690.84 82400 115 1279
1281 0 460460.88 270606.28 82360 115 1280
1282 0 460319.3 270622.88 82280 98 1281
1283 0 460212.2 270619.5 82200 98 1282
1284 0 460164.88 270597.6 82120 91 1283
1285 0 460032.4 270613.28 82080 91 1284
1286 0 459860.12 270654.1 82040 40 1285
1287 0 459705.3 270701.9 81960 40 1286
1288 0 459497.12 270713.75 81880 71 1287
1289 0 459412.84 270730.94 81840 175 1288
1290 0 459236.22 270757.62 81760 168 1289
1291 0 459084.44 270758.1 81680 160 1290
1292 0 458910.8 270774.84 81560 160 1291
1293 0 458478.56 270801.44 81520 107 1292
1294 0 458423.22 270785.88 81480 107 1293
1295 0 458089.7 270859.28 81440 51 1294
1296 0 457919.72 270906.38 81360 51 1295
1297 0 457827.28 270889.97 81280 71 1296
1298 0 457667.22 270866.78 81240 71 1297
1299 0 457650.06 270872.5 81200 71 1298
1300 0 457466.06 270833.94 81120 71 1299
1301 0 457311.66 270850.88 81040 101 1300
1302 0 456763.72 270526.88 81040 45 1301
1303 0 456800 270944 80560 148 1302
1304 0 456640 270976 80360 120 1303
1305 0 456544 271104 80160 64 1304
1306 0 456512 271104 79880 60 1305
1307 0 456352 271168 79680 81 1306
1308 0 456128 271136 79520 40 1307
1309 0 456032 271136 79280 90 1308
1310 0 455936 271136 79040 168 1309
1311 0 455744 271136 78840 236 1310
1312 0 455776 271040 78600 178 1311
1313 0 455776 271168 78360 134 1312
1314 0 455744 271264 78120 122 1313
1315 0 455680 271232 77840 75 1314
1316 0 455680 271232 77760 107 1315
1317 0 455616 271488 77760 124 1316
1318 0 455616 271744 77680 131 1317
1319 0 455456 271904 77560 71 1318
1320 0 455264 272032 77400 60 1319
1321 0 455136 272256 77320 122 1320
1322 0 455072 272416 77120 108 1321
1323 0 455072 272416 76840 64 1322
1324 0 455008 272448 76600 71 1323
1325 0 454912 272480 76440 64 1324
1326 0 454810.75 272515.84 76240 -1 1325
1327 0 454695.44 272559.62 76040 -1 1326
1328 0 454543.44 272532.75 75760 -1 1327
1329 0 454377.66 272555.06 75560 -1 1328
1330 0 454117.38 272601.47 75320 -1 1329
1331 0 453865.12 272630.62 75040 -1 1330
1332 0 453713.56 272646.25 74840 -1 1331
1333 0 453616.3 272620.78 74680 -1 1332
1334 0 453652.66 272574.25 74640 -1 1333
1335 0 453489.56 272622.94 74440 -1 1334
1336 0 453218.06 272650.5 74240 -1 1335
1337 0 453182.06 272775.7 74000 -1 1336
1338 0 453151.97 272807.94 73760 -1 1337
1339 0 453156.72 272744.03 73560 -1 1338
1340 0 453264.7 272810.9 73320 -1 1339
1341 0 453246.38 272860.7 73080 -1 1340
1342 0 453117.38 272904.16 72800 -1 1341
1343 0 453149.66 272935.38 72640 -1 1342
1344 0 453245.34 272970.34 72480 -1 1343
1345 0 453729.8 272990.97 72480 -1 1344
1346 0 453293.06 272987.88 72400 -1 1344
1347 0 453287.4 272995.72 72160 -1 1346
1348 0 453455.5 272923.2 71920 -1 1347
1349 0 453577.03 272971.2 71720 -1 1348
1350 0 453842 273019.44 71400 -1 1349
1351 0 453991.5 272883.44 71120 -1 1350
1352 0 454125 272778.22 70880 -1 1351
1353 0 454078.88 272384.38 70640 -1 1352
1354 0 454106.6 272116.06 70400 -1 1353
1355 0 454214.75 271823 70160 -1 1354
1356 0 454409.5 271481.5 70000 -1 1355
1357 0 454412.75 271238.7 69680 -1 1356
1358 0 454363.97 271148.94 69480 -1 1357
1359 0 454443.06 270692 69240 -1 1358
1360 0 454486.75 270585.03 68960 -1 1359
1361 0 454663 270159.25 68800 -1 1360
1362 0 454915.5 269597.62 69160 -1 1361
1363 0 454844.5 269310.06 69280 -1 1362
1364 0 454910.12 269133.38 69520 -1 1363
1365 0 455059.38 269129.34 69640 -1 1364
1366 0 454459.7 268890.3 69240 -1 1363
1367 0 454097.8 268798.94 69120 -1 1366
1368 0 453847.06 268831.03 68880 -1 1367
1369 0 453542.16 268757.38 68680 -1 1368
1370 0 453432.8 268638.78 68520 -1 1369
1371 0 453618.44 268608.97 68440 -1 1370
1372 0 454894.3 270175.2 68640 -1 1361
1373 0 454922.47 270353 68440 -1 1372
1374 0 454775.75 270430.75 68240 -1 1373
1375 0 454849.3 270482.5 68160 -1 1374
1376 0 455680 271136 77520 51 1316
1377 0 455712 271168 77240 71 1376
1378 0 455680 271040 77000 51 1377
1379 0 455616 270848 76800 75 1378
1380 0 455520 270688 76600 120 1379
1381 0 455552 270432 76560 86 1380
1382 0 455744 270240 76560 98 1381
1383 0 455872 270048 76360 108 1382
1384 0 455872 269888 76160 102 1383
1385 0 455872 269728 75960 75 1384
1386 0 455872 269472 75840 32 1385
1387 0 455872 269280 75640 81 1386
1388 0 455872 269024 75560 86 1387
1389 0 455872 268800 75440 98 1388
1390 0 455904 268544 75360 107 1389
1391 0 455936 268320 75240 90 1390
1392 0 456064 268096 75080 101 1391
1393 0 456160 267904 74920 137 1392
1394 0 456288 267680 74840 80 1393
1395 0 456384 267456 74720 81 1394
1396 0 456512 267264 74600 81 1395
1397 0 456672 267072 74560 81 1396
1398 0 456896 266880 74560 91 1397
1399 0 457088 266688 74640 75 1398
1400 0 457216 266464 74720 51 1399
1401 0 457408 266272 74720 40 1400
1402 0 457600 266080 74760 71 1401
1403 0 457664 266016 74840 73 1402
1404 0 457728 265952 74920 75 1403
1405 0 457824.06 265896.88 75080 -1 1404
1406 0 457699.56 265836.75 75320 -1 1405
1407 0 457541.8 265796.25 75520 -1 1406
1408 0 457520.84 265819.1 75640 -1 1407
1409 0 457906.16 265687.66 75800 -1 1408
1410 0 458181.38 265773.8 75960 -1 1409
1411 0 457648.8 265591.06 76040 -1 1410
1412 0 457712.5 265608.28 76240 -1 1411
1413 0 457807.56 265448.84 76440 -1 1412
1414 0 457840.03 265381.06 76520 -1 1413
1415 0 457871.8 265407.12 76720 -1 1414
1416 0 457354.06 265341 74640 -1 1403
1417 0 457278.3 265185.38 74560 -1 1416
1418 0 457354.62 264874.8 74440 -1 1417
1419 0 457296.4 264452.7 74600 -1 1418
1420 0 457034.47 263798.8 74640 -1 1419
1421 0 457030.66 263453.6 74520 -1 1420
1422 0 457348.62 263421.44 74280 -1 1421
1423 0 457513.66 263335.1 74200 -1 1422
1424 0 457678.62 262850.16 74160 -1 1423
1425 0 457534 262801.56 74000 -1 1424
1426 0 457596.62 262759.47 73760 -1 1425
1427 0 457757.12 262668.7 73520 -1 1426
1428 0 457900.7 262484.4 73280 -1 1427
1429 0 458004.5 262474.38 73200 -1 1428
1430 0 458003.12 262351.44 73040 -1 1429
1431 0 458010.9 262322.12 73000 -1 1430
1432 0 457804.06 261771.95 72960 -1 1431
1433 0 457654.3 261663.58 72840 -1 1432
1434 0 457427.7 261130.98 72640 -1 1433
1435 0 457269.44 260897.45 72480 -1 1434
1436 0 457135.3 260845.97 72280 -1 1435
1437 0 457097.12 260781.94 72040 -1 1436
1438 0 457100.16 260819.81 71760 -1 1437
1439 0 457188.4 260760.25 71520 -1 1438
1440 0 458028 262576.2 73000 -1 1430
1441 0 456694.9 270443.28 81160 45 1302
1442 0 456599.2 270347 81240 45 1441
1443 0 456542.97 270326.78 81320 60 1442
1444 0 456406.25 270219.2 81440 75 1443
1445 0 456253.94 270118.78 81560 75 1444
1446 0 456143.28 269942.38 81680 91 1445
1447 0 455909.53 269737.5 81760 80 1446
1448 0 455726.78 269613.97 81840 80 1447
1449 0 455322.8 269457.94 81840 64 1448
1450 0 455030.78 269102 81840 81 1449
1451 0 454858.56 268866.72 81800 71 1450
1452 0 454542.78 268670.03 81840 107 1451
1453 0 454094.53 268522.62 81840 135 1452
1454 0 453841.47 268277.9 81760 98 1453
1455 0 453577.44 268189.97 81760 124 1454
1456 0 453142.2 267875.12 81840 120 1455
1457 0 452445.97 267559.4 81840 205 1456
1458 0 452126.78 267435.44 81600 197 1457
1459 0 451546.94 267211.7 81600 124 1458
1460 0 451230.38 266952.94 81480 160 1459
1461 0 451042.28 266971.56 81680 160 1460
1462 0 451042.3 266971.22 81800 -1 1461
1463 0 451008.94 266924.22 81880 -1 1462
1464 0 450681.4 266722.56 82000 -1 1463
1465 0 450690.84 266705.1 82040 -1 1464
1466 0 451147.1 266795.2 81360 128 1460
1467 0 451201.97 266535.06 81280 143 1466
1468 0 451262.75 266428.28 81160 143 1467
1469 0 451254.34 266299.6 81040 101 1468
1470 0 451243.03 266239.38 81000 101 1469
1471 0 451206.3 266183.84 80920 122 1470
1472 0 451225.34 266162.44 80840 122 1471
1473 0 451234.44 266134.62 80760 122 1472
1474 0 451234.88 266135.6 80680 122 1473
1475 0 451151.3 266077.94 80600 150 1474
1476 0 451065.75 266035.2 80520 150 1475
1477 0 451002.3 266047.03 80400 137 1476
1478 0 450929.12 266039.97 80280 137 1477
1479 0 450846.3 266046.75 80160 81 1478
1480 0 450842.47 266026.6 80080 81 1479
1481 0 450797.47 266007.53 79960 178 1480
1482 0 450818.6 265907.6 79800 178 1481
1483 0 450935 265850.16 79640 131 1482
1484 0 451001.94 265775.78 79520 107 1483
1485 0 451045.8 265690.53 79400 124 1484
1486 0 451062.2 265640.62 79280 124 1485
1487 0 451122.62 265512.1 79160 164 1486
1488 0 450526.72 264711.75 79160 98 1487
1489 0 450406.28 264562.3 79120 81 1488
1490 0 450014.12 264417.8 79120 40 1489
1491 0 449910.12 264073.9 79120 45 1490
1492 0 449981.53 263726.8 79080 60 1491
1493 0 450002.03 263354.12 79120 51 1492
1494 0 450043.62 263204.28 79040 91 1493
1495 0 450018.47 263099.88 78960 91 1494
1496 0 449981.34 263005.53 78880 71 1495
1497 0 449939.6 262946.94 78840 71 1496
1498 0 449447.66 262598.8 78840 102 1497
1499 0 449475.94 262479.3 78720 102 1498
1500 0 449498.72 262449.16 78600 120 1499
1501 0 449559.5 262398.9 78480 120 1500
1502 0 449582.75 262337.6 78440 120 1501
1503 0 449635.94 262282.12 78400 51 1502
1504 0 449661.16 262204.7 78360 51 1503
1505 0 449633.5 262041.4 78320 32 1504
1506 0 449642.62 261803.17 78280 32 1505
1507 0 449694.22 261602.33 78320 51 1506
1508 0 449766.16 261481.53 78360 86 1507
1509 0 449824.72 261417.36 78400 86 1508
1510 0 449931.66 261275.53 78440 90 1509
1511 0 450164.16 260938.16 78480 71 1510
1512 0 450248.47 260490.6 78480 128 1511
1513 0 450279.9 260536.1 78560 128 1512
1514 0 450315.6 260543.75 78640 128 1513
1515 0 450334.5 260551.5 78720 128 1514
1516 0 450346.56 260565.03 78760 128 1515
1517 0 450334.72 260618.61 78840 128 1516
1518 0 450243.75 260280.5 78560 60 1512
1519 0 450131.53 259889.12 78560 60 1518
1520 0 450112.56 259812.05 78640 60 1519
1521 0 450079.66 259609.58 78680 60 1520
1522 0 450247.44 259285.89 78680 91 1521
1523 0 450148.03 258994.34 78760 160 1522
1524 0 450050.28 258914.4 78840 81 1523
1525 0 449933.2 258849.8 78920 81 1524
1526 0 449905.25 258649.75 78920 91 1525
1527 0 449860.16 258586.22 79000 91 1526
1528 0 449753.28 258530.69 79040 71 1527
1529 0 449621.16 258450.98 79120 71 1528
1530 0 449585 258344.1 79160 51 1529
1531 0 449557.72 258275.69 79200 51 1530
1532 0 449524.16 258199.77 79280 51 1531
1533 0 449477.7 258106.97 79360 91 1532
1534 0 449441.03 258079.28 79440 91 1533
1535 0 449370.3 257930.9 79520 96 1534
1536 0 449317.38 257879.3 79600 96 1535
1537 0 449329.4 257835.83 79680 96 1536
1538 0 449289.5 257804.17 79800 71 1537
1539 0 449068.7 257715.17 80000 81 1538
1540 0 448952.06 257658.8 80080 81 1539
1541 0 448853.3 257587.89 80120 71 1540
1542 0 448797.4 257571.73 80200 71 1541
1543 0 448704.1 257543.6 80280 60 1542
1544 0 448649.34 257514.84 80400 60 1543
1545 0 448556.97 257463.98 80520 51 1544
1546 0 448515.94 257419.81 80640 51 1545
1547 0 448473.62 257379.06 80760 115 1546
1548 0 448379.94 257318.42 80920 115 1547
1549 0 448297.03 257243.66 81040 98 1548
1550 0 448232.2 257175.83 81160 86 1549
1551 0 448201.5 257143.45 81280 86 1550
1552 0 448156.88 257055.58 81400 64 1551
1553 0 448153.47 257048.42 81480 64 1552
1554 0 448083.38 257016.61 81560 64 1553
1555 0 448021.7 257003.1 81680 101 1554
1556 0 448036.47 256979.23 81800 101 1555
1557 0 448001.53 256950.81 81960 60 1556
1558 0 447997.66 256885.7 82080 60 1557
1559 0 448043.9 256823.8 82200 81 1558
1560 0 448020.75 256819.48 82360 81 1559
1561 0 447912.6 256852.53 82440 75 1560
1562 0 447828.44 256856 82560 122 1561
1563 0 447793.44 256854.81 82680 122 1562
1564 0 447724.06 256880.48 82760 122 1563
1565 0 447620.1 257108.31 82760 98 1564
1566 0 447609.25 257164.58 82720 98 1565
1567 0 447605.44 257194.86 82680 122 1566
1568 0 447505.44 257282.89 82680 98 1567
1569 0 447509.44 257454.89 82680 -1 1568
1570 0 447512.8 257479.34 82640 -1 1569
1571 0 447520.66 257572.45 82600 -1 1570
1572 0 447529.38 257536.36 82520 -1 1571
1573 0 447561.03 257488 82400 -1 1572
1574 0 447572.72 257414.42 82320 -1 1573
1575 0 447637.44 257311.36 82240 -1 1574
1576 0 447672.06 257247.92 82200 60 1575
1577 0 447709.06 257198.4 82160 60 1576
1578 0 447704.78 257156.27 82120 60 1577
1579 0 447697.75 257105.7 82080 60 1578
1580 0 447747.9 257036.1 82040 60 1579
1581 0 447844.16 256947.73 82000 60 1580
1582 0 447921.7 256835.39 81920 60 1581
1583 0 448031.12 256785.05 81880 60 1582
1584 0 448140.97 256723.06 81840 101 1583
1585 0 448200.47 256623.31 81800 101 1584
1586 0 448204.5 256491.11 81760 -1 1585
1587 0 448216.5 256507.05 81720 -1 1586
1588 0 448240.7 256525.84 81600 -1 1587
1589 0 448225.38 256508.31 81480 -1 1588
1590 0 448236.75 256472.05 81360 -1 1589
1591 0 447685.1 256874.36 82800 98 1564
1592 0 447605.56 256871.89 82880 98 1591
1593 0 447489.3 256923.34 82960 60 1592
1594 0 447368.84 256904.25 83040 60 1593
1595 0 447285.97 256859.16 83120 75 1594
1596 0 447164.88 256831.64 83200 75 1595
1597 0 447008.84 256812.44 83280 101 1596
1598 0 446931.84 256796.12 83360 101 1597
1599 0 446785.38 256758.12 83480 60 1598
1600 0 446712.78 256732.45 83560 60 1599
1601 0 446592.9 256722.67 83680 81 1600
1602 0 446554.56 256692.14 83800 81 1601
1603 0 446444.94 256658.97 83920 64 1602
1604 0 446348.03 256656.62 84040 64 1603
1605 0 446257.06 256616.03 84160 51 1604
1606 0 446213.5 256543.08 84240 51 1605
1607 0 446181.7 256494.9 84320 51 1606
1608 0 446220.38 256428.11 84400 45 1607
1609 0 446244.6 256391.72 84480 45 1608
1610 0 446216.5 256331.34 84560 45 1609
1611 0 446244.78 256245.2 84640 45 1610
1612 0 446265.3 256158.36 84720 45 1611
1613 0 446243.84 256064.25 84800 -1 1612
1614 0 446231 256044.86 84880 -1 1613
1615 0 446256.28 256036.3 85000 -1 1614
1616 0 446253.06 256068.12 85120 -1 1615
1617 0 446246.6 256054.56 85160 -1 1616
1618 0 446188.84 255926.73 85240 -1 1617
1619 0 446072.44 255899.9 85280 -1 1618
1620 0 445960.5 255904.55 85320 -1 1619
1621 0 445881.38 255903.45 85360 -1 1620
1622 0 445865.28 255869.92 85440 -1 1621
1623 0 445744.94 255880.2 85520 -1 1622
1624 0 445704.66 255895.25 85560 -1 1623
1625 0 445688.97 255984.88 85680 -1 1624
1626 0 445670 256030.28 85760 -1 1625
1627 0 445667.38 256087.83 85840 -1 1626
1628 0 445637.28 256117.39 85920 -1 1627
1629 0 446197.38 255882.98 85200 -1 1618
1630 0 446201 255868.1 85120 -1 1629
1631 0 446340.72 255836.55 85080 -1 1630
1632 0 446377.12 255864.14 85040 -1 1631
1633 0 446512.22 255980.25 85000 -1 1632
1634 0 446628.2 255960.25 85000 -1 1633
1635 0 446634.16 255960.1 85040 -1 1634
1636 0 446644.97 255960.08 85120 -1 1635
1637 0 446776.9 255898.77 85240 -1 1636
1638 0 446809.3 255887.08 85360 -1 1637
1639 0 446741.12 255825.23 85440 -1 1638
1640 0 449718.97 258816.16 78960 91 1525
1641 0 449653.53 258838.34 79080 91 1640
1642 0 449625.25 258880.06 79160 71 1641
1643 0 449597.7 258907.73 79200 71 1642
1644 0 449526.16 258958.73 79240 71 1643
1645 0 449480.4 258963.84 79280 -1 1644
1646 0 449422.56 258951.75 79360 -1 1645
1647 0 449373.34 258922.9 79440 -1 1646
1648 0 448867.75 262338.7 78840 128 1498
1649 0 448790.53 262344.03 78960 32 1648
1650 0 448726.44 262361 79080 32 1649
1651 0 448705.84 262366.38 79120 32 1650
1652 0 448638 262339.3 79200 32 1651
1653 0 448633.47 262295.78 79240 32 1652
1654 0 448629.4 262251.7 79280 101 1653
1655 0 448569.2 262311.03 79360 101 1654
1656 0 451051.16 265987.78 81000 75 1470
1657 0 450789.6 265879.34 81000 40 1656
1658 0 450749.84 265767.3 81000 40 1657
1659 0 450479.78 265702.5 81000 71 1658
1660 0 450345.97 265639.12 80960 64 1659
1661 0 450158.3 265531.25 80920 64 1660
1662 0 450034.03 265459.1 80960 32 1661
1663 0 449988.3 265384 81000 32 1662
1664 0 450053.7 265215.84 81040 75 1663
1665 0 450313.66 264935.88 81040 81 1664
1666 0 450314.56 264899.88 81160 81 1665
1667 0 450341.44 264891.28 81280 75 1666
1668 0 450347 264883.4 81400 75 1667
1669 0 450460.9 264951.16 81520 75 1668
1670 0 450326.12 264902.8 80960 60 1665
1671 0 450326.34 264903.03 80880 60 1670
1672 0 450230.3 264810.56 80800 75 1671
1673 0 450106.12 264750.94 80760 -1 1672
1674 0 450127.3 264557.44 80720 -1 1673
1675 0 450085.72 264331.75 80680 -1 1674
1676 0 450041.7 264115.75 80680 -1 1675
1677 0 450089.1 264008.84 80760 -1 1676
1678 0 454874.78 269171.03 81800 81 1450
1679 0 454881.5 269181.72 81760 81 1678
1680 0 459418.53 270704.56 81600 175 1289
1681 0 459418.4 270688.62 81480 81 1680
1682 0 459521.7 270661.34 81400 81 1681
1683 0 459658.53 270632.56 81280 45 1682
1684 0 459769.72 270662.1 81160 71 1683
1685 0 459866.53 270673.84 81040 71 1684
1686 0 459938.03 270669.56 80920 64 1685
1687 0 459993.12 270705.75 80800 64 1686
1688 0 460165.53 270705.8 80680 81 1687
1689 0 460319.5 270684.34 80600 81 1688
1690 0 460465.38 270662.06 80520 71 1689
1691 0 460585.8 270625.78 80440 75 1690
1692 0 460662.88 270612.38 80360 75 1691
1693 0 460845.84 270580.8 80280 104 1692
1694 0 460858.56 270529 80200 104 1693
1695 0 460953.1 270436.56 80120 104 1694
1696 0 461063.22 270363.66 80040 64 1695
1697 0 461193.22 270272.84 79960 71 1696
1698 0 461004.78 270553.72 79880 64 1697
1699 0 461641.5 270044.84 79800 71 1698
1700 0 461829.28 269957.22 79760 71 1699
1701 0 462044.94 269857.1 79720 71 1700
1702 0 462178.78 269830.9 79680 86 1701
1703 0 462234.94 269820.72 79600 86 1702
1704 0 462333.94 269780.2 79520 64 1703
1705 0 462412.9 269753.38 79440 64 1704
1706 0 462533.12 269735.72 79360 60 1705
1707 0 462669.22 269708.9 79280 60 1706
1708 0 462749.3 269708.9 79200 60 1707
1709 0 462865.16 269686.75 79120 60 1708
1710 0 463000.75 269655.03 79040 75 1709
1711 0 463121.66 269613.16 78960 75 1710
1712 0 463273.7 269601.66 78880 96 1711
1713 0 463371.9 269584.12 78800 96 1712
1714 0 463635.6 269600.38 78760 64 1713
1715 0 464030.75 269603.6 78680 71 1714
1716 0 464191.3 269582 78640 64 1715
1717 0 464290.38 269580.84 78600 64 1716
1718 0 464483.34 269589.56 78520 75 1717
1719 0 464631.66 269590.44 78480 75 1718
1720 0 464651.25 269554.47 78400 64 1719
1721 0 464741.03 269504.03 78320 64 1720
1722 0 464789.12 269476.5 78280 64 1721
1723 0 464880.28 269418.38 78200 71 1722
1724 0 464928.97 269337.34 78120 71 1723
1725 0 464936.3 269318.72 78040 71 1724
1726 0 464967.16 269266.8 77960 60 1725
1727 0 464973.1 269217 77880 60 1726
1728 0 464974.1 269176.25 77800 60 1727
1729 0 465043.47 269085.34 77680 32 1728
1730 0 465249.44 268905.3 77600 75 1729
1731 0 465301.94 268818.28 77520 75 1730
1732 0 465306 268840.94 77480 75 1731
1733 0 465297.4 268792.75 77320 163 1732
1734 0 465322.03 268744.53 77200 124 1733
1735 0 465400.9 268628.75 77080 101 1734
1736 0 465401.1 268619.8 77000 150 1735
1737 0 465379.16 268604.22 76960 157 1736
1738 0 465357.53 268588.5 76920 157 1737
1739 0 465320.72 268547.75 76840 157 1738
1740 0 465301.84 268528.97 76720 148 1739
1741 0 465265.1 268499.75 76600 148 1740
1742 0 465261.66 268492.72 76440 148 1741
1743 0 465321.66 268428.78 76400 -1 1742
1744 0 465317.3 267772.1 76960 40 1737
1745 0 465357.62 267432.28 76920 75 1744
1746 0 465257.22 267184.75 76880 75 1745
1747 0 465172.6 267139.94 76840 51 1746
1748 0 465064.62 267112.9 76800 51 1747
1749 0 465045.6 267053.5 76760 51 1748
1750 0 464985.44 266992.9 76720 40 1749
1751 0 464957.25 266948.6 76680 40 1750
1752 0 464873.3 266815.8 76640 51 1751
1753 0 464825.06 266692.38 76600 51 1752
1754 0 464755.84 266557.9 76560 51 1753
1755 0 464656.22 266489.53 76520 51 1754
1756 0 464609.56 266420.5 76440 71 1755
1757 0 464594.1 266343.94 76360 71 1756
1758 0 464548.9 266131.78 76280 64 1757
1759 0 464452.2 266019.28 76240 64 1758
1760 0 464385.38 265977.88 76200 71 1759
1761 0 464264.38 265825.1 76160 71 1760
1762 0 464236.94 265768.25 76120 51 1761
1763 0 464284.4 265597.12 76160 51 1762
1764 0 464293.3 265470 76200 40 1763
1765 0 464217.28 265310.03 76200 40 1764
1766 0 464188.44 265277.2 76160 40 1765
1767 0 464128.8 265196.25 76120 40 1766
1768 0 464141.5 265156.4 76080 40 1767
1769 0 464264.7 265069.28 76040 40 1768
1770 0 464248.5 265036.75 75960 40 1769
1771 0 464464.47 264920.7 75960 -1 1770
1772 0 464581.53 264882.28 75920 -1 1771
1773 0 464652.84 264833.62 75880 -1 1772
1774 0 464692.8 264765.7 75840 -1 1773
1775 0 464699.8 264715.53 75760 -1 1774
1776 0 464875.8 264667.47 75760 -1 1775
1777 0 464912.75 264624.88 75720 -1 1776
1778 0 464965.6 264598.06 75680 -1 1777
1779 0 464993 264560.03 75600 -1 1778
1780 0 465056.84 264539.7 75520 -1 1779
1781 0 465092.8 264520.62 75440 -1 1780
1782 0 465068.28 264492.88 75360 -1 1781
1783 0 465061.5 264472.56 75280 -1 1782
1784 0 465076.66 264442.06 75160 -1 1783
1785 0 465309.62 264344.28 75040 -1 1784
1786 0 465445.22 264280.34 75000 -1 1785
1787 0 465537.12 264204.03 74960 -1 1786
1788 0 465725.1 264060.38 74920 -1 1787
1789 0 465864.8 263984.25 74880 -1 1788
1790 0 465880.22 263976.7 74760 -1 1789
1791 0 465987.88 263966.53 74720 -1 1790
1792 0 466081.16 264016.34 74680 -1 1791
1793 0 466109.56 263992.38 74640 -1 1792
1794 0 466141.3 263967.97 74600 -1 1793
1795 0 466164.94 263948.38 74560 -1 1794
1796 0 465893.16 263968.22 75000 -1 1789
1797 0 465964.88 263967.94 75120 -1 1796
1798 0 465964.47 263961.75 75160 -1 1797
1799 0 465964.38 263951.56 75200 -1 1798
1800 0 465980.66 263960.62 75320 -1 1799
1801 0 463988.53 265060.8 75960 40 1770
1802 0 463813.38 265038.2 75920 -1 1801
1803 0 463784.72 264813.03 75880 -1 1802
1804 0 463704.72 264741.88 75840 -1 1803
1805 0 463645.38 264850.16 75920 -1 1804
1806 0 463933.72 266409.78 84760 71 1254
1807 0 463891.44 266232.1 84800 71 1806
1808 0 463758.53 266081.1 84840 -1 1807
1809 0 463745.44 265981.9 84920 -1 1808
1810 0 463750.06 265934.5 85040 -1 1809
1811 0 463739.5 265821.38 85120 -1 1810
1812 0 463691.84 265745.9 85200 -1 1811
1813 0 463450.72 265589.22 85240 -1 1812
1814 0 463482.38 265565.12 85360 -1 1813
1815 0 463577.47 265500.97 85480 -1 1814
1816 0 463669.06 265452.88 85560 -1 1815
1817 0 463776.53 265387.88 85640 -1 1816
1818 0 463914.7 265333.62 85720 -1 1817
1819 0 463958.03 265361.06 85840 -1 1818
1820 0 463994.72 265377.66 85960 -1 1819
1821 0 463962.03 265278.28 86080 -1 1820
1822 0 463904.62 265183.75 86200 -1 1821
1823 0 463938.1 265016.34 86360 -1 1822
1824 0 463988.66 264915 86480 -1 1823
1825 0 464079 264717.25 86560 -1 1824
1826 0 464171.75 264622.34 86680 -1 1825
1827 0 464118.6 264503.53 86800 -1 1826
1828 0 464015.8 264411.6 86920 -1 1827
1829 0 464034.34 264240.97 87040 -1 1828
1830 0 463874.38 264170.22 87160 -1 1829
1831 0 463850.28 264127.06 87280 -1 1830
1832 0 463865.22 263975.38 87440 -1 1831
1833 0 463922 263823.03 87560 -1 1832
1834 0 463933.03 263724.4 87600 -1 1833
1835 0 463930.16 263610.4 87680 -1 1834
1836 0 463983.66 263463.9 87800 -1 1835
1837 0 464045.6 263313.62 87920 -1 1836
1838 0 464053.28 263211.16 88000 -1 1837
1839 0 464065.06 263057.84 88080 -1 1838
1840 0 464018.4 262908.78 88160 -1 1839
1841 0 463996.9 262746.84 88240 -1 1840
1842 0 464015.84 262560.34 88320 -1 1841
1843 0 464061.7 262363.47 88400 -1 1842
1844 0 464128.1 262103.25 88480 -1 1843
1845 0 464085.16 261822.17 88600 -1 1844
1846 0 464087 261556.75 88640 -1 1845
1847 0 463957.75 262233.22 88720 -1 1846
1848 0 464006.88 262193.84 88840 -1 1847
1849 0 464030.1 262080.44 88880 -1 1848
1850 0 464049.44 261961.97 88960 -1 1849
1851 0 463955.88 261881.81 89040 -1 1850
1852 0 463811.16 261697.06 89080 -1 1851
1853 0 463703.97 261589.36 89160 -1 1852
1854 0 463662.38 261537.05 89240 -1 1853
1855 0 463535.88 261445.88 89360 -1 1854
1856 0 463443.1 261320.08 89440 -1 1855
1857 0 463403.12 261088.08 89440 -1 1856
1858 0 463515.16 260844 89440 -1 1857
1859 0 463545.3 260668.47 89400 -1 1858
1860 0 463565.94 260564.23 89320 -1 1859
1861 0 463632.25 260449.06 89240 -1 1860
1862 0 463687.94 260189.47 89120 -1 1861
1863 0 463712.47 260093.69 89040 -1 1862
1864 0 463766.5 260034.53 88960 -1 1863
1865 0 463998.3 259850.52 88960 -1 1864
1866 0 463949.97 259322.69 88960 -1 1865
1867 0 463892.6 259336.98 88880 -1 1866
1868 0 463914.56 259325.45 88800 -1 1867
1869 0 463893.56 259339.53 88720 -1 1868
1870 0 463401.38 259457.92 88720 -1 1869
1871 0 463072.66 259609.6 88800 -1 1870
1872 0 462974.84 259570.03 88880 -1 1871
1873 0 462948.3 259546.84 88960 -1 1872
1874 0 462939.22 259495.3 89040 -1 1873
1875 0 463902.9 259314.19 89080 -1 1866
1876 0 463951.56 259153.64 89200 -1 1875
1877 0 463935.47 259093.48 89320 -1 1876
1878 0 463930.34 259076.81 89440 -1 1877
1879 0 463918.84 259011.86 89560 -1 1878
1880 0 463877 258958.58 89600 -1 1879
1881 0 463802.84 258890.75 89680 -1 1880
1882 0 463744.22 258837.28 89800 -1 1881
1883 0 463655.5 258762.11 89920 -1 1882
1884 0 463613.38 258442.12 89920 -1 1883
1885 0 463654.47 258425.89 89840 -1 1884
1886 0 463624.1 258341.52 89720 -1 1885
1887 0 463604.9 258269.61 89640 -1 1886
1888 0 463634.6 258263.95 89600 -1 1887
1889 0 463672.88 258236.05 89560 -1 1888
1890 0 464019.6 258180.83 89520 -1 1889
1891 0 464065.03 258148.4 89560 -1 1890
1892 0 464016.84 258161.67 89640 -1 1891
1893 0 464071.9 258113.06 89720 -1 1892
1894 0 463525.78 258450.19 90000 -1 1884
1895 0 463423.16 258429.16 90120 -1 1894
1896 0 463305.75 258385.81 90200 -1 1895
1897 0 463241.75 258337.14 90280 -1 1896
1898 0 463189.75 258276.55 90360 -1 1897
1899 0 463122.3 258292.34 90440 -1 1898
1900 0 463042.9 258241.16 90480 -1 1899
1901 0 463053.47 258221.53 90560 -1 1900
1902 0 464546.44 258040.28 90640 -1 1901
1903 0 464310.44 257962.02 90720 -1 1902
1904 0 464251.78 257929.8 90760 -1 1903
1905 0 464192.75 257855.73 90800 -1 1904
1906 0 464140.28 257811.97 90840 -1 1905
1907 0 464083.78 257781.48 90880 -1 1906
1908 0 463978.53 257726.38 90960 -1 1907
1909 0 463910.7 257636.3 91040 -1 1908
1910 0 463903.97 257605.88 91080 -1 1909
1911 0 463841.16 257507.31 91120 -1 1910
1912 0 463780.88 257329.33 91160 -1 1911
1913 0 463731.97 257295.2 91200 -1 1912
1914 0 463675.44 257233.27 91280 -1 1913
1915 0 463605.88 257155.6 91320 -1 1914
1916 0 463603.16 257053.94 91360 -1 1915
1917 0 463570.66 256962.06 91440 -1 1916
1918 0 463561.1 256896.95 91520 -1 1917
1919 0 463516.06 256848.95 91600 -1 1918
1920 0 463494.84 256822.45 91680 -1 1919
1921 0 463521.84 256670.38 91680 -1 1920
1922 0 463525.78 256636.22 91720 -1 1921
1923 0 463512.72 256605.52 91760 -1 1922
1924 0 463489.94 256575 91800 -1 1923
1925 0 463422.38 256548.03 91840 -1 1924
1926 0 463362.06 256520.8 91880 -1 1925
1927 0 463344.84 256497.25 91920 -1 1926
1928 0 463298.7 256491.27 91960 -1 1927
1929 0 463205 256455.42 92040 -1 1928
1930 0 472112.75 256214.69 90480 256 283
1931 0 472130.62 256225.2 90560 256 1930
1932 0 473952.47 256168.61 90640 -1 1931
1933 0 474835.56 256640.17 90640 -1 1932
1934 0 473208.94 256865.12 90560 -1 1933
1935 0 473433.34 256919.5 90480 -1 1934
1936 0 473772.94 257087.17 90440 -1 1935
1937 0 474064.7 257491.95 90480 -1 1936
1938 0 474357.88 257844.61 90520 -1 1937
1939 0 474661.97 257956.56 90520 -1 1938
1940 0 474741.12 257973.95 90440 -1 1939
1941 0 475007.6 258025.38 90360 -1 1940
1942 0 475173.44 258064.7 90280 75 1941
1943 0 475308.9 258105.03 90200 75 1942
1944 0 475374.12 258123.84 90160 75 1943
1945 0 475508.84 258156.64 90080 75 1944
1946 0 475967.88 258268.31 90000 80 1945
1947 0 476471.97 258484.33 90000 51 1946
1948 0 476752.1 258816.38 90000 81 1947
1949 0 477200.12 258980.38 90000 75 1948
1950 0 477468.94 259072.58 89920 81 1949
1951 0 477682.66 258957.53 89960 64 1950
1952 0 477873.66 258932.89 90040 40 1951
1953 0 478029.44 258790.58 90120 32 1952
1954 0 478093.8 258733.16 90200 32 1953
1955 0 478377.44 258552.27 90280 60 1954
1956 0 478750.47 258375.05 90320 60 1955
1957 0 478998.44 258182.9 90320 -1 1956
1958 0 479118.6 258067.88 90240 -1 1957
1959 0 479278 257989.6 90200 -1 1958
1960 0 479382.3 257927.31 90160 -1 1959
1961 0 479523 257848.33 90080 -1 1960
1962 0 479623.9 257752.4 90000 -1 1961
1963 0 479690.97 257696.47 89960 -1 1962
1964 0 479872.06 257660.3 89920 -1 1963
1965 0 479987.7 257653.73 89840 -1 1964
1966 0 480075.88 257611.12 89760 -1 1965
1967 0 480351.34 257505.56 89720 -1 1966
1968 0 480459.94 257503.03 89760 -1 1967
1969 0 480647.5 257501.75 89840 -1 1968
1970 0 480804 257415.14 89880 -1 1969
1971 0 480993.8 257328.08 89920 -1 1970
1972 0 481113.72 257180.03 89920 -1 1971
1973 0 481385.66 257099.98 89920 -1 1972
1974 0 481525.75 257259.97 89920 -1 1973
1975 0 481537.03 257348.83 90000 -1 1974
1976 0 481437.38 257419.72 90080 -1 1975
1977 0 481442.72 257546.92 90120 -1 1976
1978 0 481550.75 257714.86 90120 -1 1977
1979 0 481537.38 257719.73 90080 -1 1978
1980 0 481548.44 257818.95 90160 -1 1978
1981 0 481542.2 257871.89 90280 -1 1980
1982 0 481502.97 257946.86 90320 -1 1981
1983 0 481475.7 258095.05 90360 -1 1982
1984 0 481559.06 258109.8 90400 -1 1983
1985 0 481359.6 258235.02 90360 -1 1983
1986 0 481485.38 258338.25 90400 -1 1985
1987 0 481513.1 258366.84 90480 -1 1986
1988 0 481584.4 258441.56 90560 -1 1987
1989 0 481497 258351.34 90600 -1 1988
1990 0 483046.38 258403.08 90640 -1 1989
1991 0 483143.88 258358.81 90840 -1 1990
1992 0 483280.16 258314.62 90880 -1 1991
1993 0 483479.06 258234.53 90920 -1 1992
1994 0 483523.28 258078.55 90920 -1 1993
1995 0 483524.22 258070.58 90880 -1 1994
1996 0 481534.1 257094.95 89880 -1 1973
1997 0 481578.97 256989.78 89760 -1 1996
1998 0 481661.88 256862.44 89720 -1 1997
1999 0 481696.88 256819.89 89680 -1 1998
2000 0 481715.06 256803.14 89640 -1 1999
2001 0 481810.22 256683.4 89640 -1 2000
2002 0 481927.22 256649.75 89600 -1 2001
2003 0 482020.47 256641.73 89560 -1 2002
2004 0 482101.25 256579.78 89480 -1 2003
2005 0 482317.22 256539.81 89480 -1 2004
2006 0 482344 256524.5 89400 -1 2005
2007 0 482400.44 256507.33 89360 -1 2006
2008 0 482513.9 256491.53 89320 -1 2007
2009 0 482624.84 256419.44 89240 -1 2008
2010 0 482704.38 256350.12 89160 -1 2009
2011 0 482740.88 256318.64 89080 -1 2010
2012 0 482730.28 256301.64 89040 -1 2011
2013 0 482747.28 256302.23 88960 -1 2012
2014 0 477555.84 259231.58 89880 98 1950
2015 0 477631.06 259260.11 89800 98 2014
2016 0 477686.84 259330.88 89720 51 2015
2017 0 477730.16 259517.44 89640 51 2016
2018 0 477832.62 259603.06 89560 98 2017
2019 0 477863.2 259656.42 89440 98 2018
2020 0 477922.97 259754.94 89360 98 2019
2021 0 477935.72 259835.34 89240 98 2020
2022 0 477887.38 259933.97 89120 120 2021
2023 0 477799.56 260099.06 89040 101 2022
2024 0 477830.16 260318.31 88960 101 2023
2025 0 477823.75 260564 88880 40 2024
2026 0 477790.28 260566.25 88800 40 2025
2027 0 477735.88 260830.6 88720 40 2026
2028 0 477914.7 260260.69 88640 101 2027
2029 0 477822.78 260698.16 88560 40 2028
2030 0 477816.44 260921.12 88480 40 2029
2031 0 477573.3 261228.53 88400 51 2030
2032 0 477396.94 261468.98 88320 51 2031
2033 0 477289.7 261600.98 88240 51 2032
2034 0 477146.88 261760.61 88160 51 2033
2035 0 476943.06 261898.98 88080 51 2034
2036 0 476732.12 262085.89 88000 60 2035
2037 0 476563.2 262206.6 87920 80 2036
2038 0 476402.84 262289.56 87840 75 2037
2039 0 476327.22 262379.03 87720 75 2038
2040 0 476279.78 262451.94 87600 75 2039
2041 0 476168.3 262633.5 87480 91 2040
2042 0 476035.53 262897.5 87400 71 2041
2043 0 476024.88 262991.97 87320 51 2042
2044 0 475960.12 263070.88 87200 51 2043
2045 0 475927.78 263078.3 87080 32 2044
2046 0 475946.34 263308.25 86960 81 2045
2047 0 475961.44 263445.84 86880 81 2046
2048 0 476011.03 263488.6 86800 60 2047
2049 0 476049.97 263572.3 86680 60 2048
2050 0 476066.4 263705.34 86560 51 2049
2051 0 475996.25 263846.94 86440 51 2050
2052 0 475980.66 263962.75 86320 51 2051
2053 0 475927.5 264075.1 86200 64 2052
2054 0 475865.47 264149.44 86120 64 2053
2055 0 475795.88 264176.88 86040 64 2054
2056 0 475688.88 264139.34 85960 134 2055
2057 0 475023.56 264347.94 85920 32 2056
2058 0 474885.2 264418.6 85840 120 2057
2059 0 474908.25 264376.2 85680 120 2058
2060 0 474895.62 264306.34 85520 160 2059
2061 0 474992.4 264092.34 85400 197 2060
2062 0 474960.03 264076.9 85320 197 2061
2063 0 473379.7 250827.77 89680 137 277
2064 0 473981.03 250681.97 89520 175 2063
2065 0 474644.28 250154.27 89320 122 2064
2066 0 474723.47 250116.73 89240 122 2065
2067 0 475999.2 249039.39 89240 214 2066
2068 0 477337.88 248031.4 89240 209 2067
2069 0 477216 248576 88960 107 2068
2070 0 477280 248768 88800 40 2069
2071 0 477344 248864 88560 51 2070
2072 0 477376 249024 88360 96 2071
2073 0 477408 249184 88160 122 2072
2074 0 477472 249280 87920 148 2073
2075 0 477664 249472 87840 163 2074
2076 0 477792 249632 87680 153 2075
2077 0 477824 249600 87680 135 2076
2078 0 478016 249568 87840 107 2077
2079 0 478272 249568 87960 96 2078
2080 0 478528 249632 87960 102 2079
2081 0 478752 249760 87920 120 2080
2082 0 478976 249888 87880 156 2081
2083 0 479232 249984 87840 134 2082
2084 0 479488 250080 87760 104 2083
2085 0 479744 250080 87800 124 2084
2086 0 480000 250112 87800 107 2085
2087 0 480256 250112 87800 122 2086
2088 0 480512 250112 87800 124 2087
2089 0 480768 250080 87720 122 2088
2090 0 481024 250048 87680 107 2089
2091 0 481280 249952 87680 107 2090
2092 0 481536 249888 87680 107 2091
2093 0 481760 249952 87560 75 2092
2094 0 482016 249984 87520 102 2093
2095 0 482272 250016 87520 150 2094
2096 0 482528 249984 87520 175 2095
2097 0 482784 250048 87480 175 2096
2098 0 482720 250464 87720 32 2097
2099 0 482752 250720 87640 51 2098
2100 0 482912 250944 87640 75 2099
2101 0 483072 251136 87600 75 2100
2102 0 483232 251328 87520 102 2101
2103 0 483392 251552 87520 80 2102
2104 0 483520 251776 87440 60 2103
2105 0 483552 251904 87400 51 2104
2106 0 483594.62 252083.44 87280 51 2105
2107 0 483630.38 252072.9 87240 51 2106
2108 0 483584.25 252260.48 87120 51 2107
2109 0 483465.06 252127.02 86920 -1 2108
2110 0 483453.38 252291.31 86680 96 2109
2111 0 483408 252328.5 86640 96 2110
2112 0 483362.84 252365.61 86600 96 2111
2113 0 483807.28 252543.86 86400 125 2112
2114 0 483984.75 252615.33 86320 137 2113
2115 0 484294.56 252644.08 86080 128 2114
2116 0 484992 253088 86120 75 2115
2117 0 485184 253280 86120 40 2116
2118 0 485376 253472 86120 51 2117
2119 0 485632 253504 86160 71 2118
2120 0 485888 253568 86160 40 2119
2121 0 486080 253760 86160 71 2120
2122 0 486208 253984 86160 40 2121
2123 0 486400 254176 86160 60 2122
2124 0 486592 254336 86080 60 2123
2125 0 486752 254560 86080 60 2124
2126 0 486848 254784 86000 60 2125
2127 0 486912 255040 85960 51 2126
2128 0 487040 255296 85960 40 2127
2129 0 487200 255488 85920 40 2128
2130 0 487296 255744 85880 60 2129
2131 0 487360 256000 85800 60 2130
2132 0 487360 256224 85680 60 2131
2133 0 487360 256480 85600 32 2132
2134 0 487360 256736 85560 51 2133
2135 0 487424 256992 85560 51 2134
2136 0 487584 257216 85600 75 2135
2137 0 487776 257376 85640 45 2136
2138 0 487968 257504 85800 81 2137
2139 0 488128 257728 85800 32 2138
2140 0 488160 257760 85800 32 2139
2141 0 484608 252224 86480 75 2115
2142 0 484832 252064 86400 45 2141
2143 0 485056 252064 86280 51 2142
2144 0 485312 252096 86160 51 2143
2145 0 485536 252000 86080 60 2144
2146 0 485728 251808 85960 51 2145
2147 0 485920 251616 85960 45 2146
2148 0 485982 251540 85800 -1 2147
2149 0 486159 251199 85600 -1 2148
2150 0 486159 250981 85440 -1 2149
2151 0 486092 250738 85200 -1 2150
2152 0 486350 250635 85000 -1 2151
2153 0 486459 250568 84760 -1 2152
2154 0 486616 250587 84600 -1 2153
2155 0 486656 250656 84520 51 2154
2156 0 486688 250656 84520 51 2155
2157 0 486944 250656 84480 75 2156
2158 0 487200 250720 84440 71 2157
2159 0 487456 250784 84360 51 2158
2160 0 487680 250912 84320 80 2159
2161 0 487872 250944 84160 51 2160
2162 0 488064 250976 84000 71 2161
2163 0 488500 250991 83800 -1 2162
2164 0 488896 250976 83720 60 2163
2165 0 488960 250976 83720 51 2164
2166 0 489216 251008 83680 51 2165
2167 0 489472 251072 83760 75 2166
2168 0 489696 251200 83800 60 2167
2169 0 489952 251296 83880 75 2168
2170 0 490208 251296 83920 80 2169
2171 0 490464 251232 84000 64 2170
2172 0 490720 251200 84120 60 2171
2173 0 490976 251168 84200 60 2172
2174 0 491232 251200 84240 51 2173
2175 0 491488 251200 84320 64 2174
2176 0 491744 251200 84360 64 2175
2177 0 491968 251168 84480 64 2176
2178 0 492128 251072 84680 71 2177
2179 0 492320 251008 84840 81 2178
2180 0 492544 250976 84960 86 2179
2181 0 492800 250944 85040 75 2180
2182 0 493056 250848 85080 51 2181
2183 0 493280 250720 85120 40 2182
2184 0 493536 250624 85120 51 2183
2185 0 493536 250624 85040 32 2184
2186 0 493600 250752 84800 32 2185
2187 0 493440 250848 84600 81 2186
2188 0 493568 251040 84440 32 2187
2189 0 493728 251168 84280 71 2188
2190 0 493888 251296 84080 71 2189
2191 0 494080 251360 83920 64 2190
2192 0 494304 251360 83800 81 2191
2193 0 494464 251424 83560 98 2192
2194 0 494624 251520 83360 172 2193
2195 0 494816 251680 83200 150 2194
2196 0 495072 251584 83120 139 2195
2197 0 495296 251552 82960 140 2196
2198 0 495552 251584 82840 71 2197
2199 0 495808 251616 82800 75 2198
2200 0 495904 251680 82800 45 2199
2201 0 494880 251872 83360 81 2195
2202 0 495104 251968 83520 51 2201
2203 0 495360 251968 83520 60 2202
2204 0 495616 251936 83520 80 2203
2205 0 493760 250656 85240 60 2184
2206 0 493952 250752 85400 51 2205
2207 0 494112 250816 85640 32 2206
2208 0 494144 250816 85680 32 2207
2209 0 482848 250048 87440 148 2097
2210 0 483040 249888 87320 101 2209
2211 0 483200 249792 87120 51 2210
2212 0 483360 249632 87000 51 2211
2213 0 483520 249472 86880 51 2212
2214 0 483744 249312 86800 64 2213
2215 0 483968 249184 86800 71 2214
2216 0 484224 249152 86800 64 2215
2217 0 484480 249120 86840 60 2216
2218 0 484736 249088 86880 75 2217
2219 0 484992 248992 86920 80 2218
2220 0 485248 248960 87000 81 2219
2221 0 485440 248896 87160 128 2220
2222 0 485568 248736 87320 156 2221
2223 0 485568 248480 87320 120 2222
2224 0 485632 248224 87280 60 2223
2225 0 485792 248032 87240 81 2224
2226 0 485984 247840 87160 71 2225
2227 0 486176 247648 87120 80 2226
2228 0 486304 247392 87120 60 2227
2229 0 486400 247168 87040 120 2228
2230 0 486368 246912 86920 91 2229
2231 0 486336 246656 86880 60 2230
2232 0 486304 246400 86840 60 2231
2233 0 486368 246176 86720 60 2232
2234 0 486496 245984 86600 102 2233
2235 0 486688 245792 86520 124 2234
2236 0 486880 245632 86480 80 2235
2237 0 487104 245472 86400 120 2236
2238 0 487328 245344 86360 120 2237
2239 0 487552 245248 86280 107 2238
2240 0 487744 245056 86200 86 2239
2241 0 487776 244800 86120 101 2240
2242 0 488032 244800 86120 60 2241
2243 0 488288 244768 86160 71 2242
2244 0 488544 244704 86240 60 2243
2245 0 488800 244640 86240 40 2244
2246 0 488960 244608 86240 40 2245
2247 0 489664 244512 86200 45 2246
2248 0 489920 244448 86240 51 2247
2249 0 490176 244448 86240 64 2248
2250 0 490400 244384 86400 60 2249
2251 0 490592 244288 86560 64 2250
2252 0 490816 244192 86680 71 2251
2253 0 491008 244160 86760 51 2252
2254 0 491232 244071 86880 -1 2253
2255 0 491398 243829 86960 -1 2254
2256 0 491648 243616 87040 51 2255
2257 0 491776 243520 87040 80 2256
2258 0 492032 243488 86960 51 2257
2259 0 492192 243328 86840 51 2258
2260 0 492416 243264 86720 40 2259
2261 0 492672 243296 86640 51 2260
2262 0 492928 243296 86520 32 2261
2263 0 487744 244672 86040 120 2241
2264 0 487552 244480 86000 98 2263
2265 0 487360 244320 85960 101 2264
2266 0 487200 244192 85800 81 2265
2267 0 487040 244064 85640 122 2266
2268 0 486880 244000 85440 51 2267
2269 0 486848 243904 85200 101 2268
2270 0 486880 243744 85000 186 2269
2271 0 486816 243648 84760 209 2270
2272 0 486592 243648 84600 135 2271
2273 0 486368 243712 84440 86 2272
2274 0 486176 243840 84280 124 2273
2275 0 486112 243936 84040 75 2274
2276 0 486144 244032 83800 64 2275
2277 0 486240 244192 83560 64 2276
2278 0 486336 244320 83360 71 2277
2279 0 486432 244448 83160 75 2278
2280 0 486560 244576 82920 71 2279
2281 0 486656 244576 82680 90 2280
2282 0 486816 244480 82480 60 2281
2283 0 486912 244448 82240 96 2282
2284 0 486944 244384 81960 71 2283
2285 0 486944 244288 81680 98 2284
2286 0 487008 244256 81440 71 2285
2287 0 487040 244320 81200 104 2286
2288 0 487104 244256 80960 98 2287
2289 0 487104 244192 80680 98 2288
2290 0 487136 244128 80400 108 2289
2291 0 487104 244000 80160 143 2290
2292 0 487072 244000 79880 176 2291
2293 0 486912 243936 79880 139 2292
2294 0 486656 243872 79840 181 2293
2295 0 486464 243744 79680 98 2294
2296 0 486272 243584 79520 102 2295
2297 0 486016 243616 79400 60 2296
2298 0 487104 243840 79680 176 2292
2299 0 487232 243680 79520 175 2298
2300 0 487232 243456 79360 228 2299
2301 0 487264 243456 79080 128 2300
2302 0 487456 243488 78920 107 2301
2303 0 487648 243296 78960 32 2302
2304 0 487840 243232 79000 32 2303
2305 0 477632 249696 87480 91 2076
2306 0 477472 249856 87320 120 2305
2307 0 477216 249920 87240 137 2306
2308 0 476992 249920 87120 108 2307
2309 0 476832 249920 86920 90 2308
2310 0 476736 249920 86680 96 2309
2311 0 476576 249984 86480 45 2310
2312 0 476416 250112 86280 120 2311
2313 0 476320 250240 86080 122 2312
2314 0 476160 250176 85880 122 2313
2315 0 476032 250080 85680 115 2314
2316 0 475936 249920 85440 60 2315
2317 0 475776 249888 85200 98 2316
2318 0 475616 249888 84960 120 2317
2319 0 475456 249920 84760 128 2318
2320 0 475232 249984 84640 101 2319
2321 0 475008 250112 84600 102 2320
2322 0 474784 250272 84480 104 2321
2323 0 474624 250400 84320 140 2322
2324 0 474464 250560 84160 128 2323
2325 0 474336 250784 84120 60 2324
2326 0 474176 250976 84040 98 2325
2327 0 473663.7 250983.38 84200 160 2326
2328 0 473312 250752 84480 258 2327
2329 0 473088 250656 84600 131 2328
2330 0 472896 250528 84760 75 2329
2331 0 472704 250464 84960 60 2330
2332 0 472544 250304 85160 71 2331
2333 0 472384 250144 85280 51 2332
2334 0 472256 249920 85320 80 2333
2335 0 472160 249728 85480 86 2334
2336 0 472064 249472 85480 40 2335
2337 0 472032 249216 85360 75 2336
2338 0 472064 249088 85120 64 2337
2339 0 472032 248928 84880 32 2338
2340 0 471968 248896 84880 32 2339
2341 0 471891.56 248906.42 84680 -1 2340
2342 0 471975.12 248768.27 84440 -1 2341
2343 0 472439.75 248575.42 84200 -1 2342
2344 0 473116.47 247997.67 84600 -1 2343
2345 0 473335.9 247839.08 84840 -1 2344
2346 0 473667.94 247732.88 85040 -1 2345
2347 0 473939.56 247778.23 85240 -1 2346
2348 0 474061.22 247956.19 85440 -1 2347
2349 0 473899.9 248094.03 85520 -1 2348
2350 0 474276.56 248042.64 85680 -1 2348
2351 0 474630.8 248086.4 85800 -1 2350
2352 0 474686.4 248106.64 86000 -1 2351
2353 0 474646.56 248158.72 86160 -1 2352
2354 0 474495.5 248079.25 86360 -1 2353
2355 0 474469.34 248060.31 86560 -1 2354
2356 0 474313 248055.55 86800 -1 2355
2357 0 473829.3 248107.83 86960 -1 2356
2358 0 473728.22 248117.14 87120 -1 2357
2359 0 473731.38 248013.3 87160 -1 2358
2360 0 473664.56 247980.52 87280 -1 2359
2361 0 473617.5 247879.89 87480 -1 2360
2362 0 473686.3 247807.31 87640 -1 2361
2363 0 473658.3 247760.1 87840 -1 2362
2364 0 473680.12 247747.16 88000 -1 2363
2365 0 473621.72 247723.48 88200 -1 2364
2366 0 473634.84 247755.2 88440 -1 2365
2367 0 473719.2 247832.23 88640 -1 2366
2368 0 472432.62 248502.16 83960 -1 2343
2369 0 472643.7 248414 83720 -1 2368
2370 0 472570.2 248457.77 83480 -1 2369
2371 0 472559.47 248394.78 83360 -1 2370
2372 0 472456.56 248483.5 83160 -1 2371
2373 0 473851.62 251202.97 83520 122 2326
2374 0 473566.7 251250.2 83320 75 2373
2375 0 473095.47 251442.75 83040 75 2374
2376 0 472557.38 251581.17 82800 120 2375
2377 0 471840 251808 82680 86 2376
2378 0 471616 251968 82600 91 2377
2379 0 471360 252064 82480 86 2378
2380 0 470710.16 252279.98 82000 98 2379
2381 0 470080 252064 81680 120 2380
2382 0 469856 252000 81520 154 2381
2383 0 469291 251860 81320 108 2382
2384 0 469376 251456 81000 86 2383
2385 0 469312 251200 80920 90 2384
2386 0 469152 251040 80760 80 2385
2387 0 469024 250816 80720 131 2386
2388 0 468896 250656 80560 107 2387
2389 0 468896 250432 80360 96 2388
2390 0 468992 250304 80160 98 2389
2391 0 469152 250176 79960 90 2390
2392 0 469280 250048 79760 98 2391
2393 0 469440 249888 79640 98 2392
2394 0 469600 249728 79440 71 2393
2395 0 469760 249664 79240 64 2394
2396 0 469888 249568 79040 71 2395
2397 0 469952 249536 78800 75 2396
2398 0 470016 249536 78520 71 2397
2399 0 470080 249568 78280 90 2398
2400 0 470176 249568 78040 90 2399
2401 0 470176 249632 77760 71 2400
2402 0 470144 249664 77480 64 2401
2403 0 470112 249664 77200 71 2402
2404 0 470080 249664 76920 71 2403
2405 0 470144 249600 76640 64 2404
2406 0 470272 249504 76440 71 2405
2407 0 470432 249472 76240 108 2406
2408 0 470464 249312 76000 64 2407
2409 0 470496 249248 75760 134 2408
2410 0 470656 249120 75560 45 2409
2411 0 470752 248928 75400 71 2410
2412 0 470848 248736 75200 75 2411
2413 0 471008 248672 75000 71 2412
2414 0 471136 248544 74800 104 2413
2415 0 471200 248384 74600 45 2414
2416 0 471360 248224 74400 45 2415
2417 0 471520 248064 74280 60 2416
2418 0 471712 247936 74160 86 2417
2419 0 471872 247776 74040 45 2418
2420 0 472064 247648 73920 71 2419
2421 0 472224 247520 73760 81 2420
2422 0 472480 247488 73720 51 2421
2423 0 472736 247488 73640 32 2422
2424 0 472896 247360 73440 60 2423
2425 0 473056 247264 73200 81 2424
2426 0 473216 247136 73000 71 2425
2427 0 473408 247072 72800 60 2426
2428 0 473632 247008 72680 40 2427
2429 0 473888 246976 72600 75 2428
2430 0 474080 246848 72440 60 2429
2431 0 474272 246688 72400 107 2430
2432 0 474464 246496 72320 75 2431
2433 0 474688 246464 72160 60 2432
2434 0 474944 246496 72080 64 2433
2435 0 475168 246528 71960 60 2434
2436 0 475424 246560 71880 75 2435
2437 0 475680 246496 71760 101 2436
2438 0 475872 246400 71600 91 2437
2439 0 476032 246304 71400 71 2438
2440 0 476224 246144 71280 40 2439
2441 0 476377.6 246041.6 71120 64 2440
2442 0 476416 246016 71080 71 2441
2443 0 476448 245920 70920 71 2442
2444 0 476568.47 245818.53 71160 -1 2441
2445 0 476608.3 245699.5 71080 -1 2444
2446 0 472572.2 251363.1 82720 71 2376
2447 0 472666.2 250959.88 82560 45 2446
2448 0 478006.44 247525.58 89240 178 2068
2449 0 478113.34 247181 89520 197 2448
2450 0 478209.62 246272.19 89520 175 2449
2451 0 478075.62 245947.88 89720 221 2450
2452 0 477624.25 245598.05 89920 200 2451
2453 0 477559.84 244945.05 90080 178 2452
2454 0 477430.66 244585.8 90280 120 2453
2455 0 478011.28 243551.9 90280 160 2454
2456 0 477899.25 243249.31 90440 120 2455
2457 0 477763.12 243283.72 90520 120 2456
2458 0 477444.72 243165.48 90600 120 2457
2459 0 479487.53 243232.38 90640 178 2458
2460 0 479413.8 242782.11 90840 221 2459
2461 0 479422.78 242684.9 91040 276 2460
2462 0 479656.84 242223 91240 202 2461
2463 0 480280.6 241524.66 91440 -1 2462
2464 0 480697.12 241133.77 91560 -1 2463
2465 0 481255.9 240518.3 91720 -1 2464
2466 0 481478.9 240151.97 91880 163 2465
2467 0 481615.66 239800.77 92040 204 2466
2468 0 481863.72 239549.61 92240 186 2467
2469 0 482094.7 239288.81 92480 200 2468
2470 0 482268.8 238840.8 92560 214 2469
2471 0 482278 238701.8 92680 222 2470
2472 0 482284.16 238608.86 92760 228 2471
2473 0 482782.34 237853.92 92760 139 2472
2474 0 484053.7 236791.7 92760 154 2473
2475 0 484177.94 236411.02 92920 148 2474
2476 0 484606.62 235586.45 93080 156 2475
2477 0 484663.7 235102.73 93240 175 2476
2478 0 484765.56 234597.25 93440 221 2477
2479 0 484933.97 234679.19 93680 221 2478
2480 0 485228.56 234403.8 93840 166 2479
2481 0 485310 234484.92 94000 136 2480
2482 0 485861.28 234127.36 94200 75 2481
2483 0 486072.88 233899.47 94400 115 2482
2484 0 486336.72 233675.06 94640 160 2483
2485 0 486502.47 233242.12 94840 205 2484
2486 0 486541.47 232323.88 95040 139 2485
2487 0 486618.78 231844.81 95240 176 2486
2488 0 486797 231667.39 95400 160 2487
2489 0 487069.25 231562.38 95600 157 2488
2490 0 487297.9 231449.83 95800 140 2489
2491 0 487530.56 231351.12 95960 160 2490
2492 0 487714.75 231273 96080 190 2491
2493 0 488378.88 230749.48 96320 224 2492
2494 0 488339.3 230485.36 96480 203 2493
2495 0 488187.53 230480.28 96680 203 2494
2496 0 488461.56 229935.5 96880 178 2495
2497 0 488582.34 229736.1 97080 137 2496
2498 0 488860.28 229586.12 97280 135 2497
2499 0 489101.5 229439.27 97440 102 2498
2500 0 489325.72 229414.56 97680 157 2499
2501 0 489716.8 229109.95 97920 163 2500
2502 0 489840.34 228845.98 98080 175 2501
2503 0 489958.2 228408.16 98280 124 2502
2504 0 490133.3 228020.36 98480 163 2503
2505 0 490428.25 227838.61 98720 124 2504
2506 0 490634.66 227865.97 98920 128 2505
2507 0 490924.28 227848.08 99120 91 2506
2508 0 491178.1 227805.88 99280 102 2507
2509 0 491399.47 227550.7 99520 120 2508
2510 0 491660.7 227053.45 99840 128 2509
2511 0 491977.3 226458.5 100200 185 2510
2512 0 492265.97 226213.14 100400 163 2511
2513 0 492574.38 226028.25 100640 135 2512
2514 0 492866.72 225930.22 100880 148 2513
2515 0 493193.7 225574.06 101120 178 2514
2516 0 493287.9 225392.81 101360 120 2515
2517 0 493391.5 225137.1 101600 140 2516
2518 0 493448.4 224965.19 101760 178 2517
2519 0 493530.88 224833.05 102000 154 2518
2520 0 493770.28 224525.52 102240 148 2519
2521 0 494032.97 224343.67 102440 115 2520
2522 0 494217.16 224111.16 102600 122 2521
2523 0 494492.78 223873.4 102800 148 2522
2524 0 494537.3 223731 103000 185 2523
2525 0 494651.84 223544.02 103240 176 2524
2526 0 494611.06 223385.94 103480 181 2525
2527 0 494695.7 223173.88 103880 128 2526
2528 0 494990.16 223181.66 104400 160 2527
2529 0 495196.2 222879.66 104640 176 2528
2530 0 495382.16 222679.98 104920 166 2529
2531 0 495471.16 222291.4 105280 107 2530
2532 0 495443.12 222188.25 105400 128 2531
2533 0 495533.56 222060.56 105480 128 2532
2534 0 495422.6 221860.19 105680 134 2533
2535 0 495534.2 221705.12 105920 163 2534
2536 0 495738.72 221514.05 106280 189 2535
2537 0 495809.25 221368.98 106560 178 2536
2538 0 495962.7 220864.44 106840 154 2537
2539 0 496047.4 220129.7 107080 136 2538
2540 0 496238.8 219656.56 107400 104 2539
2541 0 496556.7 219392.47 107720 104 2540
2542 0 496765.47 219328.4 107880 128 2541
2543 0 497108.7 219154.25 108120 122 2542
2544 0 497347.28 218534.92 108320 163 2543
2545 0 497314.72 218138.89 108520 154 2544
2546 0 497407.38 217678.44 108760 131 2545
2547 0 497601.75 217520.03 109080 137 2546
2548 0 497776.53 217354.08 109360 128 2547
2549 0 497979.25 217113.95 109640 176 2548
2550 0 497841.2 216580.98 109920 163 2549
2551 0 497738.56 216066.19 110160 153 2550
2552 0 497870.53 215934.81 110480 135 2551
2553 0 498107.38 215857.14 110800 108 2552
2554 0 498281.16 215847.75 111080 128 2553
2555 0 498345.44 215641.66 111400 137 2554
2556 0 498410.28 215204.83 111680 102 2555
2557 0 498443.56 214594.7 111840 206 2556
2558 0 498469.16 214350.72 112160 176 2557
2559 0 498868.56 214022.2 112800 115 2558
2560 0 498786.16 213170.12 113000 120 2559
2561 0 498565.47 212948.22 113320 124 2560
2562 0 498557.1 212391.58 113640 108 2561
2563 0 498538.12 212123.86 113920 107 2562
2564 0 498488.8 211978.16 114000 75 2563
2565 0 498507.3 211373.97 114280 80 2564
2566 0 498465.53 210768.56 114520 134 2565
2567 0 498586.06 210649.45 114760 108 2566
2568 0 498799.16 210496.44 115280 124 2567
2569 0 498853.72 210515.36 115320 124 2568
2570 0 486779.38 209060.33 115360 -1 2569
2571 0 498863.3 210526.8 115400 124 2570
2572 0 498851.84 210449.45 115560 164 2571
2573 0 498833.47 210340.38 115760 164 2572
2574 0 498677.2 210109.2 115960 134 2573
2575 0 498465.78 209532.31 116160 104 2574
2576 0 498430.25 209133.98 116360 124 2575
2577 0 498396.38 209049.31 116520 124 2576
2578 0 498359.53 209023.48 116560 124 2577
2579 0 498416.7 208893.11 116800 131 2578
2580 0 498369.38 208908.11 117200 80 2579
2581 0 498517.28 208815.88 117680 168 2580
2582 0 499126.16 207966.81 118080 164 2581
2583 0 499166.25 207491.22 118480 135 2582
2584 0 499274 207300.69 118760 104 2583
2585 0 498871.7 206776.34 118960 120 2584
2586 0 498731.56 206647.03 119040 98 2585
2587 0 498725.12 206467.34 119240 104 2586
2588 0 498631.72 205930.4 119560 91 2587
2589 0 498891.88 205719.52 119840 98 2588
2590 0 499133.66 205565.23 120160 104 2589
2591 0 499142.1 205310.78 120480 120 2590
2592 0 499037.38 205213.45 120760 120 2591
2593 0 498653.1 204872.7 120960 135 2592
2594 0 498699.78 204198.42 121160 139 2593
2595 0 498711.06 203942.69 121440 81 2594
2596 0 498682.8 203764.83 121760 122 2595
2597 0 498390.44 203619.78 122120 101 2596
2598 0 498231.97 203520.64 122360 128 2597
2599 0 498051.84 202648.56 122680 160 2598
2600 0 498121.34 202356.81 122840 128 2599
2601 0 498065.5 202119.55 123200 108 2600
2602 0 497937.94 201541.53 123840 120 2601
2603 0 498066.2 201113.72 124560 140 2602
2604 0 498180.7 200859.22 125040 75 2603
2605 0 497888.6 200183.83 125480 60 2604
2606 0 497813.5 199687.12 125800 102 2605
2607 0 497663.1 199487.58 125960 102 2606
2608 0 497606.38 199167.44 126200 81 2607
2609 0 497591.16 198419.95 126720 64 2608
2610 0 497537.4 198265.73 126880 124 2609
2611 0 497509.34 198028.14 127120 122 2610
2612 0 497524.56 197711.34 127440 86 2611
2613 0 497552.72 197559.58 127800 75 2612
2614 0 497397.34 196857.84 128440 122 2613
2615 0 497309.47 196338.81 128760 107 2614
2616 0 497139.44 195950.5 129240 81 2615
2617 0 496914.94 195579.42 129560 175 2616
2618 0 496768.88 195256.72 129920 128 2617
2619 0 496841.12 194971 130120 128 2618
2620 0 496914.1 194511.98 130360 128 2619
2621 0 496773.56 194235.66 130600 124 2620
2622 0 496688.2 193961.55 130840 128 2621
2623 0 496739.97 193851.17 131080 134 2622
2624 0 496902.2 193635.48 131360 120 2623
2625 0 496882.12 192982 131560 80 2624
2626 0 496750 192815.52 131800 96 2625
2627 0 496767.7 192803.98 132080 96 2626
2628 0 496806.16 192836.73 132400 107 2627
2629 0 496872.6 192756.28 132720 81 2628
2630 0 496783.94 192257.97 133040 115 2629
2631 0 496709.03 191772.3 133280 60 2630
2632 0 496739.06 191308.52 133600 80 2631
2633 0 496819.56 190978.17 133880 107 2632
2634 0 496727.5 190734.3 134360 120 2633
2635 0 496651.72 190191.53 134920 124 2634
2636 0 496474.03 189446.22 135400 32 2635
2637 0 496424.94 188759.36 135680 98 2636
2638 0 496304.7 188289.47 135880 139 2637
2639 0 496238.03 187962.05 136320 128 2638
2640 0 496117.2 187512.95 136640 137 2639
2641 0 495934 187085.23 136920 134 2640
2642 0 495802.4 186826.86 137200 122 2641
2643 0 495578.06 186155.86 137640 64 2642
2644 0 495506.2 186148.7 137680 64 2643
2645 0 495500.8 186113.47 137840 122 2644
2646 0 495529.16 185937.34 138000 140 2645
2647 0 495489.72 185847.31 138040 140 2646
2648 0 495518 185869.86 138080 140 2647
2649 0 495513.56 185833.95 138120 140 2648
2650 0 495496.3 185819.5 138160 140 2649
2651 0 495520.44 185764.56 138200 148 2650
2652 0 495535.56 185736.33 138240 148 2651
2653 0 495541.53 185692.53 138280 148 2652
2654 0 495556.22 185683.62 138320 148 2653
2655 0 495573.62 185656.44 138360 148 2654
2656 0 495570.25 185609.6 138400 122 2655
2657 0 495572.84 185576.77 138440 122 2656
2658 0 495575.12 185528.56 138480 122 2657
2659 0 495571.66 185494.62 138520 122 2658
2660 0 495583.06 185457.62 138560 101 2659
2661 0 495574.03 185421.48 138600 101 2660
2662 0 495577.25 185415.83 138640 101 2661
2663 0 495584.62 185403.42 138680 101 2662
2664 0 495583.28 185402.58 138720 101 2663
2665 0 495590.75 185409.8 138760 101 2664
2666 0 495594.47 185357.16 138800 101 2665
2667 0 495596.25 185308.34 138840 131 2666
2668 0 495597.56 185256.12 138880 131 2667
2669 0 495596.9 185220.19 138920 131 2668
2670 0 495595.03 185178.2 138960 131 2669
2671 0 495599.22 185139.02 139000 131 2670
2672 0 495606.2 185104.92 139040 104 2671
2673 0 495615.66 185069.58 139080 104 2672
2674 0 495632.25 185036.08 139120 104 2673
2675 0 495645 184998.8 139160 104 2674
2676 0 495659.7 184967.72 139200 104 2675
2677 0 495667.44 184951.66 139240 124 2676
2678 0 495763.47 185061.1 139280 124 2677
2679 0 495778.06 185050.17 139320 124 2678
2680 0 495782 185017.7 139360 124 2679
2681 0 495793.2 184994.83 139400 124 2680
2682 0 495800.75 184975.78 139440 124 2681
2683 0 495809.1 184942.66 139480 157 2682
2684 0 495842.16 184927.6 139520 157 2683
2685 0 495867.12 184909.62 139560 157 2684
2686 0 495897.47 184889.17 139600 157 2685
2687 0 495924.2 184879.02 139640 157 2686
2688 0 495948.34 184852.1 139680 157 2687
2689 0 495947.9 184805.38 139720 160 2688
2690 0 495948.6 184763.36 139760 160 2689
2691 0 495936.2 184710.94 139800 160 2690
2692 0 495947.66 184667.45 139840 160 2691
2693 0 495959.75 184624.61 139880 136 2692
2694 0 495971.06 184585.9 139920 136 2693
2695 0 495978.06 184546.94 139960 136 2694
2696 0 495984.38 184504.12 140000 136 2695
2697 0 495971.7 184475.62 140040 136 2696
2698 0 495988.97 184416.2 140080 134 2697
2699 0 495918.4 184379.58 140120 134 2698
2700 0 495955.88 184314.92 140160 134 2699
2701 0 496000.56 184189.27 140200 134 2700
2702 0 496024.6 184100.2 140240 128 2701
2703 0 496058.56 183996.7 140280 128 2702
2704 0 496088.03 183963.58 140320 175 2703
2705 0 496109.38 183917.23 140360 175 2704
2706 0 496127.34 183874.33 140400 175 2705
2707 0 496148.88 183842.94 140440 175 2706
2708 0 496166.56 183807.75 140480 175 2707
2709 0 496185.72 183768 140520 156 2708
2710 0 496194.1 183748.36 140560 156 2709
2711 0 496196.5 183716.84 140600 156 2710
2712 0 496195.75 183690.08 140640 156 2711
2713 0 496200.88 183658.84 140680 156 2712
2714 0 496205.06 183619.02 140720 156 2713
2715 0 496204.16 183546.95 140760 175 2714
2716 0 496200.5 183493.3 140800 175 2715
2717 0 496201.66 183420.19 140840 139 2716
2718 0 496194.8 183358.23 140880 139 2717
2719 0 496190.6 183296.27 140920 139 2718
2720 0 496183.47 183220.8 140960 139 2719
2721 0 496256.72 183132.88 141000 139 2720
2722 0 496322.12 183043.69 141040 166 2721
2723 0 496397.47 182955.92 141080 189 2722
2724 0 496401.5 182897.47 141120 189 2723
2725 0 496408.38 182854.3 141160 189 2724
2726 0 496417.5 182802.16 141200 189 2725
2727 0 496407.1 182724.98 141240 186 2726
2728 0 496400.22 182659.86 141280 186 2727
2729 0 496391.25 182593.08 141320 186 2728
2730 0 496384.5 182524.97 141360 136 2729
2731 0 496376.12 182463.75 141400 136 2730
2732 0 496376.38 182388.33 141440 136 2731
2733 0 496351.2 182327.88 141480 136 2732
2734 0 496326.7 182268.25 141520 153 2733
2735 0 496304.03 182212.94 141560 153 2734
2736 0 496274.06 182138.28 141600 153 2735
2737 0 496251.06 182049.75 141640 139 2736
2738 0 496220.47 181982.3 141680 139 2737
2739 0 496185.4 181905.33 141720 139 2738
2740 0 496158.03 181873.22 141760 139 2739
2741 0 496138.25 181822.77 141800 163 2740
2742 0 496102.34 181767.83 141840 163 2741
2743 0 496080.38 181719.4 141880 163 2742
2744 0 496060.75 181683.52 141920 163 2743
2745 0 496057.3 181621.69 141960 154 2744
2746 0 496033.25 181579.14 142000 154 2745
2747 0 496013.72 181527.84 142040 154 2746
2748 0 496001.8 181477.92 142080 150 2747
2749 0 495984.56 181423.33 142120 150 2748
2750 0 495956.8 181377.34 142160 150 2749
2751 0 495986.2 181288.89 142200 150 2750
2752 0 496005.88 181194.44 142240 137 2751
2753 0 496032.44 181107.9 142280 137 2752
2754 0 496057.1 181021.31 142320 157 2753
2755 0 496120.28 180965.12 142360 157 2754
2756 0 496166.75 180916.34 142400 157 2755
2757 0 496210.88 180869.11 142440 156 2756
2758 0 496257.03 180822.84 142480 156 2757
2759 0 496291.9 180763.05 142520 156 2758
2760 0 496328 180691.52 142560 120 2759
2761 0 496357.44 180666.4 142600 120 2760
2762 0 496386.16 180602.61 142640 120 2761
2763 0 496415.44 180541.38 142680 120 2762
2764 0 496445.53 180482.62 142720 107 2763
2765 0 496471.78 180435.55 142760 107 2764
2766 0 496493.97 180389.02 142800 107 2765
2767 0 496520.66 180351.62 142840 107 2766
2768 0 496528.88 180324.64 142880 107 2767
2769 0 496560.47 180191.8 142920 108 2768
2770 0 496552.22 180186.52 142960 108 2769
2771 0 496548.9 180169.5 143000 108 2770
2772 0 496535.75 180129 143040 108 2771
2773 0 496528.9 180100.7 143080 128 2772
2774 0 496508.94 180066.95 143120 128 2773
2775 0 496560.4 180067.19 143160 128 2774
2776 0 496613.38 180049.78 143200 128 2775
2777 0 496596.06 179945.16 143240 128 2776
2778 0 496556.28 179750.33 143280 122 2777
2779 0 496520.28 179712.23 143320 122 2778
2780 0 496481.8 179683.9 143360 120 2779
2781 0 496446.78 179642.78 143400 120 2780
2782 0 496174.5 179348.36 143440 86 2781
2783 0 496160.78 179304.2 143480 86 2782
2784 0 496150.25 179233.52 143520 86 2783
2785 0 496114.88 179169.36 143560 86 2784
2786 0 496085.03 179109.98 143600 86 2785
2787 0 496059.06 179060.6 143640 96 2786
2788 0 496022.66 179007.16 143680 96 2787
2789 0 496027.5 178991.62 143720 96 2788
2790 0 496026.84 178954.84 143760 96 2789
2791 0 496082.2 178837.66 143920 32 2790
2792 0 496070.9 178764.22 143960 32 2791
2793 0 496079.44 178682.69 144000 124 2792
2794 0 496095.56 178610.33 144040 124 2793
2795 0 496111.88 178570.61 144080 124 2794
2796 0 496123.16 178541.1 144120 124 2795
2797 0 496147.84 178506.48 144160 124 2796
2798 0 496184.03 178460.98 144200 124 2797
2799 0 496214.72 178427.56 144240 124 2798
2800 0 496244.56 178390.12 144280 124 2799
2801 0 496275.38 178348.88 144320 141 2800
2802 0 496290.66 178315.92 144360 141 2801
2803 0 496304.34 178270.61 144400 141 2802
2804 0 496314.28 178228.5 144440 141 2803
2805 0 496331.06 178191.39 144480 120 2804
2806 0 496293.7 178075.5 144520 120 2805
2807 0 496252.3 177979.4 144560 120 2806
2808 0 496214.1 177877.23 144600 154 2807
2809 0 496171.22 177751.34 144640 154 2808
2810 0 496136.94 177654.05 144680 124 2809
2811 0 496075.94 177543.36 144720 124 2810
2812 0 496021.66 177421.84 144760 124 2811
2813 0 495961.22 177310.53 144800 120 2812
2814 0 495903.66 177197.72 144840 80 2813
2815 0 495878.78 177135.22 144880 80 2814
2816 0 495863.06 177091.69 144920 80 2815
2817 0 495832.75 177029.1 144960 80 2816
2818 0 495805 176974.95 145000 91 2817
2819 0 495781.62 176927.92 145040 91 2818
2820 0 495750.7 176888.95 145080 91 2819
2821 0 495738.66 176863.67 145120 91 2820
2822 0 495716.12 176842.61 145160 90 2821
2823 0 495688.62 176808.67 145200 90 2822
2824 0 495665.4 176772.16 145240 90 2823
2825 0 495644.9 176741.11 145280 90 2824
2826 0 495636.5 176738.9 145320 90 2825
2827 0 495637.75 176721.62 145360 86 2826
2828 0 495629.06 176700.28 145400 86 2827
2829 0 495618.4 176682.31 145440 86 2828
2830 0 495620.4 176678.31 145480 86 2829
2831 0 495602.56 176615.58 145520 86 2830
2832 0 495606.97 176582.83 145560 86 2831
2833 0 495601.16 176592.02 145600 96 2832
2834 0 495600.78 176578.75 145640 96 2833
2835 0 495608.66 176569.55 145680 96 2834
2836 0 495613.34 176612.98 145720 96 2835
2837 0 495569.6 176592.06 145760 96 2836
2838 0 495575.88 176529.39 145800 96 2837
2839 0 495555.03 176440.8 145840 80 2838
2840 0 495537.22 176390.66 145880 80 2839
2841 0 495524.06 176332.73 145920 80 2840
2842 0 495537.53 176231.92 145960 81 2841
2843 0 495547.12 176151.1 146000 81 2842
2844 0 495554.9 176085.95 146040 81 2843
2845 0 495568.84 175997.62 146080 128 2844
2846 0 495591.88 175929.92 146120 128 2845
2847 0 495571.03 175853.23 146160 128 2846
2848 0 495554.62 175735.52 146200 120 2847
2849 0 495534.12 175646.83 146240 120 2848
2850 0 495497.8 175533.28 146280 120 2849
2851 0 495468.47 175450.62 146320 128 2850
2852 0 495435.44 175446.28 146360 128 2851
2853 0 495449.5 175329.52 146400 128 2852
2854 0 495282.34 175235.88 146440 104 2853
2855 0 495396.53 175144.81 146480 104 2854
2856 0 495414.12 175059.19 146520 81 2855
2857 0 495452.9 174991.92 146560 81 2856
2858 0 495474.84 174942.5 146600 81 2857
2859 0 495485 174904.36 146640 81 2858
2860 0 495469.7 174836.98 146680 115 2859
2861 0 495476.75 174802.5 146720 115 2860
2862 0 495476.94 174695.17 146760 115 2861
2863 0 495484.72 174580.22 146800 108 2862
2864 0 495478.66 174534.77 146840 108 2863
2865 0 495478.8 174480.34 146880 108 2864
2866 0 495475.3 174429.48 146920 108 2865
2867 0 495472.22 174373.31 146960 134 2866
2868 0 495477.47 174287.08 147000 134 2867
2869 0 495448.28 174218.48 147040 134 2868
2870 0 495416.06 174149.23 147080 139 2869
2871 0 495387.78 174072.55 147120 139 2870
2872 0 495381.2 174073.23 147160 139 2871
2873 0 495376.1 174051 147200 139 2872
2874 0 495382.22 174015.72 147240 139 2873
2875 0 495365.62 174045.36 147280 139 2874
2876 0 495371.2 173929.44 147320 101 2875
2877 0 495380.7 173822.83 147360 101 2876
2878 0 495391.5 173706.02 147400 104 2877
2879 0 495378.25 173704.67 147440 104 2878
2880 0 495367.62 173690.78 147480 104 2879
2881 0 495358.12 173705.64 147520 104 2880
2882 0 495345.28 173688.88 147560 104 2881
2883 0 495375.88 173627.92 147600 104 2882
2884 0 495399.6 173565.02 147640 101 2883
2885 0 495425.6 173490.9 147680 101 2884
2886 0 495434.66 173476.98 147720 101 2885
2887 0 495444.88 173478.67 147760 101 2886
2888 0 495457.88 173453 147800 101 2887
2889 0 495467.53 173438.89 147840 101 2888
2890 0 495465.8 173403.88 147880 137 2889
2891 0 495463.5 173344.33 147920 137 2890
2892 0 495460.38 173288.8 147960 137 2891
2893 0 495466.3 173223.78 148000 137 2892
2894 0 495476.78 173156.08 148040 128 2893
2895 0 495434.38 173129.47 148080 128 2894
2896 0 495388.38 173091.78 148120 128 2895
2897 0 495383.03 173011.05 148160 128 2896
2898 0 495365.78 172942.3 148200 115 2897
2899 0 495345.5 172853.03 148240 115 2898
2900 0 495391.5 172781.2 148280 115 2899
2901 0 495431.53 172755.53 148320 134 2900
2902 0 495453.22 172676.17 148360 134 2901
2903 0 495459.53 172608.62 148400 134 2902
2904 0 495437.88 172534.81 148440 107 2903
2905 0 495424.28 172401.61 148480 107 2904
2906 0 495407.44 172258.38 148520 102 2905
2907 0 495376.06 172201.22 148560 102 2906
2908 0 495336.16 172118.67 148640 102 2907
2909 0 495309.62 172078.17 148680 102 2908
2910 0 495285.06 172043.81 148720 101 2909
2911 0 495291.75 171962.52 148760 101 2910
2912 0 495268.1 171869.14 148800 81 2911
2913 0 495277.25 171798.7 148840 81 2912
2914 0 495263.28 171704.17 148880 81 2913
2915 0 495272.4 171635.88 148920 107 2914
2916 0 495263.47 171569.77 148960 107 2915
2917 0 495244.84 171506.33 149000 107 2916
2918 0 495242.25 171443.8 149040 102 2917
2919 0 495216.53 171376.58 149080 102 2918
2920 0 495208.84 171303.64 149120 102 2919
2921 0 495160.16 171181.22 149160 120 2920
2922 0 495117.25 171055.64 149200 120 2921
2923 0 495064.75 170929.42 149240 98 2922
2924 0 495027.78 170812.81 149280 98 2923
2925 0 495022.9 170775.02 149320 98 2924
2926 0 495024.03 170712.48 149360 140 2925
2927 0 495016.38 170668.66 149400 140 2926
2928 0 495016.06 170615.47 149440 140 2927
2929 0 495005.06 170563.39 149480 140 2928
2930 0 495004.56 170506.16 149520 98 2929
2931 0 494993.7 170456.56 149560 98 2930
2932 0 495022.38 170516.45 149600 98 2931
2933 0 495043.38 170539.92 149640 98 2932
2934 0 495067.06 170569.12 149680 98 2933
2935 0 495087.03 170612.11 149720 96 2934
2936 0 495063.75 170564.33 149760 96 2935
2937 0 495066.53 170541.81 149800 96 2936
2938 0 495077.88 170593.97 149840 96 2937
2939 0 495090.1 170650.42 149880 96 2938
2940 0 495092.9 170695.67 149920 96 2939
2941 0 495104.1 170749.7 149960 32 2940
2942 0 495101.75 170786.48 150000 32 2941
2943 0 495075.53 170909.6 150040 32 2942
2944 0 495056.72 170747.75 150080 32 2943
2945 0 495056.12 170728.52 150120 32 2944
2946 0 495043.66 170691.3 150160 32 2945
2947 0 495042.94 170648.62 150200 32 2946
2948 0 495029.66 170600.33 150240 124 2947
2949 0 495030.56 170502.42 150280 124 2948
2950 0 495026 170382.97 150320 124 2949
2951 0 495013.16 170283.78 150360 80 2950
2952 0 495006.16 170158.83 150400 80 2951
2953 0 494996.94 169958.48 150440 86 2952
2954 0 494994.66 169758.1 150480 80 2953
2955 0 494994.06 169592.58 150520 80 2954
2956 0 494934.75 169371.64 150560 120 2955
2957 0 494871.9 169157.62 150600 128 2956
2958 0 494816.78 168979.36 150640 120 2957
2959 0 494790.88 168882.72 150680 120 2958
2960 0 494778.06 168807.28 150720 124 2959
2961 0 494758.06 168778.48 150760 124 2960
2962 0 494744.5 168745.08 150800 124 2961
2963 0 494610.1 168307.39 150800 136 2962
2964 0 494587.6 168195.39 150840 136 2963
2965 0 494565.06 168081.67 150880 107 2964
2966 0 494537.25 167973.55 150920 107 2965
2967 0 494521.16 167858.53 150960 150 2966
2968 0 494501.84 167777.19 151000 150 2967
2969 0 494487.16 167715.75 151040 150 2968
2970 0 494473.72 167632.88 151080 150 2969
2971 0 494450.28 167551.73 151120 120 2970
2972 0 494434.4 167486.9 151160 120 2971
2973 0 494451.66 167391.94 151200 120 2972
2974 0 494472.8 167302.55 151240 148 2973
2975 0 494494.34 167219.06 151280 148 2974
2976 0 494515.94 167133.05 151320 134 2975
2977 0 494538.56 167036.97 151360 134 2976
2978 0 494541 166943.52 151400 134 2977
2979 0 494546.53 166843.33 151440 140 2978
2980 0 494614.72 166597.4 151480 154 2979
2981 0 494565.16 166439.02 151520 154 2980
2982 0 494504.9 166313.27 151560 150 2981
2983 0 494482.4 166225.02 151600 150 2982
2984 0 494452.38 166155.67 151640 154 2983
2985 0 494426 166077 151680 154 2984
2986 0 494396.22 165993.34 151720 154 2985
2987 0 494370.66 165919.3 151760 122 2986
2988 0 494344.12 165835.8 151800 122 2987
2989 0 494334.94 165822.27 151840 122 2988
2990 0 494318.72 165815.47 151880 122 2989
2991 0 494294.28 165815.5 151920 122 2990
2992 0 494286.34 165813.8 151960 122 2991
2993 0 494277.16 165824.58 152000 122 2992
2994 0 494295.06 165795.38 152040 198 2993
2995 0 494311.5 165773.36 152080 198 2994
2996 0 494331.56 165755.5 152120 198 2995
2997 0 494349.28 165729.42 152160 198 2996
2998 0 494366.88 165700.75 152200 198 2997
2999 0 494383.44 165676.06 152240 198 2998
3000 0 494359.3 165636.62 152280 178 2999
3001 0 494338.28 165589.62 152320 178 3000
3002 0 494313.9 165553.92 152360 178 3001
3003 0 494308.75 165547.08 152400 178 3002
3004 0 494313.25 165545.8 152440 178 3003
3005 0 494306.7 165529.34 152480 178 3004
3006 0 494306.66 165528.19 152520 163 3005
3007 0 494310.16 165519.11 152560 163 3006
3008 0 494309.88 165471.81 152600 163 3007
3009 0 494310.5 165419.27 152640 163 3008
3010 0 494276.38 165164.11 152680 122 3009
3011 0 494234.7 164903.81 152720 163 3010
3012 0 494188.7 164794.36 152760 120 3011
3013 0 494149.1 164678.89 152800 120 3012
3014 0 494106.44 164572.17 152840 108 3013
3015 0 493997.72 164331.42 152880 128 3014
3016 0 493891 164084.89 152920 160 3015
3017 0 493860.2 164002.98 152960 160 3016
3018 0 493838.47 163940.33 153000 160 3017
3019 0 493815.1 163865.75 153040 124 3018
3020 0 493791.6 163802.9 153080 124 3019
3021 0 493758.94 163687.11 153120 124 3020
3022 0 493730.88 163613.02 153160 124 3021
3023 0 493694.38 163520.39 153200 124 3022
3024 0 493672.16 163455.11 153240 128 3023
3025 0 493634.75 163388.89 153280 128 3024
3026 0 493603.62 163333.27 153320 128 3025
3027 0 493565.03 163268.56 153360 139 3026
3028 0 493537.75 163205.28 153400 139 3027
3029 0 493477.47 163072.38 153440 139 3028
3030 0 493437.97 162946.72 153480 148 3029
3031 0 493338.47 162703.06 153520 148 3030
3032 0 493296.5 162613.28 153560 148 3031
3033 0 493230.44 162483.86 153600 148 3032
3034 0 493159.44 162362.94 153640 150 3033
3035 0 493130.28 162239.3 153680 150 3034
3036 0 493105.56 162137.14 153720 120 3035
3037 0 493080.8 162038.6 153760 120 3036
3038 0 493080.56 161999.7 153800 120 3037
3039 0 493071.75 161951.88 153840 120 3038
3040 0 493063.34 161900.22 153880 150 3039
3041 0 493057 161854.73 153920 150 3040
3042 0 492946.28 161727.28 153960 150 3041
3043 0 492929.9 161634.14 154000 128 3042
3044 0 492911.03 161538.81 154040 128 3043
3045 0 492879.84 161481.95 154080 128 3044
3046 0 492853.44 161418.9 154120 140 3045
3047 0 492813.44 161374.52 154160 140 3046
3048 0 492613.4 161133.7 154200 200 3047
3049 0 492582.38 160905.42 154240 204 3048
3050 0 492563.6 160858.33 154280 204 3049
3051 0 492536.44 160809.55 154320 204 3050
3052 0 492519.34 160780.6 154360 204 3051
3053 0 492510.66 160742.53 154400 204 3052
3054 0 492485.62 160702.4 154440 204 3053
3055 0 492512.5 160706.45 154480 204 3054
3056 0 492536.88 160706.03 154520 204 3055
3057 0 492565.53 160723.19 154560 204 3056
3058 0 492585.62 160714.97 154600 204 3057
3059 0 492432.3 160583.77 154640 150 3058
3060 0 492261.62 160420.78 154680 141 3059
3061 0 492097.34 160265.27 154720 200 3060
3062 0 492059.1 160225.94 154760 200 3061
3063 0 492010.72 160178.34 154800 140 3062
3064 0 491962.38 160133.97 154840 140 3063
3065 0 491936.12 160076.77 154880 166 3064
3066 0 491915 160026.17 154920 166 3065
3067 0 491885.16 159969.39 154960 166 3066
3068 0 491840.6 159907.53 155000 166 3067
3069 0 491787.5 159817.97 155040 185 3068
3070 0 491729.56 159730.95 155080 185 3069
3071 0 491658.84 159617.53 155120 134 3070
3072 0 491594.88 159528.03 155160 134 3071
3073 0 491531.28 159435.44 155200 134 3072
3074 0 491454.84 159339.14 155240 107 3073
3075 0 491445.5 159374.83 155280 107 3074
3076 0 491396.97 159332.45 155320 107 3075
3077 0 491234.5 159124.61 155360 102 3076
3078 0 491199.12 159079.31 155400 102 3077
3079 0 491061.56 158975.11 155440 102 3078
3080 0 490837.44 158526.78 155440 136 3079
3081 0 490802.5 158433.62 155480 136 3080
3082 0 490772 158352.69 155520 137 3081
3083 0 490742.62 158277.53 155560 137 3082
3084 0 490706.5 158187.31 155600 137 3083
3085 0 490681 158103.25 155640 181 3084
3086 0 490628.72 158074.27 155680 181 3085
3087 0 490574.4 158033.64 155720 181 3086
3088 0 490528.66 157985.16 155760 172 3087
3089 0 490465.16 157937.02 155800 172 3088
3090 0 490415.44 157803.9 155840 156 3089
3091 0 490379.25 157681.38 155880 156 3090
3092 0 490339.44 157566.64 155920 150 3091
3093 0 490311.6 157554.62 155960 150 3092
3094 0 490261.56 157477.6 156000 150 3093
3095 0 490195.66 157401.28 156040 150 3094
3096 0 490126.8 157306.55 156080 102 3095
3097 0 490076.06 157236.9 156120 102 3096
3098 0 490017 157158.3 156160 120 3097
3099 0 489956.34 157107.27 156200 120 3098
3100 0 489904.62 157050.55 156240 120 3099
3101 0 489847.75 156984.22 156280 128 3100
3102 0 489799.6 156940.9 156320 128 3101
3103 0 489768.84 156900.5 156360 128 3102
3104 0 489729.97 156869.42 156400 128 3103
3105 0 489698.72 156831.6 156440 128 3104
3106 0 489664.47 156799.5 156480 128 3105
3107 0 489650.28 156762.03 156520 128 3106
3108 0 489636.2 156733.81 156560 128 3107
3109 0 489596.75 156707.44 156600 128 3108
3110 0 489564.3 156693.06 156640 115 3109
3111 0 489531.2 156663.31 156680 115 3110
3112 0 489515.56 156632.81 156720 115 3111
3113 0 489485.88 156587.95 156760 115 3112
3114 0 489358.7 156503.75 156800 122 3113
3115 0 489348.03 156462.64 156840 122 3114
3116 0 489336.53 156421.83 156880 122 3115
3117 0 489327.62 156404.19 156920 122 3116
3118 0 489313.84 156374.89 156960 122 3117
3119 0 489292.3 156366.5 157000 122 3118
3120 0 489261.7 156350.69 157040 104 3119
3121 0 489244.12 156333.97 157080 104 3120
3122 0 489233.25 156204.69 157120 104 3121
3123 0 489214.9 156142.95 157160 124 3122
3124 0 489195.8 156080.16 157200 124 3123
3125 0 489161.94 155968.03 157240 124 3124
3126 0 489102.44 155958.34 157280 124 3125
3127 0 489044.75 155937.17 157320 136 3126
3128 0 488923.75 155567.73 157360 120 3127
3129 0 488809.97 155427.38 157400 135 3128
3130 0 488761.56 155328.61 157440 135 3129
3131 0 488716.72 155246.52 157480 156 3130
3132 0 488657.6 155157.03 157520 156 3131
3133 0 488611.8 155079.61 157560 156 3132
3134 0 488569.78 154986.8 157600 150 3133
3135 0 488517.62 154914.22 157640 150 3134
3136 0 488466.03 154834.81 157680 150 3135
3137 0 488388.8 154763.78 157720 124 3136
3138 0 488318 154665.27 157760 124 3137
3139 0 488248.44 154607.06 157800 128 3138
3140 0 488178.12 154535.31 157840 128 3139
3141 0 488140.72 154506.31 157880 128 3140
3142 0 488098.1 154448.45 157920 128 3141
3143 0 488060.5 154447.06 157960 128 3142
3144 0 488014.72 154424.1 158000 128 3143
3145 0 487991.34 154338.52 158040 128 3144
3146 0 487969.06 154264.06 158080 120 3145
3147 0 487933.66 154306.86 158120 120 3146
3148 0 487907.28 154287.03 158160 120 3147
3149 0 487868 154283.95 158200 120 3148
3150 0 487850.12 154279.45 158240 120 3149
3151 0 487821.47 154246.94 158280 120 3150
3152 0 487738.84 154158.12 158320 120 3151
3153 0 487659.16 154050.56 158360 120 3152
3154 0 487576.66 153965.33 158400 124 3153
3155 0 487485.72 153930.56 158440 124 3154
3156 0 487403.03 153888.33 158480 124 3155
3157 0 487177.12 153613.11 158520 141 3156
3158 0 487125.8 153556.75 158560 141 3157
3159 0 487079.44 153504.17 158600 141 3158
3160 0 487027.9 153451.34 158640 153 3159
3161 0 486967.75 153402.83 158680 153 3160
3162 0 486898.94 153366.94 158720 153 3161
3163 0 486841.78 153328.69 158760 131 3162
3164 0 486766.94 153275.42 158800 131 3163
3165 0 486710.53 153237.55 158840 131 3164
3166 0 486637.72 153194.92 158880 128 3165
3167 0 486561.6 153149.38 158920 128 3166
3168 0 486490.78 153099.55 158960 128 3167
3169 0 486420.72 153053.67 159000 122 3168
3170 0 486379.5 153042.67 159040 122 3169
3171 0 486320.03 153031.77 159080 122 3170
3172 0 486265.03 153037.05 159120 122 3171
3173 0 486214.84 153027.58 159160 122 3172
3174 0 486165 153009.98 159200 115 3173
3175 0 486109.16 153004.81 159240 115 3174
3176 0 486084.72 152985.3 159280 115 3175
3177 0 486060.47 152956.25 159320 115 3176
3178 0 486031.25 152924.14 159360 115 3177
3179 0 486002.6 152897.28 159400 104 3178
3180 0 485979.62 152871.66 159440 104 3179
3181 0 485949.53 152785.22 159480 104 3180
3182 0 485906.16 152721.83 159520 102 3181
3183 0 485880.44 152657.33 159560 102 3182
3184 0 485846.78 152605.67 159600 102 3183
3185 0 485817.9 152564.12 159640 102 3184
3186 0 485794.78 152527.72 159680 102 3185
3187 0 485769.7 152485.6 159720 102 3186
3188 0 485726.28 152441.17 159760 86 3187
3189 0 485665.6 152404.33 159800 86 3188
3190 0 485605.25 152327.47 159840 86 3189
3191 0 485552.3 152268.5 159880 104 3190
3192 0 485484.12 152243.45 159920 104 3191
3193 0 485429.3 152229.48 159960 104 3192
3194 0 485374.66 152219 160000 104 3193
3195 0 485313.25 152136.69 160040 163 3194
3196 0 485257.84 152056.12 160080 163 3195
3197 0 485199.75 151998.62 160120 175 3196
3198 0 485122.53 151836.42 160160 175 3197
3199 0 484808 151682.67 160160 128 3198
3200 0 484852.47 151629.56 160200 104 3199
3201 0 484772.03 151490.25 160240 104 3200
3202 0 484714.1 151385.55 160280 143 3201
3203 0 484663.06 151384.72 160320 143 3202
3204 0 484612.5 151370.39 160360 143 3203
3205 0 484566.56 151373.92 160400 143 3204
3206 0 484489.4 151345.05 160440 143 3205
3207 0 484396.1 151335.81 160480 150 3206
3208 0 484345.7 151271.73 160520 150 3207
3209 0 484294.22 151206.78 160560 150 3208
3210 0 484217.88 151178.67 160600 140 3209
3211 0 484205.03 151149.48 160640 140 3210
3212 0 484178.84 151090.2 160680 140 3211
3213 0 484151.94 151057.44 160720 140 3212
3214 0 484120.3 150996.5 160760 140 3213
3215 0 484069.78 150976.64 160800 140 3214
3216 0 484003 150940.97 160840 140 3215
3217 0 483941.94 150904.33 160880 140 3216
3218 0 483912.34 150815.47 160920 136 3217
3219 0 483898.97 150735.61 160960 136 3218
3220 0 483841.62 150638.83 161000 136 3219
3221 0 483765.8 150541.31 161040 136 3220
3222 0 483712.25 150580.08 161080 136 3221
3223 0 483680.62 150567.2 161120 136 3222
3224 0 483626.72 150579.88 161160 91 3223
3225 0 483591.78 150517.9 161200 91 3224
3226 0 483548.8 150464.02 161240 91 3225
3227 0 483511.72 150423.95 161280 91 3226
3228 0 483452.9 150348.28 161320 107 3227
3229 0 483413.2 150324.69 161360 107 3228
3230 0 483366.8 150299.81 161400 107 3229
3231 0 483320.47 150257.75 161440 107 3230
3232 0 483289.97 150207.64 161480 98 3231
3233 0 483233.5 150182.98 161520 98 3232
3234 0 483188.1 150144.61 161560 98 3233
3235 0 483155.9 150074.08 161600 98 3234
3236 0 483117.53 149997.08 161640 60 3235
3237 0 483070.47 149931.61 161680 60 3236
3238 0 483020.06 149863.19 161720 91 3237
3239 0 482970.78 149810.66 161760 91 3238
3240 0 482912.9 149766.16 161800 91 3239
3241 0 482857.66 149683.88 161840 86 3240
3242 0 482821.7 149710.08 161880 86 3241
3243 0 482790 149717.72 161920 86 3242
3244 0 482748 149710.28 161960 86 3243
3245 0 482692.34 149580.53 162000 104 3244
3246 0 482618.75 149450.1 162040 104 3245
3247 0 482549.94 149335.5 162080 120 3246
3248 0 482474.22 149206.6 162120 120 3247
3249 0 482413.84 149095.78 162160 120 3248
3250 0 482318.1 149021.53 162200 120 3249
3251 0 482236 148965.56 162240 128 3250
3252 0 482140.53 148901.22 162280 128 3251
3253 0 482041.06 148868.83 162320 128 3252
3254 0 481979.7 148870.83 162360 136 3253
3255 0 481930.75 148845.11 162400 136 3254
3256 0 481875.8 148829.77 162440 136 3255
3257 0 481820.06 148662.22 162480 107 3256
3258 0 481749.28 148511.67 162520 107 3257
3259 0 481708.88 148483.19 162560 107 3258
3260 0 481658.78 148465.4 162600 98 3259
3261 0 481611.25 148456.34 162640 98 3260
3262 0 481559.88 148442.16 162680 98 3261
3263 0 481535.12 148388.1 162720 98 3262
3264 0 481508.28 148345.56 162760 122 3263
3265 0 481479.44 148291.23 162800 122 3264
3266 0 481455.06 148206.8 162840 122 3265
3267 0 481427.66 148146.02 162880 175 3266
3268 0 481396.06 148179.08 162920 175 3267
3269 0 481348.4 148213.2 162960 175 3268
3270 0 481313.12 148246.48 163000 175 3269
3271 0 481334.12 148146 163040 175 3270
3272 0 481264.38 148120.7 163080 175 3271
3273 0 481222.7 148079.4 163120 178 3272
3274 0 481151.78 148042.7 163160 178 3273
3275 0 481096.34 148004.19 163200 178 3274
3276 0 481034.47 147981.45 163240 178 3275
3277 0 480963.2 147911.95 163280 178 3276
3278 0 480910.25 147852.03 163320 178 3277
3279 0 480863.03 147790.44 163360 178 3278
3280 0 480800.72 147736.58 163400 139 3279
3281 0 480733.3 147688.67 163440 139 3280
3282 0 480661.47 147633.1 163480 139 3281
3283 0 480602.3 147600.78 163520 153 3282
3284 0 480540.3 147559.73 163560 153 3283
3285 0 480490.53 147519.62 163600 153 3284
3286 0 480450.3 147476.52 163640 139 3285
3287 0 480353.7 147434.67 163680 139 3286
3288 0 480262.78 147360.89 163720 139 3287
3289 0 480195.1 147267.23 163760 124 3288
3290 0 480121.12 147199.45 163800 124 3289
3291 0 480051.84 147114.67 163840 120 3290
3292 0 479932.12 146980.11 163880 120 3291
3293 0 479838.8 146824.95 163920 120 3292
3294 0 479733.16 146736 163960 120 3293
3295 0 479622.2 146596.53 164000 124 3294
3296 0 479443.16 146387.11 164040 128 3295
3297 0 479357.03 146286.08 164080 150 3296
3298 0 479293.53 146188.55 164120 150 3297
3299 0 479217.06 146097.42 164160 150 3298
3300 0 479155.16 146015.42 164200 150 3299
3301 0 479072.75 145984.97 164240 150 3300
3302 0 478988 145924.72 164280 139 3301
3303 0 478905.94 145913.23 164320 139 3302
3304 0 478820.22 145865.58 164360 122 3303
3305 0 478724.88 145831.2 164400 122 3304
3306 0 478627.2 145735.47 164440 122 3305
3307 0 478533.53 145612.62 164480 107 3306
3308 0 478429.8 145529.69 164520 107 3307
3309 0 478335.75 145438.47 164560 115 3308
3310 0 478230.2 145332.81 164600 108 3309
3311 0 478090.2 145271.2 164640 108 3310
3312 0 477945.88 145211.83 164680 139 3311
3313 0 477799.06 145150.06 164720 139 3312
3314 0 477707.44 144991.52 164760 157 3313
3315 0 477590.62 144825.39 164800 124 3314
3316 0 477460.3 144769.78 164840 124 3315
3317 0 477323.06 144703.36 164880 156 3316
3318 0 477197.53 144645.7 164920 148 3317
3319 0 477049.9 144598.52 164960 148 3318
3320 0 476915.16 144517.4 165000 163 3319
3321 0 476807.7 144380.28 165040 163 3320
3322 0 476693.56 144237.84 165080 136 3321
3323 0 476661.34 144184.11 165120 136 3322
3324 0 476641.38 144125.58 165160 136 3323
3325 0 476599.78 144081.67 165200 139 3324
3326 0 475964.06 143465.62 165200 157 3325
3327 0 475897.84 143369.77 165240 160 3326
3328 0 475832.72 143274.92 165280 160 3327
3329 0 475693.2 143176.72 165320 156 3328
3330 0 475565.28 143046.5 165360 156 3329
3331 0 475437 142908.72 165400 163 3330
3332 0 475336.5 142825.45 165440 163 3331
3333 0 475224.7 142770.56 165480 183 3332
3334 0 475119.53 142675.36 165520 160 3333
3335 0 475029.12 142581.88 165560 160 3334
3336 0 474927.4 142486.55 165600 164 3335
3337 0 474806.03 142448.7 165640 164 3336
3338 0 474669.2 142383.31 165680 148 3337
3339 0 474550.25 142311.22 165720 148 3338
3340 0 474429.6 142220.44 165760 122 3339
3341 0 474169.94 142011.27 165800 115 3340
3342 0 473904.2 141797.42 165840 124 3341
3343 0 473803.47 141689 165880 136 3342
3344 0 473712.3 141557.48 165920 136 3343
3345 0 473615.8 141471.89 165960 128 3344
3346 0 473467.4 141411.92 166000 128 3345
3347 0 473353.47 141375.72 166040 128 3346
3348 0 473255.56 141370.83 166080 128 3347
3349 0 472901.75 141247.1 166120 139 3348
3350 0 472693.44 141089.44 166160 124 3349
3351 0 472520.47 140915.72 166200 122 3350
3352 0 472441.3 140840.31 166240 122 3351
3353 0 472229.56 140724.58 166280 136 3352
3354 0 472065.75 140605.95 166320 128 3353
3355 0 471915.62 140532.31 166360 128 3354
3356 0 471775.38 140452.12 166400 120 3355
3357 0 471587.78 140376.66 166440 120 3356
3358 0 471270.88 140240.34 166480 120 3357
3359 0 471136.88 140164.14 166520 107 3358
3360 0 470851.4 140037.89 166560 102 3359
3361 0 470691.47 139906.38 166600 102 3360
3362 0 470621.94 139844.16 166640 148 3361
3363 0 470430.56 139642.39 166680 91 3362
3364 0 470315.88 139568.5 166720 91 3363
3365 0 470181.88 139483.81 166760 140 3364
3366 0 470147.6 139452.08 166800 140 3365
3367 0 470089.1 139395.56 166840 140 3366
3368 0 470046.94 139390.33 166880 122 3367
3369 0 470005 139179.56 166920 122 3368
3370 0 469916.56 139093.27 166960 120 3369
3371 0 469835.44 139001.7 167000 120 3370
3372 0 469761.5 138946.78 167040 120 3371
3373 0 469679.72 138895.6 167080 124 3372
3374 0 469605.66 138841.53 167120 124 3373
3375 0 469524 138780.61 167160 150 3374
3376 0 469438.75 138741.19 167200 150 3375
3377 0 469366.22 138686.31 167240 150 3376
3378 0 469339.66 138635.73 167280 137 3377
3379 0 469295.1 138581.28 167320 137 3378
3380 0 469234.78 138553.83 167360 137 3379
3381 0 469168.7 138514.06 167400 137 3380
3382 0 469096.75 138449.17 167440 136 3381
3383 0 469033.47 138414.17 167480 136 3382
3384 0 468981.06 138399.69 167520 136 3383
3385 0 468911.44 138397.22 167560 148 3384
3386 0 468850.62 138398.88 167600 148 3385
3387 0 468817.88 138412.2 167640 148 3386
3388 0 468792.3 138350.11 167720 148 3387
3389 0 468768.34 138337.95 167760 140 3388
3390 0 468727.34 138344.55 167800 140 3389
3391 0 468627.2 138234.81 167840 140 3390
3392 0 468534.28 138106.33 167880 115 3391
3393 0 468490.97 138059.42 167920 115 3392
3394 0 468424.5 138015.81 167960 115 3393
3395 0 468363.38 137965.92 168000 124 3394
3396 0 468306.53 137915.28 168040 124 3395
3397 0 468141.62 137838.33 168080 153 3396
3398 0 467966.16 137771.86 168120 172 3397
3399 0 467797.25 137686.75 168160 172 3398
3400 0 467713.47 137638.53 168200 156 3399
3401 0 467646.97 137586.9 168240 156 3400
3402 0 467572.5 137542.19 168280 156 3401
3403 0 467501.28 137477.25 168320 137 3402
3404 0 467449.94 137425.05 168360 154 3403
3405 0 467381.47 137392 168400 140 3404
3406 0 467302.25 137355 168440 140 3405
3407 0 467245.06 137314.67 168480 140 3406
3408 0 467145 137294.69 168520 140 3407
3409 0 467081.72 137294.89 168560 140 3408
3410 0 467028.12 137284.33 168600 140 3409
3411 0 466962.94 137283.2 168640 178 3410
3412 0 466909.38 137286.14 168680 178 3411
3413 0 466899.34 137221.78 168720 178 3412
3414 0 466900.28 137135.75 168760 208 3413
3415 0 466885.25 137062.56 168800 208 3414
3416 0 466873.22 136988.94 168840 208 3415
3417 0 466861.12 136916.06 168880 208 3416
3418 0 466795.5 136896.56 168920 208 3417
3419 0 466732.44 136874.17 168960 186 3418
3420 0 466681.28 136844.17 169000 186 3419
3421 0 466578.47 136685.48 169040 186 3420
3422 0 466618.94 136521.69 169080 150 3421
3423 0 466561.56 136517.97 169120 150 3422
3424 0 466520.7 136491.08 169160 150 3423
3425 0 466490 136455.33 169200 160 3424
3426 0 466408.03 136346.6 169240 160 3425
3427 0 466327.16 136235.06 169280 134 3426
3428 0 466301.38 136205.48 169320 134 3427
3429 0 466231.12 136189.2 169360 134 3428
3430 0 466194.25 136179.02 169400 134 3429
3431 0 466135.25 136149.52 169440 86 3430
3432 0 466068.6 136121.12 169480 86 3431
3433 0 466026.06 136065.11 169520 153 3432
3434 0 466001.62 136012.33 169560 153 3433
3435 0 465922.97 135972.94 169600 153 3434
3436 0 465870.75 135924.36 169640 153 3435
3437 0 465840.12 135875.33 169680 137 3436
3438 0 465779.44 135852.47 169720 137 3437
3439 0 465730.75 135827.38 169760 137 3438
3440 0 465651.7 135793.94 169800 137 3439
3441 0 465579.5 135798.6 169840 120 3440
3442 0 465509.66 135767.89 169880 120 3441
3443 0 465430.47 135767.45 169920 120 3442
3444 0 465365.9 135739.52 169960 153 3443
3445 0 465308.16 135730.08 170000 153 3444
3446 0 465237 135701.11 170040 153 3445
3447 0 465169.6 135682.03 170080 124 3446
3448 0 465128.38 135642.6 170120 124 3447
3449 0 465071.75 135620.4 170160 124 3448
3450 0 465000.3 135597.25 170200 124 3449
3451 0 464944.9 135563.02 170240 160 3450
3452 0 464887.3 135536.95 170280 160 3451
3453 0 464855.3 135503.4 170320 160 3452
3454 0 464777.7 135484.88 170360 153 3453
3455 0 464718.72 135453.61 170400 153 3454
3456 0 464661.9 135438.84 170440 153 3455
3457 0 464596.97 135425.8 170480 153 3456
3458 0 464534 135406.02 170520 124 3457
3459 0 464457.75 135400.48 170560 124 3458
3460 0 464392.75 135388.17 170600 124 3459
3461 0 464316.28 135383.17 170640 122 3460
3462 0 464268.8 135375.27 170680 122 3461
3463 0 464228.56 135355.31 170720 122 3462
3464 0 464170.5 135343.4 170760 148 3463
3465 0 464119.78 135336.64 170800 148 3464
3466 0 464062.78 135329.52 170840 148 3465
3467 0 464009.72 135314.02 170880 148 3466
3468 0 463949.03 135313.55 170920 128 3467
3469 0 463889.34 135301.28 170960 128 3468
3470 0 463843.78 135285.56 171000 128 3469
3471 0 463766.2 135290.06 171040 128 3470
3472 0 463724.2 135261.45 171080 40 3471
3473 0 463680.62 135237.31 171120 40 3472
3474 0 463660.34 135204.11 171160 40 3473
3475 0 463601 135178.72 171200 40 3474
3476 0 463557.3 135148.42 171240 136 3475
3477 0 463478.94 135122.7 171280 136 3476
3478 0 463413.66 135092.69 171320 136 3477
3479 0 463340.72 135057.58 171360 131 3478
3480 0 463264.1 135034.03 171400 131 3479
3481 0 463192.75 135015.47 171440 131 3480
3482 0 463119.03 135003.58 171480 131 3481
3483 0 463050.47 134987.61 171520 128 3482
3484 0 462976.28 134968.02 171560 128 3483
3485 0 462892.3 134958.6 171600 128 3484
3486 0 462817.9 134946.08 171640 124 3485
3487 0 462718.2 134939.45 171680 124 3486
3488 0 462657.34 134940.77 171720 124 3487
3489 0 462590.16 134926.78 171760 91 3488
3490 0 462188.5 134466.77 171760 160 3489
3491 0 462153.38 134421.31 171800 160 3490
3492 0 462135.03 134363.28 171840 160 3491
3493 0 462093.56 134407.69 171880 160 3492
3494 0 462043.6 134447.55 171920 160 3493
3495 0 462004.03 134478.88 171960 139 3494
3496 0 461688.22 134164.83 171960 150 3495
3497 0 461564.12 134123.34 172000 156 3496
3498 0 461467.94 134081.9 172040 156 3497
3499 0 461359.47 134033.4 172080 164 3498
3500 0 461272.62 133909.08 172120 164 3499
3501 0 461045.94 133814.3 172160 140 3500
3502 0 460890.28 133677.52 172200 136 3501
3503 0 460690.06 133572.28 172240 120 3502
3504 0 460532.88 133447.28 172280 136 3503
3505 0 460331.12 133347.3 172320 136 3504
3506 0 460158.34 133264.11 172360 178 3505
3507 0 459978.9 133200.05 172400 156 3506
3508 0 459813.88 133131.1 172440 176 3507
3509 0 459632.3 133052.64 172480 160 3508
3510 0 459497.34 132997.9 172520 160 3509
3511 0 459348.2 132945.69 172560 163 3510
3512 0 459221.06 132882.81 172600 163 3511
3513 0 459078.16 132834.36 172640 154 3512
3514 0 458786.62 132769.47 172680 128 3513
3515 0 458495.66 132695.83 172720 107 3514
3516 0 458203 132622.25 172760 120 3515
3517 0 458115.53 132622.36 172800 104 3516
3518 0 458048.97 132587.2 172840 104 3517
3519 0 457930.88 132646.25 172880 104 3518
3520 0 457859.5 132654.83 172920 90 3519
3521 0 457591.2 132493.05 172920 124 3520
3522 0 457444.8 132467.4 172960 124 3521
3523 0 457313.03 132446.31 173000 131 3522
3524 0 457144.66 132449.12 173040 131 3523
3525 0 457007.12 132429.58 173080 124 3524
3526 0 456901.25 132381.14 173120 124 3525
3527 0 456826.3 132397.44 173160 124 3526
3528 0 456781.8 132397.14 173200 124 3527
3529 0 456731.1 132394.23 173240 124 3528
3530 0 456590.97 132326.1 173280 124 3529
3531 0 456473.38 132254.19 173320 124 3530
3532 0 456343.25 132194.23 173360 120 3531
3533 0 456250.44 132107.8 173400 120 3532
3534 0 456147.4 132007.73 173440 139 3533
3535 0 456060.3 131898.75 173480 139 3534
3536 0 455840.38 131859.44 173520 102 3535
3537 0 455705.88 131876.56 173560 90 3536
3538 0 455637.78 131894.14 173600 90 3537
3539 0 455597.38 131953.72 173640 90 3538
3540 0 455552.75 132018.05 173680 143 3539
3541 0 455508.28 132025.44 173720 143 3540
3542 0 455459.03 132036.25 173760 143 3541
3543 0 455404.8 132065.08 173800 143 3542
3544 0 455361.6 132074.22 173840 104 3543
3545 0 455268.34 132095.89 173880 104 3544
3546 0 455180.25 132111.28 173920 104 3545
3547 0 455004.22 132002.12 173960 81 3546
3548 0 454857.28 131929.12 174000 108 3547
3549 0 454578.44 131882.31 174040 128 3548
3550 0 454543 131748.61 174080 128 3549
3551 0 454443.84 131649.53 174160 209 3550
3552 0 454369.56 131641.73 174200 209 3551
3553 0 454298.06 131646.81 174240 209 3552
3554 0 454224.5 131649.97 174280 175 3553
3555 0 454164.4 131624.12 174320 175 3554
3556 0 453236.25 131428.9 174320 86 3555
3557 0 453087.03 131337.4 174360 86 3556
3558 0 453059.9 131340.75 174400 86 3557
3559 0 452932.88 131349.56 174440 108 3558
3560 0 452452.7 131499.58 174440 153 3559
3561 0 452430.56 131457.11 174480 153 3560
3562 0 452399.4 131562.77 174520 153 3561
3563 0 452322.9 131578.14 174560 192 3562
3564 0 452231.53 131519.69 174600 192 3563
3565 0 452155 131459.4 174640 192 3564
3566 0 452066.47 131415.27 174680 168 3565
3567 0 451979.84 131415.48 174720 168 3566
3568 0 451898.4 131392.33 174760 168 3567
3569 0 451812.9 131377.39 174800 156 3568
3570 0 451727.84 131353.12 174840 156 3569
3571 0 451564.47 131326.6 174880 156 3570
3572 0 451405.94 131276.2 174920 156 3571
3573 0 451244.3 131229.58 174960 175 3572
3574 0 450383.2 130991.164 175000 206 3573
3575 0 450311.88 130974.16 175040 178 3574
3576 0 450225.12 130956.84 175080 178 3575
3577 0 450142.3 130883.984 175120 178 3576
3578 0 450005.12 130821.92 175160 120 3577
3579 0 449873.5 130750.93 175200 120 3578
3580 0 449770.28 130619.516 175240 96 3579
3581 0 449647.84 130624.08 175280 96 3580
3582 0 449490.94 130588.77 175320 124 3581
3583 0 449367.4 130488.69 175360 124 3582
3584 0 449177.66 130746.82 175400 172 3583
3585 0 449195 130669.06 175440 172 3584
3586 0 448446.5 130860.18 175440 128 3585
3587 0 448395.3 130854.64 175480 128 3586
3588 0 448392 130819.625 175520 128 3587
3589 0 448307.25 130736.15 175560 128 3588
3590 0 448266.88 130719.95 175600 128 3589
3591 0 448199.84 130721.68 175640 128 3590
3592 0 448162.12 130708.66 175680 98 3591
3593 0 448103.75 130696.43 175720 98 3592
3594 0 448042.25 130663.766 175760 98 3593
3595 0 447974.62 130644.375 175800 98 3594
3596 0 447932.06 130601.195 175840 128 3595
3597 0 447858.3 130574 175880 128 3596
3598 0 447654.6 130532.95 175920 122 3597
3599 0 447432.53 130498.09 175960 124 3598
3600 0 447233.72 130339.1 176040 134 3599
3601 0 447033.12 130280.45 176080 120 3600
3602 0 446816.72 130225.5 176120 120 3601
3603 0 446620.75 130154.82 176160 160 3602
3604 0 446762.94 130140.77 176200 160 3603
3605 0 446747.9 130104.93 176240 160 3604
3606 0 446752.8 130078.75 176280 160 3605
3607 0 447270.84 130274.766 176000 134 3600
3608 0 446159.72 130304.96 175960 124 3599
3609 0 445062.7 130545.29 175960 153 3608
3610 0 445105.6 130511.05 175920 153 3609
3611 0 445129.4 130484.984 175880 153 3610
3612 0 445150.4 130499.086 175840 153 3611
3613 0 444422.84 130708.51 175840 160 3612
3614 0 444331.3 131153.86 175680 -1 3613
3615 0 444369.1 131087.56 175640 -1 3614
3616 0 444431.9 131004.95 175600 -1 3615
3617 0 444461.2 130960.94 175560 -1 3616
3618 0 444509.9 130888.01 175520 -1 3617
3619 0 444516.4 130925.97 175480 -1 3618
3620 0 444533.03 130916.69 175440 -1 3619
3621 0 444249.66 131281.98 175400 -1 3620
3622 0 444548.97 130852.38 175360 -1 3621
3623 0 443972.8 131614.8 175840 139 3613
3624 0 443955.56 131632.94 175880 139 3623
3625 0 443952.06 131641.81 175920 139 3624
3626 0 443935.28 131661.83 175960 139 3625
3627 0 443934.25 131603.33 176000 181 3626
3628 0 443912 131559.61 176040 181 3627
3629 0 443846.38 131579.22 176080 157 3628
3630 0 443762.97 131615.94 176120 157 3629
3631 0 443698.94 131630.98 176160 166 3630
3632 0 443628.9 131649.9 176200 166 3631
3633 0 443530.7 131634.08 176240 166 3632
3634 0 443413.22 131611.34 176280 128 3633
3635 0 443294.2 131583.44 176320 128 3634
3636 0 443183.94 131578.95 176360 102 3635
3637 0 443054.25 131610.2 176400 102 3636
3638 0 442929.2 131624.3 176440 102 3637
3639 0 442848.88 131617.44 176480 102 3638
3640 0 442512.34 131777.9 176520 120 3639
3641 0 441902.16 131997.66 176520 136 3640
3642 0 441843.66 131921.94 176440 136 3641
3643 0 441836.56 131888.45 176400 136 3642
3644 0 441834.1 131840.73 176360 136 3643
3645 0 441874.1 131807.55 176320 136 3644
3646 0 441914.47 131825.36 176280 136 3645
3647 0 442412.1 132007.19 176440 104 3642
3648 0 441798.2 132003.45 176560 136 3641
3649 0 441731.22 132073.81 176600 136 3648
3650 0 441621.6 131824.61 176640 124 3649
3651 0 441981.5 131241.5 176680 -1 3650
3652 0 441462.03 131917.92 176720 124 3651
3653 0 441394.47 131990 176760 120 3652
3654 0 441359.16 131985.31 176800 120 3653
3655 0 441314.8 131999.19 176840 120 3654
3656 0 441276.6 132000.36 176880 120 3655
3657 0 441136.7 131983.98 176920 120 3656
3658 0 441017.84 131960.64 176960 128 3657
3659 0 440758.72 132034.94 177000 124 3658
3660 0 440525.1 132104.27 177040 81 3659
3661 0 440490.1 132187.48 177080 81 3660
3662 0 440481.8 132233.12 177120 81 3661
3663 0 440440.84 132286.66 177160 81 3662
3664 0 440478.25 132315.6 177200 81 3663
3665 0 440513.06 132356.28 177240 81 3664
3666 0 440081.34 132257.95 177240 120 3665
3667 0 439407.4 131979.16 177240 137 3666
3668 0 438314.4 132160.89 177240 160 3667
3669 0 438342.8 132158.31 177280 160 3668
3670 0 438362.12 132155.03 177320 160 3669
3671 0 438254.28 132073.92 177360 160 3670
3672 0 438146.88 131998.5 177400 160 3671
3673 0 438038.75 131925.75 177440 128 3672
3674 0 437950.22 131901.97 177480 128 3673
3675 0 437852.97 131882.88 177520 175 3674
3676 0 437776.5 131870.39 177560 175 3675
3677 0 437695.47 131849.81 177600 175 3676
3678 0 437672.88 131811.1 177640 91 3677
3679 0 437658.7 131770.25 177680 91 3678
3680 0 437644.6 131734.27 177720 91 3679
3681 0 437674.9 131667.83 177760 91 3680
3682 0 437646.38 131660.33 177800 91 3681
3683 0 437522.53 131636.98 177840 107 3682
3684 0 437401.25 131618.56 177880 107 3683
3685 0 437266.47 131620.67 177920 104 3684
3686 0 437118.8 131596.73 177960 104 3685
3687 0 437053 131576.44 178000 108 3686
3688 0 436971.5 131581.28 178040 108 3687
3689 0 436901.75 131519.9 178080 108 3688
3690 0 436837 131504.92 178120 148 3689
3691 0 436754.38 131489.36 178160 148 3690
3692 0 436584.78 131513.25 178200 160 3691
3693 0 436416.3 131521.23 178240 160 3692
3694 0 436157.38 131621.08 178280 120 3693
3695 0 436071.94 131621.98 178320 120 3694
3696 0 436002.34 131621.19 178360 71 3695
3697 0 435858.28 131651.53 178400 71 3696
3698 0 435724.5 131674.47 178440 71 3697
3699 0 431903.88 132900.03 178440 120 3698
3700 0 431894.56 132908.22 178480 120 3699
3701 0 431878 132915.81 178520 120 3700
3702 0 431860.34 132959.34 178560 120 3701
3703 0 431833.66 132955.64 178600 120 3702
3704 0 431792.22 132940.8 178640 120 3703
3705 0 431751.12 132929.05 178680 120 3704
3706 0 431654.53 132945.38 178720 128 3705
3707 0 431565.5 132967.94 178760 128 3706
3708 0 431484.94 132997.58 178800 107 3707
3709 0 431358.62 133040.94 178840 107 3708
3710 0 431124.78 133094.02 178880 120 3709
3711 0 430891 133146.95 178920 122 3710
3712 0 430423.44 133227.19 179000 104 3711
3713 0 430242.3 133281.75 179040 104 3712
3714 0 430047.7 133340.25 179080 120 3713
3715 0 429868.4 133372.88 179120 120 3714
3716 0 429759.2 133405.75 179160 120 3715
3717 0 429667 133436.88 179200 122 3716
3718 0 429569.7 133465.16 179240 122 3717
3719 0 429503.34 133457.33 179280 122 3718
3720 0 429418.4 133461.45 179320 124 3719
3721 0 429359.53 133451.06 179360 124 3720
3722 0 429281.03 133455.6 179400 124 3721
3723 0 429078.16 133503.64 179440 107 3722
3724 0 428873.56 133563.31 179480 86 3723
3725 0 428681.72 133607.4 179520 120 3724
3726 0 428594.9 133642.19 179560 120 3725
3727 0 428532.5 133670.55 179600 120 3726
3728 0 428539.6 133665.69 179640 120 3727
3729 0 428500.9 133645.94 179680 120 3728
3730 0 428482.47 133614.86 179720 91 3729
3731 0 428217.8 133647.42 179760 96 3730
3732 0 428067.16 133662.52 179800 96 3731
3733 0 428022 133673.17 179840 96 3732
3734 0 427855.62 133674.5 179880 51 3733
3735 0 427688.25 133682.11 179920 51 3734
3736 0 427712.25 133762.14 179960 51 3735
3737 0 427711.75 133800.62 180000 51 3736
3738 0 427678.25 133863.94 180040 51 3737
3739 0 428005.25 133884.53 180040 51 3738
3740 0 427817.47 133937.9 180080 51 3739
3741 0 427538.78 134284.52 180120 -1 3740
3742 0 427537.38 134352.92 180160 -1 3741
3743 0 427520.9 134352.19 180200 -1 3742
3744 0 427491.78 134370.97 180240 -1 3743
3745 0 427145.38 134645.27 180280 -1 3744
3746 0 427006 134583.55 180320 -1 3745
3747 0 426973 134643.84 180360 -1 3746
3748 0 426946.84 134696.08 180400 -1 3747
3749 0 426932.2 134747.97 180440 -1 3748
3750 0 426900.56 134818.61 180480 -1 3749
3751 0 426817.88 134808.77 180520 -1 3750
3752 0 426758.66 134807 180560 -1 3751
3753 0 426676.7 134819.64 180600 -1 3752
3754 0 426606.16 134841.34 180640 -1 3753
3755 0 426525.8 134877.53 180680 -1 3754
3756 0 426444.16 134918.19 180720 -1 3755
3757 0 426353.84 134966.12 180760 -1 3756
3758 0 426269.44 135031.97 180800 -1 3757
3759 0 425640.5 135049.75 180800 -1 3758
3760 0 425534.12 135132.19 180840 -1 3759
3761 0 425472.3 135132.36 180880 -1 3760
3762 0 425415.3 135125.17 180920 -1 3761
3763 0 425324.88 135168.66 180960 -1 3762
3764 0 425254.66 135191.75 181000 -1 3763
3765 0 424231.06 135715.78 181000 -1 3764
3766 0 424127.94 135748.17 181040 -1 3765
3767 0 424023.72 135802.72 181080 -1 3766
3768 0 423902.7 135918.7 181120 -1 3767
3769 0 423692.97 136061.39 181160 -1 3768
3770 0 423473.2 136170.31 181200 -1 3769
3771 0 423297.97 136195.81 181240 -1 3770
3772 0 423157.2 136295.05 181280 -1 3771
3773 0 423088.4 136351.89 181320 -1 3772
3774 0 423020.78 136382.23 181360 -1 3773
3775 0 422916.34 136400.86 181400 -1 3774
3776 0 422845.34 136439.67 181440 -1 3775
3777 0 422776.22 136460.8 181480 -1 3776
3778 0 422702.16 136507.52 181520 -1 3777
3779 0 422628.62 136532.17 181560 -1 3778
3780 0 422565.12 136580.92 181600 -1 3779
3781 0 422506.94 136638.47 181640 -1 3780
3782 0 422362.66 136674.02 181680 -1 3781
3783 0 422303.06 136683.17 181720 -1 3782
3784 0 422204.44 136741.81 181760 -1 3783
3785 0 422089.25 136804.55 181800 -1 3784
3786 0 422020.78 136831.27 181840 -1 3785
3787 0 421935.44 136859.61 181880 -1 3786
3788 0 421841.97 136890.86 181920 51 3787
3789 0 421727.84 136939.33 181960 51 3788
3790 0 421629.34 136939.69 182000 51 3789
3791 0 421469.9 137028.11 182040 51 3790
3792 0 421379.47 136997.83 182080 91 3791
3793 0 421256.03 137005.83 182120 91 3792
3794 0 421164.53 137046.52 182160 124 3793
3795 0 421091.62 137075.98 182200 124 3794
3796 0 421003.97 137111.81 182240 124 3795
3797 0 420920.84 137149.38 182280 150 3796
3798 0 420897.3 137187.89 182320 150 3797
3799 0 420878.56 137230.36 182360 150 3798
3800 0 420864.2 137265.53 182400 150 3799
3801 0 420837.06 137308.12 182440 107 3800
3802 0 420615.4 137352.56 182480 98 3801
3803 0 420420.78 137372.12 182520 98 3802
3804 0 420375.22 137434.48 182560 98 3803
3805 0 420328.6 137481.08 182600 120 3804
3806 0 420268.9 137462.3 182640 120 3805
3807 0 419892.94 137570.75 182680 102 3806
3808 0 419804.72 137602.62 182720 102 3807
3809 0 419699.22 137636.52 182760 102 3808
3810 0 419583.12 137692.47 182800 122 3809
3811 0 419443.03 137763.42 182840 122 3810
3812 0 419410.06 137793.39 182880 128 3811
3813 0 419385.03 137833.02 182920 128 3812
3814 0 419341.94 137881.58 182960 128 3813
3815 0 419286.16 137904.78 183000 128 3814
3816 0 419256.06 137944.06 183040 128 3815
3817 0 419203.75 138075.8 183080 86 3816
3818 0 419160.06 137962.62 183120 86 3817
3819 0 419136.3 137936.95 183160 86 3818
3820 0 418994.06 137873.66 183200 86 3819
3821 0 418913.38 137881 183240 102 3820
3822 0 418820.6 137898.23 183280 102 3821
3823 0 418715.2 137908.67 183320 120 3822
3824 0 418635.25 137948.77 183360 120 3823
3825 0 418553.1 137982.89 183400 120 3824
3826 0 418435.5 138057.27 183440 120 3825
3827 0 418309.9 138140.27 183480 120 3826
3828 0 418194.5 138207.73 183520 102 3827
3829 0 418054.62 138307.94 183560 102 3828
3830 0 417995.1 138365.8 183600 102 3829
3831 0 417937.1 138413.67 183640 102 3830
3832 0 417853.5 138493.39 183680 98 3831
3833 0 417797.34 138558.44 183720 98 3832
3834 0 417695.88 138627.66 183760 98 3833
3835 0 417617.25 138687.36 183800 91 3834
3836 0 417533.75 138748.72 183840 91 3835
3837 0 417439 138832.34 183880 75 3836
3838 0 417355.12 138921.84 183920 75 3837
3839 0 417290.16 138992.73 183960 75 3838
3840 0 417220.66 139078.4 184000 75 3839
3841 0 417149.47 139174.9 184040 75 3840
3842 0 417088.38 139233.94 184080 91 3841
3843 0 417078.25 139303.3 184120 91 3842
3844 0 417028.84 139393.03 184160 91 3843
3845 0 417006.5 139472.5 184200 51 3844
3846 0 416954.4 139573.2 184240 51 3845
3847 0 416935.28 139675.48 184280 80 3846
3848 0 416884.47 139739.89 184320 80 3847
3849 0 416764.44 139848.28 184360 80 3848
3850 0 416686.2 139920.94 184400 80 3849
3851 0 416610 139982.53 184440 80 3850
3852 0 416526.03 140037.2 184480 102 3851
3853 0 416464.56 140064.42 184520 102 3852
3854 0 416394.03 140104.98 184560 102 3853
3855 0 416335.88 140141.03 184600 102 3854
3856 0 416324.28 140208.3 184640 102 3855
3857 0 416320.78 140251.9 184680 102 3856
3858 0 416312.22 140304.83 184720 102 3857
3859 0 416303.38 140371.88 184760 102 3858
3860 0 416257.78 140423.77 184800 86 3859
3861 0 416210.44 140506.38 184840 86 3860
3862 0 416156.22 140579.1 184880 86 3861
3863 0 416112.03 140660.3 184920 75 3862
3864 0 416069.72 140725 184960 75 3863
3865 0 415992.5 140778.72 185000 75 3864
3866 0 415779.2 140821.08 185040 81 3865
3867 0 415519.84 140907.47 185080 75 3866
3868 0 415419.84 140951.58 185120 102 3867
3869 0 415372.66 140988.78 185160 102 3868
3870 0 415321.25 141035.95 185200 102 3869
3871 0 415263.38 141093.98 185240 102 3870
3872 0 415058.84 141190.52 185280 102 3871
3873 0 414862.22 141280.08 185320 124 3872
3874 0 414788.34 141323.61 185360 156 3873
3875 0 413655.84 141561.3 185360 -1 3874
3876 0 413648.1 141609.6 185400 -1 3875
3877 0 413640.53 141659 185440 80 3876
3878 0 413618.7 141699.86 185480 80 3877
3879 0 413623.47 141744.73 185520 80 3878
3880 0 413613.2 141805.7 185560 80 3879
3881 0 413581.53 141828.1 185600 80 3880
3882 0 413571.56 141845.42 185640 80 3881
3883 0 413561.78 141856.19 185680 80 3882
3884 0 413550.34 141859.16 185720 80 3883
3885 0 413501.12 141919.4 185760 80 3884
3886 0 413452.6 142000.36 185800 150 3885
3887 0 413416.12 142055.28 185840 150 3886
3888 0 413389.4 142122.28 185880 150 3887
3889 0 413351.25 142190.19 185920 150 3888
3890 0 413322.25 142249.23 185960 208 3889
3891 0 413281.06 142324.67 186000 208 3890
3892 0 413247.84 142271.25 186000 208 3891
3893 0 413178 142308.81 186080 181 3892
3894 0 413123.75 142356.6 186120 181 3893
3895 0 413066.66 142407.17 186160 181 3894
3896 0 413010.94 142447.7 186200 181 3895
3897 0 412890.4 142476.61 186240 139 3896
3898 0 412770.56 142521.6 186280 139 3897
3899 0 412648.22 142546.78 186320 136 3898
3900 0 412530.44 142565.34 186360 136 3899
3901 0 412523.84 142612.28 186400 136 3900
3902 0 412490.6 142668.14 186440 131 3901
3903 0 412460.12 142728.92 186480 131 3902
3904 0 412423.88 142790.72 186520 131 3903
3905 0 412323.78 142890.28 186560 128 3904
3906 0 412229.7 142978.02 186600 128 3905
3907 0 412168.4 142997.84 186640 136 3906
3908 0 412106.34 143006.77 186680 136 3907
3909 0 412039.12 143039.7 186720 136 3908
3910 0 411995.78 143044.92 186760 136 3909
3911 0 411939.06 143057.55 186800 120 3910
3912 0 411887.84 143063.98 186840 120 3911
3913 0 411831.4 143067.55 186880 128 3912
3914 0 412290.12 143661.33 186880 75 3913
3915 0 412363.62 143718.97 186840 75 3914
3916 0 412435.84 143930.52 186840 60 3915
3917 0 412495.3 144086.36 186760 60 3916
3918 0 412544.62 144184.9 186680 60 3917
3919 0 412552.62 144301.7 186600 51 3918
3920 0 412639.84 144421.53 186520 51 3919
3921 0 412660.75 144570.16 186480 40 3920
3922 0 412590 144723.67 186440 40 3921
3923 0 412593 144741.48 186400 98 3922
3924 0 412571.53 144771.72 186320 98 3923
3925 0 412440.4 144923.11 186240 102 3924
3926 0 412299.2 144915.97 186200 71 3925
3927 0 412311.8 144930.89 186120 71 3926
3928 0 412303.78 145675.22 186120 60 3927
3929 0 412331.78 146187.44 186120 40 3928
3930 0 412199.34 146417.7 186240 136 3929
3931 0 412104.44 146520.12 186320 136 3930
3932 0 412038.75 146592.88 186440 80 3931
3933 0 412024.9 146697.25 186480 80 3932
3934 0 412144.03 147002.52 186520 86 3933
3935 0 412137.4 147102.17 186560 75 3934
3936 0 412032.25 147097.84 186640 75 3935
3937 0 411929.06 147090.48 186720 51 3936
3938 0 411848.97 147118.17 186800 51 3937
3939 0 411776.34 147090.42 186840 51 3938
3940 0 411736.62 147062.27 186920 51 3939
3941 0 411705.03 147121.12 187000 51 3940
3942 0 411666.4 147150.34 187040 51 3941
3943 0 411605.1 147131.8 187120 51 3942
3944 0 411603.16 147099 187200 51 3943
3945 0 412083.03 147418.19 186680 51 3936
3946 0 412099.12 147762.14 186680 75 3945
3947 0 412164.5 147853.88 186600 71 3946
3948 0 412213.22 148058.16 186560 64 3947
3949 0 412208.47 148318.73 186520 75 3948
3950 0 412340.53 148618.8 186520 86 3949
3951 0 412338.5 148649.34 186440 86 3950
3952 0 412150.62 148873.22 186440 75 3951
3953 0 412193.28 148985.81 186360 64 3952
3954 0 412348.34 149109.92 186320 86 3953
3955 0 412381.47 149262.19 186200 86 3954
3956 0 412588.72 149593.94 186320 -1 3955
3957 0 412649.22 149745.77 186360 -1 3956
3958 0 412409.2 150013.8 186360 160 3957
3959 0 412443.94 150287.52 186240 160 3958
3960 0 412343.72 150317.2 186160 122 3959
3961 0 412352.8 150289.61 186120 122 3960
3962 0 412065.12 150362.36 186120 136 3961
3963 0 412029.94 150442.28 186000 136 3962
3964 0 411964.34 150447.89 185920 136 3963
3965 0 411981.1 150372.11 185840 51 3964
3966 0 411980.6 150369.22 185800 51 3965
3967 0 411957.94 150340.14 185720 51 3966
3968 0 411979.1 150307.78 185640 51 3967
3969 0 412008.56 150339.48 185560 32 3968
3970 0 411984.78 150393.94 185480 32 3969
3971 0 411933.34 150402.77 185400 32 3970
3972 0 411889.56 150387.12 185320 32 3971
3973 0 411917.56 150306.19 185200 32 3972
3974 0 411883.3 150336.48 185160 32 3973
3975 0 411675.25 150552.55 185160 40 3974
3976 0 411414.44 150951.08 185160 75 3975
3977 0 411397.44 150974.27 185200 75 3976
3978 0 411316.16 151142.5 185240 75 3977
3979 0 411098.5 151464.25 185280 86 3978
3980 0 411162.66 151924 185280 51 3979
3981 0 411144.3 152071.25 185320 51 3980
3982 0 411060.38 152231.86 185360 81 3981
3983 0 411049.53 152310.23 185400 81 3982
3984 0 411006.1 152371.78 185440 71 3983
3985 0 410953.38 152442.44 185480 71 3984
3986 0 410873.47 152638.48 185480 40 3985
3987 0 410833.47 152781.02 185560 40 3986
3988 0 410796.12 152922 185600 51 3987
3989 0 410807.88 153035.52 185640 51 3988
3990 0 410834.12 153196.34 185680 60 3989
3991 0 410866.2 153305.12 185720 60 3990
3992 0 410874.06 153373.19 185760 71 3991
3993 0 410877.16 153579.7 185840 71 3992
3994 0 410887.8 153679.83 185920 101 3993
3995 0 410898.5 153707.23 186000 101 3994
3996 0 410871.12 153711.7 186080 101 3995
3997 0 410978.72 154155.16 186000 107 3995
3998 0 410955.06 154331.7 186080 107 3997
3999 0 410587 154307.72 186080 107 3998
4000 0 410494.16 154351.86 186160 -1 3999
4001 0 410412.25 154407.34 186240 -1 4000
4002 0 410242.9 154460.86 186280 -1 4001
4003 0 410179.1 154485.2 186320 -1 4002
4004 0 411091.03 154587.69 186080 75 3998
4005 0 411074.16 154784.33 186120 80 4004
4006 0 411094.88 154894.47 186200 51 4005
4007 0 411067.06 155065.03 186280 51 4006
4008 0 410961.47 155205.62 186360 60 4007
4009 0 410962.44 155294.3 186440 60 4008
4010 0 410898.3 155374.45 186520 71 4009
4011 0 410793.06 155414.44 186600 71 4010
4012 0 410691.1 155445.72 186680 32 4011
4013 0 410569.62 155455.39 186760 32 4012
4014 0 410514.66 155474.67 186840 98 4013
4015 0 410490.3 155466.25 186880 98 4014
4016 0 410415.44 155417.81 187000 90 4015
4017 0 410203.62 155375.22 187040 60 4016
4018 0 410053.25 155350.94 187120 60 4017
4019 0 409978.1 155334.66 187160 60 4018
4020 0 409873.12 155298.28 187280 81 4019
4021 0 409861.53 155282.78 187320 81 4020
4022 0 409842.2 155242.73 187400 81 4021
4023 0 409789.72 155133.2 187440 81 4022
4024 0 409790.34 155101.84 187480 81 4023
4025 0 409777.66 155082.42 187520 81 4024
4026 0 409773.78 155035.31 187600 81 4025
4027 0 409776.38 154892.34 187640 -1 4026
4028 0 409775 154894.9 187720 -1 4027
4029 0 409662.62 154858.8 187800 -1 4028
4030 0 409569.5 154811.31 187880 -1 4029
4031 0 409441.4 154822.12 187960 -1 4030
4032 0 409406.47 154759.23 188040 -1 4031
4033 0 409287.38 154757.48 188160 -1 4032
4034 0 409216.62 154782.53 188240 -1 4033
4035 0 409173.44 154834.94 188360 -1 4034
4036 0 409085 154845.47 188480 -1 4035
4037 0 409033.78 154902.97 188600 -1 4036
4038 0 408945.56 154918.81 188680 -1 4037
4039 0 408834.7 154994.73 188760 -1 4038
4040 0 408825.34 155023.9 188840 -1 4039
4041 0 408785.16 155074.19 188920 -1 4040
4042 0 408763.5 155099.53 188960 -1 4041
4043 0 410486.03 155525.92 187040 98 4015
4044 0 410482.44 155616.38 187080 75 4043
4045 0 410513.44 155682.98 187120 75 4044
4046 0 410505.3 155686.3 187200 75 4045
4047 0 410525.2 155678.48 187280 71 4046
4048 0 410594.2 155714.7 187400 71 4047
4049 0 410622.25 155797.88 187480 75 4048
4050 0 410541.53 155901.97 187520 75 4049
4051 0 410541.75 155975.06 187600 75 4050
4052 0 410494.75 156022.75 187720 91 4051
4053 0 410426.56 156117.98 187840 91 4052
4054 0 410397.53 156157.27 187880 51 4053
4055 0 410369.66 156196.27 187920 51 4054
4056 0 410319.3 156247.16 188040 51 4055
4057 0 410220.16 156329.31 188160 45 4056
4058 0 410188.97 156447.52 188240 71 4057
4059 0 410142.88 156542.97 188320 71 4058
4060 0 410078.62 156710.31 188400 51 4059
4061 0 410017.62 156850.16 188480 51 4060
4062 0 409995.53 156938.02 188560 51 4061
4063 0 409961.1 156987.5 188640 -1 4062
4064 0 409938.44 157011.08 188720 -1 4063
4065 0 411570 150956.06 185320 71 3975
4066 0 411765.3 151206.6 185320 -1 4065
4067 0 411851.2 151348.66 185480 -1 4066
4068 0 411854.16 151402.66 185520 -1 4067
4069 0 412352.38 149129.94 186120 86 3955
4070 0 412162.6 149058.78 186080 64 4069
4071 0 412372.34 145697.16 185960 86 3928
4072 0 412412.38 145735.73 185840 86 4071
4073 0 412405.56 145688.61 185720 86 4072
4074 0 412435.94 145656.22 185680 86 4073
4075 0 412064.94 145909.42 185680 -1 4074
4076 0 412026.78 145780.2 185520 -1 4075
4077 0 412020.53 145755.3 185480 -1 4076
4078 0 411990.22 145772.84 185440 -1 4077
4079 0 412357.66 144891.02 186080 102 3927
4080 0 412379.78 144844.55 186000 102 4079
4081 0 412407.66 144830.55 185880 102 4080
4082 0 412450.3 144809.22 185800 102 4081
4083 0 412469.25 144799.52 185760 102 4082
4084 0 412455.97 144756.52 185680 -1 4083
4085 0 412570.6 144613.44 185600 -1 4084
4086 0 412655.06 144547.53 185520 -1 4085
4087 0 412759.56 144567.22 185400 -1 4086
4088 0 412843.8 144457.02 185280 -1 4087
4089 0 411891.2 144767.86 186200 60 3926
4090 0 411639.22 144595.75 186200 60 4089
4091 0 411497.8 144159.72 186160 51 4090
4092 0 411455.2 144199.58 186200 51 4091
4093 0 411396.94 144279.45 186280 51 4092
4094 0 412375.28 143682.19 186760 75 3915
4095 0 411811.2 143114.22 186920 128 3913
4096 0 411785 143154.12 186960 128 4095
4097 0 411751.06 143204.33 187000 128 4096
4098 0 411692.78 143191.3 187040 128 4097
4099 0 411633.1 143178.75 187080 120 4098
4100 0 411577.75 143153.7 187120 120 4099
4101 0 411541.4 143141.06 187160 120 4100
4102 0 411483.9 143133.77 187200 120 4101
4103 0 411425.75 143126.95 187240 122 4102
4104 0 411361.4 143118.3 187280 122 4103
4105 0 411293.75 143110.36 187320 122 4104
4106 0 411217.38 143102.61 187360 122 4105
4107 0 411141.06 143078.25 187400 153 4106
4108 0 411073.78 143064.6 187440 153 4107
4109 0 411001.44 143059.1 187480 153 4108
4110 0 410150.84 143090.55 187480 60 4109
4111 0 409837.16 143052.23 187480 60 4110
4112 0 409930.47 143013.86 187440 60 4111
4113 0 409911.88 143010.69 187400 60 4112
4114 0 409922.16 143020.33 187360 64 4113
4115 0 409922.7 142993.1 187320 64 4114
4116 0 409871.78 143023.69 187280 64 4115
4117 0 409707.22 143046.7 187280 64 4116
4118 0 409666.88 143045.14 187320 64 4117
4119 0 409552.03 142990.23 187400 -1 4118
4120 0 409427.44 142941.45 187520 -1 4119
4121 0 409344.56 142909.52 187600 -1 4120
4122 0 409217.34 142875.23 187760 -1 4121
4123 0 409153 142865.5 187800 -1 4122
4124 0 409089.4 142856.11 187840 -1 4123
4125 0 409916.9 143015.52 187240 64 4116
4126 0 409952.38 143055.98 187200 64 4125
4127 0 409956.66 143033.17 187160 64 4126
4128 0 409949.1 143076.25 187120 51 4127
4129 0 409970.22 143097.72 187080 51 4128
4130 0 409964.22 143119.92 187040 51 4129
4131 0 409978.75 143118.14 187000 51 4130
4132 0 409974.94 143088.17 186960 51 4131
4133 0 410007.28 143098.38 186920 45 4132
4134 0 410013.34 143099.66 186880 45 4133
4135 0 410052.62 143096.66 186840 45 4134
4136 0 410057.16 143123.61 186800 45 4135
4137 0 410080.25 143131.23 186760 45 4136
4138 0 410046.94 143137.8 186720 45 4137
4139 0 409985.78 143167.27 186680 45 4138
4140 0 409780.8 143300.1 186680 45 4139
4141 0 409766.7 143347.11 186640 45 4140
4142 0 409485.8 143465.42 186640 -1 4141
4143 0 409287.75 143527.44 186680 -1 4142
4144 0 409183.06 143592.27 186720 -1 4143
4145 0 409159.1 143595.05 186760 -1 4144
4146 0 409067.4 143575.78 186840 -1 4145
4147 0 408919.38 143591.83 186880 -1 4146
4148 0 408758.28 143676.89 186960 -1 4147
4149 0 410924.2 143047 187520 150 4109
4150 0 410796.44 143082.19 187560 150 4149
4151 0 410718.25 143098.16 187600 150 4150
4152 0 410613.84 143124.8 187640 214 4151
4153 0 410508.47 143148.03 187680 214 4152
4154 0 410484.38 143170.56 187720 214 4153
4155 0 410490.06 143166.02 187760 186 4154
4156 0 410494.25 143169.14 187800 186 4155
4157 0 410470.16 143189.81 187840 186 4156
4158 0 410443.88 143214.31 187880 186 4157
4159 0 410425.75 143246.08 187920 186 4158
4160 0 410406 143251.11 187960 186 4159
4161 0 410265.28 143224.9 188000 163 4160
4162 0 410142.94 143187.75 188040 163 4161
4163 0 410013.53 143155.69 188080 150 4162
4164 0 409867.1 143122.12 188120 163 4163
4165 0 409813.06 143129.14 188160 163 4164
4166 0 409779.03 143131.83 188200 163 4165
4167 0 409732.1 143144.61 188240 115 4166
4168 0 409683.25 143151.64 188280 115 4167
4169 0 409588.28 143215.03 188320 115 4168
4170 0 409520.72 143256.06 188360 139 4169
4171 0 409438 143298.92 188400 139 4170
4172 0 409352.34 143337.69 188440 139 4171
4173 0 409254.16 143365.86 188480 128 4172
4174 0 409129.53 143400.05 188520 128 4173
4175 0 409067.9 143412.19 188560 128 4174
4176 0 408953.2 143461.95 188600 154 4175
4177 0 408855.94 143488.48 188640 154 4176
4178 0 408257.84 143342.38 188680 104 4177
4179 0 408306.12 143349.56 188720 104 4178
4180 0 408351.66 143364.16 188760 104 4179
4181 0 408403.2 143363.34 188800 104 4180
4182 0 408464.2 143358.75 188840 104 4181
4183 0 408540.12 143367.4 188880 104 4182
4184 0 408604.1 143379.44 188920 104 4183
4185 0 408620.28 143411.75 188960 104 4184
4186 0 408627.84 143442.08 189000 104 4185
4187 0 408643.53 143486.78 189040 136 4186
4188 0 408654.7 143538.34 189080 136 4187
4189 0 408602.72 143587.77 189120 -1 4188
4190 0 408536.38 143631.8 189160 -1 4189
4191 0 408487.38 143665.34 189200 -1 4190
4192 0 408394.44 143759.23 189240 -1 4191
4193 0 408414 143652.36 189280 209 4192
4194 0 408405.8 143590.33 189320 209 4193
4195 0 408397.94 143528.6 189360 102 4194
4196 0 408357.88 143573.56 189400 102 4195
4197 0 408341.6 143610.84 189440 102 4196
4198 0 408299.9 143653.92 189480 102 4197
4199 0 408273 143691.61 189520 102 4198
4200 0 408225.1 143743.3 189560 -1 4199
4201 0 408213.62 143769.3 189600 -1 4200
4202 0 408194.3 143795.86 189640 -1 4201
4203 0 408161.75 143818.16 189680 -1 4202
4204 0 408131.78 143844.25 189720 -1 4203
4205 0 408104.1 143856.61 189760 -1 4204
4206 0 408080.66 143868.61 189800 -1 4205
4207 0 408057.3 143900.7 189840 -1 4206
4208 0 408059.78 143917.61 189880 -1 4207
4209 0 408042.88 143946.33 189920 -1 4208
4210 0 408020.38 143982.12 189960 -1 4209
4211 0 408148.16 144094.39 190000 -1 4210
4212 0 408366.56 144074.72 190040 -1 4211
4213 0 408253.78 144145.19 190080 -1 4212
4214 0 408058.25 144137.98 190120 -1 4213
4215 0 408060.94 144119.97 190160 -1 4214
4216 0 407967.62 144085.23 190200 -1 4215
4217 0 407883.78 144038.95 190240 71 4216
4218 0 407835.34 144056.62 190280 71 4217
4219 0 407793.06 144064.66 190320 71 4218
4220 0 407771.16 144137.62 190360 71 4219
4221 0 407752.9 144211.12 190400 75 4220
4222 0 407793.44 144191.48 190440 75 4221
4223 0 407751.47 144267.75 190480 75 4222
4224 0 407708.47 144341.22 190520 80 4223
4225 0 407661.06 144396.6 190560 80 4224
4226 0 407617.34 144426.89 190600 80 4225
4227 0 407571.78 144449.31 190640 80 4226
4228 0 407528.72 144473.44 190680 80 4227
4229 0 407476.03 144496.95 190720 80 4228
4230 0 407473.38 144479.94 190760 150 4229
4231 0 407463.38 144471.67 190800 150 4230
4232 0 407462.62 144464.66 190840 150 4231
4233 0 407452.56 144485.8 190880 150 4232
4234 0 407438.7 144506.6 190920 150 4233
4235 0 407430.44 144532.06 190960 150 4234
4236 0 407394.44 144533.88 191000 150 4235
4237 0 407353.1 144535.97 191040 122 4236
4238 0 407309.88 144537 191080 122 4237
4239 0 407290.9 144538.84 191120 122 4238
4240 0 407266.16 144540.48 191160 122 4239
4241 0 407264.4 144572.17 191200 122 4240
4242 0 407244.62 144547.47 191240 128 4241
4243 0 407220.5 144548.31 191280 128 4242
4244 0 407180.34 144545.45 191320 128 4243
4245 0 407102.5 144611.58 191360 128 4244
4246 0 407076.7 144642.25 191400 128 4245
4247 0 407059.84 144669.08 191440 101 4246
4248 0 407050.6 144687.83 191480 101 4247
4249 0 406914.44 144679.11 191520 101 4248
4250 0 406824.8 144655.31 191560 101 4249
4251 0 406803.4 144668.44 191600 96 4250
4252 0 406818.6 144668.78 191640 96 4251
4253 0 406803.94 144672.14 191680 96 4252
4254 0 406770.56 144692.16 191720 96 4253
4255 0 406767.2 144685.88 191760 96 4254
4256 0 406737.06 144695.14 191800 96 4255
4257 0 406692.28 144710.42 191840 134 4256
4258 0 406678.88 144730.14 191880 134 4257
4259 0 406678.25 144749.67 191920 134 4258
4260 0 406669.7 144758.52 191960 134 4259
4261 0 406652.9 144779.2 192000 134 4260
4262 0 406602.72 144781.03 192040 134 4261
4263 0 406543.84 144793.98 192080 107 4262
4264 0 406494.56 144808.7 192120 107 4263
4265 0 406449.06 144822.25 192160 107 4264
4266 0 406401.6 144848.78 192200 107 4265
4267 0 406367.72 144879.2 192240 120 4266
4268 0 406318.9 144888.23 192280 120 4267
4269 0 406283.72 144920.5 192320 120 4268
4270 0 406253.88 144925.25 192360 120 4269
4271 0 406210.22 144919.3 192400 120 4270
4272 0 406187.1 144927.75 192440 120 4271
4273 0 406151.1 144925.38 192480 90 4272
4274 0 406140.3 144895.19 192520 90 4273
4275 0 406122.38 144853.97 192560 90 4274
4276 0 406104.53 144815.05 192600 90 4275
4277 0 406078.5 144769.08 192640 90 4276
4278 0 406050.97 144791.1 192680 90 4277
4279 0 406007.6 144799.19 192720 90 4278
4280 0 405988.1 144817.9 192760 51 4279
4281 0 405956.9 144860.88 192800 51 4280
4282 0 405928.25 144891.86 192840 51 4281
4283 0 405896.25 144931.9 192880 51 4282
4284 0 405866.28 144965.27 192920 51 4283
4285 0 405811.9 144986.34 192960 51 4284
4286 0 405780.44 145020.97 193000 51 4285
4287 0 405448.12 145002.97 193040 91 4286
4288 0 405269.72 144799.08 193040 51 4287
4289 0 405254.75 144861.61 193080 51 4288
4290 0 405232.1 144919.97 193120 91 4289
4291 0 405214.84 144983.56 193160 91 4290
4292 0 405187.56 145043.84 193200 91 4291
4293 0 405113.12 145055.64 193240 91 4292
4294 0 405042.16 145071.48 193280 81 4293
4295 0 404971.25 145072.9 193320 -1 4294
4296 0 404913.03 145087.17 193360 -1 4295
4297 0 404873.2 145120 193400 139 4296
4298 0 404847.28 145157.33 193440 139 4297
4299 0 404821.66 145190.42 193480 139 4298
4300 0 404816.2 145222.11 193520 139 4299
4301 0 404816.8 145253.89 193560 139 4300
4302 0 404816.22 145281.83 193600 139 4301
4303 0 404859.4 145500.02 193640 141 4302
4304 0 404869.66 145693.62 193680 141 4303
4305 0 404807.6 145725.73 193720 141 4304
4306 0 404746.5 145748.14 193760 186 4305
4307 0 404673.88 145767 193800 186 4306
4308 0 404604.84 145788.27 193840 186 4307
4309 0 404524.53 145867.83 193880 217 4308
4310 0 404435.62 145939.55 193920 217 4309
4311 0 404430.3 145933.3 193960 217 4310
4312 0 404427.47 145934.97 194000 107 4311
4313 0 404344.8 146052.08 194040 107 4312
4314 0 404271.44 146175.33 194080 51 4313
4315 0 404275.28 146187.42 194120 51 4314
4316 0 404218.97 146230.45 194160 51 4315
4317 0 404156.8 146268.67 194200 51 4316
4318 0 404089.84 146305.27 194240 75 4317
4319 0 404015.4 146332.1 194280 75 4318
4320 0 403938.22 146358.48 194320 75 4319
4321 0 403859.88 146376.56 194360 75 4320
4322 0 403790.28 146407.1 194400 75 4321
4323 0 403702.56 146405.9 194440 75 4322
4324 0 403624.84 146423.38 194480 75 4323
4325 0 403531.12 146416.53 194520 102 4324
4326 0 403459.5 146469.3 194560 102 4325
4327 0 403381.66 146509.92 194600 102 4326
4328 0 403313.7 146562.84 194640 80 4327
4329 0 403242.84 146604.38 194680 80 4328
4330 0 403086.5 146631.38 194720 71 4329
4331 0 402848.62 146738.4 194760 86 4330
4332 0 402785.75 146737.69 194800 86 4331
4333 0 402632.03 146786.31 194840 98 4332
4334 0 402564.78 146772.25 194880 98 4333
4335 0 402497.88 146752.69 194920 98 4334
4336 0 402432.4 146743.2 194960 98 4335
4337 0 402397.16 146999.89 194960 98 4336
4338 0 402084.66 147338.08 194960 81 4337
4339 0 402132.06 147264.25 195000 81 4338
4340 0 402169.88 147206.23 195040 81 4339
4341 0 402026.7 147326.4 195080 81 4340
4342 0 401891.62 147439.03 195120 102 4341
4343 0 401835.2 147470.31 195160 81 4342
4344 0 401783.47 147500.81 195200 81 4343
4345 0 401736.47 147535.47 195240 81 4344
4346 0 401684.78 147569.19 195280 81 4345
4347 0 401634.5 147651.14 195320 102 4346
4348 0 401574.3 147709.05 195360 102 4347
4349 0 401509.44 147782.03 195400 102 4348
4350 0 401449.88 147862.3 195440 124 4349
4351 0 401370.1 147849.47 195480 124 4350
4352 0 401302.56 147845.33 195520 124 4351
4353 0 401237.7 147842.06 195560 101 4352
4354 0 401172.7 147833.19 195600 101 4353
4355 0 401179.3 148137.48 195600 101 4354
4356 0 401122 148194.02 195640 140 4355
4357 0 401072.78 148257.19 195680 140 4356
4358 0 401025.56 148322.14 195720 140 4357
4359 0 400962 148364.69 195760 140 4358
4360 0 400936.9 148406.83 195800 212 4359
4361 0 400900.94 148427.05 195840 212 4360
4362 0 400860.03 148449.42 195880 212 4361
4363 0 400822.78 148468.02 195920 212 4362
4364 0 400727.12 148535.22 195960 163 4363
4365 0 400629.22 148597.3 196000 163 4364
4366 0 400536.03 148658.17 196040 163 4365
4367 0 400442.06 148716.36 196080 163 4366
4368 0 400316.06 148784.2 196120 181 4367
4369 0 400203.2 148857.44 196160 163 4368
4370 0 400079.62 148926.3 196200 163 4369
4371 0 399959.34 148990.19 196240 194 4370
4372 0 399924.7 149001.27 196280 194 4371
4373 0 399898.47 149010.44 196320 194 4372
4374 0 399872.1 149031.69 196360 194 4373
4375 0 399755.38 149025.2 196400 228 4374
4376 0 399635.72 149019.58 196440 228 4375
4377 0 399528.84 149026.89 196480 228 4376
4378 0 399423.88 149026.25 196520 200 4377
4379 0 399349 149089.58 196560 200 4378
4380 0 399281.9 149149.52 196600 200 4379
4381 0 399217.28 149213.19 196640 75 4380
4382 0 398488.75 150059.69 196640 120 4381
4383 0 398648.2 149965.28 196520 86 4382
4384 0 398477.34 150051.97 196680 120 4382
4385 0 398471.72 150065.44 196720 120 4384
4386 0 398460.7 150068.98 196760 120 4385
4387 0 398456.72 150073.06 196800 120 4386
4388 0 398385.72 150101.27 196840 163 4387
4389 0 398322.97 150126.9 196880 163 4388
4390 0 398260.97 150161.84 196920 163 4389
4391 0 398164.1 150175.25 196960 140 4390
4392 0 398069.8 150193.9 197000 140 4391
4393 0 397969.72 150207.17 197040 140 4392
4394 0 397851.75 150443.67 197080 122 4393
4395 0 397728.94 150661.97 197120 122 4394
4396 0 397613.22 150894.11 197160 150 4395
4397 0 397564.75 150982.03 197200 150 4396
4398 0 397518.94 151047.88 197240 120 4397
4399 0 397472.12 151166.75 197280 120 4398
4400 0 397433.78 151227.66 197320 120 4399
4401 0 397398.22 151281.28 197360 102 4400
4402 0 397360.2 151336.39 197400 102 4401
4403 0 397315.62 151394.7 197440 102 4402
4404 0 397224.3 151436.27 197480 81 4403
4405 0 397132.97 151476.17 197520 81 4404
4406 0 397124.03 151498.17 197560 81 4405
4407 0 397125.12 151530.73 197600 81 4406
4408 0 397115.3 151558.88 197640 81 4407
4409 0 397113.62 151579.95 197680 81 4408
4410 0 397111.03 151626.31 197720 115 4409
4411 0 396990.25 151701.4 197760 115 4410
4412 0 396877.3 151773.48 197800 102 4411
4413 0 396765.62 151854.56 197840 102 4412
4414 0 396696.2 151863.42 197880 102 4413
4415 0 396632.78 151891.66 197920 81 4414
4416 0 396556.78 151912.8 197960 81 4415
4417 0 396527.88 151979.02 198000 81 4416
4418 0 396441.9 152163.19 198080 60 4417
4419 0 396394.47 152262.27 198120 120 4418
4420 0 396357.5 152362.6 198160 120 4419
4421 0 396334.78 152397.27 198200 120 4420
4422 0 396313.4 152432.1 198240 120 4421
4423 0 396277.78 152449.17 198280 80 4422
4424 0 396053.84 152450.84 198320 80 4423
4425 0 395920.06 152606.03 198400 91 4424
4426 0 395783.03 152696.95 198480 91 4425
4427 0 395706.47 152825.88 198600 108 4426
4428 0 395713.06 153016.05 198680 86 4427
4429 0 395467.47 153261.33 198720 122 4428
4430 0 395477.78 153556.28 198680 120 4429
4431 0 395259.66 154042.69 198640 166 4430
4432 0 394967.1 154752.84 198680 150 4431
4433 0 394543.7 155101.05 198680 160 4432
4434 0 394081.97 155386.86 198880 160 4433
4435 0 393892.1 155523.8 198960 160 4434
4436 0 393598 155764.97 198880 124 4435
4437 0 393328.1 155899.38 198760 156 4436
4438 0 393275.16 155942.86 198720 156 4437
4439 0 393287.47 155805.42 198480 139 4438
4440 0 393281.78 155893.36 198320 139 4439
4441 0 393356.22 155883.55 198160 71 4440
4442 0 393354.34 155751.78 198000 51 4441
4443 0 393323.88 155691.06 197880 51 4442
4444 0 393322.94 155668.61 197800 51 4443
4445 0 393450.66 155612.19 197680 32 4444
4446 0 393338.97 155519.78 197560 91 4445
4447 0 393338.84 155425.67 197400 91 4446
4448 0 393301.28 155331.69 197280 45 4447
4449 0 393256.72 155285.44 197160 45 4448
4450 0 393381 155368.9 197040 71 4449
4451 0 393421.53 155376.88 197000 71 4450
4452 0 393456.1 155372.73 196960 71 4451
4453 0 393491.56 155369.11 196920 71 4452
4454 0 393535.53 155371.77 196800 81 4453
4455 0 393566.03 155342.14 196680 81 4454
4456 0 393681.25 155336.97 196600 64 4455
4457 0 393705.16 155333.67 196480 64 4456
4458 0 393695.4 155267.08 196360 64 4457
4459 0 393718.28 155184.89 196240 64 4458
4460 0 393704.25 155096.92 196120 64 4459
4461 0 393714.6 155046.8 196040 40 4460
4462 0 393749.9 154925.75 195920 40 4461
4463 0 393755.62 154556.84 195880 51 4462
4464 0 393547.66 154341.12 195880 40 4463
4465 0 393267.78 154225.48 195880 81 4464
4466 0 393177.53 154153.73 195800 81 4465
4467 0 393100.06 154101.75 195760 81 4466
4468 0 392650.38 153865.45 195640 107 4467
4469 0 392780.4 153686.97 195600 107 4468
4470 0 392793.28 153683.83 195520 219 4469
4471 0 392821.5 153587.73 195400 219 4470
4472 0 392855.78 153527.89 195240 186 4471
4473 0 392972.75 153404.77 195120 178 4472
4474 0 393085.94 153325.44 195000 178 4473
4475 0 392975.53 153338.16 194880 141 4474
4476 0 392972.3 153323.97 194800 141 4475
4477 0 393029.94 153332.31 194720 141 4476
4478 0 393052.75 153380.19 194680 141 4477
4479 0 393034.2 153026.73 194640 51 4478
4480 0 393017.56 153031.19 194600 51 4479
4481 0 393078.16 152941.17 194560 71 4480
4482 0 393083.62 152874.6 194520 71 4481
4483 0 393123.75 152780.55 194400 51 4482
4484 0 393175.56 152792.38 194280 51 4483
4485 0 393214.06 152792.38 194200 51 4484
4486 0 393301.47 152854.28 194120 32 4485
4487 0 393365.6 152981.05 194040 32 4486
4488 0 393342.22 153031.36 193960 32 4487
4489 0 393261.56 153062.83 193920 32 4488
4490 0 393304.5 153091.47 193840 32 4489
4491 0 393163.4 153154.1 193760 32 4490
4492 0 393056.78 153214.73 193720 -1 4491
4493 0 393634.56 153120.67 193800 -1 4490
4494 0 392436.06 153142.34 194800 -1 4476
4495 0 392417.53 153067.75 194720 -1 4494
4496 0 392410.56 153039.78 194640 -1 4495
4497 0 392620.94 153925.23 195960 107 4468
4498 0 393291.9 155965.61 198640 156 4438
4499 0 393325 156069.64 198560 156 4498
4500 0 393339.78 156201.94 198480 124 4499
4501 0 393424.7 156487.48 198400 153 4500
4502 0 393361.4 156864.6 198320 190 4501
4503 0 393333.34 157269.36 198120 196 4502
4504 0 393274 157200.3 197920 196 4503
4505 0 393320.62 157366.8 197840 196 4504
4506 0 393269.12 157343.81 197720 196 4505
4507 0 393246.62 157300.06 197680 196 4506
4508 0 393191 157132.03 197560 196 4507
4509 0 393135 157004.03 197440 -1 4508
4510 0 393088.94 158143.23 197840 178 4505
4511 0 393222.3 158390.75 197800 64 4510
4512 0 393238 158464.8 197720 64 4511
4513 0 393288.78 158452.75 197640 81 4512
4514 0 393213.4 158381.25 197560 -1 4513
4515 0 392960.53 158237.9 197520 32 4514
4516 0 392937.6 158158.83 197440 32 4515
4517 0 392781.56 158006.92 197440 32 4516
4518 0 392712.1 157991.19 197360 32 4517
4519 0 392366.34 157949.48 197240 51 4518
4520 0 392449.28 158035.45 197160 75 4519
4521 0 392468.53 158051.61 197120 75 4520
4522 0 392082.3 157917.81 197240 60 4519
4523 0 391866.44 157974.97 197240 60 4522
4524 0 391826.9 158009.67 197280 60 4523
4525 0 391769.2 158029.36 197360 60 4524
4526 0 391645.62 158019.88 197440 60 4525
4527 0 391494.06 158007.36 197560 60 4526
4528 0 393920 158528 197680 86 4513
4529 0 394080 158688 197520 75 4528
4530 0 394304 158816 197480 96 4529
4531 0 394560 158880 197400 75 4530
4532 0 394816 158880 197320 75 4531
4533 0 395040 158880 197200 60 4532
4534 0 395200 158848 197000 102 4533
4535 0 395456 158848 196920 75 4534
4536 0 395712 158848 196840 71 4535
4537 0 395968 158848 196840 71 4536
4538 0 396224 158848 196840 86 4537
4539 0 396448 158880 196720 71 4538
4540 0 396672 158912 196600 60 4539
4541 0 396896 158912 196480 75 4540
4542 0 397045.34 158954.67 196400 65 4541
4543 0 397120 158976 196360 60 4542
4544 0 397376 159072 196240 80 4543
4545 0 397632 159104 196200 96 4544
4546 0 397888 159040 196120 71 4545
4547 0 398080 159008 195960 107 4546
4548 0 398304 159008 195840 75 4547
4549 0 398464 159040 195640 32 4548
4550 0 398624 159040 195440 51 4549
4551 0 398784 159040 195200 64 4550
4552 0 398944 159040 195000 40 4551
4553 0 399104 159040 194800 80 4552
4554 0 399328 159136 194680 75 4553
4555 0 399488 159264 194520 75 4554
4556 0 399712 159392 194480 107 4555
4557 0 399936 159392 194360 150 4556
4558 0 400010.66 159413.33 194320 152 4557
4559 0 400160 159456 194240 157 4558
4560 0 400502.75 159340.5 194120 106 4559
4561 0 400617 159302 194080 90 4560
4562 0 401045 159246 193880 107 4561
4563 0 401349 159094 193760 148 4562
4564 0 401561 159000 193600 143 4563
4565 0 401837 158966.06 193520 209 4564
4566 0 401648.66 158832.67 193120 124 4565
4567 0 401611.25 158805.5 193040 108 4566
4568 0 401536 158752 192880 75 4567
4569 0 401440 158752 192640 60 4568
4570 0 401440 158752 192360 75 4569
4571 0 401376 158688 192120 71 4570
4572 0 401344 158752 191880 64 4571
4573 0 401369.6 158784 191840 61 4572
4574 0 401472 158912 191680 51 4573
4575 0 401632 159072 191520 60 4574
4576 0 401696 159264 191360 86 4575
4577 0 401536 159488 191320 51 4576
4578 0 401376 159680 191240 71 4577
4579 0 401376 159840 191120 75 4578
4580 0 401312 160096 191120 86 4579
4581 0 401152 160320 191120 60 4580
4582 0 400960 160512 191200 60 4581
4583 0 400960 160640 191200 51 4582
4584 0 400923 160820.14 191120 -1 4583
4585 0 400902.38 160799.56 191080 -1 4584
4586 0 400844.5 161005.94 191120 -1 4584
4587 0 400805.44 161298.72 191000 -1 4586
4588 0 400607 161423.67 190840 -1 4587
4589 0 400507.62 161485.97 190760 -1 4588
4590 0 400432.84 161506.25 190680 -1 4589
4591 0 400393.6 161706.27 190560 -1 4590
4592 0 400310.12 161830.38 190520 -1 4591
4593 0 400338.75 161879.62 190440 -1 4592
4594 0 400856.44 161568.81 191000 -1 4587
4595 0 400905.3 161689.72 191160 -1 4594
4596 0 400795.06 161687.81 191360 -1 4595
4597 0 400786.25 161850.62 191600 -1 4596
4598 0 400819.25 161877.7 191800 -1 4597
4599 0 400742.2 162025.9 191880 -1 4598
4600 0 400642.38 162201.62 191880 -1 4599
4601 0 400582.78 162383.1 191880 -1 4600
4602 0 400691.97 162507.11 192000 -1 4601
4603 0 401348.56 159830.86 191040 62 4579
4604 0 401280 159808 190840 32 4603
4605 0 401184 159680 190680 51 4604
4606 0 401017.7 159708.31 190560 -1 4605
4607 0 401168.3 159567.7 190560 -1 4606
4608 0 401235.12 159560.75 190520 -1 4607
4609 0 401195.38 159527.47 190440 -1 4608
4610 0 400712.84 159936.23 190560 -1 4606
4611 0 400316.44 159861.95 190560 -1 4610
4612 0 400303.47 159861.2 190480 -1 4611
4613 0 400597.9 159906.34 190440 -1 4610
4614 0 400559.5 160048.53 190280 -1 4613
4615 0 400603.22 160152.98 190160 -1 4614
4616 0 400752.62 160152.34 190000 -1 4615
4617 0 400849.25 160264.08 189840 -1 4616
4618 0 400719.22 160464.23 189720 -1 4617
4619 0 400691.84 160540.77 189560 -1 4618
4620 0 400674.75 160567.25 189440 -1 4619
4621 0 400668.94 160576.42 189400 -1 4620
4622 0 400540.94 160572.66 189200 -1 4621
4623 0 400301.7 160444.73 189000 -1 4622
4624 0 400233.47 160249.78 188800 -1 4623
4625 0 400224.25 160354.7 188600 -1 4624
4626 0 400157.7 160411.36 188440 -1 4625
4627 0 399912.28 160510.05 188280 -1 4626
4628 0 399934.6 160725.12 188080 -1 4627
4629 0 399946.25 160765.5 187960 -1 4628
4630 0 399950 160778.62 187920 -1 4629
4631 0 399614.22 160919.11 187760 -1 4630
4632 0 399469.47 161006.98 187640 -1 4631
4633 0 399328.1 160952.89 187520 -1 4632
4634 0 401574.38 160142.44 191040 -1 4603
4635 0 401647.56 160227 191080 -1 4634
4636 0 401765.9 160213.14 191040 -1 4635
4637 0 401838.56 160207.03 191000 -1 4636
4638 0 401888.22 160218.03 190920 -1 4637
4639 0 401952 159200 191280 81 4576
4640 0 402208 159136 191200 51 4639
4641 0 402400 158976 191120 32 4640
4642 0 402592 159008 190960 51 4641
4643 0 402848 159104 190840 75 4642
4644 0 403104 159136 190720 71 4643
4645 0 403328 159040 190640 45 4644
4646 0 403520 159008 190480 71 4645
4647 0 403776 158944 190480 60 4646
4648 0 404000 158784 190480 45 4647
4649 0 404160 158624 190360 60 4648
4650 0 404352 158720 190200 60 4649
4651 0 404608 158688 190120 60 4650
4652 0 404800 158560 190280 32 4651
4653 0 404960 158528 190480 60 4652
4654 0 405024 158560 190480 51 4653
4655 0 405276.88 158583.42 190480 -1 4654
4656 0 405446.94 158580.06 190520 -1 4655
4657 0 405630.56 158688.11 190680 -1 4656
4658 0 405811.56 158761.2 190800 -1 4657
4659 0 403758.06 159011.4 190520 -1 4647
4660 0 400979.25 159367.9 193520 -1 4565
4661 0 401000.7 159643.77 193520 -1 4660
4662 0 401053.16 159720 193440 -1 4661
4663 0 401075.3 159817.25 193320 -1 4662
4664 0 401060.62 159801.1 193200 -1 4663
4665 0 401036.8 159822.9 193160 -1 4664
4666 0 402086.5 159051 193480 204 4565
4667 0 402336 159136 193440 200 4666
4668 0 402560 159296 193360 150 4667
4669 0 402816 159392 193320 148 4668
4670 0 403008 159488 193160 51 4669
4671 0 403264 159552 193080 40 4670
4672 0 403520 159648 193000 51 4671
4673 0 403776 159680 192960 51 4672
4674 0 404032 159680 192880 75 4673
4675 0 404256 159872 192880 81 4674
4676 0 404512 159904 192800 60 4675
4677 0 404736 160032 192760 40 4676
4678 0 404896 160192 192880 45 4677
4679 0 404998.4 160320 193040 41 4678
4680 0 405024 160352 193080 40 4679
4681 0 405024 160608 193120 60 4680
4682 0 404896 160864 193200 75 4681
4683 0 404736 161088 193320 75 4682
4684 0 404608 161312 193440 131 4683
4685 0 404544 161568 193400 80 4684
4686 0 404384 161760 193360 71 4685
4687 0 404256 161984 193320 75 4686
4688 0 404160 162144 193280 120 4687
4689 0 404000 162240 193080 101 4688
4690 0 403744 162240 193080 40 4689
4691 0 403488 162336 193080 60 4690
4692 0 403413.34 162346.67 193040 65 4691
4693 0 403264 162368 192960 75 4692
4694 0 403072 162432 192800 75 4693
4695 0 402952 162528 192680 57 4694
4696 0 402912 162560 192640 51 4695
4697 0 402688 162688 192640 32 4696
4698 0 402496 162880 192640 71 4697
4699 0 402272 163040 192680 60 4698
4700 0 402080 163168 192800 60 4699
4701 0 401856 163296 192800 45 4700
4702 0 401885.12 163386.94 192720 -1 4701
4703 0 401829.22 163524.75 192680 -1 4702
4704 0 401730 163595.78 192680 -1 4703
4705 0 401569.7 163685.08 192640 -1 4704
4706 0 401449.2 163751.19 192680 -1 4705
4707 0 401120.88 163942.94 192760 -1 4706
4708 0 401035 164105.5 192800 -1 4707
4709 0 401033.3 164360.19 192840 -1 4708
4710 0 401035.3 164591 192840 -1 4709
4711 0 401028.22 164764.34 192880 -1 4710
4712 0 401123.5 164674.97 192760 -1 4710
4713 0 401243.56 164789.14 192640 -1 4712
4714 0 401302.9 164876.83 192560 -1 4713
4715 0 402640.34 162770.1 192520 -1 4697
4716 0 404022.03 162330.12 193040 -1 4692
4717 0 404047.4 162282.22 192920 -1 4716
4718 0 404424 162593.02 193080 -1 4689
4719 0 404595.66 162757.16 193080 -1 4718
4720 0 404669 162811.45 193120 -1 4719
4721 0 404320 162304 193160 98 4688
4722 0 404576 162368 193120 51 4721
4723 0 404832 162240 193040 71 4722
4724 0 404992 162016 192960 101 4723
4725 0 405184 161824 192880 45 4724
4726 0 405408 161728 192800 45 4725
4727 0 405664 161728 192800 32 4726
4728 0 405888 161600 192800 80 4727
4729 0 406144 161568 192800 51 4728
4730 0 406400 161504 192800 40 4729
4731 0 406496 161504 192800 40 4730
4732 0 406644.56 161361.4 192720 -1 4731
4733 0 406756.8 161169.16 192680 -1 4732
4734 0 406915.34 161069.28 192520 -1 4733
4735 0 407076.47 160786.5 192240 -1 4734
4736 0 407267.4 160461.12 192040 -1 4735
4737 0 407303.4 160378.9 192040 -1 4736
4738 0 407388.44 160333.98 192120 -1 4737
4739 0 407452.25 160286.56 192120 -1 4738
4740 0 407531.6 160238.78 192080 -1 4739
4741 0 407614.66 160197 192040 -1 4740
4742 0 407779.72 160113.3 191960 -1 4741
4743 0 408195 160164.11 191760 -1 4742
4744 0 408286.2 160017.75 191520 -1 4743
4745 0 408408.16 159972.53 191280 -1 4744
4746 0 408538.62 159998.53 191120 -1 4745
4747 0 408694 159964.38 191000 -1 4746
4748 0 408713.22 159959.12 190960 -1 4747
4749 0 407822 159895.8 192040 -1 4741
4750 0 407864.3 159813.2 192080 -1 4749
4751 0 407921.66 159680.53 192040 -1 4750
4752 0 408085.62 159423.89 192040 -1 4751
4753 0 408040.7 159266.06 192080 -1 4752
4754 0 407994.4 158930.69 192080 -1 4753
4755 0 407943.97 158881.05 192120 -1 4754
4756 0 405921.12 161604.6 192720 -1 4728
4757 0 404599.16 161278.36 193560 -1 4684
4758 0 404548.25 161277.53 193600 -1 4757
4759 0 404514.34 161372.22 193680 -1 4758
4760 0 404503.62 161379.72 193720 -1 4759
4761 0 405051.25 160590.56 193040 -1 4679
4762 0 405060.75 160800.6 193040 -1 4761
4763 0 405071.53 160814.19 193000 -1 4762
4764 0 402320.7 158607.53 193480 -1 4666
4765 0 402657.2 158435.84 193480 -1 4764
4766 0 402749.62 158263.7 193480 -1 4765
4767 0 402935.8 158045.1 193400 -1 4766
4768 0 403275.06 157835.14 193160 -1 4767
4769 0 395168 158816 196720 75 4534
4770 0 395114.66 158826.67 196640 63 4769
4771 0 395008 158848 196480 40 4770
4772 0 394976 159104 196400 64 4771
4773 0 395072 159200 196280 75 4772
4774 0 395127.47 159278.38 196040 -1 4773
4775 0 395367.12 158664.67 196400 -1 4770
4776 0 395367.12 158663.25 196360 -1 4775
4777 0 392750.2 159053.58 197720 107 4512
4778 0 392510.16 159334.33 197800 81 4777
4779 0 392481.38 159731.83 197840 81 4778
4780 0 392593.6 160396.28 197840 80 4779
4781 0 392738.22 160553.73 197800 98 4780
4782 0 392715.38 160626.42 197720 98 4781
4783 0 392787.84 160644.6 197600 45 4782
4784 0 392952.56 160753.72 197520 45 4783
4785 0 392864.72 161073.88 197520 80 4784
4786 0 392850.2 161207.52 197440 91 4785
4787 0 392795.34 161468.45 197360 107 4786
4788 0 392896.47 161692.52 197320 81 4787
4789 0 392856.38 162016.23 197280 101 4788
4790 0 392881.78 162065.89 197160 101 4789
4791 0 392871.62 162172.28 197040 115 4790
4792 0 392947.75 162136.4 196960 115 4791
4793 0 392932.16 162162.58 196840 115 4792
4794 0 392931.78 162215.89 196760 120 4793
4795 0 393527.53 162063.48 196760 -1 4794
4796 0 392524.06 161884.34 196760 -1 4794
4797 0 392449.66 161905.58 196680 -1 4796
4798 0 392411.94 161903.66 196640 -1 4797
4799 0 392933.8 162389.62 196680 120 4794
4800 0 392947.62 162459.6 196640 120 4799
4801 0 392957.8 162525.83 196560 102 4800
4802 0 393014.38 162677.5 196440 208 4801
4803 0 393675.62 162359 196440 -1 4802
4804 0 393796.6 162267.58 196400 -1 4803
4805 0 393912.6 162103.75 196400 -1 4804
4806 0 393980 162056.34 196520 -1 4805
4807 0 394160.12 161988.64 196640 -1 4806
4808 0 393074.62 162787.5 196360 208 4802
4809 0 393077.44 162789.64 196280 208 4808
4810 0 393117.66 162810.1 196240 186 4809
4811 0 393262.7 162826.19 196120 186 4810
4812 0 392791.1 162678.95 196120 122 4811
4813 0 392560.47 162672.38 196040 51 4812
4814 0 392582.03 162607.56 195960 51 4813
4815 0 392494.4 162673.95 195880 51 4814
4816 0 392224.88 162707.44 195840 102 4815
4817 0 392127.1 162737.23 195760 102 4816
4818 0 391759.78 162917.5 195760 32 4817
4819 0 391617.3 162929.42 195680 32 4818
4820 0 391625.72 162972.11 195560 45 4819
4821 0 391608.72 163001.22 195480 45 4820
4822 0 391614.94 163010.84 195320 71 4821
4823 0 391642.44 162954.3 195200 71 4822
4824 0 391680.66 162918.53 195080 71 4823
4825 0 392061.4 162741.92 195680 51 4817
4826 0 392057.16 162753.95 195600 51 4825
4827 0 393345.28 163026.64 196000 86 4811
4828 0 393339.03 163076.67 195920 86 4827
4829 0 393397.7 163120.39 195760 60 4828
4830 0 393389.62 163098.97 195680 60 4829
4831 0 393310 163079.17 195640 60 4830
4832 0 393473.62 163062.9 195600 32 4831
4833 0 393605.72 163109.4 195520 32 4832
4834 0 393685.25 163162.34 195400 51 4833
4835 0 393800.12 163247.98 195320 51 4834
4836 0 393993.97 163418.95 195280 45 4835
4837 0 394211 163472.58 195240 45 4836
4838 0 394459.03 163512.77 195240 60 4837
4839 0 394644.22 163707.88 195200 40 4838
4840 0 394725.38 163687.39 195120 40 4839
4841 0 394729.28 163681.94 195040 40 4840
4842 0 394822.1 163779.77 194920 40 4841
4843 0 394829.88 163747.62 194840 40 4842
4844 0 394807.2 163679.83 194760 40 4843
4845 0 394846.16 163628.14 194640 -1 4844
4846 0 394859.03 163479.78 194520 -1 4845
4847 0 394857.44 163464.25 194400 -1 4846
4848 0 394943.03 163437.17 194320 -1 4847
4849 0 395097.03 163425.28 194240 -1 4848
4850 0 395114.6 163398.5 194120 -1 4849
4851 0 395230.44 163350.86 194000 -1 4850
4852 0 395261.6 163366.36 193960 -1 4851
4853 0 392795.2 163167.06 196640 124 4800
4854 0 392763 163462.83 196640 51 4853
4855 0 392835.66 163603.67 196520 128 4854
4856 0 392922 163625.14 196440 128 4855
4857 0 392775.44 163779.88 196360 86 4856
4858 0 392770.28 163926.12 196240 71 4857
4859 0 392855.3 163984.16 196160 71 4858
4860 0 392870.9 164014.77 196080 71 4859
4861 0 392878.47 164048 195960 71 4860
4862 0 392808.7 164237.34 195840 32 4861
4863 0 392783.28 164369.27 195720 115 4862
4864 0 392813.75 164458.77 195600 115 4863
4865 0 392705.4 164532.78 195520 40 4864
4866 0 392674.62 164839.98 195440 51 4865
4867 0 392746.72 165092.05 195440 120 4866
4868 0 392613.1 165360.62 195520 51 4867
4869 0 392672.88 165540.73 195480 51 4868
4870 0 392699.03 165596.36 195440 51 4869
4871 0 392697.34 165640.14 195360 51 4870
4872 0 392718.1 165703.72 195280 60 4871
4873 0 392759.25 165742.47 195200 60 4872
4874 0 392794.88 165793.25 195120 81 4873
4875 0 392762.44 165854.83 195040 81 4874
4876 0 392772.84 165899.02 194960 81 4875
4877 0 392722.03 165954.6 194880 101 4876
4878 0 392642.28 166015.52 194800 101 4877
4879 0 392582.16 166054.2 194720 101 4878
4880 0 392437.5 166108.84 194640 98 4879
4881 0 392413.9 166140.89 194560 98 4880
4882 0 392337.78 166216.66 194480 81 4881
4883 0 392322.9 166355.3 194360 81 4882
4884 0 392137.75 166480 194280 86 4883
4885 0 392040.25 166531.69 194240 86 4884
4886 0 391979.28 166785.7 194200 51 4885
4887 0 391923.34 167009.92 194200 86 4886
4888 0 391933.44 167066.22 194120 124 4887
4889 0 391889.7 167101.03 194040 124 4888
4890 0 391883.62 167133.56 193920 124 4889
4891 0 391827.16 167238.1 193840 51 4890
4892 0 391761.25 167328.34 193720 51 4891
4893 0 391754.9 167479.27 193600 51 4892
4894 0 391788.12 167584.34 193480 64 4893
4895 0 391792.6 167646.34 193360 64 4894
4896 0 391802.75 167738.58 193240 40 4895
4897 0 391835 167831.89 193120 60 4896
4898 0 391801.84 167871.23 193000 60 4897
4899 0 391847.62 167891.05 192880 60 4898
4900 0 391959.06 167934.25 192800 81 4899
4901 0 391988.6 168010.7 192680 81 4900
4902 0 392082.16 168106.84 192560 32 4901
4903 0 392063.6 168137.28 192440 32 4902
4904 0 391998.66 168225.47 192360 51 4903
4905 0 391894.75 168314.66 192320 51 4904
4906 0 391895.34 168465.56 192240 32 4905
4907 0 391948.38 168528.88 192160 32 4906
4908 0 391954.44 168553.48 192080 32 4907
4909 0 391914.2 168570.64 191960 45 4908
4910 0 391903.16 168605.31 191840 45 4909
4911 0 391863.9 168616.61 191720 60 4910
4912 0 391754.9 168642.48 191560 60 4911
4913 0 391746.94 168659.23 191440 64 4912
4914 0 391726.4 168725.53 191320 64 4913
4915 0 391720.3 168719.83 191240 60 4914
4916 0 391731.34 168778.64 191160 60 4915
4917 0 391751.22 168872.95 191080 60 4916
4918 0 391758.44 169023.08 191000 60 4917
4919 0 391774.7 169152.55 190920 86 4918
4920 0 391842.34 169219.67 190840 86 4919
4921 0 391875.66 169253.44 190800 86 4920
4922 0 392012.12 169317.47 190720 75 4921
4923 0 392030.78 169356.23 190640 75 4922
4924 0 392074.7 169461.8 190560 75 4923
4925 0 392134.28 169550.56 190480 98 4924
4926 0 392234.75 169563.62 190400 98 4925
4927 0 392278.88 169787.73 190400 75 4926
4928 0 392354.28 169853.97 190320 75 4927
4929 0 392463.38 170129.66 190240 81 4928
4930 0 392519.66 170170.73 190160 154 4929
4931 0 392527.97 170178.73 190080 154 4930
4932 0 392598.5 170182.19 190000 154 4931
4933 0 392658.84 170153.36 189880 107 4932
4934 0 392669.8 170225.9 189760 107 4933
4935 0 392658.62 170250.47 189680 32 4934
4936 0 392673.22 170270.2 189640 32 4935
4937 0 392630.75 170274.31 189560 32 4936
4938 0 392627.66 170270.14 189440 32 4937
4939 0 392971.62 169726.11 189440 64 4938
4940 0 393059.16 169694.53 189520 64 4939
4941 0 393049.06 169590.39 189600 64 4940
4942 0 393101.7 169255.16 189640 -1 4941
4943 0 393079.06 169216.34 189600 -1 4942
4944 0 393385.22 169078.28 189600 -1 4943
4945 0 393434.53 169094.98 189560 -1 4944
4946 0 393058.53 169178.92 189560 -1 4943
4947 0 393063.16 168986.44 189520 -1 4946
4948 0 393105.38 168852.23 189440 -1 4947
4949 0 393078.56 169704.58 189320 64 4939
4950 0 393430.56 169837.98 189360 60 4949
4951 0 393726.6 169865.97 189360 -1 4950
4952 0 393814.9 169930.33 189400 -1 4951
4953 0 393930.84 169966.2 189480 -1 4952
4954 0 393926.78 170038.44 189560 -1 4953
4955 0 393891.56 169993.8 189720 -1 4954
4956 0 393958.6 169981.42 189840 -1 4955
4957 0 393894.5 170053.86 189960 -1 4956
4958 0 393896.03 170062.53 190080 -1 4957
4959 0 393914.62 170060.84 190200 -1 4958
4960 0 393978.84 170009.9 190280 -1 4959
4961 0 394045.5 169965.89 190400 -1 4960
4962 0 394083.3 169941.56 190480 -1 4961
4963 0 394123.9 169892.64 190600 -1 4962
4964 0 394216 169978.83 190680 -1 4963
4965 0 394343.1 169976.67 190760 -1 4964
4966 0 393036.4 169693.06 189240 64 4949
4967 0 393050.84 169630.5 189120 -1 4966
4968 0 392999.66 169498.97 189000 -1 4967
4969 0 392974.5 169382.81 188920 -1 4968
4970 0 392890.97 169330.02 188880 -1 4969
4971 0 392873.75 169154.95 188840 -1 4970
4972 0 392847.78 169077.45 188760 -1 4971
4973 0 392807.2 169034.16 188680 -1 4972
4974 0 392841.75 168991.38 188600 -1 4973
4975 0 392850.8 168918.6 188480 -1 4974
4976 0 392546.7 168817.39 188440 -1 4975
4977 0 392443.03 168734.53 188400 -1 4976
4978 0 392202.66 168449.45 188440 -1 4977
4979 0 392023 168398.52 188400 -1 4978
4980 0 391990.94 168350.73 188320 -1 4979
4981 0 391947.78 168314.56 188240 -1 4980
4982 0 392034.7 168130.61 188080 -1 4981
4983 0 392138.97 168079.05 187960 -1 4982
4984 0 392198.84 168013.33 187840 -1 4983
4985 0 392233.88 167966.67 187680 -1 4984
4986 0 392222.28 167958.67 187640 -1 4985
4987 0 392246.84 167926.06 187560 -1 4986
4988 0 391671.62 168478.55 188240 -1 4981
4989 0 391255.47 168378.6 188240 -1 4988
4990 0 391047.56 168255.14 188160 -1 4989
4991 0 390834.53 168402.61 188080 -1 4990
4992 0 390387.56 168511.16 188040 -1 4991
4993 0 390118.47 168574.61 188080 -1 4992
4994 0 389701.75 168486.23 188080 -1 4993
4995 0 389544.34 168516.58 188040 -1 4994
4996 0 389344.4 168392.62 188040 -1 4995
4997 0 389215.3 168358.97 187920 -1 4996
4998 0 389106.38 168327.12 187880 -1 4997
4999 0 389043.38 168258.27 187840 -1 4998
5000 0 388986.56 168268.48 187760 -1 4999
5001 0 388999.44 168286.61 187640 -1 5000
5002 0 389011.1 168250.97 187560 -1 5001
5003 0 388982.75 168275.69 187520 -1 5002
5004 0 388915.25 168358.33 187480 -1 5003
5005 0 388917.5 168360.55 187440 -1 5004
5006 0 388922.44 168362.97 187400 -1 5005
5007 0 388962.72 168361.95 187320 -1 5006
5008 0 391124.16 168228.17 188040 -1 4990
5009 0 391247.47 168226.77 187960 -1 5008
5010 0 391327.28 167878.67 187960 -1 5009
5011 0 391389.8 167830.88 187880 -1 5010
5012 0 391409.78 167670.84 187880 -1 5011
5013 0 391454.7 167563.12 187760 -1 5012
5014 0 391426.44 167519.83 187680 -1 5013
5015 0 391433.84 167510.78 187640 -1 5014
5016 0 392174.75 168341.14 188560 -1 4978
5017 0 392698.66 170221.64 189320 32 4938
5018 0 392586.9 170298.95 189200 32 5017
5019 0 392559 170290.6 189120 32 5018
5020 0 392207.1 170610.67 189120 60 5019
5021 0 391983.34 170655.36 189000 60 5020
5022 0 391841.8 170731.53 188920 71 5021
5023 0 391742.25 170755.33 188840 71 5022
5024 0 391729.38 170772.48 188800 72 5023
5025 0 391686.7 170790.25 188720 75 5024
5026 0 391459.94 170823.4 188640 51 5025
5027 0 391383.4 170853.58 188560 51 5026
5028 0 391323.28 170922.1 188480 75 5027
5029 0 391095.94 171057.81 188480 75 5028
5030 0 390746.97 171066.14 188520 64 5029
5031 0 390463 171086.17 188520 75 5030
5032 0 390195.34 170969.94 188440 51 5031
5033 0 390107.4 171053.98 188440 51 5032
5034 0 389947.78 171101.39 188480 40 5033
5035 0 389851.4 171182.14 188520 40 5034
5036 0 389663.38 171314.12 188520 91 5035
5037 0 389595.34 171170 188560 32 5036
5038 0 389555.34 171111.69 188640 32 5037
5039 0 389463.25 171078.73 188760 32 5038
5040 0 389367.3 171082.86 188800 32 5039
5041 0 389322.9 171119.33 188840 32 5040
5042 0 389315.1 171143.23 188920 32 5041
5043 0 389239.47 171166.12 188960 71 5042
5044 0 389222.97 171202.52 189040 71 5043
5045 0 389083.2 171327.42 189120 60 5044
5046 0 388999.12 171422.34 189200 71 5045
5047 0 388946.66 171408.3 189240 71 5046
5048 0 389599.72 171370.39 188440 91 5036
5049 0 389547.94 171620.08 188400 40 5048
5050 0 389220.03 171692.16 188400 51 5049
5051 0 389202.8 171706.83 188320 51 5050
5052 0 389611.84 171707.95 188360 40 5049
5053 0 390519 171103.06 188600 71 5031
5054 0 390516.1 171123.45 188680 71 5053
5055 0 390515.12 171134.55 188720 71 5054
5056 0 390515.28 171182.75 188760 71 5055
5057 0 390418.72 171243.4 188840 51 5056
5058 0 390170.75 171363.1 188920 60 5057
5059 0 390139.03 171391.97 189000 60 5058
5060 0 390035.53 171466.19 189080 32 5059
5061 0 389931.34 171482.25 189160 32 5060
5062 0 389866.66 171518.28 189240 45 5061
5063 0 389802.22 171578.39 189360 45 5062
5064 0 389748.03 171746.83 189440 40 5063
5065 0 389739.66 171787.17 189480 40 5064
5066 0 389647.56 171821.67 189560 51 5065
5067 0 391291.25 170953.66 188440 75 5028
5068 0 391419.9 171064.05 188360 80 5067
5069 0 391430.56 171217.78 188280 75 5068
5070 0 391442.03 171206.14 188200 75 5069
5071 0 391419.34 171338.06 188080 108 5070
5072 0 391405.5 171396.34 187960 108 5071
5073 0 391304.4 171594.03 187840 86 5072
5074 0 391343.38 171722.83 187760 86 5073
5075 0 391333.66 171815.03 187680 75 5074
5076 0 391255.34 172135.19 187600 102 5075
5077 0 391135.6 172263.02 187520 128 5076
5078 0 391033.66 172421.94 187440 128 5077
5079 0 390970.78 172509.28 187360 60 5078
5080 0 390836.1 172726.89 187280 80 5079
5081 0 390724.22 172825.86 187240 80 5080
5082 0 390707.78 172894.89 187200 86 5081
5083 0 390685.44 173038.05 187160 86 5082
5084 0 390663.8 173183.11 187120 120 5083
5085 0 390573.97 173367.36 187040 160 5084
5086 0 390097.94 173591.4 187040 75 5085
5087 0 390151.9 173522.72 187160 75 5086
5088 0 390120.78 173477.97 187240 75 5087
5089 0 390067.78 173421.69 187320 51 5088
5090 0 389994.94 173338.67 187400 51 5089
5091 0 389944.25 173343.16 187520 60 5090
5092 0 389884.25 173375.12 187640 60 5091
5093 0 389804.66 173331.23 187800 51 5092
5094 0 389624.22 173251.58 187880 51 5093
5095 0 389372.06 173259.4 187920 81 5094
5096 0 389124.8 173283.36 187960 81 5095
5097 0 388796.7 173283.27 188000 51 5096
5098 0 388416.88 173275.34 187960 40 5097
5099 0 388136.84 173359.31 187960 51 5098
5100 0 388036.1 173395.78 188040 60 5099
5101 0 387959.34 173334.6 188120 60 5100
5102 0 387872.25 173334.89 188200 71 5101
5103 0 387766.78 173359.89 188320 71 5102
5104 0 387628.12 173440.88 188400 64 5103
5105 0 387539.66 173474.39 188480 64 5104
5106 0 387479.44 173466.89 188560 64 5105
5107 0 387391.9 173423.2 188680 64 5106
5108 0 387187.1 173247.2 188720 -1 5107
5109 0 387028.38 173282.14 188800 -1 5108
5110 0 386870.94 173311.53 188880 -1 5109
5111 0 386703.25 173343.64 189000 -1 5110
5112 0 386655.75 173382.23 189080 -1 5111
5113 0 386612.06 173392.81 189120 -1 5112
5114 0 386428.94 173348.03 189120 -1 5113
5115 0 386281 173416.08 189120 -1 5114
5116 0 386127.8 173362.3 189080 -1 5115
5117 0 385987.84 173410.31 189080 -1 5116
5118 0 385973.06 173424.12 189120 -1 5117
5119 0 385943.62 173447.34 189160 -1 5118
5120 0 385925.47 173479.92 189240 -1 5119
5121 0 385864.3 173487.66 189320 -1 5120
5122 0 385691.25 173467.1 189400 -1 5121
5123 0 385483.53 173495.27 189440 -1 5122
5124 0 385251.5 173491.3 189440 -1 5123
5125 0 385123.9 173559.39 189480 -1 5124
5126 0 385084.22 173622.73 189520 -1 5125
5127 0 385043 173748.11 189600 -1 5126
5128 0 384991 173791.19 189640 -1 5127
5129 0 384830.34 173818.53 189680 -1 5128
5130 0 384736.06 173844.77 189720 -1 5129
5131 0 384634.94 173887.47 189760 -1 5130
5132 0 384479.28 173875.3 189800 -1 5131
5133 0 384319.9 173847.1 189840 -1 5132
5134 0 384355.94 173823.53 189960 -1 5133
5135 0 384331.84 173827.34 190000 -1 5134
5136 0 384262.9 173804.77 190040 -1 5135
5137 0 384155.38 173775.45 190120 -1 5136
5138 0 383975.88 173815.61 190200 -1 5137
5139 0 383932.16 173879.39 190280 -1 5138
5140 0 383892.78 173891.55 190360 -1 5139
5141 0 383646.03 173873.12 190400 -1 5140
5142 0 383501.2 173893.72 190440 -1 5141
5143 0 383304.72 173921.55 190520 -1 5142
5144 0 383284.16 173910.5 190600 -1 5143
5145 0 383245.9 173852.88 190680 -1 5144
5146 0 383149.8 173937.88 190760 -1 5145
5147 0 383089.62 173943.7 190840 -1 5146
5148 0 382984.94 173947.16 190920 -1 5147
5149 0 382979.84 173937.69 191040 -1 5148
5150 0 382931.3 173916.6 191120 -1 5149
5151 0 382811.28 173879.19 191200 -1 5150
5152 0 382712.53 173851.39 191280 -1 5151
5153 0 382623.4 173835.05 191320 -1 5152
5154 0 382526.56 173856.88 191360 -1 5153
5155 0 382503.84 173861.02 191400 -1 5154
5156 0 382463.25 173660.06 191440 -1 5155
5157 0 382500.66 173550.72 191480 -1 5156
5158 0 382574.1 173459.97 191520 -1 5157
5159 0 382518.16 173406.48 191560 -1 5158
5160 0 382423.7 173298.98 191600 -1 5159
5161 0 382243.5 173144.3 191640 -1 5160
5162 0 382119.47 173024.34 191640 -1 5161
5163 0 382170.3 173034.78 191560 -1 5162
5164 0 390592.66 173415.66 186960 160 5085
5165 0 390460.16 173530.9 186880 102 5164
5166 0 390388.44 173810.48 186800 120 5165
5167 0 390354.78 173887.64 186760 120 5166
5168 0 390407.72 173993.98 186640 120 5167
5169 0 390251.6 174241.72 186560 192 5168
5170 0 390300.22 174290.83 186400 192 5169
5171 0 390297.03 174274.23 186320 192 5170
5172 0 390059.75 174395.6 186240 115 5171
5173 0 389783 174503.86 186160 108 5172
5174 0 389703.47 174485.05 186080 108 5173
5175 0 389699.62 174463.3 186000 108 5174
5176 0 389467.56 174855.05 186000 81 5175
5177 0 389424.03 174815.27 185880 107 5176
5178 0 389444.5 174788.17 185800 107 5177
5179 0 389336.5 174830.16 185720 32 5178
5180 0 389113.78 174905.14 185640 32 5179
5181 0 389071.75 174842.86 185560 32 5180
5182 0 388995.9 174838.3 185440 32 5181
5183 0 388923.84 174766.34 185320 40 5182
5184 0 388971.6 174626.16 185240 40 5183
5185 0 388981.5 174616 185200 40 5184
5186 0 388991.28 174605.75 185160 40 5185
5187 0 388916.25 174669.47 185120 40 5186
5188 0 388847 174682.19 185040 64 5187
5189 0 388827.25 174740.58 184960 64 5188
5190 0 388679.1 174802.73 184880 64 5189
5191 0 388580.2 174886.55 184840 60 5190
5192 0 388491.6 175053.19 184800 60 5191
5193 0 388512.6 175098.34 184720 60 5192
5194 0 388483.56 175187.1 184640 45 5193
5195 0 388517.16 175245.12 184560 45 5194
5196 0 388523.84 175280.23 184520 45 5195
5197 0 388563.94 175391.78 184440 45 5196
5198 0 388636.2 175338.38 184400 32 5197
5199 0 388715.75 175306.4 184320 32 5198
5200 0 388759.7 175261.62 184280 32 5199
5201 0 388795.94 175212.78 184240 32 5200
5202 0 388868.88 175130.55 184160 32 5201
5203 0 388871.34 175012.94 184080 32 5202
5204 0 388834.03 174885.94 184000 32 5203
5205 0 388823.1 174878.81 183880 135 5204
5206 0 388836.97 174963.45 183800 135 5205
5207 0 388835.66 175239.61 183640 81 5206
5208 0 388832.5 175350.34 183520 75 5207
5209 0 388819.28 175466.14 183440 75 5208
5210 0 388795.97 175574.47 183360 71 5209
5211 0 388796.7 175625.83 183280 71 5210
5212 0 388836.5 175651.44 183200 51 5211
5213 0 388818.62 175735.92 183120 51 5212
5214 0 388827.78 175867.55 183040 96 5213
5215 0 388835.47 175954.95 182920 96 5214
5216 0 388903.66 176027.08 182840 32 5215
5217 0 388959.4 176110.66 182760 32 5216
5218 0 389041.12 176168.66 182720 32 5217
5219 0 389120.44 176214.56 182640 60 5218
5220 0 389131.88 176250.75 182560 60 5219
5221 0 389196.62 176352.77 182480 64 5220
5222 0 389251.94 176394.94 182400 64 5221
5223 0 389440.12 176367.44 182320 124 5222
5224 0 389547.75 176446.12 182240 124 5223
5225 0 389632.94 176511.36 182160 107 5224
5226 0 389456.62 176223.38 182120 124 5225
5227 0 389896.97 176607.28 182160 75 5225
5228 0 389957.75 176641.97 182080 75 5227
5229 0 390037.78 176626.27 182000 80 5228
5230 0 390112.7 176683.72 181920 80 5229
5231 0 390172.16 176651.03 181840 80 5230
5232 0 390207.53 176695.78 181720 60 5231
5233 0 390327.8 176722.48 181640 32 5232
5234 0 390559.72 176726.12 181600 32 5233
5235 0 390605.1 176774.98 181560 32 5234
5236 0 390627.25 176887.28 181520 32 5235
5237 0 390479.34 177085.78 181480 32 5236
5238 0 390451.75 177270.55 181440 51 5237
5239 0 390232.4 177395.31 181400 40 5238
5240 0 390287.4 177540.9 181320 40 5239
5241 0 390268.56 177571.39 181200 40 5240
5242 0 390227.78 177570.3 181120 40 5241
5243 0 390125.88 177560.94 181000 40 5242
5244 0 390085.16 177574.14 180920 -1 5243
5245 0 390096.44 177594.77 180840 -1 5244
5246 0 390051.88 177602 180720 -1 5245
5247 0 390088.06 177618.72 180600 -1 5246
5248 0 390096.03 177682.86 180480 -1 5247
5249 0 390200.56 177785.89 180400 -1 5248
5250 0 390216.12 177763.23 180280 -1 5249
5251 0 390156.28 177754.23 180160 -1 5250
5252 0 390079.7 177663 180040 -1 5251
5253 0 390072.62 177776.03 179960 -1 5252
5254 0 390193.25 177980.77 179840 -1 5253
5255 0 390263.47 178211.86 179760 -1 5254
5256 0 390271.7 178240.92 179680 -1 5255
5257 0 390807.22 176839.23 181520 32 5236
5258 0 390959.44 176778.66 181440 32 5257
5259 0 391068.5 176734.89 181400 -1 5258
5260 0 390395.62 176474.11 181600 60 5233
5261 0 390439.3 176475.2 181520 32 5260
5262 0 390471.53 176438.84 181440 32 5261
5263 0 390510.88 176323.95 181320 32 5262
5264 0 390624.53 176087.28 181200 -1 5263
5265 0 388855.62 174609.58 183840 135 5205
5266 0 389043.62 174529.48 183840 -1 5265
5267 0 389025 174532.78 183880 135 5266
5268 0 389008.6 174535.03 183920 135 5267
5269 0 389606.56 174893.06 186560 -1 5169
5270 0 389327.75 175173.14 186560 -1 5269
5271 0 389153.84 175402.89 186600 -1 5270
5272 0 389077.03 175564.94 186680 -1 5271
5273 0 389013.62 175696.73 186680 -1 5272
5274 0 388877.97 175770.3 186680 -1 5273
5275 0 388658.56 175955.62 186680 -1 5274
5276 0 388573.72 176046.89 186720 -1 5275
5277 0 388544.9 176202.75 186720 -1 5276
5278 0 388474.72 176320.22 186720 -1 5277
5279 0 388440.28 176435.34 186720 -1 5278
5280 0 388416.97 176460.53 186680 -1 5279
5281 0 388416.75 176607.53 186640 -1 5280
5282 0 388224.44 176832.44 186640 -1 5281
5283 0 388043.47 176957 186640 -1 5282
5284 0 387935 176965.6 186480 -1 5283
5285 0 391298.03 170950.17 188200 81 5070
5286 0 391323.12 170858.28 188120 81 5285
5287 0 391359.5 170815.22 188040 64 5286
5288 0 391368.16 170787.05 188000 64 5287
5289 0 391376.75 170759.62 187960 64 5288
5290 0 391372.06 170666.72 187920 64 5289
5291 0 391430.72 170611.14 187880 64 5290
5292 0 391618.66 170551.1 187880 32 5291
5293 0 391803.97 170430.61 187920 32 5292
5294 0 391894.56 170403.02 187880 32 5293
5295 0 391911.5 170407.95 187800 32 5294
5296 0 391217.94 170883.27 188640 -1 5026
5297 0 391217.94 170883.27 188680 -1 5296
5298 0 391227 170924.92 188720 -1 5297
5299 0 391244.03 170949.31 188760 -1 5298
5300 0 391950.12 170613.1 188920 -1 5022
5301 0 392031.5 170579.33 188920 -1 5300
5302 0 392032.8 170576.1 188840 -1 5301
5303 0 391997.03 170613.98 188760 -1 5302
5304 0 391980.44 170615.08 188720 -1 5303
5305 0 391755.97 169303.83 190840 -1 4920
5306 0 391598.12 169415.66 190840 -1 5305
5307 0 391668.47 169433.36 190760 -1 5306
5308 0 392543.8 162825.83 196840 102 4793
5309 0 392504.78 162865.92 196960 -1 5308
5310 0 392497.4 162973.8 197080 -1 5309
5311 0 393404.44 162027.8 197280 101 4789
5312 0 393542.78 162140.7 197360 -1 5311
5313 0 393501.8 162198.78 197440 -1 5312
5314 0 393513.03 162214.33 197560 -1 5313
5315 0 392391.44 159761.52 197880 81 4779
5316 0 392266.78 159813.33 197920 86 5315
5317 0 391791.4 159785.42 197880 108 5316
5318 0 391565.78 159802.66 197760 108 5317
5319 0 391190.16 159893.05 197680 80 5318
5320 0 390848.84 159919.39 197600 102 5319
5321 0 390637.66 159828.92 197520 148 5320
5322 0 390610.3 159805.55 197440 148 5321
5323 0 390590.3 159802.86 197400 160 5322
5324 0 390117.62 159866.12 197400 150 5323
5325 0 389951.4 159919.06 197320 124 5324
5326 0 390067.56 160295.23 197320 150 5325
5327 0 390582.9 159784.12 197360 160 5323
5328 0 390592.16 159845.89 197280 160 5327
5329 0 390210.25 160105.27 197200 150 5328
5330 0 390253.56 160106.88 197120 120 5329
5331 0 389570 160095.67 197120 166 5330
5332 0 389006.34 160312.27 197120 189 5331
5333 0 389056.62 160353.31 197280 157 5332
5334 0 388559.1 160654.44 197320 134 5333
5335 0 387954.94 160838.36 197320 131 5334
5336 0 387295.38 160922.12 197240 80 5335
5337 0 386598.75 161128.2 197240 80 5336
5338 0 386297.03 161104.83 197160 75 5337
5339 0 386087.47 161144.52 197120 75 5338
5340 0 385870.38 161025.48 197040 80 5339
5341 0 385538.3 160945.58 197040 81 5340
5342 0 385182.25 160945.67 197040 96 5341
5343 0 385146.78 160968.89 196920 96 5342
5344 0 385195.94 160960.11 196840 81 5343
5345 0 385195.16 161014.31 196720 81 5344
5346 0 385097 161103.73 196600 135 5345
5347 0 385070.9 161149.86 196480 135 5346
5348 0 385026.2 161193.4 196360 101 5347
5349 0 384881.6 161232.28 196240 101 5348
5350 0 384755.94 161242.45 196120 135 5349
5351 0 384729.72 161269.44 196000 135 5350
5352 0 384709.34 161363.08 195840 122 5351
5353 0 384646.4 161381.11 195720 120 5352
5354 0 384528.75 161416.45 195600 120 5353
5355 0 384348.72 161429.1 195520 75 5354
5356 0 384133.1 161423.86 195440 64 5355
5357 0 384058.72 161365.23 195320 64 5356
5358 0 383988.97 161337.61 195240 60 5357
5359 0 383853.06 161328.38 195160 60 5358
5360 0 383796.38 161230.23 195080 101 5359
5361 0 383691 161247.48 195000 101 5360
5362 0 383648.9 161273.34 194920 101 5361
5363 0 383554.7 161367.7 194880 107 5362
5364 0 383375.1 161483.02 194800 86 5363
5365 0 383057.88 161499.94 194720 75 5364
5366 0 382818.88 161440.83 194640 71 5365
5367 0 382622.78 161364.77 194640 75 5366
5368 0 382352.66 161277.86 194560 104 5367
5369 0 382228.97 161293.44 194480 104 5368
5370 0 381980.97 161347.2 194400 86 5369
5371 0 381864.66 161401.33 194360 75 5370
5372 0 381614 161448.25 194280 51 5371
5373 0 381445.53 161424.64 194240 40 5372
5374 0 381353.72 161483.98 194200 40 5373
5375 0 381255.06 161556.9 194120 40 5374
5376 0 381085.8 161552.55 194080 75 5375
5377 0 380468.3 161576.81 194040 107 5376
5378 0 379984.22 161656.42 194040 64 5377
5379 0 379994.06 161708.9 194200 32 5378
5380 0 379952.62 161735.4 194240 32 5379
5381 0 379864.8 161751.5 194280 32 5380
5382 0 379773.75 161831.31 194360 81 5381
5383 0 379677.44 161947.84 194480 81 5382
5384 0 379571.38 162060.69 194560 86 5383
5385 0 379469.53 162172.3 194680 71 5384
5386 0 379372.38 162264.86 194760 71 5385
5387 0 379265.06 162421.89 194880 71 5386
5388 0 379090.62 162469.48 194960 51 5387
5389 0 378820.1 162537.84 195040 60 5388
5390 0 378545.75 162740.5 195080 51 5389
5391 0 378242.03 162784.25 195120 98 5390
5392 0 378207.22 162850.12 195240 98 5391
5393 0 377935.06 162778.03 195240 51 5392
5394 0 377707.62 162867.55 195320 60 5393
5395 0 377358.2 162985.06 195360 51 5394
5396 0 377098.12 163107.25 195440 90 5395
5397 0 376834.6 163267.38 195520 91 5396
5398 0 376816.34 163348.33 195600 91 5397
5399 0 376806.75 163389.27 195640 91 5398
5400 0 376629.7 163514.52 195680 160 5399
5401 0 376453.9 163645.23 195720 156 5400
5402 0 375838.9 163766.48 195800 141 5401
5403 0 375782.28 163609.78 195880 141 5402
5404 0 375774.25 163581 195920 163 5403
5405 0 375717.06 163427 196040 163 5404
5406 0 375997.66 163258.48 196080 80 5405
5407 0 376160.5 163218.36 196280 51 5406
5408 0 376178.16 163162.27 196400 51 5407
5409 0 376303.12 163135.14 196440 51 5408
5410 0 375482.34 163474.14 195880 163 5403
5411 0 375310.66 163518.48 195800 186 5410
5412 0 375143 163538.03 195640 -1 5411
5413 0 380337.66 161634.61 193920 64 5377
5414 0 380399 161659.06 193840 64 5413
5415 0 380335 161735.06 193720 60 5414
5416 0 380223 161683.06 193600 60 5415
5417 0 380047 161683.06 193480 71 5416
5418 0 379915 161647.06 193360 75 5417
5419 0 379711 161679.03 193240 81 5418
5420 0 379647 161703.03 193120 81 5419
5421 0 379519 161707.03 193040 40 5420
5422 0 379415 161611.03 193000 40 5421
5423 0 379251 161463.03 192880 81 5422
5424 0 379151 161451.03 192800 81 5423
5425 0 379019 161451.03 192720 75 5424
5426 0 378503 161335.03 192720 86 5425
5427 0 378315 161519.03 192680 60 5426
5428 0 377595 161743.03 192680 81 5427
5429 0 377399 161919.03 192600 86 5428
5430 0 377199 161955.03 192520 86 5429
5431 0 376507 162315.06 192480 71 5430
5432 0 376061 162415.03 192400 75 5431
5433 0 375641 162495.03 192280 81 5432
5434 0 375335 162639.06 192200 120 5433
5435 0 374895 162575.06 192160 86 5434
5436 0 374743 162407.06 192040 150 5435
5437 0 374729 162071.03 191920 102 5436
5438 0 374709 161855.03 191840 120 5437
5439 0 374377 161879.03 191800 166 5438
5440 0 374251 161783.03 191720 166 5439
5441 0 374327 161691.05 191680 166 5440
5442 0 374191 161719.03 191640 210 5441
5443 0 374101 161695.03 191560 210 5442
5444 0 373943 161727.03 191480 128 5443
5445 0 373803 161695.03 191360 128 5444
5446 0 373803 161715.06 191320 128 5445
5447 0 373679 161879.03 191200 86 5446
5448 0 373667 161975.03 191080 120 5447
5449 0 373659 162051.03 190960 120 5448
5450 0 373663 162043.03 190840 120 5449
5451 0 373627 161991.03 190760 120 5450
5452 0 373479 161747.06 190680 102 5451
5453 0 373399 161663.03 190560 60 5452
5454 0 373311 161511.03 190440 60 5453
5455 0 373381 161355.06 190360 60 5454
5456 0 373299 161427.03 190280 60 5455
5457 0 373139 161739.03 190280 75 5456
5458 0 373127 161899.03 190240 75 5457
5459 0 373455 161311.03 190240 102 5456
5460 0 373595 161163.03 190160 102 5459
5461 0 373567 161127.03 190040 75 5460
5462 0 373539 161079.03 189920 75 5461
5463 0 373331 161195.03 189800 102 5462
5464 0 373219 161271.03 189720 102 5463
5465 0 373099 161279.03 189640 81 5464
5466 0 372959 161215.03 189560 81 5465
5467 0 372851 161127.03 189440 51 5466
5468 0 372759 161059.03 189320 60 5467
5469 0 372619 160987.03 189240 60 5468
5470 0 372415 161003.03 189160 102 5469
5471 0 372343 161007.03 189120 102 5470
5472 0 372235 160991.03 189080 71 5471
5473 0 372043 161003.03 189000 51 5472
5474 0 371903 161007.03 188880 51 5473
5475 0 371751 161055.03 188680 104 5474
5476 0 371699 161031.03 188560 71 5475
5477 0 371671 160963.03 188440 71 5476
5478 0 371599 160979.03 188320 60 5477
5479 0 371475 160995.03 188240 60 5478
5480 0 371311 161103.03 188160 80 5479
5481 0 371127 161255.06 188200 80 5480
5482 0 371043 161343.06 188280 45 5481
5483 0 370995 161415.06 188360 45 5482
5484 0 370951 161407.06 188440 40 5483
5485 0 370819 161479.06 188560 40 5484
5486 0 370683 161599.06 188600 60 5485
5487 0 370639 161735.06 188680 75 5486
5488 0 370643 161783.06 188760 75 5487
5489 0 370667 161839.03 188960 51 5488
5490 0 370719 161887.03 189080 51 5489
5491 0 371211 161175.06 188080 80 5480
5492 0 373801 162231.03 190680 32 5451
5493 0 374021 162423.03 190680 32 5492
5494 0 374089 162403.03 190600 32 5493
5495 0 374285 162391.03 190560 32 5494
5496 0 374326.34 162384.33 190520 32 5495
5497 0 374157 162355.03 190480 32 5496
5498 0 374113 162335.03 190360 32 5497
5499 0 374117 162343.03 190280 32 5498
5500 0 374409 162371.03 190440 32 5496
5501 0 374529 162359.03 190360 32 5500
5502 0 374467 161963.03 191560 120 5443
5503 0 374555 162131.03 191520 75 5502
5504 0 374595 162215.03 191440 75 5503
5505 0 374623 162179.03 191360 51 5504
5506 0 374731 162227.03 191240 51 5505
5507 0 374843 162259.03 191200 32 5506
5508 0 374971 162319.03 191160 32 5507
5509 0 374979 162455.03 191200 32 5508
5510 0 377207 161919.03 192440 86 5430
5511 0 377199 161903.03 192320 81 5510
5512 0 377299 161883.03 192280 86 5511
5513 0 377327 161779.03 192240 86 5512
5514 0 377315 161723.03 192120 -1 5513
5515 0 377263 161575.03 192080 -1 5514
5516 0 377259 161531.03 192000 -1 5515
5517 0 378447 161295.03 192760 86 5426
5518 0 384738.28 161165.84 197040 64 5342
5519 0 384658.7 161151.8 197120 51 5518
5520 0 384238.4 161123.58 197120 64 5519
5521 0 384100.3 161062.34 197240 64 5520
5522 0 383994.34 161023.66 197320 64 5521
5523 0 383886.6 160979.53 197440 81 5522
5524 0 383677.47 160850.5 197560 80 5523
5525 0 383309.4 160610.67 197560 71 5524
5526 0 382993.25 160530.67 197560 71 5525
5527 0 382510.34 160620.44 197600 98 5526
5528 0 382397 160661.5 197520 98 5527
5529 0 382366.34 160775.31 197400 120 5528
5530 0 382418.12 160689.28 197320 120 5529
5531 0 382538 160597.03 197200 120 5530
5532 0 382574 160425.03 197160 120 5531
5533 0 382530 160245.03 197080 -1 5532
5534 0 382585.53 160613.5 197680 98 5527
5535 0 382710.2 160611.52 197800 64 5534
5536 0 382748.34 160645.12 197920 64 5535
5537 0 382671.34 160643.66 198000 64 5536
5538 0 382651.88 160525.39 198120 64 5537
5539 0 382614.34 160496.38 198200 -1 5538
5540 0 382658 160426 198240 -1 5539
5541 0 389773.88 159731.45 197120 81 5331
5542 0 389938.22 159521.06 197200 81 5541
5543 0 389891.2 159210.8 197240 40 5542
5544 0 390066.12 159057.02 197200 40 5543
5545 0 389954.12 158876.9 197200 51 5544
5546 0 390007.38 158900.89 197280 51 5545
5547 0 390017.78 158897.55 197360 51 5546
5548 0 389801.9 158771.39 197120 51 5545
5549 0 389704.5 158714.98 197040 75 5548
5550 0 389680.62 158609.94 197000 75 5549
5551 0 389657.94 158451.06 196960 40 5550
5552 0 389624.47 158389.55 196920 40 5551
5553 0 389693.38 159722.92 197040 150 5541
5554 0 389570 160108.03 196960 166 5331
5555 0 389342 160224.03 196800 183 5554
5556 0 389326 160284.03 196680 183 5555
5557 0 389422 160308.03 196560 -1 5556
5558 0 389606 160300.03 196480 -1 5557
5559 0 399489.34 149048.36 196640 200 4381
5560 0 399498.28 149016.22 196680 200 5559
5561 0 399507.34 148988.28 196720 200 5560
5562 0 399520.3 148964.44 196760 200 5561
5563 0 399508.72 149027.44 196800 200 5562
5564 0 399493.6 149092.44 196840 200 5563
5565 0 399506.44 149083.4 196880 200 5564
5566 0 399522.78 149093.44 196920 200 5565
5567 0 399537.53 149097.98 196960 200 5566
5568 0 399550.34 149098.6 197000 200 5567
5569 0 407684.75 143916.14 189960 81 4210
5570 0 407434.4 143399.53 189960 124 5569
5571 0 407418.78 143366.11 190000 124 5570
5572 0 407165.22 143214.7 190000 102 5571
5573 0 407254.06 142833.31 190000 32 5572
5574 0 407167.72 143049.69 190040 40 5573
5575 0 407086.62 143143.86 190080 102 5574
5576 0 406885.62 143212.06 190120 64 5575
5577 0 406640.03 143204.14 190160 60 5576
5578 0 406546.06 143250.61 190200 60 5577
5579 0 406333.25 143269.98 190240 80 5578
5580 0 406130.3 143264.84 190280 104 5579
5581 0 406096.53 143277.42 190320 104 5580
5582 0 406071.28 143229.17 190360 104 5581
5583 0 405509.56 142994.44 190360 80 5582
5584 0 405464.78 142936.42 190400 51 5583
5585 0 405285.9 142808.84 190400 51 5584
5586 0 405242.34 142780.67 190440 80 5585
5587 0 404894.06 142680.56 190480 120 5586
5588 0 404826.16 142660.33 190520 120 5587
5589 0 403821.4 142728.23 190520 172 5588
5590 0 403808.66 142742.47 190480 172 5589
5591 0 403776.3 142715.31 190440 172 5590
5592 0 403614.03 142817.75 190400 181 5591
5593 0 403596.78 142913.62 190360 181 5592
5594 0 403033.2 143052.38 190360 115 5593
5595 0 402800.9 143000.23 190360 96 5594
5596 0 402713.06 143054.52 190200 71 5595
5597 0 402696.78 143055.2 190120 71 5596
5598 0 402667.56 143086.61 190040 71 5597
5599 0 402593.1 143091.56 189960 60 5598
5600 0 402596.22 143095.05 189880 60 5599
5601 0 402521.38 143091.3 189800 60 5600
5602 0 402465.47 143084.73 189720 91 5601
5603 0 402301.2 143083.44 189640 91 5602
5604 0 402145.2 143083.61 189560 71 5603
5605 0 402085.25 143102.4 189480 71 5604
5606 0 402061.34 143038 189400 51 5605
5607 0 401965.53 143007.38 189320 51 5606
5608 0 401822.25 143111.88 189240 45 5607
5609 0 401788.97 143010.89 189160 45 5608
5610 0 401781.06 142939.42 189080 45 5609
5611 0 401809.22 142855.42 189000 75 5610
5612 0 401872.5 142867.02 188920 75 5611
5613 0 401856.72 142808.05 188840 71 5612
5614 0 401780.34 142767.22 188760 71 5613
5615 0 401742.7 142753.12 188720 71 5614
5616 0 401705.25 142742.34 188680 71 5615
5617 0 401640.8 142722.62 188600 71 5616
5618 0 401572.06 142706.08 188520 71 5617
5619 0 401463.1 142681.78 188440 45 5618
5620 0 401505.2 142672.27 188360 45 5619
5621 0 401448.8 142655.9 188240 45 5620
5622 0 401391.25 142657.9 188160 81 5621
5623 0 401157.9 142856.19 188120 81 5622
5624 0 401037.16 142835.36 188040 181 5623
5625 0 401057.62 142823.23 187960 181 5624
5626 0 401099.03 142776 187880 181 5625
5627 0 401117.1 142772.14 187760 140 5626
5628 0 401013.53 142790.89 187680 140 5627
5629 0 400927.84 142775.39 187600 140 5628
5630 0 400952.75 142800.72 187520 86 5629
5631 0 400940.22 142822.48 187360 86 5630
5632 0 400759.66 142859.47 187280 154 5631
5633 0 400538.06 142906.78 187160 135 5632
5634 0 400405 142947.66 187080 115 5633
5635 0 400434.75 142942.33 187000 115 5634
5636 0 400529.56 142982.84 186920 115 5635
5637 0 400624.56 143044.23 186840 166 5636
5638 0 400640.97 143123.84 186760 166 5637
5639 0 400629.22 143195.36 186680 124 5638
5640 0 400621.88 143179.58 186640 124 5639
5641 0 400194.75 142930.94 186600 45 5640
5642 0 400229.25 142927.06 186520 45 5641
5643 0 400306.25 142818.19 186440 45 5642
5644 0 400393.3 142747.25 186360 51 5643
5645 0 400429.53 142635.92 186280 51 5644
5646 0 400564.9 142539.16 186200 75 5645
5647 0 400629.16 142480.33 186160 75 5646
5648 0 400713.38 142421.44 186120 32 5647
5649 0 400778.03 142345.36 186080 32 5648
5650 0 400818.2 142273.52 186000 32 5649
5651 0 400881.56 142196.27 185920 32 5650
5652 0 400953.1 142119.9 185880 32 5651
5653 0 401035.4 142033.61 185840 40 5652
5654 0 401125.25 141920.48 185760 40 5653
5655 0 401217.72 141880.97 185720 32 5654
5656 0 401229.38 141842.67 185680 32 5655
5657 0 401277.97 141745.39 185640 32 5656
5658 0 401366.9 141702.97 185600 51 5657
5659 0 401501.34 141612.83 185560 51 5658
5660 0 401645 141511.3 185520 45 5659
5661 0 401704.47 141393.94 185480 45 5660
5662 0 401792.06 141373 185400 45 5661
5663 0 401788.6 141339.23 185320 45 5662
5664 0 401804.4 141246.03 185240 45 5663
5665 0 401877.25 141190.69 185160 45 5664
5666 0 401989.5 141125.1 185080 45 5665
5667 0 402084.94 141133.8 185120 45 5666
5668 0 402121.1 141139.72 185200 45 5667
5669 0 402101.6 141190.83 185280 45 5668
5670 0 402104.6 141223.3 185320 45 5669
5671 0 402109.2 141212.39 185360 45 5670
5672 0 402119.97 140988.92 185400 -1 5671
5673 0 402096.53 140943.39 185320 -1 5672
5674 0 402213 141039.14 185520 -1 5672
5675 0 402270.62 141102.48 185600 -1 5674
5676 0 402271.2 141141.34 185640 -1 5675
5677 0 401973.22 141336.47 185360 45 5671
5678 0 400253.56 142583.89 186280 51 5645
5679 0 400229.28 142547.25 186360 51 5678
5680 0 400398.6 143534.9 186600 81 5640
5681 0 400441.72 143547.23 186480 51 5680
5682 0 400421.38 143607.38 186360 51 5681
5683 0 400385.16 143663.06 186240 51 5682
5684 0 400381.34 143618.16 186120 51 5683
5685 0 400342.44 143569.38 186000 51 5684
5686 0 400341.44 143568.28 185880 51 5685
5687 0 400257.9 143594.64 185800 51 5686
5688 0 400157.56 143654.77 185720 32 5687
5689 0 400128.5 143728.95 185640 32 5688
5690 0 400020.44 143908.92 185640 75 5689
5691 0 399997.3 143902.81 185600 75 5690
5692 0 399893.34 143952.61 185520 75 5691
5693 0 399788.88 143912.4 185440 75 5692
5694 0 399676.9 143913.97 185360 75 5693
5695 0 399537.4 143930.53 185320 75 5694
5696 0 399400.9 143843.47 185200 75 5695
5697 0 399252.75 143827.48 185120 81 5696
5698 0 399201.56 143798.42 185040 81 5697
5699 0 399097.84 143835.78 184960 91 5698
5700 0 398889.94 143856.14 184880 98 5699
5701 0 398841.72 143838.67 184840 98 5700
5702 0 398629.8 143982.66 184840 128 5701
5703 0 398201.75 144111.44 184840 160 5702
5704 0 398101.7 144273.75 184800 160 5703
5705 0 398308.9 144206.12 184720 160 5704
5706 0 398471.97 144164.02 184640 160 5705
5707 0 398586.28 144038.4 184560 160 5706
5708 0 398525.9 143991.53 184440 160 5707
5709 0 398548.47 143918.42 184320 160 5708
5710 0 398605.75 143784.16 184240 107 5709
5711 0 398592.56 143717.42 184200 96 5710
5712 0 398621.62 143546.48 184080 96 5711
5713 0 398004.66 143801.47 184200 75 5711
5714 0 397893.53 143614.77 184080 75 5713
5715 0 397836.75 143500.92 184000 75 5714
5716 0 397780.2 143375.77 183920 60 5715
5717 0 397797.22 143323.78 183880 60 5716
5718 0 397773.72 143283.53 183800 60 5717
5719 0 397749.28 143235.12 183760 60 5718
5720 0 397692.22 143124.98 183680 40 5719
5721 0 397634.03 143131.47 183600 40 5720
5722 0 397589.06 143212.52 183520 45 5721
5723 0 397469.1 143204.5 183520 45 5722
5724 0 397412.97 143339.5 183480 45 5723
5725 0 397407.7 143331.69 183400 45 5724
5726 0 397358.78 143342.9 183360 45 5725
5727 0 397154.7 143394.95 183360 -1 5726
5728 0 397146.2 143530.83 183320 -1 5727
5729 0 397152.16 143540.55 183280 -1 5728
5730 0 397139.78 143383.73 183400 -1 5727
5731 0 397732.56 143190.98 183440 45 5722
5732 0 397743.62 143163.64 183400 45 5731
5733 0 397890 143058.64 183320 40 5732
5734 0 397804.75 142990.55 183280 45 5733
5735 0 397844.44 142771.36 183240 -1 5734
5736 0 397888.72 142710.55 183280 -1 5735
5737 0 397989.9 142694.64 183320 -1 5736
5738 0 398031.34 142674.64 183360 -1 5737
5739 0 398095.66 142631.6 183400 -1 5738
5740 0 399032.5 143570.38 184320 60 5709
5741 0 402521.34 143107.64 190440 32 5595
5742 0 402429.47 143093.48 190480 32 5741
5743 0 402405.12 142994.8 190520 32 5742
5744 0 402369.94 142960.7 190560 51 5743
5745 0 402289.66 143006.3 190600 51 5744
5746 0 402220.16 143138.72 190680 60 5745
5747 0 402103.5 143232.62 190720 60 5746
5748 0 401927.47 143364.56 190720 51 5747
5749 0 401784.1 143330.73 190680 51 5748
5750 0 401725 143308.38 190640 51 5749
5751 0 401590.16 143334.36 190560 -1 5750
5752 0 401525.28 143322.53 190520 -1 5751
5753 0 403618.72 142943.39 190320 181 5593
5754 0 403641.5 142980.62 190280 181 5753
5755 0 403681.62 143010.98 190240 181 5754
5756 0 403708.06 143046.83 190200 181 5755
5757 0 403735.6 143080.94 190160 172 5756
5758 0 403743.16 143082.02 190120 172 5757
5759 0 403752.5 143072.83 190080 172 5758
5760 0 403426.75 143099.08 190080 172 5759
5761 0 403325.8 143083.66 190040 115 5760
5762 0 403341.16 143046.17 190000 115 5761
5763 0 403329.78 143074.53 189960 115 5762
5764 0 403413.9 143050.77 189920 -1 5763
5765 0 403425.38 143081.92 189880 -1 5764
5766 0 403831.16 142718.95 190560 172 5589
5767 0 403714.47 142794.14 190600 181 5766
5768 0 403561.06 142874.12 190640 181 5767
5769 0 403536.12 142803.64 190680 181 5768
5770 0 403546.8 142818.31 190720 181 5769
5771 0 404529.44 142717.92 190600 163 5587
5772 0 404518.8 142735.19 190560 163 5771
5773 0 404531.84 142760.27 190640 163 5771
5774 0 404531.62 142794.3 190680 163 5773
5775 0 404527.03 142828.69 190720 81 5774
5776 0 407247.7 142685.72 189960 32 5573
5777 0 407224.72 142516.53 189880 51 5776
5778 0 407356.38 142488.83 189800 51 5777
5779 0 407360.88 142473.78 189760 -1 5778
5780 0 407062 142275.1 189920 75 5777
5781 0 406915.44 141967.72 189960 45 5780
5782 0 406810.53 141895.05 190000 45 5781
5783 0 406663.28 141800.16 190080 45 5782
5784 0 406530.53 141692.78 190120 51 5783
5785 0 406486.38 141552.3 190200 51 5784
5786 0 406430.78 141367.81 190240 45 5785
5787 0 406410.34 141088.12 190280 45 5786
5788 0 406362.75 140755.72 190240 40 5787
5789 0 406730.25 140724.11 190200 45 5788
5790 0 406907.75 140567.42 190160 32 5789
5791 0 406934.12 140548.77 190120 32 5790
5792 0 406990.03 140292.77 190120 40 5791
5793 0 407015.7 140267.52 190160 32 5792
5794 0 407066.12 140212 190200 32 5793
5795 0 407058.2 140175 190240 32 5794
5796 0 407039.16 140059.86 190320 51 5795
5797 0 407023.8 139900.02 190400 51 5796
5798 0 407018.5 139787.58 190480 60 5797
5799 0 406974.4 139695.64 190560 60 5798
5800 0 406968.2 139622.19 190640 51 5799
5801 0 406927.62 139565.02 190720 51 5800
5802 0 406895.1 139528.89 190800 51 5801
5803 0 406854.6 139479.14 190840 40 5802
5804 0 406694.62 139315.2 190840 40 5803
5805 0 406560.03 139051.25 190880 32 5804
5806 0 406448.03 138959.23 190880 32 5805
5807 0 406111.94 139083.3 190880 40 5806
5808 0 406011.16 139157.12 190800 40 5807
5809 0 405964.5 139178.5 190760 40 5808
5810 0 405931.2 139303.45 190720 40 5809
5811 0 405687.03 139427.81 190720 -1 5810
5812 0 405566.97 139451.84 190720 -1 5811
5813 0 405487.1 139474.19 190760 -1 5812
5814 0 406480.06 138827.22 190880 32 5806
5815 0 406502.66 138743.34 190840 32 5814
5816 0 406543.1 138709.1 190800 32 5815
5817 0 406588.47 138702.69 190760 32 5816
5818 0 406591.75 138681.48 190720 32 5817
5819 0 406592.22 138729.86 190640 32 5818
5820 0 406610.06 138735.62 190560 -1 5819
5821 0 406617.66 138720.89 190520 -1 5820
5822 0 406650.25 138711.33 190480 -1 5821
5823 0 406756.3 138718.17 190440 -1 5822
5824 0 406836.44 138790.28 190440 -1 5823
5825 0 406812.16 138832.28 190400 -1 5824
5826 0 406794.6 138850.92 190360 -1 5825
5827 0 406786.84 138855.45 190320 -1 5826
5828 0 406757.75 138887.77 190240 -1 5827
5829 0 406731.44 138960.06 190160 -1 5828
5830 0 406747.3 139020.39 190080 -1 5829
5831 0 406742.3 139095.62 190000 -1 5830
5832 0 406730.72 139103.75 189960 -1 5831
5833 0 407526.22 140564.77 190120 51 5791
5834 0 407818.25 140568.77 190120 45 5833
5835 0 407934.28 140628.75 190120 45 5834
5836 0 407907.56 140639.9 190160 45 5835
5837 0 406762.22 140764.78 190120 40 5789
5838 0 406851.28 140932.33 190080 40 5837
5839 0 406908.28 140955.38 190040 40 5838
5840 0 406918.44 140983.3 190000 40 5839
5841 0 406925.5 140978.62 189920 32 5840
5842 0 406923.25 140976.73 189840 32 5841
5843 0 406901.34 141040.11 189760 32 5842
5844 0 406922.78 141058.45 189680 32 5843
5845 0 406966.3 141096.69 189600 40 5844
5846 0 407081.94 141069.34 189520 40 5845
5847 0 407162.7 140971.66 189440 51 5846
5848 0 407190.03 140951.5 189360 51 5847
5849 0 407217.84 140885.78 189280 51 5848
5850 0 407294.9 140899 189200 40 5849
5851 0 407447 140887.23 189160 40 5850
5852 0 407531.28 140777.19 189120 51 5851
5853 0 407794.16 140669.39 189080 40 5852
5854 0 407894.12 140541.39 189080 40 5853
5855 0 407865.8 140543.64 189040 40 5854
5856 0 407398.44 140745.36 189000 40 5852
5857 0 407358.7 140780.08 188920 40 5856
5858 0 407318.7 140804.67 188880 40 5857
5859 0 407245.84 140877.3 188840 40 5858
5860 0 407187.25 140903.28 188800 40 5859
5861 0 407190.2 140906.17 188720 -1 5860
5862 0 407174.78 140877.02 188640 -1 5861
5863 0 407170.44 140767.1 189240 51 5849
5864 0 407182.8 140707.14 189200 51 5863
5865 0 407151.06 140659.28 189160 40 5864
5866 0 406959.22 140541.34 189120 -1 5865
5867 0 406965.75 140503.64 189040 -1 5866
5868 0 405990.44 140716.17 190200 40 5788
5869 0 405854.44 140659.75 190280 -1 5868
5870 0 405667.06 140584.92 190320 -1 5869
5871 0 405590.28 140587.02 190400 -1 5870
5872 0 405455.2 140657 190440 -1 5871
5873 0 405265.66 140555.34 190440 -1 5872
5874 0 405192.66 140568.45 190360 -1 5873
5875 0 405086.9 140612.86 190320 -1 5874
5876 0 405054.5 140651.81 190280 -1 5875
5877 0 405042.66 140692.22 190200 -1 5876
5878 0 406522.34 141492.22 190280 51 5785
5879 0 406583.44 141527.4 190360 51 5878
5880 0 406656.62 141546.4 190440 51 5879
5881 0 406683.22 141570.94 190480 51 5880
5882 0 408216.28 144288.52 189800 -1 4206
5883 0 408547.75 143338.3 188520 136 4174
5884 0 407805.62 143421.48 188520 86 5883
5885 0 407466.75 143481.98 188520 91 5884
5886 0 407451.12 143469.23 188480 91 5885
5887 0 407417.78 143453.92 188440 51 5886
5888 0 407346.78 143454.17 188400 51 5887
5889 0 407295.8 143410.06 188360 51 5888
5890 0 407249.94 143385.52 188320 51 5889
5891 0 407198.6 143341.44 188280 51 5890
5892 0 407194.16 143327.75 188240 51 5891
5893 0 407179.62 143319.06 188200 51 5892
5894 0 407146.47 143314.84 188160 51 5893
5895 0 407115.72 143328.97 188120 51 5894
5896 0 407092.9 143328.19 188080 51 5895
5897 0 407075.88 143314.66 188040 51 5896
5898 0 407069.22 143316.06 188000 51 5897
5899 0 407078.88 143306.28 187960 51 5898
5900 0 407093.84 143270.08 187920 51 5899
5901 0 407083.72 143252.92 187880 51 5900
5902 0 407093.16 143235.92 187840 51 5901
5903 0 407045.78 143225.56 187800 51 5902
5904 0 407029.53 143196.62 187760 51 5903
5905 0 407002.47 143181.27 187720 51 5904
5906 0 407034.06 143174.92 187680 51 5905
5907 0 407082.47 143149.2 187640 51 5906
5908 0 407098.4 143113.47 187600 51 5907
5909 0 407105.72 143082.03 187560 32 5908
5910 0 407067.47 143058.88 187520 32 5909
5911 0 407071.38 143041.39 187480 32 5910
5912 0 407052.56 143022.84 187440 32 5911
5913 0 407041.94 142987.78 187400 32 5912
5914 0 407050.16 142984.19 187360 32 5913
5915 0 407050.62 142989.86 187320 51 5914
5916 0 407037.62 142981.2 187280 51 5915
5917 0 407025.88 142969.72 187240 51 5916
5918 0 407011.2 142938.9 187200 51 5917
5919 0 406979.9 142968.2 187160 51 5918
5920 0 406957.3 142956.83 187120 51 5919
5921 0 406955.34 142947.98 187080 51 5920
5922 0 406917.53 142921.53 187040 71 5921
5923 0 406915.97 142950.02 187000 71 5922
5924 0 406916.28 142910.8 186960 71 5923
5925 0 406926.94 142912.12 186920 71 5924
5926 0 406924.84 142944.3 186880 71 5925
5927 0 406928.8 142966.9 186840 71 5926
5928 0 406927.44 142987.55 186800 71 5927
5929 0 406930.2 143002.33 186760 32 5928
5930 0 406910.66 143014.56 186720 32 5929
5931 0 406898.66 143023.58 186680 32 5930
5932 0 406830.12 142924.17 186680 32 5931
5933 0 406741.4 142875.17 186640 32 5932
5934 0 406577.8 142848.22 186600 60 5933
5935 0 406497.25 142827.1 186560 60 5934
5936 0 406439.6 142818.14 186520 60 5935
5937 0 407011.9 143094.92 186680 32 5931
5938 0 407036.47 143119.48 186640 32 5937
5939 0 407061.8 143139.61 186600 32 5938
5940 0 407114.5 143140.25 186560 32 5939
5941 0 407142.25 143135.64 186520 -1 5940
5942 0 407128.88 143115.06 186480 32 5941
5943 0 407218.12 143047.73 186440 -1 5942
5944 0 407220.06 143057.25 186400 -1 5943
5945 0 407030.22 143202.78 186440 -1 5943
5946 0 406918.25 143203.27 186440 32 5945
5947 0 406887.94 143188.75 186400 32 5946
5948 0 406894.78 143175.39 186360 32 5947
5949 0 406977.94 142929.25 186760 71 5929
5950 0 407173.53 142870.34 186760 71 5949
5951 0 407219.5 142752.64 186760 71 5950
5952 0 407291.75 142712.5 186720 71 5951
5953 0 407335.8 142714.97 186680 -1 5952
5954 0 407362.47 142666.52 186640 -1 5953
5955 0 407398.22 142683.89 186600 -1 5954
5956 0 407422.16 142653.84 186560 -1 5955
5957 0 443868.5 131868.69 175680 75 3623
5958 0 443778.72 131989.34 175640 75 5957
5959 0 443731.8 132165.2 175600 75 5958
5960 0 443711.3 132175.22 175560 75 5959
5961 0 443684.06 132219.19 175520 60 5960
5962 0 443676.16 132248.75 175480 60 5961
5963 0 443598.56 132410.23 175440 60 5962
5964 0 443582.62 132630.28 175440 60 5963
5965 0 443670.6 132734.31 175440 60 5964
5966 0 443666.88 132624.3 175520 60 5965
5967 0 443762.47 132752.14 175560 -1 5966
5968 0 443972.06 132948.16 175600 -1 5967
5969 0 444244.03 133180.22 175600 -1 5968
5970 0 444212.06 133432.23 175600 -1 5969
5971 0 444231.75 133538.05 175640 -1 5970
5972 0 444227.88 133685.08 175680 -1 5971
5973 0 444279.38 133877.56 175720 -1 5972
5974 0 444343.7 134134.14 175760 -1 5973
5975 0 444357.44 134141.28 175800 -1 5974
5976 0 445015.44 134929.1 175840 -1 5975
5977 0 445149.4 135133.05 175920 -1 5976
5978 0 445135.6 135228.34 176000 -1 5977
5979 0 445167.9 135377.56 176080 -1 5978
5980 0 445166.34 135431.86 176160 -1 5979
5981 0 445133.4 135605.72 176200 -1 5980
5982 0 445144.38 135701.39 176240 -1 5981
5983 0 445141.66 135759.5 176320 -1 5982
5984 0 445156.22 135989.45 176360 -1 5983
5985 0 445227.5 136127.5 176400 -1 5984
5986 0 445226.5 136159.69 176440 80 5985
5987 0 445366.56 136140.38 176480 80 5986
5988 0 445372.84 136137.6 176520 80 5987
5989 0 445430.38 136106.42 176600 80 5988
5990 0 445475.7 136088.89 176640 80 5989
5991 0 445438.75 136090.45 176720 80 5990
5992 0 445490.66 136349.3 176760 80 5991
5993 0 445529.28 136470.22 176840 91 5992
5994 0 445546.34 136596.53 176920 40 5993
5995 0 445451.78 136789.33 176960 51 5994
5996 0 445445.38 136896.3 176920 51 5995
5997 0 445377.84 137019.19 176880 51 5996
5998 0 445109.34 137128.31 176920 80 5997
5999 0 445408.03 137213.58 176960 60 5998
6000 0 445481.7 137326.25 177000 60 5999
6001 0 445501.34 137616.1 177040 51 6000
6002 0 445541.8 137902.36 177000 80 6001
6003 0 445437.94 138290.5 177000 75 6002
6004 0 445436.62 138418.28 176960 51 6003
6005 0 445421.2 138456.52 177040 51 6004
6006 0 445501.53 138708.34 177080 51 6005
6007 0 445446.28 138864.81 177120 51 6006
6008 0 445312.6 138998.4 177160 51 6007
6009 0 445283.78 139053.25 177200 51 6008
6010 0 445227.6 139132.05 177280 51 6009
6011 0 445277.75 139220.95 177360 80 6010
6012 0 445266.22 139349.2 177480 40 6011
6013 0 445258.06 139522.14 177520 40 6012
6014 0 445315.97 139713.33 177560 60 6013
6015 0 445371.75 139823.4 177600 40 6014
6016 0 445370 140034.5 177640 40 6015
6017 0 445489.22 140178.81 177640 71 6016
6018 0 445419.3 140268.38 177680 71 6017
6019 0 445387.75 140300.72 177720 71 6018
6020 0 445371.06 140397.94 177760 60 6019
6021 0 445335.94 140449.1 177840 60 6020
6022 0 445304.1 140485.44 177960 60 6021
6023 0 445286.38 140522.42 178040 32 6022
6024 0 445320.88 140627.92 178120 32 6023
6025 0 445388.34 140806.62 178160 51 6024
6026 0 445300.34 141254.86 178160 60 6025
6027 0 445272.34 141575.03 178160 51 6026
6028 0 445294.94 141633.31 178200 51 6027
6029 0 445399.25 141646.31 178280 51 6028
6030 0 445368.5 141789.33 178400 75 6029
6031 0 445285.62 141882.72 178480 75 6030
6032 0 445304.6 141980.83 178560 75 6031
6033 0 445319.22 142049.89 178680 75 6032
6034 0 445266 142069.14 178760 75 6033
6035 0 445279.78 142183.83 178840 75 6034
6036 0 445236 142320.58 178920 75 6035
6037 0 445068.66 142349.16 179000 -1 6036
6038 0 444949.2 142344.67 179040 51 6037
6039 0 444681.5 142581.17 179040 51 6038
6040 0 444544.34 142716.06 179080 40 6039
6041 0 444329.34 142966.53 179160 107 6040
6042 0 444218.6 143026.62 179240 120 6041
6043 0 444164.94 143162.27 179320 140 6042
6044 0 444177.6 143182.2 179360 140 6043
6045 0 443601.3 143366.03 179360 137 6044
6046 0 443484.2 143425.38 179480 137 6045
6047 0 443528.94 143454.28 179600 164 6046
6048 0 443529.7 143502.92 179720 164 6047
6049 0 443353.94 143565 179560 164 6046
6050 0 443085.62 143712.75 179640 200 6049
6051 0 442994.72 143742.78 179720 200 6050
6052 0 442949.3 143759.62 179760 200 6051
6053 0 442854.4 143858.53 179840 163 6052
6054 0 442769.4 144039.77 179920 137 6053
6055 0 442539.1 144190.28 180000 60 6054
6056 0 442575.3 144366.45 180160 102 6055
6057 0 442548.84 144388.42 180200 102 6056
6058 0 442522.12 144407.7 180240 102 6057
6059 0 442554 144483.33 180280 98 6058
6060 0 442617.8 144633.78 180360 98 6059
6061 0 442622.66 144668.67 180440 148 6060
6062 0 442624.94 144685.6 180480 148 6061
6063 0 442621.3 144762.64 180600 148 6062
6064 0 442600.97 144846.53 180720 108 6063
6065 0 442584.16 144993.33 180840 91 6064
6066 0 442569.3 145065.61 180920 91 6065
6067 0 442564.3 145130.95 181040 91 6066
6068 0 442589.34 145161.61 181160 91 6067
6069 0 442530.06 145218.22 181240 91 6068
6070 0 442307.2 145364.23 181320 -1 6069
6071 0 442172.97 145533.39 181360 -1 6070
6072 0 442154.34 145559.81 181400 -1 6071
6073 0 442129.47 145592.67 181440 -1 6072
6074 0 442161.7 145552.97 181520 -1 6073
6075 0 442236.44 145521.16 181560 -1 6074
6076 0 442280.16 145607.62 181600 -1 6075
6077 0 442342.25 145672.44 181640 -1 6076
6078 0 442363.06 145689.56 181680 -1 6077
6079 0 442330.47 145745.6 181720 -1 6078
6080 0 442296.56 145780.47 181760 -1 6079
6081 0 442293.94 145758.48 181800 -1 6080
6082 0 442278.3 145781.55 181880 -1 6081
6083 0 442286.6 145872.64 182000 -1 6082
6084 0 442168.75 145661.62 182080 -1 6083
6085 0 442129.66 145632.78 182160 -1 6084
6086 0 442111.56 145664.34 182240 -1 6085
6087 0 442075.16 145707.47 182360 -1 6086
6088 0 442084.9 145674.03 182440 -1 6087
6089 0 442086.97 145633.17 182520 -1 6088
6090 0 442132.5 145470.67 182600 -1 6089
6091 0 442203.8 145364.12 182640 -1 6090
6092 0 442204.3 145283.88 182680 -1 6091
6093 0 442257.78 145224.97 182720 -1 6092
6094 0 442314.62 145129.86 182760 -1 6093
6095 0 442362.22 145064.98 182840 -1 6094
6096 0 442392.3 144987.12 182920 -1 6095
6097 0 442415.1 144933.75 182960 -1 6096
6098 0 442360.2 144935.64 183000 -1 6097
6099 0 442264.94 144949.33 183040 -1 6098
6100 0 442170.8 144898.67 183080 -1 6099
6101 0 442140.75 144861.61 183120 -1 6100
6102 0 442132.84 144829.84 183160 -1 6101
6103 0 442060.9 144781.64 183240 -1 6102
6104 0 441993.28 144753.67 183320 -1 6103
6105 0 441936.75 144765.95 183400 -1 6104
6106 0 441902.28 144748.7 183440 -1 6105
6107 0 441833.34 144729.72 183480 -1 6106
6108 0 441818.53 144721.1 183520 -1 6107
6109 0 441834.2 144791.64 183600 -1 6108
6110 0 441796.88 144769.61 183640 -1 6109
6111 0 441746.2 144750.84 183720 -1 6110
6112 0 441724.66 144794.33 183760 -1 6111
6113 0 441709.16 144843.45 183800 -1 6112
6114 0 441785.44 145560.69 181440 -1 6073
6115 0 441646.53 145561.25 181480 -1 6114
6116 0 441425.53 145608.86 181520 -1 6115
6117 0 441456.03 145651.61 181600 -1 6116
6118 0 443229.84 144745.84 180360 134 6060
6119 0 443268.78 144853.8 180480 157 6118
6120 0 443253.28 144898.47 180600 157 6119
6121 0 443260.22 145046.53 180640 150 6120
6122 0 443197.72 145123.34 180680 139 6121
6123 0 443240.44 145101.17 180760 150 6122
6124 0 443329.78 145080.52 180880 150 6123
6125 0 443386.03 145157.12 180960 150 6124
6126 0 443440.38 145215.28 181040 150 6125
6127 0 443433.1 145277.22 181120 150 6126
6128 0 443431.88 145296.3 181200 -1 6127
6129 0 442685.62 145526.95 180680 80 6122
6130 0 442600.12 145546.39 180640 40 6129
6131 0 442488.5 145573.89 180600 40 6130
6132 0 442318.56 145604.44 180560 51 6131
6133 0 442240.03 145580.86 180480 51 6132
6134 0 442146.47 145573.72 180400 51 6133
6135 0 442123.22 145584.75 180320 51 6134
6136 0 442220.7 144084.44 180240 80 6058
6137 0 442163.03 144052.81 180320 80 6136
6138 0 442046.38 143949.34 180400 90 6137
6139 0 441958.22 143889.14 180440 90 6138
6140 0 441662.2 143769.16 180440 32 6139
6141 0 441438.16 143697.17 180440 32 6140
6142 0 441450.53 143665.44 180400 40 6141
6143 0 441413.97 143629.94 180360 40 6142
6144 0 441362.97 143592.66 180320 40 6143
6145 0 441062.97 143584.6 180320 40 6144
6146 0 440977.97 143526.1 180360 40 6145
6147 0 440922.62 143421.5 180400 40 6146
6148 0 440838.1 143333.2 180440 40 6147
6149 0 440798.1 143333.42 180480 40 6148
6150 0 440760.88 143361.16 180560 32 6149
6151 0 440832.34 143333.36 180600 32 6150
6152 0 440808.88 143366.36 180680 32 6151
6153 0 440621.3 143312.69 180720 40 6152
6154 0 440842.88 143423.23 180800 32 6152
6155 0 440827.47 143449.38 180840 32 6154
6156 0 440801.3 143472.77 180880 32 6155
6157 0 440804.94 143490.12 180920 32 6156
6158 0 440798.22 143521.38 180960 32 6157
6159 0 440785.03 143564.72 181000 32 6158
6160 0 440780.94 143571.78 181040 32 6159
6161 0 440751.78 143557.08 181080 -1 6160
6162 0 440628.2 143506.11 181120 -1 6161
6163 0 440531.44 143436.34 181080 -1 6162
6164 0 440482.75 143404.98 181000 -1 6163
6165 0 440521.75 143378.44 180920 -1 6164
6166 0 444180.84 143180.55 179440 140 6044
6167 0 444134.56 143201.19 179520 140 6166
6168 0 443993.6 143288.72 179640 120 6167
6169 0 444505.28 137156.25 176920 64 5998
6170 0 444357.12 137290.28 176840 80 6169
6171 0 444169.1 137334.34 176840 32 6170
6172 0 443901.1 137378.44 176840 60 6171
6173 0 443917.97 137413.22 176920 60 6172
6174 0 443780.38 137505.02 176960 60 6173
6175 0 443713.88 137590.56 177000 60 6174
6176 0 444375.62 137321.8 176800 80 6170
6177 0 444270.47 137546.33 176720 80 6176
6178 0 444794.97 130605.58 175960 163 3609
6179 0 444268.28 130488.65 175960 81 6178
6180 0 444079.03 130437.73 176000 64 6179
6181 0 443909.28 130408.18 176040 40 6180
6182 0 443868.4 130384.42 176080 40 6181
6183 0 443780.28 130408.914 176120 40 6182
6184 0 443685.75 130386.78 176160 60 6183
6185 0 443604.34 130306.18 176200 60 6184
6186 0 443514.9 130307.63 176240 60 6185
6187 0 443411.25 130172.96 176280 51 6186
6188 0 443291.28 130080.766 176320 80 6187
6189 0 443255.88 130053.375 176360 80 6188
6190 0 443212.4 130018.55 176400 80 6189
6191 0 443105.28 129923.47 176440 80 6190
6192 0 443069.44 129786.14 176480 32 6191
6193 0 442927.38 129810.336 176520 32 6192
6194 0 442681.22 129872.6 176560 64 6193
6195 0 442799.38 129678.766 176600 64 6194
6196 0 442641.2 129499.21 176640 51 6195
6197 0 442271 129969.77 176680 -1 6196
6198 0 442380.47 129223.65 176720 40 6197
6199 0 442189.88 129069.12 176760 64 6198
6200 0 442197.3 129022.45 176800 64 6199
6201 0 442149.7 129026.36 176840 64 6200
6202 0 442178.9 129019.65 176880 64 6201
6203 0 442071.28 128975.84 176920 64 6202
6204 0 442048.8 128971.86 176960 64 6203
6205 0 442040.03 128965.45 177000 64 6204
6206 0 441970.7 128931.67 177040 64 6205
6207 0 441926.3 128912.26 177080 64 6206
6208 0 441880.56 128947.016 177120 64 6207
6209 0 441888.28 128944.1 177160 64 6208
6210 0 441854.03 128953.27 177200 64 6209
6211 0 441772.44 128890.18 177240 64 6210
6212 0 441703.16 128882.2 177280 64 6211
6213 0 441655.3 128849.375 177320 64 6212
6214 0 441633.72 128822.4 177360 64 6213
6215 0 441600.9 128816.66 177400 -1 6214
6216 0 441563.88 128722.055 177440 -1 6215
6217 0 441521.78 128753.23 177480 -1 6216
6218 0 441507.3 128700.52 177520 -1 6217
6219 0 441412.62 128566.27 177560 -1 6218
6220 0 441349.62 128531.84 177600 -1 6219
6221 0 441293 128476.07 177640 -1 6220
6222 0 441179.9 128450.586 177680 32 6221
6223 0 441126.84 128443.04 177720 32 6222
6224 0 441006.3 128327.97 177760 32 6223
6225 0 440875.03 128338.25 177800 32 6224
6226 0 440826.9 128314.336 177840 32 6225
6227 0 440803.97 128284.72 177880 32 6226
6228 0 440747.47 128279.266 177920 32 6227
6229 0 440636.16 128180.34 177960 75 6228
6230 0 440520 128079.766 178000 75 6229
6231 0 440418.53 127961.24 178040 148 6230
6232 0 440324.3 127949.89 178080 148 6231
6233 0 440251.28 127944.23 178120 148 6232
6234 0 440164.53 127934.695 178160 186 6233
6235 0 440056 127953.51 178200 186 6234
6236 0 440067.5 127976.34 178240 186 6235
6237 0 440077.84 128009.09 178280 186 6236
6238 0 439152.06 127734.91 178280 80 6237
6239 0 439011.38 127760.61 178200 81 6238
6240 0 439659.2 127657.4 178200 120 6239
6241 0 438372.66 127917.85 178200 75 6239
6242 0 438418.72 127954.17 178160 75 6241
6243 0 438638.25 127959.22 178120 122 6242
6244 0 438639.4 127910.63 178080 122 6243
6245 0 438714.7 127903.89 178280 122 6238
6246 0 438230.1 127914.875 178280 81 6245
6247 0 438058.53 127778.164 178320 64 6246
6248 0 437960.66 127821.08 178360 64 6247
6249 0 437927.62 127721.625 178400 64 6248
6250 0 437836.06 127698.51 178440 64 6249
6251 0 437744.7 127672.27 178480 81 6250
6252 0 437663.8 127642.28 178520 81 6251
6253 0 437572.6 127684.27 178560 81 6252
6254 0 437562.12 127669.85 178600 51 6253
6255 0 437432.84 127680.85 178640 51 6254
6256 0 437303.56 127812.31 178680 75 6255
6257 0 437204.72 127834.02 178720 75 6256
6258 0 437054.44 127849.1 178760 120 6257
6259 0 436923.3 127882.484 178800 120 6258
6260 0 436134.6 127917.195 178800 168 6259
6261 0 436102.53 127936.016 178840 108 6260
6262 0 436056.1 127974.26 178880 108 6261
6263 0 436037.78 127983.33 178920 108 6262
6264 0 436010 128086.016 179000 108 6263
6265 0 435986.34 128152.74 179040 156 6264
6266 0 435945.44 128101.43 179080 156 6265
6267 0 435896.3 128046.28 179120 156 6266
6268 0 435847 127997.17 179160 156 6267
6269 0 435790.34 127960.586 179200 156 6268
6270 0 435745.38 127918.195 179240 156 6269
6271 0 435707.88 127862.47 179280 156 6270
6272 0 435707.38 127872.59 179320 115 6271
6273 0 435683.53 127891.98 179360 115 6272
6274 0 435667.84 127906.016 179400 115 6273
6275 0 435658.75 127911.22 179440 115 6274
6276 0 435471.5 127782.02 179480 122 6275
6277 0 435422.38 128027.19 179480 122 6276
6278 0 434842.38 127884.164 179480 75 6277
6279 0 434678.56 127840.56 179520 60 6278
6280 0 434627.38 127807.4 179560 60 6279
6281 0 434449.12 127735.055 179600 51 6280
6282 0 434416.1 127614.19 179640 51 6281
6283 0 434236.6 127546.18 179680 80 6282
6284 0 434215.03 127498.18 179720 80 6283
6285 0 434107.84 127413.89 179760 60 6284
6286 0 433937.03 127318.28 179800 60 6285
6287 0 433807.97 127201.016 179840 81 6286
6288 0 433739.7 127148.83 179880 81 6287
6289 0 433692.47 127097.85 179920 80 6288
6290 0 433650.03 127055.66 179960 80 6289
6291 0 433595.2 127013.81 180000 80 6290
6292 0 433532.12 126982.195 180040 96 6291
6293 0 433387 126908.86 180080 96 6292
6294 0 433350.72 126946.59 180120 96 6293
6295 0 433235.47 126861.96 180160 75 6294
6296 0 433100.47 126825.11 180200 75 6295
6297 0 432942.25 126656.77 180240 86 6296
6298 0 432724.5 126523.57 180280 75 6297
6299 0 432586.12 126364.695 180320 71 6298
6300 0 431935.22 126120.22 180320 150 6299
6301 0 431901.47 126151.19 180360 150 6300
6302 0 431888.1 126120.9 180400 150 6301
6303 0 431873.94 126114.29 180440 150 6302
6304 0 431830.56 126139.2 180480 150 6303
6305 0 431814.2 126126.57 180520 150 6304
6306 0 431730.97 126113.266 180560 183 6305
6307 0 431664.06 126123.52 180600 183 6306
6308 0 431607.1 126133.64 180640 183 6307
6309 0 431521.38 126140.38 180680 183 6308
6310 0 431440.62 126150.3 180720 183 6309
6311 0 431416.28 126192.375 180760 183 6310
6312 0 431403.44 126237.99 180800 183 6311
6313 0 431373.62 126272.49 180840 202 6312
6314 0 431361.28 126297.46 180880 202 6313
6315 0 431374.94 126221.46 180920 202 6314
6316 0 431378.25 126159.086 180960 202 6315
6317 0 431330.66 126227.94 181000 202 6316
6318 0 431287.5 126286.3 181040 202 6317
6319 0 430933.2 126296.96 181080 217 6318
6320 0 430878.22 126352.12 181120 217 6319
6321 0 430832.28 126372.086 181160 217 6320
6322 0 430692.72 126523.57 181200 -1 6321
6323 0 430781.9 126828.25 181240 -1 6322
6324 0 430460.38 126467.3 181280 -1 6323
6325 0 430470.8 126468.99 181320 -1 6324
6326 0 430417.2 126463.055 181360 -1 6325
6327 0 430344.6 126418 181400 -1 6326
6328 0 430295.88 126377.79 181440 -1 6327
6329 0 430272.1 126373.15 181480 -1 6328
6330 0 431001.8 126211.68 180600 217 6307
6331 0 430116.62 126404.17 180640 60 6330
6332 0 429713.12 126274.41 180640 81 6331
6333 0 429296.94 126090.47 180640 75 6332
6334 0 429076.9 126170.46 180640 51 6333
6335 0 428804.16 126100.6 180560 60 6334
6336 0 428732.4 126123.31 180520 60 6335
6337 0 428474.22 126260.71 180480 60 6336
6338 0 428308.2 126253.68 180440 60 6337
6339 0 428015.94 126077.72 180440 -1 6338
6340 0 427687.84 126061.74 180440 -1 6339
6341 0 427415.8 126117.76 180440 -1 6340
6342 0 427382.5 126152.984 180480 -1 6341
6343 0 427368.16 126207.82 180520 -1 6342
6344 0 427325.56 126257.15 180600 -1 6343
6345 0 427288.9 126321.305 180680 -1 6344
6346 0 427273.1 126400.51 180760 -1 6345
6347 0 427213.03 126541.266 180840 -1 6346
6348 0 427099.84 126537.836 180880 -1 6347
6349 0 427044.6 126485.164 180920 -1 6348
6350 0 427047.34 126498.04 180960 -1 6349
6351 0 428020.28 126115.59 180520 -1 6339
6352 0 428031.72 126132.1 180560 -1 6351
6353 0 440103.75 128033.664 178320 186 6237
6354 0 439773.2 127848.234 178320 163 6353
6355 0 439704.34 127870.17 178360 120 6354
6356 0 440407.28 128091.9 178360 148 6355
6357 0 440412.4 127910.06 178400 148 6356
6358 0 440391.3 127969.46 178440 148 6357
6359 0 440441.88 127982.64 178480 148 6358
6360 0 440535.56 127922.78 178520 -1 6359
6361 0 440573.1 127849.35 178560 -1 6360
6362 0 440567.9 127886.47 178600 -1 6361
6363 0 439968.25 127996.92 178520 163 6360
6364 0 439890.53 127979.23 178560 163 6363
6365 0 439969.88 127917.54 178600 163 6364
6366 0 440496.38 128005.34 177840 75 6226
6367 0 440036.06 127568.12 177840 186 6366
6368 0 440076.84 127600.54 177800 186 6367
6369 0 440161.38 127506.11 177760 -1 6368
6370 0 440113.47 127609.11 177720 186 6369
6371 0 440141.12 127627.01 177680 -1 6370
6372 0 440146.47 127670.65 177640 -1 6371
