# Supplementary material for: Connectomics Analysis Reveals First-, Second-, and Third-Order Thermosensory and Hygrosensory Neurons in the Adult Drosophila Brain
Source: Curr Biol. 2020 Aug 17;30(16):3167–3182.e4. doi: 10.1016/j.cub.2020.06.028 (PMC7443704; doi:10.1016/j.cub.2020.06.028)
Supplement: Data S1. Skeletons and Meshes, Related to STAR Methods — marin2020-skeletons contains files describing the morphology of each neuron in this study (in FAFB14 space, .swc format). glomeruli_meshes contains the glomerular meshes (in FAFB14 space, .stl format). neuropil_meshes contains the glomerular meshes (in FAFB14 space, .stl format). [file mmc5.zip › VP_SI/marin2020-skeletons/5172413.swc]

# SWC format file
# based on specifications at http://www.neuronland.org/NLMorphologyConverter/MorphologyFormats/SWC/Spec.html
# Created by nat::write.neuron.swc
# PointNo Label X Y Z Radius Parent 
1 0 442331.2 265906.8 22920 -1 -1
2 0 442115.03 265696.88 23080 -1 1
3 0 442055.16 265604.34 23200 -1 2
4 0 442009.66 265531.44 23320 -1 3
5 0 441947.06 265497.6 23440 -1 4
6 0 441700.62 265328.47 23520 -1 5
7 0 441552.7 264970.3 23560 -1 6
8 0 441499.62 264875.66 23720 -1 7
9 0 441525.62 264691.72 23840 -1 8
10 0 442120.47 264751.25 23840 -1 9
11 0 442534.06 265027.72 23720 -1 10
12 0 442782.94 265129.28 23600 -1 11
13 0 443038.62 265421.56 23600 -1 12
14 0 443327.7 265781.7 23480 -1 13
15 0 443911.62 266035.75 23320 -1 14
16 0 444102.8 266143.66 23240 -1 15
17 0 444635.62 266209.97 23240 -1 16
18 0 445042.72 266362.47 23120 -1 17
19 0 445689.75 266601.3 23040 -1 18
20 0 446100.53 266735.6 22920 -1 19
21 0 446307.2 266875.62 22800 -1 20
22 0 446499.53 267083.84 22800 -1 21
23 0 446572.03 267444.1 22800 -1 22
24 0 446513.4 267786.1 22920 -1 23
25 0 446344.9 267926.47 23040 -1 24
26 0 446244 267928.34 23120 -1 25
27 0 446130.88 268086.3 23280 -1 26
28 0 445964.72 268266.9 23360 -1 27
29 0 445916.75 268403.03 23360 -1 28
30 0 445911.56 268691.7 23480 -1 29
31 0 445785.94 268939.53 23600 -1 30
32 0 445725.5 269111 23720 -1 31
33 0 445798 269194.47 23880 -1 32
34 0 445867.97 269327.84 24040 -1 33
35 0 445908.44 269509.6 24160 -1 34
36 0 445950 269741.4 24320 -1 35
37 0 445980.9 269846.72 24480 -1 36
38 0 445940.06 269849.22 24640 -1 37
39 0 445971.34 269925.75 24800 -1 38
40 0 445962.75 269995.78 24960 -1 39
41 0 446010.53 270129.25 25120 -1 40
42 0 446065.25 270301.4 25280 -1 41
43 0 446066.75 270406.9 25400 -1 42
44 0 446128.47 270471.94 25600 -1 43
45 0 446293.25 270563.62 25800 -1 44
46 0 446451.5 270657.03 26000 -1 45
47 0 446459.62 270674.9 26200 -1 46
48 0 446485.66 270689.5 26400 -1 47
49 0 446434.3 270664.62 26560 -1 48
50 0 446392.84 270608.4 26720 -1 49
51 0 446321.97 270585.9 26880 -1 50
52 0 446313.44 270404.75 27080 -1 51
53 0 446252.4 270273.8 27280 -1 52
54 0 446200.12 270225.06 27440 -1 53
55 0 446095.34 270167.06 27640 -1 54
56 0 445871.84 270307.7 27840 -1 55
57 0 445697.72 270372.2 28000 -1 56
58 0 445516.97 270457.1 28200 -1 57
59 0 445408.5 270589.1 28400 -1 58
60 0 445394.5 270715.4 28600 -1 59
61 0 445332.28 270851.75 28800 -1 60
62 0 445164.38 271008.62 29000 -1 61
63 0 445345.1 271254.7 29160 -1 62
64 0 445327.9 271385.72 29280 -1 63
65 0 445246.66 271554.25 29400 -1 64
66 0 445272.22 271768.9 29560 -1 65
67 0 445247.53 271848.47 29720 -1 66
68 0 445227.22 271925.53 29880 -1 67
69 0 445191.3 272043.7 30040 -1 68
70 0 445135.56 272157.4 30160 -1 69
71 0 445053.94 272187.78 30320 -1 70
72 0 445002.47 272220.4 30480 -1 71
73 0 444953.72 272198.75 30640 -1 72
74 0 444915.03 272194.4 30800 -1 73
75 0 444893.62 272250.6 31000 -1 74
76 0 444855.66 272276.2 31200 -1 75
77 0 444815.72 272467.9 31360 -1 76
78 0 444829.1 272403.3 31560 -1 77
79 0 444857.53 272521.12 31720 -1 78
80 0 444908.4 272643.94 31880 -1 79
81 0 444941.72 272754.34 32040 -1 80
82 0 444947.72 272780.47 32200 -1 81
83 0 444974.66 272822.78 32360 -1 82
84 0 445022.22 272880.16 32560 -1 83
85 0 445069.56 272967.56 32760 -1 84
86 0 445173 273069.7 32960 -1 85
87 0 445256.56 273144.56 33160 -1 86
88 0 445339.72 273218.4 33360 -1 87
89 0 445360.6 273239.4 33560 -1 88
90 0 445384.6 273221.97 33720 -1 89
91 0 445463.8 273207.88 33920 -1 90
92 0 445541.84 273210.78 34120 -1 91
93 0 445660.66 273223.4 34320 -1 92
94 0 445737.97 273287.03 34520 -1 93
95 0 445950.9 273351.12 34720 -1 94
96 0 446214.34 273352.9 34920 -1 95
97 0 446472.3 273479.9 35120 -1 96
98 0 446509.16 273387.5 35320 -1 97
99 0 446561.8 273408.78 35520 -1 98
100 0 446715.6 273349.25 35680 -1 99
101 0 446938.9 273334.56 35840 -1 100
102 0 447121.72 273314 36000 -1 101
103 0 447327.88 273257.8 36200 -1 102
104 0 447514.12 273206.1 36400 -1 103
105 0 448012.84 273071.38 36560 -1 104
106 0 448736.66 272886.44 36760 -1 105
107 0 449057.84 272770.78 36920 -1 106
108 0 448799.3 272800.62 37160 -1 107
109 0 448195.94 272947.06 37360 -1 108
110 0 447979.12 273038 37600 -1 109
111 0 448005.06 273025.4 37800 -1 110
112 0 448039.03 273079.8 38000 -1 111
113 0 448058.5 273081.66 38160 -1 112
114 0 448100.88 273117.2 38320 -1 113
115 0 448130.25 273146.62 38480 -1 114
116 0 448196.6 273184.72 38720 -1 115
117 0 448230.47 273235.22 38960 -1 116
118 0 448315.12 273267.88 39160 -1 117
119 0 448369.34 273315.53 39320 -1 118
120 0 448518.22 273369.94 39480 -1 119
121 0 448661.8 273418.7 39640 -1 120
122 0 448773.56 273454.7 39800 -1 121
123 0 448873.38 273562.84 39960 -1 122
124 0 449012.9 273626.38 40160 -1 123
125 0 449099.88 273690.72 40320 -1 124
126 0 449223.5 273715.56 40480 -1 125
127 0 449355.12 273783.78 40640 -1 126
128 0 449446.34 273775.22 40800 -1 127
129 0 449524.66 273750.7 41000 -1 128
130 0 449589.62 273746.94 41200 -1 129
131 0 449675.72 273760.72 41360 -1 130
132 0 449772.3 273776.56 41560 -1 131
133 0 449769.84 273711.8 41760 -1 132
134 0 449734.53 273592.22 41960 -1 133
135 0 449697.7 273546.25 42160 -1 134
136 0 449685.06 273511.97 42400 -1 135
137 0 449669.7 273519.06 42560 -1 136
138 0 449677.44 273514.97 42760 -1 137
139 0 449662.12 273530.53 42960 -1 138
140 0 449693.53 273595.62 43160 -1 139
141 0 449696.1 273635.88 43360 -1 140
142 0 449686.28 273658.9 43600 -1 141
143 0 449686.2 273646.62 43760 -1 142
144 0 449641.88 273654.28 44000 -1 143
145 0 449574.44 273650.94 44200 -1 144
146 0 449573.84 273656.75 44400 -1 145
147 0 449522.38 273707.56 44600 -1 146
148 0 449465.9 273731.66 44760 -1 147
149 0 449378.22 273754.97 45000 -1 148
150 0 449324.78 273792.2 45200 -1 149
151 0 449301.53 273891.53 45360 -1 150
152 0 449152.4 274047.16 45560 -1 151
153 0 449006.28 274183.47 45720 -1 152
154 0 448912.62 274237.2 45920 -1 153
155 0 448982.84 274124.3 46120 -1 154
156 0 449125.5 273915.75 46320 -1 155
157 0 449117.56 273794.94 46600 -1 156
158 0 449081.7 273735.25 46760 -1 157
159 0 449093.38 273413.5 47000 -1 158
160 0 449032.44 273393.4 47200 -1 159
161 0 448900.25 273392 47400 -1 160
162 0 448466.8 273702.5 47600 -1 161
163 0 448255.12 273593.44 47800 -1 162
164 0 448010.16 273311.75 47960 -1 163
165 0 448099.5 273427.1 48120 -1 164
166 0 448148.94 273616.06 48280 -1 165
167 0 447997.4 273648.2 48480 -1 166
168 0 447821.5 273703.4 48640 -1 167
169 0 447685.66 273748.75 48800 -1 168
170 0 447566.84 273835.66 49000 -1 169
171 0 447505.75 273884.47 49160 -1 170
172 0 447286.5 274004.03 49320 -1 171
173 0 447218.3 274106.03 49480 -1 172
174 0 447152.94 274195.78 49640 -1 173
175 0 447104.66 274292.84 49800 -1 174
176 0 447037.22 274325.4 49880 -1 175
177 0 447037.53 274350.84 50000 -1 176
178 0 447024.94 274352.25 50080 -1 177
179 0 446992.9 274383.75 50240 -1 178
180 0 446971.9 274415.66 50320 -1 179
181 0 446932.4 274477.84 50480 -1 180
182 0 446851.7 274581.88 50640 -1 181
183 0 446887.16 274699.47 50800 -1 182
184 0 447037.72 274632.88 50920 -1 183
185 0 446832.72 274582.78 51040 -1 184
186 0 446609.53 274496.06 51200 -1 185
187 0 446403.2 274402.6 51320 -1 186
188 0 446210.22 274267.1 51480 -1 187
189 0 446048.62 274133.66 51640 -1 188
190 0 445890.06 273965.1 51800 -1 189
191 0 445701.56 273907.47 51960 -1 190
192 0 445561.72 273858.75 52080 -1 191
193 0 445329.72 273790.34 52240 -1 192
194 0 445161.75 273714.53 52400 -1 193
195 0 444974.62 273692.6 52600 -1 194
196 0 444770.7 273713.5 52760 -1 195
197 0 444585.1 273694.6 52920 -1 196
198 0 444393.9 273648.38 53120 -1 197
199 0 444260.62 273623.4 53320 -1 198
200 0 444273.03 273596.34 53520 -1 199
201 0 444200.84 273593.7 53680 -1 200
202 0 444161.75 273542.5 53880 -1 201
203 0 444105.3 273539.78 54040 -1 202
204 0 444061.97 273506.84 54240 -1 203
205 0 444005.25 273470.7 54440 -1 204
206 0 443920.56 273418.7 54640 -1 205
207 0 443892.6 273399.3 54840 -1 206
208 0 443822.25 273386.53 55040 -1 207
209 0 443793.53 273436.38 55200 -1 208
210 0 443734.6 273467.7 55400 -1 209
211 0 443681.72 273491.3 55600 -1 210
212 0 443630 273491.03 55800 -1 211
213 0 443609.16 273436 55960 -1 212
214 0 443548.8 273422.97 56160 -1 213
215 0 443517.4 273389.25 56360 -1 214
216 0 443409.7 273354.88 56560 -1 215
217 0 443321.88 273293.06 56720 -1 216
218 0 443218.06 273299 56880 -1 217
219 0 443125.62 273294.38 57040 -1 218
220 0 443025.66 273331.8 57160 -1 219
221 0 442885.44 273327.06 57320 -1 220
222 0 442827.84 273351.97 57520 -1 221
223 0 442773 273383.9 57680 -1 222
224 0 442732.75 273411.4 57840 -1 223
225 0 442704.25 273426.7 58000 -1 224
226 0 442657.4 273426.25 58160 -1 225
227 0 442702.22 273501.12 58320 -1 226
228 0 442729.5 273534.56 58480 -1 227
229 0 442799.84 273598.2 58600 -1 228
230 0 442899.9 273682.88 58800 -1 229
231 0 443022.47 273766.12 58920 -1 230
232 0 443150.5 273855 59040 -1 231
233 0 443283.72 273931.34 59160 -1 232
234 0 443533.75 274034.62 59320 -1 233
235 0 443701.28 274101.72 59480 -1 234
236 0 443843.4 274223.3 59640 -1 235
237 0 443965.9 274224 59800 -1 236
238 0 443992.66 274263.72 59960 -1 237
239 0 444187.62 274270.06 60120 -1 238
240 0 444247.47 274197.1 60280 -1 239
241 0 444290.06 274159.4 60440 -1 240
242 0 444412.62 274097.22 60560 -1 241
243 0 444487.9 273476.75 60720 -1 242
244 0 444576.66 273519.4 60880 -1 243
245 0 444666.25 273551.3 61000 -1 244
246 0 444788.28 273867.4 61120 -1 245
247 0 444884.62 273975.6 61280 -1 246
248 0 445025.66 274053.62 61440 -1 247
249 0 445158 274171.16 61600 -1 248
250 0 445343.8 274244.34 61760 -1 249
251 0 445578.28 274372.56 61920 -1 250
252 0 445759.62 274455.38 62080 -1 251
253 0 445972.16 274521.97 62240 -1 252
254 0 446227.25 274568.03 62400 -1 253
255 0 446469.56 274609.84 62560 -1 254
256 0 446655.2 274523.78 62760 -1 255
257 0 446810.66 274551.12 62880 -1 256
258 0 447162.47 274542.44 63000 -1 257
259 0 447396.38 274511.6 63160 -1 258
260 0 447619.2 274487.25 63280 -1 259
261 0 447936.56 274463.2 63440 -1 260
262 0 448248.62 274471.2 63600 -1 261
263 0 448496.6 274424.56 63720 -1 262
264 0 449006.6 274467.4 63920 -1 263
265 0 449702.6 274762.8 63920 -1 264
266 0 450382.72 274970.1 63920 -1 265
267 0 450496.7 275040.5 63760 -1 266
268 0 450562.8 275099.06 63600 -1 267
269 0 450756.97 275107.06 63440 -1 268
270 0 450863.25 275122.97 63320 -1 269
271 0 451131.06 275123.1 63200 -1 270
272 0 451328.6 275131.75 63080 -1 271
273 0 451615.56 275139.62 62960 -1 272
274 0 451693.44 275153.53 62800 -1 273
275 0 451808.12 275163.38 62680 -1 274
276 0 452063.03 275320.22 62560 -1 275
277 0 452038.38 275412.53 62440 -1 276
278 0 452004.72 275518.06 62320 -1 277
279 0 452066 275792.94 62240 -1 278
280 0 452255.94 276099.4 62200 -1 279
281 0 452475.25 276436.97 62080 -1 280
282 0 452771.56 276756.44 62000 -1 281
283 0 453164.66 277195.66 61880 -1 282
284 0 453430.72 277401.25 61760 -1 283
285 0 453765.84 277625.72 61640 -1 284
286 0 454678.78 278147 61600 -1 285
287 0 455657.53 278481.7 61480 -1 286
288 0 456274.66 278559 61400 -1 287
289 0 456937.8 278511.44 61280 -1 288
290 0 457366.3 278462.44 61160 -1 289
291 0 458079.2 278404.16 61080 -1 290
292 0 458700.3 278055.47 61000 -1 291
293 0 459356.3 277782.3 60960 -1 292
294 0 460327.06 277411.6 60960 -1 293
295 0 460547.25 277463.56 61040 -1 294
296 0 460769.8 277434.9 61120 -1 295
297 0 460982.53 277427.66 61240 -1 296
298 0 461309.56 277360.56 61360 -1 297
299 0 461461.72 277339.16 61480 -1 298
300 0 461556.06 277332.6 61600 -1 299
301 0 461626.5 277312.53 61720 -1 300
302 0 461697.28 277284 61840 -1 301
303 0 461722.47 277257.97 61960 -1 302
304 0 461845.75 277232.9 62080 -1 303
305 0 461913 277217.4 62200 -1 304
306 0 461986.62 277150.25 62320 -1 305
307 0 462019.28 277115.53 62440 -1 306
308 0 462093.94 277076.3 62560 -1 307
309 0 461890.38 276907.47 62680 -1 308
310 0 461883.44 276887.66 62720 -1 309
311 0 461911.28 276835.1 62880 -1 310
312 0 461911.62 276766.7 63040 -1 311
313 0 461899.22 276687.16 63200 -1 312
314 0 461895.88 276626.53 63360 -1 313
315 0 461882.2 276538.6 63520 -1 314
316 0 461865.8 276467.38 63680 -1 315
317 0 462024.84 276323.75 63800 -1 316
318 0 462205.6 276193.94 63960 -1 317
319 0 462410.25 276121.1 64120 -1 318
320 0 462443.2 276104.5 64240 -1 319
321 0 462373.62 276142.5 64360 -1 320
322 0 462216.6 276245.47 64520 -1 321
323 0 462064.66 276305.7 64640 -1 322
324 0 461987.3 276312.44 64760 -1 323
325 0 461980.03 276289.22 64880 -1 324
326 0 461991.72 276232.38 65000 -1 325
327 0 461994.94 276101.6 65120 -1 326
328 0 462020.12 276042.4 65240 -1 327
329 0 462024.4 275997.75 65360 -1 328
330 0 462024.88 275959.03 65480 -1 329
331 0 462065.3 275920.4 65600 -1 330
332 0 462112.53 275854.28 65720 -1 331
333 0 462161.47 275742.28 65840 -1 332
334 0 462150 275638.12 65960 -1 333
335 0 462223.1 275586.7 66080 -1 334
336 0 462282.22 275551.1 66200 -1 335
337 0 462329.97 275503.12 66320 -1 336
338 0 462378.8 275475.34 66440 -1 337
339 0 462385.94 275378.94 66560 -1 338
340 0 462385.78 275307.53 66680 -1 339
341 0 462468.06 275191.56 66800 -1 340
342 0 462605.7 275048.78 66920 -1 341
343 0 462674.7 274835 67040 -1 342
344 0 462726.4 274610.1 67160 -1 343
345 0 462751.75 274466.47 67280 -1 344
346 0 462715.78 274252.1 67400 -1 345
347 0 462587.8 274057.25 67520 -1 346
348 0 462447.9 273880.4 67640 -1 347
349 0 462344.97 273741.6 67760 -1 348
350 0 462349.28 273596.78 67920 -1 349
351 0 462388.62 273466.2 68040 -1 350
352 0 462385.2 273364.5 68160 -1 351
353 0 462435.97 273255.56 68240 -1 352
354 0 462403.84 273112.88 68360 -1 353
355 0 462378.88 273029.16 68440 -1 354
356 0 462322.16 272956.97 68520 -1 355
357 0 462258.62 272787.28 68560 -1 356
358 0 462234.78 272637.44 68720 -1 357
359 0 462248.75 272473.62 68840 -1 358
360 0 462257.12 272348.72 68960 -1 359
361 0 462171.97 272239.06 69080 -1 360
362 0 462116.56 272125.28 69240 -1 361
363 0 462076.84 271984.28 69400 -1 362
364 0 462040.4 271868.78 69560 -1 363
365 0 462029.25 271825.28 69680 -1 364
366 0 461925.2 271756.56 69800 -1 365
367 0 461915.97 271649.2 69880 -1 366
368 0 461884.78 271581 70040 -1 367
369 0 461903.22 271493.78 70160 -1 368
370 0 461852.5 271461.03 70280 -1 369
371 0 461894.6 271448.9 70400 -1 370
372 0 461886.9 271424.75 70560 -1 371
373 0 461814.16 271354.97 70720 -1 372
374 0 461806.03 271340.7 70880 -1 373
375 0 461770.94 271272.38 71040 -1 374
376 0 461730.88 271188.94 71200 -1 375
377 0 461707.06 271041.5 71360 -1 376
378 0 461630.3 270969.06 71520 -1 377
379 0 461638.22 270881.12 71640 -1 378
380 0 461590.8 270779.4 71760 -1 379
381 0 461531.03 270696.2 71880 -1 380
382 0 461467.72 270607.62 72000 -1 381
383 0 461462.72 270539.84 72120 -1 382
384 0 461433.12 270491.9 72240 -1 383
385 0 461564.84 270400.44 72400 -1 384
386 0 461599.9 270333.44 72520 -1 385
387 0 461756.53 270193.3 72640 -1 386
388 0 462008.16 269985.1 72760 -1 387
389 0 462350.25 269721.16 72840 -1 388
390 0 462775.03 269388.84 72880 -1 389
391 0 463276.03 268525.9 72920 -1 390
392 0 463469.44 267965.72 73000 -1 391
393 0 463966.84 267227.8 73080 -1 392
394 0 463896.66 266680.88 73040 -1 393
395 0 463658.84 266392.97 73120 -1 394
396 0 463373.38 265873.7 73160 -1 395
397 0 463291.47 265361.44 73160 -1 396
398 0 463227.78 265037.62 73280 -1 397
399 0 463139.8 264817.16 73400 -1 398
400 0 463112.2 264656.56 73480 -1 399
401 0 463020.53 264544.75 73560 -1 400
402 0 462862.25 264285.06 73640 -1 401
403 0 462766.5 264069.6 73760 -1 402
404 0 462672.88 263656.62 73840 -1 403
405 0 462581.7 263285.28 73920 -1 404
406 0 462397.38 263067.72 74040 -1 405
407 0 462271.22 262609.72 74160 -1 406
408 0 462183.1 262372.47 74240 -1 407
409 0 462242.88 262207.5 74360 -1 408
410 0 462457.7 261675.72 74480 -1 409
411 0 462673.22 261320.69 74520 -1 410
412 0 462713.9 261212.4 74640 -1 411
413 0 462837.4 260828.45 74760 -1 412
414 0 462941.25 260688.48 74840 -1 413
415 0 463120.4 260335.1 74960 -1 414
416 0 463170.8 260086.73 75080 -1 415
417 0 463201.16 259817.58 75200 -1 416
418 0 463357.66 259628.19 75360 -1 417
419 0 463373.8 258572.25 75360 -1 418
420 0 463345.47 258556.98 75280 -1 419
421 0 463269.4 258387.97 75160 -1 420
422 0 463276.84 258328.64 75080 -1 421
423 0 462981.3 257043.75 75080 -1 422
424 0 462665.56 256283.12 75080 -1 423
425 0 462459.22 255872.53 74880 -1 424
426 0 462409.12 255686.47 74800 -1 425
427 0 462443.56 255648.45 75120 -1 426
428 0 462419.25 255621.75 75240 -1 427
429 0 462411.4 255612.83 75280 -1 428
430 0 462307.72 255574.8 75440 -1 429
431 0 462270.94 255656.67 75520 -1 430
432 0 462270.84 255788.27 75680 -1 431
433 0 462290.62 255632.56 74560 -1 426
434 0 462209.97 255562.61 74360 -1 433
435 0 462130.97 255572.81 74200 -1 434
436 0 461981.66 255614.83 74040 -1 435
437 0 461851.9 255605.05 73920 -1 436
438 0 461706.78 255564.66 73840 -1 437
439 0 461478.97 255515.94 73760 -1 438
440 0 461363.06 255525.22 73680 -1 439
441 0 461290.6 255614.61 73560 -1 440
442 0 461202.66 255700.67 73440 -1 441
443 0 461026.44 255753.67 73360 -1 442
444 0 460847.7 255867.81 73280 -1 443
445 0 459677.4 256032.7 73160 -1 444
446 0 459039.44 255776.67 73160 -1 445
447 0 458634.34 255277.23 73240 -1 446
448 0 458534.4 254765.66 73320 -1 447
449 0 458498.47 254544.64 73440 -1 448
450 0 458446.8 254369.19 73600 -1 449
451 0 458441.1 254259.86 73760 -1 450
452 0 458408.75 254121.27 73920 -1 451
453 0 458412.3 254137.72 74080 -1 452
454 0 458343.7 254016.81 74240 -1 453
455 0 458272.16 253916.86 74400 -1 454
456 0 458251.9 253789.25 74560 -1 455
457 0 458320.38 253720.27 74720 -1 456
458 0 458316.47 253677.73 74880 -1 457
459 0 458384.84 253636.61 74920 -1 458
460 0 458437.12 253551.83 75080 -1 459
461 0 458411.97 253561.53 75240 -1 460
462 0 458476.6 253609.69 75400 -1 461
463 0 458616.7 253521.62 75560 -1 462
464 0 458699.97 253485.62 75680 -1 463
465 0 459072.6 253229.5 75720 -1 464
466 0 459212.28 253233.64 75880 -1 465
467 0 459377.2 253260.78 76000 -1 466
468 0 459684.78 253228.31 76080 -1 467
469 0 459804.44 253121.17 76200 -1 468
470 0 459948 253022.75 76320 -1 469
471 0 459996.28 252989.56 76360 -1 470
472 0 460092.47 252876.86 76520 -1 471
473 0 460241.22 252745 76640 -1 472
474 0 460289.7 252665.72 76760 -1 473
475 0 460410.53 252592.88 76920 -1 474
476 0 460542.16 252308.67 77040 -1 475
477 0 460706.22 252201.2 77160 -1 476
478 0 460728.4 252156.61 77240 -1 477
479 0 460836.56 252132.77 77320 -1 478
480 0 460899.03 252063.47 77400 -1 479
481 0 461002.72 251862.44 77520 -1 480
482 0 461049.97 251857.45 77600 -1 481
483 0 461076.6 251849.31 77680 -1 482
484 0 461361.16 251437.22 77680 -1 483
485 0 461448.62 251209.89 77720 -1 484
486 0 461448.4 251029.25 77720 -1 485
487 0 461572.06 250949.4 77840 -1 486
488 0 461621.3 250855.73 77960 -1 487
489 0 461700.84 250731.06 78040 -1 488
490 0 461722.84 250612.25 78120 -1 489
491 0 461783 250565 78200 -1 490
492 0 461911.6 250373.83 78280 -1 491
493 0 461807.12 250004.06 78400 -1 492
494 0 461870.8 249921.92 78600 -1 493
495 0 461854.12 249866.58 78640 -1 494
496 0 462026.1 249567.36 78640 -1 495
497 0 461800.56 249866.5 78720 -1 495
498 0 461210.2 250055.38 78720 -1 497
499 0 461885.97 249744.25 79000 -1 497
500 0 461946.97 249632.8 79160 -1 499
501 0 461973 249589 79320 -1 500
502 0 461961.28 249597.27 79440 -1 501
503 0 461874.12 249697.53 79560 -1 502
504 0 461839.06 249712.17 79600 -1 503
505 0 461822.84 249773.1 79680 -1 504
506 0 461814.66 249800.97 79720 -1 505
507 0 462422.56 249910.53 78640 -1 495
508 0 462760.4 249751.3 78680 -1 507
509 0 463151.8 249453.83 78800 -1 508
510 0 463427.9 249093.52 78880 -1 509
511 0 463759.2 248816.03 78960 -1 510
512 0 464265.25 248440.05 78960 -1 511
513 0 464297.22 247920.16 78960 -1 512
514 0 464298.8 247935.95 78840 -1 513
515 0 464350.4 247929.06 78760 -1 514
516 0 464375.2 247920.61 78720 -1 515
517 0 464465.34 247871.78 78640 -1 516
518 0 464252.66 247544.53 78640 -1 515
519 0 464271.44 247654.61 78520 -1 518
520 0 464368.4 247659.88 78440 -1 519
521 0 464352.72 247651.89 78360 -1 520
522 0 464228.9 247888.3 79120 -1 513
523 0 464237.53 247831.62 79200 -1 522
524 0 464299.3 247812.47 79320 -1 523
525 0 464335.97 247832.06 79360 -1 524
526 0 464899.72 246988.34 79360 -1 525
527 0 465003.03 246832.36 79480 -1 526
528 0 465204.3 246632.23 79560 -1 527
529 0 465183.06 246645.27 79680 -1 528
530 0 465307.44 246563.92 79800 -1 529
531 0 465305.1 246801.16 79880 -1 530
532 0 465761.72 246475.53 80000 -1 531
533 0 465904.12 246432.78 80160 -1 532
534 0 466089.8 246396.06 80320 -1 533
535 0 466498.22 246252.7 80480 -1 534
536 0 467028.5 245984.48 80600 -1 535
537 0 467340.47 245932.39 80680 -1 536
538 0 467562.66 245880.56 80800 -1 537
539 0 468314.8 245632.42 80800 -1 538
540 0 468496.12 245492.77 80960 -1 539
541 0 468686.88 245477.05 81000 -1 540
542 0 469105.53 245420.06 81080 -1 541
543 0 469325.78 245310.36 81240 -1 542
544 0 469969.97 244990.6 81240 -1 543
545 0 470694.22 244714.77 81240 -1 544
546 0 471045.6 244580.1 81400 -1 545
547 0 471316.56 244436.02 81480 -1 546
548 0 471562.8 244276.19 81600 -1 547
549 0 471868.16 243767.6 81720 -1 548
550 0 472002.78 243624.06 81600 -1 549
551 0 472247.34 243482.05 81680 -1 550
552 0 472284.06 243451.66 81720 -1 551
553 0 472373.78 243263.58 81800 -1 552
554 0 472340.97 243261.66 81840 -1 553
555 0 472319.66 243196.88 81880 -1 554
556 0 471759.2 243389.55 81880 -1 555
557 0 471687.9 244183.6 81760 -1 548
558 0 471695.8 244100.1 81880 -1 557
559 0 471790.97 244075.3 82000 -1 558
560 0 471928.06 243958.81 82120 -1 559
561 0 472054.84 243784.3 82200 -1 560
562 0 472075.16 243742.42 82320 -1 561
563 0 472123.97 243692.44 82440 -1 562
564 0 472188.03 243328.38 82440 -1 563
565 0 472427.78 242943.27 82480 -1 564
566 0 472462.3 242843.67 82640 -1 565
567 0 472588.06 242675.08 82760 -1 566
568 0 472606.72 242607.31 82800 -1 567
569 0 472588.66 242319.34 82800 -1 568
570 0 472592.9 242300.11 82680 -1 569
571 0 472599.56 242252.72 82560 -1 570
572 0 472587.06 242189.06 82440 -1 571
573 0 472581.16 242166.88 82400 -1 572
574 0 472468.6 242156.72 82200 -1 573
575 0 472449.88 242223.14 82120 -1 574
576 0 472401.22 242115.4 81960 -1 575
577 0 472422.34 242123.33 81920 -1 576
578 0 472465.06 242139.7 81840 -1 577
579 0 472893.75 242111.14 81760 -1 578
580 0 473101.78 242091.12 81760 -1 579
581 0 473081.7 242074.17 81680 -1 580
582 0 473174.06 241579.78 82440 -1 572
583 0 473323.78 241548.52 82560 -1 582
584 0 473483.75 241336 82680 -1 583
585 0 473537 241264.61 82720 -1 584
586 0 474035.12 241242.39 82840 -1 585
587 0 474493.25 241384.47 82720 -1 586
588 0 475037.38 241532.36 82720 -1 587
589 0 475488.38 241314.1 82600 -1 588
590 0 475579.53 241174.7 82480 -1 589
591 0 475690.22 241073.11 82360 -1 590
592 0 475643.22 240983.97 82280 -1 591
593 0 475670.4 240969.56 82200 -1 592
594 0 475730.8 240882.61 82080 -1 593
595 0 476119.5 240818.84 82000 -1 594
596 0 476859.5 240570.88 82000 -1 595
597 0 477019.56 240370.84 82000 -1 596
598 0 477331.25 240294.94 82120 -1 597
599 0 477451.03 240170.47 82080 -1 598
600 0 477530.4 239878.6 81960 -1 599
601 0 477856 239690.72 82000 -1 600
602 0 477932.3 239563.73 81880 -1 601
603 0 477953.06 239254.17 81800 -1 602
604 0 477945.8 239220.06 81720 -1 603
605 0 478028.72 239134.61 81600 -1 604
606 0 478058.1 239119.2 81560 -1 605
607 0 478274.6 239131.8 81200 -1 606
608 0 478538.44 239210.64 81040 -1 607
609 0 478685 239264.75 81000 -1 608
610 0 479118.3 239335.73 80800 -1 609
611 0 479192.94 239439.83 80680 -1 610
612 0 479198.7 239503.12 80640 -1 611
613 0 478555.97 239349.92 80760 -1 608
614 0 478651 239442.69 80640 -1 613
615 0 478739.1 239627.58 80520 -1 614
616 0 478814.8 239634.88 80400 -1 615
617 0 478802.47 239663.11 80280 -1 616
618 0 478116.78 239090.45 81480 -1 606
619 0 478181.88 238887.27 81400 -1 618
620 0 478171.84 238771.17 81280 -1 619
621 0 478255.28 238629.42 81160 -1 620
622 0 478304.44 238570.66 81120 -1 621
623 0 478354.44 238511.02 81080 -1 622
624 0 478359.2 238534.83 81000 -1 623
625 0 478409.97 238506.28 80880 -1 624
626 0 478475.6 238330.47 80760 -1 625
627 0 478546.56 238114.45 80720 -1 626
628 0 478635.1 238118.66 80640 -1 627
629 0 478899.8 237962.52 80560 -1 628
630 0 478987 237895 80520 -1 629
631 0 479074.12 237826.97 80480 -1 630
632 0 479290.6 237587.22 80360 -1 631
633 0 479459.94 237495.48 80280 -1 632
634 0 479644.88 237547.95 80200 -1 633
635 0 479692.25 237506.7 80080 -1 634
636 0 479696.34 237354.77 79960 -1 635
637 0 480024.38 237370.72 79960 -1 636
638 0 480044.34 237366 79920 -1 637
639 0 480085.06 237355.58 79840 -1 638
640 0 480296.25 237362.98 79720 -1 639
641 0 480312.47 237249.77 79600 -1 640
642 0 480306.1 237110.77 79480 -1 641
643 0 480456.12 237042.95 79400 -1 642
644 0 480624.94 237085.56 79320 -1 643
645 0 480708.8 237106.58 79280 -1 644
646 0 480740.66 237102.44 79200 -1 645
647 0 480931.84 237098.81 79120 -1 646
648 0 481021.12 237070.92 79040 -1 647
649 0 480140.84 237687.8 80200 -1 634
650 0 480197.53 237669.45 80320 -1 649
651 0 475031.38 241760.33 82720 -1 588
652 0 474895.25 241851.39 82640 -1 651
653 0 474966.22 241947.67 82560 -1 652
654 0 475147.7 241910.7 82480 -1 653
655 0 475154.38 241940.89 82360 -1 654
656 0 475079.66 241488 82800 -1 588
657 0 475101.44 241465.97 82840 -1 656
658 0 475115.06 241371.62 82960 -1 657
659 0 475110.94 241402.84 83080 -1 658
660 0 475070.97 241495.19 83200 -1 659
661 0 475051.8 241526.9 83360 -1 660
662 0 475088.06 241467.92 83480 -1 661
663 0 474999.44 241339.19 83600 -1 662
664 0 474932.28 241299.3 83720 -1 663
665 0 474515.06 241339.47 82640 -1 587
666 0 473186.44 241865.16 82600 -1 583
667 0 473203.56 241969.28 82720 -1 666
668 0 473195.06 242079.8 82840 -1 667
669 0 473385.3 242017.19 82880 -1 668
670 0 473373.9 241412.06 82280 -1 582
671 0 473428.78 241387.34 82240 -1 670
672 0 473441.6 241319.14 82120 -1 671
673 0 473437.56 241357.3 82000 -1 672
674 0 473444.44 241403.39 81880 -1 673
675 0 472396 243940.42 82440 -1 563
676 0 470615.2 244736.67 81120 -1 545
677 0 470573.88 244696.7 81000 -1 676
678 0 470496.56 244688.62 80960 -1 677
679 0 470466.5 244648.62 80840 -1 678
680 0 470423.12 244696.16 80800 -1 679
681 0 470380 244628.33 80680 -1 680
682 0 470352.38 244576.6 80560 -1 681
683 0 469985.1 245015.78 81320 -1 544
684 0 469264.53 245331.62 81360 -1 543
685 0 469361.88 245280.7 81480 -1 684
686 0 469371.3 245264.47 81520 -1 685
687 0 469494.16 245175.62 81680 -1 686
688 0 469558.34 245131.34 81800 -1 687
689 0 464152.3 248456.05 79360 -1 525
690 0 464135.34 248356.95 79520 -1 689
691 0 464183.72 248269.72 79680 -1 690
692 0 464071.9 248168.36 79800 -1 691
693 0 461363.88 249864.56 78360 -1 493
694 0 461189.22 249807.69 78280 -1 693
695 0 460986.84 249789.19 78200 -1 694
696 0 460826.56 249741.84 78080 -1 695
697 0 460831.34 249739 78040 -1 696
698 0 460839.94 249732.58 77960 -1 697
699 0 460804.38 249862.2 77800 -1 698
700 0 460585.8 250008.98 77560 -1 699
701 0 461088.8 251848.53 77720 -1 483
702 0 461195.94 251897.64 77880 -1 701
703 0 461384.9 251892.83 78000 -1 702
704 0 461662.8 251858.6 78120 -1 703
705 0 461788.66 251903.45 78200 -1 704
706 0 461886.38 251923 78320 -1 705
707 0 461998 251971.86 78440 -1 706
708 0 462117.62 252001.36 78600 -1 707
709 0 462180.66 251998.84 78680 -1 708
710 0 462306.06 252044.22 78800 -1 709
711 0 462425.97 252144.55 78960 -1 710
712 0 462531.12 252275.98 79080 -1 711
713 0 462626.56 252243.9 79240 -1 712
714 0 462738.53 252224.06 79400 -1 713
715 0 462618.6 252652.1 79400 -1 714
716 0 462430.75 252904.8 79440 -1 715
717 0 462378.12 253132.16 79520 -1 716
718 0 462174.06 253445.23 79600 -1 717
719 0 461927.38 253829.25 79680 -1 718
720 0 461822.78 253988.97 79760 -1 719
721 0 461034 254921.66 79880 -1 720
722 0 461576.75 254293.56 79920 -1 721
723 0 461464.25 254520.67 80000 -1 722
724 0 461381.56 254651.64 80120 -1 723
725 0 461372.75 254785.19 80240 -1 724
726 0 461274.38 254928.53 80320 -1 725
727 0 461122.78 255044.62 80400 -1 726
728 0 461026.4 255132.83 80480 -1 727
729 0 460850.56 255425.39 80560 -1 728
730 0 460716.34 255484.5 80640 -1 729
731 0 460843.12 255596.47 80480 -1 730
732 0 460818.97 255625.14 80440 -1 731
733 0 460650.6 255512.19 80680 -1 730
734 0 460154.5 255592.3 80680 -1 733
735 0 459961.56 255752.92 80800 -1 734
736 0 459704.5 255888.75 80920 -1 735
737 0 458993.16 255918.08 81040 -1 736
738 0 458582.53 255932.69 81120 -1 737
739 0 458279.6 255972.75 81240 -1 738
740 0 458110.78 256001.14 81360 -1 739
741 0 458019.34 255868.7 81520 -1 740
742 0 457870.8 255874.75 81680 -1 741
743 0 458622.84 255546.47 81680 -1 742
744 0 458722.38 255508.81 81640 -1 743
745 0 458029.84 256437.16 81680 -1 742
746 0 457925.66 256571.22 81720 -1 745
747 0 457741.56 255879.92 81800 -1 742
748 0 457697.25 255856.72 81880 -1 747
749 0 457641.1 255882.64 81960 -1 748
750 0 457610 255894.27 82000 -1 749
751 0 457526 255867.16 82080 -1 750
752 0 457561.75 255219.36 82080 -1 751
753 0 457455.88 255185.1 82200 -1 752
754 0 457430.16 255222.7 82320 -1 753
755 0 457357.28 255199.61 82440 -1 754
756 0 457377.94 255110.84 82560 -1 755
757 0 457415.3 255035.98 82680 -1 756
758 0 457493.84 254973.88 82760 -1 757
759 0 457343.38 255977.33 82200 -1 751
760 0 457065.28 256203.7 82280 -1 759
761 0 456622.4 256376.61 82200 -1 760
762 0 456455.5 256399.64 82280 -1 761
763 0 456252.25 256460.2 82360 -1 762
764 0 455998.06 256219.34 82480 -1 763
765 0 455719.7 256215.48 82560 -1 764
766 0 455652.1 256183.97 82680 -1 765
767 0 455400.16 256091.61 82800 -1 766
768 0 455378.34 256101.33 82840 -1 767
769 0 455335.28 256119.53 82920 -1 768
770 0 454805.38 256135.5 83000 -1 769
771 0 454398.88 256220.33 83040 -1 770
772 0 454389.06 256279.55 83160 -1 771
773 0 456412.56 256700.12 82480 -1 763
774 0 456379.8 256893.5 82560 -1 773
775 0 456352.66 256940 82640 -1 774
776 0 456339.44 256963.45 82680 -1 775
777 0 456200.56 257109.08 82920 -1 776
778 0 456061.38 257317.56 83080 -1 777
779 0 455901.4 257432.69 83200 -1 778
780 0 455868.88 257630.62 83320 -1 779
781 0 455641.88 257838.62 83400 -1 780
782 0 455384.34 257906.61 83480 -1 781
783 0 455190.88 258116.98 83640 -1 782
784 0 455194.1 258127.38 83800 -1 783
785 0 455063 257913.25 83960 -1 784
786 0 454914.72 257762.56 84080 -1 785
787 0 454823.2 257753.03 84240 -1 786
788 0 454685.56 257706.23 84440 -1 787
789 0 454399.62 257745 84600 -1 788
790 0 454212.56 257794.69 84720 -1 789
791 0 454045.78 257826.5 84840 -1 790
792 0 453771.12 257832.02 85000 -1 791
793 0 453616.12 257949.19 85040 -1 792
794 0 453316.25 258034.23 85120 -1 793
795 0 453075.12 258096.36 85160 -1 794
796 0 452812.3 258135.92 85200 -1 795
797 0 452680.8 258161.38 85280 -1 796
798 0 452307.72 258203.7 85360 -1 797
799 0 452027 258215 85440 -1 798
800 0 451558.03 258296.72 85480 -1 799
801 0 450985.03 258382.03 85520 -1 800
802 0 450430.88 258449.88 85560 -1 801
803 0 450325.4 258446.61 85600 -1 802
804 0 450197.47 258469.61 85680 -1 803
805 0 449903.12 258507.39 85760 -1 804
806 0 449813.38 258489.02 85800 -1 805
807 0 449696.62 258451.45 85920 -1 806
808 0 449553.72 258454.12 86000 -1 807
809 0 449528.38 258433.14 86040 -1 808
810 0 449264.38 258412.12 86120 -1 809
811 0 449194.38 258382.56 86200 -1 810
812 0 449179.5 258345.1 86360 -1 811
813 0 449146.66 258338.33 86440 -1 812
814 0 449130.22 258334.9 86480 -1 813
815 0 448948.06 258175 86720 -1 814
816 0 448948.56 258063.12 86880 -1 815
817 0 448931.44 258010.78 86920 -1 816
818 0 449598.8 257673.05 85920 -1 807
819 0 449587.25 257740.45 86000 -1 818
820 0 449509.88 257627.28 86080 -1 819
821 0 449495.75 257558.66 86120 -1 820
822 0 449612 257612 85880 -1 818
823 0 449624.75 257550.84 85840 -1 822
824 0 449679.47 257502.14 85760 -1 823
825 0 449109.38 258583.53 85800 -1 806
826 0 448585.88 258552.56 85840 -1 825
827 0 448413.06 258505.25 85680 -1 826
828 0 448279 258464.83 85600 -1 827
829 0 448076.34 258452.2 85480 -1 828
830 0 447796.7 258439.22 85440 -1 829
831 0 447650.2 258454.73 85360 -1 830
832 0 447386.4 258482.86 85240 -1 831
833 0 446445.2 258894.77 85200 -1 832
834 0 446462.3 259146.34 85520 -1 833
835 0 446665.5 259580.66 85560 -1 834
836 0 446758.7 259830.02 85640 -1 835
837 0 446846.75 259872.36 85760 -1 836
838 0 447026 260000.39 85920 -1 837
839 0 447121.6 260000.39 86080 -1 838
840 0 447248.56 259933.67 86160 -1 839
841 0 447376.7 259817.73 86440 -1 840
842 0 447508.2 259761.61 86600 -1 841
843 0 447682.53 259699.8 86800 -1 842
844 0 447817.6 259586.34 86960 -1 843
845 0 447905.1 259382.39 87120 -1 844
846 0 447991.22 259280.05 87280 -1 845
847 0 447967 259215 87400 -1 846
848 0 447890.97 259082.9 87600 -1 847
849 0 447776.8 259021.03 87800 -1 848
850 0 447677 258933.67 87880 -1 849
851 0 447627.22 258889.94 87920 -1 850
852 0 447514.62 258725.55 88080 -1 851
853 0 447471.7 258679.8 88120 -1 852
854 0 447321.34 258512.12 88320 -1 853
855 0 447315.38 258369.12 88360 -1 854
856 0 447141.47 258148.58 88480 -1 855
857 0 447080.2 257830.12 88600 -1 856
858 0 446966.8 257812.67 88720 -1 857
859 0 446804.2 257797.95 88880 -1 858
860 0 446864.22 257766.16 88960 -1 859
861 0 446781.5 257628.75 89080 -1 860
862 0 446754.25 257582.7 89120 -1 861
863 0 446253.06 259101.88 85640 -1 834
864 0 446210.62 259160.19 85760 -1 863
865 0 446409.94 258897.52 85080 -1 833
866 0 446405.75 258854.95 85000 -1 865
867 0 446403.6 258864.31 84960 -1 866
868 0 446410.56 258766.95 84800 -1 867
869 0 446424.6 258783.55 84600 -1 868
870 0 446473.56 259006.48 84400 -1 869
871 0 446570.56 258959.6 84120 -1 870
872 0 460060.8 255657.92 80600 -1 734
873 0 460111.3 255624.62 80480 -1 872
874 0 460119.03 255626.89 80440 -1 873
875 0 460315.72 255732.3 80280 -1 874
876 0 460530.94 255762.97 80160 -1 875
877 0 460648.25 255790.4 79960 -1 876
878 0 462888.03 252232.55 79520 -1 714
879 0 463064.25 252217.16 79680 -1 878
880 0 463162.8 252196.83 79840 -1 879
881 0 462481 253015.3 79880 -1 880
882 0 463232.47 252164.8 79960 -1 881
883 0 463264.53 252119.12 80120 -1 882
884 0 463312.28 252017.27 80240 -1 883
885 0 463435.75 251995.78 80280 -1 884
886 0 463700.72 251936.11 80360 -1 885
887 0 463862.47 251821.1 80520 -1 886
888 0 463880.6 251811.23 80560 -1 887
889 0 463912.7 251792.94 80640 -1 888
890 0 464023.9 251721.19 80720 -1 889
891 0 464063.44 251705.17 80800 -1 890
892 0 464127.44 251591.89 80880 -1 891
893 0 464210.34 251519 80920 -1 892
894 0 464377.38 251373.17 81000 -1 893
895 0 464451.7 251340.22 81120 -1 894
896 0 464644.8 251170.72 81240 -1 895
897 0 464608.28 251028.28 81360 -1 896
898 0 464591.66 250931.62 81480 -1 897
899 0 464636.03 250936.8 81520 -1 898
900 0 464625.72 250928.83 81560 -1 899
901 0 464665.6 251559.12 81560 -1 900
902 0 464533.47 251887.36 81560 -1 901
903 0 464253.44 252031.55 81560 -1 902
904 0 464500.34 252192.3 81640 -1 902
905 0 464524.34 252156.22 81760 -1 904
906 0 464504.9 252164.86 81800 -1 905
907 0 464612 250925.05 81600 -1 900
908 0 464135.88 250769.11 81600 -1 907
909 0 463980.4 250847.55 81720 -1 908
910 0 463869.5 250892.42 81880 -1 909
911 0 463813.25 251064.22 82040 -1 910
912 0 464612.28 251003.53 81720 -1 907
913 0 464684.94 251064.47 81800 -1 912
914 0 464764.4 251256.05 81920 -1 913
915 0 464796.78 251219.89 82000 -1 914
916 0 464936.22 251180.42 82160 -1 915
917 0 465052.6 251300.3 82240 -1 916
918 0 465051.56 251272.48 82320 -1 917
919 0 464959.9 251348.53 82400 -1 918
920 0 465008.3 251261.28 82480 -1 919
921 0 465036.94 251262.27 82600 -1 920
922 0 465047 251200.02 82760 -1 921
923 0 465020.1 251091.97 82920 -1 922
924 0 464952.94 250968.25 83080 -1 923
925 0 464884.97 250808.22 83240 -1 924
926 0 464892.7 250775.78 83360 -1 925
927 0 464716.53 250704.78 83520 -1 926
928 0 464543.5 250492.77 83600 -1 927
929 0 464440.1 250420.39 83680 -1 928
930 0 464411.8 250407.83 83760 -1 929
931 0 464341.47 250244.53 83920 -1 930
932 0 464261.75 250200.67 84000 -1 931
933 0 464390.53 250143.83 84120 -1 932
934 0 464494.5 250124.58 84240 -1 933
935 0 464102.4 249820.72 84240 -1 934
936 0 463753.66 249672.31 84320 -1 935
937 0 463317.7 249708.39 84320 -1 936
938 0 462830.5 249708.39 84400 -1 937
939 0 462550.56 249884.77 84280 -1 938
940 0 462330.72 250090.94 84200 -1 939
941 0 462042.9 250244.11 84120 -1 940
942 0 461774.97 250388.14 84120 -1 941
943 0 461594.4 250492.81 84240 -1 942
944 0 461182.4 250796.84 84240 -1 943
945 0 460523.9 250920.75 84320 -1 944
946 0 460337.3 250940.98 84280 -1 945
947 0 460487.78 250916.94 84080 -1 946
948 0 460478.03 250917.44 84040 -1 947
949 0 460470.66 250922.03 84000 -1 948
950 0 460738.7 250732.97 83960 -1 949
951 0 460831.3 250687.31 83840 -1 950
952 0 460812.4 250694.89 83800 -1 951
953 0 461106.2 251210.02 84000 -1 949
954 0 461370.2 251376.48 83880 -1 953
955 0 461599.66 251427.17 83840 -1 954
956 0 461692.34 251399.17 83800 -1 955
957 0 459964.34 250980.7 84200 -1 946
958 0 459860.47 250976.94 84360 -1 957
959 0 459752.62 250812.83 84400 -1 958
960 0 459388.25 250589.2 84440 -1 959
961 0 459365.6 250616.28 84520 -1 960
962 0 460632.56 250904.84 84400 -1 945
963 0 460645.34 250884.56 84520 -1 962
964 0 460606.8 250601.64 84680 -1 963
965 0 462979.78 252043.92 80280 -1 884
966 0 462911.4 252028.53 80400 -1 965
967 0 462854.94 251961.08 80520 -1 966
968 0 458824.25 253849.5 76400 -1 470
969 0 458274.56 254381.39 76640 -1 968
970 0 458174.62 254661.81 76760 -1 969
971 0 457913.78 254834.42 76920 -1 970
972 0 457347.8 255654.69 77120 -1 971
973 0 457076.88 256037.34 77000 -1 972
974 0 456524.6 256326.84 76920 -1 973
975 0 455949.38 256597.88 76800 -1 974
976 0 455416.16 256824.38 76680 -1 975
977 0 455203.12 256868.97 76400 -1 976
978 0 455126.34 256901.67 76320 -1 977
979 0 455088.4 256918.2 76280 -1 978
980 0 455012.03 256951.14 76200 -1 979
981 0 454820.38 257191.1 76000 -1 980
982 0 454433.75 257515.03 75840 -1 981
983 0 454432.6 257525.84 75680 -1 982
984 0 454424.38 257543.4 75560 -1 983
985 0 454905.7 257753.05 76440 -1 979
986 0 454939.94 257819.98 76600 -1 985
987 0 454993.78 257948.94 76760 -1 986
988 0 455282 258125.84 76960 -1 987
989 0 455321.12 258275.55 77080 -1 988
990 0 455474.1 258355.88 77200 -1 989
991 0 455492.2 258508.33 77360 -1 990
992 0 455443.94 258562.84 77440 -1 991
993 0 455465.12 258619.14 77560 -1 992
994 0 455284.25 258683.6 77680 -1 993
995 0 455406.2 258743.42 77760 -1 994
996 0 455558.56 259008.31 77960 -1 995
997 0 455863.3 259440.97 77840 -1 996
998 0 455733.25 259681.27 77720 -1 997
999 0 456022.4 258965.69 78080 -1 996
1000 0 456111.47 258809 78160 -1 999
1001 0 458004.8 253884.64 74920 -1 459
1002 0 457964.8 253883.48 75000 -1 1001
1003 0 457925.03 253879.17 75080 -1 1002
1004 0 457752.8 254172.66 74920 -1 1001
1005 0 458410.5 255277.42 73120 -1 447
1006 0 458247.7 255512.14 73000 -1 1005
1007 0 458003.75 255556.19 73000 -1 1006
1008 0 457895.88 255868.17 73000 -1 1007
1009 0 457666.47 255930.12 73080 -1 1008
1010 0 457603.53 255888.72 73160 -1 1009
1011 0 458361.62 255861.66 72880 -1 1006
1012 0 458279.2 255916.97 72800 -1 1011
1013 0 458158.5 256034.77 72760 -1 1012
1014 0 458093.22 256268.69 72640 -1 1013
1015 0 458082.6 256289.88 72560 -1 1014
1016 0 462730.5 256340.94 75240 -1 424
1017 0 462862.56 256321.45 75400 -1 1016
1018 0 462998.44 256380.4 75560 -1 1017
1019 0 462971.38 256379.36 75720 -1 1018
1020 0 463027.16 256365.05 75840 -1 1019
1021 0 462710.94 256344.1 75960 -1 1020
1022 0 462367.4 256301.08 76080 -1 1021
1023 0 462270.62 256328.81 76200 -1 1022
1024 0 462250.8 256368.86 76320 -1 1023
1025 0 462267.4 256388.75 76400 -1 1024
1026 0 462306.8 256452.56 76520 -1 1025
1027 0 462294.84 256512.44 76680 -1 1026
1028 0 462282.8 256564.69 76840 -1 1027
1029 0 462282.4 256656.64 76960 -1 1028
1030 0 462222.78 256713.17 77120 -1 1029
1031 0 462193.78 256757.67 77280 -1 1030
1032 0 462236.1 256819.64 77440 -1 1031
1033 0 462097.16 256905.39 77600 -1 1032
1034 0 461961.72 257008.56 77760 -1 1033
1035 0 461895.88 257027.83 77840 -1 1034
1036 0 461836 257060.5 77880 -1 1035
1037 0 461775.84 257092.86 77920 -1 1036
1038 0 461822.34 257028.27 77960 -1 1037
1039 0 462120.5 257014.48 78080 -1 1038
1040 0 462256.62 257075.52 78160 -1 1039
1041 0 461188.16 257353.14 77920 -1 1037
1042 0 460841.4 257454.47 78000 -1 1041
1043 0 460634.22 257382.2 78080 -1 1042
1044 0 460142.4 257507.9 78040 -1 1043
1045 0 460599.8 257234.1 78160 -1 1043
1046 0 460367.5 257222.44 78280 -1 1045
1047 0 460139.7 257159.88 78400 -1 1046
1048 0 460015.47 257139.05 78520 -1 1047
1049 0 459985.16 257147.36 78560 -1 1048
1050 0 460820.25 257562.31 78120 -1 1042
1051 0 460816.53 257583 78160 -1 1050
1052 0 463080.84 258192.42 75000 -1 422
1053 0 463057.5 258152.6 74920 -1 1052
1054 0 463020.2 258184.61 74840 -1 1053
1055 0 463013.16 258259.98 74760 -1 1054
1056 0 462904.72 258140.6 74680 -1 1055
1057 0 462895.1 258141.92 74600 -1 1056
1058 0 462319.12 258361.97 74600 -1 1057
1059 0 462275 258380.69 74560 -1 1058
1060 0 462157.7 258427.77 74520 -1 1059
1061 0 462156 258424.27 74320 -1 1060
1062 0 461989.9 258344.14 74240 -1 1061
1063 0 461926.5 258520.12 74440 -1 1060
1064 0 461510.6 258713.16 74360 -1 1063
1065 0 461337.5 258913.31 74480 -1 1064
1066 0 461203.22 259097.9 74600 -1 1065
1067 0 461429.8 258696.17 74240 -1 1064
1068 0 461384.56 258825.56 74080 -1 1067
1069 0 461334.88 258887.56 73920 -1 1068
1070 0 460914.34 258997.27 73840 -1 1069
1071 0 460869.44 259081.53 73760 -1 1070
1072 0 460647.38 258855.08 73880 -1 1071
1073 0 460553.9 258748.08 73960 -1 1072
1074 0 460509.12 258692.4 74000 -1 1073
1075 0 460356.38 258561.9 74080 -1 1074
1076 0 460203.4 258488.5 74200 -1 1075
1077 0 460040.56 258451.1 74320 -1 1076
1078 0 459978.47 258469.39 74360 -1 1077
1079 0 460747.53 259389.67 73760 -1 1071
1080 0 460751.7 259634.78 73880 -1 1079
1081 0 460739 259628.67 73920 -1 1080
1082 0 460713.16 259616.2 74000 -1 1081
1083 0 460259.56 259841.78 74040 -1 1082
1084 0 460063.44 259981.52 74120 -1 1083
1085 0 459958.22 260092.36 74240 -1 1084
1086 0 459818.72 260222.56 74320 -1 1085
1087 0 459839.78 260287.34 74400 -1 1086
1088 0 459584.3 260400.62 74440 -1 1087
1089 0 459561.12 260533.19 74560 -1 1088
1090 0 459533.28 260572.7 74640 -1 1089
1091 0 459401.47 260657.5 74720 -1 1090
1092 0 459381.38 260728.81 74840 -1 1091
1093 0 459370.03 260783.95 74960 -1 1092
1094 0 459331.3 260838.61 75080 -1 1093
1095 0 459291.88 260894.34 75200 -1 1094
1096 0 459320.1 260944.66 75360 -1 1095
1097 0 459253.72 260988.27 75520 -1 1096
1098 0 459291.72 260991.86 75680 -1 1097
1099 0 459391.62 260972.34 75880 -1 1098
1100 0 459446.9 261009.45 76040 -1 1099
1101 0 459483.12 261045.66 76200 -1 1100
1102 0 459471.56 261081.36 76360 -1 1101
1103 0 459427.75 261120.58 76520 -1 1102
1104 0 459351.22 261128.88 76680 -1 1103
1105 0 459359.34 261149.58 76840 -1 1104
1106 0 459347.34 261189.62 77000 -1 1105
1107 0 459284 261145.33 77040 -1 1106
1108 0 459223.44 261140.53 77080 -1 1107
1109 0 459224.3 261113.45 77160 -1 1108
1110 0 459113.1 261129.83 77240 -1 1109
1111 0 458924.03 261010.12 77360 -1 1110
1112 0 458818.88 260929.14 77440 -1 1111
1113 0 458916.47 260864.95 77520 -1 1112
1114 0 458935.06 260847.14 77640 -1 1113
1115 0 458936.2 260857.78 77800 -1 1114
1116 0 458884.1 260873.66 77920 -1 1115
1117 0 458806.38 260896.95 78000 -1 1116
1118 0 458717.4 260833.72 78120 -1 1117
1119 0 458720.72 260872.6 78200 -1 1118
1120 0 458848.84 260925.42 78320 -1 1119
1121 0 458893.12 260950.17 78440 -1 1120
1122 0 458951.94 260983.56 78560 -1 1121
1123 0 458877.22 260995.8 78680 -1 1122
1124 0 458878 261000.67 78720 -1 1123
1125 0 458879.6 261009.75 78800 -1 1124
1126 0 458799.53 261101.78 78960 -1 1125
1127 0 458687.06 261146.08 79080 -1 1126
1128 0 458592.1 261173.31 79120 -1 1127
1129 0 458580.4 261133.53 79160 -1 1128
1130 0 460867.22 259545.58 74120 -1 1082
1131 0 460899.38 259504.31 74200 -1 1130
1132 0 460786.1 259599.34 74280 -1 1131
1133 0 460696.66 259652.69 74360 -1 1132
1134 0 462780.53 258171.9 74480 -1 1057
1135 0 462744.6 258165.44 74360 -1 1134
1136 0 452120.25 274139 62680 -1 275
1137 0 452443.12 273682.97 62760 -1 1136
1138 0 452635.56 273471.38 62840 -1 1137
1139 0 452863.34 273259.28 62920 -1 1138
1140 0 453194.5 272967.25 63040 -1 1139
1141 0 453463.56 272767.84 63120 -1 1140
1142 0 453731.6 272598.53 63240 -1 1141
1143 0 453947.75 272450.22 63320 -1 1142
1144 0 454167.38 272318.72 63440 -1 1143
1145 0 454559.66 272055.94 63520 -1 1144
1146 0 455032 271827.06 63600 -1 1145
1147 0 455592.25 271465.12 63680 -1 1146
1148 0 456122.97 271185.25 63760 -1 1147
1149 0 456753.72 270763.94 63840 -1 1148
1150 0 457347.28 270246.88 63800 -1 1149
1151 0 458154.03 269598.1 63720 -1 1150
1152 0 458890.25 269045.66 63720 -1 1151
1153 0 459924.2 268315.53 63800 -1 1152
1154 0 460839.56 267625.03 63920 -1 1153
1155 0 461359.78 267016.53 64000 -1 1154
1156 0 462162.03 266198.22 64080 -1 1155
1157 0 462311.72 265997.4 64120 -1 1156
1158 0 462546.7 265630.3 64280 -1 1157
1159 0 462726.84 265323.84 64400 -1 1158
1160 0 462854.4 265067.94 64520 -1 1159
1161 0 462897.1 264790.12 64640 -1 1160
1162 0 463006.2 264468.1 64760 -1 1161
1163 0 463117.62 264264.78 64880 -1 1162
1164 0 462969.34 263005.1 64960 -1 1163
1165 0 463223.66 262303.47 65000 -1 1164
1166 0 463255.97 261739.06 65000 -1 1165
1167 0 463228.66 261424.84 65080 -1 1166
1168 0 463034.72 261072.77 65160 -1 1167
1169 0 462913.16 260821.6 65240 -1 1168
1170 0 462918 260672.77 65320 -1 1169
1171 0 463102.22 260301.47 65440 -1 1170
1172 0 463110.9 260117.83 65560 -1 1171
1173 0 463178 260130.6 65720 -1 1172
1174 0 463143 260081.69 65840 -1 1173
1175 0 463157.94 260002.52 65960 -1 1174
1176 0 462725.84 259182.45 65960 -1 1175
1177 0 462843.4 258624.69 66000 -1 1176
1178 0 463237.72 258446.34 65960 -1 1177
1179 0 463277.97 258357.83 65800 -1 1178
1180 0 463310.47 258285.02 65680 -1 1179
1181 0 463322.03 258093.8 65600 -1 1180
1182 0 463554.25 257754.52 65520 -1 1181
1183 0 463681.53 257469.52 65480 -1 1182
1184 0 464288.44 257044.23 65400 -1 1183
1185 0 464992.3 257328.31 65400 -1 1184
1186 0 465487.53 257618.02 65360 -1 1185
1187 0 466456.03 257832.45 65400 -1 1186
1188 0 466259.22 257805.34 65480 -1 1187
1189 0 466742.97 257961.47 65440 -1 1187
1190 0 467029.06 258089.28 65480 -1 1189
1191 0 467430.53 258437.73 65520 -1 1190
1192 0 467457.12 258461.62 65560 -1 1191
1193 0 467534.4 258536.84 65680 -1 1192
1194 0 468177.28 258978.48 65760 -1 1193
1195 0 468173.06 259121.25 65920 -1 1194
1196 0 468233.03 259569.17 65920 -1 1195
1197 0 468504.38 259240.98 65680 -1 1194
1198 0 468688.38 259681.06 65680 -1 1197
1199 0 468704.34 259997.11 65680 -1 1198
1200 0 468744.38 260245.16 65600 -1 1199
1201 0 468742.78 260360.62 65480 -1 1200
1202 0 468803.25 260645.22 65360 -1 1201
1203 0 468747.1 260724.25 65240 -1 1202
1204 0 468792.53 260704.73 65160 -1 1203
1205 0 468842.53 260904.8 65160 -1 1204
1206 0 468913.3 260983.61 65080 -1 1205
1207 0 468525.34 261323.83 65080 -1 1206
1208 0 468525.4 261409.47 65040 -1 1207
1209 0 468600.44 261445.9 65000 -1 1208
1210 0 468590.03 261596.8 64960 -1 1209
1211 0 468537.7 261769.08 64920 -1 1210
1212 0 468635.84 261944.5 64840 -1 1211
1213 0 468599.66 262064.1 64720 -1 1212
1214 0 468634.66 262029.08 64640 -1 1213
1215 0 468752.5 261914.38 64560 -1 1214
1216 0 468877.9 261779.25 64440 -1 1215
1217 0 469030.53 261632.84 64320 -1 1216
1218 0 468949.97 261548.23 64200 -1 1217
1219 0 468910.72 261584.56 64120 -1 1218
1220 0 468824.7 261676.9 64040 -1 1219
1221 0 468615.66 261715.47 63920 -1 1220
1222 0 468487.88 261870.34 63800 -1 1221
1223 0 468168.06 261956.17 63680 -1 1222
1224 0 468112.38 261933.8 63560 -1 1223
1225 0 468276.53 261855.92 63400 -1 1224
1226 0 468420.94 261828.56 63320 -1 1225
1227 0 468621.3 261700.77 63240 -1 1226
1228 0 468766 261184.47 63200 -1 1227
1229 0 468725.12 260773.19 63240 -1 1228
1230 0 468589.5 260791.69 63360 -1 1229
1231 0 468614.38 260719.94 63440 -1 1230
1232 0 468678.75 260944.06 63440 -1 1231
1233 0 468722.1 260874.6 63520 -1 1232
1234 0 468814.84 260664.03 63440 -1 1231
1235 0 468651.06 262124.05 64800 -1 1212
1236 0 468655.47 262472.12 64720 -1 1235
1237 0 468698.84 262436.9 64640 -1 1236
1238 0 468852.66 262365.94 64560 -1 1237
1239 0 468971.22 262282.47 64480 -1 1238
1240 0 469090.1 262074.28 64360 -1 1239
1241 0 469157.3 262047.36 64240 -1 1240
1242 0 469094.1 262100.72 64080 -1 1241
1243 0 468883.78 262111.23 63960 -1 1242
1244 0 468489.7 262163.75 63840 -1 1243
1245 0 468328 262226.28 63800 -1 1244
1246 0 468116.12 262274.53 63800 -1 1245
1247 0 468307.78 262176.62 63960 -1 1246
1248 0 468369.5 262108.94 64040 -1 1247
1249 0 466893.03 257848.86 65560 -1 1189
1250 0 466964.38 257812.7 65680 -1 1249
1251 0 466534.62 257981.16 65280 -1 1187
1252 0 466616.06 258005.42 65200 -1 1251
1253 0 464376.2 256914.17 65520 -1 1184
1254 0 464480.53 256501.6 65560 -1 1253
1255 0 464467.97 256397.88 65640 -1 1254
1256 0 464451.53 256226.72 65720 -1 1255
1257 0 464495.38 256185.39 65800 -1 1256
1258 0 464497 256118.14 65920 -1 1257
1259 0 464507.2 256037.75 66000 -1 1258
1260 0 464518.94 255970.95 66080 -1 1259
1261 0 464458.44 255893.77 66160 -1 1260
1262 0 464366.56 255754.55 66240 -1 1261
1263 0 464335.8 255659.14 66320 -1 1262
1264 0 464155.25 255642.66 66400 -1 1263
1265 0 464098.66 255554.14 66480 -1 1264
1266 0 464047.4 255470.14 66560 -1 1265
1267 0 463914.94 255398.08 66680 -1 1266
1268 0 463876.4 255333.53 66760 -1 1267
1269 0 463966.44 255196.14 66880 -1 1268
1270 0 464165.97 255075.19 67040 -1 1269
1271 0 464239.1 255027.77 67160 -1 1270
1272 0 464387.9 254983.38 67280 -1 1271
1273 0 464506.34 254886.62 67360 -1 1272
1274 0 464565.03 254803.38 67440 -1 1273
1275 0 464379.1 254791.6 67520 -1 1274
1276 0 463196.1 254686.08 67600 -1 1275
1277 0 462905.28 254617.78 67560 -1 1276
1278 0 462395.6 254630.84 67600 -1 1277
1279 0 461950.9 254591.34 67600 -1 1278
1280 0 461641.16 254529.84 67720 -1 1279
1281 0 462016.62 254615.9 67480 -1 1279
1282 0 462100.53 254588.25 67400 -1 1281
1283 0 464245.7 254767.23 67640 -1 1275
1284 0 465209.44 254730.84 67640 -1 1283
1285 0 465797.22 254746.6 67640 -1 1284
1286 0 466436.3 254435.42 67520 -1 1285
1287 0 464008.38 254789.58 67720 -1 1283
1288 0 463986.75 254756.27 67800 -1 1287
1289 0 463998.56 254709.02 67880 -1 1288
1290 0 463973.78 254596.83 68000 -1 1289
1291 0 464026.4 254504.81 68080 -1 1290
1292 0 463994.7 254408.06 68160 -1 1291
1293 0 463982.38 254292.75 68240 -1 1292
1294 0 463790.56 254172.47 68280 -1 1293
1295 0 463662.94 254056.75 68400 -1 1294
1296 0 463466.5 253964.95 68520 -1 1295
1297 0 463227.4 253872.67 68640 -1 1296
1298 0 462719 253737.25 68760 -1 1297
1299 0 462487.03 253697.2 68880 -1 1298
1300 0 461852.03 253356.73 69000 -1 1299
1301 0 461817.9 253313.28 68840 -1 1300
1302 0 461055.97 253204.9 69000 -1 1300
1303 0 460472.4 253168.45 68920 -1 1302
1304 0 460133 253381.16 68880 -1 1303
1305 0 460060.94 253476.72 68840 -1 1304
1306 0 459951.78 253593.69 68720 -1 1305
1307 0 459747.8 253457.69 68720 -1 1306
1308 0 459665.38 253545.69 68640 -1 1307
1309 0 459313.3 253864.77 68520 -1 1308
1310 0 459183.94 253933.86 68360 -1 1309
1311 0 459180 253930 68200 -1 1310
1312 0 459288.75 253917.9 68040 -1 1311
1313 0 458845.38 254040.62 67840 -1 1312
1314 0 458746.12 254037.42 67720 -1 1313
1315 0 458968.53 253928.36 67520 -1 1314
1316 0 458979.03 253976.69 67360 -1 1315
1317 0 458993.12 254084.44 67240 -1 1316
1318 0 458965 254084.8 67160 -1 1317
1319 0 458658.06 254035.86 66960 -1 1318
1320 0 458284.88 254000.38 66800 -1 1319
1321 0 461933.34 253250.67 69040 -1 1300
1322 0 462095.7 253038.16 69120 -1 1321
1323 0 462340.9 252962.5 69240 -1 1322
1324 0 462360 252892.44 69360 -1 1323
1325 0 462153.94 251980.4 69360 -1 1324
1326 0 462032 251716 69320 -1 1325
1327 0 461910.47 251451.9 69280 -1 1326
1328 0 461766.72 251016.11 69200 -1 1327
1329 0 461668.16 250835.81 69320 -1 1328
1330 0 461523.75 250369.36 69400 -1 1329
1331 0 461407.97 249907 69480 -1 1330
1332 0 461424.3 249624.25 69560 -1 1331
1333 0 461481.8 249505.58 69680 -1 1332
1334 0 461645.78 248868.55 69840 -1 1333
1335 0 461653 248739.97 70000 -1 1334
1336 0 461581.34 248572.42 70120 -1 1335
1337 0 461609.1 248308 70240 -1 1336
1338 0 461714.78 248177.36 70360 -1 1337
1339 0 461718.94 248028.98 70480 -1 1338
1340 0 461786 247947.55 70600 -1 1339
1341 0 461859.84 247900.8 70760 -1 1340
1342 0 462027.78 247711.73 70880 -1 1341
1343 0 462131.94 247605.36 71040 -1 1342
1344 0 462308.44 247476.6 71160 -1 1343
1345 0 462359.56 247376.06 71280 -1 1344
1346 0 462467.5 247256.67 71400 -1 1345
1347 0 462605.4 247163 71520 -1 1346
1348 0 463177.66 246850.53 71520 -1 1347
1349 0 463245.75 246656.88 71400 -1 1348
1350 0 463272.97 246596.6 71240 -1 1349
1351 0 463289.62 246544.9 71080 -1 1350
1352 0 463265.78 246408.3 70920 -1 1351
1353 0 463165.84 246320.23 70760 -1 1352
1354 0 463166.3 246227.67 70640 -1 1353
1355 0 463114.62 246161.39 70520 -1 1354
1356 0 463101.78 246112.77 70400 -1 1355
1357 0 462705.78 246204.84 70400 -1 1356
1358 0 462489.72 245964.88 70400 -1 1357
1359 0 462589.34 245901.14 70560 -1 1358
1360 0 462261.38 245901.17 70560 -1 1359
1361 0 461865.75 245711.2 70640 -1 1360
1362 0 461778.44 245704.33 70760 -1 1361
1363 0 461753.56 245700.86 70880 -1 1362
1364 0 461692.8 245665.11 71000 -1 1363
1365 0 461709.5 245601.36 71040 -1 1364
1366 0 461684.94 245609.05 71200 -1 1365
1367 0 461692.38 245536.66 71320 -1 1366
1368 0 461719.28 245513.11 71360 -1 1367
1369 0 461660.7 245459.94 71520 -1 1368
1370 0 461632.25 245381.16 71680 -1 1369
1371 0 461599.8 245322.39 71760 -1 1370
1372 0 461535.84 245456.38 71760 -1 1371
1373 0 461719.9 245696.34 71760 -1 1372
1374 0 461566.28 245265.97 71840 -1 1371
1375 0 461578.78 245205.17 71880 -1 1374
1376 0 461471.9 245128.89 72000 -1 1375
1377 0 461411.12 245043.72 72080 -1 1376
1378 0 461425.12 244966.88 72120 -1 1377
1379 0 463103.1 246004.55 70280 -1 1356
1380 0 463076.2 245917 70160 -1 1379
1381 0 463004.28 245827.34 70040 -1 1380
1382 0 462939.75 245762.94 69920 -1 1381
1383 0 462895.1 245752.72 69880 -1 1382
1384 0 462758.7 245740.22 69720 -1 1383
1385 0 462763.94 245680.5 69600 -1 1384
1386 0 462779.56 245677.16 69440 -1 1385
1387 0 463046.5 245660.69 69280 -1 1386
1388 0 463327.78 245671.25 69120 -1 1387
1389 0 463279.84 245672.95 68960 -1 1388
1390 0 463735.8 245360.83 68960 -1 1389
1391 0 463754.62 245365.78 68840 -1 1390
1392 0 463899.66 245200.64 68760 -1 1391
1393 0 464296.1 244707.81 68680 -1 1392
1394 0 464408.16 244135.52 68680 -1 1393
1395 0 464469.06 243793.22 68760 -1 1394
1396 0 464343.88 243406.33 68840 -1 1395
1397 0 464296.78 243236.42 68880 -1 1396
1398 0 464237.12 242620.14 68920 -1 1397
1399 0 463918.4 242176.45 68880 -1 1398
1400 0 463759.34 242159.83 68800 -1 1399
1401 0 463741.8 242119.53 68720 -1 1400
1402 0 463731.38 242098.94 68680 -1 1401
1403 0 463031.03 242177.19 68760 -1 1402
1404 0 462563.47 242276.33 68640 -1 1403
1405 0 462479.2 242249.47 68520 -1 1404
1406 0 462559.5 242232.44 68400 -1 1405
1407 0 462580.1 242252.58 68280 -1 1406
1408 0 462376.16 242652.58 68280 -1 1407
1409 0 462359.5 242616.83 68160 -1 1408
1410 0 462339.3 242685.48 68320 -1 1408
1411 0 462613 242235.67 68240 -1 1407
1412 0 462679.4 242200.81 68160 -1 1411
1413 0 462579.66 242220.33 68080 -1 1412
1414 0 462530.1 242230.5 68040 -1 1413
1415 0 462609.12 242323.1 67920 -1 1414
1416 0 462620.38 242367.94 67800 -1 1415
1417 0 462582.38 242357.22 67720 -1 1416
1418 0 463830.34 242110.33 68600 -1 1402
1419 0 463880 242116.31 68560 -1 1418
1420 0 464191.72 242084.56 68440 -1 1419
1421 0 464635.62 241960.53 68440 -1 1420
1422 0 464652.03 241952.4 68280 -1 1421
1423 0 464655.5 241924.58 68160 -1 1422
1424 0 464669.53 241830.5 68040 -1 1423
1425 0 464590.38 241790.33 67920 -1 1424
1426 0 464438.9 241664.47 67800 -1 1425
1427 0 463987.88 241573.22 67760 -1 1426
1428 0 463835.84 241005.25 67760 -1 1427
1429 0 463774 241013.55 67880 -1 1428
1430 0 463695.8 240854.48 68000 -1 1429
1431 0 463791.94 240206.14 68000 -1 1430
1432 0 463723.53 240296.23 68120 -1 1431
1433 0 463740.5 240161.75 68240 -1 1432
1434 0 463745.5 240116.67 68280 -1 1433
1435 0 464061.34 239636.69 68280 -1 1434
1436 0 464469.56 239312.62 68280 -1 1435
1437 0 464577.06 239229.8 68360 -1 1436
1438 0 464927.56 239064.6 68280 -1 1437
1439 0 465276.16 238947.86 68200 -1 1438
1440 0 465477.47 238776.19 68120 -1 1439
1441 0 465746.75 238611.86 68080 -1 1440
1442 0 466182.12 238421.14 68000 -1 1441
1443 0 466851.88 238515.12 67960 -1 1442
1444 0 467022.56 238564.36 67880 -1 1443
1445 0 467066.7 238611.38 67840 -1 1444
1446 0 467110.38 238660.14 67800 -1 1445
1447 0 467223.34 238700.67 67720 -1 1446
1448 0 467279.7 238720.53 67680 -1 1447
1449 0 467349.3 238657.83 67560 -1 1448
1450 0 467409.38 238652.22 67520 -1 1449
1451 0 467521.03 238640.06 67440 -1 1450
1452 0 467933.16 239000.75 67440 -1 1451
1453 0 468398 239003.89 67440 -1 1452
1454 0 468771.38 239059.5 67360 -1 1453
1455 0 469405.16 238959.4 67360 -1 1454
1456 0 469954.34 238656.16 67400 -1 1455
1457 0 470539.7 238520.78 67360 -1 1456
1458 0 470783.4 238506.81 67280 -1 1457
1459 0 470996.84 238426.8 67200 -1 1458
1460 0 471124.56 238367.53 67120 -1 1459
1461 0 471170.84 238330.58 67080 -1 1460
1462 0 471269.5 238288.98 67000 -1 1461
1463 0 471230.12 238213.16 66960 -1 1462
1464 0 471172.94 238233.98 66880 -1 1463
1465 0 471485.4 238045.44 66880 -1 1464
1466 0 471143.16 238246.17 66840 -1 1464
1467 0 471107.7 238247.27 66800 -1 1466
1468 0 470945.94 238098.28 67040 -1 1461
1469 0 470478.38 238031.22 67040 -1 1468
1470 0 470238.56 238162.89 67000 -1 1469
1471 0 470502.34 238057.9 66880 -1 1469
1472 0 467546.22 238582.66 67320 -1 1451
1473 0 467556.62 238550.75 67240 -1 1472
1474 0 467607.3 238530.06 67160 -1 1473
1475 0 467605.28 238624.5 67080 -1 1474
1476 0 467565.78 238650.23 67040 -1 1475
1477 0 467528.84 238718.28 66920 -1 1476
1478 0 467486.7 238714.62 66840 -1 1477
1479 0 467531.53 238715.14 66720 -1 1478
1480 0 467684.25 238775.44 66680 -1 1479
1481 0 467571.75 238778.8 66600 -1 1480
1482 0 467511.06 238859.34 66520 -1 1481
1483 0 467476.4 239147.02 66520 -1 1482
1484 0 467459.78 239284.56 66480 -1 1483
1485 0 467340.28 239254.88 66360 -1 1484
1486 0 468039.62 239047.25 66680 -1 1480
1487 0 468339.7 238735.2 66680 -1 1486
1488 0 468055.66 239279.23 66680 -1 1486
1489 0 468144 239398.3 66760 -1 1488
1490 0 468314.56 239484.42 66840 -1 1489
1491 0 468332.03 239518.8 66880 -1 1490
1492 0 467103.56 238934 67520 -1 1450
1493 0 467549.72 238511.22 67960 -1 1445
1494 0 467512.78 238584.03 68040 -1 1493
1495 0 467552.75 238844.12 68040 -1 1494
1496 0 467376.7 239092.3 68040 -1 1495
1497 0 467355.94 239204.31 68120 -1 1496
1498 0 467211.9 239384.27 68120 -1 1497
1499 0 467246.4 239447.55 68200 -1 1498
1500 0 467249.72 239548.4 68280 -1 1499
1501 0 467377.06 239636.78 68400 -1 1500
1502 0 466904.7 239135.48 67840 -1 1445
1503 0 464157.88 239538.06 68240 -1 1435
1504 0 464325.44 239523.64 68120 -1 1503
1505 0 464326.44 239536.75 68080 -1 1504
1506 0 464579.94 239410.55 68040 -1 1505
1507 0 464740.94 239362.31 67960 -1 1506
1508 0 464212.7 244719.89 68440 -1 1393
1509 0 464063.6 244937.47 68280 -1 1508
1510 0 464055.06 244870.56 68160 -1 1509
1511 0 461345.66 245810.64 69440 -1 1386
1512 0 460881.56 245814.7 69560 -1 1511
1513 0 460445.25 245760.27 69440 -1 1512
1514 0 460452.5 245688 69360 -1 1513
1515 0 460460 245616.1 69280 -1 1514
1516 0 460563.4 245529.98 69120 -1 1515
1517 0 460591.8 245539.05 69080 -1 1516
1518 0 463200.88 246751.9 71720 -1 1348
1519 0 463238.53 246530.61 71920 -1 1518
1520 0 463253.44 246441.27 72040 -1 1519
1521 0 463371.5 246418.44 72200 -1 1520
1522 0 463441.6 246381.94 72360 -1 1521
1523 0 463494 246358 72520 -1 1522
1524 0 463506.53 246352.27 72560 -1 1523
1525 0 463631.47 246259.45 72720 -1 1524
1526 0 463692.8 246242.69 72880 -1 1525
1527 0 463785.44 246273.88 72960 -1 1526
1528 0 463779.1 246160.47 73200 -1 1527
1529 0 463775.38 246185.34 73320 -1 1528
1530 0 463684.44 246129.38 73480 -1 1529
1531 0 463683.1 246211.72 73680 -1 1530
1532 0 463327.7 246313.66 73920 -1 1531
1533 0 463143.5 246431.5 74000 -1 1532
1534 0 462959.22 246549.16 74080 -1 1533
1535 0 463049 246394.95 74240 -1 1534
1536 0 462539.53 246854.02 74440 -1 1535
1537 0 462554.2 246988.16 74640 -1 1536
1538 0 462395.8 246919.8 74840 -1 1537
1539 0 462197.56 246947.27 74880 -1 1538
1540 0 463928.38 245979.98 74400 -1 1535
1541 0 463906.2 245994.4 74560 -1 1540
1542 0 463854.44 246070.02 74760 -1 1541
1543 0 462169.9 251948.77 69400 -1 1325
1544 0 464205.53 257087.1 65240 -1 1184
1545 0 463415.47 258681.86 65880 -1 1178
1546 0 463409.97 258621.81 65800 -1 1545
1547 0 462697.97 258726.67 66120 -1 1177
1548 0 462707.1 258795.12 66240 -1 1547
1549 0 462675.8 258874.05 66360 -1 1548
1550 0 462707.56 258702.47 66480 -1 1549
1551 0 463015.5 258522.44 66480 -1 1550
1552 0 462743.9 258682.23 66520 -1 1550
1553 0 462819.2 258640.08 66600 -1 1552
1554 0 463159.62 258743.1 66680 -1 1553
1555 0 463412.97 258841.22 66760 -1 1554
1556 0 463628.1 258951.77 66880 -1 1555
1557 0 463813.1 258998.89 66960 -1 1556
1558 0 463898.62 258982.64 67040 -1 1557
1559 0 463967.25 258856.28 67160 -1 1558
1560 0 464350.53 259007.14 67160 -1 1559
1561 0 464869.72 259046.22 67160 -1 1560
1562 0 465073.03 258915.38 67120 -1 1561
1563 0 465326.34 258702.9 67240 -1 1562
1564 0 465327.4 258642.28 67360 -1 1563
1565 0 465256.88 258275.95 67400 -1 1564
1566 0 465243.62 258233.5 67480 -1 1565
1567 0 465218.84 258245.84 67560 -1 1566
1568 0 465246.16 258128.42 67600 -1 1567
1569 0 465289.94 258061.73 67680 -1 1568
1570 0 465282.25 258049.75 67720 -1 1569
1571 0 465357.2 258003.97 67760 -1 1570
1572 0 465691.1 258878.61 67200 -1 1563
1573 0 464797.62 259094.86 67000 -1 1562
1574 0 464764.78 259113.53 66960 -1 1573
1575 0 463990.7 258820.55 67200 -1 1559
1576 0 463944.34 258766.84 67320 -1 1575
1577 0 463966.34 258712.4 67400 -1 1576
1578 0 463945 258733.6 67480 -1 1577
1579 0 463228.25 260006.28 66080 -1 1175
1580 0 463222.62 259982.98 66200 -1 1579
1581 0 463462.78 259870.88 66280 -1 1580
1582 0 463439.97 259650 66360 -1 1581
1583 0 464116.06 259729.97 66360 -1 1582
1584 0 463225.4 264589.16 64960 -1 1163
1585 0 463524.47 264722.7 65000 -1 1584
1586 0 463482.56 264717.03 65160 -1 1585
1587 0 463446.53 264729 65240 -1 1586
1588 0 463497.62 264761.06 65360 -1 1587
1589 0 463582.25 264913.9 65480 -1 1588
1590 0 463682.5 264990 65520 -1 1589
1591 0 463783.22 265065.66 65560 -1 1590
1592 0 463972.38 265070.25 65600 -1 1591
1593 0 464099.25 265118 65720 -1 1592
1594 0 464137.03 265146.94 65800 -1 1593
1595 0 464167.16 265174.22 65880 -1 1594
1596 0 464183.1 265281.38 65920 -1 1595
1597 0 464391.1 265517.47 65920 -1 1596
1598 0 464463.22 265478.22 65960 -1 1597
1599 0 464327.25 265357.25 66000 -1 1596
1600 0 464360.12 265337.1 66080 -1 1599
1601 0 464396.03 265593.78 66160 -1 1600
1602 0 464439.6 265635.44 66240 -1 1601
1603 0 464428.28 265754.75 66360 -1 1602
1604 0 464388.9 265841.72 66440 -1 1603
1605 0 464483.47 265891 66520 -1 1604
1606 0 464431.47 266107.06 66520 -1 1605
1607 0 464631.72 265934.06 66600 -1 1605
1608 0 464792.8 265990.97 66680 -1 1607
1609 0 464884.47 266046.7 66720 -1 1608
1610 0 464921.72 266029.1 66760 -1 1609
1611 0 465119.12 266107.66 66840 -1 1610
1612 0 465243.3 266107.53 66920 -1 1611
1613 0 465357.56 265766.62 66960 -1 1612
1614 0 465530.66 265674.47 67040 -1 1613
1615 0 465572.94 265558.94 67120 -1 1614
1616 0 465619.56 265516.06 67160 -1 1615
1617 0 465878.75 265389.06 67240 -1 1616
1618 0 466299.34 264942.3 67240 -1 1617
1619 0 466232.22 264984.28 67360 -1 1618
1620 0 466076.62 264936.9 67480 -1 1619
1621 0 465927.7 264941.5 67600 -1 1620
1622 0 465779.66 264961.1 67720 -1 1621
1623 0 465709.47 264948.12 67840 -1 1622
1624 0 465635.06 264832.03 67920 -1 1623
1625 0 465597.38 264639.9 68040 -1 1624
1626 0 464861.53 264555.9 68040 -1 1625
1627 0 464818.66 264561.3 68000 -1 1626
1628 0 464963.12 264508.06 68160 -1 1626
1629 0 464946.12 264451.62 68240 -1 1628
1630 0 464984.53 264444.12 68280 -1 1629
1631 0 466544.28 264801.28 67160 -1 1618
1632 0 466491.47 264855.4 67040 -1 1631
1633 0 466542.84 264902.56 66960 -1 1632
1634 0 466607.06 264964.28 66840 -1 1633
1635 0 466576.5 265062.6 66720 -1 1634
1636 0 466552.56 265087 66680 -1 1635
1637 0 466519.44 264688.44 66840 -1 1634
1638 0 465860.84 265264.5 67400 -1 1617
1639 0 465694.9 265251.7 67560 -1 1638
1640 0 465543.72 265217.66 67680 -1 1639
1641 0 465399.16 265489.47 67240 -1 1616
1642 0 465332.56 265429.34 67400 -1 1641
1643 0 465316.84 265412.6 67480 -1 1642
1644 0 465078.97 265322.5 67600 -1 1643
1645 0 465056.2 265307.88 67640 -1 1644
1646 0 465200 266465.56 66960 -1 1612
1647 0 464715.62 266630.06 66960 -1 1646
