# Supplementary material for: Connectomics Analysis Reveals First-, Second-, and Third-Order Thermosensory and Hygrosensory Neurons in the Adult Drosophila Brain
Source: Curr Biol. 2020 Aug 17;30(16):3167–3182.e4. doi: 10.1016/j.cub.2020.06.028 (PMC7443704; doi:10.1016/j.cub.2020.06.028)
Supplement: Data S1. Skeletons and Meshes, Related to STAR Methods — marin2020-skeletons contains files describing the morphology of each neuron in this study (in FAFB14 space, .swc format). glomeruli_meshes contains the glomerular meshes (in FAFB14 space, .stl format). neuropil_meshes contains the glomerular meshes (in FAFB14 space, .stl format). [file mmc5.zip › VP_SI/marin2020-skeletons/57426.swc]

# SWC format file
# based on specifications at http://www.neuronland.org/NLMorphologyConverter/MorphologyFormats/SWC/Spec.html
# Created by nat::write.neuron.swc
# PointNo Label X Y Z Radius Parent 
1 0 403991.12 229780.42 60560 1639 -1
2 0 403888.75 229921.34 60680 -1 1
3 0 405930.44 232591.86 60680 -1 2
4 0 406068.72 232761.25 60720 -1 3
5 0 406557.16 232907.23 60920 -1 4
6 0 408333.6 234260.05 60920 -1 5
7 0 408621.72 235109.11 60920 -1 6
8 0 408662.94 234935.38 61000 -1 7
9 0 409109.38 235533.92 61240 -1 8
10 0 409548 235819.45 61400 -1 9
11 0 409942 236159.08 61600 -1 10
12 0 410630.94 236375.1 61880 -1 11
13 0 411251.1 236487.08 62080 -1 12
14 0 411947.16 236232.94 62440 -1 13
15 0 412546.5 235985.84 62560 -1 14
16 0 413254.47 235592.84 62560 -1 15
17 0 413574.28 235429.08 62680 -1 16
18 0 414220.84 235188.45 62680 -1 17
19 0 414333 235051.72 62520 -1 18
20 0 414360.97 234888.55 62400 -1 19
21 0 414604.62 234734.83 62200 -1 20
22 0 414999.5 234567.03 62120 -1 21
23 0 415182.5 234576.11 62080 -1 22
24 0 415455.03 234330.31 61720 -1 23
25 0 415737.38 234118.72 61480 -1 24
26 0 415878.78 233883.05 61280 -1 25
27 0 415972.28 233815.7 61080 -1 26
28 0 416051.25 233937.14 61040 -1 27
29 0 415994.3 233799.38 61000 -1 28
30 0 416050.25 233688.33 60840 -1 29
31 0 416188.6 233822.73 60480 -1 30
32 0 416506.9 233406.39 60320 -1 31
33 0 418081.1 232748.47 60320 -1 32
34 0 418284.3 232748.64 60240 -1 33
35 0 418307.1 232634.19 60000 -1 34
36 0 418678.88 232406.22 59680 -1 35
37 0 418985.94 232078.94 59560 -1 36
38 0 419178.97 231800.19 59320 251 37
39 0 419555.88 231451.14 59120 251 38
40 0 420330 230790.23 59120 140 39
41 0 421209.94 230590.06 59080 96 40
42 0 421443.7 230457.31 58880 108 41
43 0 421684.94 230357.84 58600 107 42
44 0 422345.38 230117.33 58320 120 43
45 0 423009.16 230101.94 58040 75 44
46 0 423473.88 229991.55 57720 40 45
47 0 423719.28 229819.02 57480 -1 46
48 0 423978.75 229791.8 57280 -1 47
49 0 423909.97 229456.77 57240 -1 48
50 0 424199.28 229542.75 57200 -1 49
51 0 424347.38 229941.56 57160 -1 50
52 0 424415.62 229997.69 57120 -1 51
53 0 424442.34 230014.44 57080 -1 52
54 0 424438.12 229997.61 57040 -1 53
55 0 424724.44 230007.67 56760 -1 54
56 0 424983.28 230035.95 56520 -1 55
57 0 425252.97 230039.05 56280 -1 56
58 0 425413.28 229979.95 56080 51 57
59 0 425845.97 230074.31 55840 81 58
60 0 426249.6 230093.38 55680 81 59
61 0 426852.9 230141.33 55520 91 60
62 0 427615.7 230214.84 55280 124 61
63 0 428099.44 230266.5 55080 96 62
64 0 428461.53 230320.78 54920 134 63
65 0 428616.94 230323.17 54720 134 64
66 0 428791.88 230380.22 54600 137 65
67 0 429706.44 230480.16 54560 80 66
68 0 429996.1 230579.81 54480 128 67
69 0 430397.44 230717.95 54280 189 68
70 0 430608.06 230796.5 54160 168 69
71 0 431663.5 231009.23 54160 115 70
72 0 432038.78 231083.47 54040 128 71
73 0 432532.16 231132.62 53800 124 72
74 0 433020.94 231372.3 53720 51 73
75 0 435363.3 231911.17 53720 148 74
76 0 435822.56 232096.14 53680 71 75
77 0 436881.4 232302.12 53680 124 76
78 0 437231.03 232336.83 53840 120 77
79 0 437507.16 232369 53960 140 78
80 0 438039.34 232368.47 54240 128 79
81 0 438114.47 232381.6 54280 128 80
82 0 438374.25 232422.83 54400 120 81
83 0 439044.56 232574.03 54600 107 82
84 0 439781.25 232733.4 54760 -1 83
85 0 440257.5 232789.88 54880 -1 84
86 0 441035 232951.12 54960 -1 85
87 0 441462.12 233097.69 55000 -1 86
88 0 442787.6 233366.62 55040 120 87
89 0 443248.1 233582.31 55160 139 88
90 0 443837.5 233622.47 55200 80 89
91 0 444265.84 233705.39 55240 91 90
92 0 444337.9 233800.69 55280 91 91
93 0 444841.16 233933.58 55320 96 92
94 0 445356.88 234085.86 55440 108 93
95 0 445863.94 234212.03 55600 102 94
96 0 446528.8 234626.28 55760 80 95
97 0 446795.66 234728.47 55880 107 96
98 0 447391.38 234774.86 56000 80 97
99 0 447787.9 234878.33 56120 86 98
100 0 448014.4 234990.39 56240 75 99
101 0 448179.56 235036.83 56320 75 100
102 0 448578.38 234974 56320 51 101
103 0 449235.56 235225.36 56360 108 102
104 0 449795.66 235474.92 56480 75 103
105 0 449915.62 235478.38 56560 75 104
106 0 450330.8 235511.17 56560 51 105
107 0 450759 235625.17 56560 64 106
108 0 451221.44 235524.67 56560 32 107
109 0 451053.3 235621.06 56440 75 108
110 0 451514.22 235858.78 56280 40 109
111 0 451469.28 236008.83 56120 40 110
112 0 451117.88 235964.28 56040 75 111
113 0 451129.75 236026.77 55840 60 112
114 0 451089.5 236007.88 55800 60 113
115 0 451063.94 235993.95 55720 60 114
116 0 451041.8 235990.78 55680 60 115
117 0 451017.53 235839.62 55680 51 116
118 0 451012.12 235782.53 55640 51 117
119 0 450986.12 235687.02 55560 51 118
120 0 450967.34 235680.94 55520 51 119
121 0 451170.7 235621.77 55520 51 120
122 0 451216.66 235564.5 55520 51 121
123 0 451306.88 235537.52 55480 60 122
124 0 451393.03 235536.97 55440 60 123
125 0 450858.4 235599.52 55480 75 120
126 0 450805.94 235506.8 55440 75 125
127 0 450768.72 235464.66 55400 75 126
128 0 450963.16 236019.78 55640 51 116
129 0 450940.6 235996.6 55600 51 128
130 0 450895.78 235985.55 55560 51 129
131 0 450843.72 235961.31 55520 51 130
132 0 450782.97 235925.08 55480 75 131
133 0 450674.7 235885.12 55400 75 132
134 0 450580.88 235856.28 55320 64 133
135 0 450509.66 235858.36 55280 64 134
136 0 450411.56 235847.16 55200 75 135
137 0 450377.78 235840.39 55120 75 136
138 0 450247.12 235823.67 55040 75 137
139 0 450175.56 235792.7 55000 71 138
140 0 450090.6 235797.61 54920 71 139
141 0 450101.7 235891.5 54880 71 140
142 0 450017.1 235902.7 54840 71 141
143 0 449978.8 235918.16 54800 75 142
144 0 449910.94 235895.78 54760 75 143
145 0 449867.12 235840.98 54720 75 144
146 0 449863.38 235855.39 54680 75 145
147 0 449713.44 236020.02 54680 32 146
148 0 449086.97 236399 54680 81 147
149 0 448526.12 236856.52 54680 86 148
150 0 448152.9 237251.66 54680 91 149
151 0 447930.28 237547.47 54680 128 150
152 0 447580.53 237439.27 54680 120 151
153 0 447218.06 237508.14 54680 153 152
154 0 447125.4 237252.66 54560 51 153
155 0 446887.12 237362.27 54560 51 154
156 0 446808.03 237444.6 54520 51 155
157 0 446626.2 237452.48 54480 86 156
158 0 446494.88 237422.61 54440 86 157
159 0 446044.72 237529.39 54440 60 158
160 0 445958.12 237655.22 54320 60 159
161 0 445959.22 237759.14 54280 40 160
162 0 445924.03 237812.53 54240 40 161
163 0 445836.4 237879.66 54200 45 162
164 0 445815 237902.78 54160 45 163
165 0 447127.1 237129.88 54400 51 154
166 0 447069.4 237059.56 54320 51 165
167 0 447033.8 237046 54240 51 166
168 0 447108.12 236947.89 54080 -1 167
169 0 447093.94 236965.67 54040 -1 168
170 0 447497.66 237642.05 54800 120 152
171 0 447380.38 237754.67 54880 120 170
172 0 447396.72 238072.77 54880 120 171
173 0 447270.66 238241.64 55000 -1 172
174 0 447306.9 238429.12 55120 -1 173
175 0 447405.72 238562.23 55240 -1 174
176 0 447733.53 237589.03 54920 128 171
177 0 447600.9 237563.12 55120 120 176
178 0 447630.1 237571.95 55320 128 177
179 0 447491.53 237666.88 55400 120 178
180 0 447345.72 237617.84 55440 120 179
181 0 447252.6 237514.17 55520 120 180
182 0 447158.44 237644.2 55640 -1 181
183 0 447043.78 237665.02 55680 -1 182
184 0 448902.84 236311.34 54480 81 148
185 0 448911.38 236313.4 54240 81 184
186 0 448895.22 236315.17 54120 -1 185
187 0 448900.66 236312.67 54040 -1 186
188 0 449039.12 236688.39 54120 -1 186
189 0 449072.03 236689.53 54040 -1 188
190 0 449030.12 236649.08 53960 -1 189
191 0 448972.06 236662.17 53880 -1 190
192 0 449006.22 236696.9 53760 -1 191
193 0 449024.4 236728.95 53640 -1 192
194 0 449036.16 236816.94 53600 -1 193
195 0 449014.25 237005.52 53600 -1 194
196 0 449151.44 237182.94 53600 -1 195
197 0 449177.03 237199.84 53520 -1 196
198 0 448920.78 237254.5 53440 -1 197
199 0 449045.78 237193.44 53400 -1 198
200 0 449056.88 237169.56 53360 -1 199
201 0 449018.16 236875.2 53560 -1 194
202 0 448936.22 236928.81 53480 -1 201
203 0 448726.1 237008.98 53440 -1 202
204 0 448857.78 236936.19 53400 -1 203
205 0 448862.03 236923.19 53360 -1 204
206 0 448868.7 236915.19 53320 -1 205
207 0 452783.78 235703.33 56560 143 108
208 0 453864.97 236861.02 56560 205 207
209 0 453904 237126.28 56680 136 208
210 0 454022.4 237244.98 56880 157 209
211 0 454203.97 237075.53 57120 157 210
212 0 454437.22 237243.69 57240 140 211
213 0 454684.66 237710.39 57360 120 212
214 0 455748.22 237852.48 57360 153 213
215 0 456267.62 238408.34 57360 163 214
216 0 458391.4 238378.9 57360 135 215
217 0 458253.7 238171.7 57160 135 216
218 0 459195.06 238849.08 57360 124 216
219 0 459386.16 238906.7 57520 107 218
220 0 459894.9 239011.31 57720 80 219
221 0 460181.94 239200.03 57880 148 220
222 0 460504.06 239465.34 58000 178 221
223 0 460783.1 239527.14 58120 154 222
224 0 460752.8 239481.97 58160 154 223
225 0 461531.84 238738.7 58160 124 224
226 0 461484.47 238392.83 58320 128 225
227 0 462183 238265.6 58320 75 226
228 0 462624.9 237893.42 58320 98 227
229 0 462723.94 237902.4 58200 98 228
230 0 462774.62 237926.12 58160 98 229
231 0 462848.88 237990.47 58040 98 230
232 0 462855.25 238009.92 58000 98 231
233 0 462399.34 237684.5 58160 64 230
234 0 462383.25 237504.48 58080 71 233
235 0 462417.94 237396.94 58000 71 234
236 0 461709.34 238185.05 58560 80 226
237 0 461958.78 237910.98 58600 128 236
238 0 461990.22 237811.62 58640 128 237
239 0 462034.47 237615.56 58760 122 238
240 0 461992.34 237453.16 58880 122 239
241 0 462099.88 236736.9 58880 -1 240
242 0 462126.38 236715.7 58800 -1 241
243 0 462192.5 236674.66 58680 -1 242
244 0 462406.8 236620.33 58520 -1 243
245 0 462468.8 236614.45 58480 -1 244
246 0 462536.28 236622.4 58400 -1 245
247 0 462618.78 236643.9 58320 -1 246
248 0 462692.47 236635.48 58240 -1 247
249 0 462707.2 236617.23 58200 -1 248
250 0 461989.34 237368.92 58960 140 240
251 0 462008.9 237349.27 59120 140 250
252 0 461946.03 237394.4 59320 131 251
253 0 461846.78 237476.95 59440 131 252
254 0 461689.9 237453.06 59640 81 253
255 0 461567.1 237381.94 59680 51 254
256 0 461508.47 237326.03 59720 51 255
257 0 461447.4 237345.27 59920 98 256
258 0 461451.28 237420.45 60040 98 257
259 0 461492.34 237364.81 60080 98 258
260 0 461516 237428.62 60160 98 259
261 0 461540.72 237435.61 60200 98 260
262 0 461540.84 237435.9 60240 98 261
263 0 461510.12 237491.16 60320 98 262
264 0 461462.75 237560.92 60440 98 263
265 0 461445.97 237611.2 60480 -1 264
266 0 461421.38 237702.86 60520 -1 265
267 0 461360.38 237748.25 60560 -1 266
268 0 461135.66 237808.19 60560 -1 267
269 0 460466.16 237801.53 60560 -1 268
270 0 460250.25 237763.86 60680 -1 269
271 0 460138 237835.45 60720 -1 270
272 0 460082.53 237837.11 60760 -1 271
273 0 459867.3 237854.27 60840 -1 272
274 0 459636.56 237920.42 60920 -1 273
275 0 459605.7 237999.42 61000 -1 274
276 0 459549.16 238029.53 61040 -1 275
277 0 459503.44 238038.89 61080 -1 276
278 0 459497.44 238039.25 61120 -1 277
279 0 459319.28 238042 61160 -1 278
280 0 459213.7 238048.45 61240 -1 279
281 0 459067.84 238137.52 61320 -1 280
282 0 458894.22 238413.84 61360 -1 281
283 0 458778.72 238707.7 61520 -1 282
284 0 458664.12 238905.23 61600 -1 283
285 0 458408.47 239226.25 61600 -1 284
286 0 458281.47 239485.66 61600 -1 285
287 0 458227.88 239525.25 61520 -1 286
288 0 458152.56 239566.42 61400 -1 287
289 0 458063.2 239649.42 61320 -1 288
290 0 458051.25 239720.64 61280 -1 289
291 0 458008.2 239764.42 61240 -1 290
292 0 457942.9 239803.75 61160 -1 291
293 0 460628.4 239655.64 58360 101 224
294 0 460874.53 239928.47 58560 108 293
295 0 461169.8 240034.39 58760 128 294
296 0 461622.84 240425.75 59000 80 295
297 0 461877.97 240547.3 59280 160 296
298 0 462193.5 240638.77 59640 96 297
299 0 462547.62 240885.14 59760 60 298
300 0 462834.12 241030.44 59960 64 299
301 0 463055.5 241264.88 60240 75 300
302 0 463293.25 241803.78 60520 80 301
303 0 463504.78 242366.47 60800 197 302
304 0 463635.2 242417.53 60960 197 303
305 0 463597.44 242468.25 61000 134 304
306 0 463772.72 242414.2 61040 134 305
307 0 463924.6 242571.4 61320 102 306
308 0 464363.1 242681.45 61600 120 307
309 0 464464.84 242827.72 61760 140 308
310 0 464774.8 242895.95 61800 60 309
311 0 464918.5 242839.61 61840 60 310
312 0 465130.44 242834.45 61920 60 311
313 0 465287.9 242909.05 62040 60 312
314 0 465533.78 242932.56 62240 141 313
315 0 465970.8 242788.22 62400 141 314
316 0 466069.7 242733.03 62720 141 315
317 0 466326.25 242735.34 62840 98 316
318 0 466327.75 242725.92 62880 98 317
319 0 466157.9 242093.69 62880 102 318
320 0 466059.72 241967.27 63000 115 319
321 0 465921.44 241725.55 63120 181 320
322 0 466000.38 241056.12 63120 98 321
323 0 466064.4 240971.48 63080 98 322
324 0 466122.47 240865.39 63040 104 323
325 0 466077.4 240597.44 63040 104 324
326 0 466033.5 240538.81 63000 -1 325
327 0 466023.34 240555.84 62960 -1 326
328 0 465833.66 241568.22 63200 181 321
329 0 465696.75 241175.97 63560 136 328
330 0 465738.72 241101.03 63640 136 329
331 0 466310.47 240702.55 63640 104 330
332 0 466976 240896 63840 80 331
333 0 467232 240928 63880 80 332
334 0 467488 240960 63880 102 333
335 0 467744 240960 63800 104 334
336 0 468000 240960 63800 96 335
337 0 468256 240832 63800 98 336
338 0 468512 240768 63840 75 337
339 0 468768 240704 63840 64 338
340 0 469024 240736 63840 71 339
341 0 469280 240736 63840 64 340
342 0 469536 240672 63760 75 341
343 0 469792 240608 63760 102 342
344 0 469984 240480 63640 80 343
345 0 470240 240384 63600 75 344
346 0 470496 240320 63560 81 345
347 0 470752 240288 63480 64 346
348 0 470976 240192 63400 80 347
349 0 471232 240192 63400 102 348
350 0 471488 240128 63320 75 349
351 0 471744 240128 63280 81 350
352 0 472000 240096 63240 102 351
353 0 472192 239936 63200 102 352
354 0 472384 239904 63040 51 353
355 0 472608 239904 62880 40 354
356 0 472864 239870 62800 -1 355
357 0 472944 239882 62680 -1 356
358 0 473016 240002 62640 -1 357
359 0 473236 239318 62680 -1 357
360 0 473348 239306 62520 -1 359
361 0 473408 239154 62320 -1 360
362 0 473948 238642 62240 -1 361
363 0 474816 238362 62160 -1 362
364 0 475404 238302 62120 -1 363
365 0 475528 238258 62000 -1 364
366 0 475728 238154 61960 -1 365
367 0 476120 237782 61800 -1 366
368 0 476300 237514 61680 -1 367
369 0 476396 237406 61520 -1 368
370 0 476932 237210 61320 -1 369
371 0 477228 236982 61120 -1 370
372 0 477608 237030 60920 -1 371
373 0 477716 237138 60720 -1 372
374 0 478280 236950 60480 -1 373
375 0 478420 236750 60280 -1 374
376 0 478596 236522 60120 -1 375
377 0 478952 236390 59880 -1 376
378 0 479772 236284 60040 -1 377
379 0 480180 235768 59960 -1 378
380 0 480020 235708 59800 -1 379
381 0 480052 235540 59600 -1 380
382 0 480084 235356 59400 -1 381
383 0 480176 235236 59200 -1 382
384 0 480424 235236 59000 -1 383
385 0 480620 234944 58880 -1 384
386 0 480748 234752 58680 -1 385
387 0 481224 234692 58600 -1 386
388 0 481388 234592 58360 -1 387
389 0 481644 234452 58200 -1 388
390 0 482020 234232 58080 -1 389
391 0 482444 234264 57880 -1 390
392 0 483360 234016 57920 -1 391
393 0 483532 233848 58040 -1 392
394 0 483856 233812 57880 -1 393
395 0 484656 233924 57720 -1 394
396 0 485408 233780 57600 -1 395
397 0 485620 233956 57400 -1 396
398 0 485744 234104 57040 -1 397
399 0 486040 234132 56920 -1 398
400 0 486408 234088 56680 -1 399
401 0 487148 234188 56480 -1 400
402 0 488168 234668 56560 -1 401
403 0 488448 234740 56760 -1 402
404 0 488584 234692 56920 -1 403
405 0 488508 234690 57040 -1 404
406 0 488096 234450 56440 -1 401
407 0 488260 234406 56360 -1 406
408 0 488516 234282 56200 -1 407
409 0 489002.4 233914 56040 -1 408
410 0 489124 233822 56000 -1 409
411 0 490596 233262 56080 -1 409
412 0 490804 233062 56240 -1 411
413 0 490688 232758 56200 -1 412
414 0 490772 232590 56120 -1 413
415 0 490740 232606 56040 -1 414
416 0 490700 232574 55880 -1 415
417 0 490748 233866 55960 -1 411
418 0 489212 233762 55680 -1 417
419 0 483032 234256 57720 -1 391
420 0 465020.5 240813.94 63640 150 330
421 0 464944.66 240795.03 64400 71 420
422 0 465752.78 241109.06 63680 136 330
423 0 466798.2 243661.92 62880 120 318
424 0 466782.38 243628.03 62720 120 423
425 0 467112.3 243930.19 63000 107 423
426 0 467720.44 244063.38 63000 163 425
427 0 467221.25 244012.11 63040 139 425
428 0 467314.8 244238.2 63200 163 427
429 0 467642.2 244782.58 63400 164 428
430 0 468102.28 245003.89 63560 154 429
431 0 468688.94 245527.42 63560 108 430
432 0 468723.2 245414.36 63800 64 431
433 0 468412.1 245330.92 63960 135 432
434 0 468178.6 245354.11 64200 124 433
435 0 467984.8 245534.11 64400 81 434
436 0 468320 245856 64600 102 435
437 0 468448 246016 64760 86 436
438 0 468640 246144 64960 139 437
439 0 468800 246304 65120 202 438
440 0 469024 246336 65000 124 439
441 0 469280 246368 65000 96 440
442 0 469504 246464 64880 96 441
443 0 469728 246464 64760 75 442
444 0 468800 246304 65200 202 439
445 0 468832 246368 65440 164 444
446 0 468800 246304 65680 160 445
447 0 468640 246176 65840 91 446
448 0 468416 246144 66040 64 447
449 0 468224 246208 66240 81 448
450 0 468000 246368 66240 172 449
451 0 467808 246560 66320 164 450
452 0 467552 246656 66320 190 451
453 0 467392 246688 66440 150 452
454 0 467264 246656 66680 128 453
455 0 467104 246784 66880 128 454
456 0 466880 246880 66960 178 455
457 0 466624 246944 67000 185 456
458 0 466368 247008 67080 160 457
459 0 466112 247136 67040 185 458
460 0 465888 247296 67120 150 459
461 0 465696 247488 67120 136 460
462 0 465472 247648 67160 80 461
463 0 465280 247808 67200 102 462
464 0 465024 247872 67200 128 463
465 0 464928 247872 67200 128 464
466 0 464704 247872 67320 101 465
467 0 464448 247872 67320 101 466
468 0 464192 247872 67400 104 467
469 0 463936 247904 67400 104 468
470 0 463680 247904 67480 91 469
471 0 463424 247904 67520 120 470
472 0 463168 248000 67560 124 471
473 0 462912 248000 67560 120 472
474 0 462656 248064 67560 96 473
475 0 462400 248064 67640 81 474
476 0 462144 248064 67640 51 475
477 0 461888 248000 67640 60 476
478 0 461632 248000 67560 122 477
479 0 461376 248000 67560 137 478
480 0 461120 248128 67560 148 479
481 0 460992 248352 67680 98 480
482 0 460832 248480 67720 122 481
483 0 460704 248704 67720 60 482
484 0 460608 248960 67680 81 483
485 0 460640 249216 67600 51 484
486 0 460704 249440 67440 81 485
487 0 460704 249664 67280 131 486
488 0 460576 249760 67080 102 487
489 0 460480 249952 66920 86 488
490 0 460448 250144 66720 101 489
491 0 460544 250336 66520 75 490
492 0 460672 250496 66360 120 491
493 0 460832 250656 66240 51 492
494 0 460992 250848 66200 71 493
495 0 461152 251072 66280 40 494
496 0 461312 251232 66120 45 495
497 0 461312 251424 65920 90 496
498 0 461248 251680 65880 86 497
499 0 461152 251872 65720 131 498
500 0 461216 252128 65680 108 499
501 0 461408 252320 65640 137 500
502 0 461664 252352 65600 164 501
503 0 461824 252576 65600 181 502
504 0 461728 252832 65560 139 503
505 0 461696 253024 65400 172 504
506 0 461856 253216 65320 120 505
507 0 462048 253344 65200 148 506
508 0 462240 253536 65200 71 507
509 0 462432 253664 65320 32 508
510 0 462592 253824 65320 102 509
511 0 462656 254080 65320 108 510
512 0 462880 254208 65320 104 511
513 0 463136 254272 65360 120 512
514 0 463392 254368 65360 90 513
515 0 463488 254464 65320 60 514
516 0 462784 253632 65360 124 510
517 0 462944 253408 65440 128 516
518 0 463168 253280 65480 128 517
519 0 463424 253312 65520 172 518
520 0 463680 253280 65560 75 519
521 0 463904 253120 65480 64 520
522 0 464032 253056 65440 81 521
523 0 461536 251424 65760 81 497
524 0 461728 251296 65560 108 523
525 0 461792 251232 65480 90 524
526 0 461824 251200 65440 98 525
527 0 462016 251040 65280 135 526
528 0 462208 250880 65200 181 527
529 0 462464 250816 65200 98 528
530 0 462688 250816 65360 96 529
531 0 462688 250560 65480 64 530
532 0 462528 250336 65560 80 531
533 0 462528 250304 65560 60 532
534 0 461696 251360 65280 120 526
535 0 461536 251424 65080 32 534
536 0 461440 251488 65000 38 535
537 0 461756.16 251204.55 65000 -1 536
538 0 461344 251552 64920 45 536
539 0 461268 251606 64760 -1 538
540 0 461728 251072 65680 60 525
541 0 461568 250848 65720 40 540
542 0 461536 250784 65720 32 541
543 0 460416 249824 67280 104 488
544 0 460192 249824 67400 32 543
545 0 459936 249856 67400 64 544
546 0 459744 249984 67280 64 545
547 0 459616 250176 67120 102 546
548 0 459392 250304 67000 80 547
549 0 459136 250336 66960 60 548
550 0 458912 250400 66840 32 549
551 0 458784 250592 66720 45 550
552 0 458752 250656 66600 45 551
553 0 458752 250774 66480 -1 552
554 0 458692 250866 66440 -1 553
555 0 458792 251026 66400 -1 554
556 0 458808 251045.2 66320 -1 555
557 1 458832 251074 66200 -1 556
558 0 458852 251026 66120 -1 557
559 0 459092 251030 66480 -1 555
560 0 460672 248320 67600 120 482
561 0 460512 248288 67400 81 560
562 0 460288 248288 67240 60 561
563 0 460096 248256 67080 60 562
564 0 459904 248320 66920 51 563
565 0 459680 248416 66800 64 564
566 0 459616 248352 66560 64 565
567 0 459616 248192 66320 64 566
568 0 459584 248032 66080 40 567
569 0 459520 247808 65960 102 568
570 0 459520 247584 65800 75 569
571 0 459584 247424 65600 96 570
572 0 459424 247296 65400 51 571
573 0 459296 247200 65200 64 572
574 0 459232 247200 64920 80 573
575 0 459496.78 247074.2 64320 60 574
576 0 459549 247100 64240 -1 575
577 0 459397 247060 64040 -1 576
578 0 459293 247076 63920 -1 577
579 0 464832 248096 67080 32 465
580 0 464800 248352 67000 40 579
581 0 464640 248512 66840 32 580
582 0 464608 248544 66840 32 581
583 0 467488 246720 66840 71 454
584 0 467712 246656 67000 40 583
585 0 467904 246528 67120 32 584
586 0 468160 246400 67160 98 585
587 0 468384 246368 67280 90 586
588 0 468608 246368 67440 32 587
589 0 467680 246816 66480 120 452
590 0 467680 247072 66520 107 589
591 0 467808 247296 66480 75 590
592 0 468032 247456 66400 60 591
593 0 468160 247456 66400 86 592
594 0 468852.34 245496.17 63360 122 431
595 0 468885.1 245489.84 63320 122 594
596 0 455943.53 238506.16 57600 172 215
597 0 455736.16 238465 57800 197 596
598 0 452852.25 235840.92 56360 218 207
599 0 453279.1 234251.33 56360 150 598
600 0 454357.47 234103.75 56360 150 599
601 0 454451.5 234051.11 56560 150 600
602 0 454641.9 233992.78 56800 101 601
603 0 454892.25 234047.67 57000 75 602
604 0 454905.34 234026.25 57200 40 603
605 0 455457.75 233647.16 57200 124 604
606 0 455928.1 233313.84 57200 75 605
607 0 456071.78 233360.6 57360 175 606
608 0 456375.72 233292.27 57560 189 607
609 0 456925.75 233105.9 57800 189 608
610 0 457038.94 233090.16 58000 154 609
611 0 457078.03 233088.4 58040 154 610
612 0 457119.28 232941.56 58280 153 611
613 0 457275.84 232848.98 58520 153 612
614 0 457523.5 232684.95 58760 166 613
615 0 458328.8 232417.08 59040 183 614
616 0 458630.7 232472.42 59120 139 615
617 0 459936.4 232222.6 59120 136 616
618 0 461006.7 231620.7 59120 137 617
619 0 462306.44 231025.42 59120 102 618
620 0 462540.12 231044.94 59320 108 619
621 0 462954.53 230946.58 59480 107 620
622 0 462872.28 230917 59600 107 621
623 0 462761.5 230876.6 59760 64 622
624 0 462963.75 230754.05 59960 64 623
625 0 462507.72 230564.39 58840 124 619
626 0 463749.4 229635.95 59120 32 619
627 0 463786.16 229657.34 59160 32 626
628 0 464242.28 229381.42 59240 153 627
629 0 464501.16 228887.83 59280 81 628
630 0 464679.4 228678.89 59320 60 629
631 0 464958.72 227938.1 59320 51 630
632 0 464441.88 227267.56 59320 134 631
633 0 464431.12 227211.84 59120 134 632
634 0 464601.78 227047.44 59000 122 633
635 0 464949.94 226718.47 59000 101 634
636 0 464779.9 226684.66 58920 101 635
637 0 464469.38 226254.5 58880 120 636
638 0 464256 225792 58640 136 637
639 0 464224 225568 58520 124 638
640 0 464256 225344 58400 86 639
641 0 464256 225088 58400 163 640
642 0 464192 224992 58320 137 641
643 0 464128 224992 58240 128 642
644 0 463968 225184 58200 91 643
645 0 463840 225344 58040 64 644
646 0 463648 225440 57880 51 645
647 0 463392 225440 57920 40 646
648 0 463136 225408 57920 32 647
649 0 463072 225408 57920 32 648
650 0 463936 224832 58120 137 643
651 0 463840 224736 58120 204 650
652 0 463584 224736 58160 139 651
653 0 463328 224736 58120 150 652
654 0 463104 224608 58040 150 653
655 0 462944 224608 58160 120 654
656 0 462944 224800 58360 86 655
657 0 462944 224896 58600 32 656
658 0 462816 224768 58800 40 657
659 0 462752 224704 58880 51 658
660 0 462688 224544 58200 96 655
661 0 462464 224640 58320 40 660
662 0 462240 224672 58440 150 661
663 0 461984 224640 58480 153 662
664 0 461792 224512 58360 140 663
665 0 461568 224448 58240 32 664
666 0 461312 224448 58240 80 665
667 0 461056 224448 58320 120 666
668 0 460832 224352 58480 81 667
669 0 460768 224288 58520 45 668
670 0 463840 224480 58080 124 651
671 0 463840 224416 58040 102 670
672 0 464032 224544 57800 32 671
673 0 464256 224384 57840 32 672
674 0 463744 224256 57840 81 671
675 0 463712 224128 57600 107 674
676 0 463712 223968 57400 102 675
677 0 463808 223808 57200 71 676
678 0 463712 223680 57000 115 677
679 0 463552 223520 56800 143 678
680 0 463552 223488 56600 186 679
681 0 463424 223584 56360 137 680
682 0 463232 223648 56160 137 681
683 0 463072 223744 55960 120 682
684 0 462912 223872 55760 107 683
685 0 462720 224032 55600 81 684
686 0 462528 224160 55440 102 685
687 0 462336 224352 55360 104 686
688 0 462144 224480 55240 124 687
689 0 461888 224576 55160 91 688
690 0 461632 224640 55080 80 689
691 0 461408 224640 54920 81 690
692 0 461152 224640 54920 104 691
693 0 460896 224736 54920 163 692
694 0 460800 224736 54880 196 693
695 0 460864 224992 54880 96 694
696 0 461056 225216 54880 81 695
697 0 461056 225472 54920 71 696
698 0 460896 225664 55000 51 697
699 0 460640 224640 54680 210 694
700 0 460480 224544 54480 137 699
701 0 460320 224416 54320 203 700
702 0 460384 224288 54080 245 701
703 0 460224 224288 53880 226 702
704 0 460096 224448 53720 214 703
705 0 460032 224704 53680 194 704
706 0 460032 224960 53720 115 705
707 0 459936 225216 53720 80 706
708 0 459744 225440 53720 81 707
709 0 459584 225664 53720 90 708
710 0 459360 225824 53720 71 709
711 0 459168 225984 53760 101 710
712 0 458944 225984 53920 98 711
713 0 458720 226048 54040 128 712
714 0 458528 226240 54040 139 713
715 0 458272 226272 54040 154 714
716 0 458016 226272 54120 217 715
717 0 457920 226208 54200 198 716
718 0 457792 226112 54400 163 717
719 0 457792 226112 54480 150 718
720 0 457760 226016 54720 198 719
721 0 457536 225984 54920 205 720
722 0 457344 225984 55120 122 721
723 0 457152 226176 55200 128 722
724 0 456960 226240 55200 209 723
725 0 456800 226336 55000 101 724
726 0 456608 226368 54840 128 725
727 0 456384 226336 54720 98 726
728 0 456256 226336 54680 96 727
729 0 456000 226208 54640 40 728
730 0 455808 226016 54640 107 729
731 0 455616 225824 54560 32 730
732 0 455392 225696 54480 108 731
733 0 455168 225600 54400 98 732
734 0 455040 225440 54200 71 733
735 0 456224 226496 54480 45 728
736 0 456224 226720 54320 60 735
737 0 456256 226880 54120 104 736
738 0 456384 227008 53920 60 737
739 0 456412 227030 53720 -1 738
740 0 456628 227066 53520 -1 739
741 0 456468 227174 53440 -1 740
742 0 456828 227142 53400 -1 741
743 0 456896 227154 53320 -1 742
744 0 456892 227210 53160 -1 743
745 0 457124 227210 52920 -1 744
746 0 457296 227250 52720 -1 745
747 0 457196 226906 52680 -1 746
748 0 456756 226638 52640 -1 747
749 0 456744 226378 52560 -1 748
750 0 456928 226144 55440 206 724
751 0 456992 226304 55640 160 750
752 0 457056 226400 55880 96 751
753 0 456960 226336 56120 51 752
754 0 456896 226176 56320 51 753
755 0 456896 225952 56480 32 754
756 0 456960 225696 56560 51 755
757 0 458048 226240 54560 120 719
758 0 458176 226400 54720 108 757
759 0 458336 226560 54840 107 758
760 0 458592 226592 54920 153 759
761 0 458784 226528 55120 131 760
762 0 458944 226528 55360 122 761
763 0 459104 226592 55560 51 762
764 0 459328 226688 55680 60 763
765 0 459584 226720 55720 75 764
766 0 459776 226880 55760 108 765
767 0 459808 226912 55800 101 766
768 0 457888 226016 54000 80 717
769 0 457728 225952 53800 32 768
770 0 457600 226048 53560 108 769
771 0 457664 226240 53360 139 770
772 0 457792 226432 53200 81 771
773 0 457856 226592 53120 32 772
774 0 459968 224672 53440 194 705
775 0 459872 224704 53200 32 774
776 0 459712 224736 53000 32 775
777 0 459616 224512 52880 131 776
778 0 459520 224288 52800 102 777
779 0 459264 224192 52760 32 778
780 0 459104 224384 52680 32 779
781 0 459104 224416 52720 32 780
782 0 460128 224448 53440 131 704
783 0 460288 224384 53240 163 782
784 0 460480 224320 53040 86 783
785 0 460608 224320 52800 60 784
786 0 460704 224096 52680 60 785
787 0 460576 223872 52640 32 786
788 0 460352 223904 52760 32 787
789 0 460032 224096 53040 32 788
790 0 459744 223904 53600 197 789
791 0 459488 223968 53600 75 790
792 0 459264 223840 53600 96 791
793 0 460608 224640 55040 115 694
794 0 460544 224448 55200 96 793
795 0 460704 224224 55320 71 794
796 0 460864 224000 55360 81 795
797 0 461056 223808 55360 60 796
798 0 461216 223584 55440 60 797
799 0 461248 223552 55480 60 798
800 0 463616 223232 56520 115 680
801 0 463648 223136 56480 168 800
802 0 463584 223008 56720 96 801
803 0 463520 222976 56960 51 802
804 0 463488 222816 57160 75 803
805 0 463328 222624 57320 60 804
806 0 463168 222400 57400 90 805
807 0 463040 222176 57440 86 806
808 0 462880 222016 57560 60 807
809 0 462720 221824 57720 98 808
810 0 462528 221696 57880 32 809
811 0 462656 221856 57920 40 810
812 0 463648 222976 56280 75 801
813 0 463680 222720 56240 60 812
814 0 463712 222464 56200 51 813
815 0 463936 222304 56200 101 814
816 0 464192 222240 56200 40 815
817 0 464448 222144 56200 60 816
818 0 464672 222144 56400 81 817
819 0 464928 222144 56520 75 818
820 0 465088 222176 56720 71 819
821 0 465248 222112 56920 32 820
822 0 465280 222080 56960 51 821
823 0 463627.88 222053.6 56040 -1 815
824 0 463454.97 221747.69 55800 -1 823
825 0 463356.8 221554.62 55720 -1 824
826 0 463344.7 221251.69 55840 -1 825
827 0 463210.84 221013.5 55920 -1 826
828 0 463053.25 220598.6 55760 -1 827
829 0 463035.5 220408.16 55640 -1 828
830 0 463144.7 220071.31 55520 -1 829
831 0 463389 219693 55440 -1 830
832 0 463693 219221 55360 -1 831
833 0 463717 219049 55160 -1 832
834 0 463801 218917 54880 -1 833
835 0 463697 218385 54720 -1 834
836 0 463861 217825 54520 -1 835
837 0 463925 217249 54360 -1 836
838 0 463901 216885 54200 -1 837
839 0 463941 216741 54000 -1 838
840 0 464173 216697 53840 -1 839
841 0 464377 216297 53720 -1 840
842 0 464533 216021 53480 -1 841
843 0 464645 215785 53320 -1 842
844 0 464717 215469 53200 -1 843
845 0 465013 215357 53000 -1 844
846 0 465181 215453 52960 -1 845
847 0 465493 215273 52840 -1 846
848 0 465597 214885 52720 -1 847
849 0 465913 214181 52640 -1 848
850 0 466049 214165 52720 -1 849
851 0 464352 225024 58120 131 642
852 0 464512 225120 57880 128 851
853 0 464736 225280 57880 91 852
854 0 464896 225440 57760 71 853
855 0 465056 225600 57560 51 854
856 0 465152 225696 57440 81 855
857 0 465184 225920 57320 80 856
858 0 465184 226144 57160 139 857
859 0 465184 226368 56960 134 858
860 0 465054.44 226937.77 56880 197 859
861 0 464672 227296 56640 212 860
862 0 464576 227424 56440 134 861
863 0 464736 227584 56240 91 862
864 0 464864 227776 56040 91 863
865 0 464960 227936 55800 120 864
866 0 465120 228032 55600 90 865
867 0 465248 228032 55360 64 866
868 0 465280 228096 55120 75 867
869 0 465280 228192 54880 81 868
870 0 465056 228032 54880 40 869
871 0 464864 227840 54800 51 870
872 0 464672 227648 54800 45 871
873 0 464544 227424 54800 51 872
874 0 465440 228192 54680 90 869
875 0 465472 228192 54400 115 874
876 0 465472 228032 54200 124 875
877 0 465632 227872 54000 90 876
878 0 465760 227776 53840 128 877
879 0 465664 227904 53600 120 878
880 0 465696 228096 53440 120 879
881 0 465696 228352 53400 136 880
882 0 465568 228608 53400 60 881
883 0 465408 228800 53400 96 882
884 0 466016 227712 53760 64 878
885 0 466240 227680 53600 45 884
886 0 466496 227648 53600 51 885
887 0 466496 227904 53600 32 886
888 0 466400 227872 53960 32 887
889 0 466368 227904 53960 32 888
890 0 466752 227552 53600 107 886
891 0 467008 227424 53680 107 890
892 0 467168 227264 53880 40 891
893 0 467200 227232 53880 40 892
894 0 465216 225440 57440 107 856
895 0 465408 225248 57520 214 894
896 0 465472 224992 57600 189 895
897 0 465440 224768 57720 136 896
898 0 465472 224576 57880 148 897
899 0 465632 224640 58080 51 898
900 0 465664 224672 58120 45 899
901 0 464997.7 226705.83 59120 101 635
902 0 465012.84 227909.48 59520 90 631
903 0 465353.94 227913.56 59800 64 902
904 0 465631.38 227950.84 60080 75 903
905 0 465636.06 228274.61 60080 75 904
906 0 465669.1 228368.92 60200 -1 905
907 0 465737.25 228337.72 60320 -1 906
908 0 465777.22 228316.6 60360 -1 907
909 0 465776.3 228292.25 60400 -1 908
910 0 465824.94 228282.64 60440 -1 909
911 0 465638.12 227805.12 60160 75 904
912 0 465589.66 227476.52 60320 80 911
913 0 465603.38 227325.78 60520 96 912
914 0 466198.03 227327.9 60520 86 913
915 0 466461.66 227520.5 60520 51 914
916 0 466653.03 227651.36 60360 75 915
917 0 465590.9 227140.48 60760 96 913
918 0 465472.03 226994.78 60960 91 917
919 0 465422.5 226918.52 61000 -1 918
920 0 465397.56 226965.67 61040 -1 919
921 0 465383.3 226952.14 61080 -1 920
922 0 465290.84 227008.38 61200 -1 921
923 0 465211.5 227024.64 61320 -1 922
924 0 465193.06 227066.36 61440 -1 923
925 0 465207.9 227122.44 61480 -1 924
926 0 465189.44 227144.9 61520 -1 925
927 0 465373.62 227455.86 61520 -1 926
928 0 465424.12 227501.67 61560 -1 927
929 0 465467.75 227711.36 61640 -1 928
930 0 465469.4 227801.66 61680 -1 929
931 0 464981.12 227191.73 61560 -1 926
932 0 464873.75 227263.02 61600 -1 931
933 0 464786.78 227403.94 61680 -1 932
934 0 464771.28 227506.6 61720 -1 933
935 0 464737.12 227540.7 61760 -1 934
936 0 464724.16 227556.2 61800 -1 935
937 0 464609.75 227605.81 61840 -1 936
938 0 464554.56 227641.92 61880 -1 937
939 0 464350.28 227665.33 61920 -1 938
940 0 464260.25 227671.64 61960 -1 939
941 0 463894.34 227747.69 62000 136 940
942 0 463610.78 227890.98 62160 136 941
943 0 463498.25 228160.84 62160 91 942
944 0 463482.8 228214.22 62240 32 943
945 0 463435.03 228298.97 62280 32 944
946 0 463279.78 228377.88 62320 32 945
947 0 463137.88 228391.78 62360 32 946
948 0 463115.75 228359.22 62400 32 947
949 0 463604.16 227795.06 62240 136 942
950 0 463412.56 227801.03 62360 107 949
951 0 463362.53 227821.44 62480 81 950
952 0 463137 227884.38 62640 107 951
953 0 463046 227891.84 62760 107 952
954 0 462979.56 227934.4 62920 96 953
955 0 463026.4 228036.44 63000 102 954
956 0 463064 228073 63040 102 955
957 0 463140.06 228146.56 63120 102 956
958 0 463122.44 228184.22 63240 51 957
959 0 463121.28 228202.34 63400 51 958
960 0 463070.47 228340.38 63520 60 959
961 0 463272.75 228408.27 63520 60 960
962 0 463373.75 228376.08 63600 60 961
963 0 463424.25 228363.75 63640 40 962
964 0 463480.4 228400.25 63720 40 963
965 0 463539.25 228422.7 63800 40 964
966 0 463637.72 228513.39 63920 51 965
967 0 463793.7 228581.11 64040 51 966
968 0 463935.94 228697.4 64160 51 967
969 0 463991.3 228801.95 64280 75 968
970 0 464036.7 228856.61 64360 91 969
971 0 463951.75 228910.31 64480 91 970
972 0 463954.6 228899.58 64520 91 971
973 0 463935 228846.92 64560 91 972
974 0 463984 228773.98 64600 91 973
975 0 464083.12 228648.17 64600 91 974
976 0 464095.9 228634.33 64640 91 975
977 0 464089.62 228670.11 64680 91 976
978 0 464096.53 228688.61 64720 91 977
979 0 464094.38 228724.61 64760 91 978
980 0 464071.38 228730.36 64800 91 979
981 0 464078.6 228784.11 64880 91 980
982 0 464139.44 228844.47 65000 91 981
983 0 464206.25 228857.98 65120 -1 982
984 0 464232.47 228892.19 65160 -1 983
985 0 464297.72 228859.22 65240 -1 984
986 0 464393.7 228838.42 65280 -1 985
987 0 464436.2 228816.64 65360 -1 986
988 0 464390.56 228812.58 65440 -1 987
989 0 462906.22 228378.72 63640 60 960
990 0 462861.5 228385.44 63680 60 989
991 0 463705.88 229603.55 59080 32 626
992 0 463866.8 229610.94 59040 32 991
993 0 464194.72 229710.34 58840 153 992
994 0 464450.28 229813.19 58680 122 993
995 0 465081.25 230135.84 58680 86 994
996 0 465783.1 230152.78 58720 102 995
997 0 466269.53 230065.42 58760 137 996
998 0 466971.28 230048.66 58880 120 997
999 0 467531.4 230271.6 59080 120 998
1000 0 467918.97 230620.72 59240 120 999
1001 0 468405.16 230926.98 59440 156 1000
1002 0 468784.3 231112.14 59640 172 1001
1003 0 469169.12 231316.4 59840 90 1002
1004 0 469542.38 231402.23 60080 32 1003
1005 0 469601.78 231487.94 60120 32 1004
1006 0 469602.7 231470.88 60200 32 1005
1007 0 469846 231527.6 60360 154 1006
1008 0 469968.1 231592.14 60480 154 1007
1009 0 470094.75 231644.52 60640 102 1008
1010 0 470113.16 231621.69 60800 194 1009
1011 0 470257.2 231593.62 60920 194 1010
1012 0 470458.38 231643.67 61080 178 1011
1013 0 470454.84 231563.3 61200 128 1012
1014 0 470632.1 231599.83 61320 128 1013
1015 0 470700.88 231589.98 61440 168 1014
1016 0 470825.16 231624.05 61600 128 1015
1017 0 470931.28 231707.4 61760 128 1016
1018 0 470888.34 231839.44 61840 102 1017
1019 0 471010.28 231954.67 62000 102 1018
1020 0 471055.47 231948.97 62040 32 1019
1021 0 471130.9 231947.94 62160 32 1020
1022 0 471182.3 232000.95 62320 140 1021
1023 0 471181.62 232020.58 62440 140 1022
1024 0 471164 232021.42 62560 131 1023
1025 0 471104.25 232051.55 62680 131 1024
1026 0 471094.38 232107.27 62840 122 1025
1027 0 471052.4 232184.52 62960 122 1026
1028 0 470944.97 232227.95 63040 107 1027
1029 0 470998.56 232343.98 63160 107 1028
1030 0 471038.47 232349.94 63320 120 1029
1031 0 471181.97 232373.61 63440 81 1030
1032 0 471334.62 232375.52 63560 81 1031
1033 0 471363.3 232401.95 63680 124 1032
1034 0 471455.22 232489.38 63800 120 1033
1035 0 471710.38 232602.53 63920 122 1034
1036 0 471795.38 232613.62 64080 122 1035
1037 0 471837.66 232674.52 64120 122 1036
1038 0 471851.9 232701.28 64280 140 1037
1039 0 471916.4 232688.48 64400 140 1038
1040 0 472062.47 232721.84 64520 96 1039
1041 0 472223.78 232753.73 64680 141 1040
1042 0 472268.2 232755.47 64800 141 1041
1043 0 472517.25 232930.33 64920 101 1042
1044 0 472993.38 233148.22 65080 166 1043
1045 0 473319.97 233270.44 65200 163 1044
1046 0 473694.84 233429.56 65320 136 1045
1047 0 473955.94 233412.61 65360 156 1046
1048 0 474272 233459.3 65520 150 1047
1049 0 474518.6 233390.62 65640 150 1048
1050 0 474781.56 233332.7 65760 178 1049
1051 0 474904.94 233331.94 65920 137 1050
1052 0 475071.22 233259.4 66080 107 1051
1053 0 475474.97 233260.64 66240 128 1052
1054 0 475541.28 233294.39 66360 148 1053
1055 0 475799.6 233345.64 66480 148 1054
1056 0 475838.34 233355.25 66520 148 1055
1057 0 476012.6 233366.78 66680 134 1056
1058 0 476141.94 233391.95 66800 134 1057
1059 0 476445.56 233384.06 66920 120 1058
1060 0 476753.3 233388.11 67080 107 1059
1061 0 476886.06 233409.88 67160 124 1060
1062 0 477129.4 233486.67 67320 157 1061
1063 0 477176.5 233539.97 67400 157 1062
1064 0 477221.03 233620.4 67560 163 1063
1065 0 477272.25 233635.97 67680 163 1064
1066 0 477321.75 233647.36 67760 128 1065
1067 0 477403.12 233657.8 67840 128 1066
1068 0 477674.22 233687.23 68000 136 1067
1069 0 477793.28 233677.25 68120 148 1068
1070 0 477949.62 233690.94 68240 101 1069
1071 0 478102.03 233674.19 68400 137 1070
1072 0 478194.9 233672.05 68520 137 1071
1073 0 478141.1 233657.14 68560 137 1072
1074 0 478283.94 233670.25 68680 120 1073
1075 0 478284.5 233660.48 68840 120 1074
1076 0 478440.03 233631.42 68920 120 1075
1077 0 478470.44 233627.86 69080 163 1076
1078 0 478567.22 233647.42 69240 207 1077
1079 0 478730.25 233649.48 69400 207 1078
1080 0 478812.97 233712.36 69560 176 1079
1081 0 478840.9 233701.28 69680 176 1080
1082 0 479057.7 233796.31 69800 189 1081
1083 0 479210.03 233844.84 69960 96 1082
1084 0 479324.2 233868.52 70080 104 1083
1085 0 479382.94 233900.73 70200 122 1084
1086 0 479361.9 233978.47 70400 122 1085
1087 0 479376.6 234013.36 70600 148 1086
1088 0 479393.1 234053.3 70760 154 1087
1089 0 479483.44 234107.2 70920 122 1088
1090 0 479575.3 234108.98 71040 122 1089
1091 0 479676.06 234115.25 71200 128 1090
1092 0 479736.1 234093.48 71320 128 1091
1093 0 480242.84 234040.86 71480 135 1092
1094 0 480255.84 234030.6 71600 135 1093
1095 0 480383.7 234021.17 71720 154 1094
1096 0 480496.75 233978.84 71880 154 1095
1097 0 480624.34 233918.9 72040 163 1096
1098 0 480718.62 233921.03 72200 163 1097
1099 0 480814.28 233927.38 72360 163 1098
1100 0 480898.1 233915.44 72520 163 1099
1101 0 480909.38 233923.78 72560 163 1100
1102 0 481167.34 233949.88 72720 160 1101
1103 0 481401.88 233994.4 72880 32 1102
1104 0 481533.9 234007.33 73000 32 1103
1105 0 481711.53 234037.28 73120 32 1104
1106 0 481588.28 234014.64 73280 32 1105
1107 0 481827.3 233913.66 73440 124 1106
1108 0 481930.84 233877.78 73520 154 1107
1109 0 481912.25 233881.72 73560 154 1108
1110 0 482000 233887.77 73600 154 1109
1111 0 482110.3 233880.03 73640 154 1110
1112 0 482182.88 233886.73 73680 154 1111
1113 0 482234.97 233866.67 73720 154 1112
1114 0 482351.72 233885.48 73800 175 1113
1115 0 482389.03 233899.86 73840 175 1114
1116 0 482459.06 233912.97 73880 190 1115
1117 0 482553.34 233913.92 73920 190 1116
1118 0 482745.4 233992.75 73960 140 1117
1119 0 482906.56 234028.52 74120 163 1118
1120 0 483053.88 234034.1 74240 163 1119
1121 0 483280.16 234052.34 74360 189 1120
1122 0 483499.94 234091.06 74560 156 1121
1123 0 483645.62 234109.62 74680 181 1122
1124 0 483750.34 234143.88 74840 160 1123
1125 0 483862.44 234155.77 75000 128 1124
1126 0 484133.75 234158.92 75120 156 1125
1127 0 484321.38 234189.05 75200 139 1126
1128 0 484474.47 234209.5 75320 139 1127
1129 0 484662.03 234202.23 75400 140 1128
1130 0 484717 234172.48 75480 140 1129
1131 0 485011.47 234176.83 75640 140 1130
1132 0 485143.28 234198.58 75760 96 1131
1133 0 485296.97 234304.52 75880 148 1132
1134 0 485454 234331.64 76000 197 1133
1135 0 485664.03 234417.98 76160 124 1134
1136 0 485903.4 234510.77 76280 108 1135
1137 0 486175.28 234591.7 76440 150 1136
1138 0 486346.66 234585.58 76600 134 1137
1139 0 486624.78 234558 76720 221 1138
1140 0 486768.25 234605.77 76880 178 1139
1141 0 486841.9 234669.64 77000 120 1140
1142 0 487173.66 234772.97 77120 178 1141
1143 0 487378.84 234813.69 77280 154 1142
1144 0 487472.25 234847.6 77360 139 1143
1145 0 487525.34 234858.14 77400 139 1144
1146 0 487551.34 234854.9 77440 139 1145
1147 0 487563.94 234858.27 77520 139 1146
1148 0 487706.66 234950.6 77600 148 1147
1149 0 487766.94 235001.77 77640 148 1148
1150 0 487863.75 235082.64 77680 197 1149
1151 0 488029.84 235665.03 77640 60 1150
1152 0 488013.06 235767.95 77600 60 1151
1153 0 488035.53 235957.45 77560 107 1152
1154 0 487931.44 236217.02 77520 86 1153
1155 0 487828.97 236328.58 77480 86 1154
1156 0 487755.03 236349.92 77440 60 1155
1157 0 487684.9 236532.2 77400 81 1156
1158 0 487630.97 236675.06 77360 81 1157
1159 0 487598.3 236766.48 77320 81 1158
1160 0 487577.25 236817.17 77280 81 1159
1161 0 487569.4 236843.53 77240 40 1160
1162 0 487557.28 236873.67 77200 40 1161
1163 0 487535.75 236875.66 77160 51 1162
1164 0 487493.56 236888.84 77080 51 1163
1165 0 487415.94 236965.58 77000 51 1164
1166 0 487406.28 236942.36 76920 51 1165
1167 0 487281.75 236956.06 76880 71 1166
1168 0 487192.25 237007.72 76840 107 1167
1169 0 487085.66 237038.2 76800 107 1168
1170 0 487027.66 237032.9 76760 107 1169
1171 0 486973.53 237006.83 76720 107 1170
1172 0 486842.47 236985.38 76680 60 1171
1173 0 486428.97 237181.28 76640 60 1172
1174 0 485966.3 237253.03 76600 71 1173
1175 0 485600.66 237137.4 76560 51 1174
1176 0 485286.44 237202.27 76480 81 1175
1177 0 484667.78 237330.97 76440 104 1176
1178 0 484398.66 237317.25 76400 104 1177
1179 0 484381.28 237322.56 76360 104 1178
1180 0 484196.6 237403.14 76320 71 1179
1181 0 484183.16 237391.28 76280 71 1180
1182 0 484156.7 237394.05 76240 71 1181
1183 0 483958.3 237499.22 76200 108 1182
1184 0 483826.22 237616.1 76160 75 1183
1185 0 483710.3 237652.23 76120 75 1184
1186 0 483676.62 237682.48 76080 120 1185
1187 0 483698.9 237672.61 76040 120 1186
1188 0 483642.72 237702.84 76000 120 1187
1189 0 483588.56 237779.14 75960 120 1188
1190 0 483580.47 237785.16 75920 120 1189
1191 0 483527.5 237831.88 75880 86 1190
1192 0 483494.47 237842.81 75840 86 1191
1193 0 483496.25 237824.48 75800 86 1192
1194 0 483485.53 237868.19 75760 86 1193
1195 0 483451.88 237896 75720 86 1194
1196 0 483438.34 237886.11 75640 86 1195
1197 0 483410.66 237920.94 75560 128 1196
1198 0 483392.94 238009.42 75440 128 1197
1199 0 483493.72 238160.34 75400 75 1198
1200 0 483573.66 238203.45 75240 75 1199
1201 0 483613.8 238266.89 75120 178 1200
1202 0 483612.84 238269.94 75080 178 1201
1203 0 483678.53 238255 74960 256 1202
1204 0 483687.3 238318.88 74840 206 1203
1205 0 483694.34 238300.36 74720 206 1204
1206 0 483855.34 238345.31 74680 206 1205
1207 0 483858.44 238321.89 74600 206 1206
1208 0 483814.34 238435.53 74560 206 1207
1209 0 482742.47 238076.69 74520 176 1208
1210 0 482574.72 238043.2 74480 134 1209
1211 0 482415.44 237984.3 74440 134 1210
1212 0 482322.4 237959.72 74400 163 1211
1213 0 482302.25 238013.47 74360 163 1212
1214 0 482204.47 238003.16 74280 163 1213
1215 0 482063.38 238000.88 74160 139 1214
1216 0 481701.1 238023.48 74040 134 1215
1217 0 481658.56 237999.64 74000 107 1216
1218 0 481653.84 238000.5 73960 107 1217
1219 0 481547.34 238002.02 73880 107 1218
1220 0 481581.78 238000.86 73760 108 1219
1221 0 481445.97 238033.27 73640 108 1220
1222 0 481439.4 238046.72 73560 128 1221
1223 0 481285.12 238025.17 73440 128 1222
1224 0 481107.7 238074.33 73320 131 1223
1225 0 480934.97 238106.86 73240 139 1224
1226 0 480746.3 238159.75 73120 143 1225
1227 0 480354.12 238210.89 73000 122 1226
1228 0 480199.7 238172.3 72880 131 1227
1229 0 479990.9 238211.44 72760 124 1228
1230 0 479770 238286.45 72640 96 1229
1231 0 479670.1 238328.23 72560 96 1230
1232 0 479536.5 238409.08 72480 122 1231
1233 0 479554.9 238444.88 72360 122 1232
1234 0 479466.06 238512.1 72240 128 1233
1235 0 479354.62 238589.52 72120 128 1234
1236 0 479280.97 238654.73 72000 115 1235
1237 0 479183.34 238728.23 71840 115 1236
1238 0 479010.25 238869.53 71720 108 1237
1239 0 478930.3 238987.03 71640 108 1238
1240 0 478919.9 239046.62 71520 108 1239
1241 0 478843.78 239096.02 71400 90 1240
1242 0 478729.16 239160.23 71280 157 1241
1243 0 478620.97 239216.7 71160 157 1242
1244 0 478503.25 239214.56 71040 128 1243
1245 0 478380.53 239177.78 70920 128 1244
1246 0 478298.03 239130.34 70800 122 1245
1247 0 478230.53 239119.7 70640 139 1246
1248 0 478201.97 239114.17 70600 139 1247
1249 0 478098.88 239109.98 70480 139 1248
1250 0 478085.06 239062.98 70360 96 1249
1251 0 478043.3 239050.84 70240 96 1250
1252 0 477919.38 239002.17 70080 96 1251
1253 0 477917.2 238977.06 69960 96 1252
1254 0 477783.7 239015.27 69840 150 1253
1255 0 477773.3 239052.5 69720 150 1254
1256 0 477578.75 239150.92 69640 134 1255
1257 0 476666.56 239511.12 69640 178 1256
1258 0 476438.22 239599.72 69800 178 1257
1259 0 476462.88 239620.1 69840 178 1258
1260 0 476594.62 239647.83 69880 178 1259
1261 0 476632.97 239649.73 69920 178 1260
1262 0 476607.62 239636.17 69960 178 1261
1263 0 477261.9 239430.56 69600 175 1256
1264 0 477258.3 239464.66 69560 175 1263
1265 0 477278.16 239495.98 69520 175 1264
1266 0 477251.44 239567.02 69400 175 1265
1267 0 477315.03 239565.66 69280 175 1266
1268 0 477295.34 239678.44 69160 208 1267
1269 0 477337.44 239863.1 69040 208 1268
1270 0 477260 239947 68960 208 1269
1271 0 477182.6 240030.55 68880 210 1270
1272 0 477079.7 240062.08 68760 237 1271
1273 0 477042.16 240073.06 68720 237 1272
1274 0 476966.12 239978.03 68680 237 1273
1275 0 476737.1 240136.05 68560 229 1274
1276 0 476617.34 239960 68440 163 1275
1277 0 476412.06 239938.89 68360 120 1276
1278 0 476297.44 239895.95 68320 120 1277
1279 0 476254.2 239853.3 68280 197 1278
1280 0 476063.5 239850.12 68200 197 1279
1281 0 475883.16 239827.88 68120 160 1280
1282 0 475660.56 239845.9 68040 178 1281
1283 0 475290.22 239920.66 67960 168 1282
1284 0 474847.4 239972.39 67920 150 1283
1285 0 474744.47 240046.39 67880 150 1284
1286 0 474605.5 240100.7 67800 150 1285
1287 0 474372.4 240235.1 67720 153 1286
1288 0 474215.34 240328.12 67680 107 1287
1289 0 474182.72 240406.77 67640 107 1288
1290 0 474040.56 240464.73 67600 163 1289
1291 0 474092.75 240491.89 67520 163 1290
1292 0 474001.47 240649.1 67400 143 1291
1293 0 473934.34 240778.23 67280 143 1292
1294 0 473826.38 240873.83 67160 122 1293
1295 0 473783.84 240952.64 67040 86 1294
1296 0 473538.66 241221.44 66920 122 1295
1297 0 473486.28 241286.92 66880 122 1296
1298 0 473346.22 241349.08 66760 135 1297
1299 0 473246.34 241409.12 66720 86 1298
1300 0 473151.78 241534.2 66680 86 1299
1301 0 472597.88 242227.22 66640 175 1300
1302 0 472687.88 242620.88 66640 120 1301
1303 0 472708.2 242658.77 66520 120 1302
1304 0 472636.75 242357.88 66680 120 1301
1305 0 472611.47 242435.61 66720 120 1304
1306 0 472631.44 242430.92 66760 120 1305
1307 0 472637.34 242415.64 66800 120 1306
1308 0 472724.2 242391.78 66840 120 1307
1309 0 472703.62 242424.06 66880 120 1308
1310 0 472665.5 242583.23 66920 137 1309
1311 0 472642.16 242685.23 66960 137 1310
1312 0 472657.16 242778.16 67000 120 1311
1313 0 472679.34 242809.11 67040 120 1312
1314 0 472734.28 242915.67 67080 120 1313
1315 0 472720.5 242985.7 67120 80 1314
1316 0 472578.06 243000.22 67160 80 1315
1317 0 472353.28 243002.08 67200 131 1316
1318 0 472378.8 243010.06 67240 131 1317
1319 0 472292.44 243020.22 67280 131 1318
1320 0 472144.9 242989.9 67320 124 1319
1321 0 471875.56 243039.12 67360 107 1320
1322 0 471694.44 243106.75 67400 96 1321
1323 0 471553.2 243213.5 67440 96 1322
1324 0 471455.97 243300.75 67480 98 1323
1325 0 471419.2 243378.64 67520 98 1324
1326 0 471364.47 243459.75 67560 98 1325
1327 0 471296.97 243499.66 67600 120 1326
1328 0 471173.16 243561.7 67640 120 1327
1329 0 471132.9 243608.7 67680 120 1328
1330 0 470993.03 243863.22 67800 91 1329
1331 0 470795.22 244311.95 67840 120 1330
1332 0 470761.97 244638.14 67880 124 1331
1333 0 470734.53 244726.16 67960 124 1332
1334 0 470536.7 244935.17 68080 124 1333
1335 0 470215.16 245071.42 68160 124 1334
1336 0 470158.34 245141.06 68200 124 1335
1337 0 470146 245156.97 68240 124 1336
1338 0 470045.44 245447.66 68360 120 1337
1339 0 470046.38 245594.81 68480 98 1338
1340 0 470106.16 245721.02 68560 101 1339
1341 0 470061.25 245940.33 68640 81 1340
1342 0 470048.9 246047.6 68680 81 1341
1343 0 470017.62 246019.94 68720 81 1342
1344 0 469940.7 245989.47 68840 71 1343
1345 0 469875.56 245966.55 68880 71 1344
1346 0 469617.16 246033.8 69000 71 1345
1347 0 469579.56 246091.72 69040 71 1346
1348 0 469494.44 246128.45 69120 75 1347
1349 0 469493.16 246133.98 69160 75 1348
1350 0 469459.94 246171.86 69200 75 1349
1351 0 469436.94 246172.25 69240 75 1350
1352 0 469403.94 246177.69 69280 75 1351
1353 0 469406.9 246186.84 69320 75 1352
1354 0 469344.16 246189.44 69360 64 1353
1355 0 469344.47 246195.73 69400 64 1354
1356 0 469345.56 246203.39 69440 64 1355
1357 0 469340.03 246254.19 69480 64 1356
1358 0 469300.88 246259.31 69520 64 1357
1359 0 469297.66 246270.17 69560 64 1358
1360 0 469295.53 246297.58 69600 64 1359
1361 0 469319.94 246276.2 69640 45 1360
1362 0 469352.34 246341.33 69680 45 1361
1363 0 469342.12 246362.95 69720 45 1362
1364 0 469355.88 246402.17 69760 45 1363
1365 0 469410.03 246416.38 69800 45 1364
1366 0 469413.84 246441.81 69840 45 1365
1367 0 469452.7 246435.88 69920 71 1366
1368 0 469367.53 246485.97 70080 71 1367
1369 0 469310.44 246529.94 70200 96 1368
1370 0 469282.72 246614.58 70240 96 1369
1371 0 469248.06 246642.2 70320 104 1370
1372 0 469258.8 246638.39 70400 104 1371
1373 0 469143.84 246706.22 70520 104 1372
1374 0 469125.6 246750.27 70640 98 1373
1375 0 469083.7 246825.67 70760 98 1374
1376 0 469001.1 246951.03 70880 124 1375
1377 0 468979.5 247004.92 71040 75 1376
1378 0 468932.06 247010.6 71120 75 1377
1379 0 468941.94 247074.4 71240 75 1378
1380 0 468975.47 247062.86 71320 64 1379
1381 0 468893.44 247099.1 71360 64 1380
1382 0 468874.5 247187.47 71400 64 1381
1383 0 468879.94 247161.33 71440 64 1382
1384 0 468795.84 247167.39 71520 104 1383
1385 0 468751.22 247119.73 71640 104 1384
1386 0 468750.94 247119.77 71720 104 1385
1387 0 468814.34 247072 71800 45 1386
1388 0 468842.75 247034.95 71840 45 1387
1389 0 468849.03 247038.83 71880 45 1388
1390 0 468847.53 247000.16 71960 45 1389
1391 0 468858.25 247041.31 72080 75 1390
1392 0 468843.47 247034.17 72200 75 1391
1393 0 468815.72 247028.45 72320 32 1392
1394 0 468784.66 247099.84 72480 32 1393
1395 0 468868.66 247162.34 72560 32 1394
1396 0 468891.16 248045.44 72560 229 1395
1397 0 469056.75 247952.6 72400 229 1396
1398 0 469213.66 247954.53 72280 229 1397
1399 0 469197.44 248043.81 72160 229 1398
1400 0 469119.53 248096.72 72040 -1 1399
1401 0 468232.78 248379.34 72560 71 1396
1402 0 468229.5 248689.16 72560 71 1401
1403 0 468242.28 248764.02 72480 71 1402
1404 0 468246.4 248866.06 72360 71 1403
1405 0 468249.1 248902.98 72280 71 1404
1406 0 468879.8 247215.2 72600 32 1395
1407 0 468826.75 247963.94 72680 229 1406
1408 0 468822.03 247973.6 72720 229 1407
1409 0 468871.44 247914.67 72800 141 1408
1410 0 468898 247799.83 72840 141 1409
1411 0 468890.53 247803.25 72880 141 1410
1412 0 468926.97 247802.31 73080 141 1411
1413 0 468988.44 247763.1 73120 141 1412
1414 0 469718.72 247518.86 73120 -1 1413
1415 0 469752.56 247508.2 73000 -1 1414
1416 0 469149.56 247645.23 73280 163 1413
1417 0 469291.88 247556 73440 154 1416
1418 0 469356.44 247584.4 73480 154 1417
1419 0 469337.2 247569.53 73640 124 1418
1420 0 469352.7 247527.75 73720 124 1419
1421 0 469380.75 247544.7 73800 124 1420
1422 0 469316.97 247561.64 73960 124 1421
1423 0 469289.38 247526.7 74120 163 1422
1424 0 469368.38 247540.11 74240 163 1423
1425 0 469346.25 247533.11 74440 189 1424
1426 0 469293.78 247575.98 74640 107 1425
1427 0 469217.06 247571.55 74800 51 1426
1428 0 469205.38 247512.47 74960 51 1427
1429 0 469190.44 247524.36 75000 51 1428
1430 0 469018.9 247464.56 75160 75 1429
1431 0 469071.06 247457.78 75320 81 1430
1432 0 469066.72 247288.31 75480 81 1431
1433 0 469063.16 247284.6 75520 91 1432
1434 0 469083.53 247228.36 75640 91 1433
1435 0 469045.88 247158.62 75800 96 1434
1436 0 468909.06 247178.56 75960 96 1435
1437 0 468859.78 247112.7 76080 101 1436
1438 0 468846.47 247140.72 76240 71 1437
1439 0 468778.34 247196.53 76360 71 1438
1440 0 468551.88 247324.67 76480 71 1439
1441 0 468662.9 247377.11 76640 71 1440
1442 0 468671.16 247431.38 76760 148 1441
1443 0 468720.16 247442.19 76880 148 1442
1444 0 468720.44 247506.67 77040 101 1443
1445 0 468648.97 247568.03 77120 101 1444
1446 0 468685.3 247561.25 77160 101 1445
1447 0 468661.2 247556.52 77200 101 1446
1448 0 470301.7 246476.92 68640 45 1341
1449 0 470401 246580.98 68600 81 1448
1450 0 470402.25 246541.58 68560 81 1449
1451 0 470402.8 246603.28 68520 81 1450
1452 0 470475.72 246758.9 68480 81 1451
1453 0 470514.2 246965.6 68440 32 1452
1454 0 470389.97 247062.84 68400 75 1453
1455 0 470225.2 247336.45 68360 86 1454
1456 0 470134.5 247460.94 68320 86 1455
1457 0 470087.16 247590.28 68280 51 1456
1458 0 470006.5 247932.84 68240 124 1457
1459 0 470039.16 248001.58 68200 124 1458
1460 0 470167.03 248032.12 68160 124 1459
1461 0 470630.7 249206.03 68160 164 1460
1462 0 470749.66 249269.9 68080 134 1461
1463 0 470696.16 249339.9 68040 134 1462
1464 0 470789.72 249695.73 67920 189 1463
1465 0 470773.44 249762.06 67880 128 1464
1466 0 470790.34 249927.52 67760 163 1465
1467 0 471080.38 250151.27 67640 224 1466
1468 0 471165.12 250463.89 67520 189 1467
1469 0 471275.34 250454.19 67480 189 1468
1470 0 471344.28 250462.5 67440 189 1469
1471 0 471386.38 250451.06 67360 189 1470
1472 0 471139.28 250708.73 67280 172 1471
1473 0 471104.62 250802.9 67240 172 1472
1474 0 470989.7 250942.8 67200 81 1473
1475 0 470882.44 251013.12 67160 81 1474
1476 0 470664.25 251183.94 67040 153 1475
1477 0 470654.66 251356.19 67000 153 1476
1478 0 470511.44 251540.8 66880 183 1477
1479 0 470296.38 251695.6 66760 120 1478
1480 0 469951.72 251929.11 66680 102 1479
1481 0 469846.25 251964.95 66640 75 1480
1482 0 469753.44 251974.52 66600 75 1481
1483 0 469690.62 251976.97 66560 51 1482
1484 0 469691.3 251977.4 66520 51 1483
1485 0 469597.2 251974.9 66480 51 1484
1486 0 469483.62 252023.62 66440 51 1485
1487 0 469318.53 252025.44 66400 75 1486
1488 0 469243.03 252078.8 66360 75 1487
1489 0 469022.8 252106.6 66320 91 1488
1490 0 468247.6 252232.11 66280 136 1489
1491 0 468157.4 252198.14 66240 136 1490
1492 0 468180.44 252181.95 66120 136 1491
1493 0 468510.25 252128.64 66000 164 1492
1494 0 468558.34 252078.97 65880 51 1493
1495 0 468433.8 252110.42 65720 51 1494
1496 0 468412.25 252112.25 65600 104 1495
1497 0 468405.25 252113.33 65560 122 1496
1498 0 468366.4 252194.33 65520 122 1497
1499 0 468374.5 252135.95 65480 122 1498
1500 0 468170.1 252449.62 65440 45 1499
1501 0 468402.53 252618.69 65400 45 1500
1502 0 468324.9 252804.8 65400 45 1501
1503 0 468184.22 252834.25 65400 45 1502
1504 0 468068.5 252857.95 65360 45 1503
1505 0 468070.03 252834.73 65320 45 1504
1506 0 468016.6 252826.05 65280 45 1505
1507 0 468018.1 252822.77 65240 91 1506
1508 0 467972.62 252822.67 65200 91 1507
1509 0 467953.66 252835.88 65160 91 1508
1510 0 468048.47 252822.06 65120 91 1509
1511 0 468109.2 252842.62 65080 91 1510
1512 0 468144.53 252844.48 65040 91 1511
1513 0 467990.06 252873.4 65000 45 1512
1514 0 467965.97 252900.53 64960 45 1513
1515 0 467926.03 252913.61 64920 45 1514
1516 0 467875.22 252937.39 64880 45 1515
1517 0 467835.03 252922.06 64840 45 1516
1518 0 467832.75 252931 64800 45 1517
1519 0 467790.5 252873.7 64760 45 1518
1520 0 467819.44 252716.97 64720 45 1519
1521 0 467840.7 252745.98 64680 45 1520
1522 0 470633.84 249326.48 68200 134 1461
1523 0 470643.97 249302.33 68240 134 1522
1524 0 470688.03 249190.33 68280 134 1523
1525 0 470752.62 249107.11 68440 164 1524
1526 0 470791.78 249034.81 68480 164 1525
1527 0 470732.3 248961.06 68520 164 1526
1528 0 470727.78 248967.05 68560 164 1527
1529 0 470517.25 248660.16 68600 115 1528
1530 0 470502.2 248643.36 68640 45 1529
1531 0 470459.34 248580.42 68680 45 1530
1532 0 470444.7 248547.73 68720 45 1531
1533 0 470415.6 248520.92 68760 45 1532
1534 0 470429.12 248542.11 68800 45 1533
1535 0 470372.3 248534.48 68840 32 1534
1536 0 470383.8 248542.23 68880 32 1535
1537 0 470354.22 248515.12 68920 32 1536
1538 0 470309.94 248496.89 68960 32 1537
1539 0 470269.1 248455.94 69000 32 1538
1540 0 470191.53 248403 69040 32 1539
1541 0 470187.1 248383 69080 60 1540
1542 0 470135.62 248389.64 69160 60 1541
1543 0 470075.25 248400.88 69240 60 1542
1544 0 470020.25 248304.56 69360 86 1543
1545 0 469996.7 248290.75 69400 86 1544
1546 0 469960.88 248215.64 69520 137 1545
1547 0 469681.66 248183.16 69560 137 1546
1548 0 469653.62 248201.22 69600 137 1547
1549 0 469645.5 248194.27 69640 137 1548
1550 0 469656.28 248198.77 69680 137 1549
1551 0 469696.94 244760.7 68160 75 1335
1552 0 469285.66 244353.19 68200 40 1551
1553 0 469088.6 244215.34 68240 60 1552
1554 0 468967.7 244167.3 68280 115 1553
1555 0 468832.9 244064.53 68360 115 1554
1556 0 468679.12 243846.55 68400 107 1555
1557 0 468064 243648 68680 51 1556
1558 0 467808 243648 68760 75 1557
1559 0 467584 243712 68880 71 1558
1560 0 467360 243712 69000 40 1559
1561 0 467104 243744 68960 40 1560
1562 0 466848 243840 68960 32 1561
1563 0 466276 243894 68920 -1 1562
1564 0 469336.5 244460.28 68280 40 1552
1565 0 472953.44 243181.8 67040 40 1313
1566 0 473760.06 244214.08 67040 148 1565
1567 0 474086.34 244255.28 66880 139 1566
1568 0 474336.44 244310.52 66840 71 1567
1569 0 474529.53 244378.64 66720 80 1568
1570 0 474258.3 244987.3 67040 71 1566
1571 0 474552.6 245096.42 67200 156 1570
1572 0 474802.3 245263.34 67240 175 1571
1573 0 475713.47 245852.48 67240 102 1572
1574 0 475838.66 245956.92 67160 40 1573
1575 0 476580.6 246815.53 67160 137 1574
1576 0 478418 248334.11 67160 40 1575
1577 0 479118.34 248352.11 67280 200 1576
1578 0 479273.2 248267.48 67400 224 1577
1579 0 479808 248512 67440 217 1578
1580 0 479936 248768 67480 136 1579
1581 0 480128 248960 67520 120 1580
1582 0 480320 249152 67520 32 1581
1583 0 480512 249344 67520 51 1582
1584 0 480608 249568 67440 102 1583
1585 0 480768 249792 67400 86 1584
1586 0 480928 249952 67240 60 1585
1587 0 481088 249984 67040 96 1586
1588 0 481344 250048 66960 60 1587
1589 0 481568 250208 66960 60 1588
1590 0 481792 250368 66960 80 1589
1591 0 482016 250496 66920 120 1590
1592 0 482240 250592 66840 124 1591
1593 0 482400 250752 66720 75 1592
1594 0 482656 250784 66640 32 1593
1595 0 482912 250784 66640 51 1594
1596 0 483168 250784 66600 75 1595
1597 0 483424 250752 66560 96 1596
1598 0 483616 250592 66440 80 1597
1599 0 483872 250496 66440 120 1598
1600 0 484128 250400 66440 91 1599
1601 0 484384 250336 66440 150 1600
1602 0 484512 250208 66200 124 1601
1603 0 484608 250048 66000 178 1602
1604 0 484640 249984 65920 245 1603
1605 0 484864 249824 65920 197 1604
1606 0 484896 249792 65920 196 1605
1607 0 485088 249984 65920 75 1606
1608 0 485312 250112 65960 32 1607
1609 0 485472 250208 66000 45 1608
1610 0 485728 250240 66000 115 1609
1611 0 485984 250336 66000 60 1610
1612 0 486080 250112 66080 51 1611
1613 0 486272 249952 66040 51 1612
1614 0 486336 249920 66040 32 1613
1615 0 485440 250208 66280 40 1609
1616 0 485408 250208 66440 40 1615
1617 0 485056 249632 65800 102 1606
1618 0 485216 249472 65640 164 1617
1619 0 485376 249376 65440 235 1618
1620 0 485632 249280 65440 244 1619
1621 0 485824 249056 65440 156 1620
1622 0 486016 248864 65320 120 1621
1623 0 486176 248704 65120 124 1622
1624 0 486336 248640 64920 101 1623
1625 0 486400 248640 64880 135 1624
1626 0 486560 248480 64760 128 1625
1627 0 486816 248448 64640 107 1626
1628 0 487072 248480 64600 120 1627
1629 0 487296 248416 64480 102 1628
1630 0 487488 248256 64440 124 1629
1631 0 487712 248096 64360 86 1630
1632 0 487872 247968 64160 51 1631
1633 0 487936 247872 63920 71 1632
1634 0 487936 247872 63880 81 1633
1635 0 488096 247840 63680 136 1634
1636 0 488256 247776 63480 71 1635
1637 0 488320 247616 63240 101 1636
1638 0 488320 247488 63000 120 1637
1639 0 488288 247328 62800 102 1638
1640 0 488256 247168 62600 64 1639
1641 0 488224 246976 62400 189 1640
1642 0 488320 246720 62400 139 1641
1643 0 488512 246560 62520 257 1642
1644 0 488704 246336 62480 208 1643
1645 0 488800 246176 62280 140 1644
1646 0 489024 246016 62200 185 1645
1647 0 489024 245792 62080 197 1646
1648 0 488864 245600 62000 80 1647
1649 0 488672 245408 62000 32 1648
1650 0 488640 245376 62000 40 1649
1651 0 487680 247936 63800 80 1634
1652 0 487424 247936 63800 40 1651
1653 0 487264 247936 63800 32 1652
1654 0 486848 248192 64600 60 1627
1655 0 486848 247936 64520 51 1654
1656 0 486976 247872 64480 101 1655
1657 0 486560 248800 65000 107 1625
1658 0 486752 249024 65000 51 1657
1659 0 486656 249152 65200 96 1658
1660 0 486592 249280 65440 102 1659
1661 0 486592 249344 65480 81 1660
1662 0 484384 250048 65840 224 1604
1663 0 484192 250144 65640 101 1662
1664 0 484032 250176 65440 81 1663
1665 0 483872 250304 65280 32 1664
1666 0 483808 250560 65240 80 1665
1667 0 483872 250656 65200 51 1666
1668 0 479152.88 248400.64 67120 200 1576
1669 0 479161.1 248408.17 67080 200 1668
1670 0 479157.56 248447.69 67040 200 1669
1671 0 479248.78 248481.3 67000 200 1670
1672 0 478696.47 248617.33 66840 120 1671
1673 0 478522.66 248605.2 66640 104 1672
1674 0 478370.66 248486.48 66520 175 1673
1675 0 478193.78 248479.97 66400 137 1674
1676 0 478020.56 247583 66400 32 1675
1677 0 478076.66 247292.8 66400 80 1676
1678 0 478110.16 246960.58 66400 107 1677
1679 0 477470.03 248537.16 66400 32 1675
1680 0 477257.9 248520.14 66280 32 1679
1681 0 477088 248416 65800 107 1680
1682 0 477280 248384 65600 164 1681
1683 0 477120 248352 65400 98 1682
1684 0 476928 248224 65200 80 1683
1685 0 476768 248064 65080 64 1684
1686 0 476576 247872 65040 75 1685
1687 0 476448 247648 64960 51 1686
1688 0 476288 247424 64920 80 1687
1689 0 476096 247232 64920 150 1688
1690 0 475904 247104 64760 80 1689
1691 0 476032 246944 64600 51 1690
1692 0 476096 246688 64520 80 1691
1693 0 476096 246560 64400 91 1692
1694 0 476060 246510 64280 -1 1693
1695 0 476068 246464 64240 -1 1694
1696 0 476464.47 246851.48 67400 137 1575
1697 0 474928.56 245368.2 67400 185 1572
1698 0 474923.56 245378.25 67440 185 1697
1699 0 474786.62 245361.95 67560 175 1698
1700 0 474691.56 245369.64 67680 120 1699
1701 0 474599.8 245394.6 67720 120 1700
1702 0 474389.44 245289.44 67920 120 1701
1703 0 474375.16 245268.44 68000 120 1702
1704 0 474360.5 245247.55 68080 120 1703
1705 0 474380.47 245109.36 68280 203 1704
1706 0 474422 245113.67 68440 186 1705
1707 0 474443.3 245116.33 68520 186 1706
1708 0 474451.66 245112.33 68600 186 1707
1709 0 474469.47 245104.78 68760 186 1708
1710 0 474243.34 244958.45 68960 214 1709
1711 0 474211.5 244931 69040 214 1710
1712 0 474180.5 244904.14 69120 237 1711
1713 0 474147.34 244868.56 69160 237 1712
1714 0 473885.62 244585.08 69480 262 1713
1715 0 473649.94 244403.11 69680 197 1714
1716 0 473498.94 244414.78 69880 102 1715
1717 0 473248 243840 70000 166 1716
1718 0 473248 243680 70200 200 1717
1719 0 473120 243616 70440 196 1718
1720 0 473152 243488 70680 168 1719
1721 0 473344 243296 70800 150 1720
1722 0 473472 243168 71000 148 1721
1723 0 473472 243168 71280 160 1722
1724 0 473312 243136 71480 160 1723
1725 0 473280 243072 71720 140 1724
1726 0 473088 242944 71920 122 1725
1727 0 472928 242784 72120 115 1726
1728 0 472800 242592 72240 81 1727
1729 0 472736 242336 72280 137 1728
1730 0 472640 242112 72440 86 1729
1731 0 472640 241952 72640 75 1730
1732 0 472736 241856 72760 40 1731
1733 0 476968.12 240494.22 68560 237 1275
1734 0 477428.4 240578.78 68560 210 1733
1735 0 477438.2 240616.45 68520 210 1734
1736 0 477437.7 240656.12 68480 210 1735
1737 0 477465.4 240698.8 68440 -1 1736
1738 0 485078.25 238451.03 74520 75 1208
1739 0 486004.62 238828.19 74480 60 1738
1740 0 486323.6 238787.05 74440 51 1739
1741 0 486570.12 238837.56 74400 51 1740
1742 0 486749.9 238850.81 74360 51 1741
1743 0 486803.72 238854.81 74320 51 1742
1744 0 487026.4 238917.94 74280 64 1743
1745 0 487127.44 238946.64 74240 75 1744
1746 0 487202.8 238944.42 74200 75 1745
1747 0 487279.03 238924.27 74160 75 1746
1748 0 487418.6 238955.19 74120 45 1747
1749 0 487765.53 239129.97 74080 51 1748
1750 0 487878.25 239223.62 74040 80 1749
1751 0 487936.66 239192.22 74000 80 1750
1752 0 488085.3 239216.12 73960 64 1751
1753 0 488236.44 239323.48 73920 75 1752
1754 0 488306.72 239291.66 73880 75 1753
1755 0 488432.4 239323.77 73840 75 1754
1756 0 488569.75 239344.42 73800 60 1755
1757 0 488708.3 239396.86 73760 60 1756
1758 0 488916.56 239415.62 73720 60 1757
1759 0 489058.28 239416.92 73680 60 1758
1760 0 489152.06 239452.02 73640 98 1759
1761 0 489194.1 239483.16 73600 98 1760
1762 0 489240.16 239491.9 73560 122 1761
1763 0 489303.56 239526.72 73480 122 1762
1764 0 489372.12 239605.38 73400 122 1763
1765 0 489376.16 239616.5 73320 122 1764
1766 0 489381.7 239608.6 73240 122 1765
1767 0 489492.06 239711.39 73120 140 1766
1768 0 489571.6 239828.05 73040 143 1767
1769 0 489606.8 239890.95 73000 143 1768
1770 0 490313.88 240268.02 72960 139 1769
1771 0 490200.44 240239.88 72920 156 1770
1772 0 490218.62 240248.33 72840 139 1771
1773 0 490181.38 240204.89 72760 156 1772
1774 0 490154.8 240204.28 72640 156 1773
1775 0 491066.47 240069.17 72600 128 1774
1776 0 491107.66 240111.16 72560 128 1775
1777 0 491225.06 240076.2 72520 128 1776
1778 0 491155.75 240096.25 72480 128 1777
1779 0 491148.03 240144.11 72440 128 1778
1780 0 491124.88 240252.69 72400 128 1779
1781 0 491128.62 240227.53 72360 128 1780
1782 0 491147.8 240218.05 72320 128 1781
1783 0 491276.12 240203.61 72200 128 1782
1784 0 491223.25 240208.45 72080 128 1783
1785 0 491128.25 240241.69 72040 81 1784
1786 0 491119.03 240232.9 72000 81 1785
1787 0 491171 240202.53 71960 128 1786
1788 0 491153.66 240222.9 71920 81 1787
1789 0 491145.56 240250.4 71880 81 1788
1790 0 490938.53 240898.33 72960 81 1770
1791 0 490934.53 240937.03 72880 81 1790
1792 0 490883.53 241031.3 72800 45 1791
1793 0 490838.2 241052.66 72760 45 1792
1794 0 490237.7 240391.66 73040 139 1768
1795 0 490438.25 240521.06 73200 156 1794
1796 0 490237.84 240479.9 73320 156 1795
1797 0 490188.72 240476.61 73440 -1 1796
1798 0 490148.47 240510.23 73640 -1 1797
1799 0 490071.38 240370.16 73760 -1 1798
1800 0 490018.44 240350.84 73840 -1 1799
1801 0 490011.62 240344.73 73880 -1 1800
1802 0 487994.88 235164.08 77840 91 1150
1803 0 488067.16 235077.69 77960 91 1802
1804 0 488143.47 235070.97 78080 80 1803
1805 0 488176.88 235044.06 78160 80 1804
1806 0 488192.66 234985.81 78200 71 1805
1807 0 488460.8 234860.84 78280 75 1806
1808 0 488492.12 234859.56 78320 75 1807
1809 0 488544.53 234789.89 78440 98 1808
1810 0 488610.88 234759.58 78600 98 1809
1811 0 488634.12 234723.94 78640 98 1810
1812 0 488696.5 234682.84 78800 96 1811
1813 0 488760.6 234626.8 78920 98 1812
1814 0 488891.03 234569.83 79040 98 1813
1815 0 488966.2 234460.16 79200 98 1814
1816 0 488903.3 234458.19 79320 98 1815
1817 0 488952.8 234411.36 79440 71 1816
1818 0 488979.84 234373.8 79600 71 1817
1819 0 488972.7 234329.44 79720 64 1818
1820 0 490268.22 232710.17 79880 -1 1819
1821 0 489025.4 234373.19 80000 71 1820
1822 0 489046.1 234360.75 80160 81 1821
1823 0 489075.2 234354.02 80280 81 1822
1824 0 489102.4 234363.22 80320 81 1823
1825 0 489221.9 234299.44 80480 96 1824
1826 0 489239 234279.4 80680 101 1825
1827 0 489283.34 234205.55 80840 101 1826
1828 0 489331.9 234195.64 80960 108 1827
1829 0 489412.38 234135.33 81120 96 1828
1830 0 489444.2 234091.38 81240 96 1829
1831 0 489463.03 234081.5 81280 96 1830
1832 0 489574.22 234007.86 81400 96 1831
1833 0 489675.16 233931.56 81560 98 1832
1834 0 489785.8 233883.55 81680 98 1833
1835 0 489878.4 233871.47 81840 81 1834
1836 0 489955.03 233830.39 82000 90 1835
1837 0 490006.78 233815.77 82160 90 1836
1838 0 490111.3 233812.48 82280 108 1837
1839 0 490141.66 233787.47 82440 101 1838
1840 0 490213.9 233730.78 82600 101 1839
1841 0 490233.3 233701.44 82640 101 1840
1842 0 490297.16 233623.8 82800 90 1841
1843 0 490346.2 233500.34 82960 122 1842
1844 0 490351.6 233415.12 83080 122 1843
1845 0 490388.06 233325.45 83200 104 1844
1846 0 490390.6 233272.44 83320 104 1845
1847 0 490455.56 233192.1 83440 104 1846
1848 0 490420.7 233086.75 83560 91 1847
1849 0 490417.12 232911.33 83720 98 1848
1850 0 490457.5 232860.92 83840 98 1849
1851 0 490537.8 232724.77 84000 81 1850
1852 0 490587.9 232631 84120 81 1851
1853 0 490558.3 232501.2 84240 107 1852
1854 0 490674.62 232394.9 84400 91 1853
1855 0 490663.12 232274.27 84520 91 1854
1856 0 490679.47 232188.64 84680 96 1855
1857 0 490742.1 232120.83 84840 101 1856
1858 0 490817.4 232042.22 85000 101 1857
1859 0 490864.25 231941 85120 90 1858
1860 0 490853.1 231935.1 85160 90 1859
1861 0 490959.3 231808.2 85320 104 1860
1862 0 490965.03 231727.38 85440 102 1861
1863 0 491014.7 231666.08 85560 102 1862
1864 0 491124.06 231571.16 85720 96 1863
1865 0 491161.75 231509.92 85840 96 1864
1866 0 491221.34 231450.94 85960 81 1865
1867 0 491313.7 231327.95 86120 81 1866
1868 0 491435.97 231258.14 86200 81 1867
1869 0 491501.06 231203.53 86320 81 1868
1870 0 491564.28 231133.11 86400 81 1869
1871 0 491642.06 231066.66 86520 -1 1870
1872 0 491666.2 230989.16 86560 -1 1871
1873 0 491708.88 230984.4 86600 -1 1872
1874 0 491780.75 230928.47 86680 -1 1873
1875 0 491859.56 230865.23 86760 -1 1874
1876 0 491845.94 230831.62 86800 -1 1875
1877 0 491906.03 230743.61 86880 -1 1876
1878 0 491924.88 230711.95 86920 -1 1877
1879 0 491965.53 230656.62 86960 -1 1878
1880 0 491978.72 230533.56 87080 -1 1879
1881 0 491967.94 230423.98 87200 91 1880
1882 0 492016.34 230244.8 87320 91 1881
1883 0 491997.38 230029.64 87440 91 1882
1884 0 492015.28 229901.78 87560 91 1883
1885 0 492060.56 229820.34 87680 96 1884
1886 0 492091 229748.34 87800 96 1885
1887 0 492113.22 229649.12 87920 96 1886
1888 0 492150.75 229571.75 88000 96 1887
1889 0 492188.94 229508.86 88080 96 1888
1890 0 492201.5 229415.88 88200 96 1889
1891 0 492237.06 229371.44 88320 -1 1890
1892 0 492258.78 229294.52 88400 -1 1891
1893 0 492234.88 229226.9 88480 -1 1892
1894 0 492228.25 229238.92 88520 -1 1893
1895 0 492411.16 229103.83 88560 -1 1894
1896 0 492293.56 229170.08 88600 -1 1895
1897 0 492391.2 229240.56 88640 -1 1896
1898 0 492734.75 229521.47 88680 -1 1897
1899 0 492604.6 229122.86 88720 -1 1898
1900 0 492555.2 228919.14 88760 -1 1899
1901 0 492574.78 228806.81 88920 -1 1900
1902 0 492532.78 228662.6 89080 -1 1901
1903 0 492499.2 228694.69 89240 -1 1902
1904 0 492471.97 228710.83 89400 -1 1903
1905 0 492425.3 228734.62 89560 -1 1904
1906 0 492460.28 228670.92 89600 -1 1905
1907 0 492426.12 228659.86 89720 -1 1906
1908 0 492453.38 228627.38 89760 -1 1907
1909 0 492489.03 228358.08 89880 -1 1908
1910 0 492454.5 228270.28 90000 -1 1909
1911 0 492521.06 228214.92 90120 -1 1910
1912 0 492529.7 228193.02 90200 -1 1911
1913 0 492624.4 228149.67 90360 -1 1912
1914 0 492715.2 228063.75 90520 -1 1913
1915 0 492876.7 228073.52 90600 -1 1914
1916 0 493459.62 228032.25 90640 -1 1915
1917 0 493676.78 227909.45 90760 -1 1916
1918 0 493761.25 227802.77 90800 -1 1917
1919 0 493829.34 227731.31 90840 -1 1918
1920 0 493894.3 227641.95 90880 -1 1919
1921 0 493966.56 227593.67 90920 -1 1920
1922 0 493983.25 227495.52 90960 -1 1921
1923 0 494087.56 227187.53 91040 -1 1922
1924 0 494041.3 227238.53 91080 -1 1923
1925 0 494083.56 226982.02 91200 -1 1924
1926 0 494168.25 226708.36 91320 -1 1925
1927 0 494192.25 226442.86 91440 -1 1926
1928 0 494192.12 226352.8 91520 -1 1927
1929 0 494193.2 226255.38 91600 -1 1928
1930 0 494186.88 226186.78 91680 -1 1929
1931 0 494168.3 226009.67 91760 -1 1930
1932 0 494118.78 225890.17 91840 -1 1931
1933 0 494098.66 225682.98 91960 -1 1932
1934 0 494104.94 225537.12 92080 -1 1933
1935 0 494180.34 225447.81 92160 -1 1934
1936 0 494216.38 225271.69 92240 -1 1935
1937 0 494263.28 225171.36 92320 -1 1936
1938 0 494334.3 225078.66 92400 -1 1937
1939 0 494414.12 225029.6 92520 -1 1938
1940 0 494471.16 224928.7 92680 -1 1939
1941 0 494624.38 224823.73 92840 -1 1940
1942 0 494732.44 224707.42 92960 -1 1941
1943 0 494791.12 224563.33 93080 -1 1942
1944 0 494894.16 224490.81 93200 -1 1943
1945 0 494951.1 224450.89 93320 -1 1944
1946 0 495070.34 224350.19 93480 -1 1945
1947 0 495138.84 224232.06 93640 -1 1946
1948 0 495179.94 224202.83 93720 -1 1947
1949 0 495277.22 224151.94 93840 -1 1948
1950 0 495342.47 224040.98 93960 -1 1949
1951 0 495391.75 223928.14 94080 -1 1950
1952 0 495458.28 223750.28 94240 -1 1951
1953 0 495478.53 223675.52 94400 -1 1952
1954 0 495443.97 223576.4 94560 -1 1953
1955 0 495404.66 223481.61 94680 -1 1954
1956 0 495372.7 223408.16 94760 -1 1955
1957 0 495317.47 223278.08 94880 -1 1956
1958 0 495268.4 223230.1 94920 -1 1957
1959 0 495231.97 223135.77 95040 -1 1958
1960 0 495195.53 223021.2 95160 -1 1959
1961 0 495167.6 223000.2 95200 -1 1960
1962 0 495102.72 222952.6 95240 -1 1961
1963 0 495078.44 222917.44 95280 -1 1962
1964 0 495108.2 222827.7 95320 -1 1963
1965 0 495089.53 222803.34 95360 -1 1964
1966 0 495103.66 222642.4 95520 -1 1965
1967 0 495108.34 222560.42 95600 -1 1966
1968 0 495119.34 222464.78 95680 -1 1967
1969 0 495183.97 222349.4 95800 -1 1968
1970 0 495261.3 222236.31 95960 -1 1969
1971 0 495289.03 222166.89 96080 -1 1970
1972 0 495330.75 222002.98 96240 -1 1971
1973 0 495399.38 221935.33 96360 -1 1972
1974 0 495385.84 221915.25 96400 -1 1973
1975 0 495406.78 221743.69 96560 -1 1974
1976 0 495479.25 221574.02 96720 -1 1975
1977 0 495482.78 221465.03 96880 -1 1976
1978 0 495442.4 221342.12 97040 -1 1977
1979 0 495457.2 221277.3 97200 -1 1978
1980 0 495414.28 221191.75 97360 -1 1979
1981 0 495440.7 221169.44 97520 -1 1980
1982 0 495405.4 221113.75 97680 -1 1981
1983 0 495382.2 221023.06 97840 -1 1982
1984 0 495402.5 220977.52 98000 -1 1983
1985 0 495372.3 220946.23 98160 -1 1984
1986 0 495391.12 220954.95 98320 -1 1985
1987 0 495419.22 220903.58 98480 -1 1986
1988 0 495429.8 220913.83 98680 -1 1987
1989 0 495461.47 220874.92 98840 -1 1988
1990 0 495469 220859.61 99000 -1 1989
1991 0 495506.5 220874.03 99040 -1 1990
1992 0 495553.53 220848.1 99200 -1 1991
1993 0 495613.66 220875.81 99320 -1 1992
1994 0 495669.28 220875.61 99480 -1 1993
1995 0 495635.12 220842.12 99640 -1 1994
1996 0 495843.38 220802.66 99800 -1 1995
1997 0 495996.44 220692.17 99920 -1 1996
1998 0 496152.62 220659.77 100080 -1 1997
1999 0 496217.6 220598.39 100200 -1 1998
2000 0 496273.72 220534.83 100320 -1 1999
2001 0 496311.72 220430.14 100440 -1 2000
2002 0 496363.84 220406.03 100480 -1 2001
2003 0 496420.8 220375.47 100600 -1 2002
2004 0 496570.12 220371.36 100760 -1 2003
2005 0 496660.8 220274.69 100920 -1 2004
2006 0 496702.38 220233.53 101080 -1 2005
2007 0 496768.2 220130.95 101240 -1 2006
2008 0 496778.56 220051.27 101400 -1 2007
2009 0 496758.94 220009.9 101560 -1 2008
2010 0 496769.22 219973.23 101640 -1 2009
2011 0 496766.16 219898.4 101800 -1 2010
2012 0 496798.6 219835.23 101960 -1 2011
2013 0 496828.16 219774.16 102080 -1 2012
2014 0 496796.03 219688.9 102200 -1 2013
2015 0 496769.84 219608.62 102320 -1 2014
2016 0 496714.28 219561.69 102480 -1 2015
2017 0 496680 219529.27 102560 -1 2016
2018 0 496633.44 219479.64 102720 -1 2017
2019 0 496643.7 219439.69 102880 -1 2018
2020 0 496633.3 219350.72 103040 -1 2019
2021 0 496648.25 219288.25 103160 -1 2020
2022 0 496621.6 219255.33 103320 -1 2021
2023 0 496639.84 219266.22 103440 -1 2022
2024 0 496587.06 219206.67 103600 -1 2023
2025 0 496556.8 219141.56 103720 -1 2024
2026 0 496602.06 219078.8 103880 -1 2025
2027 0 496614.4 219063.94 104000 -1 2026
2028 0 496675.4 219007.55 104160 -1 2027
2029 0 496710.78 218988.5 104320 -1 2028
2030 0 496795.66 218798.1 104480 -1 2029
2031 0 496743.28 218824.06 104640 -1 2030
2032 0 496760.4 218863.17 104800 -1 2031
2033 0 496773.44 218872.47 104920 -1 2032
2034 0 496881.1 218868 105040 -1 2033
2035 0 496992.53 218855.47 105160 -1 2034
2036 0 497024.78 218873.52 105240 -1 2035
2037 0 497052.4 218873.69 105320 -1 2036
2038 0 497063.84 218873.94 105360 -1 2037
2039 0 497070.75 218846.64 105400 -1 2038
2040 0 497168.7 218907.5 105480 -1 2039
2041 0 497159.66 218911.98 105600 -1 2040
2042 0 497151.9 218887.2 105640 -1 2041
2043 0 497109.97 218867.69 105680 -1 2042
2044 0 497108.5 218900.06 105720 -1 2043
2045 0 497115.47 218886.02 105760 -1 2044
2046 0 497102.72 218880.12 105800 -1 2045
2047 0 497130.28 218960.2 105840 -1 2046
2048 0 497150.2 218971.97 105880 -1 2047
2049 0 497130.8 218918.88 105920 -1 2048
2050 0 497093 218959.98 105960 -1 2049
2051 0 497035.78 218987 106000 -1 2050
2052 0 496988.97 218991.2 106040 -1 2051
2053 0 496985.7 218975.11 106080 -1 2052
2054 0 496984.1 218970.95 106120 -1 2053
2055 0 496938.66 218946.17 106160 -1 2054
2056 0 496937.44 218948.5 106200 -1 2055
2057 0 496929.03 218942.78 106240 -1 2056
2058 0 496799.12 218982.33 106280 -1 2057
2059 0 496772.03 218975.03 106360 -1 2058
2060 0 496765.97 218974.3 106400 -1 2059
2061 0 496694.2 218956.22 106440 -1 2060
2062 0 496647.66 218961.88 106480 -1 2061
2063 0 496602.84 218940.61 106520 -1 2062
2064 0 496524.88 218891.8 106560 -1 2063
2065 0 496429.56 218869.27 106600 -1 2064
2066 0 496348.34 218856.77 106640 -1 2065
2067 0 496335.06 218838.53 106680 -1 2066
2068 0 496017.62 218735.66 106800 -1 2067
2069 0 495954.28 218737.55 106840 -1 2068
2070 0 495468.7 218590.03 107000 -1 2069
2071 0 495262.53 218447.58 107160 -1 2070
2072 0 495241.9 218447.02 107200 -1 2071
2073 0 495125.28 218387.1 107280 -1 2072
2074 0 495020.53 218383.56 107320 -1 2073
2075 0 495013.44 218338.44 107360 -1 2074
2076 0 494923.06 218338.25 107400 -1 2075
2077 0 494860.28 218320.5 107440 -1 2076
2078 0 494789.03 218329.33 107480 -1 2077
2079 0 494207.2 218243.23 107520 -1 2078
2080 0 493856.2 218386.58 107600 -1 2079
2081 0 493712.6 218625.06 107600 -1 2080
2082 0 493027.16 219209.44 107600 -1 2081
2083 0 492964.62 219433.31 107560 -1 2082
2084 0 493024.03 219827.16 107520 -1 2083
2085 0 493033.62 220027.45 107480 -1 2084
2086 0 493040.22 220098.44 107440 -1 2085
2087 0 493020.6 220314.12 107360 -1 2086
2088 0 492993.9 220340.58 107320 -1 2087
2089 0 492916.75 220577.34 107240 -1 2088
2090 0 492939.4 220893.89 107200 -1 2089
2091 0 493084.94 221295.53 107200 -1 2090
2092 0 493162.38 221492.67 107160 -1 2091
2093 0 493200.94 221657.08 107120 -1 2092
2094 0 493511.28 222056.16 107080 -1 2093
2095 0 493800.5 222105.42 107040 -1 2094
2096 0 494090.16 222330.66 107040 -1 2095
2097 0 494421.22 222411.23 107040 -1 2096
2098 0 494499.44 222450.25 107080 -1 2097
2099 0 494627.94 222501.3 107120 -1 2098
2100 0 494825.6 222565.14 107160 -1 2099
2101 0 495177 222738.75 107200 -1 2100
2102 0 495521.53 222690.92 107200 -1 2101
2103 0 496065.75 222259.25 107200 -1 2102
2104 0 496297.84 222323.11 107200 -1 2103
2105 0 496597.3 222311.45 107240 -1 2104
2106 0 497098.47 222220 107240 -1 2105
2107 0 497161.34 222074.84 107240 -1 2106
2108 0 497215.25 222037.44 107200 -1 2107
2109 0 497258.03 221987.86 107160 -1 2108
2110 0 497269.6 221950.45 107120 -1 2109
2111 0 497271.34 221965.95 107080 -1 2110
2112 0 497323.44 221922.58 107040 -1 2111
2113 0 497387.7 221878.42 107000 -1 2112
2114 0 497430.97 221864.48 106960 -1 2113
2115 0 497477.62 221893.36 106920 -1 2114
2116 0 497498.34 221934.38 106840 -1 2115
2117 0 497532.9 221944.7 106760 -1 2116
2118 0 497608.47 221977.8 106680 -1 2117
2119 0 497714.8 221991.55 106600 -1 2118
2120 0 497779.1 222014.67 106520 -1 2119
2121 0 497847.25 222074.78 106440 -1 2120
2122 0 497906.88 222038.77 106320 -1 2121
2123 0 498044 222012.34 106200 -1 2122
2124 0 498046.5 222013.45 106160 -1 2123
2125 0 498101.9 222017.11 106080 -1 2124
2126 0 498134.22 222028.64 106000 -1 2125
2127 0 498171.22 222005.69 105880 -1 2126
2128 0 498229.72 222002.16 105760 -1 2127
2129 0 498238.66 222030.27 105640 -1 2128
2130 0 498275.9 222013.3 105560 -1 2129
2131 0 498277.94 222001.5 105480 -1 2130
2132 0 486008.12 219233.45 105440 -1 2131
2133 0 498326.44 221980.88 105400 -1 2132
2134 0 498330.72 222011.05 105360 -1 2133
2135 0 498333.44 222007.95 105320 -1 2134
2136 0 498371.9 222006.27 105200 -1 2135
2137 0 498460.28 221963.02 105160 -1 2136
2138 0 498554 221986.92 105040 -1 2137
2139 0 498595.25 221983.67 104960 -1 2138
2140 0 498601.5 221969.47 104880 -1 2139
2141 0 498665.03 221939.05 104760 -1 2140
2142 0 498682.1 221952.22 104680 -1 2141
2143 0 498698.6 221957.17 104600 -1 2142
2144 0 498722.88 221901.11 104480 -1 2143
2145 0 498675.94 222068.77 104360 -1 2144
2146 0 498694.78 222023.52 104240 -1 2145
2147 0 498714.7 222001 104200 -1 2146
2148 0 498743 222002.92 104120 -1 2147
2149 0 498779.84 222023.5 104080 -1 2148
2150 0 498809.9 222001.75 104000 -1 2149
2151 0 498872.6 221924.67 103880 -1 2150
2152 0 498959.47 221891.31 103800 -1 2151
2153 0 499049.3 221830.31 103720 -1 2152
2154 0 499040.3 221814.88 103680 -1 2153
2155 0 499097.72 221734.64 103600 -1 2154
2156 0 499124.44 221658.78 103520 -1 2155
2157 0 499138.22 221569.88 103440 -1 2156
2158 0 499169.1 221522.94 103360 -1 2157
2159 0 499202 221471.22 103280 -1 2158
2160 0 499215.25 221442.1 103240 -1 2159
2161 0 499259.2 221444.53 103200 -1 2160
2162 0 499280.62 221409.97 103160 -1 2161
2163 0 499342.38 221333.5 103120 -1 2162
2164 0 499377.66 221346.02 103080 -1 2163
2165 0 499433.47 221338.64 103040 -1 2164
2166 0 499478.9 221399.4 102960 -1 2165
2167 0 499512.75 221423.98 102880 -1 2166
2168 0 499550.6 221504.25 102800 -1 2167
2169 0 499600.94 221569.05 102720 -1 2168
2170 0 499754.75 221757.44 102680 -1 2169
2171 0 499792.3 221860.45 102640 -1 2170
2172 0 499893.3 222112.69 102600 -1 2171
2173 0 499940.12 222201.53 102560 -1 2172
2174 0 499957.8 222236.08 102520 -1 2173
2175 0 499963 222401.16 102440 -1 2174
2176 0 500000.38 222523.1 102360 -1 2175
2177 0 500132.72 222643.98 102280 -1 2176
2178 0 500344.2 222845.48 102240 -1 2177
2179 0 500472.97 223005.3 102200 -1 2178
2180 0 500983.38 223169.36 102160 -1 2179
2181 0 501147.22 223263.27 102120 -1 2180
2182 0 501219.78 223396.52 102080 -1 2181
2183 0 501251.1 223501.23 102040 -1 2182
2184 0 501245.62 223524.8 102000 -1 2183
2185 0 501300.06 223621.72 101920 -1 2184
2186 0 501295.62 223698.16 101840 -1 2185
2187 0 501284.62 223767.61 101760 -1 2186
2188 0 501259.06 223847.12 101680 -1 2187
2189 0 501259.4 223873.19 101640 -1 2188
2190 0 501220.94 223925.03 101600 -1 2189
2191 0 501211.62 223955.77 101560 -1 2190
2192 0 501213.7 223994.31 101520 -1 2191
2193 0 501250.62 224094.11 101440 -1 2192
2194 0 501201.4 224194.08 101360 -1 2193
2195 0 501130.97 224421.8 101280 -1 2194
2196 0 501088.5 224476.5 101200 -1 2195
2197 0 501069.03 224679.39 101160 -1 2196
2198 0 501049.97 224700.45 101120 -1 2197
2199 0 501051.3 224786.02 101080 -1 2198
2200 0 501129.8 224977.23 101040 -1 2199
2201 0 501242.47 225016.44 101000 -1 2200
2202 0 501323.06 225018.83 100960 -1 2201
2203 0 501365.22 225020.2 100920 -1 2202
2204 0 501409.6 225016.47 100880 -1 2203
2205 0 501426.47 225031.05 100840 -1 2204
2206 0 501464 225029.7 100800 -1 2205
2207 0 501497.12 225063.72 100760 -1 2206
2208 0 501570.4 225097.72 100720 -1 2207
2209 0 501550.5 225143.89 100680 -1 2208
2210 0 501602.03 225165.45 100600 -1 2209
2211 0 501683.6 225244.6 100480 -1 2210
2212 0 501647.75 225271.17 100360 -1 2211
2213 0 501640.25 225298.2 100320 -1 2212
2214 0 501607.94 225352.03 100240 -1 2213
2215 0 501602.16 225370.53 100160 -1 2214
2216 0 501560.94 225403.88 100080 -1 2215
2217 0 501530.38 225457.77 1e+05 -1 2216
2218 0 501476.84 225486 99880 -1 2217
2219 0 501410.56 225546.03 99760 -1 2218
2220 0 501388.6 225566.6 99640 -1 2219
2221 0 501401.44 225608.03 99520 -1 2220
2222 0 501399.66 225619.05 99400 -1 2221
2223 0 501414.88 225597.95 99280 -1 2222
2224 0 501486.97 225597.66 99160 -1 2223
2225 0 501571.78 225586.69 99040 -1 2224
2226 0 501654 225606.16 98920 -1 2225
2227 0 501699.38 225570.78 98800 -1 2226
2228 0 501736.94 225594.12 98680 -1 2227
2229 0 501805.1 225582.61 98560 -1 2228
2230 0 501856.53 225573.73 98440 -1 2229
2231 0 501882.72 225605.25 98320 -1 2230
2232 0 501959.28 225551.28 98200 -1 2231
2233 0 502012.94 225615.27 98080 -1 2232
2234 0 502076.97 225600.84 97960 -1 2233
2235 0 502163.25 225636.97 97840 -1 2234
2236 0 502267.9 225704.08 97720 -1 2235
2237 0 502324.97 225710.6 97600 -1 2236
2238 0 502450.8 225754.31 97480 -1 2237
2239 0 502471.8 225783.67 97360 -1 2238
2240 0 502501.6 225764.03 97280 -1 2239
2241 0 502506.97 225788.66 97160 -1 2240
2242 0 502519.1 225788.97 97120 -1 2241
2243 0 502571.7 225850.25 97040 -1 2242
2244 0 502643.03 225817.34 96960 -1 2243
2245 0 502678.9 225798.52 96880 -1 2244
2246 0 502767.9 225810.55 96800 -1 2245
2247 0 502840.12 225888.17 96680 -1 2246
2248 0 502842.7 225946.88 96560 -1 2247
2249 0 502912.7 225995.22 96440 -1 2248
2250 0 502899.1 226019.69 96320 -1 2249
2251 0 502957.53 226068.88 96200 -1 2250
2252 0 503029.1 226124.36 96080 -1 2251
2253 0 503042.03 226177.52 95920 -1 2252
2254 0 503086 226244 95840 -1 2253
2255 0 503155.1 226248.92 95760 -1 2254
2256 0 503148.75 226332.5 95600 -1 2255
2257 0 503138.4 226371.05 95480 -1 2256
2258 0 503139.1 226438.42 95360 -1 2257
2259 0 503178.7 226530.77 95200 -1 2258
2260 0 503245.1 226587.62 95080 -1 2259
2261 0 503341.06 226749.62 94920 -1 2260
2262 0 503347.6 226794.81 94880 -1 2261
2263 0 503375.12 226880.89 94760 -1 2262
2264 0 503405.25 226948.89 94640 -1 2263
2265 0 503434.5 227017.9 94520 -1 2264
2266 0 503473 227065.2 94440 -1 2265
2267 0 503500 227143.27 94320 -1 2266
2268 0 503510.8 227183.73 94240 -1 2267
2269 0 503518.1 227233.17 94160 -1 2268
2270 0 503535.06 227277.33 94040 -1 2269
2271 0 503552.38 227260.95 94000 -1 2270
2272 0 503550.44 227281.6 93920 -1 2271
2273 0 503485.88 227281.19 93800 -1 2272
2274 0 503387.75 227290.81 93680 -1 2273
2275 0 503333.8 227311.78 93560 -1 2274
2276 0 503321.06 227326.52 93440 -1 2275
2277 0 503308.28 227384.39 93320 -1 2276
2278 0 503321.16 227412.34 93200 -1 2277
2279 0 503298.38 227433.23 93120 -1 2278
2280 0 503316.97 227545 93000 -1 2279
2281 0 503351.78 227662.8 92880 -1 2280
2282 0 503379.34 227739.92 92760 -1 2281
2283 0 503414.4 227810.86 92640 -1 2282
2284 0 503409.5 227825.53 92560 -1 2283
2285 0 503418.12 227879.4 92440 -1 2284
2286 0 503468.8 227936.75 92320 -1 2285
2287 0 503485.47 227981.67 92200 -1 2286
2288 0 503517.34 227994.34 92080 -1 2287
2289 0 503542.7 228042.56 92040 -1 2288
2290 0 503561.03 228060.23 92000 -1 2289
2291 0 503575.44 228087.02 91960 -1 2290
2292 0 503607.06 228111.31 91920 -1 2291
2293 0 503641.25 228143.69 91880 -1 2292
2294 0 503661.84 228180.4 91840 -1 2293
2295 0 503724.22 228191.9 91800 -1 2294
2296 0 503763.06 228230.77 91760 -1 2295
2297 0 503933.75 228350.05 91640 -1 2296
2298 0 504076.25 228457.9 91520 -1 2297
2299 0 504205.7 228471.1 91440 -1 2298
2300 0 504258.1 228518.6 91400 -1 2299
2301 0 504131.12 228717.53 91320 -1 2300
2302 0 504212.28 228888.17 91200 -1 2301
2303 0 504201.53 228896.7 91160 -1 2302
2304 0 504191.34 228962.64 91080 -1 2303
2305 0 504166.62 229073.7 91000 -1 2304
2306 0 504082.53 229091.89 90960 60 2305
2307 0 504062.94 229153.48 90880 60 2306
2308 0 504088.78 229187.12 90800 60 2307
2309 0 504111.94 229225.31 90680 60 2308
2310 0 503758.72 229194.88 90560 60 2309
2311 0 503935.97 229146.45 90400 60 2310
2312 0 503814.97 229262.02 90280 60 2311
2313 0 503818.25 229225.45 90160 60 2312
2314 0 503986.94 229307.62 90000 90 2313
2315 0 504165.03 229474.6 89960 51 2314
2316 0 504497.78 230024.92 89920 120 2315
2317 0 504554.7 230058.05 89880 102 2316
2318 0 504658.03 230122.94 89840 102 2317
2319 0 504790.47 230210.08 89800 137 2318
2320 0 505026.62 230349.08 89720 128 2319
2321 0 505351.6 230502.38 89680 101 2320
2322 0 505374.38 230504.78 89640 101 2321
2323 0 505545.2 230706.33 89560 120 2322
2324 0 505594.56 230806.92 89480 154 2323
2325 0 505651.94 230866.77 89360 154 2324
2326 0 505733.72 230897.52 89200 163 2325
2327 0 505753.6 230904.02 89160 163 2326
2328 0 505775.34 230910.86 89040 163 2327
2329 0 505881.66 230943.05 88920 148 2328
2330 0 505913.3 230951.14 88840 148 2329
2331 0 505919.6 230952.94 88720 80 2330
2332 0 504750.88 230230.52 88680 -1 2331
2333 0 505667.72 230916.69 88640 80 2332
2334 0 505862.03 231011.25 88600 80 2333
2335 0 505856.38 231008.73 88560 80 2334
2336 0 505921.88 231083.06 88520 80 2335
2337 0 505975.53 231074.88 88480 75 2336
2338 0 506019.84 231101.83 88440 75 2337
2339 0 506073.38 231065.97 88400 75 2338
2340 0 506081 231073.56 88360 75 2339
2341 0 506128.7 231071.6 88320 75 2340
2342 0 506126.06 231076.69 88280 75 2341
2343 0 506206.97 231043.47 88200 32 2342
2344 0 506248.78 231082.67 88120 32 2343
2345 0 506260.72 231152.7 88040 32 2344
2346 0 506289.06 231276.58 87920 32 2345
2347 0 506395.97 231494.1 87800 32 2346
2348 0 506547.28 231618.97 87640 -1 2347
2349 0 506707.9 231725.56 87480 -1 2348
2350 0 506867.78 231830.06 87360 -1 2349
2351 0 507075.03 231899.55 87240 -1 2350
2352 0 507201.25 231945.31 87120 -1 2351
2353 0 507231.3 231961.45 87080 -1 2352
2354 0 507354.25 231980.5 86960 -1 2353
2355 0 507421.5 232040.48 86880 -1 2354
2356 0 507441.84 232003.44 86800 -1 2355
2357 0 507461.75 231980.44 86720 -1 2356
2358 0 507508.34 231976.22 86560 -1 2357
2359 0 507611.97 231976.88 86400 32 2358
2360 0 507614.66 232074.31 86240 32 2359
2361 0 507715.6 232037.47 86080 32 2360
2362 0 507738.88 232108.39 85960 32 2361
2363 0 507739.16 232129.89 85920 32 2362
2364 0 507807.94 232032.44 85760 32 2363
2365 0 507878.03 232090.22 85600 75 2364
2366 0 507940.53 232130.2 85440 102 2365
2367 0 508045.94 232184.36 85320 102 2366
2368 0 508136.78 232174.19 85200 64 2367
2369 0 508192.4 232206.42 85160 64 2368
2370 0 508260.2 232200.25 85040 64 2369
2371 0 508305.6 232206.72 84960 128 2370
2372 0 508304.28 232201.05 84840 128 2371
2373 0 508397.47 232215.58 84720 128 2372
2374 0 508494.78 232294.61 84560 128 2373
2375 0 508521.53 232360.1 84440 98 2374
2376 0 508535.56 232429.66 84280 104 2375
2377 0 508611.38 232580.61 84120 104 2376
2378 0 508922.7 232713.56 84040 81 2377
2379 0 508944.2 232727.6 84000 81 2378
2380 0 509113.25 232710.28 83960 81 2379
2381 0 509180.2 232702.8 83920 107 2380
2382 0 509214.62 232714.39 83880 107 2381
2383 0 509257.47 232706.33 83840 107 2382
2384 0 509308.22 232666.4 83760 51 2383
2385 0 509360.2 232669.89 83680 51 2384
2386 0 509405.7 232622.34 83600 51 2385
2387 0 509454.72 232644.48 83480 90 2386
2388 0 509504.84 232701.19 83360 90 2387
2389 0 509495.2 232808.14 83280 139 2388
2390 0 509503.44 232902.5 83160 139 2389
2391 0 509436.4 232890.47 83040 139 2390
2392 0 509345 232938.1 82920 120 2391
2393 0 509298.34 232930.27 82880 120 2392
2394 0 509100.66 232922.02 82840 86 2393
2395 0 508833.06 232823.9 82800 128 2394
2396 0 508605.97 232669.45 82840 128 2395
2397 0 508743.84 232552.6 82920 128 2396
2398 0 508745 232478 83000 128 2397
2399 0 508810.56 232813.86 82760 128 2395
2400 0 508638.84 232764.92 82640 128 2399
2401 0 508480.03 232776.97 82560 128 2400
2402 0 508384.3 232757.88 82480 102 2401
2403 0 508234.2 232598.61 82360 128 2402
2404 0 508162.78 232575.78 82280 128 2403
2405 0 508126.34 232517.03 82160 81 2404
2406 0 508072.62 232540.06 82120 81 2405
2407 0 507975.9 232543.64 82080 81 2406
2408 0 507908.44 232552.03 82040 81 2407
2409 0 507476.6 232380.31 82000 136 2408
2410 0 507480.12 232332.48 81960 136 2409
2411 0 507410.1 232329.66 81920 200 2410
2412 0 507388.66 232356.44 81800 200 2411
2413 0 507329.7 232374.14 81680 200 2412
2414 0 507268 232413 81600 163 2413
2415 0 507240.38 232432.62 81560 163 2414
2416 0 507244.22 232477.7 81440 71 2415
2417 0 507168.66 232489.8 81320 71 2416
2418 0 507083.38 232490.53 81240 71 2417
2419 0 507059.6 232466.83 81120 157 2418
2420 0 507006.22 232437.44 81040 157 2419
2421 0 506980.16 232421.98 81000 157 2420
2422 0 506832.4 232344.66 80880 197 2421
2423 0 506831 232338.42 80840 197 2422
2424 0 506826.47 232332.75 80760 197 2423
2425 0 506860.62 232268.31 80640 172 2424
2426 0 506714.34 232511.92 80600 206 2425
2427 0 506587.06 231301.77 80600 -1 2426
2428 0 506546.7 231069.42 80640 -1 2427
2429 0 506490.1 231029.42 80720 -1 2428
2430 0 506866.66 231353.42 80640 -1 2427
2431 0 506974.22 231365.33 80720 -1 2430
2432 0 506658.1 232714.28 80560 143 2426
2433 0 506655.8 232773.44 80480 143 2432
2434 0 506648.47 232782.08 80440 143 2433
2435 0 506614.78 232791.17 80400 143 2434
2436 0 506548.44 232800.81 80320 135 2435
2437 0 506481.2 232815.02 80240 135 2436
2438 0 506429.34 232796.12 80160 135 2437
2439 0 506470.06 232845.19 80120 135 2438
2440 0 506474.4 232832.3 80080 135 2439
2441 0 506257.12 232654.89 80040 135 2440
2442 0 505848.22 232700.08 80000 -1 2441
2443 0 505949.03 232726.23 80080 -1 2441
2444 0 505917.06 232775.06 80240 -1 2443
2445 0 505921.4 232824.77 80320 -1 2444
2446 0 505900.8 232844.05 80400 -1 2445
2447 0 506352.9 232592.23 80000 135 2441
2448 0 506344.72 232591.33 79960 135 2447
2449 0 507268.94 232710.16 80040 64 2440
2450 0 507256.7 232714.94 80000 64 2449
2451 0 507226.06 232707.84 79920 64 2450
2452 0 507285.06 232634.89 79840 115 2451
2453 0 507341.9 232559.95 79760 115 2452
2454 0 507374.47 232567.75 79680 115 2453
2455 0 507382.47 232549.39 79640 115 2454
2456 0 507379.28 232523.48 79600 115 2455
2457 0 507315.4 233255.62 79840 124 2451
2458 0 507355.6 233291.89 79800 124 2457
2459 0 507419.22 233399.22 79760 197 2458
2460 0 507474.62 233419.8 79720 197 2459
2461 0 507471.88 233478.14 79640 197 2460
2462 0 507452.94 233500.58 79600 120 2461
2463 0 507434.8 233527.3 79560 120 2462
2464 0 507453.25 233507.2 79520 120 2463
2465 0 507504.72 233548.77 79440 120 2464
2466 0 507535.3 233579.53 79360 120 2465
2467 0 507517.75 233598.38 79240 120 2466
2468 0 507544.25 233626.97 79200 275 2467
2469 0 507555.38 233695.36 79120 275 2468
2470 0 507568.72 233699.16 79080 160 2469
2471 0 507586.88 233702.14 79040 160 2470
2472 0 507531.3 233695.78 78960 160 2471
2473 0 507568.62 233698.66 78880 156 2472
2474 0 507461.94 233672.02 78800 156 2473
2475 0 507477.1 233692.56 78760 156 2474
2476 0 507502.94 233734.48 78680 156 2475
2477 0 507592.75 233868.89 78640 156 2476
2478 0 507538.8 233707.75 78560 156 2477
2479 0 507562.44 233793.84 78480 156 2478
2480 0 507423.16 233743.95 78360 32 2479
2481 0 507343.3 233720.4 78320 45 2480
2482 0 507338.28 233718.22 78280 45 2481
2483 0 507153.78 233275.7 78280 45 2482
2484 0 506921.25 233244.08 78200 -1 2483
2485 0 506962.62 233174.8 78120 -1 2484
2486 0 506944.75 233161.56 78080 -1 2485
2487 0 507672.44 233757.23 78280 32 2482
2488 0 507722.53 233443.25 78280 32 2487
2489 0 507556.22 233532.83 78200 45 2488
2490 0 507553.62 233566.31 78120 45 2489
2491 0 507563.47 233596.67 78080 45 2490
2492 0 507543 233643.44 78000 71 2491
2493 0 507546.47 233688.69 77960 71 2492
2494 0 507514.97 233701.73 77880 71 2493
2495 0 507464.3 233724.89 77840 71 2494
2496 0 507436.25 233724.4 77760 71 2495
2497 0 507443.5 233725.81 77720 71 2496
2498 0 508154.8 235336.27 78640 86 2477
2499 0 508159.78 235390.22 78600 86 2498
2500 0 508231.8 235546.1 78560 81 2499
2501 0 508405.44 236199.12 78560 60 2500
2502 0 508395.56 236300.02 78480 60 2501
2503 0 508399.78 236325.8 78400 60 2502
2504 0 508462.16 236351.25 78280 60 2503
2505 0 508283.84 236469.03 78200 60 2504
2506 0 508283.84 236469.03 78200 60 2505
2507 0 508328.2 236585.95 78160 91 2506
2508 0 508349.6 236654.4 78120 91 2507
2509 0 508380.56 236794.05 78040 91 2508
2510 0 508405.34 237134.4 77920 122 2509
2511 0 508391.47 237209.83 77840 128 2510
2512 0 508387.53 237310.47 77760 51 2511
2513 0 508416.28 237471.48 77680 91 2512
2514 0 508390.2 237577.28 77640 91 2513
2515 0 508393.38 237649.44 77560 124 2514
2516 0 508378.44 237654.25 77520 124 2515
2517 0 508373.94 237771.7 77480 51 2516
2518 0 508384.53 237968.17 77440 51 2517
2519 0 508319.34 238063.23 77360 51 2518
2520 0 508322.62 238117.3 77320 32 2519
2521 0 508337.16 238163.97 77280 32 2520
2522 0 508321.38 238255.45 77240 32 2521
2523 0 508320.34 238312.9 77200 32 2522
2524 0 508318.88 238363.75 77160 32 2523
2525 0 508325.9 238380.78 77120 32 2524
2526 0 508320.25 238445.97 77080 134 2525
2527 0 508326.53 238471 77040 32 2526
2528 0 508319.16 238498.39 77000 32 2527
2529 0 508304.28 238531.58 76960 134 2528
2530 0 508276.88 238545.69 76920 140 2529
2531 0 508247.8 238537.44 76880 140 2530
2532 0 508163.53 238514.84 76800 140 2531
2533 0 508087.28 238536.34 76760 140 2532
2534 0 508094.22 238558.73 76720 140 2533
2535 0 508055.34 238563.66 76680 140 2534
2536 0 508040.84 238550.02 76640 140 2535
2537 0 508030.3 238545.08 76600 140 2536
2538 0 508019.47 238548.52 76560 -1 2537
2539 0 508074.7 238619.48 76520 -1 2538
2540 0 508082.78 238649.1 76480 -1 2539
2541 0 508095.94 238693.84 76440 -1 2540
2542 0 508081.97 238728.36 76400 -1 2541
2543 0 508079.9 238748.3 76360 -1 2542
2544 0 508068.9 238818.92 76320 -1 2543
2545 0 508047.53 238833.55 76280 -1 2544
2546 0 508023.1 238847.44 76240 -1 2545
2547 0 507981.84 238893.52 76160 -1 2546
2548 0 507979.78 238932.42 76080 -1 2547
2549 0 508009.78 238957.9 76000 -1 2548
2550 0 508027.47 238992.31 75920 -1 2549
2551 0 508055.88 239027 75880 -1 2550
2552 0 508066.56 239077.08 75840 -1 2551
2553 0 508064.6 239081.25 75800 -1 2552
2554 0 508062.66 239095.31 75760 -1 2553
2555 0 508064.97 239074.36 75720 -1 2554
2556 0 508054.75 239060.4 75680 -1 2555
2557 0 508049.2 239071.39 75640 -1 2556
2558 0 508038.03 239105.9 75600 -1 2557
2559 0 508041.8 239153.19 75560 -1 2558
2560 0 508013.25 239155.03 75520 -1 2559
2561 0 507997.3 239201.7 75440 -1 2560
2562 0 507991.62 239232.95 75400 -1 2561
2563 0 507927.8 239257.94 75320 60 2562
2564 0 507808.66 239326.98 75200 60 2563
2565 0 507813.5 239348.58 75120 60 2564
2566 0 507828.38 239377.17 75040 60 2565
2567 0 507805.78 239535.19 74920 60 2566
2568 0 507798.5 239567.31 74880 60 2567
2569 0 507781.88 239625.47 74800 64 2568
2570 0 507755.16 239623.48 74680 64 2569
2571 0 507743.1 239646.6 74560 81 2570
2572 0 507668.44 239701.2 74440 81 2571
2573 0 507564.2 239753.83 74320 131 2572
2574 0 507450 239826.11 74200 107 2573
2575 0 507385.2 239896.52 74080 107 2574
2576 0 507297.6 240012.83 74000 81 2575
2577 0 507265.1 240018.83 73960 81 2576
2578 0 507197.4 239931.27 73920 81 2577
2579 0 507148.5 240084.31 73880 71 2578
2580 0 507086.75 240087.94 73840 71 2579
2581 0 507052.4 240090.38 73800 71 2580
2582 0 506990.47 240111.61 73720 71 2581
2583 0 506928.1 240146.14 73640 60 2582
2584 0 506838.75 240131.12 73560 60 2583
2585 0 506698.9 240238.4 73480 98 2584
2586 0 506643.03 240273.36 73440 98 2585
2587 0 506622.53 240302.08 73400 98 2586
2588 0 506611.28 240303.86 73360 98 2587
2589 0 506538.5 240329.69 73280 128 2588
2590 0 506464.75 240337.14 73200 128 2589
2591 0 506391.38 240370.23 73080 108 2590
2592 0 506345.75 240394.64 72960 108 2591
2593 0 506311.44 240401.6 72880 91 2592
2594 0 506215 240469.5 72760 91 2593
2595 0 506159.88 240476.69 72640 71 2594
2596 0 506063.16 240491.83 72520 71 2595
2597 0 505969.94 240563.55 72400 75 2596
2598 0 505875.8 240622.69 72320 75 2597
2599 0 505760.5 240646.2 72160 96 2598
2600 0 505624.8 240681.05 72000 104 2599
2601 0 505585.9 240727.47 71880 104 2600
2602 0 505545.9 240833.11 71720 96 2601
2603 0 505487.16 240876.42 71600 160 2602
2604 0 505444.12 240892.42 71480 160 2603
2605 0 505372.47 240895.33 71360 160 2604
2606 0 505344.03 240923.66 71240 160 2605
2607 0 505302.44 240930.02 71120 96 2606
2608 0 505226.62 240920.7 71000 96 2607
2609 0 505205.22 240954.8 70960 154 2608
2610 0 505131.12 240954.8 70840 154 2609
2611 0 505063.78 240959.53 70760 154 2610
2612 0 505012.8 240908.27 70640 98 2611
2613 0 504869.28 240859.34 70520 98 2612
2614 0 504831.22 240847.5 70440 101 2613
2615 0 504789.75 240790.42 70280 101 2614
2616 0 504731.5 240793.47 70200 148 2615
2617 0 504664.03 240745.5 70160 101 2616
2618 0 504575.47 240713.98 70080 101 2617
2619 0 504550.3 240752.53 70040 101 2618
2620 0 504497.5 240751.23 69960 101 2619
2621 0 504386.97 240783.94 69880 143 2620
2622 0 504296.03 240742.38 69840 143 2621
2623 0 504227.5 240727.58 69760 143 2622
2624 0 504230.47 240717.73 69720 143 2623
2625 0 504236.62 240698.08 69640 178 2624
2626 0 504215.28 240754.42 69600 178 2625
2627 0 504210.16 240748.69 69560 178 2626
2628 0 504174.78 240766.25 69520 178 2627
2629 0 504166.06 240764.66 69480 178 2628
2630 0 504679.16 240939.23 69440 189 2629
2631 0 504734.6 241005.08 69400 163 2630
2632 0 504869 241018.56 69360 163 2631
2633 0 505428.66 241179.02 69320 175 2632
2634 0 505414.1 241168.03 69280 175 2633
2635 0 505468.56 241175.02 69240 175 2634
2636 0 505703.84 241167.95 69160 203 2635
2637 0 505743.66 241158.19 69040 203 2636
2638 0 505758.97 241153.05 68920 157 2637
2639 0 505633.22 241077.42 68760 157 2638
2640 0 505874.8 241217.83 68600 157 2639
2641 0 505748.47 241173.69 68480 219 2640
2642 0 505617.34 241248.56 68320 219 2641
2643 0 505614.47 241247.34 68200 219 2642
2644 0 505468.5 241217.27 68080 206 2643
2645 0 505510.38 241280.28 67920 115 2644
2646 0 505530.22 241344.86 67800 115 2645
2647 0 505511.25 241404.36 67720 75 2646
2648 0 505560.28 241456.97 67600 75 2647
2649 0 505670.2 241454.69 67480 75 2648
2650 0 505688.9 241411.72 67440 104 2649
2651 0 505698.03 241386.14 67400 104 2650
2652 0 505563.56 241205.23 67360 104 2651
2653 0 505489.28 241215.77 67320 104 2652
2654 0 505444.12 241202.4 67280 104 2653
2655 0 505474.28 241229.61 67240 104 2654
2656 0 505412.34 241327.5 67160 108 2655
2657 0 505441.9 241362.81 67080 108 2656
2658 0 505425.97 241398.7 66960 120 2657
2659 0 505432.28 241511.05 66840 120 2658
2660 0 505442.12 241472.31 66800 120 2659
2661 0 505216.1 241150.14 67360 104 2652
2662 0 505108.6 241027.36 67480 75 2661
2663 0 504972.78 241031.94 67600 115 2662
2664 0 504866.97 241080.77 67720 115 2663
2665 0 503937.88 240601.66 69440 178 2629
2666 0 503810.7 240525.95 69280 208 2665
2667 0 503853.84 240517.11 69200 208 2666
2668 0 506965.03 232906.89 79760 115 2458
2669 0 506974.44 232797.69 79640 115 2668
2670 0 507001.06 232770.06 79520 115 2669
2671 0 507058.12 232765.28 79440 115 2670
2672 0 507120.62 232793.84 79360 124 2671
2673 0 506366.62 231962.88 80040 104 2440
2674 0 506395.28 231957.45 79920 104 2673
2675 0 506003.75 231618.72 79920 124 2674
2676 0 505884.97 231586.61 79840 124 2675
2677 0 505747.03 231539.62 79800 124 2676
2678 0 505795.66 231553.61 79760 124 2677
2679 0 505744.88 231519.75 79720 124 2678
2680 0 505694.44 231483.98 79680 80 2679
2681 0 505735.3 231474.64 79600 -1 2680
2682 0 505676.6 231512.58 79520 -1 2681
2683 0 505842.88 231383.45 80240 124 2437
2684 0 505085.53 231179.47 80240 128 2683
2685 0 505062.5 231164.17 80160 135 2684
2686 0 504872.72 230944.17 80000 96 2685
2687 0 504703.22 230792.31 79840 64 2686
2688 0 504627.94 230713.6 79720 64 2687
2689 0 504604.16 230686.95 79680 75 2688
2690 0 504077.25 230387.83 79680 120 2689
2691 0 503984.78 230356.22 79760 120 2690
2692 0 503701.28 230373.05 79760 60 2691
2693 0 503122.44 230095.67 79920 86 2692
2694 0 502131.16 229751.47 79920 198 2693
2695 0 501786.72 229765.38 80080 226 2694
2696 0 501672.16 229765.62 80200 226 2695
2697 0 501848.66 229910.53 80320 172 2696
2698 0 501969 229772.33 80520 172 2697
2699 0 502026.88 229688.42 80560 212 2698
2700 0 502033.62 229680 80600 212 2699
2701 0 502042.22 229692.92 80640 172 2700
2702 0 501293.97 229442.4 79920 232 2694
2703 0 501269.4 229373.3 79800 241 2702
2704 0 501032.9 229312.58 79680 203 2703
2705 0 500930.2 229358.22 79600 203 2704
2706 0 500694.34 229476.6 79400 128 2705
2707 0 500680.12 229469.72 79240 128 2706
2708 0 501180.22 228780.56 79960 156 2702
2709 0 504923 231338.3 80120 135 2685
2710 0 496992.1 222238.89 107280 -1 2106
2711 0 496933.1 222249.66 107320 -1 2710
2712 0 496921.28 222187.08 107440 -1 2711
2713 0 496902.97 222105.86 107520 -1 2712
2714 0 496922.94 222077.66 107680 -1 2713
2715 0 496876.2 222017.44 107840 -1 2714
2716 0 496879.78 222020.89 107880 -1 2715
2717 0 496870.47 222000.12 107920 -1 2716
2718 0 496907.47 221969.8 108000 -1 2717
2719 0 496952.8 221982.97 108040 -1 2718
2720 0 496971.16 222001.17 108080 -1 2719
2721 0 496999.28 222038.44 108120 -1 2720
2722 0 497048.66 222083.8 108160 -1 2721
2723 0 497061.56 222106.38 108200 -1 2722
2724 0 497068.72 222084.27 108240 -1 2723
2725 0 497080.94 222035.94 108280 -1 2724
2726 0 493961.22 218220.89 107640 -1 2080
2727 0 494024.3 218191.62 107760 -1 2726
2728 0 494141.06 218164.64 107920 -1 2727
2729 0 494253.84 218104.39 108040 -1 2728
2730 0 494392.88 218032.55 108160 -1 2729
2731 0 494488.56 217970.45 108280 -1 2730
2732 0 494587.62 217852.9 108360 -1 2731
2733 0 494654.03 217782.06 108440 -1 2732
2734 0 494724.72 217672.47 108520 -1 2733
2735 0 494764.94 217520.77 108600 -1 2734
2736 0 494801.75 217389.38 108720 -1 2735
2737 0 494824.9 217255.2 108880 -1 2736
2738 0 494805.22 217099.61 109000 -1 2737
2739 0 494802.2 216998.69 109120 -1 2738
2740 0 494749.7 216731.34 109280 -1 2739
2741 0 494723.84 216642.11 109400 -1 2740
2742 0 494676.06 216572.2 109520 -1 2741
2743 0 494656.38 216507.22 109640 -1 2742
2744 0 494656.12 216371.48 109800 -1 2743
2745 0 494622.88 216305.56 109920 -1 2744
2746 0 494610.3 216235.48 110080 -1 2745
2747 0 494635.4 216109.5 110200 -1 2746
2748 0 494653.94 216011.31 110320 -1 2747
2749 0 494701.22 215886.31 110400 -1 2748
2750 0 494687.22 215849.25 110440 -1 2749
2751 0 494780.9 215643.4 110600 -1 2750
2752 0 494915.4 215416.7 110760 -1 2751
2753 0 494988.47 215192.33 110920 -1 2752
2754 0 495100.3 214962.81 111080 -1 2753
2755 0 495162.28 214759.08 111240 -1 2754
2756 0 495197.06 214536.22 111360 -1 2755
2757 0 495192.7 214349.28 111520 -1 2756
2758 0 495182.84 214211.47 111640 -1 2757
2759 0 495199.16 214022.2 111800 -1 2758
2760 0 495161.28 213891.84 111920 -1 2759
2761 0 495164.62 213702.4 112040 -1 2760
2762 0 495181.28 213572.36 112160 -1 2761
2763 0 495181.47 213445.55 112280 -1 2762
2764 0 495241.9 213358.52 112400 -1 2763
2765 0 495312.62 213180.77 112520 -1 2764
2766 0 495324.66 213152.5 112560 -1 2765
2767 0 495373.97 212922.08 112680 -1 2766
2768 0 495392 212849.84 112800 -1 2767
2769 0 495414.1 212819.84 112920 -1 2768
2770 0 495424.72 212793.3 112960 -1 2769
2771 0 495419.66 212677.72 113080 -1 2770
2772 0 495454.4 212561.6 113200 -1 2771
2773 0 495482.2 212478.05 113320 -1 2772
2774 0 495488.06 212444.81 113400 -1 2773
2775 0 495517.28 212370.05 113480 -1 2774
2776 0 495507.28 212310.28 113560 -1 2775
2777 0 495559 212203.25 113640 -1 2776
2778 0 495558.12 212083.27 113720 -1 2777
2779 0 495531.6 212010.5 113760 -1 2778
2780 0 495505.44 211868.89 113840 -1 2779
2781 0 495437.75 211673.89 113920 -1 2780
2782 0 495267.88 211294.58 114040 -1 2781
2783 0 495164.53 211085.9 114120 -1 2782
2784 0 495071.66 210959.48 114200 -1 2783
2785 0 494982.66 210736.33 114280 -1 2784
2786 0 494937.84 210625.38 114320 -1 2785
2787 0 494843.44 210393.72 114440 -1 2786
2788 0 494837.56 210261.94 114560 -1 2787
2789 0 494853.66 210211.4 114680 -1 2788
2790 0 494855.25 210205.05 114800 -1 2789
2791 0 494854.6 210125.83 114920 -1 2790
2792 0 494856.84 210017.27 115080 -1 2791
2793 0 494862.22 209855.69 115200 -1 2792
2794 0 494893.4 209768.23 115320 -1 2793
2795 0 484050.2 207921.03 115360 -1 2794
2796 0 494934.94 209686.3 115400 -1 2795
2797 0 495008.8 209509 115560 -1 2796
2798 0 495017.1 209326.48 115680 -1 2797
2799 0 494996.9 209211.84 115760 -1 2798
2800 0 494930.97 209054.7 115880 -1 2799
2801 0 494908.12 209007.95 115920 -1 2800
2802 0 494872.03 208966.2 115960 -1 2801
2803 0 494760.47 208820.89 116040 -1 2802
2804 0 494625.47 208633.03 116160 -1 2803
2805 0 494536.12 208469 116280 -1 2804
2806 0 494497.44 208386.66 116360 -1 2805
2807 0 494482.9 208344.2 116440 -1 2806
2808 0 494477.53 208274.8 116560 -1 2807
2809 0 494472.16 208237.16 116680 -1 2808
2810 0 494499.66 208169.5 116800 -1 2809
2811 0 494508.94 208114.61 116920 -1 2810
2812 0 494540.34 208061.27 117040 -1 2811
2813 0 494610.8 208021.42 117200 -1 2812
2814 0 494659.6 207965.06 117320 -1 2813
2815 0 494659.66 207936.95 117440 -1 2814
2816 0 494416 207848.42 117480 -1 2815
2817 0 494696.97 207851.88 117520 -1 2816
2818 0 494689.38 207797.67 117600 -1 2817
2819 0 494712.5 207709.66 117720 -1 2818
2820 0 494762.06 207663.73 117800 -1 2819
2821 0 494772.44 207591.06 117880 -1 2820
2822 0 494784.66 207555.53 117960 -1 2821
2823 0 494756.78 207452 118040 -1 2822
2824 0 494751.2 207427.14 118080 -1 2823
2825 0 494688.1 207308.89 118160 -1 2824
2826 0 494647.38 207141.97 118280 -1 2825
2827 0 494574.7 206969.12 118400 -1 2826
2828 0 494521.34 206828.89 118520 -1 2827
2829 0 494488.16 206688.48 118640 -1 2828
2830 0 494481.44 206615.94 118720 -1 2829
2831 0 494492.94 206520.12 118840 -1 2830
2832 0 494515.53 206446.62 118920 -1 2831
2833 0 494502.88 206372.03 119000 -1 2832
2834 0 494529.56 206297.94 119080 -1 2833
2835 0 494544.38 206214.69 119160 -1 2834
2836 0 494555.9 206161.12 119240 -1 2835
2837 0 494554.03 206101.47 119320 -1 2836
2838 0 494541.2 205999.83 119440 -1 2837
2839 0 494564.03 205914.47 119480 -1 2838
2840 0 494565.06 205877.58 119520 -1 2839
2841 0 494565.6 205831.64 119560 -1 2840
2842 0 494556 205738.94 119600 -1 2841
2843 0 494520.88 205708.81 119640 -1 2842
2844 0 494499.8 205663.4 119680 -1 2843
2845 0 494432.16 205633.45 119720 -1 2844
2846 0 494388.06 205628.52 119760 -1 2845
2847 0 494237.62 205334.44 119880 -1 2846
2848 0 494267.7 205176.78 119960 -1 2847
2849 0 494269.9 205010.88 120040 -1 2848
2850 0 494328.16 204821.81 120120 -1 2849
2851 0 494331.38 204730.47 120200 -1 2850
2852 0 494332.6 204618.08 120280 -1 2851
2853 0 494253.1 204444.06 120360 -1 2852
2854 0 494193.4 204345.34 120440 -1 2853
2855 0 494139 204160.8 120520 -1 2854
2856 0 494117.16 204068.56 120640 -1 2855
2857 0 494033.53 203995.12 120720 -1 2856
2858 0 493976.16 203924.31 120800 -1 2857
2859 0 493938.84 203874.28 120880 -1 2858
2860 0 493914.62 203827.73 120960 -1 2859
2861 0 493876.25 203798.89 121000 -1 2860
2862 0 493839.88 203747.81 121080 -1 2861
2863 0 493821.56 203710.78 121120 -1 2862
2864 0 493755.12 203553.56 121200 -1 2863
2865 0 493710.06 203464.53 121240 -1 2864
2866 0 493638.44 203305.53 121280 -1 2865
2867 0 493608.75 203191.86 121320 -1 2866
2868 0 493519.06 203125.52 121360 -1 2867
2869 0 493530.6 203005.95 121400 -1 2868
2870 0 493497.5 202921.28 121440 -1 2869
2871 0 493412.03 202721 121600 -1 2870
2872 0 493334.2 202612.12 121720 -1 2871
2873 0 493316.16 202500.94 121840 -1 2872
2874 0 493299.94 202452.06 121960 -1 2873
2875 0 493266.25 202345.75 122080 -1 2874
2876 0 493238.84 202284.6 122160 -1 2875
2877 0 493135.47 202098.6 122240 -1 2876
2878 0 493055.53 201937.17 122320 -1 2877
2879 0 492949.94 201720.67 122440 -1 2878
2880 0 492870.44 201603.06 122520 -1 2879
2881 0 492722.97 201369.45 122640 -1 2880
2882 0 492673.25 201292.38 122760 -1 2881
2883 0 492601.1 201142.86 122880 -1 2882
2884 0 492558.8 201097.84 122960 -1 2883
2885 0 492533.8 200991.56 123080 -1 2884
2886 0 492502.22 200917.33 123200 -1 2885
2887 0 492506.16 200825.23 123320 -1 2886
2888 0 492528.53 200760.28 123440 -1 2887
2889 0 492544.75 200619.06 123560 -1 2888
2890 0 492576.6 200511.62 123680 -1 2889
2891 0 492594.47 200427.95 123800 -1 2890
2892 0 492616 200327.02 123920 -1 2891
2893 0 492627.8 200257.95 124040 -1 2892
2894 0 492624.7 200156.5 124160 -1 2893
2895 0 492564.44 200125.17 124280 -1 2894
2896 0 492579.8 200024.73 124400 -1 2895
2897 0 492600.28 199950.33 124520 -1 2896
2898 0 492596 199915.23 124600 -1 2897
2899 0 492575.4 199856.92 124720 -1 2898
2900 0 492568.12 199810.94 124800 -1 2899
2901 0 492526.84 199723.17 124960 -1 2900
2902 0 492514.47 199587.53 125080 -1 2901
2903 0 492523.53 199439.22 125240 -1 2902
2904 0 492563.94 199349.3 125360 -1 2903
2905 0 492598 199222.05 125480 -1 2904
2906 0 492603.56 199117.52 125600 -1 2905
2907 0 492652.38 199013.34 125720 -1 2906
2908 0 492670.9 198957.16 125840 -1 2907
2909 0 492629.3 198907.17 125960 -1 2908
2910 0 492623.3 198793.86 126040 -1 2909
2911 0 492544.47 198582.73 126160 -1 2910
2912 0 492520.84 198460.11 126280 -1 2911
2913 0 492480.16 198349.45 126400 -1 2912
2914 0 492400 198162.06 126520 -1 2913
2915 0 492377.53 197973.33 126640 -1 2914
2916 0 492423.75 197823.5 126760 -1 2915
2917 0 492476.5 197618.9 126880 -1 2916
2918 0 492544.94 197436.86 127000 -1 2917
2919 0 492575.56 197336.3 127120 -1 2918
2920 0 492603.8 197299.16 127240 -1 2919
2921 0 492609.12 197207.4 127360 -1 2920
2922 0 492592.22 197163.12 127480 -1 2921
2923 0 492572.5 197131.52 127560 -1 2922
2924 0 492543.25 197091.9 127640 -1 2923
2925 0 492532.66 197058.89 127760 -1 2924
2926 0 492513.6 196999.38 127840 -1 2925
2927 0 492505.44 196928.14 127920 -1 2926
2928 0 492481.56 196868.88 128040 -1 2927
2929 0 492473.3 196877.08 128080 -1 2928
2930 0 492468.4 196851.19 128120 -1 2929
2931 0 492203.38 196528.36 128200 -1 2930
2932 0 492162.34 196357.83 128320 -1 2931
2933 0 492153.84 196277.97 128440 -1 2932
2934 0 492185.56 196214.56 128560 -1 2933
2935 0 492213.97 196141.42 128680 -1 2934
2936 0 492222 196058.92 128760 -1 2935
2937 0 492266.88 195923.73 128880 -1 2936
2938 0 492297.2 195675.64 129000 -1 2937
2939 0 492236.78 195529.28 129120 -1 2938
2940 0 492199.72 195413.25 129200 -1 2939
2941 0 492068.8 195266.11 129320 -1 2940
2942 0 492003.84 195190.69 129440 -1 2941
2943 0 491923.25 195109.7 129560 -1 2942
2944 0 491893.5 195054.81 129600 -1 2943
2945 0 491833.7 194942.7 129720 -1 2944
2946 0 491781.75 194852.8 129840 -1 2945
2947 0 491778.34 194805.84 129960 -1 2946
2948 0 491769.12 194732.58 130080 -1 2947
2949 0 491753.84 194522.84 130200 -1 2948
2950 0 491836.8 194368.86 130320 -1 2949
2951 0 491881.78 194257.4 130440 -1 2950
2952 0 491869.16 194151.08 130560 -1 2951
2953 0 491864.72 194073.55 130680 -1 2952
2954 0 491852.56 194019.58 130760 -1 2953
2955 0 491880.4 193842.67 130880 -1 2954
2956 0 491904.66 193776.31 130960 -1 2955
2957 0 491976.75 193569.5 131080 -1 2956
2958 0 491966.25 193443.69 131200 -1 2957
2959 0 492012.88 193437.1 131320 -1 2958
2960 0 492052.75 193300.48 131440 -1 2959
2961 0 492041.5 193208.64 131520 -1 2960
2962 0 492005.16 193147.45 131600 -1 2961
2963 0 491985.5 193076.73 131680 -1 2962
2964 0 491984.03 193060.94 131720 -1 2963
2965 0 492038.8 192931.55 131840 -1 2964
2966 0 492062.22 192909.16 131920 -1 2965
2967 0 492088 192815.56 131960 -1 2966
2968 0 492149.88 192773.4 132040 -1 2967
2969 0 492237.2 192741.31 132120 -1 2968
2970 0 492332.28 192703.28 132200 -1 2969
2971 0 492356.8 192705.8 132240 -1 2970
2972 0 492495.28 192605.62 132360 -1 2971
2973 0 492555.5 192563.31 132480 -1 2972
2974 0 492567.72 192542.61 132560 -1 2973
2975 0 492583.28 192462.83 132680 -1 2974
2976 0 492576 192389.7 132760 -1 2975
2977 0 492563.2 192296.48 132880 -1 2976
2978 0 492518.53 192219.95 132960 -1 2977
2979 0 492455.97 192145.86 133080 -1 2978
2980 0 492423.78 192043.73 133200 -1 2979
2981 0 492400.3 191938.23 133280 -1 2980
2982 0 492371.28 191839.05 133400 -1 2981
2983 0 492315.16 191714.2 133520 -1 2982
2984 0 492302.12 191629.92 133640 -1 2983
2985 0 492275.5 191501.9 133760 -1 2984
2986 0 492254.22 191443.1 133800 -1 2985
2987 0 492225.5 191295.2 133920 -1 2986
2988 0 492198.25 191190.83 134000 -1 2987
2989 0 492177.2 191069.6 134120 -1 2988
2990 0 492153.1 190908.4 134240 -1 2989
2991 0 492098.34 190774.48 134320 -1 2990
2992 0 492081.78 190657.22 134440 -1 2991
2993 0 492032.38 190479.47 134560 -1 2992
2994 0 492004.12 190355.6 134720 -1 2993
2995 0 491994.34 190302.11 134760 -1 2994
2996 0 491978.75 190264.73 134800 -1 2995
2997 0 491939.78 190194.2 134920 -1 2996
2998 0 491901 190107.23 135000 -1 2997
2999 0 491843.2 189907.55 135120 -1 2998
3000 0 491838.53 189859.33 135160 -1 2999
3001 0 491806.22 189815.52 135200 -1 3000
3002 0 491787.8 189760.3 135280 -1 3001
3003 0 491759.78 189698.02 135360 -1 3002
3004 0 491731.62 189649.5 135400 -1 3003
3005 0 491744.84 189600.6 135480 -1 3004
3006 0 491736.2 189590.89 135560 -1 3005
3007 0 491718.66 189524.12 135640 -1 3006
3008 0 491708.03 189497.61 135680 -1 3007
3009 0 491706.47 189465.11 135720 -1 3008
3010 0 491712.53 189458.9 135760 -1 3009
3011 0 491680.84 189401.81 135840 -1 3010
3012 0 491660.7 189370.58 135880 -1 3011
3013 0 491609.66 189297.19 135960 -1 3012
3014 0 491615.8 189243.27 136040 -1 3013
3015 0 491581.44 189194.33 136120 -1 3014
3016 0 491583.6 189189.1 136160 -1 3015
3017 0 491514.97 189076.08 136280 -1 3016
3018 0 491486.2 188999.52 136400 -1 3017
3019 0 491469.47 188947.72 136440 -1 3018
3020 0 491453.78 188885.05 136480 -1 3019
3021 0 491396.9 188781.61 136600 -1 3020
3022 0 491398.44 188682.28 136680 -1 3021
3023 0 491323.12 188545.89 136800 -1 3022
3024 0 491281.6 188497.48 136880 -1 3023
3025 0 491264.7 188382.14 137000 -1 3024
3026 0 491232.2 188250.31 137080 -1 3025
3027 0 491157.9 188128.56 137200 -1 3026
3028 0 491071.22 188026.5 137280 -1 3027
3029 0 491038.94 187924.23 137360 -1 3028
3030 0 490983.75 187829.19 137440 -1 3029
3031 0 490960.34 187741.22 137520 -1 3030
3032 0 490949.5 187648.69 137600 -1 3031
3033 0 490915.4 187565.03 137680 -1 3032
3034 0 490896.06 187535.94 137760 -1 3033
3035 0 490911.7 187510.78 137800 -1 3034
3036 0 490923.03 187330.84 137920 -1 3035
3037 0 490932.22 187244.1 138000 -1 3036
3038 0 490964.12 187191.58 138040 -1 3037
3039 0 490992.47 187064.14 138080 -1 3038
3040 0 490986.8 187015.69 138120 -1 3039
3041 0 490959.8 186983.64 138160 -1 3040
3042 0 490977.8 186907 138200 -1 3041
3043 0 491012.6 186856.7 138240 -1 3042
3044 0 490997.97 186833.92 138280 -1 3043
3045 0 490994.44 186824.75 138320 -1 3044
3046 0 491003.56 186810.12 138360 -1 3045
3047 0 491004.9 186729.34 138400 -1 3046
3048 0 491008.1 186650.23 138440 -1 3047
3049 0 491012.97 186658.52 138480 -1 3048
3050 0 490969.4 186664.08 138520 -1 3049
3051 0 490960.88 186595.5 138560 -1 3050
3052 0 490937.34 186545.03 138600 -1 3051
3053 0 490935.72 186550.78 138640 -1 3052
3054 0 490928.4 186535.66 138680 -1 3053
3055 0 490852.47 186458.39 138720 -1 3054
3056 0 490833.1 186485.06 138760 -1 3055
3057 0 490834.6 186493.53 138800 -1 3056
3058 0 490808.78 186446.69 138840 -1 3057
3059 0 490713.75 186413.02 138880 -1 3058
3060 0 490720.12 186431.95 138920 -1 3059
3061 0 490727.2 186435.67 138960 -1 3060
3062 0 490750.97 186415.7 139000 -1 3061
3063 0 490608.12 186418 139040 -1 3062
3064 0 490643.03 186351.97 139080 -1 3063
3065 0 490650.12 186361.05 139120 -1 3064
3066 0 490656.97 186372.95 139160 -1 3065
3067 0 490666.1 186390.34 139200 -1 3066
3068 0 490669.5 186413.72 139240 -1 3067
3069 0 490722.94 186489.55 139280 -1 3068
3070 0 490711.3 186506.73 139320 -1 3069
3071 0 490689.9 186479.77 139360 -1 3070
3072 0 490702 186455.2 139400 -1 3071
3073 0 490710.47 186406.67 139440 -1 3072
3074 0 490720.2 186394.36 139480 -1 3073
3075 0 490672.6 186364.19 139520 -1 3074
3076 0 490689.12 186383.5 139560 -1 3075
3077 0 490686.28 186413.6 139600 -1 3076
3078 0 490670.84 186420.19 139640 -1 3077
3079 0 490669.94 186414.19 139680 -1 3078
3080 0 490646.2 186316.73 139720 -1 3079
3081 0 490585.28 186129.03 139760 -1 3080
3082 0 490587.4 186117.8 139800 -1 3081
3083 0 490578.9 186117.7 139840 -1 3082
3084 0 490576.34 186081.89 139880 -1 3083
3085 0 490555.47 186022.23 139920 -1 3084
3086 0 490555.03 186051.17 139960 -1 3085
3087 0 490535.34 186028.3 140000 -1 3086
3088 0 490525.03 186041.23 140040 -1 3087
3089 0 490377.03 185990.88 140080 -1 3088
3090 0 490538.06 186016.86 140120 -1 3089
3091 0 490512.06 185988.8 140160 -1 3090
3092 0 490573.5 185926.19 140200 -1 3091
3093 0 490566.2 185875.98 140240 -1 3092
3094 0 490641.03 185817 140280 -1 3093
3095 0 490666.72 185811.19 140320 -1 3094
3096 0 490638.38 185792.38 140360 -1 3095
3097 0 490700.66 185694.61 140400 -1 3096
3098 0 490730.4 185665.22 140440 -1 3097
3099 0 490861.66 185560.16 140480 -1 3098
3100 0 490870.6 185548.44 140520 -1 3099
3101 0 490870.12 185541.23 140560 -1 3100
3102 0 490954 185544.38 140600 -1 3101
3103 0 490929.1 185537.48 140640 -1 3102
3104 0 490924.47 185534.03 140680 -1 3103
3105 0 490942.03 185489.33 140720 -1 3104
3106 0 490898.62 185457.23 140760 -1 3105
3107 0 490876.34 185452.61 140800 -1 3106
3108 0 490894.16 185462.62 140840 -1 3107
3109 0 490901.88 185422.69 140880 -1 3108
3110 0 490837.53 185404.66 140920 -1 3109
3111 0 490829.78 185375.83 140960 -1 3110
3112 0 490852.75 185343.7 141000 -1 3111
3113 0 490886.66 185342.12 141040 -1 3112
3114 0 490879.2 185308.48 141080 -1 3113
3115 0 490884 185269.47 141120 -1 3114
3116 0 490867.62 185259 141160 -1 3115
3117 0 490893.62 185209.12 141200 -1 3116
3118 0 490901.03 185155.7 141240 -1 3117
3119 0 490936.44 185133.3 141280 -1 3118
3120 0 490947.75 185067.53 141320 -1 3119
3121 0 490965.72 185044.81 141360 -1 3120
3122 0 490962 184949.12 141400 -1 3121
3123 0 490938.16 184896.56 141440 -1 3122
3124 0 490935.66 184774.97 141480 -1 3123
3125 0 490901.3 184629.31 141520 -1 3124
3126 0 490907.9 184553.84 141560 -1 3125
3127 0 490898.94 184551.62 141600 -1 3126
3128 0 490866.28 184377.73 141640 -1 3127
3129 0 490856.88 184342.9 141680 -1 3128
3130 0 490911.56 184189.98 141720 -1 3129
3131 0 490929.25 184119.45 141760 -1 3130
3132 0 490943.34 184072.58 141800 -1 3131
3133 0 490983.1 184003.38 141840 -1 3132
3134 0 490978.47 183886.22 141880 -1 3133
3135 0 491018.22 183816.6 141920 -1 3134
3136 0 491038.88 183774.42 141960 -1 3135
3137 0 491063.06 183748.9 142000 -1 3136
3138 0 491057.3 183689.44 142040 -1 3137
3139 0 491020.78 183704.78 142080 -1 3138
3140 0 491071.88 183600.1 142120 -1 3139
3141 0 491096.44 183580.42 142160 -1 3140
3142 0 491110.22 183543.28 142200 -1 3141
3143 0 491143.62 183449.77 142240 -1 3142
3144 0 491136.75 183448.98 142280 -1 3143
3145 0 491126.94 183395.53 142320 -1 3144
3146 0 491101.3 183357.4 142360 -1 3145
3147 0 491079.03 183343.17 142400 -1 3146
3148 0 491142.6 183236.5 142440 -1 3147
3149 0 491133.72 183206.22 142480 -1 3148
3150 0 491068.84 183142.67 142520 -1 3149
3151 0 491030.66 183082.8 142560 -1 3150
3152 0 490950.6 183043.14 142600 -1 3151
3153 0 490909.3 183006.64 142640 -1 3152
3154 0 490911.8 182941.1 142680 -1 3153
3155 0 490922.56 182936.62 142720 -1 3154
3156 0 490947.12 182926.66 142760 -1 3155
3157 0 490942.8 182953.77 142800 -1 3156
3158 0 490919.97 182882.34 142840 -1 3157
3159 0 490955.84 182895.02 142880 -1 3158
3160 0 490912.53 182833.66 142920 -1 3159
3161 0 490899.88 182805 142960 -1 3160
3162 0 490900.6 182795.81 143000 -1 3161
3163 0 490901.34 182795.02 143040 -1 3162
3164 0 490900.16 182831.83 143080 -1 3163
3165 0 490879.7 182801.95 143120 -1 3164
3166 0 490889.53 182782.64 143160 -1 3165
3167 0 490914.4 182766.8 143200 -1 3166
3168 0 490889.03 182733.86 143240 -1 3167
3169 0 490869.2 182746.16 143280 -1 3168
3170 0 490916.75 182691 143320 -1 3169
3171 0 490882.28 182620.81 143360 -1 3170
3172 0 490904.7 182567.42 143400 -1 3171
3173 0 490917.34 182453.75 143440 -1 3172
3174 0 490945.84 182386.75 143480 -1 3173
3175 0 490956.47 182338.27 143520 -1 3174
3176 0 490965.6 182238.02 143560 -1 3175
3177 0 490974.38 182226.84 143600 -1 3176
3178 0 490982.1 182156.16 143640 -1 3177
3179 0 490997 182085.23 143680 -1 3178
3180 0 491028.9 181961.47 143720 -1 3179
3181 0 490983.72 181944.42 143760 -1 3180
3182 0 491106.25 181841.08 143920 -1 3181
3183 0 491102.03 181760.31 143960 -1 3182
3184 0 491075.88 181706.5 144000 -1 3183
3185 0 491160.75 181704.27 144040 -1 3184
3186 0 491132.28 181677.17 144080 -1 3185
3187 0 491137.3 181618.78 144120 -1 3186
3188 0 491183.5 181569.84 144160 -1 3187
3189 0 491238.78 181557.06 144200 -1 3188
3190 0 491263.34 181575.3 144240 -1 3189
3191 0 491250.66 181514.67 144280 -1 3190
3192 0 491280.16 181518.75 144320 -1 3191
3193 0 491277.25 181502.67 144360 -1 3192
3194 0 491271.47 181480.02 144400 -1 3193
3195 0 491290.3 181480.02 144440 -1 3194
3196 0 491274.53 181421.73 144480 -1 3195
3197 0 491324.16 181389.86 144520 -1 3196
3198 0 491350.22 181393.86 144560 -1 3197
3199 0 491349.03 181369.36 144600 -1 3198
3200 0 491368.3 181353.53 144640 -1 3199
3201 0 491386.56 181302.1 144680 -1 3200
3202 0 491383.38 181311.2 144720 -1 3201
3203 0 491424.5 181271.52 144760 -1 3202
3204 0 491404.7 181271.77 144800 -1 3203
3205 0 491415.25 181251.06 144840 -1 3204
3206 0 491393.03 181133.23 144880 -1 3205
3207 0 491404.2 181066.11 144920 -1 3206
3208 0 491433.2 181011.34 144960 -1 3207
3209 0 491353 180847.38 145000 -1 3208
3210 0 491353.75 180814.03 145040 -1 3209
3211 0 491333 180785.16 145080 -1 3210
3212 0 491282.44 180766.98 145120 -1 3211
3213 0 491319.3 180763.31 145160 -1 3212
3214 0 491241.9 180740.3 145200 -1 3213
3215 0 491254.7 180678.38 145240 -1 3214
3216 0 491264.62 180698.83 145280 -1 3215
3217 0 491238.44 180626.36 145320 -1 3216
3218 0 491264.25 180522.1 145360 -1 3217
3219 0 491288.28 180461.73 145400 -1 3218
3220 0 491312.6 180441.86 145440 -1 3219
3221 0 491309.62 180463.6 145480 -1 3220
3222 0 491294.12 180465.4 145520 -1 3221
3223 0 491311.47 180324.77 145560 -1 3222
3224 0 491323.7 180329.31 145600 -1 3223
3225 0 491277.7 180243.27 145640 -1 3224
3226 0 491303 180239.62 145680 -1 3225
3227 0 491336.06 180313.08 145720 -1 3226
3228 0 491279.62 180196.39 145760 -1 3227
3229 0 491225.8 180081.45 145800 -1 3228
3230 0 491146.2 179997.98 145840 -1 3229
3231 0 491110.47 179831.39 145880 -1 3230
3232 0 491050 179832.83 145920 -1 3231
3233 0 491020.78 179693.72 145960 -1 3232
3234 0 490995.22 179682.72 146000 -1 3233
3235 0 490944.88 179633.8 146040 -1 3234
3236 0 490962.62 179593.5 146080 -1 3235
3237 0 490906.12 179561.38 146120 -1 3236
3238 0 490929.6 179545.6 146160 -1 3237
3239 0 490892.66 179473.66 146200 -1 3238
3240 0 490842.94 179434.66 146240 -1 3239
3241 0 490828.8 179381.97 146280 -1 3240
3242 0 490791.53 179363.64 146320 -1 3241
3243 0 490760.06 179329.1 146360 -1 3242
3244 0 490717.72 179284.31 146400 -1 3243
3245 0 490776.34 179248.22 146440 -1 3244
3246 0 490767.78 179126.47 146480 -1 3245
3247 0 490819.72 179130.25 146520 -1 3246
3248 0 490834.47 179076.97 146560 -1 3247
3249 0 490891.53 179046.73 146600 -1 3248
3250 0 490911.75 179031.64 146640 -1 3249
3251 0 490911.88 179015.7 146640 -1 3250
3252 0 490910.3 179032.77 146720 -1 3251
3253 0 490919.1 178934.94 146760 -1 3252
3254 0 490887.7 178834.34 146800 -1 3253
3255 0 490855 178797.67 146840 -1 3254
3256 0 490852.97 178755.31 146880 -1 3255
3257 0 490876.25 178702.98 146920 -1 3256
3258 0 490843.56 178701.03 146960 -1 3257
3259 0 490811.9 178581.17 147000 -1 3258
3260 0 490817 178565.22 147040 -1 3259
3261 0 490844.47 178505.16 147080 -1 3260
3262 0 490833 178486.97 147120 -1 3261
3263 0 490831.88 178382.05 147160 -1 3262
3264 0 490807.34 178361.1 147200 -1 3263
3265 0 490822.8 178326.23 147240 -1 3264
3266 0 490767.7 178261.28 147280 -1 3265
3267 0 490753.53 178232.56 147320 -1 3266
3268 0 490777.75 178224.25 147360 -1 3267
3269 0 490761.97 178181.38 147400 -1 3268
3270 0 490718 178204.52 147440 -1 3269
3271 0 490694.97 178174 147480 -1 3270
3272 0 490703.53 178157.88 147520 -1 3271
3273 0 490663.94 178139.11 147560 -1 3272
3274 0 490646.5 178107.42 147600 -1 3273
3275 0 490649 178089.89 147640 -1 3274
3276 0 490640.94 178064.6 147680 -1 3275
3277 0 490597.4 178010.48 147720 -1 3276
3278 0 490653.38 178029.64 147760 -1 3277
3279 0 490616.3 178029.58 147800 -1 3278
3280 0 490597.94 177958.52 147840 -1 3279
3281 0 490596.56 177969.66 147880 -1 3280
3282 0 490594.1 177938.36 147920 -1 3281
3283 0 490593.12 177895.25 147960 -1 3282
3284 0 490541.1 177808.81 148000 -1 3283
3285 0 490520.47 177751.86 148040 -1 3284
3286 0 490524.25 177619.72 148080 -1 3285
3287 0 490511.1 177517.33 148120 -1 3286
3288 0 490531.7 177430.02 148160 -1 3287
3289 0 490523.22 177333.39 148200 -1 3288
3290 0 490506.7 177279.44 148240 -1 3289
3291 0 490510.53 177163.55 148280 -1 3290
3292 0 490514.62 177213.08 148320 -1 3291
3293 0 490506.25 177209.44 148360 -1 3292
3294 0 490501 177184.72 148400 -1 3293
3295 0 490470.47 177166.52 148440 -1 3294
3296 0 490463.78 177089.7 148480 -1 3295
3297 0 490444.2 177108.9 148520 -1 3296
3298 0 490432.78 177043.11 148560 -1 3297
3299 0 490443.16 177014.33 148640 -1 3298
3300 0 490399.1 176967.25 148680 -1 3299
3301 0 490405.4 176956.42 148720 -1 3300
3302 0 490377.22 176861.84 148760 -1 3301
3303 0 490347.1 176782.47 148800 -1 3302
3304 0 490376.66 176706.73 148840 -1 3303
3305 0 490372.78 176712.61 148880 -1 3304
3306 0 490392.1 176679.7 148920 -1 3305
3307 0 490346.38 176680.53 148960 -1 3306
3308 0 490311.1 176613.69 149000 -1 3307
3309 0 490318.03 176592.47 149040 -1 3308
3310 0 490377.7 176539.08 149120 -1 3309
3311 0 490365.75 176500.56 149160 -1 3310
3312 0 490349.7 176474.84 149200 -1 3311
3313 0 490342.56 176454.67 149240 -1 3312
3314 0 490339.9 176456.6 149280 -1 3313
3315 0 490328.8 176429.72 149320 -1 3314
3316 0 490319.1 176422.69 149360 -1 3315
3317 0 490303.78 176395.14 149400 -1 3316
3318 0 490312.03 176355.89 149440 -1 3317
3319 0 490303.53 176319.42 149480 -1 3318
3320 0 490255.78 176266.94 149520 -1 3319
3321 0 490257.75 176219.77 149560 -1 3320
3322 0 490242 176265.83 149600 -1 3321
3323 0 490286 176331.3 149640 -1 3322
3324 0 490275.22 176363.78 149680 -1 3323
3325 0 490253.94 176431.66 149720 -1 3324
3326 0 490262.1 176478.39 149760 -1 3325
3327 0 490272.34 176509.38 149800 -1 3326
3328 0 490272.72 176543.33 149840 -1 3327
3329 0 490264.75 176519.97 149880 -1 3328
3330 0 490206.7 176524.38 149920 -1 3329
3331 0 490216.16 176562.55 149960 -1 3330
3332 0 490181.06 176555.58 150000 -1 3331
3333 0 490176.22 176576.61 150040 -1 3332
3334 0 490192.8 176579.5 150080 -1 3333
3335 0 490172.7 176518.3 150120 -1 3334
3336 0 490183.72 176491.53 150160 -1 3335
3337 0 490156.3 176457.16 150200 -1 3336
3338 0 490184.3 176388.55 150240 -1 3337
3339 0 490181.6 176337.3 150280 -1 3338
3340 0 490084.06 176276.55 150320 -1 3339
3341 0 490130.9 176194.56 150360 -1 3340
3342 0 490145.8 176098.27 150400 -1 3341
3343 0 490121.34 175980.25 150440 -1 3342
3344 0 490141.66 175873.28 150480 -1 3343
3345 0 490147.06 175703.73 150520 -1 3344
3346 0 490161.72 175607.62 150560 -1 3345
3347 0 490139.06 175493.58 150600 -1 3346
3348 0 490138.16 175320.31 150640 -1 3347
3349 0 490207.66 175154.02 150680 -1 3348
3350 0 490239.84 174981.95 150720 -1 3349
3351 0 490255.16 174909.9 150760 -1 3350
3352 0 490284.75 174793.53 150800 -1 3351
3353 0 490266.88 174698.39 150840 -1 3352
3354 0 490246.12 174583.14 150880 -1 3353
3355 0 490228.3 174502.66 150920 -1 3354
3356 0 490231.4 174391.27 150960 -1 3355
3357 0 490210.03 174320.45 151000 -1 3356
3358 0 490201.03 174222.48 151040 -1 3357
3359 0 490180.2 174183.92 151080 -1 3358
3360 0 490173.3 174119.78 151120 -1 3359
3361 0 490147.88 174079.66 151160 -1 3360
3362 0 490120.62 173995.69 151200 -1 3361
3363 0 490094.97 173949.44 151240 -1 3362
3364 0 490072.16 173917.2 151280 -1 3363
3365 0 490053.12 173870.42 151320 -1 3364
3366 0 490050.4 173850.48 151360 -1 3365
3367 0 490063.62 173800.16 151400 -1 3366
3368 0 490068.2 173711.48 151440 -1 3367
3369 0 490068.12 173591.77 151480 -1 3368
3370 0 490054.84 173605.31 151520 -1 3369
3371 0 490043.53 173546.16 151560 -1 3370
3372 0 490017.94 173517.06 151600 -1 3371
3373 0 489999.4 173440.48 151640 -1 3372
3374 0 490012.2 173443.36 151680 -1 3373
3375 0 490006.8 173444.36 151720 -1 3374
3376 0 490002.28 173456.58 151760 -1 3375
3377 0 489999.2 173533.97 151800 -1 3376
3378 0 489984.94 173313.73 151840 -1 3377
3379 0 489941.84 173268.53 151880 -1 3378
3380 0 489953.47 173203.53 151920 -1 3379
3381 0 489947.3 173197.94 151960 -1 3380
3382 0 489949 173222.34 152000 -1 3381
3383 0 489945.03 173247.5 152040 -1 3382
3384 0 489957.5 173125.44 152080 -1 3383
3385 0 489958.66 173011.25 152120 -1 3384
3386 0 489951.06 173028.28 152160 -1 3385
3387 0 489941.03 172972.58 152200 -1 3386
3388 0 489959.22 172983.2 152240 -1 3387
3389 0 489934.97 173027.92 152280 -1 3388
3390 0 489915.53 172903.25 152320 -1 3389
3391 0 489949.28 172884.56 152360 -1 3390
3392 0 489921.3 172800.78 152400 -1 3391
3393 0 489871.75 172810.36 152440 -1 3392
3394 0 489916.22 172753.61 152480 -1 3393
3395 0 489910.53 172753.45 152520 -1 3394
3396 0 489901.4 172703.12 152560 -1 3395
3397 0 489887.06 172610.02 152600 -1 3396
3398 0 489902.7 172590.73 152640 -1 3397
3399 0 489922.97 172503.97 152680 -1 3398
3400 0 489883.1 172454.86 152720 -1 3399
3401 0 489876.1 172381.38 152760 -1 3400
3402 0 489914.28 172320.9 152800 -1 3401
3403 0 489884.3 172267.27 152840 -1 3402
3404 0 489890.7 172179.19 152880 -1 3403
3405 0 489805.88 172121.48 152920 -1 3404
3406 0 489781.34 172055.66 152960 -1 3405
3407 0 489767.12 171997.03 153000 -1 3406
3408 0 489760.78 171943.8 153040 -1 3407
3409 0 489721.2 171914.47 153080 -1 3408
3410 0 489712.78 171866.9 153120 -1 3409
3411 0 489687.38 171791.92 153160 -1 3410
3412 0 489640.28 171732.25 153200 -1 3411
3413 0 489673.56 171676.05 153240 -1 3412
3414 0 489651.2 171674.8 153280 -1 3413
3415 0 489627.28 171627.38 153320 -1 3414
3416 0 489617.06 171578.08 153360 -1 3415
3417 0 489616.7 171548.55 153400 -1 3416
3418 0 489585.34 171517.95 153440 -1 3417
3419 0 489601.38 171432.5 153520 -1 3418
3420 0 489574.5 171393.3 153560 -1 3419
3421 0 489570.47 171364.78 153600 -1 3420
3422 0 489599.66 171295.92 153640 -1 3421
3423 0 489604.06 171280.03 153680 -1 3422
3424 0 489554.75 171243.05 153720 -1 3423
3425 0 489551.28 171226.98 153760 -1 3424
3426 0 489528.72 171167.75 153800 -1 3425
3427 0 489534.2 171134.42 153840 -1 3426
3428 0 489562.9 171094.02 153880 -1 3427
3429 0 489565.56 171057.62 153920 -1 3428
3430 0 489558.44 171010.72 153960 -1 3429
3431 0 489524.97 170952.39 154000 -1 3430
3432 0 489555.25 170898.14 154040 -1 3431
3433 0 489552.8 170844.92 154080 -1 3432
3434 0 489526.72 170779.73 154120 -1 3433
3435 0 489565.53 170710.92 154160 -1 3434
3436 0 489510.44 170688.67 154200 -1 3435
3437 0 489505.94 170508.67 154240 -1 3436
3438 0 489502.38 170430.84 154280 -1 3437
3439 0 489570.78 170363.38 154320 -1 3438
3440 0 489567 170305.25 154360 -1 3439
3441 0 489526.3 170207.56 154400 -1 3440
3442 0 489548.34 170198.69 154440 -1 3441
3443 0 489590.06 170144.94 154480 -1 3442
3444 0 489567.53 170098.81 154520 -1 3443
3445 0 489525.44 170033.53 154560 -1 3444
3446 0 489598.94 169932.19 154600 -1 3445
3447 0 489606.4 169917.22 154640 -1 3446
3448 0 489545.5 169837.45 154680 -1 3447
3449 0 489597.84 169802.08 154720 -1 3448
3450 0 489593.44 169740.1 154760 -1 3449
3451 0 489618.62 169677.12 154800 -1 3450
3452 0 489605.53 169579.83 154840 -1 3451
3453 0 489588.34 169540.28 154880 -1 3452
3454 0 489636.53 169460.44 154920 -1 3453
3455 0 489627.12 169414 154960 -1 3454
3456 0 489636.47 169358.95 155000 -1 3455
3457 0 489650.7 169328.92 155040 -1 3456
3458 0 489625.12 169210.05 155080 -1 3457
3459 0 489638.3 169201.66 155120 -1 3458
3460 0 489619.47 169149 155160 -1 3459
3461 0 489628.44 169116.05 155200 -1 3460
3462 0 489613.53 169060.62 155240 -1 3461
3463 0 489633.28 169042.77 155280 -1 3462
3464 0 489616.44 169031.3 155320 -1 3463
3465 0 489603.84 168956.69 155360 -1 3464
3466 0 489623.6 168966.61 155400 -1 3465
3467 0 489651.28 168917.58 155440 -1 3466
3468 0 489607.16 168864.14 155480 -1 3467
3469 0 489647.56 168835.9 155520 -1 3468
3470 0 489635.12 168815.47 155560 -1 3469
3471 0 489678.34 168766.61 155600 -1 3470
3472 0 489624.28 168718.81 155640 -1 3471
3473 0 489591.2 168706.05 155680 -1 3472
3474 0 489639.75 168670.92 155720 -1 3473
3475 0 489605.94 168556.39 155760 -1 3474
3476 0 489583.06 168482.9 155800 -1 3475
3477 0 489573.97 168432.11 155840 -1 3476
3478 0 489582.22 168425.2 155880 -1 3477
3479 0 489565 168408.5 155920 -1 3478
3480 0 489559.84 168316.94 155960 -1 3479
3481 0 489508.47 168312.67 156000 -1 3480
3482 0 489515.9 168244.55 156040 -1 3481
3483 0 489488.4 168146.72 156080 -1 3482
3484 0 489485.94 168094.52 156120 -1 3483
3485 0 489460.5 167975.14 156160 -1 3484
3486 0 489409.7 167944.4 156200 -1 3485
3487 0 489385.44 167881.19 156240 -1 3486
3488 0 489373.97 167813.48 156280 -1 3487
3489 0 489386.3 167791.97 156320 -1 3488
3490 0 489359.97 167723.44 156360 -1 3489
3491 0 489347.88 167684.81 156400 -1 3490
3492 0 489309.03 167658.69 156440 -1 3491
3493 0 489308.16 167624.47 156480 -1 3492
3494 0 489329.84 167575.22 156520 -1 3493
3495 0 489322.9 167558.84 156560 -1 3494
3496 0 489298.97 167501.19 156600 -1 3495
3497 0 489297.38 167468.25 156640 -1 3496
3498 0 489307.66 167467.11 156680 -1 3497
3499 0 489291 167409.45 156720 -1 3498
3500 0 489296.97 167394.17 156760 -1 3499
3501 0 489271.72 167347.77 156800 -1 3500
3502 0 489254.72 167300.2 156840 -1 3501
3503 0 489270.1 167273.05 156880 -1 3502
3504 0 489235.16 167211.12 156920 -1 3503
3505 0 489257.94 167151.23 156960 -1 3504
3506 0 489259.34 167111.08 157000 -1 3505
3507 0 489242.4 167041.47 157040 -1 3506
3508 0 489249.25 167030.64 157080 -1 3507
3509 0 489224.56 166992.92 157120 -1 3508
3510 0 489224.53 166959.92 157160 -1 3509
3511 0 489225.38 166915.81 157200 -1 3510
3512 0 489224.4 166912.4 157240 -1 3511
3513 0 489240.62 166829.78 157280 -1 3512
3514 0 489236.9 166834.81 157320 -1 3513
3515 0 489275.1 166822.58 157360 -1 3514
3516 0 489257.66 166770.28 157400 -1 3515
3517 0 489260.66 166765.62 157440 -1 3516
3518 0 489264.38 166727.23 157480 -1 3517
3519 0 489267.2 166640.05 157520 -1 3518
3520 0 489237.78 166654.12 157560 -1 3519
3521 0 489205.56 166613.48 157600 -1 3520
3522 0 489223.88 166502.33 157640 -1 3521
3523 0 489220.53 166405.38 157680 -1 3522
3524 0 489231.2 166371.81 157720 -1 3523
3525 0 489207.7 166311.31 157760 -1 3524
3526 0 489205.7 166294.11 157800 -1 3525
3527 0 489193.97 166263.77 157840 -1 3526
3528 0 489218.06 166206.47 157880 -1 3527
3529 0 489204.88 166165.88 157920 -1 3528
3530 0 489151.9 166111.19 157960 -1 3529
3531 0 489161.16 166010.36 158000 -1 3530
3532 0 489166.94 165972.5 158040 -1 3531
3533 0 489144 165952.75 158080 -1 3532
3534 0 489153.47 165905.61 158120 -1 3533
3535 0 489093.6 165832.56 158160 -1 3534
3536 0 489097.56 165810.58 158200 -1 3535
3537 0 489087.44 165813.38 158240 -1 3536
3538 0 489059.66 165729.33 158280 -1 3537
3539 0 489111.12 165642.4 158320 -1 3538
3540 0 489071.2 165623.45 158360 -1 3539
3541 0 489054.9 165506.58 158400 -1 3540
3542 0 489043.38 165465.14 158440 -1 3541
3543 0 489014.75 165492.28 158480 -1 3542
3544 0 488993.28 165446.55 158520 -1 3543
3545 0 488925.38 165395.92 158560 -1 3544
3546 0 488933.97 165360.48 158600 -1 3545
3547 0 488957.47 165373.12 158640 -1 3546
3548 0 488927.16 165342.53 158680 -1 3547
3549 0 488915.62 165301.67 158720 -1 3548
3550 0 488895.38 165264.23 158760 -1 3549
3551 0 488836.28 165152.72 158800 -1 3550
3552 0 488876.47 165124.97 158840 -1 3551
3553 0 488847.47 165135.36 158880 -1 3552
3554 0 488803.4 165083.1 158920 -1 3553
3555 0 488801.62 165061.77 158960 -1 3554
3556 0 488780.7 164976.58 159000 -1 3555
3557 0 488818.2 164931.94 159040 -1 3556
3558 0 488806.22 164798.9 159080 -1 3557
3559 0 488779.62 164779.31 159120 -1 3558
3560 0 488766.66 164686.98 159160 -1 3559
3561 0 488729.06 164580.33 159200 -1 3560
3562 0 488706.22 164478.83 159240 -1 3561
3563 0 488701.72 164466.44 159280 -1 3562
3564 0 488699.9 164399.8 159320 -1 3563
3565 0 488684.34 164360.12 159360 -1 3564
3566 0 488646.66 164325.11 159400 -1 3565
3567 0 488618.1 164255.28 159440 -1 3566
3568 0 488588.47 164238.17 159480 -1 3567
3569 0 488597.62 164068.69 159520 -1 3568
3570 0 488631.88 164012.08 159560 -1 3569
3571 0 488578.16 163934.64 159600 -1 3570
3572 0 488594.88 163908.11 159640 -1 3571
3573 0 488548.6 163797.11 159680 -1 3572
3574 0 488488.6 163737.28 159720 -1 3573
3575 0 488537.2 163681.77 159760 -1 3574
3576 0 488502.12 163615.27 159800 -1 3575
3577 0 488471.44 163523.98 159840 -1 3576
3578 0 488454.38 163399.75 159880 -1 3577
3579 0 488397.97 163325.25 159920 -1 3578
3580 0 488377.25 163256.08 159960 -1 3579
3581 0 488349.94 163222.62 160000 -1 3580
3582 0 488323.1 163110.55 160040 -1 3581
3583 0 488286.44 163091.55 160080 -1 3582
3584 0 488276.1 163038.03 160120 -1 3583
3585 0 488299.22 162938.6 160160 -1 3584
3586 0 488283.25 162919.33 160200 -1 3585
3587 0 488241.78 162871.88 160240 -1 3586
3588 0 488242.84 162849.34 160280 -1 3587
3589 0 488204.9 162791.69 160320 -1 3588
3590 0 488165.03 162741.14 160360 -1 3589
3591 0 488142 162694.03 160400 -1 3590
3592 0 488170.44 162660.6 160440 -1 3591
3593 0 488137.62 162593.12 160480 -1 3592
3594 0 488113.66 162604.97 160520 -1 3593
3595 0 488107.3 162535.34 160560 -1 3594
3596 0 488088.34 162501.31 160600 -1 3595
3597 0 488072.7 162430.98 160640 -1 3596
3598 0 488033.62 162336.56 160680 -1 3597
3599 0 487992.4 162324.84 160720 -1 3598
3600 0 487979.56 162293.12 160760 -1 3599
3601 0 487967.6 162259.61 160800 -1 3600
3602 0 487903.16 162170.88 160840 -1 3601
3603 0 487879.9 162136.9 160880 -1 3602
3604 0 487889.28 162078.86 160920 -1 3603
3605 0 487812.94 162047.3 160960 -1 3604
3606 0 487840.78 161988.42 161000 -1 3605
3607 0 487793.28 161965.33 161040 -1 3606
3608 0 487742.2 161872.36 161080 -1 3607
3609 0 487684.78 161819.94 161120 -1 3608
3610 0 487688.84 161786.84 161160 -1 3609
3611 0 487663.34 161694 161200 -1 3610
3612 0 487628.12 161681.42 161240 -1 3611
3613 0 487617.9 161647.44 161280 -1 3612
3614 0 487502.78 161454.17 161320 -1 3613
3615 0 487441.6 161383.94 161360 -1 3614
3616 0 487446.47 161328.44 161400 -1 3615
3617 0 487372.3 161218.19 161440 -1 3616
3618 0 487349.94 161185.53 161480 -1 3617
3619 0 487232.5 160784.84 161520 -1 3618
3620 0 487197.88 160732.05 161560 -1 3619
3621 0 487190.66 160716.08 161600 -1 3620
3622 0 487092.84 160455.89 161640 -1 3621
3623 0 487040.94 160393.14 161680 -1 3622
3624 0 487025.47 160402.84 161720 -1 3623
3625 0 487084.22 160477.64 161760 -1 3624
3626 0 487036.1 160567.94 161800 -1 3625
3627 0 486973.6 160405.94 161840 -1 3626
3628 0 487063.97 160560.31 161880 -1 3627
3629 0 487043.28 160508.52 161920 -1 3628
3630 0 487001.3 160449.25 161960 -1 3629
3631 0 486958.56 160311.88 162000 -1 3630
3632 0 487001.78 160311.98 162040 -1 3631
3633 0 486993.5 160291.3 162080 -1 3632
3634 0 487016.22 160311.8 162120 -1 3633
3635 0 487027.28 160290.5 162160 -1 3634
3636 0 487068.44 160283.69 162200 -1 3635
3637 0 487042.03 160287.28 162240 -1 3636
3638 0 486543.2 159889.66 162040 -1 3632
3639 0 486509.6 159809.34 162080 -1 3638
3640 0 486484.72 159746.23 162120 -1 3639
3641 0 486496.38 159716.61 162160 -1 3640
3642 0 486447.62 159657.17 162200 -1 3641
3643 0 486385.1 159549.11 162240 -1 3642
3644 0 486346.6 159477.98 162280 -1 3643
3645 0 486291.84 159421.1 162320 -1 3644
3646 0 486281.88 159358.78 162360 -1 3645
3647 0 486197.66 159317.2 162400 -1 3646
3648 0 486206.47 159279.8 162440 -1 3647
3649 0 486131.16 159226.8 162480 -1 3648
3650 0 486122.84 159263.14 162520 -1 3649
3651 0 486066.3 159199.48 162560 -1 3650
3652 0 486036 159186.02 162600 -1 3651
3653 0 486001.47 159127.45 162640 -1 3652
3654 0 485993.47 159072.88 162680 -1 3653
3655 0 485910.66 159046.44 162720 -1 3654
3656 0 485869.28 159020.02 162760 -1 3655
3657 0 485777.7 158940.33 162800 -1 3656
3658 0 485755.94 158923.89 162840 -1 3657
3659 0 485784.25 158934.88 162880 -1 3658
3660 0 485632.4 158799.34 162920 -1 3659
3661 0 485575.56 158770.62 162960 -1 3660
3662 0 485557.3 158705.03 163000 -1 3661
3663 0 485463.12 158591.16 163040 -1 3662
3664 0 485408.22 158584.88 163080 -1 3663
3665 0 485376.84 158517.03 163120 -1 3664
3666 0 485232.97 158410.25 163160 -1 3665
3667 0 485208.72 158346.38 163200 -1 3666
3668 0 485148.66 158304.98 163240 -1 3667
3669 0 485105.47 158261.78 163280 -1 3668
3670 0 485042.72 158229.64 163320 -1 3669
3671 0 484969.97 158196.53 163360 -1 3670
3672 0 484941.47 158167.34 163400 -1 3671
3673 0 484904.78 158126.81 163440 -1 3672
3674 0 484890.03 158127.44 163480 -1 3673
3675 0 484762.4 158048.67 163520 -1 3674
3676 0 484693.88 158012.8 163560 -1 3675
3677 0 484651.28 157992.56 163600 -1 3676
3678 0 484626.22 157988.89 163640 -1 3677
3679 0 484601.03 157974.5 163680 -1 3678
3680 0 484527.25 157928.78 163720 -1 3679
3681 0 484495.28 157892.9 163760 -1 3680
3682 0 484416.75 157877.28 163800 -1 3681
3683 0 484159.7 157665.66 163800 -1 3682
3684 0 484088 157529.6 163840 -1 3683
3685 0 484072.84 157509.36 163880 -1 3684
3686 0 484043.72 157463.05 163920 -1 3685
3687 0 484023.47 157405.39 163960 -1 3686
3688 0 483987.78 157358.38 164000 -1 3687
3689 0 483941.8 157322.95 164040 -1 3688
3690 0 483894.4 157269.31 164080 -1 3689
3691 0 483853.94 157210.8 164120 -1 3690
3692 0 483822.2 157156.36 164160 -1 3691
3693 0 483781.06 157112.06 164200 -1 3692
3694 0 483773.12 157081.34 164240 -1 3693
3695 0 483756 157071.23 164280 -1 3694
3696 0 483678.16 156983.14 164320 -1 3695
3697 0 483638.38 156952.45 164360 -1 3696
3698 0 483587.1 156894.17 164400 -1 3697
3699 0 483544.9 156845.81 164440 -1 3698
3700 0 483511.2 156861.19 164480 -1 3699
3701 0 483518.34 156841.5 164520 -1 3700
3702 0 483507.5 156833.34 164560 -1 3701
3703 0 483425.12 156762.56 164600 -1 3702
3704 0 483364.97 156679 164640 -1 3703
3705 0 483290 156626.73 164680 -1 3704
3706 0 483220.78 156560.3 164720 -1 3705
3707 0 483130.03 156484.56 164760 -1 3706
3708 0 483101 156483.28 164800 -1 3707
3709 0 483044.5 156425.1 164840 -1 3708
3710 0 482991.28 156395.73 164880 -1 3709
3711 0 482945.88 156330.28 164920 -1 3710
3712 0 482885 156245.94 164960 -1 3711
3713 0 482812.7 156176.81 165000 -1 3712
3714 0 482757.88 156164.75 165040 -1 3713
3715 0 482744.38 156127.16 165080 -1 3714
3716 0 482741.2 156143.86 165120 -1 3715
3717 0 482684.84 156101.56 165160 -1 3716
3718 0 482629.2 156073.58 165200 -1 3717
3719 0 482519.88 155947.14 165240 -1 3718
3720 0 482527.38 155986.73 165280 -1 3719
3721 0 482509.6 156017.39 165320 -1 3720
3722 0 482468.7 155958.42 165360 -1 3721
3723 0 482408.97 155880.69 165400 -1 3722
3724 0 482320.4 155716.31 165440 -1 3723
3725 0 482274.75 155779.84 165480 -1 3724
3726 0 482231.53 155720.7 165520 -1 3725
3727 0 482168.12 155582.48 165560 -1 3726
3728 0 482154.25 155549.12 165600 -1 3727
3729 0 482033.88 155395.81 165640 -1 3728
3730 0 481960.4 155238.16 165680 -1 3729
3731 0 481753.66 155014.9 165720 -1 3730
3732 0 481581.16 154868.7 165760 -1 3731
3733 0 481472.12 154757.95 165800 -1 3732
3734 0 481400.25 154638.62 165840 -1 3733
3735 0 481398.3 154616.98 165880 -1 3734
3736 0 481286.53 154518.67 165920 -1 3735
3737 0 481220.1 154448.23 165960 -1 3736
3738 0 481103.75 154309.55 166000 -1 3737
3739 0 480936.12 154189.75 166040 -1 3738
3740 0 480791.12 154069.2 166080 -1 3739
3741 0 480790.7 154017.28 166120 -1 3740
3742 0 480737.06 153984.75 166160 -1 3741
3743 0 480674.44 153944.58 166200 -1 3742
3744 0 480631.9 153898.08 166240 -1 3743
3745 0 480603.03 153769.7 166280 -1 3744
3746 0 480548.8 153707.69 166320 -1 3745
3747 0 480487.66 153572.62 166360 -1 3746
3748 0 480452.84 153523.3 166400 -1 3747
3749 0 480356.1 153479.97 166440 -1 3748
3750 0 480318.03 153406.14 166480 -1 3749
3751 0 480241.78 153302.67 166520 -1 3750
3752 0 480276.38 153250.34 166560 -1 3751
3753 0 480179.5 153129.7 166600 -1 3752
3754 0 480155.1 153133.14 166640 -1 3753
3755 0 480079.9 153070.83 166680 -1 3754
3756 0 480080.4 153084.31 166720 -1 3755
3757 0 479951.28 152974.4 166760 -1 3756
3758 0 479842.25 152773.28 166800 -1 3757
3759 0 479759.62 152752.98 166840 -1 3758
3760 0 479648.16 152639.11 166880 -1 3759
3761 0 479626.38 152491.06 166920 -1 3760
3762 0 479485 152429.31 166960 -1 3761
3763 0 479448.8 152458.44 167000 -1 3762
3764 0 479412.1 152514.17 167040 -1 3763
3765 0 479382.34 152440.16 167080 -1 3764
3766 0 479348.2 152335.06 167120 -1 3765
3767 0 479338.3 152263.19 167160 -1 3766
3768 0 479260.84 152352.14 167200 -1 3767
3769 0 479306.88 152090.66 167240 -1 3768
3770 0 479266.53 152110.61 167280 -1 3769
3771 0 479239.78 152144.64 167320 -1 3770
3772 0 479280.88 152107.83 167360 -1 3771
3773 0 479249.5 152144.17 167400 -1 3772
3774 0 479235.94 151994.88 167440 -1 3773
3775 0 479254.47 151953.62 167480 -1 3774
3776 0 479275.62 151945.78 167520 -1 3775
3777 0 479159.8 151828.39 167560 -1 3776
3778 0 479158.8 151735.48 167600 -1 3777
3779 0 479070.8 151583.78 167640 -1 3778
3780 0 478478.28 150921.03 167640 -1 3779
3781 0 478282.34 150759.58 167720 -1 3780
3782 0 478227.62 150717.5 167760 -1 3781
3783 0 478127.56 150601.88 167800 -1 3782
3784 0 478096.78 150545.23 167840 -1 3783
3785 0 478085.28 150484.12 167880 -1 3784
3786 0 478054.9 150421.45 167920 -1 3785
3787 0 478050.78 150396.47 167960 -1 3786
3788 0 477985.3 150318.1 168000 -1 3787
3789 0 477851.38 150163.2 168040 -1 3788
3790 0 477858.03 150156.31 168080 -1 3789
3791 0 477420.03 149848.8 168080 -1 3790
3792 0 477102.88 149762.75 168080 -1 3791
3793 0 477007.6 149491.45 168080 -1 3792
3794 0 476903.2 149415.5 168120 -1 3793
3795 0 476870.66 149391.84 168160 -1 3794
3796 0 476854.4 149378.52 168200 -1 3795
3797 0 476785.75 149272.33 168240 -1 3796
3798 0 476768.47 149208.83 168280 -1 3797
3799 0 476673.9 149116.31 168320 -1 3798
3800 0 476612.72 149054.39 168360 -1 3799
3801 0 476544.53 148984.78 168400 -1 3800
3802 0 476474.4 148907.67 168440 -1 3801
3803 0 476444.88 148892.08 168480 -1 3802
3804 0 476380.56 148848.34 168520 -1 3803
3805 0 476351.62 148809.8 168560 -1 3804
3806 0 476276.6 148702.44 168600 -1 3805
3807 0 476203.28 148622.66 168640 -1 3806
3808 0 476178.25 148539.53 168680 -1 3807
3809 0 476158.44 148513.27 168720 -1 3808
3810 0 476138.44 148437.53 168760 -1 3809
3811 0 476091.1 148351.66 168800 -1 3810
3812 0 476075.75 148337.22 168840 -1 3811
3813 0 476051.66 148308.33 168880 -1 3812
3814 0 476018.75 148250.94 168920 -1 3813
3815 0 475947.97 148170.08 168960 -1 3814
3816 0 475922.97 148086.5 169000 -1 3815
3817 0 475843.97 148044.48 169040 -1 3816
3818 0 475828.12 147975.16 169080 -1 3817
3819 0 475787.84 147928.52 169120 -1 3818
3820 0 475745.9 147886.39 169160 -1 3819
3821 0 475711.88 147861.97 169200 -1 3820
3822 0 475667.06 147851.16 169240 -1 3821
3823 0 475617.4 147800.97 169280 -1 3822
3824 0 475550.62 147745.88 169320 -1 3823
3825 0 475522.38 147720.34 169360 -1 3824
3826 0 475495.72 147698.69 169400 -1 3825
3827 0 475387.16 147604.19 169440 -1 3826
3828 0 475344.88 147588.61 169480 -1 3827
3829 0 475282.44 147533.14 169520 -1 3828
3830 0 475203.6 147466.9 169560 -1 3829
3831 0 475099.28 147448.69 169600 -1 3830
3832 0 475068.1 147423.28 169640 -1 3831
3833 0 474986.28 147412.23 169680 -1 3832
3834 0 474973.25 147380.05 169720 -1 3833
3835 0 474909.34 147334.36 169760 -1 3834
3836 0 474837.12 147354.7 169800 -1 3835
3837 0 474771.22 147343.17 169840 -1 3836
3838 0 474765.38 147335.38 169880 -1 3837
3839 0 474732.8 147317.2 169920 -1 3838
3840 0 474694 147293.9 169960 -1 3839
3841 0 474688.94 147312.08 170000 -1 3840
3842 0 474589.66 147285.19 170040 -1 3841
3843 0 474573.03 147266.98 170080 -1 3842
3844 0 474496.7 147205.22 170120 -1 3843
3845 0 474472.62 147232.9 170160 -1 3844
3846 0 474462.75 147198.22 170200 -1 3845
3847 0 474380.47 147198.67 170240 -1 3846
3848 0 474360.6 147137.02 170280 -1 3847
3849 0 474323.3 147078.14 170320 -1 3848
3850 0 474317.03 147102.27 170360 -1 3849
3851 0 474267.84 147032.08 170400 -1 3850
3852 0 474269.38 147046.48 170440 -1 3851
3853 0 474240.7 147049.78 170480 -1 3852
3854 0 474203.7 147013.64 170520 -1 3853
3855 0 474138.2 146957.73 170560 -1 3854
3856 0 474045.53 146908.34 170600 -1 3855
3857 0 474012.38 146891.73 170640 -1 3856
3858 0 473986.06 146864.39 170680 -1 3857
3859 0 473949.78 146813.16 170720 -1 3858
3860 0 473898.88 146783.52 170760 -1 3859
3861 0 473797.7 146773.44 170800 -1 3860
3862 0 473700.12 146678.73 170840 -1 3861
3863 0 473625.12 146670.31 170880 -1 3862
3864 0 473574.62 146676.69 170920 -1 3863
3865 0 473451.28 146629.94 170960 -1 3864
3866 0 473418 146555.22 171000 -1 3865
3867 0 473312.9 146543.12 171040 -1 3866
3868 0 473141.56 146437.58 171080 -1 3867
3869 0 473142.28 146437.67 171120 -1 3868
3870 0 472702.84 146307.19 171120 -1 3869
3871 0 472452.12 146154.05 171120 -1 3870
3872 0 472472.66 146190.11 171160 -1 3871
3873 0 472568.16 146229.08 171200 -1 3872
3874 0 472737.2 146275.95 171240 -1 3873
3875 0 472702.4 146278.3 171280 -1 3874
3876 0 472677.47 146208.58 171320 -1 3875
3877 0 472647.3 146148.95 171360 -1 3876
3878 0 472608.66 146128.77 171400 -1 3877
3879 0 472524.75 146076.2 171440 -1 3878
3880 0 472381.53 146010.02 171480 -1 3879
3881 0 472097.47 145874.16 171520 -1 3880
3882 0 471983.75 145816.97 171560 -1 3881
3883 0 471928.72 145815.9 171600 -1 3882
3884 0 471679.12 145670.78 171640 -1 3883
3885 0 471587.66 145536.77 171680 -1 3884
3886 0 471593.28 145572.69 171720 -1 3885
3887 0 471259.5 145341.98 171720 -1 3886
3888 0 470804.97 145043.17 171720 -1 3887
3889 0 470625.62 144982.69 171760 -1 3888
3890 0 470549.03 144988.56 171800 -1 3889
3891 0 470502.38 144973.95 171840 -1 3890
3892 0 470468.3 144894.31 171880 -1 3891
3893 0 470376 144889.6 171920 -1 3892
3894 0 470252.28 144869.16 171960 -1 3893
3895 0 470166 144861.81 172000 -1 3894
3896 0 470076.4 144790.77 172040 -1 3895
3897 0 470024.72 144774.05 172080 -1 3896
3898 0 469948.34 144740.28 172120 -1 3897
3899 0 469910.47 144693.03 172160 -1 3898
3900 0 469880.4 144660.47 172200 -1 3899
3901 0 469795.4 144586.44 172240 -1 3900
3902 0 469752 144528.47 172280 -1 3901
3903 0 469728.22 144482.31 172320 -1 3902
3904 0 469703.25 144435.53 172360 -1 3903
3905 0 469565.12 144417.52 172400 -1 3904
3906 0 469471.25 144424.12 172440 -1 3905
3907 0 469371.16 144338.67 172480 -1 3906
3908 0 469289.2 144290.95 172520 -1 3907
3909 0 469221.38 144345.47 172560 -1 3908
3910 0 469137.22 144332.1 172600 -1 3909
3911 0 469013.28 144286.42 172640 -1 3910
3912 0 468916.97 144237.7 172680 -1 3911
3913 0 468785.9 144157.28 172720 -1 3912
3914 0 468712.5 144087.08 172760 -1 3913
3915 0 468656.22 144067.89 172800 -1 3914
3916 0 468563.78 144024.02 172840 -1 3915
3917 0 468454.44 143893.12 172880 -1 3916
3918 0 468314.16 143796.03 172920 -1 3917
3919 0 468272.1 143773.61 172960 -1 3918
3920 0 468116.28 143646.28 173000 -1 3919
3921 0 468026.97 143567.25 173040 -1 3920
3922 0 467845.66 143465.14 173080 -1 3921
3923 0 467789.34 143440.6 173120 -1 3922
3924 0 467681.06 143347.52 173160 -1 3923
3925 0 467585.56 143294.17 173200 -1 3924
3926 0 467491.88 143244 173240 -1 3925
3927 0 467267.4 143129.03 173280 -1 3926
3928 0 467070.4 143043.94 173320 -1 3927
3929 0 466709.97 143041.67 173360 -1 3928
3930 0 466555.75 143006.66 173400 -1 3929
3931 0 466466.38 143030.7 173440 -1 3930
3932 0 466037.28 142988.05 173480 -1 3931
3933 0 465583.5 142750.77 173480 -1 3932
3934 0 465358.1 142469.3 173480 -1 3933
3935 0 465213.9 142388.36 173520 -1 3934
3936 0 465185.25 142460.39 173560 -1 3935
3937 0 465068.47 142229.19 173600 -1 3936
3938 0 464795.38 141958.08 173600 -1 3937
3939 0 464372.16 141806.98 173600 -1 3938
3940 0 464324.78 141704.33 173600 -1 3939
3941 0 464311.94 141736.92 173640 -1 3940
3942 0 464217.38 141708.78 173680 -1 3941
3943 0 464233.38 141565.19 173680 -1 3942
3944 0 464111.22 141489.77 173680 -1 3943
3945 0 463787.62 141446.73 173680 -1 3944
3946 0 463322.8 141403.9 173680 -1 3945
3947 0 463307.75 141426.55 173720 -1 3946
3948 0 463274.9 141473.11 173760 -1 3947
3949 0 463334.66 141583.72 173800 -1 3948
3950 0 463366.8 141625.16 173840 -1 3949
3951 0 463269.16 141596.64 173880 -1 3950
3952 0 463273.62 141578.9 173920 -1 3951
3953 0 463173.2 141476.67 173960 -1 3952
3954 0 463256 141567.64 174000 -1 3953
3955 0 463256.78 141533.84 174040 -1 3954
3956 0 463139.47 141515.23 174080 -1 3955
3957 0 462668.2 141438.61 174080 -1 3956
3958 0 462080.34 141361.7 174080 -1 3957
3959 0 461453.53 141243.52 174080 -1 3958
3960 0 461442.16 141250.83 174160 -1 3959
3961 0 461265.88 141257.94 174200 -1 3960
3962 0 461151.56 141259.17 174240 -1 3961
3963 0 460840.75 141294.61 174280 -1 3962
3964 0 460713 141327.89 174320 -1 3963
3965 0 460564.2 141299.7 174360 -1 3964
3966 0 460419.9 141276.89 174400 -1 3965
3967 0 460151.12 141302.39 174400 -1 3966
3968 0 459856.06 141242.8 174400 -1 3967
3969 0 459523.78 141157 174400 -1 3968
3970 0 459213.12 141156.6 174400 -1 3969
3971 0 458870.84 141020.6 174400 -1 3970
3972 0 458423.7 140674.33 174400 -1 3971
3973 0 458312.34 140677 174440 -1 3972
3974 0 458222.25 140670.1 174480 -1 3973
3975 0 458115.2 140705.61 174520 -1 3974
3976 0 458128.5 140727.45 174560 -1 3975
3977 0 458098.53 140708.14 174600 -1 3976
3978 0 457965.12 140720.62 174640 -1 3977
3979 0 457853.4 140685.61 174680 -1 3978
3980 0 457805.2 140731.8 174720 -1 3979
3981 0 457707.78 140724.78 174760 -1 3980
3982 0 457572.72 140675.75 174800 -1 3981
3983 0 457538.28 140663.34 174840 -1 3982
3984 0 457502.28 140663.3 174880 -1 3983
3985 0 457455.78 140757.42 174920 -1 3984
3986 0 457505.2 140739.12 174960 -1 3985
3987 0 457373.3 140696.61 175000 -1 3986
3988 0 457340.97 140755.03 175040 -1 3987
3989 0 457289.25 140722.11 175080 -1 3988
3990 0 457364.72 140607.67 175120 -1 3989
3991 0 456973.56 140689.3 175120 -1 3990
3992 0 456663.38 140519.62 175120 -1 3991
3993 0 456003.2 140442.67 175120 -1 3992
3994 0 455926.62 140462.78 175160 -1 3993
3995 0 456110.16 140514.11 175200 -1 3994
3996 0 456062.78 140561.06 175240 -1 3995
3997 0 455708.3 140466.94 175280 -1 3996
3998 0 455378.78 140432.75 175320 -1 3997
3999 0 455269.88 140437.69 175360 -1 3998
4000 0 454822.44 140719.47 175400 -1 3999
4001 0 454567.94 140518.25 175400 -1 4000
4002 0 453777.25 140604.36 175400 -1 4001
4003 0 453938.75 140098.7 175440 -1 4002
4004 0 453772.2 140133.33 175480 -1 4003
4005 0 453465.1 140036.34 175520 -1 4004
4006 0 451884.47 139649.81 175520 -1 4005
4007 0 452181.72 139753.2 175560 -1 4006
4008 0 452174.47 139796.23 175600 -1 4007
4009 0 452273.38 139804.97 175640 -1 4008
4010 0 452307.5 139577.47 175680 -1 4009
4011 0 452389.78 139699.42 175720 -1 4010
4012 0 452383.78 139784.38 175760 -1 4011
4013 0 452378.03 139853.08 175800 -1 4012
4014 0 452404.66 139912.25 175840 -1 4013
4015 0 452379.3 139807.72 175880 -1 4014
4016 0 452378 139815.14 175920 -1 4015
4017 0 452378.25 139878.34 175960 -1 4016
4018 0 452359.06 139778.06 176000 -1 4017
4019 0 452230.97 139780.84 176040 -1 4018
4020 0 452179.53 139869.55 176080 -1 4019
4021 0 452110.97 139862.9 176120 -1 4020
4022 0 452162.34 139765.42 176160 -1 4021
4023 0 452045.66 139853.03 176200 -1 4022
4024 0 451985.94 139932.36 176240 -1 4023
4025 0 451912.88 139989.4 176280 -1 4024
4026 0 451867.7 140001.31 176320 -1 4025
4027 0 451855.2 139998.67 176360 -1 4026
4028 0 451848.75 139934.22 176400 -1 4027
4029 0 451900.94 139969.28 176440 -1 4028
4030 0 451895.88 139982.95 176480 -1 4029
4031 0 451958.2 139959.88 176520 -1 4030
4032 0 451972.94 140043.56 176560 -1 4031
4033 0 451994.75 139965.45 176600 -1 4032
4034 0 451958.4 139887.58 176640 -1 4033
4035 0 452182.78 139504.73 176680 -1 4034
4036 0 451982.62 139865.95 176720 -1 4035
4037 0 452064.22 139783.05 176760 -1 4036
4038 0 452078.9 139448.05 176800 -1 4037
4039 0 452220.1 139407.75 176840 -1 4038
4040 0 452209.8 139219.94 176880 -1 4039
4041 0 452249.06 139254.62 176920 -1 4040
4042 0 452205.4 139334.3 176960 -1 4041
4043 0 452254.62 139388.61 177000 -1 4042
4044 0 452299.56 139333.7 177040 -1 4043
4045 0 452353.72 139343.88 177080 -1 4044
4046 0 452413.56 139339.48 177120 -1 4045
4047 0 452344.06 139232.48 177160 -1 4046
4048 0 452313.75 139331 177200 -1 4047
4049 0 452328.9 139329.73 177240 -1 4048
4050 0 452271.03 139285.81 177280 -1 4049
4051 0 452260.94 139222.42 177320 -1 4050
4052 0 452158.94 139166.62 177360 -1 4051
4053 0 452168.44 139150.36 177400 -1 4052
4054 0 452144.47 139028.28 177440 -1 4053
4055 0 452274.9 138817.89 177480 -1 4054
4056 0 452103.6 139082.83 177480 -1 4055
4057 0 452269.78 139378.42 177480 -1 4056
4058 0 452569.84 139434.88 177480 -1 4057
4059 0 452554.03 139416.17 177520 -1 4058
4060 0 452507.1 139346.12 177560 -1 4059
4061 0 452510.88 139307.83 177600 -1 4060
4062 0 452214.4 139351.1 177520 -1 4057
4063 0 452183.03 139340.5 177560 -1 4062
4064 0 452196.16 139317.44 177600 -1 4063
4065 0 452216.8 139261.67 177640 -1 4064
4066 0 452269.75 138747.25 177520 -1 4055
4067 0 452172.72 138619.6 177560 -1 4066
4068 0 452144.3 138568.9 177600 -1 4067
4069 0 452037.56 138378.72 177640 -1 4068
4070 0 451927.8 138308 177680 -1 4069
4071 0 451867.4 138296.34 177720 -1 4070
4072 0 451775.34 138141.56 177760 -1 4071
4073 0 451713.1 138190.62 177800 -1 4072
4074 0 451664.66 138236.3 177840 -1 4073
4075 0 451625.1 138242.67 177880 -1 4074
4076 0 451568 138180.4 177920 -1 4075
4077 0 451587.88 138098.44 177960 -1 4076
4078 0 451561.53 138005.97 178000 -1 4077
4079 0 451525.62 137944.38 178040 -1 4078
4080 0 451512.72 137937.31 178080 -1 4079
4081 0 451333.66 137756.45 178080 -1 4080
4082 0 451155.4 137716.8 178080 -1 4081
4083 0 450834.53 137573.3 178080 -1 4082
4084 0 450202.75 137464.2 178080 -1 4083
4085 0 450137.28 137509.8 178120 -1 4084
4086 0 450090.7 137523 178160 -1 4085
4087 0 449636.03 137360.28 178160 -1 4086
4088 0 449697.6 137384.64 178200 -1 4087
4089 0 449579.56 137300.53 178240 -1 4088
4090 0 449740.8 137409.66 178280 -1 4089
4091 0 449580.16 137273.84 178320 -1 4090
4092 0 449417.2 137368.08 178360 -1 4091
4093 0 449307.66 137271.08 178400 -1 4092
4094 0 449128.44 137196.31 178440 -1 4093
4095 0 448917.8 137174.03 178480 -1 4094
4096 0 448994.72 137166.89 178520 -1 4095
4097 0 448587.16 137115.48 178560 -1 4096
4098 0 448262.44 137172.12 178600 -1 4097
4099 0 448280.3 137089.31 178640 -1 4098
4100 0 448173.72 137050.22 178680 -1 4099
4101 0 448074.38 137057.5 178720 -1 4100
4102 0 448011.22 137087.06 178760 -1 4101
4103 0 447846.72 137101.05 178800 -1 4102
4104 0 447905.56 137120.98 178840 -1 4103
4105 0 447649.16 137211.45 178880 -1 4104
4106 0 447653.28 137284.48 178920 -1 4105
4107 0 447290.12 137352.45 179000 -1 4106
4108 0 446855.84 137670.33 179200 -1 4107
4109 0 446768.53 137734.38 179240 -1 4108
4110 0 446768.06 137678.48 179280 -1 4109
4111 0 446746.03 137709.33 179320 -1 4110
4112 0 446694.03 137758.7 179360 -1 4111
4113 0 446668.88 137818.31 179400 -1 4112
4114 0 446387.88 137937.98 179440 -1 4113
4115 0 446267.16 137985.22 179480 -1 4114
4116 0 446099.5 138211.97 179480 -1 4115
4117 0 446082.12 138247.81 179520 -1 4116
4118 0 446063.4 138285.02 179560 -1 4117
4119 0 445903.38 138260.27 179600 -1 4118
4120 0 445885.75 137956.03 179600 -1 4119
4121 0 445919.94 137978.05 179640 -1 4120
4122 0 445877.88 137986.9 179680 -1 4121
4123 0 445823.5 137953.7 179720 -1 4122
4124 0 445747.66 137981.55 179760 -1 4123
4125 0 445685.7 138072.34 179800 -1 4124
4126 0 445915.44 138387.45 179800 -1 4125
4127 0 445918.84 138387.28 179840 -1 4126
4128 0 445926.56 138482.12 179880 -1 4127
4129 0 445872.8 138453.42 179920 -1 4128
4130 0 445935.78 138560.4 179960 -1 4129
4131 0 445924.94 138720.42 180000 -1 4130
4132 0 445922.1 138715.9 180040 -1 4131
4133 0 445830.5 138724.06 180080 -1 4132
4134 0 445695.06 138955.95 180120 -1 4133
4135 0 445616.16 139018.2 180160 -1 4134
4136 0 445593.06 139009 180200 -1 4135
4137 0 445498.16 138895 180240 -1 4136
4138 0 445428 139007.47 180280 -1 4137
4139 0 445388.6 139052.86 180320 -1 4138
4140 0 445467.78 138971.1 180360 -1 4139
4141 0 445437.25 139066.92 180400 -1 4140
4142 0 445263.06 139145.6 180440 -1 4141
4143 0 445185.8 139194.06 180480 -1 4142
4144 0 444953.6 139321.12 180520 -1 4143
4145 0 444814.84 139490.83 180560 -1 4144
4146 0 444571.28 139560.25 180600 -1 4145
4147 0 444618.56 139580.48 180640 -1 4146
4148 0 444462.03 139649.98 180680 -1 4147
4149 0 444339.47 139590.12 180720 -1 4148
4150 0 444360.78 139532.48 180760 -1 4149
4151 0 444256.94 139527.9 180800 -1 4150
4152 0 444145.06 139472.53 180840 -1 4151
4153 0 444143.53 139419.61 180880 -1 4152
4154 0 444136.03 139442.45 180920 -1 4153
4155 0 444011.25 139417.66 180960 -1 4154
4156 0 444166.6 139423.31 181000 -1 4155
4157 0 444010.3 139449.58 181040 -1 4156
4158 0 444076 139434.89 181080 -1 4157
4159 0 443960.1 139300.16 181120 -1 4158
4160 0 444178.03 138900.5 181080 -1 4159
4161 0 444075.53 138604.17 180960 -1 4160
4162 0 443963.06 138476.31 180920 -1 4161
4163 0 444164.44 138572.12 180880 -1 4162
4164 0 444259.66 138611.97 180720 -1 4163
4165 0 444170.94 138530.92 180560 -1 4164
4166 0 443692.28 138404.33 180880 -1 4162
4167 0 443620 138429.72 180800 -1 4166
4168 0 443595.4 138443.66 180720 -1 4167
4169 0 443614.06 138432.6 180680 -1 4168
4170 0 443620.62 138436.34 180640 -1 4169
4171 0 443857.72 139275 181160 -1 4159
4172 0 443821.66 139286.22 181200 -1 4171
4173 0 443912.47 139326.33 181240 -1 4172
4174 0 443529.6 139496.67 181280 -1 4173
4175 0 443490.7 139399.14 181320 -1 4174
4176 0 443494.34 139396.08 181360 -1 4175
4177 0 443417.47 139360.81 181400 -1 4176
4178 0 443372.4 139329 181440 -1 4177
4179 0 443390.2 139356.03 181480 -1 4178
4180 0 443460.06 139410.44 181520 -1 4179
4181 0 443372.47 139506.39 181560 -1 4180
4182 0 443332.94 139406.83 181600 -1 4181
4183 0 443241.8 139450.69 181640 -1 4182
4184 0 443232.8 139492.86 181680 -1 4183
4185 0 443260.9 139411.47 181720 -1 4184
4186 0 443208.6 139366.25 181760 -1 4185
4187 0 443232.62 139483.52 181800 -1 4186
4188 0 443210.66 139548.64 181840 -1 4187
4189 0 443104.03 139667.05 181880 -1 4188
4190 0 443009.34 139766.52 181920 -1 4189
4191 0 443028.06 139732.23 181960 -1 4190
4192 0 442957.9 139514.28 182000 -1 4191
4193 0 442914.1 139820.61 182040 -1 4192
4194 0 442540.53 139646.52 182080 -1 4193
4195 0 442515.34 139709.8 182120 -1 4194
4196 0 442431.2 139730.88 182160 -1 4195
4197 0 442377.97 139773.7 182200 -1 4196
4198 0 442208.62 139807.5 182240 -1 4197
4199 0 442054.2 139975.12 182280 -1 4198
4200 0 442047.6 140012.11 182320 -1 4199
4201 0 442132.66 139943.6 182360 -1 4200
4202 0 442107.25 139894.67 182400 -1 4201
4203 0 441973.06 139927.75 182440 -1 4202
4204 0 441910.5 139937.19 182480 -1 4203
4205 0 441908.22 139948.9 182520 -1 4204
4206 0 441078.7 139534.31 182520 -1 4205
4207 0 440952.5 139504.84 182560 -1 4206
4208 0 440871.88 139388.25 182600 -1 4207
4209 0 440828.22 139280.75 182640 -1 4208
4210 0 440694.97 139171.3 182680 -1 4209
4211 0 440601.4 139151.8 182720 -1 4210
4212 0 440584.34 139258.28 182760 -1 4211
4213 0 440610.9 139276.75 182800 -1 4212
4214 0 440521.1 139270.03 182840 -1 4213
4215 0 440410.75 139398.66 182880 -1 4214
4216 0 440305.78 139419.17 182920 -1 4215
4217 0 440331.28 139461.48 182960 -1 4216
4218 0 440250.1 139488.2 183000 -1 4217
4219 0 440222.97 139413.39 183040 -1 4218
4220 0 440238.47 139521 183080 -1 4219
4221 0 440216.72 139517.33 183120 -1 4220
4222 0 440431.56 139531.66 183160 -1 4221
4223 0 440733.53 139405.03 183200 -1 4222
4224 0 440758.56 139494.03 183240 -1 4223
4225 0 440821.56 139495.2 183280 -1 4224
4226 0 440552.94 139544.12 183320 -1 4225
4227 0 440134.75 139487.1 183320 -1 4226
4228 0 440075.22 139512.94 183360 -1 4227
4229 0 440013.53 139481.47 183400 -1 4228
4230 0 439979.78 139409.8 183440 -1 4229
4231 0 439896.62 139391.73 183480 -1 4230
4232 0 439999.38 139460.3 183520 -1 4231
4233 0 439927.4 139491 183560 -1 4232
4234 0 439856.84 139524.64 183600 -1 4233
4235 0 439933.34 139562.52 183640 -1 4234
4236 0 439916.56 139661.17 183680 -1 4235
4237 0 440053.75 139749.34 183720 -1 4236
4238 0 440172.97 139715.06 183680 -1 4236
4239 0 440272.12 139779.28 183680 -1 4238
4240 0 440723.2 139630.97 183360 -1 4226
4241 0 440744.16 139631 183400 -1 4240
4242 0 440741.44 139641.95 183440 -1 4241
4243 0 441880.72 139969 182560 -1 4205
4244 0 441699.88 139921.75 182600 -1 4243
4245 0 441581.5 139894.14 182640 -1 4244
4246 0 441423.9 139913.52 182680 -1 4245
4247 0 441269.3 139962.39 182720 -1 4246
4248 0 441243.97 139997.12 182760 -1 4247
4249 0 441140.16 140077.48 182800 -1 4248
4250 0 441124.2 140108.16 182840 -1 4249
4251 0 441109 140038.56 182880 -1 4250
4252 0 440538.75 140656.17 182880 -1 4251
4253 0 440532.06 140627.42 182920 -1 4252
4254 0 440565.5 140523.83 182960 -1 4253
4255 0 440444.88 140562.6 183000 -1 4254
4256 0 440424.12 140565.25 183040 -1 4255
4257 0 440388.78 140662.69 183080 -1 4256
4258 0 440281.84 140552.56 183120 -1 4257
4259 0 440119.3 140608.39 183160 -1 4258
4260 0 439964.28 140504.17 183200 -1 4259
4261 0 439850.97 140476.03 183240 -1 4260
4262 0 439834.1 140572.22 183280 -1 4261
4263 0 439852.2 140615.28 183320 -1 4262
4264 0 439782.84 140236.33 183320 -1 4263
4265 0 439820.16 140213.47 183360 -1 4264
4266 0 439791.2 140256.08 183400 -1 4265
4267 0 439819.5 140243.2 183440 -1 4266
4268 0 439796.44 140273.6 183480 -1 4267
4269 0 439847.88 140667.25 183360 -1 4263
4270 0 443133.5 140246.16 182200 -1 4197
4271 0 443264.94 140434.97 182200 -1 4270
4272 0 442951.6 140658.94 182200 -1 4271
4273 0 443004.66 140840.25 182080 -1 4272
4274 0 442954 140969.94 182040 -1 4273
4275 0 442983.56 141081.19 181960 -1 4274
4276 0 443009.03 141054.03 181920 -1 4275
4277 0 442910.53 140634.47 182240 -1 4272
4278 0 442902.47 140585.38 182360 -1 4277
4279 0 442886.5 140519.5 182400 -1 4278
4280 0 442870.72 140454.28 182440 -1 4279
4281 0 442931.94 140321.06 182480 -1 4280
4282 0 440986 139284 182200 -1 4197
4283 0 440954 139284 182120 -1 4282
4284 0 440959.3 139308.31 182040 -1 4283
4285 0 440871.97 139233.1 182000 -1 4284
4286 0 440846 139247 181920 -1 4285
4287 0 440833.22 139253.56 181880 -1 4286
4288 0 440860.5 139268.69 181760 -1 4287
4289 0 440827.9 139233.77 181680 -1 4288
4290 0 440774.72 139195.22 181640 -1 4289
4291 0 440779.22 139137.38 181600 -1 4290
4292 0 440836.8 139090.36 181600 -1 4291
4293 0 440975.75 139053.39 181600 -1 4292
4294 0 441012.2 139032.08 181560 -1 4293
4295 0 441052.7 139032.62 181480 -1 4294
4296 0 441041.47 139012.78 181440 -1 4295
4297 0 451543.25 140085.92 176720 -1 4036
4298 0 451534.7 140080.2 176800 -1 4297
4299 0 451552.12 140085.16 176880 -1 4298
4300 0 451501.44 140131.98 177000 -1 4299
4301 0 451395.44 140048.56 177000 -1 4300
4302 0 451329.44 140031.56 177040 -1 4301
4303 0 451289.56 140022.66 177080 -1 4302
4304 0 451277.56 139992.58 177120 -1 4303
4305 0 451390.8 140004.84 177120 -1 4304
4306 0 451502.94 140017.4 177080 -1 4305
4307 0 451590.3 140042.61 177080 -1 4306
4308 0 451583.5 140056.2 177120 -1 4307
4309 0 451544.5 140083.84 177160 -1 4308
4310 0 451481.1 140068.4 177200 -1 4309
4311 0 452396 140992 176520 -1 4031
4312 0 452340 140992 176560 -1 4311
4313 0 452488 141112 176600 -1 4312
4314 0 452488 141140 176640 -1 4313
4315 0 452733.44 140860.94 176680 -1 4314
4316 0 452528.2 141142.38 176720 -1 4315
4317 0 452571.5 141117.38 176760 -1 4316
4318 0 452599.4 141280.64 176800 -1 4317
4319 0 452647.2 141548.9 176960 -1 4318
4320 0 452655.75 141605.42 177080 -1 4319
4321 0 452602 141713 177120 -1 4320
4322 0 452548.12 141820.78 177160 -1 4321
4323 0 452415.38 141869.03 177200 -1 4322
4324 0 452225.8 141993.94 177280 -1 4323
4325 0 452105.44 141824.83 177440 -1 4324
4326 0 452317.62 142012.62 177480 -1 4325
4327 0 452239.72 142210.08 177600 -1 4326
4328 0 451754.72 142434.97 177680 -1 4327
4329 0 451649.22 142434.69 177720 -1 4328
4330 0 451563.5 142546.19 177800 -1 4329
4331 0 451451.2 142716.5 177840 -1 4330
4332 0 451407.12 142724.25 177920 -1 4331
4333 0 451227.38 142799.28 178080 -1 4332
4334 0 450983.94 142915.9 178200 -1 4333
4335 0 450834.66 142838.19 178280 -1 4334
4336 0 450725.78 142880.84 178400 -1 4335
4337 0 450550.97 142963.64 178520 -1 4336
4338 0 450437.16 143046.6 178640 -1 4337
4339 0 450387.44 143099.89 178760 -1 4338
4340 0 450386 143105.98 178800 -1 4339
4341 0 452079.56 142198.84 177120 -1 4321
4342 0 452069.06 142220.97 177080 -1 4341
4343 0 452930.5 140804.9 176000 -1 4018
4344 0 452951.03 140844.47 175960 -1 4343
4345 0 452839.88 140838.34 175920 -1 4344
4346 0 452817.3 140830.61 175880 -1 4345
4347 0 452362 140324.06 175400 -1 4003
4348 0 452222 139752.14 175360 -1 4347
4349 0 452327.4 139497.11 175280 -1 4348
4350 0 452237.75 139275.66 175240 -1 4349
4351 0 452229.62 139326.16 175200 -1 4350
4352 0 452265.94 139334.2 175160 -1 4351
4353 0 457357.25 140645.67 175160 -1 3990
4354 0 457433.56 140622.17 175200 -1 4353
4355 0 457490.03 140674.61 175240 -1 4354
4356 0 457506.22 140621.67 175280 -1 4355
4357 0 460324.9 141251.48 174440 -1 3966
4358 0 460108.5 141288.17 174480 -1 4357
4359 0 460054.6 141250.48 174520 -1 4358
4360 0 463190.28 141406.77 174160 -1 3956
4361 0 462894.53 141422.92 174200 -1 4360
4362 0 462870.7 141437.88 174240 -1 4361
4363 0 462881.03 141441.27 174280 -1 4362
4364 0 462885.2 141482.48 174320 -1 4363
4365 0 462895.03 141539.52 174360 -1 4364
4366 0 465028.34 142164.94 173640 -1 3937
4367 0 464981.47 142234.89 173680 -1 4366
4368 0 465013.56 142274.11 173720 -1 4367
4369 0 477717.4 150054.75 168120 -1 3790
4370 0 477591.22 149976.94 168160 -1 4369
4371 0 477525.8 149968.73 168200 -1 4370
4372 0 456196.88 233977.03 56360 137 600
4373 0 456868.7 234441.58 56360 160 4372
4374 0 457102.8 234621.19 56200 153 4373
4375 0 458223 235127.05 56200 101 4374
4376 0 458291.75 235063.06 56080 153 4375
4377 0 458582.22 235226.27 55800 148 4376
4378 0 458487.03 235130.78 55600 148 4377
4379 0 459489.3 235542.36 55600 108 4378
4380 0 458339.06 235539.12 55520 301 4378
4381 0 458466.72 235563.95 55480 301 4380
4382 0 458465.78 235480.94 55360 301 4381
4383 0 458758.38 236579.58 55480 120 4381
4384 0 458957.06 238006.67 55480 197 4383
4385 0 459309.16 238174.14 55280 102 4384
4386 0 459167.62 237988.03 55080 135 4385
4387 0 460162.7 238639.3 55280 186 4385
4388 0 460474.9 238650.53 55080 217 4387
4389 0 460902.06 238810.02 54800 166 4388
4390 0 460836.28 238934.66 54600 166 4389
4391 0 461065.03 239145.61 54240 136 4390
4392 0 461928.66 239436.67 54240 175 4391
4393 0 463038.4 238829.72 54240 71 4392
4394 0 463162.78 238785.12 54240 60 4393
4395 0 463264.16 238685.4 54240 60 4394
4396 0 463646.9 238661.19 54240 91 4395
4397 0 464089.6 238366.47 54200 80 4396
4398 0 464524.88 238298.53 54200 120 4397
4399 0 465048 237814.62 54200 140 4398
4400 0 465366.03 237121.4 54200 60 4399
4401 0 465437.38 237088.1 54160 60 4400
4402 0 466133.1 236877.5 54160 75 4401
4403 0 466163.6 236876.86 54200 75 4402
4404 0 466329.47 236939.88 54040 86 4402
4405 0 466566.88 236775.5 54000 135 4404
4406 0 466452.12 235709.86 54000 157 4405
4407 0 466929.16 235853.86 53720 71 4406
4408 0 466850.44 235829.73 53560 186 4407
4409 0 467840 235744 53600 98 4407
4410 0 468096 235712 53600 81 4409
4411 0 468352 235712 53640 128 4410
4412 0 468608 235680 53680 128 4411
4413 0 468864 235552 53760 107 4412
4414 0 469120 235456 53800 102 4413
4415 0 469376 235392 53800 128 4414
4416 0 469600 235200 53800 90 4415
4417 0 469760 235008 53720 81 4416
4418 0 469856 234752 53600 91 4417
4419 0 469984 234528 53560 80 4418
4420 0 470112 234304 53520 40 4419
4421 0 470144 234240 53480 51 4420
4422 0 469805.88 234418.31 53440 -1 4421
4423 0 470150.12 234299.98 53400 -1 4422
4424 0 470176.56 234193.4 53360 -1 4423
4425 0 470203.38 234127.3 53320 -1 4424
4426 0 470222.34 234065.66 53280 -1 4425
4427 0 470262.84 233997.33 53240 -1 4426
4428 0 470350.06 233858.33 53160 -1 4427
4429 0 470570.25 233668.67 53000 -1 4428
4430 0 470502.47 233067.78 52960 -1 4429
4431 0 470641.62 232978.19 52920 -1 4430
4432 0 470480.62 232204.25 52880 -1 4431
4433 0 470756.84 233160.52 52840 -1 4432
4434 0 470759.8 233004.98 52800 -1 4433
4435 0 470838.6 233248.23 52720 -1 4434
4436 0 470976 233248 52680 71 4435
4437 0 471136 233312 52440 75 4436
4438 0 471264 233344 52200 102 4437
4439 0 471360 233312 51960 71 4438
4440 0 471520 233312 51720 71 4439
4441 0 471744 233312 51520 64 4440
4442 0 471936 233184 51320 75 4441
4443 0 471936 232928 51360 32 4442
4444 0 471904 232992 51640 80 4443
4445 0 471840 233024 51760 32 4444
4446 0 472032 233024 51080 32 4442
4447 0 472096 232864 50880 40 4446
4448 0 472096 232640 50760 91 4447
4449 0 472192 232416 50640 51 4448
4450 0 472320 232256 50440 51 4449
4451 0 472384 232416 50200 60 4450
4452 0 472384 232640 50080 64 4451
4453 0 472384 232704 50080 51 4452
4454 0 472421 232708 50000 -1 4453
4455 0 472626 232582 49880 -1 4454
4456 0 472768 232544 49800 81 4455
4457 0 472960 232544 49600 98 4456
4458 0 473120 232544 49400 102 4457
4459 0 473344 232544 49280 80 4458
4460 0 473568 232544 49160 136 4459
4461 0 473792 232448 49040 124 4460
4462 0 473984 232320 48920 108 4461
4463 0 474240 232224 48880 104 4462
4464 0 474464 232096 48720 96 4463
4465 0 474592 232000 48480 75 4464
4466 0 474752 231872 48320 107 4465
4467 0 474944 231776 48320 108 4466
4468 0 475136 231616 48280 60 4467
4469 0 475264 231584 48280 45 4468
4470 0 475520 231552 48280 64 4469
4471 0 475776 231552 48280 80 4470
4472 0 476032 231616 48320 104 4471
4473 0 476256 231616 48200 96 4472
4474 0 476416 231424 48080 60 4473
4475 0 476608 231232 48080 51 4474
4476 0 476832 231040 48080 32 4475
4477 0 477056 230848 48080 75 4476
4478 0 477312 230784 48040 81 4477
4479 0 477473 230848 47920 -1 4478
4480 0 477617 230984 47800 -1 4479
4481 0 477799 231291 47640 -1 4480
4482 0 477922 231250 47560 -1 4481
4483 0 478495 231308 47400 -1 4482
4484 0 478717 231183 47240 -1 4483
4485 0 479121 231120 47080 -1 4484
4486 0 479106 231014 47040 -1 4485
4487 0 479170 230948 47000 -1 4486
4488 0 479197 230877 46960 -1 4487
4489 0 479273 230817 46920 -1 4488
4490 0 479154 231910 46880 -1 4489
4491 0 479114 231679 46840 -1 4490
4492 0 479206 231902 46800 -1 4491
4493 0 479349 231955 46760 -1 4492
4494 0 479360 231872 46600 45 4493
4495 0 479360 231872 46560 45 4494
4496 0 479360 231936 46280 75 4495
4497 0 479328 232096 46080 75 4496
4498 0 479424 232224 45880 51 4497
4499 0 479648 232288 45720 60 4498
4500 0 479904 232352 45600 51 4499
4501 0 480064 232480 45440 104 4500
4502 0 480256 232512 45280 96 4501
4503 0 480448 232544 45120 71 4502
4504 0 480640 232672 44960 75 4503
4505 0 480832 232800 44760 96 4504
4506 0 480960 232864 44520 45 4505
4507 0 481024 232992 44280 102 4506
4508 0 481120 233152 44080 40 4507
4509 0 481248 233312 43880 75 4508
4510 0 481376 233504 43760 102 4509
4511 0 481504 233760 43760 120 4510
4512 0 481504 234016 43680 120 4511
4513 0 481632 234240 43680 128 4512
4514 0 481888 234368 43720 200 4513
4515 0 481888 234464 43760 160 4514
4516 0 481888 234720 43800 134 4515
4517 0 481856 234976 43840 163 4516
4518 0 481856 235008 43800 136 4517
4519 0 481952 235200 43600 135 4518
4520 0 482080 235360 43400 122 4519
4521 0 482240 235552 43320 71 4520
4522 0 482464 235648 43160 131 4521
4523 0 482624 235712 42920 90 4522
4524 0 482688 235808 42680 64 4523
4525 0 482720 235872 42440 60 4524
4526 0 482848 235968 42240 71 4525
4527 0 482912 236000 42160 90 4526
4528 0 483059 236081 41960 -1 4527
4529 0 482080 235328 43360 108 4520
4530 0 482080 235072 43240 115 4529
4531 0 482304 234976 43640 32 4530
4532 0 481888 235200 43960 150 4517
4533 0 481856 235456 44000 175 4532
4534 0 481824 235712 43960 96 4533
4535 0 481792 235968 43960 115 4534
4536 0 481856 236192 44120 45 4535
4537 0 481952 236320 44320 32 4536
4538 0 481984 236480 44120 32 4537
4539 0 481952 236480 43840 32 4538
4540 0 481920 236480 43800 40 4539
4541 0 481760 236480 44400 32 4537
4542 0 481632 236384 44200 32 4541
4543 0 481696 236640 44080 32 4542
4544 0 481632 236736 43840 96 4543
4545 0 481376 236800 43720 64 4544
4546 0 481344 236928 43720 32 4545
4547 0 481260 237110 43520 -1 4546
4548 0 481124 237202 43440 -1 4547
4549 0 480836 237322 43320 -1 4548
4550 0 482144 234272 43640 163 4514
4551 0 482336 234368 43480 137 4550
4552 0 482528 234528 43360 124 4551
4553 0 482752 234560 43240 128 4552
4554 0 483008 234656 43160 143 4553
4555 0 483264 234688 43160 131 4554
4556 0 483520 234688 43120 128 4555
4557 0 483776 234720 43120 108 4556
4558 0 484032 234784 43040 122 4557
4559 0 484160 234944 42840 60 4558
4560 0 484288 235136 42640 101 4559
4561 0 484448 235264 42480 134 4560
4562 0 484672 235328 42320 128 4561
4563 0 484864 235328 42120 128 4562
4564 0 484864 235488 41920 128 4563
4565 0 485056 235680 41800 64 4564
4566 0 485248 235808 41680 90 4565
4567 0 485408 236000 41520 51 4566
4568 0 485504 236256 41480 45 4567
4569 0 485504 236480 41320 75 4568
4570 0 485504 236704 41480 115 4569
4571 0 485600 236960 41400 101 4570
4572 0 485696 237216 41360 101 4571
4573 0 485824 237440 41280 71 4572
4574 0 485984 237632 41240 60 4573
4575 0 486176 237824 41200 51 4574
4576 0 486368 238016 41200 64 4575
4577 0 486528 238208 41160 107 4576
4578 0 486720 238400 41040 102 4577
4579 0 486816 238656 40920 40 4578
4580 0 486944 238816 40840 32 4579
4581 0 487419 239437 40840 -1 4580
4582 0 487451 239859 40960 -1 4581
4583 0 487098 240244 40840 -1 4582
4584 0 486966 240340 40720 -1 4583
4585 0 486770 240674 40600 -1 4584
4586 0 486638 241301 40520 -1 4585
4587 0 486303 241802 40480 -1 4586
4588 0 486400 242334 40560 -1 4587
4589 0 486249 242451 40440 -1 4588
4590 0 486219 242481.67 40400 -1 4589
4591 0 486159 242543 40320 -1 4590
4592 0 486064 242579 40200 -1 4591
4593 0 486080 242624 40160 51 4592
4594 0 485984 242688 40040 60 4593
4595 0 485824 242880 39920 40 4594
4596 0 485760 243104 39800 80 4595
4597 0 485568 243296 39880 45 4596
4598 0 485456 243466 39960 -1 4597
4599 0 485476 243550 40080 -1 4598
4600 0 485388 243686 40160 -1 4599
4601 0 485264 243874 40240 -1 4600
4602 0 485028 244034 40160 -1 4601
4603 0 485040 244082 40080 -1 4602
4604 0 485024 244062 39960 -1 4603
4605 0 475264 231360 48160 51 4469
4606 0 475360 231232 48120 40 4605
4607 0 474784 231584 48160 40 4467
4608 0 474570 231671 48120 32 4607
4609 0 474224 231449 48000 -1 4608
4610 0 474285 231482 47920 -1 4609
4611 0 474399 231552 47800 -1 4610
4612 0 474458 231530 47760 -1 4611
4613 0 474541 231609 47680 -1 4612
4614 0 474589 231511 47600 -1 4613
4615 0 474860 231206 47480 -1 4614
4616 0 474974 231018 47400 -1 4615
4617 0 475015 230951 47320 -1 4616
4618 0 475257 230931 47160 -1 4617
4619 0 475262 230921 47120 -1 4618
4620 0 475297 230789 47040 -1 4619
4621 0 475312 230720 47000 -1 4620
4622 0 475324 230706 46960 -1 4621
4623 0 466620.56 235639.39 54120 186 4406
4624 0 467097.38 235545.92 54280 -1 4623
4625 0 467340.8 235516.81 54440 -1 4624
4626 0 465043.4 237811.28 54040 140 4399
4627 0 464700.16 238485.19 54200 32 4398
4628 0 464925.9 238582.98 54240 81 4627
4629 0 464960.78 238620.38 54320 -1 4628
4630 0 465061 238671.8 54400 -1 4629
4631 0 465122.2 238757.8 54440 -1 4630
4632 0 465464.5 239017.75 54440 107 4631
4633 0 465809 239352.84 54520 -1 4632
4634 0 465504 239008 54400 143 4632
4635 0 465760 239008 54320 86 4634
4636 0 465984 238880 54200 98 4635
4637 0 466208 238880 54040 75 4636
4638 0 466336 238880 54000 75 4637
4639 0 466464 238880 53960 75 4638
4640 0 466720 238880 53920 64 4639
4641 0 466752 238880 53920 64 4640
4642 0 465345.53 239047.36 54560 -1 4632
4643 0 465310.22 239131.03 54680 -1 4642
4644 0 463988.9 238384.84 54280 86 4397
4645 0 463233 238710.66 54320 60 4395
4646 0 463125.06 238787.56 54440 60 4645
4647 0 461473.47 239387.1 54040 202 4392
4648 0 461452.03 239433.42 53720 32 4647
4649 0 461470.9 239407.1 53360 136 4648
4650 0 461077.38 239330.52 53200 210 4649
4651 0 460768 238784 53520 230 4650
4652 0 460512 238848 53520 229 4651
4653 0 460288 238944 53400 200 4652
4654 0 460032 239040 53360 214 4653
4655 0 459840 239264 53360 154 4654
4656 0 459616 239424 53320 32 4655
4657 0 459456 239552 53480 32 4656
4658 0 459424 239584 53560 32 4657
4659 0 462860.8 239296 53200 88 4650
4660 0 462848 239264 53160 98 4659
4661 0 462912 239040 53040 32 4660
4662 0 463104 239008 53200 71 4661
4663 0 463264 238880 53400 81 4662
4664 0 462816 239040 52920 32 4661
4665 0 462624 239136 52760 75 4664
4666 0 462496 239328 52640 175 4665
4667 0 462688 239648 52480 234 4666
4668 0 462848 239712 52280 156 4667
4669 0 463040 239872 52200 163 4668
4670 0 463264 239968 52080 101 4669
4671 0 462370.22 240122.53 52000 -1 4670
4672 0 462347.7 240196.48 51760 -1 4671
4673 0 462272.3 240275.64 51560 -1 4672
4674 0 463456 240000 51880 75 4670
4675 0 463552 240128 51640 150 4674
4676 0 463648 240160 51400 120 4675
4677 0 463808 240128 51200 108 4676
4678 0 463904 240128 51080 107 4677
4679 0 463904 239968 50840 102 4678
4680 0 463904 239744 50720 102 4679
4681 0 463712 239552 50720 32 4680
4682 0 463488 239392 50720 75 4681
4683 0 463232 239456 50600 160 4682
4684 0 463008 239552 50560 176 4683
4685 0 462976 239616 50800 86 4684
4686 0 462912 239520 51040 51 4685
4687 0 462688 239328 51040 81 4686
4688 0 462560 239264 51040 75 4687
4689 0 462896 239600 50520 169 4684
4690 0 462784 239648 50480 163 4689
4691 0 462528 239680 50440 154 4690
4692 0 462336 239840 50360 98 4691
4693 0 462144 240032 50320 71 4692
4694 0 461963.53 240058.52 50320 32 4693
4695 0 461925.03 240124.27 50160 -1 4694
4696 0 461860.7 240375.34 50000 -1 4695
4697 0 464096 239552 50640 101 4680
4698 0 464128 239296 50560 200 4697
4699 0 464288 239104 50400 163 4698
4700 0 464480 238912 50320 148 4699
4701 0 464704 238752 50320 51 4700
4702 0 464768 238688 50320 32 4701
4703 0 464710 238735.28 50160 -1 4702
4704 0 464706.8 238935.95 49960 -1 4703
4705 0 465232 238176 49920 101 4704
4706 0 465248 238112 50040 75 4705
4707 0 465344 237952 50240 122 4706
4708 0 465376 237824 50480 196 4707
4709 0 465376 237824 50520 208 4708
4710 0 465440 237984 50760 120 4709
4711 0 465376 237952 51000 64 4710
4712 0 465184 237824 51200 81 4711
4713 0 465120 237760 51280 40 4712
4714 0 465568 237632 50440 60 4709
4715 0 465792 237504 50400 40 4714
4716 0 466048 237472 50400 40 4715
4717 0 466080 237440 50400 51 4716
4718 0 465216 238240 49800 128 4705
4719 0 465344 238336 49600 120 4718
4720 0 465472 238336 49360 156 4719
4721 0 465536 238368 49120 176 4720
4722 0 465344 238528 49080 176 4721
4723 0 465248 238624 49080 160 4722
4724 0 464992 238656 49000 163 4723
4725 0 464832 238784 48800 96 4724
4726 0 464736 239008 48680 181 4725
4727 0 464544 239168 48640 228 4726
4728 0 464416 239392 48680 163 4727
4729 0 464480 239648 48680 80 4728
4730 0 464544 239904 48680 45 4729
4731 0 464544 240160 48600 71 4730
4732 0 464480 240224 48520 45 4731
4733 0 465152 238720 49320 128 4723
4734 0 464960 238848 49440 40 4733
4735 0 464736 238720 49440 45 4734
4736 0 464672 238656 49480 32 4735
4737 0 465632 238272 49160 137 4721
4738 0 465824 238048 49160 150 4737
4739 0 465984 237856 49120 128 4738
4740 0 466176 237664 49120 143 4739
4741 0 466304 237440 49120 190 4740
4742 0 466464 237248 49040 156 4741
4743 0 466688 237120 49040 160 4742
4744 0 466912 236960 49040 107 4743
4745 0 467104 236736 49000 163 4744
4746 0 467136 236640 48960 198 4745
4747 0 467360 236640 48800 166 4746
4748 0 467520 236544 48600 120 4747
4749 0 467744 236448 48520 128 4748
4750 0 468000 236416 48400 45 4749
4751 0 468224 236320 48280 32 4750
4752 0 468384 236352 48360 32 4751
4753 0 468800 236224 48160 115 4752
4754 0 469184 235904 48240 32 4753
4755 0 469440 235776 48240 40 4754
4756 0 469696 235744 48280 75 4755
4757 0 469920 235648 48360 160 4756
4758 0 470144 235520 48320 102 4757
4759 0 470400 235424 48320 91 4758
4760 0 470624 235264 48320 124 4759
4761 0 470720 235008 48360 80 4760
4762 0 470848 234784 48360 81 4761
4763 0 470976 234528 48360 71 4762
4764 0 471200 234368 48360 90 4763
4765 0 471392 234208 48320 101 4764
4766 0 471616 234080 48320 120 4765
4767 0 471808 233888 48320 102 4766
4768 0 472032 233728 48320 80 4767
4769 0 472064 233504 48200 40 4768
4770 0 472096 233248 48160 32 4769
4771 0 472083 233029 48040 32 4770
4772 0 471930 232866 47960 -1 4771
4773 0 472352 232608 47880 115 4772
4774 0 472384 232768 47840 86 4773
4775 0 472608 232736 47720 86 4774
4776 0 472864 232640 47720 86 4775
4777 0 473120 232576 47720 86 4776
4778 0 473344 232448 47680 102 4777
4779 0 473504 232224 47600 75 4778
4780 0 473600 231968 47560 80 4779
4781 0 473696 231712 47560 86 4780
4782 0 473728 231456 47480 86 4781
4783 0 473760 231200 47360 86 4782
4784 0 473952 231008 47320 128 4783
4785 0 474016 230752 47320 120 4784
4786 0 474080 230496 47280 131 4785
4787 0 474272 230336 47240 98 4786
4788 0 474368 230176 47040 80 4787
4789 0 474240 230221 46960 -1 4788
4790 0 474261 231132 46800 -1 4789
4791 0 473920 231360 46800 150 4790
4792 0 473984 231136 46640 178 4791
4793 0 473920 230944 46440 124 4792
4794 0 473952 230752 46240 60 4793
4795 0 474016 230688 46000 40 4794
4796 0 474144 230528 45800 102 4795
4797 0 474144 230272 45720 150 4796
4798 0 474304 230080 45640 131 4797
4799 0 474496 229888 45640 51 4798
4800 0 474688 229728 45680 80 4799
4801 0 474912 229600 45640 60 4800
4802 0 475168 229504 45600 51 4801
4803 0 475392 229376 45600 91 4802
4804 0 475648 229280 45600 32 4803
4805 0 475904 229216 45560 75 4804
4806 0 476128 229120 45480 60 4805
4807 0 476174 228995 45440 -1 4806
4808 0 476309 228757 45280 -1 4807
4809 0 476462 228502 45080 -1 4808
4810 0 476509 228330 44920 -1 4809
4811 0 476600 228238 44760 -1 4810
4812 0 476675 228000 44240 -1 4811
4813 0 476800 227840 44120 135 4812
4814 0 477024 227680 44000 91 4813
4815 0 477152 227488 43880 90 4814
4816 0 477248 227296 43720 60 4815
4817 0 477312 227104 43560 71 4816
4818 0 477472 226944 43440 81 4817
4819 0 477600 226720 43280 102 4818
4820 0 477792 226560 43200 115 4819
4821 0 478048 226496 43160 131 4820
4822 0 478272 226432 43040 75 4821
4823 0 478496 226304 43120 102 4822
4824 0 478720 226208 43040 120 4823
4825 0 478976 226176 43000 98 4824
4826 0 479200 226048 42920 91 4825
4827 0 479424 226016 42800 115 4826
4828 0 479616 225920 42600 71 4827
4829 0 479872 225792 42560 80 4828
4830 0 480032 225632 42440 40 4829
4831 0 480160 225440 42280 32 4830
4832 0 480320 225312 42120 81 4831
4833 0 480512 225184 41960 80 4832
4834 0 480672 225024 41800 86 4833
4835 0 480896 224896 41680 107 4834
4836 0 481024 224672 41640 75 4835
4837 0 481216 224448 41640 81 4836
4838 0 481344 224224 41640 102 4837
4839 0 481472 224000 41640 91 4838
4840 0 481664 223872 41520 98 4839
4841 0 481824 223712 41320 98 4840
4842 0 481984 223488 41280 101 4841
4843 0 482080 223360 41080 98 4842
4844 0 482176 223200 40880 75 4843
4845 0 482304 222976 40760 120 4844
4846 0 482368 222720 40760 134 4845
4847 0 482528 222528 40840 122 4846
4848 0 482560 222432 40600 75 4847
4849 0 482624 222336 40360 71 4848
4850 0 482720 222208 40160 108 4849
4851 0 482880 222112 39960 86 4850
4852 0 483104 221984 39880 141 4851
4853 0 483072 221952 39600 160 4852
4854 0 483264 221888 39440 140 4853
4855 0 483264 221792 39200 137 4854
4856 0 483232 221792 38920 108 4855
4857 0 483168 221824 38640 98 4856
4858 0 483104 221760 38400 32 4857
4859 0 483008 221632 38200 102 4858
4860 0 482944 221440 38040 120 4859
4861 0 482944 221248 37840 98 4860
4862 0 483008 221088 37600 96 4861
4863 0 483168 221120 37400 40 4862
4864 0 483392 221216 37280 51 4863
4865 0 483616 221312 37160 51 4864
4866 0 483637 221354 37120 -1 4865
4867 0 483656 221406 37080 -1 4866
4868 0 483705 221417 37040 -1 4867
4869 0 483739 221417 37000 -1 4868
4870 0 483890 221530 36880 -1 4869
4871 0 483773 221432 36720 -1 4870
4872 0 483479 221236 36560 -1 4871
4873 0 483383 221193 36520 -1 4872
4874 0 483272 221109 36440 -1 4873
4875 0 483301 221111 36320 -1 4874
4876 0 483456 221088 36160 81 4875
4877 0 483392 221024 35920 51 4876
4878 0 483424 221024 35640 81 4877
4879 0 483456 220864 35400 90 4878
4880 0 483456 220768 35160 32 4879
4881 0 483552 220544 35000 75 4880
4882 0 483648 220320 34880 80 4881
4883 0 483840 220096 34840 75 4882
4884 0 484032 219872 34840 80 4883
4885 0 484192 219680 34920 108 4884
4886 0 484288 219424 34920 90 4885
4887 0 484384 219168 34840 102 4886
4888 0 484352 218944 34720 71 4887
4889 0 484416 218784 34520 98 4888
4890 0 484416 218624 34280 90 4889
4891 0 484416 218464 34080 104 4890
4892 0 484512 218240 33960 81 4891
4893 0 484704 218080 33920 40 4892
4894 0 484960 217952 33880 45 4893
4895 0 485216 217888 33880 175 4894
4896 0 485280 217824 34000 128 4895
4897 0 485408 217728 34200 40 4896
4898 0 485600 217664 34400 124 4897
4899 0 485600 217696 34440 150 4898
4900 0 485536 217952 34440 71 4899
4901 0 485440 218208 34480 80 4900
4902 0 485184 218112 34480 122 4901
4903 0 485728 217664 34400 172 4898
4904 0 485856 217440 34240 81 4903
4905 0 485920 217184 34160 80 4904
4906 0 485920 216928 34160 64 4905
4907 0 485888 216672 34160 45 4906
4908 0 485888 216448 34320 81 4907
4909 0 486016 216352 34520 107 4908
4910 0 486112 216160 34680 81 4909
4911 0 486272 216032 34880 60 4910
4912 0 486496 215840 34880 90 4911
4913 0 486688 215648 34880 96 4912
4914 0 486784 215456 34720 64 4913
4915 0 486912 215296 34520 81 4914
4916 0 486912 215104 34320 128 4915
4917 0 486912 214944 34120 80 4916
4918 0 487008 214784 33920 81 4917
4919 0 487072 214624 33680 81 4918
4920 0 487040 214560 33440 98 4919
4921 0 487072 214400 33200 60 4920
4922 0 487104 214144 33200 40 4921
4923 0 487104 214112 33200 51 4922
4924 0 487221 213734 33320 -1 4923
4925 0 485952 217824 34520 137 4903
4926 0 486080 217952 34720 120 4925
4927 0 486240 218112 34880 81 4926
4928 0 486400 218272 35080 64 4927
4929 0 486432 218368 35320 71 4928
4930 0 486432 218528 35560 71 4929
4931 0 486464 218656 35800 81 4930
4932 0 486560 218720 36040 75 4931
4933 0 486592 218720 36320 81 4932
4934 0 486720 218720 36560 80 4933
4935 0 486944 218816 36680 80 4934
4936 0 487200 218880 36760 136 4935
4937 0 487424 219008 36800 107 4936
4938 0 487680 219040 36880 86 4937
4939 0 487692 218924 37000 -1 4938
4940 0 487456 218656 37200 75 4939
4941 0 487456 218592 37200 51 4940
4942 0 487296 218368 37240 107 4941
4943 0 487072 218272 37360 136 4942
4944 0 486848 218112 37440 124 4943
4945 0 486624 218016 37560 153 4944
4946 0 486496 217888 37760 81 4945
4947 0 485184 218144 33800 108 4895
4948 0 485280 218400 33760 101 4947
4949 0 485408 218560 33560 101 4948
4950 0 485440 218784 33440 64 4949
4951 0 485440 218816 33440 64 4950
4952 0 483488 221344 36080 32 4876
4953 0 483520 221408 36120 32 4952
4954 0 476608 227968 44000 86 4813
4955 0 476384 227968 43880 51 4954
4956 0 476224 227968 43840 64 4955
4957 0 474061 230273 45560 -1 4797
4958 0 474023 230079 45320 -1 4957
4959 0 473527 230165 45080 -1 4958
4960 0 473280 230165 45080 37 4959
4961 0 473344 230144 44920 32 4960
4962 0 473280 230112 44680 75 4961
4963 0 473152 229984 44480 51 4962
4964 0 473152 229888 44200 101 4963
4965 0 473024 229760 43960 98 4964
4966 0 472800 229728 43880 124 4965
4967 0 472576 229696 44040 122 4966
4968 0 472384 229792 44240 98 4967
4969 0 472352 229792 44520 98 4968
4970 0 472160 229856 44680 128 4969
4971 0 472064 229856 44760 108 4970
4972 0 472768 229824 43640 148 4966
4973 0 472704 229856 43560 176 4972
4974 0 472672 229856 43280 80 4973
4975 0 472512 229984 43080 91 4974
4976 0 472352 230016 42880 75 4975
4977 0 472320 230016 42600 64 4976
4978 0 472352 230080 42360 124 4977
4979 0 472480 230080 42120 60 4978
4980 0 472544 230112 41880 32 4979
4981 0 472576 230176 41640 51 4980
4982 0 472480 230336 41400 75 4981
4983 0 472416 230496 41360 40 4982
4984 0 472544 229728 43400 90 4973
4985 0 472416 229600 43200 32 4984
4986 0 472256 229536 42960 71 4985
4987 0 472192 229472 42720 134 4986
4988 0 472160 229440 42520 96 4987
4989 0 473248 230176 45160 40 4960
4990 0 474304 230720 45840 81 4796
4991 0 474560 230784 45840 91 4990
4992 0 474816 230880 45840 75 4991
4993 0 475072 230912 45720 60 4992
4994 0 473920 231520 46920 80 4791
4995 0 468608 236064 48120 51 4753
4996 0 468352 236000 48120 40 4995
4997 0 468192 236160 48120 32 4996
4998 0 468960 236416 48120 120 4753
4999 0 469184 236384 48000 140 4998
5000 0 469440 236416 48000 160 4999
5001 0 469696 236448 47960 140 5000
5002 0 469920 236576 47880 86 5001
5003 0 470048 236608 47880 91 5002
5004 0 470848 236640 47720 80 5003
5005 0 470944 236448 47560 40 5004
5006 0 470976 236256 47400 120 5005
5007 0 470944 236160 47160 71 5006
5008 0 470976 236032 47080 102 5007
5009 0 470985 235988 47000 -1 5008
5010 0 470976 236032 46960 -1 5009
5011 0 471001 236009 46920 -1 5010
5012 0 470957 235626 46840 -1 5011
5013 0 470923 236885 46760 108 5012
5014 0 470880 236992 46600 128 5013
5015 0 470720 237024 46400 75 5014
5016 0 470560 237152 46200 75 5015
5017 0 470400 237312 46040 64 5016
5018 0 470336 237344 45800 51 5017
5019 0 470432 237152 45600 40 5018
5020 0 470560 236992 45440 32 5019
5021 0 470560 236896 45160 96 5020
5022 0 470528 236800 44920 104 5021
5023 0 470400 236672 44720 75 5022
5024 0 470272 236512 44520 60 5023
5025 0 470176 236384 44280 64 5024
5026 0 470144 236224 44040 107 5025
5027 0 469984 236032 43920 163 5026
5028 0 469888 235776 43960 128 5027
5029 0 469856 235520 43960 122 5028
5030 0 469824 235264 43880 128 5029
5031 0 469792 235008 43880 124 5030
5032 0 469792 234784 43760 122 5031
5033 0 469866 235773 43720 -1 5028
5034 0 469872 235788 43480 -1 5033
5035 0 469938 235754 43200 -1 5034
5036 0 470944 236832 46840 98 5013
5037 0 467104 236384 49000 160 4746
5038 0 467008 236128 49000 115 5037
5039 0 466848 235936 49080 81 5038
5040 0 466688 235776 49240 40 5039
5041 0 466592 235584 49440 51 5040
5042 0 466560 235424 49640 75 5041
5043 0 466560 235168 49640 45 5042
5044 0 466592 235008 49640 60 5043
5045 0 466432 234336 49760 81 5044
5046 0 466581 234293 49680 87 5045
5047 0 466656 234272 49640 90 5046
5048 0 466336 233600 49600 51 5047
5049 0 466272 233344 49600 104 5048
5050 0 466208 233088 49600 137 5049
5051 0 466336 232864 49640 120 5050
5052 0 466336 232640 49800 51 5051
5053 0 466464 232480 50000 32 5052
5054 0 466592 232128 49880 60 5053
5055 0 466336 232032 50000 98 5054
5056 0 466545 231750 50200 80 5055
5057 0 466338 231505 50240 40 5056
5058 0 466325 231313 50320 40 5057
5059 0 466208 231264 50720 81 5058
5060 0 466368 231424 50880 40 5059
5061 0 466496 231520 51080 64 5060
5062 0 466464 231520 51240 98 5061
5063 0 466368 233632 49640 32 5048
5064 0 466240 234528 49800 157 5045
5065 0 466240 234656 49840 120 5064
5066 0 465856 237728 49120 86 4739
5067 0 465856 237728 49360 32 5066
5068 0 465600 237824 49680 32 5067
5069 0 465664 237568 49240 137 5066
5070 0 465504 237408 49360 134 5069
5071 0 465408 237280 49600 45 5070
5072 0 465408 237248 49880 32 5071
5073 0 465408 237248 49920 32 5072
5074 0 464128 240256 51120 60 4678
5075 0 464352 240416 51120 45 5074
5076 0 464128 240608 51040 32 5075
5077 0 462912 239424 53360 51 4659
5078 0 462976 239488 53560 60 5077
5079 0 459871.9 239338.9 53200 -1 4650
5080 0 459714.25 239554.66 53040 -1 5079
5081 0 459180.75 239807.28 52880 -1 5080
5082 0 458882.2 239950.9 52720 -1 5081
5083 0 458624 240096 52680 60 5082
5084 0 458368 240192 52600 101 5083
5085 0 458144 240320 52520 90 5084
5086 0 457920 240480 52520 141 5085
5087 0 457728 240672 52440 108 5086
5088 0 457536 240864 52320 60 5087
5089 0 457472 241120 52280 107 5088
5090 0 457312 241344 52240 60 5089
5091 0 457152 241568 52200 81 5090
5092 0 457056 241664 52160 66 5091
5093 0 456960 241760 52120 51 5092
5094 0 456768 241952 52120 80 5093
5095 0 456576 242112 52160 107 5094
5096 0 456384 242304 52160 120 5095
5097 0 456192 242528 52160 122 5096
5098 0 456032 242752 52240 80 5097
5099 0 455968 243008 52240 86 5098
5100 0 455840 243200 52360 164 5099
5101 0 455712 243360 52520 124 5100
5102 0 455520 243488 52640 107 5101
5103 0 455328 243616 52760 104 5102
5104 0 455104 243776 52880 115 5103
5105 0 454912 243968 52960 120 5104
5106 0 454816 244224 53040 135 5105
5107 0 454816 244480 53040 120 5106
5108 0 454816 244736 53040 154 5107
5109 0 454848 244960 53000 186 5108
5110 0 454784 245120 52800 115 5109
5111 0 454752 245344 52680 80 5110
5112 0 454656 245568 52600 164 5111
5113 0 454624 245792 52480 102 5112
5114 0 454592 246048 52400 154 5113
5115 0 454560 246240 52200 176 5114
5116 0 454624 246496 52200 128 5115
5117 0 454688 246752 52080 115 5116
5118 0 454784 247008 51960 80 5117
5119 0 454912 247264 51960 81 5118
5120 0 455072 247488 51920 98 5119
5121 0 455168 247680 51760 148 5120
5122 0 455328 247872 51680 107 5121
5123 0 455488 248064 51600 91 5122
5124 0 455648 248256 51480 102 5123
5125 0 455712 248480 51360 96 5124
5126 0 455776 248640 51160 137 5125
5127 0 455840 248800 51080 81 5126
5128 0 456000 249024 51080 81 5127
5129 0 456032 249280 51120 86 5128
5130 0 456160 249504 51280 81 5129
5131 0 456192 249664 51480 107 5130
5132 0 456224 249856 51640 120 5131
5133 0 456352 250080 51680 71 5132
5134 0 456448 250336 51680 75 5133
5135 0 456544 250560 51560 96 5134
5136 0 456640 250784 51400 91 5135
5137 0 456768 250976 51240 64 5136
5138 0 456960 251136 51200 107 5137
5139 0 457088 251296 51040 60 5138
5140 0 457280 251488 51000 81 5139
5141 0 457504 251648 51040 107 5140
5142 0 457696 251840 51120 51 5141
5143 0 457824 252064 51240 80 5142
5144 0 457952 252320 51280 60 5143
5145 0 457984 252576 51280 51 5144
5146 0 457984 252832 51280 81 5145
5147 0 458080 253056 51200 86 5146
5148 0 458176 253312 51200 86 5147
5149 0 458336 253504 51240 71 5148
5150 0 458496 253728 51240 60 5149
5151 0 458592 253984 51280 60 5150
5152 0 458688 254240 51320 80 5151
5153 0 458752 254496 51360 104 5152
5154 0 458720 254752 51360 120 5153
5155 0 458720 254976 51480 128 5154
5156 0 458880 255200 51480 120 5155
5157 0 459072 255392 51480 86 5156
5158 0 459168 255616 51640 71 5157
5159 0 459264 255840 51720 80 5158
5160 0 459424 256032 51760 40 5159
5161 0 459488 256384 51920 51 5160
5162 0 459744 256416 51960 71 5161
5163 0 460000 256512 52000 200 5162
5164 0 460224 256544 52160 214 5163
5165 0 460448 256512 52280 207 5164
5166 0 460640 256672 52320 156 5165
5167 0 460640 256928 52320 86 5166
5168 0 460800 257152 52320 139 5167
5169 0 460928 257248 52120 196 5168
5170 0 461056 257344 51920 32 5169
5171 0 461216 257376 51680 64 5170
5172 0 461408 257312 51520 81 5171
5173 0 461632 257280 51400 60 5172
5174 0 461824 257216 51280 40 5173
5175 0 461280 257440 52040 64 5170
5176 0 461536 257472 52040 40 5175
5177 0 461792 257472 52000 75 5176
5178 0 462048 257504 51920 51 5177
5179 0 462304 257504 51920 80 5178
5180 0 462560 257504 51920 96 5179
5181 0 462816 257536 51840 81 5180
5182 0 463072 257632 51840 98 5181
5183 0 463328 257696 51800 115 5182
5184 0 463584 257792 51680 120 5183
5185 0 463840 257888 51680 98 5184
5186 0 464096 257952 51680 86 5185
5187 0 464352 257952 51680 91 5186
5188 0 464608 257920 51720 51 5187
5189 0 464640 257920 51720 60 5188
5190 0 465056 257888 51600 32 5189
5191 0 465120 257888 51640 45 5190
5192 0 465376 257888 51600 80 5191
5193 0 465632 257888 51560 75 5192
5194 0 465888 257888 51480 107 5193
5195 0 466144 257888 51440 96 5194
5196 0 466400 257856 51400 91 5195
5197 0 466656 257856 51360 102 5196
5198 0 466912 257856 51320 124 5197
5199 0 467168 257792 51320 124 5198
5200 0 467424 257824 51320 122 5199
5201 0 467680 257696 51360 136 5200
5202 0 467936 257728 51320 163 5201
5203 0 468192 257792 51400 166 5202
5204 0 468448 257664 51440 75 5203
5205 0 468704 257600 51440 81 5204
5206 0 468960 257568 51440 81 5205
5207 0 469216 257504 51440 81 5206
5208 0 469472 257472 51480 71 5207
5209 0 469728 257440 51480 107 5208
5210 0 469984 257504 51560 176 5209
5211 0 470240 257472 51600 178 5210
5212 0 470496 257440 51680 40 5211
5213 0 470592 257440 51680 45 5212
5214 0 470784 257376 51840 51 5213
5215 0 470944 257280 52040 128 5214
5216 0 471040 257024 52080 134 5215
5217 0 471200 256864 52200 75 5216
5218 0 471392 256736 52320 102 5217
5219 0 471616 256608 52360 104 5218
5220 0 471808 256416 52360 164 5219
5221 0 472064 256352 52360 154 5220
5222 0 472320 256384 52400 139 5221
5223 0 472448 256352 52160 122 5222
5224 0 472672 256352 51960 71 5223
5225 0 472928 256256 51840 91 5224
5226 0 473184 256160 51840 102 5225
5227 0 473408 256000 51840 75 5226
5228 0 473664 255904 51840 80 5227
5229 0 473888 255744 51840 71 5228
5230 0 474080 255552 51800 86 5229
5231 0 474304 255424 51760 51 5230
5232 0 474528 255264 51720 102 5231
5233 0 474784 255136 51720 75 5232
5234 0 475008 254944 51720 86 5233
5235 0 475264 254880 51720 80 5234
5236 0 475520 254784 51720 60 5235
5237 0 475584 254784 51680 40 5236
5238 0 475687 254728 51640 -1 5237
5239 0 476114 254526 51520 -1 5238
5240 0 476181 254520 51360 -1 5239
5241 0 476462 254247 51200 -1 5240
5242 0 476508 254151 51080 -1 5241
5243 0 476538 254116 51040 -1 5242
5244 0 476578 254139 51000 -1 5243
5245 0 476523 254036 50960 -1 5244
5246 0 476414 253705 50920 -1 5245
5247 0 476455 254008 50880 -1 5246
5248 0 476269 253945 50840 -1 5247
5249 0 476203 253980 50800 -1 5248
5250 0 476219 254028 50680 -1 5249
5251 0 476152 253986 50520 -1 5250
5252 0 476094 253836 50280 -1 5251
5253 0 476199 253893 50040 -1 5252
5254 0 476213 253824 50000 -1 5253
5255 0 476299 253814 49960 -1 5254
5256 0 476106 254091 49920 -1 5255
5257 0 476082 254116 49880 -1 5256
5258 0 476130 254042 49720 -1 5257
5259 0 476280 253999 49520 -1 5258
5260 0 476281 254454 51680 -1 5239
5261 0 476373 254408 51720 -1 5260
5262 0 470624 257184 51840 32 5214
5263 0 470432 257152 52000 32 5262
5264 0 470624 257632 51840 32 5212
5265 0 455648 248800 50880 91 5127
5266 0 455552 248672 50680 137 5265
5267 0 455488 248416 50640 168 5266
5268 0 455648 248480 50400 80 5267
5269 0 455808 248544 50200 51 5268
5270 0 456000 248736 49840 168 5269
5271 0 455936 248960 49720 124 5270
5272 0 455936 249184 49600 75 5271
5273 0 455904 249344 49400 80 5272
5274 0 455904 249600 49400 102 5273
5275 0 455968 249856 49400 86 5274
5276 0 456000 250112 49400 64 5275
5277 0 456064 250368 49400 45 5276
5278 0 456128 250592 49400 40 5277
5279 0 455072 244992 53120 80 5109
5280 0 455328 244992 53120 140 5279
5281 0 455584 244960 53000 224 5280
5282 0 455840 244896 52920 175 5281
5283 0 455904 244768 52680 172 5282
5284 0 456064 244736 52440 134 5283
5285 0 456288 244736 52280 91 5284
5286 0 456544 244736 52280 45 5285
5287 0 456800 244864 52280 40 5286
5288 0 457056 244832 52200 75 5287
5289 0 457120 244800 52160 60 5288
5290 0 457160 244822 52120 -1 5289
5291 0 456352 242688 51960 96 5097
5292 0 456480 242848 51760 32 5291
5293 0 456640 242912 51560 128 5292
5294 0 456736 243040 51360 115 5293
5295 0 456672 243200 51120 32 5294
5296 0 456704 243424 50960 101 5295
5297 0 456704 243552 50720 134 5296
5298 0 456736 243552 50440 101 5297
5299 0 456640 243680 50200 40 5298
5300 0 456800 243904 50120 51 5299
5301 0 456832 244064 49880 101 5300
5302 0 457024 244096 49680 81 5301
5303 0 457216 244096 49480 64 5302
5304 0 457376 244096 49240 98 5303
5305 0 457536 244096 49040 96 5304
5306 0 457664 244096 48800 96 5305
5307 0 457728 244128 48560 98 5306
5308 0 457888 244128 48360 91 5307
5309 0 457920 244128 48320 81 5308
5310 0 457920 244128 48040 45 5309
5311 0 457984 244256 47800 60 5310
5312 0 458112 244256 47640 51 5311
5313 0 458272 244096 47440 136 5312
5314 0 458432 243968 47240 160 5313
5315 0 458432 243968 47200 164 5314
5316 0 458592 244096 47000 108 5315
5317 0 458624 244128 47000 104 5316
5318 0 458560 244320 46840 148 5317
5319 0 458336 244448 46800 205 5318
5320 0 458240 244512 46800 214 5319
5321 0 458080 244704 46840 154 5320
5322 0 457952 244864 46680 98 5321
5323 0 457792 245056 46600 140 5322
5324 0 457728 245312 46480 172 5323
5325 0 457664 245504 46280 124 5324
5326 0 457568 245728 46160 124 5325
5327 0 457696 246016 46520 71 5326
5328 0 457440 246112 46600 64 5327
5329 0 457184 246144 46600 96 5328
5330 0 456928 246176 46680 96 5329
5331 0 456736 246112 46880 96 5330
5332 0 456755 245782 46920 -1 5331
5333 0 456725 245818 46960 -1 5332
5334 0 456896 245696 47040 51 5333
5335 0 456640 245792 47040 71 5334
5336 0 456480 245888 47240 71 5335
5337 0 456352 246080 47400 81 5336
5338 0 456160 246272 47440 60 5337
5339 0 456032 246496 47520 60 5338
5340 0 455872 246688 47560 40 5339
5341 0 455712 246912 47560 71 5340
5342 0 455552 247104 47600 51 5341
5343 0 455392 247328 47720 102 5342
5344 0 455264 247552 47840 86 5343
5345 0 455273 247893 47800 -1 5344
5346 0 455266 247937 47760 -1 5345
5347 0 455211 248246 47680 -1 5346
5348 0 455320 248356 47560 -1 5347
5349 0 455488 248391 47400 -1 5348
5350 0 455472 248521 47320 -1 5349
5351 0 455296 247808 47840 120 5344
5352 0 456960 245696 47000 40 5334
5353 0 458048 244320 46760 140 5320
5354 0 457856 244256 46600 98 5353
5355 0 457632 244256 46480 131 5354
5356 0 457472 244416 46320 86 5355
5357 0 457280 244576 46200 80 5356
5358 0 458816 244320 47040 40 5317
5359 0 459008 244480 47080 91 5358
5360 0 459200 244512 47240 71 5359
5361 0 459456 244480 47240 51 5360
5362 0 459712 244480 47320 75 5361
5363 0 459936 244576 47480 51 5362
5364 0 460000 244640 47720 51 5363
5365 0 460032 244448 47880 75 5364
5366 0 460064 244256 48040 32 5365
5367 0 460288 244288 48080 40 5366
5368 0 460748 244570 48200 -1 5367
5369 0 461056 244678 48360 -1 5368
5370 0 461732 244542 48480 -1 5369
5371 0 462088 244750 48600 -1 5370
5372 0 462268 244738 48640 -1 5371
5373 0 458400 243936 47160 200 5315
5374 0 458176 243808 47080 102 5373
5375 0 458048 243648 46880 40 5374
5376 0 458016 243392 46880 60 5375
5377 0 458016 243328 46880 90 5376
5378 0 458080 243296 46640 104 5377
5379 0 458144 243360 46400 209 5378
5380 0 458304 243360 46200 163 5379
5381 0 458464 243296 46000 71 5380
5382 0 458656 243296 45800 80 5381
5383 0 458688 243296 45800 60 5382
5384 0 458016 243072 46920 86 5377
5385 0 457920 242848 47000 71 5384
5386 0 457728 242880 47160 71 5385
5387 0 457504 242880 47280 40 5386
5388 0 457408 242880 47280 40 5387
5389 0 458592 243744 47120 122 5373
5390 0 458784 243552 47200 120 5389
5391 0 458944 243328 47280 120 5390
5392 0 458976 243104 47400 81 5391
5393 0 458944 242912 47400 75 5392
5394 0 458080 244512 47600 40 5312
5395 0 458080 244608 47600 40 5394
5396 0 457888 244544 47440 40 5395
5397 0 457856 244576 47440 40 5396
5398 0 457920 244832 47640 51 5395
5399 0 457728 244896 47840 71 5398
5400 0 457472 244960 47920 32 5399
5401 0 457408 244960 47960 40 5400
5402 0 458176 244128 48400 81 5309
5403 0 458208 244160 48440 80 5402
5404 0 458208 244416 48520 96 5403
5405 0 458176 244672 48600 102 5404
5406 0 458048 244928 48600 75 5405
5407 0 457984 244992 48560 45 5406
5408 0 458464 244160 48440 80 5403
5409 0 458720 244160 48440 157 5408
5410 0 458976 244192 48520 150 5409
5411 0 459200 244288 48640 122 5410
5412 0 459328 244480 48800 51 5411
5413 0 459328 244544 48880 32 5412
5414 0 456512 242016 52280 128 5095
5415 0 456489.16 241970.28 52480 82 5414
5416 0 456480 241952 52560 64 5415
5417 0 456480 241984 52840 60 5416
5418 0 456384 242144 53040 90 5417
5419 0 456352 242304 53240 40 5418
5420 0 456392 242358 53280 -1 5419
5421 0 456088 242526 53360 -1 5420
5422 0 455880 242698 53400 -1 5421
5423 0 455620 242878 53440 -1 5422
5424 0 455340 243050 53480 -1 5423
5425 0 455284 242946 53600 -1 5424
5426 0 455108 242902 53680 -1 5425
5427 0 454908 242822 53640 -1 5426
5428 0 454832 242758 53600 -1 5427
5429 0 455636 242962 53360 -1 5423
5430 0 455664 242986 53280 -1 5429
5431 0 455648 242974 53200 -1 5430
5432 0 456448 241696 52560 51 5416
5433 0 456576 241472 52520 32 5432
5434 0 456640 241440 52440 51 5433
5435 0 457054 241232 52040 -1 5092
5436 0 457136 241097 51800 -1 5435
5437 0 457194 240991 51560 -1 5436
5438 0 457250 240836 51360 -1 5437
5439 0 457088 240768 51280 122 5438
5440 0 456928 240576 51320 104 5439
5441 0 456736 240352 51320 120 5440
5442 0 456544 240192 51360 120 5441
5443 0 456441.6 240064 51520 144 5442
5444 0 456416 240032 51560 150 5443
5445 0 456192 239968 51720 81 5444
5446 0 456000 240000 51880 32 5445
5447 0 455888 240016 51960 48 5446
5448 0 455776 240032 52040 64 5447
5449 0 455552 240064 52200 60 5448
5450 0 455296 240064 52200 71 5449
5451 0 455072 240032 52360 98 5450
5452 0 454880 240000 52560 75 5451
5453 0 454720 239904 52800 64 5452
5454 0 454688 240000 53040 32 5453
5455 0 454720 240096 53280 75 5454
5456 0 457248 240928 51160 131 5439
5457 0 457472 241088 51160 81 5456
5458 0 457664 241152 51160 60 5457
5459 0 458880 237088 55400 189 4383
5460 0 458880 237120 55360 166 5459
5461 0 458880 237216 55120 96 5460
5462 0 458880 237216 55040 75 5461
5463 0 458720 237248 54800 40 5462
5464 0 458592 237280 54640 153 5463
5465 0 458336 237216 54520 102 5464
5466 0 458144 237152 54320 101 5465
5467 0 457952 237024 54200 120 5466
5468 0 457760 236832 54120 81 5467
5469 0 457600 236672 53960 102 5468
5470 0 457440 236544 53760 98 5469
5471 0 456608 236288 53240 104 5470
5472 0 456416 236256 53080 81 5471
5473 0 456160 236256 53040 80 5472
5474 0 455904 236160 52920 75 5473
5475 0 455744 236096 52720 32 5474
5476 0 455701.34 236074.67 52680 45 5475
5477 0 455616 236032 52600 71 5476
5478 0 455456 235872 52400 98 5477
5479 0 455520 235808 52160 137 5478
5480 0 455552 235552 52120 102 5479
5481 0 455520 235328 52240 81 5480
5482 0 455424 235072 52280 96 5481
5483 0 455328 234816 52320 102 5482
5484 0 455328 234560 52320 101 5483
5485 0 455328 234304 52360 104 5484
5486 0 455296 234080 52480 101 5485
5487 0 455296 233888 52480 40 5486
5488 0 455423.4 233549.84 51920 -1 5487
5489 0 455737.16 232925 51720 -1 5488
5490 0 455951.62 232479.94 51520 -1 5489
5491 0 456283.16 232178.56 51520 -1 5490
5492 0 456515.8 231603.34 51400 -1 5491
5493 0 455424 236224 52600 64 5477
5494 0 455200 236384 52600 128 5493
5495 0 455008 236576 52600 160 5494
5496 0 454880 236832 52560 120 5495
5497 0 454816 236960 52520 80 5496
5498 0 455661.88 236946.88 52760 -1 5476
5499 0 455656.22 237080.94 52800 -1 5498
5500 0 455676.28 237118.84 52840 -1 5499
5501 0 458880 237568 54040 181 5464
5502 0 458944 237568 53960 160 5501
5503 0 458976 237632 53720 32 5502
5504 0 458880 237632 53440 71 5503
5505 0 458720 237760 53240 81 5504
5506 0 458496 237888 53200 81 5505
5507 0 458400 237952 53200 71 5506
5508 0 459136 237376 54040 120 5502
5509 0 459296 237216 53880 51 5508
5510 0 459456 237088 53680 96 5509
5511 0 459712 237088 53640 96 5510
5512 0 459936 237152 53480 32 5511
5513 0 459040 237056 54840 40 5462
5514 0 459168 236832 54880 32 5513
5515 0 459104 236576 54880 32 5514
5516 0 459040 236512 54840 32 5515
5517 0 459633.22 235013.58 56080 122 4376
5518 0 460336.16 234858.47 56080 128 5517
5519 0 460552.28 234796.72 56240 163 5518
5520 0 460563.8 234767.25 56400 163 5519
5521 0 460494.6 234815.45 56520 163 5520
5522 0 460451.1 234828.16 56560 86 5521
5523 0 460859.16 234929.28 56560 137 5522
5524 0 461036.75 234870.62 56560 102 5523
5525 0 461121.47 234891.73 56640 102 5524
5526 0 461056 235680 56800 75 5525
5527 0 461184 235936 56800 60 5526
5528 0 461408 236096 56720 51 5527
5529 0 461664 236192 56680 71 5528
5530 0 461920 236256 56640 40 5529
5531 0 462176 236352 56600 45 5530
5532 0 462400 236256 56520 51 5531
5533 0 461472.88 234837.81 56640 -1 5525
5534 0 461670.03 234646.56 56840 -1 5533
5535 0 461755.62 234653.12 57040 -1 5534
5536 0 461833.38 234642.12 57200 -1 5535
5537 0 461838.1 234771.69 57400 -1 5536
5538 0 461951.62 234845.25 57560 -1 5537
5539 0 460286.06 234747.27 56680 86 5522
5540 0 459944.44 234853 56840 -1 5539
5541 0 459939.34 234867.4 56920 -1 5540
5542 0 459815.88 234858.12 57000 -1 5541
5543 0 459640.84 234919.44 57120 -1 5542
5544 0 459840 234880 57160 60 5543
5545 0 459712 234976 57360 71 5544
5546 0 459488 235104 57520 51 5545
5547 0 459232 235104 57520 90 5546
5548 0 459104 235232 57760 51 5547
5549 0 459136 235360 58000 60 5548
5550 0 459136 235520 58200 71 5549
5551 0 458880 235552 58280 75 5550
5552 0 458688 235712 58360 81 5551
5553 0 458464 235872 58360 75 5552
5554 0 458240 235936 58480 81 5553
5555 0 458016 236096 58560 75 5554
5556 0 457824 236224 58720 107 5555
5557 0 457664 236384 58880 107 5556
5558 0 457504 236512 59040 108 5557
5559 0 457280 236544 59160 75 5558
5560 0 457024 236512 59160 60 5559
5561 0 456864 236448 59360 71 5560
5562 0 456640 236320 59360 80 5561
5563 0 456384 236224 59320 81 5562
5564 0 456224 236192 59120 51 5563
5565 0 456064 236192 58920 51 5564
5566 0 455872 236160 58760 96 5565
5567 0 455744 236192 58520 98 5566
5568 0 455648 236256 58440 71 5567
5569 0 455656 236298 58360 -1 5568
5570 0 452730.5 235694.58 56600 143 207
5571 0 452721.94 235396.47 56840 183 5570
5572 0 453084.06 235331.16 56920 186 5571
