# Supplementary material for: Connectomics Analysis Reveals First-, Second-, and Third-Order Thermosensory and Hygrosensory Neurons in the Adult Drosophila Brain
Source: Curr Biol. 2020 Aug 17;30(16):3167–3182.e4. doi: 10.1016/j.cub.2020.06.028 (PMC7443704; doi:10.1016/j.cub.2020.06.028)
Supplement: Data S1. Skeletons and Meshes, Related to STAR Methods — marin2020-skeletons contains files describing the morphology of each neuron in this study (in FAFB14 space, .swc format). glomeruli_meshes contains the glomerular meshes (in FAFB14 space, .stl format). neuropil_meshes contains the glomerular meshes (in FAFB14 space, .stl format). [file mmc5.zip › VP_SI/marin2020-skeletons/5816884.swc]

# SWC format file
# based on specifications at http://www.neuronland.org/NLMorphologyConverter/MorphologyFormats/SWC/Spec.html
# Created by nat::write.neuron.swc
# PointNo Label X Y Z Radius Parent 
1 0 431786 94411 184000 2897 -1
2 0 431762 94739 184280 -1 1
3 0 432138 95611 184520 -1 2
4 0 432090 95859 184680 -1 3
5 0 431898 96027 184880 -1 4
6 0 431842 96099 185160 -1 5
7 0 431730 96275 185360 -1 6
8 0 431698 96427 185600 -1 7
9 0 431698 96595 185840 -1 8
10 0 431706 96739 186080 -1 9
11 0 431858 96779 186280 -1 10
12 0 431698 97283 186480 -1 11
13 0 432210 97083 186680 -1 12
14 0 432554 96787 186880 -1 13
15 0 432770 97107 187040 -1 14
16 0 432970 97259 187280 -1 15
17 0 433070 97387 187480 -1 16
18 0 433398 97027 187680 -1 17
19 0 433790 97259 187840 -1 18
20 0 433846 97795 188000 -1 19
21 0 434906 98043 188040 -1 20
22 0 436490 98859 188000 -1 21
23 0 436578 99491 187960 -1 22
24 0 435954 100771 187840 -1 23
25 0 435642 101187 187720 -1 24
26 0 435466 101411 187560 -1 25
27 0 435278 101411 187400 -1 26
28 0 435118 101595 187240 -1 27
29 0 434894 101803 187080 -1 28
30 0 434534 102075 186960 -1 29
31 0 434318 102259 186840 -1 30
32 0 434038 102563 186720 -1 31
33 0 433782 102763 186600 -1 32
34 0 433678 102995 186440 -1 33
35 0 433578 103123 186320 -1 34
36 0 433106 103267 186200 -1 35
37 0 432554 103227 186080 -1 36
38 0 431978 103275 185880 -1 37
39 0 431402 103507 185760 -1 38
40 0 430970 103603 185600 -1 39
41 0 430842 103627 185400 -1 40
42 0 430578 103771 185200 -1 41
43 0 430566 103603 185040 -1 42
44 0 430414 103531 184880 -1 43
45 0 430166 103435 184720 -1 44
46 0 430062 103355 184520 -1 45
47 0 429862 103275 184360 -1 46
48 0 429734 102915 184240 -1 47
49 0 429502 102747 184080 -1 48
50 0 429286 102587 183920 -1 49
51 0 429054 102507 183760 -1 50
52 0 428732 102559 183640 -1 51
53 0 428372 102579 183520 -1 52
54 0 428148 102635 183400 -1 53
55 0 427952 102639 183280 -1 54
56 0 427556 102775 183160 -1 55
57 0 426974 103167 183320 -1 56
58 0 426730 103411 183400 -1 57
59 0 426698 103775 183520 -1 58
60 0 426698 104147 183640 -1 59
61 0 426720 104743 183760 -1 60
62 0 426682 106019 183840 -1 61
63 0 426720 107179 183960 -1 62
64 0 426650 108075 184000 -1 63
65 0 426040 108759 184040 -1 64
66 0 425348 109195 183960 -1 65
67 0 424706 109719 184000 -1 66
68 0 424522 110475 184120 -1 67
69 0 424554 110939 184280 -1 68
70 0 424552 111223 184400 -1 69
71 0 424624 111611 184520 -1 70
72 0 425020 112351 184640 -1 71
73 0 425298 112875 184720 -1 72
74 0 426084 113619 184800 -1 73
75 0 426276 113875 184920 -1 74
76 0 426456 114115 185080 -1 75
77 0 426576 114435 185240 -1 76
78 0 426502 114759 185400 -1 77
79 0 426446 115031 185560 -1 78
80 0 426394 115255 185720 -1 79
81 0 426362 115511 185880 -1 80
82 0 426302 115707 186080 -1 81
83 0 426206 115975 186280 -1 82
84 0 426026 116123 186440 -1 83
85 0 425944 116227 186600 -1 84
86 0 425808 116319 186800 -1 85
87 0 425668 116435 187000 -1 86
88 0 425652 116631 187160 -1 87
89 0 425486 117015 187280 -1 88
90 0 425194 117387 187400 -1 89
91 0 425002 117703 187520 -1 90
92 0 424860 117987 187640 -1 91
93 0 424620 118347 187840 -1 92
94 0 424532 118571 188000 -1 93
95 0 424372 118667 188160 -1 94
96 0 424290 118803 188360 -1 95
97 0 424214 118919 188560 -1 96
98 0 424154 119059 188760 -1 97
99 0 424070 119267 188960 -1 98
100 0 424040 119631 189200 -1 99
101 0 423960 119847 189400 -1 100
102 0 423916 120067 189600 -1 101
103 0 423796 120283 189720 -1 102
104 0 423678 120399 189920 -1 103
105 0 423538 120547 190120 -1 104
106 0 423398 120691 190360 -1 105
107 0 423290 120915 190560 -1 106
108 0 423262 121079 190760 -1 107
109 0 423168 121247 190960 -1 108
110 0 423056 121423 191240 -1 109
111 0 422880 121547 191440 -1 110
112 0 422736 121655 191640 -1 111
113 0 422636 121767 191800 -1 112
114 0 422454 122047 192000 -1 113
115 0 422286 122283 192160 -1 114
116 0 422050 122499 192240 -1 115
117 0 421886 122647 192360 -1 116
118 0 420818 123571 192400 -1 117
119 0 420238 123755 192520 -1 118
120 0 419938 123771 192640 -1 119
121 0 419650 123751 192760 -1 120
122 0 418750 123619 192840 -1 121
123 0 418318 123687 192960 -1 122
124 0 418122 123863 193120 -1 123
125 0 417918 124003 193320 -1 124
126 0 417838 124215 193440 -1 125
127 0 417774 124379 193560 -1 126
128 0 417682 124559 193720 -1 127
129 0 416854 123951 193680 -1 128
130 0 416010 123967 193760 -1 129
131 0 415170 124135 193800 -1 130
132 0 415216 124081 193680 -1 131
133 0 415080 123981 193600 -1 132
134 0 414880 123857 193520 -1 133
135 0 414968 123793 193400 -1 134
136 0 414994 123759 193360 -1 135
137 0 415020 123725 193320 -1 136
138 0 415160 123633 193240 -1 137
139 0 415264 123565 193160 -1 138
140 0 415300 123521 193080 -1 139
141 0 415340 123417 193000 -1 140
142 0 415336 123313 192920 -1 141
143 0 415308 123197 192840 -1 142
144 0 415296 123073 192760 -1 143
145 0 415332 122929 192680 -1 144
146 0 415344 122885 192560 -1 145
147 0 415344 122797 192480 -1 146
148 0 415304 122665 192320 -1 147
149 0 415332 122601 192200 -1 148
150 0 415398 122519 192040 -1 149
151 0 415438 122447 191880 -1 150
152 0 415462 122494 191720 -1 151
153 0 415375 122957 191720 -1 152
154 0 415178 123083 191760 -1 153
155 0 415034 123191 191840 -1 154
156 0 414825.97 123392.41 191880 -1 155
157 0 414756 123482 191960 -1 156
158 0 414644 123638 192040 -1 157
159 0 414524 123778 192120 -1 158
160 0 414444 123906 192200 -1 159
161 0 414431 123936 192240 -1 160
162 0 414228 124202 192280 -1 161
163 0 414280 124110 192120 -1 162
164 0 414252 124062 192040 -1 163
165 0 414177.94 124060.84 192000 -1 164
166 0 414156.06 124059.31 191960 -1 165
167 0 414144.75 124050.83 191920 -1 166
168 0 414127.78 124045.17 191880 -1 167
169 0 414069.6 124088.52 191800 -1 168
170 0 414007.84 124182.945 191840 -1 169
171 0 413978.3 124256.81 191920 -1 170
172 0 413938.1 124328.84 192000 -1 171
173 0 415126 123011 191920 -1 154
174 0 415118 123055 192080 -1 173
175 0 415050 123143 192240 -1 174
176 0 415087 123183 192360 -1 175
177 0 415092.5 123291 192400 -1 176
178 0 415347 123201 192440 -1 177
179 0 415391 123253 192520 -1 178
180 0 415423 123265 192560 -1 179
181 0 415411 123289 192600 -1 180
182 0 415419 123333 192640 -1 181
183 0 415391 123387 192680 -1 182
184 0 415423 123487 192760 -1 183
185 0 415411 123571 192800 -1 184
186 0 415335 123687 192840 -1 185
187 0 415285 123769.336 192920 -1 186
188 0 415639 123735 192800 -1 185
189 0 415531 123975 192960 -1 188
190 0 415475 124087 193080 -1 189
191 0 415459 124127 193200 -1 190
192 0 415431 124171 193320 -1 191
193 0 415491 124195 193400 -1 192
194 0 415727 124347 193440 -1 193
195 0 415747 124471 193480 -1 194
196 0 415847 124627 193400 -1 195
197 0 415903 124655 193360 -1 196
198 0 415743 124463 193520 -1 195
199 0 415279 123447 192640 -1 183
200 0 415227 123567 192600 -1 199
201 0 415098 123399 192440 -1 177
202 0 415010 123539 192480 -1 201
203 0 414786 123745 192520 -1 202
204 0 414758 123821 192600 -1 203
205 0 414710 124049 192680 -1 204
206 0 414510 124249 192720 -1 205
207 0 414466 124333 192800 -1 206
208 0 414425 124384 192880 -1 207
209 0 414042 124453 192880 -1 208
210 0 415481 123000 191760 -1 153
211 0 415591 123018 191800 -1 210
212 0 415733 123029 191840 -1 211
213 0 415530 122502 191640 -1 152
214 0 415638 122546 191560 -1 213
215 0 415686 122562 191480 -1 214
216 0 415726 122594 191400 -1 215
217 0 415762 122618 191320 -1 216
218 0 415788 122688 191280 -1 217
219 0 415932 122969 191280 -1 218
220 0 415996 123137 191240 -1 219
221 0 416072 123179 191160 -1 220
222 0 416228 123131 191040 -1 221
223 0 416320 123025 190920 -1 222
224 0 416372 123029 190840 -1 223
225 0 416380 123045 190760 -1 224
226 0 416407 122887 190720 -1 225
227 0 416376 123075 190680 -1 226
228 0 416440 123103 190560 -1 227
229 0 416424 123199 190480 -1 228
230 0 416436 123195 190400 -1 229
231 0 416468 123035 190360 -1 230
232 0 416500 122931 190280 -1 231
233 0 416644 122951 190200 -1 232
234 0 416612 123041 190280 -1 233
235 0 416616 123101 190360 -1 234
236 0 416656 123033 190440 -1 235
237 0 416772 122985 190520 -1 236
238 0 416804 123025 190600 -1 237
239 0 416781 123073 190640 -1 238
240 0 416764 123165 190680 -1 239
241 0 416774 123024 190720 -1 240
242 0 416584 123246 190760 -1 241
243 0 416486 123363 190720 -1 242
244 0 416480 123920 190680 -1 243
245 0 416522 123987 190760 -1 244
246 0 416568 124123 190840 -1 245
247 0 416738 124178 190840 -1 246
248 0 416796 124202 190880 -1 247
249 0 416952 124164 190920 -1 248
250 0 416514 124144 190920 -1 246
251 0 416876 122983 190160 -1 233
252 0 416996 123051 189960 -1 251
253 0 417128 123059 189840 -1 252
254 0 417216 123131 189760 -1 253
255 0 417236 123171 189640 -1 254
256 0 417340 123231 189520 -1 255
257 0 417460 123327 189440 -1 256
258 0 417736 123495 189400 -1 257
259 0 417860 123777 189360 -1 258
260 0 417884 123861 189280 -1 259
261 0 417916 123893 189160 -1 260
262 0 418044 123949 189040 -1 261
263 0 418180 124221 189000 -1 262
264 0 418372 124425 189040 -1 263
265 0 418512 124529 189120 -1 264
266 0 418560 124553 189200 -1 265
267 0 418549 124561 189240 -1 266
268 0 418620 124577 189320 -1 267
269 0 418744 124579 189480 -1 268
270 0 418776 124559 189600 -1 269
271 0 418840 124619 189760 -1 270
272 0 418858 124735 189880 -1 271
273 0 418725 124478 189200 -1 266
274 0 418715 124436 189120 -1 273
275 0 418690 124355 189000 -1 274
276 0 418799 124182 188920 -1 275
277 0 418822 124077 188840 -1 276
278 0 418516 123935 188840 -1 277
279 0 418430 123797 188800 -1 278
280 0 418334 123485 188720 -1 279
281 0 418352 123275 188800 -1 280
282 0 418386 123153 188840 -1 281
283 0 418220 122979 188840 -1 282
284 0 418246 122985 188880 -1 283
285 0 419152 124079 188760 -1 277
286 0 419198 124109 188640 -1 285
287 0 418124 124185 188840 -1 263
288 0 417784 123913 188840 -1 287
289 0 417524 123755 188840 -1 288
290 0 417132 123759 188880 -1 289
291 0 416752 124015 188880 -1 290
292 0 416672 124111 188800 -1 291
293 0 416786 124327 188720 -1 292
294 0 416824 123875 188960 -1 290
295 0 416650 123935 189000 -1 294
296 0 418072 124493 188800 -1 287
297 0 418076 124593 188720 -1 296
298 0 418060 124711 188680 -1 297
299 0 418064 124791 188640 -1 298
300 0 418048 124867 188520 -1 299
301 0 418032 124899 188440 -1 300
302 0 418080 124927 188360 -1 301
303 0 418152 124967 188240 -1 302
304 0 418016 125151 188200 -1 303
305 0 418084 125203 187920 -1 304
306 0 418072 125215 187840 -1 305
307 0 418100 125215 187800 -1 306
308 0 416556 122935 190920 -1 223
309 0 416732 122889 191000 -1 308
310 0 417106 122812 191160 -1 309
311 0 417118 122753 191240 -1 310
312 0 416655.75 122440.87 191320 -1 311
313 0 415814 122758 191240 -1 218
314 0 415834 122746 191160 -1 313
315 0 415802 122802 191040 -1 314
316 0 415854 122866 190960 -1 315
317 0 415878 122954 190920 -1 316
318 0 415626 123118 190920 -1 317
319 0 415356 123088 190880 -1 318
320 0 415676 123128 190960 -1 318
321 0 415796 123176 191080 -1 320
322 0 415920 123284 191160 -1 321
323 0 416008 123388 191240 -1 322
324 0 416016 123452 191280 -1 323
325 0 415940 123528 191320 -1 324
326 0 415868 123620 191360 -1 325
327 0 415660 123780 191360 -1 326
328 0 415628 123864 191320 -1 327
329 0 415568 123940 191280 -1 328
330 0 415438 124190 191280 -1 329
331 0 415528 124136 191240 -1 330
332 0 415356 124740 191200 -1 331
333 0 415564 124212 191160 -1 332
334 0 415452 124366 191040 -1 333
335 0 415504 124730 190960 -1 334
336 0 415432 124896 190920 -1 335
337 0 415624 123784 191440 -1 327
338 0 415460 123809 191440 -1 337
339 0 415416 123780 191560 -1 338
340 0 415938 123002 190880 -1 317
341 0 416046 123210 190840 -1 340
342 0 416040 123312 190920 -1 341
343 0 416098 123242 190760 -1 341
344 0 416120 123360 190760 -1 343
345 0 416116 123534 190760 -1 344
346 0 416048 123650 190840 -1 345
347 0 416048 123678 190920 -1 346
348 0 416024 123706 190960 -1 347
349 0 416000 123726 191000 -1 348
350 0 415996 123786 191040 -1 349
351 0 416000 123838 191080 -1 350
352 0 415946 123930 191080 -1 351
353 0 415922 123970 191120 -1 352
354 0 414816 123949 193360 -1 136
355 0 414720 124009 193440 -1 354
356 0 414617 124153.336 193560 -1 355
357 0 414793 124314 193840 -1 131
358 0 414848 124461 193960 -1 357
359 0 414876 124525 194040 -1 358
360 0 414872 124569 194120 -1 359
361 0 414952 124617 194200 -1 360
362 0 415036 124643 194240 -1 361
363 0 415248 124639 194280 -1 362
364 0 415252 124667 194160 -1 363
365 0 415104 124719 194080 -1 364
366 0 415180 124803 194040 -1 365
367 0 415272 124783 194080 -1 366
368 0 415356 124775 194160 -1 367
369 0 415428 124735 194240 -1 368
370 0 415372 124699 194320 -1 369
371 0 415304 124619 194400 -1 370
372 0 415291 124638 194440 -1 371
373 0 415277.53 124657.39 194480 -1 372
374 0 415196 124627 194560 -1 373
375 0 415099 124645 194680 -1 374
376 0 414968 124883 194720 -1 375
377 0 414928.88 124859.27 194760 -1 376
378 0 415201 124579 194800 -1 375
379 0 415107 124513 194920 -1 378
380 0 414925 124563 195040 -1 379
381 0 414707 124473 195080 -1 380
382 0 414416 124493 193880 -1 357
383 0 413774 124923 193840 -1 382
384 0 413108 125373 193800 -1 383
385 0 413236 125219 193680 -1 384
386 0 413348 125147 193560 -1 385
387 0 413340 125099 193440 -1 386
388 0 413292 125051 193320 -1 387
389 0 413320 125023 193200 -1 388
390 0 413196 125011 193080 -1 389
391 0 413148 125043 193040 -1 390
392 0 412969 124913.336 193000 -1 391
393 0 412442 125823 193760 -1 384
394 0 412110 126617 193680 -1 393
395 0 412082 126795 193600 -1 394
396 0 412154 127443 193520 -1 395
397 0 412398 128375 193480 -1 396
398 0 412454 128405 193600 -1 397
399 0 412406 128369 193720 -1 398
400 0 412406 128301 193840 -1 399
401 0 412430 128261 193960 -1 400
402 0 412446 128237 194040 -1 401
403 0 412558 128253 194120 -1 402
404 0 412874 128297 194160 -1 403
405 0 413010 128153 194200 -1 404
406 0 412950 127909 194120 -1 405
407 0 412982 127873 194000 -1 406
408 0 413008 127867 193920 -1 407
409 0 413022 128371 194280 -1 404
410 0 412998 128451 194400 -1 409
411 0 412870 128547 194440 -1 410
412 0 412622 128851 194520 -1 411
413 0 412470 128787 194440 -1 412
414 0 412386 128827 194360 -1 413
415 0 412414 128851 194320 -1 414
416 0 412570 128979 194560 -1 412
417 0 412306 129003 194600 -1 416
418 0 412258 129023 194640 -1 417
419 0 412510 128505 193440 -1 397
420 0 412446 128613 193320 -1 419
421 0 412430 128785 193200 -1 420
422 0 412438 128979 193040 -1 421
423 0 412486 129019 192920 -1 422
424 0 412450 129119 192840 -1 423
425 0 411970 129547 192760 -1 424
426 0 411762 129999 192840 -1 425
427 0 411734 130155 192720 -1 426
428 0 411674 130223 192640 -1 427
429 0 411678 130283 192560 -1 428
430 0 411678 130307 192480 -1 429
431 0 411774 130393 192400 -1 430
432 0 411754 130501 192320 -1 431
433 0 411826 130529 192160 -1 432
434 0 411770 130393 192040 -1 433
435 0 411706 130425 191920 -1 434
436 0 411494 130441 191840 -1 435
437 0 411306 130373 191800 -1 436
438 0 411054 130661 191800 -1 437
439 0 410822 130805 191760 -1 438
440 0 410750 130905 191680 -1 439
441 0 410618 130997 191720 -1 440
442 0 410526 131009 191840 -1 441
443 0 410294 131089 191920 -1 442
444 0 410142 131061 192000 -1 443
445 0 410094 131157 192080 -1 444
446 0 410034 131233 192160 -1 445
447 0 411558 130225 192920 -1 426
448 0 411398 130373 193000 -1 447
449 0 411294 130393 192920 -1 448
450 0 411298 130349 192840 -1 449
451 0 411266 130449 193080 -1 448
452 0 411002 130541 193160 -1 451
453 0 410566 130793 193240 -1 452
454 0 410158 131273 193320 -1 453
455 0 410114 131377 193400 -1 454
456 0 410106 131457 193520 -1 455
457 0 409782 131525 193640 -1 456
458 0 409510 131657 193720 -1 457
459 0 409486 131677 193880 -1 458
460 0 409499.34 131693 193960 -1 459
461 0 410069 131973 193440 -1 460
462 0 409506 131701 194000 -1 460
463 0 409442 131213 194000 -1 462
464 0 409300 131235 193920 -1 463
465 0 409426 131733 194080 -1 462
466 0 409246 131725 194200 -1 465
467 0 408970 131873 194280 -1 466
468 0 408734 132077 194360 -1 467
469 0 408590 132221 194440 -1 468
470 0 408486 132333 194560 -1 469
471 0 408390 132431 194640 -1 470
472 0 408282 132523 194720 -1 471
473 0 408230 132647 194800 -1 472
474 0 408206 132819 194880 -1 473
475 0 408238 132903 194960 -1 474
476 0 408018 132707 194920 -1 474
477 0 407930 132683 195000 -1 476
478 0 407848 132792 195080 -1 477
479 0 407836 132768 195120 -1 478
480 0 407904 132653 195160 -1 479
481 0 407856 132586 195200 -1 480
482 0 407786 132547 195280 -1 481
483 0 407584 132504 195320 -1 482
484 0 407436.44 132721.25 195320 -1 483
485 0 407982 133071 194920 -1 474
486 0 407970 133131 194840 -1 485
487 0 407950 133155 194720 -1 486
488 0 407898 133195 194600 -1 487
489 0 407802 133239 194480 -1 488
490 0 407759.34 133239 194400 -1 489
491 0 408149 133224 194400 -1 490
492 0 408263 133330 194440 -1 491
493 0 408277 133355 194520 -1 492
494 0 407738 133239 194360 -1 490
495 0 407486 132775 194360 -1 494
496 0 407342 132255 194320 -1 495
497 0 407238 132051 194400 -1 496
498 0 407150 131819 194360 -1 497
499 0 407078 131527 194320 -1 498
500 0 407181 131342 194400 -1 499
501 0 407138 131191 194480 -1 500
502 0 407115.5 131174.5 194520 -1 501
503 0 407093 131158 194560 -1 502
504 0 407402 131111 194520 -1 502
505 0 407470 131079 194560 -1 504
506 0 407482 131039 194600 -1 505
507 0 407482 131011 194680 -1 506
508 0 407518 130683 194720 -1 507
509 0 407566 130733.664 194800 -1 508
510 0 407590 130759 194840 -1 509
511 0 407786 130919 194920 -1 510
512 0 407818 131027 195000 -1 511
513 0 407838 131167 195080 -1 512
514 0 407875 131209 195120 -1 513
515 0 406853 131172 194520 -1 502
516 0 407438 131391 194360 -1 500
517 0 407490 131439 194240 -1 516
518 0 407622 131479 194200 -1 517
519 0 407738 131459 194160 -1 518
520 0 407882 131443 194120 -1 519
521 0 408008.38 131318.45 194200 -1 520
522 0 407222 133071 194520 -1 495
523 0 406982 133255 194600 -1 522
524 0 406902 133315 194680 -1 523
525 0 406786 133295 194760 -1 524
526 0 406694 132827 194760 -1 525
527 0 406694 132619 194680 -1 526
528 0 406674 132479 194560 -1 527
529 0 406615.34 132428.33 194480 -1 528
530 0 406586 132403 194440 -1 529
531 0 406366 132095 194400 -1 530
532 0 406296 132045 194360 -1 531
533 0 406226 131995 194320 -1 532
534 0 406085 131806 194320 -1 533
535 0 406058 131793 194360 -1 534
536 0 405953 131806 194400 -1 535
537 0 406634 132343 194360 -1 532
538 0 406682 132311 194280 -1 537
539 0 406678 132307 194240 -1 538
540 0 406685 132302 194200 -1 539
541 0 406633 132286 194160 -1 540
542 0 406513 132304 194080 -1 541
543 0 406484 132381 194000 -1 542
544 0 406702 132887 194800 -1 526
545 0 406690 133375 194840 -1 525
546 0 406610 133487 194920 -1 545
547 0 406526 133491 195000 -1 546
548 0 407759.34 133264.33 194320 -1 494
549 0 407802 133315 194240 -1 548
550 0 407855.34 133515 194160 -1 549
551 0 407882 133615 194120 -1 550
552 0 407786 133831 194040 -1 551
553 0 407642 134083 193960 -1 552
554 0 407518 134201 193880 -1 553
555 0 407178 134389 193960 -1 554
556 0 406934 134633 194040 -1 555
557 0 407118 135157 194120 -1 556
558 0 407174 135191 194160 -1 557
559 0 407230 135225 194200 -1 558
560 0 407270 135085 194280 -1 559
561 0 407230 135073 194360 -1 560
562 0 407214 135061 194400 -1 561
563 0 407290 134301 194080 -1 555
564 0 407310 134277 194200 -1 563
565 0 408026 133943 194200 -1 551
566 0 408138 133987 194160 -1 565
567 0 408246 133987 194080 -1 566
568 0 408418 134007 194000 -1 567
569 0 408478 134059 193960 -1 568
570 0 408542 134071 193920 -1 569
571 0 409267 131635 194320 -1 466
572 0 409129 131608 194360 -1 571
573 0 409093 131598 194400 -1 572
574 0 409081 131594 194440 -1 573
575 0 409091 131588 194520 -1 574
576 0 409107 131590 194560 -1 575
577 0 409115.34 131555.14 194600 -1 576
578 0 409149 131558 194640 -1 577
579 0 409165 131498 194680 -1 578
580 0 409425 131404 194680 -1 579
581 0 409581 131191 194640 -1 580
582 0 409599 131082 194600 -1 581
583 0 409699 130995 194560 -1 582
584 0 409755 130927 194520 -1 583
585 0 409785 130854 194480 -1 584
586 0 409793 130802 194440 -1 585
587 0 409793 130772 194360 -1 586
588 0 409926 131809 194040 -1 462
589 0 410514 132145 194080 -1 588
590 0 410434 132177 194200 -1 589
591 0 410358 132161 194320 -1 590
592 0 410301.88 132147.88 194400 -1 591
593 0 410258 132277 194440 -1 592
594 0 410138 132309 194480 -1 593
595 0 410026 132341 194560 -1 594
596 0 409996 132329 194600 -1 595
597 0 411182 132337 194120 -1 589
598 0 411248 132352 194160 -1 597
599 0 411314 132367 194200 -1 598
600 0 411354 132403 194280 -1 599
601 0 411502 132679 194360 -1 600
602 0 411862 133067 194440 -1 601
603 0 411750 133243 194520 -1 602
604 0 411630 133539 194600 -1 603
605 0 411582 133683 194680 -1 604
606 0 411538 133815 194760 -1 605
607 0 411494 134071 194840 -1 606
608 0 411706 134653 194920 -1 607
609 0 411922 134821 194840 -1 608
610 0 412018 134897 194800 -1 609
611 0 412254 134993 194720 -1 610
612 0 412382 135029 194600 -1 611
613 0 412550 135085 194480 -1 612
614 0 412706 135125 194360 -1 613
615 0 412858 135253 194240 -1 614
616 0 413006 135349 194120 -1 615
617 0 413070 135415 194000 -1 616
618 0 413142 135475 193880 -1 617
619 0 413178 135523 193760 -1 618
620 0 413262 135595 193640 -1 619
621 0 413318 135631 193480 -1 620
622 0 413318 135667 193360 -1 621
623 0 413290 135699 193240 -1 622
624 0 413106 135763 193160 -1 623
625 0 412926 135739 193040 -1 624
626 0 412866 135707 192960 -1 625
627 0 412682 135655 192880 -1 626
628 0 412502 135695 192800 -1 627
629 0 412390 135747 192760 -1 628
630 0 412126 135843 192680 -1 629
631 0 411846 136019 192600 -1 630
632 0 411138 136675 192560 -1 631
633 0 410810 137187 192640 -1 632
634 0 411062 137649 192560 -1 633
635 0 411118 137921 192480 -1 634
636 0 411170 137965 192400 -1 635
637 0 411238 138061 192280 -1 636
638 0 411250 138045 192160 -1 637
639 0 410986 137881 192040 -1 638
640 0 410754 137745 191960 -1 639
641 0 410614 137705 191840 -1 640
642 0 410458 137665 191760 -1 641
643 0 410294 137681 191680 -1 642
644 0 409802 137969 191640 -1 643
645 0 409634 137929 191520 -1 644
646 0 409538 137953 191440 -1 645
647 0 409406 138025 191320 -1 646
648 0 409294 138089 191200 -1 647
649 0 409194 138085 191040 -1 648
650 0 409217.75 138066.53 190960 -1 649
651 0 408966 138029 190880 -1 650
652 0 408834 138143 190800 -1 651
653 0 408774 138179 190720 -1 652
654 0 408742 138215 190640 -1 653
655 0 408686 138207 190560 -1 654
656 0 408586 138195 190480 -1 655
657 0 408442 138159 190360 -1 656
658 0 408342 138175 190240 -1 657
659 0 408282 138197 190160 -1 658
660 0 408190 138265 190040 -1 659
661 0 408186 138199 189960 -1 660
662 0 408034 138215 189840 -1 661
663 0 407878 138315 189760 -1 662
664 0 407774 138359 189640 -1 663
665 0 407586 138579 189600 -1 664
666 0 407446 138701 189560 -1 665
667 0 407390 138893 189480 -1 666
668 0 407370 138969 189400 -1 667
669 0 407326 139127 189320 -1 668
670 0 407278 139279 189240 -1 669
671 0 407194 139379 189200 -1 670
672 0 407114 139639 189120 -1 671
673 0 407182 139685 189000 -1 672
674 0 407258 139773 188920 -1 673
675 0 407422 139961 188840 -1 674
676 0 407582 139993 188880 -1 675
677 0 407466 139965 188760 -1 675
678 0 407310 139769 188720 -1 677
679 0 407290 139717 188640 -1 678
680 0 407546 140003 188680 -1 677
681 0 407694 140059 188600 -1 680
682 0 407798 140079 188560 -1 681
683 0 407954 140107 188480 -1 682
684 0 408014 140141 188440 -1 683
685 0 408074 140175 188400 -1 684
686 0 408214 140207 188320 -1 685
687 0 408302 140247 188240 -1 686
688 0 408430 140295 188120 -1 687
689 0 408562 140393 188000 -1 688
690 0 408594 140525 187920 -1 689
691 0 408618 140589 187840 -1 690
692 0 408618 140641 187760 -1 691
693 0 408610 140769 187680 -1 692
694 0 408574 140949 187600 -1 693
695 0 408566 141117 187560 -1 694
696 0 408482 141297 187440 -1 695
697 0 408382 141423 187400 -1 696
698 0 408266 141499 187320 -1 697
699 0 408210 141663 187200 -1 698
700 0 408242 141811 187080 -1 699
701 0 408274 141895 186960 -1 700
702 0 408350 141959 186840 -1 701
703 0 408546 142005 186720 -1 702
704 0 408962 142053 186680 -1 703
705 0 409044 142083 186560 -1 704
706 0 409120 142027 186480 -1 705
707 0 408754 142085 186600 -1 703
708 0 408830 142173 186520 -1 707
709 0 408946 142221 186400 -1 708
710 0 409094 142217 186280 -1 709
711 0 409118 142485 186200 -1 710
712 0 409142 142517 186160 -1 711
713 0 409210 142531 186080 -1 712
714 0 409250 142587 186000 -1 713
715 0 409370 142635 185880 -1 714
716 0 409410 142655 185760 -1 715
717 0 409440.66 142661.67 185720 -1 716
718 0 409502 142675 185640 -1 717
719 0 409674 142667 185520 -1 718
720 0 409738 142643 185400 -1 719
721 0 409846 142511 185320 -1 720
722 0 409886 142455 185240 -1 721
723 0 409918 142547 185160 -1 722
724 0 409996 142481 185040 -1 723
725 0 410018 142227 185000 -1 724
726 0 410298 141971 184960 -1 725
727 0 410330 141737 184880 -1 726
728 0 410458 141601 184800 -1 727
729 0 410602 141593 184680 -1 728
730 0 410738 141561 184600 -1 729
731 0 410930 141485 184480 -1 730
732 0 411050 141313 184360 -1 731
733 0 411106 141167 184240 -1 732
734 0 411078 141049 184080 -1 733
735 0 411150 141005 183920 -1 734
736 0 411238 140919 183720 -1 735
737 0 411264 140879 183600 -1 736
738 0 411290 140839 183480 -1 737
739 0 411322 140809 183360 -1 738
740 0 411342 140879 183280 -1 739
741 0 409388 142953 185040 -1 724
742 0 410246 142607 185120 -1 723
743 0 410766 142659 185160 -1 742
744 0 410962 142691 185080 -1 743
745 0 411174 142683 184960 -1 744
746 0 411326 142461 184880 -1 745
747 0 411434 142345 184800 -1 746
748 0 411598 142101 184720 -1 747
749 0 411686 141989 184640 -1 748
750 0 411890 141617 184560 -1 749
751 0 411974 141481 184520 -1 750
752 0 412098 141413 184440 -1 751
753 0 412394 141217 184400 -1 752
754 0 412546 141129 184360 -1 753
755 0 412646 141017 184320 -1 754
756 0 412670 140961 184280 -1 755
757 0 412966 140719 184240 -1 756
758 0 413414 140411 184200 -1 757
759 0 414166 140019 184200 -1 758
760 0 414810 139673 184280 -1 759
761 0 410525 132149 193920 -1 589
762 0 410162 131441 194080 -1 588
763 0 410166 131405 194120 -1 762
764 0 409949 131808 194160 -1 588
765 0 410046 132075 194160 -1 764
766 0 409990 132287 194160 -1 765
767 0 410058 132495 194040 -1 766
768 0 410099 132588 193960 -1 767
769 0 409917 131656 194240 -1 764
770 0 409901 131620 194320 -1 769
771 0 409829 131572 194400 -1 770
772 0 409717 131556 194480 -1 771
773 0 409701 131620 194560 -1 772
774 0 409637 131664 194640 -1 773
775 0 409549 131680 194640 -1 774
776 0 409525 131596 194680 -1 775
777 0 409501 131548 194760 -1 776
778 0 409497 131508 194880 -1 777
779 0 409421 131464 194960 -1 778
780 0 409441 131476 195040 -1 779
781 0 409410.62 131471.78 195080 -1 780
782 0 409349 131484 195160 -1 781
783 0 409325 131524 195240 -1 782
784 0 409316.44 131546.77 195280 -1 783
785 0 409161 131620 195400 -1 784
786 0 409029 131600 195440 -1 785
787 0 408945 131660 195480 -1 786
788 0 408733 131824 195560 -1 787
789 0 408597 131928 195640 -1 788
790 0 408357 131992 195760 -1 789
791 0 408305 132036 195800 -1 790
792 0 408189.8 132054.08 195880 -1 791
793 0 408032 132202 195960 -1 792
794 0 407932 132286 196040 -1 793
795 0 407740 132490 196080 -1 794
796 0 409452 131773 194600 -1 775
797 0 412314 129176 192760 -1 424
798 0 411950 129076 192800 -1 797
799 0 411762 129080 192840 -1 798
800 0 411826 128916 192800 -1 799
801 0 412042 128844 192760 -1 800
802 0 412058 128852 192720 -1 801
803 0 412090 128860 192680 -1 802
804 0 412174 128856 192640 -1 803
805 0 412242 128860 192600 -1 804
806 0 412394 128852 192560 -1 805
807 0 412610 128868 192520 -1 806
808 0 412762 128900 192480 -1 807
809 0 412946 128940 192440 -1 808
810 0 413130 129016 192440 -1 809
811 0 413338 128984 192400 -1 810
812 0 413378 128960 192360 -1 811
813 0 413502 128916 192320 -1 812
814 0 413650 128944 192280 -1 813
815 0 413838 128996 192200 -1 814
816 0 413938 128960 192120 -1 815
817 0 414146 128892 192080 -1 816
818 0 414182 128864 192040 -1 817
819 0 414214 128824 191920 -1 818
820 0 414262 128876 191760 -1 819
821 0 414282 128892 191600 -1 820
822 0 414378 128856 191480 -1 821
823 0 414402 128832 191440 -1 822
824 0 414494 128704 191400 -1 823
825 0 414570 128624 191360 -1 824
826 0 414682 128520 191320 -1 825
827 0 414796 128428 191240 -1 826
828 0 414778 128604 191200 -1 827
829 0 414954 128292 191160 -1 828
830 0 414946 128333 191240 -1 829
831 0 414960 128298.5 191280 -1 830
832 0 414814 128447 191320 -1 831
833 0 414762 128466 191360 -1 832
834 0 414350 129026 191400 -1 833
835 0 414344 129084 191320 -1 834
836 0 414362 129131 191280 -1 835
837 0 414414 129191 191240 -1 836
838 0 414390 129358 191200 -1 837
839 0 414480 129210 191160 -1 838
840 0 414546 129202 191120 -1 839
841 0 414740 129124 191040 -1 840
842 0 414796 129096 191000 -1 841
843 0 414864 129078 190920 -1 842
844 0 414876 129050 190840 -1 843
845 0 414864 129038 190760 -1 844
846 0 414880 129099 190720 -1 845
847 0 414902 129031 190680 -1 846
848 0 414928 129035 190640 -1 847
849 0 414974 129031 190560 -1 848
850 0 415034 129061 190480 -1 849
851 0 415066 129067 190400 -1 850
852 0 415052 129109 190320 -1 851
853 0 415060 129161 190200 -1 852
854 0 415058 129203 190120 -1 853
855 0 415104 129257 190080 -1 854
856 0 415114 129279 190040 -1 855
857 0 415240 129347 190000 -1 856
858 0 415264 129591 189960 -1 857
859 0 415465.25 129679.93 189960 -1 858
860 0 415392 129731 189920 -1 859
861 0 415484 129959 189920 -1 860
862 0 415467 129976 189880 -1 861
863 0 414292 129117 191560 -1 834
864 0 414284 129242 191640 -1 863
865 0 414298 129286 191680 -1 864
866 0 414310 129324 191720 -1 865
867 0 414504 129654 191760 -1 866
868 0 414604 129719 191720 -1 867
869 0 414692 129765 191760 -1 868
870 0 414790 129929 191800 -1 869
871 0 414908 129884 191840 -1 870
872 0 415008 129833 191920 -1 871
873 0 414344 128962 191560 -1 863
874 0 414340 128972 191600 -1 873
875 0 414330 128974.5 191640 -1 874
876 0 414304 128968.5 191720 -1 875
877 0 414282 128966.5 191800 -1 876
878 0 414300 128910.5 191880 -1 877
879 0 414324 128858.5 191960 -1 878
880 0 414328 128887 192000 -1 879
881 0 414294 128931 192040 -1 880
882 0 414232 128957 192080 -1 881
883 0 414196 128952 192120 -1 882
884 0 414164 128918 192200 -1 883
885 0 414114 128908 192240 -1 884
886 0 414088 128904 192280 -1 885
887 0 415154 128234 191160 -1 829
888 0 415400 128260 191160 -1 887
889 0 415406 128247 191120 -1 888
890 0 415414 128268 191080 -1 889
891 0 411590 129088 192800 -1 799
892 0 411430 129068 192760 -1 891
893 0 411214 128980 192760 -1 892
894 0 411154 128948 192720 -1 893
895 0 410954 128788 192680 -1 894
896 0 410855 128821 192680 -1 895
897 0 412948 129086 192720 -1 797
898 0 412986 129080 192680 -1 897
899 0 413144 128994 192680 -1 898
900 0 413192 128986 192720 -1 899
901 0 413142 128381 193440 -1 419
902 0 413450 128049 193400 -1 901
903 0 413502 128053 193280 -1 902
904 0 413590 128045 193200 -1 903
905 0 413830 128193 193120 -1 904
906 0 413946 128221 193200 -1 905
907 0 414118 128253 193280 -1 906
908 0 414458 128467 193360 -1 907
909 0 414430 128449 193480 -1 908
910 0 414432.66 128445 193520 -1 909
911 0 414732 128146 193520 -1 910
912 0 414772 128094 193480 -1 911
913 0 414816 128058 193440 -1 912
914 0 414772 127830 193440 -1 913
915 0 414796 127650 193400 -1 914
916 0 414930 127256 193360 -1 915
917 0 414438 128437 193600 -1 910
918 0 414354 128505 193760 -1 917
919 0 414262 128757 193800 -1 918
920 0 414206 128873 193760 -1 919
921 0 414490 129137 193800 -1 920
922 0 414614 129209 193760 -1 921
923 0 414782 129293 193680 -1 922
924 0 414834 129537 193640 -1 923
925 0 414866 129677 193520 -1 924
926 0 414910 129693 193400 -1 925
927 0 415202 129683 193320 -1 926
928 0 415422 129595 193280 -1 927
929 0 415342 129559 193400 -1 928
930 0 415394 129443 193480 -1 929
931 0 415450 129383 193400 -1 930
932 0 415526 129235 193320 -1 931
933 0 415642 129151 193200 -1 932
934 0 415790 128983 193040 -1 933
935 0 415947.34 128785.664 192960 -1 934
936 0 416026 128687 192920 -1 935
937 0 416178 128699 192720 -1 936
938 0 416242 128731 192680 -1 937
939 0 415843.34 128672.664 193240 -1 935
940 0 415789.34 128657.664 193360 -1 939
941 0 415763.34 128615.664 193480 -1 940
942 0 415785.62 128549.59 193520 -1 941
943 0 415640 129277 192920 -1 934
944 0 415256 129578 193000 -1 943
945 0 415196 129656 193040 -1 944
946 0 415202.4 129640.94 193080 -1 945
947 0 415590 129375 192880 -1 943
948 0 415718 129331 192720 -1 947
949 0 415770 129311 192680 -1 948
950 0 415018 129795 193280 -1 926
951 0 415010 129883 193200 -1 950
952 0 415010 129907 193120 -1 951
953 0 415002 129991 193080 -1 952
954 0 414966 130019 193000 -1 953
955 0 414982 130003 192880 -1 954
956 0 415020 130005 192800 -1 955
957 0 414766 129871 193360 -1 926
958 0 414774 129971 193240 -1 957
959 0 414722 129955 193160 -1 958
960 0 413826 127877 193400 -1 902
961 0 413926 127701 193480 -1 960
962 0 414038 127573 193560 -1 961
963 0 414122 127453 193680 -1 962
964 0 414126 127331 193720 -1 963
965 0 414130 127209 193760 -1 964
966 0 414059.38 127078.76 193920 -1 965
967 0 413878 126889 193920 -1 966
968 0 413798 126825 194000 -1 967
969 0 413756 126871 194120 -1 968
970 0 413896 126881 193880 -1 966
971 0 413846 126839 193840 -1 970
972 0 413828 126807 193800 -1 971
973 0 413706 126639 193800 -1 972
974 0 413755.03 126695.234 193760 -1 973
975 0 413732 126659 193840 -1 973
976 0 413516 126613 193880 -1 975
977 0 413658 126635 193960 -1 976
978 0 413648 126667 194040 -1 977
979 0 413616 126679 194120 -1 978
980 0 413624 126665 194160 -1 979
981 0 413652 126649 194240 -1 980
982 0 413612 126621 194320 -1 981
983 0 413586 126621 194360 -1 982
984 0 413528 126615 194400 -1 983
985 0 413404 126629 194440 -1 984
986 0 413278 126615 194480 -1 985
987 0 413190 126643 194560 -1 986
988 0 413144 126643 194600 -1 987
989 0 413024 126635 194640 -1 988
990 0 412994.5 126666.62 194680 -1 989
991 0 413242 126591 193880 -1 976
992 0 413056 126496 193960 -1 991
993 0 412927 126469 194000 -1 992
994 0 412712 126540 194040 -1 993
995 0 412683 126635 194080 -1 994
996 0 412685 126719 194120 -1 995
997 0 412588 126764 194200 -1 996
998 0 412495 126753 194320 -1 997
999 0 412450 126744 194360 -1 998
1000 0 414129 127029 194000 -1 966
1001 0 414177 127033 194080 -1 1000
1002 0 414309 127073 194120 -1 1001
1003 0 414349 127293 194160 -1 1002
1004 0 414465 127245 194240 -1 1003
1005 0 414781 126817 194280 -1 1004
1006 0 414549.66 127001.664 194320 -1 1004
1007 0 414336 127117 193720 -1 964
1008 0 414360 127113 193680 -1 1007
1009 0 414472 127057 193640 -1 1008
1010 0 414496 126949 193680 -1 1009
1011 0 414480 126885 193720 -1 1010
1012 0 414568 126761 193760 -1 1011
1013 0 414584 126725 193800 -1 1012
1014 0 413440 127949 193520 -1 902
1015 0 413344 127953 193640 -1 1014
1016 0 413235.38 127895.47 193760 -1 1015
1017 0 411781 126945 193520 -1 395
1018 0 411401 127041 193440 -1 1017
1019 0 411353 127013 193400 -1 1018
1020 0 411189 127057 193280 -1 1019
1021 0 411117 127081 193160 -1 1020
1022 0 410845 127081 193080 -1 1021
1023 0 410591 127351 193160 -1 1022
1024 0 410323 127459 193240 -1 1023
1025 0 410095 127563 193320 -1 1024
1026 0 409871 127783 193400 -1 1025
1027 0 409855 127883 193480 -1 1026
1028 0 409863 127939 193600 -1 1027
1029 0 409827 128007 193680 -1 1028
1030 0 409431 128083 193800 -1 1029
1031 0 409379 128051 193920 -1 1030
1032 0 409303 128067 194000 -1 1031
1033 0 408899 128211 194040 -1 1032
1034 0 408931 128347 194000 -1 1033
1035 0 408935 128365 193920 -1 1034
1036 0 409039 128361 193880 -1 1035
1037 0 409167 128433 193920 -1 1036
1038 0 409159 128445 194040 -1 1037
1039 0 409159 128453 194120 -1 1038
1040 0 409127 128437 194160 -1 1039
1041 0 408763 128187 194080 -1 1033
1042 0 408363 128231 194120 -1 1041
1043 0 408311 128187 194240 -1 1042
1044 0 408241 128037 194320 -1 1043
1045 0 408417 128437 194400 -1 1044
1046 0 408397 128589 194480 -1 1045
1047 0 408457 128649 194520 -1 1046
1048 0 408489 128709 194600 -1 1047
1049 0 408497 128857 194680 -1 1048
1050 0 408469 128909 194720 -1 1049
1051 0 408417 128953 194760 -1 1050
1052 0 408409 129017 194800 -1 1051
1053 0 408359 129051 194840 -1 1052
1054 0 408335.8 129194.87 194920 -1 1053
1055 0 408279.2 129276.125 195000 -1 1054
1056 0 408259.47 129441.09 195080 -1 1055
1057 0 408365.34 129514.97 195200 -1 1056
1058 0 408444.16 129514.97 195280 -1 1057
1059 0 408510.62 129581.445 195400 -1 1058
1060 0 408250 129228 194880 -1 1054
1061 0 408202 129240 194840 -1 1060
1062 0 408174 129256 194800 -1 1061
1063 0 408130 129204 194760 -1 1062
1064 0 408102 129132 194720 -1 1063
1065 0 408082 129104 194680 -1 1064
1066 0 408026 129100 194640 -1 1065
1067 0 407996.2 129090.195 194560 -1 1066
1068 0 408671 128679 194640 -1 1048
1069 0 408255 127893 194360 -1 1044
1070 0 408269 127749 194400 -1 1069
1071 0 408327 127723 194480 -1 1070
1072 0 407881 127705 194360 -1 1069
1073 0 407637 127721 194360 -1 1072
1074 0 407377 127977 194400 -1 1073
1075 0 407309 128169 194480 -1 1074
1076 0 407287 128179 194520 -1 1075
1077 0 407853 127641 194240 -1 1072
1078 0 407793 127533 194160 -1 1077
1079 0 407843 127231 194120 -1 1078
1080 0 407951 127015 194000 -1 1079
1081 0 408055 126931 193880 -1 1080
1082 0 408111 126851 193760 -1 1081
1083 0 408167 126889 193680 -1 1082
1084 0 408267 126901 193560 -1 1083
1085 0 408263 126885 193440 -1 1084
1086 0 408267 126861 193400 -1 1085
1087 0 408335 126781 193320 -1 1086
1088 0 408395 126661 193240 -1 1087
1089 0 408491 126481 193160 -1 1088
1090 0 408531 126461 193120 -1 1089
1091 0 408619 126477 193000 -1 1090
1092 0 408659 126505 192880 -1 1091
1093 0 408711 126565 192840 -1 1092
1094 0 408723 126649 192760 -1 1093
1095 0 408839 126573 192680 -1 1094
1096 0 408907 126473 192600 -1 1095
1097 0 409095 126393 192520 -1 1096
1098 0 409207 126233 192480 -1 1097
1099 0 409191 126147 192520 -1 1098
1100 0 409511 126003 192560 -1 1099
1101 0 409615 125855 192520 -1 1100
1102 0 409715 125723 192440 -1 1101
1103 0 409795 125543 192320 -1 1102
1104 0 409991 125471 192240 -1 1103
1105 0 409131 126123 192600 -1 1099
1106 0 408999 126207 192680 -1 1105
1107 0 409055 126395 192720 -1 1106
1108 0 409071 126487 192800 -1 1107
1109 0 408967 126683 192880 -1 1108
1110 0 409547 127975 194040 -1 1032
1111 0 409587 127935 194080 -1 1110
1112 0 409579 127931 194200 -1 1111
1113 0 409627 128007 194240 -1 1112
1114 0 409719 128063 194280 -1 1113
1115 0 409779 128119 194400 -1 1114
1116 0 409559 128511 194400 -1 1115
1117 0 409611 128355 194480 -1 1116
1118 0 409759 128275 194600 -1 1117
1119 0 410063 128175 194720 -1 1118
1120 0 410201 128145 194760 -1 1119
1121 0 410187 128127 194800 -1 1120
1122 0 410173 128109 194840 -1 1121
1123 0 410243 128076 194880 -1 1122
1124 0 410319 128065 194920 -1 1123
1125 0 410541 127974 194920 -1 1124
1126 0 410723 128281 194920 -1 1125
1127 0 411115 128390 194880 -1 1126
1128 0 411173 128426 194840 -1 1127
1129 0 411219 128485 194760 -1 1128
1130 0 411419 128499 194680 -1 1129
1131 0 411427 128516 194600 -1 1130
1132 0 411579 128583 194560 -1 1131
1133 0 411591 128688 194560 -1 1132
1134 0 410793 128321 194960 -1 1126
1135 0 410934.7 128365.82 195000 -1 1134
1136 0 410525 127937 194880 -1 1125
1137 0 410581 127934 194840 -1 1136
1138 0 410801 127897 194800 -1 1137
1139 0 410901 127890 194800 -1 1138
1140 0 410903 127874 194760 -1 1139
1141 0 410909 127898 194720 -1 1140
1142 0 410925 127894 194640 -1 1141
1143 0 411005 127952 194560 -1 1142
1144 0 411167 127755 194520 -1 1143
1145 0 411271 127512 194480 -1 1144
1146 0 411438.72 127332.14 194480 -1 1145
1147 0 411277 127512 194400 -1 1145
1148 0 411169 127284 194360 -1 1147
1149 0 411153 127176 194400 -1 1148
1150 0 411141 127124 194440 -1 1149
1151 0 411373 127636 194520 -1 1145
1152 0 411377 127692 194560 -1 1151
1153 0 411329 127740 194600 -1 1152
1154 0 411305 127744 194680 -1 1153
1155 0 411257 127788 194760 -1 1154
1156 0 411269 127820 194800 -1 1155
1157 0 411053 127952 194480 -1 1143
1158 0 409873 128170 194880 -1 1123
1159 0 409591 128575 194320 -1 1116
1160 0 409603 128591 194280 -1 1159
1161 0 410813 126421 193080 -1 1022
1162 0 410885 126189 193040 -1 1161
1163 0 410893 126161 193000 -1 1162
1164 0 410850 126865 193000 -1 1022
1165 0 410838 126749 192920 -1 1164
1166 0 410802 126701 192840 -1 1165
1167 0 410766 126653 192760 -1 1166
1168 0 410778 126621 192720 -1 1167
1169 0 410810 126577 192680 -1 1168
1170 0 410862 126545 192640 -1 1169
1171 0 410930 126325 192640 -1 1170
1172 0 410742 126305 192600 -1 1171
1173 0 410742 126293 192560 -1 1172
1174 0 410754 126213 192520 -1 1173
1175 0 410798 126117 192480 -1 1174
1176 0 410818 126013 192440 -1 1175
1177 0 410834 125953 192400 -1 1176
1178 0 410810 125881 192360 -1 1177
1179 0 410834 125841 192320 -1 1178
1180 0 410902 125825 192240 -1 1179
1181 0 410938 125829 192200 -1 1180
1182 0 410978 125829 192160 -1 1181
1183 0 410958 125845 192120 -1 1182
1184 0 410938 125869 192080 -1 1183
1185 0 411030 126217 192600 -1 1171
1186 0 411032 126215 192560 -1 1185
1187 0 414270 124491 194040 -1 382
1188 0 414226 124455 194160 -1 1187
1189 0 414074 124527 194280 -1 1188
1190 0 414058 124467 194360 -1 1189
1191 0 414002 124499 194440 -1 1190
1192 0 413910 124523 194520 -1 1191
1193 0 413758 124611 194640 -1 1192
1194 0 413694 124739 194760 -1 1193
1195 0 413600 124901 194840 -1 1194
1196 0 413380 125009 194920 -1 1195
1197 0 413000 125189 195000 -1 1196
1198 0 412648 125147 195000 -1 1197
1199 0 412648 125107 194880 -1 1198
1200 0 412664 125203 194840 -1 1199
1201 0 412700 125207 194720 -1 1200
1202 0 412786 125387 195080 -1 1197
1203 0 412658 125559 195200 -1 1202
1204 0 412522 125675 195280 -1 1203
1205 0 412434 125807 195400 -1 1204
1206 0 412052 126025 195440 -1 1205
1207 0 411852 126117 195520 -1 1206
1208 0 411384 126481 195600 -1 1207
1209 0 410858 126747 195640 -1 1208
1210 0 411022 126456 195560 -1 1209
1211 0 411015 126541 195520 -1 1210
1212 0 411049 126467 195480 -1 1211
1213 0 411127 126527 195440 -1 1212
1214 0 411164 126530 195400 -1 1213
1215 0 410648 126654.336 195560 -1 1209
1216 0 410618 126767 195520 -1 1215
1217 0 410478 126695 195440 -1 1216
1218 0 410310 126785 195360 -1 1217
1219 0 410382 126873 195320 -1 1218
1220 0 410422 126841 195280 -1 1219
1221 0 410094 127051 195400 -1 1218
1222 0 409890 127059 195480 -1 1221
1223 0 409574 127151 195520 -1 1222
1224 0 409214 127583 195480 -1 1223
1225 0 408950 127907 195520 -1 1224
1226 0 408704.28 128095.81 195520 -1 1225
1227 0 408646.4 128088.42 195560 -1 1226
1228 0 408661.56 128258.18 195600 -1 1227
1229 0 408643.38 128318.81 195640 -1 1228
1230 0 408613.06 128315.78 195680 -1 1229
1231 0 408673.7 128424.914 195720 -1 1230
1232 0 408667.62 128258.18 195760 -1 1231
1233 0 408637.3 128409.75 195800 -1 1232
1234 0 408655.5 128706.836 195840 -1 1233
1235 0 408661.56 128615.89 195880 -1 1234
1236 0 408939.8 128532.46 195920 -1 1235
1237 0 408987.3 128632.74 196080 -1 1236
1238 0 408960.94 128685.52 196160 -1 1237
1239 0 408892.3 128590.516 196200 -1 1238
1240 0 408924 128764.69 196240 -1 1239
1241 0 408723.4 128970.53 196360 -1 1240
1242 0 408723.4 129118.32 196480 -1 1241
1243 0 408575.62 129329.44 196600 -1 1242
1244 0 408412 129751.68 196800 -1 1243
1245 0 408290.62 130136.98 197000 -1 1244
1246 0 408137.56 130458.94 197240 -1 1245
1247 0 408084.78 130712.28 197560 -1 1246
1248 0 407979.22 130897.016 197640 -1 1247
1249 0 407979.22 131303.42 197760 -1 1248
1250 0 408063.66 131493.44 197920 -1 1249
1251 0 408121.72 131752.06 198080 -1 1250
1252 0 408243.12 131852.34 198160 -1 1251
1253 0 408258.94 132216.53 198280 -1 1252
1254 0 408276 132551 198400 -1 1253
1255 0 408475.34 132633.48 198400 -1 1254
1256 0 408593.9 132675.55 198280 -1 1255
1257 0 408666.16 132608.83 198200 -1 1256
1258 0 408950.38 132432.92 198120 -1 1257
1259 0 408934.53 132411.81 198080 -1 1258
1260 0 408951 132318 197960 -1 1259
1261 0 408999 132238 197840 -1 1260
1262 0 409091 132114 197760 -1 1261
1263 0 409151 132026 197680 -1 1262
1264 0 409279 131906 197600 -1 1263
1265 0 409483 131810 197520 -1 1264
1266 0 409535 131750 197440 -1 1265
1267 0 409587 131678 197320 -1 1266
1268 0 409599 131586 197200 -1 1267
1269 0 409603 131494 197040 -1 1268
1270 0 409575 131454 196880 -1 1269
1271 0 409559 131450 196720 -1 1270
1272 0 409535 131462 196560 -1 1271
1273 0 409507 131458 196480 -1 1272
1274 0 409475 131414 196360 -1 1273
1275 0 409435 131462 196200 -1 1274
1276 0 409451 131486 196080 -1 1275
1277 0 409579 131490 195920 -1 1276
1278 0 409579 131442 195800 -1 1277
1279 0 409595 131378 195680 -1 1278
1280 0 409619 131308 195560 -1 1279
1281 0 409643 131228 195520 -1 1280
1282 0 409591 131148 195440 -1 1281
1283 0 409563 131176 195360 -1 1282
1284 0 409603 131196 195280 -1 1283
1285 0 409651 131154 195200 -1 1284
1286 0 409715 131072 195080 -1 1285
1287 0 409847 131024 194960 -1 1286
1288 0 410023 131024 194880 -1 1287
1289 0 410267 130992 194840 -1 1288
1290 0 410059 131080 194800 -1 1288
1291 0 409991 131264 194760 -1 1290
1292 0 409975 131344 194680 -1 1291
1293 0 409903 131484 194560 -1 1292
1294 0 409855 131628 194520 -1 1293
1295 0 409791 131668 194600 -1 1294
1296 0 409724 131711 194640 -1 1295
1297 0 409650 131729 194680 -1 1296
1298 0 409584 131773 194720 -1 1297
1299 0 409452.28 131422.73 195280 -1 1284
1300 0 409379 131508 195360 -1 1299
1301 0 409227 131556 195440 -1 1300
1302 0 408819 131820 195480 -1 1301
1303 0 408475 132032 195520 -1 1302
1304 0 408387 132148 195560 -1 1303
1305 0 408255 132292 195600 -1 1304
1306 0 408001 132433 195680 -1 1305
1307 0 408111.28 132760.45 195720 -1 1306
1308 0 408038.8 133038.98 195720 -1 1307
1309 0 409188 127673 195440 -1 1224
1310 0 409252 127605 195400 -1 1309
1311 0 409268 127505 195360 -1 1310
1312 0 409232 127473 195320 -1 1311
1313 0 409188 127429 195280 -1 1312
1314 0 409144 127369 195240 -1 1313
1315 0 409080 127301 195200 -1 1314
1316 0 409105.75 127340.125 195160 -1 1315
1317 0 409840 127160 195480 -1 1222
1318 0 409868 127236 195440 -1 1317
1319 0 409868 127216 195400 -1 1318
1320 0 409840 127184 195360 -1 1319
1321 0 409810 127142 195320 -1 1320
1322 0 409638 127158 195360 -1 1321
1323 0 409606 127226 195400 -1 1322
1324 0 409604 127290 195440 -1 1323
1325 0 409556 127274 195480 -1 1324
1326 0 409564 127418 195520 -1 1325
1327 0 409460 127554 195560 -1 1326
1328 0 409252 127798 195520 -1 1327
1329 0 409176 127804 195480 -1 1328
1330 0 409200 127886 195440 -1 1329
1331 0 409214 127850 195400 -1 1330
1332 0 409228 127814 195360 -1 1331
1333 0 409200 127730 195240 -1 1332
1334 0 409173.84 127656.266 195160 -1 1333
1335 0 409112 127614 195120 -1 1334
1336 0 409032 127622 195080 -1 1335
1337 0 408820 127570 195040 -1 1336
1338 0 408668 127598 195080 -1 1337
1339 0 408624 127626 195120 -1 1338
1340 0 408568 127706 195160 -1 1339
1341 0 408544 127746 195200 -1 1340
1342 0 408574 127868 195240 -1 1341
1343 0 408580 127896 195280 -1 1342
1344 0 408560 127948 195320 -1 1343
1345 0 410097 127070 195360 -1 1221
1346 0 410165 126994 195240 -1 1345
1347 0 410165 126966 195160 -1 1346
1348 0 410099.22 127031.64 195120 -1 1347
1349 0 410085 126990 195040 -1 1348
1350 0 410041 126998 194960 -1 1349
1351 0 410025 126990 194840 -1 1350
1352 0 410009 127000 194800 -1 1351
1353 0 409993 127010 194760 -1 1352
1354 0 409941 127098 194680 -1 1353
1355 0 409777 127206 194600 -1 1354
1356 0 409741 127294 194520 -1 1355
1357 0 409699 127382.4 194480 -1 1356
1358 0 409466 127507 194480 -1 1357
1359 0 409498 127563 194560 -1 1358
1360 0 409422 127699 194600 -1 1359
1361 0 409395 127903 194640 -1 1360
1362 0 409398 127963 194680 -1 1361
1363 0 409362 128135 194760 -1 1362
1364 0 409418.56 128231.54 194800 -1 1363
1365 0 409442 128379 194960 -1 1364
1366 0 409386 128403 195000 -1 1365
1367 0 409274 128611 195080 -1 1366
1368 0 409266 128671 195120 -1 1367
1369 0 409074 128827 195160 -1 1368
1370 0 408786 129023 195200 -1 1369
1371 0 408710 129103 195160 -1 1370
1372 0 408706 129099 195120 -1 1371
1373 0 408750 129059 195040 -1 1372
1374 0 408810 129059 195000 -1 1373
1375 0 408866 129103 194960 -1 1374
1376 0 408934 129083 194920 -1 1375
1377 0 408902 129023 194880 -1 1376
1378 0 408946 128931 194800 -1 1377
1379 0 408906 128831 194720 -1 1378
1380 0 408914 128791 194680 -1 1379
1381 0 408902 128723 194600 -1 1380
1382 0 408914 128671 194520 -1 1381
1383 0 409062 129167 194880 -1 1376
1384 0 409214 129327 194840 -1 1383
1385 0 409226 129351 194800 -1 1384
1386 0 409094 129103 194840 -1 1383
1387 0 409150 129091 194800 -1 1386
1388 0 409150 129067 194760 -1 1387
1389 0 409198 129063 194720 -1 1388
1390 0 409254 129067 194680 -1 1389
1391 0 409322 129027 194640 -1 1390
1392 0 409370 128963 194600 -1 1391
1393 0 409410 128919 194560 -1 1392
1394 0 409402 128871 194520 -1 1393
1395 0 409478 128779 194440 -1 1394
1396 0 409550 128775 194400 -1 1395
1397 0 409694 128819 194400 -1 1396
1398 0 409800 128797 194360 -1 1397
1399 0 409494 128399 195040 -1 1366
1400 0 409498 128459 195120 -1 1399
1401 0 417698 125075 193640 -1 128
1402 0 417774 125451 193560 -1 1401
1403 0 417982 125831 193480 -1 1402
1404 0 418070 125943 193360 -1 1403
1405 0 418038 126019 193200 -1 1404
1406 0 418030 126095 193080 -1 1405
1407 0 418002 126135 192960 -1 1406
1408 0 417502 126487 192960 -1 1407
1409 0 417354 126555 193040 -1 1408
1410 0 417290 126579 193120 -1 1409
1411 0 417184 126573 193280 -1 1410
1412 0 417056 126641 193400 -1 1411
1413 0 416920 126721 193480 -1 1412
1414 0 416792 126765 193600 -1 1413
1415 0 416692 126729 193720 -1 1414
1416 0 416588 126809 193840 -1 1415
1417 0 416512 126861 193960 -1 1416
1418 0 416454 126921 194080 -1 1417
1419 0 416310 127031 194120 -1 1418
1420 0 416134 127149 194160 -1 1419
1421 0 415810 127355 194200 -1 1420
1422 0 415698 127403 194320 -1 1421
1423 0 415328.12 127662.445 194440 -1 1422
1424 0 415170 127787 194520 -1 1423
1425 0 414978 127893 194600 -1 1424
1426 0 414734 127913 194680 -1 1425
1427 0 414590 127933 194760 -1 1426
1428 0 414458 127957 194880 -1 1427
1429 0 414410 127985 194960 -1 1428
1430 0 414262 128019 195080 -1 1429
1431 0 414106 128027 195160 -1 1430
1432 0 413942 128027 195280 -1 1431
1433 0 413790 128011 195360 -1 1432
1434 0 413678 127851 195440 -1 1433
1435 0 413554 127843 195520 -1 1434
1436 0 413342 127811 195600 -1 1435
1437 0 413046 127619 195640 -1 1436
1438 0 412840 127530 195640 -1 1437
1439 0 412778 127351 195680 -1 1438
1440 0 412812 127291 195640 -1 1439
1441 0 412818 127266 195600 -1 1440
1442 0 412784 127108 195560 -1 1441
1443 0 412744 127089 195480 -1 1442
1444 0 412766 126995 195400 -1 1443
1445 0 412786 126946 195440 -1 1444
1446 0 412722 126780 195480 -1 1445
1447 0 412826 126683 195440 -1 1446
1448 0 412872 126656 195360 -1 1447
1449 0 412920 126724 195280 -1 1448
1450 0 413094 126702 195160 -1 1449
1451 0 413238 126515 195120 -1 1450
1452 0 413264 126347 195160 -1 1451
1453 0 413258 126263 195240 -1 1452
1454 0 413260 126074 195280 -1 1453
1455 0 413202 126103 195360 -1 1454
1456 0 413136 126093 195440 -1 1455
1457 0 413090 126027 195520 -1 1456
1458 0 413172 125955 195520 -1 1457
1459 0 413317.66 126029.664 195280 -1 1454
1460 0 413458 125879 195240 -1 1459
1461 0 413538 125770 195200 -1 1460
1462 0 413876 125539 195160 -1 1461
1463 0 414022 125372 195120 -1 1462
1464 0 413300 126509 195040 -1 1451
1465 0 413460 126619 195000 -1 1464
1466 0 413530 126653 194960 -1 1465
1467 0 415859.34 127295 194080 -1 1421
1468 0 415941 127365 194000 -1 1467
1469 0 415937 127481 193920 -1 1468
1470 0 415953 127645 193840 -1 1469
1471 0 415959 127683 193800 -1 1470
1472 0 416095 127751 193560 -1 1471
1473 0 416157 127725 193480 -1 1472
1474 0 416175 127727 193440 -1 1473
1475 0 416195 127707 193400 -1 1474
1476 0 416274 127699 193280 -1 1475
1477 0 416370 126895 194240 -1 1419
1478 0 416338 126783 194360 -1 1477
1479 0 416342 126675 194440 -1 1478
1480 0 416358.88 126608.445 194520 -1 1479
1481 0 416379 126559 194560 -1 1480
1482 0 416357 126527 194640 -1 1481
1483 0 416361 126521 194720 -1 1482
1484 0 416331 126479 194760 -1 1483
1485 0 416321 126498 194840 -1 1484
1486 0 416226 126532 194920 -1 1485
1487 0 416174 126584 195080 -1 1486
1488 0 416170.5 126647 195120 -1 1487
1489 0 417390 126443.664 192880 -1 1408
1490 0 417362 126388 192840 -1 1489
1491 0 417398 126373 192800 -1 1490
1492 0 417542 126343 192720 -1 1491
1493 0 417518 126339 192640 -1 1492
1494 0 417434 126307 192560 -1 1493
1495 0 417426 126269 192480 -1 1494
1496 0 417412 126227 192400 -1 1495
1497 0 417422 126202 192320 -1 1496
1498 0 417432 126206 192240 -1 1497
1499 0 417448 126226 192200 -1 1498
1500 0 417448 126234 192160 -1 1499
1501 0 417436 126266 192120 -1 1500
1502 0 417440 126272 192080 -1 1501
1503 0 417382 126300 192040 -1 1502
1504 0 417412 126272 192000 -1 1503
1505 0 417216 126364 191960 -1 1504
1506 0 417196 126425 191960 -1 1505
1507 0 417108 126453 191880 -1 1506
1508 0 416986 126454 191840 -1 1507
1509 0 416760 126414 191840 -1 1508
1510 0 416606 126671 191840 -1 1509
1511 0 416596 126638 191800 -1 1510
1512 0 416592 126610 191720 -1 1511
1513 0 416548 126618 191640 -1 1512
1514 0 416548 126690 191560 -1 1513
1515 0 416540 126814 191560 -1 1514
1516 0 416530 126804 191600 -1 1515
1517 0 416502 126796 191640 -1 1516
1518 0 416514 126860 191520 -1 1515
1519 0 416562 126912 191480 -1 1518
1520 0 416586 126958.5 191440 -1 1519
1521 0 416754 126412 191800 -1 1509
1522 0 416778 126358 191760 -1 1521
1523 0 416890 126243 191680 -1 1522
1524 0 418042 126111 192920 -1 1407
1525 0 418154 126147 192760 -1 1524
1526 0 418238 126211 192640 -1 1525
1527 0 418238 126255 192480 -1 1526
1528 0 418227.34 126269.664 192440 -1 1527
1529 0 418557.4 126176.79 192440 -1 1528
1530 0 418644.47 126138.484 192320 -1 1529
1531 0 418829.03 126086.25 192280 -1 1530
1532 0 418888.22 126044.46 192240 -1 1531
1533 0 419027.5 125933.03 192200 -1 1532
1534 0 419191.2 125828.56 192120 -1 1533
1535 0 419219.03 125657.94 192040 -1 1534
1536 0 419215.56 125501.24 191960 -1 1535
1537 0 419192.5 125142.79 191880 -1 1536
1538 0 419105.44 124784.12 191880 -1 1537
1539 0 419195.97 124610.01 191800 -1 1538
1540 0 419157.7 124533.4 191720 -1 1539
1541 0 419213.4 124533.4 191560 -1 1540
1542 0 419195.97 124616.98 191440 -1 1541
1543 0 419216.88 124756.26 191320 -1 1542
1544 0 419150.72 124909.48 191280 -1 1543
1545 0 419150.72 124951.266 191240 -1 1544
1546 0 418930 125012 191960 -1 1537
1547 0 418833 125139 192000 -1 1546
1548 0 418665 125199 192080 -1 1547
1549 0 418641 125251 192120 -1 1548
1550 0 418669 125371 192160 -1 1549
1551 0 418542 125408 192200 -1 1550
1552 0 418357 125407 192240 -1 1551
1553 0 418245 125287 192240 -1 1552
1554 0 418263 125253 192200 -1 1553
1555 0 418275 125209 192160 -1 1554
1556 0 418287 125165 192120 -1 1555
1557 0 418355 125121 192080 -1 1556
1558 0 418399 125101 192040 -1 1557
1559 0 418455 125069 192000 -1 1558
1560 0 418507 125029 191960 -1 1559
1561 0 418555 124945 191880 -1 1560
1562 0 418549 124867 191840 -1 1561
1563 0 418535 124933 191800 -1 1562
1564 0 418543 124981 191720 -1 1563
1565 0 418483 124901 191640 -1 1564
1566 0 418443 124769 191600 -1 1565
1567 0 418459 124797 191560 -1 1566
1568 0 418467 124821 191520 -1 1567
1569 0 418457 124825 191480 -1 1568
1570 0 418515 124957 191440 -1 1569
1571 0 418747 125125 191400 -1 1570
1572 0 418895 125109 191320 -1 1571
1573 0 418963 125089 191280 -1 1572
1574 0 419011 125057 191240 -1 1573
1575 0 418995 125589 191200 -1 1574
1576 0 418206 126299 192360 -1 1528
1577 0 418282 126275 192040 -1 1576
1578 0 418574 126463 192040 -1 1577
1579 0 418688 126533 192120 -1 1578
1580 0 418780 126549 192200 -1 1579
1581 0 419060 126633 192240 -1 1580
1582 0 419208 126673 192160 -1 1581
1583 0 419332 126693 192080 -1 1582
1584 0 419432 126709 192000 -1 1583
1585 0 419600 126781 191920 -1 1584
1586 0 419652 126793 191840 -1 1585
1587 0 419598 127179 191840 -1 1586
1588 0 419342 127595 191800 -1 1587
1589 0 419230 127799 191640 -1 1588
1590 0 419246 127903 191480 -1 1589
1591 0 419180 127917 191320 -1 1590
1592 0 419024 127989 191240 -1 1591
1593 0 418964 128109 191160 -1 1592
1594 0 418864 128213 191120 -1 1593
1595 0 418900 128181 191080 -1 1594
1596 0 419108 127735 191840 -1 1588
1597 0 419000 127775 191920 -1 1596
1598 0 418868 127807 191960 -1 1597
1599 0 418504 127999 192080 -1 1598
1600 0 418456 128011 192040 -1 1599
1601 0 418352 127947 192000 -1 1600
1602 0 418292 127923 191960 -1 1601
1603 0 418188 127939 191920 -1 1602
1604 0 418068 127999 191960 -1 1603
1605 0 417864 128063 192000 -1 1604
1606 0 417824 128099 191960 -1 1605
1607 0 417540 128115 191920 -1 1606
1608 0 417436 128107 191960 -1 1607
1609 0 417372 128087 192000 -1 1608
1610 0 417343.34 128093.664 192040 -1 1609
1611 0 418166 126295 191920 -1 1577
1612 0 417990 126443 191720 -1 1611
1613 0 417966 126547 191520 -1 1612
1614 0 417954 126619 191360 -1 1613
1615 0 417970 126811 191240 -1 1614
1616 0 417958 127019 191200 -1 1615
1617 0 417778 127123 191160 -1 1616
1618 0 417802 127191 191080 -1 1617
1619 0 417654 127331 191040 -1 1618
1620 0 417514 127375 190920 -1 1619
1621 0 417479.6 127389.4 190880 -1 1620
1622 0 418034 127553 190880 -1 1621
1623 0 418162 127485 190920 -1 1622
1624 0 418214 127413 191000 -1 1623
1625 0 418224 127399 191080 -1 1624
1626 0 418162 127421 191160 -1 1625
1627 0 418138 127365 191240 -1 1626
1628 0 418134 127441 191280 -1 1627
1629 0 418150 127473 191320 -1 1628
1630 0 418120 127483 191360 -1 1629
1631 0 417342 127447 190720 -1 1621
1632 0 417222 127395 190520 -1 1631
1633 0 417094.75 126818.68 190520 -1 1632
1634 0 417073.84 126707.25 190480 -1 1633
1635 0 417105.72 126639.82 190400 -1 1634
1636 0 417112 126605 190360 -1 1635
1637 0 417048 126548 190320 -1 1636
1638 0 416953 126581 190320 -1 1637
1639 0 417025 126533 190240 -1 1638
1640 0 417065 126493 190160 -1 1639
1641 0 417069 126429 190080 -1 1640
1642 0 417041 126345 190000 -1 1641
1643 0 417015 126255 189880 -1 1642
1644 0 416995 126211 189800 -1 1643
1645 0 417003 126175 189720 -1 1644
1646 0 416983 125959 189680 -1 1645
1647 0 417043 125911 189640 -1 1646
1648 0 417159 125875 189600 -1 1647
1649 0 417263 125859 189560 -1 1648
1650 0 417343 125819 189520 -1 1649
1651 0 417435 125775 189480 -1 1650
1652 0 417765 125757 189440 -1 1651
1653 0 416819 125815 189720 -1 1646
1654 0 416743 125619 189760 -1 1653
1655 0 416667 125479 189840 -1 1654
1656 0 416591 125359 189920 -1 1655
1657 0 416575 125247 190040 -1 1656
1658 0 416567 125167 190120 -1 1657
1659 0 416563 125127 190160 -1 1658
1660 0 416587 125011 190240 -1 1659
1661 0 416631 124987 190360 -1 1660
1662 0 416699 125011 190480 -1 1661
1663 0 416759 125047 190560 -1 1662
1664 0 416855 125107 190680 -1 1663
1665 0 416867 125068 190720 -1 1664
1666 0 416939 125139 190840 -1 1665
1667 0 417019 125111 190920 -1 1666
1668 0 417061 125173 191000 -1 1667
1669 0 417061 125193 191120 -1 1668
1670 0 417053 125201 191160 -1 1669
1671 0 416542 125082 190120 -1 1658
1672 0 416482 125094 190080 -1 1671
1673 0 416466 125106 190040 -1 1672
1674 0 416434 125154 189960 -1 1673
1675 0 416446 125186 189880 -1 1674
1676 0 416442 125184 189840 -1 1675
1677 0 416878 126616 190400 -1 1638
1678 0 417046 127457.664 190440 -1 1632
1679 0 416958 127489 190400 -1 1678
1680 0 416694 127583 190280 -1 1679
1681 0 416102 127687 190240 -1 1680
1682 0 415774 127551 190280 -1 1681
1683 0 415714 127535 190360 -1 1682
1684 0 415608 127513 190400 -1 1683
1685 0 415548 127493 190480 -1 1684
1686 0 415548 127565 190600 -1 1685
1687 0 415496 127573 190760 -1 1686
1688 0 415400 127525 190880 -1 1687
1689 0 415292 127549 191000 -1 1688
1690 0 415208 127557 191120 -1 1689
1691 0 415136 127525 191240 -1 1690
1692 0 414813 127355 191280 -1 1691
1693 0 414509 127223 191240 -1 1692
1694 0 414301 127121 191280 -1 1693
1695 0 413881 126709 191280 -1 1694
1696 0 413889 126749 191240 -1 1695
1697 0 413889 126749 191160 -1 1696
1698 0 413873 126689 191040 -1 1697
1699 0 413869 126701 191000 -1 1698
1700 0 413525 126553 191320 -1 1695
1701 0 413013 126441 191360 -1 1700
1702 0 413007 126357 191400 -1 1701
1703 0 412935 126353 191440 -1 1702
1704 0 412695 126409 191480 -1 1703
1705 0 412739 126345 191520 -1 1704
1706 0 412779 126297 191600 -1 1705
1707 0 412551 126009 191600 -1 1706
1708 0 412549 125991 191640 -1 1707
1709 0 412615 126721 191440 -1 1704
1710 0 412467 126797 191400 -1 1709
1711 0 412399 126809 191360 -1 1710
1712 0 412055 126929 191360 -1 1711
1713 0 411947 126925 191400 -1 1712
1714 0 411843 126949 191440 -1 1713
1715 0 411817 126951 191480 -1 1714
1716 0 412659 126441 191400 -1 1704
1717 0 412607.34 126451 191360 -1 1716
1718 0 413109 126265 191360 -1 1701
1719 0 415660 127393 190240 -1 1682
1720 0 415596 127229 190200 -1 1719
1721 0 415644 127067 190240 -1 1720
1722 0 416126 127715 190200 -1 1681
1723 0 416135.34 127765.664 190160 -1 1722
1724 0 416460 128009 190160 -1 1723
1725 0 416154 127867 190080 -1 1723
1726 0 415974 128179 189960 -1 1725
1727 0 415790 128379 189880 -1 1726
1728 0 415682 128547 189840 -1 1727
1729 0 415566 128679 189760 -1 1728
1730 0 415414 128807 189720 -1 1729
1731 0 415206 129311 189720 -1 1730
1732 0 415094 129379 189640 -1 1731
1733 0 415038 129383 189560 -1 1732
1734 0 414794 129403 189480 -1 1733
1735 0 414638 129351 189360 -1 1734
1736 0 414462 129307 189240 -1 1735
1737 0 413870 129427 189160 -1 1736
1738 0 413593.2 129513.25 189040 -1 1737
1739 0 412924.6 129990.31 188960 -1 1738
1740 0 412332.62 130432.555 188960 -1 1739
1741 0 412341.5 130419 188920 -1 1740
1742 0 412350.03 130404.695 188880 -1 1741
1743 0 412447.53 130352.46 188760 -1 1742
1744 0 412391.8 130317.64 188600 -1 1743
1745 0 412259.5 130348.984 188440 -1 1744
1746 0 412193.34 130449.97 188320 -1 1745
1747 0 412151.53 130481.305 188240 -1 1746
1748 0 412148.06 130502.195 188200 -1 1747
1749 0 412120.22 130550.945 188120 -1 1748
1750 0 412099.3 130631.04 188040 -1 1749
1751 0 412071.47 130697.2 187920 -1 1750
1752 0 412067.97 130752.914 187840 -1 1751
1753 0 412005.5 130782.5 187800 -1 1752
1754 0 411942.62 130812.12 187760 -1 1753
1755 0 411799.84 130871.31 187640 -1 1754
1756 0 411514.3 130899.17 187600 -1 1755
1757 0 411274.03 130979.26 187560 -1 1756
1758 0 411054.66 131480.7 187640 -1 1757
1759 0 410901.44 131651.33 187720 -1 1758
1760 0 410866.62 131808.03 187880 -1 1759
1761 0 410767 131908 187960 -1 1760
1762 0 410323.38 132323.39 188120 -1 1761
1763 0 410274.62 132271.16 188240 -1 1762
1764 0 410173.66 132274.64 188360 -1 1763
1765 0 410003.03 132347.77 188440 -1 1764
1766 0 409815 132591.52 188560 -1 1765
1767 0 409801.06 132647.23 188640 -1 1766
1768 0 409828.9 132713.39 188720 -1 1767
1769 0 409881.16 132748.22 188800 -1 1768
1770 0 409769.72 132915.36 188920 -1 1769
1771 0 409714 133131.27 189040 -1 1770
1772 0 409487.66 133406.36 189160 -1 1771
1773 0 409330.97 133646.62 189240 -1 1772
1774 0 409257.84 133852.08 189360 -1 1773
1775 0 409268.28 133973.95 189400 -1 1774
1776 0 409111.6 134134.14 189480 -1 1775
1777 0 409097.66 134193.33 189520 -1 1776
1778 0 408812.12 134374.4 189600 -1 1777
1779 0 408801.66 134468.42 189680 -1 1778
1780 0 408637.03 134648.8 189760 -1 1779
1781 0 408519.6 134785.31 189800 -1 1780
1782 0 408930.5 134659.95 189840 -1 1781
1783 0 408996 134624 189880 -1 1782
1784 0 409084 134544 189960 -1 1783
1785 0 409088 134588 190040 -1 1784
1786 0 409081.16 134559.23 190120 -1 1785
1787 0 409156 134456 190200 -1 1786
1788 0 409148 134356 190280 -1 1787
1789 0 409056 134252 190400 -1 1788
1790 0 408997.34 134273.33 190480 -1 1789
1791 0 408968 134284 190520 -1 1790
1792 0 408804 133888 190520 -1 1791
1793 0 408672 133824 190400 -1 1792
1794 0 408640 133784 190280 -1 1793
1795 0 408624 133732 190240 -1 1794
1796 0 408584 133688 190200 -1 1795
1797 0 408564 133696 190120 -1 1796
1798 0 408560 133704 190040 -1 1797
1799 0 408540 133684 190000 -1 1798
1800 0 408532 133648 189880 -1 1799
1801 0 408521.34 133629.94 189840 -1 1800
1802 0 408504 133612 189800 -1 1801
1803 0 408466 133481 189760 -1 1802
1804 0 408466 133370 189840 -1 1803
1805 0 408356 133281 190000 -1 1804
1806 0 408326 133180 190120 -1 1805
1807 0 408290 133169 190200 -1 1806
1808 0 408244 133278 190240 -1 1807
1809 0 408246 133408 190320 -1 1808
1810 0 408434 133655 190320 -1 1809
1811 0 408466 133662 190440 -1 1810
1812 0 408508 133698 190520 -1 1811
1813 0 408590 133778 190640 -1 1812
1814 0 408614 133889 190720 -1 1813
1815 0 408634 133934 190800 -1 1814
1816 0 408554 133957 190880 -1 1815
1817 0 409288 134291 190520 -1 1791
1818 0 409312 134283 190480 -1 1817
1819 0 409328 134283 190440 -1 1818
1820 0 409424 134355 190400 -1 1819
1821 0 409696 134563 190400 -1 1820
1822 0 409840 134555 190360 -1 1821
1823 0 409952 134383 190320 -1 1822
1824 0 409984 134375 190280 -1 1823
1825 0 410124 134439 190280 -1 1824
1826 0 410236 134523 190240 -1 1825
1827 0 410284 134567 190200 -1 1826
1828 0 410328 134591 190160 -1 1827
1829 0 410380 134607 190120 -1 1828
1830 0 410580 134579 190080 -1 1829
1831 0 410628 134603 190040 -1 1830
1832 0 410856 134787 190040 -1 1831
1833 0 410908 134795 189960 -1 1832
1834 0 410988 134799 189920 -1 1833
1835 0 411344 134727 189920 -1 1834
1836 0 411412 134711 189880 -1 1835
1837 0 411492 134727 189800 -1 1836
1838 0 411524 134679 189720 -1 1837
1839 0 411588 134615 189640 -1 1838
1840 0 411636 134523 189560 -1 1839
1841 0 411784 134477 189520 -1 1840
1842 0 411796 134429 189480 -1 1841
1843 0 412164 134397 189480 -1 1842
1844 0 412180 134309 189440 -1 1843
1845 0 412204 134273 189400 -1 1844
1846 0 412240 134217 189360 -1 1845
1847 0 412248 134101 189320 -1 1846
1848 0 412244 134057 189280 -1 1847
1849 0 412276 133993 189240 -1 1848
1850 0 412260 133917 189160 -1 1849
1851 0 412240 133903 189120 -1 1850
1852 0 408342.2 134898.86 189840 -1 1781
1853 0 408164.44 135039.5 189920 -1 1852
1854 0 408133.1 135213.62 190040 -1 1853
1855 0 407875.4 135415.58 190160 -1 1854
1856 0 407786.1 135503.47 190240 -1 1855
1857 0 407666.47 135586.22 190360 -1 1856
1858 0 407544.6 135697.64 190480 -1 1857
1859 0 407269.5 135826.48 190600 -1 1858
1860 0 407272.97 135882.2 190680 -1 1859
1861 0 407060.56 135993.62 190800 -1 1860
1862 0 406820.28 136139.89 190960 -1 1861
1863 0 406778.5 136240.88 191120 -1 1862
1864 0 406545.2 136477.66 191280 -1 1863
1865 0 406378.06 136791.06 191400 -1 1864
1866 0 406381.53 136791.06 191480 -1 1865
1867 0 406315.66 136869.42 191640 -1 1866
1868 0 406141.25 137062.67 191800 -1 1867
1869 0 405751.25 137222.84 191960 -1 1868
1870 0 405677.44 137541.2 192000 -1 1869
1871 0 405563.22 137741.7 192040 -1 1870
1872 0 405307.97 138321.22 192160 -1 1871
1873 0 405058.3 138953.5 192280 -1 1872
1874 0 404918.66 139332 192360 -1 1873
1875 0 404790.16 139674.31 192360 -1 1874
1876 0 404838.9 139890.22 192240 -1 1875
1877 0 404957.3 140224.5 192120 -1 1876
1878 0 404831.97 140325.48 192000 -1 1877
1879 0 404849.38 140457.81 191880 -1 1878
1880 0 404912.06 140771.22 191760 -1 1879
1881 0 404925.97 140868.72 191640 -1 1880
1882 0 404818.03 140938.36 191600 -1 1881
1883 0 404546.4 141105.5 191560 -1 1882
1884 0 404400.16 141227.38 191480 -1 1883
1885 0 404393.2 141499 191320 -1 1884
1886 0 404365.34 141558.19 191240 -1 1885
1887 0 404278.28 141631.31 191120 -1 1886
1888 0 404215.6 141714.89 191000 -1 1887
1889 0 404020.6 141906.4 190840 -1 1888
1890 0 403863.9 142014.36 190680 -1 1889
1891 0 403762.9 142129.27 190560 -1 1890
1892 0 403738.53 142184.98 190480 -1 1891
1893 0 403762.9 142125.78 190400 -1 1892
1894 0 403804.72 142230.25 190280 -1 1893
1895 0 403989.25 142522.77 190280 -1 1894
1896 0 404152.94 142435.7 190280 -1 1895
1897 0 404375.78 142738.66 190280 -1 1896
1898 0 404283 142773.33 190320 -1 1897
1899 0 403829.1 142237.22 190200 -1 1894
1900 0 403832.56 142275.53 190080 -1 1899
1901 0 403870.88 142292.94 189960 -1 1900
1902 0 403836.06 142407.84 189800 -1 1901
1903 0 403881.3 142418.3 189680 -1 1902
1904 0 403902.22 142397.4 189480 -1 1903
1905 0 404031.06 142428.73 189280 -1 1904
1906 0 404097.22 142306.86 189120 -1 1905
1907 0 404100.7 142223.3 189000 -1 1906
1908 0 404017.12 142084 188800 -1 1907
1909 0 404038 142031.77 188640 -1 1908
1910 0 404003.2 141986.5 188480 -1 1909
1911 0 403891.75 141979.53 188360 -1 1910
1912 0 403863.9 142010.88 188280 -1 1911
1913 0 403801.3 142081.27 188080 -1 1912
1914 0 403797.75 142097.94 188040 -1 1913
1915 0 403799.66 142097.33 188000 -1 1914
1916 0 403806 142073 187640 -1 1915
1917 0 403782 142057 187600 -1 1916
1918 0 403754 142037 187560 -1 1917
1919 0 403726 142025 187480 -1 1918
1920 0 403706 142073 187360 -1 1919
1921 0 403674 142101 187280 -1 1920
1922 0 403642 142143 187200 -1 1921
1923 0 403738 142215 187120 -1 1922
1924 0 403672 142261 186960 -1 1923
1925 0 403660 142317 186840 -1 1924
1926 0 403676 142325 186760 -1 1925
1927 0 403692 142281 186640 -1 1926
1928 0 403680 142205 186520 -1 1927
1929 0 403684 142129 186440 -1 1928
1930 0 403696 142061 186320 -1 1929
1931 0 403704 142001 186240 -1 1930
1932 0 403760 141933 186120 -1 1931
1933 0 403796 141930.6 186000 -1 1932
1934 0 403820 141929 185920 -1 1933
1935 0 403884 141949 185760 -1 1934
1936 0 403984 141921 185640 -1 1935
1937 0 404124 141905 185520 -1 1936
1938 0 404224 141913 185360 -1 1937
1939 0 404240 141861 185200 -1 1938
1940 0 404352 141781 185080 -1 1939
1941 0 404536 141653 184960 -1 1940
1942 0 404612 141485 184840 -1 1941
1943 0 404688 141369 184760 -1 1942
1944 0 404752 141241 184640 -1 1943
1945 0 404872 141041 184520 -1 1944
1946 0 404936 140881 184400 -1 1945
1947 0 405012 140737 184280 -1 1946
1948 0 405060 140677 184240 -1 1947
1949 0 405228 140693 184160 -1 1948
1950 0 405340 140693 184120 -1 1949
1951 0 405590 140607 184080 -1 1950
1952 0 405842 140487 184040 -1 1951
1953 0 405950 140351 183960 -1 1952
1954 0 406146 140235 183880 -1 1953
1955 0 406406 140159 183840 -1 1954
1956 0 406562 140047 183800 -1 1955
1957 0 406690 139815 183720 -1 1956
1958 0 406846 139591 183640 -1 1957
1959 0 406994 139415 183600 -1 1958
1960 0 407070 139351 183520 -1 1959
1961 0 407262 139167 183440 -1 1960
1962 0 407508 139125 183480 -1 1961
1963 0 407896 139189 183520 -1 1962
1964 0 408280 139181 183480 -1 1963
1965 0 408436 139085 183400 -1 1964
1966 0 408520 139045 183320 -1 1965
1967 0 408700 138953 183280 -1 1966
1968 0 408908 138829 183240 -1 1967
1969 0 408992 138825 183120 -1 1968
1970 0 409028 138709 183040 -1 1969
1971 0 409158 138575 182960 -1 1970
1972 0 409466 138547 182920 -1 1971
1973 0 409570 138531 182880 -1 1972
1974 0 409618 138431 182840 -1 1973
1975 0 409646 138323 182760 -1 1974
1976 0 409810 138311 182680 -1 1975
1977 0 410430 138339 182600 -1 1976
1978 0 411556 138569 182480 -1 1977
1979 0 412366 138623 182520 -1 1978
1980 0 412686 138823 182480 -1 1979
1981 0 412818 138959 182440 -1 1980
1982 0 412886 139063 182360 -1 1981
1983 0 413040 139001 182280 -1 1982
1984 0 413344 138601 182280 -1 1983
1985 0 413334 138475 182360 -1 1984
1986 0 413366 138287 182400 -1 1985
1987 0 413408 137989 182440 -1 1986
1988 0 413202 137839 182480 -1 1987
1989 0 412941 137638 182520 -1 1988
1990 0 412947 137639 182400 -1 1989
1991 0 412865 137567 182280 -1 1990
1992 0 412839 137478 182240 -1 1991
1993 0 412853 137482 182200 -1 1992
1994 0 412967 137520 182120 -1 1993
1995 0 412949 137507 182080 -1 1994
1996 0 412882 137724 182040 -1 1995
1997 0 413061 137445 182000 -1 1996
1998 0 413095 137427 181960 -1 1997
1999 0 413175 137451 181920 -1 1998
2000 0 413309 137536 181840 -1 1999
2001 0 413441 137581 181760 -1 2000
2002 0 413523 137587 181680 -1 2001
2003 0 413637 137650 181600 -1 2002
2004 0 413711 137663 181520 -1 2003
2005 0 413751 137694 181440 -1 2004
2006 0 413959 137893 181440 -1 2005
2007 0 414017 137960 181360 -1 2006
2008 0 414053 138051 181320 -1 2007
2009 0 414165 138466 181320 -1 2008
2010 0 414699 138096 181200 -1 2009
2011 0 414725 138062 181160 -1 2010
2012 0 415001 138870 181160 -1 2011
2013 0 414893 138994 181160 -1 2012
2014 0 414879 139012 181200 -1 2013
2015 0 414731 138168 181000 -1 2011
2016 0 414985 138554 180960 -1 2015
2017 0 414951.66 138547.33 180880 -1 2016
2018 0 414095 138636 181480 -1 2009
2019 0 414135 138640 181560 -1 2018
2020 0 414131 138632 181600 -1 2019
2021 0 412872 137568 182040 -1 1996
2022 0 413342 138619 182240 -1 1984
2023 0 413676 138368 182160 -1 2022
2024 0 413736 138500 182080 -1 2023
2025 0 413512 138944 182040 -1 2024
2026 0 413742 138714 182000 -1 2025
2027 0 413754 138678 181960 -1 2026
2028 0 413746 138714 181920 -1 2027
2029 0 413796 138640 181840 -1 2028
2030 0 414028 138232 182160 -1 2023
2031 0 414070 138298 182080 -1 2030
2032 0 413752 138816 182040 -1 2031
2033 0 410550 138545 182400 -1 1977
2034 0 410390 138597 182280 -1 2033
2035 0 410282 138701 182200 -1 2034
2036 0 410260 138738 182160 -1 2035
2037 0 410244 138758 182120 -1 2036
2038 0 410224 138772 182080 -1 2037
2039 0 410006 139131 182040 -1 2038
2040 0 410186 138800 182000 -1 2039
2041 0 410144 138813 181920 -1 2040
2042 0 410144 138825 181800 -1 2041
2043 0 410152 138869 181640 -1 2042
2044 0 410182 138946 181560 -1 2043
2045 0 410250 139002 181480 -1 2044
2046 0 410216 139095 181400 -1 2045
2047 0 410082 139208 181360 -1 2046
2048 0 410052 139411 181320 -1 2047
2049 0 403289.34 141857.67 186000 -1 1933
2050 0 403181 141696 186000 -1 2049
2051 0 403077 141728 186080 -1 2050
2052 0 402933 141816 186160 -1 2051
2053 0 402913 141852 186200 -1 2052
2054 0 402893 141888 186240 -1 2053
2055 0 402893 141952 186280 -1 2054
2056 0 402921 141968 186320 -1 2055
2057 0 402689 141908 186200 -1 2053
2058 0 402589 141884 186120 -1 2057
2059 0 402489 141956 186160 -1 2058
2060 0 402381 141928 186240 -1 2059
2061 0 402341 141944 186320 -1 2060
2062 0 402161 142100 186360 -1 2061
2063 0 402109 142164 186440 -1 2062
2064 0 402065 142372 186520 -1 2063
2065 0 401949 142576 186440 -1 2064
2066 0 403969.8 142197.77 187640 -1 1916
2067 0 404025.78 142246.28 187720 -1 2066
2068 0 404063.12 142276.14 187800 -1 2067
2069 0 404066.84 142276.14 187840 -1 2068
2070 0 403683 142383 190480 -1 1892
2071 0 405658.78 137474.03 192160 -1 1872
2072 0 405584.16 137485.22 192240 -1 2071
2073 0 405554.28 137485.22 192320 -1 2072
2074 0 405520.7 137515.08 192400 -1 2073
2075 0 405487.1 137589.72 192480 -1 2074
2076 0 405475.9 137675.56 192520 -1 2075
2077 0 405438.6 137791.27 192560 -1 2076
2078 0 405382.6 137847.23 192600 -1 2077
2079 0 405266.9 137933.08 192640 -1 2078
2080 0 405184.8 137959.2 192680 -1 2079
2081 0 405125.1 138000.27 192760 -1 2080
2082 0 405065.38 138089.83 192840 -1 2081
2083 0 405069.12 138145.81 192920 -1 2082
2084 0 404987 138227.92 193000 -1 2083
2085 0 404960.88 138276.44 193080 -1 2084
2086 0 404830.25 138302.56 193160 -1 2085
2087 0 404561.53 138343.61 193240 -1 2086
2088 0 404576.47 138343.61 193280 -1 2087
2089 0 404274.16 138369.73 193360 -1 2088
2090 0 404315.22 138306.3 193400 -1 2089
2091 0 404315.22 138291.36 193480 -1 2090
2092 0 404289.1 138332.42 193560 -1 2091
2093 0 404154.75 138332.42 193640 -1 2092
2094 0 404199.53 138339.88 193680 -1 2093
2095 0 404095.03 138354.81 193720 -1 2094
2096 0 404001.72 138448.11 193800 -1 2095
2097 0 403986.78 138466.78 193840 -1 2096
2098 0 403879 138500 193960 -1 2097
2099 0 403833 138489 194040 -1 2098
2100 0 403847 138518 194160 -1 2099
2101 0 404173 138536 193480 -1 2091
2102 0 404137 138605 193520 -1 2101
2103 0 404133 138671 193560 -1 2102
2104 0 404065 138277 193400 -1 2090
2105 0 404067 138279 193320 -1 2104
2106 0 404087 138329 193200 -1 2105
2107 0 403989 138279 193120 -1 2106
2108 0 403943 138141 193040 -1 2107
2109 0 403969 137867 192960 -1 2108
2110 0 412262 130636 187800 -1 1753
2111 0 412550 130744 187840 -1 2110
2112 0 412690 130748 187880 -1 2111
2113 0 412694 130752 187920 -1 2112
2114 0 412850 130860 187960 -1 2113
2115 0 412874 130892 188000 -1 2114
2116 0 412958 130940 188040 -1 2115
2117 0 413014 130932 188080 -1 2116
2118 0 413138 130872 188160 -1 2117
2119 0 413346 130916 188080 -1 2118
2120 0 413442 131004 188040 -1 2119
2121 0 413326 131064 188000 -1 2120
2122 0 413570 130948 188000 -1 2120
2123 0 413738 130732 188000 -1 2122
2124 0 413966 130652 188040 -1 2123
2125 0 414082 130600 188080 -1 2124
2126 0 414198 130484 188120 -1 2125
2127 0 412918 131064 188120 -1 2117
2128 0 412846 131116 188200 -1 2127
2129 0 412802.16 131116.14 188240 -1 2128
2130 0 412762 131144 188320 -1 2129
2131 0 412662 131176 188400 -1 2130
2132 0 412554 131160 188480 -1 2131
2133 0 412465.66 131136.11 188520 -1 2132
2134 0 412494 131020 188560 -1 2133
2135 0 412450 130984 188640 -1 2134
2136 0 412378 131008 188720 -1 2135
2137 0 412378 131060 188840 -1 2136
2138 0 412342 131108 188920 -1 2137
2139 0 412398.3 131156.94 189000 -1 2138
2140 0 412422 131244 189080 -1 2139
2141 0 412414 131204 188560 -1 2133
2142 0 412410 131244 188600 -1 2141
2143 0 412282 131180 188720 -1 2142
2144 0 412206 131208 188800 -1 2143
2145 0 412122 131320 188880 -1 2144
2146 0 411966 131484 188920 -1 2145
2147 0 412690 130720 188000 -1 2113
2148 0 412626 130652 188120 -1 2147
2149 0 412634 130536 188240 -1 2148
2150 0 412602 130448 188320 -1 2149
2151 0 412638 130376 188360 -1 2150
2152 0 412638 130280 188440 -1 2151
2153 0 412638 130232 188480 -1 2152
2154 0 412734 130044 188480 -1 2153
2155 0 412706 130004 188400 -1 2154
2156 0 412682 129996 188320 -1 2155
2157 0 412694 129964 188240 -1 2156
2158 0 412666 129792 188160 -1 2157
2159 0 412618 129756 188120 -1 2158
2160 0 412562 129748 188040 -1 2159
2161 0 412538 129740 188000 -1 2160
2162 0 412694 130160 188440 -1 2152
2163 0 412694 130160 188360 -1 2162
2164 0 412734 130112 188280 -1 2163
2165 0 412754 130080 188200 -1 2164
2166 0 412740 130077 188160 -1 2165
2167 0 413215 129721.5 188760 -1 1743
2168 0 413299 129709.5 188680 -1 2167
2169 0 413495 129459 188560 -1 2168
2170 0 413473 129508 188480 -1 2169
2171 0 413463 129540 188360 -1 2170
2172 0 413611 129451 188320 -1 2171
2173 0 413667 129462 188240 -1 2172
2174 0 413691 129469 188160 -1 2173
2175 0 413777 129557 188080 -1 2174
2176 0 413809 129532 188040 -1 2175
2177 0 413917 129674 188000 -1 2176
2178 0 414119 129921 187960 -1 2177
2179 0 414263 129878 187880 -1 2178
2180 0 414365 129893 187800 -1 2179
2181 0 414453 129802 187760 -1 2180
2182 0 414351 129680 187720 -1 2181
2183 0 414227 129545 187680 -1 2182
2184 0 414187 129517 187640 -1 2183
2185 0 414515 130012 187800 -1 2181
2186 0 414487 130220 187880 -1 2185
2187 0 414481 130249 187920 -1 2186
2188 0 414111 130068 188000 -1 2178
2189 0 413583 129518 188040 -1 2176
2190 0 413347 129732 188040 -1 2189
2191 0 413209 129769 188000 -1 2190
2192 0 412909 129806 188040 -1 2191
2193 0 412306.5 130518.67 189040 -1 1740
2194 0 412243.8 130685.81 189160 -1 2193
2195 0 412149.78 130779.836 189280 -1 2194
2196 0 411996.56 130926.086 189400 -1 2195
2197 0 411607 131073 189520 -1 2196
2198 0 411499 131185 189640 -1 2197
2199 0 411311 131289 189720 -1 2198
2200 0 411191 131389 189800 -1 2199
2201 0 411123 131625 189920 -1 2200
2202 0 411195 131757 190040 -1 2201
2203 0 411223 131861 190160 -1 2202
2204 0 411211 132017 190240 -1 2203
2205 0 411187 132029 190280 -1 2204
2206 0 410867 132141 190360 -1 2205
2207 0 410779 132165 190440 -1 2206
2208 0 410547 132393 190520 -1 2207
2209 0 410427 132609 190720 -1 2208
2210 0 410347 132693 190880 -1 2209
2211 0 410087 133061 191040 -1 2210
2212 0 410043 133189 191160 -1 2211
2213 0 410015 133109 191280 -1 2212
2214 0 409879 133113 191400 -1 2213
2215 0 409695 133193 191520 -1 2214
2216 0 409443 133277 191600 -1 2215
2217 0 409315 133353 191680 -1 2216
2218 0 409123 133445 191840 -1 2217
2219 0 409087 133513 191880 -1 2218
2220 0 408883 133673 192000 -1 2219
2221 0 408563 133829 192040 -1 2220
2222 0 408435 134181 192120 -1 2221
2223 0 408211 134501 192120 -1 2222
2224 0 408211 134541 192160 -1 2223
2225 0 408099 134717 192240 -1 2224
2226 0 408051 134701 192280 -1 2225
2227 0 408007 134849 192320 -1 2226
2228 0 407987 134925 192360 -1 2227
2229 0 407963 135025 192400 -1 2228
2230 0 407963 135113 192480 -1 2229
2231 0 407899 135309 192520 -1 2230
2232 0 407695 135581 192600 -1 2231
2233 0 407667 135593 192640 -1 2232
2234 0 407675 135856 192720 -1 2233
2235 0 408773 133575 191920 -1 2220
2236 0 408745 133435 191800 -1 2235
2237 0 408765 133355 191680 -1 2236
2238 0 408809 133339 191560 -1 2237
2239 0 409885 133460.6 191040 -1 2211
2240 0 409865 133432.6 190920 -1 2239
2241 0 409781 133380.6 190840 -1 2240
2242 0 409785 133684.6 191080 -1 2239
2243 0 409759 133747 191120 -1 2242
2244 0 411297 131981 190440 -1 2207
2245 0 411901 132221 190520 -1 2244
2246 0 412025 132497 190600 -1 2245
2247 0 412045 132593 190640 -1 2246
2248 0 411985 132749 190720 -1 2247
2249 0 412025 133101 190800 -1 2248
2250 0 412011 133173 190840 -1 2249
2251 0 411997 133245 190880 -1 2250
2252 0 411869 133405 190960 -1 2251
2253 0 411757 133493 191000 -1 2252
2254 0 411413 133625 191040 -1 2253
2255 0 411389 133761 191160 -1 2254
2256 0 411313 133817 191200 -1 2255
2257 0 411337 133793 191240 -1 2256
2258 0 411354.84 133802.28 191280 -1 2257
2259 0 411362.3 133809.75 191320 -1 2258
2260 0 411388.44 133813.48 191360 -1 2259
2261 0 411399.62 133813.48 191400 -1 2260
2262 0 411537.72 133809.75 191440 -1 2261
2263 0 411563.84 133791.08 191480 -1 2262
2264 0 411552.66 133809.75 191520 -1 2263
2265 0 411500.4 133817.2 191560 -1 2264
2266 0 411664.62 133977.69 191600 -1 2265
2267 0 411707 133983 191560 -1 2266
2268 0 411091 133595 191040 -1 2254
2269 0 410768 131708 189880 -1 2201
2270 0 410740 131756 189800 -1 2269
2271 0 410736 131736 189720 -1 2270
2272 0 410736 131692 189680 -1 2271
2273 0 410740 131656 189640 -1 2272
2274 0 410708 131586 189560 -1 2273
2275 0 413450 129671 189280 -1 1737
2276 0 413398 129779 189360 -1 2275
2277 0 413350 129759 189480 -1 2276
2278 0 413278 129787 189600 -1 2277
2279 0 413270 129807 189720 -1 2278
2280 0 413286 129763 189840 -1 2279
2281 0 413282 129631 189920 -1 2280
2282 0 413254 129635 189960 -1 2281
2283 0 413182 129751 190080 -1 2282
2284 0 413182 129744.336 190120 -1 2283
2285 0 413118 130111 190120 -1 2284
2286 0 413142 130107 190080 -1 2285
2287 0 413170 130103 190000 -1 2286
2288 0 413110 130126.336 190160 -1 2285
2289 0 412938 130241 190240 -1 2288
2290 0 412854 130300 190200 -1 2289
2291 0 413182 129731 190200 -1 2284
2292 0 413234 129699 190360 -1 2291
2293 0 413378 129695 190520 -1 2292
2294 0 413410 129751 190640 -1 2293
2295 0 413406 129751 190760 -1 2294
2296 0 413454 129803 190800 -1 2295
2297 0 412802 129483 190800 -1 2296
2298 0 412650 129351 190760 -1 2297
2299 0 412586 129263 190680 -1 2298
2300 0 412430 129099 190640 -1 2299
2301 0 412106 128795 190600 -1 2300
2302 0 411954 128363 190600 -1 2301
2303 0 412020 128253 190640 -1 2302
2304 0 411956 128097 190680 -1 2303
2305 0 411936 128080 190720 -1 2304
2306 0 411916 127893 190800 -1 2305
2307 0 411952 127713 190880 -1 2306
2308 0 411970 127651 190920 -1 2307
2309 0 412414 127547 190960 -1 2308
2310 0 412432 127496 191040 -1 2309
2311 0 413498 129853 190880 -1 2296
2312 0 413542 129903 190960 -1 2311
2313 0 413826 129899 191080 -1 2312
2314 0 414178 129695 191120 -1 2313
2315 0 414342 129479 191040 -1 2314
2316 0 414294 129191 191040 -1 2315
2317 0 414314 129203 190960 -1 2316
2318 0 414338 129187 190840 -1 2317
2319 0 414356.7 129088.27 190760 -1 2318
2320 0 414374.1 128948.984 190640 -1 2319
2321 0 414339.28 128743.54 190600 -1 2320
2322 0 414443.75 128649.516 190560 -1 2321
2323 0 414509.9 128322.19 190560 -1 2322
2324 0 414500.66 128236.164 190520 -1 2323
2325 0 414474.53 128150.32 190440 -1 2324
2326 0 414407.38 128113 190360 -1 2325
2327 0 414332.72 128042.09 190240 -1 2326
2328 0 414418.56 128135.39 190160 -1 2327
2329 0 414545.47 128191.375 190040 -1 2328
2330 0 414814.16 128161.516 189920 -1 2329
2331 0 414933.6 128150.32 189800 -1 2330
2332 0 415049.28 127993.57 189680 -1 2331
2333 0 415157.53 127765.914 189560 -1 2332
2334 0 415291.88 127549.445 189440 -1 2333
2335 0 415306.8 127250.875 189280 -1 2334
2336 0 415280.7 127082.93 189160 -1 2335
2337 0 415179.9 127049.34 189080 -1 2336
2338 0 415116.47 127026.95 189040 -1 2337
2339 0 415079.16 127019.484 189000 -1 2338
2340 0 415441 126978 189120 -1 2336
2341 0 415461 126914 189080 -1 2340
2342 0 415463 126742 189040 -1 2341
2343 0 415373 126631 189000 -1 2342
2344 0 415379 126589 188960 -1 2343
2345 0 415509 126629 188880 -1 2344
2346 0 415555 126653 188800 -1 2345
2347 0 415617 126631 188720 -1 2346
2348 0 415865 126491 188600 -1 2347
2349 0 415925 126470 188480 -1 2348
2350 0 416183 126363 188400 -1 2349
2351 0 416168 126328 188360 -1 2350
2352 0 416198 126292 188320 -1 2351
2353 0 416268 126210 188240 -1 2352
2354 0 416308 126192 188160 -1 2353
2355 0 416378 126222 188080 -1 2354
2356 0 416501 126179 187960 -1 2355
2357 0 416614 126182 187880 -1 2356
2358 0 416683 126121 187760 -1 2357
2359 0 416825 125989 187640 -1 2358
2360 0 416883 125899 187520 -1 2359
2361 0 416881 125853 187400 -1 2360
2362 0 417177 125825 187280 -1 2361
2363 0 417331 125771 187200 -1 2362
2364 0 417767 125587 187120 -1 2363
2365 0 417809 125577 187040 -1 2364
2366 0 417849 125573 187000 -1 2365
2367 0 417959 125563 186880 -1 2366
2368 0 418111.28 125489.46 186800 -1 2367
2369 0 414739.72 128861.93 190600 -1 2322
2370 0 414812.84 128928.09 190640 -1 2369
2371 0 414458 129243 190800 -1 2318
2372 0 413370 130218 190880 -1 2311
2373 0 413094 130452 190880 -1 2372
2374 0 412932 130454 190920 -1 2373
2375 0 412812 130492 190880 -1 2374
2376 0 412782 130506 190840 -1 2375
2377 0 412780 130510 190800 -1 2376
2378 0 412768 130517 190760 -1 2377
2379 0 412750 130596 190720 -1 2378
2380 0 412748 130516 190680 -1 2379
2381 0 412670 130612 190640 -1 2380
2382 0 412670 130672 190600 -1 2381
2383 0 412620 130747 190560 -1 2382
2384 0 413430 129371 189920 -1 2281
2385 0 413642 129243 190000 -1 2384
2386 0 413790 128955 189960 -1 2385
2387 0 414098 128859 189920 -1 2386
2388 0 414138 128883 189880 -1 2387
2389 0 414152 128893 189840 -1 2388
2390 0 413798 128977 189840 -1 2389
2391 0 413838 129145 189800 -1 2390
2392 0 413830 129325 189720 -1 2391
2393 0 413832.28 129332.695 189640 -1 2392
2394 0 414166 128903 189800 -1 2389
2395 0 415126 129196 189920 -1 1731
2396 0 415138 129204 190000 -1 2395
2397 0 415136 129203 190040 -1 2396
2398 0 415304 129286 190040 -1 2397
2399 0 415176 129160 190160 -1 2397
2400 0 415202 129124 190240 -1 2399
2401 0 415214 129082 190360 -1 2400
2402 0 415262 129107 190480 -1 2401
2403 0 415196 129033 190600 -1 2402
2404 0 415130 129063 190720 -1 2403
2405 0 415122 128994 190760 -1 2404
2406 0 415152 129000 190800 -1 2405
2407 0 415128 129038 190920 -1 2406
2408 0 415072 129107 191040 -1 2407
2409 0 415042 129165 191120 -1 2408
2410 0 414960 129217 191160 -1 2409
2411 0 414880 129434 191200 -1 2410
2412 0 414828 129341 191240 -1 2411
2413 0 414726 129276 191320 -1 2412
2414 0 414712 129264 191360 -1 2413
2415 0 414660 129328 191440 -1 2414
2416 0 417998 127456.336 190440 -1 1678
2417 0 417096 124698 193680 -1 128
2418 0 417024 124790 193640 -1 2417
2419 0 417032 124834 193560 -1 2418
2420 0 417069.34 124834 193480 -1 2419
2421 0 417088 124834 193440 -1 2420
2422 0 417176 124634 193400 -1 2421
2423 0 417184 124602 193360 -1 2422
2424 0 417244 124582 193280 -1 2423
2425 0 417228 124626 193200 -1 2424
2426 0 417208 124686 193160 -1 2425
2427 0 417232 124610 193120 -1 2426
2428 0 417240 124578 193080 -1 2427
2429 0 417264 124522 193000 -1 2428
2430 0 417256 124534 192960 -1 2429
2431 0 417290 124564 192880 -1 2430
2432 0 417388 124514 192720 -1 2431
2433 0 417468 124450 192640 -1 2432
2434 0 417556 124382 192600 -1 2433
2435 0 417712 124334 192560 -1 2434
2436 0 417764 124282 192520 -1 2435
2437 0 417808 124162 192440 -1 2436
2438 0 417844 124130 192360 -1 2437
2439 0 417880 124110 192320 -1 2438
2440 0 418013 124059 192320 -1 2439
2441 0 418013 124081 192400 -1 2440
2442 0 417160 124366 192960 -1 2430
2443 0 417164 124366 192920 -1 2442
2444 0 417168 124326 192840 -1 2443
2445 0 417172 124286 192760 -1 2444
2446 0 417216 124198 192720 -1 2445
2447 0 417248 124142 192680 -1 2446
2448 0 417324 124105 192600 -1 2447
2449 0 417492 124074 192600 -1 2448
2450 0 417524 124078 192560 -1 2449
2451 0 417552 124094 192520 -1 2450
2452 0 417528 124118 192480 -1 2451
2453 0 417528 124122 192440 -1 2452
2454 0 417556 124138 192360 -1 2453
2455 0 417574 124152 192320 -1 2454
2456 0 417060 124846 193200 -1 2426
2457 0 416932 124902 193240 -1 2456
2458 0 416848 125030 193280 -1 2457
2459 0 416896 125162 193320 -1 2458
2460 0 417020 125234 193280 -1 2459
2461 0 417052 125226 193240 -1 2460
2462 0 417112 125242 193200 -1 2461
2463 0 417136 125286 193160 -1 2462
2464 0 417154 125304 193120 -1 2463
2465 0 417281.34 124536 193480 -1 2420
2466 0 417293.34 124532 193440 -1 2465
2467 0 417311 124485 193400 -1 2466
2468 0 417403 124457 193280 -1 2467
2469 0 417469 124523 193200 -1 2468
2470 0 417522 124592 193160 -1 2469
2471 0 417769 124163 192920 -1 123
2472 0 417845 124079 192800 -1 2471
2473 0 417845 124099 192720 -1 2472
2474 0 417877 124111 192640 -1 2473
2475 0 417923 124149 192600 -1 2474
2476 0 417943 124173 192560 -1 2475
2477 0 418007 124181 192440 -1 2476
2478 0 418059 124201 192360 -1 2477
2479 0 418167 124257 192280 -1 2478
2480 0 418295 124297 192200 -1 2479
2481 0 418467 124297 192120 -1 2480
2482 0 418577 124243 192000 -1 2481
2483 0 421278 123671 192520 -1 118
2484 0 421454 123619 192640 -1 2483
2485 0 421654 123647 192760 -1 2484
2486 0 421910 123915 192880 -1 2485
2487 0 422150 124147 193000 -1 2486
2488 0 422370 124411 193120 -1 2487
2489 0 422512 124501 193160 -1 2488
2490 0 423303.34 124781 193160 -1 2489
2491 0 423147.34 124705 193000 -1 2490
2492 0 423351.34 124733 192920 -1 2491
2493 0 422654 124591 193200 -1 2489
2494 0 422858 124763 193280 -1 2493
2495 0 423070 124915 193400 -1 2494
2496 0 423350 125203 193560 -1 2495
2497 0 423425 125273 193600 -1 2496
2498 0 423757.5 125055.266 193600 -1 2497
2499 0 424262.28 124932.15 193600 -1 2498
2500 0 424333.7 124924.76 193560 -1 2499
2501 0 424437.1 124897.68 193440 -1 2500
2502 0 424506.03 124818.88 193360 -1 2501
2503 0 424572.53 124735.164 193240 -1 2502
2504 0 424631.62 124717.93 193200 -1 2503
2505 0 424703.03 124646.52 193160 -1 2504
2506 0 424776.9 124557.88 193080 -1 2505
2507 0 424924.62 124387.984 193000 -1 2506
2508 0 425163.47 124257.484 192920 -1 2507
2509 0 425266.9 124122.055 192880 -1 2508
2510 0 425609.16 124021.1 192880 -1 2509
2511 0 425998.2 123740.4 192720 -1 2510
2512 0 426296.12 123572.96 192640 -1 2511
2513 0 426599 123528.64 192560 -1 2512
2514 0 427603.6 123134.68 192240 -1 2513
2515 0 427830.34 123007.9 192160 -1 2514
2516 0 427990.53 122882.54 192080 -1 2515
2517 0 428485 122715.4 192000 -1 2516
2518 0 429240.62 122475.125 192000 -1 2517
2519 0 429585.38 122307.98 191960 -1 2518
2520 0 429905.75 122212.22 191880 -1 2519
2521 0 430657.9 122271.414 191840 -1 2520
2522 0 431051.5 122380.69 191800 -1 2521
2523 0 431173.38 122380.69 191960 -1 2522
2524 0 431420.6 122401.586 192040 -1 2523
2525 0 431747.94 122432.92 192120 -1 2524
2526 0 432388.66 122382.43 192160 -1 2525
2527 0 432830.9 122358.055 192120 -1 2526
2528 0 432907.5 122305.82 192040 -1 2527
2529 0 433478.84 122213.76 191960 -1 2528
2530 0 433740 122185.9 191920 -1 2529
2531 0 433980.28 122185.9 191840 -1 2530
2532 0 434042.7 122177.3 191760 -1 2531
2533 0 434282.94 122104.17 191720 -1 2532
2534 0 434397.88 122069.34 191640 -1 2533
2535 0 434523.22 122125.06 191560 -1 2534
2536 0 434676.44 122170.33 191520 -1 2535
2537 0 434948.06 122058.9 191480 -1 2536
2538 0 435188.28 121935.38 191440 -1 2537
2539 0 435553.9 121942.34 191400 -1 2538
2540 0 435835.97 121935.38 191440 -1 2539
2541 0 435999.62 121848.33 191560 -1 2540
2542 0 436069.28 121796.09 191640 -1 2541
2543 0 436205.06 121827.43 191840 -1 2542
2544 0 436459.28 121848.33 191960 -1 2543
2545 0 436508.03 121877.92 192040 -1 2544
2546 0 436703.03 121898.82 192120 -1 2545
2547 0 436769.2 121937.125 192240 -1 2546
2548 0 437051.25 121940.6 192320 -1 2547
2549 0 437082.6 121978.91 192400 -1 2548
2550 0 437242.78 122065.96 192480 -1 2549
2551 0 437308.94 122132.125 192560 -1 2550
2552 0 437340.28 122288.83 192640 -1 2551
2553 0 437444.75 122462.94 192760 -1 2552
2554 0 437646.72 122755.44 192800 -1 2553
2555 0 437709.38 122950.445 192920 -1 2554
2556 0 437751 123048 192960 -1 2555
2557 0 438010.38 123395.086 193200 -1 2556
2558 0 437932 123461 193360 -1 2557
2559 0 437976 123529 193520 -1 2558
2560 0 437920 123525 193600 -1 2559
2561 0 437840 123533 193800 -1 2560
2562 0 437768 123597 194000 -1 2561
2563 0 437852 123557 194200 -1 2562
2564 0 437868 123445 194400 -1 2563
2565 0 423650 125483 193720 -1 2497
2566 0 423712.66 125555 193760 -1 2565
2567 0 423838 125699 193840 -1 2566
2568 0 423914.8 125775.8 193960 -1 2567
2569 0 423966 125827 194040 -1 2568
2570 0 424254 126031 194200 -1 2569
2571 0 424486 126243 194320 -1 2570
2572 0 424794 126635 194400 -1 2571
2573 0 425118 126891 194480 -1 2572
2574 0 425486 126999 194560 -1 2573
2575 0 425546 127047 194680 -1 2574
2576 0 425854 127187 194800 -1 2575
2577 0 425978 127431 194880 -1 2576
2578 0 426174 127639 194960 -1 2577
2579 0 426574 128255 195080 -1 2578
2580 0 426607.34 128333.664 195120 -1 2579
2581 0 427128.66 128331.664 195040 -1 2580
2582 0 427396.66 128275.664 194920 -1 2581
2583 0 427448.66 128199.664 194840 -1 2582
2584 0 427892.66 128031.664 194720 -1 2583
2585 0 428216.66 127895.664 194600 -1 2584
2586 0 429008.66 127519.664 194360 -1 2585
2587 0 429347 127410 194280 -1 2586
2588 0 429427 127338 194200 -1 2587
2589 0 429597 127240 194120 -1 2588
2590 0 429805 127188 194000 -1 2589
2591 0 430109 126964 193840 -1 2590
2592 0 430239 126850 193680 -1 2591
2593 0 430347 126762 193480 -1 2592
2594 0 430519 126686 193280 -1 2593
2595 0 430627 126554 193080 -1 2594
2596 0 430785 126420 192920 -1 2595
2597 0 430773 126340 192880 -1 2596
2598 0 430759 126170 192720 -1 2597
2599 0 430941 126016 192560 -1 2598
2600 0 431153 125840 192360 -1 2599
2601 0 431183 125730 192160 -1 2600
2602 0 431237 125624 192000 -1 2601
2603 0 431461 125412 191840 -1 2602
2604 0 431543 125270 191680 -1 2603
2605 0 431631 125130 191520 -1 2604
2606 0 431721 124992 191360 -1 2605
2607 0 431795 125014 191280 -1 2606
2608 0 431819 124990 191240 -1 2607
2609 0 431837 124984 191160 -1 2608
2610 0 431919 124822 191040 -1 2609
2611 0 431909 124712 190920 -1 2610
2612 0 432031 124558 190800 -1 2611
2613 0 432021 124448 190680 -1 2612
2614 0 432031 124246 190520 -1 2613
2615 0 432135 124150 190360 -1 2614
2616 0 432173 124028 190160 -1 2615
2617 0 432095 124010 189960 -1 2616
2618 0 432141 124056 189840 -1 2617
2619 0 432149 124028 189680 -1 2618
2620 0 432133 123984 189480 -1 2619
2621 0 432117 123920 189240 -1 2620
2622 0 432117 123776 189040 -1 2621
2623 0 432179 123654 188840 -1 2622
2624 0 432159 123634 188680 -1 2623
2625 0 432177 123608 188520 -1 2624
2626 0 432159 123622 188400 -1 2625
2627 0 432145 123624 188240 -1 2626
2628 0 432141 123660 188120 -1 2627
2629 0 432147 123682 188000 -1 2628
2630 0 432223 123722 187840 -1 2629
2631 0 432243 123714 187720 -1 2630
2632 0 432155 123770 187560 -1 2631
2633 0 432123 123730 187360 -1 2632
2634 0 432079 123802 187120 -1 2633
2635 0 432143 123830 186960 -1 2634
2636 0 432159 123810 186720 -1 2635
2637 0 432121 123852 186560 -1 2636
2638 0 432141 123860 186400 -1 2637
2639 0 432211 123794 186280 -1 2638
2640 0 432229 123780 186240 -1 2639
2641 0 431919 123758 186120 -1 2640
2642 0 431791 123762 185960 -1 2641
2643 0 431923 123682 185800 -1 2642
2644 0 431757 123312 185680 -1 2643
2645 0 431751 123050 185520 -1 2644
2646 0 431749 122816 185360 -1 2645
2647 0 431757 122552 185160 -1 2646
2648 0 431835 122374 184960 -1 2647
2649 0 431707 122206 184800 -1 2648
2650 0 431625 122052 184640 -1 2649
2651 0 431425 121724 184400 -1 2650
2652 0 431367.66 121610.664 184320 -1 2651
2653 0 431339 121554 184280 -1 2652
2654 0 431509 121496 184160 -1 2653
2655 0 431543 121554 184000 -1 2654
2656 0 431659 121490 183800 -1 2655
2657 0 431725 121336 183600 -1 2656
2658 0 431853 121304 183440 -1 2657
2659 0 431995 121294 183280 -1 2658
2660 0 431995 121322 183080 -1 2659
2661 0 431939 121430 182880 -1 2660
2662 0 431871 121582 182680 -1 2661
2663 0 431869 121704 182520 -1 2662
2664 0 431935 121858 182400 -1 2663
2665 0 431979 121986 182200 -1 2664
2666 0 432051 122130 182000 -1 2665
2667 0 432139 122166 181800 -1 2666
2668 0 432195 122190 181560 -1 2667
2669 0 432369 122344 181520 -1 2668
2670 0 432555 122414 181520 -1 2669
2671 0 432793 122579 181640 -1 2670
2672 0 432853 122951 181640 -1 2671
2673 0 432891 123110 181480 -1 2672
2674 0 432919 123165 181320 -1 2673
2675 0 433175 122770 181640 -1 2672
2676 0 433257 122791 181560 -1 2675
2677 0 433311 122733 181480 -1 2676
2678 0 433305 122699 181440 -1 2677
2679 0 433373 122689 181360 -1 2678
2680 0 433459 122683 181320 -1 2679
2681 0 433679 122734 181240 -1 2680
2682 0 433607 122582 181160 -1 2681
2683 0 433505 122480 180960 -1 2682
2684 0 433525 122440 180880 -1 2683
2685 0 432181 122244 181400 -1 2668
2686 0 432291 122198 181200 -1 2685
2687 0 432345 122316 181080 -1 2686
2688 0 432363 122330 180960 -1 2687
2689 0 432419 122242 180760 -1 2688
2690 0 432329 122100 180600 -1 2689
2691 0 432203 122058 180440 -1 2690
2692 0 432191 121998 180240 -1 2691
2693 0 432061 121952 180120 -1 2692
2694 0 431967 121918 180000 -1 2693
2695 0 431973 121932 179840 -1 2694
2696 0 431957 121932 179680 -1 2695
2697 0 431757 121952 179480 -1 2696
2698 0 431621 122100 179320 -1 2697
2699 0 431527 122178 179280 -1 2698
2700 0 431393 122304 179120 -1 2699
2701 0 430887 122922 178880 -1 2700
2702 0 430681 122972 178680 -1 2701
2703 0 430699 122982 178520 -1 2702
2704 0 430413 123212 178360 -1 2703
2705 0 430243 123302 178200 -1 2704
2706 0 430229 123404 178000 -1 2705
2707 0 430231 123494 177800 -1 2706
2708 0 430339 123166 177800 -1 2707
2709 0 430660 123107 177720 -1 2708
2710 0 430802 123241 177600 -1 2709
2711 0 430902 123417 177480 -1 2710
2712 0 431126 123513 177400 -1 2711
2713 0 431164 123627 177280 -1 2712
2714 0 431548 123567 177240 -1 2713
2715 0 431668 123651 177280 -1 2714
2716 0 431864 123667 177320 -1 2715
2717 0 431954 123649 177240 -1 2716
2718 0 432044 123631 177160 -1 2717
2719 0 432052 123603 177120 -1 2718
2720 0 431846 124129 177280 -1 2713
2721 0 430039 123626 177680 -1 2707
2722 0 430093 123700 177480 -1 2721
2723 0 430077 123688 177280 -1 2722
2724 0 430065 123444 177120 -1 2723
2725 0 430009 123252 176920 -1 2724
2726 0 430299 123094 176920 -1 2725
2727 0 430363 122974 176840 -1 2726
2728 0 430441 122940 176800 -1 2727
2729 0 430473 122912 176760 -1 2728
2730 0 429991 123262 176800 -1 2725
2731 0 429997 123160 176720 -1 2730
2732 0 429855 123294 176600 -1 2731
2733 0 429661 123380 176440 -1 2732
2734 0 429107 123378 176320 -1 2733
2735 0 428909 123404 176280 -1 2734
2736 0 428789 123128 176280 -1 2735
2737 0 428497 123056 176280 -1 2736
2738 0 427927 122750 176360 -1 2737
2739 0 427725 122392 176280 -1 2738
2740 0 427715 122346 176160 -1 2739
2741 0 427619 122366 176040 -1 2740
2742 0 427483 122346 176000 -1 2741
2743 0 427441 122320 175880 -1 2742
2744 0 427416 122315 175760 -1 2743
2745 0 427383 122396 175760 -1 2744
2746 0 427341 122408 175680 -1 2745
2747 0 427273 122398 175560 -1 2746
2748 0 427224 122417 175520 -1 2747
2749 0 427148 122441 175480 -1 2748
2750 0 427176 122473 175440 -1 2749
2751 0 427204 122343 175360 -1 2750
2752 0 427068 122581 175280 -1 2751
2753 0 426908 122657 175200 -1 2752
2754 0 426732 122765 175120 -1 2753
2755 0 426340 122959 174960 -1 2754
2756 0 426252 122895 174760 -1 2755
2757 0 426012 122507 174560 -1 2756
2758 0 425892 122473 174440 -1 2757
2759 0 425856 122335 174160 -1 2758
2760 0 425920 122349 174040 -1 2759
2761 0 425943.72 122461.53 174000 -1 2760
2762 0 426004 122301 173920 -1 2761
2763 0 426108 122303 173680 -1 2762
2764 0 425944 122287 173480 -1 2763
2765 0 425840 122339 173320 -1 2764
2766 0 425772 122425 173160 -1 2765
2767 0 425660 122509 172960 -1 2766
2768 0 425524 122689 172760 -1 2767
2769 0 425240 122751 172680 -1 2768
2770 0 425088 122605 172520 -1 2769
2771 0 425013.34 122595.664 172440 -1 2770
2772 0 424976 122591 172400 -1 2771
2773 0 424928 122595.664 172360 -1 2772
2774 0 424832 122605 172280 -1 2773
2775 0 424712 122583 172160 -1 2774
2776 0 424512 122609 172000 -1 2775
2777 0 424348 122717 171840 -1 2776
2778 0 424280 122671 171680 -1 2777
2779 0 424136 122717 171520 -1 2778
2780 0 423978 122923 171440 -1 2779
2781 0 424104 122837 171360 -1 2780
2782 0 424116 122761 171240 -1 2781
2783 0 424208 122749 171120 -1 2782
2784 0 424190 122691 171080 -1 2783
2785 0 423912 122313 171000 -1 2784
2786 0 423736 122177 170960 -1 2785
2787 0 423186 121771 170920 -1 2786
2788 0 423000 121493 170520 -1 2787
2789 0 422982 121367 170440 -1 2788
2790 0 422856 121169 170400 -1 2789
2791 0 422514 120963 170360 -1 2790
2792 0 422404 120841 170280 -1 2791
2793 0 422242 120611 170240 -1 2792
2794 0 422110 120425 170200 -1 2793
2795 0 421976 120257 170160 -1 2794
2796 0 421770 120143 170040 -1 2795
2797 0 421458 120075 170040 -1 2796
2798 0 421356 120021 170160 -1 2797
2799 0 421072 119829 170240 -1 2798
2800 0 421042 119771 170280 -1 2799
2801 0 420996 119689 170320 -1 2800
2802 0 420976 119533 170360 -1 2801
2803 0 420938 119379 170320 -1 2802
2804 0 420920 119325 170200 -1 2803
2805 0 420982 119347 170040 -1 2804
2806 0 421118 119471 169920 -1 2805
2807 0 421100 119557 170000 -1 2806
2808 0 421080 119577 170080 -1 2807
2809 0 421064 119621 170200 -1 2808
2810 0 421060 119629 170240 -1 2809
2811 0 423252 121597 170440 -1 2789
2812 0 423274 121559 170360 -1 2811
2813 0 423244 121393 170280 -1 2812
2814 0 423154 121199 170160 -1 2813
2815 0 422888 120925 170080 -1 2814
2816 0 422580 120785 170000 -1 2815
2817 0 422426 120635 170080 -1 2816
2818 0 422434 120663 170160 -1 2817
2819 0 427395 122238 175760 -1 2744
2820 0 427358 122249 175640 -1 2819
2821 0 427366 122267 175520 -1 2820
2822 0 427375 122268 175480 -1 2821
2823 0 427375 122294 175440 -1 2822
2824 0 426973 122748 175400 -1 2823
2825 0 427942 122751 176400 -1 2738
2826 0 427957 122752 176440 -1 2825
2827 0 428467 122998 176440 -1 2826
2828 0 428483 122978 176520 -1 2827
2829 0 428495 122946 176640 -1 2828
2830 0 427668 122769 176400 -1 2825
2831 0 427634 122763 176480 -1 2830
2832 0 427626 122699 176520 -1 2831
2833 0 431205 122800 178520 -1 2703
2834 0 431286.6 122858.8 178400 -1 2833
2835 0 431341 122898 178320 -1 2834
2836 0 431437 122912 178200 -1 2835
2837 0 431781 122956 178160 -1 2836
2838 0 431885 122882 178040 -1 2837
2839 0 432193 122924 177920 -1 2838
2840 0 432393 122830 177760 -1 2839
2841 0 432353 122933 177720 -1 2840
2842 0 432721 122891 177600 -1 2841
2843 0 432629 123165 177480 -1 2842
2844 0 432689 123305 177400 -1 2843
2845 0 432993 123329 177240 -1 2844
2846 0 432997 123351 177120 -1 2845
2847 0 433017 123351 176960 -1 2846
2848 0 433149 123289 176880 -1 2847
2849 0 433152.12 123267.34 176840 -1 2848
2850 0 433137 123239 176800 -1 2849
2851 0 433105 123281 176760 -1 2850
2852 0 433133 123235 176720 -1 2851
2853 0 432681 123965 176680 -1 2852
2854 0 433025 123365 176640 -1 2853
2855 0 433137 123391 176520 -1 2854
2856 0 433141 123557 176320 -1 2855
2857 0 433093 123631 176200 -1 2856
2858 0 433081 123711 176120 -1 2857
2859 0 433101 123873 176040 -1 2858
2860 0 433085 123993 175880 -1 2859
2861 0 433041 124093 175760 -1 2860
2862 0 432981 124101 175640 -1 2861
2863 0 433085 124107 175600 -1 2862
2864 0 433021 124117 175480 -1 2863
2865 0 432677 124057 175440 -1 2864
2866 0 432317 124125 175440 -1 2865
2867 0 431988 124420 175400 -1 2866
2868 0 432383 123777 175360 -1 2867
2869 0 432797 123887 175360 -1 2868
2870 0 432695 124093 175280 -1 2869
2871 0 432489 124055 175240 -1 2870
2872 0 432653 124099 175200 -1 2871
2873 0 432641 124095 175160 -1 2872
2874 0 432657 124111 175120 -1 2873
2875 0 432593 124135 175040 -1 2874
2876 0 432461 124291 174920 -1 2875
2877 0 432391 124381 174840 -1 2876
2878 0 432371 124417 174760 -1 2877
2879 0 432383 124561 174680 -1 2878
2880 0 432365 124611 174600 -1 2879
2881 0 432325 124619 174520 -1 2880
2882 0 432207 124797 174440 -1 2881
2883 0 432079 124853 174280 -1 2882
2884 0 431817 124927 174280 -1 2883
2885 0 431943 124917 174080 -1 2884
2886 0 432089 124839 174000 -1 2885
2887 0 432243 124713 173920 -1 2886
2888 0 432253 124711 173800 -1 2887
2889 0 432241 124723 173760 -1 2888
2890 0 432247 124729 173720 -1 2889
2891 0 431585 125051 174280 -1 2884
2892 0 431429 125075 174440 -1 2891
2893 0 431389 125075 174520 -1 2892
2894 0 431495 125021 174680 -1 2893
2895 0 431497 125023 174800 -1 2894
2896 0 431487 125005 174880 -1 2895
2897 0 431459 124957 175040 -1 2896
2898 0 431361 124963 175160 -1 2897
2899 0 431339 124953 175200 -1 2898
2900 0 431315 124897 175280 -1 2899
2901 0 431261 124851 175320 -1 2900
2902 0 431253 124639 175360 -1 2901
2903 0 430731 125205 175400 -1 2902
2904 0 431131 124665 175440 -1 2903
2905 0 431129 124615 175560 -1 2904
2906 0 431149 124679 175680 -1 2905
2907 0 431137 124679 175800 -1 2906
2908 0 431151 125401 174520 -1 2893
2909 0 431029 125547 174600 -1 2908
2910 0 430951 125593 174640 -1 2909
2911 0 430769 125819 174720 -1 2910
2912 0 430447 126017 174800 -1 2911
2913 0 430417 126031 174920 -1 2912
2914 0 430155 126177 175000 -1 2913
2915 0 429897 126319 175040 -1 2914
2916 0 429779 126601 175040 -1 2915
2917 0 429549 126615 175160 -1 2916
2918 0 429563 126621 175200 -1 2917
2919 0 429357 126611 175240 -1 2918
2920 0 429493 126623 175280 -1 2919
2921 0 429495 126613 175360 -1 2920
2922 0 429781 126223 175400 -1 2921
2923 0 429413 126731 175440 -1 2922
2924 0 429331 126789 175520 -1 2923
2925 0 429233 126887 175600 -1 2924
2926 0 429173 126903 175720 -1 2925
2927 0 429117 126971 175880 -1 2926
2928 0 429087 126917 175960 -1 2927
2929 0 429037 126919 176040 -1 2928
2930 0 429039 126881 176200 -1 2929
2931 0 429025 126927 176280 -1 2930
2932 0 428953 126767 176440 -1 2931
2933 0 428895 126729 176520 -1 2932
2934 0 428897 126647 176560 -1 2933
2935 0 428917 126555 176600 -1 2934
2936 0 428799 125721 176560 -1 2935
2937 0 428741 125663 176480 -1 2936
2938 0 428343 124841 176400 -1 2937
2939 0 428121 124683 176480 -1 2938
2940 0 428143 124453 176440 -1 2939
2941 0 428209 124247 176400 -1 2940
2942 0 428167 124217 176320 -1 2941
2943 0 428195 124169 176240 -1 2942
2944 0 428181 124067 176120 -1 2943
2945 0 428271 123881 176040 -1 2944
2946 0 428257 123811 175920 -1 2945
2947 0 428151 123589 175840 -1 2946
2948 0 428133 123575 175680 -1 2947
2949 0 428253 123519 175560 -1 2948
2950 0 428307 123501 175480 -1 2949
2951 0 428365 123487 175440 -1 2950
2952 0 428495 123237 175360 -1 2951
2953 0 428461 123359 175320 -1 2952
2954 0 428435 123389 175280 -1 2953
2955 0 428719 126877 176600 -1 2934
2956 0 428709 126875 176640 -1 2955
2957 0 428913 126491 176680 -1 2956
2958 0 428717 126759 176720 -1 2957
2959 0 430767 125353 174600 -1 2909
2960 0 430777 125375 174640 -1 2959
2961 0 433221 123925 175480 -1 2864
2962 0 433219 123955 175440 -1 2961
2963 0 432977 124325 175400 -1 2962
2964 0 433373 123793 175360 -1 2963
2965 0 433325 124037 175320 -1 2964
2966 0 433353 124065 175280 -1 2965
2967 0 433185 124009 175240 -1 2966
2968 0 433371 124047 175200 -1 2967
2969 0 433401 124033 175160 -1 2968
2970 0 433169 124215 175640 -1 2863
2971 0 433157 124251 175720 -1 2970
2972 0 433285 124223 175840 -1 2971
2973 0 433277 124203 175920 -1 2972
2974 0 433419 124465 175920 -1 2973
2975 0 433553 124571 176040 -1 2974
2976 0 433519 124541 176120 -1 2975
2977 0 433507 124633 176200 -1 2976
2978 0 433495 124665 176120 -1 2977
2979 0 433515 124693 176040 -1 2978
2980 0 433555 124745 175960 -1 2979
2981 0 433641 124791 175920 -1 2980
2982 0 433631 124857 175840 -1 2981
2983 0 433631 124901 175760 -1 2982
2984 0 433547 124969 175680 -1 2983
2985 0 433505 125079 175640 -1 2984
2986 0 433257 124047 175920 -1 2973
2987 0 433315 123953 176000 -1 2986
2988 0 433367 123909 176040 -1 2987
2989 0 433539 123797 176080 -1 2988
2990 0 432313 123036 177680 -1 2841
2991 0 432141 122844 177680 -1 2990
2992 0 432117 122788 177560 -1 2991
2993 0 432109 122792 177400 -1 2992
2994 0 432139 122778 177360 -1 2993
2995 0 432125 122660 177240 -1 2994
2996 0 432045 122644 177080 -1 2995
2997 0 432019 122550 176960 -1 2996
2998 0 432029 122488 176800 -1 2997
2999 0 432039 122506 176760 -1 2998
3000 0 432031 122482 176720 -1 2999
3001 0 431637 123192 176680 -1 3000
3002 0 431985 122660 176640 -1 3001
3003 0 432033 122664 176600 -1 3002
3004 0 432157 122612 176560 -1 3003
3005 0 432099 122698 176520 -1 3004
3006 0 432115 122706 176400 -1 3005
3007 0 432195 122750 176320 -1 3006
3008 0 432153 122920 176200 -1 3007
3009 0 432169 122996 176080 -1 3008
3010 0 432233 122948 175920 -1 3009
3011 0 432247 122970 175880 -1 3010
3012 0 432185 123004 175760 -1 3011
3013 0 432185 122988 175720 -1 3012
3014 0 432165 123000 175680 -1 3013
3015 0 432157 123012 175640 -1 3014
3016 0 430827 121686.57 184320 -1 2652
3017 0 430855 121846.57 184440 -1 3016
3018 0 430827 122070.57 184560 -1 3017
3019 0 430847 122250.57 184600 -1 3018
3020 0 430707 122386.57 184640 -1 3019
3021 0 430561 122369 184720 -1 3020
3022 0 430559 122363 184760 -1 3021
3023 0 430433 122241 184840 -1 3022
3024 0 430307 121915 184960 -1 3023
3025 0 430069 121869 184920 -1 3024
3026 0 429719 121947 184920 -1 3025
3027 0 429577 122021 184960 -1 3026
3028 0 429451 122059 184880 -1 3027
3029 0 429357 122105 184800 -1 3028
3030 0 429299 122131 184720 -1 3029
3031 0 429329 122245 184640 -1 3030
3032 0 429387 122427 184640 -1 3031
3033 0 429425 122473 184760 -1 3032
3034 0 429541 122589 184840 -1 3033
3035 0 429569 122657 184880 -1 3034
3036 0 429697 122777 184920 -1 3035
3037 0 429843 122795 184960 -1 3036
3038 0 430075 122883 184960 -1 3037
3039 0 430109 122961 185000 -1 3038
3040 0 430121 122997 185040 -1 3039
3041 0 430149 123133 185120 -1 3040
3042 0 430143 123255 185240 -1 3041
3043 0 430111 123279 185280 -1 3042
3044 0 430099 123319 185320 -1 3043
3045 0 430043 123391 185360 -1 3044
3046 0 429327 122055 184520 -1 3031
3047 0 429073 121593 184440 -1 3046
3048 0 428531 121487 184400 -1 3047
3049 0 428955 121911 184520 -1 3047
3050 0 428945 121913 184440 -1 3049
3051 0 431593 123840 185800 -1 2643
3052 0 431385 123836 185800 -1 3051
3053 0 431265 124000 185800 -1 3052
3054 0 431213 123956 185680 -1 3053
3055 0 431291 124127 185520 -1 3054
3056 0 431341 124177 185480 -1 3055
3057 0 431543 124231 185440 -1 3056
3058 0 431667 124193 185240 -1 3057
3059 0 431935 124285 185120 -1 3058
3060 0 432047 124371 185000 -1 3059
3061 0 432415 124335 184880 -1 3060
3062 0 432475 124345 184800 -1 3061
3063 0 432707 124407 184720 -1 3062
3064 0 433303 124331 184720 -1 3063
3065 0 433587 124261 184800 -1 3064
3066 0 434151 124481 184800 -1 3065
3067 0 434583 124767 184840 -1 3066
3068 0 434747 124677 184680 -1 3067
3069 0 435087 124615 184680 -1 3068
3070 0 435183 124691 184560 -1 3069
3071 0 435283 124735 184440 -1 3070
3072 0 435363 124619 184280 -1 3071
3073 0 435907 124637 184160 -1 3072
3074 0 436315 124471 184000 -1 3073
3075 0 436543 124729 184080 -1 3074
3076 0 437019 124979 184120 -1 3075
3077 0 437551 124901 184200 -1 3076
3078 0 438003 124923 184240 -1 3077
3079 0 438623 124291 184240 -1 3078
3080 0 439499 123837 184240 -1 3079
3081 0 439731 123615 184200 -1 3080
3082 0 439843 123255 184080 -1 3081
3083 0 439943 123009 184000 -1 3082
3084 0 440087 122671 183920 -1 3083
3085 0 440243 122465 183840 -1 3084
3086 0 440483 122131 183760 -1 3085
3087 0 440579 121789 183680 -1 3086
3088 0 440587 121591 183600 -1 3087
3089 0 440639 121451 183480 -1 3088
3090 0 440723 121309 183320 -1 3089
3091 0 440775 121165 183160 -1 3090
3092 0 440791 121173 183000 -1 3091
3093 0 440731 121177 182840 -1 3092
3094 0 440715 121287 182680 -1 3093
3095 0 440739 121397 182640 -1 3094
3096 0 440739 121409 182600 -1 3095
3097 0 440779 121563 182520 -1 3096
3098 0 440655 121677 182440 -1 3097
3099 0 440587 121799 182360 -1 3098
3100 0 440611 121853 182280 -1 3099
3101 0 440631 121935 182160 -1 3100
3102 0 440719 122077 182040 -1 3101
3103 0 440743 122269 181800 -1 3102
3104 0 440771 122647 181760 -1 3103
3105 0 440775 122717 181600 -1 3104
3106 0 440819 122809 181400 -1 3105
3107 0 440823 122811 181360 -1 3106
3108 0 440793 122838 181320 -1 3107
3109 0 440815 122844 181280 -1 3108
3110 0 440939 122892 181240 -1 3109
3111 0 440969 122834 181200 -1 3110
3112 0 440913 122823 181080 -1 3111
3113 0 440885 122755 180880 -1 3112
3114 0 440829 122787 180720 -1 3113
3115 0 440801 123053 180560 -1 3114
3116 0 440723 123202 180400 -1 3115
3117 0 440683 123397 180240 -1 3116
3118 0 440783 123492 180120 -1 3117
3119 0 440775 123593 180040 -1 3118
3120 0 440775 123806 180000 -1 3119
3121 0 440813 124023 179880 -1 3120
3122 0 440891 124312 179800 -1 3121
3123 0 440873 124459 179720 -1 3122
3124 0 440967 124760 179600 -1 3123
3125 0 440985 124793 179560 -1 3124
3126 0 439193 124245 184360 -1 3080
3127 0 434587 124879 184680 -1 3068
3128 0 434693 124900 184520 -1 3127
3129 0 434771 125010 184400 -1 3128
3130 0 434757 125029 184320 -1 3129
3131 0 434757 124959 184200 -1 3130
3132 0 434577 124915 184080 -1 3131
3133 0 434569 124779 183960 -1 3132
3134 0 434625 124691 183840 -1 3133
3135 0 434581 124502 183720 -1 3134
3136 0 432841 123736 186240 -1 2640
3137 0 432993 123628 186160 -1 3136
3138 0 433029 123589 186120 -1 3137
3139 0 433400 123329 186120 -1 3138
3140 0 433455.9 123184.04 186120 -1 3139
3141 0 433552 123287 186240 -1 3140
3142 0 433608 123304 186280 -1 3141
3143 0 433664 123302 186320 -1 3142
3144 0 433725.4 122989.15 186320 -1 3143
3145 0 433648 123228 186360 -1 3143
3146 0 433564 123106 186440 -1 3145
3147 0 433344 123012 186520 -1 3146
3148 0 433221.34 122917.336 186600 -1 3147
3149 0 433160 122870 186640 -1 3148
3150 0 433188 122808 186720 -1 3149
3151 0 433152 122752 186760 -1 3150
3152 0 432896 122678 186920 -1 3151
3153 0 432848 122636 186960 -1 3152
3154 0 432836 122600 187000 -1 3153
3155 0 432814 122543 187040 -1 3154
3156 0 432870 122415 187120 -1 3155
3157 0 432840 122530 187320 -1 3156
3158 0 432740 122590 187440 -1 3157
3159 0 432324 122520 187560 -1 3158
3160 0 432294 122559 187680 -1 3159
3161 0 426674 128491 195200 -1 2580
3162 0 426690 128663 195320 -1 3161
3163 0 426710 129303 195480 -1 3162
3164 0 426740 129681 195560 -1 3163
3165 0 426770 130059 195640 -1 3164
3166 0 426878 130715 195760 -1 3165
3167 0 426938 131047 195880 -1 3166
3168 0 427138 131623 196040 -1 3167
3169 0 427354 132095 196200 -1 3168
3170 0 427562 132479 196320 -1 3169
3171 0 427710 132971 196480 -1 3170
3172 0 427890 133283 196640 -1 3171
3173 0 427950 133463 196760 -1 3172
3174 0 428046 133715 196840 -1 3173
3175 0 428130 134067 196960 -1 3174
3176 0 428286 134767 197080 -1 3175
3177 0 428446 135411 197160 -1 3176
3178 0 428642 136051 197200 -1 3177
3179 0 428858 136763 197320 -1 3178
3180 0 428954 136975 197440 -1 3179
3181 0 429082 137367 197600 -1 3180
3182 0 429282 137663 197760 -1 3181
3183 0 429370 138063 197920 -1 3182
3184 0 429498 138427.8 198080 -1 3183
3185 0 429530 138519 198120 -1 3184
3186 0 429586 138911 198320 -1 3185
3187 0 429538 139199 198520 -1 3186
3188 0 429594 139527 198640 -1 3187
3189 0 429618 139655 198720 -1 3188
3190 0 429666 139871 198800 -1 3189
3191 0 429734 140287 198880 -1 3190
3192 0 429702 140891 198960 -1 3191
3193 0 429686 141531 199080 -1 3192
3194 0 429695 141636 199120 -1 3193
3195 0 429722 141951 199240 -1 3194
3196 0 429862 142531 199400 -1 3195
3197 0 430190 143063 199560 -1 3196
3198 0 430366 143367 199680 -1 3197
3199 0 430558 143699 199760 -1 3198
3200 0 430866 144335 199840 -1 3199
3201 0 431226 145219 199800 -1 3200
3202 0 431270 145371 199720 -1 3201
3203 0 431382 145991 199560 -1 3202
3204 0 431404 146361 199520 -1 3203
3205 0 431564 146275 199720 -1 3204
3206 0 431620 146263 199760 -1 3205
3207 0 431808 146287 199880 -1 3206
3208 0 431872 146327 2e+05 -1 3207
3209 0 431960 146425 200040 -1 3208
3210 0 432148 146541 200080 -1 3209
3211 0 432268.53 146636.12 200120 -1 3210
3212 0 432563 146818 200160 -1 3211
3213 0 432763 146990 200240 -1 3212
3214 0 432783 147050 200280 -1 3213
3215 0 432923 147158 200360 -1 3214
3216 0 432941 147181 200400 -1 3215
3217 0 432947 147223 200480 -1 3216
3218 0 433093 147369 200560 -1 3217
3219 0 433255 147491 200640 -1 3218
3220 0 433337 147449 200680 -1 3219
3221 0 433331 147443 200720 -1 3220
3222 0 431426 146731 199480 -1 3204
3223 0 431458 147655 199440 -1 3222
3224 0 431246 148531 199520 -1 3223
3225 0 430958 149039 199640 -1 3224
3226 0 430582 149503 199760 -1 3225
3227 0 430150 149827 199920 -1 3226
3228 0 429506 150355 2e+05 -1 3227
3229 0 429322 150635 200040 -1 3228
3230 0 428974 151151 200080 -1 3229
3231 0 428770 151619 200160 -1 3230
3232 0 428878 151763 200280 -1 3231
3233 0 428390 152315 200280 -1 3232
3234 0 428174 152179 200080 -1 3233
3235 0 427870 152163 199960 -1 3234
3236 0 427790 152475 199800 -1 3235
3237 0 427760.34 152369.48 199560 -1 3236
3238 0 427655.88 152620.2 199320 -1 3237
3239 0 427662.84 152616.73 199080 -1 3238
3240 0 427582.75 152585.39 198840 -1 3239
3241 0 427558.38 152505.3 198640 -1 3240
3242 0 427708.12 152122.25 198480 -1 3241
3243 0 427729.03 152035.2 198320 -1 3242
3244 0 427805.62 151899.39 198160 -1 3243
3245 0 427816.06 151791.45 197960 -1 3244
3246 0 427809.03 151723.1 197840 -1 3245
3247 0 427826.44 151712.66 197720 -1 3246
3248 0 427847.34 151716.12 197560 -1 3247
3249 0 427812.53 151702.2 197400 -1 3248
3250 0 427756.8 151684.8 197280 -1 3249
3251 0 427729 151754.33 197200 -1 3250
3252 0 427587.66 152284.67 197200 -1 3251
3253 0 427463.66 152548.67 197240 -1 3252
3254 0 427452 152804 197240 -1 3253
3255 0 427436 152799 197200 -1 3254
3256 0 427552 152832 197080 -1 3255
3257 0 427558 152818 197040 -1 3256
3258 0 427598 152922 196920 -1 3257
3259 0 427715.03 151789.27 197160 -1 3251
3260 0 427746.34 151747.47 197040 -1 3259
3261 0 427802.06 151576.84 196920 -1 3260
3262 0 427885.66 151531.58 196800 -1 3261
3263 0 428024.94 151486.31 196640 -1 3262
3264 0 428164.22 151472.38 196520 -1 3263
3265 0 428212.97 151423.62 196400 -1 3264
3266 0 428300.03 151385.33 196240 -1 3265
3267 0 428460.22 151367.9 196080 -1 3266
3268 0 428578.6 151343.53 195960 -1 3267
3269 0 428738.78 151312.2 195840 -1 3268
3270 0 428864.16 151287.83 195720 -1 3269
3271 0 428986.03 151176.39 195600 -1 3270
3272 0 429086.97 151111.58 195480 -1 3271
3273 0 429177.53 151021.05 195360 -1 3272
3274 0 429292.44 150920.06 195240 -1 3273
3275 0 429369.03 150836.48 195120 -1 3274
3276 0 429445.66 150700.67 195000 -1 3275
3277 0 429557.1 150644.97 194920 -1 3276
3278 0 429776.47 150568.36 194800 -1 3277
3279 0 429943.6 150470.86 194640 -1 3278
3280 0 430103.78 150366.39 194520 -1 3279
3281 0 430194.53 150284.17 194400 -1 3280
3282 0 430316.4 150252.83 194280 -1 3281
3283 0 430490.53 150228.45 194200 -1 3282
3284 0 430615.88 150197.11 194080 -1 3283
3285 0 430737.75 150162.3 194000 -1 3284
3286 0 430863.12 150172.73 193880 -1 3285
3287 0 431016.34 150134.44 193800 -1 3286
3288 0 431166.06 150064.8 193720 -1 3287
3289 0 431301.88 150061.31 193640 -1 3288
3290 0 431399.38 150003.84 193560 -1 3289
3291 0 431507.3 149976 193440 -1 3290
3292 0 431615.28 149982.95 193320 -1 3291
3293 0 431730.2 149969.03 193200 -1 3292
3294 0 431852.06 149958.58 193080 -1 3293
3295 0 431872.97 149930.72 192960 -1 3294
3296 0 431953.06 149850.64 192840 -1 3295
3297 0 432088.84 149801.89 192720 -1 3296
3298 0 432207.25 149749.66 192600 -1 3297
3299 0 432287.34 149673.05 192480 -1 3298
3300 0 432391.8 149603.39 192360 -1 3299
3301 0 432499.75 149533.75 192240 -1 3300
3302 0 432673.88 149382.28 192120 -1 3301
3303 0 432809.66 149236.03 192000 -1 3302
3304 0 432921.1 149065.39 191920 -1 3303
3305 0 433053.44 148846.02 191880 -1 3304
3306 0 433126.56 148758.97 191800 -1 3305
3307 0 433255.4 148574.4 191680 -1 3306
3308 0 433460.84 148362 191600 -1 3307
3309 0 433540.94 148370.7 191520 -1 3308
3310 0 433676.75 148328.9 191440 -1 3309
3311 0 433802.1 148248.83 191360 -1 3310
3312 0 433903.1 148140.88 191280 -1 3311
3313 0 433913.44 148146.22 191200 -1 3312
3314 0 433993.53 148045.23 191080 -1 3313
3315 0 434150.25 148003.45 190960 -1 3314
3316 0 434488 147885.06 190880 -1 3315
3317 0 434641.22 147871.12 190800 -1 3316
3318 0 434759.62 147818.89 190680 -1 3317
3319 0 434811.84 147808.45 190520 -1 3318
3320 0 434898.9 147798 190400 -1 3319
3321 0 434965.06 147871.12 190280 -1 3320
3322 0 435059.1 147937.3 190200 -1 3321
3323 0 435156.6 148027.83 190080 -1 3322
3324 0 435313.28 148055.69 190000 -1 3323
3325 0 435922.7 148128.81 189880 -1 3324
3326 0 436089.8 148132.3 189800 -1 3325
3327 0 436250.2 148133.73 189680 -1 3326
3328 0 436413.84 148147.67 189600 -1 3327
3329 0 436581 148262.58 189480 -1 3328
3330 0 436741.16 148419.28 189400 -1 3329
3331 0 436918.75 148589.9 189320 -1 3330
3332 0 437047.6 148732.69 189200 -1 3331
3333 0 437225.2 148748.34 189080 -1 3332
3334 0 437374.94 148835.4 189000 -1 3333
3335 0 437364.5 148793.62 188880 -1 3334
3336 0 437374.44 148799.22 188720 -1 3335
3337 0 437395.34 148910.66 188600 -1 3336
3338 0 437402.3 149102.17 188560 -1 3337
3339 0 437423.2 149255.39 188480 -1 3338
3340 0 437458.03 149321.55 188400 -1 3339
3341 0 437458.03 149394.69 188320 -1 3340
3342 0 437503.28 149415.58 188200 -1 3341
3343 0 437583.38 149422.53 188080 -1 3342
3344 0 437586.88 149474.77 187960 -1 3343
3345 0 437565.97 149533.97 187840 -1 3344
3346 0 437545.06 149579.23 187720 -1 3345
3347 0 437492.84 149587.94 187560 -1 3346
3348 0 437395.34 149521.78 187440 -1 3347
3349 0 437367.66 149514.67 187360 -1 3348
3350 0 437353.56 149511.33 187320 -1 3349
3351 0 437329.2 149459.1 187200 -1 3350
3352 0 437259.53 149413.83 187080 -1 3351
3353 0 437155.06 149560.08 186960 -1 3352
3354 0 436977.47 149824.73 186920 -1 3353
3355 0 436960.06 149866.52 186880 -1 3354
3356 0 436939.16 150009.28 186840 -1 3355
3357 0 436946.12 150089.38 186720 -1 3356
3358 0 436939.16 150148.58 186600 -1 3357
3359 0 436960.06 150134.64 186520 -1 3358
3360 0 437008 150102 186480 -1 3359
3361 0 437116 150076 186440 -1 3360
3362 0 436960 150146 186400 -1 3361
3363 0 436858 150140 186320 -1 3362
3364 0 436856 150080 186240 -1 3363
3365 0 436836 150036 186200 -1 3364
3366 0 437071.5 150110.27 186800 -1 3356
3367 0 437068 150131 186960 -1 3366
3368 0 437064 150197 187040 -1 3367
3369 0 437076 150257 187080 -1 3368
3370 0 437150 150322 187160 -1 3369
3371 0 437268 150572 187120 -1 3370
3372 0 437396 150729 187120 -1 3371
3373 0 437440 150818 187200 -1 3372
3374 0 437516 150946 187280 -1 3373
3375 0 437498 150972 187360 -1 3374
3376 0 437678 151145 187480 -1 3375
3377 0 437714 151274 187560 -1 3376
3378 0 437982 151350 187560 -1 3377
3379 0 438062 151435 187480 -1 3378
3380 0 438068 151505 187440 -1 3379
3381 0 438206 151626 187400 -1 3380
3382 0 438286 151629 187320 -1 3381
3383 0 438438 151625 187200 -1 3382
3384 0 438446 151599 187120 -1 3383
3385 0 438288 151466 187040 -1 3384
3386 0 437836 151158 187440 -1 3376
3387 0 437908 151136 187360 -1 3386
3388 0 437225 149494 186840 -1 3353
3389 0 437269 149530 186680 -1 3388
3390 0 437309 149606 186560 -1 3389
3391 0 437423 149552 186440 -1 3390
3392 0 437465 149526 186320 -1 3391
3393 0 437639 149452 186320 -1 3392
3394 0 437743 149428 186200 -1 3393
3395 0 437815 149316 186080 -1 3394
3396 0 437849 149262 186000 -1 3395
3397 0 437919 149172 185880 -1 3396
3398 0 437883 149044 185720 -1 3397
3399 0 437941 148870 185640 -1 3398
3400 0 437945 148794 185520 -1 3399
3401 0 437999 148788 185440 -1 3400
3402 0 438037 148706 185320 -1 3401
3403 0 438105 148502 185160 -1 3402
3404 0 438149 148370 185000 -1 3403
3405 0 438177 148182 184840 -1 3404
3406 0 438345 148018 184680 -1 3405
3407 0 438475 147852 184560 -1 3406
3408 0 438717 147634 184520 -1 3407
3409 0 438643 147572 184440 -1 3408
3410 0 438588.16 147502.72 184320 -1 3409
3411 0 438526 147329 184240 -1 3410
3412 0 438570 147221 184080 -1 3411
3413 0 438612 147111 183920 -1 3412
3414 0 438736 147019 183800 -1 3413
3415 0 438868 146867 183640 -1 3414
3416 0 438950 146753 183520 -1 3415
3417 0 438976.66 146661 183480 -1 3416
3418 0 439064 146767 183480 -1 3417
3419 0 439030 146477 183400 -1 3417
3420 0 439032 146359 183320 -1 3419
3421 0 439014 146153 183240 -1 3420
3422 0 439008 146167 183200 -1 3421
3423 0 439026 146065 183120 -1 3422
3424 0 439084 145999 183040 -1 3423
3425 0 439258 145853 182920 -1 3424
3426 0 439384 145819 182760 -1 3425
3427 0 439558 145805 182600 -1 3426
3428 0 439676 145757 182520 -1 3427
3429 0 439794 145709 182440 -1 3428
3430 0 439816 145683 182280 -1 3429
3431 0 440122 145525 182120 -1 3430
3432 0 440232 145451 182040 -1 3431
3433 0 440622 145113 181880 -1 3432
3434 0 440944 145211 181760 -1 3433
3435 0 441426 145041 181640 -1 3434
3436 0 441456 144951 181760 -1 3435
3437 0 441554 145137 181600 -1 3435
3438 0 441480 144991 181480 -1 3437
3439 0 441730 144821 181360 -1 3438
3440 0 441796 144775 181320 -1 3439
3441 0 441986 144777 181280 -1 3440
3442 0 442428 144687 181200 -1 3441
3443 0 442523 144654 181120 -1 3442
3444 0 442683 144604 181000 -1 3443
3445 0 442838 144497 180920 -1 3444
3446 0 442908 144375 180760 -1 3445
3447 0 443166 144233 180600 -1 3446
3448 0 443203.5 144105.5 180480 -1 3447
3449 0 443216 144063 180440 -1 3448
3450 0 443482 143997 180400 -1 3449
3451 0 443496 143991 180280 -1 3450
3452 0 443666 144117 180160 -1 3451
3453 0 443788 143947 180040 -1 3452
3454 0 443918 143897 180000 -1 3453
3455 0 444268 143787 179880 -1 3454
3456 0 444594 143773 179840 -1 3455
3457 0 444812 143727 179720 -1 3456
3458 0 444838 143737 179640 -1 3457
3459 0 444906 143737 179600 -1 3458
3460 0 444572 143519 179600 -1 3459
3461 0 444306 143497 179560 -1 3460
3462 0 444118 143565 179480 -1 3461
3463 0 444140 143555 179440 -1 3462
3464 0 444002 143517 179360 -1 3463
3465 0 443828 143503 179280 -1 3464
3466 0 443714 143517 179160 -1 3465
3467 0 443808 143619 179120 -1 3466
3468 0 443734 143585 179000 -1 3467
3469 0 443612 143623 178920 -1 3468
3470 0 445290 143873 179520 -1 3459
3471 0 445508 143875 179440 -1 3470
3472 0 445616 143967 179320 -1 3471
3473 0 445715 143976 179200 -1 3472
3474 0 445748 143979 179160 -1 3473
3475 0 445894 143973 179080 -1 3474
3476 0 445986 143941 178920 -1 3475
3477 0 446034 143905 178880 -1 3476
3478 0 446176 143723 178720 -1 3477
3479 0 446208 143867 178640 -1 3478
3480 0 446300 144011 178520 -1 3479
3481 0 446406 144017 178440 -1 3480
3482 0 446460 143971 178400 -1 3481
3483 0 446602 143817 178360 -1 3482
3484 0 446640 143911 178320 -1 3483
3485 0 446846 144021 178200 -1 3484
3486 0 447078 144057 178080 -1 3485
3487 0 447346 144057 177960 -1 3486
3488 0 447510 144045 177840 -1 3487
3489 0 447708 144087 177760 -1 3488
3490 0 447764 144043 177640 -1 3489
3491 0 447862 143953 177560 -1 3490
3492 0 447860 143947 177440 -1 3491
3493 0 447954 143981 177360 -1 3492
3494 0 448102 143945 177240 -1 3493
3495 0 448182 143769 177080 -1 3494
3496 0 448188 143743 177040 -1 3495
3497 0 448246 143581 176920 -1 3496
3498 0 448266 143561 176800 -1 3497
3499 0 448280 143435 176760 -1 3498
3500 0 448402 143529 176720 -1 3499
3501 0 448480 143363 176680 -1 3500
3502 0 448530 143533 176600 -1 3501
3503 0 448588 143375 176520 -1 3502
3504 0 448606 143373 176480 -1 3503
3505 0 443646 143881 179880 -1 3455
3506 0 442534 144681 180760 -1 3446
3507 0 442550 144697 180800 -1 3506
3508 0 441670 145217 181600 -1 3437
3509 0 441808 145295 181600 -1 3508
3510 0 441898 145385 181680 -1 3509
3511 0 442012 145495 181720 -1 3510
3512 0 442024 145503 181760 -1 3511
3513 0 441649 145280 181640 -1 3508
3514 0 441573 145372 181680 -1 3513
3515 0 441587 145534 181760 -1 3514
3516 0 441559 145574 181840 -1 3515
3517 0 441573 145576 181880 -1 3516
3518 0 435125.25 147843.27 189920 -1 3324
3519 0 435281.94 147728.36 189800 -1 3518
3520 0 435295.88 147634.34 189640 -1 3519
3521 0 435421.25 147512.47 189520 -1 3520
3522 0 435480.44 147428.89 189400 -1 3521
3523 0 435564 147223.44 189280 -1 3522
3524 0 435623.22 147042.36 189120 -1 3523
3525 0 435689.38 146856.06 189000 -1 3524
3526 0 435696.34 146765.53 188920 -1 3525
3527 0 435685.88 146626.23 188800 -1 3526
3528 0 435689.38 146399.9 188680 -1 3527
3529 0 435727.7 146271.06 188640 -1 3528
3530 0 435839.1 146135.25 188560 -1 3529
3531 0 435887.84 146023.83 188480 -1 3530
3532 0 435957.5 145954.17 188360 -1 3531
3533 0 435947.06 145933.28 188240 -1 3532
3534 0 435964.47 145884.53 188080 -1 3533
3535 0 436041.06 145877.56 187920 -1 3534
3536 0 436089.8 145839.27 187800 -1 3535
3537 0 436121.16 145769.62 187680 -1 3536
3538 0 436180.38 145659.94 187520 -1 3537
3539 0 436173.4 145569.39 187400 -1 3538
3540 0 436364.9 145531.1 187240 -1 3539
3541 0 436528.6 145555.47 187120 -1 3540
3542 0 436709.66 145506.72 187000 -1 3541
3543 0 436925.56 145506.72 186880 -1 3542
3544 0 437068.3 145468.4 186800 -1 3543
3545 0 437137.97 145478.86 186680 -1 3544
3546 0 437204.12 145478.86 186560 -1 3545
3547 0 437266.8 145451 186440 -1 3546
3548 0 437423.5 145343.05 186320 -1 3547
3549 0 437555.84 145221.17 186200 -1 3548
3550 0 437695.12 145057.52 186080 -1 3549
3551 0 437771.6 144934.38 185960 -1 3550
3552 0 437823.84 144815.98 185840 -1 3551
3553 0 437886.53 144641.88 185720 -1 3552
3554 0 437924.8 144547.86 185640 -1 3553
3555 0 437984.03 144398.12 185520 -1 3554
3556 0 438109.38 144307.58 185440 -1 3555
3557 0 438259.12 144157.84 185280 -1 3556
3558 0 438457.6 143945.44 185160 -1 3557
3559 0 438531.12 143908.44 185080 -1 3558
3560 0 438552.03 143702.98 185000 -1 3559
3561 0 438590.3 143501.02 184880 -1 3560
3562 0 438659.97 143347.8 184760 -1 3561
3563 0 438729.66 143231.34 184640 -1 3562
3564 0 438868.94 143081.61 184520 -1 3563
3565 0 438962.94 142949.28 184400 -1 3564
3566 0 439039.56 142695.1 184280 -1 3565
3567 0 439258.94 142440.89 184200 -1 3566
3568 0 439328.6 142353.83 184120 -1 3567
3569 0 439388.2 142216.45 184000 -1 3568
3570 0 439412.56 142077.17 183880 -1 3569
3571 0 439590.16 141972.7 183760 -1 3570
3572 0 439590.16 141885.64 183640 -1 3571
3573 0 439631.94 141711.53 183520 -1 3572
3574 0 439719 141614.03 183440 -1 3573
3575 0 439722.5 141579.2 183360 -1 3574
3576 0 439785.16 141680.19 183280 -1 3575
3577 0 439833.9 141715.02 183200 -1 3576
3578 0 439910.53 141718.5 183080 -1 3577
3579 0 439886.16 141673.23 182960 -1 3578
3580 0 439927.94 141732.42 182840 -1 3579
3581 0 440008.03 141728.94 182720 -1 3580
3582 0 440112.5 141683.67 182640 -1 3581
3583 0 440154.28 141680.19 182520 -1 3582
3584 0 440199.56 141711.53 182400 -1 3583
3585 0 440203.03 141742.88 182280 -1 3584
3586 0 440262.22 141697.61 182160 -1 3585
3587 0 440304.03 141586.17 182000 -1 3586
3588 0 440457.22 141624.48 181880 -1 3587
3589 0 440547.78 141579.2 181760 -1 3588
3590 0 440652.25 141593.14 181640 -1 3589
3591 0 440387.6 141600.11 181520 -1 3590
3592 0 440345.8 141589.66 181400 -1 3591
3593 0 440300.53 141572.25 181320 -1 3592
3594 0 440258.75 141335.45 181160 -1 3593
3595 0 440304.03 141178.75 181040 -1 3594
3596 0 440453.75 141091.7 180920 -1 3595
3597 0 440297.3 141006.69 180840 -1 3596
3598 0 440332.12 140860.44 180760 -1 3597
3599 0 440530.6 140668.9 180800 -1 3598
3600 0 440541.06 140470.42 180760 -1 3599
3601 0 440568.9 140310.25 180640 -1 3600
3602 0 440513.2 140216.22 180520 -1 3601
3603 0 440450.53 140069.97 180400 -1 3602
3604 0 440419.2 139944.61 180280 -1 3603
3605 0 440325.16 139826.22 180200 -1 3604
3606 0 440234.62 139669.52 180120 -1 3605
3607 0 440199.8 139418.8 180000 -1 3606
3608 0 440074.44 139284.73 179920 -1 3607
3609 0 439799.34 139058.39 179800 -1 3608
3610 0 439754 138995.5 179760 -1 3609
3611 0 439708.8 138933.03 179720 -1 3610
3612 0 439788.9 138706.69 179680 -1 3611
3613 0 439830.7 138574.38 179600 -1 3612
3614 0 439900.34 138449.02 179520 -1 3613
3615 0 440036.12 138358.47 179480 -1 3614
3616 0 440226 138352 179400 -1 3615
3617 0 440398 138392 179400 -1 3616
3618 0 440510 138388 179360 -1 3617
3619 0 440542 138392 179320 -1 3618
3620 0 440242 138236 179360 -1 3616
3621 0 440314 138196 179280 -1 3620
3622 0 440618 138048 179240 -1 3621
3623 0 440706 138064 179200 -1 3622
3624 0 440914 138144 179120 -1 3623
3625 0 440994 138092 179080 -1 3624
3626 0 441226 138048 179040 -1 3625
3627 0 441202 138056 179000 -1 3626
3628 0 441166 138096 178880 -1 3627
3629 0 441226 138040 178800 -1 3628
3630 0 441366 138000 178760 -1 3629
3631 0 441394 138040 178720 -1 3630
3632 0 441606 137968 178680 -1 3631
3633 0 441690 137960 178640 -1 3632
3634 0 441866 137756 178600 -1 3633
3635 0 442010 137664 178680 -1 3634
3636 0 442002 137608 178760 -1 3635
3637 0 441974 137732 178520 -1 3634
3638 0 442134 137660 178440 -1 3637
3639 0 442202 137612 178400 -1 3638
3640 0 442394 137572 178280 -1 3639
3641 0 442474 137580 178160 -1 3640
3642 0 442458 137560 178040 -1 3641
3643 0 442562 137628 177920 -1 3642
3644 0 442638 137596 177840 -1 3643
3645 0 443054 137592 177800 -1 3644
3646 0 443108 137550 177840 -1 3645
3647 0 443420 137538 177800 -1 3645
3648 0 443528 137386 177840 -1 3647
3649 0 443552 137322 177920 -1 3648
3650 0 443616 137142 178000 -1 3649
3651 0 443726 136800 178080 -1 3650
3652 0 443646 136404 178160 -1 3651
3653 0 443510 136328 178280 -1 3652
3654 0 443378 136396 178320 -1 3653
3655 0 443266 136380 178400 -1 3654
3656 0 443070 136332 178520 -1 3655
3657 0 442946 136236 178600 -1 3656
3658 0 442678 136220 178640 -1 3657
3659 0 442422 136140 178680 -1 3658
3660 0 442222 135976 178720 -1 3659
3661 0 442138 135936 178800 -1 3660
3662 0 442110 135912 178840 -1 3661
3663 0 443626 137140 178120 -1 3650
3664 0 443630 137088 178240 -1 3663
3665 0 443650 137060 178320 -1 3664
3666 0 443710 136996 178440 -1 3665
3667 0 443718 136964 178600 -1 3666
3668 0 443722 137000 178760 -1 3667
3669 0 443614 137052 178840 -1 3668
3670 0 443418 137152 178920 -1 3669
3671 0 443210 136984 179000 -1 3670
3672 0 442974 136900 179080 -1 3671
3673 0 442826 136804 179120 -1 3672
3674 0 442694 136768 179160 -1 3673
3675 0 442614 136716 179240 -1 3674
3676 0 442522 136668 179360 -1 3675
3677 0 442478 136608 179520 -1 3676
3678 0 442354 136512 179640 -1 3677
3679 0 442258 136440 179760 -1 3678
3680 0 442240 136398 179880 -1 3679
3681 0 442120 136362 180000 -1 3680
3682 0 441924 136398 180040 -1 3681
3683 0 441608 136634 180160 -1 3682
3684 0 441420 136698 180240 -1 3683
3685 0 441208 136734 180320 -1 3684
3686 0 440998 136804 180440 -1 3685
3687 0 440698 136852 180520 -1 3686
3688 0 440554 136860 180560 -1 3687
3689 0 440478 136848 180640 -1 3688
3690 0 440294 136888 180760 -1 3689
3691 0 440182 136940 180840 -1 3690
3692 0 439910 137100 180880 -1 3691
3693 0 439878 137232 181040 -1 3692
3694 0 438968 137622 181120 -1 3693
3695 0 437852 137670 181200 -1 3694
3696 0 437180 137666 181320 -1 3695
3697 0 437180 137540 181440 -1 3696
3698 0 437188 137498 181520 -1 3697
3699 0 437424 137602 181560 -1 3698
3700 0 436612 137354 181560 -1 3699
3701 0 436748 137504 181720 -1 3700
3702 0 436240 137514 181800 -1 3701
3703 0 436084 137384 181880 -1 3702
3704 0 435676 137434 181920 -1 3703
3705 0 435280 137344 182000 -1 3704
3706 0 435244 137134 181960 -1 3705
3707 0 435048 137066 182000 -1 3706
3708 0 434872 137054 182080 -1 3707
3709 0 434320 136824 182080 -1 3708
3710 0 441706 138068 178760 -1 3633
3711 0 440654 138012 179320 -1 3622
3712 0 440670 137996 179360 -1 3711
3713 0 440746.5 141055.44 180840 -1 3596
3714 0 440781.3 141003.2 180800 -1 3713
3715 0 441150.44 141003.2 180760 -1 3714
3716 0 441345.44 140950.97 180680 -1 3715
3717 0 441481.25 140884.81 180600 -1 3716
3718 0 441624.03 140843.02 180520 -1 3717
3719 0 441690.2 140811.69 180440 -1 3718
3720 0 441794.66 140776.86 180400 -1 3719
3721 0 441899.12 140775.12 180360 -1 3720
3722 0 442369.22 140750.75 180320 -1 3721
3723 0 442787.06 140715.92 180280 -1 3722
3724 0 442908.94 140660.2 180160 -1 3723
3725 0 443201.47 140447.8 180040 -1 3724
3726 0 443302.44 140447.8 179960 -1 3725
3727 0 443392 140382 179840 -1 3726
3728 0 443520 140298 179760 -1 3727
3729 0 443596 140342 179640 -1 3728
3730 0 443676 140382 179480 -1 3729
3731 0 443792 140442 179320 -1 3730
3732 0 443940 140414 179160 -1 3731
3733 0 443960 140458 179120 -1 3732
3734 0 444000 140462 179080 -1 3733
3735 0 444252 140442 179040 -1 3734
3736 0 444412 140470 179000 -1 3735
3737 0 444448 140562 178880 -1 3736
3738 0 444500 140610 178760 -1 3737
3739 0 444648 140738 178680 -1 3738
3740 0 445024 140842 178600 -1 3739
3741 0 445252 140978 178440 -1 3740
3742 0 445445.34 140808.44 178360 -1 3741
3743 0 445402 141132 178320 -1 3742
3744 0 445598 141252 178160 -1 3743
3745 0 445802 141296 178080 -1 3744
3746 0 445902 141321 178120 -1 3745
3747 0 445926 141299 178160 -1 3746
3748 0 446000 141261 178240 -1 3747
3749 0 446052 141214 178280 -1 3748
3750 0 446268 141266 178320 -1 3749
3751 0 446308 141339 178280 -1 3750
3752 0 446426 141626 178200 -1 3751
3753 0 446448 141933 178120 -1 3752
3754 0 446610 142116 178120 -1 3753
3755 0 446760 142186 178200 -1 3754
3756 0 447008 142427 178240 -1 3755
3757 0 447372 142618 178240 -1 3756
3758 0 447536 142663 178200 -1 3757
3759 0 447636 142716 178160 -1 3758
3760 0 447690 142739 178120 -1 3759
3761 0 447888 142690 178080 -1 3760
3762 0 447936 142655 178160 -1 3761
3763 0 448016 142615 178240 -1 3762
3764 0 448108 142579 178320 -1 3763
3765 0 448232 142361 178360 -1 3764
3766 0 448116 142659 178080 -1 3761
3767 0 448278 142573 178120 -1 3766
3768 0 448384 142614 178040 -1 3767
3769 0 448472 142713 177920 -1 3768
3770 0 448510 142658 177840 -1 3769
3771 0 448716 142497 177800 -1 3770
3772 0 448882 142452 177800 -1 3771
3773 0 448968 142417 177840 -1 3772
3774 0 449086 142176 177840 -1 3773
3775 0 449148 142135 177880 -1 3774
3776 0 449226 142080 177920 -1 3775
3777 0 449300 142034 177960 -1 3776
3778 0 449342 141951 178040 -1 3777
3779 0 449336 141888 178120 -1 3778
3780 0 449322 141893 178160 -1 3779
3781 0 449068 141875 178120 -1 3780
3782 0 448944 141750 178040 -1 3781
3783 0 449070 141688 178000 -1 3782
3784 0 449328 141754 177960 -1 3783
3785 0 449366 141805 177880 -1 3784
3786 0 449402 141802 177800 -1 3785
3787 0 449422 141617 177760 -1 3786
3788 0 449426 141480 177680 -1 3787
3789 0 449372 141501 177560 -1 3788
3790 0 449354 141538 177440 -1 3789
3791 0 449406 141510 177320 -1 3790
3792 0 449454 141508 177200 -1 3791
3793 0 449570 141414 177080 -1 3792
3794 0 449618 141351 177040 -1 3793
3795 0 449648 141298 176960 -1 3794
3796 0 449642 141299 176920 -1 3795
3797 0 449764 141286 176840 -1 3796
3798 0 449796 141303 176800 -1 3797
3799 0 449866 141130 176760 -1 3798
3800 0 449862 141121 176680 -1 3799
3801 0 449296 140980 176680 -1 3800
3802 0 449196 141193 176640 -1 3801
3803 0 450186 140806 176760 -1 3799
3804 0 450260 141037 176880 -1 3803
3805 0 450262 141143 177000 -1 3804
3806 0 450258 141260 177120 -1 3805
3807 0 450220 141296 177280 -1 3806
3808 0 450152 141246 177440 -1 3807
3809 0 450152 141210 177560 -1 3808
3810 0 450328 141193 177640 -1 3809
3811 0 450398 141285 177560 -1 3810
3812 0 450394 141407 177520 -1 3811
3813 0 450238 141477 177560 -1 3812
3814 0 450182 141464 177640 -1 3813
3815 0 450144 141496 177720 -1 3814
3816 0 450144 141586 177840 -1 3815
3817 0 450136 141630 177880 -1 3816
3818 0 450172 141666 177920 -1 3817
3819 0 450150 141631 178000 -1 3818
3820 0 450078 141559 178120 -1 3819
3821 0 450118 141482 178240 -1 3820
3822 0 450136 141439 178280 -1 3821
3823 0 450172 141665 178280 -1 3822
3824 0 450214 141770 178240 -1 3823
3825 0 450188 141832 178160 -1 3824
3826 0 449908 140487 176760 -1 3803
3827 0 449624 140599 176800 -1 3826
3828 0 449496 140434 176720 -1 3827
3829 0 449684 140125 176680 -1 3828
3830 0 449582 140390 176640 -1 3829
3831 0 449700 140516 176600 -1 3830
3832 0 449620 140676 176560 -1 3831
3833 0 449776 140612 176520 -1 3832
3834 0 450282 140877 176720 -1 3803
3835 0 450432 140703 176680 -1 3834
3836 0 450330 140971 176600 -1 3835
3837 0 450484 140933 176440 -1 3836
3838 0 450686 141058 176360 -1 3837
3839 0 450874 141041 176280 -1 3838
3840 0 450926 141032 176200 -1 3839
3841 0 451452 140995 176080 -1 3840
3842 0 451694 140739 176080 -1 3841
3843 0 451826 140565 176200 -1 3842
3844 0 451802 140549 176240 -1 3843
3845 0 449372 141255 176920 -1 3796
3846 0 449074 141219 177000 -1 3845
3847 0 449030 141258 177120 -1 3846
3848 0 448980 141282 177280 -1 3847
3849 0 449006 141192 177480 -1 3848
3850 0 434530.5 147760 190960 -1 3316
3851 0 434494.5 147756 191040 -1 3850
3852 0 434406.5 147764 191160 -1 3851
3853 0 427342 153331 199640 -1 3236
3854 0 426650 154411 199560 -1 3853
3855 0 426314 154819 199440 -1 3854
3856 0 425798 155515 199320 -1 3855
3857 0 425538 156035 199200 -1 3856
3858 0 425286 156935 199040 -1 3857
3859 0 425122 157527 198920 -1 3858
3860 0 424554 158187 199040 -1 3859
3861 0 424050 158563 199160 -1 3860
3862 0 423342 159195 199280 -1 3861
3863 0 422590 159943 199200 -1 3862
3864 0 422346 160179 199120 -1 3863
3865 0 422126 160479 199040 -1 3864
3866 0 421430 161671 199040 -1 3865
3867 0 421342 162203 199200 -1 3866
3868 0 421275.34 162491 199280 -1 3867
3869 0 421410 161615 199280 -1 3868
3870 0 421430 161683 199360 -1 3869
3871 0 421438 161669 199480 -1 3870
3872 0 421202 161775 199520 -1 3871
3873 0 420970 161773 199640 -1 3872
3874 0 420954 161799 199680 -1 3873
3875 0 420638 161701 199680 -1 3874
3876 0 420514 161743 199720 -1 3875
3877 0 421242 162635 199320 -1 3868
3878 0 421254 163071 199400 -1 3877
3879 0 421290 163315 199560 -1 3878
3880 0 421062 163547 199720 -1 3879
3881 0 421050 163787 199840 -1 3880
3882 0 421174 164659 199960 -1 3881
3883 0 421362 165019 199880 -1 3882
3884 0 421138 165195 200040 -1 3883
3885 0 421162 165507 200160 -1 3884
3886 0 421118 166267 200240 -1 3885
3887 0 421174 166787 200320 -1 3886
3888 0 421246 167319 200400 -1 3887
3889 0 421210 167839 200480 -1 3888
3890 0 421222 168423 200560 -1 3889
3891 0 420834 168803 200480 -1 3890
3892 0 420686 168579 200320 -1 3891
3893 0 420442 168239 200160 -1 3892
3894 0 420242 167959 200040 -1 3893
3895 0 420246 167875 199880 -1 3894
3896 0 420198 167887 199640 -1 3895
3897 0 420158 167883 199360 -1 3896
3898 0 420190 167851 199160 -1 3897
3899 0 420150 167763 198960 -1 3898
3900 0 420170 167671 198760 -1 3899
3901 0 420254 167607 198600 -1 3900
3902 0 420290 167535 198480 -1 3901
3903 0 420358 167443 198320 -1 3902
3904 0 420370 167399 198120 -1 3903
3905 0 420354 167391 197880 -1 3904
3906 0 420346 167439 197680 -1 3905
3907 0 420362 167467 197520 -1 3906
3908 0 420502 167647 197360 -1 3907
3909 0 420602 167779 197160 -1 3908
3910 0 420454 167815 196920 -1 3909
3911 0 420390 167779 196680 -1 3910
3912 0 420390 167779 196520 -1 3911
3913 0 420390 167823 196360 -1 3912
3914 0 420422 167871 196200 -1 3913
3915 0 420422 167927 196000 -1 3914
3916 0 420442 167955 195840 -1 3915
3917 0 420442 168051 195680 -1 3916
3918 0 420434 168067 195520 -1 3917
3919 0 420522 168063 195360 -1 3918
3920 0 420606 168067 195160 -1 3919
3921 0 420682 168091 195000 -1 3920
3922 0 420738 168183 194880 -1 3921
3923 0 420830 168183 194720 -1 3922
3924 0 420950 168207 194520 -1 3923
3925 0 420994 168299 194360 -1 3924
3926 0 421086 168367 194200 -1 3925
3927 0 421130 168395 194080 -1 3926
3928 0 421194 168435 193960 -1 3927
3929 0 421354 168539 193840 -1 3928
3930 0 421426 168591 193720 -1 3929
3931 0 421462 168603 193600 -1 3930
3932 0 421518 168595 193480 -1 3931
3933 0 421554 168675 193320 -1 3932
3934 0 421538 168704.33 193240 -1 3933
3935 0 421506 168763 193080 -1 3934
3936 0 421614 168703 192960 -1 3935
3937 0 421778 168647 192840 -1 3936
3938 0 421870 168671 192720 -1 3937
3939 0 421930 168723 192520 -1 3938
3940 0 421978 168743 192400 -1 3939
3941 0 422014 168779 192280 -1 3940
3942 0 422050 168763 192120 -1 3941
3943 0 422126 168767 191960 -1 3942
3944 0 422186 168803 191800 -1 3943
3945 0 422250 168851 191680 -1 3944
3946 0 422338 168895 191520 -1 3945
3947 0 422346 168919 191400 -1 3946
3948 0 422346 168955 191200 -1 3947
3949 0 422394 168959 191040 -1 3948
3950 0 422414 168943 190840 -1 3949
3951 0 422450 168959 190640 -1 3950
3952 0 422534 168935 190320 -1 3951
3953 0 422618 168991 190160 -1 3952
3954 0 422666 168999 190000 -1 3953
3955 0 422742 168987 189840 -1 3954
3956 0 422782 168983 189640 -1 3955
3957 0 422814 168955 189480 -1 3956
3958 0 422850 168875 189280 -1 3957
3959 0 422850 168779 189080 -1 3958
3960 0 422790 168707 188840 -1 3959
3961 0 422802 168695 188640 -1 3960
3962 0 422778 168699 188440 -1 3961
3963 0 422742 168763 188280 -1 3962
3964 0 422666 168791 188120 -1 3963
3965 0 422666 168791 187840 -1 3964
3966 0 422618 168791 187600 -1 3965
3967 0 422542 168751 187400 -1 3966
3968 0 422534 168803 187160 -1 3967
3969 0 422538 168855 186960 -1 3968
3970 0 422570 168907 186720 -1 3969
3971 0 422574 168895 186560 -1 3970
3972 0 422646 168871 186360 -1 3971
3973 0 422646 168827 186240 -1 3972
3974 0 422622 168699 186080 -1 3973
3975 0 422626 168631 185960 -1 3974
3976 0 422670 168547 185800 -1 3975
3977 0 422658 168475 185640 -1 3976
3978 0 422670 168371 185400 -1 3977
3979 0 422722 168267 185160 -1 3978
3980 0 422754 168183 184880 -1 3979
3981 0 422818 168099 184600 -1 3980
3982 0 422854 167955 184360 -1 3981
3983 0 422842 167807 184200 -1 3982
3984 0 422814 167743 184040 -1 3983
3985 0 422782 167623 183880 -1 3984
3986 0 422770 167555 183600 -1 3985
3987 0 422726 167491 183400 -1 3986
3988 0 422674 167475 183240 -1 3987
3989 0 422650 167519 183080 -1 3988
3990 0 422626 167615 182880 -1 3989
3991 0 422574 167735 182680 -1 3990
3992 0 422530 167815 182520 -1 3991
3993 0 422482 167871 182320 -1 3992
3994 0 422458 167947 182080 -1 3993
3995 0 422410 167955 181840 -1 3994
3996 0 422390 167963 181720 -1 3995
3997 0 422354 167951 181520 -1 3996
3998 0 422330 167999 181360 -1 3997
3999 0 422354 167903 181200 -1 3998
4000 0 422294 167875 180920 -1 3999
4001 0 422230 167887 180680 -1 4000
4002 0 422126 167895 180440 -1 4001
4003 0 422018 167951 180240 -1 4002
4004 0 421702 167851 180040 -1 4003
4005 0 421546 167863 179840 -1 4004
4006 0 421386 167975 179640 -1 4005
4007 0 421162 168119 179440 -1 4006
4008 0 421002 168211 179240 -1 4007
4009 0 420770 168391 179040 -1 4008
4010 0 420498 168543 178800 -1 4009
4011 0 420330 168623 178640 -1 4010
4012 0 420118 168647 178480 -1 4011
4013 0 419762 168655 178320 -1 4012
4014 0 419634 168739 178120 -1 4013
4015 0 419476 168839 177960 -1 4014
4016 0 419488 168899 177800 -1 4015
4017 0 419496 168947 177600 -1 4016
4018 0 419496 168979 177400 -1 4017
4019 0 419476 168975 177200 -1 4018
4020 0 419476 168931 177000 -1 4019
4021 0 419460 168935 176800 -1 4020
4022 0 419496 168963 176640 -1 4021
4023 0 419540 169071 176480 -1 4022
4024 0 419588 169119 176320 -1 4023
4025 0 419608 169215 176160 -1 4024
4026 0 419656 169283 176000 -1 4025
4027 0 419688 169391 175800 -1 4026
4028 0 419674 169435 175560 -1 4027
4029 0 419626 169531 175400 -1 4028
4030 0 419686 169539 175240 -1 4029
4031 0 419678 169679 175080 -1 4030
4032 0 419654 169763 174920 -1 4031
4033 0 419610 169779 174760 -1 4032
4034 0 419598 169735 174560 -1 4033
4035 0 419534 169631 174400 -1 4034
4036 0 419490 169611 174240 -1 4035
4037 0 419454 169587 174000 -1 4036
4038 0 419518 169651 173840 -1 4037
4039 0 419546 169667 173680 -1 4038
4040 0 419586 169687 173480 -1 4039
4041 0 419630 169703 173320 -1 4040
4042 0 419678 169687 173160 -1 4041
4043 0 419702 169675 172960 -1 4042
4044 0 419734 169663 172800 -1 4043
4045 0 419794 169643 172600 -1 4044
4046 0 419798 169647 172400 -1 4045
4047 0 419806 169671 172200 -1 4046
4048 0 419774 169715 172000 -1 4047
4049 0 419774 169719 171800 -1 4048
4050 0 419770 169679 171600 -1 4049
4051 0 419734 169667 171440 -1 4050
4052 0 419698 169707 171280 -1 4051
4053 0 419654 169771 171080 -1 4052
4054 0 419650 169839 170840 -1 4053
4055 0 419630 169895 170600 -1 4054
4056 0 419650 169943 170400 -1 4055
4057 0 419622 170055 170200 -1 4056
4058 0 419618 170111 170000 -1 4057
4059 0 419588 170147 169800 -1 4058
4060 0 419640 170175 169600 -1 4059
4061 0 419644 170199 169400 -1 4060
4062 0 419672 170227 169160 -1 4061
4063 0 419664 170227 168920 -1 4062
4064 0 419716 170183 168720 -1 4063
4065 0 419660 170087 168520 -1 4064
4066 0 419584 170027 168320 -1 4065
4067 0 419580 170019 168120 -1 4066
4068 0 419564 170011 167920 -1 4067
4069 0 419448 170043 167640 -1 4068
4070 0 419404 170075 167440 -1 4069
4071 0 419320 170171 167240 -1 4070
4072 0 419300 170243 167080 -1 4071
4073 0 419312 170347 166880 -1 4072
4074 0 419332 170431 166720 -1 4073
4075 0 419276 170507 166560 -1 4074
4076 0 419296 170619 166360 -1 4075
4077 0 419348 170755 166200 -1 4076
4078 0 419350 170849 166120 -1 4077
4079 0 419352 170943 166040 -1 4078
4080 0 419380 171203 165920 -1 4079
4081 0 419438 171427 165800 -1 4080
4082 0 419486 171567 165640 -1 4081
4083 0 419530 171675 165480 -1 4082
4084 0 419546 171787 165320 -1 4083
4085 0 419574 171851 165160 -1 4084
4086 0 419630 171919 164960 -1 4085
4087 0 419654 171951 164760 -1 4086
4088 0 419708 171971 164560 -1 4087
4089 0 419728 171963 164400 -1 4088
4090 0 419736 172027 164200 -1 4089
4091 0 419668 172047 164040 -1 4090
4092 0 419604 172056.6 163880 -1 4091
4093 0 419588 172059 163840 -1 4092
4094 0 419448 172039 163640 -1 4093
4095 0 419252 172023 163480 -1 4094
4096 0 419064 172039 163320 -1 4095
4097 0 418908 172067 163160 -1 4096
4098 0 418828 172115 163000 -1 4097
4099 0 418796 172143 162840 -1 4098
4100 0 418758 172207 162680 -1 4099
4101 0 418746 172223 162480 -1 4100
4102 0 418750 172191 162280 -1 4101
4103 0 418754 172175 162120 -1 4102
4104 0 418826 172299 161920 -1 4103
4105 0 418854 172327 161760 -1 4104
4106 0 418734 172391 161600 -1 4105
4107 0 418590 172495 161440 -1 4106
4108 0 418554 172611 161240 -1 4107
4109 0 418458 172683 161080 -1 4108
4110 0 418342 172667 160880 -1 4109
4111 0 418294 172647 160680 -1 4110
4112 0 418238 172647 160480 -1 4111
4113 0 418194 172659 160280 -1 4112
4114 0 418194 172619 160040 -1 4113
4115 0 418262 172687 159840 -1 4114
4116 0 418326 172751 159640 -1 4115
4117 0 418466 172715 159440 -1 4116
4118 0 418590 172759 159240 -1 4117
4119 0 418654 172755 159040 -1 4118
4120 0 418698 172759 158840 -1 4119
4121 0 418706 172759 158640 -1 4120
4122 0 418630 172903 158440 -1 4121
4123 0 418520 172963 158280 -1 4122
4124 0 418467 172972 158240 -1 4123
4125 0 418308 172999 158120 -1 4124
4126 0 418140 173011 157920 -1 4125
4127 0 418024 173047 157720 -1 4126
4128 0 417848 173091 157520 -1 4127
4129 0 417764 173055 157360 -1 4128
4130 0 417626 173095 157200 -1 4129
4131 0 417542 173191 157000 -1 4130
4132 0 417462 173271 156800 -1 4131
4133 0 417466 173403 156600 -1 4132
4134 0 417442 173495 156400 -1 4133
4135 0 417438 173599 156200 -1 4134
4136 0 417430 173779 156000 -1 4135
4137 0 417428.4 173871.8 155840 -1 4136
4138 0 417428 173895 155800 -1 4137
4139 0 417440 173955 155600 -1 4138
4140 0 417388 173951 155400 -1 4139
4141 0 417348 173947 155200 -1 4140
4142 0 417260 173915 155000 -1 4141
4143 0 417232 173779 154800 -1 4142
4144 0 417148 173683 154560 -1 4143
4145 0 417180 173531 154360 -1 4144
4146 0 417216 173451 154160 -1 4145
4147 0 417223 173442 154120 -1 4146
4148 0 417244 173415 154000 -1 4147
4149 0 417252 173427 153920 -1 4148
4150 0 417300 173455 153720 -1 4149
4151 0 417256 173583 153600 -1 4150
4152 0 417208 173727 153480 -1 4151
4153 0 417240 173771 153320 -1 4152
4154 0 417248 173783 153160 -1 4153
4155 0 417244 173839 153000 -1 4154
4156 0 417228 173855 152800 -1 4155
4157 0 417292 173847 152640 -1 4156
4158 0 417304 173771 152480 -1 4157
4159 0 417344 173663 152320 -1 4158
4160 0 417300 173627 152240 -1 4159
4161 0 417696 173771 152240 -1 4160
4162 0 417656 173922 152120 -1 4161
4163 0 417656 173967 152080 -1 4162
4164 0 417644 173980 152040 -1 4163
4165 0 417608 174019 151920 -1 4164
4166 0 417604 174055 151880 -1 4165
4167 0 417608 174061 151840 -1 4166
4168 0 417212 173611 152120 -1 4160
4169 0 417120 173591 152000 -1 4168
4170 0 417020 173539 151840 -1 4169
4171 0 416852 173567 151680 -1 4170
4172 0 416784 173627 151600 -1 4171
4173 0 417036 173407 151520 -1 4172
4174 0 417084 173416.33 151440 -1 4173
4175 0 417107.53 173421.25 151400 -1 4174
4176 0 417288 173609.4 151280 -1 4175
4177 0 417408 173735 151200 -1 4176
4178 0 417604 173847 151080 -1 4177
4179 0 417748 173875 150840 -1 4178
4180 0 416528 174035 151480 -1 4172
4181 0 416592 174255 151360 -1 4180
4182 0 416628 174355 151200 -1 4181
4183 0 416704 174447 151040 -1 4182
4184 0 416768 174507 150880 -1 4183
4185 0 416790 174603 150720 -1 4184
4186 0 416890 174899 150600 -1 4185
4187 0 417082 175223 150480 -1 4186
4188 0 417200 175467 150320 -1 4187
4189 0 417368 175535 150160 -1 4188
4190 0 417474 175427 150040 -1 4189
4191 0 417570 175287 149920 -1 4190
4192 0 417534 175015 149800 -1 4191
4193 0 417462 174987 149760 -1 4192
4194 0 417650 174651 149640 -1 4193
4195 0 417712.75 174414.3 149560 -1 4194
4196 0 417592 174243 149520 -1 4195
4197 0 417318 173967 149440 -1 4196
4198 0 417224 173933 149400 -1 4197
4199 0 417146 173899 149360 -1 4198
4200 0 417042 173839 149240 -1 4199
4201 0 418008 174315 149680 -1 4195
4202 0 418580 174155 149640 -1 4201
4203 0 418826 174345 149720 -1 4202
4204 0 417646 174471 149440 -1 4195
4205 0 417558 174455 149360 -1 4204
4206 0 417496.5 174426.86 149280 -1 4205
4207 0 417482 174467 149200 -1 4206
4208 0 417506 174411 149080 -1 4207
4209 0 417506 174431 149040 -1 4208
4210 0 417060 174919 149680 -1 4193
4211 0 416972 174667 149560 -1 4210
4212 0 416948 174759 149440 -1 4211
4213 0 417052 174815 149320 -1 4212
4214 0 417172 174883 149200 -1 4213
4215 0 417288 174963 149040 -1 4214
4216 0 417440 174991 148920 -1 4215
4217 0 417552 175059 148760 -1 4216
4218 0 417768 175151 148560 -1 4217
4219 0 417884 175195 148400 -1 4218
4220 0 417964 175159 148240 -1 4219
4221 0 418056 175119 148080 -1 4220
4222 0 418180 175015 147920 -1 4221
4223 0 418304 174875 147760 -1 4222
4224 0 418400 174771 147600 -1 4223
4225 0 418480 174723 147440 -1 4224
4226 0 418556 174811 147240 -1 4225
4227 0 418576 174891 147080 -1 4226
4228 0 418600 174935 146880 -1 4227
4229 0 418574 174995 146840 -1 4228
4230 0 418534 175003 146760 -1 4229
4231 0 418514 175007 146720 -1 4230
4232 0 418444.4 175067 146600 -1 4231
4233 0 418398 175107 146520 -1 4232
4234 0 418328 175167 146360 -1 4233
4235 0 418284 175151 146200 -1 4234
4236 0 418260 175139 146000 -1 4235
4237 0 418292 175059 145800 -1 4236
4238 0 418628 174631 145560 -1 4237
4239 0 418792 174595 145680 -1 4238
4240 0 418861 174436 145800 -1 4239
4241 0 418884 174383 145840 -1 4240
4242 0 418928 174367 145880 -1 4241
4243 0 419136 174243 145960 -1 4242
4244 0 419180 174207 146000 -1 4243
4245 0 419142.66 174239 146080 -1 4244
4246 0 419124 174255 146120 -1 4245
4247 0 419156 174275 146320 -1 4246
4248 0 419185.22 174375.14 146360 -1 4247
4249 0 419148 174359 146480 -1 4248
4250 0 419022 174551 146560 -1 4249
4251 0 419042 174599 146640 -1 4250
4252 0 419186 173995 146520 -1 4249
4253 0 419194 173911 146640 -1 4252
4254 0 419150 173783 146840 -1 4253
4255 0 419094.88 173693.4 146960 -1 4254
4256 0 418656 174551 145400 -1 4238
4257 0 418660 174523 145240 -1 4256
4258 0 418732 174431 145120 -1 4257
4259 0 418753 174374 145000 -1 4258
4260 0 418760 174355 144960 -1 4259
4261 0 418804 174323 144800 -1 4260
4262 0 418820 174351 144600 -1 4261
4263 0 418864 174411 144400 -1 4262
4264 0 418904 174491 144200 -1 4263
4265 0 418884 174675 144000 -1 4264
4266 0 418908 174839 143680 -1 4265
4267 0 418912 174979 143520 -1 4266
4268 0 418956 175063 143360 -1 4267
4269 0 418946 175147 143200 -1 4268
4270 0 418870 175135 143000 -1 4269
4271 0 418770 175051 142800 -1 4270
4272 0 418762 175055 142640 -1 4271
4273 0 418706 175027 142440 -1 4272
4274 0 418642 174967 142240 -1 4273
4275 0 418594 174907 142000 -1 4274
4276 0 418582 174895 141760 -1 4275
4277 0 418606 174890.2 141680 -1 4276
4278 0 418642 174883 141560 -1 4277
4279 0 418638 174875 141320 -1 4278
4280 0 418650 174887 141040 -1 4279
4281 0 418662 174907 140800 -1 4280
4282 0 418586 174835 140520 -1 4281
4283 0 418478 174863 140280 -1 4282
4284 0 418178 174787 140080 -1 4283
4285 0 417678.88 174532.23 140040 -1 4284
4286 0 417618 174415 140080 -1 4285
4287 0 417556.66 174298.39 140120 -1 4286
4288 0 417495.4 174126.33 140160 -1 4287
4289 0 417491.7 174092.73 140240 -1 4288
4290 0 417387.62 174029.7 140280 -1 4289
4291 0 417271.5 173958.38 140360 -1 4290
4292 0 417118.47 173820.28 140440 -1 4291
4293 0 417094.53 173779.03 140480 -1 4292
4294 0 417750 174563 139880 -1 4285
4295 0 417670 174523 139800 -1 4294
4296 0 417690 174575 139640 -1 4295
4297 0 417666 174611 139480 -1 4296
4298 0 417434 174715 139320 -1 4297
4299 0 417396 174631 139120 -1 4298
4300 0 417240 174515 138960 -1 4299
4301 0 417193.34 174508.33 138920 -1 4300
4302 0 417100 174495 138840 -1 4301
4303 0 417016 174427 138640 -1 4302
4304 0 416988 174423 138440 -1 4303
4305 0 416952 174411 138320 -1 4304
4306 0 416921.6 174367.8 138240 -1 4305
4307 0 416876 174303 138120 -1 4306
4308 0 416794 174247 137920 -1 4307
4309 0 416730 174219 137720 -1 4308
4310 0 416718.8 174196.6 137640 -1 4309
4311 0 416702 174163 137520 -1 4310
4312 0 416718 174035 137320 -1 4311
4313 0 416706 173947 137200 -1 4312
4314 0 416714 173871 137000 -1 4313
4315 0 416726 173867 136840 -1 4314
4316 0 416706 173919 136640 -1 4315
4317 0 416706 173943 136480 -1 4316
4318 0 416721 173982 136360 -1 4317
4319 0 416726 173995 136320 -1 4318
4320 0 416729.3 174073.58 136280 -1 4319
4321 0 416706 174335 136120 -1 4320
4322 0 416738 174531 135920 -1 4321
4323 0 416852 174687 135760 -1 4322
4324 0 417044 174775 135600 -1 4323
4325 0 417152 174899 135440 -1 4324
4326 0 417236 175063 135280 -1 4325
4327 0 417376 175231 135120 -1 4326
4328 0 417496 175395 134960 -1 4327
4329 0 417560 175535 134800 -1 4328
4330 0 417646 175703 134600 -1 4329
4331 0 417710 175855 134400 -1 4330
4332 0 417756 175927 134200 -1 4331
4333 0 417740 176051 134000 -1 4332
4334 0 417724 176155 133840 -1 4333
4335 0 417676 176247 133640 -1 4334
4336 0 417660 176343 133440 -1 4335
4337 0 417616 176427 133280 -1 4336
4338 0 417599 176396.45 133240 -1 4337
4339 0 417599.72 176496.84 133120 -1 4338
4340 0 417655.5 176617.11 132960 -1 4339
4341 0 417655.12 176632.78 132800 -1 4340
4342 0 417606.75 176568.58 132680 -1 4341
4343 0 417641.38 176555.78 132600 -1 4342
4344 0 417656.1 176577.77 132560 -1 4343
4345 0 417574.06 176403.64 132400 -1 4344
4346 0 417380.97 176259.69 132240 -1 4345
4347 0 417312.84 176198.34 132080 -1 4346
4348 0 417279.28 176347.97 131920 -1 4347
4349 0 417254.66 176353.33 131880 -1 4348
4350 0 417205.56 176363.66 131800 -1 4349
4351 0 417134.1 176561.77 131760 -1 4350
4352 0 417171.5 176323.39 131720 -1 4351
4353 0 417139.1 176193.84 131680 -1 4352
4354 0 417283.25 176110 131600 -1 4353
4355 0 417299.75 176030.84 131560 -1 4354
4356 0 417376.28 176026.86 131400 -1 4355
4357 0 417362.78 176104.95 131160 -1 4356
4358 0 417396.75 176156.97 131000 -1 4357
4359 0 417587.75 176214.1 130840 -1 4358
4360 0 417642.78 176375.97 130640 -1 4359
4361 0 417447.8 176422.4 130480 -1 4360
4362 0 416799.1 176774.11 130480 -1 4361
4363 0 416894.22 176916.14 130560 -1 4362
4364 0 416944.62 177027.89 130640 -1 4363
4365 0 416948.38 177132.39 130720 -1 4364
4366 0 416944.62 177136.12 130840 -1 4365
4367 0 416929.72 177128.66 130920 -1 4366
4368 0 416896.12 177121.19 131000 -1 4367
4369 0 416866.25 177098.8 131080 -1 4368
4370 0 416922.25 177024.16 131200 -1 4369
4371 0 416940.9 176998.03 131320 -1 4370
4372 0 416952.1 176960.72 131360 -1 4371
4373 0 417350.34 176445.33 130400 -1 4361
4374 0 417154.72 176492.47 130240 -1 4373
4375 0 416688.94 176862.39 130240 -1 4374
4376 0 417488.56 176613.53 129960 -1 4374
4377 0 417480.4 176615.8 129920 -1 4376
4378 0 416559 176379.58 129920 -1 4377
4379 0 416062.88 175809.55 129960 -1 4378
4380 0 416016.34 175701.77 130120 -1 4379
4381 0 416202.97 175735.36 130240 -1 4380
4382 0 416273.88 175705.5 130320 -1 4381
4383 0 416225.34 175686.84 130400 -1 4382
4384 0 416230.34 175671.67 130480 -1 4383
4385 0 415803.62 175183 129960 -1 4379
4386 0 415758.84 175190.47 129920 -1 4385
4387 0 415643.12 174951.61 129840 -1 4386
4388 0 415659.8 175109 129760 -1 4387
4389 0 415572.22 174843.38 129680 -1 4388
4390 0 415505.03 174753.81 129600 -1 4389
4391 0 415531.16 174727.69 129520 -1 4390
4392 0 415553.56 174720.22 129440 -1 4391
4393 0 415404.28 174712.75 129320 -1 4392
4394 0 415388.25 174721.25 129280 -1 4393
4395 0 415340.84 174746.34 129160 -1 4394
4396 0 415480.56 174784.78 129880 -1 4387
4397 0 415448.56 174760.78 129920 -1 4396
4398 0 417446.34 176622.98 129760 -1 4377
4399 0 417481.5 176567.2 129640 -1 4398
4400 0 417463.12 176610.33 129600 -1 4399
4401 0 417315.94 176558.64 129480 -1 4400
4402 0 417273.6 176518.2 129320 -1 4401
4403 0 417263.4 176507.69 129280 -1 4402
4404 0 417229.4 176504.4 129200 -1 4403
4405 0 417179.28 176498.8 129080 -1 4404
4406 0 417146 176485.5 129040 -1 4405
4407 0 417046.97 176445.45 128920 -1 4406
4408 0 416967.62 176401.08 128760 -1 4407
4409 0 416980.56 176384.72 128560 -1 4408
4410 0 416971 176440 128480 -1 4409
4411 0 416961.28 176495.23 128400 -1 4410
4412 0 417037.06 176670.69 128240 -1 4411
4413 0 417087.66 176747.08 128160 -1 4412
4414 0 417157.44 176865.58 128040 -1 4413
4415 0 417239.16 176986.11 127960 -1 4414
4416 0 417330.75 177029.33 127880 -1 4415
4417 0 417372.9 177151.34 127760 -1 4416
4418 0 417392.94 177197.69 127640 -1 4417
4419 0 417429.94 177218.84 127480 -1 4418
4420 0 417514.12 177218 127360 -1 4419
4421 0 417465.97 177344.55 127240 -1 4420
4422 0 417456.06 177312.5 127040 -1 4421
4423 0 417585.56 177406.08 126960 -1 4422
4424 0 417542.34 177274.64 126800 -1 4423
4425 0 417681.06 177427.39 126680 -1 4424
4426 0 417629.25 177400.8 126640 -1 4425
4427 0 417623.97 177453.17 126600 -1 4426
4428 0 417615.44 177502.72 126560 -1 4427
4429 0 417504.53 177196.38 126560 -1 4428
4430 0 417674.22 177587 126440 -1 4428
4431 0 417724.38 177591.16 126160 -1 4430
4432 0 417708.97 177563.72 126120 -1 4431
4433 0 417726.5 177481.66 126080 -1 4432
4434 0 417708.8 177580.38 126040 -1 4433
4435 0 417690.34 177606.67 125960 -1 4434
4436 0 417681.03 177619.94 125920 -1 4435
4437 0 417709.97 177668.48 125760 -1 4436
4438 0 417731.1 177772.28 125680 -1 4437
4439 0 417738.2 177808.03 125560 -1 4438
4440 0 417769.38 177941.8 125480 -1 4439
4441 0 417802.22 178007.7 125360 -1 4440
4442 0 417843.25 178110.06 125240 -1 4441
4443 0 417897.5 178185.5 125160 -1 4442
4444 0 417951.84 178261.45 125080 -1 4443
4445 0 417867.12 178346.58 124840 -1 4444
4446 0 417838.56 178380.73 124680 -1 4445
4447 0 417811.78 178308.9 124480 -1 4446
4448 0 417767.28 178177.27 124320 -1 4447
4449 0 417664.72 177874.88 124280 -1 4448
4450 0 417673 177864.4 124240 -1 4449
4451 0 417704.62 177822.25 124080 -1 4450
4452 0 417678.6 177831.95 123960 -1 4451
4453 0 417636.06 177898.3 123920 -1 4452
4454 0 417635.56 178043.4 123880 -1 4453
4455 0 417672.6 178002.97 123840 -1 4454
4456 0 417686.25 177916.03 123800 -1 4455
4457 0 417694.25 177929.55 123760 -1 4456
4458 0 417589.22 178123.58 123720 -1 4457
4459 0 417643.75 178084.48 123560 -1 4458
4460 0 417606.34 178019.95 123400 -1 4459
4461 0 417661.5 177984.34 123200 -1 4460
4462 0 417745.53 178018.33 123040 -1 4461
4463 0 417796.62 178055.48 122880 -1 4462
4464 0 417866.88 178047.02 122680 -1 4463
4465 0 417910.78 178064.9 122520 -1 4464
4466 0 418051.22 178048.55 122400 -1 4465
4467 0 418096.72 178124.27 122280 -1 4466
4468 0 418179.94 178154.52 122160 -1 4467
4469 0 418257.2 178199.72 122040 -1 4468
4470 0 418327.78 178242.66 121920 -1 4469
4471 0 418402.34 178323.11 121800 -1 4470
4472 0 418542.2 178288 121600 -1 4471
4473 0 418529.38 178347.72 121400 -1 4472
4474 0 418527.9 178367.08 121160 -1 4473
4475 0 418488.94 178221.67 121000 -1 4474
4476 0 418463.2 178212.4 120880 -1 4475
4477 0 418446.44 178206.3 120800 -1 4476
4478 0 418421.4 178184.4 120680 -1 4477
4479 0 418404.88 178170.47 120600 -1 4478
4480 0 418382 178173.7 120560 -1 4479
4481 0 418357.72 178162.45 120520 -1 4480
4482 0 418346.12 178242.08 120480 -1 4481
4483 0 418271.97 178218.38 120400 -1 4482
4484 0 418238.28 178208.34 120360 -1 4483
4485 0 418041.12 178103.06 120160 -1 4484
4486 0 418046.72 178108.9 119920 -1 4485
4487 0 418004.44 178076.2 119800 -1 4486
4488 0 417920.03 178013.39 119760 -1 4487
4489 0 417927.5 177997.58 119640 -1 4488
4490 0 417859.75 178016.36 119560 -1 4489
4491 0 417861.12 178040.98 119400 -1 4490
4492 0 417872.34 178022.23 119360 -1 4491
4493 0 417826.56 177951.58 119280 -1 4492
4494 0 417867.12 177976.7 119160 -1 4493
4495 0 417855.47 178001.45 119120 -1 4494
4496 0 417810.66 177970.53 119000 -1 4495
4497 0 417758.6 177945.64 118920 -1 4496
4498 0 417758.53 177932.7 118800 -1 4497
4499 0 417774.9 177961.4 118720 -1 4498
4500 0 417718.34 177957.16 118640 -1 4499
4501 0 417664.66 177962.05 118560 -1 4500
4502 0 417706.7 178001.4 118440 -1 4501
4503 0 417702.56 177998.58 118320 -1 4502
4504 0 417676.62 178008.88 118160 -1 4503
4505 0 417608.9 178006.45 118000 -1 4504
4506 0 417583.78 177999.73 117880 -1 4505
4507 0 417548.22 177907.84 117760 -1 4506
4508 0 417557.22 177894.47 117600 -1 4507
4509 0 417683 177835 117480 -1 4508
4510 0 417655.53 177757.95 117360 -1 4509
4511 0 417640.5 177756 117320 -1 4510
4512 0 417624.53 177754.16 117280 -1 4511
4513 0 417620.38 177742.64 117240 -1 4512
4514 0 417621.62 177767 117200 -1 4513
4515 0 417618.5 177756 117160 -1 4514
4516 0 417615.03 177744.9 117120 -1 4515
4517 0 417653.9 177767.36 117040 -1 4516
4518 0 417663 177774.67 117000 -1 4517
4519 0 417681.25 177790.47 116920 -1 4518
4520 0 417722.5 177782 116800 -1 4519
4521 0 417763.56 177773.9 116680 -1 4520
4522 0 417821.25 177749.73 116520 -1 4521
4523 0 417835.3 177765.17 116400 -1 4522
4524 0 417828.44 177742.75 116360 -1 4523
4525 0 417834.25 177751.98 116320 -1 4524
4526 0 417912.66 177737.06 116280 -1 4525
4527 0 417960.47 177750.28 116200 -1 4526
4528 0 417987.97 177749.78 116120 -1 4527
4529 0 418096.12 177784.98 116000 -1 4528
4530 0 418153.8 177794.12 115880 -1 4529
4531 0 418141 177835.9 115800 -1 4530
4532 0 418168.88 177828.19 115760 -1 4531
4533 0 418154.06 177783.11 115720 -1 4532
4534 0 418239.16 177909.42 115640 -1 4533
4535 0 418190.78 177891.3 115520 -1 4534
4536 0 418050.47 177865.1 115440 -1 4535
4537 0 417885.56 177814.77 115320 -1 4536
4538 0 417895.12 177854.81 115160 -1 4537
4539 0 417821.78 177905.58 114960 -1 4538
4540 0 417665.8 177848.5 114840 -1 4539
4541 0 417692.03 177898.03 114600 -1 4540
4542 0 417632.94 177862.02 114400 -1 4541
4543 0 417648.75 177846.67 114360 -1 4542
4544 0 417593.47 177878.78 114200 -1 4543
4545 0 417627.6 177869.67 114160 -1 4544
4546 0 417575.72 177952.53 113960 -1 4545
4547 0 417624.8 177983.02 113680 -1 4546
4548 0 417709.62 178079.34 113440 -1 4547
4549 0 417739.34 178081.67 113400 -1 4548
4550 0 417798.16 178086.86 113320 -1 4549
4551 0 417824.88 178135.47 113160 -1 4550
4552 0 417805.97 178159.16 113000 -1 4551
4553 0 417760.1 178163.08 112880 -1 4552
4554 0 417724.47 178134.83 112800 -1 4553
4555 0 417727.25 178154.52 112760 -1 4554
4556 0 417763.06 178185.06 112600 -1 4555
4557 0 417741.62 178183.02 112560 -1 4556
4558 0 417738.7 178170.25 112520 -1 4557
4559 0 417713.7 178171.02 112480 -1 4558
4560 0 417734.72 178176.94 112440 -1 4559
4561 0 417724.16 178226.27 112400 -1 4560
4562 0 417729.53 178185.78 112360 -1 4561
4563 0 417781.78 178226.81 112320 -1 4562
4564 0 417760.84 178179.6 112280 -1 4563
4565 0 417742.84 178177.81 112240 -1 4564
4566 0 417777.47 178212.66 112200 -1 4565
4567 0 417783.97 178214.97 112160 -1 4566
4568 0 417770.56 178220.48 112120 -1 4567
4569 0 417739.88 178266.7 112080 -1 4568
4570 0 417768.97 178219.53 112040 -1 4569
4571 0 417777.56 178267.42 111880 -1 4570
4572 0 417767.97 178192.6 111760 -1 4571
4573 0 417807.66 178272.67 111680 -1 4572
4574 0 417822.44 178469.66 111560 -1 4573
4575 0 417871.7 178627.25 111320 -1 4574
4576 0 417935.72 178661.72 111160 -1 4575
4577 0 417960.34 178720.81 111000 -1 4576
4578 0 417975.1 178858.7 110840 -1 4577
4579 0 417886.47 178907.95 110720 -1 4578
4580 0 417917 178949.75 110680 -1 4579
4581 0 418009.56 179075.39 110560 -1 4580
4582 0 418044.03 179114.78 110400 -1 4581
4583 0 417996 179174.25 110280 -1 4582
4584 0 417980.03 179193.58 110240 -1 4583
4585 0 418029.28 179306.84 110120 -1 4584
4586 0 418039.12 179385.64 109920 -1 4585
4587 0 418029.28 179356.08 109760 -1 4586
4588 0 418027.34 179351 109720 -1 4587
4589 0 418024.34 179341.31 109640 -1 4588
4590 0 418095.75 179474.28 109440 -1 4589
4591 0 418125.3 179498.9 109320 -1 4590
4592 0 418174.56 179498.9 109120 -1 4591
4593 0 418204.1 179572.77 108920 -1 4592
4594 0 418159.78 179671.27 108720 -1 4593
4595 0 418007.12 179735.28 108520 -1 4594
4596 0 417864.3 179799.3 108360 -1 4595
4597 0 417568.8 179897.8 108120 -1 4596
4598 0 417488.2 179909.6 108040 -1 4597
4599 0 417366.9 179927.34 107920 -1 4598
4600 0 417214.25 180025.83 107720 -1 4599
4601 0 417130.53 180124.31 107640 -1 4600
4602 0 417077.28 180136.83 107560 -1 4601
4603 0 417081.28 180080 107480 -1 4602
4604 0 416972.94 180144.02 107200 -1 4603
4605 0 417051.75 180227.73 107040 -1 4604
4606 0 417155.16 180350.84 106800 -1 4605
4607 0 417632.84 180449.34 106520 -1 4606
4608 0 417667.3 180380.39 106400 -1 4607
4609 0 418199.16 180887.62 106400 -1 4608
4610 0 418202.4 181085.8 106400 -1 4609
4611 0 418410.4 181193.8 106320 -1 4610
4612 0 418426.4 181253.8 106400 -1 4611
4613 0 418378.4 181257.8 106440 -1 4612
4614 0 418222.4 181225.8 106520 -1 4613
4615 0 418098.4 181485.8 106520 -1 4614
4616 0 418174.4 181521.8 106480 -1 4615
4617 0 417709 180223.19 106240 -1 4608
4618 0 417782.88 180065.6 106120 -1 4617
4619 0 417800.6 180014.8 106040 -1 4618
4620 0 417827.2 179937.56 105920 -1 4619
4621 0 417841.97 179932.62 105880 -1 4620
4622 0 417758.25 179760.27 105680 -1 4621
4623 0 417733.62 179829.22 105560 -1 4622
4624 0 417580.97 179824.3 105440 -1 4623
4625 0 417492.3 179878.47 105280 -1 4624
4626 0 417541.5 179861 105200 -1 4625
4627 0 417590.8 179843.98 105120 -1 4626
4628 0 417640.06 179962.17 105000 -1 4627
4629 0 417684.38 180080.38 104800 -1 4628
4630 0 417851.8 180095.14 104640 -1 4629
4631 0 418002.75 180130.25 104520 -1 4630
4632 0 418052.8 180142.2 104480 -1 4631
4633 0 418068.5 180139.47 104440 -1 4632
4634 0 418009.4 180484.19 104360 -1 4633
4635 0 417961 180532 104240 -1 4634
4636 0 417945.38 180548.2 104200 -1 4635
4637 0 417896.12 180661.47 104040 -1 4636
4638 0 417859.25 180716.5 103920 -1 4637
4639 0 417641 180762.75 103560 -1 4638
4640 0 417497.25 180764.89 103400 -1 4639
4641 0 417388.9 180759.97 103200 -1 4640
4642 0 417305.2 180715.64 103000 -1 4641
4643 0 417113.12 180641.77 102600 -1 4642
4644 0 417162.38 180715.64 102240 -1 4643
4645 0 417216.53 180828.9 102000 -1 4644
4646 0 417319.97 180961.88 101760 -1 4645
4647 0 417339.66 181006.19 101520 -1 4646
4648 0 417329.8 181084.98 101200 -1 4647
4649 0 417364.28 181198.25 100920 -1 4648
4650 0 417285.5 181247.5 100520 -1 4649
4651 0 417127.9 181360.77 100120 -1 4650
4652 0 416901.38 181661.16 99600 -1 4651
4653 0 416876.75 181907.39 99240 -1 4652
4654 0 416965.4 182040.34 99000 -1 4653
4655 0 417159.34 182487.33 98560 -1 4654
4656 0 417177.16 182527.89 98520 -1 4655
4657 0 417127.9 182867.69 98120 -1 4656
4658 0 417093.44 183084.36 97680 -1 4657
4659 0 417108.22 183374.9 97320 -1 4658
4660 0 417063.88 183571.89 96920 -1 4659
4661 0 417034.34 183793.5 96520 -1 4660
4662 0 416896.44 183901.84 96120 -1 4661
4663 0 417019.56 184024.95 95680 -1 4662
4664 0 417329.8 184212.1 95160 -1 4663
4665 0 417472.62 184473.1 94520 -1 4664
4666 0 417388.9 184537.11 94320 -1 4665
4667 0 417395.6 184610.94 94040 -1 4666
4668 0 417502.2 184217.02 93600 -1 4667
4669 0 417822.28 184039.73 93520 -1 4668
4670 0 417699.16 183862.44 93400 -1 4669
4671 0 417889 183738 93280 -1 4670
4672 0 417726.56 183930.97 93160 -1 4671
4673 0 417579.25 184075 93040 -1 4672
4674 0 417529.6 184123.03 93000 -1 4673
4675 0 417494.4 184182.2 92920 -1 4674
4676 0 417440.94 184270.77 92800 -1 4675
4677 0 417416.3 184324.94 92520 -1 4676
4678 0 417258.72 184403.73 92240 -1 4677
4679 0 417220.84 184456.72 92120 -1 4678
4680 0 417170.1 184526.84 91960 -1 4679
4681 0 417165.16 184733.67 91760 -1 4680
4682 0 417219.34 184910.97 91520 -1 4681
4683 0 417248.88 185088.25 91400 -1 4682
4684 0 417226.4 185133.4 91360 -1 4683
4685 0 417135.62 185314.78 91200 -1 4684
4686 0 417268.6 185570.86 90920 -1 4685
4687 0 416987.88 185674.27 90600 -1 4686
4688 0 417066.7 185708.75 90560 -1 4687
4689 0 417115.9 185733.36 90520 -1 4688
4690 0 417076.53 185856.48 90440 -1 4689
4691 0 416667.78 186097.78 90400 -1 4690
4692 0 416850 185920.5 90360 -1 4691
4693 0 416938.62 185757.98 90320 -1 4692
4694 0 416834.44 185767.27 90080 -1 4693
4695 0 416404.44 184983.38 89960 -1 4694
4696 0 416370 184541.5 89880 -1 4695
4697 0 416335.84 184100.23 89800 -1 4696
4698 0 415932.88 183791.56 89760 -1 4697
4699 0 415492.3 183489.7 89720 -1 4698
4700 0 414773.88 182991.89 89720 -1 4699
4701 0 414343.97 182957.95 89920 -1 4700
4702 0 414191.22 182918.36 90000 -1 4701
4703 0 414100.72 182827.84 90120 -1 4702
4704 0 414049.8 182697.73 90240 -1 4703
4705 0 414146.97 182700.64 90480 -1 4704
4706 0 413987.56 182092.45 90600 -1 4705
4707 0 414032.84 182064.17 90720 -1 4706
4708 0 414083.75 181984.97 90840 -1 4707
4709 0 414179.9 181905.78 91080 -1 4708
4710 0 414196.88 181809.61 91240 -1 4709
4711 0 413880.1 181260.89 91400 -1 4710
4712 0 413885.75 181249.58 91480 -1 4711
4713 0 413682.1 180751.78 91480 -1 4712
4714 0 413648.16 180593.39 91520 -1 4713
4715 0 413552 180508.53 91600 -1 4714
4716 0 413218.25 180191.75 91720 -1 4715
4717 0 413127.75 180106.89 91800 -1 4716
4718 0 412986.3 179880.62 91880 -1 4717
4719 0 412861.88 179801.42 92000 -1 4718
4720 0 411888.88 179710.92 92120 -1 4719
4721 0 411690.9 179518.58 92280 -1 4720
4722 0 411640.5 179324.48 92440 -1 4721
4723 0 411668.28 179343.22 92600 -1 4722
4724 0 411727.2 179325.4 92760 -1 4723
4725 0 411741.8 179320.6 92800 -1 4724
4726 0 411614.5 179286.5 92920 -1 4725
4727 0 411572.1 179275.34 92960 -1 4726
4728 0 411385.44 179179.17 93200 -1 4727
4729 0 411323.2 179139.58 93320 -1 4728
4730 0 411328.84 179043.4 93520 -1 4729
4731 0 411309.7 179018.06 93560 -1 4730
4732 0 411120 178716 93640 -1 4731
4733 0 411082 178590 93680 -1 4732
4734 0 411150 178606 93760 -1 4733
4735 0 411142 178606 93800 -1 4734
4736 0 411226 179012 92440 -1 4722
4737 0 410783.88 178913.6 92440 -1 4736
4738 0 410648 178974.33 92400 -1 4737
4739 0 410376.44 179094.67 92320 -1 4738
4740 0 410289.4 179564.77 92200 -1 4739
4741 0 410219.75 179724.94 92000 -1 4740
4742 0 410394.66 179889.75 91920 -1 4741
4743 0 410352.34 179984 91840 -1 4742
4744 0 410428.7 180069.69 91760 -1 4743
4745 0 410620.22 180135.84 91600 -1 4744
4746 0 410606.28 180188.08 91560 -1 4745
4747 0 410720.4 180358.84 91520 -1 4746
4748 0 410757.4 180346.22 91480 -1 4747
4749 0 410745.56 180362.19 91440 -1 4748
4750 0 410776.9 180470.14 91280 -1 4749
4751 0 410831 180549.2 91160 -1 4750
4752 0 410867.44 180602.45 91080 -1 4751
4753 0 410789.5 180657.94 90960 -1 4752
4754 0 410673.88 180708.25 90840 -1 4753
4755 0 410683.25 180727.75 90800 -1 4754
4756 0 410724.5 180644.78 90760 -1 4755
4757 0 410710.75 180787.02 90680 -1 4756
4758 0 410679.4 180762.64 90560 -1 4757
4759 0 410658.5 180720.86 90360 -1 4758
4760 0 410635.2 180737.8 90240 -1 4759
4761 0 410620.22 180748.72 90160 -1 4760
4762 0 410804.75 180835.77 90000 -1 4761
4763 0 411045.03 180947.2 89800 -1 4762
4764 0 411045.66 180961 89760 -1 4763
4765 0 411047.4 180989 89680 -1 4764
4766 0 411006 181005 89640 -1 4765
4767 0 411048.53 181016.84 89600 -1 4766
4768 0 411014.9 181009.47 89560 -1 4767
4769 0 411029.72 180956.98 89480 -1 4768
4770 0 410881.2 180111 91600 -1 4745
4771 0 411177.2 180011 91520 -1 4770
4772 0 411293.2 179991 91440 -1 4771
4773 0 410282.44 179355.83 92600 -1 4740
4774 0 410288 179316 92640 -1 4773
4775 0 410202.34 179317.53 92760 -1 4774
4776 0 410509.2 178859 92560 -1 4738
4777 0 410373.2 178819 92680 -1 4776
4778 0 410129 178735 92800 -1 4777
4779 0 410115 178725 92880 -1 4778
4780 0 410075 178673 93000 -1 4779
4781 0 410027 178645 93080 -1 4780
4782 0 409967 178609 93160 -1 4781
4783 0 409931 178625 93240 -1 4782
4784 0 409887 178609 93280 -1 4783
4785 0 409767 178593 93320 -1 4784
4786 0 409703 178629 93400 -1 4785
4787 0 412254 179584 92280 -1 4721
4788 0 412246 179452 92480 -1 4787
4789 0 414316 181716 91480 -1 4712
4790 0 414492 181928 91520 -1 4789
4791 0 413912 181224 91560 -1 4712
4792 0 413946.75 182172.25 90480 -1 4706
4793 0 413932.6 182199.05 90440 -1 4792
4794 0 413902.6 182181.9 90360 -1 4793
4795 0 414787 182956 89680 -1 4700
4796 0 414813.47 182884.4 89600 -1 4795
4797 0 414869.66 182856 89560 -1 4796
4798 0 414983.2 182799.56 89480 -1 4797
4799 0 415000.16 182833.5 89360 -1 4798
4800 0 416337.66 184233.33 89920 -1 4697
4801 0 416348 184261 90000 -1 4800
4802 0 416353 184275 90040 -1 4801
4803 0 416357.66 184289.33 90080 -1 4802
4804 0 416257.66 184453.33 90200 -1 4803
4805 0 416230 184503 90240 -1 4804
4806 0 416201.66 184553.33 90280 -1 4805
4807 0 416201 184563 90320 -1 4806
4808 0 416807.84 184457.17 90080 -1 4803
4809 0 416930 184527 90200 -1 4808
4810 0 416317.5 184192.38 89680 -1 4696
4811 0 416316.75 184168.75 89640 -1 4810
4812 0 416314.44 184122.42 89560 -1 4811
4813 0 416307.88 184006.38 89360 -1 4812
4814 0 416291.66 183984.67 89320 -1 4813
4815 0 416275.5 183963.5 89280 -1 4814
4816 0 416258.62 183942.36 89240 -1 4815
4817 0 416231.62 183932.73 89200 -1 4816
4818 0 416196.34 183896 89160 -1 4817
4819 0 416165.06 183873.4 89120 -1 4818
4820 0 415973 183681.34 89000 -1 4819
4821 0 415835.12 183607.48 88920 -1 4820
4822 0 415697.22 183558.23 88800 -1 4821
4823 0 415712 183523.77 88640 -1 4822
4824 0 415692.3 183469.6 88440 -1 4823
4825 0 415766.2 183504.06 88280 -1 4824
4826 0 415769.75 183493 88240 -1 4825
4827 0 415780.94 183459.75 88120 -1 4826
4828 0 415756.3 183415.42 88000 -1 4827
4829 0 415795.72 183390.8 87880 -1 4828
4830 0 415825.28 183321.86 87720 -1 4829
4831 0 415820.34 183124.88 87480 -1 4830
4832 0 415758 183059 87400 -1 4831
4833 0 415704 182953 87360 -1 4832
4834 0 415680 182933 87320 -1 4833
4835 0 415606 182747 87240 -1 4834
4836 0 415552 182721 87160 -1 4835
4837 0 415488 182753 87120 -1 4836
4838 0 414814 181863 86920 -1 4837
4839 0 414604 181761 87120 -1 4838
4840 0 414366 181571 87280 -1 4839
4841 0 414064 181469 87400 -1 4840
4842 0 413634 181295 87480 -1 4841
4843 0 413532 181313 87680 -1 4842
4844 0 413420 181361 87840 -1 4843
4845 0 413278 181247 87920 -1 4844
4846 0 412893.94 181217.67 88000 -1 4845
4847 0 412896 181168 88120 -1 4846
4848 0 412924 181120 88200 -1 4847
4849 0 412908 181084 88320 -1 4848
4850 0 412926 180758 88520 -1 4849
4851 0 412632 180384 88760 -1 4850
4852 0 412594 180218 88960 -1 4851
4853 0 412556 180588 89080 -1 4852
4854 0 412524 180544 89200 -1 4853
4855 0 412474 180542 89240 -1 4854
4856 0 412424 180540 89280 -1 4855
4857 0 412368 180028 89120 -1 4852
4858 0 412446 180018 89200 -1 4857
4859 0 412490 179922 89280 -1 4858
4860 0 412507 179879 89320 -1 4859
4861 0 415168 182133 86760 -1 4838
4862 0 415270 182071 86520 -1 4861
4863 0 415240 181989 86320 -1 4862
4864 0 415370 181971 86120 -1 4863
4865 0 415418 181883 85880 -1 4864
4866 0 415392.84 181869.73 85840 -1 4865
4867 0 415424.8 181819.36 85800 -1 4866
4868 0 415367 181725 85600 -1 4867
4869 0 415359 181721 85400 -1 4868
4870 0 415455 181709 85240 -1 4869
4871 0 415477 181638 85200 -1 4870
4872 0 415521.12 181495.61 85120 -1 4871
4873 0 415527 181426 84960 -1 4872
4874 0 415554.25 181395.25 84920 -1 4873
4875 0 415635.66 181303.02 84800 -1 4874
4876 0 415607.4 181335.83 84680 -1 4875
4877 0 415720.5 181226.73 84600 -1 4876
4878 0 415556 181191 84520 -1 4877
4879 0 415496 181135 84440 -1 4878
4880 0 415928 181331 84520 -1 4878
4881 0 415956 181459 84400 -1 4880
4882 0 415966 181513 84320 -1 4881
4883 0 416080 181551 84240 -1 4882
4884 0 416422 181409 84200 -1 4883
4885 0 416458 181489 84120 -1 4884
4886 0 416484.66 181563.67 84040 -1 4885
4887 0 416498 181601 84000 -1 4886
4888 0 416743.12 185617.86 89840 -1 4694
4889 0 416795.8 185728.44 89640 -1 4888
4890 0 416864.25 185759.5 89520 -1 4889
4891 0 416978.03 185812.16 89320 -1 4890
4892 0 417327.16 185976.17 89120 -1 4891
4893 0 417396.62 186009.14 89080 -1 4892
4894 0 417501.66 186045 89000 -1 4893
4895 0 417554.22 186063.31 88960 -1 4894
4896 0 417701.94 186304.62 88800 -1 4895
4897 0 417736.34 186360 88760 -1 4896
4898 0 417805.2 186470 88680 -1 4897
4899 0 417874.3 186580.39 88600 -1 4898
4900 0 418036.8 186802 88200 -1 4899
4901 0 418228.88 186949.73 87920 -1 4900
4902 0 418317.53 187003.9 87680 -1 4901
4903 0 419115.3 187343.7 87440 -1 4902
4904 0 419189.16 187373.25 87360 -1 4903
4905 0 419346.75 187402.8 87240 -1 4904
4906 0 419331.97 187442.19 87160 -1 4905
4907 0 419189.16 187506.22 87120 -1 4906
4908 0 419203.94 187353.55 87000 -1 4907
4909 0 419302.44 187304.31 86720 -1 4908
4910 0 419528.97 187324 86520 -1 4909
4911 0 419571.16 187313.27 86440 -1 4910
4912 0 419624.34 187288 86360 -1 4911
4913 0 420282.44 186132.25 86360 -1 4912
4914 0 420307.47 186064.12 86400 -1 4913
4915 0 420267.84 185815.22 86520 -1 4914
4916 0 420282 185853.5 86560 -1 4915
4917 0 420296 185891.67 86600 -1 4916
4918 0 420310 185929.75 86640 -1 4917
4919 0 420324.44 185967.95 86680 -1 4918
4920 0 420446.66 185994.33 86720 -1 4919
4921 0 420692.12 186047.14 86800 -1 4920
4922 0 420737.38 186064.12 86880 -1 4921
4923 0 420730 186079 86920 -1 4922
4924 0 420686 186063 86960 -1 4923
4925 0 420228.25 186182.9 86160 -1 4913
4926 0 420118.28 186310.39 86080 -1 4925
4927 0 420008.8 186421.4 86000 -1 4926
4928 0 419968.03 186397.88 85880 -1 4927
4929 0 419868 186290.33 85840 -1 4928
4930 0 419668.22 186075.44 85760 -1 4929
4931 0 419545.66 185979.33 85720 -1 4930
4932 0 419300.9 185788.5 85640 -1 4931
4933 0 419317.66 185791.33 85600 -1 4932
4934 0 419351.44 185798.25 85520 -1 4933
4935 0 419408.03 185803.9 85440 -1 4934
4936 0 419425 185741.67 85240 -1 4935
4937 0 419388.5 185593.33 85080 -1 4936
4938 0 419377.5 185492.5 84960 -1 4937
4939 0 419374.06 185458.83 84920 -1 4938
4940 0 419283.56 185419.23 84720 -1 4939
4941 0 419291.34 185396.33 84640 -1 4940
4942 0 419306.2 185351.36 84480 -1 4941
4943 0 419306.2 184961.03 84360 -1 4942
4944 0 419434.66 184663 84280 -1 4943
4945 0 419662.56 184355.75 84280 -1 4944
4946 0 419804 184236.95 84360 -1 4945
4947 0 420194.3 184089.88 84440 -1 4946
4948 0 420403.62 183959.77 84520 -1 4947
4949 0 420552.5 183815.25 84640 -1 4948
4950 0 420601.62 183767.44 84680 -1 4949
4951 0 420669.5 183654.3 84760 -1 4950
4952 0 420726.5 183546.5 84800 -1 4951
4953 0 420782.62 183439.34 84840 -1 4952
4954 0 420810.9 183292.27 85000 -1 4953
4955 0 420826 183247 85040 -1 4954
4956 0 419043.1 185500.66 85760 -1 4930
4957 0 419070.7 185716.61 85880 -1 4956
4958 0 419070.7 185771.75 86000 -1 4957
4959 0 419666.84 187279.69 86280 -1 4912
4960 0 419809.66 187264.9 85960 -1 4959
4961 0 419819.5 187166.42 85600 -1 4960
4962 0 420021.44 187053.16 85240 -1 4961
4963 0 420115 187191.05 84960 -1 4962
4964 0 420390.75 187353.55 84920 -1 4963
4965 0 420676.4 187599.78 84880 -1 4964
4966 0 421109.75 187545.61 84800 -1 4965
4967 0 421166.84 187469.61 84720 -1 4966
4968 0 421307.56 187313.4 84600 -1 4967
4969 0 421355.4 187270.52 84520 -1 4968
4970 0 421287.78 187214.02 84280 -1 4969
4971 0 421427.3 187151.67 84240 -1 4970
4972 0 421407.62 187122.12 84080 -1 4971
4973 0 421407.62 187127.06 84040 -1 4972
4974 0 422367.9 186708.47 84080 -1 4973
4975 0 422434.25 186348.77 84000 -1 4974
4976 0 422783.88 186309.38 83920 -1 4975
4977 0 422911.94 186279.83 83800 -1 4976
4978 0 423089.22 186205.95 83720 -1 4977
4979 0 423138.47 186186.25 83640 -1 4978
4980 0 423133.53 186092.69 83520 -1 4979
4981 0 423133.53 186082.84 83480 -1 4980
4982 0 423123.7 186018.83 83440 -1 4981
4983 0 423390 185897 83360 -1 4982
4984 0 423460 185727 83280 -1 4983
4985 0 423558 185705 83160 -1 4984
4986 0 423542 185713 83120 -1 4985
4987 0 423592 185695 83040 -1 4986
4988 0 423606 185661 83000 -1 4987
4989 0 423600 185267 82880 -1 4988
4990 0 423626 185109 82760 -1 4989
4991 0 423592 185003 82640 -1 4990
4992 0 423560 184879 82480 -1 4991
4993 0 423619.22 184253.42 82200 -1 4992
4994 0 423589 184095 82400 -1 4993
4995 0 423545 184031 82520 -1 4994
4996 0 423639 184417 81880 -1 4993
4997 0 421402.7 187117.2 84000 -1 4973
4998 0 421240.2 187122.12 83920 -1 4997
4999 0 421023.75 187170.25 83800 -1 4998
5000 0 421634.16 186856.2 83800 -1 4999
5001 0 421171.56 186496.4 83720 -1 5000
5002 0 421154.44 186479.25 83560 -1 5001
5003 0 421218.72 186397.8 83440 -1 5002
5004 0 421222.03 186460.33 83400 -1 5003
5005 0 421068.7 186320.62 83240 -1 5004
5006 0 421025.8 186187.73 83120 -1 5005
5007 0 420995.8 186166.3 82960 -1 5006
5008 0 421000.1 186183.44 82800 -1 5007
5009 0 420697.28 186264.38 82720 -1 5008
5010 0 420585.8 186294.39 82680 -1 5009
5011 0 420467 186273.5 82600 -1 5010
5012 0 420348 186252.6 82520 -1 5011
5013 0 420305.6 186256.33 82480 -1 5012
5014 0 420293.34 186195.34 82440 -1 5013
5015 0 420393.5 186183 82360 -1 5014
5016 0 420494.22 186170.58 82280 -1 5015
5017 0 420442.5 186158 82240 -1 5016
5018 0 420989.03 187181.23 83760 -1 4999
5019 0 420929.94 187210.78 83680 -1 5018
5020 0 420777.28 187570.27 83520 -1 5019
5021 0 420979.2 187895.3 83400 -1 5020
5022 0 421063.8 187950.2 83320 -1 5021
5023 0 421190.94 188033.17 83200 -1 5022
5024 0 421604.6 188131.67 82920 -1 5023
5025 0 421905 188200.61 82640 -1 5024
5026 0 422161.06 188072.58 82520 -1 5025
5027 0 422259.56 188057.8 82480 -1 5026
5028 0 422555.03 188141.52 82360 -1 5027
5029 0 422663.66 188158 82280 -1 5028
5030 0 422717.56 188166.14 82240 -1 5029
5031 0 423219.84 188057.8 82000 -1 5030
5032 0 423978 187913.33 81840 -1 5031
5033 0 424167.5 187877 81800 -1 5032
5034 0 424357.44 187841.12 81760 -1 5033
5035 0 424667.7 187786.95 81360 -1 5034
5036 0 424766.2 187653.98 81080 -1 5035
5037 0 425224.16 187653.98 80760 -1 5036
5038 0 425411.28 187649.06 80320 -1 5037
5039 0 425938.22 187575.19 80000 -1 5038
5040 0 426343 187484 79800 -1 5039
5041 0 426603.78 187465.81 79640 -1 5040
5042 0 426977.3 187348.66 79360 -1 5041
5043 0 427400.8 187107.36 79000 -1 5042
5044 0 427716 187043.34 78760 -1 5043
5045 0 427755.4 187048.27 78720 -1 5044
5046 0 427770.34 187030.56 78680 -1 5045
5047 0 427893.28 186890.67 78360 -1 5046
5048 0 427967.16 186895.6 78000 -1 5047
5049 0 428016.4 186915.3 77640 -1 5048
5050 0 428277.4 186866.05 77040 -1 5049
5051 0 428375.9 186836.5 76640 -1 5050
5052 0 428622.12 186767.56 76280 -1 5051
5053 0 428774.78 186555.81 75960 -1 5052
5054 0 428873.28 186408.06 75640 -1 5053
5055 0 428897.9 186398.22 75280 -1 5054
5056 0 428976.7 186280.03 74880 -1 5055
5057 0 429044.7 186226.92 74480 -1 5056
5058 0 429065.34 186211.08 74360 -1 5057
5059 0 429251.44 186198.86 74160 -1 5058
5060 0 429443.56 186111.89 74080 -1 5059
5061 0 429513.47 186181.53 73880 -1 5060
5062 0 429872.97 186083.05 73440 -1 5061
5063 0 430271.12 186003.94 72800 -1 5062
5064 0 430296.47 185999.33 72760 -1 5063
5065 0 430488.53 186107.67 72280 -1 5064
5066 0 430511.16 186133.64 72240 -1 5065
5067 0 430798.78 186467.16 71720 -1 5066
5068 0 430875.34 186538.4 71320 -1 5067
5069 0 431052.62 186469.47 70880 -1 5068
5070 0 431272.75 186418.75 70640 -1 5069
5071 0 431346 186402.5 70560 -1 5070
5072 0 431638.62 186336.5 70240 -1 5071
5073 0 431751.9 186065.64 69760 -1 5072
5074 0 431830.7 186100.12 69560 -1 5073
5075 0 431886.66 186077 69400 -1 5074
5076 0 431998.12 186031.17 69080 -1 5075
5077 0 432220.1 186022.42 68920 -1 5076
5078 0 432288.7 186031.17 68880 -1 5077
5079 0 432736.8 185981.92 68480 -1 5078
5080 0 433106.66 185923.27 67720 -1 5079
5081 0 433372.6 186203.97 67480 -1 5080
5082 0 433485.84 186159.64 67240 -1 5081
5083 0 433495.7 186051.31 67040 -1 5082
5084 0 433451.38 185696.73 66840 -1 5083
5085 0 433495.7 185558.84 66600 -1 5084
5086 0 433535.1 185539.16 66320 -1 5085
5087 0 433628.66 185509.61 66120 -1 5086
5088 0 433781.3 185573.62 65880 -1 5087
5089 0 433889.66 185632.72 65600 -1 5088
5090 0 434047.25 185681.97 65360 -1 5089
5091 0 434180.22 185726.28 65040 -1 5090
5092 0 434337.8 185854.33 64720 -1 5091
5093 0 434613.56 186189.19 64400 -1 5092
5094 0 434726.84 186292.61 64200 -1 5093
5095 0 434795.78 186184.27 64000 -1 5094
5096 0 434657.9 185992.22 63760 -1 5095
5097 0 434569.25 185992.22 63360 -1 5096
5098 0 434800.72 186090.7 62840 -1 5097
5099 0 434854.88 186228.6 62560 -1 5098
5100 0 434869.66 186258.14 62280 -1 5099
5101 0 434928.75 186332 62000 -1 5100
5102 0 434910.72 186350.28 61920 -1 5101
5103 0 434864.72 186396.03 61720 -1 5102
5104 0 434894.28 186479.75 61200 -1 5103
5105 0 434879.5 185913.42 60960 -1 5104
5106 0 434913.97 186208.89 60800 -1 5105
5107 0 434815.47 186346.78 60320 -1 5106
5108 0 434830.25 186450.2 60080 -1 5107
5109 0 434712.06 186479.75 59840 -1 5108
5110 0 434539.72 186509.3 59440 -1 5109
5111 0 434500.66 186437.67 59280 -1 5110
5112 0 434480.53 186401.55 59200 -1 5111
5113 0 434431.38 186312.31 59000 -1 5112
5114 0 434505.22 186233.52 58520 -1 5113
5115 0 434923.8 186203.97 58000 -1 5114
5116 0 434933.66 186184.27 57720 -1 5115
5117 0 435061.72 186100.55 57520 -1 5116
5118 0 435115.88 186021.77 57400 -1 5117
5119 0 435194.7 185928.19 57320 -1 5118
5120 0 435224.22 185942.97 57280 -1 5119
5121 0 435568.94 186686.58 57240 -1 5120
5122 0 435620.75 186735 57120 -1 5121
5123 0 435595 186370 57120 -1 5122
5124 0 435123 185974 57120 -1 5123
5125 0 435099 185958 57080 -1 5124
5126 0 434815 185454 57080 -1 5125
5127 0 434800.2 185408.8 57040 -1 5126
5128 0 434741 185228 56880 -1 5127
5129 0 434329 185112 56800 -1 5128
5130 0 434127 184958 56720 -1 5129
5131 0 434079 184974 56680 -1 5130
5132 0 434093 184660 56600 -1 5131
5133 0 433947 184322 56440 -1 5132
5134 0 433701 183976 56440 -1 5133
5135 0 434081 184344 56280 -1 5133
5136 0 434137 184336 56160 -1 5135
5137 0 435097 185360 56800 -1 5128
5138 0 435114 185329 56760 -1 5137
5139 0 435131 185298 56720 -1 5138
5140 0 435637.88 186750.6 57080 -1 5122
5141 0 435623.12 186711.2 56960 -1 5140
5142 0 435765.94 186647.19 56640 -1 5141
5143 0 435903.8 186568.39 56280 -1 5142
5144 0 436076.5 186433 56120 -1 5143
5145 0 436248.53 186297.53 55960 -1 5144
5146 0 436355 186272.4 55880 -1 5145
5147 0 436514.47 186233.52 55760 -1 5146
5148 0 436536 186202.4 55680 -1 5147
5149 0 436568.62 186154.72 55560 -1 5148
5150 0 436655.4 185965.4 55400 -1 5149
5151 0 436676.97 185918.34 55360 -1 5150
5152 0 436681.9 185977.44 55200 -1 5151
5153 0 436952.75 186218.73 54960 -1 5152
5154 0 436873.97 186184.27 54720 -1 5153
5155 0 437061.1 186292.61 54440 -1 5154
5156 0 437056.16 186267.98 54120 -1 5155
5157 0 437282.7 186223.67 53920 -1 5156
5158 0 437563.4 185903.56 53600 -1 5157
5159 0 438006.6 185745.98 53520 -1 5158
5160 0 438690.78 185442.84 52880 -1 5159
5161 0 438819.16 185386.48 52760 -1 5160
5162 0 438820 185369.4 52720 -1 5161
5163 0 438824.1 185302.77 52560 -1 5162
5164 0 438848.72 185312.62 52520 -1 5163
5165 0 439616.94 185475.12 52240 -1 5164
5166 0 439944.47 185591.16 51880 -1 5165
5167 0 440286.7 185558.84 51760 -1 5166
5168 0 440299.8 185578.6 51720 -1 5167
5169 0 440350.72 185657.34 51560 -1 5168
5170 0 440449.2 185711.52 51320 -1 5169
5171 0 440789 185672.11 50960 -1 5170
5172 0 441488.28 186046.38 50760 -1 5171
5173 0 441534.84 186043.67 50720 -1 5172
5174 0 441676.44 186019.88 50520 -1 5173
5175 0 441178.03 185706.6 50000 -1 5174
5176 0 440997.75 185363.88 49720 -1 5175
5177 0 440897.34 185268.3 49600 -1 5176
5178 0 440649 184983.08 49280 -1 5177
5179 0 440493.53 184805.39 49080 -1 5178
5180 0 440217.94 184373 49000 -1 5179
5181 0 440217.75 184440.97 48920 -1 5180
5182 0 439966.6 184258.77 48720 -1 5181
5183 0 439602.16 184042.08 48440 -1 5182
5184 0 439381.7 183913.52 48320 -1 5183
5185 0 439218.06 184002.69 48240 -1 5184
5186 0 439156.53 184248.94 48200 -1 5185
5187 0 439234.66 183481.61 48160 -1 5186
5188 0 439138.16 183490.8 48080 -1 5187
5189 0 438986.53 183619.45 48040 -1 5188
5190 0 438963.56 183541.34 48000 -1 5189
5191 0 438839.5 183472.42 47920 -1 5190
5192 0 438563.1 183249.22 47800 -1 5191
5193 0 438664.9 183343.77 47760 -1 5192
5194 0 438609.75 183201.33 47640 -1 5193
5195 0 438553.25 182993.14 47560 -1 5194
5196 0 438538.47 182495.77 47320 -1 5195
5197 0 438474.44 182067.33 47120 -1 5196
5198 0 438489.22 181717.67 47080 -1 5197
5199 0 438454.75 181353.27 47040 -1 5198
5200 0 438356.25 181067.64 47000 -1 5199
5201 0 438311.94 180841.11 46960 -1 5200
5202 0 438213.44 180634.27 46880 -1 5201
5203 0 438016.47 180619.5 46840 -1 5202
5204 0 437745.6 180136.89 46840 -1 5203
5205 0 437733.7 179969.56 46880 -1 5204
5206 0 437644.4 179708.53 46960 -1 5205
5207 0 437640.12 179649.47 47040 -1 5206
5208 0 437585.94 179590.38 47080 -1 5207
5209 0 437576.1 179491.88 47120 -1 5208
5210 0 437438.22 179398.31 47160 -1 5209
5211 0 437221.53 179314.6 47240 -1 5210
5212 0 437182.12 179299.83 47280 -1 5211
5213 0 437059.03 179152.08 47320 -1 5212
5214 0 436975.3 179009.27 47400 -1 5213
5215 0 436911.28 178994.5 47480 -1 5214
5216 0 436760.34 178846.67 47560 -1 5215
5217 0 436684.75 178772.89 47600 -1 5216
5218 0 436546.88 178679.33 47760 -1 5217
5219 0 436263 178373 47800 -1 5218
5220 0 435655 177987 47800 -1 5219
5221 0 435825 178105 47920 -1 5220
5222 0 435621 177955 48040 -1 5221
5223 0 435553 177905 48080 -1 5222
5224 0 435515 177819 48160 -1 5223
5225 0 435409 179313 48200 -1 5224
5226 0 435367 178283 48240 -1 5225
5227 0 435147 177999 48320 -1 5226
5228 0 434969 177841 48400 -1 5227
5229 0 434931 177799 48440 -1 5228
5230 0 434834 177748 48480 -1 5229
5231 0 434737 177697 48520 -1 5230
5232 0 434637 177661 48600 -1 5231
5233 0 434587 177659 48760 -1 5232
5234 0 434567 177675 48880 -1 5233
5235 0 434471 177687 49040 -1 5234
5236 0 434355 177595 49200 -1 5235
5237 0 434231 177403 49360 -1 5236
5238 0 433973 177205 49480 -1 5237
5239 0 433647 176687 49520 -1 5238
5240 0 433731 176771 49440 -1 5239
5241 0 433361 176605 49800 -1 5239
5242 0 432967 176675 49920 -1 5241
5243 0 432873 176569 49960 -1 5242
5244 0 432495 176467 50040 -1 5243
5245 0 432069 176473 50040 -1 5244
5246 0 431935 176351 50200 -1 5245
5247 0 431681 176253 50360 -1 5246
5248 0 431587 176183 50520 -1 5247
5249 0 431035 175995 50680 -1 5248
5250 0 430773 175801 50800 -1 5249
5251 0 430201 174857 50800 -1 5250
5252 0 430223.5 174830.83 50840 -1 5251
5253 0 430471 174543 51280 -1 5252
5254 0 430553 174049 51480 -1 5253
5255 0 430479 173795 51640 -1 5254
5256 0 430425 173385 51760 -1 5255
5257 0 430167 172447 51920 -1 5256
5258 0 429881 171981 52040 -1 5257
5259 0 429771 171679 52160 -1 5258
5260 0 429725 171321 52320 -1 5259
5261 0 429687 171103 52440 -1 5260
5262 0 429637 170937 52600 -1 5261
5263 0 429583 170723 52760 -1 5262
5264 0 429557 170569 52920 -1 5263
5265 0 429841 169657 53040 -1 5264
5266 0 429815 169231 53240 -1 5265
5267 0 429837 169249 53320 -1 5266
5268 0 430141 168553 53360 -1 5267
5269 0 429781 169181 53400 -1 5268
5270 0 429685 169177 53440 -1 5269
5271 0 429849 169145 53480 -1 5270
5272 0 429913 169009 53560 -1 5271
5273 0 430111 168815 53680 -1 5272
5274 0 430229 168461 53720 -1 5273
5275 0 430177 168109 53760 -1 5274
5276 0 430239 167967 53640 -1 5275
5277 0 430235 167911 53720 -1 5276
5278 0 430255 167867 53760 -1 5277
5279 0 430379 167699 53720 -1 5278
5280 0 430315 167451 53720 -1 5279
5281 0 430303 166563 53720 -1 5280
5282 0 430189 166389 53520 -1 5281
5283 0 430147 166335 53400 -1 5282
5284 0 430165 166325 53320 -1 5283
5285 0 430161 166309 53240 -1 5284
5286 0 430191 166015 53000 -1 5285
5287 0 430321 165729 52960 -1 5286
5288 0 430247 165707 52800 -1 5287
5289 0 430215 165551 52560 -1 5288
5290 0 430285 165405 52400 -1 5289
5291 0 430343 165347 52360 -1 5290
5292 0 430376 165292 52320 -1 5291
5293 0 430437 165219 52240 -1 5292
5294 0 430477 165179 52160 -1 5293
5295 0 430626 164964 52080 -1 5294
5296 0 430685 164845 51880 -1 5295
5297 0 430652 164934 51680 -1 5296
5298 0 430944 164824 51480 -1 5297
5299 0 431001 164817 51360 -1 5298
5300 0 431578 164274 51400 -1 5299
5301 0 431426 164286 51520 -1 5300
5302 0 432520 163592 51400 -1 5300
5303 0 433262 163398 51200 -1 5302
5304 0 433894 163182 51120 -1 5303
5305 0 434026 163054 51080 -1 5304
5306 0 434065 162997 51040 -1 5305
5307 0 434104 162940 51000 -1 5306
5308 0 434590 162810 50880 -1 5307
5309 0 434680 162740 51000 -1 5308
5310 0 434704 162712 51040 -1 5309
5311 0 434608 162796 50720 -1 5308
5312 0 434834 162930 50560 -1 5311
5313 0 435118 162898 50400 -1 5312
5314 0 435390 162938 50200 -1 5313
5315 0 435600 163128 50120 -1 5314
5316 0 435446 163110 50040 -1 5315
5317 0 435468 163124 50000 -1 5316
5318 0 435388 163060 49960 -1 5317
5319 0 435644 163028 49920 -1 5318
5320 0 435802 163010 49800 -1 5319
5321 0 436024 162908 49640 -1 5320
5322 0 436242 162686 49480 -1 5321
5323 0 436376 162628 49320 -1 5322
5324 0 436436 162580 49120 -1 5323
5325 0 436430 162598 48960 -1 5324
5326 0 436460 162360 48960 -1 5325
5327 0 436488 162228 48840 -1 5326
5328 0 436482 162074 48720 -1 5327
5329 0 436438 161966 48600 -1 5328
5330 0 436286 161750 48440 -1 5329
5331 0 436140 161576 48280 -1 5330
5332 0 436130 161578 48240 -1 5331
5333 0 436172 161592 48200 -1 5332
5334 0 436176 160952 48160 -1 5333
5335 0 436140 160964 48120 -1 5334
5336 0 435982 161018 48000 -1 5335
5337 0 435490 160600.67 47920 -1 5336
5338 0 435244 160392 47880 -1 5337
5339 0 434750 159958 47880 -1 5338
5340 0 434948 160168 47960 -1 5339
5341 0 434674 159890 48000 -1 5340
5342 0 434748 159836 48120 -1 5341
5343 0 434752 159740 48160 -1 5342
5344 0 434690 160282 48200 -1 5343
5345 0 434730 160034 48320 -1 5344
5346 0 435320 160212 47960 -1 5340
5347 0 435804 160092 47960 -1 5346
5348 0 435326 160386 47760 -1 5338
5349 0 435355.34 160396.67 47680 -1 5348
5350 0 435425.5 160179.5 47560 -1 5349
5351 0 435449 160107 47520 -1 5350
5352 0 435459.5 160089.5 47480 -1 5351
5353 0 435491 160037 47360 -1 5352
5354 0 435489 160083 47280 -1 5353
5355 0 435515 160029 47240 -1 5354
5356 0 435268 160728 48000 -1 5338
5357 0 436332 162988 48960 -1 5325
5358 0 436352 162964 48800 -1 5357
5359 0 436346 162954 48720 -1 5358
5360 0 436276 163012 48640 -1 5359
5361 0 436188 163092 48520 -1 5360
5362 0 436502 163034 48440 -1 5361
5363 0 436550 163038 48320 -1 5362
5364 0 436548 163068 48240 -1 5363
5365 0 436638 163102 48200 -1 5364
5366 0 432774 163458 51600 -1 5302
5367 0 432666 163426 51800 -1 5366
5368 0 432654 163474 52000 -1 5367
5369 0 430269 166625 53760 -1 5281
5370 0 430265 166617 53840 -1 5369
5371 0 430159 174851 50640 -1 5251
5372 0 430091 174827 50600 -1 5371
5373 0 430127 174827 50560 -1 5372
5374 0 431263 175767 51120 -1 5250
5375 0 431275 175727 51160 -1 5374
5376 0 436241 177707 47800 -1 5219
5377 0 437820 179848 47080 -1 5208
5378 0 437826 179853 47120 -1 5377
5379 0 437832 179858 47160 -1 5378
5380 0 438292.22 180560.4 46720 -1 5203
5381 0 438247.9 180432.36 46520 -1 5380
5382 0 438229.25 180406.5 46400 -1 5381
5383 0 438223.28 180397.89 46360 -1 5382
5384 0 438174.03 180402.81 46280 -1 5383
5385 0 438021.38 180619.5 46080 -1 5384
5386 0 437962.28 180599.8 45920 -1 5385
5387 0 438036.16 180466.83 45760 -1 5386
5388 0 438385.8 180240.31 45560 -1 5387
5389 0 438597.56 180117.19 45360 -1 5388
5390 0 438627.1 180176.28 45200 -1 5389
5391 0 438686.2 180200.9 45040 -1 5390
5392 0 438760.06 180053.17 44840 -1 5391
5393 0 438897.97 179949.75 44600 -1 5392
5394 0 439065.4 179747.84 44400 -1 5393
5395 0 439242.7 179536.1 44160 -1 5394
5396 0 439439.66 179403.12 43800 -1 5395
5397 0 439548 178900.81 43520 -1 5396
5398 0 439609.8 178706 43400 -1 5397
5399 0 439651.4 178575.8 43320 -1 5398
5400 0 439700.66 178240.92 43160 -1 5399
5401 0 440091.6 177994.03 42840 -1 5400
5402 0 440130.22 177881.34 42800 -1 5401
5403 0 440257.12 177679.53 42680 -1 5402
5404 0 440313.66 177626 42600 -1 5403
5405 0 440342.12 177598.62 42560 -1 5404
5406 0 440455.6 177490.2 42400 -1 5405
5407 0 440483.66 177462.84 42360 -1 5406
5408 0 440626.47 177191.98 42080 -1 5407
5409 0 440740.4 176750.4 41760 -1 5408
5410 0 440769.28 176640.44 41680 -1 5409
5411 0 440823.47 176482.86 41560 -1 5410
5412 0 440907.2 175951 41480 -1 5411
5413 0 440926.88 175729.39 41440 -1 5412
5414 0 440960 175302 41400 -1 5413
5415 0 440991 174960 41360 -1 5414
5416 0 441111 174476 41200 -1 5415
5417 0 441193 174280.28 41240 -1 5416
5418 0 440859 173726 41240 -1 5417
5419 0 440883 173110 41240 -1 5418
5420 0 440881.16 173083.69 41280 -1 5419
5421 0 441378.28 174191.02 41440 -1 5417
5422 0 441471.6 174209.67 41520 -1 5421
5423 0 441673.12 174142.5 41600 -1 5422
5424 0 441117.3 174321.8 41160 -1 5417
5425 0 441125.5 174300.5 41120 -1 5424
5426 0 441134 174279 41080 -1 5425
5427 0 441115 173944 41040 -1 5426
5428 0 440872.72 173326.2 40920 -1 5427
5429 0 440793.9 172947 40880 -1 5428
5430 0 440670.8 172656.45 40840 -1 5429
5431 0 440579.06 172271.48 40800 -1 5430
5432 0 440485.5 172005.56 40760 -1 5431
5433 0 440263.88 171755.69 40720 -1 5432
5434 0 440116.16 171522.95 40680 -1 5433
5435 0 439845.03 170884.67 40640 -1 5434
5436 0 439874.84 170449.39 40560 -1 5435
5437 0 439853 169987 40520 -1 5436
5438 0 440365 169623 40520 -1 5437
5439 0 440425 169717 40600 -1 5438
5440 0 439914.25 169922.45 40480 -1 5437
5441 0 439958.56 169725.48 40400 -1 5440
5442 0 440116.5 169585 40360 -1 5441
5443 0 440273.72 169444.78 40320 -1 5442
5444 0 440329.56 169387.77 40240 -1 5443
5445 0 440257.03 169391.81 40160 -1 5444
5446 0 440318.34 169380 40120 -1 5445
5447 0 440441.16 169356.14 40040 -1 5446
5448 0 440736.66 169213.33 39880 -1 5447
5449 0 440810.7 169004.67 39760 -1 5448
5450 0 441055.4 168880.28 39640 -1 5449
5451 0 441154 168845.22 39600 -1 5450
5452 0 441385.5 168819.5 39560 -1 5451
5453 0 441617.16 168794.34 39520 -1 5452
5454 0 441874.22 168760.27 39480 -1 5453
5455 0 442470.28 168664.14 39360 -1 5454
5456 0 442662.16 168634.69 39280 -1 5455
5457 0 442937.94 168216.1 39240 -1 5456
5458 0 443115.22 167960.02 39200 -1 5457
5459 0 443090.1 167891.1 39240 -1 5458
5460 0 443061.03 167787.66 39320 -1 5459
5461 0 443041.34 167610.38 39400 -1 5460
5462 0 443006.88 167521.73 39440 -1 5461
5463 0 442960.34 167203.67 39480 -1 5462
5464 0 442784.34 167003.67 39440 -1 5463
5465 0 442554.47 166582.27 39360 -1 5464
5466 0 442300.7 166395.66 39320 -1 5465
5467 0 442273 166364 39280 -1 5466
5468 0 442244.72 166332.22 39240 -1 5467
5469 0 442181.25 166298.62 39120 -1 5468
5470 0 442148.66 166274 39080 -1 5469
5471 0 442084.22 166223.98 39000 -1 5470
5472 0 442053 166227.67 38960 -1 5471
5473 0 441929 166234 38920 -1 5472
5474 0 441990.94 166235.19 38880 -1 5473
5475 0 441949.88 166216.52 38840 -1 5474
5476 0 441893.88 166242.64 38760 -1 5475
5477 0 441907 166271 38720 -1 5476
5478 0 441920 166298.62 38680 -1 5477
5479 0 441905.1 166332.22 38640 -1 5478
5480 0 441931.22 166272.5 38600 -1 5479
5481 0 441945 166170 38560 -1 5480
5482 0 441927 166216 38520 -1 5481
5483 0 441909 166262 38480 -1 5482
5484 0 442420.12 166526.28 39520 -1 5465
5485 0 442359 166499 39560 -1 5484
5486 0 442058.1 165802.25 39360 -1 5465
5487 0 441729.7 165626.84 39400 -1 5486
5488 0 441703.56 165462.62 39440 -1 5487
5489 0 441744.6 165473.83 39520 -1 5488
5490 0 441745 165476 39560 -1 5489
5491 0 443002 167490 39240 -1 5459
5492 0 442974 167492 39200 -1 5491
5493 0 443211.56 167926.25 39120 -1 5458
5494 0 444260.9 168138.39 39120 -1 5493
5495 0 444633.44 168096.16 39160 -1 5494
5496 0 444952.16 168104.28 39200 -1 5495
5497 0 445214.25 168106.98 39240 -1 5496
5498 0 445416.22 168044.31 39280 -1 5497
5499 0 445601 168019 39240 -1 5498
5500 0 445827 168205 39200 -1 5499
5501 0 446093.84 168395.34 39120 -1 5500
5502 0 446331.06 168505.84 39080 -1 5501
5503 0 446547.44 168558.62 39000 -1 5502
5504 0 446536.9 168569.19 38920 -1 5503
5505 0 446679.4 168595.58 38800 -1 5504
5506 0 446830.94 168585.34 38760 -1 5505
5507 0 447175.53 168548.08 38680 -1 5506
5508 0 447228.66 168518 38640 -1 5507
5509 0 447333.88 168458.34 38560 -1 5508
5510 0 447397.5 168450.5 38520 -1 5509
5511 0 447460.56 168442.52 38480 -1 5510
5512 0 447441.16 168458.78 38440 -1 5511
5513 0 446717.12 168925.3 38440 -1 5512
5514 0 446694.72 169033.53 38400 -1 5513
5515 0 446694.72 169145.5 38360 -1 5514
5516 0 446743.25 169276.12 38240 -1 5515
5517 0 446631.28 169548.56 38120 -1 5516
5518 0 446597.7 169563.5 38000 -1 5517
5519 0 446627.53 169541.11 37960 -1 5518
5520 0 447933.78 167854.17 38560 -1 5509
5521 0 447993.62 167983.33 38440 -1 5520
5522 0 448072.8 167978.05 38320 -1 5521
5523 0 448289.2 167877.77 38200 -1 5522
5524 0 448384.22 167914.7 38040 -1 5523
5525 0 448437 167919.98 38000 -1 5524
5526 0 448410.6 167872.48 37960 -1 5525
5527 0 448780.06 167803.88 37880 -1 5526
5528 0 448954.22 167729.98 37800 -1 5527
5529 0 449292.03 167455.52 37680 -1 5528
5530 0 449616 167360.67 37600 -1 5529
5531 0 449777.6 167313.02 37560 -1 5530
5532 0 449839.03 167439.6 37440 -1 5531
5533 0 450374.03 167904.16 37320 -1 5532
5534 0 450627.38 168300 37240 -1 5533
5535 0 451329.34 168790.86 37120 -1 5534
5536 0 451477.12 168906.98 37080 -1 5535
5537 0 451777.97 168933.38 37000 -1 5536
5538 0 451788.53 168880.6 36920 -1 5537
5539 0 451803 168796.33 36840 -1 5538
5540 0 451809.66 168753.92 36800 -1 5539
5541 0 451572.12 168352.78 36680 -1 5540
5542 0 451097.12 167904.16 36520 -1 5541
5543 0 451049.62 167766.92 36480 -1 5542
5544 0 450981 167629.69 36400 -1 5543
5545 0 451047.4 167648 36320 -1 5544
5546 0 451147.16 167675.03 36200 -1 5545
5547 0 451324.06 167634.97 36080 -1 5546
5548 0 451372.94 167663.52 36040 -1 5547
5549 0 451545.75 167471.36 35960 -1 5548
5550 0 451671.5 167383.61 35880 -1 5549
5551 0 452105.22 167086.06 35720 -1 5550
5552 0 452875.12 166462.1 35720 -1 5551
5553 0 453255.84 165782.39 35720 -1 5552
5554 0 453257.66 165819 35680 -1 5553
5555 0 453261.1 165893.22 35600 -1 5554
5556 0 453276.94 165798.22 35440 -1 5555
5557 0 453324.44 165713.77 35240 -1 5556
5558 0 453352.84 165641.03 35080 -1 5557
5559 0 453663.4 165349 34920 -1 5558
5560 0 453741.4 165275.69 34880 -1 5559
5561 0 454760.06 164663.44 34880 -1 5560
5562 0 454971 164581.5 34920 -1 5561
5563 0 455182.3 164499.83 34960 -1 5562
5564 0 455924.28 164043.67 35040 -1 5563
5565 0 456380.44 164093.4 35080 -1 5564
5566 0 456723.5 163866.45 35080 -1 5565
5567 0 457003.22 163818.95 34960 -1 5566
5568 0 457071.84 163824.23 34840 -1 5567
5569 0 457293.53 163940.34 34680 -1 5568
5570 0 458539.12 163919.23 34680 -1 5569
5571 0 459425.84 163512.83 34680 -1 5570
5572 0 459779.47 163607.83 34640 -1 5571
5573 0 460291.44 163555.05 34640 -1 5572
5574 0 460397 163602.56 34720 -1 5573
5575 0 460518.4 163570.89 34840 -1 5574
5576 0 460518.4 163475.89 34960 -1 5575
5577 0 460602.84 163491.72 35040 -1 5576
5578 0 460433.94 163475.89 35080 -1 5577
5579 0 460483.28 163308.64 35120 -1 5578
5580 0 460536.06 163221.55 35200 -1 5579
5581 0 460509.7 163089.6 35320 -1 5580
5582 0 460646.9 163036.81 35440 -1 5581
5583 0 460720.78 162973.48 35560 -1 5582
5584 0 460789.4 162836.25 35680 -1 5583
5585 0 460809.66 162715.03 35760 -1 5584
5586 0 460799.97 162688.47 35800 -1 5585
5587 0 460807 162702.33 35840 -1 5586
5588 0 460821.06 162730.69 35920 -1 5587
5589 0 460877.66 162674.33 36000 -1 5588
5590 0 460905.53 162646.23 36040 -1 5589
5591 0 460909.34 162646 36120 -1 5590
5592 0 461037.47 162192.33 36120 -1 5591
5593 0 461275 161680.36 36120 -1 5592
5594 0 461269.72 161490.36 36240 -1 5593
5595 0 461268 161444.33 36280 -1 5594
5596 0 461276.1 161355.45 36360 -1 5595
5597 0 461280.25 161284.52 36400 -1 5596
5598 0 461242.06 161204.95 36440 -1 5597
5599 0 461259 160954 36480 -1 5598
5600 0 461460.3 160789.64 36480 -1 5599
5601 0 461739.47 161025.89 36560 -1 5600
5602 0 461860.47 161137.53 36600 -1 5601
5603 0 462093.1 161390.06 36680 -1 5602
5604 0 462626.16 161606.47 36800 -1 5603
5605 0 462816.2 161733.14 36880 -1 5604
5606 0 462874.22 161690.92 37000 -1 5605
5607 0 462609 161393.61 37080 -1 5606
5608 0 462488.94 161263.39 37120 -1 5607
5609 0 462357.84 160915.92 37200 -1 5608
5610 0 462335.88 160719.77 37240 -1 5609
5611 0 462203.9 160418.9 37320 -1 5610
5612 0 462096.84 160083.67 37360 -1 5611
5613 0 462037.75 159911.31 37400 -1 5612
5614 0 461954.03 159620.77 37520 -1 5613
5615 0 461993.4 159601.06 37600 -1 5614
5616 0 462037.75 159448.4 37680 -1 5615
5617 0 462067.28 159418.86 37720 -1 5616
5618 0 462165.78 159187.4 37760 -1 5617
5619 0 462116.53 159325.28 37800 -1 5618
5620 0 462155.94 159246.5 37840 -1 5619
5621 0 462259.34 159103.69 37880 -1 5620
5622 0 462702.56 158887 37880 -1 5621
5623 0 462855.22 158783.58 37960 -1 5622
5624 0 462963.56 158754.03 38080 -1 5623
5625 0 462993.1 158714.64 38160 -1 5624
5626 0 463022.66 158645.7 38280 -1 5625
5627 0 463382.16 158601.38 38360 -1 5626
5628 0 463524.97 158517.66 38440 -1 5627
5629 0 463736.72 158507.81 38560 -1 5628
5630 0 463887.66 158475.33 38640 -1 5629
5631 0 463963.25 158458.56 38680 -1 5630
5632 0 463968.2 158468.4 38720 -1 5631
5633 0 464243.94 158315.75 38800 -1 5632
5634 0 464485.25 158296.05 38920 -1 5633
5635 0 464603.44 158281.28 39000 -1 5634
5636 0 464568.97 158325.6 39040 -1 5635
5637 0 464667.47 158020.28 39040 -1 5636
5638 0 464701.94 157941.48 39120 -1 5637
5639 0 464839.8 157823.3 39160 -1 5638
5640 0 465041.72 157636.16 39240 -1 5639
5641 0 465169.78 157552.44 39360 -1 5640
5642 0 465248.56 157498.27 39520 -1 5641
5643 0 465273.2 157488.42 39600 -1 5642
5644 0 465376.6 157355.45 39720 -1 5643
5645 0 465514.5 157212.64 39800 -1 5644
5646 0 465721.3 157227.42 39920 -1 5645
5647 0 465888.75 157178.17 40040 -1 5646
5648 0 466105.44 157133.84 40160 -1 5647
5649 0 466327.03 157000.89 40280 -1 5648
5650 0 467085.44 156887.62 40280 -1 5649
5651 0 467135.53 156891.83 40320 -1 5650
5652 0 467272.56 156917.17 40440 -1 5651
5653 0 467366.12 156867.92 40520 -1 5652
5654 0 467420.3 156877.77 40560 -1 5653
5655 0 467614.5 156784.5 40600 -1 5654
5656 0 467809.34 156690.64 40640 -1 5655
5657 0 468360.9 156513.36 40800 -1 5656
5658 0 468773.94 156492.48 40840 -1 5657
5659 0 469010.94 156444.4 40920 -1 5658
5660 0 469532.94 156414.86 41000 -1 5659
5661 0 469665.9 156405.02 41120 -1 5660
5662 0 469706.97 156399.19 41160 -1 5661
5663 0 469798.88 156400.1 41240 -1 5662
5664 0 470068.97 156511.14 41280 -1 5663
5665 0 470289.2 156529.81 41320 -1 5664
5666 0 470651.2 156309.61 41360 -1 5665
5667 0 471980.47 155848.53 41360 -1 5666
5668 0 473580.94 155799.3 41360 -1 5667
5669 0 473786.2 155787.11 41320 -1 5668
5670 0 474009.38 155754.97 41280 -1 5669
5671 0 474319.62 155493.97 41280 -1 5670
5672 0 474733.3 155415.17 41200 -1 5671
5673 0 474994.3 155311.75 41120 -1 5672
5674 0 476097.4 155311.75 41040 -1 5673
5675 0 476096.38 155272.08 41120 -1 5674
5676 0 476123 155214 41160 -1 5675
5677 0 476764.44 154939.92 41120 -1 5675
5678 0 477118.97 154798.1 41240 -1 5677
5679 0 478309.53 154245.75 41240 -1 5678
5680 0 478249.8 154283.06 41120 -1 5679
5681 0 478339.34 154241 41040 -1 5680
5682 0 478384.2 154219.62 41000 -1 5681
5683 0 478443.88 154215.89 40920 -1 5682
5684 0 478428.97 154275.6 41360 -1 5679
5685 0 478475 154275 41440 -1 5684
5686 0 478488.7 154256.94 41480 -1 5685
5687 0 476639 155012 41320 -1 5678
5688 0 476571 154984 41400 -1 5687
5689 0 476415 154988 41600 -1 5688
5690 0 476471 154976 41680 -1 5689
5691 0 476156.1 155357.92 40960 -1 5674
5692 0 476230.38 155375.78 40880 -1 5691
5693 0 476198 155402.67 40800 -1 5692
5694 0 476182 155416.5 40760 -1 5693
5695 0 476166.34 155429.95 40720 -1 5694
5696 0 476186.06 155513.67 40600 -1 5695
5697 0 476122.03 155592.45 40440 -1 5696
5698 0 476033.38 155750.05 40280 -1 5697
5699 0 475997.5 155826.5 40200 -1 5698
5700 0 475962.03 155902.81 40120 -1 5699
5701 0 475928.44 156014.77 40000 -1 5700
5702 0 475943.34 156078.22 39880 -1 5701
5703 0 476667 155638 40800 -1 5693
5704 0 476967 155662 40800 -1 5703
5705 0 476987 155650 40840 -1 5704
5706 0 471782.03 155951.33 41240 -1 5667
5707 0 471976.1 155887.88 41160 -1 5706
5708 0 472039.56 155850.56 41120 -1 5707
5709 0 470718.38 156111.81 41240 -1 5666
5710 0 470638.5 156301 41400 -1 5666
5711 0 470626.34 156292 41440 -1 5710
5712 0 470613.88 156283.48 41480 -1 5711
5713 0 470595.22 156294.69 41640 -1 5712
5714 0 470348.9 156421.58 41760 -1 5713
5715 0 470098.84 156559.67 41880 -1 5714
5716 0 470091.38 156593.25 41920 -1 5715
5717 0 468049.9 156563.39 40600 -1 5655
5718 0 468173.34 156601.67 40520 -1 5717
5719 0 468235.28 156621.1 40480 -1 5718
5720 0 466963.84 156850.77 40200 -1 5650
5721 0 466851.88 156847.03 40120 -1 5720
5722 0 466855.62 156936.61 40080 -1 5721
5723 0 460527 160926 36480 -1 5599
5724 0 460741.9 161252.84 36560 -1 5723
5725 0 460921.34 161564.25 36680 -1 5724
5726 0 461232.75 161838.7 36760 -1 5725
5727 0 461412.22 162049.83 36840 -1 5726
5728 0 461342.72 162062.23 36880 -1 5727
5729 0 461412.22 162197.61 37000 -1 5728
5730 0 461228 162162 37040 -1 5729
5731 0 460902.94 162651.6 36160 -1 5591
5732 0 460884.34 162688.5 36200 -1 5731
5733 0 460902.94 162778.48 36360 -1 5732
5734 0 460892.34 162782.67 36440 -1 5733
5735 0 461268.7 163293.52 36560 -1 5734
5736 0 461656.84 163756.3 36720 -1 5735
5737 0 461877.03 164006.34 36800 -1 5736
5738 0 461903.16 164095.92 36840 -1 5737
5739 0 461996.47 164118.31 36880 -1 5738
5740 0 461985.25 164084.72 37000 -1 5739
5741 0 461877.03 163860.8 37120 -1 5740
5742 0 461727.75 163741.38 37160 -1 5741
5743 0 461533.7 163424.14 37240 -1 5742
5744 0 461362 163144.23 37320 -1 5743
5745 0 461026.1 162771.02 37400 -1 5744
5746 0 461037.3 162722.5 37480 -1 5745
5747 0 461029.84 162700.11 37560 -1 5746
5748 0 461074.62 162703.84 37680 -1 5747
5749 0 461085.8 162688.9 37800 -1 5748
5750 0 461089.56 162789.67 37880 -1 5749
5751 0 461216.44 162744.89 37920 -1 5750
5752 0 461283.62 162808.34 38000 -1 5751
5753 0 461332.16 162860.6 38080 -1 5752
5754 0 461376.94 162875.52 38200 -1 5753
5755 0 461529.94 162897.9 38320 -1 5754
5756 0 461697.9 162845.66 38440 -1 5755
5757 0 461772.53 162931.5 38640 -1 5756
5758 0 461839.72 162901.64 38800 -1 5757
5759 0 461835.97 162920.3 38920 -1 5758
5760 0 461847.34 162927.67 38960 -1 5759
5761 0 461869.56 162942.69 39040 -1 5760
5762 0 462015.12 163017.34 39160 -1 5761
5763 0 462135.75 162986.25 39280 -1 5762
5764 0 462175.6 162976.28 39320 -1 5763
5765 0 462268.9 162905.38 39440 -1 5764
5766 0 462362.22 162957.62 39560 -1 5765
5767 0 462496.56 163043.47 39720 -1 5766
5768 0 462681.8 163062.77 39760 -1 5767
5769 0 462798.88 163017.34 39800 -1 5768
5770 0 462836.5 163019 39840 -1 5769
5771 0 462873.5 163021.06 39880 -1 5770
5772 0 462923.12 162979.05 39920 -1 5771
5773 0 462959.34 163039.73 40000 -1 5772
5774 0 463048.94 162950.16 40160 -1 5773
5775 0 463101.2 162927.77 40280 -1 5774
5776 0 463295.25 162879.25 40440 -1 5775
5777 0 463455.72 162841.92 40600 -1 5776
5778 0 463735.62 162744.89 40720 -1 5777
5779 0 463970.75 162808.34 40840 -1 5778
5780 0 464052.88 162868.05 40960 -1 5779
5781 0 464157.38 162834.47 41080 -1 5780
5782 0 464228.28 162778.48 41240 -1 5781
5783 0 464228.28 162688.9 41400 -1 5782
5784 0 464366.38 162688.9 41560 -1 5783
5785 0 464456 162666.5 41680 -1 5784
5786 0 464485.78 162659.05 41720 -1 5785
5787 0 464646.28 162685.17 41840 -1 5786
5788 0 464694.78 162688.9 41960 -1 5787
5789 0 464724.66 162651.6 42120 -1 5788
5790 0 464740.3 162619.56 42200 -1 5789
5791 0 464750.78 162569.48 42280 -1 5790
5792 0 464814.22 162311.97 42480 -1 5791
5793 0 464779.7 162299.47 42640 -1 5792
5794 0 464933.66 162315.7 42800 -1 5793
5795 0 464825.4 162270.9 43000 -1 5794
5796 0 464836.62 162196.27 43160 -1 5795
5797 0 464907.53 162170.14 43320 -1 5796
5798 0 464967.25 162255.98 43480 -1 5797
5799 0 464862.75 162293.3 43640 -1 5798
5800 0 464881.4 162285.84 43760 -1 5799
5801 0 465086.66 162073.11 43920 -1 5800
5802 0 465568.12 161979.8 43920 -1 5801
5803 0 465620.16 161852.38 43840 -1 5802
5804 0 465656.94 161849.55 43760 -1 5803
5805 0 465481.34 161930.47 44040 -1 5802
5806 0 465415.1 161923.83 44080 -1 5805
5807 0 465486 161908.89 44280 -1 5806
5808 0 465504.66 161927.55 44480 -1 5807
5809 0 465522.8 161914.4 44520 -1 5808
5810 0 465550.28 161891.08 44560 -1 5809
5811 0 465594.25 161860.38 44680 -1 5810
5812 0 465604 161873 44720 -1 5811
5813 0 465614.28 161886.16 44760 -1 5812
5814 0 465633.2 161880.8 44840 -1 5813
5815 0 465642.75 161886.5 44880 -1 5814
5816 0 465605.44 161830.52 45040 -1 5815
5817 0 465497.2 161767.08 45120 -1 5816
5818 0 465866.7 161722.28 45160 -1 5817
5819 0 465769.66 161789.47 45200 -1 5818
5820 0 465941.3 161606.6 45400 -1 5819
5821 0 465918.94 161539.4 45480 -1 5820
5822 0 465803 161563 45560 -1 5821
5823 0 465896.53 161468.5 45600 -1 5822
5824 0 465844.28 161416.25 45720 -1 5823
5825 0 466045.8 161356.53 45840 -1 5824
5826 0 466165.9 161277.05 45960 -1 5825
5827 0 466557.12 161192.33 46160 -1 5826
5828 0 466564.78 161129.31 46200 -1 5827
5829 0 466702.7 161128.88 46280 -1 5828
5830 0 466814.66 161005.72 46480 -1 5829
5831 0 466956.47 160897.48 46640 -1 5830
5832 0 466972 160892.33 46680 -1 5831
5833 0 466988 160887.5 46720 -1 5832
5834 0 467004 160882.6 46760 -1 5833
5835 0 467035.78 160872.81 46840 -1 5834
5836 0 467102.03 160841.5 46880 -1 5835
5837 0 467217.75 160318.97 46960 -1 5836
5838 0 467313.3 160164.1 47080 -1 5837
5839 0 467382.25 160129.62 47160 -1 5838
5840 0 467569.4 160144.4 47280 -1 5839
5841 0 467539.84 160114.84 47400 -1 5840
5842 0 467603.88 160237.97 47520 -1 5841
5843 0 467574.3 160272.44 47640 -1 5842
5844 0 467667.88 160149.33 47760 -1 5843
5845 0 467777 160063 47880 -1 5844
5846 0 467965 160135 48000 -1 5845
5847 0 468105 160131 48080 -1 5846
5848 0 468201 160167 48160 -1 5847
5849 0 468473 160903 48200 -1 5848
5850 0 468265 160253 48240 -1 5849
5851 0 468301 160303 48320 -1 5850
5852 0 468345 160295 48440 -1 5851
5853 0 468325 160259 48480 -1 5852
5854 0 468357 160257 48560 -1 5853
5855 0 468401 160223 48720 -1 5854
5856 0 468449 160261 48880 -1 5855
5857 0 468473 160267 49000 -1 5856
5858 0 468621 160213 49120 -1 5857
5859 0 468753 160277 49320 -1 5858
5860 0 468765 160221 49440 -1 5859
5861 0 468877 160153 49560 -1 5860
5862 0 469009 160113 49800 -1 5861
5863 0 469225 159937 50040 -1 5862
5864 0 469465 159759 50200 -1 5863
5865 0 469501 159765 50240 -1 5864
5866 0 469569 159703 50360 -1 5865
5867 0 469453 159501 50400 -1 5866
5868 0 469613 159543 50440 -1 5867
5869 0 469817 159425 50560 -1 5868
5870 0 469821 159339 50680 -1 5869
5871 0 469965 159123 50840 -1 5870
5872 0 470281 159129 50880 -1 5871
5873 0 470421 159067 50960 -1 5872
5874 0 470489 158975 51080 -1 5873
5875 0 470749 158911 51240 -1 5874
5876 0 471049 158787 51360 -1 5875
5877 0 471357 158665 51520 -1 5876
5878 0 471781 158609 51680 -1 5877
5879 0 471777 158607 51720 -1 5878
5880 0 472677 158505 51800 -1 5879
5881 0 473445 158271 51800 -1 5880
5882 0 473477 158265 51760 -1 5881
5883 0 473289 158389 51720 -1 5882
5884 0 473629 158351 51600 -1 5883
5885 0 473793.1 158337.4 51480 -1 5884
5886 0 474029 158263 51400 -1 5885
5887 0 474365 158127 51240 -1 5886
5888 0 474909 158069 51160 -1 5887
5889 0 475017 158071 51120 -1 5888
5890 0 475205 158009 50960 -1 5889
5891 0 475445 157897 50880 -1 5890
5892 0 475337 157823 50840 -1 5891
5893 0 475317 157875 50800 -1 5892
5894 0 475317 157931 50680 -1 5893
5895 0 475581 157899 50560 -1 5894
5896 0 475621 157955 50440 -1 5895
5897 0 475521 157857 50400 -1 5896
5898 0 475901 158077 50360 -1 5897
5899 0 475841 158085 50280 -1 5898
5900 0 475957 158221 50080 -1 5899
5901 0 476081 158249 49920 -1 5900
5902 0 476333 158261 49800 -1 5901
5903 0 476493 158243 49640 -1 5902
5904 0 476689 158279 49480 -1 5903
5905 0 476969 158287 49280 -1 5904
5906 0 476983.78 158295.75 49240 -1 5905
5907 0 477008 158250 49160 -1 5906
5908 0 477009.88 158266.69 49120 -1 5907
5909 0 477158 158273 49000 -1 5908
5910 0 477266 158333 48840 -1 5909
5911 0 477150 158343 48680 -1 5910
5912 0 477286 158463 48520 -1 5911
5913 0 477562 158665 48360 -1 5912
5914 0 477574 158747 48240 -1 5913
5915 0 477834 159683 48200 -1 5914
5916 0 477526 158719 48160 -1 5915
5917 0 477454 158597 48080 -1 5916
5918 0 477310 158603 47960 -1 5917
5919 0 477386 158579 47800 -1 5918
5920 0 477542 158603 47640 -1 5919
5921 0 477902 158523 47480 -1 5920
5922 0 478110 158479 47280 -1 5921
5923 0 478302 158517 47160 -1 5922
5924 0 478362 158563 47040 -1 5923
5925 0 478402 158477 47000 -1 5924
5926 0 478434 158467 46960 -1 5925
5927 0 478506 158951 46880 -1 5926
5928 0 478518 158871 46840 -1 5927
5929 0 478582 158857 46800 -1 5928
5930 0 478750 158823 46720 -1 5929
5931 0 479246 158727 46680 -1 5930
5932 0 479258 158669 46560 -1 5931
5933 0 479238 158675 46400 -1 5932
5934 0 479734 158667 46240 -1 5933
5935 0 479982 158583 46120 -1 5934
5936 0 480186 158553 46000 -1 5935
5937 0 480250 158579 45920 -1 5936
5938 0 480502 158573 45800 -1 5937
5939 0 480914 158421 45680 -1 5938
5940 0 481206 158379 45520 -1 5939
5941 0 481230 158403 45480 -1 5940
5942 0 481346 158355.67 45440 -1 5941
5943 0 481578 158261 45360 -1 5942
5944 0 481974 158127 45240 -1 5943
5945 0 482214 157963 45080 -1 5944
5946 0 482466 157841 44880 -1 5945
5947 0 482718 157757 44680 -1 5946
5948 0 482782 157701 44480 -1 5947
5949 0 482862 157751 44320 -1 5948
5950 0 483082 157639 44120 -1 5949
5951 0 483382 157595 43960 -1 5950
5952 0 483542 157539 43760 -1 5951
5953 0 483458 157485 43600 -1 5952
5954 0 483566 157427 43400 -1 5953
5955 0 483758 157433 43280 -1 5954
5956 0 484818 157559 43240 -1 5955
5957 0 485310 157661 43280 -1 5956
5958 0 486722 157821 43240 -1 5957
5959 0 488122 157761 43240 -1 5958
5960 0 489042 157641 43240 -1 5959
5961 0 488994 157623 43120 -1 5960
5962 0 488970 157577 43000 -1 5961
5963 0 488986 157641 43360 -1 5960
5964 0 489850 157563 43200 -1 5960
5965 0 490270 157407 43120 -1 5964
5966 0 490295.6 157339 43040 -1 5965
5967 0 490334 157237 42920 -1 5966
5968 0 490938 156895 42920 -1 5967
5969 0 491266 156933 43080 -1 5968
5970 0 491602 156927 43160 -1 5969
5971 0 492274 156779 43200 -1 5970
5972 0 492994 156557 43200 -1 5971
5973 0 492954 156551 43320 -1 5972
5974 0 493206 156537 43480 -1 5973
5975 0 493186 156587 43720 -1 5974
5976 0 493402 156579 43840 -1 5975
5977 0 486514 157739 43120 -1 5958
5978 0 486498 157715 43040 -1 5977
5979 0 486486 157697 42840 -1 5978
5980 0 486730 157671 42520 -1 5979
5981 0 486508 157579 42280 -1 5980
5982 0 486624 157559 42160 -1 5981
5983 0 486586 157469 42040 -1 5982
5984 0 486570 157437 41880 -1 5983
5985 0 486570 157457 41680 -1 5984
5986 0 486618 157445 41560 -1 5985
5987 0 483713.2 157424.2 43200 -1 5955
5988 0 483646 157411 43080 -1 5987
5989 0 483770 157427 42880 -1 5988
5990 0 483950 157351 42640 -1 5989
5991 0 483962 157351 42600 -1 5990
5992 0 483882 157345 42400 -1 5991
5993 0 483954 157331 42280 -1 5992
5994 0 483942 157291 42160 -1 5993
5995 0 483839.6 157315 42000 -1 5994
5996 0 483814 157321 41960 -1 5995
5997 0 483702 157269 41760 -1 5996
5998 0 483706.8 157284.6 41720 -1 5997
5999 0 483726 157347 41560 -1 5998
6000 0 483738 157387 41480 -1 5999
6001 0 483858 157404 41440 -1 6000
6002 0 483978 157421 41400 -1 6001
6003 0 483970 157413 41280 -1 6002
6004 0 484034 157421 41160 -1 6003
6005 0 484098 157405 41040 -1 6004
6006 0 483950 157383 40920 -1 6005
6007 0 483886 157483 40800 -1 6006
6008 0 483830 157481 40680 -1 6007
6009 0 484002 157603 40680 -1 6008
6010 0 483982 157687 40560 -1 6009
6011 0 483898 157773 40400 -1 6010
6012 0 483958 157823 40240 -1 6011
6013 0 484106 157951 40120 -1 6012
6014 0 484098 157985 39960 -1 6013
6015 0 484078 158037 39760 -1 6014
6016 0 483994 158399 39560 -1 6015
6017 0 484086 158409 39440 -1 6016
6018 0 484098 158433 39360 -1 6017
6019 0 484230 158499 39320 -1 6018
6020 0 484398 158413 39120 -1 6019
6021 0 484350 158435 38960 -1 6020
6022 0 474357 158255 51040 -1 5887
6023 0 458585 163887.67 34760 -1 5570
6024 0 458583.8 163879.83 34800 -1 6023
6025 0 458579.66 163873.67 34840 -1 6024
6026 0 458523.3 163877.02 34920 -1 6025
6027 0 458423.03 163913.95 34960 -1 6026
6028 0 458322.75 163929.8 35000 -1 6027
6029 0 456559.88 164035.36 35160 -1 5565
6030 0 456649.6 164003.69 35280 -1 6029
6031 0 456660.34 164002 35320 -1 6030
6032 0 456670.5 164000 35360 -1 6031
6033 0 456681.28 163998.4 35400 -1 6032
6034 0 454588.1 164688.25 35000 -1 5562
6035 0 454438.8 164792.75 35040 -1 6034
6036 0 454435.1 164785.28 35080 -1 6035
6037 0 454379.1 164762.89 35200 -1 6036
6038 0 454244.75 164766.62 35280 -1 6037
6039 0 454170.1 164725.56 35320 -1 6038
6040 0 454196.22 164721.84 35360 -1 6039
6041 0 452893.78 166529.27 35600 -1 5555
6042 0 452849 166570.33 35520 -1 6041
6043 0 452903.66 166612.67 35440 -1 6042
6044 0 452931.12 166633.77 35400 -1 6043
6045 0 452964.7 166689.75 35360 -1 6044
6046 0 452908.72 166387.45 35960 -1 5552
6047 0 452905 166368.8 36000 -1 6046
6048 0 452905 166316.55 36120 -1 6047
6049 0 452852.75 166226.97 36240 -1 6048
6050 0 452748.25 166204.58 36360 -1 6049
6051 0 442230.1 168691.64 39640 -1 5450
6052 0 442090.84 168777.78 39720 -1 6051
6053 0 442052.4 168782.53 39760 -1 6052
6054 0 442008.5 168834.5 39800 -1 6053
6055 0 438426.75 169653.53 40640 -1 5435
6056 0 438430.56 169352.61 40720 -1 6055
6057 0 438265.16 169118.28 40760 -1 6056
6058 0 438175.62 168900.06 40800 -1 6057
6059 0 438251.38 168686.38 40840 -1 6058
6060 0 438214.6 168594.47 40920 -1 6059
6061 0 438288.12 168557.72 41040 -1 6060
6062 0 438292.72 168346.36 41120 -1 6061
6063 0 438414.5 168323 41200 -1 6062
6064 0 438536.25 168300.4 41280 -1 6063
6065 0 438614.34 168240.67 41360 -1 6064
6066 0 438908.4 167863.9 41440 -1 6065
6067 0 439096.8 167574.44 41520 -1 6066
6068 0 439220.88 167386.05 41640 -1 6067
6069 0 439207.1 167349.28 41800 -1 6068
6070 0 439620.62 167275.77 41960 -1 6069
6071 0 439290 167328 42000 -1 6070
6072 0 439957 167197 42160 -1 6071
6073 0 438862 167320 42160 -1 6072
6074 0 438817 167294 42200 -1 6073
6075 0 438605 167014 42200 -1 6074
6076 0 438539 166896 42280 -1 6075
6077 0 438513 166786 42360 -1 6076
6078 0 438377 166758 42480 -1 6077
6079 0 438231 166620 42600 -1 6078
6080 0 438091 166644 42760 -1 6079
6081 0 438075 166604 42880 -1 6080
6082 0 437971 166332 42880 -1 6081
6083 0 437817 166274 42960 -1 6082
6084 0 437483 165716 43000 -1 6083
6085 0 437305 165570 43120 -1 6084
6086 0 437307 165388 43280 -1 6085
6087 0 437089 165158 43360 -1 6086
6088 0 437039 165172 43400 -1 6087
6089 0 436977 164898 43480 -1 6088
6090 0 436919 164648 43600 -1 6089
6091 0 436735 164488 43600 -1 6090
6092 0 436805 164338 43560 -1 6091
6093 0 436923 164292 43480 -1 6092
6094 0 436967 164288 43440 -1 6093
6095 0 436999 164216 43320 -1 6094
6096 0 436909 164030 43320 -1 6095
6097 0 436875 164096 43440 -1 6096
6098 0 436829 164106 43480 -1 6097
6099 0 436711 164136 43520 -1 6098
6100 0 436573 164078 43720 -1 6099
6101 0 436367 163952 43800 -1 6100
6102 0 436269 163894 43920 -1 6101
6103 0 436147 163760 44000 -1 6102
6104 0 436037 163690 44160 -1 6103
6105 0 435985 163642 44320 -1 6104
6106 0 437432 165913 42920 -1 6084
6107 0 438039 166828 42880 -1 6081
6108 0 438105 166914 42760 -1 6107
6109 0 440020.38 167110.36 42320 -1 6072
6110 0 440121.44 167046.03 42440 -1 6109
6111 0 440050 167103.5 42480 -1 6110
6112 0 439979 167160.9 42520 -1 6111
6113 0 439991.34 167197.67 42560 -1 6112
6114 0 440015.78 167271.17 42640 -1 6113
6115 0 440070.9 167340.1 42800 -1 6114
6116 0 440314.44 167386.05 42920 -1 6115
6117 0 440199.56 167386.05 43040 -1 6116
6118 0 440282.25 167422.8 43200 -1 6117
6119 0 440355.6 167448.6 43360 -1 6118
6120 0 440374.16 167454.97 43400 -1 6119
6121 0 440461.47 167381.45 43600 -1 6120
6122 0 440516.6 167257.39 43800 -1 6121
6123 0 440602 167096.05 43840 -1 6122
6124 0 440816.1 167062.5 43920 -1 6123
6125 0 440980.7 166944.94 44120 -1 6124
6126 0 441265.56 166701.42 44440 -1 6125
6127 0 441294.8 166605.8 44600 -1 6126
6128 0 441302.3 166581.95 44640 -1 6127
6129 0 441426.38 166421.14 44840 -1 6128
6130 0 441451.5 166441.5 45000 -1 6129
6131 0 441458.25 166447 45040 -1 6130
6132 0 441476.9 166462.48 45160 -1 6131
6133 0 441489.8 166424.4 45200 -1 6132
6134 0 441541.25 166274.11 45360 -1 6133
6135 0 441509.06 165966.25 45480 -1 6134
6136 0 441238.7 165674.47 45640 -1 6135
6137 0 441195 165533 45720 -1 6136
6138 0 441311.5 165074.86 45880 -1 6137
6139 0 441605.56 164688.9 45960 -1 6138
6140 0 441679.1 164518.89 46000 -1 6139
6141 0 441864.12 164014.89 45920 -1 6140
6142 0 441952.75 163965.64 45720 -1 6141
6143 0 441989.75 163985.5 45680 -1 6142
6144 0 442100.5 164044.44 45560 -1 6143
6145 0 442146 164024.33 45520 -1 6144
6146 0 442238.38 163985.34 45440 -1 6145
6147 0 442124.78 163466.69 45880 -1 6141
6148 0 442306.5 163110.5 45920 -1 6147
6149 0 442487.75 162754.48 45960 -1 6148
6150 0 442617.34 162567.33 46040 -1 6149
6151 0 442681.6 162473.5 46080 -1 6150
6152 0 442751.75 162425.75 46120 -1 6151
6153 0 442961.03 162281.23 46240 -1 6152
6154 0 443319.44 162129.6 46360 -1 6153
6155 0 443572.12 161895.27 46400 -1 6154
6156 0 443664.03 161872.3 46520 -1 6155
6157 0 443574.75 161938 46640 -1 6156
6158 0 442933.47 162189.33 46640 -1 6157
6159 0 442896.7 162138.8 46800 -1 6158
6160 0 442875.44 162100.16 46840 -1 6159
6161 0 442884 161992.98 46880 -1 6160
6162 0 442864.53 161587.42 46920 -1 6161
6163 0 442869.12 161619.58 46960 -1 6162
6164 0 442832.56 161392.78 47080 -1 6163
6165 0 442781.12 161478.53 47240 -1 6164
6166 0 442756.5 161504.77 47280 -1 6165
6167 0 442690 161517.67 47320 -1 6166
6168 0 442558.2 161542.83 47400 -1 6167
6169 0 442228.1 161650.02 47520 -1 6168
6170 0 441392.1 162083 47520 -1 6169
6171 0 441169.16 162091.58 47600 -1 6170
6172 0 442197 161659.75 47560 -1 6169
6173 0 442103.75 161688.6 47680 -1 6172
6174 0 442339.53 161740.03 47720 -1 6173
6175 0 442352.4 161714.31 47760 -1 6174
6176 0 442292.38 161675.73 47800 -1 6175
6177 0 443538.47 161281.75 46400 -1 6155
6178 0 443815.66 160686.83 46400 -1 6177
6179 0 443866.22 160696.03 46520 -1 6178
6180 0 443966.9 160385.47 46600 -1 6179
6181 0 443930.53 160163.03 46640 -1 6180
6182 0 443912.16 160057.34 46760 -1 6181
6183 0 443976.47 159974.64 46800 -1 6182
6184 0 443939.72 159712.73 46880 -1 6183
6185 0 443930.53 159483 46920 -1 6184
6186 0 443925.94 159248.67 46960 -1 6185
6187 0 444008.66 158977.58 47040 -1 6186
6188 0 443999.44 158793.78 47080 -1 6187
6189 0 443861.6 158632.97 47120 -1 6188
6190 0 443824.84 158265.38 47120 -1 6189
6191 0 443880 158247 47240 -1 6190
6192 0 443907.56 158164.3 47320 -1 6191
6193 0 443897.97 158036.45 47360 -1 6192
6194 0 443838.62 157847.25 47400 -1 6193
6195 0 443828 157693 47440 -1 6194
6196 0 443746.75 157539.4 47480 -1 6195
6197 0 443737.56 157521.02 47520 -1 6196
6198 0 443627.28 157355.61 47560 -1 6197
6199 0 443618.1 157259.12 47600 -1 6198
6200 0 443682.4 157061.55 47640 -1 6199
6201 0 443771 156991 47720 -1 6200
6202 0 444203 156247 47720 -1 6201
6203 0 444171 156343 47560 -1 6202
6204 0 444379 156271 47440 -1 6203
6205 0 444431.53 156223.75 47280 -1 6204
6206 0 444403 156199 47200 -1 6205
6207 0 444435 156175 47080 -1 6206
6208 0 444501.16 156321.25 46960 -1 6207
6209 0 444459.38 156864.47 46880 -1 6208
6210 0 444549.9 156871.44 46800 -1 6209
6211 0 444612.6 156899.3 46680 -1 6210
6212 0 444654.38 156934.12 46360 -1 6211
6213 0 444403.66 156968.94 46240 -1 6212
6214 0 444020.62 157038.6 46080 -1 6213
6215 0 443909.2 157066.44 46040 -1 6214
6216 0 443672.12 156925.06 46000 -1 6215
6217 0 443558.4 156856.2 45840 -1 6216
6218 0 443530.28 156839.22 45800 -1 6217
6219 0 443629 156803.5 45680 -1 6218
6220 0 443683 156798 45520 -1 6219
6221 0 443885 156728 45360 -1 6220
6222 0 443867 156694 45240 -1 6221
6223 0 443891 156722 45200 -1 6222
6224 0 443827 157198 45120 -1 6223
6225 0 443859 157242 45040 -1 6224
6226 0 443877 157264 45000 -1 6225
6227 0 444069.38 156662.52 47280 -1 6205
6228 0 444103 156610 47200 -1 6227
6229 0 444137 156557 47120 -1 6228
6230 0 444237 156130 47760 -1 6202
6231 0 444191 156040 47800 -1 6230
6232 0 444134 155999 47880 -1 6231
6233 0 444330.28 155958.8 47920 -1 6232
6234 0 444532.44 155954.2 47960 -1 6233
6235 0 444504.88 155977.17 48000 -1 6234
6236 0 444619.75 155899.06 48080 -1 6235
6237 0 444771.38 155687.7 48120 -1 6236
6238 0 444798.94 155439.58 48160 -1 6237
6239 0 444757.6 155816.36 48200 -1 6238
6240 0 444798.94 155729.05 48240 -1 6239
6241 0 444854.1 155572.83 48280 -1 6240
6242 0 444877.06 155375.25 48360 -1 6241
6243 0 444900.03 155186.88 48440 -1 6242
6244 0 444886.25 155072 48560 -1 6243
6245 0 444863.28 155021.45 48600 -1 6244
6246 0 444858.7 154970.9 48640 -1 6245
6247 0 444851.56 154865 48720 -1 6246
6248 0 444843.6 154646.36 48840 -1 6247
6249 0 444944.75 154547.5 48880 -1 6248
6250 0 445336.75 154121.5 48880 -1 6249
6251 0 445244.75 154081.5 48800 -1 6250
6252 0 445332.75 154113.5 48760 -1 6251
6253 0 445246.56 154251.95 49000 -1 6249
6254 0 445359.8 154202.8 49120 -1 6253
6255 0 445435.22 154170.48 49200 -1 6254
6256 0 445482.34 154089.33 49280 -1 6255
6257 0 445505.66 154048.86 49320 -1 6256
6258 0 445529.53 154024.73 49360 -1 6257
6259 0 445776.5 153827.5 49440 -1 6258
6260 0 446035.4 153638.89 49520 -1 6259
6261 0 446219.75 153557.44 49640 -1 6260
6262 0 446215.47 153441.69 49800 -1 6261
6263 0 446232.6 153368.8 49960 -1 6262
6264 0 446245.47 153364.52 50000 -1 6263
6265 0 446335.5 153184.45 50160 -1 6264
6266 0 446404.1 153060.14 50240 -1 6265
6267 0 446455.53 153012.97 50360 -1 6266
6268 0 446382.66 152987.25 50520 -1 6267
6269 0 446575.56 152905.8 50680 -1 6268
6270 0 446948.56 152785.77 50760 -1 6269
6271 0 446963.6 152730.47 50840 -1 6270
6272 0 447158.62 152798.62 50880 -1 6271
6273 0 447411.56 152631.42 51000 -1 6272
6274 0 447501.6 152515.67 51120 -1 6273
6275 0 447771.7 152421.36 51240 -1 6274
6276 0 447745.94 152352.77 51360 -1 6275
6277 0 447947.44 152279.88 51440 -1 6276
6278 0 448011.75 152258.45 51480 -1 6277
6279 0 448161.8 152228.44 51600 -1 6278
6280 0 448183.25 152202.72 51720 -1 6279
6281 0 448174.66 152172.7 51760 -1 6280
6282 0 448273.25 151932.62 51880 -1 6281
6283 0 448294.7 151919.77 51960 -1 6282
6284 0 448340.66 151841.33 52000 -1 6283
6285 0 448431.53 151683.73 52080 -1 6284
6286 0 448453.3 151555.36 52240 -1 6285
6287 0 448560.5 151551.08 52480 -1 6286
6288 0 448567.16 151531.67 52520 -1 6287
6289 0 448574.2 151512.6 52560 -1 6288
6290 0 448588.5 151474 52640 -1 6289
6291 0 448603.38 151435.33 52720 -1 6290
6292 0 448603.38 151401.03 52880 -1 6291
6293 0 448790 151327 52960 -1 6292
6294 0 448796 151189 53040 -1 6293
6295 0 448851 151101 53080 -1 6294
6296 0 448861.94 151127.27 53120 -1 6295
6297 0 448999.84 151078.02 53160 -1 6296
6298 0 449167.28 151117.42 53200 -1 6297
6299 0 449211.6 151132.19 53280 -1 6298
6300 0 449221.44 151142.05 53400 -1 6299
6301 0 449472.6 151319.33 53560 -1 6300
6302 0 449556.3 151432.6 53760 -1 6301
6303 0 449516.66 151465.67 53840 -1 6302
6304 0 449497.22 151481.84 53880 -1 6303
6305 0 449851.78 151792.08 53960 -1 6304
6306 0 449846.88 151821.62 54080 -1 6305
6307 0 449984.75 152048.16 54120 -1 6306
6308 0 450396.06 152520.06 54000 -1 6307
6309 0 450595.4 152614.48 53800 -1 6308
6310 0 450708.66 152722.83 53760 -1 6309
6311 0 450856.4 152762.23 53720 -1 6310
6312 0 450915.5 152796.7 53680 -1 6311
6313 0 450954.88 152806.55 53600 -1 6312
6314 0 451028.75 152905.05 53480 -1 6313
6315 0 450978 152825.67 53440 -1 6314
6316 0 451097.7 152895.19 53360 -1 6315
6317 0 451329.16 152944.44 53240 -1 6316
6318 0 451393.2 153003.53 53120 -1 6317
6319 0 451501.53 153072.47 53000 -1 6318
6320 0 451580.3 153269.45 52880 -1 6319
6321 0 451742.8 153230.06 52720 -1 6320
6322 0 451811.78 153269.45 52480 -1 6321
6323 0 451885.62 153239.9 52360 -1 6322
6324 0 451905.34 153234.98 52280 -1 6323
6325 0 451934.88 153269.45 52120 -1 6324
6326 0 451870.88 153269.45 51960 -1 6325
6327 0 451964.44 153269.45 51840 -1 6326
6328 0 451975.75 153118 51800 -1 6327
6329 0 452018.6 153353.17 51680 -1 6328
6330 0 452190.97 153510.77 51560 -1 6329
6331 0 452353.47 153683.12 51400 -1 6330
6332 0 452353.47 153747.14 51280 -1 6331
6333 0 452373.16 153835.78 51120 -1 6332
6334 0 452407.5 153848 51040 -1 6333
6335 0 452460 153828 50960 -1 6334
6336 0 452472 153772 50880 -1 6335
6337 0 452166.34 153668.34 50840 -1 6336
6338 0 452200.8 153678.2 50800 -1 6337
6339 0 452491.34 153791.47 50680 -1 6338
6340 0 452570.16 153771.77 50560 -1 6339
6341 0 452638.4 153795.2 50400 -1 6340
6342 0 452717.88 153801.31 50360 -1 6341
6343 0 452836.1 153821.02 50240 -1 6342
6344 0 452924.72 153934.28 50120 -1 6343
6345 0 453038 154062.31 49960 -1 6344
6346 0 452870.56 154018 49920 -1 6345
6347 0 452939.5 154072.17 49800 -1 6346
6348 0 452934.56 154160.81 49680 -1 6347
6349 0 453092.16 154205.12 49440 -1 6348
6350 0 453161.1 154259.3 49040 -1 6349
6351 0 453407.34 154190.36 48840 -1 6350
6352 0 453489.66 154173.95 48800 -1 6351
6353 0 453541.9 154166.98 48760 -1 6352
6354 0 453653.3 154142.61 48720 -1 6353
6355 0 453844.84 154128.67 48640 -1 6354
6356 0 453890.12 154104.3 48560 -1 6355
6357 0 453897.06 154034.66 48440 -1 6356
6358 0 453949.3 154034.66 48280 -1 6357
6359 0 453948 154013 48240 -1 6358
6360 0 453970.2 153954.56 48200 -1 6359
6361 0 453941 153686 48160 -1 6360
6362 0 453886.62 153564.56 48080 -1 6361
6363 0 454036.38 153484.47 47960 -1 6362
6364 0 453924 153382 47840 -1 6363
6365 0 454060 153298 47800 -1 6364
6366 0 454100 153302 47720 -1 6365
6367 0 454130 153312 47640 -1 6366
6368 0 454188 153290 47560 -1 6367
6369 0 454208 153358 47480 -1 6368
6370 0 454086 153472 47040 -1 6369
6371 0 453952 154134 46880 -1 6370
6372 0 454190 154220 46840 -1 6371
6373 0 453836 154402 46720 -1 6372
6374 0 453714 154452 46600 -1 6373
6375 0 453712 154538 46440 -1 6374
6376 0 453600 154622 46320 -1 6375
6377 0 453351 154784 46200 -1 6376
6378 0 453268 154838 46160 -1 6377
6379 0 452926 155012 46000 -1 6378
6380 0 452722 155092 45840 -1 6379
6381 0 452924 155202 45640 -1 6380
6382 0 453056 155198 45480 -1 6381
6383 0 453126 155184 45360 -1 6382
6384 0 453106 155244 45240 -1 6383
6385 0 452948 155410 45120 -1 6384
6386 0 453014 155352 44960 -1 6385
6387 0 453066 155284 44760 -1 6386
6388 0 453114 155300 44560 -1 6387
6389 0 453190 155292 44360 -1 6388
6390 0 453220 155314 44240 -1 6389
6391 0 453364 155358 44080 -1 6390
6392 0 453638 155376 44160 -1 6391
6393 0 453824 155398 44360 -1 6392
6394 0 453322 155408 43920 -1 6391
6395 0 453320 155398 43800 -1 6394
6396 0 453202 155544 43640 -1 6395
6397 0 452800 156078 43520 -1 6396
6398 0 452854 156088 43360 -1 6397
6399 0 452824 156082 43080 -1 6398
6400 0 452866 156104 42960 -1 6399
6401 0 452840 156058 42800 -1 6400
6402 0 452848 156058 42600 -1 6401
6403 0 452636 155990 42240 -1 6402
6404 0 452660 155990 42080 -1 6403
6405 0 453636 153602 47960 -1 6363
6406 0 453564 153882 47960 -1 6405
6407 0 453300 153766 47880 -1 6406
6408 0 454699 153363 47960 -1 6363
6409 0 455136.75 153090.98 47960 -1 6408
6410 0 456155 152923 47960 -1 6409
6411 0 456338.1 152861.16 48160 -1 6410
6412 0 456346.8 152939.8 48240 -1 6411
6413 0 456484.34 152878.56 48280 -1 6412
6414 0 456480.88 152833.3 48400 -1 6413
6415 0 456721.16 152634.81 48400 -1 6414
6416 0 457705 152729 48320 -1 6415
6417 0 457813.5 152760.5 48280 -1 6416
6418 0 457922.5 152791.5 48240 -1 6417
6419 0 457790.2 152777.58 48160 -1 6418
6420 0 457748.4 152728.83 48000 -1 6419
6421 0 457741.44 152690.53 47840 -1 6420
6422 0 457794 152700.5 47760 -1 6421
6423 0 457847.4 152710.2 47680 -1 6422
6424 0 457873.75 152714.9 47640 -1 6423
6425 0 457983 152668.5 47520 -1 6424
6426 0 458091.72 152622.42 47400 -1 6425
6427 0 458127.94 152606.95 47360 -1 6426
6428 0 458145.38 152551.23 47160 -1 6427
6429 0 458139.5 152667.42 46960 -1 6428
6430 0 458232.78 153152.6 46880 -1 6429
6431 0 458244 153156.33 46840 -1 6430
6432 0 458203.6 153218.8 46760 -1 6431
6433 0 458163.34 153281.67 46680 -1 6432
6434 0 458143.22 153313.08 46640 -1 6433
6435 0 458273.84 153342.94 46440 -1 6434
6436 0 458322.38 153346.67 46240 -1 6435
6437 0 458173.1 153328.02 46040 -1 6436
6438 0 458210.4 153324.28 45800 -1 6437
6439 0 458594.8 153342.94 45560 -1 6438
6440 0 459024 153328.02 45320 -1 6439
6441 0 459016.53 153335.47 45280 -1 6440
6442 0 459036.56 153345.69 45240 -1 6441
6443 0 459050.12 153417.58 45200 -1 6442
6444 0 459038.25 153493.25 45120 -1 6443
6445 0 459135.97 153316.81 45080 -1 6444
6446 0 459180.75 153290.69 45040 -1 6445
6447 0 459211.5 153269.5 45000 -1 6446
6448 0 457809.34 152762 48440 -1 6417
6449 0 456021.22 153111.88 47680 -1 6410
6450 0 456096.6 153134.8 47560 -1 6449
6451 0 456146.6 153150.19 47480 -1 6450
6452 0 456289.34 153153.66 47360 -1 6451
6453 0 456241 153080 47320 -1 6452
6454 0 456289.34 153129.28 47280 -1 6453
6455 0 445158.84 154206.95 49640 -1 6259
6456 0 445103.16 154196.56 49760 -1 6455
6457 0 445094.56 154170.83 49840 -1 6456
6458 0 445025.97 154312.31 50040 -1 6457
6459 0 445081.72 154329.45 50160 -1 6458
6460 0 441020.6 175483.7 41560 -1 5414
6461 0 438900.62 179559.42 44600 -1 5393
6462 0 439159.25 179443.31 44720 -1 6461
6463 0 439185.66 179332.47 44880 -1 6462
6464 0 439169.8 179316.64 45000 -1 6463
6465 0 439729.28 179073.84 45000 -1 6464
6466 0 439801.38 179056.45 45040 -1 6465
6467 0 439898.2 178973.56 45120 -1 6466
6468 0 439840.12 178973.56 45200 -1 6467
6469 0 439945.7 178794.11 45280 -1 6468
6470 0 440151.53 178751.89 45440 -1 6469
6471 0 439987.9 178773 45560 -1 6470
6472 0 439468.25 178942.33 45880 -1 6471
6473 0 439884.66 178678 46040 -1 6472
6474 0 440093.47 178546.05 46120 -1 6473
6475 0 440600.16 178366.6 46280 -1 6474
6476 0 440738.75 178334.75 46400 -1 6475
6477 0 440746.66 178341 46520 -1 6476
6478 0 440792.66 178359 46600 -1 6477
6479 0 440278.22 178324.36 45200 -1 6468
6480 0 440283.47 178297.97 45080 -1 6479
6481 0 440288.75 178123.8 45040 -1 6480
6482 0 440368 177547 45000 -1 6481
6483 0 440718 177184 45000 -1 6482
6484 0 440740 176995 45040 -1 6483
6485 0 440616 177338 45160 -1 6484
6486 0 440811.28 176999.58 45240 -1 6485
6487 0 440927.4 176799.02 45400 -1 6486
6488 0 440642.38 176603.73 45560 -1 6487
6489 0 440854 176324 45160 -1 6485
6490 0 441036 175898 45240 -1 6489
6491 0 441084 175770 45320 -1 6490
6492 0 441108 175706 45360 -1 6491
6493 0 441066 175612 45400 -1 6492
6494 0 440992 175586 45440 -1 6493
6495 0 440601 177103 44840 -1 6483
6496 0 440484 177022 44680 -1 6495
6497 0 440488 177030 44640 -1 6496
6498 0 440733.66 176413.33 44840 -1 6495
6499 0 440737.66 176417.33 44720 -1 6498
6500 0 440757.66 176433.33 44600 -1 6499
6501 0 440769.66 176421.33 44520 -1 6500
6502 0 440174.38 184946.92 49720 -1 5176
6503 0 439504.06 184598.56 49720 -1 6502
6504 0 439361.56 184588.02 49880 -1 6503
6505 0 439076.53 184730.52 50000 -1 6504
6506 0 439007.94 184873.02 50120 -1 6505
6507 0 438974.4 184906.6 50280 -1 6506
6508 0 438965.7 184915.25 50320 -1 6507
6509 0 439071.25 184989.14 50440 -1 6508
6510 0 439060.66 184969.67 50520 -1 6509
6511 0 439039.6 184931.08 50680 -1 6510
6512 0 439087.4 184801.06 50800 -1 6511
6513 0 439219.06 184735.8 50880 -1 6512
6514 0 439227 184754.5 50920 -1 6513
6515 0 439213.78 184493 50920 -1 6514
6516 0 439124.03 184445.5 51040 -1 6515
6517 0 439087.1 184445.5 51080 -1 6516
6518 0 439273 184808 51040 -1 6514
6519 0 442606.75 186139.9 51080 -1 5174
6520 0 442825.38 186131.33 51240 -1 6519
6521 0 442996.88 186109.9 51400 -1 6520
6522 0 443039.75 186165.62 51600 -1 6521
6523 0 443086.9 186144.2 51800 -1 6522
6524 0 443266.97 186212.8 52000 -1 6523
6525 0 443631.38 186311.39 52520 -1 6524
6526 0 444137.25 186251.38 52960 -1 6525
6527 0 444364.44 186225.66 53280 -1 6526
6528 0 444806.03 186191.36 53480 -1 6527
6529 0 445020.38 186118.47 53640 -1 6528
6530 0 445376.22 186067.03 54160 -1 6529
6531 0 445661.62 186069.2 54440 -1 6530
6532 0 445753.47 186071.31 54520 -1 6531
6533 0 445916.38 186054.17 54760 -1 6532
6534 0 446113.6 186054.17 54960 -1 6533
6535 0 446238.25 186016.45 55200 -1 6534
6536 0 446529.44 185989.86 55600 -1 6535
6537 0 446786.66 185959.84 55800 -1 6536
6538 0 446889.56 185951.28 55960 -1 6537
6539 0 447032.2 185989.7 56320 -1 6538
6540 0 447618.34 185475.4 56320 -1 6539
6541 0 448179.4 185135.2 56360 -1 6540
6542 0 448553.66 184913.6 56240 -1 6541
6543 0 448676.78 184854.5 56040 -1 6542
6544 0 448873.78 184820.03 55800 -1 6543
6545 0 449016.6 184687.06 55640 -1 6544
6546 0 449085.53 184534.4 55560 -1 6545
6547 0 449489.34 183987.78 55480 -1 6546
6548 0 449701.1 183820.34 55360 -1 6547
6549 0 449863.6 183712 55160 -1 6548
6550 0 450080.28 183480.55 55000 -1 6549
6551 0 450282.2 183391.9 54880 -1 6550
6552 0 450449.5 183399.5 54800 -1 6551
6553 0 450617.06 183406.67 54720 -1 6552
6554 0 450657.72 183402.72 54600 -1 6553
6555 0 450567.7 183351.27 54480 -1 6554
6556 0 450657.72 183278.39 54400 -1 6555
6557 0 450602 183244.1 54320 -1 6556
6558 0 450559.12 183222.66 54200 -1 6557
6559 0 450486.25 183179.78 54120 -1 6558
6560 0 450481.97 183102.61 54000 -1 6559
6561 0 450524.8 182978.3 53840 -1 6560
6562 0 450503.4 182815.38 53760 -1 6561
6563 0 450413.38 182733.92 53640 -1 6562
6564 0 450359.1 182694.97 53520 -1 6563
6565 0 450333.1 182704.7 53480 -1 6564
6566 0 450181.88 182691.06 53440 -1 6565
6567 0 450251.88 182659.22 53400 -1 6566
6568 0 450277.88 182594.25 53360 -1 6567
6569 0 450359.1 182532.52 53240 -1 6568
6570 0 450297.38 182431.8 53120 -1 6569
6571 0 450225.88 182412.3 53040 -1 6570
6572 0 450251.88 182376.56 52960 -1 6571
6573 0 450225.88 182370.06 52920 -1 6572
6574 0 450471 182087 52920 -1 6573
6575 0 450528 182052 52800 -1 6574
6576 0 450709 181897 52640 -1 6575
6577 0 450847 181807 52520 -1 6576
6578 0 450967 181635 52400 -1 6577
6579 0 451185 181545 52240 -1 6578
6580 0 451485 181061 52040 -1 6579
6581 0 451489 180910.33 51960 -1 6580
6582 0 451473 180829 51920 -1 6581
6583 0 451393 180709 51880 -1 6582
6584 0 451339 180799 51720 -1 6583
6585 0 451349 180485 51440 -1 6584
6586 0 451135 179723 51440 -1 6585
6587 0 451199 179467 51520 -1 6586
6588 0 451169 179193 51520 -1 6587
6589 0 451233 178733 51400 -1 6588
6590 0 451323 178467 51520 -1 6589
6591 0 451355 178099 51720 -1 6590
6592 0 451111 177151 51800 -1 6591
6593 0 451735 176403 51800 -1 6592
6594 0 452009 176169 51720 -1 6593
6595 0 452565 175785 51640 -1 6594
6596 0 454391 175499 51640 -1 6595
6597 0 455263 175275 51640 -1 6596
6598 0 456029 175149 51640 -1 6597
6599 0 456889 175153 51680 -1 6598
6600 0 457426.34 175042.33 51600 -1 6599
6601 0 457695 174987 51560 -1 6600
6602 0 457655.8 174999 51480 -1 6601
6603 0 457597 175017 51360 -1 6602
6604 0 457687 175159 51160 -1 6603
6605 0 457713 175241 51040 -1 6604
6606 0 452711 175807 51720 -1 6595
6607 0 452749 175801 51800 -1 6606
6608 0 452743 175743 51920 -1 6607
6609 0 452823 175735 52080 -1 6608
6610 0 451123 177215 51960 -1 6592
6611 0 451089 177293 52040 -1 6610
6612 0 451073 177273 52080 -1 6611
6613 0 451057 177409 51680 -1 6592
6614 0 451021 177477 51600 -1 6613
6615 0 451400.16 180684.72 51040 -1 6585
6616 0 451070.12 183554.42 54800 -1 6552
6617 0 452606.06 183737.8 54800 -1 6616
6618 0 454344.97 183209.69 54800 -1 6617
6619 0 455467.78 182687.69 54680 -1 6618
6620 0 455585.97 182717.23 54560 -1 6619
6621 0 455906.06 182736.94 54320 -1 6620
6622 0 455955.3 182653.22 54240 -1 6621
6623 0 456181.84 182485.78 54200 -1 6622
6624 0 456413.28 182446.39 54160 -1 6623
6625 0 456600.44 182426.69 54120 -1 6624
6626 0 456723.53 182436.53 54080 -1 6625
6627 0 456831.88 182352.81 54120 -1 6626
6628 0 457201.22 181973.62 54240 -1 6627
6629 0 457403.12 181929.3 54280 -1 6628
6630 0 457491.78 181953.92 54400 -1 6629
6631 0 457669.06 181958.84 54520 -1 6630
6632 0 458722.94 181914.53 54640 -1 6631
6633 0 459427.12 181835.73 54680 -1 6632
6634 0 460111.66 182037.64 54760 -1 6633
6635 0 460165.8 181894.83 54920 -1 6634
6636 0 460653.34 181673.22 55040 -1 6635
6637 0 460879.66 181568.33 55120 -1 6636
6638 0 461465.9 181348.2 55120 -1 6637
6639 0 461520.1 181318.66 55040 -1 6638
6640 0 461601.5 181336 55000 -1 6639
6641 0 461682.6 181353.12 54960 -1 6640
6642 0 461692.12 181318.9 54880 -1 6641
6643 0 462102.66 181065.12 54840 -1 6642
6644 0 462192.22 180983.02 54800 -1 6643
6645 0 462703.75 180864.1 54800 -1 6644
6646 0 462909 180740.94 54760 -1 6645
6647 0 463020.97 180714.81 54640 -1 6646
6648 0 463177.72 180614.03 54520 -1 6647
6649 0 463397.9 180617.77 54360 -1 6648
6650 0 463562.12 180714.81 54240 -1 6649
6651 0 463778.6 180752.12 54080 -1 6650
6652 0 463924.16 180681.22 53920 -1 6651
6653 0 464110.75 180681.22 53760 -1 6652
6654 0 464207.78 180718.53 53600 -1 6653
6655 0 464256.3 180722.27 53360 -1 6654
6656 0 464260 180723.33 53280 -1 6655
6657 0 464267.5 180726 53120 -1 6656
6658 0 464722.8 180897.69 52920 -1 6657
6659 0 464808.66 180912.61 52800 -1 6658
6660 0 464898.4 180861.4 52680 -1 6659
6661 0 464957.94 180826.77 52600 -1 6660
6662 0 464956 180828.33 52520 -1 6661
6663 0 464955 180829.25 52480 -1 6662
6664 0 464954.22 180830.5 52440 -1 6663
6665 0 464924 180808 52360 -1 6664
6666 0 464713.6 180728.17 52200 -1 6665
6667 0 464640.03 180728.17 52160 -1 6666
6668 0 464155.3 181453.27 52160 -1 6667
6669 0 464006.47 181706.81 51960 -1 6668
6670 0 464023 181735 51920 -1 6669
6671 0 464064.28 181777.19 52000 -1 6670
6672 0 464249.72 181967.03 52360 -1 6671
6673 0 464735.97 182414.92 52360 -1 6672
6674 0 465347.16 182538.38 52520 -1 6673
6675 0 465318.88 182577.97 52680 -1 6674
6676 0 465386.75 182555.34 52920 -1 6675
6677 0 465613.03 182459.17 53040 -1 6676
6678 0 465380 182446 53240 -1 6677
6679 0 465777.06 182413.92 53400 -1 6678
6680 0 465715 182417 53440 -1 6679
6681 0 464781.9 182465.47 52280 -1 6673
6682 0 465075.62 180796.06 52000 -1 6667
6683 0 466252.25 180400.08 52000 -1 6682
6684 0 466575.78 180319.86 51720 -1 6683
6685 0 466583.6 180316.77 51680 -1 6684
6686 0 466626 180318 51560 -1 6685
6687 0 466728.8 180267.62 51520 -1 6686
6688 0 466771.28 180274.28 51360 -1 6687
6689 0 466803.44 180278.81 51240 -1 6688
6690 0 466989 180124.2 51120 -1 6689
6691 0 467113.22 180021.3 51040 -1 6690
6692 0 467131.97 179884.78 50880 -1 6691
6693 0 467001.25 179853.34 50800 -1 6692
6694 0 467292.38 179655.55 50640 -1 6693
6695 0 467328 179657.4 50600 -1 6694
6696 0 467471.5 179663.02 50440 -1 6695
6697 0 467583.47 179730.19 50120 -1 6696
6698 0 467915.62 179733.92 50000 -1 6697
6699 0 467903.16 179752.67 49960 -1 6698
6700 0 467838.72 179846.39 49760 -1 6699
6701 0 468042.53 179726.45 49600 -1 6700
6702 0 468154.47 179711.53 49440 -1 6701
6703 0 468240.3 179741.39 49240 -1 6702
6704 0 468251.53 179767.52 49040 -1 6703
6705 0 468363.34 179777.33 48880 -1 6704
6706 0 468419.47 179782.44 48800 -1 6705
6707 0 468430.2 179781.4 48760 -1 6706
6708 0 468475.44 179778.7 48600 -1 6707
6709 0 469067.38 179775.4 48400 -1 6708
6710 0 469164.88 179761.48 48360 -1 6709
6711 0 469216 179717 48320 -1 6710
6712 0 469318.1 179629.16 48240 -1 6711
6713 0 469401.66 179524.69 48160 -1 6712
6714 0 469527.03 179427.19 48080 -1 6713
6715 0 470676.16 179559.52 48080 -1 6714
6716 0 471268.12 179232.19 48080 -1 6715
6717 0 471064 179226.75 47960 -1 6716
6718 0 470996.5 179225.22 47920 -1 6717
6719 0 470917.34 179276.33 47840 -1 6718
6720 0 470878.12 179301.83 47800 -1 6719
6721 0 471066.16 179294.86 47640 -1 6720
6722 0 471122.2 179272.53 47600 -1 6721
6723 0 471212.4 179246.11 47520 -1 6722
6724 0 471407.4 178946.64 47360 -1 6723
6725 0 471504.9 178695.92 47160 -1 6724
6726 0 471477.06 178577.53 46960 -1 6725
6727 0 471644.22 178974.5 46800 -1 6726
6728 0 471676.66 179078 46680 -1 6727
6729 0 471804.66 179009 46600 -1 6728
6730 0 471783.5 179016.28 46560 -1 6729
6731 0 472041.2 178988.42 46360 -1 6730
6732 0 472110.8 178960.58 46200 -1 6731
6733 0 472069.03 178883.97 46040 -1 6732
6734 0 472173.5 178647.17 45840 -1 6733
6735 0 472654.03 178222.34 45680 -1 6734
6736 0 473329.56 177483.77 45680 -1 6735
6737 0 473552.44 177163.75 45800 -1 6736
6738 0 473649.5 177070 45880 -1 6737
6739 0 473747.47 176975.72 45960 -1 6738
6740 0 473935.5 176920 46160 -1 6739
6741 0 474228 176676.25 46320 -1 6740
6742 0 474534.44 176543.92 46440 -1 6741
6743 0 474673.72 176439.45 46560 -1 6742
6744 0 474896.6 176307.12 46680 -1 6743
6745 0 475080.7 176074.05 46840 -1 6744
6746 0 475126.4 175875.34 46880 -1 6745
6747 0 475363.2 175541.05 47000 -1 6746
6748 0 475279.62 175311.22 47360 -1 6747
6749 0 475242.5 175313.5 47400 -1 6748
6750 0 475202 175323 47440 -1 6749
6751 0 475168.2 175318.19 47480 -1 6750
6752 0 475026.4 175337.2 47560 -1 6751
6753 0 474813.72 175365.83 47680 -1 6752
6754 0 474802.66 175340.67 47720 -1 6753
6755 0 474837.5 175316.25 47800 -1 6754
6756 0 474854.78 175304.27 47840 -1 6755
6757 0 475272.66 175353.02 48040 -1 6756
6758 0 475523.38 175387.83 48160 -1 6757
6759 0 475840.4 175579.3 48240 -1 6758
6760 0 476143 175601.67 48320 -1 6759
6761 0 476289.47 175610.69 48360 -1 6760
6762 0 476540.2 175464.44 48520 -1 6761
6763 0 476653.16 175470 48760 -1 6762
6764 0 476672.5 175471.4 48800 -1 6763
6765 0 477020.72 175513.19 49000 -1 6764
6766 0 477243.6 175478.38 49280 -1 6765
6767 0 477257.5 175380.86 49400 -1 6766
6768 0 477334.12 175220.69 49560 -1 6767
6769 0 477522.16 175074.44 49720 -1 6768
6770 0 477596.34 174969.67 49760 -1 6769
6771 0 477670.5 174865.5 49800 -1 6770
6772 0 477745.03 174761.03 49840 -1 6771
6773 0 477838.75 174708.5 49960 -1 6772
6774 0 477870.38 174691.39 50000 -1 6773
6775 0 478065.38 174503.36 50160 -1 6774
6776 0 478039 174426.5 50200 -1 6775
6777 0 477960.9 174196.92 50320 -1 6776
6778 0 477960.9 173688.52 50360 -1 6777
6779 0 477884.3 173472.62 50480 -1 6778
6780 0 477866 173323 50560 -1 6779
6781 0 477820 173241 50600 -1 6780
6782 0 477902 173151 50680 -1 6781
6783 0 477776 173057 50720 -1 6782
6784 0 477726 172855 50800 -1 6783
6785 0 477700 172625 50840 -1 6784
6786 0 477926 172659 50880 -1 6785
6787 0 477892 172929 50920 -1 6786
6788 0 477916 172477 50960 -1 6787
6789 0 477956 171957 51000 -1 6788
6790 0 477914 172315 50920 -1 6789
6791 0 477918 171979 50880 -1 6790
6792 0 477696 171885 50840 -1 6791
6793 0 477684 171905 50800 -1 6792
6794 0 477684 171929 50720 -1 6793
6795 0 477810 171935 50680 -1 6794
6796 0 477738 171835 50640 -1 6795
6797 0 477708 171689 50520 -1 6796
6798 0 477646 171571 50440 -1 6797
6799 0 477656 171497 50320 -1 6798
6800 0 477660 171269 50200 -1 6799
6801 0 477606 171035 50080 -1 6800
6802 0 477590 171115 49920 -1 6801
6803 0 477566 171107 49880 -1 6802
6804 0 477592 171161 49800 -1 6803
6805 0 477654 171267 49720 -1 6804
6806 0 477472 170717 50000 -1 6801
6807 0 477480 170589 49920 -1 6806
6808 0 477502 170439 49840 -1 6807
6809 0 477532 170249 49760 -1 6808
6810 0 477602 170063 49680 -1 6809
6811 0 477716 169733 49640 -1 6810
6812 0 477740.62 169198.38 49560 -1 6811
6813 0 478130 168887 49480 -1 6812
6814 0 478692 169257 49480 -1 6813
6815 0 478766 169391 49600 -1 6814
6816 0 478688 169497 49720 -1 6815
6817 0 478700 169469 49760 -1 6816
6818 0 478568 168813 49440 -1 6813
6819 0 478714 168727 49320 -1 6818
6820 0 479536 168921 49320 -1 6819
6821 0 478960 168897 49040 -1 6819
6822 0 479086 168827 48880 -1 6821
6823 0 479084 168841 48800 -1 6822
6824 0 478038.4 174520.31 50440 -1 6776
6825 0 478346.25 174593.83 50640 -1 6824
6826 0 478384 174544 50680 -1 6825
6827 0 478410.6 174478.97 50760 -1 6826
6828 0 478424.8 174336.33 50840 -1 6827
6829 0 478586.1 174360 50880 -1 6828
6830 0 478607.25 174245.22 50960 -1 6829
6831 0 478695.47 174152.73 51120 -1 6830
6832 0 478994.12 174129.77 51240 -1 6831
6833 0 479081.44 174019.48 51440 -1 6832
6834 0 479214.7 173840.3 51640 -1 6833
6835 0 479380.1 173647.31 51800 -1 6834
6836 0 479417 173537 51920 -1 6835
6837 0 479453.6 173426.75 52040 -1 6836
6838 0 479545.5 173344 52120 -1 6837
6839 0 479637.4 173261.34 52200 -1 6838
6840 0 479642 173187.83 52360 -1 6839
6841 0 479563.88 173137.28 52520 -1 6840
6842 0 479583.16 173114 52560 -1 6841
6843 0 479678.75 172999.44 52760 -1 6842
6844 0 479752.25 172953.5 52920 -1 6843
6845 0 479839.56 172728.34 53080 -1 6844
6846 0 479945.25 172673.22 53280 -1 6845
6847 0 480243.9 172705.38 53480 -1 6846
6848 0 480418.5 172703 53560 -1 6847
6849 0 480593.12 172700.78 53640 -1 6848
6850 0 480740.16 172709.97 53760 -1 6849
6851 0 480928.53 172631.86 53920 -1 6850
6852 0 481254.75 172553.75 54080 -1 6851
6853 0 481415.6 172480.23 54200 -1 6852
6854 0 482049.66 171781.83 54200 -1 6853
6855 0 482299.94 170806.94 54200 -1 6854
6856 0 482277.3 170507.12 54120 -1 6855
6857 0 482282.28 170438.39 54040 -1 6856
6858 0 482245.34 170174.48 53880 -1 6857
6859 0 482071.16 169900.03 53720 -1 6858
6860 0 481691.12 169002.77 53680 -1 6859
6861 0 481575.03 168860.25 53560 -1 6860
6862 0 481226.66 168248 53440 -1 6861
6863 0 481158.06 168058 53320 -1 6862
6864 0 481094.72 167873.27 53200 -1 6863
6865 0 480936.38 167699.1 53080 -1 6864
6866 0 480651.38 167160.73 53000 -1 6865
6867 0 480640.8 167282.12 52920 -1 6866
6868 0 480588.03 167113.22 52800 -1 6867
6869 0 480556.38 166759.6 52720 -1 6868
6870 0 480521.34 166675.33 52640 -1 6869
6871 0 480503.6 166632.92 52600 -1 6870
6872 0 480467 166548.5 52520 -1 6871
6873 0 480429.7 166464.03 52440 -1 6872
6874 0 480350.53 166448.19 52320 -1 6873
6875 0 480181.62 166358.47 52160 -1 6874
6876 0 479965.22 166120.95 52000 -1 6875
6877 0 479696.03 165809.55 51880 -1 6876
6878 0 479643.25 165688.16 51760 -1 6877
6879 0 479590.47 165635.38 51680 -1 6878
6880 0 479463.8 165498.14 51600 -1 6879
6881 0 479416.3 165397.86 51480 -1 6880
6882 0 479272.7 164987.39 51400 -1 6881
6883 0 479031 164389.77 51400 -1 6882
6884 0 479078.5 164310.6 51520 -1 6883
6885 0 479078.5 164231.42 51600 -1 6884
6886 0 479115.47 164136.42 51680 -1 6885
6887 0 479151 164010 51720 -1 6886
6888 0 479175 163902 51760 -1 6887
6889 0 479211 163706 51800 -1 6888
6890 0 479183.94 163628.77 51880 -1 6889
6891 0 479243.03 163589.38 52000 -1 6890
6892 0 479059.72 163380.72 52120 -1 6891
6893 0 479150.28 163331.97 52240 -1 6892
6894 0 479428.84 162879.28 52360 -1 6893
6895 0 479533.3 162565.89 52440 -1 6894
6896 0 479541 162066.33 52480 -1 6895
6897 0 479603 161576.67 52520 -1 6896
6898 0 479635 161073 52560 -1 6897
6899 0 480139.22 160288.53 52600 -1 6898
6900 0 480313.34 160128.67 52640 -1 6899
6901 0 480661.53 159807.98 52720 -1 6900
6902 0 480836.75 159742.75 52600 -1 6901
6903 0 480895.2 159721.2 52560 -1 6902
6904 0 481128.16 159633.88 52400 -1 6903
6905 0 481274.4 159640.84 52200 -1 6904
6906 0 480675.47 159585.12 52160 -1 6905
6907 0 480452.62 159383.16 52040 -1 6906
6908 0 480313.3 159390.12 52000 -1 6907
6909 0 480320.28 159390.12 51960 -1 6908
6910 0 480292.44 159362.27 51920 -1 6909
6911 0 480153.16 159222.97 51880 -1 6910
6912 0 480104.4 158944.39 51840 -1 6911
6913 0 480192.66 158536 51680 -1 6912
6914 0 480236.72 158331.53 51600 -1 6913
6915 0 480285 158364 51480 -1 6914
6916 0 480278.5 158268.84 51440 -1 6915
6917 0 480278.5 158247.95 51320 -1 6916
6918 0 480355.1 158199.2 51160 -1 6917
6919 0 480341 158180 51120 -1 6918
6920 0 480272.5 158314.75 51920 -1 6913
6921 0 480299.4 158240.98 52000 -1 6920
6922 0 481093.34 158066.88 52000 -1 6921
6923 0 481118.66 158067 52040 -1 6922
6924 0 481169.94 158066.88 52120 -1 6923
6925 0 481225.66 158101.7 52240 -1 6924
6926 0 481288.66 158110 52360 -1 6925
6927 0 480207 160285 52720 -1 6900
6928 0 480167 160330.5 52760 -1 6927
6929 0 480151 160337 52880 -1 6928
6930 0 480147 160281 52960 -1 6929
6931 0 480264.56 160100.48 53040 -1 6930
6932 0 480320.2 160100.77 53080 -1 6931
6933 0 479717 161643 52400 -1 6897
6934 0 479170.7 164859.11 51360 -1 6882
6935 0 479013.2 164705.4 51200 -1 6934
6936 0 478988.78 164695.89 51160 -1 6935
6937 0 478961.25 164660 51040 -1 6936
6938 0 478951.84 164648.39 51000 -1 6937
6939 0 478561.28 164590.33 50840 -1 6938
6940 0 478334.3 164526.98 50680 -1 6939
6941 0 478619.3 164558.66 50520 -1 6940
6942 0 478714.34 164618.33 50440 -1 6941
6943 0 478761.84 164648.39 50400 -1 6942
6944 0 478605.9 164642.95 50360 -1 6943
6945 0 478434.6 164458.38 50320 -1 6944
6946 0 478344.88 164215.6 50160 -1 6945
6947 0 478080.97 163983.36 50040 -1 6946
6948 0 477817.06 163624.45 49880 -1 6947
6949 0 477966.2 163402.5 49680 -1 6948
6950 0 477996.53 162014.64 49680 -1 6949
6951 0 478234.03 161397.12 49560 -1 6950
6952 0 478423.28 160872.23 49480 -1 6951
6953 0 478558.1 160685.88 49440 -1 6952
6954 0 478602.16 160547.14 49400 -1 6953
6955 0 478594.34 160470 49360 -1 6954
6956 0 478619.3 160410.12 49320 -1 6955
6957 0 478995 160092 49280 -1 6956
6958 0 479212.88 159855 49240 -1 6957
6959 0 479361.2 159741.67 49200 -1 6958
6960 0 479566.1 159607.97 49120 -1 6959
6961 0 479823.75 159426.9 49040 -1 6960
6962 0 480220.75 159204.03 48960 -1 6961
6963 0 480654.28 158733.67 48880 -1 6962
6964 0 480838.62 158563.83 48760 -1 6963
6965 0 480868.44 158417.06 48680 -1 6964
6966 0 480974.66 158315.81 48640 -1 6965
6967 0 481230.56 158145.45 48600 -1 6966
6968 0 481549 157825 48600 -1 6967
6969 0 482087.2 157435.08 48600 -1 6968
6970 0 482379.7 157240.08 48520 -1 6969
6971 0 482929.88 156745.61 48400 -1 6970
6972 0 483194.66 156713.33 48320 -1 6971
6973 0 483326.88 156696.86 48280 -1 6972
6974 0 483294.2 156695.17 48240 -1 6973
6975 0 483226.53 156751.1 48160 -1 6974
6976 0 483078.78 156692 48120 -1 6975
6977 0 483150.75 156674.75 48080 -1 6976
6978 0 482980.28 156347.28 48160 -1 6975
6979 0 482891.66 156130.6 48120 -1 6978
6980 0 482783.3 156041.95 48040 -1 6979
6981 0 482743.9 155874.52 48000 -1 6980
6982 0 482704.53 155559.34 47880 -1 6981
6983 0 482724.3 155436.72 47760 -1 6982
6984 0 482730.66 155364.33 47680 -1 6983
6985 0 482734.16 155328.38 47640 -1 6984
6986 0 482745.62 155315.42 47560 -1 6985
6987 0 483453.97 154962.14 47560 -1 6986
6988 0 483356.5 154955.64 47680 -1 6987
6989 0 482223 154706 47560 -1 6986
6990 0 482336.94 154343.84 47560 -1 6989
6991 0 482319.9 154330.12 47520 -1 6990
6992 0 482517.47 154156.33 47440 -1 6991
6993 0 482921 154058 47320 -1 6992
6994 0 482970.53 154087.38 47200 -1 6993
6995 0 481136.5 154315.1 47200 -1 6994
6996 0 479912.38 154746.75 47200 -1 6995
6997 0 479838.5 154875.31 47320 -1 6996
6998 0 479851.34 154839 47360 -1 6997
6999 0 479877.9 154766.97 47440 -1 6998
7000 0 479483.94 154895.02 47600 -1 6999
7001 0 479355.88 154816.22 47800 -1 7000
7002 0 479749.84 154826.06 47920 -1 7001
7003 0 479819 154939.5 48000 -1 7002
7004 0 479887.75 155052.6 48080 -1 7003
7005 0 480230 156115 48200 -1 7004
7006 0 480054 155271 48240 -1 7005
7007 0 480038 155231 48320 -1 7006
7008 0 480234 155271 48440 -1 7007
7009 0 480270 155319 48520 -1 7008
7010 0 480328 155337 48600 -1 7009
7011 0 480396 155297 48680 -1 7010
7012 0 480698 155219 48720 -1 7011
7013 0 480632 155197 48760 -1 7012
7014 0 479884 154762.33 47160 -1 6996
7015 0 478890 154764.33 47120 -1 7014
7016 0 478480 154634.33 47040 -1 7015
7017 0 478368 154622.33 47000 -1 7016
7018 0 478222 154592.33 46960 -1 7017
7019 0 478080 155090 46880 -1 7018
7020 0 478020 154950 46840 -1 7019
7021 0 477874 155000 46760 -1 7020
7022 0 476609 154897 46680 -1 7021
7023 0 476365 154873 46640 -1 7022
7024 0 476209 154869 46680 -1 7023
7025 0 476137 154845 46760 -1 7024
7026 0 476258 154886.4 46600 -1 7023
7027 0 475786 154968 46440 -1 7026
7028 0 475770 154972 46320 -1 7027
7029 0 475548 154946 46200 -1 7028
7030 0 474904.66 154989.33 46160 -1 7029
7031 0 475106.66 154899.33 46040 -1 7030
7032 0 473618 155076 46080 -1 7030
7033 0 473336 154966 45960 -1 7032
7034 0 473262 154904 45920 -1 7033
7035 0 480984.88 154324.28 47120 -1 6995
7036 0 480791.9 154351.84 47080 -1 7035
7037 0 482241.7 154284.36 47720 -1 6990
7038 0 482241.7 154156.33 47800 -1 7037
7039 0 482251.53 154166.17 47880 -1 7038
7040 0 482839 155271.5 47520 -1 6986
7041 0 483118.28 155141.23 47400 -1 7040
7042 0 483236.4 155133 47240 -1 7041
7043 0 483266 155131.39 47200 -1 7042
7044 0 483279.34 155156.05 47120 -1 7043
7045 0 483443.28 155121.55 47040 -1 7044
7046 0 483453 155132 46960 -1 7045
7047 0 483425 156732 46920 -1 7046
7048 0 483449 155720 46880 -1 7047
7049 0 483481 155456 46840 -1 7048
7050 0 483441 155596 46800 -1 7049
7051 0 483519 155766 46720 -1 7050
7052 0 483619 155886 46600 -1 7051
7053 0 484087 155874 46400 -1 7052
7054 0 484321 155880 46200 -1 7053
7055 0 484467 155854 45800 -1 7054
7056 0 484559 155878 45600 -1 7055
7057 0 484620.5 155899.5 45560 -1 7056
7058 0 484805 155964 45440 -1 7057
7059 0 485005 156012 45240 -1 7058
7060 0 485137 156000 45200 -1 7059
7061 0 485107 156106 45160 -1 7060
7062 0 485191 156038 45120 -1 7061
7063 0 485243 155918 45000 -1 7062
7064 0 485301 155928 44840 -1 7063
7065 0 485377 155952 44640 -1 7064
7066 0 485489 155960 44400 -1 7065
7067 0 485434.6 155940.8 44240 -1 7066
7068 0 485421 155936 44200 -1 7067
7069 0 485459 155882 44040 -1 7068
7070 0 485563 155822 43920 -1 7069
7071 0 485761 155660 43800 -1 7070
7072 0 485743 155614 43760 -1 7071
7073 0 486167 155322 43720 -1 7072
7074 0 486149 155208 43480 -1 7073
7075 0 486071 154898 43360 -1 7074
7076 0 486041 154848 43320 -1 7075
7077 0 485999 154658 43080 -1 7076
7078 0 485685 154472 42840 -1 7077
7079 0 485587 154378 42720 -1 7078
7080 0 485653 154260 42600 -1 7079
7081 0 485619 154062 42160 -1 7080
7082 0 485645 153980 42080 -1 7081
7083 0 485379 153934 41960 -1 7082
7084 0 485165 153872 41840 -1 7083
7085 0 484599 153866 41640 -1 7084
7086 0 484261 153792 41400 -1 7085
7087 0 483803 153818 41200 -1 7086
7088 0 483745 153824 41160 -1 7087
7089 0 483729.8 153820 41080 -1 7088
7090 0 483707 153814 40960 -1 7089
7091 0 485507 155930 43760 -1 7072
7092 0 485515 155970 43720 -1 7091
7093 0 481465 157857 48520 -1 6968
7094 0 481469 157865 48400 -1 7093
7095 0 481473 157893 48360 -1 7094
7096 0 480659.88 158618.88 48480 -1 6966
7097 0 480441 158782 48400 -1 7096
7098 0 479226.6 159728.8 49320 -1 6959
7099 0 479137.25 159720.12 49400 -1 7098
7100 0 478536.97 160511.69 49600 -1 6953
7101 0 478542.25 160543.36 49640 -1 7100
7102 0 477965 163374 49640 -1 6949
7103 0 477884 163260 49600 -1 7102
7104 0 477923 163248.33 49880 -1 6948
7105 0 477915 163264.33 50000 -1 7104
7106 0 481644.6 168947.8 53840 -1 6860
7107 0 482058 171772.33 54240 -1 6854
7108 0 482152 171486 54440 -1 7107
7109 0 481688.78 172627.48 54320 -1 6853
7110 0 481710 172855 54400 -1 7109
7111 0 482084 173273 54440 -1 7110
7112 0 482342 173595 54440 -1 7111
7113 0 482527.22 173903.92 54320 -1 7112
7114 0 482463 174344 54200 -1 7113
7115 0 482697 174010 54200 -1 7114
7116 0 482769 174054 54120 -1 7115
7117 0 482293 174742 54120 -1 7114
7118 0 482191 174940 54000 -1 7117
7119 0 482221 175026 53880 -1 7118
7120 0 482309 175258 53720 -1 7119
7121 0 482451 175432 53600 -1 7120
7122 0 482381 175662 53480 -1 7121
7123 0 482259 175756 53360 -1 7122
7124 0 482281 175790 53240 -1 7123
7125 0 482277 175878 53080 -1 7124
7126 0 482203 176080 53000 -1 7125
7127 0 482185 176234 52960 -1 7126
7128 0 482189 176250 52920 -1 7127
7129 0 482203 176292 52800 -1 7128
7130 0 482187 176328 52720 -1 7129
7131 0 481961 176358 52560 -1 7130
7132 0 481979 176424 52400 -1 7131
7133 0 481991 176532 52240 -1 7132
7134 0 481951 176552 52080 -1 7133
7135 0 481897 176590 51960 -1 7134
7136 0 481797 176710 51800 -1 7135
7137 0 481709 176906 51640 -1 7136
7138 0 481713 176902 51600 -1 7137
7139 0 481755 177036 51480 -1 7138
7140 0 481771 177152 51360 -1 7139
7141 0 481689 177274 51240 -1 7140
7142 0 481663 177380 51120 -1 7141
7143 0 481613 177458 51000 -1 7142
7144 0 481543 177664 50880 -1 7143
7145 0 481189 177770 50760 -1 7144
7146 0 481163 177960 50640 -1 7145
7147 0 481057 178102 50520 -1 7146
7148 0 481111 178132 50360 -1 7147
7149 0 480913 178258 50200 -1 7148
7150 0 481015 178292 50160 -1 7149
7151 0 481109 178318 50080 -1 7150
7152 0 482196 173373 54320 -1 7111
7153 0 474167.6 175393.17 48040 -1 6757
7154 0 474215.1 175514.56 48120 -1 7153
7155 0 474263 175699 48160 -1 7154
7156 0 474326 175355 47600 -1 6755
7157 0 474090 175187 47680 -1 7156
7158 0 474008 175045 47800 -1 7157
7159 0 475461.16 175758.89 46880 -1 6746
7160 0 475487.53 175927.78 46840 -1 7159
7161 0 475503.38 175985.84 46760 -1 7160
7162 0 473196 177956 45520 -1 6736
7163 0 470462 179442 47960 -1 6717
7164 0 468810 179518 47960 -1 7163
7165 0 468780 179528 47840 -1 7164
7166 0 468910 179666 47760 -1 7165
7167 0 468934 179770 47680 -1 7166
7168 0 466381 180349 52200 -1 6683
7169 0 459225.03 181958.4 54480 -1 6633
7170 0 459277.5 182019 54440 -1 7169
7171 0 459330.28 182079.88 54400 -1 7170
7172 0 459307.66 182176.05 54320 -1 7171
7173 0 459347.25 182238.27 54120 -1 7172
7174 0 459403.8 182351.4 53880 -1 7173
7175 0 459531.28 182447.17 53640 -1 7174
7176 0 459610.47 182475.45 53600 -1 7175
7177 0 459689.66 182509.39 53560 -1 7176
7178 0 460000.8 182633.84 53520 -1 7177
7179 0 460244.03 182843.14 53480 -1 7178
7180 0 460475.97 182967.6 53440 -1 7179
7181 0 460566.47 183086.39 53280 -1 7180
7182 0 460475.97 183046.8 53120 -1 7181
7183 0 460328.9 183058.11 52920 -1 7182
7184 0 460244.03 183041.14 52880 -1 7183
7185 0 460096.97 182973.25 52800 -1 7184
7186 0 460068.7 182877.1 52680 -1 7185
7187 0 459992.5 182809 52600 -1 7186
7188 0 459915.94 182741.33 52520 -1 7187
7189 0 460033.6 182759.4 52360 -1 7188
7190 0 460063.03 182763.95 52320 -1 7189
7191 0 459994 182770.75 52280 -1 7190
7192 0 459787 182791.2 52160 -1 7191
7193 0 459717.97 182797.89 52120 -1 7192
7194 0 459697 182801.5 52080 -1 7193
7195 0 459676 182804.67 52040 -1 7194
7196 0 459592 182817.72 51880 -1 7195
7197 0 459570.88 182820.52 51840 -1 7196
7198 0 459170 182673 51800 -1 7197
7199 0 458414 182741 51800 -1 7198
7200 0 459039.12 182843.14 51720 -1 7198
7201 0 458954 182922.5 51640 -1 7200
7202 0 458911.5 182962 51600 -1 7201
7203 0 458869.44 183001.53 51560 -1 7202
7204 0 458586.6 182995.88 51520 -1 7203
7205 0 458315.06 183063.77 51480 -1 7204
7206 0 458196.25 183063.77 51440 -1 7205
7207 0 458472 183062 51320 -1 7206
7208 0 458874 183116 51320 -1 7207
7209 0 458764 183198 51160 -1 7208
7210 0 458688 183198 51120 -1 7209
7211 0 458743 183236 51080 -1 7210
7212 0 452590.25 183729.75 54920 -1 6617
7213 0 453210 183829 54560 -1 6617
7214 0 453773.72 183500.25 54320 -1 7213
7215 0 453739.25 183534.72 54080 -1 7214
7216 0 453743.2 183537 54040 -1 7215
7217 0 453747.25 183539 54000 -1 7216
7218 0 453755.66 183543 53920 -1 7217
7219 0 453760.44 183545 53880 -1 7218
7220 0 453768.8 183549.48 53800 -1 7219
7221 0 453921 183519 53760 -1 7220
7222 0 447235 186123 56600 -1 6539
7223 0 447264 186142 56640 -1 7222
7224 0 447292.53 186161.34 56680 -1 7223
7225 0 447464.03 186165.62 56920 -1 7224
7226 0 447764.12 185989.86 57160 -1 7225
7227 0 447785.56 185981.28 57200 -1 7226
7228 0 447811.28 185895.55 57240 -1 7227
7229 0 447618.34 185496.84 57280 -1 7228
7230 0 447699.8 185415.39 57320 -1 7229
7231 0 447824.12 185368.23 57480 -1 7230
7232 0 447832.72 185363.94 57640 -1 7231
7233 0 447881.25 185358.16 57800 -1 7232
7234 0 447935.6 185372.52 58000 -1 7233
7235 0 447957.03 185385.38 58320 -1 7234
7236 0 448201.4 185492.56 58960 -1 7235
7237 0 448514.34 185659.75 59360 -1 7236
7238 0 448638.7 185754.06 59600 -1 7237
7239 0 448874.47 185788.36 59880 -1 7238
7240 0 449221.72 185878.39 60160 -1 7239
7241 0 449401.78 185985.58 60400 -1 7240
7242 0 449466.1 186028.44 60600 -1 7241
7243 0 449556.12 186015.58 60800 -1 7242
7244 0 449628.6 186017.69 61000 -1 7243
7245 0 449701.88 186097.03 61040 -1 7244
7246 0 449894.8 186259.95 61320 -1 7245
7247 0 450139.16 186204.22 61640 -1 7246
7248 0 450353.53 186182.78 61960 -1 7247
7249 0 450482.12 186071.31 62280 -1 7248
7250 0 450867.97 185929.84 62560 -1 7249
7251 0 450859.4 185814.1 62800 -1 7250
7252 0 451202.38 185591.16 63280 -1 7251
7253 0 451300.97 185445.4 63720 -1 7252
7254 0 451553.9 185552.58 64000 -1 7253
7255 0 451695.38 185574.02 64200 -1 7254
7256 0 451703.97 185415.39 64440 -1 7255
7257 0 451545.34 185192.45 64640 -1 7256
7258 0 451685.8 185000 64800 -1 7257
7259 0 451721.1 184952.39 64840 -1 7258
7260 0 451845.44 184819.48 65080 -1 7259
7261 0 451909.75 184720.88 65600 -1 7260
7262 0 452141.25 184605.12 66000 -1 7261
7263 0 452261.28 184365.05 66520 -1 7262
7264 0 452495.75 184284.75 66760 -1 7263
7265 0 452574.25 184257.88 66840 -1 7264
7266 0 453015.8 184463.66 67120 -1 7265
7267 0 453135.84 184553.69 67320 -1 7266
7268 0 452874.34 183820.6 67720 -1 7267
7269 0 452840.03 183666.25 68080 -1 7268
7270 0 452810.03 183589.1 68320 -1 7269
7271 0 452904.34 183503.34 68800 -1 7270
7272 0 453050.1 183353.3 69520 -1 7271
7273 0 453234.44 183130.38 70040 -1 7272
7274 0 453474.53 182851.7 70640 -1 7273
7275 0 453620.28 182380.12 71280 -1 7274
7276 0 453568.84 181728.48 72000 -1 7275
7277 0 453617 181481.05 72200 -1 7276
7278 0 453701.75 181016.83 72600 -1 7277
7279 0 453838.94 180742.45 72920 -1 7278
7280 0 453933.25 180480.94 73160 -1 7279
7281 0 454049 179880.75 73680 -1 7280
7282 0 454012.78 179515.36 73960 -1 7281
7283 0 454001.84 179314.86 74080 -1 7282
7284 0 454073.06 178666.08 74560 -1 7283
7285 0 454079 178611.77 74600 -1 7284
7286 0 454070.44 178075.89 75040 -1 7285
7287 0 454041.44 177964.3 75160 -1 7286
7288 0 454203.34 177707.19 75520 -1 7287
7289 0 454399.44 177361.28 75920 -1 7288
7290 0 454418.75 177326.5 75960 -1 7289
7291 0 454477.72 177222.75 76080 -1 7290
7292 0 454683.5 176399.62 76400 -1 7291
7293 0 454790.66 176065.23 76520 -1 7292
7294 0 454987.88 175752.28 76840 -1 7293
7295 0 455155.06 175122.08 77160 -1 7294
7296 0 455176.5 174826.27 77320 -1 7295
7297 0 455352.28 173878.81 77680 -1 7296
7298 0 455417.2 173761.4 77720 -1 7297
7299 0 455678.1 173291.48 77880 -1 7298
7300 0 455742.4 172755.61 78040 -1 7299
7301 0 455918 172176.44 78360 -1 7300
7302 0 455939.6 172103.97 78400 -1 7301
7303 0 456179.7 171799.58 78800 -1 7302
7304 0 456518.38 171520.92 79000 -1 7303
7305 0 456574.1 171160.8 79240 -1 7304
7306 0 456831.3 170526.31 79520 -1 7305
7307 0 457088.56 170247.66 79760 -1 7306
7308 0 457264.3 170033.3 79960 -1 7307
7309 0 457295.72 170016.14 80120 -1 7308
7310 0 457379.44 169895.9 80240 -1 7309
7311 0 457315.16 169741.56 80440 -1 7310
7312 0 457585.22 169497.2 80600 -1 7311
7313 0 457722.4 169214.25 80760 -1 7312
7314 0 457791 169176 80880 -1 7313
7315 0 457992.5 168785.55 81040 -1 7314
7316 0 458041.5 168702 81120 -1 7315
7317 0 458091.1 168618.34 81200 -1 7316
7318 0 458275.44 168296.81 81440 -1 7317
7319 0 458614.12 168108.19 81640 -1 7318
7320 0 458765.34 168036.67 81800 -1 7319
7321 0 458841.34 168001 81880 -1 7320
7322 0 458939.94 167795.22 82040 -1 7321
7323 0 458996.47 167668.05 82120 -1 7322
7324 0 459064.28 167507.98 82240 -1 7323
7325 0 459085.72 167473.69 82280 -1 7324
7326 0 459411.53 167135.02 82400 -1 7325
7327 0 459552.4 167025.4 82480 -1 7326
7328 0 459622.34 166970.33 82520 -1 7327
7329 0 459763.06 166860.64 82600 -1 7328
7330 0 459763.06 166774.89 82760 -1 7329
7331 0 460037.44 166440.5 83000 -1 7330
7332 0 460307.53 166127.55 83160 -1 7331
7333 0 460633.34 165638.81 83360 -1 7332
7334 0 461398.6 165403.03 83560 -1 7333
7335 0 463393 165354 83560 -1 7334
7336 0 464210 165662 83560 -1 7335
7337 0 465724.28 166427.64 83560 -1 7336
7338 0 465985.78 166732.03 83440 -1 7337
7339 0 466371.62 167074.98 83240 -1 7338
7340 0 466350.2 167063.4 83200 -1 7339
7341 0 466468.4 167099.8 83160 -1 7340
7342 0 467683.47 167696.62 83040 -1 7341
7343 0 468287 167851.4 82880 -1 7342
7344 0 468438 167889.55 82840 -1 7343
7345 0 469329.72 167790.94 82640 -1 7344
7346 0 469471.2 167782.36 82520 -1 7345
7347 0 470002.8 167645.17 82400 -1 7346
7348 0 470315.75 167675.19 82160 -1 7347
7349 0 470353.56 167688.61 82120 -1 7348
7350 0 470405.44 167775.3 82080 -1 7349
7351 0 470557.25 168110.28 82040 -1 7350
7352 0 470763 168241 82000 -1 7351
7353 0 471799.1 168554.05 81800 -1 7352
7354 0 472304.97 168571.19 81720 -1 7353
7355 0 472913.72 168249.66 81560 -1 7354
7356 0 473248.12 168189.64 81440 -1 7355
7357 0 473651.12 168348.27 81280 -1 7356
7358 0 474075.53 168656.94 81000 -1 7357
7359 0 474124.12 168703.67 80960 -1 7358
7360 0 474508.53 169077.06 80640 -1 7359
7361 0 474945.8 169552.94 80360 -1 7360
7362 0 475400.25 169921.62 80000 -1 7361
7363 0 475949 170020.22 79600 -1 7362
7364 0 476047.6 170063.1 79440 -1 7363
7365 0 476377.72 169960.2 79080 -1 7364
7366 0 476977.9 170105.97 78720 -1 7365
7367 0 477363.75 170594.7 78480 -1 7366
7368 0 477719.56 170723.31 78240 -1 7367
7369 0 477790.84 170779.58 78160 -1 7368
7370 0 477968.22 170920.52 77960 -1 7369
7371 0 478242.6 171139.16 77800 -1 7370
7372 0 478611.28 171730.78 77440 -1 7371
7373 0 478945.7 171897.97 77240 -1 7372
7374 0 479737.16 171938.27 77240 -1 7373
7375 0 480630.5 171837.95 77360 -1 7374
7376 0 481273.56 171889.4 77760 -1 7375
7377 0 481637.97 171957.98 78000 -1 7376
7378 0 481917.12 172165.06 78240 -1 7377
7379 0 481991.16 172240.61 78280 -1 7378
7380 0 482251.03 172618.2 78400 -1 7379
7381 0 482366.78 172751.11 78640 -1 7380
7382 0 482649.72 173179.81 79000 -1 7381
7383 0 482988.4 173904.33 79320 -1 7382
7384 0 483022.7 174084.39 79560 -1 7383
7385 0 483550 174791.77 79800 -1 7384
7386 0 483874.16 175292.94 79920 -1 7385
7387 0 484025.88 175812.1 80200 -1 7386
7388 0 484210.22 176215.08 80360 -1 7387
7389 0 484291.7 176335.11 80680 -1 7388
7390 0 484557.47 176433.72 81000 -1 7389
7391 0 484750.2 176121.61 81280 -1 7390
7392 0 484900.44 176142.2 81400 -1 7391
7393 0 485037.62 176103.61 81680 -1 7392
7394 0 485073 176203 81720 -1 7393
7395 0 485189 176391 81760 -1 7394
7396 0 485341 176487 81800 -1 7395
7397 0 485417 176399 81840 -1 7396
7398 0 485453 176255 81880 -1 7397
7399 0 485599.25 175914.98 81880 -1 7398
7400 0 485509.22 175807.8 81840 -1 7399
7401 0 485338.44 175635.64 81800 -1 7400
7402 0 485080.5 175374.81 81720 -1 7401
7403 0 485052.5 175267.5 81640 -1 7402
7404 0 484681.8 174234.44 81640 -1 7403
7405 0 483905.84 172643.92 81640 -1 7404
7406 0 483747.22 171786.52 81640 -1 7405
7407 0 483562.88 171507.84 81560 -1 7406
7408 0 483455.7 171396.38 81400 -1 7407
7409 0 483297.06 171203.47 81120 -1 7408
7410 0 483867.25 170894.8 80640 -1 7409
7411 0 484257.38 170984.83 80200 -1 7410
7412 0 484441.72 170886.22 79960 -1 7411
7413 0 484596.4 170567.6 79640 -1 7412
7414 0 484634.66 170487.52 79560 -1 7413
7415 0 484947.6 169844.45 79200 -1 7414
7416 0 485363.47 169505.78 78840 -1 7415
7417 0 485732.16 169428.61 78400 -1 7416
7418 0 485976.5 169300 77960 -1 7417
7419 0 486413.78 169312.86 77400 -1 7418
7420 0 486988.25 169368.6 77120 -1 7419
7421 0 487425.53 169235.69 76880 -1 7420
7422 0 487687.06 169119.94 76480 -1 7421
7423 0 487888.56 168957.03 76120 -1 7422
7424 0 488235.8 168824.12 75760 -1 7423
7425 0 488715.97 168716.95 75240 -1 7424
7426 0 489071.78 168716.95 74840 -1 7425
7427 0 489183.25 168704.1 74480 -1 7426
7428 0 489942.2 168678.8 74200 -1 7427
7429 0 490259.3 168828.4 74080 -1 7428
7430 0 490902.38 168995.61 73760 -1 7429
7431 0 491202.47 169137.08 73200 -1 7430
7432 0 491815.53 169145.66 72480 -1 7431
7433 0 491952.72 169047.06 72160 -1 7432
7434 0 492241 169060.6 71680 -1 7433
7435 0 492312.84 169064.2 71560 -1 7434
7436 0 492395.5 169067.44 71400 -1 7435
7437 0 492574.34 169077.06 71000 -1 7436
7438 0 492690.1 168888.44 70600 -1 7437
7439 0 492887.3 168781.25 70280 -1 7438
7440 0 493028.78 168614.06 69880 -1 7439
7441 0 493225.97 168425.42 69560 -1 7440
7442 0 493753.28 168206.78 69000 -1 7441
7443 0 493809.38 168135.53 68800 -1 7442
7444 0 494091.97 167833.81 68480 -1 7443
7445 0 494529.25 167876.67 68240 -1 7444
7446 0 494747.9 167765.22 67920 -1 7445
7447 0 495009.06 167706.06 67800 -1 7446
7448 0 495335.25 168116.75 67600 -1 7447
7449 0 495564.5 168237 67440 -1 7448
7450 0 495793.97 168356.83 67280 -1 7449
7451 0 495815.38 167709.48 66920 -1 7450
7452 0 495759.66 167255.05 66600 -1 7451
7453 0 495866.84 166972.11 66080 -1 7452
7454 0 496149.78 166642 65760 -1 7453
7455 0 496282.7 166513.39 65600 -1 7454
7456 0 496707.1 166401.92 65440 -1 7455
7457 0 496729.4 166388.2 65400 -1 7456
7458 0 496818.56 166333.33 65240 -1 7457
7459 0 497075.78 166436.22 65040 -1 7458
7460 0 497172.5 166357 64920 -1 7459
7461 0 497268.72 166277.6 64800 -1 7460
7462 0 497641.7 166341.9 64600 -1 7461
7463 0 497890.34 166359.05 64560 -1 7462
7464 0 498327.62 166440.5 64360 -1 7463
7465 0 498456.25 166346.19 63920 -1 7464
7466 0 498481.97 166136.12 63840 -1 7465
7467 0 497894.62 164922.88 63840 -1 7466
7468 0 497790 164622.81 63760 -1 7467
7469 0 497899.7 164451.44 63720 -1 7468
7470 0 497999.94 163832.05 63640 -1 7469
7471 0 498032.34 163841.73 63600 -1 7470
7472 0 498319.06 163833.95 63480 -1 7471
7473 0 498579.25 163718.5 63360 -1 7472
7474 0 498666.3 163679.61 63320 -1 7473
7475 0 498759.44 163613.5 63280 -1 7474
7476 0 499082.16 163413.81 63160 -1 7475
7477 0 499032.53 163242.52 63000 -1 7476
7478 0 499062.72 162953.67 62920 -1 7477
7479 0 499532.3 162483.52 62800 -1 7478
7480 0 499613.75 162286.31 62680 -1 7479
7481 0 499592.3 162252.02 62640 -1 7480
7482 0 499459.16 162322.98 62520 -1 7481
7483 0 499463.72 162316.31 62480 -1 7482
7484 0 499163.6 161964.78 62320 -1 7483
7485 0 499455.12 162329.17 62160 -1 7484
7486 0 499851.84 162310.58 62040 -1 7485
7487 0 500381.16 162286.31 61880 -1 7486
7488 0 500368 162294.8 61840 -1 7487
7489 0 500565.5 161750.42 61680 -1 7488
7490 0 500639.62 161835.81 61640 -1 7489
7491 0 500484 161939 61440 -1 7490
7492 0 500493.34 161917.67 61360 -1 7491
7493 0 500498.4 161906.6 61320 -1 7492
7494 0 500508.38 161885.25 61240 -1 7493
7495 0 500522.62 161853.31 61120 -1 7494
7496 0 500506.75 161830.5 61080 -1 7495
7497 0 500458.3 161763.28 60960 -1 7496
7498 0 500394 161844.73 60840 -1 7497
7499 0 500542.66 162109.67 60760 -1 7498
7500 0 500548.34 162097.67 60720 -1 7499
7501 0 500574.06 162114.83 60600 -1 7500
7502 0 500595.5 162076.23 60480 -1 7501
7503 0 500646.94 161960.48 60320 -1 7502
7504 0 500627.3 161867.39 60280 -1 7503
7505 0 500698.03 161870.22 60160 -1 7504
7506 0 500743.28 161861.73 60080 -1 7505
7507 0 500392.53 161660.9 60000 -1 7506
7508 0 500502.84 161655.25 59880 -1 7507
7509 0 500477.4 161607.17 59680 -1 7508
7510 0 500556.6 161717.48 59520 -1 7509
7511 0 500627.3 161482.72 59240 -1 7510
7512 0 500550.94 161355.44 59040 -1 7511
7513 0 500527.16 161342.14 59000 -1 7512
7514 0 500455.5 161303.5 58880 -1 7513
7515 0 500384.06 161264.94 58760 -1 7514
7516 0 500454.78 161318.67 58520 -1 7515
7517 0 500678.22 161296.05 58080 -1 7516
7518 0 500771.56 161250.78 57840 -1 7517
7519 0 500915.8 161165.94 57640 -1 7518
7520 0 501006.3 161066.94 57280 -1 7519
7521 0 501028.94 160931.17 57080 -1 7520
7522 0 501037.44 160885.92 56800 -1 7521
7523 0 501040.25 160928.34 56480 -1 7522
7524 0 501024.56 160992.28 56360 -1 7523
7525 0 501019.75 161013.5 56320 -1 7524
7526 0 501009.34 161056.67 56240 -1 7525
7527 0 501003.5 161078.25 56200 -1 7526
7528 0 501088.34 160982.1 55800 -1 7527
7529 0 501023.28 161035.83 55680 -1 7528
7530 0 501011.97 161064.11 55600 -1 7529
7531 0 501127.94 161075.42 55240 -1 7530
7532 0 501011.97 160973.61 55040 -1 7531
7533 0 500989.34 160866.12 54840 -1 7532
7534 0 500963.88 160803.89 54600 -1 7533
7535 0 500983.7 160716.22 54360 -1 7534
7536 0 500995 160733.19 54120 -1 7535
7537 0 500949.75 160707.73 53880 -1 7536
7538 0 500811.16 160622.88 53720 -1 7537
7539 0 500700.84 160603.08 53520 -1 7538
7540 0 500635.78 160526.7 53320 -1 7539
7541 0 500734.78 160396.61 53120 -1 7540
7542 0 500731.97 160422.06 52920 -1 7541
7543 0 500712.16 160399.44 52880 -1 7542
7544 0 500706.5 160255.19 52720 -1 7543
7545 0 500768.72 160108.11 52560 -1 7544
7546 0 500808.3 159887.48 52400 -1 7545
7547 0 500819.62 159726.27 52360 -1 7546
7548 0 500692.38 159412.31 52280 -1 7547
7549 0 500636.8 159264.17 52200 -1 7548
7550 0 500624.47 159146.44 52120 -1 7549
7551 0 500657 158869 52080 -1 7550
7552 0 500689.53 158592.06 52040 -1 7551
7553 0 500604.7 158461.95 51840 -1 7552
7554 0 500590.53 158317.7 51760 -1 7553
7555 0 500729.12 158391.25 51680 -1 7554
7556 0 500706.5 158164.97 51520 -1 7555
7557 0 500644.28 158015.06 51360 -1 7556
7558 0 500539.62 157879.3 51240 -1 7557
7559 0 500480.22 157602.11 51160 -1 7558
7560 0 500599.34 157310.33 51120 -1 7559
7561 0 500592.5 156732.94 51040 -1 7560
7562 0 500669.72 156612.17 51000 -1 7561
7563 0 500678.22 156442.47 50920 -1 7562
7564 0 500596.2 156131.33 50840 -1 7563
7565 0 500689.53 155927.69 50720 -1 7564
7566 0 500858.44 155644.61 50640 -1 7565
7567 0 500726 155286 50600 -1 7566
7568 0 500748 155283 50520 -1 7567
7569 0 500743.28 155229.06 50480 -1 7568
7570 0 500791.34 155164.02 50280 -1 7569
7571 0 500847.94 155183.81 50080 -1 7570
7572 0 500729 155147 49960 -1 7571
7573 0 500610.34 155110.27 49840 -1 7572
7574 0 500572.8 155089.2 49800 -1 7573
7575 0 500423.66 155005.62 49640 -1 7574
7576 0 500363.34 154934 49560 -1 7575
7577 0 500333.16 154898.14 49520 -1 7576
7578 0 500729.12 154932.08 49400 -1 7577
7579 0 500794.2 154949.05 49200 -1 7578
7580 0 501006.3 154971.67 48960 -1 7579
7581 0 501054.4 154988.66 48760 -1 7580
7582 0 501224.1 154966.02 48720 -1 7581
7583 0 500418 155045.22 48640 -1 7582
7584 0 500217.2 155101.78 48480 -1 7583
7585 0 500070.1 155014.11 48280 -1 7584
7586 0 499940 154900.97 48240 -1 7585
7587 0 499934.34 154731.27 48160 -1 7586
7588 0 499925.84 154889.66 48120 -1 7587
7589 0 499848.9 154920.7 48040 -1 7588
7590 0 499696.22 154881.3 48000 -1 7589
7591 0 499612.5 154782.81 47960 -1 7590
7592 0 499643 154671.86 47840 -1 7591
7593 0 499628.88 154606.81 47720 -1 7592
7594 0 499600.6 154584.19 47600 -1 7593
7595 0 499781.6 154553.08 47480 -1 7594
7596 0 499804.5 154558.75 47440 -1 7595
7597 0 499872.12 154575.7 47320 -1 7596
7598 0 499906.06 154629.44 47160 -1 7597
7599 0 499889.1 154623.78 47000 -1 7598
7600 0 499845 154622 46960 -1 7599
7601 0 500080.34 154802.52 49760 -1 7574
7602 0 499991.72 154886.22 49920 -1 7601
7603 0 501048.75 154932.08 50520 -1 7568
7604 0 501062.22 154855.27 50600 -1 7603
7605 0 501147.75 154660.55 50720 -1 7604
7606 0 501419.25 154264.58 50840 -1 7605
7607 0 501665.34 154281.55 51000 -1 7606
7608 0 501891.62 154083.55 51120 -1 7607
7609 0 502151.84 153959.11 51360 -1 7608
7610 0 502250.56 153981.58 51440 -1 7609
7611 0 502496.9 154038.3 51640 -1 7610
7612 0 502689.22 154060.92 51760 -1 7611
7613 0 503065.4 153840.31 51840 -1 7612
7614 0 503854.53 153384.94 51840 -1 7613
7615 0 504103.44 153048.34 51840 -1 7614
7616 0 504051 153061 51880 -1 7615
7617 0 503999 153074 51920 -1 7616
7618 0 504838.84 152847.53 51840 -1 7615
7619 0 504880.34 152671.33 51760 -1 7618
7620 0 504857.5 152787.67 51720 -1 7619
7621 0 504859.34 152726.34 51640 -1 7620
7622 0 505042.47 152479.83 51520 -1 7621
7623 0 505103.6 152414.4 51360 -1 7622
7624 0 505118.84 152397.81 51320 -1 7623
7625 0 505217.84 152372.36 51160 -1 7624
7626 0 505446.8 152268 51000 -1 7625
7627 0 505503.5 152242.25 50960 -1 7626
7628 0 505466.75 152103.66 50800 -1 7627
7629 0 505577.06 152120.62 50720 -1 7628
7630 0 505642.1 152007.48 50520 -1 7629
7631 0 505735.44 152140.42 50280 -1 7630
7632 0 505828.78 152143.25 50080 -1 7631
7633 0 506089 152061.23 49840 -1 7632
7634 0 506236.12 152030.58 49720 -1 7633
7635 0 506598 151934.75 49640 -1 7634
7636 0 506960.2 151917.44 49560 -1 7635
7637 0 507073.3 151866.53 49520 -1 7636
7638 0 507152.53 151781.67 49480 -1 7637
7639 0 507201.5 151745.17 49440 -1 7638
7640 0 507443.8 151560.6 49240 -1 7639
7641 0 507496.5 151447.67 49040 -1 7640
7642 0 507506.9 151425.11 49000 -1 7641
7643 0 507514.53 151365.44 48920 -1 7642
7644 0 507333.5 151240.98 48720 -1 7643
7645 0 507355 151259.5 48680 -1 7644
7646 0 507375.94 151277.75 48640 -1 7645
7647 0 506722.56 151376.75 48600 -1 7646
7648 0 506496.28 151410.69 48520 -1 7647
7649 0 506213.44 151407.86 48400 -1 7648
7650 0 506134.25 151373.92 48360 -1 7649
7651 0 506139.9 151385.23 48320 -1 7650
7652 0 506134.25 151382.4 48280 -1 7651
7653 0 506204.97 151017.53 48240 -1 7652
7654 0 505507 147716 48200 -1 7653
7655 0 506154.1 150924.66 48160 -1 7654
7656 0 506337.94 151255.6 48120 -1 7655
7657 0 506394.5 151266.9 48080 -1 7656
7658 0 506473.7 151244.28 48000 -1 7657
7659 0 506581.2 151182.05 47880 -1 7658
7660 0 506564.22 151159.42 47800 -1 7659
7661 0 507171 151751 49720 -1 7639
7662 0 507255 151727 49840 -1 7661
7663 0 504733 152846 51880 -1 7618
7664 0 504749.66 152883.72 51960 -1 7663
7665 0 504743.16 152880.47 52000 -1 7664
7666 0 503243.6 153896.88 52000 -1 7613
7667 0 503458.56 153831.83 52280 -1 7666
7668 0 503488.5 153866 52320 -1 7667
7669 0 503548 153558 52320 -1 7668
7670 0 503607 153559 52440 -1 7669
7671 0 500553.12 156659.08 51200 -1 7561
7672 0 500543.34 156662.33 51240 -1 7671
7673 0 500655.34 158543.58 52120 -1 7551
7674 0 500689.5 158508 52240 -1 7673
7675 0 500700.84 158495.94 52280 -1 7674
7676 0 500646.7 158604.28 52360 -1 7675
7677 0 499756.47 162453.14 61640 -1 7490
7678 0 499422.3 162198.89 61640 -1 7677
7679 0 499389.8 162176.14 61520 -1 7678
7680 0 499289.1 162117.66 61360 -1 7679
7681 0 499081.16 161838.25 61120 -1 7680
7682 0 498969.9 161789.25 60960 -1 7681
7683 0 498735.97 161805.5 60760 -1 7682
7684 0 498628.75 161812 60640 -1 7683
7685 0 498523 161820.28 60560 -1 7684
7686 0 498258.38 161841.23 60360 -1 7685
7687 0 498206 161834.5 60280 -1 7686
7688 0 498154.4 161828.23 60200 -1 7687
7689 0 498073.2 161724.27 60080 -1 7688
7690 0 497585.84 161422.11 60000 -1 7689
7691 0 497527.34 161292.16 59840 -1 7690
7692 0 497387.62 161178.44 59720 -1 7691
7693 0 497309.66 161090.72 59640 -1 7692
7694 0 497221.94 160983.5 59560 -1 7693
7695 0 496854.8 160918.52 59440 -1 7694
7696 0 496880.78 160925.02 59360 -1 7695
7697 0 496744.34 160964 59320 -1 7696
7698 0 496494.16 161048.48 59240 -1 7697
7699 0 496240.75 161110.2 59160 -1 7698
7700 0 496085 161160 59080 -1 7699
7701 0 496006.8 161184.94 59040 -1 7700
7702 0 495798.88 161298.66 58920 -1 7701
7703 0 495626.7 161344.14 58760 -1 7702
7704 0 495490.22 161366.88 58680 -1 7703
7705 0 495480.47 161155.69 58600 -1 7704
7706 0 495458.66 161146 58560 -1 7705
7707 0 495415.5 161126.45 58480 -1 7706
7708 0 495454.47 161106.95 58400 -1 7707
7709 0 495431.75 161126.45 58280 -1 7708
7710 0 495428.5 161155.69 58200 -1 7709
7711 0 495230.3 161158.94 58120 -1 7710
7712 0 495236.78 161171.94 58000 -1 7711
7713 0 495184.8 161145.95 57880 -1 7712
7714 0 495097.1 161132.95 57760 -1 7713
7715 0 495103.6 161178.44 57720 -1 7714
7716 0 495087.34 161321.39 57680 -1 7715
7717 0 494957.38 161490.34 57640 -1 7716
7718 0 494911.9 161607.31 57560 -1 7717
7719 0 494853.4 161695.03 57440 -1 7718
7720 0 494798.2 161691.78 57360 -1 7719
7721 0 494694.22 161688.53 57240 -1 7720
7722 0 494557.75 161711.28 57120 -1 7721
7723 0 494382.3 161760.02 57080 -1 7722
7724 0 494301.1 161850.98 56960 -1 7723
7725 0 494167.88 161860.73 56880 -1 7724
7726 0 494034.66 161860.73 56800 -1 7725
7727 0 494005.4 161847.73 56720 -1 7726
7728 0 493875.47 161867.23 56600 -1 7727
7729 0 493797.5 161935.45 56480 -1 7728
7730 0 493794.25 161971.2 56360 -1 7729
7731 0 493735.75 161993.94 56240 -1 7730
7732 0 493609.03 162042.67 56120 -1 7731
7733 0 493427.1 162029.67 55960 -1 7732
7734 0 493443.34 162036.17 55920 -1 7733
7735 0 493423.84 162075.16 55880 -1 7734
7736 0 493382.75 162204 55760 -1 7735
7737 0 493368.62 162247.36 55720 -1 7736
7738 0 493388.1 162484.53 55600 -1 7737
7739 0 493384.88 162484.53 55560 -1 7738
7740 0 492991.72 162747.7 55440 -1 7739
7741 0 492741.56 162984.89 55320 -1 7740
7742 0 492656.34 163049 55280 -1 7741
7743 0 492484.88 163176.58 55200 -1 7742
7744 0 492328.94 163300.05 55040 -1 7743
7745 0 492232.8 163299.38 54880 -1 7744
7746 0 491984.53 163391.02 54760 -1 7745
7747 0 491968.28 163371.52 54640 -1 7746
7748 0 491893.56 163407.25 54480 -1 7747
7749 0 491519.94 163546.97 54280 -1 7748
7750 0 491419.22 163572.95 54240 -1 7749
7751 0 491308.75 163696.42 54080 -1 7750
7752 0 491297 163738 54040 -1 7751
7753 0 491201.53 163823.12 53920 -1 7752
7754 0 491126.8 163829.62 53840 -1 7753
7755 0 490987.1 164044.06 53720 -1 7754
7756 0 490886.38 164063.56 53600 -1 7755
7757 0 490655.7 164333.22 53480 -1 7756
7758 0 490584.22 164362.47 53400 -1 7757
7759 0 490360.03 164563.9 53320 -1 7758
7760 0 490310.34 164639.67 53280 -1 7759
7761 0 490210.56 164791.33 53200 -1 7760
7762 0 490031.88 164853.06 53080 -1 7761
7763 0 490015.62 164908.3 53040 -1 7762
7764 0 490002.66 164931.05 53000 -1 7763
7765 0 489918.16 165132.48 52960 -1 7764
7766 0 489937.66 165148.73 52880 -1 7765
7767 0 489931.16 165151.97 52720 -1 7766
7768 0 489908.4 165164.97 52520 -1 7767
7769 0 489849.94 165223.45 52400 -1 7768
7770 0 489846.7 165233.2 52240 -1 7769
7771 0 489814.2 165314.42 52040 -1 7770
7772 0 489788.22 165343.67 51800 -1 7771
7773 0 489960.4 165567.84 51680 -1 7772
7774 0 489921.4 165847.27 51520 -1 7773
7775 0 489931.16 165977.22 51320 -1 7774
7776 0 489953.9 166025.95 51240 -1 7775
7777 0 490019.2 166096.48 51200 -1 7776
7778 0 490104.9 166233.67 51120 -1 7777
7779 0 490093.62 166386.6 51000 -1 7778
7780 0 489726.47 166328.12 50840 -1 7779
7781 0 489645.25 166480.83 50680 -1 7780
7782 0 489661.5 166584.8 50560 -1 7781
7783 0 489603 166750.48 50440 -1 7782
7784 0 489424.3 166825.22 50280 -1 7783
7785 0 489326.84 166968.17 50160 -1 7784
7786 0 489336.6 167117.62 50040 -1 7785
7787 0 489346.34 167656.97 49880 -1 7786
7788 0 488618.56 168180.05 49880 -1 7787
7789 0 488463 168164 49960 -1 7788
7790 0 489365.6 167641.4 49800 -1 7787
7791 0 489395.06 167617.97 49680 -1 7790
7792 0 489229.12 167741.44 50120 -1 7790
7793 0 490351 166262.67 51200 -1 7778
7794 0 490473.6 166276.55 51240 -1 7793
7795 0 490447.88 166212.23 51280 -1 7794
7796 0 490469.3 166212.23 51400 -1 7795
7797 0 490480.75 166202.5 51440 -1 7796
7798 0 490516.47 166173.66 51560 -1 7797
7799 0 495480 161017.75 58680 -1 7706
7800 0 495486.53 160974.52 58720 -1 7799
7801 0 501179.9 161469.56 61760 -1 7489
7802 0 501334.66 161352.67 61840 -1 7801
7803 0 501411.84 161294.19 61880 -1 7802
7804 0 501414 161316.75 61920 -1 7803
7805 0 501420.5 161384.52 62040 -1 7804
7806 0 501448.78 161327.94 62160 -1 7805
7807 0 501816.47 161112.98 62400 -1 7806
7808 0 502025.97 160934.11 62440 -1 7807
7809 0 502421.75 160524.67 62520 -1 7808
7810 0 502761.16 159845.84 62640 -1 7809
7811 0 502879.97 159500.78 62760 -1 7810
7812 0 503072.28 159353.7 62920 -1 7811
7813 0 503228.1 159156.22 63080 -1 7812
7814 0 503242 159133.08 63120 -1 7813
7815 0 503317.34 159095.67 63200 -1 7814
7816 0 503355.12 159076.52 63240 -1 7815
7817 0 503573 158980.5 63320 -1 7816
7818 0 503790.72 158884.19 63400 -1 7817
7819 0 503765.5 158841.5 63440 -1 7818
7820 0 503739.78 158799.33 63480 -1 7819
7821 0 504735.4 158465.58 63480 -1 7820
7822 0 504984.3 158295.88 63640 -1 7821
7823 0 505063.5 158284.55 63680 -1 7822
7824 0 505250.2 158437.28 63800 -1 7823
7825 0 505414.22 158510.83 63920 -1 7824
7826 0 505533.03 158607 64040 -1 7825
7827 0 505550 158567.39 64200 -1 7826
7828 0 505697.06 158199.7 64320 -1 7827
7829 0 505719.7 157950.8 64480 -1 7828
7830 0 505731 157617.05 64640 -1 7829
7831 0 505731 157492.6 64760 -1 7830
7832 0 505759.28 157362.48 64920 -1 7831
7833 0 505759.28 157260.66 65040 -1 7832
7834 0 505736.66 157181.47 65120 -1 7833
7835 0 506189.22 156542.25 65240 -1 7834
7836 0 506251.34 156393 65280 -1 7835
7837 0 506375.88 156095.34 65360 -1 7836
7838 0 506406.94 156102.36 65440 -1 7837
7839 0 506314.34 156067.33 65520 -1 7838
7840 0 506268.4 156050.1 65560 -1 7839
7841 0 505974.25 155965.25 65720 -1 7840
7842 0 505917.66 155799 65760 -1 7841
7843 0 505804.56 155467.44 65840 -1 7842
7844 0 505726.25 155359.44 65960 -1 7843
7845 0 505720 155324.45 66000 -1 7844
7846 0 505538.7 155178.94 66080 -1 7845
7847 0 505442.53 154977.5 66120 -1 7846
7848 0 505515.4 154788.88 66160 -1 7847
7849 0 505607 154721 66200 -1 7848
7850 0 505554 154735.4 66280 -1 7849
7851 0 505504.72 154658.52 66320 -1 7850
7852 0 505448.16 154618.9 66440 -1 7851
7853 0 505436.84 154477.48 66480 -1 7852
7854 0 505600.9 154364.36 66560 -1 7853
7855 0 505663.12 154319.1 66640 -1 7854
7856 0 505719.7 154200.31 66720 -1 7855
7857 0 505747.97 154307.78 66840 -1 7856
7858 0 505878.1 154483.14 66960 -1 7857
7859 0 505921.34 154519 67000 -1 7858
7860 0 506008.2 154590.62 67080 -1 7859
7861 0 506025.16 154698.11 67200 -1 7860
7862 0 506064.75 154765.98 67280 -1 7861
7863 0 506375.88 153911.81 67400 -1 7862
7864 0 506361 153825.33 67360 -1 7863
7865 0 506330.62 153651.6 67280 -1 7864
7866 0 506166.6 153487.55 67160 -1 7865
7867 0 506133 153287 67080 -1 7866
7868 0 506061 152965 66960 -1 7867
7869 0 506319.34 153636.67 67480 -1 7863
7870 0 506291.03 153498.86 67520 -1 7869
7871 0 506298.66 153425.33 67560 -1 7870
7872 0 506704 156491.33 65160 -1 7836
7873 0 506757.5 156525 65120 -1 7872
7874 0 506811.47 156559.22 65080 -1 7873
7875 0 506981.2 156525.27 65000 -1 7874
7876 0 507020.66 156515.67 64960 -1 7875
7877 0 498887.9 161594.14 62520 -1 7482
7878 0 498981.47 161244.5 62640 -1 7877
7879 0 498954.6 161135.8 62680 -1 7878
7880 0 498848.53 160702.8 62840 -1 7879
7881 0 498794.56 160403.78 62880 -1 7880
7882 0 498855 160118.33 62920 -1 7881
7883 0 498858.38 159826.22 62960 -1 7882
7884 0 498848.66 159715.33 63040 -1 7883
7885 0 498844.16 159660.19 63080 -1 7884
7886 0 498824.94 159597.97 63120 -1 7885
7887 0 498804.2 159579.98 63160 -1 7886
7888 0 498814.03 159584.9 63280 -1 7887
7889 0 498860.75 159534.5 63320 -1 7888
7890 0 499001.2 159383 63440 -1 7889
7891 0 498996.25 159195.88 63600 -1 7890
7892 0 498956.84 158915.17 63760 -1 7891
7893 0 498695.84 158112.47 63760 -1 7892
7894 0 498449.62 158087.84 63960 -1 7893
7895 0 498361 158171.56 64080 -1 7894
7896 0 498237.88 158156.78 64200 -1 7895
7897 0 497863.6 157871.16 64280 -1 7896
7898 0 497617.38 157462.42 64320 -1 7897
7899 0 497243.1 157004.44 64400 -1 7898
7900 0 496898.38 156408.56 64480 -1 7899
7901 0 496622.62 155861.94 64600 -1 7900
7902 0 496548.75 155221.73 64720 -1 7901
7903 0 496499.5 154734.2 64760 -1 7902
7904 0 496863.9 154049.69 64760 -1 7903
7905 0 496947.62 153990.6 64640 -1 7904
7906 0 497179.1 154000.44 64520 -1 7905
7907 0 497376.06 154148.17 64400 -1 7906
7908 0 497430.25 154310.69 64240 -1 7907
7909 0 497666.62 154192.5 64080 -1 7908
7910 0 497693 154120 64040 -1 7909
7911 0 498120.5 153765.5 64040 -1 7910
7912 0 498226 153760 64160 -1 7911
7913 0 498226 153652 64240 -1 7912
7914 0 498166 153500 64360 -1 7913
7915 0 498130 153272 64480 -1 7914
7916 0 498122 152964 64600 -1 7915
7917 0 498074 152748 64720 -1 7916
7918 0 498124 152542 64880 -1 7917
7919 0 498158 152420 65040 -1 7918
7920 0 498066 152284 65240 -1 7919
7921 0 497952 152102 65400 -1 7920
7922 0 497938 152112 65440 -1 7921
7923 0 497806 152036 65720 -1 7922
7924 0 497788 152006 65840 -1 7923
7925 0 497810 151960 66000 -1 7924
7926 0 497790 152044 66080 -1 7925
7927 0 497758 152064 66240 -1 7926
7928 0 497874 152148 66440 -1 7927
7929 0 498102 152164 66600 -1 7928
7930 0 498482 152056 66720 -1 7929
7931 0 498680 152106 66800 -1 7930
7932 0 498914 152184 66840 -1 7931
7933 0 499152 152258 66960 -1 7932
7934 0 499378 152508 67080 -1 7933
7935 0 499583 152581 67120 -1 7934
7936 0 499788 152654 67160 -1 7935
7937 0 499738 152672 67200 -1 7936
7938 0 499732 152750 67280 -1 7937
7939 0 499760 152462 67480 -1 7938
7940 0 500258 151752 67600 -1 7939
7941 0 500476 151426 67760 -1 7940
7942 0 500678 151284 67880 -1 7941
7943 0 500880 151274 68040 -1 7942
7944 0 500996 151246 68160 -1 7943
7945 0 501149.5 151263.5 68240 -1 7944
7946 0 501610 151316 68480 -1 7945
7947 0 501532 151314 68680 -1 7946
7948 0 501110 151028 68680 -1 7947
7949 0 501028 150942 68880 -1 7948
7950 0 501070 150776 69040 -1 7949
7951 0 501113.2 150841.6 69200 -1 7950
7952 0 501124 150858 69240 -1 7951
7953 0 500404 150698 69240 -1 7952
7954 0 500052 150502 69240 -1 7953
7955 0 499632 150570 69240 -1 7954
7956 0 499426 150624 69120 -1 7955
7957 0 499264 150854 68920 -1 7956
7958 0 499154 150832 68840 -1 7957
7959 0 498884 151026 68640 -1 7958
7960 0 498790 151056 68480 -1 7959
7961 0 498752 151102 68360 -1 7960
7962 0 498138 151072 68240 -1 7961
7963 0 497724 150782 68160 -1 7962
7964 0 497578 150664 68000 -1 7963
7965 0 497504 150602 67840 -1 7964
7966 0 497460 150542 67720 -1 7965
7967 0 500016 152614 67120 -1 7935
7968 0 499980 152514 67080 -1 7967
7969 0 499972 152474 67040 -1 7968
7970 0 499964 152434 67000 -1 7969
7971 0 497745.4 153975.81 63960 -1 7910
7972 0 497730.62 153729.6 63840 -1 7971
7973 0 497326.8 153503.06 63680 -1 7972
7974 0 497100.28 153399.64 63520 -1 7973
7975 0 497046.12 153399.64 63480 -1 7974
7976 0 497041 153418 63400 -1 7975
7977 0 497041.2 153429.19 63360 -1 7976
7978 0 496381.3 152931.81 63360 -1 7977
7979 0 496215.8 152819.6 63280 -1 7978
7980 0 495967.66 152651.11 63160 -1 7979
7981 0 495892 152497 63080 -1 7980
7982 0 495854.38 152419.66 63040 -1 7981
7983 0 495618 152178.34 62920 -1 7982
7984 0 495184.62 151882.88 62800 -1 7983
7985 0 495107 151773 62720 -1 7984
7986 0 495029.28 151663.12 62640 -1 7985
7987 0 494714 151614.62 62520 -1 7986
7988 0 494652.34 151548 62480 -1 7987
7989 0 494528.53 151413.61 62400 -1 7988
7990 0 494437.6 151274.17 62280 -1 7989
7991 0 494358.78 151110.47 62160 -1 7990
7992 0 494314.34 151035.33 62120 -1 7991
7993 0 494225.38 150886.14 62040 -1 7992
7994 0 494019.25 150649.69 61920 -1 7993
7995 0 494031.38 150637.56 61800 -1 7994
7996 0 493819.2 150504.19 61640 -1 7995
7997 0 493570.6 150473.86 61440 -1 7996
7998 0 493425.1 150461.73 61240 -1 7997
7999 0 493255.34 150334.42 60960 -1 7998
8000 0 493176.34 150283.67 60840 -1 7999
8001 0 493018.88 150182.84 60600 -1 8000
8002 0 492661.16 149825.14 60400 -1 8001
8003 0 492503.53 149497.75 60200 -1 8002
8004 0 492497.47 149431.05 60080 -1 8003
8005 0 492121.56 149012.72 60000 -1 8004
8006 0 492188.34 148859 59920 -1 8005
8007 0 492261.03 148764.14 59880 -1 8006
8008 0 492164 148746 59800 -1 8007
8009 0 492067 148727.77 59720 -1 8008
8010 0 491694.25 148646.25 59600 -1 8009
8011 0 491569.84 148618.62 59560 -1 8010
8012 0 491581.97 148570.12 59320 -1 8011
8013 0 491550.84 148428.8 59200 -1 8012
8014 0 491527.4 148388.23 59160 -1 8013
8015 0 490636.16 148085.1 59160 -1 8014
8016 0 490625.22 148074.89 59120 -1 8015
8017 0 490549.75 148004.12 58840 -1 8016
8018 0 490539.16 147994.16 58800 -1 8017
8019 0 490610.22 148027.48 58720 -1 8018
8020 0 490601.12 148051.53 58680 -1 8019
8021 0 490575.53 148054.78 59360 -1 8016
8022 0 490605.84 148030.53 59480 -1 8021
8023 0 490569.47 148042.66 59520 -1 8022
8024 0 491642.75 148341.5 58960 -1 8013
8025 0 491665.72 148254.2 58840 -1 8024
8026 0 491693.28 148217.44 58680 -1 8025
8027 0 491766.8 148097.97 58520 -1 8026
8028 0 491725.44 148019.86 58360 -1 8027
8029 0 491771.4 147950.94 58160 -1 8028
8030 0 491610.6 147914.19 58000 -1 8029
8031 0 491537.06 147978.52 57880 -1 8030
8032 0 491164.88 148157.7 57680 -1 8031
8033 0 491109.75 148212.84 57560 -1 8032
8034 0 491100.56 148162.3 57520 -1 8033
8035 0 491082.2 148139.33 57480 -1 8034
8036 0 490990.28 148001.48 57400 -1 8035
8037 0 490834.06 147983.11 57280 -1 8036
8038 0 490507.84 148084.19 57160 -1 8037
8039 0 490457.28 148143.92 57080 -1 8038
8040 0 490112.7 148162.3 57040 -1 8039
8041 0 489460.22 148111.77 57040 -1 8040
8042 0 489193.72 148006.08 56920 -1 8041
8043 0 489092.62 148042.84 56760 -1 8042
8044 0 489074.66 148041.33 56720 -1 8043
8045 0 489037.5 148038.23 56640 -1 8044
8046 0 488968.56 148038.23 56480 -1 8045
8047 0 488936.4 148157.7 56400 -1 8046
8048 0 488400.72 148210.78 56720 -1 8044
8049 0 487305.25 148254.2 56720 -1 8048
8050 0 487227.16 148249.61 56640 -1 8049
8051 0 486684.97 148153.11 56560 -1 8050
8052 0 486501.2 148180.69 56480 -1 8051
8053 0 483427.25 148925.03 56480 -1 8052
8054 0 482131.53 148984.77 56480 -1 8053
8055 0 481575.56 149333.97 56480 -1 8054
8056 0 480849.56 149191.53 56480 -1 8055
8057 0 480716.3 149196.12 56440 -1 8056
8058 0 480229.28 149458.03 56320 -1 8057
8059 0 480200 149479.33 56280 -1 8058
8060 0 480141.97 149522.36 56200 -1 8059
8061 0 479962.78 149628.05 56120 -1 8060
8062 0 479779 149673.98 55960 -1 8061
8063 0 479473 149710.67 55880 -1 8062
8064 0 479319.5 149729.12 55840 -1 8063
8065 0 479163.28 149729.12 55720 -1 8064
8066 0 479002.47 149706.16 55600 -1 8065
8067 0 478850.84 149687.77 55520 -1 8066
8068 0 478225.94 149715.34 55360 -1 8067
8069 0 477888 149813 55480 -1 8068
8070 0 477558 149883 55520 -1 8069
8071 0 477402 150023 55640 -1 8070
8072 0 476998 150375 55440 -1 8071
8073 0 476806 150459 55360 -1 8072
8074 0 476722 150507 55280 -1 8073
8075 0 476474 150551 55200 -1 8074
8076 0 476314 150603 55120 -1 8075
8077 0 476330 150629.67 55040 -1 8076
8078 0 476338 150643 55000 -1 8077
8079 0 476330 150679 54920 -1 8078
8080 0 476218 150747 54800 -1 8079
8081 0 476198 150771 54640 -1 8080
8082 0 476142 150819 54520 -1 8081
8083 0 476146 150963 54320 -1 8082
8084 0 476050 150923 54160 -1 8083
8085 0 476018 150963 54000 -1 8084
8086 0 476074 150999 53760 -1 8085
8087 0 475962 151019 53560 -1 8086
8088 0 475894 151031 53480 -1 8087
8089 0 475900.88 151002.3 53440 -1 8088
8090 0 475891.34 150976.33 53360 -1 8089
8091 0 475902 150951 53320 -1 8090
8092 0 475894 150951 53280 -1 8091
8093 0 475878 150951 53200 -1 8092
8094 0 475862 150911 53120 -1 8093
8095 0 475882 150911 53040 -1 8094
8096 0 475874 150991 53000 -1 8095
8097 0 475898 151131 52960 -1 8096
8098 0 475910 151143 52920 -1 8097
8099 0 475874 151139 52880 -1 8098
8100 0 475850 151095 52800 -1 8099
8101 0 475870 151099 52720 -1 8100
8102 0 475822 151135 52600 -1 8101
8103 0 475866 151191 52440 -1 8102
8104 0 475954 151259 52280 -1 8103
8105 0 475962 151223 52160 -1 8104
8106 0 476022 151331 52040 -1 8105
8107 0 476050 151379 51920 -1 8106
8108 0 475938 151451 51800 -1 8107
8109 0 475962 151527 51680 -1 8108
8110 0 475942 151611 51600 -1 8109
8111 0 475910 151687 51440 -1 8110
8112 0 475898 151947 51280 -1 8111
8113 0 475886 152103 51120 -1 8112
8114 0 475906 152255 51040 -1 8113
8115 0 475726 152215 50880 -1 8114
8116 0 475710 152203 50840 -1 8115
8117 0 475678 152415 50760 -1 8116
8118 0 475766 152523 50640 -1 8117
8119 0 475778 152523 50560 -1 8118
8120 0 475832.66 152551 50520 -1 8119
8121 0 475887.5 152579 50480 -1 8120
8122 0 475942 152607 50440 -1 8121
8123 0 476090 152783 50320 -1 8122
8124 0 476210 152815 50200 -1 8123
8125 0 476242 152827 50160 -1 8124
8126 0 476226 152895 50080 -1 8125
8127 0 476326 152827 49960 -1 8126
8128 0 476178 152819 49840 -1 8127
8129 0 476154 152815 49800 -1 8128
8130 0 476146 152791 49720 -1 8129
8131 0 476544 152649 49560 -1 8130
8132 0 476926.03 152697.08 49320 -1 8131
8133 0 476939.03 152693.83 49280 -1 8132
8134 0 477237.94 152671.1 49200 -1 8133
8135 0 477020.25 152619.11 49080 -1 8134
8136 0 476880.56 152619.11 48960 -1 8135
8137 0 476890.66 152619 48920 -1 8136
8138 0 476909.78 152619.11 48840 -1 8137
8139 0 477004 152560.62 48720 -1 8138
8140 0 476809.06 152492.39 48600 -1 8139
8141 0 476708.34 152528.14 48480 -1 8140
8142 0 476669.38 152528.14 48440 -1 8141
8143 0 478261.38 152804.3 49200 -1 8134
8144 0 478251.62 152791.31 49080 -1 8143
8145 0 478401.1 152810.8 48960 -1 8144
8146 0 478435 152794.5 48920 -1 8145
8147 0 478469.3 152778.31 48880 -1 8146
8148 0 478498.56 152788.06 48760 -1 8147
8149 0 478206.16 152788.06 48640 -1 8148
8150 0 478137.9 152817.3 48560 -1 8149
8151 0 478209.4 152771.81 48400 -1 8150
8152 0 478342.6 152775.06 48240 -1 8151
8153 0 478381.6 153265.66 48200 -1 8152
8154 0 478222.38 152762.06 48160 -1 8153
8155 0 478241.88 152736.08 48120 -1 8154
8156 0 478183.4 152703.58 48000 -1 8155
8157 0 478202.9 152625.61 47880 -1 8156
8158 0 478225.62 152641.84 47760 -1 8157
8159 0 478251.62 152690.6 47600 -1 8158
8160 0 478313.5 152639 47560 -1 8159
8161 0 478375.1 152586.62 47520 -1 8160
8162 0 478394.6 152570.38 47480 -1 8161
8163 0 478365.34 152557.38 47440 -1 8162
8164 0 476048 152833 49480 -1 8131
8165 0 475718 153167 49400 -1 8164
8166 0 475558 153183 49280 -1 8165
8167 0 475510 153123 49160 -1 8166
8168 0 475374 153067 49040 -1 8167
8169 0 474762.2 153012.23 48960 -1 8168
8170 0 474698 153007 48880 -1 8169
8171 0 474671.34 152964.33 48840 -1 8170
8172 0 474618 152879 48760 -1 8171
8173 0 474230 152759 48640 -1 8172
8174 0 474129 152770.5 48600 -1 8173
8175 0 474006 152795 48560 -1 8174
8176 0 474006 152799 48520 -1 8175
8177 0 474002 152835 48480 -1 8176
8178 0 473694 152815 48400 -1 8177
8179 0 473658 152855 48320 -1 8178
8180 0 473538 152903 48240 -1 8179
8181 0 473566 153159 48200 -1 8180
8182 0 473174 152899 48160 -1 8181
8183 0 473150 152855 48120 -1 8182
8184 0 472914 152851 48000 -1 8183
8185 0 472762 152871 47880 -1 8184
8186 0 472554 152935 47760 -1 8185
8187 0 472382 153027 47600 -1 8186
8188 0 472306 153059 47520 -1 8187
8189 0 472199.34 153093.67 47440 -1 8188
8190 0 472146 153111 47400 -1 8189
8191 0 471942 153187 47320 -1 8190
8192 0 471714 153279 47240 -1 8191
8193 0 471550 153367 47160 -1 8192
8194 0 471326 153503 47080 -1 8193
8195 0 471226 153531 47040 -1 8194
8196 0 471126 153559 47000 -1 8195
8197 0 470990 153615 46960 -1 8196
8198 0 470774 154148.4 46880 -1 8197
8199 0 470674 154219 46800 -1 8198
8200 0 470354 154223 46680 -1 8199
8201 0 470070 154243 46520 -1 8200
8202 0 470022 154279 46440 -1 8201
8203 0 469786 154339 46240 -1 8202
8204 0 469632 154453 46200 -1 8203
8205 0 469478 154567 46160 -1 8204
8206 0 469178 154655 46040 -1 8205
8207 0 468964.84 154984.39 45880 -1 8206
8208 0 468930.34 155044 45800 -1 8207
8209 0 468913.4 155074.42 45760 -1 8208
8210 0 468822 155195 45680 -1 8209
8211 0 468842 155279 45600 -1 8210
8212 0 468970 155399 45440 -1 8211
8213 0 468936 155422 45400 -1 8212
8214 0 468902 155445 45360 -1 8213
8215 0 468834 155491 45280 -1 8214
8216 0 468902 155411 45200 -1 8215
8217 0 469190 154153 45160 -1 8216
8218 0 468838 155409 45120 -1 8217
8219 0 468742 155567 45080 -1 8218
8220 0 468741.9 155644.61 45040 -1 8219
8221 0 468722 155683 45000 -1 8220
8222 0 468762 155707 44920 -1 8221
8223 0 468766 155775 44760 -1 8222
8224 0 468670 155784 44640 -1 8223
8225 0 468638 155787 44600 -1 8224
8226 0 468698 155795 44440 -1 8225
8227 0 468646 155863 44280 -1 8226
8228 0 468762 155775 44120 -1 8227
8229 0 468646 156235 44120 -1 8228
8230 0 468562 156387 44000 -1 8229
8231 0 468574 156411 43920 -1 8230
8232 0 468322 156547 43880 -1 8231
8233 0 468222.84 156595.89 43840 -1 8232
8234 0 468237.84 156593.73 43800 -1 8233
8235 0 468353.6 156540.16 43720 -1 8234
8236 0 468477.9 156538.02 43600 -1 8235
8237 0 468342.88 156544.44 43480 -1 8236
8238 0 468273.28 156554.06 43440 -1 8237
8239 0 468027.78 156625.89 43360 -1 8238
8240 0 468066.38 156651.61 43200 -1 8239
8241 0 468134.94 156737.36 43120 -1 8240
8242 0 468119.94 156760.94 43000 -1 8241
8243 0 468038.5 156820.95 42920 -1 8242
8244 0 467830.56 156932.42 42800 -1 8243
8245 0 467813.4 156994.58 42680 -1 8244
8246 0 467766.25 157043.89 42480 -1 8245
8247 0 467500.28 156965.42 42360 -1 8246
8248 0 466934.28 156965 42160 -1 8247
8249 0 467357.9 157119.27 42120 -1 8248
8250 0 467305.12 157182.6 41920 -1 8249
8251 0 467405.4 157261.77 41800 -1 8250
8252 0 467394.5 157259 41760 -1 8251
8253 0 467384.28 157256.48 41720 -1 8252
8254 0 466708.28 156965.42 42080 -1 8248
8255 0 466510 156987 42000 -1 8254
8256 0 466312.28 157009.42 41920 -1 8255
8257 0 466238 157049 41840 -1 8256
8258 0 466164.28 157089.42 41760 -1 8257
8259 0 466076.28 157045.42 41720 -1 8258
8260 0 466084.28 156873.42 41680 -1 8259
8261 0 466004.28 156769.42 41600 -1 8260
8262 0 465765 157243 42200 -1 8248
8263 0 466452.28 156853.42 42360 -1 8247
8264 0 466489.34 156842.33 42440 -1 8263
8265 0 466508.28 156837.42 42480 -1 8264
8266 0 469996 154045 46240 -1 8203
8267 0 469858 154059 46160 -1 8266
8268 0 469890 154091 46120 -1 8267
8269 0 474935.66 153039 48840 -1 8171
8270 0 475399.66 153019 48840 -1 8269
8271 0 475399.66 153003 48760 -1 8270
8272 0 475391.66 152999 48720 -1 8271
8273 0 475187.66 153063 48640 -1 8272
8274 0 480304 149630 56440 -1 8059
8275 0 481157.44 149274.23 56640 -1 8056
8276 0 481140 149337 56720 -1 8275
8277 0 481754.75 149145.6 56320 -1 8055
8278 0 483716 149008 56240 -1 8053
8279 0 483767.28 148961.8 56200 -1 8278
8280 0 483700 149076 56120 -1 8279
8281 0 494745 151723 62720 -1 7985
8282 0 494343 151529 62720 -1 8281
8283 0 497243.1 153557.23 63240 -1 7976
8284 0 497341.6 153675.42 63120 -1 8283
8285 0 497390 153713.25 63080 -1 8284
8286 0 497533.66 153828.08 62960 -1 8285
8287 0 497611.5 153791.33 62760 -1 8286
8288 0 497627.22 153783.77 62720 -1 8287
8289 0 497602.6 153813.31 62640 -1 8288
8290 0 496754 154566 62560 -1 8289
8291 0 497438 154162 62520 -1 8290
8292 0 497446 154530 62520 -1 8291
8293 0 496808 154948 62560 -1 8292
8294 0 497484 154360 62640 -1 8293
8295 0 497452 154348 62720 -1 8294
8296 0 497438 154330 62760 -1 8295
8297 0 497500 154248 62480 -1 8291
8298 0 497608 154192 62400 -1 8297
8299 0 497628 154180 62320 -1 8298
8300 0 497648 154168 62240 -1 8299
8301 0 497650 154142 62040 -1 8300
8302 0 497658 154034 61840 -1 8301
8303 0 497648 153936 61680 -1 8302
8304 0 497656 153868 61480 -1 8303
8305 0 497578 153714 61320 -1 8304
8306 0 497608 153616 61200 -1 8305
8307 0 497642 153550 61080 -1 8306
8308 0 497625 153515 61000 -1 8307
8309 0 497608 153480 60920 -1 8308
8310 0 497692 153404 60760 -1 8309
8311 0 497816 153240 60600 -1 8310
8312 0 497906 152918 60520 -1 8311
8313 0 497980 152740 60400 -1 8312
8314 0 497970 152638 60280 -1 8313
8315 0 498394 151390 60280 -1 8314
8316 0 498476 150344 60240 -1 8315
8317 0 498270 150010 60120 -1 8316
8318 0 497772 149692 60000 -1 8317
8319 0 497818 149518 59920 -1 8318
8320 0 497734 149332.67 59840 -1 8319
8321 0 497692 149240 59800 -1 8320
8322 0 497770 148946 59680 -1 8321
8323 0 498004 148640 59560 -1 8322
8324 0 498266 148482 59400 -1 8323
8325 0 498660 148436 59200 -1 8324
8326 0 498690 148354 58960 -1 8325
8327 0 498940 148424 58760 -1 8326
8328 0 499106 148514 58600 -1 8327
8329 0 499116 148556 58480 -1 8328
8330 0 499314 148726 58360 -1 8329
8331 0 499544 148788 58240 -1 8330
8332 0 499754 148878 58080 -1 8331
8333 0 499966 148946 57920 -1 8332
8334 0 500072 149000 57720 -1 8333
8335 0 500092 149012 57520 -1 8334
8336 0 500122 149034 57360 -1 8335
8337 0 500206 149074 57200 -1 8336
8338 0 500226 149074 57040 -1 8337
8339 0 500194 149110 56840 -1 8338
8340 0 500222.8 149117.2 56720 -1 8339
8341 0 500242 149122 56640 -1 8340
8342 0 500278 149142 56560 -1 8341
8343 0 500476 149188 56440 -1 8342
8344 0 500470 149194 56280 -1 8343
8345 0 500492 149196 56120 -1 8344
8346 0 500458 149210 56000 -1 8345
8347 0 500496 149216 55840 -1 8346
8348 0 500518 149194 55680 -1 8347
8349 0 500544 149260 55560 -1 8348
8350 0 500510 149314 55440 -1 8349
8351 0 500438 149322 55280 -1 8350
8352 0 500300 149265 55160 -1 8351
8353 0 500254 149246 55120 -1 8352
8354 0 500032 149124 55000 -1 8353
8355 0 499940.5 149128.5 54880 -1 8354
8356 0 499940.8 149371.12 54880 -1 8355
8357 0 500064.8 149463.12 54800 -1 8356
8358 0 500128.8 149515.12 54720 -1 8357
8359 0 500220.8 149451.12 54600 -1 8358
8360 0 499910 149130 54840 -1 8355
8361 0 499824 149136 54720 -1 8360
8362 0 499854 149094 54640 -1 8361
8363 0 499716 149084 54480 -1 8362
8364 0 499636 149064 54280 -1 8363
8365 0 499706 149046 54120 -1 8364
8366 0 499790 149010 53920 -1 8365
8367 0 499854 148922 53760 -1 8366
8368 0 499876 148904 53600 -1 8367
8369 0 499824 148864 53440 -1 8368
8370 0 499732 148884 53320 -1 8369
8371 0 499744 148888 53120 -1 8370
8372 0 499684 149072 52960 -1 8371
8373 0 499642 148978 52800 -1 8372
8374 0 499432 148968 52640 -1 8373
8375 0 499384 148928 52480 -1 8374
8376 0 499206 148978 52240 -1 8375
8377 0 498724 149116 52120 -1 8376
8378 0 498522 149290 51920 -1 8377
8379 0 498368 149440 51800 -1 8378
8380 0 498374 149470 51720 -1 8379
8381 0 498272 149576 51600 -1 8380
8382 0 498256 149780 51440 -1 8381
8383 0 498100 149892 51280 -1 8382
8384 0 498028 150156 51120 -1 8383
8385 0 497978 150346 50960 -1 8384
8386 0 498032 150356 50920 -1 8385
8387 0 497764 150284 50840 -1 8386
8388 0 497752 150308 50800 -1 8387
8389 0 497754 150438 50680 -1 8388
8390 0 497642 150434 50480 -1 8389
8391 0 497636 150448 50440 -1 8390
8392 0 497706.44 150538 50400 -1 8391
8393 0 497608 150468 50280 -1 8392
8394 0 497640 150528 50120 -1 8393
8395 0 497612 150532 49960 -1 8394
8396 0 497652 150540 49800 -1 8395
8397 0 497704 150456 49600 -1 8396
8398 0 497906 150450 49440 -1 8397
8399 0 497902 150478 49280 -1 8398
8400 0 497906 150498 49120 -1 8399
8401 0 498002 150438 48920 -1 8400
8402 0 498220 150436 48720 -1 8401
8403 0 497222 150606 48680 -1 8402
8404 0 497290 150598 48640 -1 8403
8405 0 497054 150634 48560 -1 8404
8406 0 496372 150784 48360 -1 8405
8407 0 496310 150650 48240 -1 8406
8408 0 496156 150520 48160 -1 8407
8409 0 496158 150818 48080 -1 8408
8410 0 496028 150820 47960 -1 8409
8411 0 496024 150852 47760 -1 8410
8412 0 496116 150916 47560 -1 8411
8413 0 496152 150968 47360 -1 8412
8414 0 496144 150936 47160 -1 8413
8415 0 496094 150870 47000 -1 8414
8416 0 496104 150868 46960 -1 8415
8417 0 496166 151674 46920 -1 8416
8418 0 496220 151820 46880 -1 8417
8419 0 495950 151302 46800 -1 8418
8420 0 495928 151428 46760 -1 8419
8421 0 495908 151581.33 46680 -1 8420
8422 0 495898 151658 46640 -1 8421
8423 0 495820 151876 46520 -1 8422
8424 0 495582 151946 46480 -1 8423
8425 0 495686 151902 46440 -1 8424
8426 0 495620 151844 46360 -1 8425
8427 0 495508 151884 46200 -1 8426
8428 0 495314 151970 46040 -1 8427
8429 0 495342 152038 45880 -1 8428
8430 0 495354 152106 45680 -1 8429
8431 0 495339 152161 45640 -1 8430
8432 0 495324 152216 45600 -1 8431
8433 0 495358 152290 45480 -1 8432
8434 0 495360 152308 45320 -1 8433
8435 0 495322 152246 45160 -1 8434
8436 0 495278 152394 45000 -1 8435
8437 0 495284 152404 44880 -1 8436
8438 0 495310 152342 44760 -1 8437
8439 0 495040 152588 44600 -1 8438
8440 0 495058 152630 44400 -1 8439
8441 0 495136 152504 44320 -1 8440
8442 0 494942 152622 44120 -1 8441
8443 0 494780 152684 43880 -1 8442
8444 0 495328 152180 43880 -1 8443
8445 0 495372 152176 43760 -1 8444
8446 0 494674 152650 43760 -1 8443
8447 0 494672 152680 43560 -1 8446
8448 0 494419.2 152792 43400 -1 8447
8449 0 494356 152820 43360 -1 8448
8450 0 494398 152790 43240 -1 8449
8451 0 494342 152826 43080 -1 8450
8452 0 494262 152838 42920 -1 8451
8453 0 494234 152906 42760 -1 8452
8454 0 494360 152964 42640 -1 8453
8455 0 494422 153082 42560 -1 8454
8456 0 494424 153100 42480 -1 8455
8457 0 494346 153130 42360 -1 8456
8458 0 494382 153302 42360 -1 8457
8459 0 494670 153586 42360 -1 8458
8460 0 494664 153652 42200 -1 8459
8461 0 494726 153658 42080 -1 8460
8462 0 494920 153808 42000 -1 8461
8463 0 494914 153926 41880 -1 8462
8464 0 494800 154008 41760 -1 8463
8465 0 494710 154026 41640 -1 8464
8466 0 494692 154112 41480 -1 8465
8467 0 494030 153950 41480 -1 8466
8468 0 493994 153734 41400 -1 8467
8469 0 493976 153576 41320 -1 8468
8470 0 494000 153524 41280 -1 8469
8471 0 494802 154122 41400 -1 8466
8472 0 495716 154292 41400 -1 8471
8473 0 495644 154276 41320 -1 8472
8474 0 495992 154356 41520 -1 8472
8475 0 496250 154398 41640 -1 8474
8476 0 496882 154470 41760 -1 8475
8477 0 496949 154459 41800 -1 8476
8478 0 497016 154448 41840 -1 8477
8479 0 497598 154178 41920 -1 8478
8480 0 497900 154176 42080 -1 8479
8481 0 498552 154084 42080 -1 8480
8482 0 500054 153834 42080 -1 8481
8483 0 500264 153848 42240 -1 8482
8484 0 500892 153636 42320 -1 8483
8485 0 501462 153786 42360 -1 8484
8486 0 501428 153836 42400 -1 8485
8487 0 501402 154018 42600 -1 8486
8488 0 501436 154044 42680 -1 8487
8489 0 501378 154138 42960 -1 8488
8490 0 501406 154134 43040 -1 8489
8491 0 502034 154858 42760 -1 8488
8492 0 502972 155252 42760 -1 8491
8493 0 503078 155358 42880 -1 8492
8494 0 503554 155422 42960 -1 8493
8495 0 494356 153012 42200 -1 8457
8496 0 494282 152934 42040 -1 8495
8497 0 494196 152816 41880 -1 8496
8498 0 494068 152824 41760 -1 8497
8499 0 494054 152826 41640 -1 8498
8500 0 494040 152756 41520 -1 8499
8501 0 493806 152742 41480 -1 8500
8502 0 493780 152764 41400 -1 8501
8503 0 494316 153628 44600 -1 8439
8504 0 494222 153722 44680 -1 8503
8505 0 493994 153962 44720 -1 8504
8506 0 493844 153968 45080 -1 8505
8507 0 498286 150214 60280 -1 8316
8508 0 498647.34 159044.67 63040 -1 7884
8509 0 498545 158995 62840 -1 8508
8510 0 498413 158823 62680 -1 8509
8511 0 498435 158809 62640 -1 8510
8512 0 498265 158783 62520 -1 8511
8513 0 498357 158555 62400 -1 8512
8514 0 498269 158283 62280 -1 8513
8515 0 498223 158069 62200 -1 8514
8516 0 498121 158027 62080 -1 8515
8517 0 498053 157911 61920 -1 8516
8518 0 497993 157815 61800 -1 8517
8519 0 498093 157787 61680 -1 8518
8520 0 498091 157897 61560 -1 8519
8521 0 498093 157527 61520 -1 8520
8522 0 498227 157381 61440 -1 8521
8523 0 498283 157313 61320 -1 8522
8524 0 498409 157187 61240 -1 8523
8525 0 498413 157075 61160 -1 8524
8526 0 498595 160556 62960 -1 7882
8527 0 498367 160584 63000 -1 8526
8528 0 498305 160554 63040 -1 8527
8529 0 497868.44 163520.86 63640 -1 7470
8530 0 496583.94 163103.06 63640 -1 8529
8531 0 496267.94 162939.06 63480 -1 8530
8532 0 496030.97 163012.92 63360 -1 8531
8533 0 495858.75 163065.23 63320 -1 8532
8534 0 494935.94 163155.06 63280 -1 8533
8535 0 494055.94 163123.06 63280 -1 8534
8536 0 493863.94 163227.06 63240 -1 8535
8537 0 493843.94 163287.06 63160 -1 8536
8538 0 493519.94 163339.06 63080 -1 8537
8539 0 493363.94 163323.06 63040 -1 8538
8540 0 493191.94 163347.06 62960 -1 8539
8541 0 493147.94 163379.06 62920 -1 8540
8542 0 493183.94 163507.06 62840 -1 8541
8543 0 493155.94 163715.06 62760 -1 8542
8544 0 493099.94 163843.06 62640 -1 8543
8545 0 492795.94 164163.06 62520 -1 8544
8546 0 492567.94 164247.06 62400 -1 8545
8547 0 492452.4 164431.95 62240 -1 8546
8548 0 492345.7 164552.28 62200 -1 8547
8549 0 492081 164741.5 62160 -1 8548
8550 0 491815.94 164931.06 62120 -1 8549
8551 0 491715.94 164983.06 62080 -1 8550
8552 0 491227.94 165115.06 62000 -1 8551
8553 0 491083.94 165107.06 61880 -1 8552
8554 0 490975.94 165235.06 61720 -1 8553
8555 0 490863.94 165273.86 61680 -1 8554
8556 0 490701.03 165295.28 61640 -1 8555
8557 0 490451.94 165319.06 61600 -1 8556
8558 0 490341.34 165313.67 61560 -1 8557
8559 0 490230.5 165308.5 61520 -1 8558
8560 0 490119.94 165303.06 61480 -1 8559
8561 0 489923.94 165247.06 61360 -1 8560
8562 0 489798 165175 61240 -1 8561
8563 0 489755.94 165151.06 61200 -1 8562
8564 0 489635.94 165143.06 61040 -1 8563
8565 0 489576.75 165295.25 60920 -1 8564
8566 0 489556.6 165346.14 60880 -1 8565
8567 0 489543.16 165397.5 60840 -1 8566
8568 0 489486.53 165449.03 60800 -1 8567
8569 0 489471.94 165455.06 60760 -1 8568
8570 0 489255.94 165423.06 60600 -1 8569
8571 0 488978.66 165436.33 60520 -1 8570
8572 0 488839.94 165443.06 60480 -1 8571
8573 0 488727.94 165447.06 60320 -1 8572
8574 0 488674 165395 60240 -1 8573
8575 0 488619.94 165343.06 60160 -1 8574
8576 0 488254.97 165342.22 60080 -1 8575
8577 0 487841.38 165077.22 60000 -1 8576
8578 0 487581.66 165107.67 59920 -1 8577
8579 0 487451.94 165123.06 59880 -1 8578
8580 0 486911.94 165179.06 59760 -1 8579
8581 0 486836 165253 59720 -1 8580
8582 0 486784.5 165390.73 59680 -1 8581
8583 0 486327.94 165495.06 59640 -1 8582
8584 0 485899.94 165543.06 59560 -1 8583
8585 0 485455.94 165555.06 59400 -1 8584
8586 0 485200 165579 59320 -1 8585
8587 0 485071.94 165591.06 59280 -1 8586
8588 0 484866.2 165610.92 59240 -1 8587
8589 0 484552.12 165561.97 59200 -1 8588
8590 0 484372.66 165535.58 59120 -1 8589
8591 0 484087.66 165514.47 59040 -1 8590
8592 0 483649.56 165440.58 58840 -1 8591
8593 0 483538.72 165514.47 58720 -1 8592
8594 0 483459.75 165503.5 58680 -1 8593
8595 0 483222.06 165472.25 58560 -1 8594
8596 0 482947.6 165482.8 58440 -1 8595
8597 0 482765.5 165446 58400 -1 8596
8598 0 482583.4 165408.9 58360 -1 8597
8599 0 482403.97 165403.62 58320 -1 8598
8600 0 482372.28 165408.9 58280 -1 8599
8601 0 482134.78 165451.12 58240 -1 8600
8602 0 482082 165456.4 58200 -1 8601
8603 0 481892 165431 58240 -1 8602
8604 0 481740 165419 58320 -1 8603
8605 0 480908 165687 58320 -1 8604
8606 0 480897.34 165761.67 58240 -1 8605
8607 0 480884 165771 58200 -1 8606
8608 0 480852 165811 58120 -1 8607
8609 0 480697.4 165969.2 57960 -1 8608
8610 0 479783 165729 57960 -1 8609
8611 0 479653 165643 58120 -1 8610
8612 0 479663 165645 58240 -1 8611
8613 0 479365.03 165890.83 57960 -1 8610
8614 0 478120.56 166060.58 57960 -1 8613
8615 0 477372 166451 57960 -1 8614
8616 0 477652 166303 57880 -1 8615
8617 0 477608 166347 57760 -1 8616
8618 0 476748 166847 58000 -1 8615
8619 0 476454 166597 58000 -1 8618
8620 0 476202.34 166389.64 58040 -1 8619
8621 0 476200 166387 58080 -1 8620
8622 0 476200.2 166383.47 58040 -1 8621
8623 0 476165.34 166341.67 58000 -1 8622
8624 0 476096 166259 57920 -1 8623
8625 0 475748 166319 57800 -1 8624
8626 0 475444 166387 57680 -1 8625
8627 0 474994.47 166362.78 57600 -1 8626
8628 0 473808 166371 57600 -1 8627
8629 0 473426.9 166294.17 57560 -1 8628
8630 0 472824 166215 57480 -1 8629
8631 0 472740.75 166246.67 57440 -1 8630
8632 0 472652.5 166263 57400 -1 8631
8633 0 472564 166279 57360 -1 8632
8634 0 471584 166375 57240 -1 8633
8635 0 471312 166439 57120 -1 8634
8636 0 471320 166567 57000 -1 8635
8637 0 471036 166679 56840 -1 8636
8638 0 471038.66 166689.67 56760 -1 8637
8639 0 471040 166695 56720 -1 8638
8640 0 471162.62 166748.08 56680 -1 8639
8641 0 471204.84 166748.08 56640 -1 8640
8642 0 471225.97 166795.58 56600 -1 8641
8643 0 471204.84 166806.14 56520 -1 8642
8644 0 470551 166828 56760 -1 8638
8645 0 470517 166738 56640 -1 8644
8646 0 470445 166706 56600 -1 8645
8647 0 470425 166670 56520 -1 8646
8648 0 470537 166686 56440 -1 8647
8649 0 470529 166678 56280 -1 8648
8650 0 473517.75 166056.25 57680 -1 8629
8651 0 473595.8 166046.11 57720 -1 8650
8652 0 474761 166441 57360 -1 8627
8653 0 474725 166433 57320 -1 8652
8654 0 478085.72 165738.72 57960 -1 8614
8655 0 478068 165715 57880 -1 8654
8656 0 478016 165783 57840 -1 8655
8657 0 477940 165943 57760 -1 8656
8658 0 478129.7 165797.53 58160 -1 8654
8659 0 478140.9 165801.27 58280 -1 8658
8660 0 478125.97 165782.61 58400 -1 8659
8661 0 478192 165788 58440 -1 8660
8662 0 492959.1 164252.5 62080 -1 8547
8663 0 493143.84 164125.83 61960 -1 8662
8664 0 493196.62 164009.7 61920 -1 8663
8665 0 493196.62 163919.98 61880 -1 8664
8666 0 493164.94 163914.7 61800 -1 8665
8667 0 493117.44 163846.08 61680 -1 8666
8668 0 493101.62 163777.47 61560 -1 8667
8669 0 493238.28 163683.28 61440 -1 8668
8670 0 493669.5 163320 61360 -1 8669
8671 0 493456.97 163329.38 61280 -1 8670
8672 0 493376.06 163291.89 61160 -1 8671
8673 0 493337.34 163309.67 61120 -1 8672
8674 0 492607.94 163259.06 62920 -1 8541
8675 0 492694.5 163245 62960 -1 8674
8676 0 497732 164661 63880 -1 7468
8677 0 497724 164665 63920 -1 8676
8678 0 499037 166557 63840 -1 7466
8679 0 499123 166595 63680 -1 8678
8680 0 499215 166631 63520 -1 8679
8681 0 499535 166707 63280 -1 8680
8682 0 499687 166739 63080 -1 8681
8683 0 499763 166779 63000 -1 8682
8684 0 500037 166849 62840 -1 8683
8685 0 500123 166867 62760 -1 8684
8686 0 500381 167041 62640 -1 8685
8687 0 500351 167487 62520 -1 8686
8688 0 500735 167967 62440 -1 8687
8689 0 500973 168249 62440 -1 8688
8690 0 500986 168302 62480 -1 8689
8691 0 500968 168322 62520 -1 8690
8692 0 500861 167925 62320 -1 8688
8693 0 500749 167908.03 62160 -1 8692
8694 0 500631 167838 61960 -1 8693
8695 0 500623 167794 61840 -1 8694
8696 0 500687 167898 61680 -1 8695
8697 0 500727 167938 61520 -1 8696
8698 0 500763 167938 61320 -1 8697
8699 0 500843 167878 61120 -1 8698
8700 0 500943 167786 60920 -1 8699
8701 0 500973 167720 60760 -1 8700
8702 0 501037 167632 60520 -1 8701
8703 0 500949 167528 60360 -1 8702
8704 0 501539 167766 60200 -1 8703
8705 0 501533 167844 60080 -1 8704
8706 0 501113 167820 59960 -1 8705
8707 0 500907 167458 60080 -1 8705
8708 0 500449 167236 59960 -1 8707
8709 0 500259 167246 59840 -1 8708
8710 0 500007 167342 59720 -1 8709
8711 0 499847 167310 59560 -1 8710
8712 0 499455 167374 59400 -1 8711
8713 0 499285 167452 59240 -1 8712
8714 0 499119 167446 59040 -1 8713
8715 0 498955 167454 58840 -1 8714
8716 0 498915 167682 58640 -1 8715
8717 0 498999 168198 58400 -1 8716
8718 0 499043 168466 58200 -1 8717
8719 0 499113 168596 58000 -1 8718
8720 0 499113 169000 57840 -1 8719
8721 0 499155 169122 57760 -1 8720
8722 0 499181 169564 57640 -1 8721
8723 0 499243 169662 57480 -1 8722
8724 0 499203 169858 57360 -1 8723
8725 0 499245 170032 57240 -1 8724
8726 0 499399 170298 57080 -1 8725
8727 0 499369 170184 57040 -1 8726
8728 0 499423 170334 56920 -1 8727
8729 0 499447 170454 56800 -1 8728
8730 0 499575 170750 56680 -1 8729
8731 0 499695 171314 56680 -1 8730
8732 0 499745 171588 56560 -1 8731
8733 0 499913 171800 56480 -1 8732
8734 0 500055 172054 56360 -1 8733
8735 0 500209 172340 56320 -1 8734
8736 0 500183 172506 56160 -1 8735
8737 0 500287 172746 55960 -1 8736
8738 0 500495 173042 55760 -1 8737
8739 0 500545 173236 55680 -1 8738
8740 0 500839 173390 55560 -1 8739
8741 0 500961 173460 55520 -1 8740
8742 0 501235 173514 55360 -1 8741
8743 0 501179 173458 55160 -1 8742
8744 0 501075 173438 54960 -1 8743
8745 0 501090 173483 54840 -1 8744
8746 0 501072 173481 54720 -1 8745
8747 0 501064 173541 54640 -1 8746
8748 0 501090 173579 54520 -1 8747
8749 0 501314 174135 54440 -1 8748
8750 0 501312 174389 54280 -1 8749
8751 0 501418 174619 54080 -1 8750
8752 0 501548 174785 53840 -1 8751
8753 0 501656 174953 53600 -1 8752
8754 0 501892 174981 53400 -1 8753
8755 0 501982 175091 53240 -1 8754
8756 0 502158 175187 53040 -1 8755
8757 0 502264 175409 52920 -1 8756
8758 0 502262 175447 52760 -1 8757
8759 0 502572 175593 52600 -1 8758
8760 0 502904 175633 52440 -1 8759
8761 0 503065.2 175755.86 52200 -1 8760
8762 0 503267 175906 52120 -1 8761
8763 0 503357 176172 52000 -1 8762
8764 0 503465 176268 51880 -1 8763
8765 0 503523 176502 51720 -1 8764
8766 0 503449 176652 51560 -1 8765
8767 0 503451 176758 51440 -1 8766
8768 0 503561 176928 51320 -1 8767
8769 0 503629 176968 51160 -1 8768
8770 0 503837 177192 50960 -1 8769
8771 0 503743 177482 50760 -1 8770
8772 0 503807 177874 50600 -1 8771
8773 0 503953 178112 50440 -1 8772
8774 0 504095 178450 50280 -1 8773
8775 0 504182 178339.02 50080 -1 8774
8776 0 504208 178313 49960 -1 8775
8777 0 504334 178395 49760 -1 8776
8778 0 504370 178419 49600 -1 8777
8779 0 504554 178275 49360 -1 8778
8780 0 504624 178309 49120 -1 8779
8781 0 504624 178349 48840 -1 8780
8782 0 504588.72 178376.19 48760 -1 8781
8783 0 504363 178358 48560 -1 8782
8784 0 504365 178404 48360 -1 8783
8785 0 504605 178540 48200 -1 8784
8786 0 504467 178346 48040 -1 8785
8787 0 504293 178516 47880 -1 8786
8788 0 504279 178662 47680 -1 8787
8789 0 504359 179046 47520 -1 8788
8790 0 504365 179088 47440 -1 8789
8791 0 504795 179222 47400 -1 8790
8792 0 505169 179148 47280 -1 8791
8793 0 505283 179134 47080 -1 8792
8794 0 505385 179228 46880 -1 8793
8795 0 505351 179294 46760 -1 8794
8796 0 505403 179358 46600 -1 8795
8797 0 505421 179400 46440 -1 8796
8798 0 505423 179438 46360 -1 8797
8799 0 504097 178816 50280 -1 8774
8800 0 503963 178970 50200 -1 8799
8801 0 503777 179004 50080 -1 8800
8802 0 503499 179242 49880 -1 8801
8803 0 503441 179228 49840 -1 8802
8804 0 503091 179550 49720 -1 8803
8805 0 502709 179732 49600 -1 8804
8806 0 502779 179866 49360 -1 8805
8807 0 502681 179928 49240 -1 8806
8808 0 502575 180078 49040 -1 8807
8809 0 502571 180090 48840 -1 8808
8810 0 502385 180260 48600 -1 8809
8811 0 502360.34 180293.33 48520 -1 8810
8812 0 502347.5 180309.5 48480 -1 8811
8813 0 502335 180326 48440 -1 8812
8814 0 502315 180346 48400 -1 8813
8815 0 502421.34 180284.67 48360 -1 8814
8816 0 502227 180351 48280 -1 8815
8817 0 502199.66 180352.39 48200 -1 8816
8818 0 501994 180290 48080 -1 8817
8819 0 502052 180400 47880 -1 8818
8820 0 501832 180416 47560 -1 8819
8821 0 499445 170864 56520 -1 8730
8822 0 499415 170926 56360 -1 8821
8823 0 464178 165634 83720 -1 7336
8824 0 464082 165650 83760 -1 8823
8825 0 461041.7 165358.81 83680 -1 7334
8826 0 460882.25 165303.67 83800 -1 8825
8827 0 460855 165279.61 83840 -1 8826
8828 0 460840.34 165193.33 83920 -1 8827
8829 0 460559.47 165070.48 83360 -1 7333
8830 0 460525.53 164917.75 83280 -1 8829
8831 0 460576.38 164750.05 83200 -1 8830
8832 0 460576.38 164526.12 83120 -1 8831
8833 0 460677.16 164104.39 82960 -1 8832
8834 0 460677.16 164040.95 82920 -1 8833
8835 0 460677.16 163902.86 82880 -1 8834
8836 0 460662.22 163529.64 82840 -1 8835
8837 0 460524.12 162816.81 82760 -1 8836
8838 0 460598.78 162141.3 82680 -1 8837
8839 0 460717.56 162022.48 82600 -1 8838
8840 0 460714.47 161857.66 82520 -1 8839
8841 0 460766.72 161622.53 82440 -1 8840
8842 0 460733.12 161391.14 82360 -1 8841
8843 0 460804.03 161100.03 82320 -1 8842
8844 0 460777.9 160823.84 82240 -1 8843
8845 0 460684.62 160510.36 82160 -1 8844
8846 0 460606.25 160320.02 82080 -1 8845
8847 0 460389.78 160021.44 81960 -1 8846
8848 0 460333.78 159853.5 81840 -1 8847
8849 0 460236.75 159752.73 81720 -1 8848
8850 0 460068.8 159595.98 81600 -1 8849
8851 0 460057.88 159609.11 81560 -1 8850
8852 0 459900.88 159532.53 81480 -1 8851
8853 0 459927 159469.1 81320 -1 8852
8854 0 459886 159428 81280 -1 8853
8855 0 459844.88 159386.98 81240 -1 8854
8856 0 459732.94 159316.06 81160 -1 8855
8857 0 459591.1 159304.88 81000 -1 8856
8858 0 459441.8 159233.97 80840 -1 8857
8859 0 459374.62 159174.25 80720 -1 8858
8860 0 459385.84 159125.73 80600 -1 8859
8861 0 459344.78 159080.95 80440 -1 8860
8862 0 459333.6 159032.42 80280 -1 8861
8863 0 459367.2 158924.2 80120 -1 8862
8864 0 459512.72 158733.86 79920 -1 8863
8865 0 459564.88 158651.62 79840 -1 8864
8866 0 459732.8 158513.53 79680 -1 8865
8867 0 459833.56 158416.5 79520 -1 8866
8868 0 459867.16 158218.7 79320 -1 8867
8869 0 460001.53 158050.75 79160 -1 8868
8870 0 460098.56 157998.5 79120 -1 8869
8871 0 460430.72 157879.08 78960 -1 8870
8872 0 460572.53 157852.95 78840 -1 8871
8873 0 460606.12 157606.62 78680 -1 8872
8874 0 460669.56 157546.92 78520 -1 8873
8875 0 460676.4 157473.8 78440 -1 8874
8876 0 460686.47 157364.17 78320 -1 8875
8877 0 460686.47 157352.97 78280 -1 8876
8878 0 460723.8 157229.81 78240 -1 8877
8879 0 460772.3 157259.67 78200 -1 8878
8880 0 460813.38 157207.42 78120 -1 8879
8881 0 460742.47 157185.02 78080 -1 8880
8882 0 460701.4 157095.45 77920 -1 8881
8883 0 460794.72 157039.47 77880 -1 8882
8884 0 460835.78 156994.69 77680 -1 8883
8885 0 460951.47 156920.05 77560 -1 8884
8886 0 461048.5 156886.45 77440 -1 8885
8887 0 461283.62 156860.33 77320 -1 8886
8888 0 461335.88 156837.94 77160 -1 8887
8889 0 461350.8 156737.17 77040 -1 8888
8890 0 461279.9 156632.67 76920 -1 8889
8891 0 461190.3 156617.73 76840 -1 8890
8892 0 461153 156505.78 76640 -1 8891
8893 0 461089.56 156431.12 76480 -1 8892
8894 0 461048.5 156382.61 76360 -1 8893
8895 0 461029.84 156356.48 76200 -1 8894
8896 0 461026.1 156345.3 76040 -1 8895
8897 0 461059.7 156229.6 75880 -1 8896
8898 0 461054.34 156184.75 75760 -1 8897
8899 0 461031.72 156156.45 75640 -1 8898
8900 0 460980.8 156122.52 75520 -1 8899
8901 0 460980.8 156105.55 75400 -1 8900
8902 0 460980.8 156099.89 75240 -1 8901
8903 0 461020.4 155958.47 75080 -1 8902
8904 0 460980.8 155884.94 74880 -1 8903
8905 0 460941.22 155805.73 74720 -1 8904
8906 0 460845.03 155732.2 74560 -1 8905
8907 0 460765.84 155709.56 74360 -1 8906
8908 0 460794.12 155658.66 74200 -1 8907
8909 0 460839.38 155568.14 74080 -1 8908
8910 0 460907.25 155494.61 73880 -1 8909
8911 0 460845.03 155421.06 73680 -1 8910
8912 0 460782.8 155460.67 73520 -1 8911
8913 0 460720.6 155358.84 73320 -1 8912
8914 0 460567.84 155307.94 73040 -1 8913
8915 0 460335.94 155228.73 72760 -1 8914
8916 0 460200.16 155217.42 72560 -1 8915
8917 0 460041.78 155206.11 72280 -1 8916
8918 0 460036.12 155262.67 72000 -1 8917
8919 0 459900.34 155370.16 71640 -1 8918
8920 0 459840.97 155316.19 71360 -1 8919
8921 0 459667.88 155305.64 71160 -1 8920
8922 0 459617.5 155138.23 70880 -1 8921
8923 0 459345.97 154685.67 70280 -1 8922
8924 0 459270.6 154575.17 70080 -1 8923
8925 0 459164.97 154419.81 69800 -1 8924
8926 0 458791.6 154193.53 69400 -1 8925
8927 0 458712.4 154204.84 69000 -1 8926
8928 0 458768.97 154063.42 68720 -1 8927
8929 0 458627.56 153854.12 68400 -1 8928
8930 0 458701.1 153763.61 68200 -1 8929
8931 0 458604.94 153316.72 67760 -1 8930
8932 0 458774.62 153707.05 67440 -1 8931
8933 0 458876.47 153774.92 67360 -1 8932
8934 0 458836.84 153712.7 67200 -1 8933
8935 0 458802.9 153576.94 67120 -1 8934
8936 0 458729.38 153180.95 66960 -1 8935
8937 0 458655.84 153028.22 66920 -1 8936
8938 0 458604.94 152677.5 66800 -1 8937
8939 0 458525.72 152564.36 66640 -1 8938
8940 0 458520.75 152410.88 66360 -1 8939
8941 0 458520.06 152389 66320 -1 8940
8942 0 458520 152364.72 66280 -1 8941
8943 0 458520.06 152219.3 66040 -1 8942
8944 0 458531.38 152343.73 65840 -1 8943
8945 0 458610.6 152377.69 65680 -1 8944
8946 0 458554 152383.34 65520 -1 8945
8947 0 458491.78 152428.6 65320 -1 8946
8948 0 458444 152423 65200 -1 8947
8949 0 458428 152421 65160 -1 8948
8950 0 458395.62 152417.28 65080 -1 8949
8951 0 458248.53 152519.11 64880 -1 8950
8952 0 458204.03 152520.38 64720 -1 8951
8953 0 458191.97 152654.88 64640 -1 8952
8954 0 458186.3 153033.88 64480 -1 8953
8955 0 458129.75 153435.52 64320 -1 8954
8956 0 458146.72 153673.11 64200 -1 8955
8957 0 458027.94 153509.05 63960 -1 8956
8958 0 457631.94 153039.53 63760 -1 8957
8959 0 457343.44 152841.55 63600 -1 8958
8960 0 457156.78 152790.62 63440 -1 8959
8961 0 457004.03 152773.66 63240 -1 8960
8962 0 456794.72 152666.19 63080 -1 8961
8963 0 456460.97 152541.73 62920 -1 8962
8964 0 456274.3 152513.45 62680 -1 8963
8965 0 456144.2 152581.33 62520 -1 8964
8966 0 456031.06 152598.3 62440 -1 8965
8967 0 455799.12 152586.98 62360 -1 8966
8968 0 455669.03 152722.75 62200 -1 8967
8969 0 455646.38 152751.03 62040 -1 8968
8970 0 455312.62 152869.83 61800 -1 8969
8971 0 455368.47 152935.7 61720 -1 8970
8972 0 454961.9 153096.11 61600 -1 8971
8973 0 454843.12 153203.58 61480 -1 8972
8974 0 454435.8 153316.72 61320 -1 8973
8975 0 454362.28 153333.69 61160 -1 8974
8976 0 454175.6 153141.36 61000 -1 8975
8977 0 453881.44 153305.4 60880 -1 8976
8978 0 453796.6 153277.12 60720 -1 8977
8979 0 453766.28 153260.86 60680 -1 8978
8980 0 453581.62 153163.98 60440 -1 8979
8981 0 453485.5 153118.5 60400 -1 8980
8982 0 453478.72 153118.1 60360 -1 8981
8983 0 456115.9 152383.34 61720 -1 8971
8984 0 456257.34 152445.56 61680 -1 8983
8985 0 456483.6 152502.14 61600 -1 8984
8986 0 457660.22 152858.52 61600 -1 8985
8987 0 458022.28 152881.14 61600 -1 8986
8988 0 458305.12 152869.83 61480 -1 8987
8989 0 458327.75 152937.7 61400 -1 8988
8990 0 459068.78 153429.86 61400 -1 8989
8991 0 458995.25 153492.08 61280 -1 8990
8992 0 459068.78 153492.08 61160 -1 8991
8993 0 459063.12 153475.11 61120 -1 8992
8994 0 459428.7 153492.84 61000 -1 8993
8995 0 459826.8 153797.55 60880 -1 8994
8996 0 460126.62 154006.86 60760 -1 8995
8997 0 460078.72 154026.42 60720 -1 8996
8998 0 460229.6 154063.94 60680 -1 8997
8999 0 460321.5 154108.5 60640 -1 8998
9000 0 460279.34 154114.34 60600 -1 8999
9001 0 460098.34 154035.14 60520 -1 9000
9002 0 460041.78 154023.83 60400 -1 9001
9003 0 460410 154266 60320 -1 9002
9004 0 460563.94 154355.34 60320 -1 9003
9005 0 460562.9 154386.66 60280 -1 9004
9006 0 461009.38 154662.55 60280 -1 9005
9007 0 461280.4 154883.75 60280 -1 9006
9008 0 461303.9 155170.19 60280 -1 9007
9009 0 461293 155062.88 60240 -1 9008
9010 0 461361.38 154905.06 60200 -1 9009
9011 0 461943.94 155214.3 60200 -1 9010
9012 0 461773.8 155254.6 60160 -1 9011
9013 0 461509.4 155103.11 60120 -1 9012
9014 0 461841.44 155404.61 60080 -1 9013
9015 0 461843.28 155405.31 60000 -1 9014
9016 0 461848.56 155408.86 59960 -1 9015
9017 0 461838.72 155401.19 59920 -1 9016
9018 0 461421 155311 59880 -1 9017
9019 0 461349 155315 59800 -1 9018
9020 0 462174.75 155665.14 59920 -1 9017
9021 0 462281.3 155914.7 59880 -1 9020
9022 0 462319.88 156154.16 59840 -1 9021
9023 0 463032 156698.16 59800 -1 9022
9024 0 463615.8 156994.11 59800 -1 9023
9025 0 463634.66 156912 59720 -1 9024
9026 0 463643.66 156871.12 59680 -1 9025
9027 0 463761.1 156777.23 59560 -1 9026
9028 0 463781.6 156769.6 59440 -1 9027
9029 0 463935.72 156735.89 59360 -1 9028
9030 0 463946.4 156754.4 59280 -1 9029
9031 0 463917.5 156782 59240 -1 9030
9032 0 463889.03 156809.9 59200 -1 9031
9033 0 463908.88 156816.5 59000 -1 9032
9034 0 463663.75 157049.84 59840 -1 9024
9035 0 463737.06 157106.64 59880 -1 9034
9036 0 464117.22 157213.45 59960 -1 9035
9037 0 464389.34 157460.33 60000 -1 9036
9038 0 465019 157906 59960 -1 9037
9039 0 465252.3 158038.33 60080 -1 9038
9040 0 465711.97 158330.83 60240 -1 9039
9041 0 465816.44 158275.11 60400 -1 9040
9042 0 465881.34 158298.33 60480 -1 9041
9043 0 465980 158570 59960 -1 9038
9044 0 467160.56 159452.1 59960 -1 9043
9045 0 467383.4 159486.92 59760 -1 9044
9046 0 467487.88 159626.2 59720 -1 9045
9047 0 467571.5 159776 59680 -1 9046
9048 0 467611 159908.06 59640 -1 9047
9049 0 467557.53 160183.36 59520 -1 9048
9050 0 467487.88 160253 59400 -1 9049
9051 0 467446.1 160169.44 59280 -1 9050
9052 0 467262.25 160323.5 59160 -1 9051
9053 0 467201.2 160375.4 59120 -1 9052
9054 0 467139.66 160427.11 59080 -1 9053
9055 0 467174.47 160420.16 59000 -1 9054
9056 0 467193.75 160392.17 58960 -1 9055
9057 0 467411.28 160085.86 58520 -1 9056
9058 0 467648.06 159995.33 58360 -1 9057
9059 0 467898.78 159849.06 58200 -1 9058
9060 0 467897 159864 58080 -1 9059
9061 0 467863.97 159897.81 58040 -1 9060
9062 0 467968.44 159856.03 57840 -1 9061
9063 0 468079.84 159869.97 57680 -1 9062
9064 0 468128.6 159890.86 57640 -1 9063
9065 0 467097.88 160858.9 59000 -1 9055
9066 0 466993.5 160942.5 58920 -1 9065
9067 0 466888.94 161026.05 58840 -1 9066
9068 0 466937.7 161207.12 58720 -1 9067
9069 0 467090.9 161569.28 58600 -1 9068
9070 0 467038.03 161617.14 58480 -1 9069
9071 0 464320.62 157511.92 60080 -1 9037
9072 0 462183.53 155555.83 60200 -1 9011
9073 0 462201 155443 60280 -1 9072
9074 0 462189 155437 60320 -1 9073
9075 0 462177 155431 60360 -1 9074
9076 0 462257 155295 60440 -1 9075
9077 0 460647.44 154442.4 60200 -1 9010
9078 0 461366.03 154812.94 60240 -1 9009
9079 0 460858.03 154501.61 60240 -1 9078
9080 0 461242.28 155212.53 60320 -1 9008
9081 0 461255.6 155240.58 60360 -1 9080
9082 0 461276.75 155263.05 60400 -1 9081
9083 0 461242.47 155284.53 60440 -1 9082
9084 0 461208.47 155346.64 60480 -1 9083
9085 0 461043.12 154671.48 60320 -1 9004
9086 0 460967.16 154633.89 60360 -1 9085
9087 0 460989.4 154665.67 60400 -1 9086
9088 0 461105.84 154751.97 60440 -1 9087
9089 0 461153.3 154780.89 60480 -1 9088
9090 0 461288.47 154837.27 60520 -1 9089
9091 0 461347.75 154840.61 60560 -1 9090
9092 0 461345.88 154865 60600 -1 9091
9093 0 461458.62 154814.8 60640 -1 9092
9094 0 461572.03 154902.6 60680 -1 9093
9095 0 461673.72 154612.03 60680 -1 9094
9096 0 461460.4 154224.08 60680 -1 9095
9097 0 461553.22 154962.2 60720 -1 9094
9098 0 461517.06 154882.72 60760 -1 9097
9099 0 461549.44 154904.27 60800 -1 9098
9100 0 461599.78 154883.33 60840 -1 9099
9101 0 461701.62 154814.3 60920 -1 9100
9102 0 461730.4 154710.03 61000 -1 9101
9103 0 461717.6 154834.66 61040 -1 9102
9104 0 461722.88 154893.58 61080 -1 9103
9105 0 461717.6 154890.27 61120 -1 9104
9106 0 461726.5 154923.75 61160 -1 9105
9107 0 461752.2 155025.39 61280 -1 9106
9108 0 461755.34 154998.89 61320 -1 9107
9109 0 455900.94 152298.48 61520 -1 8984
9110 0 455465.38 151789.38 61480 -1 9109
9111 0 455454.06 151348.14 61600 -1 9110
9112 0 455465.38 151348.14 61720 -1 9111
9113 0 455516.28 151235 61840 -1 9112
9114 0 455561.53 151150.14 61960 -1 9113
9115 0 455437.1 151687.55 61360 -1 9110
9116 0 455335.25 151580.06 61240 -1 9115
9117 0 455165.56 151540.47 61160 -1 9116
9118 0 454814.84 151546.12 61080 -1 9117
9119 0 454739.2 151592.86 61040 -1 9118
9120 0 438571.44 184719.36 52720 -1 5162
9121 0 439694.66 184676.48 52720 -1 9120
9122 0 439776.12 184706.5 52600 -1 9121
9123 0 439847 184989 52720 -1 9122
9124 0 439844.72 184955.16 52800 -1 9123
9125 0 439791 184891 52880 -1 9124
9126 0 438461.84 184792.62 52880 -1 5160
9127 0 438560.5 184719.12 52960 -1 9126
9128 0 438676 184689 53000 -1 9127
9129 0 438698 184703 53120 -1 9128
9130 0 436281.56 185102.78 55400 -1 5150
9131 0 436826 184996 55480 -1 9130
9132 0 436946 185004 55440 -1 9131
9133 0 436958 184984 55400 -1 9132
9134 0 436970 184964 55360 -1 9133
9135 0 436998 184912 55320 -1 9134
9136 0 435963 184139 55400 -1 9130
9137 0 435991 184013 55200 -1 9136
9138 0 436079 184093 55160 -1 9137
9139 0 436075 184085 55120 -1 9138
9140 0 435681.94 183739.47 55400 -1 9136
9141 0 435433.03 183190.77 55280 -1 9140
9142 0 435526.38 183020.84 55160 -1 9141
9143 0 435529 182991 55120 -1 9142
9144 0 435534.84 182930.55 55040 -1 9143
9145 0 435433.03 182879.62 54920 -1 9144
9146 0 435358 182896 54760 -1 9145
9147 0 435714.03 183878.36 55560 -1 9140
9148 0 435721.53 183909.17 55600 -1 9147
9149 0 435722 183907.75 55640 -1 9148
9150 0 435721.53 183903.52 55760 -1 9149
9151 0 435642.34 183897.86 55920 -1 9150
9152 0 435483.94 183846.95 56120 -1 9151
9153 0 435444.34 183835.64 56240 -1 9152
9154 0 435252 183756.44 56480 -1 9153
9155 0 435216.34 183744.67 56520 -1 9154
9156 0 435144.53 183722.5 56600 -1 9155
9157 0 432357.3 185973.8 69400 -1 5075
9158 0 432349.3 185801.8 69400 -1 9157
9159 0 432309.3 185833.8 69480 -1 9158
9160 0 432325.3 185769.8 69560 -1 9159
9161 0 432345.3 185445.8 69600 -1 9160
9162 0 432131 185452 69760 -1 9161
9163 0 431949 185370 69920 -1 9162
9164 0 431683 185544 70120 -1 9163
9165 0 431639 185576 70240 -1 9164
9166 0 431615 185576 70320 -1 9165
9167 0 432395 185420 69520 -1 9161
9168 0 432413 185430 69480 -1 9167
9169 0 432487 185332 69360 -1 9168
9170 0 432461 185346 69200 -1 9169
9171 0 432491 185492 69200 -1 9170
9172 0 432541 185590 69120 -1 9171
9173 0 432527 185620 69080 -1 9172
9174 0 432525 185622 69040 -1 9173
9175 0 432729 185594 69000 -1 9174
9176 0 432505 185222 69080 -1 9170
9177 0 432541 185214 69040 -1 9176
9178 0 432373.6 186225.7 69720 -1 5074
9179 0 432417.6 186257.7 69840 -1 9178
9180 0 432425.6 186301.7 69920 -1 9179
9181 0 427790 186256 74480 -1 5057
9182 0 427470.03 186257.23 74560 -1 9181
9183 0 426984.1 186290.33 74680 -1 9182
9184 0 426730.47 186241.08 74760 -1 9183
9185 0 426641.84 186226.3 74800 -1 9184
9186 0 425297.78 185535.98 74800 -1 9185
9187 0 424777.88 185290.62 74800 -1 9186
9188 0 424541.5 185320.17 74960 -1 9187
9189 0 424509.5 185271 75000 -1 9188
9190 0 424477.47 185221.69 75040 -1 9189
9191 0 424369.12 185216.77 75160 -1 9190
9192 0 424177.06 184960.69 75280 -1 9191
9193 0 424078.6 184591.34 75280 -1 9192
9194 0 423610.75 184310.64 75280 -1 9193
9195 0 423571.66 184276.12 75240 -1 9194
9196 0 423502.4 184172.75 75160 -1 9195
9197 0 423379.28 184025.02 75000 -1 9196
9198 0 423325.12 183931.45 74840 -1 9197
9199 0 423217.5 183844.02 74640 -1 9198
9200 0 423167.53 183813.27 74560 -1 9199
9201 0 423069.06 183768.94 74400 -1 9200
9202 0 422891.75 183586.73 74120 -1 9201
9203 0 422502.72 183503.02 73960 -1 9202
9204 0 422167.66 183506.33 73880 -1 9203
9205 0 421498.1 183232.16 73880 -1 9204
9206 0 421399.62 183133.67 73960 -1 9205
9207 0 421306.06 182995.78 74080 -1 9206
9208 0 421063.3 182730.92 74360 -1 9207
9209 0 420779.12 182567.34 74440 -1 9208
9210 0 420779.12 182414.67 74680 -1 9209
9211 0 420636.47 182329.36 74840 -1 9210
9212 0 420330.97 182217.7 75000 -1 9211
9213 0 420396.3 182245.27 75200 -1 9212
9214 0 420311.34 182119.61 75360 -1 9213
9215 0 420134 181937 75400 -1 9214
9216 0 420084.75 181813.88 75600 -1 9215
9217 0 419784.34 181498.7 75800 -1 9216
9218 0 419449.47 181306.66 76000 -1 9217
9219 0 419293.84 181252.42 76080 -1 9218
9220 0 419114.62 181188.45 76160 -1 9219
9221 0 419066.75 181157.58 76200 -1 9220
9222 0 418769.9 180784.64 76400 -1 9221
9223 0 418639.66 180688.06 76520 -1 9222
9224 0 418543.38 180622.12 76600 -1 9223
9225 0 418513.8 180548.27 76840 -1 9224
9226 0 418558.12 180489.17 77080 -1 9225
9227 0 418444.88 180361.12 77360 -1 9226
9228 0 418257.75 180267.56 77760 -1 9227
9229 0 418287.28 180169.08 78000 -1 9228
9230 0 417765.28 179986.86 78280 -1 9229
9231 0 417612.62 179750.48 78520 -1 9230
9232 0 417625.22 179668.6 78720 -1 9231
9233 0 417624.47 179634.73 78800 -1 9232
9234 0 417524.03 179590.23 78920 -1 9233
9235 0 417421.38 179572 79000 -1 9234
9236 0 417258.66 179545.2 79080 -1 9235
9237 0 417090.62 179499.33 79160 -1 9236
9238 0 416401.16 179395.9 79640 -1 9237
9239 0 415898.88 179203.86 80040 -1 9238
9240 0 415662.47 179031.5 80240 -1 9239
9241 0 415640.38 179033.06 80280 -1 9240
9242 0 415627.8 179015.98 80320 -1 9241
9243 0 415587.38 178994.88 80360 -1 9242
9244 0 415515 178883 80400 -1 9243
9245 0 415303 178691 80520 -1 9244
9246 0 415115 178527 80680 -1 9245
9247 0 415059 178487 80720 -1 9246
9248 0 414699 178323 80880 -1 9247
9249 0 414455 178183 81000 -1 9248
9250 0 414403.47 178123.1 81040 -1 9249
9251 0 414127 178011 81160 -1 9250
9252 0 413843 177871 81320 -1 9251
9253 0 413727 177747 81520 -1 9252
9254 0 413483 177595 81720 -1 9253
9255 0 413239 177403 81880 -1 9254
9256 0 413179.5 177351.42 81960 -1 9255
9257 0 412995 177123 82160 -1 9256
9258 0 412939 177011 82360 -1 9257
9259 0 412659 176859 82520 -1 9258
9260 0 412579 176659 82720 -1 9259
9261 0 412303 176439 82960 -1 9260
9262 0 412206.3 176256.06 83080 -1 9261
9263 0 411955 176179 83160 -1 9262
9264 0 411635 175891 83320 -1 9263
9265 0 411415 175795 83480 -1 9264
9266 0 411267 175695 83600 -1 9265
9267 0 411155 175559 83760 -1 9266
9268 0 411083.1 175471.53 83880 -1 9267
9269 0 411011 175319 84080 -1 9268
9270 0 410859 175127 84240 -1 9269
9271 0 410639 174935 84400 -1 9270
9272 0 410581.53 174903.48 84440 -1 9271
9273 0 410451 174819 84520 -1 9272
9274 0 410327 174715 84680 -1 9273
9275 0 410211 174571 84880 -1 9274
9276 0 410175 174359 85040 -1 9275
9277 0 409887 173913 85200 -1 9276
9278 0 409674.8 173321.55 85200 -1 9277
9279 0 409711.97 173519.75 85160 -1 9278
9280 0 409653.72 173249.17 85080 -1 9279
9281 0 409635 173199 85360 -1 9278
9282 0 409535 173223 85480 -1 9281
9283 0 409443 173287 85680 -1 9282
9284 0 409391 173215 85880 -1 9283
9285 0 409366.12 172933.58 86040 -1 9284
9286 0 409199 172411 86160 -1 9285
9287 0 409091 172267 86360 -1 9286
9288 0 409023 172199 86560 -1 9287
9289 0 408923 172195 86720 -1 9288
9290 0 408687 172207 86960 -1 9289
9291 0 408275 172287 87200 -1 9290
9292 0 408159 172395 87360 -1 9291
9293 0 407963 172471 87600 -1 9292
9294 0 407779 172511 88000 -1 9293
9295 0 407659 172119 88360 -1 9294
9296 0 407615 171923 88560 -1 9295
9297 0 407595 171807 88760 -1 9296
9298 0 407547 171683 88960 -1 9297
9299 0 407259 171503 89200 -1 9298
9300 0 407207 171339 89680 -1 9299
9301 0 407203 171247 89920 -1 9300
9302 0 407135 171339 90320 -1 9301
9303 0 407099 171311 90600 -1 9302
9304 0 407095 171315 90680 -1 9303
9305 0 407338.34 171131.67 91080 -1 9304
9306 0 407387 171095 91160 -1 9305
9307 0 407379 170559 91640 -1 9306
9308 0 407423 170423 91880 -1 9307
9309 0 407215 170239 92160 -1 9308
9310 0 407128.25 170290.58 92360 -1 9309
9311 0 407087 170315 92440 -1 9310
9312 0 406899 170327 92680 -1 9311
9313 0 406745.66 170263.67 92880 -1 9312
9314 0 406715 170251 92920 -1 9313
9315 0 406631 170335 93040 -1 9314
9316 0 406527 170267 93160 -1 9315
9317 0 406447 169919 93240 -1 9316
9318 0 406259 170467 93240 -1 9317
9319 0 406495 171359 93240 -1 9318
9320 0 406539 171999 93240 -1 9319
9321 0 406443 172095 93400 -1 9320
9322 0 406427 172163 93600 -1 9321
9323 0 406644.3 171772.53 93640 -1 9322
9324 0 406657.5 171767.25 93840 -1 9323
9325 0 406723.47 171843.78 94080 -1 9324
9326 0 406707.4 171848.8 94120 -1 9325
9327 0 406645.25 171868.22 94280 -1 9326
9328 0 406686.53 171875.45 94480 -1 9327
9329 0 406680.25 171888 94520 -1 9328
9330 0 406660.03 171926.55 94640 -1 9329
9331 0 406108.47 172059.52 94840 -1 9330
9332 0 405996 172151 94880 -1 9331
9333 0 405965.66 172177.7 94960 -1 9332
9334 0 406019.8 172236.8 95120 -1 9333
9335 0 406017 172248.4 95240 -1 9334
9336 0 406014.9 172256.5 95320 -1 9335
9337 0 405788.34 172220 95400 -1 9336
9338 0 405675.1 172202.33 95440 -1 9337
9339 0 405502.75 172182.62 95600 -1 9338
9340 0 405498 172187.8 95640 -1 9339
9341 0 407699.1 172768.66 94640 -1 9330
9342 0 407720.34 172742 94600 -1 9341
9343 0 407654.78 172660.31 94520 -1 9342
9344 0 407731.66 172680.67 94440 -1 9343
9345 0 407770.2 172691.31 94400 -1 9344
9346 1 407806.5 172561.45 94280 -1 9345
9347 0 407920.72 172611.06 94200 -1 9346
9348 0 407991 172709 94160 -1 9347
9349 0 407729 172158 94440 -1 9344
9350 0 407718.84 172114.9 94360 -1 9349
9351 0 407621.12 172874.22 94800 -1 9342
9352 0 407541.5 172980.4 94960 -1 9351
9353 0 407462.72 173005.03 95080 -1 9352
9354 0 407462.72 173019.81 95120 -1 9353
9355 0 407551.38 173192.17 95240 -1 9354
9356 0 407115 172454 95200 -1 9353
9357 0 407041.38 172327.89 95240 -1 9356
9358 0 406541.8 172093.98 93080 -1 9320
9359 0 406547 172156.75 93040 -1 9358
9360 0 406561.53 172345.14 92920 -1 9359
9361 0 406664.94 172532.28 92800 -1 9360
9362 0 406714.2 172852.38 92640 -1 9361
9363 0 406768.34 172911.47 92520 -1 9362
9364 0 406811.84 172960.6 92480 -1 9363
9365 0 406944.16 173009.34 92400 -1 9364
9366 0 406944.88 172999.16 92360 -1 9365
9367 0 407079.47 173060.95 92320 -1 9366
9368 0 407103.9 173072.69 92280 -1 9367
9369 0 407112.4 173137.97 92240 -1 9368
9370 0 407128.16 173398.14 92200 -1 9369
9371 0 407111.25 173362.55 92160 -1 9370
9372 0 407075.12 173485.38 92080 -1 9371
9373 0 407067.97 173561.11 92000 -1 9372
9374 0 407127 173599 91960 -1 9373
9375 0 407185.9 173637.05 91920 -1 9374
9376 0 407203.66 173682.47 91880 -1 9375
9377 0 407199.97 173699.02 91840 -1 9376
9378 0 407185 173745.48 91800 -1 9377
9379 0 407151.9 173771.89 91760 -1 9378
9380 0 407157.4 173799.9 91720 -1 9379
9381 0 407237.5 173883.48 91600 -1 9380
9382 0 407335 173974.02 91480 -1 9381
9383 0 407300.2 174005.36 91320 -1 9382
9384 0 407362.88 174057.6 91160 -1 9383
9385 0 407335 174134.2 91080 -1 9384
9386 0 407209.66 174372.73 90960 -1 9385
9387 0 407202.7 174503.31 90840 -1 9386
9388 0 407394.22 174565.98 90680 -1 9387
9389 0 407279.28 174541.61 90560 -1 9388
9390 0 407324.56 174572.95 90400 -1 9389
9391 0 407376.78 174600.81 90320 -1 9390
9392 0 407418.6 174637.38 90280 -1 9391
9393 0 407456.88 174590.36 90200 -1 9392
9394 0 407433.66 174569.33 90120 -1 9393
9395 0 407422.06 174559.03 90080 -1 9394
9396 0 407411.62 174586.89 90040 -1 9395
9397 0 407571.78 174736.62 89920 -1 9396
9398 0 407805.1 174785.38 89840 -1 9397
9399 0 407836.44 174764.47 89760 -1 9398
9400 0 407808.6 174761 89680 -1 9399
9401 0 408024.47 174917.69 89520 -1 9400
9402 0 408205.56 175070.9 89440 -1 9401
9403 0 408296.1 175070.9 89360 -1 9402
9404 0 408417.97 175130.11 89200 -1 9403
9405 0 408574.66 175189.31 89080 -1 9404
9406 0 408630.38 175227.61 89040 -1 9405
9407 0 408755.75 175185.83 88960 -1 9406
9408 0 408922.9 175220.64 88840 -1 9407
9409 0 409135.3 175213.69 88680 -1 9408
9410 0 409166.66 175137.08 88560 -1 9409
9411 0 409368.62 175095.28 88400 -1 9410
9412 0 409344.25 175067.42 88240 -1 9411
9413 0 409326.8 175069.17 88200 -1 9412
9414 0 409319.88 175102.25 88120 -1 9413
9415 0 409382.53 175067.42 88040 -1 9414
9416 0 409466.12 175020.42 87920 -1 9415
9417 0 409528.78 174976.89 87840 -1 9416
9418 0 409722 174692 87760 -1 9417
9419 0 409722 174616 87680 -1 9418
9420 0 409726 174552 87560 -1 9419
9421 0 409682 175009.97 87760 -1 9417
9422 0 409852.62 175103.98 87680 -1 9421
9423 0 409950.12 175154.48 87560 -1 9422
9424 0 410047.66 175238.06 87440 -1 9423
9425 0 410333.2 175499.22 87320 -1 9424
9426 0 410406.3 175499.22 87200 -1 9425
9427 0 410441.12 175544.48 87120 -1 9426
9428 0 410381.94 175572.34 87000 -1 9427
9429 0 410503.8 175610.66 86880 -1 9428
9430 0 410580.4 175629.8 86800 -1 9429
9431 0 410629.16 175661.14 86760 -1 9430
9432 0 410681.4 175678.55 86720 -1 9431
9433 0 410806.75 175676.81 86640 -1 9432
9434 0 410872.94 175798.69 86560 -1 9433
9435 0 410859 175882.27 86440 -1 9434
9436 0 410970.44 175871.81 86320 -1 9435
9437 0 411054.16 175970.4 86240 -1 9436
9438 0 411081.84 176019.81 86160 -1 9437
9439 0 411083 176042.67 86120 -1 9438
9440 0 411085.34 176087.72 86040 -1 9439
9441 0 411085 176085.25 86000 -1 9440
9442 0 411085.34 176077.27 85880 -1 9441
9443 0 411120.16 176066.81 85720 -1 9442
9444 0 411130.6 176059.86 85560 -1 9443
9445 0 411168 176079.67 85520 -1 9444
9446 0 411242.03 176119.05 85440 -1 9445
9447 0 411332.56 176183.47 85360 -1 9446
9448 0 411388.28 176216.56 85320 -1 9447
9449 0 411364.66 176212.33 85240 -1 9448
9450 0 411353.47 176209.6 85200 -1 9449
9451 0 411722.6 176355.84 85200 -1 9450
9452 0 411910.62 176467.28 85120 -1 9451
9453 0 411966.34 176550.84 85040 -1 9452
9454 0 412050 176641 85000 -1 9453
9455 0 412224.03 176677.95 84920 -1 9454
9456 0 412442.53 176940.47 84880 -1 9455
9457 0 412493.5 176942 84840 -1 9456
9458 0 412544.38 176944.33 84800 -1 9457
9459 0 412478.22 176947.81 84680 -1 9458
9460 0 412607.06 176979.16 84520 -1 9459
9461 0 412774.22 177027.9 84360 -1 9460
9462 0 412870.75 177056.5 84240 -1 9461
9463 0 412896.1 177064.47 84200 -1 9462
9464 0 412976.2 177137.6 84120 -1 9463
9465 0 413014.47 177174.16 84080 -1 9464
9466 0 413129.4 177184.61 84000 -1 9465
9467 0 413164 177176.25 83960 -1 9466
9468 0 413268.7 177149.78 83840 -1 9467
9469 0 413273.66 177162.67 83800 -1 9468
9470 0 413282.6 177188.1 83720 -1 9469
9471 0 410587.38 175633.28 87400 -1 9425
9472 0 410531.66 175664.62 87480 -1 9471
9473 0 410489.88 175668.11 87520 -1 9472
9474 0 407550.9 173282.8 91720 -1 9380
9475 0 407475.94 173185.11 91680 -1 9474
9476 0 407596.2 173300.17 91640 -1 9475
9477 0 407795.66 173396.2 91560 -1 9476
9478 0 407858.5 173472.5 91520 -1 9477
9479 0 407194.88 174182.84 91960 -1 9374
9480 0 407327.2 174642.5 91960 -1 9479
9481 0 407341.12 174726.08 92040 -1 9480
9482 0 407236.66 174774.83 92160 -1 9481
9483 0 407226.22 174806.17 92280 -1 9482
9484 0 407323.72 174889.73 92360 -1 9483
9485 0 407389.88 174966.34 92520 -1 9484
9486 0 407469.97 175164.83 92600 -1 9485
9487 0 407560.5 175290.19 92640 -1 9486
9488 0 407734.62 175405.11 92680 -1 9487
9489 0 407922.66 175419.03 92920 -1 9488
9490 0 408037.56 175474.75 92440 -1 9489
9491 0 408088 175453.67 92360 -1 9490
9492 0 408112.8 175443.48 92320 -1 9491
9493 0 408145.53 175443.4 92200 -1 9492
9494 0 408066.5 175400.25 92080 -1 9493
9495 0 408040.22 175386.2 92040 -1 9494
9496 0 408139.38 175437.9 91840 -1 9495
9497 0 407104.16 173569.97 92240 -1 9370
9498 0 407119.72 173564.38 92280 -1 9497
9499 0 407179.4 173532.69 92320 -1 9498
9500 0 407232.97 173526.72 92360 -1 9499
9501 0 407278.03 173547.97 92440 -1 9500
9502 0 407394.7 173529.22 92520 -1 9501
9503 0 407458.9 173444.08 92600 -1 9502
9504 0 407464.25 173456.62 92680 -1 9503
9505 0 407506.1 173460.22 92760 -1 9504
9506 0 407580.66 173433.17 92840 -1 9505
9507 0 407598.16 173417.52 92960 -1 9506
9508 0 407533.03 173436.9 93040 -1 9507
9509 0 407466.7 173433.3 93080 -1 9508
9510 0 406475 169767 93280 -1 9317
9511 0 406587 169555 93440 -1 9510
9512 0 406723 169487 93560 -1 9511
9513 0 407007 169331 93720 -1 9512
9514 0 407267 169191 93880 -1 9513
9515 0 407583 168911 94080 -1 9514
9516 0 407779 168531 94320 -1 9515
9517 0 407935 168271 94560 -1 9516
9518 0 408263 167887 94880 -1 9517
9519 0 408771 167639 95360 -1 9518
9520 0 409035 167255 95520 -1 9519
9521 0 409395 167091 95760 -1 9520
9522 0 409767 166871 95960 -1 9521
9523 0 410159 166735 96160 -1 9522
9524 0 410491 166623 96320 -1 9523
9525 0 410752.6 166521.4 96360 -1 9524
9526 0 411039 166295 96400 -1 9525
9527 0 410896.6 166329.4 96520 -1 9526
9528 0 411175 166103 96520 -1 9527
9529 0 411915 165843 96520 -1 9528
9530 0 412259 165563 96320 -1 9529
9531 0 412512.6 165385.4 96280 -1 9530
9532 0 412815 165307 96240 -1 9531
9533 0 412924.34 165272.33 96200 -1 9532
9534 0 413143 165203 96120 -1 9533
9535 0 413485 165155 96000 -1 9534
9536 0 413599 165139 95960 -1 9535
9537 0 413692.66 165155 95840 -1 9536
9538 0 412492.22 165536.95 95840 -1 9537
9539 0 412660.5 165444 95760 -1 9538
9540 0 412829 165351 95680 -1 9539
9541 0 414171 165055 96000 -1 9535
9542 0 414444.6 164705.4 96000 -1 9541
9543 0 415060.6 164549.4 95840 -1 9542
9544 0 415316.6 164417.4 95760 -1 9543
9545 0 415492.6 164353.4 95720 -1 9544
9546 0 415720.6 164177.4 95640 -1 9545
9547 0 415731 164027 95600 -1 9546
9548 0 415947 163971 95320 -1 9547
9549 0 416211 163903 95080 -1 9548
9550 0 416491 163791 94920 -1 9549
9551 0 416699 163727 94840 -1 9550
9552 0 416670.72 163912.42 94400 -1 9551
9553 0 416663 163963 94280 -1 9552
9554 0 416783 163959 94240 -1 9553
9555 0 417633 163573 93920 -1 9554
9556 0 416915 163691 94760 -1 9551
9557 0 417631 163399 94600 -1 9556
9558 0 418159 163271 94440 -1 9557
9559 0 418447 163226 94320 -1 9558
9560 0 418543 163211 94280 -1 9559
9561 0 418971 163195 94040 -1 9560
9562 0 419171 163123 94000 -1 9561
9563 0 419423 163087 93960 -1 9562
9564 0 419975 162923 93880 -1 9563
9565 0 420067 162903 93840 -1 9564
9566 0 420751 162839 93840 -1 9565
9567 0 421243 162851 93960 -1 9566
9568 0 421379 162815 94000 -1 9567
9569 0 421663 162811 94080 -1 9568
9570 0 421987 162899 94240 -1 9569
9571 0 422859 163003 94240 -1 9570
9572 0 423407 162771 94240 -1 9571
9573 0 424219 162783 94240 -1 9572
9574 0 424691 162779 94440 -1 9573
9575 0 425031 162771 94560 -1 9574
9576 0 425247 162691 94680 -1 9575
9577 0 425455 162615 94840 -1 9576
9578 0 425515 162616.33 94880 -1 9577
9579 0 425635 162619 94960 -1 9578
9580 0 426208.34 162584.33 95120 -1 9579
9581 0 426495 162567 95200 -1 9580
9582 0 426843 162543 95320 -1 9581
9583 0 427151 162547 95480 -1 9582
9584 0 427811 162519 95640 -1 9583
9585 0 427847.66 162484.33 95680 -1 9584
9586 0 428018.88 162435.34 95800 -1 9585
9587 0 428205.53 162373.12 95960 -1 9586
9588 0 428516.66 162350.5 96080 -1 9587
9589 0 428675.06 162350.5 96200 -1 9588
9590 0 428827.78 162276.95 96240 -1 9589
9591 0 423099 162759 94640 -1 9572
9592 0 423139 162771 94760 -1 9591
9593 0 423179 162783 94880 -1 9592
9594 0 423398 162786 94200 -1 9572
9595 0 419173.4 163120.6 93880 -1 9562
9596 0 419175 163119 93800 -1 9595
9597 0 428002.22 186282.02 78760 -1 5044
9598 0 427949.8 186311.62 78880 -1 9597
9599 0 427932.6 186158.97 79000 -1 9598
9600 0 427888.5 186113.5 79040 -1 9599
9601 0 427843.66 186068.33 79080 -1 9600
9602 0 427755.3 185976.77 79160 -1 9601
9603 0 427728.4 185950.4 79200 -1 9602
9604 0 428242.84 185902.89 79360 -1 9603
9605 0 428242.06 185894.47 79400 -1 9604
9606 0 428218.22 185883.19 79520 -1 9605
9607 0 428247.75 185814.25 79680 -1 9606
9608 0 428170.6 185790.5 79920 -1 9607
9609 0 428149.25 185789.62 79960 -1 9608
9610 0 428077.75 185810.25 80080 -1 9609
9611 0 428053.75 185817.31 80120 -1 9610
9612 0 427861 185879.02 80240 -1 9611
9613 0 427865.2 185878.23 80320 -1 9612
9614 0 427848.88 185878.27 80400 -1 9613
9615 0 427666.66 186050.62 80600 -1 9614
9616 0 427518.9 186099.88 80720 -1 9615
9617 0 427282.53 186149.12 80880 -1 9616
9618 0 427164.5 186182 81000 -1 9617
9619 0 427124.97 186193.44 81040 -1 9618
9620 0 426991.4 186102.6 81200 -1 9619
9621 0 426957.53 186080.17 81240 -1 9620
9622 0 426671.9 185986.61 81400 -1 9621
9623 0 426573.4 185957.06 81440 -1 9622
9624 0 426543.84 185917.67 81480 -1 9623
9625 0 424263.88 188038.11 82280 -1 5029
9626 0 424266.94 187926.61 82320 -1 9625
9627 0 424304.72 188055.14 82440 -1 9626
9628 0 424257.56 187815.08 82560 -1 9627
9629 0 424369.03 187759.34 82640 -1 9628
9630 0 424411.9 187733.61 82760 -1 9629
9631 0 424540.53 187695.03 83000 -1 9630
9632 0 424716.28 187609.3 83200 -1 9631
9633 0 424960.66 187690.75 83360 -1 9632
9634 0 425372.22 187652.16 83560 -1 9633
9635 0 425288.5 187605 83640 -1 9634
9636 0 425246.5 187581.5 83680 -1 9635
9637 0 425205.03 187557.84 83720 -1 9636
9638 0 425265.03 187519.27 83760 -1 9637
9639 0 424630.53 187750.77 83760 -1 9638
9640 0 424672.25 187751 83880 -1 9639
9641 0 424686.28 187750.77 83920 -1 9640
9642 0 425327.66 187493.67 83800 -1 9638
9643 0 425453.44 187442.77 83880 -1 9642
9644 0 425487.97 187433.52 83920 -1 9643
9645 0 425393.66 187412.08 84000 -1 9644
9646 0 425454 187416.5 84040 -1 9645
9647 0 425768 187262 84040 -1 9646
9648 0 425470.8 187416.38 84080 -1 9646
9649 0 425479.4 187437.81 84200 -1 9648
9650 0 425492.25 187442.1 84240 -1 9649
9651 0 417394.78 185570.7 89000 -1 4894
9652 0 417531.97 185484.95 88880 -1 9651
9653 0 417789.2 185051.97 88840 -1 9652
9654 0 417836.66 185037.89 88800 -1 9653
9655 0 417892.66 185028.33 88760 -1 9654
9656 0 418003.53 185009.1 88680 -1 9655
9657 0 418049.34 184977.67 88600 -1 9656
9658 0 418072.12 184961.94 88560 -1 9657
9659 0 418207 184855.5 88440 -1 9658
9660 0 418252.2 184820.45 88400 -1 9659
9661 0 418479.4 184764.73 88280 -1 9660
9662 0 418052 184338 88280 -1 9661
9663 0 418092 184182 88280 -1 9662
9664 0 418106 184204 88320 -1 9663
9665 0 418428 184704 88200 -1 9661
9666 0 417480.5 185519.25 88600 -1 9657
9667 0 417466 185516.33 88560 -1 9666
9668 0 417437.62 185510.69 88480 -1 9667
9669 0 417369.03 185442.1 88360 -1 9668
9670 0 417381.9 185390.64 88240 -1 9669
9671 0 417330.47 185257.75 88120 -1 9670
9672 0 417489.1 185154.86 88000 -1 9671
9673 0 417540.53 185051.97 87880 -1 9672
9674 0 417539.75 185001.5 87840 -1 9673
9675 0 417537.34 184900.67 87760 -1 9674
9676 0 417536.25 184850.47 87720 -1 9675
9677 0 417596.25 184807.6 87600 -1 9676
9678 0 417634.84 184666.12 87480 -1 9677
9679 0 417671.5 184690.75 87440 -1 9678
9680 0 417780.6 184764.73 87320 -1 9679
9681 0 417853.5 184734.72 87240 -1 9680
9682 0 417737.75 184700.42 87120 -1 9681
9683 0 417793.47 184627.55 86960 -1 9682
9684 0 417778.5 184669.5 86840 -1 9683
9685 0 417887.78 184683.28 86800 -1 9684
9686 0 417909.22 184739 86720 -1 9685
9687 0 418265.06 184627.55 86520 -1 9686
9688 0 418072 185074 88960 -1 9655
9689 0 418002.06 184972.55 89040 -1 9688
9690 0 418052 185003 89080 -1 9689
9691 0 417731.44 184814.72 92120 -1 4679
9692 0 418637.22 184823.86 92120 -1 9691
9693 0 418651.97 184892.8 92000 -1 9692
9694 0 418802.1 184992.28 91960 -1 9693
9695 0 419097.56 185085.86 91920 -1 9694
9696 0 419415.28 185109.48 91880 -1 9695
9697 0 419402.9 184893.8 92120 -1 9696
9698 0 419452.12 184775.61 92280 -1 9697
9699 0 419457.06 184622.94 92440 -1 9698
9700 0 419471.84 184519.53 92600 -1 9699
9701 0 419478.66 184418 92680 -1 9700
9702 0 419481.7 184366.86 92720 -1 9701
9703 0 419432.44 184622.94 92760 -1 9702
9704 0 419466.9 184618.02 92880 -1 9703
9705 0 419486.62 184578.62 92960 -1 9704
9706 0 419811.62 184027.06 92720 -1 9702
9707 0 419831.34 183943.34 92600 -1 9706
9708 0 419810.47 183951.73 92560 -1 9707
9709 0 419922.44 184056.23 92480 -1 9708
9710 0 420131.44 184179.39 92440 -1 9709
9711 0 420135.16 184280.16 92400 -1 9710
9712 0 420101.6 184310.02 92320 -1 9711
9713 0 420097.25 185622.62 91840 -1 9696
9714 0 420643.88 185740.83 91840 -1 9713
9715 0 420880.28 185794.98 91880 -1 9714
9716 0 421301 186010 91920 -1 9715
9717 0 422020.38 186527.75 91920 -1 9716
9718 0 421982 186514 91840 -1 9717
9719 0 422463.6 186803.53 91800 -1 9718
9720 0 422685.22 186847.86 91600 -1 9719
9721 0 423128.4 187059.61 91520 -1 9720
9722 0 423281.1 187103.94 91400 -1 9721
9723 0 423601.2 187123.62 91280 -1 9722
9724 0 423527.3 187118.7 91240 -1 9723
9725 0 423418.97 187103.94 91120 -1 9724
9726 0 423177.66 187030.06 90920 -1 9725
9727 0 423158.25 187017.75 90880 -1 9726
9728 0 423118.66 186993.33 90800 -1 9727
9729 0 423098.88 186980.81 90760 -1 9728
9730 0 422783.7 186729.66 90640 -1 9729
9731 0 422699.97 186645.95 90520 -1 9730
9732 0 422736.56 186625.52 90440 -1 9731
9733 0 422727.22 186701.86 90400 -1 9732
9734 0 422626.12 186512.98 90360 -1 9733
9735 0 422699.97 186439.11 90240 -1 9734
9736 0 422665.5 186473.58 90160 -1 9735
9737 0 422675.66 186337.67 90120 -1 9736
9738 0 422695.06 186064.84 90040 -1 9737
9739 0 422980.7 185853.1 89920 -1 9738
9740 0 422896.97 185838.31 89800 -1 9739
9741 0 422869.66 185832 89720 -1 9740
9742 0 422856 185829 89680 -1 9741
9743 0 422900.38 185865.47 89560 -1 9742
9744 0 422889.8 185812.7 89480 -1 9743
9745 0 422571.94 186458.81 89920 -1 9738
9746 0 422539.6 186399.6 89800 -1 9745
9747 0 422517.78 186360.31 89720 -1 9746
9748 0 422842.25 186216.58 90440 -1 9732
9749 0 422823.88 186280.9 90560 -1 9748
9750 0 424261.06 187734.28 91280 -1 9723
9751 0 424758.47 187842.62 91320 -1 9750
9752 0 424856.94 187773.67 91440 -1 9751
9753 0 425029.3 187729.36 91520 -1 9752
9754 0 424955.44 187689.95 91600 -1 9753
9755 0 425018.62 187760.27 91680 -1 9754
9756 0 424233.8 187545.2 91440 -1 9750
9757 0 421089 186422 91920 -1 9716
9758 0 421342 186022 91840 -1 9716
9759 0 421332 186008 91800 -1 9758
9760 0 421448 186164 91560 -1 9759
9761 0 421423.84 186063.17 92200 -1 9716
9762 0 421683 185844 92400 -1 9761
9763 0 421658.34 185822 92440 -1 9762
9764 0 421609 185778 92520 -1 9763
9765 0 421731 185804 92640 -1 9764
9766 0 421867 185776 92760 -1 9765
9767 0 421955 185784 92880 -1 9766
9768 0 422007 185760 93000 -1 9767
9769 0 421967 185724 93080 -1 9768
9770 0 421903 185656 93200 -1 9769
9771 0 421823 185684 93320 -1 9770
9772 0 421687 185652 93400 -1 9771
9773 0 422197 186480 92200 -1 9761
9774 0 422273 186492 92280 -1 9773
9775 0 422317 186472 92320 -1 9774
9776 0 419300.44 185115 91800 -1 9696
9777 0 419130.2 185126.4 91680 -1 9776
9778 0 418631.4 184698.4 92280 -1 9692
9779 0 418306.8 184291.39 93280 -1 4671
9780 0 418299.6 184555.38 93120 -1 9779
9781 0 418316.75 184675.4 93000 -1 9780
9782 0 418344.72 184771.95 92920 -1 9781
9783 0 418342.47 184834.03 92880 -1 9782
9784 0 418346.75 184945.5 92800 -1 9783
9785 0 418353.25 184950.25 92760 -1 9784
9786 0 418383.66 183015.42 93280 -1 4671
9787 0 418453.94 183054.89 93120 -1 9786
9788 0 418476.5 183046.5 93080 -1 9787
9789 0 418543.97 183020.6 92960 -1 9788
9790 0 418715.44 182930.56 92840 -1 9789
9791 0 418715.44 182934.84 92720 -1 9790
9792 0 418771.2 182930.56 92600 -1 9791
9793 0 418766.88 182986.3 92560 -1 9792
9794 0 418719.72 183106.33 92520 -1 9793
9795 0 418676.84 183324.97 92480 -1 9794
9796 0 418672.56 183376.42 92440 -1 9795
9797 0 418685 183383.8 92400 -1 9796
9798 0 418732.6 183415 92240 -1 9797
9799 0 418704.34 183441 92160 -1 9798
9800 0 418689.72 183453.6 92120 -1 9799
9801 0 418658.75 183476.5 92080 -1 9800
9802 0 418565.4 183543.61 91960 -1 9801
9803 0 418688.75 183541 91840 -1 9802
9804 0 418729.8 183540 91800 -1 9803
9805 0 418771.2 183539.33 91760 -1 9804
9806 0 419140.75 183841.25 91640 -1 9805
9807 0 419264.2 183942.31 91600 -1 9806
9808 0 419298.5 184126.66 91480 -1 9807
9809 0 419276.66 184132.33 91440 -1 9808
9810 0 419255.5 184137.5 91400 -1 9809
9811 0 419234.25 184142.75 91360 -1 9810
9812 0 418275.1 184370.45 93520 -1 4669
9813 0 418356.94 184397.98 93440 -1 9812
9814 0 417931.1 184458.97 93360 -1 9813
9815 0 418235.1 184598.45 93640 -1 9812
9816 0 418247.1 184594.45 93720 -1 9815
9817 0 418273 184596 93840 -1 9816
9818 0 419004.1 180832.17 103920 -1 4638
9819 0 418391.9 180637.55 104240 -1 4635
9820 0 418475.62 179991.25 105560 -1 4623
9821 0 417189.62 179553.06 107560 -1 4602
9822 0 417079.34 179418.1 107640 -1 9821
9823 0 416979.3 179296.84 107720 -1 9822
9824 0 417061.16 179251.38 107880 -1 9823
9825 0 416942 179160.11 107920 -1 9824
9826 0 417418 178915 109720 -1 4588
9827 0 417385 178886 109760 -1 9826
9828 0 417352 178857 109800 -1 9827
9829 0 417306 178823 109880 -1 9828
9830 0 417310 178743 109960 -1 9829
9831 0 417278 178655 110080 -1 9830
9832 0 417222 178599 110160 -1 9831
9833 0 417206 178627 110240 -1 9832
9834 0 418423.25 177742.9 120880 -1 4476
9835 0 418387.25 177778.9 120960 -1 9834
9836 0 417723.5 177435.03 123760 -1 4457
9837 0 417735.34 177386.33 123720 -1 9836
9838 0 417758 177289 123640 -1 9837
9839 0 417770 177277 123600 -1 9838
9840 0 417678 176821 123720 -1 9837
9841 0 417620 176775 123640 -1 9840
9842 0 417633 177594 124240 -1 4450
9843 0 417776.9 177151.33 125960 -1 4435
9844 0 417788.9 177171.33 125920 -1 9843
9845 0 417800.9 177167.33 125840 -1 9844
9846 0 417781.06 177138.7 125800 -1 9845
9847 0 417200 176688 131600 -1 4351
9848 0 417236 176704 131560 -1 9847
9849 0 417078 176662 131480 -1 9848
9850 0 417078 176662 131440 -1 9849
9851 0 417007.2 173722.36 137320 -1 4312
9852 0 417099.2 173622.36 137400 -1 9851
9853 0 417055.2 173614.36 137440 -1 9852
9854 0 416852.38 174233.66 138920 -1 4301
9855 0 416552.56 173953.64 138880 -1 9854
9856 0 416306.47 173868.8 138840 -1 9855
9857 0 416111.3 173953.64 138840 -1 9856
9858 0 416128 173947.5 138880 -1 9857
9859 0 416209.66 173958.8 138960 -1 9858
9860 0 416152 174011.5 139040 -1 9859
9861 0 416172 174031.5 139080 -1 9860
9862 0 416180 174035.5 139120 -1 9861
9863 0 416188 174043.5 139160 -1 9862
9864 0 416100 173939.5 138800 -1 9857
9865 0 416114.16 173931.02 138760 -1 9864
9866 0 416200 173913 138680 -1 9865
9867 0 416298 173979 138600 -1 9866
9868 0 416322 173999 138480 -1 9867
9869 0 416578 174007 138440 -1 9868
9870 0 416640 174093 138560 -1 9869
9871 0 416664 174125 138600 -1 9870
9872 0 419050 175455 146840 -1 4229
9873 0 419198 175739 146920 -1 9872
9874 0 419290 176087 147000 -1 9873
9875 0 419578 176779 147080 -1 9874
9876 0 419728 177079 147120 -1 9875
9877 0 419804 177447 147160 -1 9876
9878 0 419908 177607 147240 -1 9877
9879 0 420068 177791 147320 -1 9878
9880 0 420232 177963 147400 -1 9879
9881 0 420470 178247 147480 -1 9880
9882 0 420730 178599 147520 -1 9881
9883 0 420878 178703 147600 -1 9882
9884 0 421170 179135 147480 -1 9883
9885 0 421490.28 179655.9 147480 -1 9884
9886 0 421472 179632 147560 -1 9885
9887 0 421460 179796 147680 -1 9886
9888 0 421448 180092 147800 -1 9887
9889 0 421790 180704 147920 -1 9888
9890 0 421818 180780 148080 -1 9889
9891 0 421846 180812 148160 -1 9890
9892 0 421861 180839 148280 -1 9891
9893 0 421866 180848 148320 -1 9892
9894 0 422002 180908 148440 -1 9893
9895 0 422178 180800 148520 -1 9894
9896 0 422134 180744 148720 -1 9895
9897 0 422110 180768 148880 -1 9896
9898 0 422154 180772 149040 -1 9897
9899 0 422326 180740 149200 -1 9898
9900 0 422422 180732 149360 -1 9899
9901 0 422554 180644 149400 -1 9900
9902 0 422714 180608 149560 -1 9901
9903 0 422850 180916 149680 -1 9902
9904 0 422818 181184 149720 -1 9903
9905 0 422896 181468 149840 -1 9904
9906 0 423008 181720 149960 -1 9905
9907 0 423124 181880 150120 -1 9906
9908 0 423176 181820 150320 -1 9907
9909 0 423144 181556 150440 -1 9908
9910 0 423072 181244 150560 -1 9909
9911 0 423036 180916 150680 -1 9910
9912 0 423040 180720 150840 -1 9911
9913 0 423088 180600 151000 -1 9912
9914 0 423164 180484 151160 -1 9913
9915 0 423272 180348 151320 -1 9914
9916 0 423324 180228 151480 -1 9915
9917 0 423420 180128 151640 -1 9916
9918 0 423308 180092 151800 -1 9917
9919 0 423308 180040 151960 -1 9918
9920 0 423420 180004 152120 -1 9919
9921 0 423532 179984 152280 -1 9920
9922 0 423636 180004 152440 -1 9921
9923 0 423738 180036 152560 -1 9922
9924 0 423850 180052 152720 -1 9923
9925 0 423978 180056 152880 -1 9924
9926 0 424082 179996 153040 -1 9925
9927 0 424258 180000 153240 -1 9926
9928 0 424342 180024 153400 -1 9927
9929 0 424446 180008 153600 -1 9928
9930 0 424590 180000 153760 -1 9929
9931 0 424730 179964 153960 -1 9930
9932 0 424762 179908 154160 -1 9931
9933 0 424786 179836 154320 -1 9932
9934 0 424866 179736.8 154480 -1 9933
9935 0 424886 179712 154520 -1 9934
9936 0 424902 179568 154720 -1 9935
9937 0 424894 179456 154920 -1 9936
9938 0 424998 179340 155080 -1 9937
9939 0 425074 179216 155280 -1 9938
9940 0 425234 179080 155440 -1 9939
9941 0 425394 178940 155560 -1 9940
9942 0 425516 178744 155720 -1 9941
9943 0 425632 178556 155840 -1 9942
9944 0 425692 178420 155960 -1 9943
9945 0 425764 178236 156120 -1 9944
9946 0 425764 178064 156280 -1 9945
9947 0 425776.88 178036.14 156320 -1 9946
9948 0 425759.72 178010.4 156360 -1 9947
9949 0 425746.84 177993.27 156400 -1 9948
9950 0 421781.2 180675.2 147480 -1 9889
9951 0 421698.5 180627 147360 -1 9950
9952 0 421671 180611 147320 -1 9951
9953 0 421699 180635 147240 -1 9952
9954 0 421639 180551 147160 -1 9953
9955 0 421772 180000 147440 -1 9885
9956 0 421824 179988 147360 -1 9955
9957 0 421804.34 179976.34 147320 -1 9956
9958 0 423786.1 126232.555 193960 -1 2568
9959 0 423796.88 126323.914 193920 -1 9958
9960 0 423737.56 126434.086 193800 -1 9959
9961 0 423670.38 126449.016 193640 -1 9960
9962 0 423640.53 126449.016 193600 -1 9961
9963 0 423694.8 126552.71 193520 -1 9962
9964 0 423808.06 126693.06 193480 -1 9963
9965 0 423815.47 126742.31 193400 -1 9964
9966 0 423817.94 126766.93 193360 -1 9965
9967 0 423847.47 126867.88 193280 -1 9966
9968 0 423842.53 126931.91 193200 -1 9967
9969 0 423919.6 126999.91 193040 -1 9968
9970 0 423961.5 127022.5 193000 -1 9969
9971 0 424003.2 127045.17 192960 -1 9970
9972 0 424107.66 127139.19 192920 -1 9971
9973 0 424246.94 127180.98 192840 -1 9972
9974 0 424347.9 127275 192800 -1 9973
9975 0 424525.5 127431.695 192840 -1 9974
9976 0 424581.22 127515.266 192880 -1 9975
9977 0 424629.97 127602.32 192920 -1 9976
9978 0 424640.44 127692.86 192960 -1 9977
9979 0 424642 127719 193000 -1 9978
9980 0 424510 127803 193040 -1 9979
9981 0 424252 125899 193760 -1 2566
9982 0 424308 125835 193640 -1 9981
9983 0 424392 125751 193480 -1 9982
9984 0 424369 125712 193440 -1 9983
9985 0 424385 125702 193360 -1 9984
9986 0 424375 125638 193240 -1 9985
9987 0 424353 125556 193080 -1 9986
9988 0 424396 125319 193000 -1 9987
9989 0 419054 123241 192400 -1 118
9990 0 419134 123165 192280 -1 9989
9991 0 419365 123133 192120 -1 9990
9992 0 419205 122839 192120 -1 9991
9993 0 419217 122752 192040 -1 9992
9994 0 418723 122491 191920 -1 9993
9995 0 418749 122354 191840 -1 9994
9996 0 418673 122231 191800 -1 9995
9997 0 418251 122328 191800 -1 9996
9998 0 418073 122471 191760 -1 9997
9999 0 418049 122740 191720 -1 9998
10000 0 418071 123009 191600 -1 9999
10001 0 418135 123144 191560 -1 10000
10002 0 418227 123371 191520 -1 10001
10003 0 418405 123614 191440 -1 10002
10004 0 418477 123686 191360 -1 10003
10005 0 418573 123767 191280 -1 10004
10006 0 418637 123828 191240 -1 10005
10007 0 418585 124465 191200 -1 10006
10008 0 418657 123869 191160 -1 10007
10009 0 418695 123891 191080 -1 10008
10010 0 418721 123910 191000 -1 10009
10011 0 418801 123922 190880 -1 10010
10012 0 418853 123982 190760 -1 10011
10013 0 418847 123915 190720 -1 10012
10014 0 418839 123987 190680 -1 10013
10015 0 418825 123975 190640 -1 10014
10016 0 418787 123971 190560 -1 10015
10017 0 418699 123897 190480 -1 10016
10018 0 418697 123837 190400 -1 10017
10019 0 418679 123761 190240 -1 10018
10020 0 418631 123728 190200 -1 10019
10021 0 418605 123685 190120 -1 10020
10022 0 418461 123636 190080 -1 10021
10023 0 418459 123611 190000 -1 10022
10024 0 418455 123597 189880 -1 10023
10025 0 418491 123617 189760 -1 10024
10026 0 418499 123602 189680 -1 10025
10027 0 418443 123554 189600 -1 10026
10028 0 418413 123504 189520 -1 10027
10029 0 418435 123456 189400 -1 10028
10030 0 418477 123396 189280 -1 10029
10031 0 418489 123368 189240 -1 10030
10032 0 418551 123370 189160 -1 10031
10033 0 418575 123408 189120 -1 10032
10034 0 418819 123555 189120 -1 10033
10035 0 418850 123600 189160 -1 10034
10036 0 418881 123645 189200 -1 10035
10037 0 418997 123730 189280 -1 10036
10038 0 419053 123787 189320 -1 10037
10039 0 419067 123842 189400 -1 10038
10040 0 418437 123567 190120 -1 10022
10041 0 418405 123565 190160 -1 10040
10042 0 418301 123583 190240 -1 10041
10043 0 418251 123582 190280 -1 10042
10044 0 418163 123635 190320 -1 10043
10045 0 418099 123621 190360 -1 10044
10046 0 418191 123379 190360 -1 10045
10047 0 418945 122281 191720 -1 9996
10048 0 419105 122139 191600 -1 10047
10049 0 419357 122041 191400 -1 10048
10050 0 419433 122009 191120 -1 10049
10051 0 419437 122045 190960 -1 10050
10052 0 419473 121985 190680 -1 10051
10053 0 419569 121883 190440 -1 10052
10054 0 419553 121931 190280 -1 10053
10055 0 419569 122047 190120 -1 10054
10056 0 419581 122075.8 190000 -1 10055
10057 0 419589 122095 189920 -1 10056
10058 0 419517 122102 189800 -1 10057
10059 0 419413 122221 189680 -1 10058
10060 0 419263 122430 189640 -1 10059
10061 0 419239 122629 189760 -1 10060
10062 0 418941 123254 189880 -1 10061
10063 0 418879 123265 189760 -1 10062
10064 0 418809 123299 189640 -1 10063
10065 0 418769 123251 189520 -1 10064
10066 0 418755 123235 189480 -1 10065
10067 0 418683 123072 189400 -1 10066
10068 0 418647 122989 189280 -1 10067
10069 0 418591 122894 189160 -1 10068
10070 0 418579 122741 189040 -1 10069
10071 0 418531 122646 188920 -1 10070
10072 0 418391 122619 188800 -1 10071
10073 0 418479 122418 188720 -1 10072
10074 0 418619 122237 188600 -1 10073
10075 0 418693 122156 188480 -1 10074
10076 0 418869 122046 188320 -1 10075
10077 0 418895 122015 188280 -1 10076
10078 0 419271 122145 188280 -1 10077
10079 0 419279 122164 188400 -1 10078
10080 0 419225 122168 188480 -1 10079
10081 0 418977 122051 188120 -1 10077
10082 0 419075 122011 187960 -1 10081
10083 0 419063 122008 187920 -1 10082
10084 0 418995 121970 187800 -1 10083
10085 0 418953 121856 187760 -1 10084
10086 0 418835 121687 187680 -1 10085
10087 0 418557 121404 187600 -1 10086
10088 0 418291 121409 187560 -1 10087
10089 0 418985 123441 189480 -1 10066
10090 0 419073 123594 189560 -1 10089
10091 0 419083 123677 189640 -1 10090
10092 0 419081 123717 189680 -1 10091
10093 0 419103 123737 189720 -1 10092
10094 0 419215 123665 189760 -1 10093
10095 0 419259 123546 189640 -1 10094
10096 0 419241 123481 189560 -1 10095
10097 0 419245 123454 189520 -1 10096
10098 0 419083 123417 189880 -1 10062
10099 0 419227 123359 189800 -1 10098
10100 0 419287 123291 189720 -1 10099
10101 0 419427 123216 189640 -1 10100
10102 0 419493 123017 189560 -1 10101
10103 0 419637 122894 189480 -1 10102
10104 0 419763 122753 189440 -1 10103
10105 0 419771 122590 189360 -1 10104
10106 0 419751 122471 189280 -1 10105
10107 0 419673 122251 189160 -1 10106
10108 0 419457 121960 189000 -1 10107
10109 0 419519 121821 188880 -1 10108
10110 0 419745 121785 188760 -1 10109
10111 0 419855 121765 188640 -1 10110
10112 0 419869 121789 188440 -1 10111
10113 0 419705 121870 188280 -1 10112
10114 0 419525 121826 188400 -1 10113
10115 0 419377 121956 188560 -1 10114
10116 0 419313 122057 188680 -1 10115
10117 0 419265 122096 188720 -1 10116
10118 0 419727 121901 188120 -1 10113
10119 0 419709.66 121959.664 188040 -1 10118
10120 0 419459.66 122228.664 188040 -1 10119
10121 0 419437.66 122233.664 188120 -1 10120
10122 0 419407.66 122209.664 188200 -1 10121
10123 0 419397.66 122172.664 188280 -1 10122
10124 0 419413.66 122022.664 188360 -1 10123
10125 0 419484 122018 188280 -1 10124
10126 0 419701 121989 188000 -1 10119
10127 0 419803 121769 188000 -1 10126
10128 0 419891 121733 187920 -1 10127
10129 0 419967 121730 187840 -1 10128
10130 0 419995 121752 187720 -1 10129
10131 0 420129 121677 187640 -1 10130
10132 0 420241 121596 187560 -1 10131
10133 0 420455 121435 187520 -1 10132
10134 0 420547 121365 187480 -1 10133
10135 0 419561 122139 187880 -1 10126
10136 0 419671 123189 189560 -1 10102
10137 0 419751 123440 189560 -1 10136
10138 0 419497 123789 189600 -1 10137
10139 0 419397 123888 189720 -1 10138
10140 0 419521 123955 189560 -1 10139
10141 0 419547 123928 189440 -1 10140
10142 0 419691 123966 189320 -1 10141
10143 0 419949 123894 189200 -1 10142
10144 0 420033 123857 189120 -1 10143
10145 0 420189 123802 189040 -1 10144
10146 0 420209 123776 189000 -1 10145
10147 0 419781 123290 189440 -1 10137
10148 0 419737 122155 190000 -1 10056
10149 0 419817 122343 190000 -1 10148
10150 0 419837 122360 190040 -1 10149
10151 0 419951 122424 190080 -1 10150
10152 0 419957 122434 190120 -1 10151
10153 0 419949 122563 190160 -1 10152
10154 0 419485 123145 192040 -1 9991
10155 0 419601 123171 191960 -1 10154
10156 0 419817 123341 191880 -1 10155
10157 0 419893 123377 191800 -1 10156
10158 0 420017 123551 191720 -1 10157
10159 0 420157 123689 191680 -1 10158
10160 0 420321 123829 191600 -1 10159
10161 0 420489 123951 191480 -1 10160
10162 0 420449 123985 191440 -1 10161
10163 0 420657 124072 191240 -1 10162
10164 0 420685 124079 191160 -1 10163
10165 0 420763 124121 191000 -1 10164
10166 0 420829 124107 190880 -1 10165
10167 0 420885 124119 190760 -1 10166
10168 0 420957 124131 190640 -1 10167
10169 0 421103 124101 190480 -1 10168
10170 0 421081 124107 190320 -1 10169
10171 0 421019 124089 190200 -1 10170
10172 0 420949 124107 190080 -1 10171
10173 0 420887 124025 189920 -1 10172
10174 0 420827 123975 189800 -1 10173
10175 0 420791 123936 189720 -1 10174
10176 0 420637 123713 189720 -1 10175
10177 0 420689 123910 189680 -1 10175
10178 0 420602 123939.5 189560 -1 10177
10179 0 420553 123906 189600 -1 10178
10180 0 420021 123729 189640 -1 10179
10181 0 419979 123747 189680 -1 10180
10182 0 419967 123769 189760 -1 10181
10183 0 419897 123793 189800 -1 10182
10184 0 419869 123817 189840 -1 10183
10185 0 419805 123872 189880 -1 10184
10186 0 419785 123917 189920 -1 10185
10187 0 420197 123517 189760 -1 10182
10188 0 420259 123419 189800 -1 10187
10189 0 420651 123973 189520 -1 10178
10190 0 420915 123847 189520 -1 10189
10191 0 420931 123803 189480 -1 10190
10192 0 421053 123777 189400 -1 10191
10193 0 421231 123824 189400 -1 10192
10194 0 421227 123851 189320 -1 10193
10195 0 421215 123808 189240 -1 10194
10196 0 421203 123719 189120 -1 10195
10197 0 421145 123604 189040 -1 10196
10198 0 421111 123571 188960 -1 10197
10199 0 421023 123584 188880 -1 10198
10200 0 420959 123581 188760 -1 10199
10201 0 420821 123603 188720 -1 10200
10202 0 420933 123590 188600 -1 10201
10203 0 420929 123539 188400 -1 10202
10204 0 421291 123484 188400 -1 10203
10205 0 421481 123473 188320 -1 10204
10206 0 421623 123371 188280 -1 10205
10207 0 421669 123361 188240 -1 10206
10208 0 421799 123355 188120 -1 10207
10209 0 421851 123363 188000 -1 10208
10210 0 421847 123407 187880 -1 10209
10211 0 421859 123435 187760 -1 10210
10212 0 421887 123459 187680 -1 10211
10213 0 421887 124079 187640 -1 10212
10214 0 421455 124355 187640 -1 10213
10215 0 421301 124505 187680 -1 10214
10216 0 421281 124597 187760 -1 10215
10217 0 421473 124405 187560 -1 10214
10218 0 421501 124417 187440 -1 10217
10219 0 421493 124509 187320 -1 10218
10220 0 421445 124425 187200 -1 10219
10221 0 420647 123690 188400 -1 10203
10222 0 420729 123703 188280 -1 10221
10223 0 420801 123749 188200 -1 10222
10224 0 420747 123817 188080 -1 10223
10225 0 420629 123739 187960 -1 10224
10226 0 420499 123655 188000 -1 10225
10227 0 420461 123557 188120 -1 10226
10228 0 420405 123512 188200 -1 10227
10229 0 420669 124100 189440 -1 10189
10230 0 420895 124154 189440 -1 10229
10231 0 420027 123774 191440 -1 10162
10232 0 420027 123794 191400 -1 10231
