# Supplementary material for: Connectomics Analysis Reveals First-, Second-, and Third-Order Thermosensory and Hygrosensory Neurons in the Adult Drosophila Brain
Source: Curr Biol. 2020 Aug 17;30(16):3167–3182.e4. doi: 10.1016/j.cub.2020.06.028 (PMC7443704; doi:10.1016/j.cub.2020.06.028)
Supplement: Data S1. Skeletons and Meshes, Related to STAR Methods — marin2020-skeletons contains files describing the morphology of each neuron in this study (in FAFB14 space, .swc format). glomeruli_meshes contains the glomerular meshes (in FAFB14 space, .stl format). neuropil_meshes contains the glomerular meshes (in FAFB14 space, .stl format). [file mmc5.zip › VP_SI/marin2020-skeletons/10078400.swc]

# SWC format file
# based on specifications at http://www.neuronland.org/NLMorphologyConverter/MorphologyFormats/SWC/Spec.html
# Created by nat::write.neuron.swc
# PointNo Label X Y Z Radius Parent 
1 0 410608 252127 49640 2654 -1
2 0 410720 251951 49760 -1 1
3 0 410928 251711 49920 -1 2
4 0 410592 251871 50160 -1 3
5 0 410080 252543 50320 -1 4
6 0 410080 252543 50480 -1 5
7 0 410128 252783 50720 -1 6
8 0 410048 252655 50920 -1 7
9 0 410048 252639 51160 -1 8
10 0 410048 252639 51360 -1 9
11 0 410048 252639 51600 -1 10
12 0 410192 252639 51880 -1 11
13 0 410320 252399 52160 -1 12
14 0 410720 252543 52320 -1 13
15 0 411128 252895 52560 -1 14
16 0 411424 253335 52800 -1 15
17 0 411336 253703 53000 -1 16
18 0 410824 254271 53160 -1 17
19 0 410968 254479 53360 -1 18
20 0 410984 254607 53560 -1 19
21 0 411024 254735 53760 -1 20
22 0 411168 254863 53920 -1 21
23 0 411264 254983 54080 -1 22
24 0 411464 255639 54320 -1 23
25 0 411464 255687 54520 -1 24
26 0 411464 255687 54720 -1 25
27 0 411376 255791 54920 -1 26
28 0 411368 255911 55160 -1 27
29 0 411568 256063 55360 -1 28
30 0 411616 256335 55560 -1 29
31 0 411600 256631 55760 -1 30
32 0 411712 256735 55920 -1 31
33 0 411656 256807 56120 -1 32
34 0 411688 256903 56320 -1 33
35 0 411776 256967 56480 -1 34
36 0 411832 256943 56680 -1 35
37 0 411856 257039 56840 -1 36
38 0 412056 257111 56960 -1 37
39 0 412128 257199 57120 -1 38
40 0 412104 257215 57200 -1 39
41 0 411976 256879 57320 -1 40
42 0 411776 256991 57440 -1 41
43 0 411672 256983 57520 -1 42
44 0 411656 257055 57720 -1 43
45 0 411744 257231 57960 -1 44
46 0 411776 257391 58160 -1 45
47 0 411808 257719 58400 -1 46
48 0 411872 257903 58640 -1 47
49 0 411808 258375 58840 -1 48
50 0 411808 258767 59040 -1 49
51 0 412016 258991 59240 -1 50
52 0 412848 259259 59400 -1 51
53 0 413128 259351 59560 -1 52
54 0 413400 259415 59680 -1 53
55 0 413872 259451 59880 -1 54
56 0 413928 259531 60080 -1 55
57 0 413952 259671 60280 -1 56
58 0 414156 259875 60400 -1 57
59 0 414568 260131 60520 -1 58
60 0 414768 260187 60640 -1 59
61 0 414988 260391 60760 -1 60
62 0 415224 260523 60840 -1 61
63 0 415368 260723 60920 -1 62
64 0 415436 261087 60960 -1 63
65 0 415436 261111 61000 -1 64
66 0 415472 262263 61040 -1 65
67 0 415312 261455 61080 -1 66
68 0 415280 260959 61120 -1 67
69 0 415320 260799 61160 -1 68
70 0 415332 260555 61200 -1 69
71 0 415444 260527 61360 -1 70
72 0 415740 260515 61600 -1 71
73 0 416232 260639 61800 -1 72
74 0 416828 260783 61920 -1 73
75 0 417232 260651 61920 -1 74
76 0 417328 260531 61920 -1 75
77 0 417592 260315 61920 -1 76
78 0 417668 260167 61920 -1 77
79 0 417812 259991 62000 -1 78
80 0 418160 259795 62000 -1 79
81 0 418372 259815 62200 -1 80
82 0 418164 260147 62400 -1 81
83 0 418148 260215 62560 -1 82
84 0 418032 260095 62800 -1 83
85 0 418116 260087 63000 -1 84
86 0 418116 260087 63240 -1 85
87 0 418116 260091 63440 -1 86
88 0 418120 260067 63640 -1 87
89 0 418332 260007 63920 -1 88
90 0 418740 259367 64000 -1 89
91 0 418804 259247 64200 -1 90
92 0 418672 259279 64400 -1 91
93 0 418524 259339 64640 -1 92
94 0 418652 259311 64760 -1 93
95 0 418720 259227 65000 -1 94
96 0 418736 259191 65240 -1 95
97 0 418736 259191 65400 -1 96
98 0 418860 259263 65600 -1 97
99 0 418860 259263 65800 -1 98
100 0 418972 259423 66000 -1 99
101 0 419028 259755 66200 -1 100
102 0 419128 259871 66360 -1 101
103 0 419184 259827 66520 -1 102
104 0 419208 259823 66680 -1 103
105 0 419416 259719 66840 -1 104
106 0 419612 259819 67040 -1 105
107 0 419604 259811 67240 -1 106
108 0 419544 260047 67520 -1 107
109 0 419664 260199 67680 -1 108
110 0 419804 260243 67880 -1 109
111 0 419984 260219 68040 -1 110
112 0 420244 260151 68200 -1 111
113 0 420488 260059 68400 -1 112
114 0 420708 259951 68520 -1 113
115 0 420860 259719 68720 -1 114
116 0 421036 259691 68880 -1 115
117 0 421204 259587 69120 -1 116
118 0 421520 259507 69360 -1 117
119 0 421640 259439 69600 -1 118
120 0 421752 259463 69840 -1 119
121 0 421828 259467 70040 -1 120
122 0 422240 259535 70200 -1 121
123 0 422460 259687 70400 -1 122
124 0 422524 259751 70640 -1 123
125 0 422720 259703 70840 -1 124
126 0 422880 259723 71000 -1 125
127 0 423260 259803 71280 -1 126
128 0 423496 260019 71280 -1 127
129 0 423740 260063 71280 -1 128
130 0 424104 260215 71480 -1 129
131 0 424312 260415 71640 -1 130
132 0 424788 260475 71800 -1 131
133 0 425008 260567 71800 -1 132
134 0 425364 260647 71800 -1 133
135 0 425516 260759 71800 -1 134
136 0 426028 260807 72000 -1 135
137 0 426336 260863 72120 -1 136
138 0 426596 260823 72320 -1 137
139 0 426744 260783 72560 -1 138
140 0 427116 260827 72720 -1 139
141 0 427252 260839 72960 -1 140
142 0 428096 260987 73080 -1 141
143 0 428476 261055 73280 -1 142
144 0 429052 261151 73440 -1 143
145 0 429792 261467 73560 -1 144
146 0 430348 261591 73680 -1 145
147 0 430928 261655 73800 -1 146
148 0 431928 261875 73800 -1 147
149 0 432388 262019 73880 -1 148
150 0 433244 262299 74000 -1 149
151 0 433848 262679 74000 -1 150
152 0 434944 263215 74000 -1 151
153 0 436376 263755 74000 -1 152
154 0 436740 263975 74000 -1 153
155 0 437540 264143 74000 -1 154
156 0 438092 264371 74000 -1 155
157 0 438484 264399 74040 -1 156
158 0 439188 264563 74080 -1 157
159 0 439512 264655 74160 -1 158
160 0 439900 264711 74360 -1 159
161 0 440188 264755 74560 -1 160
162 0 440492 264771 74760 -1 161
163 0 441340 265287 74760 -1 162
164 0 441956 265459 74960 -1 163
165 0 442344 265559 75160 -1 164
166 0 442776 265635 75360 -1 165
167 0 443200 265947 75560 -1 166
168 0 443492 266123 75760 -1 167
169 0 443960 266359 75960 -1 168
170 0 444228 266475 76200 -1 169
171 0 444532 266591 76400 -1 170
172 0 444856 266791 76640 -1 171
173 0 445400 267131 76840 -1 172
174 0 445864 267339 76920 -1 173
175 0 446208 267363 77080 -1 174
176 0 446528 267331 77240 -1 175
177 0 446832 267395 77480 -1 176
178 0 447148 267435 77560 -1 177
179 0 447516 267615 77760 -1 178
180 0 447884 267747 77960 -1 179
181 0 448244 267871 78080 -1 180
182 0 448636 268007 78200 -1 181
183 0 448968 268039 78360 -1 182
184 0 449276 268023 78560 -1 183
185 0 449580 268043 78680 -1 184
186 0 450376 268083 78760 -1 185
187 0 450712 268219 78960 -1 186
188 0 450728 268327 79160 -1 187
189 0 451060 268455 79320 -1 188
190 0 451336 268451 79480 -1 189
191 0 451572 268479 79600 -1 190
192 0 451676 268539 79720 -1 191
193 0 451808 268611 79840 -1 192
194 0 451816 268619 79880 -1 193
195 0 452168 268543 80040 -1 194
196 0 452344 268483 80160 -1 195
197 0 452644 268387 80320 -1 196
198 0 452920 268295 80440 -1 197
199 0 453356 268111 80560 -1 198
200 0 453616 267975 80680 -1 199
201 0 454084 267791 80840 -1 200
202 0 454396 267547 80840 -1 201
203 0 454720 267523 80880 -1 202
204 0 454932 267495 80960 -1 203
205 0 455124 267471 81120 -1 204
206 0 455288 267435 81240 -1 205
207 0 455492 267319 81400 -1 206
208 0 455796 267259 81520 -1 207
209 0 456060 267031 81600 -1 208
210 0 456328 266915 81760 -1 209
211 0 456652 266783 81920 -1 210
212 0 456776 266703 82120 -1 211
213 0 456940 266499 82240 -1 212
214 0 457128 266359 82400 -1 213
215 0 457148 266351 82640 -1 214
216 0 457180 266323 82840 -1 215
217 0 457312 266231 82960 -1 216
218 0 457360 266131 83120 -1 217
219 0 457452 265903 83240 -1 218
220 0 457468 265619 83240 -1 219
221 0 457356 265555 83240 -1 220
222 0 457636 265675 83320 -1 219
223 0 457824 265439 83480 -1 222
224 0 457852 265355 83680 -1 223
225 0 457988 265191 83920 -1 224
226 0 458176 265171 84120 -1 225
227 0 458360 265151 84280 -1 226
228 0 458676 265171 84440 -1 227
229 0 458848 265171 84640 -1 228
230 0 459140 265195 84840 -1 229
231 0 459668 265155 84840 -1 230
232 0 460040 265183 85000 -1 231
233 0 460184 265191 85160 -1 232
234 0 460472 265327 85320 -1 233
235 0 460768 265255 85440 -1 234
236 0 461584 264847 85440 -1 235
237 0 460976 264519 85400 -1 236
238 0 460720 264335 85240 -1 237
239 0 460464 264159 85080 -1 238
240 0 460328 264039 84840 -1 239
241 0 460128 263991 84640 -1 240
242 0 459965.16 263942.4 84600 -1 241
243 0 459803.44 263916.94 84480 -1 242
244 0 459590.44 263902 84360 -1 243
245 0 459397.6 263935.25 84200 -1 244
246 0 459095.53 264178.7 84000 -1 245
247 0 458849 264211.8 83840 -1 246
248 0 458912.2 264342.78 83680 -1 247
249 0 458623.8 264404.53 83560 -1 248
250 0 458211.88 264348.7 83520 -1 249
251 0 457747.12 264404.56 83480 -1 250
252 0 457860.62 264491.12 83440 -1 251
253 0 457953.75 264614.72 83320 -1 252
254 0 457982.62 264633 83240 -1 253
255 0 457934.12 264722.6 83160 -1 254
256 0 458023.12 264642.7 83120 -1 255
257 0 457140.94 264275.56 83440 -1 251
258 0 457105.97 263603.75 83480 -1 257
259 0 457105 263394.12 83560 -1 258
260 0 457086.9 263358 83600 -1 259
261 0 457006.2 263317.2 83640 -1 260
262 0 456952.62 263234.12 83680 -1 261
263 0 456852.1 263186.97 83760 -1 262
264 0 456722.47 263113.34 83840 -1 263
265 0 456679.3 262969.47 83960 -1 264
266 0 456672.97 262814.8 84000 -1 265
267 0 456672.12 262733.44 84080 -1 266
268 0 456645.7 262516.22 84160 -1 267
269 0 456638.78 262395.94 84200 -1 268
270 0 456645.5 262322 84240 -1 269
271 0 456618.47 262452.88 84280 -1 270
272 0 456459.56 262499.06 84360 -1 271
273 0 456231.6 262471.62 84400 -1 272
274 0 456652 262247.56 84280 -1 270
275 0 456572.28 261973.53 84280 -1 274
276 0 456511.2 261872.34 84320 -1 275
277 0 456367 261780.64 84400 -1 276
278 0 456295 261681.69 84520 -1 277
279 0 456303 261540.5 84680 -1 278
280 0 456233.06 261372.73 84760 -1 279
281 0 456194 261268.84 84880 -1 280
282 0 456220.38 261097.62 85000 -1 281
283 0 456190.16 260905.66 85120 -1 282
284 0 456264.5 260752.16 85240 -1 283
285 0 456231.97 260584.5 85360 -1 284
286 0 456297 260395.38 85400 -1 285
287 0 456151.7 260497 85440 -1 286
288 0 456094.16 260477.05 85560 -1 287
289 0 456443.16 260044.55 85360 -1 286
290 0 456360.28 259755.17 85280 -1 289
291 0 456198.47 259612.38 85200 -1 290
292 0 456095.1 259364.53 85040 -1 291
293 0 456056.94 259293.05 84920 -1 292
294 0 456007.06 259236.53 84800 -1 293
295 0 456016.03 259110.52 84680 -1 294
296 0 456159.56 259030.33 84560 -1 295
297 0 456097.9 259017.25 84440 -1 296
298 0 456073.66 259039.69 84320 -1 297
299 0 456105.22 259126.05 84160 -1 298
300 0 456062.5 259154.69 84080 -1 299
301 0 456128.06 259212.94 84000 -1 300
302 0 456191.2 259228 83960 -1 301
303 0 456302.2 259266.88 83880 -1 302
304 0 456436.78 259328.53 83760 -1 303
305 0 456505.75 259367.53 83600 -1 304
306 0 456524.06 259243 83520 -1 305
307 0 456569.56 259223.5 83400 -1 306
308 0 456619.84 259115.36 83320 -1 307
309 0 456698.38 258897.77 83240 -1 308
310 0 456874.22 258584.7 83160 -1 309
311 0 457143.06 258269.12 83040 -1 310
312 0 457230.75 258084.52 83080 -1 311
313 0 457274.38 257812.44 83040 -1 312
314 0 457212.06 257419.69 83120 -1 313
315 0 457175.28 257309.42 83200 -1 314
316 0 457083.06 257006.47 83160 -1 315
317 0 456928.9 256912 83080 -1 316
318 0 456865.6 256778.66 83000 -1 317
319 0 456806.56 256528 82880 -1 318
320 0 456829.38 256384.31 82720 -1 319
321 0 456920.28 256144.66 82640 -1 320
322 0 456981.66 256028.81 82560 -1 321
323 0 456999.84 255890.67 82440 -1 322
324 0 456919.44 255726.56 82280 -1 323
325 0 456774.3 255707.47 82120 -1 324
326 0 456848.25 255372.39 81960 -1 325
327 0 456977.66 255039.06 82000 -1 326
328 0 456895.06 254795.06 82040 -1 327
329 0 456784 254692 82000 -1 328
330 0 456644.8 254472.42 82040 -1 329
331 0 456645.8 254465.77 82080 -1 330
332 0 456672.84 254588.88 81960 -1 329
333 0 456611.2 254608.28 81840 -1 332
334 0 456751.78 254588.89 81720 -1 333
335 0 456841.25 254478.17 81600 -1 334
336 0 456924.62 254426.36 81400 -1 335
337 0 456909.4 254400.8 81280 -1 336
338 0 456899.16 254383.84 81200 -1 337
339 0 457184.5 254379.39 81160 -1 338
340 0 457032.78 254435.36 81120 -1 339
341 0 457010.44 254421.39 81080 -1 340
342 0 457379.1 254206.66 81080 -1 339
343 0 457429.5 254138.66 81000 -1 342
344 0 457569.12 254032.03 80960 -1 343
345 0 457550.75 253875.53 81000 -1 344
346 0 457481.25 253803.38 81040 -1 345
347 0 457640.84 254005.94 80880 -1 344
348 0 457786.16 254009.48 80760 -1 347
349 0 457840.66 253992.55 80680 -1 348
350 0 457885.9 253972.84 80600 -1 349
351 0 457989.88 253948.39 80480 -1 350
352 0 458031 253615.56 80440 -1 351
353 0 458140.94 253304.78 80480 -1 352
354 0 458339.3 252997.17 80320 -1 353
355 0 458408.3 252723.84 80280 -1 354
356 0 458417.2 252563.11 80240 -1 355
357 0 458411.34 252494 80200 -1 356
358 0 458399.66 252356.25 80120 -1 357
359 0 458247.5 252289.44 79960 -1 358
360 0 458180 252109.67 79920 -1 359
361 0 458184.38 251797.12 79720 -1 360
362 0 458151.56 251707.19 79520 -1 361
363 0 458127.47 251672.84 79480 -1 362
364 0 458199.12 251631.03 79280 -1 363
365 0 458303.03 251615.66 79040 -1 364
366 0 458405.44 251560.94 78920 -1 365
367 0 458404.16 251531.25 78840 -1 366
368 0 458445.75 251511.14 78760 -1 367
369 0 458450.7 251471.56 78680 -1 368
370 0 458506.3 251413.66 78600 -1 369
371 0 458146.88 251549.25 78880 -1 366
372 0 458091.22 251546.9 78800 -1 371
373 0 458428.53 251523.81 79760 -1 361
374 0 458762.8 251079.89 79800 -1 373
375 0 458837.88 250813.28 79760 -1 374
376 0 458833.3 250768.45 79800 -1 375
377 0 458861.5 250650.12 79920 -1 376
378 0 459258.7 250314.9 79960 -1 377
379 0 459023.16 250624.38 80040 -1 377
380 0 459037.3 250674.25 80120 -1 379
381 0 459004.6 250682.53 80200 -1 380
382 0 459105.38 250528.22 80280 -1 381
383 0 459309.47 250302.34 80320 -1 382
384 0 459407.88 250252.75 80440 -1 383
385 0 459535.78 250105 80600 -1 384
386 0 459580.6 249947.4 80680 -1 385
387 0 459572.28 249770.94 80800 -1 386
388 0 459610.5 249629.72 81000 -1 387
389 0 459838.12 249431.38 81120 -1 388
390 0 460007.56 249274.06 81280 -1 389
391 0 460306.94 249281.28 81360 -1 390
392 0 460329.25 249266 81400 -1 391
393 0 460130.44 249303.5 81440 -1 392
394 0 460047.3 249340.19 81520 -1 393
395 0 460395.5 249220.9 81520 -1 392
396 0 460612 249155.5 81560 -1 395
397 0 460827.75 249089.56 81600 -1 396
398 0 460908 248989.56 81640 -1 397
399 0 460997.56 248869.56 81760 -1 398
400 0 461011.2 248832.6 81840 -1 399
401 0 461029.75 248726.25 82040 -1 400
402 0 461045.2 248689.77 82080 -1 401
403 0 461407.03 248409.69 82040 -1 402
404 0 460946.4 248614.19 82120 -1 402
405 0 460894.7 248620.47 82160 -1 404
406 0 460818.16 248642.38 82360 -1 405
407 0 460998.9 248612.56 82440 -1 406
408 0 461072.38 248542.25 82560 -1 407
409 0 461090.5 248506.1 82640 -1 408
410 0 461141 248467.5 82680 -1 409
411 0 461293.5 248351.97 82800 -1 410
412 0 460988.1 248537.19 82720 -1 410
413 0 460795 248550.16 82840 -1 412
414 0 460647.1 248454.78 82920 -1 413
415 0 460598.7 248388.75 83000 -1 414
416 0 460569.94 248363.97 83040 -1 415
417 0 460397.03 248305.56 83120 -1 416
418 0 460287.8 248189.78 83200 -1 417
419 0 460077.8 248151.75 83320 -1 418
420 0 459973.62 248145.5 83400 -1 419
421 0 459889.7 248085.55 83440 -1 420
422 0 459893.66 248105.66 83480 -1 421
423 0 459831.88 248121.06 83600 -1 422
424 0 459643.12 248030.34 83720 -1 423
425 0 459522.5 247964.5 83800 -1 424
426 0 460137.34 247663.84 83840 -1 425
427 0 460274.38 247595.47 83920 -1 426
428 0 459402.3 247899.16 83880 -1 425
429 0 459019.22 247783.75 83960 -1 428
430 0 458583.62 247459.3 83880 -1 429
431 0 458549.88 247504.6 83760 -1 430
432 0 458495 247583.2 83720 -1 431
433 0 458351.62 247687.36 83560 -1 432
434 0 458237.25 247677.31 83520 -1 433
435 0 458104 247727.02 83480 -1 434
436 0 457860.2 247862.64 83440 -1 435
437 0 457294 248017.9 83320 -1 436
438 0 457270.62 248089.27 83200 -1 437
439 0 457229 248138.23 83040 -1 438
440 0 457105.44 248364.14 82920 -1 439
441 0 457042.56 248393.23 82800 -1 440
442 0 456900.28 248447.25 82680 -1 441
443 0 456869 248491.5 82640 -1 442
444 0 456838.06 248536.11 82600 -1 443
445 0 456754.34 248556.44 82520 -1 444
446 0 456713.38 248519.44 82480 -1 445
447 0 456676.38 248520.64 82440 -1 446
448 0 456597.9 248464.31 82400 -1 447
449 0 456547.2 248424.84 82320 -1 448
450 0 456355.44 248355.03 82280 -1 449
451 0 456294.2 248352.5 82240 -1 450
452 0 456279.56 248294.77 82160 -1 451
453 0 456317.5 248263.05 82080 -1 452
454 0 456000.38 248358.47 82320 -1 450
455 0 455870.6 248466.12 82280 -1 454
456 0 455786.44 248530.25 82160 -1 455
457 0 455506.44 248580.6 82080 -1 456
458 0 455156.47 248700.34 82000 -1 457
459 0 454747.44 248822.97 81840 -1 458
460 0 454496.2 248998.12 81800 -1 459
461 0 454236.3 249078.61 81760 -1 460
462 0 453825.25 249240.47 81640 -1 461
463 0 453584.6 249400.97 81560 -1 462
464 0 453403.5 249527.34 81440 -1 463
465 0 453261 249582 81400 -1 464
466 0 453118.22 249636.62 81360 -1 465
467 0 452768.5 249779.53 81280 -1 466
468 0 452643.53 249873.11 81200 -1 467
469 0 452492.56 250058.9 81080 -1 468
470 0 452322.12 250234.7 80960 -1 469
471 0 452219.62 250322.72 80840 -1 470
472 0 452165.78 250390.83 80720 -1 471
473 0 451940.97 250541.3 80560 -1 472
474 0 451850.88 250732.81 80400 -1 473
475 0 451790.3 250834.66 80280 -1 474
476 0 451668.62 250957.94 80160 -1 475
477 0 451516.16 251086.94 80040 -1 476
478 0 451472.5 251042.78 80000 -1 477
479 0 451445.44 251041.67 79920 -1 478
480 0 451403.3 251023.22 79840 -1 479
481 0 451524.6 251093.38 79800 -1 480
482 0 451429.12 251073.25 79760 -1 481
483 0 451412.75 251117.67 79720 -1 482
484 0 451423.94 251099.58 79480 -1 483
485 0 451395.25 251107.55 79360 -1 484
486 0 451296 251198.94 79200 -1 485
487 0 451004.2 251446.55 79240 -1 486
488 0 450798.78 251569.31 79160 -1 487
489 0 451262 251250.86 79160 -1 486
490 0 451318.56 251263.94 79080 -1 489
491 0 451372.66 251297 78920 -1 490
492 0 451382.3 251228.86 78760 -1 491
493 0 451425.28 251288.34 78600 -1 492
494 0 451436.47 251200.83 78480 -1 493
495 0 451487.9 251257.75 78320 -1 494
496 0 451574.5 251514.52 78240 -1 495
497 0 451653.03 251576.72 78200 -1 496
498 0 451810.44 251657.38 78080 -1 497
499 0 451726.44 251648.6 78000 -1 498
500 0 451669.2 251643.81 77920 -1 499
501 0 451581 251540.16 77680 -1 500
502 0 451582.38 251240.06 77600 -1 501
503 0 451681 250989.47 77440 -1 502
504 0 451699.3 250902.28 77240 -1 503
505 0 451682.4 250849.4 77000 -1 504
506 0 451768.8 250816 76800 -1 505
507 0 451935.28 250907.31 76600 -1 506
508 0 451996.53 250975.17 76400 -1 507
509 0 452041.3 250978.5 76200 -1 508
510 0 452118.3 250976.1 76040 -1 509
511 0 452179.62 250933.78 75880 -1 510
512 0 452273.9 250814.33 75720 -1 511
513 0 452397.16 250648.4 75600 -1 512
514 0 452524.03 250503.84 75560 -1 513
515 0 452660.38 250440.1 75480 -1 514
516 0 452726.22 250381.02 75320 -1 515
517 0 453034.03 249616.61 81400 -1 466
518 0 452928.4 249563.5 81480 -1 517
519 0 452709.75 249524.88 81560 -1 518
520 0 452621.53 249525.19 81600 -1 519
521 0 452583.62 249555.12 81640 -1 520
522 0 452527.2 249569.53 81680 -1 521
523 0 452481.56 249622.75 81720 -1 522
524 0 451957.25 249720.33 81800 -1 523
525 0 451630.12 249847.36 81840 -1 524
526 0 451450.47 249960.73 81920 -1 525
527 0 453349.28 249802.62 81360 -1 465
528 0 457098.8 248676.95 82680 -1 443
529 0 458809 247177.97 83680 -1 431
530 0 458844.3 247190.25 83600 -1 529
531 0 461160.3 248508.08 81600 -1 398
532 0 461224.62 248409.56 81560 -1 531
533 0 461033.03 249115.69 81520 -1 396
534 0 461107.06 249092.6 81440 -1 533
535 0 459016.16 250655.06 79720 -1 375
536 0 459122 250603 79640 -1 535
537 0 459175.38 250576.81 79600 -1 536
538 0 459369.34 250459.6 79560 -1 537
539 0 459513.72 250380.69 79520 -1 538
540 0 458390.97 251529.52 79800 -1 373
541 0 458222.62 251639.69 79920 -1 540
542 0 458265.56 251529.84 79960 -1 541
543 0 458314.7 251440.34 80040 -1 542
544 0 458236.34 251445.33 80080 -1 543
545 0 458532.9 251329.14 80120 -1 544
546 0 458603.28 251298.9 80200 -1 545
547 0 458078.97 251456.31 80160 -1 544
548 0 458515.97 252415.03 80240 -1 357
549 0 458621.44 252365.97 80320 -1 548
550 0 458377.12 253012.44 80280 -1 354
551 0 458345.78 253022.78 80200 -1 550
552 0 456298.62 254256.69 81240 -1 337
553 0 456003.12 258870.34 84120 -1 300
554 0 456653.1 262837.62 84120 -1 267
555 0 456637.44 262865.25 84160 -1 554
556 0 456559 264353.38 83400 -1 257
557 0 456314.25 264535.62 83320 -1 556
558 0 456222.44 264567.12 83120 -1 557
559 0 456157.2 264578.53 83000 -1 558
560 0 456077.2 264628.72 82840 -1 559
561 0 456089.12 264570.56 82640 -1 560
562 0 456051.38 264553.56 82440 -1 561
563 0 455903 264352.75 82320 -1 562
564 0 455682.56 264271.7 82240 -1 563
565 0 455578.34 264246.88 82080 -1 564
566 0 455440.66 264143 81920 -1 565
567 0 455119.97 264064 81800 -1 566
568 0 454908.06 264013.44 81640 -1 567
569 0 454534.7 264087.22 81440 -1 568
570 0 454364.75 264148.44 81280 -1 569
571 0 454327.88 264168.22 81240 -1 570
572 0 454173.7 264167.34 81160 -1 571
573 0 453905.72 264191.16 81040 -1 572
574 0 453338.5 264118.53 80920 -1 573
575 0 453651.38 263920 80880 -1 574
576 0 453779.84 263785.3 80840 -1 575
577 0 452860.66 264095.1 80800 -1 574
578 0 452608.4 263967.38 80760 -1 577
579 0 452350.38 263721.62 80720 -1 578
580 0 451931.4 263465.03 80680 -1 579
581 0 451641.53 263227.84 80600 -1 580
582 0 451335.5 263136.4 80480 -1 581
583 0 451013.47 262895.6 80360 -1 582
584 0 450736.34 262693.4 80480 -1 583
585 0 450733.47 262577.06 80640 -1 584
586 0 450312.6 262375.38 80760 -1 585
587 0 450054.22 262166.47 80680 -1 586
588 0 449920.94 262049.28 80560 -1 587
589 0 449794.47 261890.22 80400 -1 588
590 0 449719.25 261727.94 80240 -1 589
591 0 449691 261564.48 80200 -1 590
592 0 449667.2 261371.36 80080 -1 591
593 0 449639.25 261179.28 80000 -1 592
594 0 449626.7 261066.78 79960 -1 593
595 0 449626.7 261066.78 79920 -1 594
596 0 449583.47 260939.19 79840 -1 595
597 0 449446.12 260651.61 79800 -1 596
598 0 449321.22 260410.2 79760 -1 597
599 0 449255.94 260094.12 79560 -1 598
600 0 449242.84 259792.44 79480 -1 599
601 0 449398.06 259511.12 79520 -1 600
602 0 449447.97 259134.88 79680 -1 601
603 0 449292.25 259098.61 79840 -1 602
604 0 449048.44 259155.5 79960 -1 603
605 0 449042.66 259118.67 80000 -1 604
606 0 449032.25 259043.5 80080 -1 605
607 0 449026.75 259005.89 80120 -1 606
608 0 449251.03 258903.3 80200 -1 607
609 0 449358.6 258828.62 80280 -1 608
610 0 448839.75 259181.05 80120 -1 606
611 0 448839.28 259191.19 80160 -1 610
612 0 448790.84 259111.3 80240 -1 611
613 0 449504.62 258853.52 79640 -1 602
614 0 449538.5 258770 79600 -1 613
615 0 449571.7 258686.48 79560 -1 614
616 0 449485.12 258368.22 79480 -1 615
617 0 449464.84 258201.39 79560 -1 616
618 0 449578.62 258050.34 79640 -1 617
619 0 449271.3 258018.6 79600 -1 617
620 0 449197.8 257901.52 79640 -1 619
621 0 449066.7 257824.69 79720 -1 620
622 0 448914.53 257827.98 79800 -1 621
623 0 448824.6 257812.19 79840 -1 622
624 0 448640.22 257818.78 79920 -1 623
625 0 448343.3 257714.25 79960 -1 624
626 0 448261.06 257700.88 80040 -1 625
627 0 448045.56 257640.75 80240 -1 626
628 0 447940.06 257582.61 80400 -1 627
629 0 447854.56 257532.9 80560 -1 628
630 0 447694.7 257367.16 80680 -1 629
631 0 447608.88 257309.34 80840 -1 630
632 0 447349.94 257212.03 81040 -1 631
633 0 446946.2 257212.1 81200 -1 632
634 0 446763.6 257231.2 81320 -1 633
635 0 446376.94 256911.4 81360 -1 634
636 0 446290.8 256846.52 81400 -1 635
637 0 446206.56 256799.47 81320 -1 636
638 0 446641.56 257244.33 81400 -1 634
639 0 446356.47 257397.72 81520 -1 638
640 0 446058.16 257484.9 81400 -1 639
641 0 445886.3 257522.62 81240 -1 640
642 0 445829 257510.4 81120 -1 641
643 0 445822.8 257501.2 80920 -1 642
644 0 445847.06 257490.06 80720 -1 643
645 0 445936.9 257504.66 80560 -1 644
646 0 445954 257510 80520 -1 645
647 0 446067.25 257320.4 80560 -1 646
648 0 446081.1 257154.39 80600 -1 647
649 0 446033.16 257098.08 80720 -1 648
650 0 445987.72 257519.67 80440 -1 646
651 0 446039.94 257550 80280 -1 650
652 0 446003.25 257602.58 80080 -1 651
653 0 445953.28 257665.28 79920 -1 652
654 0 445937.7 257525.38 79760 -1 653
655 0 445894.25 257419.16 79560 -1 654
656 0 445790.16 257343.28 79520 -1 655
657 0 445772.12 257251.14 79480 -1 656
658 0 445725.84 257106.75 79440 -1 657
659 0 445705.75 256907.81 79360 -1 658
660 0 445696.6 256828.98 79240 -1 659
661 0 445412.62 256794.38 79160 -1 660
662 0 445021.97 256626.06 79120 -1 661
663 0 444841.22 256537.19 79200 -1 662
664 0 444554.22 256378.83 79240 -1 663
665 0 444212.7 256257.6 79160 -1 664
666 0 444078.47 256212.69 79040 -1 665
667 0 443963.88 256174.75 78960 -1 666
668 0 444046.62 256058.44 78800 -1 667
669 0 444021.06 255829.95 78760 -1 668
670 0 443957.12 255766.44 78880 -1 669
671 0 443877.06 255737.8 79000 -1 670
672 0 443830.62 255701.94 79080 -1 671
673 0 443790.66 255608.14 79240 -1 672
674 0 443696.25 255606.31 79400 -1 673
675 0 443530.1 255749.56 79600 -1 674
676 0 443342 255866.5 79720 -1 675
677 0 443344.9 255848.38 79800 -1 676
678 0 443319.3 255748.94 79840 -1 677
679 0 443311 255745.92 79960 -1 678
680 0 443256.5 255812.19 80160 -1 679
681 0 443153.56 255688.45 80320 -1 680
682 0 443047.75 255641.47 80480 -1 681
683 0 442903.28 255700.88 80600 -1 682
684 0 442852.5 255679.5 80640 -1 683
685 0 442631.56 255672.6 80600 -1 684
686 0 442802.12 255658.36 80680 -1 684
687 0 442661.12 255637.06 80800 -1 686
688 0 442607.38 255634.56 80920 -1 687
689 0 442493.8 255675.28 81120 -1 688
690 0 442303.1 255735.69 81280 -1 689
691 0 442141.53 255679.66 81480 -1 690
692 0 441778.06 255781.88 81520 -1 691
693 0 441736.84 255788.48 81560 -1 692
694 0 441662.2 255786.81 81760 -1 693
695 0 441412.75 255590.62 81800 -1 694
696 0 440771.84 255344.19 81840 -1 695
697 0 440593.28 255138.4 81920 -1 696
698 0 440542.5 255098 81960 -1 697
699 0 440492.2 255057.73 82000 -1 698
700 0 440427.9 254948.62 82120 -1 699
701 0 440366.25 254820.44 82240 -1 700
702 0 440247.03 254763.61 82400 -1 701
703 0 440467.88 254669.12 82560 -1 702
704 0 440570.56 254579.3 82680 -1 703
705 0 440516.72 254457.16 82840 -1 704
706 0 440151.78 254362.66 82960 -1 705
707 0 440463.22 254267.83 83000 -1 706
708 0 440607.75 254175 83040 -1 707
709 0 439336.06 254382.4 83000 -1 706
710 0 439095.06 254188.4 83040 -1 709
711 0 438966 254049.6 83120 -1 710
712 0 438718.34 253931.16 83280 -1 711
713 0 438278.44 253671.47 83440 -1 712
714 0 438335.62 253710.17 83480 -1 713
715 0 438363.25 253705.55 83520 -1 714
716 0 438361.7 253443.69 83480 -1 714
717 0 438153.7 253395.45 83480 -1 716
718 0 438129.8 253602.28 83400 -1 713
719 0 438036.5 253569.38 83320 -1 718
720 0 439221.3 254328.25 82960 -1 709
721 0 439080.94 254120.44 82800 -1 720
722 0 438964.44 254262.52 82680 -1 721
723 0 441773.12 255843.73 81360 -1 692
724 0 441767.62 255933.1 81280 -1 723
725 0 446383.06 257406.5 81560 -1 639
726 0 446447.8 257424.4 81720 -1 725
727 0 446463.5 257428.89 81760 -1 726
728 0 446366.94 257385.1 81840 -1 727
729 0 446336.78 257425.84 82000 -1 728
730 0 449800.2 258586.42 79480 -1 615
731 0 450119.84 258548.42 79320 -1 730
732 0 450339.06 258551.42 79200 -1 731
733 0 449723 258657.66 79640 -1 614
734 0 449825.44 258564.95 79680 -1 733
735 0 449836.75 258550.64 79720 -1 734
736 0 449340.8 259514.52 79400 -1 600
737 0 449451.56 259503.98 79360 -1 736
738 0 449793.88 259367.38 79080 -1 737
739 0 450013.56 259425.47 78880 -1 738
740 0 450497.75 259323.5 78760 -1 739
741 0 450584.5 259232.06 78720 -1 740
742 0 449945.75 259553.22 78840 -1 739
743 0 449887.78 259725.83 78720 -1 742
744 0 449974.3 259911.42 78680 -1 743
745 0 461712 265033.66 85440 -1 236
746 0 461624 265063 85360 -1 745
747 0 461496 265167 85240 -1 746
748 0 461512 265167 85200 -1 747
749 0 461808 266047 85200 -1 748
750 0 462024 266967 85320 -1 749
751 0 462248 267999 85360 -1 750
752 0 461644 269323 85280 -1 751
753 0 461628 269687 85240 -1 752
754 0 461403.03 269522.34 85200 -1 753
755 0 461110.06 269362.34 85080 -1 754
756 0 460856.16 269388.2 84920 -1 755
757 0 460467.62 269455.1 84760 -1 756
758 0 460190.5 269529.84 84680 -1 757
759 0 460072.72 269574.25 84600 -1 758
760 0 459713.28 269685.56 84400 -1 759
761 0 459479.75 269750.5 84240 -1 760
762 0 459280.44 269823.4 84040 -1 761
763 0 458914.03 269922.75 83840 -1 762
764 0 458601.53 270052.78 83680 -1 763
765 0 458294.88 270125.12 83480 -1 764
766 0 457703.75 270247.12 83440 -1 765
767 0 457320.72 270302.2 83320 -1 766
768 0 456729.8 270370.62 83160 -1 767
769 0 456480.94 270396.16 82960 -1 768
770 0 456255.94 270483.44 82680 -1 769
771 0 455875.4 270425.94 82440 -1 770
772 0 455661 270305.38 82240 -1 771
773 0 455509.56 270310.94 82200 -1 772
774 0 455310.38 270318.25 82080 -1 773
775 0 455200.8 270346.06 82040 -1 774
776 0 455149.38 270293.06 81840 -1 775
777 0 455246.25 270230.56 81680 -1 776
778 0 454910.8 270183.38 81480 -1 777
779 0 454662 270137 81360 -1 778
780 0 454533.1 270122.06 81120 -1 779
781 0 454213 270270.06 80960 -1 780
782 0 453891.62 270366 80840 -1 781
783 0 453693.16 270421.88 80680 -1 782
784 0 453578.66 270473.16 80520 -1 783
785 0 453203.25 270520.66 80400 -1 784
786 0 451990.94 270342.16 80360 -1 785
787 0 452065.88 269877.75 80400 -1 786
788 0 451943 269441.3 80520 -1 787
789 0 451862.78 269249.75 80600 -1 788
790 0 451837.3 269148.78 80680 -1 789
791 0 451783.88 268981.53 80720 -1 790
792 0 451762.7 268899.53 80760 -1 791
793 0 451735.25 268718.38 80800 -1 792
794 0 451604.44 268488.5 80840 -1 793
795 0 451393.9 268243.84 80760 -1 794
796 0 451269.6 268213.78 80680 -1 795
797 0 451221.56 268199.38 80600 -1 796
798 0 451117.47 268040.4 80480 -1 797
799 0 450930.94 267809 80440 -1 798
800 0 450721.78 267532.88 80360 -1 799
801 0 450758.7 267391.28 80400 -1 800
802 0 450792.56 267368.75 80440 -1 801
803 0 450754.12 267385.38 80320 -1 800
804 0 450656.78 267196.38 80200 -1 803
805 0 450743.2 267051.53 80120 -1 804
806 0 450467.8 266737.56 80080 -1 805
807 0 450129.12 266503.8 80000 -1 806
808 0 450008.3 266442.66 80160 -1 807
809 0 449906.2 266417.5 80240 -1 808
810 0 449803.75 266268 80360 -1 809
811 0 449608.94 266136.84 80520 -1 810
812 0 449579.38 265973.62 80720 -1 811
813 0 449706.25 265720.06 80840 -1 812
814 0 449693.8 265625.56 81040 -1 813
815 0 449635.88 265605.16 81200 -1 814
816 0 450018.38 265501.44 81240 -1 815
817 0 449582.4 265563.56 81240 -1 815
818 0 449412.2 265546.3 81360 -1 817
819 0 449304.4 265516.12 81480 -1 818
820 0 449273.8 265649.4 81640 -1 819
821 0 449241.25 265625.16 81840 -1 820
822 0 449054.38 265645.62 82040 -1 821
823 0 448904.6 265592.34 82240 -1 822
824 0 448820.6 265563.84 82360 -1 823
825 0 448656.56 265481.75 82440 -1 824
826 0 448575.5 265507.4 82560 -1 825
827 0 448503.06 265553.5 82640 -1 826
828 0 448496.84 265565.75 82720 -1 827
829 0 448426.56 265555.1 82880 -1 828
830 0 448108.56 265487.8 83000 -1 829
831 0 447989.1 265530.38 83080 -1 830
832 0 447923.5 265489.5 83120 -1 831
833 0 447858.44 265449.25 83160 -1 832
834 0 447723.3 265423.06 83280 -1 833
835 0 447704.62 265366.34 83360 -1 834
836 0 447753.62 265360.94 83440 -1 835
837 0 447834.38 265457.38 83480 -1 836
838 0 447649.75 265254.56 83080 -1 832
839 0 448612.1 265480 82920 -1 829
840 0 450854.28 266970.34 80040 -1 805
841 0 451874.66 270374 80320 -1 786
842 0 451642.06 270437.5 80240 -1 841
843 0 451462.25 270610.6 80120 -1 842
844 0 451248 271005.25 80000 -1 843
845 0 451179.44 271076.5 79920 -1 844
846 0 451105.16 271101.6 79840 -1 845
847 0 451179.6 271107.47 79680 -1 846
848 0 451244.44 271031.8 79480 -1 847
849 0 451165.94 271287 79280 -1 848
850 0 451100.47 271356 79080 -1 849
851 0 451097.3 271381.47 78880 -1 850
852 0 451027.1 271456.3 78640 -1 851
853 0 450893.75 271538.56 78400 -1 852
854 0 450769.1 271604.3 78200 -1 853
855 0 450666.7 271694.34 78000 -1 854
856 0 450782.06 271585.9 77800 -1 855
857 0 450793.44 271533.4 77600 -1 856
858 0 450777.88 271493.6 77400 -1 857
859 0 450741.4 271403.88 77200 -1 858
860 0 450849.34 271475.9 77000 -1 859
861 0 450765.3 271439.06 76800 -1 860
862 0 450900.8 271355.72 76600 -1 861
863 0 450892.22 271203.03 76440 -1 862
864 0 450975.94 271168.6 76240 -1 863
865 0 450893.1 271060.25 76120 -1 864
866 0 450837.47 271077.44 76080 -1 865
867 0 450794.06 271030.97 75920 -1 866
868 0 450821.94 270973.1 75760 -1 867
869 0 450768.2 270840.94 75600 -1 868
870 0 450795.7 270813 75400 -1 869
871 0 450738.34 270695.2 75200 -1 870
872 0 450711.84 270629.22 74960 -1 871
873 0 450751.3 270463.2 74800 -1 872
874 0 450726.1 270322.4 74600 -1 873
875 0 450749.44 270289.2 74320 -1 874
876 0 450695.7 270174.6 74120 -1 875
877 0 450771.72 270155.25 73920 -1 876
878 0 450800.06 270180.4 73720 -1 877
879 0 450837.4 270273.62 73560 -1 878
880 0 451032.78 270243.38 73400 -1 879
881 0 451113.84 270233.8 73200 -1 880
882 0 451177.5 270239.8 73000 -1 881
883 0 451236.62 270347.94 72880 -1 882
884 0 451383.22 270433.9 72680 -1 883
885 0 451644.7 270442.97 72520 -1 884
886 0 451840.53 270343.75 72400 -1 885
887 0 451999.88 270189.3 72240 -1 886
888 0 452041.75 270127.12 72080 -1 887
889 0 452097.66 270029.84 72040 -1 888
890 0 452060.06 269920.9 71960 -1 889
891 0 452141.84 269811.66 71840 -1 890
892 0 452229.75 269655.25 71720 -1 891
893 0 452259 269603.22 71680 -1 892
894 0 452350.3 269560.03 71480 -1 893
895 0 452398.75 269496.3 71280 -1 894
896 0 452385.1 269429 71040 -1 895
897 0 452325.75 269369.56 70880 -1 896
898 0 452136.53 269385.8 70680 -1 897
899 0 452061.97 269400.47 70560 -1 898
900 0 452110.56 269514.2 70360 -1 899
901 0 452142.5 269518.5 70280 -1 900
902 0 452220.4 269201.75 70240 -1 901
903 0 452174.2 269522.53 70200 -1 901
904 0 452164.8 269586.7 70040 -1 903
905 0 452095 269595.66 69960 -1 904
906 0 452060.5 269599.88 69920 -1 905
907 0 451967.22 269548.12 69760 -1 906
908 0 451929.6 269545.12 69600 -1 907
909 0 451878.25 269608.06 69440 -1 908
910 0 451715.7 269646.38 69240 -1 909
911 0 451503 269661.75 69120 -1 910
912 0 451431.7 269667.22 69080 -1 911
913 0 451067.84 269514.78 69000 -1 912
914 0 451132.34 269567.56 68680 -1 913
915 0 451252.12 269625.3 68560 -1 914
916 0 451334.97 269658.53 68440 -1 915
917 0 451302.2 269730.22 68320 -1 916
918 0 451017.16 269838.12 68160 -1 917
919 0 450914.88 269800.22 68040 -1 918
920 0 450101.06 270060.66 67880 -1 919
921 0 449797.7 270164.25 67720 -1 920
922 0 449732.56 270213.62 67600 -1 921
923 0 449495 269900.06 67400 -1 922
924 0 449462.2 269876.8 67320 -1 923
925 0 449412.53 269841.5 67200 -1 924
926 0 449144.62 269781.2 67080 -1 925
927 0 448788.5 269775.25 66920 -1 926
928 0 448206.9 269915.88 66760 -1 927
929 0 448169.78 269838.28 66520 -1 928
930 0 448102.47 269693.62 66320 -1 929
931 0 448127.16 269516.88 66160 -1 930
932 0 447991.97 269539.97 65960 -1 931
933 0 448101.84 269401.97 65760 -1 932
934 0 447916 269257.44 65600 -1 933
935 0 447877.3 269149.56 65480 -1 934
936 0 447766.6 268838 65400 -1 935
937 0 447785 268677.66 65280 -1 936
938 0 447832.16 268375.88 65200 -1 937
939 0 448005.44 268175.25 65120 -1 938
940 0 448058.2 268152.8 65040 -1 939
941 0 448057.8 268074.5 64960 -1 940
942 0 448117.5 267970.78 64800 -1 941
943 0 448154.94 267823.8 64760 -1 942
944 0 448252.5 267582.34 64600 -1 943
945 0 448383 267432.53 64480 -1 944
946 0 448678.38 267101.6 64320 -1 945
947 0 448837.9 266930.5 64160 -1 946
948 0 448848.66 266867.66 64120 -1 947
949 0 448668.75 266252.44 64160 -1 948
950 0 448869.7 266743.2 64040 -1 948
951 0 448724.28 266639.22 63880 -1 950
952 0 448547.12 266644.84 63720 -1 951
953 0 448606 266583.6 63480 -1 952
954 0 448791.9 266361.1 63320 -1 953
955 0 448779.94 266366.88 63120 -1 954
956 0 449128.62 266177.88 62920 -1 955
957 0 449544.97 266205 62720 -1 956
958 0 450371.06 265994.62 62520 -1 957
959 0 450612.97 265927.78 62440 -1 958
960 0 450791.5 265883.16 62360 -1 959
961 0 451136.66 265785.47 62160 -1 960
962 0 451729.4 265721.66 62000 -1 961
963 0 452590.78 265660.3 61920 -1 962
964 0 453407.5 265407.7 61760 -1 963
965 0 453618.9 265210.88 61600 -1 964
966 0 453849.4 264818.06 61560 -1 965
967 0 454214.2 264453 61520 -1 966
968 0 454325.75 263978.94 61560 -1 967
969 0 454523.38 263797.75 61600 -1 968
970 0 454808.78 263320.78 61680 -1 969
971 0 455165.28 262313.22 61720 -1 970
972 0 455162.62 261541.94 61680 -1 971
973 0 455196.94 261199.22 61720 -1 972
974 0 455240.5 261083.5 61760 -1 973
975 0 455371.44 260736.81 61880 -1 974
976 0 455287.28 260451.2 61920 -1 975
977 0 455313.56 260205.39 62000 -1 976
978 0 455364.06 260071.94 62160 -1 977
979 0 455351.28 259956.17 62200 -1 978
980 0 455290.3 259902.94 62240 -1 979
981 0 455152.25 259781.97 62280 -1 980
982 0 455022.53 259647.55 62400 -1 981
983 0 455012.75 259220.81 62520 -1 982
984 0 455028 258853.81 62480 -1 983
985 0 455082.03 258556.94 62600 -1 984
986 0 454942.78 258262.9 62720 -1 985
987 0 454878.84 257908.22 62760 -1 986
988 0 454895.75 257721.6 62840 -1 987
989 0 454927.34 257440.69 62920 -1 988
990 0 454735.12 257304.81 62960 -1 989
991 0 454636.38 257265.77 63040 -1 990
992 0 454754.84 257075.1 63120 -1 991
993 0 454717.22 256920.97 63280 -1 992
994 0 454688.94 256856.25 63400 -1 993
995 0 454562.12 256678.78 63520 -1 994
996 0 454720.9 256556.4 63680 -1 995
997 0 454894.56 256634.98 63640 -1 996
998 0 454980.75 256740.88 63560 -1 997
999 0 454582.66 256308.9 63800 -1 996
1000 0 454637.2 256140.72 63840 -1 999
1001 0 454683.94 256032.34 63920 -1 1000
1002 0 454723.84 255868.62 64000 -1 1001
1003 0 454669.06 255666.6 64080 -1 1002
1004 0 454818.03 255327.05 64160 -1 1003
1005 0 454909.94 255026.7 64240 -1 1004
1006 0 454991.06 254790.69 64360 -1 1005
1007 0 455294.22 254439.66 64520 -1 1006
1008 0 455288.3 254353.44 64680 -1 1007
1009 0 455087.8 254350.44 64840 -1 1008
1010 0 455080.16 254150.66 65000 -1 1009
1011 0 455292.72 253810.97 65200 -1 1010
1012 0 455407.75 253528.28 65280 -1 1011
1013 0 455429.47 253476.44 65400 -1 1012
1014 0 455460.84 253394.77 65600 -1 1013
1015 0 455559.8 253118.66 65840 -1 1014
1016 0 455659.78 252965.38 65920 -1 1015
1017 0 455895.5 252743.03 66040 -1 1016
1018 0 456024.8 252607.69 66240 -1 1017
1019 0 456104.16 252386.47 66440 -1 1018
1020 0 456262.44 252167.8 66640 -1 1019
1021 0 456508.44 252068.7 66800 -1 1020
1022 0 456486.25 251871.84 67000 -1 1021
1023 0 456315.88 251626.4 67080 -1 1022
1024 0 456342.25 251527.75 67200 -1 1023
1025 0 456350.75 251494.92 67240 -1 1024
1026 0 456307 251454.2 67400 -1 1025
1027 0 456296.5 251443.92 67440 -1 1026
1028 0 456234.72 251430.97 67560 -1 1027
1029 0 456183 251570.03 67640 -1 1028
1030 0 456159 251600.98 67680 -1 1029
1031 0 456175.38 251579.48 67920 -1 1030
1032 0 456288.03 251365.06 68120 -1 1031
1033 0 456568.28 251219.75 68360 -1 1032
1034 0 456797.62 251028.44 68560 -1 1033
1035 0 456856.53 250873.38 68760 -1 1034
1036 0 456925.97 250828.6 68960 -1 1035
1037 0 457058.2 250732.34 69120 -1 1036
1038 0 457344.5 250591.16 69280 -1 1037
1039 0 457538.22 250532.39 69480 -1 1038
1040 0 457572.47 250543.94 69680 -1 1039
1041 0 458097.44 250289.31 70000 -1 1040
1042 0 458197 250285.9 70440 -1 1041
1043 0 458216.38 250185.66 70640 -1 1042
1044 0 458629.25 249956 70720 -1 1043
1045 0 459085.06 249638.72 70760 -1 1044
1046 0 459204.66 249519.67 70800 -1 1045
1047 0 459444.16 249281.12 70880 -1 1046
1048 0 459487.44 249175.42 71000 -1 1047
1049 0 459583.1 248975.1 71080 -1 1048
1050 0 459668.28 248858.62 71280 -1 1049
1051 0 459729.88 248743.02 71400 -1 1050
1052 0 459873.06 248505.3 71560 -1 1051
1053 0 460003.5 248292.94 71720 -1 1052
1054 0 460258.25 247905.6 71800 -1 1053
1055 0 460353.03 247513.52 71720 -1 1054
1056 0 460369.2 247213.06 71640 -1 1055
1057 0 460351.5 247062.5 71600 -1 1056
1058 0 460325.66 247060.62 71640 -1 1057
1059 0 460310.47 246914.84 71880 -1 1058
1060 0 460244.03 246688.3 72000 -1 1059
1061 0 460334.47 246912.31 71560 -1 1057
1062 0 460308.34 246790.9 71400 -1 1061
1063 0 460209.06 246552.94 71240 -1 1062
1064 0 460164.44 246512.53 71200 -1 1063
1065 0 460125.12 246388.58 71080 -1 1064
1066 0 460048.72 246198.84 70920 -1 1065
1067 0 459826.3 245752.81 70800 -1 1066
1068 0 459807.2 245597.53 70640 -1 1067
1069 0 459750.9 245433.52 70600 -1 1068
1070 0 459663.62 245238.1 70480 -1 1069
1071 0 459629.4 245112.69 70360 -1 1070
1072 0 459702.66 244901.52 70280 -1 1071
1073 0 459829.84 244542.33 70240 -1 1072
1074 0 459895.38 244236.78 70160 -1 1073
1075 0 459869.78 243953.38 70080 -1 1074
1076 0 460021.78 243620.38 70000 -1 1075
1077 0 459840.62 243537.58 69800 -1 1076
1078 0 459793.88 243491.72 69640 -1 1077
1079 0 459764.4 243409.6 69560 -1 1078
1080 0 459631.1 243601.12 69520 -1 1079
1081 0 459515.75 243671.75 69360 -1 1080
1082 0 459720.12 243286.1 69440 -1 1079
1083 0 459708.4 243146.14 69320 -1 1082
1084 0 459941.44 243877.22 70120 -1 1075
1085 0 460101.94 243680.47 70320 -1 1084
1086 0 460177.6 243683.6 70440 -1 1085
1087 0 460864.56 243338.3 70480 -1 1086
1088 0 460227.75 243685.66 70520 -1 1086
1089 0 460187.3 243668.1 70760 -1 1088
1090 0 459479.62 249456 70760 -1 1046
1091 0 459643.2 249521.53 70680 -1 1090
1092 0 459728.47 249512.23 70640 -1 1091
1093 0 459841.66 249471.1 70560 -1 1092
1094 0 460042.06 249401.36 70480 -1 1093
1095 0 460382.6 249319.66 70440 -1 1094
1096 0 460838.88 249211.94 70560 -1 1095
1097 0 461433.6 249189.38 70680 -1 1096
1098 0 461453.62 249240.38 70720 -1 1097
1099 0 461487.94 249199.44 70760 -1 1098
1100 0 461502.44 249198.44 70800 -1 1099
1101 0 462119.38 249203.66 70720 -1 1097
1102 0 455988.53 250997.94 67360 -1 1026
1103 0 455983.66 250953.9 67240 -1 1102
1104 0 455663.16 260785.77 61720 -1 974
1105 0 455753.38 260766.5 61640 -1 1104
1106 0 455779.38 260764.4 61600 -1 1105
1107 0 455727.88 260832.89 61480 -1 1106
1108 0 455619.1 260736.7 61360 -1 1107
1109 0 455573.28 260772.89 61200 -1 1108
1110 0 455626.97 260740 61160 -1 1109
1111 0 455718.8 260684.81 61120 -1 1110
1112 0 455739.7 260632.08 61080 -1 1111
1113 0 455719.94 260568.6 61040 -1 1112
1114 0 455634.06 260599.97 61000 -1 1113
1115 0 455568.88 260695.7 60960 -1 1114
1116 0 455544.66 260626.83 60920 -1 1115
1117 0 455490.9 260462.6 60880 -1 1116
1118 0 455397.9 260353.78 60840 -1 1117
1119 0 455275.03 260080.53 60880 -1 1118
1120 0 455182.2 260026.75 60920 -1 1119
1121 0 455166.66 259961.56 61000 -1 1120
1122 0 455254.22 259767.23 61080 -1 1121
1123 0 455383.44 259682.39 61120 -1 1122
1124 0 455053.16 259850.9 60960 -1 1121
1125 0 454929.03 259847.94 60880 -1 1124
1126 0 454857.44 259846.12 60840 -1 1125
1127 0 454896.5 259959.72 60800 -1 1126
1128 0 454896.88 260044.19 60760 -1 1127
1129 0 454897.53 260018.62 60720 -1 1128
1130 0 454865.97 259818.6 60760 -1 1129
1131 0 454875.25 259739.86 60800 -1 1130
1132 0 454844.44 259538.03 60720 -1 1131
1133 0 454878.7 259458.94 60680 -1 1132
1134 0 454938.66 259242.7 60640 -1 1133
1135 0 454902.88 259008.62 60600 -1 1134
1136 0 454846.72 258812.53 60520 -1 1135
1137 0 454839.56 258602.19 60440 -1 1136
1138 0 454689.5 258375.2 60320 -1 1137
1139 0 454650.12 258326.47 60280 -1 1138
1140 0 454509.56 258060.75 60200 -1 1139
1141 0 454250.75 257700.1 60040 -1 1140
1142 0 453902.8 257659.67 60000 -1 1141
1143 0 453907.84 257457.38 59840 -1 1142
1144 0 453834.44 257223.94 59640 -1 1143
1145 0 453825.2 257104.12 59480 -1 1144
1146 0 453621.5 257084.39 59360 -1 1145
1147 0 453509.94 257147.34 59240 -1 1146
1148 0 453390 256965.47 59080 -1 1147
1149 0 453238.28 256843.62 58960 -1 1148
1150 0 453197.25 256727.06 58760 -1 1149
1151 0 453234.16 256482.66 58680 -1 1150
1152 0 453133.28 256335.7 58520 -1 1151
1153 0 452983.5 256267.67 58480 -1 1152
1154 0 452909.34 256197.36 58400 -1 1153
1155 0 452863.75 256124.69 58280 -1 1154
1156 0 452771.88 255956 58160 -1 1155
1157 0 452824.3 255888.11 58080 -1 1156
1158 0 452939.8 255834.88 58000 -1 1157
1159 0 452998.12 255822.19 57960 -1 1158
1160 0 453001.9 255746.94 57920 -1 1159
1161 0 452993.53 255696.78 57880 -1 1160
1162 0 452800.72 255436.69 57800 -1 1161
1163 0 452538.1 255266.98 57760 -1 1162
1164 0 452175.16 255114.45 57640 -1 1163
1165 0 452112.5 255104 57600 -1 1164
1166 0 452050.06 255093.5 57560 -1 1165
1167 0 451961.12 254897.25 57640 -1 1165
1168 0 451911.88 254695.16 57560 -1 1167
1169 0 451981.38 254597.94 57480 -1 1168
1170 0 452117.3 254438.69 57400 -1 1169
1171 0 452146.25 254261.66 57360 -1 1170
1172 0 452098.2 253947.89 57400 -1 1171
1173 0 451829 253597.28 57360 -1 1172
1174 0 451613.3 253237.4 57280 -1 1173
1175 0 451409.53 253077.06 57200 -1 1174
1176 0 451011.94 252775.75 57120 -1 1175
1177 0 450676.6 252502.1 57080 -1 1176
1178 0 450609.34 252295.31 57040 -1 1177
1179 0 450546.2 252323.25 56840 -1 1178
1180 0 450728.3 252436.94 56640 -1 1179
1181 0 450783.78 252489.75 56440 -1 1180
1182 0 455072 261169.27 61520 -1 972
1183 0 455036.8 261638.14 61360 -1 1182
1184 0 455054.8 264305.34 61480 -1 967
1185 0 455478.2 264510.75 61440 -1 1184
1186 0 455771.94 264595.8 61280 -1 1185
1187 0 456162.62 264755.5 61240 -1 1186
1188 0 455172.62 264630.88 61200 -1 1186
1189 0 447626.88 269408.06 65640 -1 934
1190 0 449766.2 269883.25 67280 -1 924
1191 0 450165.97 269794.7 67160 -1 1190
1192 0 450238.2 269771.38 67040 -1 1191
1193 0 450148.1 269925.88 66960 -1 1192
1194 0 450185.84 270067.56 66800 -1 1193
1195 0 450146.2 270087.8 66760 -1 1194
1196 0 450504.78 270479.62 66720 -1 1195
1197 0 449986.6 270166.94 66600 -1 1195
1198 0 449838.75 270243.44 66480 -1 1197
1199 0 449744.34 270314.38 66400 -1 1198
1200 0 449603.44 270495.4 66240 -1 1199
1201 0 449564.66 270754.47 66120 -1 1200
1202 0 449692.6 270703.75 65920 -1 1201
1203 0 449734.53 270667.53 65800 -1 1202
1204 0 449589.1 270710.34 65600 -1 1203
1205 0 449383.62 270714.12 65480 -1 1204
1206 0 449265.75 270753.7 65320 -1 1205
1207 0 449170.16 270789.03 65240 -1 1206
1208 0 449251.56 270886.16 65120 -1 1207
1209 0 449369.88 271060.38 65000 -1 1208
1210 0 449385.38 271065.34 64880 -1 1209
1211 0 449314.5 271146.44 64720 -1 1210
1212 0 449461.72 271105.7 64600 -1 1211
1213 0 449490.6 271132.4 64440 -1 1212
1214 0 449545.5 271192.06 64280 -1 1213
1215 0 449410.06 271335.06 64160 -1 1214
1216 0 449333.88 271458.78 64040 -1 1215
1217 0 449014.66 271710.75 63920 -1 1216
1218 0 448666.28 272024.44 63800 -1 1217
1219 0 448276.2 272237.28 63680 -1 1218
1220 0 448077.66 272288 63640 -1 1219
1221 0 447982.6 272395.47 63520 -1 1220
1222 0 447898.66 272510.12 63360 -1 1221
1223 0 447902.44 272516.7 63160 -1 1222
1224 0 448110.2 272357.62 63120 -1 1223
1225 0 448293.4 272403.03 63080 -1 1224
1226 0 448405.47 272415.16 63000 -1 1225
1227 0 447739.4 272747.47 63000 -1 1223
1228 0 449707.72 270291.1 67560 -1 922
1229 0 449697.8 270435.6 67320 -1 1228
1230 0 449664.78 270509.94 67240 -1 1229
1231 0 449598.25 270479.56 67160 -1 1230
1232 0 449522.03 270571.78 67040 -1 1231
1233 0 451212.06 269599.53 68000 -1 919
1234 0 451288.66 269573.44 67800 -1 1233
1235 0 451360.47 269599.06 67760 -1 1234
1236 0 451387.62 269415.5 67600 -1 1235
1237 0 451613.56 269307.5 67480 -1 1236
1238 0 451737.1 269268.72 67360 -1 1237
1239 0 451800.3 269209.94 67160 -1 1238
1240 0 451609.78 269293.75 67080 -1 1239
1241 0 451712.38 270019.75 67720 -1 1235
1242 0 452003.38 269964.03 67560 -1 1241
1243 0 452355.3 269935.75 67440 -1 1242
1244 0 452567.3 269793 67400 -1 1243
1245 0 452763.44 269914.7 67240 -1 1244
1246 0 452747.1 270009.06 67080 -1 1245
1247 0 452752.78 270146.84 66920 -1 1246
1248 0 452742.22 270338.7 66760 -1 1247
1249 0 452749.7 270502.03 66680 -1 1248
1250 0 452971.2 270501.72 66480 -1 1249
1251 0 452990.16 270605.8 66280 -1 1250
1252 0 453108.62 270704.4 66080 -1 1251
1253 0 453073.44 270790.38 65880 -1 1252
1254 0 453216.03 270589.38 65720 -1 1253
1255 0 453313.56 270466.7 65560 -1 1254
1256 0 453400.75 270277.78 65400 -1 1255
1257 0 453645.7 270131.88 65200 -1 1256
1258 0 453672.44 270081.3 65000 -1 1257
1259 0 453642.2 269949.88 64880 -1 1258
1260 0 453779.03 269763.94 64720 -1 1259
1261 0 454135.66 269571.34 64640 -1 1260
1262 0 454314.5 269475.22 64600 -1 1261
1263 0 454967.44 269157.38 64440 -1 1262
1264 0 455397.6 268982.8 64360 -1 1263
1265 0 455692.84 268903.38 64240 -1 1264
1266 0 455974.8 268824.75 64080 -1 1265
1267 0 456328.28 268798.88 63960 -1 1266
1268 0 456367 268987.9 63800 -1 1267
1269 0 456418.62 269142.7 63640 -1 1268
1270 0 456762.4 269209.03 63480 -1 1269
1271 0 457120.2 269089 63360 -1 1270
1272 0 457406.97 268941.78 63280 -1 1271
1273 0 457699.75 268827.2 63160 -1 1272
1274 0 458022.88 268719 63000 -1 1273
1275 0 458464.2 268414.88 62920 -1 1274
1276 0 458855.12 268300.38 62880 -1 1275
1277 0 459822.94 267965.66 62800 -1 1276
1278 0 460893 268010.88 62760 -1 1277
1279 0 461413.72 267909.88 62720 -1 1278
1280 0 461569.3 267833.25 62680 -1 1279
1281 0 462097.84 268009.7 62560 -1 1280
1282 0 462116.56 267855.72 62440 -1 1281
1283 0 462144.3 267425.38 62280 -1 1282
1284 0 462144 267278.88 62160 -1 1283
1285 0 462228.4 267199.3 62120 -1 1284
1286 0 462302.25 266882.25 61960 -1 1285
1287 0 461972.53 266517.34 61920 -1 1286
1288 0 462031.7 266386.6 61840 -1 1287
1289 0 462240.66 266226.34 61760 -1 1288
1290 0 462344.88 266146.22 61720 -1 1289
1291 0 462567.22 266060.75 61600 -1 1290
1292 0 462764.28 265974.2 61440 -1 1291
1293 0 462462.06 266020.06 61280 -1 1292
1294 0 462598.66 266153.9 61040 -1 1293
1295 0 462236.9 266420.62 60880 -1 1294
1296 0 461987 266541.7 60760 -1 1295
1297 0 462008.56 266683.84 60720 -1 1296
1298 0 461914.7 266833.22 60640 -1 1297
1299 0 461945.88 266812.5 60600 -1 1298
1300 0 461986.47 266767.9 60560 -1 1299
1301 0 462017.44 266745.5 60520 -1 1300
1302 0 462017.44 266724.62 60480 -1 1301
1303 0 461952.56 266697.75 60440 -1 1302
1304 0 461849.8 266754.34 60400 -1 1303
1305 0 462589.88 266010.3 61760 -1 1290
1306 0 463097.1 265691.38 61840 -1 1305
1307 0 463846.25 265550.62 61960 -1 1306
1308 0 464716.88 265577.3 62000 -1 1307
1309 0 465216.12 265519.72 61880 -1 1308
1310 0 465621.94 265368.6 61800 -1 1309
1311 0 465988.88 265317.2 61920 -1 1310
1312 0 466120.06 265315.03 62000 -1 1311
1313 0 466473.7 265273.7 62160 -1 1312
1314 0 466574.75 265052.06 62240 -1 1313
1315 0 466972.2 264705.1 62320 -1 1314
1316 0 467320.44 264485.88 62400 -1 1315
1317 0 467475.2 264231.62 62600 -1 1316
1318 0 467999.7 263880.66 62680 -1 1317
1319 0 468126.2 263929.9 62560 -1 1318
1320 0 468236.5 263935.5 62480 -1 1319
1321 0 468683.44 263786.28 62520 -1 1320
1322 0 469430.16 263668.3 62560 -1 1321
1323 0 469734.5 263583.34 62440 -1 1322
1324 0 469761.3 263393.44 62400 -1 1323
1325 0 469812.5 263327.34 62360 -1 1324
1326 0 469844.9 263302.6 62320 -1 1325
1327 0 469927.7 263152.66 62240 -1 1326
1328 0 470119.44 262991.6 62200 -1 1327
1329 0 470072.03 262963.62 62360 -1 1326
1330 0 470262.47 262766.7 62400 -1 1329
1331 0 470281.44 262822.47 62440 -1 1330
1332 0 470259.94 262919.34 62480 -1 1331
1333 0 470271.6 262965.06 62520 -1 1332
1334 0 470350.12 262674.3 62360 -1 1330
1335 0 469760.9 263606.7 62400 -1 1323
1336 0 469885.3 263637.47 62280 -1 1335
1337 0 469988.38 263739.4 62240 -1 1336
1338 0 470147.72 263807.72 62160 -1 1337
1339 0 470252.47 263792.16 62040 -1 1338
1340 0 470624.56 263840.44 61920 -1 1339
1341 0 470776.2 263895.78 61840 -1 1340
1342 0 470835.28 263869.62 61760 -1 1341
1343 0 470913.8 263861.25 61560 -1 1342
1344 0 470906 263942.34 61520 -1 1343
1345 0 470890.25 264104.7 61440 -1 1344
1346 0 470938.6 263920.03 61480 -1 1344
1347 0 470891.66 263880.16 61360 -1 1346
1348 0 470853.53 263931.75 61160 -1 1347
1349 0 471207.7 264026.75 61040 -1 1348
1350 0 471528.3 264253.25 60960 -1 1349
1351 0 471486.34 264415.22 60800 -1 1350
1352 0 471604.9 264621.38 60760 -1 1351
1353 0 471621.97 264778.88 60720 -1 1352
1354 0 471630.44 264804.88 60640 -1 1353
1355 0 471549.6 264634.94 60600 -1 1354
1356 0 471378.3 264409.62 60560 -1 1355
1357 0 471387.6 264233.34 60480 -1 1356
1358 0 468347 263941.12 62400 -1 1320
1359 0 468281.1 264019.53 62360 -1 1358
1360 0 468215 263972.5 62320 -1 1359
1361 0 468017.2 263830.2 62200 -1 1360
1362 0 468300.16 264051.06 62280 -1 1360
1363 0 468588.06 264027.28 62120 -1 1362
1364 0 468066.3 263800.8 62720 -1 1318
1365 0 468150.06 263888.3 62920 -1 1364
1366 0 468060.47 263926.5 63120 -1 1365
1367 0 463106.47 265666 61880 -1 1306
1368 0 463150.88 266079.44 62040 -1 1367
1369 0 462255.3 265782.8 61720 -1 1289
1370 0 462110.34 265566.12 61680 -1 1369
1371 0 461954.75 265553.25 61600 -1 1370
1372 0 461940.44 265613.1 61520 -1 1371
1373 0 461879 265591 61480 -1 1372
1374 0 462257.1 265612.06 61440 -1 1373
1375 0 461695.8 265524.62 61360 -1 1373
1376 0 461694.2 265441.8 61320 -1 1375
1377 0 461606.75 265567.12 61200 -1 1376
1378 0 461571.53 265504.97 61120 -1 1377
1379 0 461560.22 265706.88 61080 -1 1377
1380 0 461485.9 265846.06 60960 -1 1379
1381 0 461369.38 265823.66 60800 -1 1380
1382 0 461463.47 265932.78 60760 -1 1381
1383 0 461501.03 266078.47 60720 -1 1382
1384 0 461780.56 266599.8 61960 -1 1287
1385 0 461628.2 266582 62000 -1 1384
1386 0 462278.06 267063.62 61920 -1 1286
1387 0 462291.6 267083.22 61880 -1 1386
1388 0 462255.44 267133.25 61840 -1 1387
1389 0 462224.66 267114.88 61800 -1 1388
1390 0 462227.84 267189.34 61720 -1 1389
1391 0 462286.88 267322.03 61600 -1 1390
1392 0 462629.12 267527.4 61480 -1 1391
1393 0 462835.06 267487.75 61400 -1 1392
1394 0 462883.72 267749.84 61240 -1 1393
1395 0 462745.28 267997.94 61200 -1 1394
1396 0 462622.56 268066.84 61080 -1 1395
1397 0 462532.38 268205.03 60960 -1 1396
1398 0 462283.66 267266.3 61560 -1 1391
1399 0 462297.3 267221 61520 -1 1398
1400 0 462700.7 266694.38 62000 -1 1286
1401 0 462583.25 266575.7 62080 -1 1400
1402 0 462589.12 266486.75 62160 -1 1401
1403 0 462764.53 266264.56 62160 -1 1402
1404 0 462856 266117.5 62200 -1 1403
1405 0 462946.75 265970 62240 -1 1404
1406 0 462989.22 265563.75 62280 -1 1405
1407 0 462895.88 265321.1 62360 -1 1406
1408 0 462665.06 265418.28 62480 -1 1407
1409 0 462426 265584.53 62520 -1 1408
1410 0 461572.1 266127.72 62560 -1 1409
1411 0 462677.47 265406.38 62680 -1 1409
1412 0 462834.84 265311.6 62800 -1 1411
1413 0 462815.56 265399 63000 -1 1412
1414 0 462950.75 265356.66 63240 -1 1413
1415 0 463000 265379 63280 -1 1414
1416 0 463532.06 265664.97 63240 -1 1415
1417 0 463196.16 265466.75 63440 -1 1415
1418 0 463283.56 265464.12 63480 -1 1417
1419 0 463365.62 265373.22 63600 -1 1418
1420 0 463657.94 264464.7 63760 -1 1419
1421 0 463719.47 264402.8 63800 -1 1420
1422 0 463820.06 264287.66 63880 -1 1421
1423 0 463910.38 264156.97 63960 -1 1422
1424 0 464009.9 264056.12 64040 -1 1423
1425 0 464063.44 263957.06 64120 -1 1424
1426 0 464099.5 263937.22 64200 -1 1425
1427 0 464099.75 263904.12 64280 -1 1426
1428 0 464053.16 263905.84 64360 -1 1427
1429 0 464031.2 263915.25 64440 -1 1428
1430 0 464004.75 263986.62 64480 -1 1429
1431 0 463994.2 264043.56 64560 -1 1430
1432 0 463969.47 264105.72 64640 -1 1431
1433 0 463934.6 264150.44 64720 -1 1432
1434 0 464010.75 264092.38 64840 -1 1433
1435 0 464124.75 264009.44 64960 -1 1434
1436 0 464235.88 263973.8 65000 -1 1435
1437 0 464415.44 263880.12 65080 -1 1436
1438 0 464461.2 263817.7 65200 -1 1437
1439 0 464687.94 263742.9 65400 -1 1438
1440 0 464780.03 263757.62 65600 -1 1439
1441 0 465659.1 263637 65720 -1 1440
1442 0 466144.1 263623.44 65840 -1 1441
1443 0 466544.47 263521 65960 -1 1442
1444 0 466798.28 263526.9 66040 -1 1443
1445 0 467179.2 263525.25 66200 -1 1444
1446 0 467591.88 263530.3 66400 -1 1445
1447 0 467951.12 263578.7 66560 -1 1446
1448 0 467977.22 263659.16 66720 -1 1447
1449 0 468334.88 263644 66960 -1 1448
1450 0 468687.03 263575.56 67120 -1 1449
1451 0 468828.62 263569.16 67280 -1 1450
1452 0 468938.4 263524.1 67520 -1 1451
1453 0 468655.12 263561.8 67720 -1 1452
1454 0 468569 263521.8 67920 -1 1453
1455 0 468689.9 263343.56 68120 -1 1454
1456 0 468927.6 263187.6 68200 -1 1455
1457 0 469284.2 262953.3 68320 -1 1456
1458 0 469591.25 262908.22 68440 -1 1457
1459 0 469642.6 262887.75 68520 -1 1458
1460 0 469790.62 262797.2 68640 -1 1459
1461 0 469965.25 262689.06 68840 -1 1460
1462 0 470090.4 262583.66 69040 -1 1461
1463 0 470174.38 262416.8 69240 -1 1462
1464 0 470464.84 262268.88 69360 -1 1463
1465 0 470620.53 262168.7 69560 -1 1464
1466 0 470778.5 262030.47 69800 -1 1465
1467 0 470906.9 261926.11 70000 -1 1466
1468 0 471137.9 261839.44 70160 -1 1467
1469 0 471280.44 261646.53 70360 -1 1468
1470 0 471359 261639 70440 -1 1469
1471 0 471517.3 261622.67 70600 -1 1470
1472 0 471907.25 261623.66 70800 -1 1471
1473 0 471998.7 261665.1 70840 -1 1472
1474 0 472148.56 261767.02 71040 -1 1473
1475 0 472234.22 261953.1 71080 -1 1474
1476 0 472707.44 262336.2 71280 -1 1475
1477 0 472823.4 262499.3 71440 -1 1476
1478 0 473096.75 262706.8 71640 -1 1477
1479 0 473397.56 262961.53 71880 -1 1478
1480 0 473680.22 263015.44 72120 -1 1479
1481 0 474019.7 263200.53 72320 -1 1480
1482 0 474289.88 263251.2 72520 -1 1481
1483 0 474554.56 263211.62 72760 -1 1482
1484 0 475416.1 263468.56 72960 -1 1483
1485 0 475539.78 263585.44 73040 -1 1484
1486 0 475767.3 263703.44 73280 -1 1485
1487 0 475965 263726 73360 -1 1486
1488 0 476043.84 263789.6 73400 -1 1487
1489 0 476168.5 263827.2 73440 -1 1488
1490 0 476319.72 263873.9 73480 -1 1489
1491 0 476539.22 263977.8 73600 -1 1490
1492 0 476774.62 264190.38 73800 -1 1491
1493 0 476898 264391.75 74000 -1 1492
1494 0 477071.03 264659.6 74160 -1 1493
1495 0 477346.78 264676.28 74360 -1 1494
1496 0 477617.06 264710.78 74520 -1 1495
1497 0 477730.1 264792.75 74720 -1 1496
1498 0 477848.8 264837.75 74920 -1 1497
1499 0 478199.2 264873.78 75120 -1 1498
1500 0 478477.53 264954.66 75280 -1 1499
1501 0 478636.78 264861.88 75480 -1 1500
1502 0 479233.12 264788.5 75680 -1 1501
1503 0 479664.22 264789.94 75840 -1 1502
1504 0 480341.6 264766.7 75920 -1 1503
1505 0 480861.7 264732.56 75880 -1 1504
1506 0 481058.88 264696.2 75840 -1 1505
1507 0 481727.38 264513 75800 -1 1506
1508 0 482576.94 264308.97 76000 -1 1507
1509 0 482945.7 264112.62 76120 -1 1508
1510 0 482856.88 264433.97 76360 -1 1509
1511 0 482949.16 264588.97 76600 -1 1510
1512 0 483189.3 264716.3 76720 -1 1511
1513 0 483572.78 264770 76760 -1 1512
1514 0 484045.7 264818 76800 -1 1513
1515 0 484447.78 265052.8 76720 -1 1514
1516 0 484828.7 265081.53 76800 -1 1515
1517 0 485085.7 265145.5 76920 -1 1516
1518 0 485515.75 265110.16 76960 -1 1517
1519 0 485856.88 265079.4 77000 -1 1518
1520 0 486130.12 265097.88 76960 -1 1519
1521 0 486328.72 265052.25 76880 -1 1520
1522 0 486737.66 265020.22 76920 -1 1521
1523 0 486917.9 265181.28 76960 -1 1522
1524 0 486905.94 265271.56 77040 -1 1523
1525 0 487018.34 265453.53 77160 -1 1524
1526 0 487032.12 265550.22 77320 -1 1525
1527 0 487171.38 265590 77480 -1 1526
1528 0 487435.88 265619.22 77640 -1 1527
1529 0 487802.4 265514.12 77720 -1 1528
1530 0 488009.56 265478 77800 -1 1529
1531 0 488315.72 265438 77920 -1 1530
1532 0 488548.22 265444.5 78080 -1 1531
1533 0 488754.06 265356.5 78080 -1 1532
1534 0 489193.6 265291.38 78080 -1 1533
1535 0 489412.28 265325.62 78120 -1 1534
1536 0 489678.3 265337.12 78160 -1 1535
1537 0 476001.44 263505.84 73400 -1 1487
1538 0 472525.5 261441.66 70920 -1 1472
1539 0 472732.38 261284.14 71040 -1 1538
1540 0 472794.8 261211.1 71080 -1 1539
1541 0 472938.5 261125.62 71200 -1 1540
1542 0 473115.62 260998.42 71360 -1 1541
1543 0 473307.7 260803.47 71520 -1 1542
1544 0 473406.3 260674.31 71680 -1 1543
1545 0 473544.8 260551.28 71800 -1 1544
1546 0 473511.22 260350.56 71960 -1 1545
1547 0 473485.84 260199.31 72080 -1 1546
1548 0 473455.53 260067.38 72240 -1 1547
1549 0 473479.75 259872.72 72440 -1 1548
1550 0 473627.03 259612.58 72480 -1 1549
1551 0 473791.94 259462.25 72600 -1 1550
1552 0 473892.25 259315.03 72680 -1 1551
1553 0 474112.5 259015.48 72840 -1 1552
1554 0 474362.38 258791.94 73040 -1 1553
1555 0 474468.66 258716.06 73160 -1 1554
1556 0 474603.78 258697.56 73360 -1 1555
1557 0 474905.44 258553.39 73520 -1 1556
1558 0 475136.7 258438.16 73640 -1 1557
1559 0 475364.12 258242.53 73800 -1 1558
1560 0 475480.06 258010.19 73880 -1 1559
1561 0 475633.8 257798.67 74080 -1 1560
1562 0 475764.97 257585.12 74120 -1 1561
1563 0 476048.34 257102.22 74280 -1 1562
1564 0 476231.16 256776.84 74400 -1 1563
1565 0 476273.4 256559.16 74560 -1 1564
1566 0 476331.75 256320.34 74640 -1 1565
1567 0 476311.44 256224.12 74800 -1 1566
1568 0 476413.62 256106.81 74840 -1 1567
1569 0 476425 255840.05 75000 -1 1568
1570 0 476659.88 255678.06 75160 -1 1569
1571 0 476565.88 255595.17 75360 -1 1570
1572 0 476705.7 255337.78 75520 -1 1571
1573 0 476837.03 255124.34 75680 -1 1572
1574 0 477095.8 254949.84 75920 -1 1573
1575 0 477299.88 254836.55 76160 -1 1574
1576 0 477179 254999 76240 -1 1575
1577 0 476937.47 255323.38 76400 -1 1576
1578 0 476889.4 255465.02 76480 -1 1577
1579 0 476486.78 255951.55 76480 -1 1578
1580 0 476483.9 256010.94 76560 -1 1579
1581 0 477646.75 254738.66 76280 -1 1576
1582 0 477718.62 254758.72 76320 -1 1581
1583 0 471244.62 261198.9 70400 -1 1470
1584 0 468504.12 263366.3 68280 -1 1456
1585 0 468309.72 263321 68440 -1 1584
1586 0 468443.38 263446.44 68480 -1 1585
1587 0 468576.3 263455.44 68520 -1 1586
1588 0 463425.2 265459.12 63680 -1 1419
1589 0 463476.44 265533.78 63880 -1 1588
1590 0 463819.44 265501.2 64000 -1 1589
1591 0 464195.88 265570.88 64120 -1 1590
1592 0 462642.28 266086.12 62160 -1 1404
1593 0 462546.2 266081.44 62120 -1 1592
1594 0 461610.94 268047.44 62800 -1 1278
1595 0 461415.06 268004.22 62960 -1 1594
1596 0 461407.75 268091.7 63120 -1 1595
1597 0 461643.2 268075.2 63200 -1 1596
1598 0 461103.47 268425.5 63240 -1 1597
1599 0 460860.8 268595.44 63320 -1 1598
1600 0 461995.56 268049.75 63320 -1 1597
1601 0 462373.3 268160 63360 -1 1600
1602 0 454466.2 269507.9 64680 -1 1261
1603 0 454512.78 269579.97 64800 -1 1602
1604 0 454580.2 269583.66 64880 -1 1603
1605 0 454696.3 269553.56 65000 -1 1604
1606 0 454949.7 269269.2 65120 -1 1605
1607 0 454985.06 269168.9 65200 -1 1606
1608 0 454823.88 269178.38 65400 -1 1607
1609 0 454778.3 269197.75 65440 -1 1608
1610 0 454780.84 268945.6 65440 -1 1608
1611 0 451598.22 269790.75 68480 -1 916
1612 0 452115.22 270027.78 68520 -1 1611
1613 0 452224.12 269990.97 68560 -1 1612
1614 0 451035.62 269360.25 69160 -1 911
1615 0 450734.12 269308.7 69280 -1 1614
1616 0 450770.3 269414.8 69640 -1 1615
1617 0 450738.47 269474.62 69880 -1 1616
1618 0 450580.88 269381.3 70080 -1 1617
1619 0 450380.38 269233.3 70320 -1 1618
1620 0 451773.5 269370.78 70000 -1 905
1621 0 452423.25 269447.1 70840 -1 897
1622 0 452919.8 269560.16 70720 -1 1621
1623 0 453123.5 269617.34 70640 -1 1622
1624 0 453213.72 269678.44 70560 -1 1623
1625 0 453145.7 269732.8 70360 -1 1624
1626 0 452299.62 270116.47 71680 -1 892
1627 0 452544.12 270395.62 71560 -1 1626
1628 0 452672.75 270461.78 71520 -1 1627
1629 0 452720.56 270538.16 71440 -1 1628
1630 0 452966.84 270676.28 71240 -1 1629
1631 0 453027.66 270684.34 71160 -1 1630
1632 0 453148.88 270701.44 71000 -1 1631
1633 0 453088.88 270712.5 70960 -1 1632
1634 0 453132.25 270624.22 70800 -1 1633
1635 0 453339.1 270472.03 70640 -1 1634
1636 0 453508.75 270625.47 71120 -1 1631
1637 0 453725.38 270698.88 71080 -1 1636
1638 0 451483.25 271224.47 76480 -1 863
1639 0 451651.1 271246.88 76400 -1 1638
1640 0 451926.22 271142.88 76200 -1 1639
1641 0 452075.88 271095.6 76040 -1 1640
1642 0 452376.38 271054 75920 -1 1641
1643 0 452607.7 271376 75880 -1 1642
1644 0 452789.56 271583.3 75840 -1 1643
1645 0 452762.84 271696.7 75880 -1 1644
1646 0 453704.25 271613.34 75920 -1 1645
1647 0 453928.22 271569.2 76120 -1 1646
1648 0 454025.75 271625.94 76280 -1 1647
1649 0 454123.06 271789.1 76480 -1 1648
1650 0 454164.72 271838.62 76640 -1 1649
1651 0 452534.38 271773.88 75920 -1 1645
1652 0 452263.16 271929.56 76160 -1 1651
1653 0 452136.97 272018.06 76400 -1 1652
1654 0 452181.56 272410.3 76440 -1 1653
1655 0 452113.06 272781.62 76480 -1 1654
1656 0 452037.66 272874.5 76600 -1 1655
1657 0 452020.94 272985.22 76760 -1 1656
1658 0 452143.84 273252.22 76920 -1 1657
1659 0 452206.47 273382.6 77040 -1 1658
1660 0 452307.25 273564.7 77200 -1 1659
1661 0 452321.84 273610.5 77360 -1 1660
1662 0 452450.12 273818.9 77560 -1 1661
1663 0 452589.12 273752.7 77680 -1 1662
1664 0 452616.94 273797.53 77880 -1 1663
1665 0 452555.8 273939.12 78040 -1 1664
1666 0 452499 274039.53 78120 -1 1665
1667 0 452964.3 271575 75800 -1 1644
1668 0 452821 271502 75760 -1 1667
1669 0 453044.3 271454.62 75640 -1 1668
1670 0 452830.06 271411.1 75360 -1 1669
1671 0 453004.2 271264.1 75240 -1 1670
1672 0 452952.3 271178.56 75000 -1 1671
1673 0 452838 271118.44 74800 -1 1672
1674 0 452843.56 271105.78 74600 -1 1673
1675 0 452760 271051 74560 -1 1674
1676 0 452676 270995.7 74520 -1 1675
1677 0 453042.38 270749.94 74520 -1 1675
1678 0 453087.2 270751.4 74440 -1 1677
1679 0 453694.7 271324.28 75840 -1 1667
1680 0 454291.7 271006.38 75880 -1 1679
1681 0 454600.12 270937 75960 -1 1680
1682 0 451907.12 270318.75 80280 -1 841
1683 0 451916.88 270131.5 80160 -1 1682
1684 0 452022.3 269974.88 79960 -1 1683
1685 0 452093.3 269813.53 79760 -1 1684
1686 0 452298.06 269694.84 79600 -1 1685
1687 0 452310.44 269634.72 79480 -1 1686
1688 0 452294.2 269492.56 79360 -1 1687
1689 0 452244.44 269256.7 79160 -1 1688
1690 0 452214.7 269099.06 79000 -1 1689
1691 0 452310.88 268916.1 78920 -1 1690
1692 0 452211.94 268771.1 78720 -1 1691
1693 0 452064.25 268665.25 78600 -1 1692
1694 0 451933.56 268545.38 78440 -1 1693
1695 0 451578.88 268411.8 78200 -1 1694
1696 0 451308.3 268362.03 78040 -1 1695
1697 0 450969 268300.4 77840 -1 1696
1698 0 450526.38 268153.12 77680 -1 1697
1699 0 450379.62 268008.06 77480 -1 1698
1700 0 450076.22 267969.75 77320 -1 1699
1701 0 449905.8 267914.8 77160 -1 1700
1702 0 449695.78 267843.3 77000 -1 1701
1703 0 449664.7 267817.66 76840 -1 1702
1704 0 449574.12 267774.5 76640 -1 1703
1705 0 449732.2 267725.94 76480 -1 1704
1706 0 449756.75 267646.5 76280 -1 1705
1707 0 449738.3 267618.3 76120 -1 1706
1708 0 449676.72 267576.75 75920 -1 1707
1709 0 449654.56 267493.16 75760 -1 1708
1710 0 449619 267359.25 75600 -1 1709
1711 0 449685.06 267240.5 75360 -1 1710
1712 0 449713.44 267081.75 75160 -1 1711
1713 0 449720.94 266913.94 74960 -1 1712
1714 0 449657.84 266726.8 74840 -1 1713
1715 0 449564.9 266717.3 74800 -1 1714
1716 0 449499.75 266612.66 74560 -1 1715
1717 0 449425.6 266520 74440 -1 1716
1718 0 449375.56 266458.22 74360 -1 1717
1719 0 449339.2 266313.8 74240 -1 1718
1720 0 449460.56 266208.8 74120 -1 1719
1721 0 449627.03 266067.88 74000 -1 1720
1722 0 449857.75 265878.7 73920 -1 1721
1723 0 449716.72 265998.88 73880 -1 1722
1724 0 449697.56 266021.75 73720 -1 1723
1725 0 449750.06 265986.75 73680 -1 1724
1726 0 449736.9 266076.56 73560 -1 1725
1727 0 449793.25 266056.53 73400 -1 1726
1728 0 449902.25 265857.62 73280 -1 1727
1729 0 449911.75 265790.62 73080 -1 1728
1730 0 449949.88 265768.44 72920 -1 1729
1731 0 450203.78 265694.3 72760 -1 1730
1732 0 450678.75 265453 72680 -1 1731
1733 0 450111.12 265794.97 72720 -1 1731
1734 0 449990.4 265851.4 72560 -1 1733
1735 0 450047.9 265774.8 72440 -1 1734
1736 0 450133.2 265664.12 72280 -1 1735
1737 0 450080.06 265808.94 72120 -1 1736
1738 0 450030.66 266055.34 72000 -1 1737
1739 0 449898.66 266185.66 71920 -1 1738
1740 0 449811.72 266315.72 71800 -1 1739
1741 0 449680.6 266452.72 71680 -1 1740
1742 0 449596.8 266516.78 71600 -1 1741
1743 0 449558.2 266593.12 71480 -1 1742
1744 0 449518.5 266632 71360 -1 1743
1745 0 449402.97 266697.53 71200 -1 1744
1746 0 449129.72 266702.53 71040 -1 1745
1747 0 448846.12 266826 70920 -1 1746
1748 0 448577.34 266929.75 70800 -1 1747
1749 0 448129.28 266909.3 70680 -1 1748
1750 0 447861.34 266964.66 70640 -1 1749
1751 0 447690 267067.44 70600 -1 1750
1752 0 447629 267211.53 70560 -1 1751
1753 0 447693.34 267353.4 70520 -1 1752
1754 0 447593.62 267171.38 70640 -1 1751
1755 0 447289.06 267300.56 70680 -1 1754
1756 0 447136.94 267396.1 70560 -1 1755
1757 0 447124.2 267349.38 70520 -1 1756
1758 0 447140 267343 70480 -1 1757
1759 0 447172.3 267330.97 70400 -1 1758
1760 0 447129.44 267283.53 70280 -1 1759
1761 0 446934.03 267519.75 70440 -1 1756
1762 0 446648.9 267612.97 70360 -1 1761
1763 0 446424.44 267649.7 70280 -1 1762
1764 0 446348.53 267565.97 70120 -1 1763
1765 0 446427.6 267515.06 70000 -1 1764
1766 0 446499.22 267497.47 69880 -1 1765
1767 0 446541.78 267435.2 69720 -1 1766
1768 0 446534.75 267397.03 69520 -1 1767
1769 0 446518.66 267417.75 69360 -1 1768
1770 0 446525.97 267340.06 69160 -1 1769
1771 0 446524.2 267329.3 69000 -1 1770
1772 0 446560.62 267403.9 68800 -1 1771
1773 0 446589.53 267345.66 68600 -1 1772
1774 0 446679.2 267214 68440 -1 1773
1775 0 450244.03 265677.78 72080 -1 1737
1776 0 450325.6 265469.9 72000 -1 1775
1777 0 450435.5 265374.53 71920 -1 1776
1778 0 450509.88 265358.44 71840 -1 1777
1779 0 450680.1 265400.44 71720 -1 1778
1780 0 450970.5 265405.62 71640 -1 1779
1781 0 451171.3 265297.84 71600 -1 1780
1782 0 451843.25 264610.8 71640 -1 1781
1783 0 451981.5 264404.34 71720 -1 1782
1784 0 451843 264386.97 71920 -1 1783
1785 0 451647.62 264470.03 72000 -1 1784
1786 0 451504.9 264489.9 72080 -1 1785
1787 0 451135.97 264490.7 72120 -1 1786
1788 0 451379.62 265109.06 71560 -1 1781
1789 0 451542.03 264971.16 71360 -1 1788
1790 0 451743.88 264991.8 71160 -1 1789
1791 0 451771.6 264901.6 71080 -1 1790
1792 0 451022.47 263899.75 71040 -1 1791
1793 0 450931.38 263822.8 71000 -1 1792
1794 0 451813.12 264765.75 70960 -1 1791
1795 0 451796 264801 70920 -1 1794
1796 0 451745.47 264906.38 70800 -1 1795
1797 0 451720 264935.28 70600 -1 1796
1798 0 451709.7 264947.3 70520 -1 1797
1799 0 451422.56 264854.44 70280 -1 1798
1800 0 451275.7 264775.94 70240 -1 1799
1801 0 451987.5 264530 70200 -1 1800
1802 0 452070.3 264499.16 70160 -1 1801
1803 0 450870 264776.4 70120 -1 1800
1804 0 450568.25 264457.03 70040 -1 1803
1805 0 450526 264421.75 70000 -1 1804
1806 0 450399.7 264316.12 69880 -1 1805
1807 0 450195.88 264282.5 69800 -1 1806
1808 0 450038.44 264302.56 69720 -1 1807
1809 0 449839.6 264209 69640 -1 1808
1810 0 449542.25 264067.88 69520 -1 1809
1811 0 449305.25 263879.6 69520 -1 1810
1812 0 449212.25 263848.84 69480 -1 1811
1813 0 449080.1 263738.88 69400 -1 1812
1814 0 449045.03 263694.94 69320 -1 1813
1815 0 448925 263723 69280 -1 1814
1816 0 448685.03 263778.56 69200 -1 1815
1817 0 448393.16 263786.2 69120 -1 1816
1818 0 448427.25 263765.78 69080 -1 1817
1819 0 448462.12 263721.56 68960 -1 1818
1820 0 448438.34 263665.34 68920 -1 1819
1821 0 448390.72 263551.7 68840 -1 1820
1822 0 448383.28 263330.75 68760 -1 1821
1823 0 448333.6 263290.47 68600 -1 1822
1824 0 448240.56 263190.97 68480 -1 1823
1825 0 448146.47 263001.6 68360 -1 1824
1826 0 447932.6 263004.25 68200 -1 1825
1827 0 447847.44 262957.38 68080 -1 1826
1828 0 447846.88 262802.25 68000 -1 1827
1829 0 447687.16 262574.38 67920 -1 1828
1830 0 447556.2 262459.28 68080 -1 1829
1831 0 447505.06 262431.03 68120 -1 1830
1832 0 447440.56 262297.78 68160 -1 1831
1833 0 447719.72 261914.66 68200 -1 1832
1834 0 448642.5 261364.84 68320 -1 1833
1835 0 448755.7 261279.61 68480 -1 1834
1836 0 447850 261791.11 68160 -1 1833
1837 0 447901.34 261748.33 68080 -1 1836
1838 0 447926.75 261726.52 68040 -1 1837
1839 0 448063.03 261604.06 68000 -1 1838
1840 0 448130 261660.6 67920 -1 1839
1841 0 448154.62 261797.12 67720 -1 1840
1842 0 448132.94 261978.39 67680 -1 1841
1843 0 448004.2 262126.66 67560 -1 1842
1844 0 448102.38 262202.8 67400 -1 1843
1845 0 448238.75 262205.8 67240 -1 1844
1846 0 448491.34 262186.56 67040 -1 1845
1847 0 448141.44 260952.75 67880 -1 1840
1848 0 448460.56 263515.06 68960 -1 1820
1849 0 448511 263431.5 69000 -1 1848
1850 0 448043.97 263988.5 69080 -1 1817
1851 0 447854.5 264056.38 69120 -1 1850
1852 0 447772.3 264070.88 69160 -1 1851
1853 0 449028.5 263652 69240 -1 1815
1854 0 449083.06 263685 69200 -1 1853
1855 0 449957.7 264333.7 69600 -1 1809
1856 0 450061.38 264429.78 69400 -1 1855
1857 0 450045.38 264481.8 69200 -1 1856
1858 0 450048.34 264611.2 68960 -1 1857
1859 0 450037.88 264703.2 68720 -1 1858
1860 0 449935.5 264719.44 68600 -1 1859
1861 0 449880.97 264745.03 68560 -1 1860
1862 0 449801.4 264743.8 68400 -1 1861
1863 0 449858.9 264728.7 68200 -1 1862
1864 0 449883.94 264677.38 68040 -1 1863
1865 0 449925.6 264582.16 67840 -1 1864
1866 0 449994.2 264577.8 67680 -1 1865
1867 0 450122.7 264508.97 67520 -1 1866
1868 0 450335.97 264211.44 67360 -1 1867
1869 0 450198.28 264218.28 67200 -1 1868
1870 0 449924.66 264164.75 67120 -1 1869
1871 0 449559.06 264072.75 67000 -1 1870
1872 0 449258.53 263919.6 66880 -1 1871
1873 0 449127.6 263829.56 66720 -1 1872
1874 0 449164.3 263655.75 66600 -1 1873
1875 0 449368.38 263536.7 66560 -1 1874
1876 0 449698.22 263213.5 66480 -1 1875
1877 0 449933.5 263034.1 66400 -1 1876
1878 0 450000.72 262956.12 66280 -1 1877
1879 0 450072.72 262762.34 66240 -1 1878
1880 0 450072.34 262715.25 66120 -1 1879
1881 0 450215.5 262705.25 66000 -1 1880
1882 0 450328.44 262759.3 65840 -1 1881
1883 0 450626.84 262816.4 65720 -1 1882
1884 0 450776.12 262900.06 65560 -1 1883
1885 0 451147.62 263002.78 65480 -1 1884
1886 0 451183.6 262975 65400 -1 1885
1887 0 451201.66 262961 65360 -1 1886
1888 0 451236.62 262933.3 65280 -1 1887
1889 0 451343.38 262908.53 65160 -1 1888
1890 0 451582.34 262744.72 64960 -1 1889
1891 0 451767.44 262710.7 64760 -1 1890
1892 0 451921.12 262678.72 64560 -1 1891
1893 0 452207.66 262509.56 64440 -1 1892
1894 0 452401.38 262172.94 64360 -1 1893
1895 0 452494.3 262006.08 64240 -1 1894
1896 0 452415.44 261390.44 64080 -1 1895
1897 0 452389.12 261295.23 64000 -1 1896
1898 0 452146.56 261028.6 63840 -1 1897
1899 0 451971.56 260871.48 63760 -1 1898
1900 0 451711.6 260654.84 63640 -1 1899
1901 0 451582.72 260600.52 63520 -1 1900
1902 0 451547.5 260511.56 63360 -1 1901
1903 0 451633.88 260275.94 63200 -1 1902
1904 0 451751.38 260244.89 63040 -1 1903
1905 0 452054.16 260158.88 62880 -1 1904
1906 0 452228.06 259996.4 62800 -1 1905
1907 0 452391.25 259704.44 62720 -1 1906
1908 0 452384.4 259593.7 62680 -1 1907
1909 0 452351.3 259639.4 62560 -1 1908
1910 0 452295.9 259610.94 62480 -1 1909
1911 0 452167.88 259278.75 62320 -1 1910
1912 0 452145.38 258955.34 62280 -1 1911
1913 0 452158.56 258798.98 62360 -1 1912
1914 0 452044.06 258774.25 62400 -1 1913
1915 0 451859.38 258586.22 62440 -1 1914
1916 0 451508.34 258453.45 62400 -1 1915
1917 0 451242.78 258297.66 62240 -1 1916
1918 0 451135.84 258172.06 62080 -1 1917
1919 0 450927.9 257871.28 61920 -1 1918
1920 0 450713.97 257752.03 61800 -1 1919
1921 0 450644.4 257772.06 61680 -1 1920
1922 0 450436.84 257652.39 61480 -1 1921
1923 0 450166.03 257453.78 61360 -1 1922
1924 0 449969 257110.6 61320 -1 1923
1925 0 449961.53 257047.61 61240 -1 1924
1926 0 449944.53 257174.34 61080 -1 1925
1927 0 449761.47 257142.5 61040 -1 1926
1928 0 449592.7 257113.42 60960 -1 1927
1929 0 449901 257461.16 60960 -1 1927
1930 0 449581.5 257022.38 61280 -1 1924
1931 0 449336.75 257035.53 61200 -1 1930
1932 0 448966.75 257048.95 61120 -1 1931
1933 0 448768.03 257238.47 61040 -1 1932
1934 0 448625.28 257459.95 61000 -1 1933
1935 0 448535.22 257499.38 60960 -1 1934
1936 0 448126.7 257517.06 60920 -1 1935
1937 0 447784.5 257138.94 60880 -1 1936
1938 0 447641.16 256890 60800 -1 1937
1939 0 447493.7 256621.81 60720 -1 1938
1940 0 447145.75 256273.62 60800 -1 1939
1941 0 446715.9 256124.78 60840 -1 1940
1942 0 446339.66 256070.61 60880 -1 1941
1943 0 446014.75 255922.8 60800 -1 1942
1944 0 445905.88 255922.72 60880 -1 1943
1945 0 445741 255915.5 60920 -1 1944
1946 0 446010.8 255902.8 60960 -1 1945
1947 0 446396.62 255860.42 61120 -1 1946
1948 0 446577.97 255856.52 61240 -1 1947
1949 0 446785.12 255808.88 61360 -1 1948
1950 0 445576.12 255908.03 60960 -1 1945
1951 0 445373.3 255762.69 61000 -1 1950
1952 0 445157.7 255638.5 60920 -1 1951
1953 0 444829.7 255463.28 60840 -1 1952
1954 0 444589.5 255152.83 60880 -1 1953
1955 0 444428.1 254786.88 60960 -1 1954
1956 0 444495.72 254589.3 61080 -1 1955
1957 0 444209.9 254291.2 61120 -1 1956
1958 0 443987.53 254026.88 61160 -1 1957
1959 0 443975.06 253699.36 61200 -1 1958
1960 0 443959.5 253251.31 61280 -1 1959
1961 0 444225.94 252978.23 61400 -1 1960
1962 0 444437.94 252828.14 61520 -1 1961
1963 0 444448.03 252976.44 61640 -1 1962
1964 0 444538.3 252979.44 61840 -1 1963
1965 0 444714.84 252949.03 62040 -1 1964
1966 0 443697.25 252826.39 62120 -1 1965
1967 0 443081.84 253039.8 62160 -1 1966
1968 0 444749.1 252958.97 62080 -1 1965
1969 0 444941.5 253130.73 62240 -1 1968
1970 0 445166.5 253191.75 62320 -1 1969
1971 0 445063.3 253203.6 62400 -1 1970
1972 0 444601.7 254633.31 61160 -1 1956
1973 0 450961.9 257931.72 62120 -1 1918
1974 0 451380.25 263626.12 65320 -1 1887
1975 0 450756.44 263563.88 65360 -1 1886
1976 0 450676.62 263590.75 65320 -1 1975
1977 0 449830.06 264346.53 69840 -1 1807
1978 0 449750.25 264385.88 69880 -1 1977
1979 0 450476 264214.5 70040 -1 1805
1980 0 450466.06 264121.94 70080 -1 1979
1981 0 450465 264103.12 70120 -1 1980
1982 0 450482.44 264092.38 70160 -1 1981
1983 0 452498.88 264095 70560 -1 1797
1984 0 452516.22 264067.8 70520 -1 1983
1985 0 451751.88 265112.9 71640 -1 1781
1986 0 451939.5 265036.84 71840 -1 1985
1987 0 451755.34 265009.12 71960 -1 1986
1988 0 451639.3 264855.22 72000 -1 1987
1989 0 450541.94 265556 73960 -1 1722
1990 0 450639.25 265577.8 73920 -1 1989
1991 0 450771.84 265578.75 73720 -1 1990
1992 0 450762.5 265668.8 73640 -1 1991
1993 0 451317.38 265127.2 73840 -1 1989
1994 0 451912.8 264826.94 73880 -1 1993
1995 0 452476.3 264469.3 73800 -1 1994
1996 0 452948.2 264436.75 73840 -1 1995
1997 0 453281.12 264265.8 73920 -1 1996
1998 0 453607.9 264159.28 74000 -1 1997
1999 0 453751.56 264115.7 74120 -1 1998
2000 0 454034.62 264080.78 74320 -1 1999
2001 0 454138 264075.5 74400 -1 2000
2002 0 454010.66 264071.62 74440 -1 2001
2003 0 453948.44 264068.06 74520 -1 2002
2004 0 453901.88 264082.94 74560 -1 2003
2005 0 454240.8 264069.97 74480 -1 2001
2006 0 454439.2 263956.62 74520 -1 2005
2007 0 454548.1 263918.2 74560 -1 2006
2008 0 454818.75 263862.3 74640 -1 2007
2009 0 455299.56 263824 74680 -1 2008
2010 0 455281.53 263772.62 74600 -1 2009
2011 0 455169.56 263758.97 74480 -1 2010
2012 0 456009.88 263708.78 74600 -1 2009
2013 0 456314.56 263684.7 74520 -1 2012
2014 0 456527.44 263474.25 74400 -1 2013
2015 0 456554.3 263385.84 74320 -1 2014
2016 0 456595.72 263352.7 74240 -1 2015
2017 0 456684.34 263343.28 74120 -1 2016
2018 0 456809.78 263134.4 74000 -1 2017
2019 0 456980.28 262978.94 73920 -1 2018
2020 0 456800.8 263034.2 73720 -1 2019
2021 0 456752.1 263073.25 73600 -1 2020
2022 0 456596.2 263025.94 73440 -1 2021
2023 0 456324.1 262925.56 73360 -1 2022
2024 0 455992.38 262695.8 73320 -1 2023
2025 0 455424.47 262473.62 73240 -1 2024
2026 0 455189.88 262126.98 73080 -1 2025
2027 0 455060.7 261661.66 73040 -1 2026
2028 0 454948.03 261335.27 73000 -1 2027
2029 0 454777.44 260992.02 73040 -1 2028
2030 0 454403.94 260638.62 72920 -1 2029
2031 0 454341.5 260596.5 72880 -1 2030
2032 0 454266.56 260516 72920 -1 2031
2033 0 454190.9 260408.56 73160 -1 2032
2034 0 454255.3 260244.88 73320 -1 2033
2035 0 453983.5 259941.23 73480 -1 2034
2036 0 453609.9 259705.75 73520 -1 2035
2037 0 453450.1 259619.9 73680 -1 2036
2038 0 453276.56 259509.88 73840 -1 2037
2039 0 452961.4 259306.17 74040 -1 2038
2040 0 452908.88 259224.38 74200 -1 2039
2041 0 452784.25 259092.19 74320 -1 2040
2042 0 452599.88 259016 74440 -1 2041
2043 0 452550.25 258833.38 74600 -1 2042
2044 0 452590.5 258738.1 74760 -1 2043
2045 0 452549.5 258403.53 74880 -1 2044
2046 0 452515.6 258235.03 75040 -1 2045
2047 0 452298.16 257989.22 75160 -1 2046
2048 0 452026.12 257632.38 75280 -1 2047
2049 0 451708.72 257283.47 75360 -1 2048
2050 0 451599.3 256953.44 75520 -1 2049
2051 0 451395.9 256680.1 75480 -1 2050
2052 0 451312.44 256692.56 75440 -1 2051
2053 0 451237.78 256743.22 75320 -1 2052
2054 0 451072.47 256720.12 75200 -1 2053
2055 0 451051.75 256739.88 75120 -1 2054
2056 0 451390.38 256295.5 75440 -1 2051
2057 0 451404.9 256135.19 75280 -1 2056
2058 0 451510.56 255851.72 75120 -1 2057
2059 0 451718.84 255562.66 74920 -1 2058
2060 0 451916.75 255182.25 74840 -1 2059
2061 0 452112.16 254923.6 74680 -1 2060
2062 0 452195 254838 74640 -1 2061
2063 0 452444.25 254579.69 74520 -1 2062
2064 0 454279.47 260554.4 72840 -1 2031
2065 0 454425.94 260478.9 72640 -1 2064
2066 0 454341.16 260544.44 72520 -1 2065
2067 0 456375.47 263851.12 74480 -1 2013
2068 0 456579.62 263909.75 74400 -1 2067
2069 0 456757.2 264013.06 74320 -1 2068
2070 0 456923.2 264082.3 74280 -1 2069
2071 0 457340.44 264352.56 74200 -1 2070
2072 0 457914 264331 74120 -1 2071
2073 0 458200.78 264320 74080 -1 2072
2074 0 458454.16 264266.7 74040 -1 2073
2075 0 459062.88 264343.44 73960 -1 2074
2076 0 459195.5 264383 73920 -1 2075
2077 0 459327.88 264423.3 73880 -1 2076
2078 0 459671.38 264566.44 73840 -1 2077
2079 0 459749.84 264641.38 73760 -1 2078
2080 0 459844.78 264632.66 73600 -1 2079
2081 0 460212.2 264705.47 73520 -1 2080
2082 0 460341.5 264764 73480 -1 2081
2083 0 460471.25 264822.84 73440 -1 2082
2084 0 460795.06 264979.97 73360 -1 2083
2085 0 460997.1 264905.34 73280 -1 2084
2086 0 461231.62 264895.75 73240 -1 2085
2087 0 461649.84 264924.5 73200 -1 2086
2088 0 462094.78 265175.2 73080 -1 2087
2089 0 462154.62 265178 73040 -1 2088
2090 0 462319.44 265184.7 72920 -1 2089
2091 0 462554.66 265212.75 72880 -1 2090
2092 0 463271.2 265365.88 72800 -1 2091
2093 0 463540.3 265428.34 72720 -1 2092
2094 0 463732.06 265543.03 72600 -1 2093
2095 0 463860.1 265725.22 72560 -1 2094
2096 0 463906.66 265786.66 72520 -1 2095
2097 0 464008.94 265880.75 72560 -1 2096
2098 0 464157.72 265920.5 72600 -1 2097
2099 0 464260.78 265927.44 72640 -1 2098
2100 0 464448.34 265944.5 72600 -1 2099
2101 0 464589.3 265985.56 72560 -1 2100
2102 0 464773.38 266070.2 72520 -1 2101
2103 0 465028 265945.25 72480 -1 2102
2104 0 465335.62 265834 72400 -1 2103
2105 0 465592.94 265763.38 72440 -1 2104
2106 0 465820.16 265589.94 72480 -1 2105
2107 0 465888.72 265449.16 72520 -1 2106
2108 0 465818.75 265463.12 72600 -1 2107
2109 0 466259.62 265589.44 72440 -1 2106
2110 0 466532.03 265590.7 72360 -1 2109
2111 0 466623.62 265601.1 72320 -1 2110
2112 0 466760.16 265624.12 72160 -1 2111
2113 0 466911 265710.16 72040 -1 2112
2114 0 467091.7 265760.34 71920 -1 2113
2115 0 467454.38 265896.28 71840 -1 2114
2116 0 467913.22 265902.38 71920 -1 2115
2117 0 468222.7 265957.62 71800 -1 2116
2118 0 468645.72 266009.6 71640 -1 2117
2119 0 468904.12 265996.38 71680 -1 2118
2120 0 469017.7 265966 71720 -1 2119
2121 0 469418.12 265906.47 71800 -1 2120
2122 0 469768.22 265792.16 71880 -1 2121
2123 0 469954.44 265507.9 72000 -1 2122
2124 0 470057.06 265427.56 72040 -1 2123
2125 0 470289.44 265278.5 72120 -1 2124
2126 0 470430.84 265119.2 72200 -1 2125
2127 0 470581.28 265017.6 72320 -1 2126
2128 0 470650.47 265122 72480 -1 2127
2129 0 471005.3 265011.03 72520 -1 2128
2130 0 471238.12 264939.3 72560 -1 2129
2131 0 471523 264878.6 72640 -1 2130
2132 0 471732.16 264818.7 72680 -1 2131
2133 0 471675.62 264786.94 72720 -1 2132
2134 0 471565.62 264726.1 72920 -1 2133
2135 0 472068.25 264813.75 72560 -1 2132
2136 0 472428.78 264704.7 72480 -1 2135
2137 0 472626.44 264394.62 72640 -1 2136
2138 0 472811 264169.9 72720 -1 2137
2139 0 472655.1 264340.53 72760 -1 2138
2140 0 472440.8 264504.7 72880 -1 2139
2141 0 472315.9 264600.38 72920 -1 2140
2142 0 473148.38 263773.38 72760 -1 2138
2143 0 472210.6 264822.75 72440 -1 2136
2144 0 472139.94 264911.5 72360 -1 2143
2145 0 472159.4 265168.56 72200 -1 2144
2146 0 472132.88 265505.62 72080 -1 2145
2147 0 472145.16 265712 72000 -1 2146
2148 0 472150.25 265822 71760 -1 2147
2149 0 472159.62 265986.84 71600 -1 2148
2150 0 472208.84 265934.72 71360 -1 2149
2151 0 472217.38 265925.88 71320 -1 2150
2152 0 472301.62 265952 71120 -1 2151
2153 0 472301.75 266008.06 71000 -1 2152
2154 0 472288.75 266011.25 70960 -1 2153
2155 0 472249.1 266020.75 70840 -1 2154
2156 0 472226 265382.62 71320 -1 2150
2157 0 472265.25 265210.66 71200 -1 2156
2158 0 472676.75 264791.44 72440 -1 2136
2159 0 473000.75 265059.16 72520 -1 2158
2160 0 473275.56 265031.56 72640 -1 2159
2161 0 473811.7 265029.3 72720 -1 2160
2162 0 474243.66 264952.1 72880 -1 2161
2163 0 474559 264864.84 72960 -1 2162
2164 0 474743.97 264846.2 73120 -1 2163
2165 0 475108.06 264796.2 73280 -1 2164
2166 0 475343.94 264814.34 73440 -1 2165
2167 0 475531 264938.94 73640 -1 2166
2168 0 475839.8 264840.6 73800 -1 2167
2169 0 476335.66 264962.4 73840 -1 2168
2170 0 476779.88 265112.7 73720 -1 2169
2171 0 477123.28 265351.6 73760 -1 2170
2172 0 477529.84 265470.4 73720 -1 2171
2173 0 478150.72 265405.25 73760 -1 2172
2174 0 478825.22 265364.56 73800 -1 2173
2175 0 479544.25 265319.03 73720 -1 2174
2176 0 479938.9 265242.4 73640 -1 2175
2177 0 480319.66 265168.2 73600 -1 2176
2178 0 480439.28 265054.44 73520 -1 2177
2179 0 480781.56 264951.8 73440 -1 2178
2180 0 481026.2 264999.47 73240 -1 2179
2181 0 481382.47 264946.56 73480 -1 2180
2182 0 481484.06 264888.5 73640 -1 2181
2183 0 481688.1 264830.38 73760 -1 2182
2184 0 481945.16 264771.25 73920 -1 2183
2185 0 482321.84 264663.38 74000 -1 2184
2186 0 482681.53 264254.9 74040 -1 2185
2187 0 482658.28 264205.78 74080 -1 2186
2188 0 482713.97 264098.06 74240 -1 2187
2189 0 482756.7 264013.66 74400 -1 2188
2190 0 482540.5 263908 74520 -1 2189
2191 0 482323.56 263802.44 74640 -1 2190
2192 0 482194.1 263797.7 74720 -1 2191
2193 0 483031 263914.3 74560 -1 2190
2194 0 483324.47 264052.94 74680 -1 2193
2195 0 483429.97 263987.53 74760 -1 2194
2196 0 483589.22 264028.66 74840 -1 2195
2197 0 483578.56 264051.97 75000 -1 2196
2198 0 483367.4 263910.22 75160 -1 2197
2199 0 483335.06 263812 75200 -1 2198
2200 0 483331.1 263799.16 75240 -1 2199
2201 0 483380.66 263627 75360 -1 2200
2202 0 483456.38 263586.62 75400 -1 2201
2203 0 483385.44 263507.25 75480 -1 2202
2204 0 483357.9 263550 75600 -1 2203
2205 0 483336.84 263576.7 75680 -1 2204
2206 0 483483.56 263456.3 75840 -1 2205
2207 0 483739.7 263267.47 75760 -1 2206
2208 0 483901.5 263173.03 75880 -1 2207
2209 0 483940.56 263141.53 75960 -1 2208
2210 0 484000.66 263122.88 76040 -1 2209
2211 0 484138.34 263068.7 76120 -1 2210
2212 0 484338.47 262825.38 76200 -1 2211
2213 0 484558 262622.56 76120 -1 2212
2214 0 484654.16 262545.97 76200 -1 2213
2215 0 484754.72 262548.6 76240 -1 2214
2216 0 484792.06 262471.25 76320 -1 2215
2217 0 484778.12 262380.97 76280 -1 2216
2218 0 484858.06 262521.4 76360 -1 2216
2219 0 484960.25 262535.66 76440 -1 2218
2220 0 485092.53 262502.2 76520 -1 2219
2221 0 485260 262423.5 76560 -1 2220
2222 0 485250.06 262494.44 76520 -1 2221
2223 0 485256.75 262508.88 76480 -1 2222
2224 0 485426.8 262344.56 76600 -1 2221
2225 0 484581.88 262584.8 76080 -1 2213
2226 0 483252.2 263745.03 75120 -1 2199
2227 0 482852.75 264301.53 73760 -1 2186
2228 0 482978.44 264467.1 73680 -1 2227
2229 0 483189.9 264463.62 73560 -1 2228
2230 0 483379 264486 73520 -1 2229
2231 0 483749.38 264477.88 73560 -1 2230
2232 0 483806.44 264448.25 73600 -1 2231
2233 0 483568.1 264507.7 73480 -1 2230
2234 0 483121.6 264548.12 73520 -1 2229
2235 0 483102.38 264593.47 73440 -1 2234
2236 0 481010.25 265038.94 73200 -1 2180
2237 0 463999.94 265910.5 72440 -1 2096
2238 0 461665.2 264917.03 73240 -1 2087
2239 0 461761.25 264971.66 73440 -1 2238
2240 0 461809.84 265035 73600 -1 2239
2241 0 460034.22 264597.66 73440 -1 2082
2242 0 460014.47 264539.2 73360 -1 2241
2243 0 459335.94 264141.97 73880 -1 2076
2244 0 459388.78 264045.5 73800 -1 2243
2245 0 459360.94 263997.38 73760 -1 2244
2246 0 459273.22 263979.84 73680 -1 2245
2247 0 459204.3 263992.16 73600 -1 2246
2248 0 459183.06 264007.88 73520 -1 2247
2249 0 459182.12 264430.3 73880 -1 2076
2250 0 459269 264392.7 73760 -1 2249
2251 0 458361.7 264058.38 74120 -1 2073
2252 0 458428.06 263737.1 74160 -1 2251
2253 0 458355.8 263688.12 74200 -1 2252
2254 0 457796.56 264443.56 74080 -1 2072
2255 0 457676.62 264488.06 74040 -1 2254
2256 0 457541.8 264560.66 73920 -1 2255
2257 0 457240.56 264614.16 73720 -1 2256
2258 0 457163.75 264579.84 73640 -1 2257
2259 0 457310.8 264533.4 73600 -1 2258
2260 0 450431 265784.6 73920 -1 1989
2261 0 450391.28 265890.4 73880 -1 2260
2262 0 450397.44 265912.72 73840 -1 2261
2263 0 450404.5 265953.56 73800 -1 2262
2264 0 449765.2 266540.9 74400 -1 1717
2265 0 461612 270051 85200 -1 753
2266 0 462116 270771 85360 -1 2265
2267 0 462248 271903 85160 -1 2266
2268 0 462232 272039 85040 -1 2267
2269 0 462208 272511 84840 -1 2268
2270 0 462180 272899 84760 -1 2269
2271 0 462052 272923 84600 -1 2270
2272 0 462028 273051 84440 -1 2271
2273 0 461908 273107 84320 -1 2272
2274 0 461628 273131 84160 -1 2273
2275 0 461492 273163 84040 -1 2274
2276 0 461276 273203 83880 -1 2275
2277 0 461028 273195 83720 -1 2276
2278 0 460900 273171 83560 -1 2277
2279 0 460386 272947 83560 -1 2278
2280 0 460214 272915 83560 -1 2279
2281 0 460058 272911 83560 -1 2280
2282 0 459766 273049 83640 -1 2281
2283 0 459792 272843 83760 -1 2282
2284 0 459662 272735 83800 -1 2283
2285 0 459534 272617 83880 -1 2284
2286 0 459518.78 272367.6 83960 -1 2285
2287 0 459355 272117.06 84080 -1 2286
2288 0 459088.6 271765.8 84120 -1 2287
2289 0 458862.56 271533.2 84120 -1 2288
2290 0 458691.47 271487.06 84200 -1 2289
2291 0 458769.66 271382.06 84320 -1 2290
2292 0 458768.84 271275.03 84440 -1 2291
2293 0 458873.28 271059.16 84560 -1 2292
2294 0 458954.9 270980.22 84680 -1 2293
2295 0 459108.8 270801.94 84800 -1 2294
2296 0 459121.47 270626.1 84960 -1 2295
2297 0 459120.88 270313.06 85040 -1 2296
2298 0 459066.78 270040.62 85120 -1 2297
2299 0 458881.25 269869.56 85200 -1 2298
2300 0 458719.03 269462.06 85120 -1 2299
2301 0 458621.2 269093.56 85200 -1 2300
2302 0 458352.03 268560.53 85360 -1 2301
2303 0 458266.3 268296.94 85480 -1 2302
2304 0 458245.06 268079.28 85520 -1 2303
2305 0 458244.97 267695.3 85640 -1 2304
2306 0 458225.9 267529.9 85720 -1 2305
2307 0 458241.2 267121.16 85840 -1 2306
2308 0 458432.94 266693.2 85880 -1 2307
2309 0 458511.97 266442.2 85800 -1 2308
2310 0 458657.53 266231.3 85960 -1 2309
2311 0 458857.75 265698.62 86040 -1 2310
2312 0 458820.28 265300.47 86120 -1 2311
2313 0 458725.06 265139.06 86280 -1 2312
2314 0 458754.28 265119.2 86360 -1 2313
2315 0 458834.53 265069.6 86520 -1 2314
2316 0 459210.53 264907.6 86640 -1 2315
2317 0 459367.5 264761.72 86760 -1 2316
2318 0 459512.6 264636.5 86920 -1 2317
2319 0 459631.9 264481.3 87080 -1 2318
2320 0 459774.75 264352.3 87280 -1 2319
2321 0 459949.12 264062.16 87440 -1 2320
2322 0 460179.8 263888.1 87560 -1 2321
2323 0 460357.12 263748.78 87720 -1 2322
2324 0 460855.3 263582.47 87880 -1 2323
2325 0 461450.84 263402.97 88040 -1 2324
2326 0 461623.56 263256.62 88120 -1 2325
2327 0 461746.44 263231.97 88040 -1 2326
2328 0 461892.06 263309.56 87920 -1 2327
2329 0 458809.25 265040.44 86080 -1 2312
2330 0 458709.72 265061.25 86040 -1 2329
2331 0 458578.2 265050.38 85960 -1 2330
2332 0 458349.2 265009.3 85800 -1 2331
2333 0 458252 265144.8 85640 -1 2332
2334 0 458222.16 265271.6 85520 -1 2333
2335 0 458937.4 264719.94 86040 -1 2329
2336 0 459093.6 264568.7 85920 -1 2335
2337 0 459640 273161 83640 -1 2282
2338 0 459560 273235 83600 -1 2337
2339 0 459364.78 273454.06 83560 -1 2338
2340 0 459304.4 273507.38 83520 -1 2339
2341 0 459137.8 273651.16 83480 -1 2340
2342 0 460924 273067 83320 -1 2278
2343 0 460943.22 273002.12 83280 -1 2342
2344 0 460981.22 272934.1 83200 -1 2343
2345 0 460899.12 272874.88 83160 -1 2344
2346 0 460674.8 272763.94 83080 -1 2345
2347 0 460567.2 272906.38 82960 -1 2346
2348 0 459876.7 273183.06 82920 -1 2347
2349 0 459833.16 273229.62 83000 -1 2348
2350 0 460787.9 273016.53 82840 -1 2347
2351 0 461190.44 273119.88 82640 -1 2350
2352 0 461258.75 273183.12 82520 -1 2351
2353 0 461198.94 273225.25 82440 -1 2352
2354 0 461013.72 273196.88 82280 -1 2353
2355 0 460969.3 273125.2 82240 -1 2354
2356 0 460918 273085.5 82200 -1 2355
2357 0 461075.22 272605.47 82160 -1 2356
2358 0 460867.22 273045.8 82160 -1 2356
2359 0 460254.25 273062.72 82120 -1 2358
2360 0 459698.88 273278.8 82040 -1 2359
2361 0 459607 273320 82000 -1 2360
2362 0 459515 273361.38 81960 -1 2361
2363 0 459406.2 273385.8 81800 -1 2362
2364 0 458946.28 273566.16 81840 -1 2363
2365 0 459378.88 273391.72 81760 -1 2363
2366 0 459347.8 273430.38 81720 -1 2365
2367 0 459262.3 273458.47 81560 -1 2366
2368 0 459311.5 273426.38 81520 -1 2367
2369 0 459375.06 273359.25 81360 -1 2368
2370 0 459304.34 273332.3 81160 -1 2369
2371 0 459132 273375.47 80960 -1 2370
2372 0 458947.38 273376.8 80800 -1 2371
2373 0 458938.88 273360.16 80600 -1 2372
2374 0 458975.3 273313.94 80400 -1 2373
2375 0 458905.5 273303.44 80200 -1 2374
2376 0 458778.75 273247.8 79960 -1 2375
2377 0 458825.94 273214.2 79920 -1 2376
2378 0 458477.3 273607.4 79880 -1 2377
2379 0 458789.28 273209.66 79840 -1 2378
2380 0 458866 273249.94 79720 -1 2379
2381 0 458863.5 273190.2 79480 -1 2380
2382 0 458804 273169 79360 -1 2381
2383 0 458764.25 273155.3 79280 -1 2382
2384 0 458680.06 273125.56 79200 -1 2383
2385 0 458577.8 273090.4 79080 -1 2384
2386 0 458426 273091.8 78960 -1 2385
2387 0 458351.88 273120.62 78800 -1 2386
2388 0 458195.94 273175.12 78720 -1 2387
2389 0 458089.5 273191.97 78520 -1 2388
2390 0 457879 273213.75 78280 -1 2389
2391 0 457939.75 273166.06 78040 -1 2390
2392 0 458044.2 273172.44 77840 -1 2391
2393 0 458192.47 273227.56 77600 -1 2392
2394 0 458246.12 273252.9 77360 -1 2393
2395 0 458319.66 273256.75 77120 -1 2394
2396 0 458357.28 273180.56 76920 -1 2395
2397 0 458479.38 273022.8 76720 -1 2396
2398 0 458554.2 273040.6 76560 -1 2397
2399 0 458573 273045.12 76520 -1 2398
2400 0 459068.06 273116.06 76320 -1 2399
2401 0 459117.88 273058.56 76160 -1 2400
2402 0 459171.56 273010.72 76120 -1 2401
2403 0 459264.78 273002.25 75920 -1 2402
2404 0 459333.38 272984.1 75720 -1 2403
2405 0 459513.44 272795.5 75480 -1 2404
2406 0 459555.38 272663.47 75280 -1 2405
2407 0 459592.2 272558.06 75040 -1 2406
2408 0 459706.12 272481.4 74840 -1 2407
2409 0 459814.16 272349.78 74760 -1 2408
2410 0 459951.8 272217.1 74560 -1 2409
2411 0 460090.06 272159.47 74360 -1 2410
2412 0 460493.5 272215.62 74160 -1 2411
2413 0 461034.3 272005.66 74040 -1 2412
2414 0 461748.66 271764.9 73960 -1 2413
2415 0 461864.66 271816.06 74000 -1 2414
2416 0 462168.12 272016.72 74040 -1 2415
2417 0 462340.88 271608.2 73720 -1 2414
2418 0 462675.94 271691 73680 -1 2417
2419 0 462835.22 271693.38 73640 -1 2418
2420 0 463218.7 271635.5 73440 -1 2419
2421 0 463353.94 271578.12 73320 -1 2420
2422 0 463504 271566 73080 -1 2421
2423 0 463540.25 271553.44 73040 -1 2422
2424 0 463665.88 271562.97 72800 -1 2423
2425 0 463954.7 271491.56 72640 -1 2424
2426 0 463827.28 271533.4 72600 -1 2425
2427 0 463841.6 271557.06 72560 -1 2426
2428 0 463867.2 271584 72440 -1 2427
2429 0 463683.5 271805.97 72400 -1 2428
2430 0 463886.7 272006.12 72360 -1 2429
2431 0 463884.44 271602.4 72360 -1 2428
2432 0 463705.88 271605.75 72280 -1 2431
2433 0 463720.06 271587.12 72240 -1 2432
2434 0 464012.53 271703 73120 -1 2422
2435 0 464841.5 271935.4 73160 -1 2434
2436 0 465134.94 272055.47 73080 -1 2435
2437 0 465258.06 272124.8 73040 -1 2436
2438 0 465435.62 272229.38 72960 -1 2437
2439 0 465607.4 272246.16 72800 -1 2438
2440 0 465746.6 272282.8 72600 -1 2439
2441 0 466052.5 272311.38 72440 -1 2440
2442 0 466377.8 272292.53 72320 -1 2441
2443 0 466700.72 272343.56 72160 -1 2442
2444 0 467136.62 272310.84 72000 -1 2443
2445 0 467653.84 272410 71800 -1 2444
2446 0 467972.5 272478.44 71760 -1 2445
2447 0 468359.56 272519.75 71640 -1 2446
2448 0 468488.4 272548 71440 -1 2447
2449 0 468889.84 272515.22 71320 -1 2448
2450 0 469024.16 272519.1 71200 -1 2449
2451 0 469219.94 272416.75 71040 -1 2450
2452 0 469381.88 272407.88 70840 -1 2451
2453 0 469494.75 272388.22 70640 -1 2452
2454 0 469695.88 272381.88 70480 -1 2453
2455 0 469845.84 272482.8 70280 -1 2454
2456 0 470072.4 272545.2 70080 -1 2455
2457 0 470574.84 272577.53 70000 -1 2456
2458 0 471155.72 272642.06 69840 -1 2457
2459 0 471752.25 272763.4 69800 -1 2458
2460 0 472459 272830.88 69720 -1 2459
2461 0 473080 272935.75 69520 -1 2460
2462 0 473613.62 273183.75 69440 -1 2461
2463 0 474140.44 273377.2 69280 -1 2462
2464 0 474390.28 273353 69120 -1 2463
2465 0 474495.78 273430.3 68920 -1 2464
2466 0 474720.56 273496.3 68760 -1 2465
2467 0 475048.7 273530.88 68560 -1 2466
2468 0 475215.06 273514.53 68400 -1 2467
2469 0 475435.3 273446.4 68200 -1 2468
2470 0 475666.66 273456.94 68040 -1 2469
2471 0 475852.2 273481.25 67840 -1 2470
2472 0 475891.62 273500.75 67640 -1 2471
2473 0 476274.8 273509.25 67480 -1 2472
2474 0 476485.88 273459.38 67280 -1 2473
2475 0 476606.88 273483 67120 -1 2474
2476 0 476583.25 273534.47 67080 -1 2475
2477 0 476513.88 273588.12 67000 -1 2476
2478 0 476443.94 273624.06 66920 -1 2477
2479 0 476414.2 273605.03 66800 -1 2478
2480 0 476413.78 273579.1 66720 -1 2479
2481 0 476459 273546 66600 -1 2480
2482 0 476547.22 273417.53 66560 -1 2481
2483 0 476599.5 273337.25 66440 -1 2482
2484 0 476673.38 273166.97 66320 -1 2483
2485 0 476611.75 272984.06 66200 -1 2484
2486 0 476415.56 273048.88 66000 -1 2485
2487 0 476085.8 273022.5 65760 -1 2486
2488 0 475994.06 273104.2 65720 -1 2487
2489 0 475933.44 273194.34 65640 -1 2488
2490 0 476017.62 273296.88 65520 -1 2489
2491 0 475904.03 273222.6 65320 -1 2490
2492 0 475617.44 273032 65160 -1 2491
2493 0 475355.28 272748.5 64960 -1 2492
2494 0 475194.06 272684.4 64800 -1 2493
2495 0 475116.88 272581.88 64720 -1 2494
2496 0 475227.03 272380.25 64560 -1 2495
2497 0 475237.97 272281.34 64480 -1 2496
2498 0 475329.34 271985.38 64360 -1 2497
2499 0 475234.44 271811.78 64200 -1 2498
2500 0 474981.75 271773.56 64040 -1 2499
2501 0 475162.75 271656.16 64000 -1 2500
2502 0 475240.16 271564.25 63960 -1 2501
2503 0 475266.38 271515.84 63920 -1 2502
2504 0 475075.53 271514.2 63800 -1 2503
2505 0 474871.38 271491.56 63720 -1 2504
2506 0 474730.88 271420.5 63640 -1 2505
2507 0 474676.8 271282.34 63520 -1 2506
2508 0 474868.6 270990.78 63400 -1 2507
2509 0 474856.75 270627.5 63240 -1 2508
2510 0 474886.12 270382.2 63160 -1 2509
2511 0 474850.2 270116.03 63120 -1 2510
2512 0 474741.2 270040.62 63080 -1 2511
2513 0 474674.1 269947.62 63040 -1 2512
2514 0 474722.9 269881.53 62960 -1 2513
2515 0 474734.3 269591.8 62880 -1 2514
2516 0 474549.66 269240.8 62920 -1 2515
2517 0 474459.44 268867.66 62880 -1 2516
2518 0 474516.8 268835.78 62920 -1 2517
2519 0 474644.7 268636.06 63080 -1 2518
2520 0 474846.56 268248.7 63280 -1 2519
2521 0 474185.84 268958.72 62800 -1 2517
2522 0 473838.75 268924.25 62680 -1 2521
2523 0 474292.7 268889.7 62560 -1 2522
2524 0 474202.5 268942.7 62480 -1 2523
2525 0 474752.5 268163.2 62920 -1 2517
2526 0 475087.25 267551.03 62960 -1 2525
2527 0 475479.38 266938.3 62920 -1 2526
2528 0 475677 266737.2 63000 -1 2527
2529 0 475974 266435.9 63120 -1 2528
2530 0 476023.2 266504.4 63240 -1 2529
2531 0 476055.94 266549.62 63320 -1 2530
2532 0 476074.78 266641.97 63360 -1 2531
2533 0 476126.3 266631.44 63480 -1 2532
2534 0 476219.5 266721.72 63640 -1 2533
2535 0 476431.4 266823.16 63680 -1 2534
2536 0 476652.75 266826.62 63760 -1 2535
2537 0 475160.5 266461.28 63280 -1 2530
2538 0 475744.44 266670.62 62960 -1 2528
2539 0 475859.3 266541.3 62760 -1 2538
2540 0 476038.22 266332.38 62720 -1 2539
2541 0 476358.2 266329.22 62560 -1 2540
2542 0 476176.88 266316.62 62400 -1 2541
2543 0 476133.56 266202.72 62240 -1 2542
2544 0 476120.7 265891.2 62120 -1 2543
2545 0 474632.2 271806.75 63960 -1 2500
2546 0 474358.94 271851.94 63840 -1 2545
2547 0 473772.84 271845.8 63680 -1 2546
2548 0 473506.7 271794.2 63480 -1 2547
2549 0 473150.84 271633.06 63400 -1 2548
2550 0 472766.94 271347.44 63360 -1 2549
2551 0 472553.5 271185.5 63400 -1 2550
2552 0 472340.06 271024.5 63440 -1 2551
2553 0 472153.12 270811.8 63480 -1 2552
2554 0 471944.28 270592.16 63640 -1 2553
2555 0 471864.97 270415.56 63680 -1 2554
2556 0 471819.22 270295.94 63720 -1 2555
2557 0 471805.7 270069.16 63800 -1 2556
2558 0 471795.62 269827.47 63920 -1 2557
2559 0 471696.38 269682.84 64000 -1 2558
2560 0 471617.3 269559.34 64040 -1 2559
2561 0 471369.3 269342.56 64080 -1 2560
2562 0 471175.75 268949.2 64120 -1 2561
2563 0 471030.8 268661.4 64160 -1 2562
2564 0 470870.03 268590.22 64120 -1 2563
2565 0 470520.5 268341.1 64080 -1 2564
2566 0 470441.56 268142.5 64160 -1 2565
2567 0 470216.8 267960.6 64200 -1 2566
2568 0 470041.78 267861.97 64320 -1 2567
2569 0 470034.7 267860.34 64160 -1 2567
2570 0 469661.22 267847.16 64000 -1 2569
2571 0 469410.88 267890.56 63880 -1 2570
2572 0 469371 267688.97 63960 -1 2571
2573 0 469326.88 267478.84 63920 -1 2572
2574 0 469135.53 267412.3 63840 -1 2573
2575 0 469012.56 267380.7 63760 -1 2574
2576 0 468837.9 267417.8 63680 -1 2575
2577 0 468650.6 267271.12 63640 -1 2576
2578 0 468534.06 267152.12 63680 -1 2577
2579 0 468372.9 267086.94 63640 -1 2578
2580 0 468209.38 267022.3 63720 -1 2579
2581 0 468235.3 266968.62 63760 -1 2580
2582 0 468269.25 266925.72 63800 -1 2581
2583 0 469411.53 267951.84 63840 -1 2571
2584 0 469590.44 267904.3 63800 -1 2583
2585 0 471257.88 268546.38 64120 -1 2563
2586 0 471370.44 268488.25 64080 -1 2585
2587 0 471786.3 268309.53 64040 -1 2586
2588 0 473019.3 267634.5 64160 -1 2587
2589 0 473160.1 267505.97 64120 -1 2588
2590 0 473540.5 267206.44 64040 -1 2589
2591 0 473664.22 267265.62 63920 -1 2590
2592 0 473760.53 267292.25 63840 -1 2591
2593 0 473641.25 267412.9 63720 -1 2592
2594 0 473809.4 267406.34 63560 -1 2593
2595 0 473993 267217.62 63400 -1 2594
2596 0 474242.9 266994.25 63240 -1 2595
2597 0 474351 266839.62 63160 -1 2596
2598 0 474509.5 266798.3 63200 -1 2597
2599 0 474606.9 266748 63280 -1 2598
2600 0 474662 266688 63360 -1 2599
2601 0 474867.66 266685.75 63520 -1 2600
2602 0 475118.9 266598.53 63560 -1 2601
2603 0 475327.34 266474.8 63640 -1 2602
2604 0 475616.53 266362.12 63720 -1 2603
2605 0 473477.53 267474.28 64240 -1 2588
2606 0 473919.3 267520.8 64360 -1 2605
2607 0 473901 267558.34 64400 -1 2606
2608 0 473648.22 267722.3 64560 -1 2607
2609 0 473772.5 267780.12 64600 -1 2608
2610 0 473905.8 267899.47 64720 -1 2609
2611 0 474024.4 267894.53 64880 -1 2610
2612 0 474353.3 268070.38 65040 -1 2611
2613 0 474341.3 268045.06 65160 -1 2612
2614 0 474315.06 267982.56 65360 -1 2613
2615 0 474414.5 268043.4 65560 -1 2614
2616 0 474363 268031.44 65800 -1 2615
2617 0 458548.28 272947.94 76520 -1 2398
2618 0 458403.56 272767.3 76400 -1 2617
2619 0 458441.97 272579.4 76280 -1 2618
2620 0 458412 272517.2 76240 -1 2619
2621 0 458296.47 272380.38 76160 -1 2620
2622 0 458292.25 272297.5 76040 -1 2621
2623 0 458688.3 272521.44 76000 -1 2622
2624 0 458701.62 272490.16 75920 -1 2623
2625 0 458716.12 272464.62 75880 -1 2624
2626 0 458290.94 272269.56 76000 -1 2622
2627 0 458281.06 272067.44 75920 -1 2626
2628 0 458270.34 271909.34 75800 -1 2627
2629 0 458265.9 271800.3 75680 -1 2628
2630 0 458338.94 271609.88 75520 -1 2629
2631 0 458298.44 271641.9 75480 -1 2630
2632 0 458371.9 271592.12 75320 -1 2631
2633 0 458446.7 271468.28 75200 -1 2632
2634 0 458630.38 271332.72 75080 -1 2633
2635 0 458947.62 271096.03 75040 -1 2634
2636 0 458524.44 271372.53 75040 -1 2634
2637 0 458364.88 271410.34 74960 -1 2636
2638 0 458285.06 271436.94 75000 -1 2637
2639 0 458090.9 271431.9 75080 -1 2638
2640 0 458032.2 271418.12 75120 -1 2639
2641 0 458430.66 271289.94 74840 -1 2637
2642 0 458494.94 271222.12 74800 -1 2641
2643 0 458547.44 271147.44 74720 -1 2642
2644 0 458565.47 271100.56 74640 -1 2643
2645 0 458572.62 271060.44 74560 -1 2644
2646 0 458707.4 271045.8 74440 -1 2645
2647 0 458776.03 271017.78 74320 -1 2646
2648 0 458875.2 270954.34 74160 -1 2647
2649 0 458985.66 270871.1 74040 -1 2648
2650 0 459035.7 270789.62 73920 -1 2649
2651 0 459110.8 270539.12 73880 -1 2650
2652 0 459196.12 270538.06 73720 -1 2651
2653 0 459281.66 270499.5 73640 -1 2652
2654 0 459301 270451.44 73600 -1 2653
2655 0 459351.5 270338.94 73520 -1 2654
2656 0 459310.25 270272.88 73400 -1 2655
2657 0 459309.56 270177.62 73280 -1 2656
2658 0 459285.03 270011.7 73200 -1 2657
2659 0 459228.5 269803.4 73120 -1 2658
2660 0 458966.88 269603.56 73040 -1 2659
2661 0 458748.25 268880.88 72880 -1 2660
2662 0 458176.94 268472.62 72840 -1 2661
2663 0 458157.94 268454.8 72760 -1 2662
2664 0 458586.25 269087.94 72840 -1 2661
2665 0 458710.6 269429.06 72680 -1 2664
2666 0 458992.8 268312.2 72800 -1 2661
2667 0 458806.62 267779.2 72840 -1 2666
2668 0 458872.88 267701.94 72800 -1 2667
2669 0 458725.56 267641.7 72680 -1 2668
2670 0 458588.38 267554.9 72640 -1 2669
2671 0 458689.16 267522.47 72560 -1 2670
2672 0 458662.9 267500.3 72440 -1 2671
2673 0 458607.44 267471.78 72280 -1 2672
2674 0 458311.62 267022.62 72240 -1 2673
2675 0 458225.7 266871.25 72200 -1 2674
2676 0 458163.25 266625.38 72080 -1 2675
2677 0 458199.78 266341.28 71960 -1 2676
2678 0 458329.44 266251.88 71880 -1 2677
2679 0 458601.88 266084.44 71760 -1 2678
2680 0 458847.5 265777.62 71600 -1 2679
2681 0 459229.2 265507.56 71440 -1 2680
2682 0 459488.47 265310.38 71360 -1 2681
2683 0 459615.12 265233.38 71200 -1 2682
2684 0 459517.12 265096.38 71160 -1 2683
2685 0 459534.3 265061.44 71000 -1 2684
2686 0 459565.16 264988.2 70880 -1 2685
2687 0 459425.25 264917.38 70760 -1 2686
2688 0 459389.3 264804.5 70560 -1 2687
2689 0 459264.3 264557.06 70440 -1 2688
2690 0 459188.9 264487.3 70360 -1 2689
2691 0 459174.9 264379.06 70280 -1 2690
2692 0 459089.38 264355.62 70120 -1 2691
2693 0 459218 264334.25 70000 -1 2692
2694 0 459898.2 264537.5 69960 -1 2693
2695 0 459261.3 264326.7 69960 -1 2693
2696 0 459352.34 264307.22 69880 -1 2695
2697 0 459460.62 264271.25 69800 -1 2696
2698 0 459431.3 264058.94 69600 -1 2697
2699 0 459330.12 263785.47 69520 -1 2698
2700 0 459564.75 263898.25 69480 -1 2699
2701 0 460118.88 263936.4 69360 -1 2700
2702 0 460299 263851.2 69200 -1 2701
2703 0 460343.7 263830.38 69160 -1 2702
2704 0 460679.53 263496.78 69120 -1 2703
2705 0 460933.12 263513.06 69280 -1 2704
2706 0 461119.62 263635.94 69520 -1 2705
2707 0 461106.44 263700.7 69760 -1 2706
2708 0 460910.12 263982.34 69920 -1 2707
2709 0 460919.94 264193 69720 -1 2708
2710 0 460992.44 264117.88 69600 -1 2709
2711 0 460911.38 264141.62 70040 -1 2708
2712 0 461025.4 264128.38 70200 -1 2711
2713 0 460242.2 263721.16 69000 -1 2703
2714 0 460631.38 264038.62 68960 -1 2713
2715 0 460596.7 264242.2 68880 -1 2714
2716 0 460525.62 264264.44 68840 -1 2715
2717 0 460484.9 264286.38 68760 -1 2716
2718 0 460781.3 264151.06 68640 -1 2717
2719 0 460883.34 264189.5 68560 -1 2718
2720 0 461004.53 264334 68520 -1 2719
2721 0 461037.94 264390.5 68480 -1 2720
2722 0 461131.72 264417.12 68440 -1 2721
2723 0 461252.5 264310.4 68400 -1 2722
2724 0 461705.72 264363.5 68360 -1 2723
2725 0 462027.12 264403.94 68280 -1 2724
2726 0 462442.38 264472.88 68200 -1 2725
2727 0 462731 264445.3 68160 -1 2726
2728 0 463315.94 264187.25 68120 -1 2727
2729 0 463997.38 263855.56 68160 -1 2728
2730 0 464941.06 263547.7 68200 -1 2729
2731 0 465203.03 263436.6 68320 -1 2730
2732 0 465622.8 263311.22 68400 -1 2731
2733 0 466261.06 263205.12 68440 -1 2732
2734 0 466893.62 263181.1 68480 -1 2733
2735 0 467164.2 263146 68400 -1 2734
2736 0 467542.38 263132.8 68320 -1 2735
2737 0 468069.28 263067.56 68400 -1 2736
2738 0 468430.62 262966.3 68480 -1 2737
2739 0 468523.34 262973 68440 -1 2738
2740 0 468710.38 262993.88 68360 -1 2739
2741 0 468715.12 263004.56 68280 -1 2740
2742 0 468996.4 262799.44 68560 -1 2738
2743 0 469201.88 262738.62 68640 -1 2742
2744 0 469302.66 262692.2 68720 -1 2743
2745 0 469656.1 262611.16 68800 -1 2744
2746 0 469932.84 262477 68960 -1 2745
2747 0 470335.75 262396 69000 -1 2746
2748 0 470645.06 262292.47 69080 -1 2747
2749 0 470890.38 262202.25 69240 -1 2748
2750 0 471310.47 262056.77 69440 -1 2749
2751 0 471427.75 262031.5 69560 -1 2750
2752 0 471467.47 262023.31 69600 -1 2751
2753 0 471770.06 261945.12 69760 -1 2752
2754 0 472028.88 261949.81 69880 -1 2753
2755 0 472273.22 261914.38 70040 -1 2754
2756 0 472327.16 261852.78 70240 -1 2755
2757 0 472460.94 261739.48 70400 -1 2756
2758 0 472829.16 261549.98 70440 -1 2757
2759 0 473360.28 261356.6 70360 -1 2758
2760 0 473898.53 261168.19 70440 -1 2759
2761 0 473989.22 261120.53 70520 -1 2760
2762 0 474062.6 261086.62 70640 -1 2761
2763 0 474222.16 260981.56 70840 -1 2762
2764 0 474408.9 260867.72 70880 -1 2763
2765 0 470980.97 262050.25 69600 -1 2751
2766 0 471021.4 261962.27 69720 -1 2765
2767 0 468565.66 262978 68520 -1 2738
2768 0 468378.12 262970.16 68600 -1 2767
2769 0 460925.72 264206.25 68480 -1 2720
2770 0 460124.6 263519.88 68880 -1 2713
2771 0 459974.06 263392.97 68800 -1 2770
2772 0 459919.12 263471.1 68640 -1 2771
2773 0 459765.8 263473.4 68560 -1 2772
2774 0 459536.38 263476.8 68440 -1 2773
2775 0 459404.38 263493.53 68400 -1 2774
2776 0 460368 263398.6 68520 -1 2773
2777 0 459171.22 263500.22 69360 -1 2699
2778 0 458735.9 263357.88 69120 -1 2777
2779 0 458218.78 263178.88 68920 -1 2778
2780 0 458131 263148.22 68880 -1 2779
2781 0 458024.72 263071.9 68760 -1 2780
2782 0 457895.88 262913.47 68680 -1 2781
2783 0 457844.72 262526.06 68640 -1 2782
2784 0 457952.75 262249.62 68560 -1 2783
2785 0 457919.3 262152.5 68440 -1 2784
2786 0 457903.4 262086.52 68360 -1 2785
2787 0 457909.56 261979.14 68240 -1 2786
2788 0 458003.12 261762.75 68160 -1 2787
2789 0 458121.34 261524.8 68080 -1 2788
2790 0 458215 261256.84 68000 -1 2789
2791 0 458287.1 260921.05 67960 -1 2790
2792 0 458333.5 260570.67 67840 -1 2791
2793 0 458385.8 260409.86 67720 -1 2792
2794 0 458471.06 260147.34 67600 -1 2793
2795 0 458551.34 259907.44 67480 -1 2794
2796 0 458701.5 259649.62 67320 -1 2795
2797 0 458593.4 259437.7 67160 -1 2796
2798 0 458583.12 259353.06 67120 -1 2797
2799 0 458576.78 259057.62 67000 -1 2798
2800 0 458541.5 258932.25 66800 -1 2799
2801 0 458384 258883.84 66680 -1 2800
2802 0 458461 258780.72 66480 -1 2801
2803 0 458576.3 258757.55 66280 -1 2802
2804 0 458681 258619.45 66080 -1 2803
2805 0 458828.25 258422.11 65880 -1 2804
2806 0 458740 258464 65760 -1 2805
2807 0 458678.12 258365.44 65680 -1 2806
2808 0 458619.62 258239.38 65600 -1 2807
2809 0 458585.25 258147.16 65560 -1 2808
2810 0 458762.94 258003.8 65480 -1 2809
2811 0 458801.7 257962.11 65440 -1 2810
2812 0 458776.06 257835.95 65320 -1 2811
2813 0 458939.5 257776.8 65160 -1 2812
2814 0 459081.12 257703.66 65120 -1 2813
2815 0 459060.53 257594.27 65080 -1 2814
2816 0 459061.4 257540.84 65000 -1 2815
2817 0 459098.88 257506.62 64880 -1 2816
2818 0 459097.38 257445.48 64720 -1 2817
2819 0 459169.3 257388.8 64640 -1 2818
2820 0 459238.4 257274.47 64600 -1 2819
2821 0 459383.75 257170.75 64560 -1 2820
2822 0 459556.56 257096.44 64480 -1 2821
2823 0 459597.44 257003.31 64360 -1 2822
2824 0 459677.12 256810.34 64280 -1 2823
2825 0 459682.56 256689.44 64200 -1 2824
2826 0 459704.75 256612.22 64120 -1 2825
2827 0 459627.03 256502.34 64040 -1 2826
2828 0 459527.66 256351.19 63960 -1 2827
2829 0 459462.88 256304.84 63880 -1 2828
2830 0 459362.28 256268.84 63800 -1 2829
2831 0 459272.56 256203.75 63680 -1 2830
2832 0 459173.9 255943.4 63640 -1 2831
2833 0 459111.1 255579.44 63520 -1 2832
2834 0 459101.9 255223.61 63400 -1 2833
2835 0 459026.56 255037.23 63320 -1 2834
2836 0 459022.75 254869.66 63160 -1 2835
2837 0 459120.88 254631.62 62960 -1 2836
2838 0 459301.94 254313.78 62880 -1 2837
2839 0 459570.06 254054.94 62800 -1 2838
2840 0 459874.28 253800.67 62920 -1 2839
2841 0 460291.38 253705.7 62960 -1 2840
2842 0 460581.66 253754.78 62920 -1 2841
2843 0 460770.75 253824.62 62880 -1 2842
2844 0 461016.1 253663.1 62800 -1 2843
2845 0 461346.5 253653.6 62720 -1 2844
2846 0 461888.16 253838.78 62680 -1 2845
2847 0 462284.28 254149.44 62560 -1 2846
2848 0 462278.78 254191.5 62520 -1 2847
2849 0 462131.84 254225.94 62440 -1 2848
2850 0 461902.44 254188.36 62400 -1 2849
2851 0 462708.6 254092.27 62560 -1 2847
2852 0 463233.4 253939.45 62680 -1 2851
2853 0 463949.25 253587.77 62680 -1 2852
2854 0 464258.97 253410.19 62720 -1 2853
2855 0 464511.16 253343.78 62840 -1 2854
2856 0 464582.47 253242.23 62680 -1 2854
2857 0 459531.88 257089.75 64320 -1 2823
2858 0 459441.78 257181 64240 -1 2857
2859 0 459367.28 257189.34 64160 -1 2858
2860 0 459257.4 257332.81 64080 -1 2859
2861 0 459156.44 257408.6 64040 -1 2860
2862 0 458982.03 257544.77 63960 -1 2861
2863 0 458860.06 257607.28 63880 -1 2862
2864 0 458788.94 257621.89 63800 -1 2863
2865 0 458686.3 257662.81 63720 -1 2864
2866 0 458615.4 257705.1 63640 -1 2865
2867 0 458593.3 257696.64 63560 -1 2866
2868 0 458608.88 257655.3 63440 -1 2867
2869 0 458565.06 257672.97 63320 -1 2868
2870 0 458474.75 257740.45 63280 -1 2869
2871 0 458479.56 257782.03 63160 -1 2870
2872 0 458481.03 257817.66 63080 -1 2871
2873 0 458468.5 257859.69 62960 -1 2872
2874 0 458361.9 257947 62840 -1 2873
2875 0 458324.47 257959.5 62720 -1 2874
2876 0 458387.3 257917.53 62680 -1 2875
2877 0 458477.97 257960.4 62560 -1 2876
2878 0 459499.94 257974.8 65440 -1 2810
2879 0 459560.5 257944 65400 -1 2878
2880 0 459621.12 257912.62 65360 -1 2879
2881 0 459341.7 258668.4 65640 -1 2807
2882 0 459501.12 258790.86 65600 -1 2881
2883 0 457805.47 262827.8 68720 -1 2782
2884 0 457749.5 262761.16 68800 -1 2883
2885 0 458359.84 266554.53 72280 -1 2674
2886 0 458503.38 266375.3 72360 -1 2885
2887 0 458530.5 266325.94 72400 -1 2886
2888 0 458556.78 266274.2 72480 -1 2887
2889 0 458661 266228.25 72680 -1 2888
2890 0 458778.94 266211.06 72760 -1 2889
2891 0 459248.94 267611.62 72400 -1 2672
2892 0 459350.2 267602.97 72320 -1 2891
2893 0 458334.38 267617.62 72760 -1 2667
2894 0 457940.12 267632.44 72840 -1 2893
2895 0 457834.5 267670.5 72880 -1 2894
2896 0 457728.78 267709.25 72920 -1 2895
2897 0 457728.88 267339.25 72920 -1 2895
2898 0 459239.06 268274.56 72760 -1 2666
2899 0 459572.3 268419.8 72680 -1 2898
2900 0 459706.4 268478.2 72560 -1 2899
2901 0 459796.47 268516.62 72480 -1 2900
2902 0 459927.78 268606.3 72400 -1 2901
2903 0 460123.4 268800.3 72320 -1 2902
2904 0 460101.7 268919 72360 -1 2903
2905 0 460087.12 268957.38 72480 -1 2904
2906 0 460092.12 269024.25 72640 -1 2905
2907 0 460158.25 269031.22 72680 -1 2906
2908 0 460393.97 269041.06 72800 -1 2907
2909 0 460438.38 269173.06 72920 -1 2908
2910 0 460601.72 269367.12 73040 -1 2909
2911 0 460645.1 269386.56 73160 -1 2910
2912 0 460676.8 269465.25 73320 -1 2911
2913 0 460775.9 269501.2 73440 -1 2912
2914 0 460935.9 269565.8 73600 -1 2913
2915 0 461307.16 269633.88 73680 -1 2914
2916 0 461717.78 269737.8 73800 -1 2915
2917 0 462004.03 269965.56 73960 -1 2916
2918 0 462211.16 270213.06 74080 -1 2917
2919 0 462221.22 270587.75 74160 -1 2918
2920 0 462366.84 270624.28 74200 -1 2919
2921 0 462396.6 270634.28 74240 -1 2920
2922 0 462358.6 270701.06 74360 -1 2921
2923 0 462282.6 270191.2 74120 -1 2918
2924 0 462346 270073.53 74280 -1 2923
2925 0 462494.53 270057.56 74400 -1 2924
2926 0 462739.66 270118.3 74520 -1 2925
2927 0 463114.1 270234.2 74680 -1 2926
2928 0 463324.06 270212.03 74760 -1 2927
2929 0 463380.1 270206.72 74840 -1 2928
2930 0 463459.16 270206.72 74960 -1 2929
2931 0 463553.38 270253.4 75120 -1 2930
2932 0 463839.06 270273.78 75240 -1 2931
2933 0 463924.88 270253.7 75320 -1 2932
2934 0 464063.62 270169.3 75360 -1 2933
2935 0 464299.75 270120.16 75400 -1 2934
2936 0 464413.3 270070.8 75440 -1 2935
2937 0 464427.88 270083.03 75480 -1 2936
2938 0 464436.62 270161.1 75560 -1 2937
2939 0 464479.53 270222.38 75600 -1 2938
2940 0 464729.9 270207.8 75640 -1 2939
2941 0 464877.12 270227.1 75680 -1 2940
2942 0 465026.47 270294.66 75640 -1 2941
2943 0 465283.38 270526.34 75600 -1 2942
2944 0 465492.22 270531.62 75520 -1 2943
2945 0 465483.75 270496.75 75400 -1 2944
2946 0 465592.12 270508.9 75320 -1 2945
2947 0 465649.56 270567.5 75160 -1 2946
2948 0 465769.12 270727.94 75080 -1 2947
2949 0 465905 270815.12 74880 -1 2948
2950 0 465834.12 270756.4 74840 -1 2949
2951 0 465750.56 270704.4 74800 -1 2950
2952 0 466381.12 270966.16 75040 -1 2949
2953 0 464924.84 270208.53 75720 -1 2941
2954 0 464356 270113.44 75360 -1 2935
2955 0 464374.56 270078.75 75320 -1 2954
2956 0 460131.66 268771.1 72280 -1 2903
2957 0 460091.28 268722.03 72120 -1 2956
2958 0 459514.22 268204 72520 -1 2900
2959 0 459485.1 268154.6 72480 -1 2958
2960 0 459377 270563 73600 -1 2653
2961 0 459476.94 270666.72 73640 -1 2960
2962 0 459471.8 270625.56 73560 -1 2960
2963 0 458418.62 271589.66 75560 -1 2630
2964 0 458490.47 271552.56 75600 -1 2963
2965 0 458576.1 271530.78 75640 -1 2964
2966 0 458739.78 271480.22 75600 -1 2965
2967 0 459066.25 273265.75 79320 -1 2382
2968 0 458812.44 273577.03 81600 -1 2367
2969 0 458694.5 273588 81640 -1 2968
2970 0 458577.44 273599.03 81680 -1 2969
2971 0 459714.62 273325.4 81960 -1 2361
2972 0 460055.1 273309.3 81800 -1 2971
2973 0 460355.4 273341.8 81680 -1 2972
2974 0 460479.4 273353.94 81560 -1 2973
2975 0 460496.44 273380.78 81520 -1 2974
2976 0 460551.25 273500.5 81400 -1 2975
2977 0 460611.28 273546 81280 -1 2976
2978 0 460669.2 273651.12 81200 -1 2977
2979 0 460937.06 273704.94 81080 -1 2978
2980 0 461188.47 273723.97 80920 -1 2979
2981 0 461331.25 273782.16 80800 -1 2980
2982 0 461539.2 273873.3 80720 -1 2981
2983 0 461742.2 273906.12 80560 -1 2982
2984 0 462180.75 273912.66 80480 -1 2983
2985 0 462131.62 273934.8 80440 -1 2984
2986 0 461807.28 274020.22 80240 -1 2985
2987 0 461701.84 274095.25 80040 -1 2986
2988 0 461848.47 274109.97 79800 -1 2987
2989 0 462102.25 274040.12 79640 -1 2988
2990 0 462131.62 274032.25 79440 -1 2989
2991 0 462032.72 274100.2 79200 -1 2990
2992 0 462009.06 274008.3 79000 -1 2991
2993 0 462117.94 273962.62 78920 -1 2992
2994 0 462657.44 273962.16 80640 -1 2984
2995 0 462810.66 273978.34 80760 -1 2994
2996 0 462888.88 274011.75 80920 -1 2995
2997 0 462936.25 273916.75 81120 -1 2996
2998 0 463105 273909.62 81320 -1 2997
2999 0 463790.44 273980.3 81480 -1 2998
3000 0 464471.62 274139.5 81560 -1 2999
3001 0 464596.84 274199.06 81520 -1 3000
3002 0 465100.84 274466.06 81360 -1 3001
3003 0 465423 274520 81400 -1 3002
3004 0 465744.88 274574.06 81440 -1 3003
3005 0 465979.62 274617.28 81640 -1 3004
3006 0 465843.44 274552.03 81880 -1 3005
3007 0 465795.12 274593.5 81960 -1 3006
3008 0 465687.9 274658.75 81360 -1 3003
3009 0 465985.2 274658.7 81240 -1 3008
3010 0 466229.8 274584.12 81120 -1 3009
3011 0 466771.03 274356.72 80960 -1 3010
3012 0 467155.34 274227.6 81000 -1 3011
3013 0 467817.8 274124.72 81080 -1 3012
3014 0 468368.25 274165.84 81120 -1 3013
3015 0 468708.56 274169.6 81200 -1 3014
3016 0 469122 274282.03 81240 -1 3015
3017 0 469366.5 274304.22 81280 -1 3016
3018 0 469425.4 274300.8 81320 -1 3017
3019 0 469387.4 274338.47 81440 -1 3018
3020 0 469607.5 274421 81240 -1 3017
3021 0 469849.25 274537.84 81200 -1 3020
3022 0 470240.12 274620.16 81160 -1 3021
3023 0 470508.22 274816.03 81080 -1 3022
3024 0 470510.72 274765.28 81040 -1 3023
3025 0 470500.72 274727.34 80800 -1 3024
3026 0 470847.03 275107.7 81200 -1 3023
3027 0 471033.4 275136 81320 -1 3026
3028 0 471241.03 275215.7 81360 -1 3027
3029 0 471311.44 275242.12 81400 -1 3028
3030 0 470820.56 274992.9 81400 -1 3027
3031 0 470761.44 274968.84 81440 -1 3030
3032 0 468433.47 274201.06 81080 -1 3014
3033 0 468639.3 274168.5 81000 -1 3032
3034 0 468661.28 274144.12 80960 -1 3033
3035 0 468514.8 274308.62 80960 -1 3033
3036 0 468575.38 274344.62 80880 -1 3035
3037 0 468584.94 274316.44 80800 -1 3036
3038 0 468513.7 274236.25 80600 -1 3037
3039 0 468489.94 274228.06 80400 -1 3038
3040 0 468529.38 274241.12 80200 -1 3039
3041 0 468526.62 274118.25 80080 -1 3040
3042 0 468537.03 274126.25 80040 -1 3041
3043 0 468661.06 274222.2 79880 -1 3042
3044 0 468726.3 274175.9 79840 -1 3043
3045 0 468737.28 274133.28 79800 -1 3044
3046 0 468702.1 274098.3 79720 -1 3045
3047 0 468642.3 274120.6 79640 -1 3046
3048 0 468680.8 274069.8 79560 -1 3047
3049 0 468755.03 274018.12 79400 -1 3048
3050 0 468593.1 274228.12 79640 -1 3047
3051 0 468635.4 274387.06 79920 -1 3043
3052 0 468640.72 274471.44 79880 -1 3051
3053 0 468493.2 273978.4 80240 -1 3041
3054 0 467126.62 273982.94 80960 -1 3012
3055 0 467117.9 273888.5 80880 -1 3054
3056 0 467123.4 273829.94 80840 -1 3055
3057 0 467189.56 273779.8 80760 -1 3056
3058 0 467043.75 273538.5 80720 -1 3057
3059 0 466921.44 273370.94 80800 -1 3058
3060 0 466789.12 273289.38 80880 -1 3059
3061 0 466848.88 273144.28 80920 -1 3060
3062 0 466450.3 273205.38 80920 -1 3060
3063 0 466264.25 273113.62 81000 -1 3062
3064 0 465890.66 273004.44 81120 -1 3063
3065 0 465997.6 272777.72 80920 -1 3064
3066 0 466010.12 272512.28 81040 -1 3065
3067 0 466050.3 272383.5 81160 -1 3066
3068 0 466090.97 272288.25 81360 -1 3067
3069 0 466256.44 272142.3 81480 -1 3068
3070 0 466371.25 271923.34 81600 -1 3069
3071 0 466177.25 271835 81680 -1 3070
3072 0 466075.44 271724.7 81760 -1 3071
3073 0 465948.84 271606.78 81880 -1 3072
3074 0 465826.5 271409.97 82000 -1 3073
3075 0 465821.94 271195.94 82040 -1 3074
3076 0 465758.62 270996.62 82000 -1 3075
3077 0 465810.72 270795.53 82040 -1 3076
3078 0 465806.56 270630.2 82120 -1 3077
3079 0 465859.7 270460.8 82240 -1 3078
3080 0 465902.3 270289.1 82320 -1 3079
3081 0 465897.44 270139.06 82440 -1 3080
3082 0 465882.44 270161.75 82480 -1 3081
3083 0 465879.1 270180.94 82520 -1 3082
3084 0 465968 269762.34 82480 -1 3081
3085 0 465984.12 269479.8 82640 -1 3084
3086 0 465916.3 269285.5 82760 -1 3085
3087 0 465915.3 269193.56 82800 -1 3086
3088 0 465992.7 268999.8 83000 -1 3087
3089 0 466135.53 268861.4 82960 -1 3088
3090 0 466321.4 268493.56 83000 -1 3089
3091 0 466558.7 268200.56 82960 -1 3090
3092 0 466753.7 267690.8 82920 -1 3091
3093 0 466664.12 267488.3 82840 -1 3092
3094 0 466655.5 267352.66 82800 -1 3093
3095 0 466571.88 267201.72 82720 -1 3094
3096 0 466534.62 267058.53 82640 -1 3095
3097 0 466525.9 266917.06 82520 -1 3096
3098 0 466693.47 266824.2 82360 -1 3097
3099 0 466645.1 266763 82280 -1 3098
3100 0 465803.8 270751.94 82000 -1 3077
3101 0 465836.7 270692.1 81880 -1 3100
3102 0 464974.7 274094.53 81720 -1 3000
3103 0 460812.5 273630.53 82320 -1 2354
3104 0 460571.12 273811.1 82360 -1 3103
3105 0 460337.12 274110.5 82320 -1 3104
3106 0 460222.94 274241.9 82360 -1 3105
3107 0 459991.2 274352.88 82400 -1 3106
3108 0 459853 274406.53 82440 -1 3107
3109 0 459845.06 274159.47 82400 -1 3108
3110 0 459761.3 274440.6 82520 -1 3108
3111 0 459585.94 274557.12 82600 -1 3110
3112 0 459099.12 274941.2 82560 -1 3111
3113 0 458900.5 275080.97 82600 -1 3112
3114 0 458606.7 275221.66 82680 -1 3113
3115 0 458414.12 275384.94 82560 -1 3114
3116 0 458352.56 275480.6 82520 -1 3115
3117 0 458306.47 275723.47 82480 -1 3116
3118 0 458271.88 275940.06 82520 -1 3117
3119 0 458132.1 276067.2 82640 -1 3118
3120 0 457742.7 276249.2 82600 -1 3119
3121 0 457569.56 276315.7 82520 -1 3120
3122 0 456936.25 276463 82560 -1 3121
3123 0 456620.06 276500.4 82480 -1 3122
3124 0 456435.84 276586.38 82440 -1 3123
3125 0 456147.8 276774.22 82320 -1 3124
3126 0 455764.75 277036.1 82200 -1 3125
3127 0 455499.12 277220.2 82080 -1 3126
3128 0 455159.34 277468.62 82000 -1 3127
3129 0 454975.78 277726.94 82080 -1 3128
3130 0 454804.7 278101.34 82040 -1 3129
3131 0 454729.5 278284.5 82000 -1 3130
3132 0 454654.5 278468.25 81960 -1 3131
3133 0 454742.5 278340.1 82040 -1 3131
3134 0 454771.16 278449.53 82200 -1 3133
3135 0 454835.44 278701.34 82280 -1 3134
3136 0 454905.12 278794.44 82360 -1 3135
3137 0 455053.5 278920.88 82440 -1 3136
3138 0 455060.88 279002.94 82480 -1 3137
3139 0 455019.88 279313.94 82560 -1 3138
3140 0 454994.94 279508.06 82680 -1 3139
3141 0 455227.03 279614.38 82760 -1 3140
3142 0 455344.12 279602.62 82800 -1 3141
3143 0 455516.56 279598.8 82840 -1 3142
3144 0 455652.06 279678.34 82920 -1 3143
3145 0 455661.5 279792 82960 -1 3144
3146 0 455563.38 279907.34 82920 -1 3145
3147 0 455671.1 279906.3 83000 -1 3145
3148 0 455724.97 279939.88 83040 -1 3147
3149 0 455892 279955.34 83120 -1 3148
3150 0 455938.1 280045.9 83280 -1 3149
3151 0 455853.38 280148.47 83440 -1 3150
3152 0 455707.03 280079.2 83600 -1 3151
3153 0 455617.03 280018.12 83800 -1 3152
3154 0 455751.44 280007.06 83960 -1 3153
3155 0 456220.25 280051.7 84080 -1 3154
3156 0 456079.16 280330 84120 -1 3155
3157 0 454757.56 279618 82720 -1 3140
3158 0 460597.75 272581.7 83120 -1 2346
3159 0 460500.7 272273.28 83160 -1 3158
3160 0 460454.25 272190.7 83200 -1 3159
3161 0 460966.44 272660.75 83280 -1 2344
3162 0 460947.25 272554.16 83320 -1 3161
3163 0 460846.94 273600.38 84120 -1 2274
3164 0 460759.3 273192.5 84120 -1 2274
3165 0 462332 274083 84880 -1 2270
3166 0 462372 274063 84960 -1 3165
3167 0 462644 274191 84960 -1 3166
3168 0 462908 274507 84960 -1 3167
3169 0 462828 274735 85160 -1 3168
3170 0 462412 274043 85040 -1 3166
3171 0 462420 273931 85200 -1 3170
3172 0 462444 273907 85320 -1 3171
3173 0 462476 273893 85360 -1 3172
3174 0 462512 273777 85400 -1 3173
3175 0 462420 274433 85400 -1 3174
3176 0 461984 274609 85360 -1 3175
3177 0 461832 274425 85360 -1 3176
3178 0 461368.38 274243.5 85320 -1 3177
3179 0 461040 274050.3 85280 -1 3178
3180 0 461688 274857 85400 -1 3176
3181 0 461598 274955 85440 -1 3180
3182 0 461508 275053 85480 -1 3181
3183 0 462516 273877 85520 -1 3174
3184 0 462632 273961 85640 -1 3183
3185 0 462732 273953 85720 -1 3184
3186 0 462732 273953 85760 -1 3185
3187 0 463298.53 273953.3 85800 -1 3186
3188 0 463646.88 274091.12 85960 -1 3187
3189 0 463695.8 274064.56 86000 -1 3188
3190 0 463700.88 273975.88 86160 -1 3189
3191 0 463645.34 274042.88 86200 -1 3190
3192 0 463576.62 274060.12 86360 -1 3191
3193 0 463214.8 273823.7 86480 -1 3192
3194 0 462834.3 273738.5 86440 -1 3193
3195 0 462483.7 273501.97 86520 -1 3194
3196 0 463712.28 273937 86600 -1 3193
3197 0 463756.75 273981.97 86680 -1 3196
3198 0 463998.94 273857.97 86800 -1 3197
3199 0 464242.56 273696.4 86880 -1 3198
3200 0 464341.44 273627.1 86960 -1 3199
3201 0 464391.5 273558 87000 -1 3200
3202 0 464442.25 273489.38 87040 -1 3201
3203 0 464540.25 273482.56 87120 -1 3202
3204 0 464477.5 273572 87240 -1 3203
3205 0 464609.22 273643.56 87360 -1 3204
3206 0 464894.72 273598.38 87320 -1 3205
3207 0 464920.84 273627.47 87280 -1 3206
3208 0 465150.56 273579.1 87200 -1 3207
3209 0 465308.28 273498.94 87160 -1 3208
3210 0 465327.97 273533.44 87120 -1 3209
3211 0 465447.66 273536.56 87040 -1 3210
3212 0 465632.75 273512.5 87000 -1 3211
3213 0 465723.12 273402.56 86960 -1 3212
3214 0 465550.06 273381.94 86960 -1 3213
3215 0 466115.97 273232.56 86920 -1 3213
3216 0 466570.25 273021.16 86880 -1 3215
3217 0 466608.94 272989.53 86920 -1 3216
3218 0 466706.12 272827.47 87000 -1 3217
3219 0 466794.1 272631.25 87120 -1 3218
3220 0 466754.8 272512.8 87160 -1 3219
3221 0 464934.44 273732.94 87320 -1 3207
3222 0 464948.4 273567.88 87400 -1 3206
3223 0 464435.62 273528.5 87520 -1 3205
3224 0 464408.6 273420.22 87600 -1 3223
3225 0 464417.56 273294.75 87800 -1 3224
3226 0 464466.1 273054.44 87920 -1 3225
3227 0 464446.8 272864.5 88040 -1 3226
3228 0 464469.5 272699.06 88240 -1 3227
3229 0 464497.47 272562.6 88400 -1 3228
3230 0 464479.38 272388.47 88560 -1 3229
3231 0 464440.75 272326.2 88600 -1 3230
3232 0 464392.62 272287.78 88640 -1 3231
3233 0 464364.2 272220.22 88680 -1 3232
3234 0 464270.75 272481.1 88720 -1 3233
3235 0 464174.5 272512.34 88760 -1 3234
3236 0 464196.38 272573.06 88840 -1 3235
3237 0 464245 272597.56 88880 -1 3236
3238 0 464200.5 272608.47 88960 -1 3237
3239 0 464154.8 272616.44 89000 -1 3238
3240 0 464147 272611.66 89040 -1 3239
3241 0 464130.56 272602.84 89120 -1 3240
3242 0 464076.38 272570.9 89320 -1 3241
3243 0 464011.56 272471.62 89480 -1 3242
3244 0 464048.66 272542.66 89560 -1 3243
3245 0 464247.8 272737.53 89600 -1 3244
3246 0 464122.22 272547.75 89600 -1 3244
3247 0 464212.28 272621.47 89640 -1 3246
3248 0 464226.75 272640.25 89680 -1 3247
3249 0 464205.44 272686.56 89720 -1 3248
3250 0 463999.44 272720.75 89800 -1 3249
3251 0 464030.25 272684.1 90000 -1 3250
3252 0 464068.5 272643.7 90240 -1 3251
3253 0 464107.34 272590.5 90400 -1 3252
3254 0 464126.1 272592.03 90560 -1 3253
3255 0 466389.44 272378.8 90600 -1 3254
3256 0 465756.56 272565.5 90640 -1 3255
3257 0 465600.94 272536.56 90720 -1 3256
3258 0 465474.62 272516.75 90880 -1 3257
3259 0 465323.9 272466.12 91040 -1 3258
3260 0 465274.88 272463.1 91240 -1 3259
3261 0 465204.38 272233.97 91280 -1 3260
3262 0 465045 271850.7 91320 -1 3261
3263 0 464938.56 271513.22 91360 -1 3262
3264 0 464919.97 271291.56 91320 -1 3263
3265 0 465060.6 271127.53 91240 -1 3264
3266 0 465209.4 270842.72 91280 -1 3265
3267 0 465233.44 270839.88 91320 -1 3266
3268 0 464652.7 271300.56 91560 -1 3263
3269 0 464517.94 271085.34 91720 -1 3268
3270 0 464438.03 270910.3 91840 -1 3269
3271 0 464378.84 270804.4 91960 -1 3270
3272 0 464194 270653.47 92120 -1 3271
3273 0 463987.06 270612.75 92160 -1 3272
3274 0 463523.7 270378.47 92200 -1 3273
3275 0 463279.62 270123.22 92400 -1 3274
3276 0 463039.2 269617.38 92560 -1 3275
3277 0 462871.78 269402.94 92640 -1 3276
3278 0 462342.16 269272.56 92760 -1 3277
3279 0 461821.16 269107.06 92920 -1 3278
3280 0 461688.03 268991.78 93120 -1 3279
3281 0 461496.94 268868.7 93280 -1 3280
3282 0 461414.53 268857.7 93440 -1 3281
3283 0 461439.12 268820.03 93640 -1 3282
3284 0 461363.75 268763.03 93840 -1 3283
3285 0 461237.4 268798.2 94040 -1 3284
3286 0 461020.8 268788.88 94240 -1 3285
3287 0 460741.12 268548.2 94440 -1 3286
3288 0 460343.84 268404.8 94600 -1 3287
3289 0 459743.28 268188.25 94640 -1 3288
3290 0 459186.3 268181.5 94760 -1 3289
3291 0 459034.22 268029.5 94880 -1 3290
3292 0 459042.7 267946.56 95000 -1 3291
3293 0 459008.2 267951 95040 -1 3292
3294 0 458869.47 267967.34 95200 -1 3293
3295 0 458690.1 267918.88 95280 -1 3294
3296 0 458581.2 267705.38 95440 -1 3295
3297 0 458470.2 267521.16 95640 -1 3296
3298 0 458351.8 267444.38 95840 -1 3297
3299 0 458307.34 267303.12 95960 -1 3298
3300 0 458146.34 267263 96000 -1 3299
3301 0 457824.9 267182.8 96080 -1 3300
3302 0 458023.2 267214.25 96120 -1 3301
3303 0 457907 267133.06 96280 -1 3302
3304 0 457720 267110 96440 -1 3303
3305 0 457858.28 266865.9 96600 -1 3304
3306 0 457349.94 267213.03 96160 -1 3301
3307 0 457095.2 267219.5 96040 -1 3306
3308 0 456804.38 267151.6 95960 -1 3307
3309 0 456733 267119.5 95920 -1 3308
3310 0 456579.53 266994.62 95960 -1 3309
3311 0 456441.47 266963.5 96040 -1 3310
3312 0 456662.25 267086.56 95880 -1 3309
3313 0 456402.8 266970.25 95760 -1 3312
3314 0 456212.66 266834.88 95600 -1 3313
3315 0 455888 266662.53 95520 -1 3314
3316 0 455342.62 266412.03 95600 -1 3315
3317 0 454642.66 266202.56 95800 -1 3316
3318 0 454558.25 266143.75 95920 -1 3317
3319 0 454530.22 266123.78 95960 -1 3318
3320 0 454237.44 265748.25 96080 -1 3319
3321 0 454252.56 265445.2 96160 -1 3320
3322 0 454376.22 265048.44 96360 -1 3321
3323 0 454430.1 264729.28 96520 -1 3322
3324 0 454337.53 264513.72 96680 -1 3323
3325 0 454409.53 264627.88 96720 -1 3324
3326 0 454756.16 264761.56 96840 -1 3325
3327 0 454197.3 264398.72 96720 -1 3324
3328 0 453711.62 264071.28 96640 -1 3327
3329 0 453582.62 264069.2 96600 -1 3328
3330 0 453190.12 264045.75 96560 -1 3329
3331 0 452653.03 264040.8 96440 -1 3330
3332 0 452261.47 263848.7 96320 -1 3331
3333 0 452244.5 264098.44 96280 -1 3332
3334 0 452050.25 263540.75 96280 -1 3332
3335 0 451994.62 263209.06 96200 -1 3334
3336 0 452090.53 262929.12 96160 -1 3335
3337 0 452080.03 262685.72 96080 -1 3336
3338 0 452043.6 262584.84 96000 -1 3337
3339 0 452074.16 262417.25 95840 -1 3338
3340 0 452138.2 262236.62 95760 -1 3339
3341 0 452252.2 262002.6 95560 -1 3340
3342 0 452324.1 261951.4 95480 -1 3341
3343 0 452395.94 261851.66 95400 -1 3342
3344 0 452526.2 261830.3 95320 -1 3343
3345 0 452809.44 261929.9 95360 -1 3344
3346 0 452553.06 261643.95 95200 -1 3344
3347 0 452611.34 261434.62 95040 -1 3346
3348 0 452560.62 261271.53 94880 -1 3347
3349 0 452550 261007.88 94840 -1 3348
3350 0 452466.12 260774 94720 -1 3349
3351 0 452268.12 260597.42 94520 -1 3350
3352 0 452111 260442.53 94440 -1 3351
3353 0 452079.4 260176.22 94240 -1 3352
3354 0 452086.25 259793.25 94040 -1 3353
3355 0 452057.12 259555.38 93880 -1 3354
3356 0 452057.94 259293.16 93800 -1 3355
3357 0 452118.44 259131.12 93680 -1 3356
3358 0 452119.56 259011.75 93560 -1 3357
3359 0 451991.38 258903.69 93400 -1 3358
3360 0 451919.12 258838.81 93280 -1 3359
3361 0 451884.7 258841.44 93240 -1 3360
3362 0 451821.9 258815.08 93040 -1 3361
3363 0 451510.88 258735.88 92880 -1 3362
3364 0 451362.25 258746.62 92720 -1 3363
3365 0 451265.56 258801.92 92560 -1 3364
3366 0 451252.75 258818.5 92520 -1 3365
3367 0 451658.38 258890.61 92480 -1 3366
3368 0 451967 258722.16 92440 -1 3367
3369 0 451951.84 258684.97 92400 -1 3368
3370 0 451212.9 258868.31 92400 -1 3366
3371 0 450700.5 258992.88 92440 -1 3370
3372 0 450260.38 258869.72 92480 -1 3371
3373 0 450244.4 258849.9 92520 -1 3372
3374 0 451155.06 258937.67 92360 -1 3370
3375 0 451148.38 259031.53 92320 -1 3374
3376 0 450958.47 259194.67 92280 -1 3375
3377 0 450829.12 259306.97 92160 -1 3376
3378 0 450770.3 259433.58 91960 -1 3377
3379 0 450637.38 259625.83 91760 -1 3378
3380 0 450579.8 259916.66 91640 -1 3379
3381 0 450732.03 260214.22 91440 -1 3380
3382 0 450664.25 260246.8 91240 -1 3381
3383 0 450589.25 260300.78 91000 -1 3382
3384 0 450461.75 260407.67 90800 -1 3383
3385 0 450152.2 260518.34 90720 -1 3384
3386 0 449753.56 260766.11 90840 -1 3385
3387 0 449573.7 260892.47 91000 -1 3386
3388 0 449514.75 261033.75 91040 -1 3387
3389 0 449432.4 261114.5 91080 -1 3388
3390 0 449635.75 260919.78 91040 -1 3387
3391 0 449651.94 260827.31 91240 -1 3390
3392 0 450149.7 260489.58 90680 -1 3385
3393 0 450211.62 260520.36 90600 -1 3392
3394 0 449629.44 260562.61 90560 -1 3393
3395 0 449502.56 260578.84 90480 -1 3394
3396 0 449461.8 260559.6 90440 -1 3395
3397 0 449296.62 260481.84 90280 -1 3396
3398 0 449176.66 260473.97 90200 -1 3397
3399 0 449159.44 260446.45 90160 -1 3398
3400 0 449972.53 260383.2 90400 -1 3396
3401 0 450052.38 260332.44 90320 -1 3400
3402 0 450248.25 259608.34 91600 -1 3380
3403 0 449844.44 259380.55 91520 -1 3402
3404 0 449803.8 259263.97 91480 -1 3403
3405 0 449754.06 259229.22 91400 -1 3404
3406 0 449631.03 259120.56 91280 -1 3405
3407 0 449732.66 259142.98 91240 -1 3406
3408 0 449566.25 258991.25 91400 -1 3406
3409 0 449540.62 258899.12 91480 -1 3408
3410 0 449338.53 258849.73 91560 -1 3409
3411 0 449074.2 258666.86 91600 -1 3410
3412 0 448750.2 258239.75 91640 -1 3411
3413 0 448682.03 257950.1 91600 -1 3412
3414 0 448608.94 257789.08 91560 -1 3413
3415 0 448349.3 257615.53 91520 -1 3414
3416 0 448066.75 257604.97 91480 -1 3415
3417 0 447926.16 257603.25 91440 -1 3416
3418 0 447756.8 257421.44 91400 -1 3417
3419 0 447586.06 257353.5 91320 -1 3418
3420 0 447502.25 257333.69 91280 -1 3419
3421 0 447400.75 257185.66 91240 -1 3420
3422 0 447424.72 257098.3 91120 -1 3421
3423 0 447629.88 256910.88 91080 -1 3422
3424 0 447711.06 256709.6 91160 -1 3423
3425 0 447855.94 256536.73 91080 -1 3424
3426 0 452135.06 258908.4 93640 -1 3358
3427 0 452120.12 258893.16 93720 -1 3426
3428 0 453987.7 266045.44 95880 -1 3318
3429 0 453883.8 266074.06 95840 -1 3428
3430 0 453839.94 266110.75 95760 -1 3429
3431 0 453799.8 266149.12 95600 -1 3430
3432 0 453632.38 266405.03 95480 -1 3431
3433 0 453581.5 266398.75 95440 -1 3432
3434 0 453430.38 266380.34 95320 -1 3433
3435 0 454172.16 266483.84 95400 -1 3433
3436 0 454178.44 266517.38 95360 -1 3435
3437 0 458898.84 266996.25 96040 -1 3300
3438 0 458817.94 267081.22 96200 -1 3437
3439 0 459555.75 267748.38 95080 -1 3293
3440 0 459619.94 267756.34 95120 -1 3439
3441 0 463507.4 270343.47 92160 -1 3274
3442 0 463444.25 270313.25 91960 -1 3441
3443 0 463801.5 269997.88 91800 -1 3442
3444 0 463976.12 269779.66 91760 -1 3443
3445 0 463980 269880.8 91720 -1 3444
3446 0 463726.38 270434.56 91680 -1 3445
3447 0 464021.16 270017.25 91640 -1 3445
3448 0 464470.62 269546.72 91720 -1 3444
3449 0 463999.8 269727.5 91800 -1 3444
3450 0 464126.38 269457.2 91920 -1 3449
3451 0 464108.2 269422 92040 -1 3450
3452 0 464072.56 269302.56 92200 -1 3451
3453 0 464044.72 269253 92320 -1 3452
3454 0 465027.16 272599.9 91280 -1 3260
3455 0 464977.25 272637.25 91320 -1 3454
3456 0 464875.38 272675.34 91440 -1 3455
3457 0 464805.2 272710.97 91520 -1 3456
3458 0 464729.66 272785.38 91600 -1 3457
3459 0 464543.03 272823.4 91800 -1 3458
3460 0 464220.72 272816.34 91960 -1 3459
3461 0 464119.12 273108.88 92040 -1 3460
3462 0 464341.38 273331 92160 -1 3461
3463 0 465048.7 273613.06 92120 -1 3462
3464 0 465551.28 273547.12 92080 -1 3463
3465 0 465295.88 273651.75 92080 -1 3463
3466 0 464416.94 273471.7 92360 -1 3462
3467 0 464424.38 273509.84 92400 -1 3466
3468 0 464489.5 273714.5 92600 -1 3467
3469 0 464331.94 273851.53 92840 -1 3468
3470 0 464240.97 273949.2 92960 -1 3469
3471 0 464308.25 273973.56 93000 -1 3470
3472 0 464671.12 273851.25 93200 -1 3471
3473 0 464985.38 273733.5 93400 -1 3472
3474 0 465079.3 273642.94 93600 -1 3473
3475 0 465208.4 273490.72 93720 -1 3474
3476 0 465488.06 273459.25 93920 -1 3475
3477 0 465600.38 273408.2 93960 -1 3476
3478 0 465773.88 273410 94040 -1 3477
3479 0 465952.3 273303.25 94120 -1 3478
3480 0 466395.47 273138.75 94240 -1 3479
3481 0 466684.06 273193.38 94360 -1 3480
3482 0 466942.38 273276.38 94520 -1 3481
3483 0 467053.06 273407.12 94600 -1 3482
3484 0 467229.62 273452.7 94760 -1 3483
3485 0 467371.4 273429.66 94960 -1 3484
3486 0 467533.44 273378.16 95120 -1 3485
3487 0 467615.06 273344.5 95240 -1 3486
3488 0 467718.25 273342.25 95280 -1 3487
3489 0 468028.44 273337.03 95400 -1 3488
3490 0 468393.3 273259 95440 -1 3489
3491 0 468615.7 273243.75 95520 -1 3490
3492 0 468783.1 273174.8 95600 -1 3491
3493 0 468887.38 273153.3 95720 -1 3492
3494 0 468985.6 273095.12 95840 -1 3493
3495 0 469039.12 273118.4 96000 -1 3494
3496 0 469405 273081.4 96080 -1 3495
3497 0 469792.22 273087.28 96160 -1 3496
3498 0 469962.75 273124.75 96200 -1 3497
3499 0 470049.1 273100.8 96240 -1 3498
3500 0 470139.38 272989.78 96360 -1 3499
3501 0 470162.94 272930.7 96520 -1 3500
3502 0 470202 272967.5 96600 -1 3501
3503 0 470240.84 272902 96640 -1 3502
3504 0 470335.44 272877.94 96720 -1 3503
3505 0 470240.53 273003.66 96680 -1 3502
3506 0 470345.8 273232.56 96720 -1 3505
3507 0 470255.16 273236.72 96800 -1 3506
3508 0 470276.94 273298.66 96840 -1 3507
3509 0 470280.3 273269.12 96880 -1 3508
3510 0 470331.28 273246.97 96960 -1 3509
3511 0 470331.06 273223.16 97120 -1 3510
3512 0 470404.38 273191.38 97280 -1 3511
3513 0 470445.2 273155.28 97320 -1 3512
3514 0 470507.72 273155.62 97480 -1 3513
3515 0 470440.53 273130.88 97640 -1 3514
3516 0 470124.47 273031.25 97720 -1 3515
3517 0 470265.97 272866.78 97840 -1 3516
3518 0 470312.47 272787.38 97920 -1 3517
3519 0 470257 272760 98000 -1 3518
3520 0 470201.62 272733.25 98080 -1 3519
3521 0 470104.03 272634.3 98280 -1 3520
3522 0 469856.4 272608.22 98440 -1 3521
3523 0 469829.78 272652.7 98480 -1 3522
3524 0 469580.1 272735.97 98560 -1 3523
3525 0 469655.72 272538.22 98320 -1 3522
3526 0 470497.62 272547.16 98040 -1 3519
3527 0 470453.12 273186.75 97680 -1 3515
3528 0 470472.34 273243.7 97800 -1 3527
3529 0 470444.66 273309.4 97880 -1 3528
3530 0 470521.28 273226.75 97920 -1 3529
3531 0 470659.06 272998.62 98080 -1 3530
3532 0 470639.88 272958.12 98160 -1 3531
3533 0 470524.75 272940.06 98280 -1 3532
3534 0 470559.12 272986.34 98320 -1 3533
3535 0 470908.94 272712.66 98040 -1 3531
3536 0 470359.3 273384.5 97960 -1 3529
3537 0 470088.38 273436.44 98080 -1 3536
3538 0 469812.62 273416.5 98160 -1 3537
3539 0 469641.97 273428.25 98240 -1 3538
3540 0 469570.06 273499.34 98320 -1 3539
3541 0 469361.84 273598.44 98400 -1 3540
3542 0 470291 273424.5 96800 -1 3508
3543 0 470305.4 273549.94 96760 -1 3542
3544 0 470379.88 273690.38 96640 -1 3543
3545 0 470515.44 273726.72 96520 -1 3544
3546 0 470554.25 273793.97 96440 -1 3545
3547 0 470354.12 274132.16 96280 -1 3546
3548 0 469846 274476.97 96360 -1 3547
3549 0 469642.28 274691.56 96440 -1 3548
3550 0 469738.12 274644.84 96480 -1 3549
3551 0 469839.6 274534.53 96600 -1 3550
3552 0 469916.94 274494.1 96720 -1 3551
3553 0 469554.88 274753.12 96480 -1 3549
3554 0 469527.38 274792.12 96560 -1 3553
3555 0 469422.38 274907.72 96680 -1 3554
3556 0 469296.88 275034.5 96800 -1 3555
3557 0 470268.38 273482.2 96840 -1 3542
3558 0 470274.47 273503.4 96920 -1 3557
3559 0 470468.12 273431.47 96040 -1 3498
3560 0 470525.78 273476.78 95920 -1 3559
3561 0 467732.2 273286.53 95320 -1 3488
3562 0 467723.7 273165.1 95360 -1 3561
3563 0 467655 272947 95400 -1 3562
3564 0 467570.47 272908.56 95320 -1 3563
3565 0 467503.53 272804.44 95280 -1 3564
3566 0 467782.8 272559.94 95360 -1 3565
3567 0 467926.5 272458.06 95440 -1 3566
3568 0 468069.34 272237.6 95640 -1 3567
3569 0 463382.62 274245.7 93000 -1 3470
3570 0 463175.5 274505.5 93080 -1 3569
3571 0 462946.88 274646.44 93040 -1 3570
3572 0 462831.8 274700.7 92840 -1 3571
3573 0 462646.28 274736.75 92720 -1 3572
3574 0 462618.56 274798.84 92600 -1 3573
3575 0 462968.06 274764.75 93160 -1 3570
3576 0 463020.25 274815.9 93200 -1 3575
3577 0 463190.25 274941.66 93280 -1 3576
3578 0 463150.72 275121.56 93320 -1 3577
3579 0 463084.4 275276.72 93360 -1 3578
3580 0 462980.3 275359.8 93400 -1 3579
3581 0 463325.06 275271.3 93320 -1 3577
3582 0 463437.2 275712.75 93240 -1 3581
3583 0 463395.66 276114.03 93200 -1 3582
3584 0 463410.03 276394.66 93240 -1 3583
3585 0 463396.84 276806.3 93440 -1 3584
3586 0 463453.97 276943.12 93520 -1 3585
3587 0 463443.56 277006.97 93720 -1 3586
3588 0 463746.7 277072.28 93920 -1 3587
3589 0 464151.88 277225.3 94120 -1 3588
3590 0 464352.2 277276.12 94360 -1 3589
3591 0 464438.12 277395.7 94560 -1 3590
3592 0 464490.2 277475.2 94680 -1 3591
3593 0 464525.44 277527.56 94760 -1 3592
3594 0 464431.03 277643.78 94840 -1 3593
3595 0 464424.88 277737.75 94920 -1 3594
3596 0 464268.2 277887.62 95040 -1 3595
3597 0 464104.4 278025.66 95200 -1 3596
3598 0 463984.56 278112.84 95440 -1 3597
3599 0 463946.78 278158.56 95640 -1 3598
3600 0 463944 278212.12 95840 -1 3599
3601 0 464094.9 278261.16 96000 -1 3600
3602 0 464384.66 278204.56 96200 -1 3601
3603 0 464362.97 278229.5 96240 -1 3602
3604 0 464351.8 278245.84 96400 -1 3603
3605 0 464418.97 278259.22 96520 -1 3604
3606 0 464453.1 278233.3 96680 -1 3605
3607 0 464577.5 278202.72 96880 -1 3606
3608 0 464696.06 278254.25 97000 -1 3607
3609 0 464882.5 278212 97160 -1 3608
3610 0 464953.34 278336.66 97320 -1 3609
3611 0 465145.56 278342.12 97400 -1 3610
3612 0 465423.9 278376.8 97520 -1 3611
3613 0 465614.12 278438.9 97680 -1 3612
3614 0 465778.03 278600.16 97880 -1 3613
3615 0 465981.12 278643.12 98000 -1 3614
3616 0 466081.2 278665.25 98080 -1 3615
3617 0 466154.88 278711.94 98280 -1 3616
3618 0 466149 278761.44 98320 -1 3617
3619 0 466140.62 278754.38 98360 -1 3618
3620 0 466227.66 278850.1 98400 -1 3619
3621 0 466231.12 278846.8 98440 -1 3620
3622 0 466212.03 278880.56 98560 -1 3621
3623 0 466151.72 278878.16 98680 -1 3622
3624 0 466259.75 278845 98840 -1 3623
3625 0 466493.25 278880.38 98960 -1 3624
3626 0 466721.1 278910.97 99080 -1 3625
3627 0 467062.5 278963.38 99200 -1 3626
3628 0 467310.47 278961.4 99320 -1 3627
3629 0 467285.25 278953 99400 -1 3628
3630 0 467073.7 278973.12 99480 -1 3629
3631 0 467017.4 279004.03 99560 -1 3630
3632 0 466952.12 279028 99600 -1 3631
3633 0 467746.25 279414.53 99680 -1 3632
3634 0 467971.72 279287.62 99840 -1 3633
3635 0 468242.8 279161.3 1e+05 -1 3634
3636 0 467822.75 279320.56 99880 -1 3634
3637 0 467931.28 279263.88 100040 -1 3636
3638 0 465783.34 278543.38 97920 -1 3614
3639 0 464312.28 278278.75 96720 -1 3606
3640 0 464109.06 278302.66 96800 -1 3639
3641 0 464945.06 277937.84 96280 -1 3602
3642 0 465027.1 277962.2 96480 -1 3641
3643 0 465192.12 277938.44 96600 -1 3642
3644 0 464138.06 277192.3 94160 -1 3589
3645 0 463981.84 277104 94320 -1 3644
3646 0 464191 276692.88 94360 -1 3645
3647 0 464301 276579.34 94400 -1 3646
3648 0 464411.2 276268.8 94360 -1 3647
3649 0 464178.88 275848.06 94280 -1 3648
3650 0 464520.88 276352 94480 -1 3647
3651 0 462858.03 276196.62 93240 -1 3583
3652 0 463240.53 274949.25 93320 -1 3577
3653 0 463320.16 274901.16 93480 -1 3652
3654 0 463353.12 274896 93560 -1 3653
3655 0 463369.9 274920.06 93600 -1 3654
3656 0 463335.62 274833.66 93240 -1 3577
3657 0 463716.94 274768.88 93320 -1 3656
3658 0 463934.94 274799.2 93280 -1 3657
3659 0 463938.84 274753.97 93200 -1 3658
3660 0 464092.4 274996.25 93320 -1 3658
3661 0 464110.34 275025.38 93360 -1 3660
3662 0 462738.9 274535.56 93200 -1 3575
3663 0 464316.7 273326.03 92640 -1 3468
3664 0 464329.2 272695.12 92760 -1 3663
3665 0 464427.94 272630.7 92800 -1 3664
3666 0 464560.2 272487.8 92880 -1 3665
3667 0 464590.03 272368.38 92920 -1 3666
3668 0 464557.7 272382.06 93080 -1 3667
3669 0 464731.94 272371.25 93240 -1 3668
3670 0 465002.6 272195.5 93280 -1 3669
3671 0 464990.5 272099.8 93240 -1 3670
3672 0 464993.2 271915.66 93160 -1 3671
3673 0 464928.2 271952.12 93120 -1 3672
3674 0 464969.6 271962.75 93000 -1 3673
3675 0 465115.72 271765.6 93120 -1 3672
3676 0 465487.2 271570.25 93240 -1 3675
3677 0 465774.44 271370.94 93280 -1 3676
3678 0 465792.3 271328.2 93400 -1 3677
3679 0 465811.44 271359.66 93560 -1 3678
3680 0 465808.97 271185.3 93760 -1 3679
3681 0 465965.6 270932.44 93920 -1 3680
3682 0 465997.12 270871.75 94080 -1 3681
3683 0 466472.34 270526.12 94200 -1 3682
3684 0 466728.06 270415.47 94400 -1 3683
3685 0 467116.22 270374.75 94520 -1 3684
3686 0 467409.2 270347.9 94600 -1 3685
3687 0 467795.38 270125.06 94640 -1 3686
3688 0 467675.22 270155.38 94840 -1 3687
3689 0 467677.3 270039 94920 -1 3688
3690 0 467578.62 269874.5 95080 -1 3689
3691 0 467505.75 269732.2 95200 -1 3690
3692 0 467400.4 269734.3 95360 -1 3691
3693 0 467439.53 269956.25 95400 -1 3692
3694 0 467527.78 270196 95560 -1 3693
3695 0 467631.25 270116.44 95720 -1 3694
3696 0 467679.3 270003.22 95760 -1 3695
3697 0 467800.12 269922.75 95920 -1 3696
3698 0 467902.66 269797.66 96080 -1 3697
3699 0 468060.6 269776.4 96240 -1 3698
3700 0 467826.7 269559.75 96320 -1 3699
3701 0 468099.84 269770.78 96280 -1 3699
3702 0 468451.22 269800.84 96440 -1 3701
3703 0 468491.75 269722.66 96600 -1 3702
3704 0 468420.94 269683.38 96640 -1 3703
3705 0 468320.75 269755.94 96720 -1 3704
3706 0 468316.2 269883 96880 -1 3705
3707 0 468371.5 269641.78 97000 -1 3706
3708 0 468436.3 269598.7 97040 -1 3707
3709 0 468565.72 269608.34 97160 -1 3708
3710 0 468718.62 269597.16 97320 -1 3709
3711 0 468337.88 269464.88 97440 -1 3710
3712 0 468333.34 269410.34 97520 -1 3711
3713 0 468479.75 269428.56 97560 -1 3712
3714 0 468331.3 269382.75 97560 -1 3712
3715 0 468345.66 269354.8 97720 -1 3714
3716 0 468331.6 269398.2 97760 -1 3715
3717 0 468121.53 269421.3 97840 -1 3716
3718 0 468057.38 269385.53 97920 -1 3717
3719 0 468178.2 269164.2 97960 -1 3718
3720 0 468174.3 269036.53 98040 -1 3719
3721 0 468186.16 269030.66 98160 -1 3720
3722 0 468597.97 269090.2 97880 -1 3719
3723 0 469178.3 268984.34 98080 -1 3722
3724 0 468639.66 269144.84 97840 -1 3722
3725 0 468665.1 269194.7 97760 -1 3724
3726 0 468738.8 269213.1 97680 -1 3725
3727 0 468697.56 269193.2 97600 -1 3726
3728 0 467875.2 269539.56 97720 -1 3717
3729 0 467587.38 269554.8 95440 -1 3692
3730 0 467611.25 269512.84 95520 -1 3729
3731 0 467278.38 269545.16 95040 -1 3690
3732 0 467077.88 269603.94 95000 -1 3731
3733 0 467021.7 269632.44 95040 -1 3732
3734 0 466955.75 269649.2 95080 -1 3733
3735 0 466025.88 270960.3 94120 -1 3682
3736 0 466013.94 271003.7 94200 -1 3735
3737 0 465317.44 272050.2 93320 -1 3670
3738 0 465474.94 272034.38 93400 -1 3737
3739 0 465554.84 272052.1 93480 -1 3738
3740 0 465726.62 272050.5 93600 -1 3739
3741 0 465759.44 272104.56 93760 -1 3740
3742 0 466069.8 272160.22 93920 -1 3741
3743 0 466331.5 272076.5 94040 -1 3742
3744 0 466530.6 271963.47 94200 -1 3743
3745 0 466525.38 271897.22 94400 -1 3744
3746 0 466371.75 271860.78 94560 -1 3745
3747 0 466326.88 271759.6 94760 -1 3746
3748 0 466233.78 271649.84 94880 -1 3747
3749 0 463959.4 273046.3 89080 -1 3240
3750 0 463660.62 273000.56 89240 -1 3749
3751 0 463539.94 272917.28 89360 -1 3750
3752 0 463960.78 272938.5 89000 -1 3238
3753 0 463722.84 273251.22 88840 -1 3752
3754 0 463647.22 273206.28 88800 -1 3753
3755 0 463604.7 273102.56 88720 -1 3754
3756 0 463963.62 273443.3 88800 -1 3753
3757 0 464464.75 273757.38 87040 -1 3201
3758 0 463475.75 273476.25 86240 -1 3190
3759 0 463459.4 273224.5 86320 -1 3758
3760 0 463831.75 274320.8 85920 -1 3188
3761 0 463832.8 274397.38 85840 -1 3760
3762 0 463802.5 274494 85800 -1 3761
3763 0 463771.88 274591.44 85760 -1 3762
3764 0 463809 274954.72 85720 -1 3763
3765 0 465009.88 275494.38 85760 -1 3764
3766 0 465036.62 275461.8 85800 -1 3765
3767 0 464997.97 275438 85960 -1 3766
3768 0 465118.62 275423.8 86080 -1 3767
3769 0 465114.47 275310.47 86160 -1 3768
3770 0 465231.34 275686.97 85800 -1 3765
3771 0 465402.25 275776.44 85760 -1 3770
3772 0 465630 275903.5 85720 -1 3771
3773 0 465519.5 275834.06 85680 -1 3772
3774 0 465523.62 275738.56 85560 -1 3773
3775 0 465514.94 275809.8 85440 -1 3774
3776 0 465375.38 276011.4 85400 -1 3775
3777 0 465857.75 276031.38 85680 -1 3772
3778 0 465875.75 276269.56 85720 -1 3777
3779 0 466009.16 276709.06 85760 -1 3778
3780 0 466199.56 276992.78 85720 -1 3779
3781 0 466076.7 276669 85720 -1 3779
3782 0 466163.94 276653.2 85640 -1 3781
3783 0 466890.88 276052.75 85720 -1 3777
3784 0 467189.5 276033 85680 -1 3783
3785 0 466932.6 276049.2 85640 -1 3784
3786 0 466772.5 276038.16 85600 -1 3785
3787 0 466740.06 276030 85560 -1 3786
3788 0 466729.84 276008.28 85520 -1 3787
3789 0 466731.84 275959.22 85360 -1 3788
3790 0 466688.25 275913.06 85200 -1 3789
3791 0 467007.72 275786.5 85040 -1 3790
3792 0 467089.78 275833.56 84880 -1 3791
3793 0 467314.56 275873.62 84720 -1 3792
3794 0 467523.9 275734.84 84640 -1 3793
3795 0 467628.25 275714.6 84520 -1 3794
3796 0 467958.5 275794.38 84360 -1 3795
3797 0 468545.6 275707.34 84440 -1 3796
3798 0 468935.28 275674.7 84480 -1 3797
3799 0 467487.72 276012.94 85640 -1 3784
3800 0 467563.06 276071.06 85560 -1 3799
3801 0 467692.25 276131.75 85520 -1 3800
3802 0 467944.34 276145.75 85480 -1 3801
3803 0 468133.06 276153.2 85440 -1 3802
3804 0 468201.34 276146.12 85400 -1 3803
3805 0 468788.97 276189.4 85360 -1 3804
3806 0 468925 276148.3 85320 -1 3805
3807 0 469390.44 276107.7 85280 -1 3806
3808 0 469542.2 276100.12 85200 -1 3807
3809 0 469840.56 276176.53 85080 -1 3808
3810 0 470197.9 276296.6 84920 -1 3809
3811 0 470284 276320.7 84960 -1 3810
3812 0 470368.7 276325.88 85080 -1 3811
3813 0 470291.1 276309.88 84880 -1 3810
3814 0 470614 276351.12 84760 -1 3813
3815 0 470989.44 276362.62 84680 -1 3814
3816 0 471332.94 276415.2 84640 -1 3815
3817 0 471639.47 276527.3 84560 -1 3816
3818 0 471772.2 276578.03 84400 -1 3817
3819 0 471911.25 276807.72 84320 -1 3818
3820 0 471941.16 276922.84 84160 -1 3819
3821 0 471982.3 277142.5 83960 -1 3820
3822 0 471916.06 277209.62 83840 -1 3821
3823 0 471827.62 277351.8 83680 -1 3822
3824 0 471723.8 277505.9 83520 -1 3823
3825 0 471654.7 277366.94 83480 -1 3824
3826 0 471679.47 277285.97 83400 -1 3825
3827 0 471919.06 277232.9 83360 -1 3826
3828 0 471631.66 277438.4 83360 -1 3826
3829 0 472027.66 277134.44 83920 -1 3821
3830 0 472144.1 277128.2 83760 -1 3829
3831 0 472292.7 277070.56 83680 -1 3830
3832 0 472355.56 277109.3 83640 -1 3831
3833 0 472388.25 277162.3 83480 -1 3832
3834 0 472425.38 277200.3 83440 -1 3833
3835 0 473024.75 276762 83600 -1 3831
3836 0 473596.38 276897.28 83440 -1 3835
3837 0 473679.75 276970.7 83320 -1 3836
3838 0 474017.7 277024.12 83200 -1 3837
3839 0 474334.62 277134 83160 -1 3838
3840 0 474276.97 277348.53 83200 -1 3839
3841 0 474868.12 277226.25 83080 -1 3839
3842 0 474948.7 277282.1 83040 -1 3841
3843 0 475110.25 277416.25 82920 -1 3842
3844 0 475164.38 277460.56 82880 -1 3843
3845 0 475253.88 277515.88 82800 -1 3844
3846 0 475367.28 277603.62 82680 -1 3845
3847 0 475613.2 277764.5 82640 -1 3846
3848 0 475984.38 277887 82440 -1 3847
3849 0 476122.88 277874.2 82400 -1 3848
3850 0 476302.5 277744 82360 -1 3849
3851 0 476482.3 277614.25 82320 -1 3850
3852 0 476715.34 277472.03 82360 -1 3851
3853 0 477087.4 277413.12 82480 -1 3852
3854 0 477793.03 277125.62 82520 -1 3853
3855 0 478322.06 276899.4 82560 -1 3854
3856 0 478969.3 276528.06 82600 -1 3855
3857 0 479044.75 276470.62 82640 -1 3856
3858 0 479221.75 276371.06 82760 -1 3857
3859 0 479612.56 276181 82800 -1 3858
3860 0 479828.88 276104.9 82760 -1 3859
3861 0 479967.72 275975.1 82680 -1 3860
3862 0 480003.94 275926.4 82600 -1 3861
3863 0 479656.9 276187 82840 -1 3859
3864 0 479263.3 276261.9 83080 -1 3863
3865 0 479353.28 276094.66 83280 -1 3864
3866 0 479399.1 276049.88 83360 -1 3865
3867 0 480177.12 275702.8 83520 -1 3866
3868 0 480345.9 275624.66 83560 -1 3867
3869 0 480677.8 275503.56 83720 -1 3868
3870 0 480889.25 275431.94 83960 -1 3869
3871 0 480448.47 275339.78 84000 -1 3870
3872 0 480098.94 275393.2 84040 -1 3871
3873 0 481278.6 275164 84120 -1 3870
3874 0 481375.53 275096.78 84160 -1 3873
3875 0 481829 274918.2 84280 -1 3874
3876 0 481922.72 274900.06 84320 -1 3875
3877 0 482158.44 274806.97 84440 -1 3876
3878 0 482444.5 274688.06 84520 -1 3877
3879 0 482842.84 274467.34 84640 -1 3878
3880 0 483242.2 274157.62 84680 -1 3879
3881 0 483625.22 273917.12 84760 -1 3880
3882 0 483827.06 273799.75 84880 -1 3881
3883 0 483981.22 273628.66 85040 -1 3882
3884 0 484319.5 273451 85200 -1 3883
3885 0 484627.38 273132.3 85320 -1 3884
3886 0 485162.72 272711.38 85240 -1 3885
3887 0 485703.97 272476.94 85280 -1 3886
3888 0 486011.94 272352 85320 -1 3887
3889 0 486350.3 272247.56 85360 -1 3888
3890 0 486450.88 272118.38 85320 -1 3889
3891 0 486495.5 272044.34 85240 -1 3890
3892 0 486649.44 271902.88 85200 -1 3891
3893 0 486787.53 271731.84 85120 -1 3892
3894 0 486956.5 271603.4 85040 -1 3893
3895 0 487226.06 271521.12 84920 -1 3894
3896 0 487395.56 271442.8 84840 -1 3895
3897 0 487461.16 271387.7 84880 -1 3896
3898 0 487700.8 271088.72 84960 -1 3897
3899 0 487775.56 271023.94 85000 -1 3898
3900 0 487851.34 270944.44 85200 -1 3899
3901 0 487852.88 270961.84 85280 -1 3900
3902 0 487960.4 270871.25 84880 -1 3898
3903 0 488210.53 270751.12 84720 -1 3902
3904 0 488278.38 270508.6 84600 -1 3903
3905 0 488225.03 270581.44 84560 -1 3904
3906 0 488102.1 270771.84 84360 -1 3905
3907 0 487923.7 271014.16 84160 -1 3906
3908 0 487869.1 271126.8 84040 -1 3907
3909 0 488347.25 270397 84560 -1 3904
3910 0 488510.94 270254 84520 -1 3909
3911 0 488661.6 270096.3 84480 -1 3910
3912 0 488930.38 269805.06 84440 -1 3911
3913 0 489199.44 269596.38 84360 -1 3912
3914 0 489388.38 269355.28 84320 -1 3913
3915 0 489675.9 269187.72 84280 -1 3914
3916 0 489499.38 269278.88 84240 -1 3915
3917 0 489233.75 269430.56 84160 -1 3916
3918 0 489187.88 269480.75 84120 -1 3917
3919 0 489107.12 269518.06 84040 -1 3918
3920 0 489848.22 269073.12 84240 -1 3915
3921 0 490031.56 268913.75 84160 -1 3920
3922 0 490192.62 268788.44 84080 -1 3921
3923 0 490365.16 268665.38 84000 -1 3922
3924 0 490474.4 268539.66 83960 -1 3923
3925 0 490870 268383.1 83880 -1 3924
3926 0 491070.7 268339.47 83760 -1 3925
3927 0 491197.97 268232.9 83680 -1 3926
3928 0 491328.66 268051.3 83600 -1 3927
3929 0 491416.16 268020.5 83560 -1 3928
3930 0 491452.53 267976.06 83520 -1 3929
3931 0 491501.25 267883.66 83440 -1 3930
3932 0 491522.72 267542.6 83400 -1 3931
3933 0 491667.7 267300.22 83360 -1 3932
3934 0 491826.2 267034.72 83320 -1 3933
3935 0 491789.22 266875.2 83280 -1 3934
3936 0 491815.12 266839.22 83440 -1 3934
3937 0 491854.53 266673 83520 -1 3936
3938 0 491714.66 266552.3 83600 -1 3937
3939 0 491656 266508.25 83760 -1 3938
3940 0 491714.97 266392.75 83880 -1 3939
3941 0 491756.53 266181.34 84040 -1 3940
3942 0 491534.62 266318.12 84240 -1 3941
3943 0 491506.28 266343.12 84320 -1 3942
3944 0 491519.56 266338.44 84440 -1 3943
3945 0 491539.25 266259.66 84600 -1 3944
3946 0 491516.25 266310.25 84800 -1 3945
3947 0 491440.62 266320.3 84960 -1 3946
3948 0 491421.6 266336.53 85160 -1 3947
3949 0 491335.97 266446.53 85360 -1 3948
3950 0 491178.28 266526.9 85480 -1 3949
3951 0 491054.4 266578.8 85640 -1 3950
3952 0 491090.8 266602.7 85800 -1 3951
3953 0 491031.75 266668.06 85920 -1 3952
3954 0 491002.5 266800.16 86040 -1 3953
3955 0 490756.8 266888.1 86200 -1 3954
3956 0 490620.38 267028.44 86280 -1 3955
3957 0 490275.8 267369.47 86400 -1 3956
3958 0 489934.84 267365 86560 -1 3957
3959 0 489618.94 267367.3 86760 -1 3958
3960 0 489706.94 267270.44 86880 -1 3959
3961 0 489823.6 267127.2 87040 -1 3960
3962 0 489662.62 267092 87080 -1 3961
3963 0 489027.34 267186.9 87040 -1 3962
3964 0 488844.38 267198.53 87080 -1 3963
3965 0 488447.8 267438.28 87040 -1 3964
3966 0 488401.78 267474.12 87000 -1 3965
3967 0 489604.2 266864.88 87120 -1 3962
3968 0 489348.75 267344.66 87160 -1 3967
3969 0 489375.2 267222.28 87240 -1 3968
3970 0 489796.5 267195.47 87280 -1 3969
3971 0 490190 266909.3 87320 -1 3970
3972 0 489957 267119.88 87360 -1 3971
3973 0 489824.5 267097.9 87560 -1 3972
3974 0 490286.25 266740.03 87480 -1 3971
3975 0 490305.9 266637.12 87600 -1 3974
3976 0 490296.84 266601.03 87640 -1 3975
3977 0 490263.47 266513.56 87760 -1 3976
3978 0 490108.06 266359.16 87920 -1 3977
3979 0 490064.56 266237.3 88040 -1 3978
3980 0 490035.12 266279.7 87840 -1 3979
3981 0 490067.2 266319.44 87680 -1 3980
3982 0 488900.8 267365.94 87280 -1 3969
3983 0 488652.56 267352.88 87240 -1 3982
3984 0 488565 267320.8 87320 -1 3983
3985 0 488904 267402.97 87320 -1 3982
3986 0 489130.9 267291.62 87480 -1 3985
3987 0 489044.44 267308.16 87520 -1 3986
3988 0 489008.03 267300.38 87560 -1 3987
3989 0 488938.44 267263.84 87640 -1 3988
3990 0 491747.84 265980.22 84080 -1 3941
3991 0 491830.12 265851.06 84160 -1 3990
3992 0 491746 267855.12 83440 -1 3931
3993 0 486408.4 272258.25 85400 -1 3889
3994 0 486465.53 272378.75 85600 -1 3993
3995 0 486362.94 272508.53 85680 -1 3994
3996 0 480971.8 275370.72 84160 -1 3873
3997 0 480500.16 275367.84 84280 -1 3996
3998 0 479204.66 276486.9 82520 -1 3856
3999 0 479471.9 276535.3 82240 -1 3998
4000 0 479553.94 276530.66 82000 -1 3999
4001 0 479612.5 276412.5 81880 -1 4000
4002 0 479631.5 276373.44 81840 -1 4001
4003 0 479374.78 276562.2 81840 -1 4001
4004 0 476268.25 277790.44 82320 -1 3850
4005 0 476217.03 277905.53 82120 -1 4004
4006 0 476172.75 277968.9 81920 -1 4005
4007 0 476307.5 277931.7 81800 -1 4006
4008 0 476514.94 277894.2 81640 -1 4007
4009 0 476557.03 277856.6 81440 -1 4008
4010 0 476619.66 277857.66 81280 -1 4009
4011 0 476862.28 277632.66 81240 -1 4010
4012 0 476865.44 277622.56 81200 -1 4011
4013 0 476650.94 277857.6 81200 -1 4010
4014 0 476655.25 277883.28 81160 -1 4013
4015 0 476666.7 277946 80960 -1 4014
4016 0 476887.75 277981.28 80800 -1 4015
4017 0 476912.6 277968.44 80760 -1 4016
4018 0 476933.38 278010.22 80680 -1 4017
4019 0 476946.7 278117.75 80520 -1 4018
4020 0 476949.25 278129.25 80400 -1 4019
4021 0 476949.88 278133.06 80360 -1 4020
4022 0 476964.78 278091.56 80280 -1 4021
4023 0 477011 278057.22 80160 -1 4022
4024 0 477138.03 277962.5 80120 -1 4023
4025 0 477254.56 277936.5 80040 -1 4024
4026 0 477215.94 278018.5 79920 -1 4025
4027 0 477242.47 278047.78 79800 -1 4026
4028 0 477249.06 278049.6 79760 -1 4027
4029 0 477373.22 278061.8 79680 -1 4028
4030 0 477433.34 278058.66 79640 -1 4029
4031 0 476946.7 278052.06 79600 -1 4030
4032 0 476465.16 278219.2 79560 -1 4031
4033 0 477553.62 278052.5 79560 -1 4030
4034 0 477670.34 278043.1 79480 -1 4033
4035 0 478014.94 278102.62 79440 -1 4034
4036 0 478170.7 278044.8 79360 -1 4035
4037 0 478391.94 277978.4 79240 -1 4036
4038 0 478488.2 277924.94 79120 -1 4037
4039 0 478626.06 277882.38 79000 -1 4038
4040 0 478702.84 277857.06 78880 -1 4039
4041 0 478830.2 277850.62 78720 -1 4040
4042 0 478811.7 277827.3 78520 -1 4041
4043 0 478780.5 277813.5 78400 -1 4042
4044 0 478770 277808.53 78360 -1 4043
4045 0 478794.16 277797.1 78320 -1 4044
4046 0 478790.22 277775.06 78200 -1 4045
4047 0 478771.3 277772.25 78160 -1 4046
4048 0 478772.9 277740.28 77960 -1 4047
4049 0 478802.44 277835.97 77880 -1 4048
4050 0 478844.56 277834.25 77720 -1 4049
4051 0 478761.9 277920.47 77560 -1 4050
4052 0 478739.53 277982.22 77400 -1 4051
4053 0 478652.06 278034.75 77240 -1 4052
4054 0 478452.2 278009.47 77080 -1 4053
4055 0 478303.06 277967.56 76960 -1 4054
4056 0 478258.56 277910.7 76800 -1 4055
4057 0 478252.06 277828.22 76600 -1 4056
4058 0 478269.97 277777.62 76400 -1 4057
4059 0 478151.7 277668.38 76240 -1 4058
4060 0 477703.88 277798.25 76280 -1 4059
4061 0 478312.66 277583.16 76080 -1 4059
4062 0 478302.44 277529.44 76040 -1 4061
4063 0 478242.88 277463.97 75920 -1 4062
4064 0 478265.5 277384.6 75760 -1 4063
4065 0 478370.3 277309.4 75600 -1 4064
4066 0 478387.56 277213.4 75480 -1 4065
4067 0 478351.44 277165.4 75320 -1 4066
4068 0 478496.47 277131.5 75200 -1 4067
4069 0 478576.34 277090.9 75000 -1 4068
4070 0 478644.5 277088.66 74800 -1 4069
4071 0 478635.75 277032.75 74680 -1 4070
4072 0 478633 277013.84 74640 -1 4071
4073 0 478649.56 277000.9 74520 -1 4072
4074 0 478747.78 277061.62 74320 -1 4073
4075 0 478811.2 277103.44 74200 -1 4074
4076 0 478828.53 277132.1 74120 -1 4075
4077 0 478743.62 277182 73920 -1 4076
4078 0 478535.94 277184.1 73720 -1 4077
4079 0 478381.3 277111.44 73560 -1 4078
4080 0 478172.03 277029.03 73400 -1 4079
4081 0 478001.78 276920.78 73240 -1 4080
4082 0 478012.5 276985.7 73200 -1 4081
4083 0 477999.66 276846.03 73000 -1 4082
4084 0 478024.75 276747.25 72840 -1 4083
4085 0 478136.1 276660.34 72680 -1 4084
4086 0 478184.75 276521.8 72520 -1 4085
4087 0 478188.03 276511.3 72320 -1 4086
4088 0 478378.84 276409.12 72160 -1 4087
4089 0 478516 276235.94 72200 -1 4088
4090 0 478681.25 276194.8 72240 -1 4089
4091 0 478906.28 276051.8 72280 -1 4090
4092 0 478825.47 275868.56 72240 -1 4091
4093 0 479103.72 275960.25 72200 -1 4091
4094 0 479308.2 275903.7 72120 -1 4093
4095 0 478414.06 276404.5 72080 -1 4088
4096 0 478500.75 276415.38 71920 -1 4095
4097 0 478531.75 276415.72 71880 -1 4096
4098 0 478452.34 276438.12 71760 -1 4097
4099 0 478270.88 276548.88 71720 -1 4098
4100 0 478478.47 276500.12 71680 -1 4098
4101 0 478523.34 276514.5 71640 -1 4100
4102 0 478482.5 276564.25 71600 -1 4101
4103 0 477820.8 276680.47 73200 -1 4081
4104 0 477514.4 276577.44 73240 -1 4103
4105 0 477374.12 276569.8 73360 -1 4104
4106 0 478584.1 276807.72 74720 -1 4071
4107 0 478618.56 276701.62 74840 -1 4106
4108 0 478730.38 276531.38 74800 -1 4107
4109 0 478829.3 276515.6 74840 -1 4108
4110 0 478987.3 276456.16 74800 -1 4109
4111 0 478412.7 276674.7 74880 -1 4107
4112 0 478545.4 277646.03 78360 -1 4043
4113 0 478510.38 277573.94 78320 -1 4112
4114 0 478475.28 277419.94 78360 -1 4113
4115 0 478585.97 277314.66 78320 -1 4114
4116 0 478690 277286.8 78360 -1 4115
4117 0 478791.94 277292.44 78400 -1 4116
4118 0 478616.06 277276.5 78240 -1 4115
4119 0 478470.06 277629.22 78280 -1 4113
4120 0 478499.56 277650.47 78240 -1 4119
4121 0 478355.84 277693.28 78400 -1 4112
4122 0 478294.72 277736.06 78440 -1 4121
4123 0 476505.03 278174.8 80360 -1 4020
4124 0 476485.75 278144.16 80320 -1 4123
4125 0 476485.75 278144.16 80280 -1 4124
4126 0 476444.38 278332.2 80280 -1 4124
4127 0 476550.06 278373.25 80240 -1 4126
4128 0 476436.06 278261.9 80400 -1 4123
4129 0 476342.25 278313.62 80440 -1 4128
4130 0 476060.28 278340.53 80480 -1 4129
4131 0 475479.6 278229.25 80440 -1 4130
4132 0 475416.5 278256.25 80400 -1 4131
4133 0 475396.94 278288.8 80240 -1 4132
4134 0 475386 278322.5 80160 -1 4133
4135 0 475428.25 278358.94 80080 -1 4134
4136 0 475500.12 278369.2 80040 -1 4135
4137 0 475549.56 278340.12 79920 -1 4136
4138 0 475605.5 278313 79800 -1 4137
4139 0 474894.94 278297 79760 -1 4138
4140 0 474814.34 278273.94 79680 -1 4139
4141 0 475623.56 278304 79760 -1 4138
4142 0 475697.3 278276.75 79560 -1 4141
4143 0 475728.38 278209.44 79440 -1 4142
4144 0 475872.16 278180.16 79240 -1 4143
4145 0 475916.97 278166 79040 -1 4144
4146 0 475944.8 278252.34 78960 -1 4145
4147 0 474939.84 278701.7 80120 -1 4134
4148 0 474998.75 278917.62 80080 -1 4147
4149 0 474960.94 278278.06 80520 -1 4131
4150 0 474615.16 278218.9 80640 -1 4149
4151 0 474467.56 278168.5 80680 -1 4150
4152 0 474443.25 278168.5 80720 -1 4151
4153 0 474645.34 278327.2 80680 -1 4150
4154 0 474697.97 278386.1 80720 -1 4153
4155 0 474615.5 277339.34 82880 -1 3843
4156 0 467818.94 276327.66 85440 -1 3803
4157 0 465774.12 276415.5 85880 -1 3770
4158 0 465858.56 276714.94 86040 -1 4157
4159 0 465918.94 276781.06 86120 -1 4158
4160 0 465943.78 276786.44 86200 -1 4159
4161 0 465900.38 276757.22 86240 -1 4160
4162 0 465937.44 276757.66 86360 -1 4161
4163 0 466122.7 276983.38 86480 -1 4162
4164 0 466215.56 277012.2 86560 -1 4163
4165 0 466263.5 276966.47 86640 -1 4164
4166 0 466372.72 276985.22 86760 -1 4165
4167 0 466403.7 277023.22 86880 -1 4166
4168 0 466421.88 277170.06 87000 -1 4167
4169 0 466396.47 277307.97 87160 -1 4168
4170 0 466389 277343.88 87200 -1 4169
4171 0 466358.8 277521.88 87320 -1 4170
4172 0 466152.28 277683.7 87440 -1 4171
4173 0 466045.8 277649.28 87520 -1 4172
4174 0 466098.66 277647 87600 -1 4173
4175 0 466124.7 277646.22 87640 -1 4174
4176 0 466268.9 277642 87760 -1 4175
4177 0 466272.9 277635.75 87800 -1 4176
4178 0 466351.2 277610.78 87920 -1 4177
4179 0 466283.2 277539.4 88000 -1 4178
4180 0 466271.28 277492.2 88080 -1 4179
4181 0 466214.62 277372.94 88240 -1 4180
4182 0 466103.47 277360.88 88360 -1 4181
4183 0 466037.4 277322.56 88480 -1 4182
4184 0 465902.34 277280.6 88600 -1 4183
4185 0 465810.25 277193.28 88720 -1 4184
4186 0 465603.84 277257.97 88840 -1 4185
4187 0 465471.7 277262.06 88880 -1 4186
4188 0 465388.9 277217.75 88960 -1 4187
4189 0 465233.16 277210.44 89120 -1 4188
4190 0 465074.38 277125.94 89160 -1 4189
4191 0 465060.44 277047.7 89200 -1 4190
4192 0 465035.56 276993.88 89280 -1 4191
4193 0 464920.4 276903.44 89400 -1 4192
4194 0 464965.72 276873.3 89560 -1 4193
4195 0 464985.62 276924.88 89720 -1 4194
4196 0 465077.56 276995.56 89880 -1 4195
4197 0 464935.9 276848.1 90080 -1 4196
4198 0 465122.56 276786.7 90240 -1 4197
4199 0 465540.44 276596.8 90320 -1 4198
4200 0 465674.94 276290.2 90280 -1 4199
4201 0 465649.66 276241.38 90320 -1 4200
4202 0 465509.3 276150.16 90440 -1 4201
4203 0 465024.38 276092.62 90360 -1 4202
4204 0 464776.06 276280.44 90320 -1 4203
4205 0 464630.78 276356.44 90360 -1 4204
4206 0 465500.47 276135.3 90480 -1 4202
4207 0 465687 276223.75 90520 -1 4206
4208 0 465939.3 276226.94 90560 -1 4207
4209 0 468608.5 276316.7 90600 -1 4208
4210 0 464796.2 275925.53 90520 -1 4206
4211 0 464671.3 275894 90560 -1 4210
4212 0 466835.2 275860.62 90600 -1 4211
4213 0 466255.75 275985.53 90640 -1 4212
4214 0 465944.94 276194.62 90040 -1 4200
4215 0 466652.38 276122.1 89760 -1 4214
4216 0 467172.3 275931.84 89680 -1 4215
4217 0 467784.2 276003.56 89760 -1 4216
4218 0 468340.47 275822.12 89720 -1 4217
4219 0 468668.84 275692.2 89640 -1 4218
4220 0 469042.8 275370.1 89560 -1 4219
4221 0 469650.66 275146.75 89640 -1 4220
4222 0 470307.06 274936.47 89720 -1 4221
4223 0 470555.03 274801.3 89600 -1 4222
4224 0 470765.2 274649.12 89480 -1 4223
4225 0 470888.94 274567.47 89400 -1 4224
4226 0 471010.44 274494.44 89320 -1 4225
4227 0 471265.47 274400.16 89200 -1 4226
4228 0 471371.4 274328.3 89120 -1 4227
4229 0 471490.03 274238.38 89000 -1 4228
4230 0 471667.97 274154.16 88880 -1 4229
4231 0 471842 274108.25 88760 -1 4230
4232 0 472087.75 274096.56 88720 -1 4231
4233 0 472473.75 273857.06 88640 -1 4232
4234 0 472558.5 273809.3 88600 -1 4233
4235 0 472673.53 273600.34 88560 -1 4234
4236 0 472668.4 273428.8 88640 -1 4235
4237 0 472655.44 273340.62 88680 -1 4236
4238 0 472662.94 273266.78 88720 -1 4237
4239 0 472581.38 273251.7 88800 -1 4238
4240 0 472623.03 273001.12 88880 -1 4239
4241 0 472939.16 273657 88520 -1 4235
4242 0 473113.06 273701.78 88440 -1 4241
4243 0 473352.44 273732.53 88520 -1 4242
4244 0 473367.97 273698.5 88600 -1 4243
4245 0 465333.38 277203.9 88840 -1 4187
4246 0 465252.16 277141.7 88760 -1 4245
4247 0 465264.94 276978.06 88640 -1 4246
4248 0 465306 277060.53 88560 -1 4247
4249 0 465978.22 277752.06 87640 -1 4174
4250 0 466371.7 277442.38 87120 -1 4169
4251 0 466372.78 277425.12 87080 -1 4250
4252 0 463699.22 274527.12 85760 -1 3762
4253 0 463636.78 274500.4 85640 -1 4252
4254 0 463640.88 274396.22 85520 -1 4253
4255 0 463675.3 274307.72 85480 -1 4254
4256 0 462828 273249 85400 -1 3174
4257 0 463044 273241 85400 -1 4256
4258 0 463200 273153 85400 -1 4257
4259 0 463356 273177 85480 -1 4258
4260 0 463468 273205 85520 -1 4259
4261 0 462466 274113 84800 -1 3165
4262 0 462458 274117 84680 -1 4261
4263 0 462208 274091 84560 -1 4262
4264 0 462082 273959 84440 -1 4263
4265 0 461984 273977 84360 -1 4264
4266 0 461756 265019 85480 -1 745
4267 0 461972 264899 85600 -1 4266
4268 0 462260 264651 85720 -1 4267
4269 0 462732 264435 85840 -1 4268
4270 0 463288 264263 85960 -1 4269
4271 0 463504 264127 86080 -1 4270
4272 0 463712 263879 86160 -1 4271
4273 0 464144 263447 86240 -1 4272
4274 0 464464 263063 86360 -1 4273
4275 0 464564 262851 86480 -1 4274
4276 0 464580 262675 86600 -1 4275
4277 0 464676 262387 86720 -1 4276
4278 0 464756 262083 86840 -1 4277
4279 0 464740 261835 86960 -1 4278
4280 0 464852 261579 87120 -1 4279
4281 0 464876 261459 87280 -1 4280
4282 0 464996 261235 87440 -1 4281
4283 0 465156 261003 87600 -1 4282
4284 0 465348 260811 87760 -1 4283
4285 0 465363 260756 87800 -1 4284
4286 0 465408 260591 87920 -1 4285
4287 0 465512 260383 88080 -1 4286
4288 0 465576 260199 88200 -1 4287
4289 0 466292 259339 88280 -1 4288
4290 0 466500 259099 88400 -1 4289
4291 0 466700 258779 88520 -1 4290
4292 0 466692 258499 88640 -1 4291
4293 0 467116 258587 88720 -1 4292
4294 0 467860 257955 88800 -1 4293
4295 0 467852 257915 89040 -1 4294
4296 0 467852 257787 89200 -1 4295
4297 0 467868 257875 89400 -1 4296
4298 0 467764 257931 89560 -1 4297
4299 0 467684 257955 89720 -1 4298
4300 0 467644 257971 89880 -1 4299
4301 0 467492 258059 90080 -1 4300
4302 0 467444 258251 90240 -1 4301
4303 0 467380 258519 90400 -1 4302
4304 0 467396 258679 90560 -1 4303
4305 0 469100 258703 90720 204 4304
4306 0 469124 258703 90880 204 4305
4307 0 469124 258631 91000 204 4306
4308 0 469116 258639 91120 204 4307
4309 0 469292 258991 91240 175 4308
4310 0 469909.94 259453.6 91200 51 4309
4311 0 470023.2 259613.52 91080 60 4310
4312 0 470178.9 259749.38 90920 51 4311
4313 0 469316 258951 91400 102 4309
4314 0 469324 258895 91520 102 4313
4315 0 469220 258895 91680 102 4314
4316 0 469172 258743 91840 140 4315
4317 0 469116 258607 92000 140 4316
4318 0 469228 258423 92160 128 4317
4319 0 469494.66 258316.33 92240 166 4318
4320 0 469628 258263 92280 166 4319
4321 0 469916 258119 92400 176 4320
4322 0 470220 258247 92520 137 4321
4323 0 470564 258287 92640 163 4322
4324 0 471028 258231 92760 124 4323
4325 0 471332 258255 92880 153 4324
4326 0 471724 258207 93000 124 4325
4327 0 472108 258007 93120 120 4326
4328 0 472988 257671 93200 86 4327
4329 0 473180 257527 93280 166 4328
4330 0 473041.62 257619.2 93320 86 4329
4331 0 472849.38 257811.52 93400 107 4330
4332 0 472810 258099.92 93320 71 4331
4333 0 472835.25 258286.92 93240 71 4332
4334 0 472917.8 258473.05 93160 64 4333
4335 0 473323.94 258569.42 93080 86 4334
4336 0 473489.94 258668.9 93000 124 4335
4337 0 473723.5 259065.28 92960 128 4336
4338 0 473857.84 259332.11 93000 98 4337
4339 0 473977 259778.83 93120 107 4338
4340 0 473862.34 259837 93200 120 4339
4341 0 473804.53 259866.03 93240 120 4340
4342 0 473731.44 259957.83 93360 137 4341
4343 0 473573.3 260382.86 93480 60 4342
4344 0 473511.2 260526.08 93560 60 4343
4345 0 473459.5 260633.6 93600 75 4344
4346 0 473528.25 260692.3 93680 75 4345
4347 0 473573.38 260931.86 93720 91 4346
4348 0 473525.8 261298.52 93760 101 4347
4349 0 473350.38 261604.83 93600 81 4348
4350 0 473376.12 261649.81 93400 102 4349
4351 0 473311.8 261756.6 93280 102 4350
4352 0 473480.66 261921.2 93160 124 4351
4353 0 473472.16 261821.62 93120 124 4352
4354 0 473569.2 261449.84 93040 124 4353
4355 0 473694.75 262098.94 93120 128 4352
4356 0 473804.12 262205.9 93040 128 4355
4357 0 473808 262402.03 92920 128 4356
4358 0 473566.6 263245.97 92840 124 4357
4359 0 473530.12 263467.38 92880 124 4358
4360 0 473521.72 263588.75 92920 135 4359
4361 0 473591.47 263843.8 93000 75 4360
4362 0 474029.4 264293.9 93080 81 4361
4363 0 473748.2 263865.22 93120 75 4362
4364 0 473654.7 263750.3 93200 75 4363
4365 0 474339.2 264587.9 93120 137 4362
4366 0 474404.75 264658.94 93200 137 4365
4367 0 474496 264808.2 93320 102 4366
4368 0 474534.22 264858.6 93400 102 4367
4369 0 474560.6 265148.44 93560 148 4368
4370 0 474545.88 265452.8 93680 98 4369
4371 0 474386.4 265964.5 93640 143 4370
4372 0 474236 266207.62 93520 32 4371
4373 0 474213 266259 93480 32 4372
4374 0 474190.44 266310.06 93440 32 4373
4375 0 474168.88 266330.3 93360 32 4374
4376 0 474231.5 266280.97 93280 32 4375
4377 0 474410.16 266188.8 93160 32 4376
4378 0 474476.03 266162.25 93120 32 4377
4379 0 474652.12 266114.47 93040 32 4378
4380 0 474644.5 266019.75 93080 32 4379
4381 0 474629.06 265924.22 93120 32 4380
4382 0 474656.28 266172.34 93000 32 4379
4383 0 474916.44 266363.3 93440 32 4373
4384 0 474538.25 265464.34 93840 185 4370
4385 0 474242.7 266039.75 93880 143 4384
4386 0 474528.97 266230.8 93920 143 4385
4387 0 473900.47 265842.25 93920 60 4385
4388 0 474629.1 265062.5 93880 128 4384
4389 0 473680.47 265170.25 93920 96 4388
4390 0 473722.2 265072.75 94040 96 4389
4391 0 473749 265037 94200 -1 4390
4392 0 474842.88 264914.25 94000 128 4388
4393 0 475129.22 264741.94 94160 102 4392
4394 0 474821.5 265625.44 94200 45 4393
4395 0 474746.7 265792.56 94280 51 4394
4396 0 474595.56 265893.34 94360 90 4395
4397 0 474503 265951.62 94440 90 4396
4398 0 475664.66 264664.44 94280 75 4393
4399 0 475817.22 264697 94360 51 4398
4400 0 475889.94 264774.25 94440 51 4399
4401 0 475912 264791 94480 51 4400
4402 0 475975.7 264843.03 94600 51 4401
4403 0 475024.53 264623.2 94200 102 4393
4404 0 474850.88 264519.06 94320 128 4403
4405 0 474871.12 264532.56 93520 71 4369
4406 0 475054.94 264485.28 93480 -1 4405
4407 0 475249.06 264639.72 93440 -1 4406
4408 0 473059.16 264080.66 92760 98 4358
4409 0 472910 264177 92720 98 4408
4410 0 472930.1 264176.75 92680 98 4409
4411 0 473036.3 264223.94 92600 98 4410
4412 0 473087.34 264504.78 92520 98 4411
4413 0 472761.2 264273 92680 98 4409
4414 0 472605.84 264528 92600 131 4413
4415 0 472440.1 264692.47 92560 131 4414
4416 0 472044.1 264894.06 92520 104 4415
4417 0 471715.75 265196.4 92480 60 4416
4418 0 471491.12 265519.44 92320 60 4417
4419 0 470754 266083.8 92280 102 4418
4420 0 470537.88 266497.88 92240 51 4419
4421 0 470867.75 266663.38 92280 51 4420
4422 0 470092.1 266882.25 92120 101 4420
4423 0 469975.8 267014.94 92040 101 4422
4424 0 469718.94 267314.25 92000 40 4423
4425 0 469645.06 267446.53 92040 40 4424
4426 0 469557.7 267502.78 92080 32 4425
4427 0 469507.12 267526.8 92120 32 4426
4428 0 469325.3 267502.4 92160 32 4427
4429 0 469084.3 267532.8 92120 32 4428
4430 0 468991.4 267616.66 92080 32 4429
4431 0 468992.06 267690.5 92040 32 4430
4432 0 468986.44 267866.56 92000 -1 4431
4433 0 468805.8 267836.12 92000 -1 4431
4434 0 469090.25 267491.44 92000 32 4431
4435 0 468553.62 267843.3 92120 -1 4430
4436 0 468490.72 267787.3 92200 -1 4435
4437 0 468450.06 267527.38 92240 -1 4436
4438 0 468442.16 267336.44 92320 -1 4437
4439 0 468424.2 267637.4 92280 -1 4437
4440 0 468383.94 267693 92440 -1 4439
4441 0 468114.1 267544.25 92600 -1 4440
4442 0 467879.38 267468.06 92760 -1 4441
4443 0 468007.5 267264.2 92960 -1 4442
4444 0 467689.38 267340.5 93040 -1 4443
4445 0 466633.8 267722.8 93000 -1 4444
4446 0 466409.25 267853.7 92880 -1 4445
4447 0 465885.4 267884.1 92760 -1 4446
4448 0 465755.9 267986.28 92720 -1 4447
4449 0 465729.9 268007.6 92680 -1 4448
4450 0 465720.4 268037.34 92640 -1 4449
4451 0 465491.8 267842.25 92680 -1 4448
4452 0 465442.25 267769.8 92720 -1 4451
4453 0 465374.56 267667.8 92760 -1 4452
4454 0 465336.25 267526.22 92880 -1 4453
4455 0 465274.25 267350.62 92960 -1 4454
4456 0 465154.66 267196 93000 -1 4455
4457 0 465032.4 266932.44 93040 -1 4456
4458 0 464957.1 266766.6 93120 -1 4457
4459 0 464807.47 266664.3 93160 -1 4458
4460 0 464794.16 266560.2 93200 -1 4459
4461 0 464704.06 266390.66 93280 -1 4460
4462 0 464303.53 266101.66 93240 -1 4461
4463 0 464151.34 265902.9 93320 -1 4462
4464 0 464143.03 265995.25 93360 -1 4463
4465 0 464180.2 266059.2 93440 -1 4464
4466 0 463961.28 265790.1 93280 -1 4463
4467 0 463815.5 265792.62 93200 -1 4466
4468 0 463703.75 265866.44 93120 -1 4467
4469 0 463563.56 265933 93080 -1 4468
4470 0 464145.2 265795.75 93240 -1 4466
4471 0 464155.8 265770.34 93200 -1 4470
4472 0 464139.12 265758.25 93160 -1 4471
4473 0 464102.75 265765.12 93120 -1 4472
4474 0 465275.38 267421.8 93000 -1 4455
4475 0 465278.3 267453.4 93040 -1 4474
4476 0 465428.5 267880.53 92640 -1 4451
4477 0 467566.12 267238 93120 -1 4444
4478 0 467440.56 267136.12 93280 -1 4477
4479 0 467345.22 267081.56 93400 -1 4478
4480 0 466987.62 267381.94 93440 -1 4479
4481 0 466722.5 267638.44 93400 -1 4480
4482 0 466224.44 267900.9 93480 -1 4481
4483 0 466471.38 268078.3 93360 -1 4481
4484 0 466441.8 268122.88 93280 -1 4483
4485 0 466421.75 268329.56 93240 -1 4484
4486 0 466520 268420.44 93280 -1 4485
4487 0 466692.38 268491.5 93360 -1 4486
4488 0 466406 268385.38 93280 -1 4485
4489 0 466401 268409.62 93360 -1 4488
4490 0 467753.2 266927.06 93440 -1 4479
4491 0 468025.62 266881.7 93520 -1 4490
4492 0 468289.7 266854.62 93680 -1 4491
4493 0 468587.22 266783.38 93720 -1 4492
4494 0 468195.25 266866.94 93720 -1 4492
4495 0 468184.5 266901 93760 -1 4494
4496 0 468294.88 266649.12 93800 -1 4495
4497 0 468173.53 266934.75 93800 -1 4495
4498 0 468195.62 266988.44 93880 -1 4497
4499 0 468215.94 267970.5 92160 -1 4436
4500 0 468058.06 268035.4 92120 -1 4499
4501 0 467958 268070.3 92080 -1 4500
4502 0 468000.3 267940.8 92240 -1 4499
4503 0 469858.3 267191.8 91960 45 4424
4504 0 469942.56 267311.97 91840 45 4503
4505 0 469943 267398.34 91800 45 4504
4506 0 469956.06 267627.8 91720 -1 4505
4507 0 469989.3 267768.78 91640 -1 4506
4508 0 469978.75 267871.56 91520 -1 4507
4509 0 470233.44 268015.72 91480 -1 4508
4510 0 470119.7 268402.56 91520 -1 4509
4511 0 469922.72 268615.56 91480 -1 4510
4512 0 470643.75 268338.3 91520 -1 4509
4513 0 471510.97 268402.62 91440 -1 4512
4514 0 470878.72 268407.7 91560 -1 4512
4515 0 471344.72 268410.94 91560 -1 4514
4516 0 471427.2 268358.62 91640 -1 4515
4517 0 471431.03 268333.94 91680 -1 4516
4518 0 471479.75 268239.53 91720 -1 4517
4519 0 471530.4 268148.12 91760 -1 4518
4520 0 471567.56 267956.2 91800 -1 4519
4521 0 471631.88 267852.2 91840 -1 4520
4522 0 471575.88 267840.12 91880 -1 4521
4523 0 471748 267879.38 91880 -1 4521
4524 0 471899.44 268027.25 91840 -1 4523
4525 0 471904.38 268074.1 91880 -1 4524
4526 0 471887.3 268040.38 91920 -1 4525
4527 0 471886.88 268011.62 91960 -1 4526
4528 0 471850.25 267981.7 92000 -1 4527
4529 0 471999.4 268062.6 91800 -1 4524
4530 0 472184.8 268124.2 91720 -1 4529
4531 0 472313.88 268223.06 91640 -1 4530
4532 0 472371.7 268309.53 91520 -1 4531
4533 0 472328.12 268313.88 91440 -1 4532
4534 0 472413.16 268340.03 91280 -1 4533
4535 0 472634.2 268328.3 91240 -1 4534
4536 0 472722.06 268389.78 91160 -1 4535
4537 0 472740.03 268494.16 91000 -1 4536
4538 0 472745.94 268359.8 90840 -1 4537
4539 0 472915.88 267999.12 90800 -1 4538
4540 0 472834.94 267795.16 90840 -1 4539
4541 0 472815.6 267829.1 90920 -1 4540
4542 0 472838.75 267905.44 91080 -1 4541
4543 0 473137.4 268005 91240 -1 4542
4544 0 473000.3 267858.88 91360 -1 4543
4545 0 473094.94 267825.5 90640 -1 4539
4546 0 471302.3 267759.3 90560 -1 4545
4547 0 471362.8 267382.38 90520 -1 4546
4548 0 471454.94 267297.7 90360 -1 4547
4549 0 471532.56 267228.5 90280 -1 4548
4550 0 471637.7 267209.03 90200 -1 4549
4551 0 471640.97 267174.4 90080 -1 4550
4552 0 471653.75 267141.75 90040 -1 4551
4553 0 471692.2 267045.25 89920 -1 4552
4554 0 471725.88 266941 89800 -1 4553
4555 0 471817.12 266891.8 89640 -1 4554
4556 0 471792.38 266660.88 89600 -1 4555
4557 0 471830.62 266878.3 89600 -1 4555
4558 0 471857.94 266816.88 89520 -1 4557
4559 0 471940.75 266781.2 89440 -1 4558
4560 0 472039.56 266599.9 89320 -1 4559
4561 0 472108.75 266536.3 89240 -1 4560
4562 0 472222.7 266498.03 89160 -1 4561
4563 0 472346.5 266462 89120 -1 4562
4564 0 472470.25 266425.62 89080 -1 4563
4565 0 472772.1 266200.12 89040 -1 4564
4566 0 472891.5 266192.84 88960 -1 4565
4567 0 473038.3 266219.44 88880 -1 4566
4568 0 473231.56 266242.28 88840 -1 4567
4569 0 472215.34 266420.53 89080 -1 4563
4570 0 472166.28 266290.06 89000 -1 4569
4571 0 471772.84 267286.3 90000 -1 4552
4572 0 470371.53 268192.34 91440 -1 4509
4573 0 470587.16 268407.75 91200 -1 4572
4574 0 470558.62 268313.7 91160 -1 4573
4575 0 470541.53 268273.7 91080 -1 4574
4576 0 469565.88 267643.8 91920 32 4424
4577 0 470551.3 266180.1 92200 102 4419
4578 0 472004.7 264888.94 92560 104 4416
4579 0 471950.53 264871.78 92680 104 4578
4580 0 472025.34 264884.2 92480 104 4416
4581 0 471964.3 264847.5 92280 104 4580
4582 0 471952.56 264828.47 92240 104 4581
4583 0 471883.53 264845.16 92200 104 4582
4584 0 471850.38 264840.12 92120 104 4583
4585 0 471897.62 264859.66 92000 -1 4584
4586 0 472006.8 264929.56 91880 -1 4585
4587 0 472048.94 265032.06 91800 -1 4586
4588 0 472118.62 265439.78 91840 -1 4587
4589 0 472166.47 265632.38 91760 -1 4588
4590 0 472212.12 265723.4 91680 -1 4589
4591 0 472301.1 265749.8 91560 -1 4590
4592 0 472349.6 265770.62 91520 -1 4591
4593 0 472368.38 265777.38 91480 -1 4592
4594 0 472347.38 265811.4 91440 -1 4593
4595 0 472286.97 265836.75 91360 -1 4594
4596 0 472170.88 265796.44 91320 -1 4595
4597 0 472063.75 265858.3 91280 -1 4596
4598 0 472083.2 265865.84 91240 -1 4597
4599 0 472200.25 265817 91200 -1 4598
4600 0 472299.5 265739.97 91120 -1 4599
4601 0 472312.7 265673.47 91080 -1 4600
4602 0 472300.88 265627.22 91040 -1 4601
4603 0 472359.28 265574.5 91000 -1 4602
4604 0 472411.7 265483.22 90920 -1 4603
4605 0 472410.1 265531.94 90880 -1 4604
4606 0 472419 265534.7 90840 -1 4605
4607 0 472467.6 265475.44 90760 -1 4606
4608 0 472544.53 265457.88 90720 -1 4607
4609 0 472607.6 265410.75 90680 -1 4608
4610 0 472662.47 265393.3 90640 -1 4609
4611 0 470986.44 265411.34 90560 -1 4610
4612 0 471047.5 265449.66 90520 -1 4611
4613 0 471170.03 265653.2 90480 -1 4612
4614 0 471142.06 265431 90440 -1 4613
4615 0 471156.25 265383.56 90360 -1 4614
4616 0 471157.62 265226.3 90280 -1 4615
4617 0 471274.47 265189.94 90200 -1 4616
4618 0 471331.88 265214.2 90040 -1 4617
4619 0 471280.4 265286.34 89880 -1 4618
4620 0 471176.8 265372.4 89720 -1 4619
4621 0 471441.25 264793.6 89760 -1 4620
4622 0 471452.62 264701.97 89840 -1 4621
4623 0 471514.4 264636.53 89920 -1 4622
4624 0 471584.47 264443.16 90000 -1 4623
4625 0 471702.84 264209.78 90080 -1 4624
4626 0 471840.72 264058.7 90120 -1 4625
4627 0 472034.12 263803.75 90040 -1 4626
4628 0 472109.44 263729.5 89960 -1 4627
4629 0 472231.88 263639.38 89880 -1 4628
4630 0 472347.53 263490.66 89840 -1 4629
4631 0 472511.28 263179.72 89800 -1 4630
4632 0 472506.72 263136.7 89840 -1 4631
4633 0 472702.12 263034.66 90080 -1 4632
4634 0 472514.72 263035.34 89640 -1 4631
4635 0 472570.2 262942.12 89520 -1 4634
4636 0 472569.9 262862.47 89480 -1 4635
4637 0 472539.38 262943.75 89440 -1 4636
4638 0 472550.38 262980.34 89320 -1 4637
4639 0 472590.88 262997.62 89280 -1 4638
4640 0 472779.25 262658.25 89400 -1 4636
4641 0 472930.47 262564.38 89280 -1 4640
4642 0 473147.94 262475.66 89160 -1 4641
4643 0 473352.16 262559.2 89120 -1 4642
4644 0 473506.2 262488.38 89040 -1 4643
4645 0 473579.34 262690.66 89080 -1 4644
4646 0 473720.3 262966.66 89200 -1 4645
4647 0 473784.12 263066.3 89240 -1 4646
4648 0 473857.62 263364.5 89320 -1 4647
4649 0 473766.38 263550.84 89360 -1 4648
4650 0 473637.53 263688.88 89400 -1 4649
4651 0 473755.97 264075.44 89440 -1 4650
4652 0 474009.47 264137.94 89400 -1 4651
4653 0 474321.28 264296.4 89360 -1 4652
4654 0 474655.56 264441.72 89440 -1 4653
4655 0 473573.3 263703.03 89480 -1 4650
4656 0 473526.7 263854.3 89640 -1 4655
4657 0 473796.38 263748.75 89800 -1 4656
4658 0 473400.84 263929.47 89600 -1 4656
4659 0 473189.7 264027.38 89560 -1 4658
4660 0 473641.88 263451.38 89320 -1 4649
4661 0 473560.66 263431.78 89280 -1 4660
4662 0 473447.4 262459.97 89000 -1 4644
4663 0 471151.25 265393.88 89680 -1 4620
4664 0 470794.8 265534.4 89480 -1 4663
4665 0 470721.3 265521.34 89440 -1 4664
4666 0 470653.9 265432.47 89280 -1 4665
4667 0 470638.94 265361.72 89120 -1 4666
4668 0 470578.72 265441.06 89000 -1 4667
4669 0 470482.94 265545.4 88920 -1 4668
4670 0 470467.56 265571.94 88880 -1 4669
4671 0 470467.28 265584.2 88840 -1 4670
4672 0 470548.44 265866.75 89360 -1 4664
4673 0 470624.53 265984.5 89280 -1 4672
4674 0 470615.6 266102.5 89240 -1 4673
4675 0 470437.94 266054.75 89320 -1 4674
4676 0 470307.3 266070.34 89400 -1 4675
4677 0 470310.72 266074.5 89480 -1 4676
4678 0 470252.94 266290.2 89600 -1 4677
4679 0 470137.06 266380.97 89720 -1 4678
4680 0 470002.03 266443.12 89760 -1 4679
4681 0 470082.78 266509.72 89800 -1 4680
4682 0 470108.22 266574.84 89920 -1 4681
4683 0 470115.12 266613.72 90000 -1 4682
4684 0 469483.78 266519.2 89800 -1 4680
4685 0 469240.6 266564.22 89840 -1 4684
4686 0 468841.34 266623.62 89880 -1 4685
4687 0 468649.2 266637.4 89760 -1 4686
4688 0 468583 266652.5 89720 -1 4687
4689 0 468653.8 266579.06 89680 -1 4688
4690 0 468708.1 266536.3 89640 -1 4689
4691 0 468516.56 266668.34 89680 -1 4688
4692 0 468108.75 266605.88 89760 -1 4691
4693 0 468033.78 266678.72 89720 -1 4692
4694 0 467879.72 266619.94 89800 -1 4692
4695 0 467797.44 266651.2 89880 -1 4694
4696 0 467719.94 266531.62 89960 -1 4695
4697 0 467571.3 266467.84 90040 -1 4696
4698 0 467543.84 266500.3 90080 -1 4697
4699 0 467435.3 266577.5 90200 -1 4698
4700 0 467255 266791.22 90320 -1 4699
4701 0 467215.3 266996.44 90440 -1 4700
4702 0 467077.75 267105.78 90520 -1 4701
4703 0 467416.78 266297.2 90080 -1 4697
4704 0 467345.6 266112.12 90160 -1 4703
4705 0 467299.62 266106.22 90240 -1 4704
4706 0 467521.7 266065.8 90280 -1 4705
4707 0 467338.53 266284.7 90280 -1 4705
4708 0 467162.3 265996.12 90280 -1 4705
4709 0 472017.75 265503.6 91880 -1 4588
4710 0 471848.03 265575.06 91920 -1 4709
4711 0 471740.16 265631.03 91960 -1 4710
4712 0 472258.06 265867.94 91920 -1 4709
4713 0 472266.75 265894.62 91800 -1 4588
4714 0 473891.22 262418.16 92880 128 4357
4715 0 474053.03 262383.03 92680 -1 4714
4716 0 473827.56 262508.47 92480 -1 4715
4717 0 473822.84 262540.62 92440 -1 4716
4718 0 473777.62 262562.6 92400 -1 4717
4719 0 473625.2 261244.25 93800 134 4348
4720 0 473821 261155.5 93880 134 4719
4721 0 474016.56 261066.6 93960 134 4720
4722 0 473684.25 261144.16 93920 134 4720
4723 0 473703.44 261241.94 94040 134 4722
4724 0 473722.47 261266.77 94080 134 4723
4725 0 474279.8 259785.12 93240 107 4340
4726 0 474757.4 259627.64 93320 -1 4725
4727 0 474782.4 259721.08 93480 -1 4726
4728 0 475050.94 259648.23 93600 -1 4727
4729 0 475128.28 259626.67 93640 -1 4728
4730 0 475171.4 259620.03 93720 -1 4729
4731 0 475433.4 259654.38 93840 -1 4730
4732 0 475755.84 259557.72 93880 -1 4731
4733 0 475809.3 259621.97 93960 -1 4732
4734 0 475863.25 259685.12 94040 -1 4733
4735 0 476075.66 259605.4 94160 -1 4734
4736 0 476203.94 259575.42 94240 -1 4735
4737 0 476116.72 259503.22 94360 -1 4736
4738 0 476075.25 259540.66 94440 -1 4737
4739 0 475960.84 259550.97 94560 -1 4738
4740 0 475675.12 259655.06 94600 -1 4739
4741 0 476326.88 259500.56 94720 -1 4739
4742 0 476509.25 259477.47 94840 -1 4741
4743 0 476623.06 259449.11 94920 -1 4742
4744 0 476765.9 259386.97 95000 -1 4743
4745 0 477016.22 259392.39 95080 -1 4744
4746 0 477152.03 259489.12 95200 -1 4745
4747 0 477226 259435 95280 -1 4746
4748 0 477252.78 259344.98 95240 -1 4747
4749 0 477247.12 259309.56 95160 -1 4748
4750 0 477263.1 259407.75 95320 -1 4747
4751 0 477332.8 259341.22 95400 -1 4750
4752 0 477351.9 259377.17 95440 -1 4751
4753 0 477236.94 259429.22 95600 -1 4752
4754 0 477244.84 259394 95720 -1 4753
4755 0 477303.28 259507 95840 -1 4754
4756 0 477492.2 259438.44 95880 -1 4755
4757 0 477640.25 259270.02 95960 -1 4756
4758 0 477928.94 258722.67 96040 -1 4757
4759 0 478801.44 258596.42 95960 -1 4758
4760 0 479145.5 258808.23 96000 -1 4759
4761 0 479303.72 258937.73 95960 -1 4760
4762 0 479353.22 258992.94 95920 -1 4761
4763 0 479450.25 258995.75 95840 -1 4762
4764 0 479541.5 258926.53 95880 -1 4763
4765 0 479584.94 258893.19 95920 -1 4764
4766 0 479499.2 259032.52 95800 -1 4763
4767 0 479544 259047.5 95760 -1 4766
4768 0 479589.44 259061.58 95720 -1 4767
4769 0 479629.62 259108.9 95600 -1 4768
4770 0 479801.47 259202.84 95520 -1 4769
4771 0 479884.2 259223.4 95400 -1 4770
4772 0 479841.44 259320.31 95280 -1 4771
4773 0 479607.1 258914.6 95720 -1 4767
4774 0 477961.44 258557.6 96000 -1 4758
4775 0 477945.75 258361.52 95840 -1 4774
4776 0 478316.25 258222.89 95720 -1 4775
4777 0 478388.25 258184.9 95600 -1 4776
4778 0 477981.88 258579.73 96120 -1 4758
4779 0 478062.84 258604.23 96320 -1 4778
4780 0 477883.75 258706.81 96400 -1 4779
4781 0 477757.78 258776.22 96560 -1 4780
4782 0 477476.7 259502.34 95920 -1 4756
4783 0 477507.16 259553.9 95960 -1 4782
4784 0 477523.1 259581.84 96000 -1 4783
4785 0 477534.66 259615.92 96040 -1 4784
4786 0 477677.5 259752.97 96080 -1 4785
4787 0 478107.66 259940.06 96200 -1 4786
4788 0 478212.84 259951.78 96240 -1 4787
4789 0 478535.12 260080.62 96280 -1 4788
4790 0 478668.4 260136.88 96320 -1 4789
4791 0 479063.7 260101.34 96360 -1 4790
4792 0 479388.94 259993.56 96320 -1 4791
4793 0 479549.12 259977.1 96400 -1 4792
4794 0 479718.44 259983.34 96440 -1 4793
4795 0 479813 259988.56 96560 -1 4794
4796 0 480161.06 260058 96640 -1 4795
4797 0 480559.88 260174.34 96720 -1 4796
4798 0 480720.2 260202.8 96840 -1 4797
4799 0 480851.03 260240.38 96800 -1 4798
4800 0 481055.38 260294.19 96680 -1 4799
4801 0 481201.2 260286.58 96600 -1 4800
4802 0 480827.12 260221.94 96920 -1 4798
4803 0 480679.4 260096.88 96960 -1 4802
4804 0 480600.03 259995.31 97080 -1 4803
4805 0 479965.2 259827.75 97120 -1 4804
4806 0 480721.78 260170.9 97120 -1 4804
4807 0 480767.88 260363.5 97200 -1 4806
4808 0 480752.5 260473.5 97240 -1 4807
4809 0 480737.16 260582.75 97280 -1 4808
4810 0 480414.3 260606.52 97320 -1 4809
4811 0 480702.75 260641.1 97360 -1 4809
4812 0 480597.88 260806.94 97400 -1 4811
4813 0 480459.62 260896.55 97440 -1 4812
4814 0 480381 260952.5 97480 -1 4813
4815 0 480302.12 261007.67 97520 -1 4814
4816 0 480165.03 261150.19 97400 -1 4815
4817 0 480341.9 261243.83 97480 -1 4816
4818 0 480352.44 261452.33 97520 -1 4817
4819 0 480374.94 261320.75 97560 -1 4818
4820 0 480401.62 261299.47 97600 -1 4819
4821 0 480307.62 261766.19 97480 -1 4818
4822 0 480099.6 261662.88 97600 -1 4821
4823 0 480298.03 261825.64 97440 -1 4821
4824 0 480236.7 261043.47 97560 -1 4815
4825 0 480538.66 260918.86 97520 -1 4814
4826 0 480636.7 260908.12 97560 -1 4825
4827 0 481370.2 260410.12 97280 -1 4808
4828 0 475756.84 259530.48 93840 -1 4732
4829 0 475728.2 259460.1 93800 -1 4828
4830 0 473945.38 259349.2 92960 98 4338
4831 0 474047.7 259412.64 92840 98 4830
4832 0 474199 259543.34 92680 -1 4831
4833 0 474051.9 259223.84 92640 128 4832
4834 0 473893.94 259058.58 92560 128 4833
4835 0 473783.62 259052.06 92480 128 4834
4836 0 473803.94 259134.03 92440 -1 4835
4837 0 473649 259383.88 92360 -1 4836
4838 0 474255.2 259595.23 92520 -1 4832
4839 0 474310.62 259627.55 92400 -1 4838
4840 0 474362.94 259694.44 92360 -1 4839
4841 0 474482.75 259995.31 92280 -1 4840
4842 0 474862.97 259882 92240 -1 4841
4843 0 472564.94 258597.45 93200 51 4333
4844 0 472342.03 258992.44 93120 60 4843
4845 0 473636 257015 93160 207 4329
4846 0 473836 256863 93040 176 4845
4847 0 473916 256655 92920 176 4846
4848 0 473913.34 256617.67 92880 176 4847
4849 0 473956.9 256970.16 92840 228 4848
4850 0 474011.97 257236.12 92800 228 4849
4851 0 474113.94 257456.25 92840 -1 4850
4852 0 474253.84 257543.48 92800 -1 4851
4853 0 474496.88 257671.28 92760 -1 4852
4854 0 474856.5 257614.53 92720 -1 4853
4855 0 475042.3 257674.36 92840 -1 4854
4856 0 475253.6 257685.55 92960 -1 4855
4857 0 475804.25 257493.88 93080 -1 4856
4858 0 476128.38 257478.1 93200 -1 4857
4859 0 476745.44 257357.22 93280 -1 4858
4860 0 477417.62 257197.88 93360 -1 4859
4861 0 477393.8 257148.48 93320 -1 4860
4862 0 477585.06 257158.28 93160 -1 4861
4863 0 477687 257278.23 93000 -1 4862
4864 0 477783.25 257485.45 92880 -1 4863
4865 0 477860.94 257556.83 92760 -1 4864
4866 0 478060.5 257433.67 92600 -1 4865
4867 0 478117.62 257381.2 92320 -1 4866
4868 0 477899.06 257188.8 93280 -1 4860
4869 0 478090 257294.66 93320 -1 4868
4870 0 478292.94 257378.17 93440 -1 4869
4871 0 478471.2 257437.75 93560 -1 4870
4872 0 478635.75 256954.64 93240 -1 4868
4873 0 479091.84 256850.62 93040 -1 4872
4874 0 479176.84 256914.75 92840 -1 4873
4875 0 479186.7 256957.48 92760 -1 4874
4876 0 479277.25 257027.67 92640 -1 4875
4877 0 479411.7 257111.66 92480 -1 4876
4878 0 479787.2 257171.84 92280 -1 4877
4879 0 480027.34 257199.88 92120 -1 4878
4880 0 480456.88 257206.08 92000 -1 4879
4881 0 480738 257150.5 91960 -1 4880
4882 0 481018.6 257094.83 91920 -1 4881
4883 0 481446.66 256872.5 91880 -1 4882
4884 0 481572.1 256669.73 91840 -1 4883
4885 0 482001.88 256415.73 91800 -1 4884
4886 0 482756.3 256556.56 91680 -1 4885
4887 0 483053.06 256670.1 91560 -1 4886
4888 0 483317.84 256635 91520 -1 4887
4889 0 483594.03 256751.95 91480 -1 4888
4890 0 483810.75 256835.45 91440 -1 4889
4891 0 484334.1 256917.48 91320 -1 4890
4892 0 484293.94 256941.98 91120 -1 4891
4893 0 484420.97 256963.06 91040 -1 4892
4894 0 484925.38 256861.44 91360 -1 4891
4895 0 485494.66 256407.45 91320 -1 4894
4896 0 485259.8 256970.45 91400 -1 4894
4897 0 485415.25 257068.88 91440 -1 4896
4898 0 485504.12 257077.19 91520 -1 4897
4899 0 485574.7 257044.23 91640 -1 4898
4900 0 485872 256930.69 91760 -1 4899
4901 0 486144.25 256991 91720 -1 4900
4902 0 486457.12 257178.9 91680 -1 4901
4903 0 486715.8 257298.75 91640 -1 4902
4904 0 486972.8 256833.42 91680 -1 4903
4905 0 487192.34 256545.58 91640 -1 4904
4906 0 487603.72 256530.53 91440 -1 4905
4907 0 487757.5 256610 91360 -1 4906
4908 0 487739.66 256487.97 91320 -1 4907
4909 0 487763.75 256264.7 91200 -1 4908
4910 0 487770.06 256114.95 91040 -1 4909
4911 0 487911.25 256688.92 91280 -1 4907
4912 0 487860.7 256899.84 91240 -1 4911
4913 0 487778.56 257189.72 91200 -1 4912
4914 0 487568.38 257245.94 91160 -1 4913
4915 0 487176.94 256509.31 91680 -1 4905
4916 0 487159.47 256433.31 91880 -1 4915
4917 0 487177.38 256391.81 91960 -1 4916
4918 0 486804.22 257583.17 91720 -1 4903
4919 0 486899.4 257907.38 91640 -1 4918
4920 0 486928.75 257975.31 91600 -1 4919
4921 0 486980.5 258034.75 91560 -1 4920
4922 0 487215.62 258239.9 91480 -1 4921
4923 0 487371.12 258544.16 91360 -1 4922
4924 0 487569.7 258765.39 91320 -1 4923
4925 0 487660.78 258904.84 91160 -1 4924
4926 0 487737.8 259078.31 90960 -1 4925
4927 0 487862 259257.47 90800 -1 4926
4928 0 487928.3 259287.98 90760 -1 4927
4929 0 487997.2 259313.05 90680 -1 4928
4930 0 488092.2 259378.6 90520 -1 4929
4931 0 488115.62 259395.45 90480 -1 4930
4932 0 488343.6 259532.25 90360 -1 4931
4933 0 488569.1 259570.34 90280 -1 4932
4934 0 487816.1 259201.12 90480 -1 4930
4935 0 487735.5 259055.86 90400 -1 4934
4936 0 487808.3 258865.06 90360 -1 4935
4937 0 487927.47 258782.97 90280 -1 4936
4938 0 488157.16 258529.53 90080 -1 4937
4939 0 488250.25 258454.17 90000 -1 4938
4940 0 488348.28 258356.5 89920 -1 4939
4941 0 488344.06 258292.4 89840 -1 4940
4942 0 488359.7 258283.17 89760 -1 4941
4943 0 488359.25 258214.53 89640 -1 4942
4944 0 488492.44 258226.78 89520 -1 4943
4945 0 488563.2 258151.14 89400 -1 4944
4946 0 488629.38 258117.53 89200 -1 4945
4947 0 488709.5 257980.58 89080 -1 4946
4948 0 488629.4 258006.4 88880 -1 4947
4949 0 488691.88 257932.44 88720 -1 4948
4950 0 488820.4 257562.97 88640 -1 4949
4951 0 480734.75 257209.72 92000 -1 4881
4952 0 480662.44 257325.4 92040 -1 4951
4953 0 478735.2 256879.55 93280 -1 4872
4954 0 478750.25 256857.86 93360 -1 4953
4955 0 473908 256543 92800 102 4848
4956 0 473932 256231 92720 164 4955
4957 0 474044 255411 92680 150 4956
4958 0 474372 254971 92600 86 4957
4959 0 474324 254323 92680 128 4958
4960 0 474100 253795 92760 86 4959
4961 0 474220 253235 92760 115 4960
4962 0 474396 252979 92680 136 4961
4963 0 474449.97 252817.53 92720 120 4962
4964 0 474593.53 252651.33 92840 -1 4963
4965 0 474827.9 252461.67 92880 -1 4964
4966 0 474422.66 252899 92600 128 4962
4967 0 474436 252859 92560 128 4966
4968 0 474460 252919 92440 139 4967
4969 0 474476 252975 92320 139 4968
4970 0 474620 253023 92200 86 4969
4971 0 474820 252999 92080 71 4970
4972 0 475620 252895 92080 120 4971
4973 0 475980 252583 92160 124 4972
4974 0 476156 252287 92200 98 4973
4975 0 476308 252159 92280 80 4974
4976 0 476588 251951 92360 80 4975
4977 0 477156 251431 92440 120 4976
4978 0 477684 251031 92480 98 4977
4979 0 478708 250871 92480 90 4978
4980 0 479508 250631 92560 108 4979
4981 0 480196 250351 92520 86 4980
4982 0 480604 249983 92560 86 4981
4983 0 481076 249427 92640 81 4982
4984 0 481308 249267 92720 64 4983
4985 0 481780 249155 92600 98 4984
4986 0 481812 249075 92520 98 4985
4987 0 481924 249043 92440 91 4986
4988 0 482084 249011 92360 91 4987
4989 0 482260 248899 92240 90 4988
4990 0 482324 248835 92200 90 4989
4991 0 482460 248851 92080 98 4990
4992 0 482748 248699 92000 122 4991
4993 0 482844 248579 91880 102 4992
4994 0 482828 248515 91840 102 4993
4995 0 483188 247819 91800 81 4994
4996 0 483572 247603 91720 32 4995
4997 0 483772 247539 91640 104 4996
4998 0 483940 247523 91520 80 4997
4999 0 484028 247531 91400 80 4998
5000 0 484268 247531 91280 139 4999
5001 0 484360 247539 91280 139 5000
5002 0 484540 247595 91080 139 5001
5003 0 484836 247723 90920 -1 5002
5004 0 485388 247791 90920 -1 5003
5005 0 485544 247487 90800 -1 5004
5006 0 485768 247391 90720 -1 5005
5007 0 485844 247379 90680 -1 5006
5008 0 485872 247379 90640 -1 5007
5009 0 484648 247351 90600 -1 5008
5010 0 484744 247191 90480 -1 5009
5011 0 485072 247139 90280 -1 5010
5012 0 485320 247031 90120 -1 5011
5013 0 485624 246999 89960 -1 5012
5014 0 485840 246923 89880 -1 5013
5015 0 486152 246851 89840 -1 5014
5016 0 486992 246819 89840 -1 5015
5017 0 487304 246847 89880 -1 5016
5018 0 487652 247027 89880 -1 5017
5019 0 488312 247203 89880 -1 5018
5020 0 488620 247447 89920 -1 5019
5021 0 488500 247535 89920 -1 5020
5022 0 488360 247527 89920 -1 5021
5023 0 488844 247559 89920 -1 5020
5024 0 489104 247655 90000 -1 5023
5025 0 489320 247763 90040 -1 5024
5026 0 489420 247779 90040 -1 5025
5027 0 489616 247803 89960 -1 5026
5028 0 489744 247867 89960 -1 5027
5029 0 489836 247911 90000 -1 5028
5030 0 489960 247959 90080 -1 5029
5031 0 490074 248035 90160 -1 5030
5032 0 490096 248053 90240 -1 5031
5033 0 490216 248045 90320 -1 5032
5034 0 490338 248101 90440 -1 5033
5035 0 490474 248187 90560 -1 5034
5036 0 490574 248175 90600 -1 5035
5037 0 491602 248273 90640 -1 5036
5038 0 491762 248245 90680 -1 5037
5039 0 491888 248283 90720 -1 5038
5040 0 492144 248405 90800 -1 5039
5041 0 492228 248487 90880 -1 5040
5042 0 492432 248643 90880 -1 5041
5043 0 492468 248565 90960 -1 5042
5044 0 492474 248707 90880 -1 5042
5045 0 492584 248803 90760 -1 5044
5046 0 492706 248889 90680 -1 5045
5047 0 492728 248917 90640 -1 5046
5048 0 489824 247895 89920 -1 5028
5049 0 489860 247875 89920 -1 5048
5050 0 487390 246759.38 89840 -1 5017
5051 0 487482.94 246716.69 89760 -1 5050
5052 0 487590.53 246667.69 89640 -1 5051
5053 0 487878.47 246478.11 89560 -1 5052
5054 0 488755.8 246163.72 89600 -1 5053
5055 0 489439.06 245878.67 89560 -1 5054
5056 0 489857.5 245911.36 89480 -1 5055
5057 0 490302.5 245827.94 89400 -1 5056
5058 0 490572.2 245834.27 89440 -1 5057
5059 0 490679.2 245848.22 89480 -1 5058
5060 0 490845.25 245866.02 89520 -1 5059
5061 0 491088.44 245894.69 89560 -1 5060
5062 0 491139.28 245924.73 89600 -1 5061
5063 0 491147.3 245934.8 89720 -1 5062
5064 0 491203.8 245910.17 89840 -1 5063
5065 0 491336.06 245946.27 89920 -1 5064
5066 0 491420.8 245964.03 90000 -1 5065
5067 0 491326.2 245896.34 89520 -1 5061
5068 0 491463.84 245804.9 89480 -1 5067
5069 0 491516.06 245824.86 89440 -1 5068
5070 0 491553.56 245839.06 89360 -1 5069
5071 0 491745.8 245941.08 89280 -1 5070
5072 0 491474.94 245468.03 89600 -1 5068
5073 0 491510.62 245234.23 89680 -1 5072
5074 0 491512.28 244974.28 89760 -1 5073
5075 0 491491.8 244805.38 89840 -1 5074
5076 0 491445.38 244587.81 89680 -1 5075
5077 0 491463.22 244488.42 89600 -1 5076
5078 0 491401.88 244358.16 89480 -1 5077
5079 0 491281.75 244200.25 89440 -1 5078
5080 0 490965.75 244027.16 89400 -1 5079
5081 0 490865.7 243676.66 89520 -1 5080
5082 0 490846.03 243350.97 89440 -1 5081
5083 0 490883.28 243210.69 89360 -1 5082
5084 0 490924.6 243143.67 89280 -1 5083
5085 0 491038.62 243074.34 89120 -1 5084
5086 0 491132.4 242741.94 89080 -1 5085
5087 0 491222.72 242446.56 89040 -1 5086
5088 0 491244.47 242345.25 89000 -1 5087
5089 0 491487.9 242415.84 88840 -1 5088
5090 0 491415.06 242450.5 88720 -1 5089
5091 0 491446.88 242852.31 88640 -1 5090
5092 0 491264.9 242944.3 88600 -1 5091
5093 0 491186.94 242833.02 88520 -1 5092
5094 0 492405.28 242279.62 88600 -1 5093
5095 0 492354.3 242329.14 88640 -1 5094
5096 0 492600.28 241632.72 88720 -1 5095
5097 0 492608.97 241678.4 88760 -1 5096
5098 0 492564.25 241723.31 88840 -1 5097
5099 0 492553.94 241664.69 88920 -1 5098
5100 0 492542.2 241595.53 88960 -1 5099
5101 0 492553.06 241528.56 89080 -1 5100
5102 0 492713.8 241448.84 89160 -1 5101
5103 0 492832.9 241425.34 89280 -1 5102
5104 0 492890.03 241334.97 89400 -1 5103
5105 0 493075.06 241215.67 89480 -1 5104
5106 0 493181.72 240952.48 89520 -1 5105
5107 0 493254.1 240809.62 89440 -1 5106
5108 0 493280.06 240714.81 89400 -1 5107
5109 0 493329.94 240609.67 89320 -1 5108
5110 0 493417.25 240553.52 89200 -1 5109
5111 0 493488.38 240459.38 89160 -1 5110
5112 0 493547.4 240385.6 89120 -1 5111
5113 0 493665.5 240220.97 89040 -1 5112
5114 0 493823.06 239895.5 89000 -1 5113
5115 0 493946.25 239682.97 89160 -1 5114
5116 0 494131.25 239565.34 89280 -1 5115
5117 0 494289.3 239514.72 89400 -1 5116
5118 0 494614.06 239554.61 89560 -1 5117
5119 0 495010.2 239540.53 89640 -1 5118
5120 0 495365.4 239409.72 89720 -1 5119
5121 0 495576 239249.84 89640 -1 5120
5122 0 495657.3 239102.66 89520 -1 5121
5123 0 495691.5 238779.92 89400 -1 5122
5124 0 495734.44 238461.78 89360 -1 5123
5125 0 495874.25 238144.23 89200 -1 5124
5126 0 495890.06 238144.81 89160 -1 5125
5127 0 495881.1 238180.58 89120 -1 5126
5128 0 495853.06 238230.75 89080 -1 5127
5129 0 495946.62 238110.03 89040 -1 5128
5130 0 495989.1 238063.23 89000 -1 5129
5131 0 496129.6 238013.53 88920 -1 5130
5132 0 496205.2 237974.12 88840 -1 5131
5133 0 496220 237930.88 88760 -1 5132
5134 0 496179.5 237763.88 88720 -1 5133
5135 0 495959.47 238057.9 88640 -1 5134
5136 0 495940.2 238387.4 88600 -1 5135
5137 0 495861.34 238399.88 88560 -1 5136
5138 0 495951 238293.23 88520 -1 5137
5139 0 496082.2 238182.1 88480 -1 5138
5140 0 496185.62 238082.3 88440 -1 5139
5141 0 496287.3 238019.94 88320 -1 5140
5142 0 496387.44 237996.89 88280 -1 5141
5143 0 496561.88 237890.4 88240 -1 5142
5144 0 496098.38 237971.88 88120 -1 5141
5145 0 496072.94 237955.8 88040 -1 5144
5146 0 496089.88 237955.52 88000 -1 5145
5147 0 496098.2 237966.28 87920 -1 5146
5148 0 496145.66 237964.9 87880 -1 5147
5149 0 493054.84 241265.88 89520 -1 5105
5150 0 493052.78 241312.53 89600 -1 5149
5151 0 492979.66 241370.34 89720 -1 5150
5152 0 492632.1 241433.89 88800 -1 5096
5153 0 491028.7 242790.17 88400 -1 5093
5154 0 490918.84 242189.7 88240 -1 5153
5155 0 490858.75 242053.75 88200 -1 5154
5156 0 490678.5 241645.1 88080 -1 5155
5157 0 490549.2 241557.12 87920 -1 5156
5158 0 490533.25 241627.81 87840 -1 5157
5159 0 490578.2 241699.75 87800 -1 5158
5160 0 490479.66 241616.31 87720 -1 5159
5161 0 490281.75 241623.03 87680 -1 5160
5162 0 491035.3 242032.19 88160 -1 5155
5163 0 491635.88 242104.44 88000 -1 5162
5164 0 491655.34 242105.33 87920 -1 5163
5165 0 491664.75 242105.95 87880 -1 5164
5166 0 490880.47 241981.4 88240 -1 5155
5167 0 490945.12 241910.94 88480 -1 5166
5168 0 491025.7 241880.53 88520 -1 5167
5169 0 491153.12 241900.23 88600 -1 5168
5170 0 491120.25 241835.2 88640 -1 5169
5171 0 491197 242010.78 88680 -1 5170
5172 0 491233.44 241415.83 88720 -1 5171
5173 0 491286.3 241360.77 88800 -1 5172
5174 0 491265.44 241284.08 88960 -1 5173
5175 0 491308.12 241161 89040 -1 5174
5176 0 491331.25 241093.17 89080 -1 5175
5177 0 491611.5 241224.11 89120 -1 5176
5178 0 491111.5 241156.58 89120 -1 5176
5179 0 491056.88 241196.78 89160 -1 5178
5180 0 491326.25 242250.36 89280 -1 5087
5181 0 491104.38 242966.81 89040 -1 5086
5182 0 491019.88 243070.72 88880 -1 5181
5183 0 491256.4 243103.19 88800 -1 5182
5184 0 490073.5 245838.81 89280 -1 5057
5185 0 485448 247807 91080 -1 5004
5186 0 485460 247743 91200 -1 5185
5187 0 485430 247935.5 91320 -1 5186
5188 0 485374.3 248023.94 91360 -1 5187
5189 0 482770.03 248671.44 91840 102 4993
5190 0 482699.12 248694.72 91760 122 5189
5191 0 482737.5 248728.94 91680 122 5190
5192 0 482762.44 248765.19 91600 122 5191
5193 0 482790.75 248817.75 91560 122 5192
5194 0 482922.16 248784.05 91480 102 5193
5195 0 482974 248770.97 91440 -1 5194
5196 0 477666.28 251027.47 92440 98 4978
5197 0 477647.97 250985.53 92280 86 5196
5198 0 477635.88 250862.5 92200 86 5197
5199 0 477680.9 251265.53 92520 98 4978
5200 0 477694.3 251244.94 92600 98 5199
5201 0 477769.53 251172.28 92720 98 5200
5202 0 478188.03 250981.66 92840 102 5201
5203 0 478891.62 250593.9 92880 98 5202
5204 0 479448.4 250373.39 92800 108 5203
5205 0 479787.94 250288.34 92720 75 5204
5206 0 479943.06 250240.31 92680 86 5205
5207 0 480292.72 250089.77 92720 102 5206
5208 0 480527.7 249990.22 92760 86 5207
5209 0 480634.53 249892.88 92840 86 5208
5210 0 480831.84 249680.16 92960 107 5209
5211 0 480918.62 249603.9 93040 81 5210
5212 0 480922.5 249560.67 93200 -1 5211
5213 0 481175.88 249044.31 93280 -1 5212
5214 0 481337.44 248896.25 93240 -1 5213
5215 0 481397.94 248820.53 93040 -1 5214
5216 0 481445.34 248799.33 93000 -1 5215
5217 0 481643.44 248752.02 92960 124 5216
5218 0 481722.6 249024.94 92920 124 5217
5219 0 481052.9 249658.1 93240 -1 5212
5220 0 481195.5 249790.9 93320 -1 5219
5221 0 481148.25 249988.47 93280 -1 5220
5222 0 473863.97 252224.34 92600 75 4966
5223 0 473604.3 252017.61 92760 71 5222
5224 0 473386.06 251859.17 92920 51 5223
5225 0 473095.84 251528.56 93040 157 5224
5226 0 473472 251328 93480 40 5225
5227 0 473568 251104 93560 32 5226
5228 0 473536 250848 93560 40 5227
5229 0 473472 250592 93560 75 5228
5230 0 473472 250400 93760 51 5229
5231 0 473504 250272 94000 64 5230
5232 0 473536 250080 94160 40 5231
5233 0 473536 249824 94120 98 5232
5234 0 473408 249600 94000 40 5233
5235 0 473216 249408 94000 75 5234
5236 0 473024 249248 94120 86 5235
5237 0 472800 249152 94160 80 5236
5238 0 472544 251328 93160 128 5225
5239 0 472288 251328 93080 98 5238
5240 0 472032 251264 93040 51 5239
5241 0 471776 251168 93000 81 5240
5242 0 471584 251040 92880 104 5241
5243 0 471488 250880 92680 108 5242
5244 0 471488 250720 92480 60 5243
5245 0 471456 250592 92400 60 5244
5246 0 471456 250400 92200 60 5245
5247 0 471392 250208 92000 75 5246
5248 0 471360 250080 91760 71 5247
5249 0 471520 250080 91560 98 5248
5250 0 471712 250048 91400 81 5249
5251 0 471936 250048 91280 81 5250
5252 0 472160 250016 91160 51 5251
5253 0 472384 249920 91080 51 5252
5254 0 472640 249888 91040 64 5253
5255 0 472896 249856 91040 91 5254
5256 0 473120 249696 91080 101 5255
5257 0 473312 249504 91160 81 5256
5258 0 473472 249344 91280 51 5257
5259 0 473632 249184 91400 81 5258
5260 0 473888 249088 91400 102 5259
5261 0 474112 248960 91320 128 5260
5262 0 474336 248800 91320 122 5261
5263 0 474528 248608 91200 134 5262
5264 0 474784 248512 91200 136 5263
5265 0 475040 248512 91120 108 5264
5266 0 475200 248672 91000 139 5265
5267 0 475008 248896 91000 120 5266
5268 0 474880 249056 90840 51 5267
5269 0 475392 248288 90840 64 5268
5270 0 475648 248288 90800 80 5269
5271 0 475872 248448 90840 122 5270
5272 0 476032 248480 91040 124 5271
5273 0 476256 248480 91200 71 5272
5274 0 476512 248512 91240 40 5273
5275 0 476704 248704 91240 40 5274
5276 0 476736 248960 91120 80 5275
5277 0 474880 249152 90840 71 5268
5278 0 475109 249206 90760 -1 5277
5279 0 475281 249064 90720 -1 5278
5280 0 475346 248994 90680 -1 5279
5281 0 471136 250080 91640 86 5248
5282 0 470880 250176 91560 60 5281
5283 0 470688 250368 91440 51 5282
5284 0 470560 250592 91320 75 5283
5285 0 470400 250720 91120 80 5284
5286 0 470240 250720 91120 64 5285
5287 0 469609 250762 90960 -1 5286
5288 0 468928 250688 91120 80 5287
5289 0 468704 250880 91120 80 5288
5290 0 468448 250880 91120 80 5289
5291 0 468192 250880 91000 75 5290
5292 0 468064 250976 90800 32 5291
5293 0 467840 251104 90840 45 5292
5294 0 467616 251232 91000 45 5293
5295 0 467360 251328 91080 45 5294
5296 0 467104 251456 91120 71 5295
5297 0 466880 251616 91120 80 5296
5298 0 466688 251808 91080 40 5297
5299 0 466464 251968 91000 71 5298
5300 0 466240 252064 91080 40 5299
5301 0 466080 252096 91120 45 5300
5302 0 465696 252224 91160 71 5301
5303 0 465632 252256 91200 71 5302
5304 0 465408 252320 91320 60 5303
5305 0 465184 252448 91360 71 5304
5306 0 464901 252401 91480 -1 5305
5307 0 464679 252311 91640 -1 5306
5308 0 464559 252237 91800 -1 5307
5309 0 464480 252352 91840 32 5308
5310 0 464416 252416 91880 32 5309
5311 0 464224 252416 92080 32 5310
5312 0 464064 252320 92320 75 5311
5313 0 463840 252416 92440 32 5312
5314 0 463872 252288 92600 32 5313
5315 0 464032 252288 92520 40 5314
5316 0 463936 252320 92520 64 5315
5317 0 463808 252352 92760 60 5316
5318 0 463584 252352 92880 51 5317
5319 0 463328 252384 92840 81 5318
5320 0 463104 252384 92960 51 5319
5321 0 462912 252416 93120 75 5320
5322 0 462656 252416 93240 60 5321
5323 0 462432 252480 93360 80 5322
5324 0 464192 252256 92400 32 5312
5325 0 464384 252224 92240 32 5324
5326 0 464992 252640 91360 71 5305
5327 0 464832 252864 91280 45 5326
5328 0 471264 250464 92520 32 5245
5329 0 471008 250560 92520 71 5328
5330 0 470848 250688 92360 71 5329
5331 0 470624 250752 92240 71 5330
5332 0 470400 250912 92200 64 5331
5333 0 470176 251008 92120 32 5332
5334 0 469920 251072 92120 45 5333
5335 0 469696 251072 92120 32 5334
5336 0 474905.8 254585.66 92480 -1 4958
5337 0 475256 254524.58 92360 -1 5336
5338 0 475388.8 254527.16 92280 -1 5337
5339 0 475677.53 254559.58 92200 -1 5338
5340 0 475810.5 254524.3 92080 -1 5339
5341 0 476200.84 254520.06 91920 -1 5340
5342 0 476445.28 254588.31 91840 -1 5341
5343 0 476569.28 254662.81 91680 -1 5342
5344 0 477122.5 254562.72 91560 -1 5343
5345 0 477518.47 254442.22 91440 -1 5344
5346 0 477599.22 254365.08 91360 -1 5345
5347 0 477546.75 254326.66 91400 -1 5346
5348 0 477507.9 254308.94 91440 -1 5347
5349 0 477607.28 254358.12 91320 -1 5346
5350 0 477600.62 254314.78 91240 -1 5349
5351 0 477601.9 254343.62 91120 -1 5350
5352 0 477590.44 254444.62 91000 -1 5351
5353 0 477570.78 254610.03 90920 -1 5352
5354 0 477615.3 254669.66 90840 -1 5353
5355 0 477685.22 254803.88 90760 -1 5354
5356 0 477818.56 254847.25 90640 -1 5355
5357 0 475125.53 254975.9 90600 -1 5356
5358 0 475990.88 254896.03 90560 -1 5357
5359 0 476132.94 254920.34 90480 -1 5358
5360 0 476235.53 254978.66 90400 -1 5359
5361 0 476308.88 254986.66 90280 -1 5360
5362 0 476427.2 255008.5 90160 -1 5361
5363 0 476588.12 254968.03 90040 -1 5362
5364 0 476588.06 255018.97 89880 -1 5363
5365 0 476621.28 254971.58 89720 -1 5364
5366 0 476646.12 255019.16 89520 -1 5365
5367 0 476707.8 255037.16 89440 -1 5366
5368 0 476735.5 255032.4 89360 -1 5367
5369 0 476754.1 255083.34 89200 -1 5368
5370 0 477068 255074.47 89000 -1 5369
5371 0 477050.8 255157.56 88960 -1 5370
5372 0 476995.03 255273.28 88880 -1 5371
5373 0 477192.2 255517.44 88840 -1 5372
5374 0 476867.47 255378.6 88800 -1 5372
5375 0 469007.66 258330.86 92280 150 4319
5376 0 468819.5 258287.5 92320 150 5375
5377 0 468630.84 258243.6 92360 64 5376
5378 0 468482.1 258133.62 92440 45 5377
5379 0 468154.34 258044.44 92520 91 5378
5380 0 468055 257928.5 92640 91 5379
5381 0 468022.2 257890.17 92680 91 5380
5382 0 467648.3 257838.64 92840 51 5381
5383 0 466921.6 257753.88 92880 64 5382
5384 0 466455.12 257567.28 92840 64 5383
5385 0 466412 257513 92880 86 5384
5386 0 466370.4 257397.05 92840 86 5385
5387 0 466347.22 257302 92760 86 5386
5388 0 466324.94 257380.5 92640 86 5387
5389 0 466383.88 257501.12 92480 -1 5388
5390 0 466299.84 257571.53 92400 -1 5389
5391 0 466254.94 257636.19 92280 -1 5390
5392 0 466036.12 257637.28 92200 -1 5391
5393 0 465995.94 257561.56 92080 -1 5392
5394 0 465968.62 257437.81 91960 -1 5393
5395 0 465784.88 257478.88 91840 -1 5394
5396 0 465707.84 257533.92 91800 -1 5395
5397 0 465433.06 257603.88 91760 -1 5396
5398 0 465356.72 257653.38 91680 -1 5397
5399 0 465378.88 257790.42 91600 -1 5398
5400 0 465219.9 257790.28 91440 -1 5399
5401 0 465128.8 257805.69 91320 -1 5400
5402 0 464918.5 257786.4 91200 -1 5401
5403 0 464787.8 257891.31 91080 -1 5402
5404 0 464632.5 257938.42 90960 -1 5403
5405 0 464438.1 257853.67 90920 -1 5404
5406 0 464098.78 257882.89 90880 -1 5405
5407 0 464023.3 257943.08 90800 -1 5406
5408 0 464027.94 257956.16 90760 -1 5407
5409 0 464129.22 258003.62 90680 -1 5408
5410 0 464217.78 258017.81 90640 -1 5409
5411 0 464303.12 258126.3 90600 -1 5410
5412 0 462630.3 258070.48 90560 -1 5411
5413 0 462473.12 258047.06 90520 -1 5412
5414 0 462345.4 258051.86 90480 -1 5413
5415 0 462190.56 257959.89 90440 -1 5414
5416 0 462153.56 258016.94 90400 -1 5415
5417 0 462135.5 258026.12 90360 -1 5416
5418 0 462274.38 258055.03 90360 -1 5416
5419 0 462070.53 257766.62 90400 -1 5415
5420 0 462018.5 257778.19 90360 -1 5419
5421 0 461984.94 257833.53 90320 -1 5420
5422 0 461889.2 257912.88 90240 -1 5421
5423 0 461690.94 257888.19 90320 -1 5422
5424 0 461637.56 257805.44 90280 -1 5423
5425 0 461589.8 257740.12 90240 -1 5424
5426 0 461662.56 257679.97 90160 -1 5425
5427 0 461752.44 257614.83 90200 -1 5426
5428 0 461586.7 257711.81 90120 -1 5426
5429 0 461560.66 257710.61 90040 -1 5428
5430 0 461568 257698.1 89960 -1 5429
5431 0 461543.44 257698.66 89880 -1 5430
5432 0 461508.6 257703.86 89840 -1 5431
5433 0 461438 257723.97 89800 -1 5432
5434 0 461251.2 257638.81 89680 -1 5433
5435 0 461156.8 257703.64 89760 -1 5434
5436 0 461063.62 257765.34 89840 -1 5435
5437 0 461026.2 257824.92 89920 -1 5436
5438 0 460984.56 257903.17 90000 -1 5437
5439 0 460870.3 258006.38 89960 -1 5438
5440 0 460744.6 257980.97 89920 -1 5439
5441 0 460600.2 257935.44 89880 -1 5440
5442 0 460361.9 257988.69 89840 -1 5441
5443 0 460173.12 258021.88 89880 -1 5442
5444 0 459894.25 257978.38 89840 -1 5443
5445 0 459614 258095.27 89880 -1 5444
5446 0 459631.44 258111.9 89920 -1 5445
5447 0 459690.3 258113.97 90000 -1 5446
5448 0 459362.7 258141.33 89840 -1 5445
5449 0 459315.94 258123.6 89760 -1 5448
5450 0 459281.94 258128.53 89720 -1 5449
5451 0 459212 258118.81 89640 -1 5450
5452 0 459104.2 258097.22 89560 -1 5451
5453 0 458872.22 258169.4 89520 -1 5452
5454 0 459039.88 258093.31 89480 -1 5453
5455 0 459101.16 258059.75 89440 -1 5454
5456 0 458572.66 258168.47 89560 -1 5453
5457 0 458456.84 258138.34 89520 -1 5456
5458 0 458534.72 258235.81 89640 -1 5456
5459 0 461334.56 257630.95 89640 -1 5434
5460 0 465743 257254.45 91880 -1 5395
5461 0 465831.34 257038.69 91840 -1 5460
5462 0 466326.5 257405.03 92960 86 5385
5463 0 465949.66 257329.02 93040 45 5462
5464 0 465712.38 257309.98 93120 45 5463
5465 0 468266.75 257895.81 92680 60 5380
5466 0 468369.97 257869.28 92760 60 5465
5467 0 468801.38 258344.25 92360 150 5376
5468 0 468779.2 258429.88 92400 64 5467
5469 0 468777.5 258690.19 92440 150 5468
5470 0 468599.5 259003.03 92400 -1 5469
5471 0 468544.5 259101.86 92480 -1 5470
5472 0 468516.1 259212.94 92600 -1 5471
5473 0 468397.4 259212.12 92760 -1 5472
5474 0 468318.03 259218.48 92920 -1 5473
5475 0 468376.4 259176 93000 -1 5474
5476 0 468463.62 259112.56 93120 -1 5475
5477 0 468555.5 258971.25 93240 -1 5476
5478 0 468586.25 258924.36 93280 -1 5477
5479 0 468623 258758 93320 -1 5478
5480 0 468659.7 258591.72 93360 -1 5479
5481 0 468579.03 259000.95 93280 -1 5477
5482 0 468491.2 259092.94 93400 -1 5481
5483 0 468480.25 259146.03 93520 -1 5482
5484 0 468407.2 259197.97 93560 -1 5483
5485 0 468269.03 259187.4 93640 -1 5484
5486 0 467884.38 259525.38 93720 -1 5485
5487 0 467648.47 259807.03 93840 -1 5486
5488 0 467669.44 259873.25 93880 -1 5487
5489 0 467743 259946.5 93920 -1 5488
5490 0 467816.7 260020.4 93960 -1 5489
5491 0 468188.84 260375.27 94000 -1 5490
5492 0 468646.3 260644.9 94080 -1 5491
5493 0 468889.3 260827.86 94160 -1 5492
5494 0 469252.34 261118.28 94240 -1 5493
5495 0 469424.3 261202.58 94360 -1 5494
5496 0 468884.75 260798.27 94200 -1 5493
5497 0 468843.2 260762 94240 -1 5496
5498 0 467682.9 259837.16 93960 -1 5489
5499 0 467605.84 259691.28 94040 -1 5498
5500 0 467411.62 259571.16 94160 -1 5499
5501 0 466790.44 259666.78 94200 -1 5500
5502 0 466399.47 259719.62 94240 -1 5501
5503 0 465874.84 259916.5 94280 -1 5502
5504 0 465632.34 259963.33 94320 -1 5503
5505 0 465147.12 260057.53 94400 -1 5504
5506 0 464876.4 260047.47 94560 -1 5505
5507 0 464012.22 260167.53 94680 -1 5506
5508 0 463415.25 260487.72 94800 -1 5507
5509 0 464834.97 260017.94 94600 -1 5506
5510 0 464906.7 260046.7 94760 -1 5509
5511 0 465320.6 260231.88 94280 -1 5504
5512 0 465310.88 260542.3 94240 -1 5511
5513 0 465279 260902.4 94320 -1 5512
5514 0 466039.66 259835.92 94320 -1 5503
5515 0 466207.53 259749.38 94520 -1 5514
5516 0 468171.4 259142.6 93680 -1 5485
5517 0 468091.84 259095.16 93720 -1 5516
5518 0 468065.7 259094.62 93760 -1 5517
5519 0 468293.3 259245.62 93680 -1 5485
5520 0 468394.53 259355.75 93840 -1 5519
5521 0 468551.44 259427.19 94000 -1 5520
5522 0 468881.2 259357.3 94040 -1 5521
5523 0 468028 257155 88880 -1 4294
5524 0 468060 256459 88960 -1 5523
5525 0 468160 256491 88960 -1 5524
5526 0 468208 256475 88720 -1 5525
5527 0 468464 256139 88600 -1 5526
5528 0 468752 256187 88480 -1 5527
5529 0 469250 256097 88480 -1 5528
5530 0 469606 255949 88440 -1 5529
5531 0 469570 256145 88280 -1 5530
5532 0 469642 256285 88160 -1 5531
5533 0 470058 256353 88040 -1 5532
5534 0 470418 256329 88000 -1 5533
5535 0 469662 255821 88520 -1 5530
5536 0 468020 255815 89040 -1 5524
5537 0 467148 255663 89040 -1 5536
5538 0 466685 255740.08 89080 -1 5537
5539 0 466647.84 255803.81 89040 -1 5538
5540 0 466576.66 255972.22 88960 -1 5539
5541 0 466317.62 255624.27 89160 -1 5538
5542 0 468020 255671 89120 -1 5536
5543 0 468004 255519 89240 -1 5542
5544 0 467788 255575 89400 -1 5543
5545 0 467828 255479 89520 -1 5544
5546 0 467764 255239 89640 -1 5545
5547 0 468212 254263 89600 -1 5546
5548 0 469020 253151 89520 -1 5547
5549 0 469060 252879 89400 -1 5548
5550 0 469140 252615 89280 -1 5549
5551 0 469356 252263 89120 -1 5550
5552 0 469516 252135 88960 -1 5551
5553 0 469748 251935 88840 -1 5552
5554 0 469988 251847 88720 -1 5553
5555 0 470436 251543 88600 -1 5554
5556 0 470804 251167 88480 -1 5555
5557 0 470996 250927 88360 -1 5556
5558 0 471132 250807 88280 -1 5557
5559 0 471304 250723 88160 -1 5558
5560 0 471608 250587 88400 -1 5559
5561 0 471624 250619 88560 -1 5560
5562 0 471392 250627 88720 -1 5561
5563 0 471176 250515 88880 -1 5562
5564 0 471048 250483 89040 -1 5563
5565 0 471144 250443 89200 -1 5564
5566 0 471220.84 250526.66 89520 -1 5565
5567 0 471560 250635 88000 -1 5559
5568 0 471640 250499 87800 -1 5567
5569 0 471680 250467 87600 -1 5568
5570 0 471784 250371 87400 -1 5569
5571 0 472384 249883 87240 -1 5570
5572 0 472736 249611 87120 -1 5571
5573 0 473304 249179 87000 -1 5572
5574 0 474880 248291 86880 -1 5573
5575 0 474780 248283 86880 -1 5574
5576 0 474680 248315 86840 -1 5575
5577 0 474200 248315 86680 -1 5576
5578 0 473668 248143 86680 -1 5577
5579 0 473456 248055 86520 -1 5578
5580 0 473276 248123 86400 -1 5579
5581 0 472928 248147 86400 -1 5580
5582 0 472592 248191 86360 -1 5581
5583 0 472360 248279 86360 -1 5582
5584 0 471916 248307 86360 -1 5583
5585 0 471768 248455 86240 -1 5584
5586 0 471472 248491 86120 -1 5585
5587 0 471372 248507 86040 -1 5586
5588 0 471248 248559 85960 -1 5587
5589 0 471036 248623 85920 -1 5588
5590 0 470708 248471 85840 -1 5589
5591 0 470424 248219 85840 -1 5590
5592 0 470320 248111 85680 -1 5591
5593 0 470216 248039 85480 -1 5592
5594 0 470064 248103 85280 -1 5593
5595 0 469976 248119 85200 -1 5594
5596 0 469797.34 248199 85120 -1 5595
5597 0 469688 247951 85120 -1 5596
5598 0 469554.7 247802.23 85200 -1 5597
5599 0 469708 248239 85080 -1 5596
5600 0 469276 248607 85080 -1 5599
5601 0 469232 248719 84960 -1 5600
5602 0 469096 248747 84880 -1 5601
5603 0 468984 248795 84800 -1 5602
5604 0 468924 248839 84760 -1 5603
5605 0 468784 248915 84760 -1 5604
5606 0 468656 249159 84760 -1 5605
5607 0 468516 249267 84920 -1 5606
5608 0 468486 249321 85000 -1 5607
5609 0 468530 249357 85040 -1 5608
5610 0 468422 249361 85120 -1 5609
5611 0 468178 249441 85160 -1 5610
5612 0 467930 249657 85280 -1 5611
5613 0 467758.16 249661.73 85320 -1 5612
5614 0 467994.03 249756.11 85240 -1 5612
5615 0 468051.78 249864.03 85200 -1 5614
5616 0 468718 249477 85080 -1 5609
5617 0 468752.66 249501 85160 -1 5616
5618 0 468770 249513 85200 -1 5617
5619 0 468982 249637 85240 -1 5618
5620 0 469126 249745 85360 -1 5619
5621 0 468828 248923 84560 -1 5604
5622 0 468776 248923 84480 -1 5621
5623 0 468708 248991 84320 -1 5622
5624 0 468532 249083 84200 -1 5623
5625 0 468532 249083 84120 -1 5624
5626 0 468504 249171 84000 -1 5625
5627 0 468300 249343 84000 -1 5626
5628 0 468104 249415 84040 -1 5627
5629 0 468020 249495 84000 -1 5628
5630 0 467852 249683 84000 -1 5629
5631 0 467660 249775 84000 -1 5630
5632 0 467645 249792 84040 -1 5631
5633 0 467630 249809 84080 -1 5632
5634 0 467526 249801 84200 -1 5633
5635 0 467538 249865 84280 -1 5634
5636 0 467570 249909 84440 -1 5635
5637 0 467626 249925 84520 -1 5636
5638 0 468500 249163 83960 -1 5626
5639 0 468560 249143 83840 -1 5638
5640 0 468564 249139 83800 -1 5639
5641 0 468564 249051 83720 -1 5640
5642 0 468436 249027 83640 -1 5641
5643 0 468140 249015 83520 -1 5642
5644 0 468140 249015 83480 -1 5643
5645 0 471316 248443 85920 -1 5589
5646 0 471268 248247 85920 -1 5645
5647 0 471882.66 248268.33 86400 -1 5584
5648 0 471816 248191 86480 -1 5647
5649 0 475384 248319 86840 -1 5576
5650 0 474692 247231 87000 -1 5574
5651 0 475772 246327 86920 -1 5650
5652 0 476092 246231 87120 -1 5651
5653 0 476340 246039 87280 -1 5652
5654 0 476384 245699 87400 -1 5653
5655 0 476696 245435 87520 -1 5654
5656 0 476936 245187 87640 -1 5655
5657 0 477000 245067 87720 -1 5656
5658 0 479184 244491 87600 -1 5657
5659 0 479500 244223 87720 -1 5658
5660 0 479708 243991 87880 -1 5659
5661 0 480540 243175 88040 -1 5660
5662 0 481428 242903 87920 -1 5661
5663 0 482212 242839 87840 -1 5662
5664 0 482788 242735 87920 -1 5663
5665 0 482924 242663 88080 -1 5664
5666 0 483012 242599 88240 -1 5665
5667 0 483296 242627 88440 -1 5666
5668 0 483912 242811 88600 -1 5667
5669 0 483712 242635 88760 -1 5668
5670 0 483696 242379 88920 -1 5669
5671 0 483560 242267 89000 -1 5670
5672 0 483496 242339 89160 -1 5671
5673 0 483416 242411 89320 -1 5672
5674 0 483368 242467 89520 -1 5673
5675 0 483112 242363 89720 -1 5674
5676 0 483043 242253 89720 -1 5675
5677 0 483071 242225 89800 -1 5676
5678 0 483247 242089 89920 -1 5677
5679 0 483515 242357 90040 -1 5678
5680 0 483539 242205 90200 -1 5679
5681 0 483423 242185 90400 -1 5680
5682 0 483267 242193 90560 -1 5681
5683 0 483423 242193 90600 -1 5682
5684 0 484679 242237 90640 -1 5683
5685 0 484719 242229 90680 -1 5684
5686 0 484891 242057 90760 -1 5685
5687 0 485027 241857 90920 -1 5686
5688 0 485279 241609 91120 -1 5687
5689 0 485395 241337 91320 -1 5688
5690 0 485447 241229 91480 -1 5689
5691 0 485483 240873 91680 -1 5690
5692 0 485639 240605 91840 -1 5691
5693 0 485767 240489 92040 -1 5692
5694 0 485951 240365 92160 -1 5693
5695 0 486023 240253 92400 -1 5694
5696 0 486083 240173 92600 -1 5695
5697 0 486375 240001 92760 -1 5696
5698 0 486843 239617 92960 -1 5697
5699 0 487375 239365 93080 -1 5698
5700 0 487735 239261 93240 -1 5699
5701 0 488207 239221 93440 -1 5700
5702 0 488719 239341 93680 -1 5701
5703 0 489467 239469 93840 -1 5702
5704 0 490251 239553 93960 -1 5703
5705 0 490855 239781 94080 -1 5704
5706 0 491035 239765 94320 -1 5705
5707 0 491083 239749 94520 -1 5706
5708 0 491083 239749 94720 -1 5707
5709 0 491187 239745 94960 -1 5708
5710 0 491391 239861 95160 -1 5709
5711 0 491895 239953 95400 -1 5710
5712 0 492315 239941 95560 -1 5711
5713 0 492499 239885 95760 -1 5712
5714 0 492607 239801 95920 -1 5713
5715 0 492707 239721 96160 -1 5714
5716 0 492771 239469 96360 -1 5715
5717 0 492847 239277 96560 -1 5716
5718 0 492987 239117 96760 -1 5717
5719 0 493115 238757 97040 -1 5718
5720 0 493091 238469 97240 -1 5719
5721 0 493083 238021 97440 -1 5720
5722 0 493151 237829 97720 -1 5721
5723 0 493307 237241 97840 -1 5722
5724 0 493291 236989 97960 -1 5723
5725 0 493215 236729 98200 -1 5724
5726 0 493275 236425 98400 -1 5725
5727 0 493643 235677 98600 -1 5726
5728 0 493679 235413 98760 -1 5727
5729 0 493567 234921 98880 -1 5728
5730 0 493623 234777 99080 -1 5729
5731 0 493871 234497 99280 -1 5730
5732 0 494071 234093 99520 -1 5731
5733 0 494275 233577 99680 -1 5732
5734 0 494343 233177 99840 -1 5733
5735 0 494471 232901 99960 -1 5734
5736 0 494539 232693 100160 -1 5735
5737 0 494619 232473 100400 -1 5736
5738 0 494783 232265 100560 -1 5737
5739 0 494883 232005 100760 -1 5738
5740 0 495007 231869 100960 -1 5739
5741 0 495075 231641 101160 -1 5740
5742 0 495219 231329 101320 -1 5741
5743 0 495347 231137 101480 -1 5742
5744 0 495391 230785 101680 -1 5743
5745 0 495307 230597 101920 -1 5744
5746 0 495319 230337 102200 -1 5745
5747 0 495435 229725 102400 -1 5746
5748 0 495667 229253 102520 -1 5747
5749 0 495935 228905 102760 -1 5748
5750 0 496003 228677 102960 -1 5749
5751 0 496107 228441 103200 -1 5750
5752 0 496199 228249 103360 -1 5751
5753 0 496167 227973 103600 -1 5752
5754 0 496287 227525 103760 -1 5753
5755 0 496535 227325 104000 -1 5754
5756 0 496711 227237 104200 -1 5755
5757 0 496735 227169 104360 -1 5756
5758 0 496783 226933 104520 -1 5757
5759 0 496783 226857 104680 -1 5758
5760 0 496787 226857 104880 -1 5759
5761 0 496923 226613 105040 -1 5760
5762 0 497023 226389 105280 -1 5761
5763 0 497147 226021 105400 -1 5762
5764 0 497115 225793 105640 -1 5763
5765 0 497099 225617 105840 -1 5764
5766 0 497047 225545 106080 -1 5765
5767 0 496947 225477 106280 -1 5766
5768 0 496887 225273 106440 -1 5767
5769 0 496739 224917 106640 -1 5768
5770 0 496763 224461 106800 -1 5769
5771 0 496803 224189 106960 -1 5770
5772 0 496863 223805 107200 -1 5771
5773 0 496935 223625 107400 -1 5772
5774 0 497075 223285 107600 -1 5773
5775 0 497043 223033 107800 -1 5774
5776 0 497231 222885 107960 -1 5775
5777 0 497479 222801 108160 -1 5776
5778 0 497603 222713 108400 -1 5777
5779 0 497667 222601 108520 -1 5778
5780 0 497891 222329 108760 -1 5779
5781 0 497931 222129 108920 -1 5780
5782 0 497815 222029 109120 -1 5781
5783 0 497727 221729 109200 -1 5782
5784 0 497591 221577 109360 -1 5783
5785 0 497547 221485 109560 -1 5784
5786 0 497471 221377 109760 -1 5785
5787 0 497379 221237 110000 -1 5786
5788 0 497359 221017 110200 -1 5787
5789 0 497399 220865 110400 -1 5788
5790 0 497439 220733 110560 -1 5789
5791 0 497431 220637 110760 -1 5790
5792 0 497419 220541 111000 -1 5791
5793 0 497451 220445 111200 -1 5792
5794 0 497499 220329 111360 -1 5793
5795 0 497543 220109 111520 -1 5794
5796 0 497671 219749 111720 -1 5795
5797 0 497723 219597 111920 -1 5796
5798 0 497771 219541 112120 -1 5797
5799 0 497799 219457 112360 -1 5798
5800 0 497851 219009 112360 -1 5799
5801 0 497775 218837 112480 -1 5800
5802 0 497815 218521 112720 -1 5801
5803 0 497743 218361 112920 -1 5802
5804 0 497695 218189 113120 -1 5803
5805 0 497679 218089 113320 -1 5804
5806 0 497679 217949 113520 -1 5805
5807 0 497587 217677 113720 -1 5806
5808 0 497501 217487 113840 -1 5807
5809 0 497494.34 217409.48 113840 -1 5808
5810 0 497509.8 217348.7 113880 -1 5809
5811 0 497530.03 217322.42 113960 -1 5810
5812 0 497505.9 217218.36 113960 -1 5811
5813 0 497510.53 217129.86 114000 -1 5812
5814 0 497534.97 217046.84 114040 -1 5813
5815 0 497503.3 216896.06 114120 -1 5814
5816 0 497500.44 216894.48 114160 -1 5815
5817 0 497504.2 216898.17 114200 -1 5816
5818 0 497457.28 216783.62 114240 -1 5817
5819 0 497377.16 216601.55 114280 -1 5818
5820 0 497321.84 216601.22 114320 -1 5819
5821 0 497323.28 216604.38 114360 -1 5820
5822 0 497319.56 216601.48 114400 -1 5821
5823 0 497317.9 216599.38 114480 -1 5822
5824 0 497332.7 216601.98 114560 -1 5823
5825 0 497306.84 216484.73 114600 -1 5824
5826 0 497312.4 216469.25 114680 -1 5825
5827 0 497311.72 216459.9 114720 -1 5826
5828 0 497337.28 216458.48 114760 -1 5827
5829 0 497233.6 216373.11 114800 -1 5828
5830 0 497257.16 216383.97 114880 -1 5829
5831 0 497135 216347.81 114920 -1 5830
5832 0 497164.84 216321.1 114960 -1 5831
5833 0 497167.34 216292.45 115000 -1 5832
5834 0 497139.9 216277.89 115040 -1 5833
5835 0 497128.22 216224.14 115080 -1 5834
5836 0 497044.97 216081.47 115120 -1 5835
5837 0 497043.6 215963.95 115160 -1 5836
5838 0 497042.84 215873.9 115240 -1 5837
5839 0 497011.06 215795.5 115280 -1 5838
5840 0 496970.25 215697.66 115320 -1 5839
5841 0 496957.1 215405.16 115400 -1 5840
5842 0 496946.78 215256.89 115440 -1 5841
5843 0 496944.44 215255.11 115480 -1 5842
5844 0 496940.34 215177.06 115520 -1 5843
5845 0 496966.5 215225.55 115600 -1 5844
5846 0 496813.72 215111.42 115640 -1 5845
5847 0 496826.22 214988.81 115720 -1 5846
5848 0 496922.34 214840.36 115800 -1 5847
5849 0 496920.88 214836.62 115840 -1 5848
5850 0 496916 214821.73 115880 -1 5849
5851 0 496934 214803.08 115920 -1 5850
5852 0 496996.94 214788.62 116000 -1 5851
5853 0 497070.56 214499.88 116080 -1 5852
5854 0 497163.4 213679.44 116320 -1 5853
5855 0 497285.12 213446.73 116360 -1 5854
5856 0 497352.97 213306.45 116400 -1 5855
5857 0 497413.44 213103.08 116480 -1 5856
5858 0 497429.44 212998.81 116520 -1 5857
5859 0 497421.66 212876.64 116560 -1 5858
5860 0 497419.22 212812.42 116600 -1 5859
5861 0 497389.8 212726.6 116640 -1 5860
5862 0 497382.03 212687.08 116680 -1 5861
5863 0 497364.6 212647.77 116720 -1 5862
5864 0 497253.4 212527.66 116760 -1 5863
5865 0 497094.7 212318.55 116840 -1 5864
5866 0 496998.22 212159.33 116880 -1 5865
5867 0 496958.03 212030.47 116960 -1 5866
5868 0 496910.06 211879.61 117040 -1 5867
5869 0 496796.62 211674.02 117120 -1 5868
5870 0 496773.56 211511.16 117200 -1 5869
5871 0 496766.12 211417.47 117240 -1 5870
5872 0 496765.47 211416.8 117320 -1 5871
5873 0 496765.88 211418.36 117400 -1 5872
5874 0 496755.62 211400.9 117480 -1 5873
5875 0 496755.9 211340.94 117560 -1 5874
5876 0 496764.75 211319.23 117640 -1 5875
5877 0 496669.06 211287.1 117720 -1 5876
5878 0 496677.56 211248.58 117800 -1 5877
5879 0 496581.03 211239.11 117880 -1 5878
5880 0 496325.84 211271.19 117960 -1 5879
5881 0 496316.2 211213.8 118040 -1 5880
5882 0 496240.56 211254.67 118080 -1 5881
5883 0 496167.3 211336.2 118160 -1 5882
5884 0 496116.2 211307.2 118240 -1 5883
5885 0 495949.28 211264.48 118320 -1 5884
5886 0 495949.34 211263.34 118400 -1 5885
5887 0 495965 211147.31 118560 -1 5886
5888 0 495988.84 211083.52 118600 -1 5887
5889 0 496141.62 210973 118680 -1 5888
5890 0 496341.53 210779.06 118760 -1 5889
5891 0 496420.1 210668.52 118840 -1 5890
5892 0 496564.97 210531.62 118920 -1 5891
5893 0 496564.78 210318.03 119040 -1 5892
5894 0 496213.5 209739.39 119480 -1 5893
5895 0 496011.56 209275.52 120120 -1 5894
5896 0 495908.78 208680.95 120680 -1 5895
5897 0 495829.1 208179.95 121480 -1 5896
5898 0 495767.6 208163.7 121600 -1 5897
5899 0 495718.97 207997.45 121680 -1 5898
5900 0 495578.97 207837.66 121760 -1 5899
5901 0 495371.4 207566.66 121920 -1 5900
5902 0 495184.56 207409.11 122040 -1 5901
5903 0 494851.2 206786.61 122120 -1 5902
5904 0 494734.97 206442.47 122160 -1 5903
5905 0 494923.44 206102.58 122280 -1 5904
5906 0 494891.2 205809.28 122480 -1 5905
5907 0 494947.84 205681.5 122760 -1 5906
5908 0 494828.3 205537.66 122880 -1 5907
5909 0 494762.72 205492.27 123080 -1 5908
5910 0 494540.12 205282.98 123200 -1 5909
5911 0 494444.6 205067.02 123360 -1 5910
5912 0 494356.5 204868.02 123640 -1 5911
5913 0 494379.5 204746.23 124000 -1 5912
5914 0 494305.12 204416.53 124360 -1 5913
5915 0 494251.38 203798.05 124880 -1 5914
5916 0 494134.1 203380.36 125200 -1 5915
5917 0 494010.97 203116.64 125520 -1 5916
5918 0 493967.12 202930 125640 -1 5917
5919 0 493948.5 202888.02 125720 -1 5918
5920 0 493892.66 202822.03 125800 -1 5919
5921 0 493868.22 202760.06 125880 -1 5920
5922 0 493869.22 202602.9 125960 -1 5921
5923 0 493869.3 202555.48 126040 -1 5922
5924 0 493733.1 202362.16 126120 -1 5923
5925 0 493730.78 202148.05 126200 -1 5924
5926 0 493747.2 202038.02 126280 -1 5925
5927 0 493733.12 201872.95 126360 -1 5926
5928 0 493709.3 201696.77 126440 -1 5927
5929 0 493650.16 201594.62 126520 -1 5928
5930 0 493532.1 201435.73 126600 -1 5929
5931 0 493429.53 201282.77 126720 -1 5930
5932 0 493427.16 201278.27 126800 -1 5931
5933 0 493369.34 201158.61 126880 -1 5932
5934 0 493332.4 201080.62 126960 -1 5933
5935 0 493244.66 200868.4 127040 -1 5934
5936 0 493091.88 200805.89 127160 -1 5935
5937 0 493052.94 200791.92 127240 -1 5936
5938 0 492987.16 200545.16 127360 -1 5937
5939 0 492924.16 199985.88 127800 -1 5938
5940 0 492996.38 199838.42 127960 -1 5939
5941 0 493070.97 199667.14 128080 -1 5940
5942 0 493076 199533.42 128200 -1 5941
5943 0 493168.47 199209.45 128520 -1 5942
5944 0 493162.28 199186.88 128680 -1 5943
5945 0 493056 198985.4 128800 -1 5944
5946 0 493004.03 198853.62 128880 -1 5945
5947 0 492976.62 198809.17 128960 -1 5946
5948 0 492925.03 198765.92 129040 -1 5947
5949 0 492873.62 198704.97 129120 -1 5948
5950 0 492812.84 198605.44 129200 -1 5949
5951 0 492726.94 198509.02 129280 -1 5950
5952 0 492641.62 198459.52 129360 -1 5951
5953 0 492570.78 198276.11 129560 -1 5952
5954 0 492490.03 198141.7 129640 -1 5953
5955 0 492412.4 197996.97 129760 -1 5954
5956 0 492348.7 197902.25 129840 -1 5955
5957 0 492405.62 197867.14 129920 -1 5956
5958 0 492466.44 197822.17 130000 -1 5957
5959 0 492464.84 197780.55 130080 -1 5958
5960 0 492412.72 197720.77 130160 -1 5959
5961 0 492343.22 197518.73 130360 -1 5960
5962 0 492308.2 197157.22 130440 -1 5961
5963 0 492182.7 196818.53 130600 -1 5962
5964 0 492125.6 196572.69 130760 -1 5963
5965 0 492099.94 196493.77 130920 -1 5964
5966 0 492060.84 196416.06 131040 -1 5965
5967 0 491749.16 196037.55 131800 -1 5966
5968 0 491772.47 195961.17 131880 -1 5967
5969 0 491705.97 195845.08 131960 -1 5968
5970 0 491678.88 195724.3 132040 -1 5969
5971 0 491605.34 195414.89 132080 -1 5970
5972 0 491648.44 195298.75 132160 -1 5971
5973 0 491947.88 195111.62 132440 -1 5972
5974 0 491925.56 195070.78 132560 -1 5973
5975 0 491924.4 195033.53 132600 -1 5974
5976 0 491884.06 195000.08 132720 -1 5975
5977 0 491866.7 194837.34 133000 -1 5976
5978 0 491869 194771.45 133080 -1 5977
5979 0 491869.66 194741.66 133120 -1 5978
5980 0 491858.5 194706.25 133160 -1 5979
5981 0 491843.1 194665.52 133200 -1 5980
5982 0 491832.03 194635.67 133280 -1 5981
5983 0 491784.12 194523.84 133280 -1 5982
5984 0 491788.12 194484.08 133320 -1 5983
5985 0 491785.78 194415.45 133400 -1 5984
5986 0 491891.94 194352.36 133480 -1 5985
5987 0 491887.16 194323.9 133520 -1 5986
5988 0 491913.3 194286.28 133600 -1 5987
5989 0 491932.06 194232.14 133640 -1 5988
5990 0 491931 194224.55 133680 -1 5989
5991 0 491930.3 194107.6 133760 -1 5990
5992 0 491930.94 194048.98 133840 -1 5991
5993 0 491931.7 194049.95 133880 -1 5992
5994 0 491934.72 194051.14 133920 -1 5993
5995 0 491977.8 194050.81 133960 -1 5994
5996 0 491943.9 194046.75 134000 -1 5995
5997 0 491915.9 194043.9 134040 -1 5996
5998 0 491882 193986.56 134080 -1 5997
5999 0 491869.5 193976.94 134120 -1 5998
6000 0 491861.97 193944.31 134160 -1 5999
6001 0 491833.5 193914.77 134240 -1 6000
6002 0 491708.12 193882.08 134280 -1 6001
6003 0 491653.25 193837.44 134320 -1 6002
6004 0 491620.3 193763.47 134360 -1 6003
6005 0 491618.3 193678.94 134400 -1 6004
6006 0 491612.28 193588.56 134440 -1 6005
6007 0 491611.94 193541.81 134480 -1 6006
6008 0 491596.12 193508.9 134520 -1 6007
6009 0 491566.44 193441.25 134560 -1 6008
6010 0 491503.16 193353.88 134640 -1 6009
6011 0 491503.25 193338.81 134680 -1 6010
6012 0 491504.78 193318 134720 -1 6011
6013 0 491442.8 193268.89 134760 -1 6012
6014 0 491403.2 193259.52 134800 -1 6013
6015 0 491357.06 193187.48 134880 -1 6014
6016 0 491342 193152.75 134920 -1 6015
6017 0 491307.12 193090.03 134960 -1 6016
6018 0 491259 193019.06 135000 -1 6017
6019 0 491208.53 192947.64 135080 -1 6018
6020 0 491186.53 192736.47 135240 -1 6019
6021 0 491148.38 192691.6 135320 -1 6020
6022 0 491124.38 192619.69 135320 -1 6021
6023 0 491122.06 192613.64 135400 -1 6022
6024 0 491133.2 192607.97 135440 -1 6023
6025 0 491131.12 192531.45 135520 -1 6024
6026 0 491138.56 192536.44 135560 -1 6025
6027 0 491205.06 192530.45 135640 -1 6026
6028 0 491197.44 192550.6 135680 -1 6027
6029 0 491213.2 192533.39 135720 -1 6028
6030 0 491218.03 192454.84 135800 -1 6029
6031 0 491217.8 192357.67 135880 -1 6030
6032 0 491219.3 192280.94 135920 -1 6031
6033 0 491222.2 192212.39 135960 -1 6032
6034 0 491170.56 192118.1 136000 -1 6033
6035 0 491173.88 192119.3 136040 -1 6034
6036 0 491172.25 192120.36 136080 -1 6035
6037 0 491169.4 192115.22 136120 -1 6036
6038 0 491168.84 192126.05 136200 -1 6037
6039 0 491170.8 192149.97 136240 -1 6038
6040 0 491231.78 192131.86 136320 -1 6039
6041 0 491248.72 192133.53 136360 -1 6040
6042 0 491273.75 192133.81 136400 -1 6041
6043 0 491285.25 192111.31 136440 -1 6042
6044 0 491294.44 192054.77 136480 -1 6043
6045 0 491262.72 191998.6 136560 -1 6044
6046 0 491185.3 191911.19 136640 -1 6045
6047 0 491153.9 191868.67 136720 -1 6046
6048 0 491074.12 191806.62 136840 -1 6047
6049 0 490988.4 191714.02 137000 -1 6048
6050 0 490970.88 191721.84 137080 -1 6049
6051 0 490866.38 191655.6 137160 -1 6050
6052 0 490860.66 191648.34 137240 -1 6051
6053 0 490814.56 191627.42 137320 -1 6052
6054 0 490745.5 191451.03 137360 -1 6053
6055 0 490719.44 191433.19 137440 -1 6054
6056 0 490689.28 191333.39 137520 -1 6055
6057 0 490640.3 191363.77 137680 -1 6056
6058 0 490649.9 191377.62 137760 -1 6057
6059 0 490621.84 191218.48 137840 -1 6058
6060 0 490554.12 191126.3 137920 -1 6059
6061 0 490668.62 191122.73 138400 -1 6060
6062 0 490241.22 190791.33 139560 -1 6061
6063 0 490219.62 190636.92 140040 -1 6062
6064 0 490054.88 190290.94 140760 -1 6063
6065 0 490040.62 190229.05 140840 -1 6064
6066 0 490037.03 190226.47 140880 -1 6065
6067 0 490021.84 190212.95 140920 -1 6066
6068 0 490021.38 190149.5 141000 -1 6067
6069 0 490000.16 190103.8 141040 -1 6068
6070 0 489950.56 190080.02 141080 -1 6069
6071 0 489928.84 190063.77 141120 -1 6070
6072 0 489841.44 190003.64 141200 -1 6071
6073 0 489742.84 189936.81 141280 -1 6072
6074 0 489718.03 189913.03 141360 -1 6073
6075 0 489686.56 189863.14 141400 -1 6074
6076 0 489670.66 189859.22 141440 -1 6075
6077 0 489671 189861.14 141480 -1 6076
6078 0 489670.84 189851.19 141520 -1 6077
6079 0 489607.53 189736.89 141560 -1 6078
6080 0 489481.22 189700.33 141720 -1 6079
6081 0 489391.72 189617.67 141800 -1 6080
6082 0 489367.84 189607.58 141880 -1 6081
6083 0 489286.62 189547.8 141960 -1 6082
6084 0 489206.97 189534.53 142040 -1 6083
6085 0 489146.06 189507.22 142160 -1 6084
6086 0 489106.06 189483.2 142160 -1 6085
6087 0 489045.1 189443.34 142200 -1 6086
6088 0 488983 189389.6 142240 -1 6087
6089 0 488992.4 189388.94 142280 -1 6088
6090 0 488999.2 189424.27 142360 -1 6089
6091 0 489024.6 189407.16 142440 -1 6090
6092 0 488944.9 189391.64 142560 -1 6091
6093 0 488961.12 189404.86 142680 -1 6092
6094 0 488885.3 189396.56 142760 -1 6093
6095 0 488808.3 189390.84 142960 -1 6094
6096 0 488831 189383.86 143080 -1 6095
6097 0 488753.44 189215.66 143320 -1 6096
6098 0 488635.66 189019.77 143440 -1 6097
6099 0 488541.12 188801.9 143520 -1 6098
6100 0 488464.78 188640.3 143640 -1 6099
6101 0 488319.06 188470.08 143760 -1 6100
6102 0 488207.6 188314.69 144000 -1 6101
6103 0 488204.06 188307.86 144080 -1 6102
6104 0 488211.34 188272.92 144200 -1 6103
6105 0 488135.53 188245.23 144520 -1 6104
6106 0 488101.75 188265.88 144680 -1 6105
6107 0 488087.94 188213.56 144800 -1 6106
6108 0 488097.75 188254.17 144960 -1 6107
6109 0 488051.47 188166.42 145160 -1 6108
6110 0 488089.53 188142.8 145240 -1 6109
6111 0 488102.97 188085.28 145360 -1 6110
6112 0 488145.2 187987.39 145520 -1 6111
6113 0 488200.66 187887.31 145640 -1 6112
6114 0 488086 187650.83 145920 -1 6113
6115 0 487571.84 187151.1 146560 -1 6114
6116 0 487529.5 187169.08 146640 -1 6115
6117 0 487464.94 187135.4 146840 -1 6116
6118 0 487102.97 187226.17 148000 -1 6117
6119 0 487142.16 187277.17 148160 -1 6118
6120 0 487139.56 187287.52 148320 -1 6119
6121 0 487090.97 187233.48 148480 -1 6120
6122 0 487061.88 187111.5 148680 -1 6121
6123 0 486875.38 186944.3 148880 -1 6122
6124 0 485988.84 186554.03 149560 -1 6123
6125 0 485873.56 186621.08 149640 -1 6124
6126 0 485737.03 186858.64 149800 -1 6125
6127 0 485652.72 187118.22 149960 -1 6126
6128 0 485394.56 186948.38 150400 -1 6127
6129 0 485152.3 186187.44 150760 -1 6128
6130 0 484919.6 185814.16 151280 -1 6129
6131 0 484744.7 185621.72 151760 -1 6130
6132 0 484305.1 185510.34 152240 -1 6131
6133 0 484147.1 185501.58 152440 -1 6132
6134 0 483977.44 185489.11 152600 -1 6133
6135 0 483956.06 185474.78 152680 -1 6134
6136 0 483714.12 185291.95 152920 -1 6135
6137 0 483443.62 185087.16 153240 -1 6136
6138 0 482965.12 185088.52 153840 -1 6137
6139 0 482740.4 185081.11 154120 -1 6138
6140 0 482218.4 184862.12 154880 -1 6139
6141 0 482138.25 184746.89 155000 -1 6140
6142 0 482037.6 184647.75 155080 -1 6141
6143 0 482017.5 184631.92 155120 -1 6142
6144 0 482020.06 184634.56 155160 -1 6143
6145 0 481932.2 184530.64 155200 -1 6144
6146 0 481904.3 184459.95 155240 -1 6145
6147 0 481893.56 184432.1 155280 -1 6146
6148 0 481897.5 184434.67 155360 -1 6147
6149 0 481839.25 184415.11 155400 -1 6148
6150 0 481741.97 184383.33 155440 -1 6149
6151 0 481701.66 184372.45 155480 -1 6150
6152 0 481697.06 184357.02 155520 -1 6151
6153 0 481602.22 184312.94 155640 -1 6152
6154 0 481569.03 184292.39 155720 -1 6153
6155 0 481568.9 184288.89 155800 -1 6154
6156 0 481546.34 184267.23 155880 -1 6155
6157 0 481526.9 184086.69 155960 -1 6156
6158 0 481458.12 184176.64 156000 -1 6157
6159 0 481443.22 184153.62 156040 -1 6158
6160 0 481379.06 184097.5 156080 -1 6159
6161 0 481342.94 184031.53 156120 -1 6160
6162 0 481288.84 183994.88 156160 -1 6161
6163 0 481238.7 183936.45 156200 -1 6162
6164 0 481239.53 183936.69 156240 -1 6163
6165 0 481246.75 183939.16 156280 -1 6164
6166 0 481142.16 183847.25 156320 -1 6165
6167 0 481043.1 183731.17 156360 -1 6166
6168 1 480906.22 183649.39 156400 -1 6167
6169 0 480856.75 183585.78 156440 -1 6168
6170 0 480788.34 183540.03 156480 -1 6169
6171 0 480717.84 183495.52 156520 -1 6170
6172 0 480656.06 183498.4 156560 -1 6171
6173 0 480609.88 183469.5 156680 -1 6172
6174 0 480457.78 183331 156800 -1 6173
6175 0 480298.1 183083.92 157000 -1 6174
6176 0 480265 182989.73 157040 -1 6175
6177 0 480259.5 182887.95 157080 -1 6176
6178 0 480250.12 182790.36 157120 -1 6177
6179 0 480251.3 182768.83 157160 -1 6178
6180 0 480207.2 182646.5 157240 -1 6179
6181 0 480121.44 182551.75 157280 -1 6180
6182 0 479953.28 182536.4 157360 -1 6181
6183 0 479551.56 182458.9 157440 -1 6182
6184 0 479220.12 182129.75 157480 -1 6183
6185 0 479218.1 182054.83 157600 -1 6184
6186 0 479242.12 181982.81 157600 -1 6185
6187 0 479269.47 181885.08 157640 -1 6186
6188 0 479308.06 181751.98 157720 -1 6187
6189 0 479295.88 181726.2 157760 -1 6188
6190 0 479184.56 181647.5 157880 -1 6189
6191 0 479137 181582.88 157960 -1 6190
6192 0 479065.78 181551.89 158000 -1 6191
6193 0 478972.44 181523.45 158040 -1 6192
6194 0 478894.97 181514.23 158120 -1 6193
6195 0 478869.75 181483.52 158160 -1 6194
6196 0 478749.1 181356.86 158200 -1 6195
6197 0 478651.75 181253.34 158240 -1 6196
6198 0 478593.53 181150.31 158280 -1 6197
6199 0 478503.78 180984.02 158320 -1 6198
6200 0 478571.25 180361.17 158400 -1 6199
6201 0 478516.3 180343.2 158440 -1 6200
6202 0 478454.1 180337.17 158480 -1 6201
6203 0 478356.2 180332.28 158520 -1 6202
6204 0 478238.75 180328.66 158560 -1 6203
6205 0 478152.75 180313.27 158600 -1 6204
6206 0 478028.16 180290.62 158640 -1 6205
6207 0 477899.3 180266.9 158680 -1 6206
6208 0 477784.6 180249.47 158720 -1 6207
6209 0 477700.12 180213.28 158760 -1 6208
6210 0 477562.66 180150.27 158800 -1 6209
6211 0 477529.56 180122.03 158840 -1 6210
6212 0 477437.53 180091.47 158880 -1 6211
6213 0 477355.53 180052.11 158920 -1 6212
6214 0 477290.12 180014.86 158960 -1 6213
6215 0 477204.4 179962.1 159040 -1 6214
6216 0 477176.88 179920.66 159080 -1 6215
6217 0 477088.3 179799.42 159120 -1 6216
6218 0 476987.22 179700.44 159160 -1 6217
6219 0 476929.1 179633.86 159200 -1 6218
6220 0 476842 179529.33 159240 -1 6219
6221 0 476791.12 179435.83 159280 -1 6220
6222 0 476694.16 179303.47 159320 -1 6221
6223 0 476544.72 179202.61 159360 -1 6222
6224 0 476347.38 179076.3 159440 -1 6223
6225 0 476219.75 179042.64 159520 -1 6224
6226 0 476153.25 178999.03 159560 -1 6225
6227 0 476000.94 178928.86 159600 -1 6226
6228 0 475599.66 178702.3 159800 -1 6227
6229 0 475513.7 178634.36 159840 -1 6228
6230 0 475403.22 178488.7 159880 -1 6229
6231 0 475373.34 178442.08 159920 -1 6230
6232 0 475076 178257.23 159960 -1 6231
6233 0 474701.4 178060.67 160040 -1 6232
6234 0 474572.88 178004.89 160120 -1 6233
6235 0 474387.78 177920.47 160200 -1 6234
6236 0 474194.9 177824.02 160360 -1 6235
6237 0 474075.03 177733.27 160440 -1 6236
6238 0 473983.8 177583.94 160520 -1 6237
6239 0 473922.6 177483.86 160600 -1 6238
6240 0 473828.03 177351.38 160680 -1 6239
6241 0 473704.56 177207.61 160760 -1 6240
6242 0 473519.78 177055.38 160840 -1 6241
6243 0 473353 177032.02 161000 -1 6242
6244 0 473098 176927.95 161120 -1 6243
6245 0 472527 176745.39 161360 -1 6244
6246 0 472390.3 176685.89 161440 -1 6245
6247 0 472332.06 176645.88 161520 -1 6246
6248 0 472148.56 176593.77 161600 -1 6247
6249 0 472064.38 176552.84 161680 -1 6248
6250 0 471994.47 176457.36 161760 -1 6249
6251 0 471835.03 176359.88 161840 -1 6250
6252 0 471534.2 176177.72 162000 -1 6251
6253 0 471358.47 176063.6 162080 -1 6252
6254 0 471278.9 176004.58 162280 -1 6253
6255 0 471114.2 176015.67 162360 -1 6254
6256 0 470721.53 175957.08 162560 -1 6255
6257 0 470302.97 175891.92 163040 -1 6256
6258 0 469990.53 175804.27 163200 -1 6257
6259 0 469639.47 175614.64 163400 -1 6258
6260 0 469226.3 174987.14 163840 -1 6259
6261 0 469105.66 174764.58 163960 -1 6260
6262 0 468942.5 174601.8 164080 -1 6261
6263 0 468467.78 174296.83 164440 -1 6262
6264 0 468214.75 174111.73 164520 -1 6263
6265 0 467961.22 173800.02 164680 -1 6264
6266 0 467791.44 173695.17 164840 -1 6265
6267 0 467703.28 173657.48 164920 -1 6266
6268 0 467583.44 173613.55 165000 -1 6267
6269 0 467446.56 173559.88 165080 -1 6268
6270 0 467308.2 173508.23 165160 -1 6269
6271 0 466968.34 173343.78 165240 -1 6270
6272 0 466607.16 173176.34 165320 -1 6271
6273 0 466249.28 173003.92 165400 -1 6272
6274 0 465952.8 172752.75 165480 -1 6273
6275 0 465628.72 172551.72 165600 -1 6274
6276 0 465343 172161.28 165800 -1 6275
6277 0 465168.47 171935.7 165920 -1 6276
6278 0 465053.12 171860.5 166000 -1 6277
6279 0 464966.5 171805.12 166080 -1 6278
6280 0 464957 171796.92 166160 -1 6279
6281 0 464598.84 171844.83 166240 -1 6280
6282 0 464621.25 171573.95 166320 -1 6281
6283 0 464311.1 171334.08 166400 -1 6282
6284 0 463935.8 171094.6 166480 -1 6283
6285 0 463434.7 170441.11 166560 -1 6284
6286 0 462469.5 169434.53 166680 -1 6285
6287 0 462347.06 169326.47 166760 -1 6286
6288 0 462175.3 168968.94 166880 -1 6287
6289 0 461983.22 168671.03 166960 -1 6288
6290 0 461709.2 168240.95 167080 -1 6289
6291 0 461145.94 167091.3 167320 -1 6290
6292 0 460953.44 166711.03 167400 -1 6291
6293 0 460417.62 165494.14 167840 -1 6292
6294 0 460130.88 165016.66 167960 -1 6293
6295 0 459857.84 164819.5 168040 -1 6294
6296 0 459809.62 164761.55 168080 -1 6295
6297 0 459650.38 164680.6 168160 -1 6296
6298 0 459579.22 164616.86 168200 -1 6297
6299 0 459530.62 164577.53 168240 -1 6298
6300 0 459464 164552 168320 -1 6299
6301 0 459384 164480 168320 -1 6300
6302 0 459364 164472 168360 -1 6301
6303 0 459248 164436 168600 -1 6302
6304 0 459168 164328 168800 -1 6303
6305 0 459052 164160 168960 -1 6304
6306 0 458872 163848 169080 -1 6305
6307 0 458528 163472 169280 -1 6306
6308 0 458340 163292 169480 -1 6307
6309 0 458124 163052 169720 -1 6308
6310 0 457960 162888 169960 -1 6309
6311 0 457944 162792 170200 -1 6310
6312 0 457884 162636 170400 -1 6311
6313 0 457824 162536 170640 -1 6312
6314 0 457732 162468 170840 -1 6313
6315 0 457616 162372 171000 -1 6314
6316 0 457548 162320 171160 -1 6315
6317 0 457472 162288 171360 -1 6316
6318 0 457384 162140 171560 -1 6317
6319 0 457384 162140 171800 -1 6318
6320 0 457204 161896 172040 -1 6319
6321 0 457112 161784 172200 -1 6320
6322 0 457092 161728.06 172240 -1 6321
6323 0 456950.53 161519.7 172480 -1 6322
6324 0 454741.62 160733.23 174240 -1 6323
6325 0 454046.22 160672.52 174760 -1 6324
6326 0 453594.94 160588.12 175120 -1 6325
6327 0 453417.8 160500.45 175400 -1 6326
6328 0 452878.4 160332.12 175800 -1 6327
6329 0 452663.66 160131.5 176000 -1 6328
6330 0 452645.9 160104.11 176080 -1 6329
6331 0 452556.22 160127.44 176200 -1 6330
6332 0 452252.97 159652.06 176640 -1 6331
6333 0 451478.22 159128.28 177600 -1 6332
6334 0 451325.72 158961.97 177920 -1 6333
6335 0 451182.56 158556.75 178320 -1 6334
6336 0 451134.44 158384.73 178640 -1 6335
6337 0 450894.3 157853.86 179120 -1 6336
6338 0 450620.78 157077.84 179560 -1 6337
6339 0 450886.8 156694.02 179760 -1 6338
6340 0 450996.38 156337.31 179600 -1 6339
6341 0 450940.8 156156.03 179480 -1 6340
6342 0 450484.2 155084.36 179000 -1 6341
6343 0 450397.4 155011.6 178920 -1 6342
6344 0 450054.1 154684.42 178680 -1 6343
6345 0 449492.44 154261.48 178440 -1 6344
6346 0 449381.12 154023.56 178200 -1 6345
6347 0 449230 153681.6 177920 -1 6346
6348 0 448940.78 153113.89 177600 -1 6347
6349 0 448315.88 151893 177400 -1 6348
6350 0 447137.5 151256.31 177720 -1 6349
6351 0 446693.34 150172.62 178240 -1 6350
6352 0 446623.4 150006.44 178360 -1 6351
6353 0 444228.72 148275.33 179080 -1 6352
6354 0 442675.2 146789.48 179360 -1 6353
6355 0 441907.97 145530.61 179520 -1 6354
6356 0 441451 144272.64 179760 -1 6355
6357 0 441019.16 143736.6 179920 -1 6356
6358 0 440900.12 143626.16 180080 -1 6357
6359 0 440508.84 143646.62 180400 -1 6358
6360 0 440003 143063.5 180680 -1 6359
6361 0 439650.16 142851.5 181040 -1 6360
6362 0 439570.7 142807.16 181120 -1 6361
6363 0 438930.7 142280.4 181440 -1 6362
6364 0 438332.3 141946.31 181680 -1 6363
6365 0 437740.8 141694.06 181960 -1 6364
6366 0 437235.38 141474.3 182200 -1 6365
6367 0 435747.62 140972.6 182480 -1 6366
6368 0 432866.62 139956.45 183400 -1 6367
6369 0 430949.94 139832.67 184080 -1 6368
6370 0 429643 139697.48 184480 -1 6369
6371 0 428497.88 139139 184640 -1 6370
6372 0 427754.22 138772.16 184760 -1 6371
6373 0 427002.75 138733.1 184880 -1 6372
6374 0 426667.16 138629.16 185000 -1 6373
6375 0 425339.44 138503.56 185120 -1 6374
6376 0 424458.03 138569.05 185240 -1 6375
6377 0 421761.97 138566.03 185400 -1 6376
6378 0 417899.53 139688.5 186240 -1 6377
6379 0 416458.3 139632.23 186440 -1 6378
6380 0 415090.62 139542.38 186840 -1 6379
6381 0 414831.84 139638.72 186960 -1 6380
6382 0 413337.12 139725.94 187240 -1 6381
6383 0 412347.84 139936.1 187720 -1 6382
6384 0 412181.8 139983.11 187680 -1 6383
6385 0 411964 140023.95 187640 -1 6384
6386 0 411803.47 140038.72 187600 -1 6385
6387 0 411706 140026.2 187560 -1 6386
6388 0 411612.25 139990.95 187520 -1 6387
6389 0 411572.28 139927.22 187480 -1 6388
6390 0 411401.1 139966.84 187440 -1 6389
6391 0 410121.75 140261 187160 -1 6390
6392 0 409939.12 140302.69 187120 -1 6391
6393 0 409739.1 140413.83 187080 -1 6392
6394 0 409517.06 140501.1 187040 -1 6393
6395 0 409089.72 140705.02 186960 -1 6394
6396 0 408835 140748 186960 -1 6395
6397 0 408419 140944 186840 -1 6396
6398 0 407955 141264 186720 -1 6397
6399 0 407671 141364 186600 -1 6398
6400 0 407231 141548 186520 -1 6399
6401 0 407059 141616 186480 -1 6400
6402 0 406715 141752 186400 -1 6401
6403 0 406451 141928 186360 -1 6402
6404 0 406075 141904 186280 -1 6403
6405 0 405455 142176 186200 -1 6404
6406 0 405047 142300 186080 -1 6405
6407 0 404963 142372 186000 -1 6406
6408 0 404959 142380 185920 -1 6407
6409 0 404955 142380 185800 -1 6408
6410 0 404707 142424 185600 -1 6409
6411 0 404191 142764 185600 -1 6410
6412 0 403095 143060 185600 -1 6411
6413 0 402963 143204 185600 -1 6412
6414 0 402967.5 143238.72 185680 -1 6413
6415 0 402876.53 143492.22 185760 -1 6414
6416 0 402680.75 143714.34 185800 -1 6415
6417 0 402665.06 143767.11 185880 -1 6416
6418 0 402656.2 143875.31 185960 -1 6417
6419 0 402650.5 143963.62 186080 -1 6418
6420 0 404671 142372 185560 -1 6410
6421 0 404619 142316 185480 -1 6420
6422 0 404627 142208 185240 -1 6421
6423 0 404319 142328 185080 -1 6422
6424 0 402620.16 143239.42 185080 -1 6423
6425 0 402639 143164 184960 -1 6424
6426 0 402579 143024 184840 -1 6425
6427 0 402579 143024 184760 -1 6426
6428 0 402451 143012 184680 -1 6427
6429 0 402259 143068 184640 -1 6428
6430 0 401619 143180 184520 -1 6429
6431 0 401435 143256 184520 -1 6430
6432 0 400959 143240 184520 -1 6431
6433 0 400719 143304 184520 -1 6432
6434 0 400559 143356 184400 -1 6433
6435 0 400459 143620 184400 -1 6434
6436 0 400283 143688 184400 -1 6435
6437 0 399935 143652 184400 -1 6436
6438 0 399623 143854 184400 -1 6437
6439 0 399623 143800 184360 -1 6438
6440 0 399643 143668 184280 -1 6439
6441 0 399647 143480 184120 -1 6440
6442 0 399827.03 143286.16 184040 -1 6441
6443 0 400280.75 143109.56 183920 -1 6442
6444 0 400321.8 143092.4 183880 -1 6443
6445 0 400485.12 143022.44 183720 -1 6444
6446 0 400253.56 143011.73 183680 -1 6445
6447 0 399843.66 142854.84 183480 -1 6446
6448 0 399656.6 142634.58 183320 -1 6447
6449 0 399565.3 142540.66 183120 -1 6448
6450 0 399558.12 142412.33 182920 -1 6449
6451 0 399400.7 142492.53 182720 -1 6450
6452 0 399252.75 142638.4 182560 -1 6451
6453 0 399300 142753.08 182360 -1 6452
6454 0 399332.8 142785.62 182160 -1 6453
6455 0 399500.88 142817.69 181960 -1 6454
6456 0 399520.44 142864.5 181760 -1 6455
6457 0 399487.94 142772.45 181520 -1 6456
6458 0 399413.84 142741 181440 -1 6457
6459 0 399323.3 142699.44 181240 -1 6458
6460 0 399519.53 142547.66 181160 -1 6459
6461 0 399621.8 142465.3 181000 -1 6460
6462 0 399554.44 142259.94 180880 -1 6461
6463 0 399331.56 142021.94 180720 -1 6462
6464 0 399291.38 141856.9 180560 -1 6463
6465 0 399280.53 141735.31 180360 -1 6464
6466 0 399298.12 141651.03 180280 -1 6465
6467 0 399269.7 141681.45 180200 -1 6466
6468 0 399249.8 141725.22 180120 -1 6467
6469 0 399165.2 141663.36 180040 -1 6468
6470 0 399176.6 141738.08 179840 -1 6469
6471 0 399237.62 141733.14 179600 -1 6470
6472 0 399370.62 141846.39 179360 -1 6471
6473 0 399345.44 142011.25 179160 -1 6472
6474 0 399370.47 142127.44 178920 -1 6473
6475 0 399302.9 142179.89 178760 -1 6474
6476 0 399277.34 142208 178640 -1 6475
6477 0 399209.28 142326.92 178440 -1 6476
6478 0 399145.66 142420.78 178280 -1 6477
6479 0 399058.28 142526.6 178080 -1 6478
6480 0 398965.44 142715.77 177840 -1 6479
6481 0 398986.53 142770.47 177760 -1 6480
6482 0 399086.8 142892.05 177560 -1 6481
6483 0 399068.22 142995.64 177280 -1 6482
6484 0 399013.72 142963.78 177040 -1 6483
6485 0 398728.75 142817.81 176800 -1 6484
6486 0 398729.97 142758.31 176560 -1 6485
6487 0 398613.7 143043.84 176440 -1 6486
6488 0 398657.03 142873.47 176320 -1 6487
6489 0 398713.3 142838.73 176200 -1 6488
6490 0 398756.06 142857.86 175960 -1 6489
6491 0 398748.9 142942.19 175800 -1 6490
6492 0 398607.22 143030.12 175600 -1 6491
6493 0 398587.25 142991.97 175560 -1 6492
6494 0 398689.72 143046.5 175400 -1 6493
6495 0 398685.5 143093.5 175360 -1 6494
6496 0 398680.66 143140.67 175320 -1 6495
6497 0 398676.4 143187.66 175280 -1 6496
6498 0 398407.34 143700.3 175200 -1 6497
6499 0 398094.25 143781.45 175120 -1 6498
6500 0 397933.22 143796.31 175080 -1 6499
6501 0 397828.34 143836.86 175000 -1 6500
6502 0 397695.28 143889.53 174920 -1 6501
6503 0 397273.38 144034.58 174840 -1 6502
6504 0 396954.66 144170.78 174760 -1 6503
6505 0 396443.78 144452.73 174800 -1 6504
6506 0 395713.12 145086.39 174760 -1 6505
6507 0 395135.5 145499.31 174840 -1 6506
6508 0 394612.3 145806.69 174920 -1 6507
6509 0 394276.84 145704.56 174960 -1 6508
6510 0 394305.38 145675.86 175040 -1 6509
6511 0 394206.56 145747.38 174920 -1 6509
6512 0 394058.34 145867.31 174840 -1 6511
6513 0 393879.44 145914.98 174720 -1 6512
6514 0 393453.9 146041.3 174640 -1 6513
6515 0 393140.03 146170.86 174600 -1 6514
6516 0 392954.7 146254.3 174520 -1 6515
6517 0 392732.56 146319.31 174440 -1 6516
6518 0 392565.88 146405.6 174360 -1 6517
6519 0 392556.53 146483.47 174280 -1 6518
6520 0 392554.06 146544.84 174200 -1 6519
6521 0 392603.25 146644.69 174080 -1 6520
6522 0 392618.9 146934.5 174040 -1 6521
6523 0 392383.66 147228.69 174200 -1 6522
6524 0 392055.2 147542.33 174280 -1 6523
6525 0 391947.25 147722.67 174400 -1 6524
6526 0 391941.88 147744.05 174240 -1 6524
6527 0 391956 147778.6 174200 -1 6526
6528 0 392012 147917.25 174040 -1 6527
6529 0 392059.5 148238.16 174080 -1 6528
6530 0 392009.47 148613.06 174040 -1 6529
6531 0 391946.22 148807.75 174000 -1 6530
6532 0 391591.62 148966.38 173960 -1 6531
6533 0 391483.12 149084.83 173920 -1 6532
6534 0 391486.16 149141.03 173880 -1 6533
6535 0 391763.75 149027.05 173920 -1 6532
6536 0 391911.5 149220.02 173840 -1 6535
6537 0 392042.97 149528.48 173800 -1 6536
6538 0 392071.06 149814.2 173880 -1 6537
6539 0 392072.5 149857.5 173920 -1 6538
6540 0 392074.38 149901.36 173960 -1 6539
6541 0 392077.44 149962.84 174040 -1 6540
6542 0 391912.06 150156.12 174200 -1 6541
6543 0 392009.25 150484.72 174320 -1 6542
6544 0 392014.7 150584.95 174400 -1 6543
6545 0 392069.03 151030.06 174480 -1 6544
6546 0 392107.38 151106.31 174520 -1 6545
6547 0 392053.25 151153.06 174560 -1 6546
6548 0 391988.3 151260.64 174680 -1 6547
6549 0 391964.94 151304.69 174720 -1 6548
6550 0 391916.66 151345.39 174800 -1 6549
6551 0 391960.38 151413.9 174880 -1 6550
6552 0 391916.75 151462.9 175000 -1 6551
6553 0 391839.53 151421.02 175160 -1 6552
6554 0 391925.7 151395.22 175280 -1 6553
6555 0 391906.38 151346.72 175320 -1 6554
6556 0 391940.38 151340.66 175360 -1 6555
6557 0 391945.56 151238.39 175480 -1 6556
6558 0 391984.03 151082.14 175600 -1 6557
6559 0 392021.16 151019.45 175720 -1 6558
6560 0 392228.34 150947.17 175760 -1 6559
6561 0 392386.75 150838.73 175800 -1 6560
6562 0 392020.28 147877.89 174000 -1 6528
6563 0 392042.56 147973.3 173960 -1 6562
6564 0 391997.5 147964.02 173920 -1 6563
6565 0 391573.5 147710.08 174160 -1 6527
6566 0 391398.06 147558.53 174080 -1 6565
6567 0 391439.25 147713.28 174040 -1 6566
6568 0 391310.44 147798.69 173960 -1 6567
6569 0 391260.94 147727.61 173920 -1 6568
6570 0 391123.56 147708.05 173880 -1 6569
6571 0 390955.03 147650.27 173960 -1 6570
6572 0 391307.4 147485.73 174160 -1 6566
6573 0 391304.78 147435.45 174200 -1 6572
6574 0 391286.8 147443.17 174240 -1 6573
6575 0 398621.62 143198.6 175200 -1 6497
6576 0 399262.44 143786.48 175160 -1 6575
6577 0 399827.94 144519.83 175000 -1 6576
6578 0 399901 144730 174960 -1 6577
6579 0 399601.97 144277.28 174920 -1 6578
6580 0 399459.8 144191.8 174800 -1 6579
6581 0 399376.3 144359 174760 -1 6580
6582 0 399233.28 144486.14 174600 -1 6581
6583 0 399365.2 144134.58 174720 -1 6580
6584 0 399108.22 143752.61 174640 -1 6583
6585 0 398993.03 143653.25 174520 -1 6584
6586 0 398964.47 143620.75 174480 -1 6585
6587 0 399050.88 143786.45 174440 -1 6586
6588 0 399138.62 143772.39 174360 -1 6587
6589 0 399172.12 143614.12 174320 -1 6588
6590 0 399974.2 144939.98 174920 -1 6578
6591 0 399993.56 145077.83 174880 -1 6590
6592 0 400023 145129.33 174800 -1 6591
6593 0 400080.8 145231.9 174640 -1 6592
6594 0 399974.1 145014.83 174600 -1 6593
6595 0 399985.12 145006.81 174480 -1 6594
6596 0 399827.3 145135.98 174360 -1 6595
6597 0 400000.25 145177.58 174160 -1 6596
6598 0 400112.75 145215.48 173920 -1 6597
6599 0 400163.94 145204.47 173880 -1 6598
6600 0 400231.38 145291.03 173760 -1 6599
6601 0 400306.34 145394.61 173560 -1 6600
6602 0 400485.47 145711.94 173480 -1 6601
6603 0 400572.8 145833.34 173520 -1 6602
6604 0 400582.6 145971 173640 -1 6603
6605 0 400588.72 146062.94 173720 -1 6604
6606 0 400625.44 146236 174000 -1 6605
6607 0 400685.03 146268.9 174080 -1 6606
6608 0 400704.47 146308.02 174200 -1 6607
6609 0 400671.75 146364.88 174280 -1 6608
6610 0 400415 145842 173400 -1 6602
6611 0 400380.34 145906.72 173360 -1 6610
6612 0 400419.2 146076.7 173240 -1 6611
6613 0 400375 146220.2 173080 -1 6612
6614 0 400293 146118.5 173000 -1 6613
6615 0 400309 146295.14 172840 -1 6614
6616 0 400275.12 146288.84 172760 -1 6615
6617 0 400042.8 146121.48 172560 -1 6616
6618 0 400360.25 146105.83 172520 -1 6617
6619 0 400498.25 146100.47 172400 -1 6618
6620 0 400566.66 146218.55 172360 -1 6619
6621 0 400783.94 146191.61 172280 -1 6620
6622 0 400815.9 146274.7 172240 -1 6621
6623 0 400848.3 146439.73 172040 -1 6622
6624 0 400867.5 146577 171800 -1 6623
6625 0 400747.22 146616.55 171560 -1 6624
6626 0 400801.88 146863.88 171360 -1 6625
6627 0 401165.8 147350.73 171600 -1 6626
6628 0 400802.88 146985.64 171200 -1 6626
6629 0 400845.12 147100.73 171000 -1 6628
6630 0 400589.3 147142.28 170840 -1 6629
6631 0 400412 147134.19 170720 -1 6630
6632 0 400449.66 147129.33 170680 -1 6631
6633 0 400525 147120.03 170600 -1 6632
6634 0 400657 147012.03 170560 -1 6633
6635 0 400707.7 146960.17 170520 -1 6634
6636 0 400739.2 146725.2 170440 -1 6635
6637 0 400637.88 147031.06 170400 -1 6636
6638 0 400551.88 147155.55 170240 -1 6637
6639 0 400458 147227.84 170080 -1 6638
6640 0 400463.7 147300.06 170040 -1 6639
6641 0 400501.62 147263.5 169960 -1 6640
6642 0 400786.12 146372.77 170320 -1 6636
6643 0 400798.88 146234.66 170160 -1 6642
6644 0 400745.8 146341.88 170120 -1 6643
6645 0 400718.12 146481.4 170000 -1 6644
6646 0 400725.66 146550.33 169960 -1 6645
6647 0 400741.25 146688.56 169880 -1 6646
6648 0 400605.3 146414.89 169720 -1 6647
6649 0 400809.44 146555.89 169680 -1 6648
6650 0 401105.12 146763.03 169480 -1 6649
6651 0 401076.38 146857.08 169400 -1 6650
6652 0 400933.94 146765.95 169360 -1 6651
6653 0 400685.6 146542.8 169240 -1 6652
6654 0 400519.88 146393.7 169160 -1 6653
6655 0 400777.88 145965.47 169120 -1 6654
6656 0 400720.75 146683.31 169200 -1 6653
6657 0 400797.06 146786.3 169080 -1 6656
6658 0 401241.44 146723.47 168960 -1 6657
6659 0 400689.12 146849.83 169040 -1 6657
6660 0 400582.16 146935.73 168840 -1 6659
6661 0 400361.62 146919.03 168600 -1 6660
6662 0 400108.62 147066.44 168440 -1 6661
6663 0 399940.6 147143.2 168240 -1 6662
6664 0 399688.12 147280.31 168000 -1 6663
6665 0 399204.47 147682.78 167800 -1 6664
6666 0 399030.75 147937.52 167640 -1 6665
6667 0 398897.44 148169.4 167520 -1 6666
6668 0 398659.7 148321.16 167320 -1 6667
6669 0 398623.5 148512.7 167160 -1 6668
6670 0 398449.5 148707.42 166960 -1 6669
6671 0 398230.88 148814.47 166800 -1 6670
6672 0 397976.3 148899.58 166600 -1 6671
6673 0 397609.94 148872.94 166520 -1 6672
6674 0 397145.62 148958.81 166360 -1 6673
6675 0 397224.47 148892.23 166240 -1 6674
6676 0 397372.8 148889.03 166200 -1 6675
6677 0 397693.28 148933.94 166120 -1 6676
6678 0 397688.44 149038.84 166000 -1 6677
6679 0 397667.78 149257 165840 -1 6678
6680 0 397543.75 149081.23 165800 -1 6679
6681 0 397542.66 149065.14 165720 -1 6680
6682 0 397022.25 149384.95 165680 -1 6681
6683 0 396577.94 149591.28 165720 -1 6682
6684 0 396217.62 149780.98 165640 -1 6683
6685 0 396020.06 149930.22 165600 -1 6684
6686 0 395757.1 150123.12 165520 -1 6685
6687 0 395354.97 150284.95 165320 -1 6686
6688 0 395034.94 150441.89 165480 -1 6687
6689 0 394716.8 150863.38 165560 -1 6688
6690 0 394414.88 151113.47 165720 -1 6689
6691 0 394342.53 151226.72 165680 -1 6690
6692 0 394271.62 151287.34 165600 -1 6691
6693 0 394135.3 151486.08 165520 -1 6692
6694 0 394323.03 151400.7 165480 -1 6693
6695 0 394579.44 151302.58 165280 -1 6694
6696 0 394090.94 151393.53 165120 -1 6695
6697 0 393948.34 151395.83 165000 -1 6696
6698 0 393987.06 151700.42 165480 -1 6693
6699 0 393545.44 152093.86 165560 -1 6698
6700 0 393453 152109.67 165600 -1 6699
6701 0 393269.38 152141.44 165680 -1 6700
6702 0 393105.56 152389.47 165760 -1 6701
6703 0 393120.56 152647.3 165800 -1 6702
6704 0 393095.28 152657.64 165880 -1 6703
6705 0 393093.78 152760.97 165920 -1 6704
6706 0 393066.03 152840.47 166000 -1 6705
6707 0 393068.38 152876.73 166080 -1 6706
6708 0 392955.78 152858.33 166160 -1 6707
6709 0 392945.28 152818.4 166320 -1 6708
6710 0 392913.28 152942.1 166400 -1 6709
6711 0 392938.97 153055.47 166440 -1 6710
6712 0 393072.12 153162.94 166480 -1 6711
6713 0 393040.56 153471.22 166400 -1 6712
6714 0 393315.3 153927.56 166520 -1 6713
6715 0 393512.25 154066.88 166600 -1 6714
6716 0 393566.72 154074.94 166680 -1 6715
6717 0 393721.7 154115.1 166800 -1 6716
6718 0 393810.16 154331.28 166960 -1 6717
6719 0 394035.9 154543.3 167080 -1 6718
6720 0 394088.97 154597.72 167200 -1 6719
6721 0 394142.12 154606.3 167280 -1 6720
6722 0 394059.7 154506.56 167360 -1 6721
6723 0 394086.7 154381.72 167520 -1 6722
6724 0 394197.16 154351.9 167720 -1 6723
6725 0 394185.38 154261.94 167880 -1 6724
6726 0 394140.06 154238.84 167920 -1 6725
6727 0 393677.47 152031.1 165640 -1 6700
6728 0 393843.38 151938.12 165800 -1 6727
6729 0 393831.12 151693 165960 -1 6728
6730 0 393727.88 151532.8 166120 -1 6729
6731 0 393918.44 151332.12 166160 -1 6730
6732 0 397929.38 148881.86 165640 -1 6681
6733 0 401198.5 146914.8 169720 -1 6649
6734 0 401423.78 147120.72 169880 -1 6733
6735 0 401460.06 147141.9 170000 -1 6734
6736 0 399935.06 145820.44 172440 -1 6617
6737 0 400004.25 145807.66 172400 -1 6736
6738 0 399960.88 144647.92 174840 -1 6591
6739 0 400010.88 144452.27 174680 -1 6738
6740 0 400230 144344 174560 -1 6739
6741 0 400302.56 144307.72 174520 -1 6740
6742 0 400526.7 144159.27 174400 -1 6741
6743 0 398314.2 142882.2 175160 -1 6575
6744 0 398007.06 142611.95 174920 -1 6743
6745 0 398050.5 142606.42 174840 -1 6744
6746 0 398077.3 142538 174800 -1 6745
6747 0 398008.1 142548.72 174720 -1 6746
6748 0 397838.12 142638.4 174560 -1 6747
6749 0 397956.6 142719.23 174360 -1 6748
6750 0 397916.94 142534.12 174240 -1 6749
6751 0 397922.28 142473.28 174000 -1 6750
6752 0 398080.56 142439.66 173840 -1 6751
6753 0 398052.4 142490.62 173680 -1 6752
6754 0 398025.88 142565.89 173520 -1 6753
6755 0 398144.3 142652.8 173360 -1 6754
6756 0 398175.22 142710.47 173160 -1 6755
6757 0 398196.38 142764.16 173000 -1 6756
6758 0 398216.72 142868.88 172800 -1 6757
6759 0 398199.28 142971.94 172640 -1 6758
6760 0 398170.94 143029.42 172520 -1 6759
6761 0 398051.9 143132.23 172400 -1 6760
6762 0 397698.5 143356.16 172360 -1 6761
6763 0 397589.94 143375.42 172280 -1 6762
6764 0 397419.44 143344.94 172200 -1 6763
6765 0 397409 143231.94 171960 -1 6764
6766 0 397498.7 143179.98 171760 -1 6765
6767 0 397574.25 143177.22 171720 -1 6766
6768 0 397612.94 143068.84 171560 -1 6767
6769 0 397480.94 142977.23 171400 -1 6768
6770 0 397466.3 142850.02 171240 -1 6769
6771 0 397420.94 142821.31 171080 -1 6770
6772 0 397380.03 142760.98 170920 -1 6771
6773 0 397261.8 142809.97 170760 -1 6772
6774 0 397205.12 142952.95 170640 -1 6773
6775 0 397175.7 143013.02 170520 -1 6774
6776 0 397132.88 143050.6 170400 -1 6775
6777 0 397169.6 142969.4 170280 -1 6776
6778 0 397054.44 142270.22 170320 -1 6777
6779 0 397057.44 142040.44 170360 -1 6778
6780 0 397043.78 141993.02 170440 -1 6779
6781 0 397004.22 142044.17 170520 -1 6780
6782 0 396859.3 142023.38 170640 -1 6781
6783 0 397182 142942 170240 -1 6777
6784 0 397193.62 142914.78 170200 -1 6783
6785 0 397212.28 142858.55 170160 -1 6784
6786 0 397156.94 142716.6 170040 -1 6785
6787 0 397126.34 142653.67 169960 -1 6786
6788 0 397111 142621.77 169920 -1 6787
6789 0 397111.75 142467.98 169880 -1 6788
6790 0 397000.75 142433.06 169720 -1 6789
6791 0 396977 142384.5 169680 -1 6790
6792 0 396953 142336.33 169640 -1 6791
6793 0 396928.78 142288.48 169600 -1 6792
6794 0 396892.6 142093.58 169520 -1 6793
6795 0 396882.56 141845.02 169480 -1 6794
6796 0 396750.94 141723.05 169400 -1 6795
6797 0 396691.5 141460.39 169240 -1 6796
6798 0 396669.06 141382.95 169200 -1 6797
6799 0 396878.5 141579.3 169160 -1 6798
6800 0 396919.2 141624.72 169040 -1 6799
6801 0 396927.9 141458.92 168920 -1 6800
6802 0 396732.5 141036.77 168880 -1 6801
6803 0 396646.75 140932.36 168840 -1 6802
6804 0 396638.25 140779.58 168760 -1 6803
6805 0 396721.03 140680.84 168640 -1 6804
6806 0 396757.16 140638.83 168600 -1 6805
6807 0 396741.25 140486.23 168560 -1 6806
6808 0 396706.5 140450.66 168480 -1 6807
6809 0 396655.1 140301.92 168400 -1 6808
6810 0 396805.75 140078.33 168360 -1 6809
6811 0 396822 140016.38 168280 -1 6810
6812 0 397200.25 142456.94 169640 -1 6791
6813 0 397362.5 142375.5 169560 -1 6812
6814 0 397524.75 142293.66 169480 -1 6813
6815 0 397655.12 142169.95 169400 -1 6814
6816 0 397737.56 142059.75 169280 -1 6815
6817 0 397738.25 142021.9 169240 -1 6816
6818 0 397791.56 142015.88 169160 -1 6817
6819 0 397651 142535.53 169600 -1 6813
6820 0 397745.22 142618.66 169680 -1 6819
6821 0 397703.2 142721.81 169720 -1 6820
6822 0 397868.2 142779.42 169840 -1 6821
6823 0 398092.88 142876.88 172360 -1 6761
6824 0 398156.53 142847.72 172240 -1 6823
6825 0 398283.7 142830.78 172000 -1 6824
6826 0 398446.9 142733.66 171840 -1 6825
6827 0 398464 142578.03 171640 -1 6826
6828 0 398483.25 142368.48 171440 -1 6827
6829 0 398415.7 142183.53 171320 -1 6828
6830 0 398577 142118.19 171160 -1 6829
6831 0 398623.12 141952.03 171000 -1 6830
6832 0 398675.3 141834.1 170920 -1 6831
6833 0 398658.2 141736.4 170760 -1 6832
6834 0 398653.56 141712.36 170720 -1 6833
6835 0 398676.66 141637.9 170600 -1 6834
6836 0 398695.28 141506.39 170440 -1 6835
6837 0 398687.5 141457 170360 -1 6836
6838 0 398679.8 141407.92 170280 -1 6837
6839 0 398866.6 141440.53 170120 -1 6838
6840 0 398911.62 141377.62 169920 -1 6839
6841 0 398942.38 141272.66 169800 -1 6840
6842 0 398904.75 141083.97 169640 -1 6841
6843 0 398822.75 140992.88 169480 -1 6842
6844 0 398936.12 140849.12 169280 -1 6843
6845 0 399044.25 140720.1 169120 -1 6844
6846 0 399078.44 140624.19 169000 -1 6845
6847 0 399256 140484.19 168800 -1 6846
6848 0 399455.25 140370.75 168640 -1 6847
6849 0 399493.2 140377.45 168480 -1 6848
6850 0 399618.25 140370.25 168280 -1 6849
6851 0 399741.56 140308.66 168160 -1 6850
6852 0 399868.28 140383.72 168000 -1 6851
6853 0 399969.2 140302.08 167840 -1 6852
6854 0 400141.75 140395.34 167600 -1 6853
6855 0 400157.53 140444.38 167400 -1 6854
6856 0 400292.06 140468.62 167200 -1 6855
6857 0 400384.66 140347.36 166960 -1 6856
6858 0 400662.7 140316.89 166840 -1 6857
6859 0 400767.62 140292.1 166680 -1 6858
6860 0 400945.84 140253.62 166480 -1 6859
6861 0 401138.94 140255.05 166280 -1 6860
6862 0 401716.78 140239.6 166200 -1 6861
6863 0 401757.53 140323.5 166280 -1 6862
6864 0 401788.72 140395.28 166440 -1 6863
6865 0 401795.16 140501.84 166560 -1 6864
6866 0 401736.25 140629.25 166720 -1 6865
6867 0 401613.5 140758.02 166840 -1 6866
6868 0 401559.25 140767.47 167000 -1 6867
6869 0 401474.6 140730.27 167080 -1 6868
6870 0 401890.5 140359.1 166040 -1 6862
6871 0 401866.2 140358.33 166000 -1 6870
6872 0 401656.8 140508.88 165800 -1 6871
6873 0 401540.2 140628.42 165720 -1 6872
6874 0 401241.44 140832.34 165680 -1 6873
6875 0 400252.06 141129.34 165760 -1 6874
6876 0 399617.2 141301.92 165840 -1 6875
6877 0 399547.88 141310.92 165920 -1 6876
6878 0 399310.6 141237.22 166040 -1 6877
6879 0 399133.1 141196.61 166120 -1 6878
6880 0 398449.5 141322.95 166280 -1 6879
6881 0 398043.5 141511.25 166400 -1 6880
6882 0 397958.7 141357.47 166440 -1 6881
6883 0 397945.5 141156.5 166480 -1 6882
6884 0 397978.2 141047.6 166520 -1 6883
6885 0 398074.9 141031.05 166560 -1 6884
6886 0 398457.12 140662.05 166520 -1 6885
6887 0 398616.3 140438.6 166600 -1 6886
6888 0 398540 140454.84 166680 -1 6887
6889 0 397972.75 140700.2 166480 -1 6884
6890 0 397760.5 139951.73 166440 -1 6889
6891 0 397483.56 139550.5 166400 -1 6890
6892 0 397472.28 139375.6 166440 -1 6891
6893 0 397437.94 139173.81 166360 -1 6892
6894 0 397459.12 139157.45 166280 -1 6893
6895 0 397353.3 139085.73 166200 -1 6894
6896 0 397356.34 139051.58 166160 -1 6895
6897 0 397481.16 139193.92 166120 -1 6896
6898 0 397516.88 139268.52 166000 -1 6897
6899 0 397523.06 139420.4 165920 -1 6898
6900 0 397599.38 139544.05 165840 -1 6899
6901 0 397657.38 139587.16 165760 -1 6900
6902 0 397687.44 139661.06 165680 -1 6901
6903 0 397672.25 139678.97 165560 -1 6902
6904 0 397402.84 139836.56 165520 -1 6903
6905 0 397444.38 139939.6 165440 -1 6904
6906 0 397547.88 139845.02 165320 -1 6905
6907 0 397768.94 140030.25 166400 -1 6890
6908 0 397733.88 139968.34 166320 -1 6907
6909 0 397907.94 141573.64 166440 -1 6881
6910 0 397232.97 141821.92 166480 -1 6909
6911 0 396770.47 141953.86 166640 -1 6910
6912 0 396648.06 142077.7 166880 -1 6911
6913 0 396601.62 142145.86 166960 -1 6912
6914 0 396476.84 142145.02 167160 -1 6913
6915 0 396523.5 142160.47 167280 -1 6914
6916 0 396384.66 142381.27 167360 -1 6915
6917 0 396297 142648.23 167480 -1 6916
6918 0 396225.53 142772.52 167640 -1 6917
6919 0 396178.12 142845.48 167800 -1 6918
6920 0 396004.53 142883.39 167920 -1 6919
6921 0 395924.5 142917.1 168000 -1 6920
6922 0 395781.12 143050.66 168120 -1 6921
6923 0 395511.62 143110.2 168320 -1 6922
6924 0 395376.38 143180.5 168520 -1 6923
6925 0 395245.16 143255.3 168600 -1 6924
6926 0 395171.44 143341.56 168720 -1 6925
6927 0 394980 143435.4 168880 -1 6926
6928 0 394865.3 143550 169040 -1 6927
6929 0 394833.5 143834 169200 -1 6928
6930 0 394604.06 144080.72 169360 -1 6929
6931 0 394275.53 144231.44 169520 -1 6930
6932 0 394268.84 144363.89 169680 -1 6931
6933 0 394114.78 144758.27 169800 -1 6932
6934 0 393982 144870.31 169920 -1 6933
6935 0 393810.78 145073.23 170080 -1 6934
6936 0 393412.12 145243.05 170160 -1 6935
6937 0 393254.62 145480.11 170320 -1 6936
6938 0 392961.56 146038.12 170480 -1 6937
6939 0 392810.12 146298.22 170600 -1 6938
6940 0 392416.8 146545.03 170720 -1 6939
6941 0 392017.75 146821.66 170800 -1 6940
6942 0 391319 147050.25 170840 -1 6941
6943 0 390591.25 147314.92 170920 -1 6942
6944 0 390447.84 147405.95 170880 -1 6943
6945 0 390294.94 147472.77 170680 -1 6944
6946 0 390214.75 147505.25 170560 -1 6945
6947 0 390187.56 147516.34 170520 -1 6946
6948 0 390127.44 147504.66 170360 -1 6947
6949 0 390066.94 147568.64 170240 -1 6948
6950 0 390018.75 147659.12 170160 -1 6949
6951 0 389942.8 147729.84 170080 -1 6950
6952 0 389879.7 147664.97 170000 -1 6951
6953 0 389893.66 147628.47 169960 -1 6952
6954 0 390538.62 147396.4 170960 -1 6943
6955 0 390489.22 147431.89 171000 -1 6954
6956 0 390449.94 147436.73 171040 -1 6955
6957 0 390112.56 147445.78 171120 -1 6956
6958 0 390212.75 147605.05 171160 -1 6957
6959 0 390406.4 147696.02 171240 -1 6958
6960 0 390442.5 147567.81 171360 -1 6959
6961 0 390348.9 147521.95 171440 -1 6960
6962 0 390230.06 147490.16 171480 -1 6961
6963 0 390268.06 147482.81 171600 -1 6962
6964 0 390286.44 147490.56 171720 -1 6963
6965 0 390300.72 147512.28 171760 -1 6964
6966 0 389559.53 147553.95 171200 -1 6957
6967 0 389363.44 147573.17 171120 -1 6966
6968 0 389165.84 147603.38 171040 -1 6967
6969 0 388984.75 147611.73 170920 -1 6968
6970 0 389276.75 147455.38 170760 -1 6969
6971 0 389281.8 147462.9 170720 -1 6970
6972 0 398449.6 141430.53 166240 -1 6880
6973 0 398454.2 141487 166200 -1 6972
6974 0 398471.38 141711.27 166040 -1 6973
6975 0 398543.06 141896.06 165840 -1 6974
6976 0 398651.8 142060.98 165640 -1 6975
6977 0 398694.56 142031.06 165600 -1 6976
6978 0 401362.44 140812.81 165600 -1 6874
6979 0 401421 140784.5 165560 -1 6978
6980 0 401480 140756.33 165520 -1 6979
6981 0 401538.62 140728.16 165480 -1 6980
6982 0 401607.44 140686.75 165280 -1 6981
6983 0 401749.78 140622.06 165160 -1 6982
6984 0 401740 140641.33 165120 -1 6983
6985 0 402438.5 140249.27 165160 -1 6984
6986 0 402520.16 140241.4 165120 -1 6985
6987 0 402626.2 140255.5 165040 -1 6986
6988 0 402710.3 140265.34 164960 -1 6987
6989 0 402781.06 140273.75 164920 -1 6988
6990 0 402886.16 140347.66 164760 -1 6989
6991 0 403023.84 140384.53 164560 -1 6990
6992 0 403144.62 140409.77 164400 -1 6991
6993 0 403243.5 140441.53 164320 -1 6992
6994 0 403354.66 140272.31 164160 -1 6993
6995 0 403380.75 140094.16 164000 -1 6994
6996 0 403378.34 140018.67 163960 -1 6995
6997 0 403450.6 139859 164000 -1 6996
6998 0 403457.22 139570.5 164160 -1 6997
6999 0 403476.97 139280.97 164320 -1 6998
7000 0 403373.06 139868.12 163880 -1 6996
7001 0 403448.75 139776.02 163800 -1 7000
7002 0 403526.94 139778.5 163720 -1 7001
7003 0 403531.94 139859.8 163600 -1 7002
7004 0 403467.5 139742.62 163440 -1 7003
7005 0 403515.25 139612.97 163400 -1 7004
7006 0 403621.25 139585.53 163320 -1 7005
7007 0 403740.16 139585.75 163200 -1 7006
7008 0 403755.06 139433.38 163160 -1 7007
7009 0 403727.62 139262.9 163080 -1 7008
7010 0 403738.4 139281.25 163040 -1 7009
7011 0 403689.7 139224.38 162960 -1 7010
7012 0 403623.34 139160.67 162880 -1 7011
7013 0 403589.8 139128.94 162840 -1 7012
7014 0 403449.28 138650.9 162720 -1 7013
7015 0 403502.9 138426.31 162720 -1 7014
7016 0 403593.9 138415.77 162640 -1 7015
7017 0 403728.44 138435.42 162560 -1 7016
7018 0 403788.22 138432.78 162520 -1 7017
7019 0 403842.38 138298.55 162400 -1 7018
7020 0 403801.4 137701.98 162360 -1 7019
7021 0 402849.7 137241.36 162320 -1 7020
7022 0 401975.34 136839.3 162280 -1 7021
7023 0 401581.6 136738.9 162240 -1 7022
7024 0 401179.5 136815.97 162160 -1 7023
7025 0 401058.75 136796.4 162080 -1 7024
7026 0 400830.88 136805.6 161920 -1 7025
7027 0 400489.62 136677.45 161760 -1 7026
7028 0 400324.75 136693.42 161560 -1 7027
7029 0 399808.12 136609.5 161440 -1 7028
7030 0 399554.38 136585.06 161280 -1 7029
7031 0 399407.47 136572.6 161160 -1 7030
7032 0 399274.97 136455.4 161000 -1 7031
7033 0 398930.47 136424.55 160960 -1 7032
7034 0 398666.2 136393.9 160880 -1 7033
7035 0 398569.97 136392.89 160760 -1 7034
7036 0 398284.62 136414.75 160600 -1 7035
7037 0 398203.75 136432.1 160440 -1 7036
7038 0 398017.3 136452.67 160240 -1 7037
7039 0 397900.88 136499.98 160040 -1 7038
7040 0 398042.47 136529.31 159840 -1 7039
7041 0 397915.3 136567.16 159680 -1 7040
7042 0 397928.7 136622.69 159600 -1 7041
7043 0 397948.2 136659.8 159440 -1 7042
7044 0 397953.25 136668.75 159400 -1 7043
7045 0 398008.8 136703.34 159360 -1 7044
7046 0 398094.22 136609.84 159200 -1 7045
7047 0 398102 136576 159160 -1 7046
7048 0 398117.94 136508.23 159080 -1 7047
7049 0 398155.5 136490 159040 -1 7048
7050 0 398267.78 136436.05 158920 -1 7049
7051 0 398360.78 136372.38 158840 -1 7050
7052 0 398649.7 136231.42 158720 -1 7051
7053 0 398467.12 135861.9 158680 -1 7052
7054 0 398436.16 135576.36 158600 -1 7053
7055 0 398395.25 135448.17 158560 -1 7054
7056 0 398302.44 135487.72 158520 -1 7055
7057 0 398696.56 136265.64 158600 -1 7052
7058 0 398916.4 136384.28 158560 -1 7057
7059 0 399247.2 136573.81 158480 -1 7058
7060 0 399297.66 136608 158400 -1 7059
7061 0 399323.03 136624.98 158360 -1 7060
7062 0 399451.44 136687.48 158280 -1 7061
7063 0 399547.56 136542.33 158160 -1 7062
7064 0 399509 136436 158120 -1 7063
7065 0 399856.38 135954.31 158160 -1 7064
7066 0 400292.56 135969.72 158200 -1 7065
7067 0 400600.62 135734.38 158160 -1 7066
7068 0 400678.22 135758.44 158240 -1 7067
7069 0 399431.34 136224.16 158040 -1 7064
7070 0 399517.5 136226 158000 -1 7069
7071 0 400256.5 136215.31 158040 -1 7070
7072 0 400548.44 136166.97 158240 -1 7071
7073 0 401006.94 136109.23 158360 -1 7072
7074 0 401293.8 136097.2 158400 -1 7073
7075 0 401711.62 135922.3 158480 -1 7074
7076 0 402053.97 135626.8 158520 -1 7075
7077 0 402092.16 135535.22 158440 -1 7076
7078 0 400988.7 136117.25 158440 -1 7074
7079 0 400853.62 136138.05 158520 -1 7078
7080 0 400729.7 136171.83 158560 -1 7079
7081 0 399604.2 136227.6 157960 -1 7070
7082 0 399777.34 136231.33 157880 -1 7081
7083 0 398936.88 136543.34 157840 -1 7082
7084 0 398890.56 136554.84 157720 -1 7083
7085 0 399059.62 136421.31 157600 -1 7084
7086 0 399084.2 136381.28 157560 -1 7085
7087 0 399863.8 136233.31 157840 -1 7082
7088 0 400104.2 136246.17 157800 -1 7087
7089 0 400477.5 136210.83 157720 -1 7088
7090 0 400577.53 136100.22 157680 -1 7089
7091 0 400563.38 136086.27 157600 -1 7090
7092 0 400459 136157.33 157520 -1 7091
7093 0 400406.88 136192.53 157480 -1 7092
7094 0 400408.84 136272.27 157440 -1 7093
7095 0 400695.12 136106.9 157240 -1 7094
7096 0 400891.38 136014.38 157120 -1 7095
7097 0 400968.44 136107.06 157000 -1 7096
7098 0 400979 136151.25 156960 -1 7097
7099 0 401144.75 136068.5 156840 -1 7098
7100 0 400911.7 136229.17 156800 -1 7099
7101 0 400899.66 136398.53 156640 -1 7100
7102 0 401200 136041.31 156800 -1 7099
7103 0 401746.94 135748.22 156720 -1 7102
7104 0 402083.25 135543.86 156600 -1 7103
7105 0 402367.88 135513.14 156520 -1 7104
7106 0 402537.5 135482.6 156440 -1 7105
7107 0 402622.84 135424.84 156360 -1 7106
7108 0 402897.8 135339.97 156240 -1 7107
7109 0 403146.8 135217.6 156040 -1 7108
7110 0 403402.62 135147.67 155920 -1 7109
7111 0 403746.5 135105.34 155760 -1 7110
7112 0 404054.88 135259.02 155560 -1 7111
7113 0 404184.12 135380.86 155320 -1 7112
7114 0 404218.22 135269.53 155240 -1 7113
7115 0 404124.62 135273.19 155160 -1 7114
7116 0 399601.4 136596.61 157200 -1 7095
7117 0 399308.94 136785.4 157040 -1 7116
7118 0 399215.94 136915.14 156960 -1 7117
7119 0 399411.3 136803.72 156880 -1 7118
7120 0 399500.38 136680.1 156760 -1 7119
7121 0 399408.78 136690.62 156720 -1 7120
7122 0 399374.2 136680.4 156680 -1 7121
7123 0 397007.5 136283.12 159000 -1 7049
7124 0 396955.25 136149.31 158960 -1 7123
7125 0 397013.7 136111.9 158880 -1 7124
7126 0 397087.94 136070.34 158840 -1 7125
7127 0 397154.4 136061.2 158760 -1 7126
7128 0 397253.84 136047.72 158640 -1 7127
7129 0 397347.34 135928.6 158480 -1 7128
7130 0 397670.22 135936.45 158360 -1 7129
7131 0 396943.25 136267.42 159080 -1 7123
7132 0 396963.06 136377.69 159200 -1 7131
7133 0 397445.34 136381.9 159440 -1 7044
7134 0 397317.22 136340 159560 -1 7133
7135 0 397254.62 136359.66 159600 -1 7134
7136 0 397175.78 136403.78 159720 -1 7135
7137 0 397046.2 136512.28 159880 -1 7136
7138 0 396940.9 136539.38 159960 -1 7137
7139 0 403885.25 138296.22 162360 -1 7019
7140 0 403923.3 138259.6 162240 -1 7139
7141 0 403918.66 138213.67 162200 -1 7140
7142 0 403910.5 138120.94 162120 -1 7141
7143 0 403922.5 138032.69 162080 -1 7142
7144 0 403960 137935.5 162000 -1 7143
7145 0 404103.44 138435 161960 -1 7144
7146 0 404141.66 138573 161880 -1 7145
7147 0 404160.7 138641.95 161840 -1 7146
7148 0 404433.72 138826.4 161680 -1 7147
7149 0 404551.16 138967.06 161520 -1 7148
7150 0 404744.75 139061.88 161400 -1 7149
7151 0 404813.12 139102.4 161360 -1 7150
7152 0 404739.9 138995.25 161200 -1 7151
7153 0 404349.56 138891.94 161080 -1 7152
7154 0 403709.62 138468.1 161800 -1 7147
7155 0 403574.53 138447.83 161720 -1 7154
7156 0 403550.94 138385.23 161520 -1 7155
7157 0 403664.4 138116.45 161360 -1 7156
7158 0 403679.16 138128.88 161320 -1 7157
7159 0 403998.2 137838.4 161920 -1 7144
7160 0 404042.88 137691.92 161760 -1 7159
7161 0 404063.75 137767.86 161680 -1 7160
7162 0 402845.78 140074.62 165200 -1 6985
7163 0 402886.38 139897.25 165280 -1 7162
7164 0 402688.94 140020.36 165440 -1 7163
7165 0 401719.78 140680.5 165040 -1 6984
7166 0 401672.34 140712 165000 -1 7165
7167 0 401382.75 140669.7 164920 -1 7166
7168 0 401309.97 140637.67 164880 -1 7167
7169 0 401359.2 140634.45 164840 -1 7168
7170 0 401438.62 140598.94 164760 -1 7169
7171 0 401449.7 140577.97 164680 -1 7170
7172 0 401690.88 140915.62 164960 -1 7166
7173 0 401741.38 140972.94 164880 -1 7172
7174 0 401939.34 140897.31 164840 -1 7173
7175 0 401936.25 140978.14 164760 -1 7174
7176 0 401967.8 141030.28 164600 -1 7175
7177 0 402017.4 141020.11 164480 -1 7176
7178 0 402003.88 141040.5 164360 -1 7177
7179 0 402084.8 141016.23 164320 -1 7178
7180 0 398262.94 143140.1 176400 -1 6487
7181 0 397990.53 143352.31 176320 -1 7180
7182 0 397992 143476.81 176280 -1 7181
7183 0 398001.25 143595.28 176240 -1 7182
7184 0 397978.8 143607.61 176200 -1 7183
7185 0 397890.38 143662.16 176080 -1 7184
7186 0 400648.25 143026.27 183560 -1 6445
7187 0 401128.62 143006.23 183320 -1 7186
7188 0 401326.3 142928.33 183280 -1 7187
7189 0 401489.25 142877.81 183160 -1 7188
7190 0 401782.5 143194.98 182960 -1 7189
7191 0 402231.88 143371.89 182760 -1 7190
7192 0 402274 143610.47 182680 -1 7191
7193 0 402545.16 143716.58 182560 -1 7192
7194 0 402660.66 143751.4 182520 -1 7193
7195 0 403258.8 143931.77 182400 -1 7194
7196 0 403496.2 144031.05 182320 -1 7195
7197 0 403589.44 144060.05 182240 -1 7196
7198 0 403734.38 144160.17 182120 -1 7197
7199 0 404078.44 144490.69 182040 -1 7198
7200 0 405020.97 145015.36 182000 -1 7199
7201 0 405895.88 145334.95 182080 -1 7200
7202 0 405762.25 145472 182000 -1 7201
7203 0 405850.66 145435.33 181960 -1 7202
7204 0 406044.94 145886.95 181920 -1 7203
7205 0 406077.94 145963.75 181840 -1 7204
7206 0 406121.5 145992 181720 -1 7205
7207 0 406208.12 145913.69 181560 -1 7206
7208 0 405939.5 145398.5 181920 -1 7203
7209 0 406028.03 145362.19 181880 -1 7208
7210 0 406060.3 145243.62 181840 -1 7209
7211 0 405940.5 145240 181800 -1 7210
7212 0 405821.38 145236.47 181760 -1 7211
7213 0 405879.94 145233.9 181640 -1 7212
7214 0 405964.2 145156.48 181480 -1 7213
7215 0 405858.1 144842.03 181320 -1 7214
7216 0 406009.2 145232.19 182120 -1 7201
7217 0 406201.7 145166.48 182160 -1 7216
7218 0 407205.72 144518.84 182120 -1 7217
7219 0 408132.97 144389.31 182080 -1 7218
7220 0 408536.84 144674.88 182040 -1 7219
7221 0 408893.78 144227.94 182000 -1 7220
7222 0 409584.88 144181.52 181920 -1 7221
7223 0 409712.5 144180.25 181880 -1 7222
7224 0 410095.2 144174.69 181760 -1 7223
7225 0 410670.25 143954.1 181720 -1 7224
7226 0 411084.5 143918 181680 -1 7225
7227 0 411499.38 143882.2 181640 -1 7226
7228 0 411658 143966 181600 -1 7227
7229 0 411817.16 144050.23 181560 -1 7228
7230 0 412137.5 144150.72 181640 -1 7229
7231 0 412618.56 144193.8 181760 -1 7230
7232 0 413121.78 144102.61 181920 -1 7231
7233 0 413950.44 144061.89 181960 -1 7232
7234 0 414496.88 144133.5 182000 -1 7233
7235 0 414992.5 144285.3 182080 -1 7234
7236 0 415774 144345.25 182160 -1 7235
7237 0 416430.25 144430.11 182080 -1 7236
7238 0 416979.94 144374.47 182200 -1 7237
7239 0 417166.22 144422.81 182360 -1 7238
7240 0 417515.5 144528.12 182400 -1 7239
7241 0 417734.62 144647.19 182440 -1 7240
7242 0 417890.28 144678.53 182480 -1 7241
7243 0 418348.72 144670.47 182520 -1 7242
7244 0 418899.8 144613.56 182480 -1 7243
7245 0 419167.12 144394.12 182440 -1 7244
7246 0 419394.2 144181.67 182560 -1 7245
7247 0 419747 143922.9 182640 -1 7246
7248 0 420035.72 143622.86 182680 -1 7247
7249 0 420151.4 143444.48 182720 -1 7248
7250 0 420456.8 143256.5 182760 -1 7249
7251 0 420835.7 143092.5 182800 -1 7250
7252 0 421195.94 143087.88 182840 -1 7251
7253 0 421491.06 143207.89 182800 -1 7252
7254 0 421658.5 143261 182760 -1 7253
7255 0 421826.1 143314.34 182720 -1 7254
7256 0 422436.44 143521.16 182520 -1 7255
7257 0 422493.5 143755.17 182320 -1 7256
7258 0 422504.88 143801.9 182280 -1 7257
7259 0 422622.44 143828.88 182200 -1 7258
7260 0 422655.3 143871.22 182040 -1 7259
7261 0 422635.53 144122.11 181920 -1 7260
7262 0 421677.03 143186.6 182960 -1 7252
7263 0 421525.84 143133.66 183000 -1 7262
7264 0 421540.03 143201.12 183120 -1 7263
7265 0 421467.2 143061.6 183280 -1 7264
7266 0 410931.53 143740.33 181560 -1 7228
7267 0 410898.56 143739.02 181560 -1 7266
7268 0 410696.5 143659.38 181480 -1 7267
7269 0 410678.62 143612.4 181400 -1 7268
7270 0 410733.62 143258.25 181360 -1 7269
7271 0 410523 143082.66 181400 -1 7270
7272 0 410583.53 142933.3 181360 -1 7271
7273 0 410884.7 142792.97 181320 -1 7272
7274 0 411189.12 142323.9 181200 -1 7273
7275 0 411277.2 142278.92 181120 -1 7274
7276 0 411211.75 142409.38 181040 -1 7275
7277 0 411075.8 142308.5 180920 -1 7276
7278 0 410812.88 143654.38 181320 -1 7269
7279 0 411044.56 143613.44 181200 -1 7278
7280 0 411086 143640 181160 -1 7279
7281 0 411168.3 143693.83 181080 -1 7280
7282 0 411061.25 143716.44 181000 -1 7281
7283 0 406022.38 145341.78 182160 -1 7216
7284 0 405756.5 145334.06 182240 -1 7283
7285 0 405819 145285 182280 -1 7284
7286 0 405882.1 145236.19 182320 -1 7285
7287 0 405950.44 145176.64 182360 -1 7286
7288 0 405878.47 145303.73 182520 -1 7287
7289 0 405668.5 145584.27 182600 -1 7288
7290 0 405636.5 145606.98 182680 -1 7289
7291 0 405552.62 145635.39 182800 -1 7290
7292 0 405455.25 145797.44 182920 -1 7291
7293 0 405707.38 146012.19 183080 -1 7292
7294 0 405734.47 146093.62 183240 -1 7293
7295 0 405703 146340.56 183440 -1 7294
7296 0 405674.5 146698.38 183640 -1 7295
7297 0 405529.03 147249.44 183680 -1 7296
7298 0 405576.38 147866.47 183720 -1 7297
7299 0 405664.47 148258.16 183600 -1 7298
7300 0 405509 148352.9 183440 -1 7299
7301 0 405303.25 148438.75 183280 -1 7300
7302 0 405137.03 148705.44 183120 -1 7301
7303 0 404970.62 148896.45 182960 -1 7302
7304 0 404903.38 149506.12 182800 -1 7303
7305 0 404859.03 149581.42 182840 -1 7304
7306 0 404795.66 149597.45 182920 -1 7305
7307 0 404708.88 149625.05 183040 -1 7306
7308 0 404482.47 149603.58 183120 -1 7307
7309 0 404317.53 149531.33 183080 -1 7308
7310 0 403907.62 149500.4 183040 -1 7309
7311 0 403653.22 149509.31 183080 -1 7310
7312 0 403546.06 149510.28 183120 -1 7311
7313 0 403409.97 149552.72 183160 -1 7312
7314 0 403284.38 149484.84 183280 -1 7313
7315 0 403159.72 149450.69 183360 -1 7314
7316 0 402968.22 149487.6 183440 -1 7315
7317 0 402712.5 149607.25 183480 -1 7316
7318 0 402558.8 149637.94 183560 -1 7317
7319 0 402414.5 149862.28 183680 -1 7318
7320 0 402411.06 150054.28 183760 -1 7319
7321 0 404537.7 149779.42 183160 -1 7308
7322 0 405007.2 149612.27 182760 -1 7304
7323 0 405035.28 149688.86 182720 -1 7322
7324 0 404986.34 149759.55 182520 -1 7323
7325 0 404683.66 150196.14 182480 -1 7324
7326 0 404269.28 150230.16 182520 -1 7325
7327 0 403991.53 150261.44 182440 -1 7326
7328 0 403907.38 150233.6 182400 -1 7327
7329 0 403869.97 150242.06 182360 -1 7328
7330 0 403870.53 150223.47 182280 -1 7329
7331 0 404726.44 150232.52 182440 -1 7325
7332 0 404790 149950.03 182360 -1 7331
7333 0 404748.28 150080.42 182280 -1 7332
7334 0 404724.25 150153.23 182160 -1 7333
7335 0 404787.78 150277.75 182000 -1 7334
7336 0 404736.2 150297.6 181880 -1 7335
7337 0 404716.3 150317 181680 -1 7336
7338 0 404739.47 150294.25 181520 -1 7337
7339 0 404763.1 150289.23 181320 -1 7338
7340 0 404813.6 150338.61 181280 -1 7339
7341 0 404911.25 150137.39 181240 -1 7340
7342 0 404909 150179.02 181200 -1 7341
7343 0 404854.38 150214.94 181080 -1 7342
7344 0 404810.78 150213.89 180920 -1 7343
7345 0 404875.94 150120.02 180720 -1 7344
7346 0 404748.78 150027.11 180520 -1 7345
7347 0 404758.3 150011.66 180440 -1 7346
7348 0 404770.88 150092.31 180320 -1 7347
7349 0 404783.3 150223.39 180200 -1 7348
7350 0 404662.94 150191.25 180160 -1 7349
7351 0 404618.5 150194.52 180120 -1 7350
7352 0 404561.56 150066.9 180080 -1 7351
7353 0 404576.25 150104.73 180040 -1 7352
7354 0 404650 150048.95 179960 -1 7353
7355 0 404710.28 149997.86 179920 -1 7354
7356 0 404900.62 149882.23 179760 -1 7355
7357 0 405031 149857.94 179720 -1 7356
7358 0 405060.4 149882 179600 -1 7357
7359 0 405080.22 149898.19 179520 -1 7358
7360 0 405037 149999 179480 -1 7359
7361 0 405020.62 150044.92 179440 -1 7360
7362 0 405131.2 150057.64 179280 -1 7361
7363 0 404870.8 150126.53 179080 -1 7362
7364 0 404606.7 150199.78 179040 -1 7363
7365 0 404853.2 150183.92 179000 -1 7364
7366 0 405035.44 150211.66 178800 -1 7365
7367 0 404407 150237.75 179000 -1 7364
7368 0 403807.2 150350.56 178880 -1 7367
7369 0 403828.5 150320.75 178840 -1 7368
7370 0 403892.75 150229.52 178720 -1 7369
7371 0 403671.2 150286.27 178520 -1 7370
7372 0 404050.8 150194.94 178440 -1 7371
7373 0 404112 150170.67 178400 -1 7372
7374 0 404234.3 150122 178320 -1 7373
7375 0 403242.2 150790.23 178280 -1 7374
7376 0 402375.72 151129.14 178240 -1 7375
7377 0 401662.06 151366.83 178160 -1 7376
7378 0 401258.62 151535.7 178040 -1 7377
7379 0 401013.25 151623.95 177960 -1 7378
7380 0 400718.16 151798.12 177840 -1 7379
7381 0 400421.8 151943.78 177680 -1 7380
7382 0 400255.3 152173.42 177480 -1 7381
7383 0 400041.22 152422.36 177280 -1 7382
7384 0 399624.62 152660.44 177120 -1 7383
7385 0 399254.6 152887.05 177240 -1 7384
7386 0 399146.8 152949.55 177320 -1 7385
7387 0 398819.3 153184.36 177400 -1 7386
7388 0 398648.47 153577.58 177440 -1 7387
7389 0 398132.1 154037.69 177360 -1 7388
7390 0 397630.44 154213.84 177440 -1 7389
7391 0 397626 154251.25 177480 -1 7390
7392 0 397622 154288.33 177520 -1 7391
7393 0 397614.25 154363.06 177600 -1 7392
7394 0 397659.72 154512.67 177680 -1 7393
7395 0 397762.25 154546.45 177880 -1 7394
7396 0 397784.88 154559.75 178080 -1 7395
7397 0 397575.62 154540.66 177440 -1 7391
7398 0 397352.47 154771.98 177280 -1 7397
7399 0 397318.06 154891.52 177160 -1 7398
7400 0 397254.38 154958.89 177120 -1 7399
7401 0 396955.38 154769.45 177000 -1 7400
7402 0 396781.3 154696.75 176880 -1 7401
7403 0 397119.94 154742.05 176840 -1 7402
7404 0 397255.78 154779.67 176720 -1 7403
7405 0 397402.22 154860.69 176560 -1 7404
7406 0 404342.44 150045.39 178280 -1 7374
7407 0 404332.88 150061.78 178240 -1 7406
7408 0 404366.34 150003.33 178160 -1 7407
7409 0 404382.94 149973.98 178120 -1 7408
7410 0 404427.9 149835.88 177960 -1 7409
7411 0 404683.53 149487.36 177640 -1 7410
7412 0 404551.2 149722.11 177480 -1 7411
7413 0 403930.25 149518.31 178880 -1 7369
7414 0 404004.2 149492.6 179000 -1 7413
7415 0 404081.12 149535.94 179040 -1 7414
7416 0 404114.5 149558.5 179080 -1 7415
7417 0 404147.62 149580.95 179120 -1 7416
7418 0 404076.72 149604.78 179280 -1 7417
7419 0 404082.5 149626.8 179320 -1 7418
7420 0 404017.75 150272.83 179040 -1 7367
7421 0 403613 150253 179040 -1 7420
7422 0 403383.84 150141.27 179120 -1 7421
7423 0 403295.25 150200.23 179200 -1 7422
7424 0 405258.03 149773.95 179800 -1 7356
7425 0 405472.88 149748.28 179920 -1 7424
7426 0 405609.28 149733.86 180000 -1 7425
7427 0 405451.6 149956.98 180120 -1 7426
7428 0 405455.97 149966.86 180160 -1 7427
7429 0 405557.25 149959.98 180280 -1 7428
7430 0 402886.94 143682.3 182360 -1 7195
7431 0 402721.5 143656.69 182200 -1 7430
7432 0 402823.66 143619.05 182160 -1 7431
7433 0 403042.25 143539.27 182080 -1 7432
7434 0 403131.25 143549.58 182000 -1 7433
7435 0 403205.66 143487.66 181920 -1 7434
7436 0 403264 143464.4 181840 -1 7435
7437 0 403350.88 143429.03 181720 -1 7436
7438 0 403279.66 143371 181640 -1 7437
7439 0 403244.44 143341.75 181600 -1 7438
7440 0 403160.94 143212.19 181480 -1 7439
7441 0 403181 143205.06 181440 -1 7440
7442 0 403191.7 143190.62 181400 -1 7441
7443 0 403202.06 143184.55 181320 -1 7442
7444 0 401712.8 143924.6 182640 -1 7192
7445 0 401532.2 144142.19 182600 -1 7444
7446 0 401424.16 144208.88 182520 -1 7445
7447 0 401405 144240.28 182480 -1 7446
7448 0 401393.25 144288.97 182440 -1 7447
7449 0 401335.6 144244.25 182360 -1 7448
7450 0 401387.12 144179.44 182280 -1 7449
7451 0 401492.72 144076.6 182200 -1 7450
7452 0 401616.3 144095.72 182120 -1 7451
7453 0 401681.75 144144.62 182080 -1 7452
7454 0 401812.47 144180.78 182000 -1 7453
7455 0 401912.1 144213 181920 -1 7454
7456 0 401974.78 144209.9 181800 -1 7455
7457 0 402100.97 144221.42 181680 -1 7456
7458 0 402163.5 144235 181640 -1 7457
7459 0 402225.72 144248.69 181600 -1 7458
7460 0 402380.06 144267.88 181560 -1 7459
7461 0 402636.25 144104.88 181520 -1 7460
7462 0 402564.66 144280.48 181640 -1 7461
7463 0 402586.25 144329.66 181720 -1 7462
7464 0 399623 143908 184440 -1 6438
7465 0 399271 144296 184600 -1 7464
7466 0 399119 144536 184720 -1 7465
7467 0 398879 144860 184880 -1 7466
7468 0 398743 145080 185000 -1 7467
7469 0 398427 145436 185120 -1 7468
7470 0 398179 145776 185280 -1 7469
7471 0 397959 146056 185440 -1 7470
7472 0 397847 146216 185560 -1 7471
7473 0 397807 146376 185760 -1 7472
7474 0 397471 146728 185840 -1 7473
7475 0 396903 147296 186000 -1 7474
7476 0 396263 147536 186000 -1 7475
7477 0 395903 147776 186000 -1 7476
7478 0 395247 148464 186000 -1 7477
7479 0 394007 149640 186000 -1 7478
7480 0 393871 150224 186000 -1 7479
7481 0 393375 151056 186000 -1 7480
7482 0 393231 151376 186080 -1 7481
7483 0 392923 151772 186160 -1 7482
7484 0 392763 152116 186240 -1 7483
7485 0 392491 152296 186320 -1 7484
7486 0 392375 152344 186400 -1 7485
7487 0 392167 152488 186480 -1 7486
7488 0 392091 152668 186560 -1 7487
7489 0 391991 152884 186680 -1 7488
7490 0 391903 153036 186800 -1 7489
7491 0 391751 153132 186840 -1 7490
7492 0 391535 153332 186960 -1 7491
7493 0 391519 153296 187040 -1 7492
7494 0 391491 153340 187160 -1 7493
7495 0 391527 153744 187280 -1 7494
7496 0 391303 154044 187400 -1 7495
7497 0 391263 154096 187480 -1 7496
7498 0 391239 154168 187600 -1 7497
7499 0 391151 154376 187760 -1 7498
7500 0 391147 154396 187840 -1 7499
7501 0 391039 154480 187960 -1 7500
7502 0 390915 154520 188080 -1 7501
7503 0 390807 154608 188200 -1 7502
7504 0 390799 154676 188280 -1 7503
7505 0 390731 154860 188360 -1 7504
7506 0 390679 154824 188440 -1 7505
7507 0 390671 154780 188560 -1 7506
7508 0 390639 154896 188720 -1 7507
7509 0 390655 154956 188960 -1 7508
7510 0 390663 155136 189120 -1 7509
7511 0 390755 155324 189280 -1 7510
7512 0 390755 155336 189440 -1 7511
7513 0 390683 155464 189640 -1 7512
7514 0 390595 155504 189800 -1 7513
7515 0 390511 155484 189960 -1 7514
7516 0 390499 155472 190080 -1 7515
7517 0 390547 155492 190200 -1 7516
7518 0 390735 155456 190360 -1 7517
7519 0 390839.72 155429.81 190600 -1 7518
7520 0 390927 155408 190800 -1 7519
7521 0 391087 155328 190960 -1 7520
7522 0 391243 155336 191120 -1 7521
7523 0 391343 155360 191280 -1 7522
7524 0 391395 155344 191480 -1 7523
7525 0 391483 155384 191640 -1 7524
7526 0 391527 155396 191840 -1 7525
7527 0 391551 155488 192000 -1 7526
7528 0 391639 155572 192120 -1 7527
7529 0 391663 155576 192240 -1 7528
7530 0 391759 155528 192360 -1 7529
7531 0 391939 155500 192520 -1 7530
7532 0 391955 155476 192680 -1 7531
7533 0 391971 155472 192720 -1 7532
7534 0 392035 155456 192880 -1 7533
7535 0 392423 154956 192880 -1 7534
7536 0 392423 154956 192920 -1 7535
7537 0 392419 155160 193040 -1 7536
7538 0 392419 155160 193160 -1 7537
7539 0 392415 155168 193280 -1 7538
7540 0 392267 155232 193360 -1 7539
7541 0 392003 155280 193440 -1 7540
7542 0 391979 155228 193480 -1 7541
7543 0 391935 155188 193560 -1 7542
7544 0 391927 155200 193600 -1 7543
7545 0 391779 155072 193680 -1 7544
7546 0 391747 154916 193760 -1 7545
7547 0 391715 154792 193840 -1 7546
7548 0 391659 154688 193920 -1 7547
7549 0 391555 154580 194000 -1 7548
7550 0 391595 154508 194080 -1 7549
7551 0 391563 154416 194160 -1 7550
7552 0 391335 154168 194240 -1 7551
7553 0 391255 154008 194320 -1 7552
7554 0 391095 153832 194400 -1 7553
7555 0 390803 153664 194480 -1 7554
7556 0 390655 153628 194560 -1 7555
7557 0 390559 153544 194600 -1 7556
7558 0 390391 153352 194640 -1 7557
7559 0 390039 153104 194720 -1 7558
7560 0 389635 153052 194840 -1 7559
7561 0 389447 153032 194840 -1 7560
7562 0 389279 152996 194840 -1 7561
7563 0 388979 152668 194840 -1 7562
7564 0 388911 152628 194760 -1 7563
7565 0 389059 152132 194760 -1 7564
7566 0 389435 151640 194760 -1 7565
7567 0 389415 151080 194760 -1 7566
7568 0 389447 150896 194720 -1 7567
7569 0 389451 150704 194640 -1 7568
7570 0 389427 150556 194600 -1 7569
7571 0 389435 150472 194560 -1 7570
7572 0 389163 150288 194480 -1 7571
7573 0 389163 150288 194400 -1 7572
7574 0 389163 150056 194320 -1 7573
7575 0 389171 150012 194200 -1 7574
7576 0 389239 149588 194080 -1 7575
7577 0 389255 149124 194080 -1 7576
7578 0 389275 148904 193960 -1 7577
7579 0 389403 148732 193880 -1 7578
7580 0 389491 148516 193760 -1 7579
7581 0 389583 148344 193640 -1 7580
7582 0 389583 148192 193440 -1 7581
7583 0 389647 148092 193320 -1 7582
7584 0 389699 147892 193200 -1 7583
7585 0 389659 147608 193120 -1 7584
7586 0 389551 147424 193040 -1 7585
7587 0 389315 146960 193040 -1 7586
7588 0 389323 146820 193000 -1 7587
7589 0 389403 146548 192880 -1 7588
7590 0 388455 145984 192880 -1 7589
7591 0 388531 145892 192800 -1 7590
7592 0 388520.34 145864 192760 -1 7591
7593 0 388499 145808 192680 -1 7592
7594 0 388499 145808 192600 -1 7593
7595 0 388499 145808 192520 -1 7594
7596 0 388531 145740 192400 -1 7595
7597 0 388647 145460 192240 -1 7596
7598 0 389003 145212 192240 -1 7597
7599 0 389307 145036 192240 -1 7598
7600 0 389327 144900 192240 -1 7599
7601 0 389443 144816 192200 -1 7600
7602 0 389455 144752 192120 -1 7601
7603 0 389459 144620 192000 -1 7602
7604 0 389359 144504 192000 -1 7603
7605 0 389667 144272 192000 -1 7604
7606 0 389791 144208 191920 -1 7605
7607 0 389843 144120 191840 -1 7606
7608 0 389855 143904 191760 -1 7607
7609 0 389951 143852 191640 -1 7608
7610 0 389767 144032 191520 -1 7609
7611 0 389753 144030 191440 -1 7610
7612 0 389749 144034 191400 -1 7611
7613 0 389773 144042 191280 -1 7612
7614 0 389841 144112 191200 -1 7613
7615 0 390013.62 144155.81 191080 -1 7614
7616 0 390042.72 144174.38 191000 -1 7615
7617 0 390039.88 144097.72 190960 -1 7616
7618 0 389585 143796 191280 -1 7613
7619 0 389541 143718 191240 -1 7618
7620 0 389525 143714 191200 -1 7619
7621 0 389433 143510 191120 -1 7620
7622 0 389407 143400 191000 -1 7621
7623 0 389351 143296 190920 -1 7622
7624 0 389323 143208 190840 -1 7623
7625 0 389237 143152 190760 -1 7624
7626 0 389221 143118 190640 -1 7625
7627 0 389143 143018 190560 -1 7626
7628 0 389211 142830 190440 -1 7627
7629 0 389243 142794 190360 -1 7628
7630 0 389249 142688 190280 -1 7629
7631 0 389255 142554 190200 -1 7630
7632 0 389171 142480 190120 -1 7631
7633 0 389065 142394 190120 -1 7632
7634 0 388971 142412 190040 -1 7633
7635 0 388883 142384 190040 -1 7634
7636 0 388837 142312 190040 -1 7635
7637 0 388877 142226 189960 -1 7636
7638 0 388867 142194 189880 -1 7637
7639 0 388863 142216 189800 -1 7638
7640 0 388873 142184 189720 -1 7639
7641 0 388877 142118 189640 -1 7640
7642 0 388859 142046 189520 -1 7641
7643 0 388863 141990 189440 -1 7642
7644 0 388753 141936 189360 -1 7643
7645 0 388657 141936 189360 -1 7644
7646 0 388621 141902 189280 -1 7645
7647 0 388611 141860 189240 -1 7646
7648 0 388641 141794 189200 -1 7647
7649 0 388617 141726 189120 -1 7648
7650 0 388589 141692 189080 -1 7649
7651 0 388593 141586 189040 -1 7650
7652 0 388535 141432 188880 -1 7651
7653 0 388473 141316 188760 -1 7652
7654 0 388435.44 141243.72 188640 -1 7653
7655 0 388393 141136 188520 -1 7654
7656 0 388275 141174 188400 -1 7655
7657 0 388169 141240 188400 -1 7656
7658 0 388131 141220 188360 -1 7657
7659 0 387967 141138 188280 -1 7658
7660 0 387951 141092 188240 -1 7659
7661 0 387939 141074 188160 -1 7660
7662 0 387919 141086 188120 -1 7661
7663 0 387899 141098 188080 -1 7662
7664 0 387973 141120 188000 -1 7663
7665 0 388519 141938 189360 -1 7645
7666 0 388449 141998 189400 -1 7665
7667 0 388395 142024 189480 -1 7666
7668 0 388392 142037 189520 -1 7667
7669 0 388389 142050 189560 -1 7668
7670 0 390625 143576 191440 -1 7611
7671 0 390693 143194 191480 -1 7670
7672 0 390843 143070 191480 -1 7671
7673 0 390861 142940 191600 -1 7672
7674 0 389631 144236 192160 -1 7605
7675 0 389563 144232 192360 -1 7674
7676 0 389403 144068 192520 -1 7675
7677 0 389391 144104 192560 -1 7676
7678 0 389231 144852 192240 -1 7600
7679 0 389131 144884 192240 -1 7678
7680 0 388809.8 144895.94 192360 -1 7679
7681 0 388532.8 144730.94 192520 -1 7680
7682 0 388568.5 144440.83 192280 -1 7681
7683 0 388625.6 144313.72 192240 -1 7682
7684 0 388630.66 145775.88 192840 -1 7592
7685 0 388771.75 145646.05 192920 -1 7684
7686 0 389089.94 145516.44 193040 -1 7685
7687 0 389010.2 145462.28 193120 -1 7686
7688 0 388876.1 145456.25 193240 -1 7687
7689 0 388391 145972 192920 -1 7590
7690 0 388366.56 146238.2 193040 -1 7689
7691 0 388378.62 146444.31 193120 -1 7690
7692 0 388350.34 146470 193160 -1 7691
7693 0 388292.6 146522.1 193240 -1 7692
7694 0 388142.84 146541.42 193400 -1 7693
7695 0 387978.53 146588.66 193560 -1 7694
7696 0 387852.38 145927.23 192960 -1 7689
7697 0 387774.94 146042.72 193080 -1 7696
7698 0 390131 150488 194320 -1 7574
7699 0 390203 150468 194160 -1 7698
7700 0 390319 150636 194000 -1 7699
7701 0 390367 150680 193880 -1 7700
7702 0 389511 151328 194880 -1 7567
7703 0 389487 151320 194920 -1 7702
7704 0 389583 151264 194960 -1 7703
7705 0 390035 150900 194960 -1 7704
7706 0 390031 150808 195080 -1 7705
7707 0 389911 150908 195240 -1 7706
7708 0 389731 151092 195400 -1 7707
7709 0 389723 151084 195480 -1 7708
7710 0 388907 152440 194680 -1 7565
7711 0 388818.5 152518.53 194600 -1 7710
7712 0 392875 155276 193440 -1 7541
7713 0 393115 155252 193520 -1 7712
7714 0 393185.88 155130.72 193560 -1 7713
7715 0 393274 155058 193600 -1 7714
7716 0 393362.4 154984.78 193640 -1 7715
7717 0 393680.9 155103.08 193840 -1 7716
7718 0 393879.06 154993.11 193880 -1 7717
7719 0 394188.72 154880.12 193800 -1 7718
7720 0 394355.66 154952.34 193680 -1 7719
7721 0 393615 154260 192880 -1 7535
7722 0 394427 154424 192880 -1 7721
7723 0 394759 154160 192880 -1 7722
7724 0 394711 153324 192880 -1 7723
7725 0 394871 152948 192960 -1 7724
7726 0 395319 152352 192960 -1 7725
7727 0 395379 152260 192880 -1 7726
7728 0 395375 151832 192800 -1 7727
7729 0 395295 151744 192720 -1 7728
7730 0 395067 151600 192640 -1 7729
7731 0 394731 151404 192640 -1 7730
7732 0 394527 151356 192640 -1 7731
7733 0 394495 151332 192520 -1 7732
7734 0 395075 151572 192600 -1 7730
7735 0 395219 151440 192480 -1 7734
7736 0 395267 151396 192440 -1 7735
7737 0 395275 151380 192400 -1 7736
7738 0 395715 152132 192720 -1 7729
7739 0 395723 152416 192720 -1 7738
7740 0 395920.2 152691.39 192680 -1 7739
7741 0 395962.56 152584.42 192640 -1 7740
7742 0 395479 152364 193040 -1 7726
7743 0 395479 152376 193080 -1 7742
7744 0 395571 152380 193120 -1 7743
7745 0 395307 152428 193200 -1 7744
7746 0 395251 152620 193360 -1 7745
7747 0 395843 152364 193120 -1 7744
7748 0 396119 151964 193120 -1 7747
7749 0 396123 151964 193200 -1 7748
7750 0 396127 151932 193280 -1 7749
7751 0 396271 151988 193360 -1 7750
7752 0 396455 152044 193520 -1 7751
7753 0 396455 152064 193560 -1 7752
7754 0 396543 152036 193640 -1 7753
7755 0 396563 152036 193720 -1 7754
7756 0 396563 152036 193800 -1 7755
7757 0 396563 152040 193880 -1 7756
7758 0 396695 151972 193960 -1 7757
7759 0 396671 151940 194000 -1 7758
7760 0 396671 151940 194080 -1 7759
7761 0 396587 151944 194160 -1 7760
7762 0 396587 152000 194200 -1 7761
7763 0 397203 151896 194200 -1 7762
7764 0 397243 151824 194240 -1 7763
7765 0 397455.97 151808.34 194280 -1 7764
7766 0 397582.3 151797.98 194320 -1 7765
7767 0 396175 152200 194200 -1 7762
7768 0 395979 152272 194280 -1 7767
7769 0 395807 152300 194360 -1 7768
7770 0 395595 152376 194440 -1 7769
7771 0 395435 152368 194560 -1 7770
7772 0 395503 152248 194680 -1 7771
7773 0 395495 152280 194840 -1 7772
7774 0 396015 151784 193280 -1 7750
7775 0 395759 151744 193280 -1 7774
7776 0 395611 151660 193400 -1 7775
7777 0 395535 151632 193480 -1 7776
7778 0 395347 151540 193480 -1 7777
7779 0 395343 151516 193520 -1 7778
7780 0 395047 154100 192880 -1 7723
7781 0 395635 154252 192960 -1 7780
7782 0 395875 154400 192960 -1 7781
7783 0 396079 154872 192960 -1 7782
7784 0 396511 154940 192960 -1 7783
7785 0 396655 155176 192720 -1 7784
7786 0 396587 155256 192600 -1 7785
7787 0 396659 155232 192440 -1 7786
7788 0 396855 155220 192320 -1 7787
7789 0 397067 155260 192160 -1 7788
7790 0 397339 155152 192000 -1 7789
7791 0 397559 155152 191840 -1 7790
7792 0 397723 155240 191720 -1 7791
7793 0 397903 155416 191560 -1 7792
7794 0 397915 155532 191400 -1 7793
7795 0 398051 155668 191280 -1 7794
7796 0 398155 155764 191120 -1 7795
7797 0 398303 155780 190960 -1 7796
7798 0 398411 155784 190840 -1 7797
7799 0 398535 155792 190680 -1 7798
7800 0 398615 155752 190560 -1 7799
7801 0 398747 155712 190480 -1 7800
7802 0 398711 155760 190360 -1 7801
7803 0 398763 155744 190280 -1 7802
7804 0 398911 155708 190280 -1 7803
7805 0 398979 155804 190160 -1 7804
7806 0 398983 155940 190080 -1 7805
7807 0 399007 156028 189920 -1 7806
7808 0 398991 156064 189760 -1 7807
7809 0 398979 156112 189680 -1 7808
7810 0 398955 156172 189560 -1 7809
7811 0 398999 156232 189440 -1 7810
7812 0 399215 156320 189280 -1 7811
7813 0 399231 156264 189160 -1 7812
7814 0 399283 156108 189000 -1 7813
7815 0 399359 156096 188840 -1 7814
7816 0 399419 156092 188760 -1 7815
7817 0 399367 156128 188680 -1 7816
7818 0 399335 156188 188600 -1 7817
7819 0 399295 156248 188520 -1 7818
7820 0 399447 156204 188520 -1 7819
7821 0 399663 156228 188440 -1 7820
7822 0 399859 156316 188320 -1 7821
7823 0 399995 156336 188160 -1 7822
7824 0 400031 156412 188000 -1 7823
7825 0 400027 156448 187840 -1 7824
7826 0 400027 156448 187720 -1 7825
7827 0 400035 156392 187680 -1 7826
7828 0 399927 156384 187560 -1 7827
7829 0 399975 156444 187400 -1 7828
7830 0 400131 156556 187240 -1 7829
7831 0 400255 156604 187120 -1 7830
7832 0 400327 156652 187000 -1 7831
7833 0 400535 156792 186880 -1 7832
7834 0 400583 156888 186800 -1 7833
7835 0 400643 156908 186680 -1 7834
7836 0 400683 157016 186560 -1 7835
7837 0 400719 157112 186440 -1 7836
7838 0 400655 157168 186280 -1 7837
7839 0 400655 157204 186200 -1 7838
7840 0 400655 157204 186120 -1 7839
7841 0 400643 157112 186000 -1 7840
7842 0 400659 157004 185920 -1 7841
7843 0 400627 156972 185880 -1 7842
7844 0 400539 156816 185840 -1 7843
7845 0 400623 156824 185760 -1 7844
7846 0 400661 156839.06 185720 -1 7845
7847 0 400655 156832 185680 -1 7846
7848 0 400651 156764 185520 -1 7847
7849 0 400651 156728 185400 -1 7848
7850 0 400627 156600 185280 -1 7849
7851 0 400739 156472 185160 -1 7850
7852 0 400815 156476 185120 -1 7851
7853 0 401027 156344 185120 -1 7852
7854 0 401095 156052 185120 -1 7853
7855 0 400899 155828 185120 -1 7854
7856 0 401027 155644 185120 -1 7855
7857 0 401103 155524 185000 -1 7856
7858 0 401132.84 155491.27 184960 -1 7857
7859 0 400723 156472 185000 -1 7852
7860 0 400667 156472 184880 -1 7859
7861 0 400747 156328 184760 -1 7860
7862 0 400843 156232 184640 -1 7861
7863 0 400839 156140 184520 -1 7862
7864 0 400827 156040 184440 -1 7863
7865 0 400751 155968 184360 -1 7864
7866 0 400531 156088 184360 -1 7865
7867 0 400315 156052 184360 -1 7866
7868 0 400075 156248 184360 -1 7867
7869 0 400095 156200 184280 -1 7868
7870 0 400208.94 156044.52 184160 -1 7869
7871 0 400142.25 156217.53 184120 -1 7870
7872 0 400041.44 156334.94 184080 -1 7871
7873 0 400082.56 156458.8 184120 -1 7872
7874 0 400148.75 156547.23 184160 -1 7873
7875 0 400194.7 156691.03 184200 -1 7874
7876 0 400106.5 156865.56 184240 -1 7875
7877 0 400127.8 156998.03 184200 -1 7876
7878 0 400088.94 157094.08 184160 -1 7877
7879 0 400022.38 157304.66 184120 -1 7878
7880 0 399847.44 157509.6 184080 -1 7879
7881 0 399742.66 157523.1 183960 -1 7880
7882 0 399752.7 157362.45 183800 -1 7881
7883 0 399646.16 157333.44 183640 -1 7882
7884 0 399442.44 157322.44 183520 -1 7883
7885 0 399262.8 157351.19 183400 -1 7884
7886 0 398986.5 157634.06 183200 -1 7885
7887 0 398449.9 157894.28 183160 -1 7886
7888 0 398199.03 158026.69 183080 -1 7887
7889 0 397514.34 158677.95 183040 -1 7888
7890 0 396772.84 159086.94 183000 -1 7889
7891 0 396611.22 159224.22 182880 -1 7890
7892 0 396400.12 159370.77 182760 -1 7891
7893 0 396306 159465 182720 -1 7892
7894 0 396212.06 159559.36 182680 -1 7893
7895 0 396224.16 159607.28 182640 -1 7894
7896 0 396358.28 159442.17 182440 -1 7895
7897 0 396343.56 159590.47 182360 -1 7896
7898 0 396178.8 159796.16 182240 -1 7897
7899 0 395995.5 160003.69 182120 -1 7898
7900 0 395747.12 160337.17 181920 -1 7899
7901 0 395508.6 160625.53 181760 -1 7900
7902 0 395495 160424.9 181640 -1 7901
7903 0 395478.06 160437.9 181560 -1 7902
7904 0 395484.7 160407.5 181480 -1 7903
7905 0 395398.97 160568.02 181400 -1 7904
7906 0 395280.44 160720.8 181320 -1 7905
7907 0 395328.72 160577.8 181280 -1 7906
7908 0 395332.88 160520.45 181240 -1 7907
7909 0 395345.56 160473.6 181200 -1 7908
7910 0 395178.94 160502.22 181080 -1 7909
7911 0 395149.1 160447.7 180920 -1 7910
7912 0 394912.12 160338.73 180720 -1 7911
7913 0 394755.12 160270.67 180600 -1 7912
7914 0 394742.2 160249.7 180480 -1 7913
7915 0 400943 155856 184360 -1 7865
7916 0 401119 155644 184360 -1 7915
7917 0 401223 155352 184240 -1 7916
7918 0 401175 155168 184160 -1 7917
7919 0 401155 155048 184080 -1 7918
7920 0 401219 154944 184000 -1 7919
7921 0 401315 154788 183960 -1 7920
7922 0 401247 154700 183840 -1 7921
7923 0 401483 154608 183960 -1 7921
7924 0 401671 154376 183880 -1 7923
7925 0 401799 154256 183840 -1 7924
7926 0 402027 154256 183840 -1 7925
7927 0 402279 154128 183840 -1 7926
7928 0 402455 153980 183760 -1 7927
7929 0 402583 153852 183640 -1 7928
7930 0 402631 153768 183560 -1 7929
7931 0 402563 153732 183440 -1 7930
7932 0 402767 153616 183600 -1 7930
7933 0 402843 153552 183560 -1 7932
7934 0 402923 153492 183520 -1 7933
7935 0 402934.38 153306.75 183440 -1 7934
7936 0 403182.2 153111.5 183320 -1 7935
7937 0 403346.56 152914.02 183240 -1 7936
7938 0 403317.7 152946.9 183200 -1 7937
7939 0 403603.1 152777.33 183320 -1 7937
7940 0 403782.44 152748.64 183440 -1 7939
7941 0 403862.12 152609.02 183280 -1 7940
7942 0 403986.1 152608.4 183120 -1 7941
7943 0 404142.44 152609.42 183080 -1 7942
7944 0 404310.9 152499.53 183160 -1 7943
7945 0 404768.1 152309.16 183240 -1 7944
7946 0 405169.94 152216.78 183280 -1 7945
7947 0 405342.38 152176.6 183440 -1 7946
7948 0 405388.16 152211.1 183520 -1 7947
7949 0 400167 156136 187680 -1 7827
7950 0 400167 155992 187680 -1 7949
7951 0 400219 155900 187760 -1 7950
7952 0 400340.06 155925.78 187840 -1 7951
7953 0 400368.38 155918.28 187960 -1 7952
7954 0 399047 156168 188520 -1 7819
7955 0 398927 156040 188360 -1 7954
7956 0 398883 156152 188120 -1 7955
7957 0 398905.66 156170.67 188080 -1 7956
7958 0 398951 156208 188000 -1 7957
7959 0 399027 156200 187840 -1 7958
7960 0 398947 155512 190280 -1 7804
7961 0 398955 155312 190280 -1 7960
7962 0 398867 155192 190280 -1 7961
7963 0 398975 154928 190080 -1 7962
7964 0 399101.2 154898.89 189960 -1 7963
7965 0 399064.5 154930 189920 -1 7964
7966 0 395547 154312 193040 -1 7781
7967 0 395527 154404 193080 -1 7966
7968 0 395491 154484 193120 -1 7967
7969 0 395519 154536 193160 -1 7968
7970 0 395519 154536 193200 -1 7969
7971 0 395519 154536 193240 -1 7970
7972 0 395523 154520 193280 -1 7971
7973 0 395595 154564 193360 -1 7972
7974 0 395583 154640 193400 -1 7973
7975 0 396007 154556 193400 -1 7974
7976 0 396203 154156 193400 -1 7975
7977 0 396463 154184 193400 -1 7976
7978 0 396488.72 154265.36 193440 -1 7977
7979 0 396549.56 154301.72 193520 -1 7978
7980 0 396534.94 154238.25 193600 -1 7979
7981 0 395371 154728 193440 -1 7974
7982 0 394763 154600 193440 -1 7981
7983 0 394775 154656 193560 -1 7982
7984 0 394803 154688 193720 -1 7983
7985 0 394759 154680 193880 -1 7984
7986 0 394663 154676 193880 -1 7985
7987 0 394623 154528 193880 -1 7986
7988 0 394587 154472 193960 -1 7987
7989 0 394607 154424 194000 -1 7988
7990 0 395951 154760 193480 -1 7981
7991 0 395945.66 154525.2 193560 -1 7990
7992 0 395994.84 154806.8 193520 -1 7990
7993 0 395924.9 154825.31 193600 -1 7992
7994 0 395983 154444 193240 -1 7971
7995 0 396451 154180 193240 -1 7994
7996 0 396615 154288 193240 -1 7995
7997 0 396619 154372 193240 -1 7996
7998 0 396847 154420 193080 -1 7997
7999 0 396813.2 154532.16 193040 -1 7998
8000 0 396815.38 154469.44 192920 -1 7999
8001 0 394431 154404 192800 -1 7722
8002 0 394367 154420 192760 -1 8001
8003 0 394519 154376 192720 -1 8002
8004 0 394547 154296 192640 -1 8003
8005 0 394571 154296 192600 -1 8004
8006 0 394567 154300 192560 -1 8005
8007 0 395055 153900 192560 -1 8006
8008 0 395051 153576 192560 -1 8007
8009 0 395247 153408 192520 -1 8008
8010 0 395391 153328 192400 -1 8009
8011 0 395611 153200 192240 -1 8010
8012 0 395647 153164 192120 -1 8011
8013 0 394683 154184 192480 -1 8006
8014 0 394731 154160 192440 -1 8013
8015 0 394787 154212 192320 -1 8014
8016 0 394831 154280 192240 -1 8015
8017 0 394859 154284 192120 -1 8016
8018 0 394891 154464 192000 -1 8017
8019 0 394891 154488 191960 -1 8018
8020 0 394035 154652 192560 -1 8006
8021 0 394055 154716 192440 -1 8020
8022 0 394179 154728 192280 -1 8021
8023 0 394259 154664 192160 -1 8022
8024 0 394371 154508 192000 -1 8023
8025 0 390099 155512 190600 -1 7519
8026 0 389743 155680 190600 -1 8025
8027 0 389347 155952 190600 -1 8026
8028 0 388722 155907 190600 -1 8027
8029 0 388342 156151 190760 -1 8028
8030 0 388006 156451 190880 -1 8029
8031 0 387882 156743 191000 -1 8030
8032 0 387690 157171 191160 -1 8031
8033 0 387662 157188.33 191200 -1 8032
8034 0 387350 157083 191200 -1 8033
8035 0 386969.3 157180.17 191160 -1 8034
8036 0 386787.66 157217.11 191080 -1 8035
8037 0 386625.72 157274.2 190920 -1 8036
8038 0 386155 157407.28 190800 -1 8037
8039 0 386116 157437.5 190760 -1 8038
8040 0 386077.12 157468.12 190720 -1 8039
8041 0 386007.1 157479.94 190680 -1 8040
8042 0 385891.78 157476.62 190520 -1 8041
8043 0 385805.4 157481.69 190360 -1 8042
8044 0 385826.47 157529.84 190320 -1 8043
8045 0 387606 157223 191280 -1 8033
8046 0 387446 157367 191360 -1 8045
8047 0 387390 157507 191480 -1 8046
8048 0 387298 157555 191640 -1 8047
8049 0 387222 157647 191720 -1 8048
8050 0 387174 157687 191840 -1 8049
8051 0 387142 157719 191960 -1 8050
8052 0 387030 157843 192080 -1 8051
8053 0 386794 157923 192240 -1 8052
8054 0 386326 158099 192360 -1 8053
8055 0 386154 158211 192480 -1 8054
8056 0 386026 158347 192520 -1 8055
8057 0 385650 158315 192600 -1 8056
8058 0 385470 158399 192680 -1 8057
8059 0 385418 158407 192720 -1 8058
8060 0 385366 158415 192760 -1 8059
8061 0 385110 158495 192880 -1 8060
8062 0 384786 158599 192960 -1 8061
8063 0 384626 158723 193040 -1 8062
8064 0 384482 158971 193120 -1 8063
8065 0 384386 159063 193200 -1 8064
8066 0 384142 159191 193360 -1 8065
8067 0 384102 159275 193520 -1 8066
8068 0 384285.56 159560.27 193680 -1 8067
8069 0 384577.94 159826.28 193720 -1 8068
8070 0 384672 159850 193800 -1 8069
8071 0 383967 159390 193800 -1 8070
8072 0 384859.7 159898.25 193960 -1 8070
8073 0 384803.5 159867 194000 -1 8072
8074 0 384747.34 159836 194040 -1 8073
8075 0 384634 159774 194120 -1 8074
8076 0 384949.44 159964.72 194160 -1 8075
8077 0 385252.6 160251.8 194280 -1 8076
8078 0 385455.1 160443 194360 -1 8077
8079 0 385834.94 160852.56 194480 -1 8078
8080 0 386228.62 161286.61 194560 -1 8079
8081 0 386733 161536.94 194640 -1 8080
8082 0 387184.44 161654.86 194760 -1 8081
8083 0 387468.7 161811.83 194840 -1 8082
8084 0 387823 161876 194920 -1 8083
8085 0 387942.94 161965.11 194880 -1 8084
8086 0 388053.94 162078.69 194720 -1 8085
8087 0 387985 161997.83 194600 -1 8086
8088 0 388071.3 162020.98 194480 -1 8087
8089 0 388258.62 162226.48 194400 -1 8088
8090 0 388207.03 162136.53 194360 -1 8089
8091 0 388318.44 162332.66 194440 -1 8089
8092 0 388406.75 162506.66 194560 -1 8091
8093 0 387999.53 161908.4 194960 -1 8084
8094 0 387940.84 161882.6 195000 -1 8093
8095 0 387788.12 162034 195160 -1 8094
8096 0 387689.75 162069.25 195280 -1 8095
8097 0 387656.8 162080.72 195320 -1 8096
8098 0 387609.72 162073.8 195360 -1 8097
8099 0 387762.7 161952.48 195600 -1 8098
8100 0 387633.97 161724.56 195640 -1 8099
8101 0 387363.12 161633.73 195840 -1 8100
8102 0 387261.25 161700.61 195920 -1 8101
8103 0 387233.62 161717.62 195960 -1 8102
8104 0 387198.66 161669.88 196040 -1 8103
8105 0 388108.22 162063.69 195720 -1 8099
8106 0 388731.3 162270.19 195800 -1 8105
8107 0 388849.7 162288.27 195840 -1 8106
8108 0 388945.47 162315.56 195880 -1 8107
8109 0 389442 162529.45 195920 -1 8108
8110 0 390030.16 162808.94 196000 -1 8109
8111 0 390317.66 162780.39 196200 -1 8110
8112 0 390755.88 162638.16 196360 -1 8111
8113 0 391256.78 162556.34 196440 -1 8112
8114 0 391461.6 162615.9 196600 -1 8113
8115 0 391647.03 162607.45 196760 -1 8114
8116 0 391932.4 162564.56 196920 -1 8115
8117 0 392321.44 162696.02 197000 -1 8116
8118 0 392052.34 162703.31 197040 -1 8117
8119 0 391887 162712.5 197080 -1 8118
8120 0 391721.94 162722.14 197120 -1 8119
8121 0 391309.38 162720.89 197240 -1 8120
8122 0 391234.38 162765.83 197320 -1 8121
8123 0 391318.44 162861.06 197440 -1 8122
8124 0 392931.97 162811.25 197040 -1 8117
8125 0 393878.5 162998.81 197080 -1 8124
8126 0 394125.88 163617.23 197120 -1 8125
8127 0 394000.7 163822.45 197080 -1 8126
8128 0 393942.4 163849.86 197040 -1 8127
8129 0 393787.38 163812.52 196960 -1 8128
8130 0 393656.12 163686.42 196840 -1 8129
8131 0 393585.8 163502.92 196720 -1 8130
8132 0 393675.3 163489.92 196640 -1 8131
8133 0 393701.9 163367.12 196480 -1 8132
8134 0 393641.9 163397.8 196440 -1 8133
8135 0 393637.12 163264.7 196280 -1 8134
8136 0 393637.22 163203.55 196240 -1 8135
8137 0 393797.56 163976.75 197120 -1 8127
8138 0 393817.7 164026.5 197160 -1 8137
8139 0 393974.94 164097.33 197280 -1 8138
8140 0 394221.12 164112.55 197360 -1 8139
8141 0 393828.5 164167.11 197400 -1 8140
8142 0 393772.6 164160.8 197440 -1 8141
8143 0 393550.8 164136.14 197600 -1 8142
8144 0 393542.66 164101 197640 -1 8143
8145 0 393773.1 164467.78 197680 -1 8144
8146 0 393767.03 164587.5 197720 -1 8145
8147 0 393526.2 164031.19 197720 -1 8144
8148 0 393555.03 163833.97 197800 -1 8147
8149 0 393676.53 163746.1 197920 -1 8148
8150 0 394440.12 164216.52 197480 -1 8140
8151 0 394592.78 164391.77 197560 -1 8150
8152 0 394640.53 164404.39 197680 -1 8151
8153 0 394164.03 163342.39 197320 -1 8139
8154 0 393947.38 163267.77 197520 -1 8153
8155 0 394164.25 163073.14 197640 -1 8154
8156 0 394336.7 163247.47 197760 -1 8155
8157 0 394658.12 163713.55 197880 -1 8156
8158 0 394890.78 163810.44 198000 -1 8157
8159 0 394906.38 163729.89 198160 -1 8158
8160 0 394934.38 163714.03 198200 -1 8159
8161 0 394974.34 163771.94 198280 -1 8160
8162 0 393246.88 164257.58 197160 -1 8137
8163 0 392842.94 164490.27 197360 -1 8162
8164 0 392918.53 164837.31 197560 -1 8163
8165 0 393023.3 165164.4 197600 -1 8164
8166 0 393040 165215.33 197640 -1 8165
8167 0 393073.5 165318.06 197720 -1 8166
8168 0 393130.44 165124.14 197800 -1 8167
8169 0 393203.44 165027.45 197880 -1 8168
8170 0 393524.03 164944.75 197960 -1 8169
8171 0 394623.2 163863.08 197080 -1 8126
8172 0 394877.9 163936.34 197040 -1 8171
8173 0 395027.12 163930.72 196960 -1 8172
8174 0 394803.44 163767.78 196920 -1 8173
8175 0 394864.62 163672.23 196800 -1 8174
8176 0 395220.88 164064.14 196720 -1 8175
8177 0 395241.06 164015.06 196640 -1 8176
8178 0 395344.62 163988.94 196480 -1 8177
8179 0 395356.12 163963.53 196240 -1 8178
8180 0 395237.62 163960.3 196160 -1 8179
8181 0 388555.5 161970.86 195920 -1 8108
8182 0 388178.8 161193.81 196000 -1 8181
8183 0 388129.5 161249.77 196040 -1 8182
8184 0 388073.2 161273.53 196160 -1 8183
8185 0 388067.7 161293.22 196200 -1 8184
8186 0 388511.12 161190.45 196280 -1 8185
8187 0 388236.5 161104.83 195800 -1 8182
8188 0 388248.44 161086.52 195760 -1 8187
8189 0 388287.34 160980.14 195720 -1 8188
8190 0 388278 160807.36 195640 -1 8189
8191 0 388260 160756.58 195600 -1 8190
8192 0 388227.12 160736.56 195560 -1 8191
8193 0 388208.78 160724.39 195520 -1 8192
8194 0 388794.9 161370.44 195720 -1 8188
8195 0 389215.22 161271.52 195600 -1 8194
8196 0 389330.5 161288.8 195520 -1 8195
8197 0 389376.78 161321.48 195480 -1 8196
8198 0 388136.25 162081.14 195240 -1 8096
8199 0 388245.5 162408.83 195200 -1 8198
8200 0 388309.88 162543.94 195160 -1 8199
8201 0 388380.88 162715.5 195120 -1 8200
8202 0 388507.56 162951.69 195040 -1 8201
8203 0 388627.94 163049.23 194960 -1 8202
8204 0 388608.7 163114.5 194880 -1 8203
8205 0 388626 163137.62 194760 -1 8204
8206 0 388678.84 163112.95 194640 -1 8205
8207 0 388792.03 162968.89 194520 -1 8206
8208 0 388783.5 162963.11 194480 -1 8207
8209 0 384498.5 159738.8 194160 -1 8075
8210 0 384395.5 159747.98 194320 -1 8209
8211 0 384240.7 159623.34 194440 -1 8210
8212 0 384252.3 159270.5 194480 -1 8211
8213 0 384197.75 159179.73 194560 -1 8212
8214 0 384165.94 159054.34 194640 -1 8213
8215 0 384130.8 159084 194760 -1 8214
8216 0 384209 159677.92 194480 -1 8211
8217 0 384176.5 159760.5 194520 -1 8216
8218 0 384143.7 159843.48 194560 -1 8217
8219 0 384019.5 159970.5 194640 -1 8218
8220 0 383895.06 160097.66 194720 -1 8219
8221 0 383868.6 160216.47 194760 -1 8220
8222 0 383913.03 160331.23 194800 -1 8221
8223 0 384559.25 159476.66 194560 -1 8217
8224 0 384661.88 159260.86 194600 -1 8223
8225 0 384639.06 159180.34 194680 -1 8224
8226 0 384574.62 159241.02 194760 -1 8225
8227 0 384531.12 159392.5 194840 -1 8226
8228 0 384339.7 160275.16 194000 -1 8074
8229 0 384382.28 160526.31 193920 -1 8228
8230 0 382350 159467 193360 -1 8066
8231 0 382102 159773.67 193440 -1 8230
8232 0 381978 159927 193480 -1 8231
8233 0 381884.66 160041.67 193520 -1 8232
8234 0 381912.8 159859.3 193560 -1 8233
8235 0 382084.2 159770.69 193840 -1 8234
8236 0 382296.38 159708.78 193960 -1 8235
8237 0 382387.56 159903.98 194120 -1 8236
8238 0 382426.7 159904.89 194160 -1 8237
8239 0 381698 160271 193600 -1 8233
8240 0 381402 160353.67 193680 -1 8239
8241 0 381254 160395 193720 -1 8240
8242 0 380646 160515 193840 -1 8241
8243 0 380314 160555 193920 -1 8242
8244 0 379818 160583 194040 -1 8243
8245 0 379114 160823 194040 -1 8244
8246 0 378718 161095 194200 -1 8245
8247 0 378274 161879 194200 -1 8246
8248 0 377930 162563 194080 -1 8247
8249 0 377934 162935 193920 -1 8248
8250 0 377978 163071 193760 -1 8249
8251 0 377970 163191 193680 -1 8250
8252 0 377925 163274.03 193600 -1 8251
8253 0 377810 163295 193560 -1 8252
8254 0 376090 163543 193560 -1 8253
8255 0 375342 163611 193560 -1 8254
8256 0 375042 163947 193560 -1 8255
8257 0 374402 164271 193520 -1 8256
8258 0 373986 164587 193520 -1 8257
8259 0 373382 164919 193520 -1 8258
8260 0 372574 165591 193520 -1 8259
8261 0 372414 165615 193400 -1 8260
8262 0 371666 166003 193400 -1 8261
8263 0 371462 166259 193400 -1 8262
8264 0 370794 166571 193400 -1 8263
8265 0 370210 167007 193400 -1 8264
8266 0 370018 167351 193400 -1 8265
8267 0 369486 168051 193440 -1 8266
8268 0 369522 167831 193600 -1 8267
8269 0 369510 167627 193920 -1 8268
8270 0 368858 168531 193440 -1 8267
8271 0 368550 168763 193280 -1 8270
8272 0 368578 168879 193120 -1 8271
8273 0 368446 169019 192960 -1 8272
8274 0 368294 169119 192840 -1 8273
8275 0 368286 169124.03 192720 -1 8274
8276 0 368086 169228 192560 -1 8275
8277 0 367938 169580 192480 -1 8276
8278 0 367762 169740 192280 -1 8277
8279 0 367758 169736 192120 -1 8278
8280 0 367762 169720 192000 -1 8279
8281 0 367842 169692 191960 -1 8280
8282 0 368190 169272 191960 -1 8281
8283 0 368146 168952 191960 -1 8282
8284 0 368146 168952 192160 -1 8283
8285 0 368196.4 168963.7 192200 -1 8284
8286 0 367806 169796 191760 -1 8281
8287 0 367650 169787.14 191720 -1 8286
8288 0 367482 169940 191520 -1 8287
8289 0 367458 169984 191400 -1 8288
8290 0 367234 170128 191200 -1 8289
8291 0 367194 170212 191080 -1 8290
8292 0 367086 170252 190960 -1 8291
8293 0 366998 170312 190800 -1 8292
8294 0 366882 170372 190680 -1 8293
8295 0 366474 170496 190560 -1 8294
8296 0 366294 170592 190400 -1 8295
8297 0 366194 170808 190320 -1 8296
8298 0 366034 170944 190200 -1 8297
8299 0 365858 171124 190120 -1 8298
8300 0 365718 171264 190040 -1 8299
8301 0 365450 171380 190000 -1 8300
8302 0 365262 171460 189880 -1 8301
8303 0 365058 171580 189760 -1 8302
8304 0 364970 171636 189640 -1 8303
8305 0 364806 171664 189480 -1 8304
8306 0 364654 171684 189360 -1 8305
8307 0 364566 171748 189200 -1 8306
8308 0 364398 171772 189040 -1 8307
8309 0 364298 171796 188920 -1 8308
8310 0 364170 171876 188800 -1 8309
8311 0 364146 172080 188800 -1 8310
8312 0 363990 172192 188720 -1 8311
8313 0 363794 172280 188640 -1 8312
8314 0 363374 172568 188560 -1 8313
8315 0 363174 172744 188480 -1 8314
8316 0 363062 172816 188360 -1 8315
8317 0 362854 172896 188200 -1 8316
8318 0 362746 172936 188120 -1 8317
8319 0 362714 172952 187960 -1 8318
8320 0 362610 173012 187800 -1 8319
8321 0 362542 173100 187680 -1 8320
8322 0 362518 173108 187600 -1 8321
8323 0 362502 173088 187480 -1 8322
8324 0 362446 173060 187360 -1 8323
8325 0 362398 173072 187280 -1 8324
8326 0 362330 173132 187200 -1 8325
8327 0 362010 173296 187080 -1 8326
8328 0 361846 173444 186960 -1 8327
8329 0 361749 173611 186840 -1 8328
8330 0 361698 173736 186720 -1 8329
8331 0 361644 173865 186600 -1 8330
8332 0 361626 173908 186560 -1 8331
8333 0 361958 173640 186520 -1 8332
8334 0 362388.44 173372.4 186440 -1 8333
8335 0 363032.72 173056.22 186280 -1 8334
8336 0 363368.5 172826.5 186320 -1 8335
8337 0 363451.94 172791.61 186280 -1 8336
8338 0 363406.94 172691.03 186120 -1 8337
8339 0 363185.7 172577.92 185960 -1 8338
8340 0 362810.8 172660.72 185880 -1 8339
8341 0 363704.25 172597.34 186360 -1 8336
8342 0 364181.12 172253.1 186280 -1 8341
8343 0 364469.03 171881.28 186120 -1 8342
8344 0 364499.7 171845.55 186080 -1 8343
8345 0 364545 171835.06 186000 -1 8344
8346 0 364496.94 171804.64 185880 -1 8345
8347 0 364780.2 171486.62 185680 -1 8346
8348 0 364893.56 171270.72 185640 -1 8347
8349 0 365066.56 170925.62 185480 -1 8348
8350 0 365105.44 170758.44 185360 -1 8349
8351 0 365174.3 170389.17 185240 -1 8350
8352 0 365307.53 170301.53 185360 -1 8351
8353 0 365459.9 170079.34 185240 -1 8352
8354 0 365944.56 169659.14 185160 -1 8353
8355 0 366115.25 169257.53 185080 -1 8354
8356 0 366180.66 169124.7 185000 -1 8355
8357 0 366494.7 168841.3 184840 -1 8356
8358 0 367028.28 168581.98 184920 -1 8357
8359 0 367234.75 168269.9 184800 -1 8358
8360 0 367241.38 168037.94 184760 -1 8359
8361 0 367235.7 167779.89 184600 -1 8360
8362 0 367176.03 167452.44 184480 -1 8361
8363 0 367260.06 167082.56 184400 -1 8362
8364 0 367308.97 166935.9 184320 -1 8363
8365 0 367269.3 166900.19 184240 -1 8364
8366 0 367356.56 166609.19 184160 -1 8365
8367 0 367421 166490.5 184120 -1 8366
8368 0 367484.75 166372.48 184080 -1 8367
8369 0 367745.88 166083.33 184000 -1 8368
8370 0 367822.53 165993.3 183960 -1 8369
8371 0 361903 173758 186400 -1 8333
8372 0 361275.56 173875.92 186280 -1 8371
8373 0 361677 173839 186240 -1 8372
8374 0 361202 173828.03 186200 -1 8373
8375 0 360478.2 173650.89 186120 -1 8374
8376 0 360526.6 173556.2 186080 -1 8375
8377 0 360457.56 173624.75 186040 -1 8376
8378 0 360427.94 173642.28 185960 -1 8377
8379 0 360405.8 173683.36 185880 -1 8378
8380 0 360720.8 173176.52 185920 -1 8376
8381 0 360761.5 173172.92 185880 -1 8380
8382 0 361760.8 173468.33 186200 -1 8373
8383 0 361787.2 173305.25 186080 -1 8382
8384 0 361798.28 173260.78 185960 -1 8383
8385 0 361627.47 173210.75 185840 -1 8384
8386 0 361545.84 173100.16 185760 -1 8385
8387 0 361513.44 172943.38 185600 -1 8386
8388 0 361396.78 172793.31 185480 -1 8387
8389 0 361372.94 172657.23 185280 -1 8388
8390 0 361393.34 172588.62 185120 -1 8389
8391 0 361595.7 172643.58 185040 -1 8390
8392 0 361492.2 172552.66 184920 -1 8391
8393 0 361331.06 172535.58 184800 -1 8392
8394 0 361248.7 172411.17 184640 -1 8393
8395 0 361102.53 172305.58 184440 -1 8394
8396 0 361000.12 172252.48 184320 -1 8395
8397 0 360885.5 172109.06 184200 -1 8396
8398 0 360827.62 172043.05 184080 -1 8397
8399 0 360782.06 171984.89 183960 -1 8398
8400 0 360676 171899.33 183840 -1 8399
8401 0 360631.12 171908.44 183800 -1 8400
8402 0 361226 174100 186560 -1 8332
8403 0 361062 174500 186560 -1 8402
8404 0 360262 174796 186560 -1 8403
8405 0 360154 174976 186400 -1 8404
8406 0 360146 174936 186240 -1 8405
8407 0 359914 174844 186200 -1 8406
8408 0 359686 174744 186120 -1 8407
8409 0 359362 174960 186120 -1 8408
8410 0 359274 174916 186000 -1 8409
8411 0 359254 174884 185920 -1 8410
8412 0 359162 174816 185840 -1 8411
8413 0 358934 174644 185840 -1 8412
8414 0 358842 174644 185680 -1 8413
8415 0 358694 174724 185560 -1 8414
8416 0 358654 174748 185440 -1 8415
8417 0 358478 174768 185320 -1 8416
8418 0 358418 174756 185240 -1 8417
8419 0 358418 174756 185200 -1 8418
8420 0 358414 174764 185080 -1 8419
8421 0 358230 174800 185040 -1 8420
8422 0 358086 174876 184880 -1 8421
8423 0 358006 174792 184760 -1 8422
8424 0 357922 174736 184600 -1 8423
8425 0 357886 174712 184360 -1 8424
8426 0 357690 174560 184240 -1 8425
8427 0 357486 174452 184120 -1 8426
8428 0 357302 174448 183960 -1 8427
8429 0 357218 174332 183800 -1 8428
8430 0 357054 174276 183600 -1 8429
8431 0 357022 174256 183400 -1 8430
8432 0 357034 174308 183200 -1 8431
8433 0 357026 174428 183000 -1 8432
8434 0 356974 174576 182760 -1 8433
8435 0 356874 174744 182600 -1 8434
8436 0 356834 174824 182440 -1 8435
8437 0 356690 174924 182360 -1 8436
8438 0 356614 175056 182200 -1 8437
8439 0 356558 175260 182120 -1 8438
8440 0 356666 175476 181960 -1 8439
8441 0 356698 175572 181840 -1 8440
8442 0 356726 175664 181680 -1 8441
8443 0 356770 175804 181560 -1 8442
8444 0 356678 175948 181400 -1 8443
8445 0 356594 175900 181240 -1 8444
8446 0 356462 175968 181120 -1 8445
8447 0 356442 175984 181040 -1 8446
8448 0 356482 175924 180880 -1 8447
8449 0 356510 175836 180680 -1 8448
8450 0 356566 175724 180480 -1 8449
8451 0 356602 175692 180280 -1 8450
8452 0 356514 175696 180080 -1 8451
8453 0 356442 175708 179880 -1 8452
8454 0 356402 175748 179680 -1 8453
8455 0 356350 175860 179520 -1 8454
8456 0 356234 175980 179320 -1 8455
8457 0 356102 176240 179240 -1 8456
8458 0 355974 176288 179080 -1 8457
8459 0 355738 176336 179000 -1 8458
8460 0 355618 176336 178840 -1 8459
8461 0 355682 176464 178760 -1 8460
8462 0 355662 176528 178640 -1 8461
8463 0 355742 176536 178480 -1 8462
8464 0 355798 176560 178320 -1 8463
8465 0 355742 176580 178200 -1 8464
8466 0 355666 176712 178080 -1 8465
8467 0 355670 176684 178000 -1 8466
8468 0 355646 176680 177920 -1 8467
8469 0 355622 176676 177840 -1 8468
8470 0 355598 176608 177680 -1 8469
8471 0 355470 176624 177560 -1 8470
8472 0 355406 176620 177400 -1 8471
8473 0 355274 176540 177280 -1 8472
8474 0 355178 176556 177120 -1 8473
8475 0 355042 176512 177000 -1 8474
8476 0 355054 176456 176840 -1 8475
8477 0 355006 176500 176680 -1 8476
8478 0 354894 176560 176520 -1 8477
8479 0 354818 176568 176400 -1 8478
8480 0 354818 176508 176160 -1 8479
8481 0 354746 176508 175960 -1 8480
8482 0 354770 176492 175760 -1 8481
8483 0 354750 176512 175720 -1 8482
8484 0 354642 176584 175680 -1 8483
8485 0 354546 176592 175640 -1 8484
8486 0 354450 176528 175520 -1 8485
8487 0 354330 176508 175440 -1 8486
8488 0 354198 176464 175440 -1 8487
8489 0 354122 176464 175360 -1 8488
8490 0 354010 176432 175280 -1 8489
8491 0 353910 176504 175200 -1 8490
8492 0 353658 176688 175080 -1 8491
8493 0 353454 176852 174960 -1 8492
8494 0 353390 176908 174840 -1 8493
8495 0 353294 176936 174720 -1 8494
8496 0 353266 176968 174640 -1 8495
8497 0 353238 176948 174560 -1 8496
8498 0 353262 176948 174480 -1 8497
8499 0 353226 176976 174320 -1 8498
8500 0 353174 176948 174200 -1 8499
8501 0 353218 176972 174000 -1 8500
8502 0 353138 177008 173800 -1 8501
8503 0 353062 177040 173600 -1 8502
8504 0 353142 177052 173440 -1 8503
8505 0 353132 177078 173400 -1 8504
8506 0 358762 174524 185080 -1 8420
8507 0 358986 174088 185080 -1 8506
8508 0 359092.6 173490.64 184960 -1 8507
8509 0 359150.66 173327.88 184880 -1 8508
8510 0 358746 174500 185680 -1 8414
8511 0 358514 174308 185680 -1 8510
8512 0 358382 174228 185600 -1 8511
8513 0 358191.78 174146.67 185520 -1 8512
8514 0 358484.47 174132.08 185400 -1 8513
8515 0 359118 174088 185840 -1 8413
8516 0 359026 173820 185760 -1 8515
8517 0 359034.62 173618.62 185720 -1 8516
8518 0 359022.25 173465.19 185680 -1 8517
8519 0 358470.03 174427.73 185880 -1 8413
8520 0 358370.5 174465.31 185960 -1 8519
8521 0 358321 174551.42 186080 -1 8520
8522 0 358374.88 174698.58 186240 -1 8521
8523 0 358569.7 174730.39 186440 -1 8522
8524 0 358332.75 174606.58 186600 -1 8523
8525 0 362618 173260 186840 -1 8329
8526 0 363162 173284 186840 -1 8525
8527 0 363154 173292 186760 -1 8526
8528 0 363174 173088 187280 -1 8325
8529 0 363127.9 173097.61 187440 -1 8528
8530 0 363211.94 173026.89 187240 -1 8528
8531 0 363242.3 172977.17 187080 -1 8530
8532 0 363236.38 172942.89 186960 -1 8531
8533 0 367918 169944 191400 -1 8289
8534 0 368118 169880 191400 -1 8533
8535 0 368282 169696 191400 -1 8534
8536 0 368438 169648 191400 -1 8535
8537 0 368618 169676 191400 -1 8536
8538 0 368467.22 169815.12 191240 -1 8537
8539 0 368385.12 169807.03 191200 -1 8538
8540 0 368368.38 169811.8 191120 -1 8539
8541 0 368622 169132 192480 -1 8277
8542 0 368804.06 169048.73 192440 -1 8541
8543 0 368952.97 168987.17 192320 -1 8542
8544 0 369055.9 169055.84 192200 -1 8543
8545 0 369066.44 169163.28 192160 -1 8544
8546 0 368350 168732 192560 -1 8276
8547 0 368359.06 168627.9 192480 -1 8546
8548 0 368394 168524.03 192440 -1 8547
8549 0 368543.06 168397.06 192400 -1 8548
8550 0 368583.66 168281.67 192320 -1 8549
8551 0 368604 168224.1 192280 -1 8550
8552 0 368611.44 168304.1 192200 -1 8551
8553 0 368534.38 168300.98 192120 -1 8552
8554 0 368585.56 168390.39 192040 -1 8553
8555 0 368658.06 168419.27 191960 -1 8554
8556 0 371661.34 166697.8 193360 -1 8263
8557 0 371762.2 166716.73 193400 -1 8556
8558 0 371837.8 166745.6 193560 -1 8557
8559 0 371929.94 166862.58 193640 -1 8558
8560 0 371841.03 166884.16 193760 -1 8559
8561 0 371736.3 166913.11 193920 -1 8560
8562 0 371961.38 166734.7 194080 -1 8561
8563 0 371991.94 166848.3 194240 -1 8562
8564 0 371868.62 166911.69 194400 -1 8563
8565 0 372076.72 166951.73 194560 -1 8564
8566 0 372075.06 166937.36 194640 -1 8565
8567 0 371908.6 167221.62 193280 -1 8556
8568 0 372087.8 167295.08 193200 -1 8567
8569 0 372160.47 167318.97 193080 -1 8568
8570 0 372096.16 167497.5 192920 -1 8569
8571 0 371916.1 167528.23 192800 -1 8570
8572 0 371877.12 167532.38 192720 -1 8571
8573 0 372530.7 165488.48 193600 -1 8260
8574 0 372585.34 165449 193640 -1 8573
8575 0 372693.75 165371 193720 -1 8574
8576 0 372748.3 165332.06 193760 -1 8575
8577 0 372923.5 165228.5 193880 -1 8576
8578 0 372982.44 165193.66 193920 -1 8577
8579 0 372976.62 165287.39 193960 -1 8578
8580 0 372885.56 165267.27 194040 -1 8579
8581 0 373035.47 165510.23 194080 -1 8580
8582 0 372993.5 165916.64 194160 -1 8581
8583 0 372950.66 166128.38 194240 -1 8582
8584 0 372872.44 166196.69 194320 -1 8583
8585 0 372803.7 166321.2 194440 -1 8584
8586 0 372756.44 166319.83 194520 -1 8585
8587 0 372541.8 165414.78 194160 -1 8580
8588 0 372375.28 165465.75 194200 -1 8587
8589 0 372373.47 165552.06 194280 -1 8588
8590 0 372309.62 165503.92 194320 -1 8589
8591 0 372267.8 165494.3 194400 -1 8590
8592 0 375374 163687 193880 -1 8255
8593 0 375394.34 163717.69 193920 -1 8592
8594 0 375412.94 163681.84 194000 -1 8593
8595 0 377862 163419 193440 -1 8253
8596 0 377936.44 163482.05 193400 -1 8595
8597 0 377971.6 163439.98 193280 -1 8596
8598 0 378320.34 163356.88 193320 -1 8597
8599 0 378708.3 163630.81 193360 -1 8598
8600 0 379543.06 163807.75 193320 -1 8599
8601 0 380227.3 163674.05 193200 -1 8600
8602 0 380412.62 163676.81 193120 -1 8601
8603 0 380471.8 163659.33 193080 -1 8602
8604 0 380489.06 163591.48 193000 -1 8603
8605 0 380525 163564.33 192920 -1 8604
8606 0 380542.6 163551.23 192880 -1 8605
8607 0 380600.5 163561.73 192760 -1 8606
8608 0 380682.9 163535.55 192640 -1 8607
8609 0 380830.88 163407.3 192520 -1 8608
8610 0 380900.03 163309.02 192400 -1 8609
8611 0 380973.34 163245.39 192280 -1 8610
8612 0 381041.8 163206.58 192160 -1 8611
8613 0 380950.62 163107.11 192080 -1 8612
8614 0 381033.34 163023.86 191920 -1 8613
8615 0 380987.06 163165.48 191760 -1 8614
8616 0 377879.7 163298.05 193120 -1 8597
8617 0 377755.44 163343.42 193040 -1 8616
8618 0 377789.06 163334.64 193000 -1 8617
8619 0 377794.25 163296.4 192920 -1 8618
8620 0 377641.28 163204.02 192880 -1 8619
8621 0 377439.9 163207.7 192760 -1 8620
8622 0 377487.1 163224.88 192640 -1 8621
8623 0 377485.16 163213.45 192560 -1 8622
8624 0 377493.53 163132.38 192440 -1 8623
8625 0 377456.84 163083.39 192320 -1 8624
8626 0 377369.7 163059.33 192160 -1 8625
8627 0 377203.44 163101.42 192040 -1 8626
8628 0 377093.2 163020.97 191960 -1 8627
8629 0 377042.88 162971.38 191880 -1 8628
8630 0 377153.84 162736.5 191760 -1 8629
8631 0 377249.75 162657.06 191680 -1 8630
8632 0 377279.12 162695.89 191560 -1 8631
8633 0 377234.56 162567.9 191440 -1 8632
8634 0 377245.4 162543.95 191360 -1 8633
8635 0 377067.44 162434.92 191240 -1 8634
8636 0 376928.3 162533.64 191160 -1 8635
8637 0 376925.75 162448.34 191080 -1 8636
8638 0 376943 162436.86 190920 -1 8637
8639 0 376746.12 162550.62 190840 -1 8638
8640 0 376676.75 162657.77 190760 -1 8639
8641 0 376525.47 162675.33 190680 -1 8640
8642 0 376475.25 162597.62 190600 -1 8641
8643 0 376399.1 162534.48 190520 -1 8642
8644 0 376194.12 162552.06 190400 -1 8643
8645 0 376152.06 162576.22 190320 -1 8644
8646 0 376108.25 162604.36 190160 -1 8645
8647 0 376099.5 162613.56 190120 -1 8646
8648 0 378146.25 163357.27 192880 -1 8619
8649 0 378549.5 163250.52 192800 -1 8648
8650 0 378505.53 163227.31 192760 -1 8649
8651 0 378237.8 163490.42 192680 -1 8650
8652 0 378255.3 163497.66 192560 -1 8651
8653 0 378275 163636.53 192400 -1 8652
8654 0 378331.62 163652.64 192240 -1 8653
8655 0 378336.38 163708.45 192080 -1 8654
8656 0 378199.56 163780.81 191880 -1 8655
8657 0 378316 163783.84 191640 -1 8656
8658 0 378384.4 163772.31 191440 -1 8657
8659 0 378447.2 163868.64 191240 -1 8658
8660 0 378435 164002.61 191040 -1 8659
8661 0 378403.8 163890.06 190840 -1 8660
8662 0 378373.5 163829.03 190680 -1 8661
8663 0 378169.8 163863.25 190480 -1 8662
8664 0 378114.34 163897.53 190360 -1 8663
8665 0 378310.1 163969.19 190200 -1 8664
8666 0 378511.88 164165.31 190160 -1 8665
8667 0 378549.25 164064.61 190120 -1 8666
8668 0 378481.3 164045.84 190000 -1 8667
8669 0 378445 164030 189920 -1 8668
8670 0 378339.5 164104.77 189840 -1 8669
8671 0 378331.84 164392.08 189800 -1 8670
8672 0 377987.9 164715.34 189680 -1 8671
8673 0 378136 165150.03 189640 -1 8672
8674 0 378076.3 165192.4 189520 -1 8673
8675 0 377974 165440.31 189760 -1 8674
8676 0 377854.8 165730.48 190040 -1 8675
8677 0 377917.75 165715.23 190160 -1 8676
8678 0 378711.88 165188.98 189800 -1 8675
8679 0 378964.03 165081.28 189880 -1 8678
8680 0 378963.8 165061.17 190000 -1 8679
8681 0 378945.7 165072.66 190080 -1 8680
8682 0 378994.6 165005.7 190160 -1 8681
8683 0 379044.38 164968.55 190240 -1 8682
8684 0 379129.25 164997.83 190360 -1 8683
8685 0 379080.94 165111.55 190520 -1 8684
8686 0 379108.72 165241.16 190600 -1 8685
8687 0 379056.2 165270.9 190640 -1 8686
8688 0 378141.12 165291.92 189480 -1 8674
8689 0 378231.06 165377.17 189360 -1 8688
8690 0 378260.56 165408.28 189320 -1 8689
8691 0 378418.06 165407.44 189240 -1 8690
8692 0 378774.88 165434.69 189200 -1 8691
8693 0 379218 165657.31 189160 -1 8692
8694 0 379613.25 165507.75 189040 -1 8693
8695 0 379745 165458.16 189000 -1 8694
8696 0 379872.5 165471.31 189040 -1 8695
8697 0 380019.75 165495.06 189080 -1 8696
8698 0 380054.62 165544.83 189120 -1 8697
8699 0 379873 165405.58 188960 -1 8695
8700 0 379746.44 165385.84 188920 -1 8699
8701 0 379397.84 165430.83 189000 -1 8694
8702 0 379237.97 165274.73 188880 -1 8701
8703 0 379266.5 165207.47 188800 -1 8702
8704 0 379100 165727.14 189280 -1 8691
8705 0 379161.06 165953.88 189240 -1 8704
8706 0 379076.7 166191.42 189160 -1 8705
8707 0 378986.44 166033.23 189040 -1 8706
8708 0 378951.62 165902.42 189000 -1 8707
8709 0 378913.7 165843.72 188960 -1 8708
8710 0 378332.44 165342.64 189200 -1 8691
8711 0 378225.38 165414.28 189040 -1 8710
8712 0 378316.06 165235.14 189000 -1 8711
8713 0 378421 165099 188920 -1 8712
8714 0 378414.2 165127.02 188760 -1 8713
8715 0 378431.75 165040.67 188600 -1 8714
8716 0 378541.2 164962.75 188520 -1 8715
8717 0 378575.66 164699.36 188400 -1 8716
8718 0 378424 164735.77 188200 -1 8717
8719 0 378455.25 164909.55 188040 -1 8718
8720 0 378515.38 164835.61 187880 -1 8719
8721 0 378586.5 164753.98 187800 -1 8720
8722 0 378548.56 164676.53 187680 -1 8721
8723 0 378598.53 164527.11 187600 -1 8722
8724 0 378657.75 164428.72 187520 -1 8723
8725 0 378716.94 164376.84 187440 -1 8724
8726 0 378751.25 164321.7 187280 -1 8725
8727 0 378548.44 164344.03 187200 -1 8726
8728 0 378519.25 164396.23 187080 -1 8727
8729 0 378571.75 164321.11 187000 -1 8728
8730 0 378649.88 164363.73 186880 -1 8729
8731 0 378671.75 164435.88 186760 -1 8730
8732 0 378686.75 164437.12 186680 -1 8731
8733 0 378644.53 164493.5 186520 -1 8732
8734 0 378670.8 164436.28 186400 -1 8733
8735 0 378691.5 164358.52 186280 -1 8734
8736 0 378495.56 164326.98 186200 -1 8735
8737 0 378516.2 164142.92 186120 -1 8736
8738 0 378461.03 163977.77 186000 -1 8737
8739 0 378447.25 163785.2 185880 -1 8738
8740 0 378333.12 163666.34 185800 -1 8739
8741 0 377534.78 165936.36 188960 -1 8711
8742 0 377438.34 166125.11 188880 -1 8741
8743 0 377303.25 166560.39 188800 -1 8742
8744 0 377123.7 166898.36 188760 -1 8743
8745 0 376920.78 167113.58 188680 -1 8744
8746 0 376786.22 167196.72 188520 -1 8745
8747 0 376681.6 167239.78 188440 -1 8746
8748 0 376594.06 167318.2 188320 -1 8747
8749 0 376429.44 167357.62 188200 -1 8748
8750 0 376288.25 167424.8 188120 -1 8749
8751 0 376069.25 167740.73 187960 -1 8750
8752 0 375990.97 167889.48 187880 -1 8751
8753 0 375500.5 168455.03 187920 -1 8752
8754 0 375434.4 168515.3 188000 -1 8753
8755 0 375427.16 168694.89 188120 -1 8754
8756 0 375430 168774.5 188240 -1 8755
8757 0 375483.34 168831.33 188400 -1 8756
8758 0 375314.62 168987.78 188480 -1 8757
8759 0 375241.7 169128.39 188400 -1 8758
8760 0 375173.75 169338.73 188360 -1 8759
8761 0 375032.2 169639.47 188320 -1 8760
8762 0 374851.12 169898.88 188280 -1 8761
8763 0 374637.47 170430.08 188320 -1 8762
8764 0 374589.44 170541.69 188440 -1 8763
8765 0 374501.94 170833.6 188560 -1 8764
8766 0 374506.88 170967.94 188720 -1 8765
8767 0 374678.06 171385.86 188840 -1 8766
8768 0 374650.75 171748.14 188920 -1 8767
8769 0 374627.47 171905.83 189000 -1 8768
8770 0 374800 171718.05 189120 -1 8769
8771 0 374832.72 171833.73 189280 -1 8770
8772 0 374595 171961.5 189480 -1 8771
8773 0 374510.06 171988.12 189600 -1 8772
8774 0 374436 172147.48 189720 -1 8773
8775 0 374616.6 172111.6 189840 -1 8774
8776 0 374736.94 172088.31 189920 -1 8775
8777 0 374991.75 171945.78 190080 -1 8776
8778 0 373855.06 172569.7 189880 -1 8775
8779 0 373666.44 172539.84 189960 -1 8778
8780 0 373439.94 172532.2 190080 -1 8779
8781 0 373263.2 172489.89 190160 -1 8780
8782 0 373383.84 172455.17 190280 -1 8781
8783 0 378594.2 164435.7 189440 -1 8688
8784 0 378671.5 164351.92 189320 -1 8783
8785 0 378685.3 164260.31 189160 -1 8784
8786 0 378623.1 164117.92 188920 -1 8785
8787 0 378743.5 164064.72 188800 -1 8786
8788 0 378830 164199.22 188640 -1 8787
8789 0 378918.25 164343.66 188520 -1 8788
8790 0 378928 164358.2 188400 -1 8789
8791 0 378954.5 164346.62 188280 -1 8790
8792 0 379017.28 164408.2 188080 -1 8791
8793 0 379117.12 164472.6 187920 -1 8792
8794 0 379201.72 164392.84 187800 -1 8793
8795 0 379228.06 164318.4 187640 -1 8794
8796 0 379209.56 164255.47 187440 -1 8795
8797 0 379238.38 164285.56 187280 -1 8796
8798 0 379456.75 164335.64 187040 -1 8797
8799 0 379616.38 164468.33 186880 -1 8798
8800 0 379910.84 164469.62 186800 -1 8799
8801 0 380067.47 164447.88 186720 -1 8800
8802 0 380127.72 164427.84 186680 -1 8801
8803 0 378525.94 164469.9 190400 -1 8666
8804 0 378560.2 164597.27 190600 -1 8803
8805 0 378595.38 164574.95 190680 -1 8804
8806 0 384690 158535 192680 -1 8058
8807 0 384250 158155 192680 -1 8806
8808 0 384158 157947 192600 -1 8807
8809 0 384158.28 157837.17 192560 -1 8808
8810 0 384265.84 157738.78 192480 -1 8809
8811 0 384295.53 157662.23 192320 -1 8810
8812 0 384369.25 157411.31 192280 -1 8811
8813 0 384340.06 157357.94 192320 -1 8812
8814 0 384191.22 157324.53 192360 -1 8813
8815 0 384015.38 157164.47 192400 -1 8814
8816 0 383879.16 157056.44 192320 -1 8815
8817 0 384075.25 157274.34 192440 -1 8815
8818 0 384048.78 157318.97 192560 -1 8817
8819 0 384418.38 157384.31 192200 -1 8812
8820 0 385670 158239 192520 -1 8056
8821 0 385318 158447 192520 -1 8820
8822 0 384934 158559 192520 -1 8821
8823 0 384946 158611 192280 -1 8822
8824 0 385062 158619 192200 -1 8823
8825 0 394272 149496.03 186120 -1 7479
8826 0 394378 149765.12 186240 -1 8825
8827 0 394346.2 149824.55 186400 -1 8826
8828 0 394331 149802 186520 -1 8827
8829 0 394132.66 149760.4 185720 -1 7479
8830 0 394342.44 149829.34 185520 -1 8829
8831 0 394520.25 149919.53 185360 -1 8830
8832 0 394656.2 149845.36 185240 -1 8831
8833 0 394780.1 149814.66 185120 -1 8832
8834 0 394905.06 149807.31 185000 -1 8833
8835 0 395033.75 149707.05 184920 -1 8834
8836 0 395243.88 149479.5 184840 -1 8835
8837 0 395319.5 149410.95 184760 -1 8836
8838 0 395323.53 149353.4 184640 -1 8837
8839 0 395253.12 149135.97 184480 -1 8838
8840 0 395190.2 149014.97 184320 -1 8839
8841 0 395163.47 148911.67 184160 -1 8840
8842 0 395487 147824 186200 -1 7477
8843 0 394968.25 147933.94 186440 -1 8842
8844 0 394582.88 147761.92 186560 -1 8843
8845 0 394209.8 147808.34 186680 -1 8844
8846 0 394156.72 147784.12 186720 -1 8845
8847 0 394098.66 147760.95 186800 -1 8846
8848 0 393953.5 147742.03 186880 -1 8847
8849 0 393710.84 147604.16 186920 -1 8848
8850 0 393614.34 147594.47 187000 -1 8849
8851 0 393440.75 147504.11 187080 -1 8850
8852 0 393308.72 147454.12 187160 -1 8851
8853 0 393262.1 147292 187280 -1 8852
8854 0 393069.84 147160.64 187400 -1 8853
8855 0 392891.78 147100.12 187520 -1 8854
8856 0 392146.44 147124.69 187600 -1 8855
8857 0 391836.44 147120.25 187680 -1 8856
8858 0 391702.44 147143.5 187800 -1 8857
8859 0 391633.8 147213.67 187920 -1 8858
8860 0 391719 147243 187960 -1 8859
8861 0 391488.3 147312.75 188000 -1 8860
8862 0 391217.34 147346.33 188080 -1 8861
8863 0 391082.2 147363.1 188120 -1 8862
8864 0 391253.56 147359.9 188240 -1 8863
8865 0 391016.25 147384.78 188360 -1 8864
8866 0 390876.97 147407.72 188440 -1 8865
8867 0 390715.38 147441.94 188600 -1 8866
8868 0 390829.38 147482.11 188640 -1 8867
8869 0 390676.7 148030.97 188600 -1 8868
8870 0 390899.44 148393.14 188640 -1 8869
8871 0 391139.3 148586.94 188720 -1 8870
8872 0 391249.8 148625.94 188800 -1 8871
8873 0 391421.25 148622.72 188880 -1 8872
8874 0 391621.4 148618.83 188960 -1 8873
8875 0 392004.38 148579.16 188920 -1 8874
8876 0 392183.7 148632.36 188840 -1 8875
8877 0 392613.38 149001.06 188800 -1 8876
8878 0 392665.12 149147.95 188720 -1 8877
8879 0 392863.25 149326.6 188600 -1 8878
8880 0 393038.72 149466.8 188520 -1 8879
8881 0 393258.53 149484.02 188400 -1 8880
8882 0 393448.8 149473.44 188280 -1 8881
8883 0 393473.88 149428.22 188160 -1 8882
8884 0 390915.4 147424.69 188680 -1 8868
8885 0 390951.88 147766.44 188840 -1 8884
8886 0 390805.8 147840.58 188880 -1 8885
8887 0 390235.7 148102.06 189000 -1 8886
8888 0 389933.88 148271.45 189160 -1 8887
8889 0 389695.7 148516.69 189280 -1 8888
8890 0 389570.6 148447.52 189440 -1 8889
8891 0 389573.12 148405.62 189640 -1 8890
8892 0 389413.88 148465.78 189840 -1 8891
8893 0 389091.75 148623.66 189960 -1 8892
8894 0 388954.06 148717.9 190080 -1 8893
8895 0 388784.84 148912.75 190280 -1 8894
8896 0 388733.12 148952.1 190280 -1 8895
8897 0 388489.5 149177.56 190360 -1 8896
8898 0 388331.5 149310.47 190480 -1 8897
8899 0 388209.16 149487.38 190640 -1 8898
8900 0 388113.25 149517.97 190760 -1 8899
8901 0 387981.38 149602.94 190960 -1 8900
8902 0 387870.62 149836.28 191120 -1 8901
8903 0 387161.84 150112.22 191280 -1 8902
8904 0 386781.8 150149.77 191400 -1 8903
8905 0 386717.16 150229.67 191440 -1 8904
8906 0 386609.6 150274.17 191520 -1 8905
8907 0 386485.97 150258.9 191600 -1 8906
8908 0 386430.38 150270.47 191720 -1 8907
8909 0 386271.9 150458.12 191840 -1 8908
8910 0 386145.44 150530.7 191960 -1 8909
8911 0 385986.4 150582.84 192080 -1 8910
8912 0 385842.16 150607.78 192200 -1 8911
8913 0 385703.16 150470.52 192320 -1 8912
8914 0 385589.22 150468.1 192440 -1 8913
8915 0 385557.4 150515.28 192600 -1 8914
8916 0 385523.9 150416.53 192760 -1 8915
8917 0 385458.62 150571.66 192880 -1 8916
8918 0 385433.5 150612 192960 -1 8917
8919 0 385407.7 150652.22 193040 -1 8918
8920 0 385272.44 150779.64 193200 -1 8919
8921 0 385174.88 150914.34 193360 -1 8920
8922 0 385056.16 151017.2 193480 -1 8921
8923 0 384936.66 151148.72 193600 -1 8922
8924 0 384756.78 151303.47 193720 -1 8923
8925 0 384394.4 151450.78 193880 -1 8924
8926 0 384033.2 151584.98 194040 -1 8925
8927 0 383772.8 151669.19 194120 -1 8926
8928 0 383497 151755.12 194240 -1 8927
8929 0 383220.44 151850.62 194320 -1 8928
8930 0 383080.3 151876.16 194400 -1 8929
8931 0 382954.88 151910.34 194560 -1 8930
8932 0 382512.2 152210.66 194720 -1 8931
8933 0 382234.94 152326.5 194840 -1 8932
8934 0 381638.8 152511.22 194960 -1 8933
8935 0 380831.88 152812.2 195120 -1 8934
8936 0 380721.75 152997.28 195160 -1 8935
8937 0 380299.03 153244.47 195320 -1 8936
8938 0 380152.62 153358.19 195480 -1 8937
8939 0 380052.34 153448.03 195680 -1 8938
8940 0 379919.53 153495.6 195880 -1 8939
8941 0 379702.56 153629.06 196040 -1 8940
8942 0 379556.06 153689.81 196200 -1 8941
8943 0 379061.66 153830 196400 -1 8942
8944 0 378859.16 153941.58 196520 -1 8943
8945 0 378755.75 153962.47 196720 -1 8944
8946 0 378470.8 153996.9 196920 -1 8945
8947 0 378259.88 154015 197080 -1 8946
8948 0 378073.7 154210.66 197240 -1 8947
8949 0 377931.88 154371 197400 -1 8948
8950 0 377921.88 154489.75 197520 -1 8949
8951 0 377953.8 154518.56 197680 -1 8950
8952 0 377848.28 154851.06 197760 -1 8951
8953 0 377695.47 154991.06 197800 -1 8952
8954 0 377624.56 155041.1 197920 -1 8953
8955 0 377483.22 155120.69 198120 -1 8954
8956 0 377321.44 155191.4 198280 -1 8955
8957 0 377178.34 155332.66 198320 -1 8956
8958 0 376896 155719 198400 -1 8957
8959 0 376952 155734.5 198480 -1 8958
8960 0 377008.47 155750.4 198560 -1 8959
8961 0 377175.84 155705.9 198720 -1 8960
8962 0 377214.16 155735.75 198760 -1 8961
8963 0 376951.94 155923.62 198840 -1 8962
8964 0 376722.25 156201.84 198920 -1 8963
8965 0 376513.28 156490.86 199000 -1 8964
8966 0 376215.94 156851.06 198960 -1 8965
8967 0 375523.72 157178.94 198880 -1 8966
8968 0 375296.66 157177 198800 -1 8967
8969 0 375183.47 157175.88 198760 -1 8968
8970 0 375235.62 156969.39 198600 -1 8969
8971 0 375479 156701.08 198480 -1 8970
8972 0 375606.7 156683.58 198480 -1 8971
8973 0 376263.62 156921.84 199080 -1 8965
8974 0 376248.5 156960.25 199120 -1 8973
8975 0 376201.8 157074.61 199240 -1 8974
8976 0 376274.25 157118.83 199400 -1 8975
8977 0 376596.5 156758.52 199560 -1 8976
8978 0 376742.34 156580.8 199720 -1 8977
8979 0 376765.6 156468 199800 -1 8978
8980 0 376278.28 155817.14 198520 -1 8959
8981 0 376155.94 155821.48 198640 -1 8980
8982 0 376151.12 155812.3 198720 -1 8981
8983 0 377483.22 155630.69 198160 -1 8956
8984 0 377451.88 155712.6 198000 -1 8983
8985 0 377526.47 155729.44 197960 -1 8984
8986 0 377536.22 155704.75 197920 -1 8985
8987 0 391468.44 147613.08 188880 -1 8885
8988 0 391422.62 147439.22 189040 -1 8987
8989 0 391672.84 147694.05 189240 -1 8988
8990 0 391837.4 147814.22 189360 -1 8989
8991 0 391800.8 147833.72 189400 -1 8990
8992 0 391774.97 147349.84 188040 -1 8861
8993 0 392138.56 147450.69 188160 -1 8992
8994 0 392007 147626.02 188360 -1 8993
8995 0 391965.5 147074.48 187560 -1 8856
8996 0 391649.03 146823.62 187400 -1 8995
8997 0 391854 146875.95 187240 -1 8996
8998 0 391788.84 146892.56 187120 -1 8997
8999 0 391890.7 146911.1 187040 -1 8998
9000 0 391920.47 146954.11 186920 -1 8999
9001 0 402055 143144 184480 -1 6430
9002 0 401424.56 142253.84 184440 -1 9001
9003 0 401462.6 142180.45 184360 -1 9002
9004 0 402220.94 143128.64 184440 -1 9001
9005 0 403060.25 142822.02 184400 -1 9004
9006 0 403579.8 142572.08 184440 -1 9005
9007 0 404029.6 142572 184280 -1 9006
9008 0 404142.5 142572.3 184240 -1 9007
9009 0 404390.78 142593.61 184160 -1 9008
9010 0 404317 142557.67 184120 -1 9009
9011 0 404215 142499.94 184160 -1 9010
9012 0 404116.66 142345.78 184120 -1 9011
9013 0 404410.34 143045.9 184320 -1 9007
9014 0 404783.8 143331.5 184360 -1 9013
9015 0 405025 143572.75 184440 -1 9014
9016 0 405237.44 143662.66 184400 -1 9015
9017 0 405444.6 143702.97 184360 -1 9016
9018 0 405885.72 143598.48 184280 -1 9017
9019 0 405951.56 143606.88 184240 -1 9018
9020 0 406006.88 143547.03 184200 -1 9019
9021 0 406029.25 143524.69 184160 -1 9020
9022 0 406092.9 143521.88 184120 -1 9021
9023 0 406113.1 143594.88 184080 -1 9022
9024 0 405297.4 143614.34 184320 -1 9017
9025 0 405225.56 143468.88 184280 -1 9024
9026 0 405137.8 143368.83 184240 -1 9025
9027 0 402595 143340 185240 -1 6424
9028 0 401726.3 143424.31 185280 -1 9027
9029 0 401607.5 143512.17 185360 -1 9028
9030 0 401577.7 143592.47 185440 -1 9029
9031 0 401610.03 143688.25 185560 -1 9030
9032 0 401658.8 143748.9 185680 -1 9031
9033 0 401760.03 143892.44 185800 -1 9032
9034 0 401735 143940.25 185840 -1 9033
9035 0 408187 141520 186400 -1 6402
9036 0 408367 141520 186360 -1 9035
9037 0 408684.88 141574.08 186280 -1 9036
9038 0 409264.53 141543.97 186240 -1 9037
9039 0 409555.5 141377.97 186120 -1 9038
9040 0 409613.34 141323.08 185920 -1 9039
9041 0 409617.34 141325.67 185880 -1 9040
9042 0 409639.12 141339.02 185680 -1 9041
9043 0 409625.38 141226.5 185640 -1 9042
9044 0 409114.94 141427.12 185840 -1 9041
9045 0 408812.75 141614.7 185760 -1 9044
9046 0 408691.3 141592.34 185600 -1 9045
9047 0 408642.75 141612.98 185520 -1 9046
9048 0 408693 141581.7 185440 -1 9047
9049 0 408756.38 141598.73 185320 -1 9048
9050 0 408862.44 141557.4 185280 -1 9049
9051 0 408938.12 141407.4 185120 -1 9050
9052 0 408963.25 141392.56 184920 -1 9051
9053 0 409081.22 141516.73 184840 -1 9052
9054 0 409075.75 141465.81 184760 -1 9053
9055 0 409045.66 141432.44 184720 -1 9054
9056 0 409132.9 141306.56 184600 -1 9055
9057 0 409201.25 141234.73 184400 -1 9056
9058 0 409263.75 141104.62 184320 -1 9057
9059 0 409324.06 141039.5 184280 -1 9058
9060 0 409482.38 141007.97 184240 -1 9059
9061 0 406419.2 141928.75 186560 -1 6401
9062 0 405650.62 142191.83 186720 -1 9061
9063 0 405305.66 142194.8 186840 -1 9062
9064 0 405163.8 142006.39 187040 -1 9063
9065 0 405147.22 141902.38 187120 -1 9064
9066 0 405156 141793.97 187160 -1 9065
9067 0 405068.25 141704.19 187280 -1 9066
9068 0 404785.2 141743.4 187360 -1 9067
9069 0 404605.53 141667.19 187520 -1 9068
9070 0 404419.56 141827.62 187720 -1 9069
9071 0 404231.16 141889.5 187760 -1 9070
9072 0 404216 141898.4 187880 -1 9071
9073 0 404205.7 141903.98 187960 -1 9072
9074 0 404190.47 141934.02 188000 -1 9073
9075 0 404160 141946 188120 -1 9074
9076 0 404339.2 141697.22 188160 -1 9075
9077 0 404379.97 141606.42 188280 -1 9076
9078 0 404387.3 141559.1 188400 -1 9077
9079 0 404374.88 141540.02 188520 -1 9078
9080 0 404129.6 141958.22 188240 -1 9075
9081 0 404193.4 142097.47 188400 -1 9080
9082 0 403921.06 141941.72 187720 -1 9071
9083 0 403825.22 141952.58 187680 -1 9082
9084 0 403656.2 141772.03 187520 -1 9083
9085 0 403437.5 141649 187360 -1 9084
9086 0 403422.06 141572.72 187280 -1 9085
9087 0 403405.25 141566.47 187200 -1 9086
9088 0 409353.8 140494.8 187200 -1 6391
9089 0 408564.4 140559.1 187360 -1 9088
9090 0 408160.53 140507.92 187560 -1 9089
9091 0 408047.97 140369.12 187760 -1 9090
9092 0 408007.12 140290.72 187800 -1 9091
9093 0 407910.88 140267.58 187880 -1 9092
9094 0 407861.94 140218.66 187960 -1 9093
9095 0 407851.47 140166.78 188080 -1 9094
9096 0 407729.7 140127.6 188240 -1 9095
9097 0 407659.8 140118.83 188360 -1 9096
9098 0 407649.34 140117.69 188480 -1 9097
9099 0 407601.38 140158.81 188680 -1 9098
9100 0 407555.03 140164.34 188840 -1 9099
9101 0 407586.62 140171.16 189000 -1 9100
9102 0 407510.34 140327.6 189160 -1 9101
9103 0 407566.7 140302.84 189320 -1 9102
9104 0 407568.56 140293.2 189480 -1 9103
9105 0 407581.12 140448.31 189680 -1 9104
9106 0 407622.78 140461 189840 -1 9105
9107 0 407507.1 140386.11 190000 -1 9106
9108 0 407384.2 140210.67 190120 -1 9107
9109 0 407255.3 140107.97 190280 -1 9108
9110 0 407267.03 140092.03 190480 -1 9109
9111 0 407294.44 140285.88 190640 -1 9110
9112 0 407347.94 140350.89 190840 -1 9111
9113 0 407422.03 140573.03 191040 -1 9112
9114 0 407318 140723.75 191120 -1 9113
9115 0 407096.78 140821.64 191240 -1 9114
9116 0 406834.3 140739.94 191360 -1 9115
9117 0 406852.28 140686.22 191440 -1 9116
9118 0 406706 140649 191480 -1 9117
9119 0 406189 140564.03 191440 -1 9118
9120 0 405987.47 140526.31 191400 -1 9119
9121 0 405890.12 140506 191280 -1 9120
9122 0 406677.7 140597.16 191520 -1 9118
9123 0 406499 140563 191560 -1 9122
9124 0 406320.06 140528.6 191600 -1 9123
9125 0 405314.62 140659.69 191560 -1 9124
9126 0 405139 140723.9 191480 -1 9125
9127 0 405856.84 140641.56 191680 -1 9124
9128 0 405534.8 140363.66 191840 -1 9127
9129 0 405692.3 140242.06 191960 -1 9128
9130 0 405775 140282 192040 -1 9129
9131 0 405785.5 140323.2 192080 -1 9130
9132 0 405744.38 140302.12 192280 -1 9131
9133 0 405617.25 140172.66 192400 -1 9132
9134 0 405690.72 140018.92 192560 -1 9133
9135 0 405711.56 140011.38 192680 -1 9134
9136 0 406814.5 140800.67 191600 -1 9123
9137 0 406963.84 140897.42 191720 -1 9136
9138 0 406814.6 140919.22 191800 -1 9137
9139 0 406762.5 140883 191840 -1 9138
9140 0 406710.22 140847.25 191880 -1 9139
9141 0 406625.12 140855.08 191960 -1 9140
9142 0 406687.75 141072.48 192120 -1 9141
9143 0 406681.75 141169.16 192160 -1 9142
9144 0 436844.38 141643.11 181840 -1 6365
9145 0 436968.34 141372.36 181360 -1 9144
9146 0 437203.47 141026.42 181120 -1 9145
9147 0 437769.62 140522.42 180760 -1 9146
9148 0 438052.97 139988.1 180440 -1 9147
9149 0 438369.53 139359.02 180120 -1 9148
9150 0 438426.1 138952.88 180000 -1 9149
9151 0 438418.7 138911.92 179960 -1 9150
9152 0 438451.62 138826.61 179880 -1 9151
9153 0 438511.78 138698.66 179800 -1 9152
9154 0 438596.78 138445.9 179720 -1 9153
9155 0 438643.53 138328.38 179640 -1 9154
9156 0 438715 138219.53 179560 -1 9155
9157 0 438733.34 138160.67 179480 -1 9156
9158 0 438811.8 138077.34 179400 -1 9157
9159 0 438847.4 138010.16 179320 -1 9158
9160 0 438841.7 137992.02 179240 -1 9159
9161 0 438891.9 137916.28 179120 -1 9160
9162 0 438915.7 137898.27 179000 -1 9161
9163 0 438936.44 137743.94 178840 -1 9162
9164 0 439041.72 137547.34 178800 -1 9163
9165 0 439057.53 137479.6 178720 -1 9164
9166 0 439079.7 137462.61 178640 -1 9165
9167 0 439077.7 137461.78 178560 -1 9166
9168 0 439096.2 137381.88 178480 -1 9167
9169 0 439144.88 137346.9 178400 -1 9168
9170 0 439183.7 137218.06 178360 -1 9169
9171 0 439199.6 137207.19 178320 -1 9170
9172 0 439224.88 137066.08 178240 -1 9171
9173 0 439302.72 136968.81 178120 -1 9172
9174 0 439307.94 136946 178000 -1 9173
9175 0 439393 136959.84 177880 -1 9174
9176 0 439554.22 136863.5 177760 -1 9175
9177 0 439592.22 136859.52 177640 -1 9176
9178 0 439702.66 136837.94 177520 -1 9177
9179 0 439775.28 136758.31 177440 -1 9178
9180 0 440010.56 136583.75 177320 -1 9179
9181 0 440155.78 136475.22 177200 -1 9180
9182 0 440290.78 136209.06 177080 -1 9181
9183 0 440357.1 135984.16 177000 -1 9182
9184 0 440482.38 135804.97 176920 -1 9183
9185 0 440619.28 135509.03 176840 -1 9184
9186 0 440763.72 135465 176720 -1 9185
9187 0 440935 135461.62 176640 -1 9186
9188 0 441023.44 135438.58 176560 -1 9187
9189 0 441108.7 135411.1 176440 -1 9188
9190 0 441155.38 135350.25 176320 -1 9189
9191 0 441220.94 135313.92 176200 -1 9190
9192 0 441360.6 135249.2 176080 -1 9191
9193 0 441545.75 135098.9 175960 -1 9192
9194 0 441637.97 135030.97 175840 -1 9193
9195 0 441723.72 134945.47 175720 -1 9194
9196 0 441803.8 134869.62 175600 -1 9195
9197 0 441904.75 134717.22 175480 -1 9196
9198 0 441937.9 134657.19 175360 -1 9197
9199 0 441942.84 134663.81 175280 -1 9198
9200 0 441956.9 134601.06 175160 -1 9199
9201 0 442131.34 134479.19 175080 -1 9200
9202 0 442197.03 134472.16 175000 -1 9201
9203 0 442290.62 134426.22 174920 -1 9202
9204 0 442397.12 134277.6 174800 -1 9203
9205 0 442507.16 134018.58 174720 -1 9204
9206 0 442649.06 133818.98 174600 -1 9205
9207 0 442803.47 133776.12 174480 -1 9206
9208 0 442912.88 133708.22 174360 -1 9207
9209 0 442977.88 133614.03 174280 -1 9208
9210 0 443033.6 133505.69 174200 -1 9209
9211 0 443145.88 133361.6 174080 -1 9210
9212 0 443311.22 133307.5 174000 -1 9211
9213 0 443416.34 133315 173920 -1 9212
9214 0 443572.5 133233.53 173840 -1 9213
9215 0 443645.94 133207.45 173720 -1 9214
9216 0 443750.34 133109.45 173600 -1 9215
9217 0 443822.8 133074 173520 -1 9216
9218 0 443976.3 132982.81 173440 -1 9217
9219 0 444042.9 132893.16 173360 -1 9218
9220 0 444184.72 132813.84 173160 -1 9219
9221 0 444355.94 132917.1 172960 -1 9220
9222 0 444420.16 132957.78 172840 -1 9221
9223 0 444644.94 133011.36 172720 -1 9222
9224 0 444741.7 133011.19 172560 -1 9223
9225 0 445039.72 133105.83 172480 -1 9224
9226 0 445172.88 133124.19 172360 -1 9225
9227 0 445240.75 133224.72 172280 -1 9226
9228 0 445401.12 133273.61 172120 -1 9227
9229 0 445374.7 133276.92 171920 -1 9228
9230 0 445632.2 133076.72 171720 -1 9229
9231 0 445844.38 133078.9 171600 -1 9230
9232 0 446340.22 133196.31 171480 -1 9231
9233 0 446408.38 133143.89 171360 -1 9232
9234 0 446539.62 133361.25 171200 -1 9233
9235 0 446727.44 133464.8 171080 -1 9234
9236 0 446859.88 133466.53 170960 -1 9235
9237 0 446967.28 133515.66 170880 -1 9236
9238 0 447149.2 133494.66 170760 -1 9237
9239 0 447190.22 133574.94 170680 -1 9238
9240 0 447224.38 133615.31 170560 -1 9239
9241 0 447311.06 133672.81 170400 -1 9240
9242 0 447497.7 133663.4 170240 -1 9241
9243 0 447638.28 133646.12 170200 -1 9242
9244 0 447758.12 133594 170120 -1 9243
9245 0 447811.38 133543.38 170000 -1 9244
9246 0 447909.4 133521.45 169880 -1 9245
9247 0 447993 133375.66 169760 -1 9246
9248 0 448003.2 133334.44 169640 -1 9247
9249 0 448180.78 133320.16 169520 -1 9248
9250 0 448240.97 133307.25 169440 -1 9249
9251 0 448335.3 133269.72 169320 -1 9250
9252 0 448411.38 133288.19 169200 -1 9251
9253 0 448489.97 133321.81 169080 -1 9252
9254 0 448558.44 133311.48 168920 -1 9253
9255 0 448744.88 133312.52 168760 -1 9254
9256 0 448763 133273.27 168640 -1 9255
9257 0 448839.8 133193.75 168520 -1 9256
9258 0 448994.2 133170.1 168400 -1 9257
9259 0 449133.97 133174.28 168240 -1 9258
9260 0 449265.56 133206.27 168120 -1 9259
9261 0 449448.94 133258.03 168000 -1 9260
9262 0 449547.28 133306.7 167880 -1 9261
9263 0 449633.3 133318.03 167760 -1 9262
9264 0 449703.47 133330 167600 -1 9263
9265 0 449684.38 133352.1 167440 -1 9264
9266 0 449638.1 133336.94 167280 -1 9265
9267 0 449637.6 133380.38 167200 -1 9266
9268 0 449636.66 133332.88 167080 -1 9267
9269 0 449697.38 133405.03 166960 -1 9268
9270 0 449739.22 133456.66 166840 -1 9269
9271 0 449938.78 133564.81 166720 -1 9270
9272 0 450104.3 133607.38 166600 -1 9271
9273 0 450404.3 133525.28 166480 -1 9272
9274 0 450644.12 133506.78 166360 -1 9273
9275 0 450713.34 133504.33 166320 -1 9274
9276 0 450851.8 133499.16 166240 -1 9275
9277 0 451062.72 133507.9 166160 -1 9276
9278 0 451191.12 133520.38 166040 -1 9277
9279 0 451370.2 133614.66 165920 -1 9278
9280 0 451592.2 133624.38 165800 -1 9279
9281 0 451931.06 133673.31 165720 -1 9280
9282 0 452248.16 133649.62 165600 -1 9281
9283 0 452506.3 133637.08 165520 -1 9282
9284 0 452694.03 133632.95 165400 -1 9283
9285 0 452978 133551.88 165280 -1 9284
9286 0 453131.4 133509.22 165160 -1 9285
9287 0 453211.06 133482.17 165040 -1 9286
9288 0 453391.62 133447.5 164880 -1 9287
9289 0 453547.62 133439.6 164720 -1 9288
9290 0 453676 133410.97 164600 -1 9289
9291 0 453715.2 133424.9 164520 -1 9290
9292 0 453782.03 133453.73 164360 -1 9291
9293 0 453894.38 133479.42 164240 -1 9292
9294 0 454020.38 133422.64 164080 -1 9293
9295 0 454236.38 133343.4 163920 -1 9294
9296 0 454368.44 133340.03 163800 -1 9295
9297 0 454556.25 133365.86 163640 -1 9296
9298 0 454686.78 133280.69 163520 -1 9297
9299 0 454776.12 133203.6 163480 -1 9298
9300 0 454860.8 133200.64 163400 -1 9299
9301 0 455031.97 133161.56 163280 -1 9300
9302 0 455115.44 133186.1 163120 -1 9301
9303 0 455283 133152.78 163000 -1 9302
9304 0 455474.75 133048.72 162880 -1 9303
9305 0 455664.06 132962.66 162800 -1 9304
9306 0 455714.47 132896.3 162680 -1 9305
9307 0 455804.2 132810.69 162560 -1 9306
9308 0 456000.66 132605.44 162480 -1 9307
9309 0 456313.3 132472.55 162400 -1 9308
9310 0 456427.66 132407.16 162280 -1 9309
9311 0 456580.62 132391.19 162160 -1 9310
9312 0 456696.5 132297.53 162040 -1 9311
9313 0 456772.66 132317.62 161920 -1 9312
9314 0 456900.4 132132.2 161760 -1 9313
9315 0 456923.38 131998.12 161640 -1 9314
9316 0 456938.44 131946.84 161480 -1 9315
9317 0 456921.28 131921.28 161320 -1 9316
9318 0 456946.6 131949.28 161280 -1 9317
9319 0 457283.94 132014.88 161040 -1 9318
9320 0 457281.34 131969 160960 -1 9319
9321 0 457275.56 131876.56 160800 -1 9320
9322 0 457275.34 131827 160720 -1 9321
9323 0 457275.2 131802.4 160680 -1 9322
9324 0 457260.5 131791.1 160560 -1 9323
9325 0 457305.06 131763.94 160360 -1 9324
9326 0 457366.84 131777.19 160200 -1 9325
9327 0 457400.88 131815.81 160120 -1 9326
9328 0 457457.88 131850.94 159960 -1 9327
9329 0 457539.53 131848.81 159800 -1 9328
9330 0 457687.12 131779.62 159680 -1 9329
9331 0 457694.3 131771.9 159560 -1 9330
9332 0 457700.47 131723.19 159400 -1 9331
9333 0 457720.97 131717 159240 -1 9332
9334 0 457718.06 131704.31 159080 -1 9333
9335 0 457659.28 131714.02 159040 -1 9334
9336 0 457605 131613.16 158840 -1 9335
9337 0 457699.78 131363.47 158600 -1 9336
9338 0 457938.8 131069.64 158400 -1 9337
9339 0 457741.62 130978.555 158240 -1 9338
9340 0 457582.03 130830 158040 -1 9339
9341 0 457727.8 130776.71 157800 -1 9340
9342 0 457763.84 130787.09 157760 -1 9341
9343 0 457788.38 130800.46 157600 -1 9342
9344 0 458481.94 131563.69 159040 -1 9334
9345 0 458570.5 131477.3 158920 -1 9344
9346 0 458630.2 131365.31 158840 -1 9345
9347 0 458734.1 131305.38 158760 -1 9346
9348 0 458798.38 131248.33 158720 -1 9347
9349 0 458907.1 131248.12 158640 -1 9348
9350 0 458956.2 131201.19 158560 -1 9349
9351 0 459141.25 131095.48 158480 -1 9350
9352 0 459202.12 131039.14 158400 -1 9351
9353 0 459220.2 131008.58 158320 -1 9352
9354 0 459305.38 131000.19 158200 -1 9353
9355 0 459441.8 130895.19 158120 -1 9354
9356 0 459507.88 130806.93 158040 -1 9355
9357 0 459645.97 130754.92 157960 -1 9356
9358 0 459774.7 130697.4 157880 -1 9357
9359 0 459942.5 130687.914 157800 -1 9358
9360 0 460120.3 130629 157720 -1 9359
9361 0 460334.56 130609.11 157640 -1 9360
9362 0 460489.88 130496.26 157560 -1 9361
9363 0 460596.47 130393.61 157480 -1 9362
9364 0 460674.16 130254.45 157360 -1 9363
9365 0 460749.7 130166.445 157240 -1 9364
9366 0 460844.22 130067.96 157120 -1 9365
9367 0 461188.16 129999.85 157000 -1 9366
9368 0 461575.75 129899.13 156960 -1 9367
9369 0 461695.97 129842.63 156880 -1 9368
9370 0 461747.12 129826.54 156760 -1 9369
9371 0 462028.12 129682.055 156600 -1 9370
9372 0 462317.97 129496.82 156520 -1 9371
9373 0 462587.8 129346.945 156400 -1 9372
9374 0 462854.2 129255.16 156320 -1 9373
9375 0 463102.28 129239.38 156280 -1 9374
9376 0 463523.84 129262.195 156200 -1 9375
9377 0 463867.8 129201.27 156160 -1 9376
9378 0 464106.97 129070.69 156240 -1 9377
9379 0 464342.38 128964.625 156280 -1 9378
9380 0 464778.66 128682.41 156320 -1 9379
9381 0 465025.75 128583.555 156200 -1 9380
9382 0 465258.94 128470.29 156040 -1 9381
9383 0 465541.44 128330.05 155960 -1 9382
9384 0 465819.2 128209.22 155720 -1 9383
9385 0 466004.34 128016.055 155600 -1 9384
9386 0 466354.25 127731 155480 -1 9385
9387 0 466480.5 127670.11 155520 -1 9386
9388 0 466470.12 127554.5 155720 -1 9387
9389 0 466489.84 127444.02 156000 -1 9388
9390 0 466375.72 127550.12 156080 -1 9389
9391 0 466374.6 127701.93 156160 -1 9390
9392 0 466470.78 127636.12 155440 -1 9386
9393 0 466533.25 127444.14 155240 -1 9392
9394 0 466536.25 127422.81 155160 -1 9393
9395 0 466679.75 127566.02 155000 -1 9394
9396 0 466741.53 127611.586 154760 -1 9395
9397 0 466882.2 127494 154600 -1 9396
9398 0 466951 127472.445 154440 -1 9397
9399 0 467085.03 127380.5 154360 -1 9398
9400 0 466952.2 127558.24 154280 -1 9399
9401 0 439442.7 142191.33 180920 -1 6361
9402 0 439603.56 141630.19 180440 -1 9401
9403 0 439684.56 141551.47 180280 -1 9402
9404 0 439728.88 141524.83 180240 -1 9403
9405 0 439779.8 141498.47 180160 -1 9404
9406 0 439758.16 141467.75 180120 -1 9405
9407 0 440013.97 141351.02 180000 -1 9406
9408 0 440163.97 141309.1 179920 -1 9407
9409 0 440248 141288.31 179840 -1 9408
9410 0 440331.38 141286.66 179760 -1 9409
9411 0 440404.94 141284.5 179680 -1 9410
9412 0 440519.38 141293.4 179600 -1 9411
9413 0 440575.8 141202.22 179480 -1 9412
9414 0 440743.06 141039.28 179400 -1 9413
9415 0 441024.2 140858.19 179360 -1 9414
9416 0 441339.7 140752.1 179280 -1 9415
9417 0 441729.1 140546.56 179160 -1 9416
9418 0 442009.22 140390.44 179120 -1 9417
9419 0 442121 140315.31 178920 -1 9418
9420 0 442204.44 139994.89 178880 -1 9419
9421 0 442451.12 139826.22 178920 -1 9420
9422 0 442800.62 139536.12 178880 -1 9421
9423 0 443009.44 139259.83 178840 -1 9422
9424 0 443135.5 139126.89 178760 -1 9423
9425 0 443266.3 139073.81 178680 -1 9424
9426 0 443309.34 139056.22 178600 -1 9425
9427 0 443323.25 139058.89 178480 -1 9426
9428 0 443456.12 138992.47 178400 -1 9427
9429 0 443584.66 138874.47 178360 -1 9428
9430 0 442089.62 139918.31 178760 -1 9420
9431 0 442046.38 139935.6 178640 -1 9430
9432 0 441885 139882.6 178600 -1 9431
9433 0 441835.25 139961.44 178480 -1 9432
9434 0 441914.12 140041.55 178240 -1 9433
9435 0 441798.4 139899.19 178160 -1 9434
9436 0 440891.7 143457.61 179800 -1 6357
9437 0 440875.62 143425.92 179640 -1 9436
9438 0 440706.62 143182.62 179520 -1 9437
9439 0 440688.66 143127 179480 -1 9438
9440 0 440596.8 142847.23 179280 -1 9439
9441 0 440611.6 142822.1 179240 -1 9440
9442 0 440669.5 143111.2 179200 -1 9441
9443 0 440560.12 143147.83 179000 -1 9442
9444 0 440834.2 143231.69 178800 -1 9443
9445 0 440725.62 142631.38 179040 -1 9441
9446 0 440753.3 142659.05 179000 -1 9445
9447 0 442386.94 145267.95 179120 -1 6355
9448 0 442618 145162.97 178880 -1 9447
9449 0 442876.16 145019.67 178720 -1 9448
9450 0 443053.53 144936.03 178600 -1 9449
9451 0 443336.28 144670.4 178480 -1 9450
9452 0 443373.16 144685.19 178440 -1 9451
9453 0 443453.12 144667.03 178400 -1 9452
9454 0 443549.7 144572.88 178320 -1 9453
9455 0 443719.6 144504.47 178200 -1 9454
9456 0 443853.72 144412.28 178120 -1 9455
9457 0 443997.7 144373.72 178040 -1 9456
9458 0 444079.38 144349.95 177960 -1 9457
9459 0 444167.28 144380.28 177880 -1 9458
9460 0 444259.38 144475.47 177800 -1 9459
9461 0 444337.38 144501.44 177720 -1 9460
9462 0 444382.9 144552.5 177640 -1 9461
9463 0 444536.66 144605.03 177560 -1 9462
9464 0 444757 144612.72 177480 -1 9463
9465 0 444903.1 144563.16 177400 -1 9464
9466 0 445027.3 144561.67 177320 -1 9465
9467 0 445120.25 144534 177240 -1 9466
9468 0 445239.16 144487 177120 -1 9467
9469 0 445395.38 144401.75 177040 -1 9468
9470 0 445424.5 144341.31 176960 -1 9469
9471 0 445427.06 144261.78 176880 -1 9470
9472 0 445420 144213.28 176800 -1 9471
9473 0 445448.44 144060.03 176760 -1 9472
9474 0 445517.88 144162.83 176720 -1 9473
9475 0 445553.06 144069.72 176640 -1 9474
9476 0 445573.38 144031.4 176600 -1 9475
9477 0 445663.25 143901 176560 -1 9476
9478 0 446150.72 143650.73 176520 -1 9477
9479 0 446393.8 143457.42 176520 -1 9478
9480 0 446417.28 143436.6 176480 -1 9479
9481 0 446451.38 143346.22 176400 -1 9480
9482 0 446499.5 143207.06 176320 -1 9481
9483 0 446477.56 143215.95 176200 -1 9482
9484 0 446679.7 143398.22 176120 -1 9483
9485 0 447704.97 143287.73 176080 -1 9484
9486 0 447803.28 143320.84 176120 -1 9485
9487 0 448255.53 143114.81 176320 -1 9486
9488 0 448194 142969 176400 -1 9487
9489 0 448234.06 142756.31 176440 -1 9488
9490 0 448181.16 142726.47 176520 -1 9489
9491 0 448601.84 143566.98 176360 -1 9487
9492 0 448669.75 143723.02 176440 -1 9491
9493 0 448504.34 143732.1 176520 -1 9492
9494 0 447831.4 143312 175920 -1 9485
9495 0 447862.75 143317.55 175880 -1 9494
9496 0 447943.12 143362.25 175800 -1 9495
9497 0 448015.88 143381.75 175720 -1 9496
9498 0 448022.2 143347.56 175600 -1 9497
9499 0 452214.38 160391.56 176080 -1 6330
9500 0 465864 260355 87800 -1 4285
9501 0 466024 259859 87800 -1 9500
9502 0 466096 259879 87560 -1 9501
9503 0 466106.3 260072.31 87360 -1 9502
9504 0 466342.75 260073.81 87320 -1 9503
9505 0 466377.9 260127.66 87240 -1 9504
