# Supplementary material for: Connectomics Analysis Reveals First-, Second-, and Third-Order Thermosensory and Hygrosensory Neurons in the Adult Drosophila Brain
Source: Curr Biol. 2020 Aug 17;30(16):3167–3182.e4. doi: 10.1016/j.cub.2020.06.028 (PMC7443704; doi:10.1016/j.cub.2020.06.028)
Supplement: Data S1. Skeletons and Meshes, Related to STAR Methods — marin2020-skeletons contains files describing the morphology of each neuron in this study (in FAFB14 space, .swc format). glomeruli_meshes contains the glomerular meshes (in FAFB14 space, .stl format). neuropil_meshes contains the glomerular meshes (in FAFB14 space, .stl format). [file mmc5.zip › VP_SI/marin2020-skeletons/8808887.swc]

# SWC format file
# based on specifications at http://www.neuronland.org/NLMorphologyConverter/MorphologyFormats/SWC/Spec.html
# Created by nat::write.neuron.swc
# PointNo Label X Y Z Radius Parent 
1 0 397492 126750 203800 2040 -1
2 0 397560 126710 203280 -1 1
3 0 399372 125894 203280 -1 2
4 0 400128 125674 203240 -1 3
5 0 400456 125714 203120 -1 4
6 0 400630 125838 203040 -1 5
7 0 400722 125874 202960 -1 6
8 0 400874 126006 202880 -1 7
9 0 401070 126022 202760 -1 8
10 0 401254 126034 202680 -1 9
11 0 401498 126074 202600 -1 10
12 0 401562 126130 202520 -1 11
13 0 401696 126242 202440 -1 12
14 0 401780 126350 202360 -1 13
15 0 401912 126522 202280 -1 14
16 0 402364 126974 202240 -1 15
17 0 402606 127090 202280 -1 16
18 0 403298 127494 202320 -1 17
19 0 403790 127618 202400 -1 18
20 0 403918 127670 202520 -1 19
21 0 404070 127762 202640 -1 20
22 0 404256 127882 202760 -1 21
23 0 404308 127962 202800 -1 22
24 0 404620 128246 202840 -1 23
25 0 404844 128450 202880 -1 24
26 0 404984 128834 203000 -1 25
27 0 405000 129094 203120 -1 26
28 0 405080 129314 203240 -1 27
29 0 405102 129426 203360 -1 28
30 0 405294 129570 203480 -1 29
31 0 405690 130106 203400 -1 30
32 0 406678 130826 203440 -1 31
33 0 406946 130838 203320 -1 32
34 0 407210 130826 203200 -1 33
35 0 407200 130906 203080 -1 34
36 0 407332 130890 202880 -1 35
37 0 407344 130942 202680 -1 36
38 0 407576 130830 202560 -1 37
39 0 407852 130654 202440 -1 38
40 0 407908 130654 202280 -1 39
41 0 407992 130658 202160 -1 40
42 0 408740 130562 202120 -1 41
43 0 409192 130674 202240 -1 42
44 0 409380 130674 202320 -1 43
45 0 409620 130722 202360 -1 44
46 0 409764 130778 202440 -1 45
47 0 409940 130854 202560 -1 46
48 0 410144 130986 202680 -1 47
49 0 410382 131086 202800 -1 48
50 0 410546 131266 202880 -1 49
51 0 410750 131414 202960 -1 50
52 0 411034 131534 203080 -1 51
53 0 411166 131618 203240 -1 52
54 0 411578 131490 203280 -1 53
55 0 412062 131474 203240 -1 54
56 0 412230 131454 203160 -1 55
57 0 412294 131486 203080 -1 56
58 0 412434 131566 202960 -1 57
59 0 412466 131626 202880 -1 58
60 0 412556 131826 202800 -1 59
61 0 412620 131882 202640 -1 60
62 0 412676 131902 202480 -1 61
63 0 412656 131870 202320 -1 62
64 0 412636 131846 202160 -1 63
65 0 412604 131746 202000 -1 64
66 0 412564 131654 201840 -1 65
67 0 412520 131530 201680 -1 66
68 0 412460 131474 201520 -1 67
69 0 412448 131414 201400 -1 68
70 0 412406 131326 201240 -1 69
71 0 412450 131290 201120 -1 70
72 0 412482 131334 201000 -1 71
73 0 412630 131534 200880 -1 72
74 0 412746 131758 200760 -1 73
75 0 412922 131998 200640 -1 74
76 0 413078 132062 200480 -1 75
77 0 413118 132030 200400 -1 76
78 0 413098 131882 200320 -1 77
79 0 413022 131706 200240 -1 78
80 0 413050 131490 200200 -1 79
81 0 413090 131342 200160 -1 80
82 0 413204 131060 200120 -1 81
83 0 413110 130834 200040 -1 82
84 0 413116 130672 2e+05 -1 83
85 0 412804 130792 199960 -1 84
86 0 412728 130972 199880 -1 85
87 0 412744 131116 199760 -1 86
88 0 412716 131196 199600 -1 87
89 0 412696 131272 199440 -1 88
90 0 412656 131372 199320 -1 89
91 0 412724 131464 199200 -1 90
92 0 412760 131596 199040 -1 91
93 0 412728 131660 198880 -1 92
94 0 412668 131740 198760 -1 93
95 0 412576 131852 198600 -1 94
96 0 412604 131968 198480 -1 95
97 0 412700 132152 198360 -1 96
98 0 412664 132356 198240 -1 97
99 0 412604 132600 198120 -1 98
100 0 412716 132716 197960 -1 99
101 0 412596 133008 197920 -1 100
102 0 412648 133272 197840 -1 101
103 0 412760 133404 197760 -1 102
104 0 412876 133676 197720 -1 103
105 0 412928 133824 197640 -1 104
106 0 413052 133948 197520 -1 105
107 0 413180 134136 197400 -1 106
108 0 413160 134252 197240 -1 107
109 0 413044 134436 197120 -1 108
110 0 413044 134436 197000 -1 109
111 0 413060 134540 196880 -1 110
112 0 413128 134584 196760 -1 111
113 0 413156 134552 196600 -1 112
114 0 413064 135044 196560 -1 113
115 0 413020 135220 196440 -1 114
116 0 412868 135436 196400 -1 115
117 0 412932 135484 196320 -1 116
118 0 412884 135616 196200 -1 117
119 0 412772 135736 196120 -1 118
120 0 412616 136060 196040 -1 119
121 0 412728 136616 195960 -1 120
122 0 412884 137020 195880 -1 121
123 0 412856 137280 195800 -1 122
124 0 412860 137360 195720 -1 123
125 0 412928 137396 195640 -1 124
126 0 413036 137508 195560 -1 125
127 0 413128 137720 195480 -1 126
128 0 413164 138208 195400 -1 127
129 0 413044 138968 195480 -1 128
130 0 413012 139084 195360 -1 129
131 0 413340 139200 195320 -1 130
132 0 413664 139104 195280 -1 131
133 0 413892 138960 195240 -1 132
134 0 414120 138868 195200 -1 133
135 0 414200 138836 195160 -1 134
136 0 414420 138816 195120 -1 135
137 0 414708 138692 195080 -1 136
138 0 414828 138640 195040 -1 137
139 0 414972 138656 195000 -1 138
140 0 415048 138728 195040 -1 139
141 0 415092 138748 195120 -1 140
142 0 415068 138820 195240 -1 141
143 0 414996 138876 195360 -1 142
144 0 414748 139072 195400 -1 143
145 0 414568 139144 195480 -1 144
146 0 414448 139172 195560 -1 145
147 0 414980 138652 194960 -1 139
148 0 414955 138596 194920 -1 147
149 0 413840 139004 195080 -1 133
150 0 412788 139180 195280 -1 130
151 0 412704 139368 195240 -1 150
152 0 412648 139672 195160 -1 151
153 0 412700 139832 195040 -1 152
154 0 412772 139944 195000 -1 153
155 0 412824 140024 194920 -1 154
156 0 412940 140176 194840 -1 155
157 0 413116 140300 194760 -1 156
158 0 413244 140436 194720 -1 157
159 0 413384 140524 194640 -1 158
160 0 413492 140624 194560 -1 159
161 0 413556 140688 194480 -1 160
162 0 413612 140892 194440 -1 161
163 0 413708 141080 194400 -1 162
164 0 413920 141316 194360 -1 163
165 0 414328 141564 194320 -1 164
166 0 414604 141748 194280 -1 165
167 0 414724 141744 194360 -1 166
168 0 414816 141648 194440 -1 167
169 0 414876 141528 194480 -1 168
170 0 414960 141456 194520 -1 169
171 0 415332 141252 194560 -1 170
172 0 415440 141124 194640 -1 171
173 0 415396 141184 194720 -1 172
174 0 415706 140864 194760 -1 173
175 0 415806 140824 194880 -1 174
176 0 415846 140732 194960 -1 175
177 0 415910 140756 195080 -1 176
178 0 415878 140760 195200 -1 177
179 0 415886 140720 195360 -1 178
180 0 415826 140756 195520 -1 179
181 0 415810 140776 195640 -1 180
182 0 415754 140820 195760 -1 181
183 0 415750 140820 195880 -1 182
184 0 415626 140804 196000 -1 183
185 0 415570 140784 196080 -1 184
186 0 415518 140764 196160 -1 185
187 0 415514 140796 196200 -1 186
188 0 415288 141508 194760 -1 173
189 0 415296 141748 194800 -1 188
190 0 415304 141884 194840 -1 189
191 0 415308 141872 194920 -1 190
192 0 415300 141960 195000 -1 191
193 0 415336 142068 195080 -1 192
194 0 415328 142180 195200 -1 193
195 0 415284 142312 195320 -1 194
196 0 415180 142296 195440 -1 195
197 0 415324 142468 195480 -1 196
198 0 415304 142492 195560 -1 197
199 0 415328 142544 195720 -1 198
200 0 415376 142660 195880 -1 199
201 0 415452 142784 195960 -1 200
202 0 415528 142864 196080 -1 201
203 0 415732 142884 196240 -1 202
204 0 416092 142908 196280 -1 203
205 0 416428 142824 196360 -1 204
206 0 416708 142692 196400 -1 205
207 0 416968 142512 196360 -1 206
208 0 417012 142480 196520 -1 207
209 0 417160 142416 196640 -1 208
210 0 417278 142376 196680 -1 209
211 0 417334 142376 196760 -1 210
212 0 417410 142404 196840 -1 211
213 0 417318 142448 196960 -1 212
214 0 417506 142404 196920 -1 212
215 0 417514 142398 196960 -1 214
216 0 417522 142392 197000 -1 215
217 0 417854 142300 197080 -1 216
218 0 415280 142468 195880 -1 200
219 0 415252 142456 196040 -1 218
220 0 415220 142448 196120 -1 219
221 0 415140 142036 195440 -1 196
222 0 415020 142136 195520 -1 221
223 0 414952 142188 195640 -1 222
224 0 414856 142156 195720 -1 223
225 0 414796 142172 195760 -1 224
226 0 414628 141960 195760 -1 225
227 0 414588 141936 195800 -1 226
228 0 414548 141944 195840 -1 227
229 0 414489 141952 195960 -1 228
230 0 414772 142256 195840 -1 225
231 0 414752 142260 195920 -1 230
232 0 414664 142164 196040 -1 231
233 0 414692 142120 196160 -1 232
234 0 414692 142108 196200 -1 233
235 0 414721 142118 196240 -1 234
236 0 415240 141748 195360 -1 221
237 0 415332 141580 195320 -1 236
238 0 415332 141508 195240 -1 237
239 0 415417 141408 195080 -1 238
240 0 414671 141845 194240 -1 166
241 0 414738 141942 194200 -1 240
242 0 414806 141998 194160 -1 241
243 0 415000 142202 194080 -1 242
244 0 415136 142446 194040 -1 243
245 0 415256 142702 194000 -1 244
246 0 415312 142806 193960 -1 245
247 0 415448 143046 193920 -1 246
248 0 415638 143290 193880 -1 247
249 0 415726 143402 193840 -1 248
250 0 415782 143478 193800 -1 249
251 0 415854 143658 193760 -1 250
252 0 415934 143834 193720 -1 251
253 0 416042 143954 193680 -1 252
254 0 416174 144098 193640 -1 253
255 0 416226 144154 193600 -1 254
256 0 416322 144266 193560 -1 255
257 0 416396 144358 193520 -1 256
258 0 416464 144434 193480 -1 257
259 0 416556 144462 193440 -1 258
260 0 416652 144538 193400 -1 259
261 0 416740 144626 193360 -1 260
262 0 416796 144674 193320 -1 261
263 0 416836 144710 193280 -1 262
264 0 416888 144762 193240 -1 263
265 0 416932 144826 193200 -1 264
266 0 416984 144862 193160 -1 265
267 0 417072 144942 193080 -1 266
268 0 417180 145038 193000 -1 267
269 0 417300 145114 192920 -1 268
270 0 417400 145250 192840 -1 269
271 0 417576 145318 192760 -1 270
272 0 417688 145434 192680 -1 271
273 0 417840 145602 192600 -1 272
274 0 417974 145710 192520 -1 273
275 0 418050 145790 192480 -1 274
276 0 418094 145870 192440 -1 275
277 0 418166 145938 192400 -1 276
278 0 418226 145986 192360 -1 277
279 0 418434 146086 192280 -1 278
280 0 418558 146162 192240 -1 279
281 0 418674 146226 192200 -1 280
282 0 418734 146254 192160 -1 281
283 0 418846 146270 192120 -1 282
284 0 418930 146306 192080 -1 283
285 0 418998 146338 192040 -1 284
286 0 419082 146374 192000 -1 285
287 0 419222 146506 191960 -1 286
288 0 419450 146698 191920 -1 287
289 0 419728 146826 191880 -1 288
290 0 419988 147002 191840 -1 289
291 0 420348 147182 191800 -1 290
292 0 420512 147234 191760 -1 291
293 0 420600 147314 191720 -1 292
294 0 420616 147326 191640 -1 293
295 0 420684 147334 191520 -1 294
296 0 420768 147366 191480 -1 295
297 0 421174 147682 191440 -1 296
298 0 421342 148222 191400 -1 297
299 0 421646 148594 191360 -1 298
300 0 421860 149070 191320 -1 299
301 0 421676 149498 191400 -1 300
302 0 421770 149730 191360 -1 301
303 0 421942 149870 191280 -1 302
304 0 422030 150262 191200 -1 303
305 0 422102 150366 191120 -1 304
306 0 422178 150670 191040 -1 305
307 0 422312 150798 190960 -1 306
308 0 422404 150886 190880 -1 307
309 0 422552 151202 190800 -1 308
310 0 422668 151352 190760 -1 309
311 0 422780 151534 190680 -1 310
312 0 422828 151670 190640 -1 311
313 0 422824 151802 190560 -1 312
314 0 422824 151974 190480 -1 313
315 0 422802 152178 190400 -1 314
316 0 422782 152286 190320 -1 315
317 0 422802 152642 190240 -1 316
318 0 422730 152934 190200 -1 317
319 0 422616 153414 190280 -1 318
320 0 422680 153650 190360 -1 319
321 0 423030 154330 190400 -1 320
322 0 423434 154654 190360 -1 321
323 0 423818 154974 190320 -1 322
324 0 423854 155206 190400 -1 323
325 0 423848 155326 190520 -1 324
326 0 423824 155510 190640 -1 325
327 0 423792 155770 190800 -1 326
328 0 423836 156046 190680 -1 327
329 0 423836 156162 190520 -1 328
330 0 423888 156270 190400 -1 329
331 0 424000 156470 190320 -1 330
332 0 424100 156770 190240 -1 331
333 0 424216 156998 190200 -1 332
334 0 424376 157126 190160 -1 333
335 0 424434 157134 190080 -1 334
336 0 424578 157326 190000 -1 335
337 0 424658 157366 189920 -1 336
338 0 424778 157470 189800 -1 337
339 0 424874 157530 189640 -1 338
340 0 424966 157586 189520 -1 339
341 0 425016 157678 189400 -1 340
342 0 425064 158122 189240 -1 341
343 0 425068 158458 189200 -1 342
344 0 425096 158646 189120 -1 343
345 0 425066 158722 189040 -1 344
346 0 425070 158798 188920 -1 345
347 0 425074 158878 188840 -1 346
348 0 425090 158926 188720 -1 347
349 0 425130 159022 188600 -1 348
350 0 425126 159146 188480 -1 349
351 0 425134 159266 188360 -1 350
352 0 425134 159366 188200 -1 351
353 0 425134 159462 188080 -1 352
354 0 425090 159582 187960 -1 353
355 0 425098 159678 187840 -1 354
356 0 425094 159866 187680 -1 355
357 0 425062 159966 187560 -1 356
358 0 425012 160122 187440 -1 357
359 0 424948 160214 187320 -1 358
360 0 424892 160310 187200 -1 359
361 0 424984 160342 187040 -1 360
362 0 425088 160450 186880 -1 361
363 0 425212 160578 186720 -1 362
364 0 425308 160698 186600 -1 363
365 0 425392 160878 186480 -1 364
366 0 425436 160990 186360 -1 365
367 0 425386 161022 186240 -1 366
368 0 425346 161058 186120 -1 367
369 0 425286 161102 186000 -1 368
370 0 425222 161118 185880 -1 369
371 0 425042 161126 185760 -1 370
372 0 424978 161098 185680 -1 371
373 0 424850 161094 185560 -1 372
374 0 424742 161034 185440 -1 373
375 0 424686 161002 185360 -1 374
376 0 424580 160922 185280 -1 375
377 0 424508 160842 185160 -1 376
378 0 424396 160794 185040 -1 377
379 0 424310 160750 184920 -1 378
380 0 424170 160670 184800 -1 379
381 0 424058 160614 184640 -1 380
382 0 423966 160586 184520 -1 381
383 0 423842 160606 184360 -1 382
384 0 423706 160606 184200 -1 383
385 0 423610 160658 184040 -1 384
386 0 423498 160698 183920 -1 385
387 0 423334 160834 183800 -1 386
388 0 423142 160922 183720 -1 387
389 0 423042 161030 183600 -1 388
390 0 422854 161146 183480 -1 389
391 0 422742 161246 183400 -1 390
392 0 422618 161298 183320 -1 391
393 0 422452 161378 183200 -1 392
394 0 422356 161486 183080 -1 393
395 0 422300 161586 182960 -1 394
396 0 422188 161702 182840 -1 395
397 0 422136 161830 182720 -1 396
398 0 422044 161934 182600 -1 397
399 0 421976 162090 182480 -1 398
400 0 421900 162310 182360 -1 399
401 0 421868 162414 182280 -1 400
402 0 421876 162586 182160 -1 401
403 0 421840 162782 182040 -1 402
404 0 421818 162890 181920 -1 403
405 0 421846 162970 181800 -1 404
406 0 421854 163042 181640 -1 405
407 0 421778 163198 181480 -1 406
408 0 421762 163246 181320 -1 407
409 0 421778 163302 181200 -1 408
410 0 421770 163386 181080 -1 409
411 0 421762 163522 180960 -1 410
412 0 421774 163638 180840 -1 411
413 0 421846 163774 180680 -1 412
414 0 421818 163894 180520 -1 413
415 0 421712 163978 180400 -1 414
416 0 421572 164066 180280 -1 415
417 0 421568 164206 180160 -1 416
418 0 421460 164114 180040 -1 417
419 0 421436 164294 179920 -1 418
420 0 421432 164422 179800 -1 419
421 0 421380 164538 179680 -1 420
422 0 421416 164718 179560 -1 421
423 0 421464 164834 179440 -1 422
424 0 421486 164878 179320 -1 423
425 0 421526 164946 179200 -1 424
426 0 421514 165010 179080 -1 425
427 0 421562 165178 178920 -1 426
428 0 421598 165326 178880 -1 427
429 0 421598 165578 178800 -1 428
430 0 421618 165634 178680 -1 429
431 0 421626 165754 178600 -1 430
432 0 421642 165966 178480 -1 431
433 0 421716 166122 178400 -1 432
434 0 421708 166266 178320 -1 433
435 0 421688 166406 178200 -1 434
436 0 421696 166542 178120 -1 435
437 0 421724 166750 178000 -1 436
438 0 421716 166934 177880 -1 437
439 0 421684 167050 177760 -1 438
440 0 421702 167274 177640 -1 439
441 0 421710 167410 177480 -1 440
442 0 421730 167486 177320 -1 441
443 0 421758 167546 177120 -1 442
444 0 421874 167574 176920 -1 443
445 0 421918 167694 176760 -1 444
446 0 421942 167786 176640 -1 445
447 0 422032 167902 176480 -1 446
448 0 422064 167970 176320 -1 447
449 0 422208 168110 176160 -1 448
450 0 422280 168178 176000 -1 449
451 0 422340 168294 175880 -1 450
452 0 422404 168330 175720 -1 451
453 0 422412 168418 175560 -1 452
454 0 422428 168510 175440 -1 453
455 0 422438 168562 175320 -1 454
456 0 422442 168554 175160 -1 455
457 0 422482 168682 174920 -1 456
458 0 422514 168742 174720 -1 457
459 0 422526 168750 174520 -1 458
460 0 422566 168794 174360 -1 459
461 0 422606 168822 174200 -1 460
462 0 422658 168978 173960 -1 461
463 0 422634 168990 173760 -1 462
464 0 422590 169066 173560 -1 463
465 0 422550 169162 173400 -1 464
466 0 422498 169262 173240 -1 465
467 0 422454 169326 173080 -1 466
468 0 422418 169466 172920 -1 467
469 0 422418 169582 172760 -1 468
470 0 422448 169646 172600 -1 469
471 0 422464 169694 172440 -1 470
472 0 422480 169750 172280 -1 471
473 0 422464 169834 172120 -1 472
474 0 422476 169918 171960 -1 473
475 0 422508 170006 171800 -1 474
476 0 422548 170046 171600 -1 475
477 0 422564 170110 171480 -1 476
478 0 422604 170154 171320 -1 477
479 0 422628 170214 171120 -1 478
480 0 422700 170206 170960 -1 479
481 0 422792 170250 170760 -1 480
482 0 422848 170318 170560 -1 481
483 0 422880 170338 170400 -1 482
484 0 422932 170394 170200 -1 483
485 0 422968 170398 169960 -1 484
486 0 422980 170378 169760 -1 485
487 0 423004 170346 169560 -1 486
488 0 423032 170354 169360 -1 487
489 0 423056 170358 169160 -1 488
490 0 423048 170386 169000 -1 489
491 0 423060 170422 168800 -1 490
492 0 423004 170530 168600 -1 491
493 0 422992 170550 168400 -1 492
494 0 422982 170626 168240 -1 493
495 0 422946 170702 168000 -1 494
496 0 422890 170798 167800 -1 495
497 0 422782 170890 167560 -1 496
498 0 422842 170917 167440 -1 497
499 0 422862 171018 167320 -1 498
500 0 422854 171046 167160 -1 499
501 0 422886 171114 166960 -1 500
502 0 422918 171170 166800 -1 501
503 0 422942 171262 166600 -1 502
504 0 422978 171342 166400 -1 503
505 0 423022 171470 166200 -1 504
506 0 423126 171578 166040 -1 505
507 0 423316 171706 165920 -1 506
508 0 423424 171822 165760 -1 507
509 0 423524 171930 165560 -1 508
510 0 423568 172046 165400 -1 509
511 0 423600 172142 165240 -1 510
512 0 423624 172178 165080 -1 511
513 0 423620 172202 164920 -1 512
514 0 423568 172266 164720 -1 513
515 0 423488 172338 164520 -1 514
516 0 423404 172430 164280 -1 515
517 0 423352 172486 164120 -1 516
518 0 423312 172586 163920 -1 517
519 0 423294 172654 163760 -1 518
520 0 423242 172738 163600 -1 519
521 0 423174 172762 163440 -1 520
522 0 423094 172846 163240 -1 521
523 0 423054 172930 163040 -1 522
524 0 422986 172994 162840 -1 523
525 0 422926 173026 162680 -1 524
526 0 422886 173042 162480 -1 525
527 0 422862 173006 162280 -1 526
528 0 422830 172958 162080 -1 527
529 0 422806 172986 161920 -1 528
530 0 422766 173046 161760 -1 529
531 0 422778 173190 161560 -1 530
532 0 422786 173294 161360 -1 531
533 0 422798 173366 161160 -1 532
534 0 422810 173410 161000 -1 533
535 0 422810 173514 160840 -1 534
536 0 422846 173606 160680 -1 535
537 0 422872 173702 160560 -1 536
538 0 422872 173834 160440 -1 537
539 0 422856 173918 160280 -1 538
540 0 422856 174098 160160 -1 539
541 0 422876 174142 160000 -1 540
542 0 422924 174194 159840 -1 541
543 0 422932 174234 159680 -1 542
544 0 422956 174246 159520 -1 543
545 0 422952 174166 159320 -1 544
546 0 422952 174090 159160 -1 545
547 0 422948 174046 158960 -1 546
548 0 422852 174158 158800 -1 547
549 0 422829.34 174114.1 158760 -1 548
550 0 422768 174226 158640 -1 549
551 0 422716 174374 158480 -1 550
552 0 422696 174442 158360 -1 551
553 0 422664 174462 158240 -1 552
554 0 422606 174474 158120 -1 553
555 0 422574 174518 157960 -1 554
556 0 422580.28 174535.17 157880 -1 555
557 0 422546 174554 157760 -1 556
558 0 422546 174554 157600 -1 557
559 0 422566 174594 157440 -1 558
560 0 422542 174598 157240 -1 559
561 0 422482 174622 157080 -1 560
562 0 422422 174634 156920 -1 561
563 0 422398 174698 156760 -1 562
564 0 422238 174814 156560 -1 563
565 0 422254 174894 156440 -1 564
566 0 422254 174998 156320 -1 565
567 0 422266 175110 156200 -1 566
568 0 422328 175238 156080 -1 567
569 0 422380 175330 155960 -1 568
570 0 422384 175406 155840 -1 569
571 0 422408 175462 155720 -1 570
572 0 422424.4 175634.48 155600 -1 571
573 0 422372 175778 155440 -1 572
574 0 422368 175882 155320 -1 573
575 0 422320 175942 155200 -1 574
576 0 422392 176046 155040 -1 575
577 0 422424 176086 154920 -1 576
578 0 422474 176154 154760 -1 577
579 0 422502 176298 154600 -1 578
580 0 422506 176390 154480 -1 579
581 0 422558 176462 154320 -1 580
582 0 422582 176526 154160 -1 581
583 0 422614 176658 154000 -1 582
584 0 422662 176730 153840 -1 583
585 0 422666 176734 153680 -1 584
586 0 422726 176782 153560 -1 585
587 0 422770 176802 153400 -1 586
588 0 422834 176814 153240 -1 587
589 0 422914 176830 153080 -1 588
590 0 423018 176870 152920 -1 589
591 0 423086 176906 152760 -1 590
592 0 423242 176942 152560 -1 591
593 0 423270 176954 152400 -1 592
594 0 423310 176954 152240 -1 593
595 0 423350 176974 152080 -1 594
596 0 423470 176994 151920 -1 595
597 0 423606 177134 151720 -1 596
598 0 423630 177230 151560 -1 597
599 0 423580.4 177312.6 151480 -1 598
600 0 423614 177366 151320 -1 599
601 0 423682 177462 151160 -1 600
602 0 423810 177562 151000 -1 601
603 0 423842 177545 150960 -1 602
604 0 423900 177673 150840 -1 603
605 0 423832 177849 150720 -1 604
606 0 423908 178121 150600 -1 605
607 0 423952 178305 150520 -1 606
608 0 423976 178457 150480 -1 607
609 0 424020 178561 150440 -1 608
610 0 424032 178657 150400 -1 609
611 0 424022 178729 150360 -1 610
612 0 424030 178833 150320 -1 611
613 0 424026 178909 150280 -1 612
614 0 424014 178957 150200 -1 613
615 0 423970 179005 150120 -1 614
616 0 423910 178973 150000 -1 615
617 0 423822 178825 149880 -1 616
618 0 423794 178741 149840 -1 617
619 0 423774 178689 149800 -1 618
620 0 423746 178633 149760 -1 619
621 0 423706 178577 149720 -1 620
622 0 423678 178505 149680 -1 621
623 0 423642 178393 149640 -1 622
624 0 423626 178321 149600 -1 623
625 0 423574 178269 149560 -1 624
626 0 423586 178261 149480 -1 625
627 0 423598 178285 149360 -1 626
628 0 423578 178261 149200 -1 627
629 0 423606 178245 149080 -1 628
630 0 423624 178197 148960 -1 629
631 0 423632 178189 148800 -1 630
632 0 423668 178217 148640 -1 631
633 0 423700 178213 148440 -1 632
634 0 423700 178213 148280 -1 633
635 0 423672 178201 148120 -1 634
636 0 423728 178157 147960 -1 635
637 0 423740 178077 147800 -1 636
638 0 423732 177969 147640 -1 637
639 0 423728 177897 147480 -1 638
640 0 423716 177869 147320 -1 639
641 0 423588 177929 147160 -1 640
642 0 423556 177985 147000 -1 641
643 0 423460 177949 146880 -1 642
644 0 423588 177937 146720 -1 643
645 0 423708 178033 146600 -1 644
646 0 423640 178045 146440 -1 645
647 0 423632 178013 146280 -1 646
648 0 423588 177941 146120 -1 647
649 0 423580 177917 145960 -1 648
650 0 423604 177881 145800 -1 649
651 0 423636 177845 145760 -1 650
652 0 423640 177637 145680 -1 651
653 0 423672 177745 145560 -1 652
654 0 423816 177649 145480 -1 653
655 0 423960 177593 145360 -1 654
656 0 424060 177573 145240 -1 655
657 0 424196 177569 145120 -1 656
658 0 424200 177497 145000 -1 657
659 0 424160 177397 144880 -1 658
660 0 424066 177325 144760 -1 659
661 0 424018 177233 144600 -1 660
662 0 423986 177225 144480 -1 661
663 0 423926 177173 144400 -1 662
664 0 423914 177129 144320 -1 663
665 0 423850 177225 144200 -1 664
666 0 423742 177341 144080 -1 665
667 0 423754 177405 143920 -1 666
668 0 424144 177141 143760 -1 667
669 0 424204 177153 143600 -1 668
670 0 424288 177153 143440 -1 669
671 0 424396 177141 143280 -1 670
672 0 424448 177101 143160 -1 671
673 0 424540 177045 143000 -1 672
674 0 424590 177053 142840 -1 673
675 0 424606 177097.25 142680 -1 674
676 0 424702 177141 142560 -1 675
677 0 424738 177117 142440 -1 676
678 0 424834 177133 142280 -1 677
679 0 424846 177225 142160 -1 678
680 0 424826 177237 142040 -1 679
681 0 424742 177241 141880 -1 680
682 0 424750 177229 141720 -1 681
683 0 424862 177237 141560 -1 682
684 0 424858 177201 141400 -1 683
685 0 424870 177165 141240 -1 684
686 0 424854 177121 141120 -1 685
687 0 424846 177065 140960 -1 686
688 0 424862 177045 140800 -1 687
689 0 424854 177009 140640 -1 688
690 0 424830 176941 140480 -1 689
691 0 424830 176921 140280 -1 690
692 0 424838 176945 140160 -1 691
693 0 424830 176925 139960 -1 692
694 0 424790 176901 139800 -1 693
695 0 424754 176885 139640 -1 694
696 0 424714 176833 139520 -1 695
697 0 424654 176809 139360 -1 696
698 0 424538 176857 139320 -1 697
699 0 424590 176789 139240 -1 698
700 0 424614 176737 139120 -1 699
701 0 424554 176677 139000 -1 700
702 0 424478 176601 138880 -1 701
703 0 424442 176537 138760 -1 702
704 0 424398 176473 138680 -1 703
705 0 424288 176413 138560 -1 704
706 0 424220 176373 138400 -1 705
707 0 424176 176333 138240 -1 706
708 0 424128 176245 138080 -1 707
709 0 424096 176193 137920 -1 708
710 0 424084 176193 137720 -1 709
711 0 424096 176201 137520 -1 710
712 0 424152 176217 137360 -1 711
713 0 424152 176221 137200 -1 712
714 0 424168 176257 137040 -1 713
715 0 424216 176301 136880 -1 714
716 0 424256 176281 136720 -1 715
717 0 424252 176273 136560 -1 716
718 0 424280 176237 136400 -1 717
719 0 424264 176221 136240 -1 718
720 0 424256 176197 136080 -1 719
721 0 424284 176165 135920 -1 720
722 0 424276 176073 135760 -1 721
723 0 424320 176001 135600 -1 722
724 0 424312 175929 135440 -1 723
725 0 424316 175905 135200 -1 724
726 0 424396 175969 135000 -1 725
727 0 424440 175933 134840 -1 726
728 0 424408 175869 134680 -1 727
729 0 424376 175781 134520 -1 728
730 0 424298 175753 134400 -1 729
731 0 424226 175729 134320 -1 730
732 0 424202 175725 134200 -1 731
733 0 424134 175709 134080 -1 732
734 0 424100 175661 133920 -1 733
735 0 423984 175601 133760 -1 734
736 0 423840 175585 133640 -1 735
737 0 423716 175565 133520 -1 736
738 0 423684 175569 133400 -1 737
739 0 423600 175617 133280 -1 738
740 0 423506 175637 133120 -1 739
741 0 423422 175677 132960 -1 740
742 0 423374 175665 132800 -1 741
743 0 423170 175649 132640 -1 742
744 0 423170 175649 132520 -1 743
745 0 423126 175605 132360 -1 744
746 0 423040 175589 132240 -1 745
747 0 423056 175529 132120 -1 746
748 0 423028 175469 132000 -1 747
749 0 423016 175445 131840 -1 748
750 0 422988 175421 131680 -1 749
751 0 423028 175441 131520 -1 750
752 0 423008 175437 131400 -1 751
753 0 423008 175485 131240 -1 752
754 0 423020 175477 131120 -1 753
755 0 422992 175449 130960 -1 754
756 0 423000 175453 130800 -1 755
757 0 423004 175473 130640 -1 756
758 0 423000 175421 130480 -1 757
759 0 422978 175377 130320 -1 758
760 0 422954 175341 130160 -1 759
761 0 422834 175305 130000 -1 760
762 0 422806 175261 129840 -1 761
763 0 422722 175289 129680 -1 762
764 0 422666 175285 129520 -1 763
765 0 422634 175261 129360 -1 764
766 0 422594 175257 129200 -1 765
767 0 422530 175261 129040 -1 766
768 0 422474 175281 128880 -1 767
769 0 422398 175293 128720 -1 768
770 0 422320 175321 128600 -1 769
771 0 422276 175337 128480 -1 770
772 0 422200 175417 128320 -1 771
773 0 422164 175437 128200 -1 772
774 0 422104 175505 128040 -1 773
775 0 422020 175521 127880 -1 774
776 0 421952 175573 127720 -1 775
777 0 421878 175569 127560 -1 776
778 0 421878 175621 127400 -1 777
779 0 421926 175677 127240 -1 778
780 0 422010 175701 127080 -1 779
781 0 422086 175781 126920 -1 780
782 0 422138 175865 126800 -1 781
783 0 422174 175869 126680 -1 782
784 0 422202 175945 126560 -1 783
785 0 422266 176013 126440 -1 784
786 0 422322 176137 126280 -1 785
787 0 422326 176257 126120 -1 786
788 0 422248 176377 126000 -1 787
789 0 422280 176421 125880 -1 788
790 0 422288 176473 125720 -1 789
791 0 422216 176521 125560 -1 790
792 0 422172 176585 125400 -1 791
793 0 422080 176653 125240 -1 792
794 0 421980 176645 125080 -1 793
795 0 421908 176713 124960 -1 794
796 0 421800 176737 124840 -1 795
797 0 421708 176773 124720 -1 796
798 0 421622 176777 124560 -1 797
799 0 421542 176777 124400 -1 798
800 0 421490 176761 124240 -1 799
801 0 421430 176785 124080 -1 800
802 0 421394 176777 123920 -1 801
803 0 421370 176753 123720 -1 802
804 0 421398 176741 123560 -1 803
805 0 421466 176713 123400 -1 804
806 0 421522 176685 123240 -1 805
807 0 421566 176681 123080 -1 806
808 0 421614 176669 122920 -1 807
809 0 421634 176653 122760 -1 808
810 0 421670 176653 122600 -1 809
811 0 421738 176637 122440 -1 810
812 0 421794 176633 122280 -1 811
813 0 421814 176657 122120 -1 812
814 0 421890 176669 121960 -1 813
815 0 421930 176661 121800 -1 814
816 0 421906 176637 121640 -1 815
817 0 421914 176637 121480 -1 816
818 0 421954 176685 121280 -1 817
819 0 421962 176689 121120 -1 818
820 0 421966 176669 120960 -1 819
821 0 421926 176641 120800 -1 820
822 0 421954 176653 120640 -1 821
823 0 421974 176717 120480 -1 822
824 0 421962 176777 120360 -1 823
825 0 421906 176829 120200 -1 824
826 0 421850 176881 120080 -1 825
827 0 421758 176913 119960 -1 826
828 0 421686 176953 119800 -1 827
829 0 421538 176965 119600 -1 828
830 0 421366 177001 119440 -1 829
831 0 421258 176997 119280 -1 830
832 0 421134 176949 119120 -1 831
833 0 421022 176889 118960 -1 832
834 0 420890 176857 118800 -1 833
835 0 420746 176797 118640 -1 834
836 0 420698 176777 118480 -1 835
837 0 420722 176717 118320 -1 836
838 0 420742 176649 118160 -1 837
839 0 420738 176653 118000 -1 838
840 0 420742 176581 117840 -1 839
841 0 420784 176493 117680 -1 840
842 0 420804 176401 117520 -1 841
843 0 420780 176373 117360 -1 842
844 0 420788 176341 117200 -1 843
845 0 420844 176321 117040 -1 844
846 0 420928 176337 116840 -1 845
847 0 421020 176405 116640 -1 846
848 0 421076 176425 116480 -1 847
849 0 421148 176493 116320 -1 848
850 0 421200 176529 116200 -1 849
851 0 421288 176593 116040 -1 850
852 0 421360 176657 115920 -1 851
853 0 421420 176773 115760 -1 852
854 0 421396 176857 115600 -1 853
855 0 421356 176933 115440 -1 854
856 0 421320 176945 115320 -1 855
857 0 421240 176953 115240 -1 856
858 0 421164 176993 115080 -1 857
859 0 421140 177005 114920 -1 858
860 0 421008 176933 114760 -1 859
861 0 420868 176889 114600 -1 860
862 0 420798 176841 114440 -1 861
863 0 420762 176849 114280 -1 862
864 0 420646 176825 114120 -1 863
865 0 420626 176945 113960 -1 864
866 0 420538 177021 113800 -1 865
867 0 420530 177133 113640 -1 866
868 0 420546 177217 113480 -1 867
869 0 420566 177337 113360 -1 868
870 0 420574 177441 113280 -1 869
871 0 420570 177457 113200 -1 870
872 0 420508 177557 113120 -1 871
873 0 420436 177653 113000 -1 872
874 0 420328 177705 112840 -1 873
875 0 420288 177785 112680 -1 874
876 0 420300 177889 112520 -1 875
877 0 420300 177921 112360 -1 876
878 0 420300 177941 112200 -1 877
879 0 420300 177941 112040 -1 878
880 0 420296 177973 111920 -1 879
881 0 420332 177961 111760 -1 880
882 0 420332 177961 111600 -1 881
883 0 420392 177997 111440 -1 882
884 0 420496 177997 111280 -1 883
885 0 420520 177945 111120 -1 884
886 0 420576 177937 110960 -1 885
887 0 420644 177937 110800 -1 886
888 0 420748 178001 110640 -1 887
889 0 420888 178121 110480 -1 888
890 0 420924 178253 110400 -1 889
891 0 420952 178381 110320 -1 890
892 0 420996 178425 110240 -1 891
893 0 421044 178545 110120 -1 892
894 0 421020 178697 110040 -1 893
895 0 420958 178825 109960 -1 894
896 0 420902 178889 109880 -1 895
897 0 420842 178901 109800 -1 896
898 0 420794 178933 109720 -1 897
899 0 420786 178937 109600 -1 898
900 0 420738 178965 109480 -1 899
901 0 420726 179045 109360 -1 900
902 0 420706 179161 109240 -1 901
903 0 420710 179249 109120 -1 902
904 0 420710 179309 109000 -1 903
905 0 420662 179317 108880 -1 904
906 0 420610 179313 108760 -1 905
907 0 420598 179337 108640 -1 906
908 0 420554 179373 108520 -1 907
909 0 420470 179361 108400 -1 908
910 0 420390 179345 108280 -1 909
911 0 420278 179329 108160 -1 910
912 0 420114 179269 108040 -1 911
913 0 420058 179229 107960 -1 912
914 0 420006 179181 107880 -1 913
915 0 419910 179097 107760 -1 914
916 0 419862 179085 107720 -1 915
917 0 419840 179077 107640 -1 916
918 0 419796 179025 107520 -1 917
919 0 419776 178965 107360 -1 918
920 0 419776 178901 107200 -1 919
921 0 419824 178861 107040 -1 920
922 0 419932 178909 106880 -1 921
923 0 420000 178937 106760 -1 922
924 0 420096 178941 106640 -1 923
925 0 420176 178925 106480 -1 924
926 0 420260 178925 106360 -1 925
927 0 420320 178869 106240 -1 926
928 0 420692 178881 106120 -1 927
929 0 420848 179021 106080 -1 928
930 0 420840 179037 105960 -1 929
931 0 420824 179013 105800 -1 930
932 0 420812 178981 105640 -1 931
933 0 420776 179037 105480 -1 932
934 0 420752 179105 105320 -1 933
935 0 420704 179145 105160 -1 934
936 0 420740 179233 105000 -1 935
937 0 420748 179305 104880 -1 936
938 0 420764 179381 104760 -1 937
939 0 420780 179453 104640 -1 938
940 0 420800 179521 104520 -1 939
941 0 420864 179605 104440 -1 940
942 0 420742 179901 104400 -1 941
943 0 420686 179929 104320 -1 942
944 0 420598 179953 104200 -1 943
945 0 420506 180001 104080 -1 944
946 0 420416 180041 103960 -1 945
947 0 420336 180077 103840 -1 946
948 0 420260 180065 103720 -1 947
949 0 420196 180101 103600 -1 948
950 0 420112 180121 103480 -1 949
951 0 420044 180149 103360 -1 950
952 0 419952 180173 103240 -1 951
953 0 419892 180209 103120 -1 952
954 0 419824 180237 103000 -1 953
955 0 419804 180233 102840 -1 954
956 0 419864 180237 102680 -1 955
957 0 419844 180261 102520 -1 956
958 0 419912 180257 102400 -1 957
959 0 420080 180305 102240 -1 958
960 0 420160 180337 102120 -1 959
961 0 420252 180429 102000 -1 960
962 0 420324 180453 101880 -1 961
963 0 420408 180505 101760 -1 962
964 0 420512 180517 101640 -1 963
965 0 420616 180561 101520 -1 964
966 0 420704 180549 101400 -1 965
967 0 420844 180557 101280 -1 966
968 0 420972 180569 101160 -1 967
969 0 420976 180617 101040 -1 968
970 0 421120 180629 100920 -1 969
971 0 421268.53 180601 100840 -1 970
972 0 421279 180657 100720 -1 971
973 0 421387 180669 100640 -1 972
974 0 421455 180693 100480 -1 973
975 0 421587 180689 100360 -1 974
976 0 421671 180705 100200 -1 975
977 0 421751 180797 100040 -1 976
978 0 421771 180857 99880 -1 977
979 0 421711 180885 99840 -1 978
980 0 421638 180879 99760 -1 979
981 0 421519 181021 99640 -1 980
982 0 421499 181089 99520 -1 981
983 0 421527 181157 99360 -1 982
984 0 421591 181189 99200 -1 983
985 0 421663 181229 99040 -1 984
986 0 421759 181249 98880 -1 985
987 0 421811 181281 98800 -1 986
988 0 421822.78 181279.75 98760 -1 987
989 0 421841 181300 98640 -1 988
990 0 421801 181356 98480 -1 989
991 0 421733 181436 98360 -1 990
992 0 421721 181488 98240 -1 991
993 0 421749 181560 98120 -1 992
994 0 421777 181640 97960 -1 993
995 0 421777 181636 97840 -1 994
996 0 421785 181680 97720 -1 995
997 0 421617 181668 97560 -1 996
998 0 421649 181712 97400 -1 997
999 0 421621 181740 97200 -1 998
1000 0 421629 181664 97040 -1 999
1001 0 421653 181604 96840 -1 1000
1002 0 421669 181624 96640 -1 1001
1003 0 421741 181688 96480 -1 1002
1004 0 421853 181756 96360 -1 1003
1005 0 421949 181824 96240 -1 1004
1006 0 422037 181836 96080 -1 1005
1007 0 422045 181840 95920 -1 1006
1008 0 422045 181840 95760 -1 1007
1009 0 422081 181868 95600 -1 1008
1010 0 422153 181868 95480 -1 1009
1011 0 422165 181856 95280 -1 1010
1012 0 422173 181816 95080 -1 1011
1013 0 422193 181800 94920 -1 1012
1014 0 422233 181796 94760 -1 1013
1015 0 422309 181776 94600 -1 1014
1016 0 422329 181808 94440 -1 1015
1017 0 422449 181856 94320 -1 1016
1018 0 422509 181860 94200 -1 1017
1019 0 422513 181864 94120 -1 1018
1020 0 422517 181868 94080 -1 1019
1021 0 422505 181888 93960 -1 1020
1022 0 422385 181908 93800 -1 1021
1023 0 422353 181832 93640 -1 1022
1024 0 422365 181772 93480 -1 1023
1025 0 422381 181768 93320 -1 1024
1026 0 422437 181860 93160 -1 1025
1027 0 422449 181984 93040 -1 1026
1028 0 422253 182144 93000 -1 1027
1029 0 422185 182196 92920 -1 1028
1030 0 422185 182192 92880 -1 1029
1031 0 422021 182132 92840 -1 1030
1032 0 422045 182136 92760 -1 1031
1033 0 422049 182120 92640 -1 1032
1034 0 422033 182048 92480 -1 1033
1035 0 421889 181876 92360 -1 1034
1036 0 421865 181876 92280 -1 1035
1037 0 421853 181876 92240 -1 1036
1038 0 421901 181884 92120 -1 1037
1039 0 421849 181864 92000 -1 1038
1040 0 421821 181876 91920 -1 1039
1041 0 421781 181888 91800 -1 1040
1042 0 421833 181892 91720 -1 1041
1043 0 421881 181940 91600 -1 1042
1044 0 421983.8 181974.02 91560 -1 1043
1045 0 422613 181948 92960 -1 1027
1046 0 422741 181936 92840 -1 1045
1047 0 422801 181972 92720 -1 1046
1048 0 422853 181996 92600 -1 1047
1049 0 422953 182016 92480 -1 1048
1050 0 423049 182048 92360 -1 1049
1051 0 423129 182148 92240 -1 1050
1052 0 423269 182220 92120 -1 1051
1053 0 423449 182156 92040 -1 1052
1054 0 423489 182188 91920 -1 1053
1055 0 423515 182244 91800 -1 1054
1056 0 423643 182328 91640 -1 1055
1057 0 423787 182372 91480 -1 1056
1058 0 423787 182364 91320 -1 1057
1059 0 423707 182388 91160 -1 1058
1060 0 423647 182376 91000 -1 1059
1061 0 423571 182348 90840 -1 1060
1062 0 423499 182308 90640 -1 1061
1063 0 423487 182288 90480 -1 1062
1064 0 423403 182272 90360 -1 1063
1065 0 423419 182208 90240 -1 1064
1066 0 423427 182136 90080 -1 1065
1067 0 423535 182148 89880 -1 1066
1068 0 423643 182192 89720 -1 1067
1069 0 423859 182236 89560 -1 1068
1070 0 424051 182224 89400 -1 1069
1071 0 424161.72 182193.3 89240 -1 1070
1072 0 424224 182157 89120 -1 1071
1073 0 424228.9 182180.7 89000 -1 1072
1074 0 424356 182157 88880 -1 1073
1075 0 424392 182149 88720 -1 1074
1076 0 424516 182137 88560 -1 1075
1077 0 424604 182045 88440 -1 1076
1078 0 424656 182017 88280 -1 1077
1079 0 424716 181989 88080 -1 1078
1080 0 424780 181977 87920 -1 1079
1081 0 424864 181989 87800 -1 1080
1082 0 424888 181969 87600 -1 1081
1083 0 424872 181913 87400 -1 1082
1084 0 424992 181869 87200 -1 1083
1085 0 424844 181925 87120 -1 1084
1086 0 424876 181901 87000 -1 1085
1087 0 424862 181877 86840 -1 1086
1088 0 424806 181837 86680 -1 1087
1089 0 424778 181721 86520 -1 1088
1090 0 424786 181697 86440 -1 1089
1091 0 424734 181565 86320 -1 1090
1092 0 424686 181417 86160 -1 1091
1093 0 424682 181245 86000 -1 1092
1094 0 424682 181217 85960 -1 1093
1095 0 423878 181297 85960 -1 1094
1096 0 424746 181129 85880 -1 1094
1097 0 424794 181065 85800 -1 1096
1098 0 424818 181033 85760 -1 1097
1099 0 425026 180949 85680 -1 1098
1100 0 425094 180909 85640 -1 1099
1101 0 425266 180869 85560 -1 1100
1102 0 425346 180841 85480 -1 1101
1103 0 425498 180825 85400 -1 1102
1104 0 425528 180813 85320 -1 1103
1105 0 425612 180809 85200 -1 1104
1106 0 425628 180761 85080 -1 1105
1107 0 425612 180693 84960 -1 1106
1108 0 425600 180633 84800 -1 1107
1109 0 425588 180661 84640 -1 1108
1110 0 425552 180689 84480 -1 1109
1111 0 425484 180697 84240 -1 1110
1112 0 425441.78 180668.53 84120 -1 1111
1113 0 425328 180693 84000 -1 1112
1114 0 425180 180673 83880 -1 1113
1115 0 425080 180673 83720 -1 1114
1116 0 425014.34 180688.62 83560 -1 1115
1117 0 424960 180641 83440 -1 1116
1118 0 424960 180641 83320 -1 1117
1119 0 424960 180641 83200 -1 1118
1120 0 424996 180597 83040 -1 1119
1121 0 425068 180561 82920 -1 1120
1122 0 425172 180493 82800 -1 1121
1123 0 425256 180405 82680 -1 1122
1124 0 425228 180321 82560 -1 1123
1125 0 425284 180373 82400 -1 1124
1126 0 425348 180369 82240 -1 1125
1127 0 425096 180157 82040 -1 1126
1128 0 425092 180129 81920 -1 1127
1129 0 425152 180090 81840 -1 1128
1130 0 425170 180165 81760 -1 1129
1131 0 425218 180192 81640 -1 1130
1132 0 425234 180201 81600 -1 1131
1133 0 425290 180253 81480 -1 1132
1134 0 425350 180441 81320 -1 1133
1135 0 425374 180549 81200 -1 1134
1136 0 425402 180617 81040 -1 1135
1137 0 425474 180657 80920 -1 1136
1138 0 425542 180689 80800 -1 1137
1139 0 425614 180757 80680 -1 1138
1140 0 425686 180793 80600 -1 1139
1141 0 425830 180813 80480 -1 1140
1142 0 425914 180853 80360 -1 1141
1143 0 425978 180857 80240 -1 1142
1144 0 426054 180833 80120 -1 1143
1145 0 426134 180781 80000 -1 1144
1146 0 426272 180713 79880 -1 1145
1147 0 426396 180637 79760 -1 1146
1148 0 426448 180601 79600 -1 1147
1149 0 426532 180569 79440 -1 1148
1150 0 426652 180501 79320 -1 1149
1151 0 426816 180397 79160 -1 1150
1152 0 426988 180257 79040 -1 1151
1153 0 427068 180141 78920 -1 1152
1154 0 427100 180061 78800 -1 1153
1155 0 427072 179929 78680 -1 1154
1156 0 427044 179845 78560 -1 1155
1157 0 427004 179793 78440 -1 1156
1158 0 426976 179773 78320 -1 1157
1159 0 426904 179793 78200 -1 1158
1160 0 426920 179757 78080 -1 1159
1161 0 426932 179717 77960 -1 1160
1162 0 426932 179717 77840 -1 1161
1163 0 426868 179733 77720 -1 1162
1164 0 426868 179733 77560 -1 1163
1165 0 426820 179769 77400 -1 1164
1166 0 426965.25 179824.19 77360 -1 1165
1167 0 426864 179794 77080 -1 1166
1168 0 426812 179633 77400 -1 1165
1169 0 426808 179581 77320 -1 1168
1170 0 426894 179525 77240 -1 1169
1171 0 426874 179505 77120 -1 1170
1172 0 426886 179477 77000 -1 1171
1173 0 426906 179497 76880 -1 1172
1174 0 426903.56 179476.75 76840 -1 1173
1175 0 426903.75 179403.16 76720 -1 1174
1176 0 426842 179397 76600 -1 1175
1177 0 426882 179269 76480 -1 1176
1178 0 426859.8 179245.47 76440 -1 1177
1179 0 426874 179217 76280 -1 1178
1180 0 426902 179217 76160 -1 1179
1181 1 426907.44 179207.36 76040 -1 1180
1182 0 426982 179201 75880 -1 1181
1183 0 426946 179221 75720 -1 1182
1184 0 426998 179233 75560 -1 1183
1185 0 427326 179525 75480 -1 1184
1186 0 427378 179557 75520 -1 1185
1187 0 427482 179661 75640 -1 1186
1188 0 427534 179845 75800 -1 1187
1189 0 427546 179949 75880 -1 1188
1190 0 427518 180069 76080 -1 1189
1191 0 427501.44 180127.98 76120 -1 1190
1192 0 427206 179405 75280 -1 1185
1193 0 427162 179289 75120 -1 1192
1194 0 427154 179237 74920 -1 1193
1195 0 427135.5 179192.95 74720 -1 1194
1196 0 427170 179097 74560 -1 1195
1197 0 427190 179065 74400 -1 1196
1198 0 427194 179041 74240 -1 1197
1199 0 427270 178977 74080 -1 1198
1200 0 427354 178937 73920 -1 1199
1201 0 427418 178897 73760 -1 1200
1202 0 427466 178865 73600 -1 1201
1203 0 427534 178917 73400 -1 1202
1204 0 427570 178913 73280 -1 1203
1205 0 427606 178941 73080 -1 1204
1206 0 427698 178993 72920 -1 1205
1207 0 427750 178989 72880 -1 1206
1208 0 427726 179013 72720 -1 1207
1209 0 427662 179049 72560 -1 1208
1210 0 427646 179033 72400 -1 1209
1211 0 427634 179009 72200 -1 1210
1212 0 427678 178997 72040 -1 1211
1213 0 427714 179093 71840 -1 1212
1214 0 427754 179073 71680 -1 1213
1215 0 427806 179113 71520 -1 1214
1216 0 427818 179121 71320 -1 1215
1217 0 427862 179133 71120 -1 1216
1218 0 427934 179117 70920 -1 1217
1219 0 428094 179061 70760 -1 1218
1220 0 428174 179001 70640 -1 1219
1221 0 428238 178957 70480 -1 1220
1222 0 428302 178933 70320 -1 1221
1223 0 428366 178921 70160 -1 1222
1224 0 428430 178889 70000 -1 1223
1225 0 428498 178817 69840 -1 1224
1226 0 428526 178757 69680 -1 1225
1227 0 428538 178725 69520 -1 1226
1228 0 428548 178645 69320 -1 1227
1229 0 428624 178605 69120 -1 1228
1230 0 428656 178537 68920 -1 1229
1231 0 428680 178385 68720 -1 1230
1232 0 428692 178273 68600 -1 1231
1233 0 428804 178265 68440 -1 1232
1234 0 428864 178277 68280 -1 1233
1235 0 428964 178293 68120 -1 1234
1236 0 429028 178253 67960 -1 1235
1237 0 428996 178221 67760 -1 1236
1238 0 429040 178285 67680 -1 1237
1239 0 429096 178345 67640 -1 1238
1240 0 429120 178397 67600 -1 1239
1241 0 429172 178445 67560 -1 1240
1242 0 429216 178533 67480 -1 1241
1243 0 429268 178613 67400 -1 1242
1244 0 429304 178665 67320 -1 1243
1245 0 429312 178621 67200 -1 1244
1246 0 429240 178517 67080 -1 1245
1247 0 429216 178421 67000 -1 1246
1248 0 429192 178317 66920 -1 1247
1249 0 429096 178229 66840 -1 1248
1250 0 429052 178105 66760 -1 1249
1251 0 429080 178129 66680 -1 1250
1252 0 429140 178153 66560 -1 1251
1253 0 429216 178245 66400 -1 1252
1254 0 429328 178321 66320 -1 1253
1255 0 429432 178341 66200 -1 1254
1256 0 429560 178349 66080 -1 1255
1257 0 429648 178329 65960 -1 1256
1258 0 429692 178317 65840 -1 1257
1259 0 429796 178297 65680 -1 1258
1260 0 429924 178253 65520 -1 1259
1261 0 430012 178241 65400 -1 1260
1262 0 430024 178253 65200 -1 1261
1263 0 430100 178181 65040 -1 1262
1264 0 430476 178105 64880 -1 1263
1265 0 430592 178077 64760 -1 1264
1266 0 430584 178097 64720 -1 1265
1267 0 430704 178265 64600 -1 1266
1268 0 430784 178441 64520 -1 1267
1269 0 430856 178549 64440 -1 1268
1270 0 430940 178649 64360 -1 1269
1271 0 431012 178737 64280 -1 1270
1272 0 431108 178809 64200 -1 1271
1273 0 429852 178441 65000 -1 1263
1274 0 429788 178477 64880 -1 1273
1275 0 429672 178517 64760 -1 1274
1276 0 429684 178617 64640 -1 1275
1277 0 429720 178789 64520 -1 1276
1278 0 429740 178897 64440 -1 1277
1279 0 429772 178997 64360 -1 1278
1280 0 429780 179041 64200 -1 1279
1281 0 429780 178949 64080 -1 1280
1282 0 429712 178781 63960 -1 1281
1283 0 429612 178621 63840 -1 1282
1284 0 429452 178437 63720 -1 1283
1285 0 429416 178441 63600 -1 1284
1286 0 429488 178453 63480 -1 1285
1287 0 429576 178477 63360 -1 1286
1288 0 429608 178449 63240 -1 1287
1289 0 429716 178433 63120 -1 1288
1290 0 429844 178417 63000 -1 1289
1291 0 429796 178417 62840 -1 1290
1292 0 429952 178393 62680 -1 1291
1293 0 430028 178405 62640 -1 1292
1294 0 430212 178441 62560 -1 1293
1295 0 430344 178469 62480 -1 1294
1296 0 430304 178541 62360 -1 1295
1297 0 430220 178613 62240 -1 1296
1298 0 430216 178741 62120 -1 1297
1299 0 430160 178753 62000 -1 1298
1300 0 430064 178785 61840 -1 1299
1301 0 430056 178797 61720 -1 1300
1302 0 430004 178817 61560 -1 1301
1303 0 430000 178969 61400 -1 1302
1304 0 430016 179001 61280 -1 1303
1305 0 430000 178913 61120 -1 1304
1306 0 430016 178625 61040 -1 1305
1307 0 430016 178433 60960 -1 1306
1308 0 430060 178541 60800 -1 1307
1309 0 430108 178549 60640 -1 1308
1310 0 430236 178517 60520 -1 1309
1311 0 430378 178605 60440 -1 1310
1312 0 430462 178713 60360 -1 1311
1313 0 430482 178737 60280 -1 1312
1314 0 430526 178725 60160 -1 1313
1315 0 430566 178725 60080 -1 1314
1316 0 430542 178705 59960 -1 1315
1317 0 430522 178717 59800 -1 1316
1318 0 430566 178689 59640 -1 1317
1319 0 430754 178621 59480 -1 1318
1320 0 430930 178629 59400 -1 1319
1321 0 430978 178589 59320 -1 1320
1322 0 430910 178537 59200 -1 1321
1323 0 430902 178529 59120 -1 1322
1324 0 430914.78 178513.39 59040 -1 1323
1325 0 430898 178313 58880 -1 1324
1326 0 430938 178101 58760 -1 1325
1327 0 431026 178033 58600 -1 1326
1328 0 431114 177961 58480 -1 1327
1329 0 431133.6 177858.14 58440 -1 1328
1330 0 431154 177801 58320 -1 1329
1331 0 431298 177801 58200 -1 1330
1332 0 431394 177785 58080 -1 1331
1333 0 431474 177749 57960 -1 1332
1334 0 431586 177709 57840 -1 1333
1335 0 431646 177693 57720 -1 1334
1336 0 431666 177609 57640 -1 1335
1337 0 431640 177493 57520 -1 1336
1338 0 431580 177353 57400 -1 1337
1339 0 431520 177133 57280 -1 1338
1340 0 432120 178457 57240 -1 1339
1341 0 432100 178253 57200 -1 1340
1342 0 432080 178101 57160 -1 1341
1343 0 432060 178089 57120 -1 1342
1344 0 432116 178029 57000 -1 1343
1345 0 432164 177965 56880 -1 1344
1346 0 432194 177917 56720 -1 1345
1347 0 432262 177857 56600 -1 1346
1348 0 432314 177741 56480 -1 1347
1349 0 432354 177621 56360 -1 1348
1350 0 432498 177449 56240 -1 1349
1351 0 432586 177369 56160 -1 1350
1352 0 432706 177309 56040 -1 1351
1353 0 432834 177245 55920 -1 1352
1354 0 432906 177241 55800 -1 1353
1355 0 432966 177237 55680 -1 1354
1356 0 432986 177173 55480 -1 1355
1357 0 433118 177121 55320 -1 1356
1358 0 433138 177117 55160 -1 1357
1359 0 433314 177017 55000 -1 1358
1360 0 433346 176905 54880 -1 1359
1361 0 433340 176745 54720 -1 1360
1362 0 433376 176525 54600 -1 1361
1363 0 433404 176437 54440 -1 1362
1364 0 433500 176369 54320 -1 1363
1365 0 433500 176369 54200 -1 1364
1366 0 433524 176325 54040 -1 1365
1367 0 433568 176245 53880 -1 1366
1368 0 433520 176229 53720 -1 1367
1369 0 433560 176201 53560 -1 1368
1370 0 433528 176185 53400 -1 1369
1371 0 433724 176065 53280 -1 1370
1372 0 433908 176073 53200 -1 1371
1373 0 433956 176077 53080 -1 1372
1374 0 434344 175913 53000 -1 1373
1375 0 434878 175693 53120 -1 1374
1376 0 435118 175661 53200 -1 1375
1377 0 435398 175373 53240 -1 1376
1378 0 435662 175197 53160 -1 1377
1379 0 435874 175129 53080 -1 1378
1380 0 436020 175157 53000 -1 1379
1381 0 436216 175097 52920 -1 1380
1382 0 436304 175093 52880 -1 1381
1383 0 436380 175077 52800 -1 1382
1384 0 436520 175097 52680 -1 1383
1385 0 436572 175081 52560 -1 1384
1386 0 436628 175041 52400 -1 1385
1387 0 436688 175113 52240 -1 1386
1388 0 436704 175105 52080 -1 1387
1389 0 436712 175073 51920 -1 1388
1390 0 436788 175109 51720 -1 1389
1391 0 436872 175001 51640 -1 1390
1392 0 436968 174877 51520 -1 1391
1393 0 437108 174765 51400 -1 1392
1394 0 437232 174725 51240 -1 1393
1395 0 437340 174713 51080 -1 1394
1396 0 437368 174673 50920 -1 1395
1397 0 434338 175913 52920 -1 1374
1398 0 434298 175917 52760 -1 1397
1399 0 434298 175917 52720 -1 1398
1400 0 434297 175937 52560 -1 1399
1401 0 431398 178673 59440 -1 1320
1402 0 431534 178661 59520 -1 1401
1403 0 431710 178681 59640 -1 1402
1404 0 431770 178713 59680 -1 1403
1405 0 422728 151358 190760 -1 310
1406 0 422843 151572 190760 -1 1405
1407 0 422859 151774 190960 -1 1406
1408 0 422929.5 151956 191000 -1 1407
1409 0 423106.5 152007 190960 -1 1408
1410 0 423307 152094 190959 41.215 1409
1411 0 423359 152080 190880 72 1410
1412 0 423366 152082 190876 74.2447 1411
1413 0 423647 152199 190735 78.7263 1412
1414 0 423939 152416 190708 50.4236 1413
1415 0 424263 152574 190750 45.6312 1414
1416 0 424543 152732 190884 102.729 1415
1417 0 424576 152768 190920 108.812 1416
1418 0 424565 152726 190902 132.349 1417
1419 0 424599 152531 191075 48.7448 1418
1420 0 424595 152312 191209 35.4287 1419
1421 0 424568 152107 191381 34.8042 1420
1422 0 424587 152096 191400 32 1421
1423 0 424608 152800 190960 115.386 1417
1424 0 424671 152929 191039 175.308 1423
1425 0 424704 152960 191040 190.83 1424
1426 0 424740 152989 191026 175.225 1425
1427 0 425042 153192 191108 106.077 1426
1428 0 425273 153493 191091 44.0858 1427
1429 0 425363 153827 191005 60.6564 1428
1430 0 425376 153856 190960 32 1429
1431 0 424728 152970 191079 161.971 1425
1432 0 424887 153133 191453 127.557 1431
1433 0 425034 153281 191840 49.9742 1432
1434 0 425366 153447 192089 76.8151 1433
1435 0 425546 153642 192385 45.3089 1434
1436 0 425361 153758 192780 47.2765 1435
1437 0 425213 153934 193167 78.0122 1436
1438 0 425055 154076 193561 119.389 1437
1439 0 425024 154112 193600 98.9545 1438
1440 0 424896 154112 193480 32 1439
1441 0 424973 154113 193605 82.3715 1439
1442 0 424805 154287 193942 72.0633 1441
1443 0 424552 154367 194186 65.1821 1442
1444 0 424231 154400 194329 64.2873 1443
1445 0 423866 154437 194381 69.6865 1444
1446 0 423545 154537 194479 65.3272 1445
1447 0 423379 154764 194792 34.7647 1446
1448 0 423362 154876 194960 0 1447
1449 0 423392 154880 195080 32 1448
1450 0 423395 154908 195084 37.4274 1449
1451 0 423154 155146 195344 69.0947 1450
1452 0 422940 155361 195656 61.4111 1451
1453 0 422822 155561 195979 57.7887 1452
1454 0 422626 155715 196309 66.8737 1453
1455 0 422483 155761 196675 66.8709 1454
1456 0 422325 155755 197016 75.8283 1455
1457 0 422203 155935 197347 87.5451 1456
1458 0 421836 155887 197486 72.8324 1457
1459 0 421448 155826 197559 86.0034 1458
1460 0 421146 155781 197809 81.6931 1459
1461 0 420846 155767 198034 39.8395 1460
1462 0 420683 155821 198160 0 1461
1463 0 420229 155957 198480 0 1462
1464 0 419949 156009 198560 0 1463
1465 0 419944 156075 198720 0 1464
1466 0 419764 156223 198880 0 1465
1467 0 419726 156323 199080 0 1466
1468 0 419579 156337 199301 82.9159 1467
1469 0 419336 156483 199678 55.6511 1468
1470 0 419261 156529 199800 0 1469
1471 0 419101 156639 199920 0 1470
1472 0 419103 156651 199960 0 1471
1473 0 419123 156665 2e+05 0 1472
1474 0 419317 156631 200040 0 1473
1475 0 419339 157069 200160 0 1474
1476 0 419343 157300 200266 29.3989 1475
1477 0 419289 157577 200400 56.7474 1476
1478 0 419111 157755 200564 74.5273 1477
1479 0 418845 157738 200776 32.4056 1478
1480 0 418816 157760 200800 40 1479
1481 0 418816 157600 200840 32 1480
1482 0 418781 157773 200791 40.579 1480
1483 0 418446 157775 200988 36.0111 1482
1484 0 418265.5 157767 201120 36 1483
1485 0 418264 157879 201318 38.2372 1484
1486 0 418409 157875 201653 44.0887 1485
1487 0 418713 157664 201730 129.525 1486
1488 0 418888 157388 201797 156.97 1487
1489 0 419107 157215 201516 91.2433 1488
1490 0 419338 157013 201242 74.7793 1489
1491 0 419610 156822 201035 66.4715 1490
1492 0 419648 156832 201040 60.3987 1491
1493 0 419640 156869 200999 47.6466 1492
1494 0 419814 156968 200731 79.1209 1493
1495 0 419970.5 156908 200480 29 1494
1496 0 419989.5 156792 200400 -1 1495
1497 0 419901.5 156447 200240 -1 1496
1498 0 420024 156832 200478 28.9291 1495
1499 0 420032 156800 200480 32 1498
1500 0 419672 156838 201059 65.9484 1492
1501 0 420020 156802 201031 36.2983 1500
1502 0 420302 156745 201100 93.7113 1501
1503 0 420589 156735 201194 125.964 1502
1504 0 420874 156693 201288 84.5961 1503
1505 0 421081 156610 201536 79.5061 1504
1506 0 421120 156608 201560 75.4718 1505
1507 0 421166 156580 201565 82.8399 1506
1508 0 421255 156348 201524 48.3109 1507
1509 0 421378 156131 201476 30.7203 1508
1510 0 421152 156607 201600 66.1991 1506
1511 0 421441 156730 201961 44.2118 1510
1512 0 421472 156736 202000 45.2548 1511
1513 0 421472 156768 202000 45.9827 1512
1514 0 421279.5 156980 202117 43.7604 1513
1515 0 421261.5 157008 202120 32 1514
1516 0 421473 156736 202040 44.5381 1512
1517 0 421535 156736 202280 96.0746 1516
1518 0 421536 156736 202320 81.9756 1517
1519 0 421533 156771 202316 85.2984 1518
1520 0 421605 157012 202612 65.0103 1519
1521 0 421780 157321 202669 41.6548 1520
1522 0 421824 157344 202640 64 1521
1523 0 421853 157344 202676 67.5297 1522
1524 0 421871 157250 202797 33.8642 1523
1525 0 421983 157416 202800 -1 1524
1526 0 421829 157385 202605 59.9333 1522
1527 0 421834.5 157467 202560 59 1526
1528 0 421705 157606 202407 59.7316 1527
1529 0 421675 157642 202200 39 1528
1530 0 421656.5 157611 202121 31.9 1529
1531 0 421650.5 157581 202080 -1 1530
1532 0 421565 156695 202357 66.7758 1518
1533 0 421536 156627 202710 92.8807 1532
1534 0 421354 156576 203009 81.6559 1533
1535 0 421041 156536 203177 34.5897 1534
1536 0 420673 156496 203205 80.5075 1535
1537 0 420341 156416 203262 85.7638 1536
1538 0 420450 156500 203280 73 1537
1539 0 420025 156250 203320 45.8495 1538
1540 0 419906 156220 203360 -1 1539
1541 0 419860 156178 203320 -1 1540
1542 0 419852 156148 203280 -1 1541
1543 0 422897 152024 191240 -1 1408
1544 0 422823 151920 191360 -1 1543
1545 0 413060 134416 196520 -1 113
1546 0 412956 134076 196480 -1 1545
1547 0 412888 133988 196400 -1 1546
1548 0 412614 133968 196240 -1 1547
1549 0 412638 133872 196120 -1 1548
1550 0 412914 133984 196040 -1 1549
1551 0 413030 134000 195920 -1 1550
1552 0 413162 133936 195800 -1 1551
1553 0 413318 133804 195720 -1 1552
1554 0 413326 133804 195680 -1 1553
1555 0 413322 133749 195600 -1 1554
1556 0 413346 133741 195520 -1 1555
1557 0 413326 133729 195440 -1 1556
1558 0 413306 133689 195360 -1 1557
1559 0 413226 133677 195280 -1 1558
1560 0 413094 133605 195160 -1 1559
1561 0 413074 133577 195080 -1 1560
1562 0 412950 133617 195040 -1 1561
1563 0 412834 133561 195000 -1 1562
1564 0 412822 133525 194960 -1 1563
1565 0 412818 133477 194920 -1 1564
1566 0 412814 133433 194880 -1 1565
1567 0 412774 133361 194840 -1 1566
1568 0 412746 133313 194800 -1 1567
1569 0 412746 133257 194720 -1 1568
1570 0 412766 133229 194680 -1 1569
1571 0 412774 133169 194600 -1 1570
1572 0 412786 133113 194520 -1 1571
1573 0 412746 133053 194440 -1 1572
1574 0 412742 133037 194360 -1 1573
1575 0 412752 132985 194320 -1 1574
1576 0 412796 132805 194280 -1 1575
1577 0 412820 132671 194200 -1 1576
1578 0 412868 132559 194160 -1 1577
1579 0 412986 132385 194080 -1 1578
1580 0 412981 132275 194040 -1 1579
1581 0 412891 132219 194000 -1 1580
1582 0 412839 132125 193960 -1 1581
1583 0 412797 132069 193920 -1 1582
1584 0 412771 131999 193880 -1 1583
1585 0 412791 131907 193840 -1 1584
1586 0 412803 131871 193800 -1 1585
1587 0 412863 131887 193720 -1 1586
1588 0 412963 131975 193680 -1 1587
1589 0 413035 132031 193640 -1 1588
1590 0 413165 131875 193600 -1 1589
1591 0 413077 131771 193640 -1 1590
1592 0 412977 131627 193720 -1 1591
1593 0 412963 131459 193760 -1 1592
1594 0 412909 131475 193880 -1 1593
1595 0 412829 131459 193960 -1 1594
1596 0 412805 131443 194040 -1 1595
1597 0 412773 131415 194080 -1 1596
1598 0 412697 131371 194120 -1 1597
1599 0 412653 131315 194160 -1 1598
1600 0 412593 131199 194240 -1 1599
1601 0 412493 131143 194320 -1 1600
1602 0 412445 131115 194400 -1 1601
1603 0 412453 131095 194440 -1 1602
1604 0 412537 131011 194480 -1 1603
1605 0 412665 131047 194520 -1 1604
1606 0 412685 131099 194560 -1 1605
1607 0 412713 131147 194600 -1 1606
1608 0 412739 131200 194640 -1 1607
1609 0 412593 130807 194520 -1 1604
1610 0 412633 130723 194560 -1 1609
1611 0 412761 130583 194600 -1 1610
1612 0 412837 130559 194640 -1 1611
1613 0 412860 130496 194680 -1 1612
1614 0 412109 131147 194440 -1 1603
1615 0 412041 131063 194480 -1 1614
1616 0 412021 131051 194520 -1 1615
1617 0 411993 131039 194560 -1 1616
1618 0 411941 131019 194640 -1 1617
1619 0 411897 131007 194720 -1 1618
1620 0 411893 131039 194800 -1 1619
1621 0 411821 130915 194880 -1 1620
1622 0 411821 130907 194920 -1 1621
1623 0 411859 130868 195000 -1 1622
1624 0 411890 131140 194880 -1 1620
1625 0 413351 131803 193600 -1 1590
1626 0 412566 133844 196040 -1 1549
1627 0 412466 133820 195960 -1 1626
1628 0 412334 133824 195880 -1 1627
1629 0 412262 133940 195760 -1 1628
1630 0 412126 133944 195680 -1 1629
1631 0 411902 134016 195600 -1 1630
1632 0 413048 133780 196320 -1 1547
1633 0 413224 133612 196240 -1 1632
1634 0 413352 133412 196160 -1 1633
1635 0 413448 132872 196160 -1 1634
1636 0 413436 132840 196320 -1 1635
1637 0 413384 132536 196360 -1 1636
1638 0 413336 132604 196480 -1 1637
1639 0 413327 132682 196520 -1 1638
1640 0 413440 133344 196080 -1 1634
1641 0 413492 133244 196000 -1 1640
1642 0 413476 132964 195880 -1 1641
1643 0 413536 132904 195760 -1 1642
1644 0 413568 132788 195600 -1 1643
1645 0 413600 132732 195480 -1 1644
1646 0 413640 132600 195360 -1 1645
1647 0 413644 132472 195280 -1 1646
1648 0 413652 132328 195200 -1 1647
1649 0 413664 132220 195120 -1 1648
1650 0 413896 132208 195040 -1 1649
1651 0 413992 132188 194960 -1 1650
1652 0 414012 132096 194840 -1 1651
1653 0 413967 131980 194720 -1 1652
1654 0 413919 131968 194640 -1 1653
1655 0 413907 131928 194560 -1 1654
1656 0 413899 131928 194520 -1 1655
1657 0 414003 131752 194520 -1 1656
1658 0 414043 131360 194520 -1 1657
1659 0 414283 131052 194440 -1 1658
1660 0 414451 130764 194360 -1 1659
1661 0 414667 130396 194320 -1 1660
1662 0 414695 130224 194360 -1 1661
1663 0 414571 130144 194400 -1 1662
1664 0 414243 131400 194480 -1 1658
1665 0 414467 131368 194440 -1 1664
1666 0 414575 131344 194400 -1 1665
1667 0 414627 131316 194440 -1 1666
1668 0 414735 131308 194480 -1 1667
1669 0 413827 131936 194480 -1 1656
1670 0 413771 131920 194440 -1 1669
1671 0 413711 131868 194400 -1 1670
1672 0 413727 131888 194320 -1 1671
1673 0 413783 131892 194240 -1 1672
1674 0 413823 131892 194160 -1 1673
1675 0 413823 131876 194080 -1 1674
1676 0 413859 131852 194000 -1 1675
1677 0 413895 131844 193920 -1 1676
1678 0 413847 131695 193840 -1 1677
1679 0 413508 132212 195040 -1 1649
1680 0 413284 132212 194920 -1 1679
1681 0 413248 132480 194960 -1 1680
1682 0 413252 132496 195000 -1 1681
1683 0 413208 131984 194840 -1 1680
1684 0 412856 131900 194760 -1 1683
1685 0 412602.66 131744 194800 -1 1684
1686 0 412486.66 131696 194880 -1 1685
1687 0 412354.66 131660 195000 -1 1686
1688 0 412170.66 131724 195120 -1 1687
1689 0 411886.66 131720 195240 -1 1688
1690 0 411514.66 131836 195360 -1 1689
1691 0 411411 131928 195400 -1 1690
1692 0 411306.66 132020 195440 -1 1691
1693 0 411298.66 132152 195480 -1 1692
1694 0 411258.66 132288 195560 -1 1693
1695 0 411218.66 132436 195680 -1 1694
1696 0 411198.66 132560 195760 -1 1695
1697 0 411274.66 132732 195840 -1 1696
1698 0 411214.66 132844 196040 -1 1697
1699 0 411162.66 132960 196160 -1 1698
1700 0 411018.66 133032 196280 -1 1699
1701 0 410950.66 133076 196400 -1 1700
1702 0 410898.66 133096 196480 -1 1701
1703 0 410903 133176 196560 -1 1702
1704 0 410799 133192 196680 -1 1703
1705 0 410683 133228 196760 -1 1704
1706 0 410643 133300 196840 -1 1705
1707 0 410551 133468 196960 -1 1706
1708 0 410567 133688 197080 -1 1707
1709 0 410588 133718 197120 -1 1708
1710 0 411267 132900 195840 -1 1697
1711 0 411239 132984 195760 -1 1710
1712 0 411227 133016 195680 -1 1711
1713 0 411147 133068 195600 -1 1712
1714 0 411083 133300 195560 -1 1713
1715 0 411067 133336 195480 -1 1714
1716 0 411135 133340 195320 -1 1715
1717 0 411111 133408 195240 -1 1716
1718 0 411115 133444 195200 -1 1717
1719 0 411410.66 131968 195320 -1 1691
1720 0 411418.66 131920 195240 -1 1719
1721 0 411438 131878 195200 -1 1720
1722 0 413384 131752 194840 -1 1683
1723 0 413292 131572 194800 -1 1722
1724 0 413156 131312 194760 -1 1723
1725 0 413164 131292 194680 -1 1724
1726 0 413088 131196 194600 -1 1725
1727 0 413028 131136 194520 -1 1726
1728 0 412970 131068 194480 -1 1727
1729 0 412912 131000 194440 -1 1728
1730 0 412816 130928 194400 -1 1729
1731 0 412802 130764 194360 -1 1730
1732 0 412788 130600 194320 -1 1731
1733 0 412724 130460 194360 -1 1732
1734 0 412584 130356 194440 -1 1733
1735 0 412496 130304 194480 -1 1734
1736 0 412496 130280 194520 -1 1735
1737 0 412508 130240 194560 -1 1736
1738 0 412504 130160 194600 -1 1737
1739 0 412420 130076 194680 -1 1738
1740 0 412343 130068 194800 -1 1739
1741 0 412344 130068 194880 -1 1740
1742 0 412268 130028 194920 -1 1741
1743 0 412200 130004 194960 -1 1742
1744 0 412068 130000 195000 -1 1743
1745 0 412016 130020 195080 -1 1744
1746 0 411992 130072 195160 -1 1745
1747 0 411976 130096 195240 -1 1746
1748 0 411948 130176 195280 -1 1747
1749 0 411844 130436 195280 -1 1748
1750 0 411844 130512 195200 -1 1749
1751 0 411856 130620 195120 -1 1750
1752 0 411900 130648 195040 -1 1751
1753 0 411968 130656 194960 -1 1752
1754 0 411986 130644 194880 -1 1753
1755 0 412004 130744 194800 -1 1754
1756 0 412012 130800 194720 -1 1755
1757 0 412052 130796 194640 -1 1756
1758 0 412052 130780 194560 -1 1757
1759 0 412137 130880 194360 -1 1758
1760 0 413756 131816 194920 -1 1722
1761 0 414120 131652 194880 -1 1760
1762 0 414220 131508 194840 -1 1761
1763 0 414256 131472 194800 -1 1762
1764 0 413028 135164 196920 -1 111
1765 0 412976 135272 196960 -1 1764
1766 0 413106 135356 197000 -1 1765
1767 0 413334 135452 197080 -1 1766
1768 0 413610 135600 197120 -1 1767
1769 0 413838 135680 197160 -1 1768
1770 0 413909 135676 197080 -1 1769
1771 0 412152 132948 198000 -1 101
1772 0 411936 132856 198160 -1 1771
1773 0 413316 130360 2e+05 -1 84
1774 0 413724 130012 2e+05 -1 1773
1775 0 413836 129888 199920 -1 1774
1776 0 414072 129744 199840 -1 1775
1777 0 414320 129616 199760 -1 1776
1778 0 414436 129596 199720 -1 1777
1779 0 414580 129544 199640 -1 1778
1780 0 414680 129544 199560 -1 1779
1781 0 414860 129452 199480 -1 1780
1782 0 415064 129376 199400 -1 1781
1783 0 415124 129392 199320 -1 1782
1784 0 415300 129352 199200 -1 1783
1785 0 415444 129296 199080 -1 1784
1786 0 415524 129196 198960 -1 1785
1787 0 415596 129092 198880 -1 1786
1788 0 415660 128924 198760 -1 1787
1789 0 415700 128796 198640 -1 1788
1790 0 415736 128712 198520 -1 1789
1791 0 415736 128668 198360 -1 1790
1792 0 415856 128564 198200 -1 1791
1793 0 415952 128476 198080 -1 1792
1794 0 416004 128408 197920 -1 1793
1795 0 416036 128328 197800 -1 1794
1796 0 416332 128156 197600 -1 1795
1797 0 416368 128080 197480 -1 1796
1798 0 416396 128020 197320 -1 1797
1799 0 416416 127900 197160 -1 1798
1800 0 416532 127824 197000 -1 1799
1801 0 416616 127824 196840 -1 1800
1802 0 416724 127768 196680 -1 1801
1803 0 416760 127656 196520 -1 1802
1804 0 416752 127668 196480 -1 1803
1805 0 416704 127732 196280 -1 1804
1806 0 416752 127776 196160 -1 1805
1807 0 416884 127836 196040 -1 1806
1808 0 417076 127860 195920 -1 1807
1809 0 417256 127848 195880 -1 1808
1810 0 417400 127924 195840 -1 1809
1811 0 417500 127772 195720 -1 1810
1812 0 417520 127680 195560 -1 1811
1813 0 417676 127700 195360 -1 1812
1814 0 417784 127612 195240 -1 1813
1815 0 417964 127528 195120 -1 1814
1816 0 418068 127396 195000 -1 1815
1817 0 418100 127340 194880 -1 1816
1818 0 418244 127180 194760 -1 1817
1819 0 418316 127040 194640 -1 1818
1820 0 418440 126960 194520 -1 1819
1821 0 418528 126884 194400 -1 1820
1822 0 418620 126800 194280 -1 1821
1823 0 418732 126744 194160 -1 1822
1824 0 418828 126684 194040 -1 1823
1825 0 419016 126612 193880 -1 1824
1826 0 419204 126552 193760 -1 1825
1827 0 419328 126572 193600 -1 1826
1828 0 419456 126532 193440 -1 1827
1829 0 419516 126564 193280 -1 1828
1830 0 419584 126576 193120 -1 1829
1831 0 419708 126628 193000 -1 1830
1832 0 419796 126652 192880 -1 1831
1833 0 419844 126632 192760 -1 1832
1834 0 419988 126744 192680 -1 1833
1835 0 420192 126876 192640 -1 1834
1836 0 420484 126936 192600 -1 1835
1837 0 420648 126956 192560 -1 1836
1838 0 420744 126988 192520 -1 1837
1839 0 420872 127040 192480 -1 1838
1840 0 420988 127120 192400 -1 1839
1841 0 421024 127108 192280 -1 1840
1842 0 421248 127184 192160 -1 1841
1843 0 421604 127592 192120 -1 1842
1844 0 421682.84 127553.14 192040 -1 1843
1845 0 422154 127580 192040 -1 1844
1846 0 422466 127528 192000 -1 1845
1847 0 422710 127628 192040 -1 1846
1848 0 422878 127776 192000 -1 1847
1849 0 422694 128100 192040 -1 1848
1850 0 422654 128172 192120 -1 1849
1851 0 422594 128216 192160 -1 1850
1852 0 423112 127804 191920 -1 1848
1853 0 423236 127640 191840 -1 1852
1854 0 423320 127572 191680 -1 1853
1855 0 423464 127536 191560 -1 1854
1856 0 423580 127556 191440 -1 1855
1857 0 423772 127544 191360 -1 1856
1858 0 423844 127612 191320 -1 1857
1859 0 423836 127784 191280 -1 1858
1860 0 423844 127936 191240 -1 1859
1861 0 423864 128160 191160 -1 1860
1862 0 423884 128232 191120 -1 1861
1863 0 423918 128264 191000 -1 1862
1864 0 423958 128276 190920 -1 1863
1865 0 423998 128316 190840 -1 1864
1866 0 424014 128340 190800 -1 1865
1867 0 424054 128440 190760 -1 1866
1868 0 421880 127456 191840 -1 1844
1869 0 421720 127804 192160 -1 1843
1870 0 421758 127936 192120 -1 1869
1871 0 421758 127980 192040 -1 1870
1872 0 421802 128148 191960 -1 1871
1873 0 421854 128156 191920 -1 1872
1874 0 422182 128232 191920 -1 1873
1875 0 422218 128212 191840 -1 1874
1876 0 422258 128224 191760 -1 1875
1877 0 422354 128192 191680 -1 1876
1878 0 422382 128184 191640 -1 1877
1879 0 421818 128248 191840 -1 1873
1880 0 421768 127920 192240 -1 1869
1881 0 421780 128016 192320 -1 1880
1882 0 421772 128140 192400 -1 1881
1883 0 421624 128260 192480 -1 1882
1884 0 421668 128552 192520 -1 1883
1885 0 421652 128596 192600 -1 1884
1886 0 421840 128604 192640 -1 1885
1887 0 422052 128644 192680 -1 1886
1888 0 422300 128812 192720 -1 1887
1889 0 422333 128852 192760 -1 1888
1890 0 421496 128760 192640 -1 1885
1891 0 421492 128856 192720 -1 1890
1892 0 421440 129020 192800 -1 1891
1893 0 421492 129244 192880 -1 1892
1894 0 421536 129448 192920 -1 1893
1895 0 421516 129616 192960 -1 1894
1896 0 421460 129716 193000 -1 1895
1897 0 421428 129844 193040 -1 1896
1898 0 421448 130244 193080 -1 1897
1899 0 421568 130268 193000 -1 1898
1900 0 421796 130408 192920 -1 1899
1901 0 421764 130748 192880 -1 1900
1902 0 422020 130228 192880 -1 1900
1903 0 422184 129956 192760 -1 1902
1904 0 422560 129964 192720 -1 1903
1905 0 422556 130052 192600 -1 1904
1906 0 422619 129978 192520 -1 1905
1907 0 421456 130268 192920 -1 1900
1908 0 421404 130268 192800 -1 1907
1909 0 421328 130396 192720 -1 1908
1910 0 421288 130484 192600 -1 1909
1911 0 421276 130440 192400 -1 1910
1912 0 421344 130388 192240 -1 1911
1913 0 421256 130328 192200 -1 1912
1914 0 421092 130132 192120 -1 1913
1915 0 421096 130080 191920 -1 1914
1916 0 421132 130076 191720 -1 1915
1917 0 421120 130080 191560 -1 1916
1918 0 421144 130044 191440 -1 1917
1919 0 420992 129880 191360 -1 1918
1920 0 420884 129516 191320 -1 1919
1921 0 420912 129500 191280 -1 1920
1922 0 420907 129430 191240 -1 1921
1923 0 420885 129680 191200 -1 1922
1924 0 421492 130332 192080 -1 1912
1925 0 412750 132106 202840 -1 60
1926 0 412770 132142 202920 -1 1925
1927 0 412950 132334 203000 -1 1926
1928 0 413150 132486 203040 -1 1927
1929 0 413438 132738 202960 -1 1928
1930 0 413682 133006 202920 -1 1929
1931 0 413722 133062 202880 -1 1930
1932 0 413834 133210 202800 -1 1931
1933 0 414030 133478 202760 -1 1932
1934 0 414384 133674 202800 -1 1933
1935 0 414444 133698 202960 -1 1934
1936 0 414648 133778 203040 -1 1935
1937 0 414752 133838 203080 -1 1936
1938 0 414876 133986 203200 -1 1937
1939 0 415064 134106 203320 -1 1938
1940 0 415256 134202 203400 -1 1939
1941 0 415310 134514 203360 -1 1940
1942 0 415430 134678 203280 -1 1941
1943 0 415486 134814 203160 -1 1942
1944 0 415498 134918 203080 -1 1943
1945 0 415538 135130 203040 -1 1944
1946 0 415482 135374 202960 -1 1945
1947 0 415424 135542 202920 -1 1946
1948 0 415204 135710 203000 -1 1947
1949 0 415104 135842 203080 -1 1948
1950 0 414936 136022 203160 -1 1949
1951 0 414804 136166 203240 -1 1950
1952 0 414606 136270 203320 -1 1951
1953 0 414465.34 136344.67 203360 -1 1952
1954 0 414338 136414 203400 -1 1953
1955 0 414094 136554 203480 -1 1954
1956 0 413978 136682 203600 -1 1955
1957 0 413818 136794 203720 -1 1956
1958 0 413610 137086 203840 -1 1957
1959 0 413084 137410 203880 -1 1958
1960 0 413000 137898 203840 -1 1959
1961 0 412796 138130 203800 -1 1960
1962 0 412730 138758 203760 -1 1961
1963 0 412970 139410 203800 -1 1962
1964 0 413356 139962 203840 -1 1963
1965 0 413978 140494 203840 -1 1964
1966 0 414318 140706 203800 -1 1965
1967 0 414446 140758 203720 -1 1966
1968 0 414918 141106 203640 -1 1967
1969 0 415504 141430 203680 -1 1968
1970 0 415600 141466 203760 -1 1969
1971 0 415668 141518 203840 -1 1970
1972 0 415824 141758 203920 -1 1971
1973 0 415892 142078 203960 -1 1972
1974 0 415884 142246 204040 -1 1973
1975 0 415926 142414 204120 -1 1974
1976 0 416026 142878 204200 -1 1975
1977 0 416194 143226 204160 -1 1976
1978 0 416198 143378 204080 -1 1977
1979 0 416186 143502 204040 -1 1978
1980 0 416174 143622 203960 -1 1979
1981 0 416184 143698 203840 -1 1980
1982 0 416184 143858 203760 -1 1981
1983 0 416156 143998 203680 -1 1982
1984 0 416108 144066 203600 -1 1983
1985 0 415996 144178 203520 -1 1984
1986 0 415952 144234 203440 -1 1985
1987 0 415900 144274 203320 -1 1986
1988 0 415864 144314 203200 -1 1987
1989 0 415800 144318 203080 -1 1988
1990 0 415728 144286 202960 -1 1989
1991 0 415648 144318 202840 -1 1990
1992 0 415424 144298 202720 -1 1991
1993 0 415292 144146 202640 -1 1992
1994 0 415216 143994 202520 -1 1993
1995 0 415144 143862 202400 -1 1994
1996 0 415120 143826 202320 -1 1995
1997 0 415068 143630 202240 -1 1996
1998 0 414948 143490 202200 -1 1997
1999 0 414872 143354 202160 -1 1998
2000 0 414912 142990 202200 -1 1999
2001 0 414900 142866 202240 -1 2000
2002 0 414868 142718 202320 -1 2001
2003 0 414836 142674 202440 -1 2002
2004 0 414724 142658 202560 -1 2003
2005 0 414680 142682 202680 -1 2004
2006 0 414508 142518 202720 -1 2005
2007 0 414340 142530 202800 -1 2006
2008 0 414180 142610 202880 -1 2007
2009 0 413988 142678 202960 -1 2008
2010 0 413736 142862 203000 -1 2009
2011 0 413448 142966 203040 -1 2010
2012 0 413332 143018 203120 -1 2011
2013 0 413076 142982 203200 -1 2012
2014 0 412916 142918 203280 -1 2013
2015 0 412638 143022 203320 -1 2014
2016 0 412622 143134 203440 -1 2015
2017 0 413364 143230 202920 -1 2011
2018 0 413312 143266 202880 -1 2017
2019 0 413371 143268 202680 -1 2018
2020 0 414368 142442 202680 -1 2007
2021 0 414724 143910 202320 -1 1996
2022 0 414632 143894 202240 -1 2021
2023 0 414548 143810 202160 -1 2022
2024 0 414392 143634 202120 -1 2023
2025 0 414148 143434 202040 -1 2024
2026 0 414640 144190 202360 -1 2021
2027 0 414640 144226 202440 -1 2026
2028 0 414636 144238 202520 -1 2027
2029 0 415962 142842 204280 -1 1976
2030 0 415714 142850 204360 -1 2029
2031 0 415542 142846 204280 -1 2030
2032 0 415510 142842 204200 -1 2031
2033 0 415498 142814 204160 -1 2032
2034 0 415515 142798 204120 -1 2033
2035 0 416032 142062 203840 -1 1972
2036 0 416020 142102 203760 -1 2035
2037 0 415638 141470 203960 -1 1971
2038 0 415370 141370 204080 -1 2037
2039 0 415330 141502 204200 -1 2038
2040 0 415434 141762 204320 -1 2039
2041 0 415482 142078 204360 -1 2040
2042 0 415510 142598 204400 -1 2041
2043 0 415346 142658 204480 -1 2042
2044 0 416344 141306 203760 -1 1970
2045 0 416548 141342 203720 -1 2044
2046 0 416968 141378 203680 -1 2045
2047 0 417160 141394 203600 -1 2046
2048 0 417360 141490 203520 -1 2047
2049 0 417466 141522 203480 -1 2048
2050 0 417542 141546 203400 -1 2049
2051 0 417918 141826 203320 -1 2050
2052 0 418190 141974 203360 -1 2051
2053 0 418258 142042 203480 -1 2052
2054 0 418286 142150 203600 -1 2053
2055 0 418682 142422 203680 -1 2054
2056 0 419012 142674 203640 -1 2055
2057 0 419268 142910 203600 -1 2056
2058 0 419376 142958 203520 -1 2057
2059 0 419382 142930 203440 -1 2058
2060 0 419446 143018 203320 -1 2059
2061 0 419514 143078 203280 -1 2060
2062 0 419762 143354 203240 -1 2061
2063 0 419846 143226 203200 -1 2062
2064 0 419878 143166 203120 -1 2063
2065 0 419986 143162 203040 -1 2064
2066 0 419506 143174 203160 -1 2062
2067 0 419518 143114 203000 -1 2066
2068 0 419562 143090 202880 -1 2067
2069 0 419522 143106 202760 -1 2068
2070 0 419534 143078 202600 -1 2069
2071 0 419506 143074 202480 -1 2070
2072 0 419622 143390 203560 -1 2058
2073 0 419854 143762 203600 -1 2072
2074 0 419878 144062 203640 -1 2073
2075 0 419640 144350 203600 -1 2074
2076 0 419672 144346 203480 -1 2075
2077 0 419596 144342 203360 -1 2076
2078 0 419556 144298 203240 -1 2077
2079 0 419544 144218 203120 -1 2078
2080 0 419512 144594 203760 -1 2075
2081 0 419194 142970 203680 -1 2057
2082 0 419050 143014 203760 -1 2081
2083 0 418582 142902 203760 -1 2082
2084 0 418290 142854 203800 -1 2083
2085 0 418474 142846 203720 -1 2084
2086 0 418502 142850 203600 -1 2085
2087 0 418418 142838 203480 -1 2086
2088 0 418386 142818 203360 -1 2087
2089 0 418402 142846 203240 -1 2088
2090 0 418090 142886 203840 -1 2084
2091 0 417942 142906 203920 -1 2090
2092 0 417854 142930 203960 -1 2091
2093 0 417845 142972 204000 -1 2092
2094 0 414994 141168 203560 -1 1968
2095 0 415066 141188 203440 -1 2094
2096 0 415070 141184 203280 -1 2095
2097 0 415106 141216 203160 -1 2096
2098 0 415170 141340 203040 -1 2097
2099 0 415074 141328 202920 -1 2098
2100 0 414978 141352 202800 -1 2099
2101 0 414890 141576 202760 -1 2100
2102 0 414670 141852 202800 -1 2101
2103 0 414362 142044 202760 -1 2102
2104 0 414378 142012 202680 -1 2103
2105 0 414330.38 141950.05 202600 -1 2104
2106 0 414341 141862 202560 -1 2105
