# Supplementary material for: Connectomics Analysis Reveals First-, Second-, and Third-Order Thermosensory and Hygrosensory Neurons in the Adult Drosophila Brain
Source: Curr Biol. 2020 Aug 17;30(16):3167–3182.e4. doi: 10.1016/j.cub.2020.06.028 (PMC7443704; doi:10.1016/j.cub.2020.06.028)
Supplement: Data S1. Skeletons and Meshes, Related to STAR Methods — marin2020-skeletons contains files describing the morphology of each neuron in this study (in FAFB14 space, .swc format). glomeruli_meshes contains the glomerular meshes (in FAFB14 space, .stl format). neuropil_meshes contains the glomerular meshes (in FAFB14 space, .stl format). [file mmc5.zip › VP_SI/marin2020-skeletons/11234968.swc]

# SWC format file
# based on specifications at http://www.neuronland.org/NLMorphologyConverter/MorphologyFormats/SWC/Spec.html
# Created by nat::write.neuron.swc
# PointNo Label X Y Z Radius Parent 
1 0 405897 235904 63280 2399 -1
2 0 406545 236104 64320 -1 1
3 0 406521 235744 65080 -1 2
4 0 406793 235528 65480 -1 3
5 0 406929 235536 65800 -1 4
6 0 407081 235488 66200 -1 5
7 0 407993 235960 66320 -1 6
8 0 409017 235976 66480 -1 7
9 0 410001 236328 66640 -1 8
10 0 410249 236376 66800 -1 9
11 0 410649 236336 66920 -1 10
12 0 411553 237736 67040 -1 11
13 0 412289 237576 67160 160 12
14 0 412313 237856 67320 98 13
15 0 412257 238008 67480 98 14
16 0 412105 237912 67640 108 15
17 0 412185 237856 67800 108 16
18 0 412289 238000 67960 153 17
19 0 412433 238024 68120 153 18
20 0 412545 238024 68320 164 19
21 0 412745 238040 68520 239 20
22 0 412929 238008 68760 237 21
23 0 413201 237928 68920 228 22
24 0 413649 237728 69120 172 23
25 0 413689 237680 69280 137 24
26 0 413721 237752 69480 137 25
27 0 414033 237928 69680 40 26
28 0 414273 238176 69760 120 27
29 0 414281 238328 69960 178 28
30 0 414161 238592 70160 197 29
31 0 414249 238736 70320 228 30
32 0 414321 239064 70520 186 31
33 0 414313 239136 70760 150 32
34 0 414225 239320 71000 192 33
35 0 414185 239376 71240 227 34
36 0 414209 239440 71360 204 35
37 0 414265 239624 71520 204 36
38 0 414305 239736 71760 122 37
39 0 414441 239680 72000 197 38
40 0 414481 239600 72200 178 39
41 0 414505 239488 72400 200 40
42 0 414785 239512 72560 186 41
43 0 414801 239400 72800 122 42
44 0 414793 239224 72960 122 43
45 0 414537 239104 73200 128 44
46 0 414561 239064 73400 160 45
47 0 414377 238904 73560 140 46
48 0 414297 238952 73600 140 47
49 0 414809 239056 73800 181 48
50 0 415313 239224 74000 139 49
51 0 415401 239328 74200 139 50
52 0 415601 239504 74440 124 51
53 0 415737 239584 74600 150 52
54 0 415977 239736 74840 178 53
55 0 416289 239928 75040 98 54
56 0 416409 240032 75280 98 55
57 0 416697 240456 75520 108 56
58 0 416777 240640 75720 160 57
59 0 417041 240808 75920 137 58
60 0 417161 240920 76120 107 59
61 0 417481 241016 76360 178 60
62 0 417681 241256 76560 176 61
63 0 417897 241384 76760 140 62
64 0 418585 241680 76960 172 63
65 0 418905 241800 77320 198 64
66 0 419121 242624 77560 150 65
67 0 419153 242864 77760 176 66
68 0 419121 243112 77960 134 67
69 0 419393 243352 78120 101 68
70 0 419553 243464 78320 64 69
71 0 419721 243408 78520 128 70
72 0 419833 243712 78680 186 71
73 0 419833 243792 78920 75 72
74 0 419929 243856 79080 96 73
75 0 419761 244008 79280 96 74
76 0 419777 244080 79520 128 75
77 0 419857 244208 79720 154 76
78 0 420073 244456 79960 102 77
79 0 420273 244512 80120 122 78
80 0 420233 244328 80280 122 79
81 0 420649 244328 80520 102 80
82 0 420793 244376 80720 136 81
83 0 421609 244408 81080 124 82
84 0 421985 244408 81000 176 83
85 0 422425 244856 80800 80 84
86 0 423161 245008 80560 101 85
87 0 423417 245744 80640 91 86
88 0 423433 245800 80840 91 87
89 0 423449 246040 81000 128 88
90 0 423561 246128 81200 140 89
91 0 423785 246328 81440 136 90
92 0 424281 246848 81640 160 91
93 0 424793 248104 81720 120 92
94 0 425121 248864 81960 98 93
95 0 425457 249136 82200 81 94
96 0 425785 249536 82400 156 95
97 0 426729 250960 82520 120 96
98 0 428025 252584 82440 186 97
99 0 429537 253368 82360 135 98
100 0 430345 254048 82240 86 99
101 0 430905 254392 82360 150 100
102 0 432217 254824 82520 185 101
103 0 433385 255824 82400 120 102
104 0 434601 256704 82480 140 103
105 0 435513 258008 82640 120 104
106 0 436745 258568 82480 122 105
107 0 436769 258736 82320 122 106
108 0 437153 259176 82160 186 107
109 0 438353 259688 81960 122 108
110 0 438657 259896 81760 81 109
111 0 438993 260096 81520 128 110
112 0 439209 260176 81360 104 111
113 0 439425 260360 81160 124 112
114 0 439865 260640 80960 122 113
115 0 440177 260816 80760 115 114
116 0 440665 261056 80560 122 115
117 0 443585 263328 80480 120 116
118 0 444921 264296 80640 115 117
119 0 445905 265144 80840 139 118
120 0 446265 265600 81120 139 119
121 0 446489 265904 81320 134 120
122 0 446945 266312 81560 143 121
123 0 447649 266592 81720 107 122
124 0 448097 266736 81920 128 123
125 0 448281 266944 82200 51 124
126 0 448689 267200 82480 150 125
127 0 448857 267400 82680 122 126
128 0 449025 267488 82800 122 127
129 0 449193 267600 83000 135 128
130 0 449393 267768 83200 90 129
131 0 449649 267936 83440 122 130
132 0 449761 268048 83640 160 131
133 0 449881 268288 83880 150 132
134 0 450113 268408 84120 80 133
135 0 450502.34 268626.66 84200 80 134
136 0 451985 268640 84080 -1 135
137 0 453073 268234 84120 -1 136
138 0 453241 268230 84160 -1 137
139 0 453525 268114 84200 -1 138
140 0 453729 268094 84240 -1 139
141 0 453841 268154 84280 -1 140
142 0 453293 268266 84360 -1 138
143 0 453309 268310 84400 -1 142
144 0 450697 268736 84240 51 135
145 0 450716.2 268934.4 84400 32 144
146 0 449841 268104 84440 -1 145
147 0 449601 267656 84560 -1 146
148 0 449537 267536 84680 -1 147
149 0 449697 267032 84760 -1 148
150 0 449945 266712 84920 -1 149
151 0 450050.6 266625.6 85040 -1 150
152 0 450086 266597 85080 -1 151
153 0 449625 267288 85280 -1 152
154 0 450121 266568 85120 -1 152
155 0 450185 266752 85200 -1 154
156 0 450473 266840 85320 -1 155
157 0 450511 266806 85360 -1 156
158 0 450573 266700 85440 -1 157
159 0 450431 266762 85480 -1 158
160 0 450669 266600 85520 -1 159
161 0 450697 266592 85600 -1 160
162 0 450289 266824 85520 -1 159
163 0 450265 266812 85560 -1 162
164 0 450277 266836 85600 -1 163
165 0 450749 266552 85400 -1 158
166 0 451097 266672 85360 -1 165
167 0 451377 266696 85320 -1 166
168 0 451421 266736 85280 -1 167
169 0 451461 266848 85240 -1 168
170 0 450881 267008 85200 -1 169
171 0 451493 266808 85200 -1 169
172 0 451845 266556 85160 -1 171
173 0 451981 266268 85200 -1 172
174 0 451717 266076 85240 -1 173
175 0 451817 266608 85040 -1 172
176 0 451833 266676 85000 -1 175
177 0 451901 266956 85160 -1 172
178 0 451961 267008 85200 -1 177
179 0 451505 267052 85160 -1 171
180 0 451497 267016 85120 -1 179
181 0 449925 266368 85200 -1 155
182 0 449801 266388 85120 -1 181
183 0 450489 266288 85120 -1 151
184 0 450577 266072 85240 -1 183
185 0 450721 268984 84440 32 145
186 0 450729 269224 84600 32 185
187 0 450849 269272 84800 120 186
188 0 451025 269424 85000 124 187
189 0 451169 269632 85200 75 188
190 0 451385 269720 85440 64 189
191 0 451617 269784 85680 75 190
192 0 451705 270000 85920 96 191
193 0 451977 270352 86080 101 192
194 0 451945 270248 86320 101 193
195 0 452121 270096 86560 120 194
196 0 452641 269584 86680 32 195
197 0 451905 269144 86480 32 196
198 0 451385 268792 86760 102 197
199 0 451093 268450 86920 75 198
200 0 451085 268178 87080 51 199
201 0 453465 268800 86400 148 196
202 0 453825 268280 86560 -1 201
203 0 453810.3 268176.44 86680 -1 202
204 0 453902.38 268132.56 86920 -1 203
205 0 453990.38 268086.5 87120 -1 204
206 0 453529 268840 86360 148 201
207 0 452953 269352 86200 178 206
208 0 452621 269400 86080 -1 207
209 0 452289 269448 85960 -1 208
210 0 452121 269314 85680 -1 209
211 0 453739 269230 86040 148 208
212 0 453935 269366 85960 -1 211
213 0 454219 269314 85920 -1 212
214 0 453993 268512 86200 32 206
215 0 453993 268568 86000 32 214
216 0 453888 268000 85720 40 215
217 0 453728 267808 85640 32 216
218 0 453824 267552 85600 71 217
219 0 453888 267296 85560 51 218
220 0 453856 267072 85440 75 219
221 0 453760 267008 85200 32 220
222 0 453856 267008 84960 51 221
223 0 454112 266944 84880 51 222
224 0 454368 266976 84880 60 223
225 0 454624 267104 84880 51 224
226 0 454880 267232 84840 75 225
227 0 452404 269614 86840 32 196
228 0 452364 269542 87040 178 227
229 0 452316 269606 87280 178 228
230 0 452960 269248 87320 175 229
231 0 453056 269152 87200 140 230
232 0 453088 268896 87200 71 231
233 0 453184 268640 87240 51 232
234 0 453216 268512 87480 45 233
235 0 453216 268384 87720 32 234
236 0 453120 268192 87920 51 235
237 0 452960 268032 88080 51 236
238 0 452832 267808 88160 32 237
239 0 452736 267584 88240 51 238
240 0 452672 267360 88360 51 239
241 0 452672 267136 88520 51 240
242 0 452672 267040 88560 40 241
243 0 452236 269678 87520 178 229
244 0 452228 269686 87720 -1 243
245 0 451972 269910 87880 -1 244
246 0 451956 269718 88080 -1 245
247 0 451996 269614 88320 -1 246
248 0 451960.8 269470 88400 75 247
249 0 451908 269254 88520 75 248
250 0 452412 269280 88520 32 249
251 0 452908 268832 88560 60 250
252 0 452980 268904 88400 60 251
253 0 452952 268960 88240 60 252
254 0 452772 269056 88080 -1 253
255 0 453392 268204 88600 80 251
256 0 453504.38 268225.62 88400 80 255
257 0 451396 268806 88600 108 249
258 0 451276 268958 88680 108 257
259 0 451954.4 269719.6 88680 241 258
260 0 451900 269654 88640 115 259
261 0 452172 269982 88840 107 259
262 0 452340 270486 89120 160 261
263 0 451964 270462 89360 160 262
264 0 452068 270518 89560 181 263
265 0 452012 270438 89600 160 264
266 0 452204 271094 89640 181 265
267 0 452188 271062 89680 131 266
268 0 452140 270990 89720 131 267
269 0 452100 270966 89760 131 268
270 0 452108 270846 89800 131 269
271 0 452220 270894 90080 212 270
272 0 452428 271078 90280 143 271
273 0 452668 271286 90480 154 272
274 0 453380 271086 90680 204 273
275 0 453396 271238 90840 168 274
276 0 453522.66 271244.66 90880 183 275
277 0 454156 271278 91080 80 276
278 0 455196 271246 91240 228 277
279 0 455460 271222 91480 163 278
280 0 455631 271120 91720 122 279
281 0 455644.34 270986.66 91800 122 280
282 0 455671 270720 91960 75 281
283 0 455671 270552 92160 160 282
284 0 456051.8 270088 92160 98 283
285 0 456119 269928 92080 163 284
286 0 456295 269744 91880 156 285
287 0 456000 269280 92080 60 286
288 0 455872 269120 92280 75 287
289 0 455840 268896 92400 80 288
290 0 455840 268736 92400 51 289
291 0 455840 268480 92400 71 290
292 0 455968 268224 92480 32 291
293 0 456128 268096 92640 64 292
294 0 456384 268032 92680 40 293
295 0 456640 267968 92680 40 294
296 0 456896 267872 92680 40 295
297 0 457088 267808 92520 51 296
298 0 457312 267744 92400 45 297
299 0 457568 267680 92320 75 298
300 0 457824 267648 92240 60 299
301 0 458080 267552 92120 75 300
302 0 458336 267488 92080 40 301
303 0 458592 267392 92080 40 302
304 0 458688 267328 92080 51 303
305 0 455232 268736 92960 32 290
306 0 455168 268736 93240 71 305
307 0 455296 268960 93360 45 306
308 0 455520 268992 93480 45 307
309 0 455744 268992 93680 64 308
310 0 455904 268864 93840 60 309
311 0 456096 268768 94040 60 310
312 0 456352 268704 94080 71 311
313 0 456384 268704 94080 64 312
314 0 456919 269560 91640 128 286
315 0 457131 269518 91560 107 314
316 0 457483 269390 91400 102 315
317 0 457815 269298 91240 107 316
318 0 457463 269714 91240 102 317
319 0 457671 270082 91200 -1 318
320 0 457615 270098 91120 -1 319
321 0 458087 269266 91080 134 317
322 0 458319 269174 90800 136 321
323 0 459047 268870 90640 75 322
324 0 459247 268874 90600 51 323
325 0 457915 268950 90560 136 324
326 0 458143 268798 90320 -1 325
327 0 458383 268604 90280 -1 326
328 0 458291 268700 90160 -1 327
329 0 457747 268380 90120 -1 328
330 0 458599 268808 89920 80 328
331 0 458791 268796 89720 80 330
332 0 458951 268740 89640 104 331
333 0 458741.47 268488.4 89600 104 332
334 0 458783 268468 89560 104 333
335 0 458796.22 268443.12 89480 104 334
336 0 458812.66 268466 89360 120 335
337 0 458920.3 268451.56 89240 120 336
338 0 459052.72 268423.34 89120 148 337
339 0 459140.56 268456.66 88960 148 338
340 0 459130.8 268519.06 88880 148 339
341 0 459060.2 268500.72 88800 143 340
342 0 459152.3 268407.1 88720 143 341
343 0 459223.66 267895.66 88600 148 342
344 0 459182.62 267708.88 88520 139 343
345 0 459170.66 267726.62 88480 139 344
346 0 459230.97 267697.66 88400 139 345
347 0 459365.72 267554.66 88320 230 346
348 0 459783 267809.72 88040 -1 347
349 0 459726.38 268400.3 88040 75 348
350 0 459649.8 268548.88 87760 75 349
351 0 459634.1 268617.88 87640 176 350
352 0 459620.97 268681.8 87520 176 351
353 0 459541.1 268696.4 87400 176 352
354 0 460122.9 270403.75 87400 32 353
355 0 460024.62 270312.25 87440 32 354
356 0 459975.28 270267.62 87560 200 355
357 0 459923.5 270212.9 87680 200 356
358 0 459892.75 270193.2 87720 200 357
359 0 459917.06 270116.5 87840 189 358
360 0 459831.2 270069.25 87920 189 359
361 0 459875.47 270013.34 88040 189 360
362 0 459858.22 269958.06 88120 186 361
363 0 459822.5 269869.2 88200 186 362
364 0 459733.2 269731.03 88280 -1 363
365 0 459647.16 269474.34 88360 172 364
366 0 459636.75 269391.25 88440 172 365
367 0 459459.78 269412.2 88480 172 366
368 0 459286.78 269433.84 88520 172 367
369 0 459551.25 269806.94 88480 172 367
370 0 458980.4 269809.22 88160 134 363
371 0 460223.9 270502.66 87240 32 354
372 0 460343.34 270482.97 87080 32 371
373 0 460336.78 270534.25 86960 32 372
374 0 460369.9 270632.78 86800 32 373
375 0 460529.12 270782.4 86600 124 374
376 0 460412.88 270915.25 86440 32 375
377 0 460056.94 270863.75 86360 32 376
378 0 459499.6 270898.53 86360 153 377
379 0 459448.53 270913.34 86520 153 378
380 0 459331.84 270895.25 86640 120 379
381 0 459319.03 270856.56 86720 120 380
382 0 459317.06 270830.28 86760 120 381
383 0 459256.72 270846.88 86800 120 382
384 0 460119.62 271046.25 86200 60 377
385 0 460256 271244 86160 60 384
386 0 460200 271252 86120 60 385
387 0 460272 271096 86080 60 386
388 0 460676 271304 86040 75 387
389 0 460500 271280 85920 60 388
390 0 460444 271176 85760 60 389
391 0 460428 271132 85720 60 390
392 0 459088 270760 86040 -1 387
393 0 461655.34 270848.6 87400 96 354
394 0 462302.62 270874.3 87400 81 393
395 0 462354.78 270885.12 87480 81 394
396 0 462465.84 270904.66 87560 75 395
397 0 462653.84 270881.06 87680 91 396
398 0 462792.72 270873.6 87760 91 397
399 0 462911.28 270869.97 87840 86 398
400 0 463223.97 270966.12 87920 75 399
401 0 463570.72 271054.66 87920 64 400
402 0 463699 271132.78 87840 60 401
403 0 463968.94 271297.75 87760 60 402
404 0 464196.34 271426.66 87760 86 403
405 0 464110.28 271523.66 87800 86 404
406 0 464070.84 271630.3 87600 86 405
407 0 464551.22 271428.16 87920 51 404
408 0 464951.16 271637.38 87920 75 407
409 0 465613.22 271785.22 87840 154 408
410 0 466095.78 271939.28 87880 60 409
411 0 466648.1 272135.5 87920 -1 410
412 0 466736.22 272564.78 87840 40 411
413 0 467365 272263.88 87840 160 412
414 0 467434.1 272320.47 87680 98 413
415 0 467484.62 272299.47 87600 98 414
416 0 467409.4 272218.56 87520 98 415
417 0 467390.53 272228.6 87440 51 416
418 0 467373 272130.2 87400 51 417
419 0 467481.47 272093.62 87360 51 418
420 0 467524.78 272095.3 87320 51 419
421 0 467564.2 272107.38 87240 51 420
422 0 467630.22 272107.38 87120 -1 421
423 0 466696.56 272616.5 87760 40 412
424 0 466312.16 273084.9 87760 51 423
425 0 465923.3 273424.9 87760 81 424
426 0 465817.66 273404.25 87840 86 425
427 0 465743.6 273361.78 87920 86 426
428 0 465513.7 273292.78 88000 86 427
429 0 465286.84 273439.06 88000 -1 428
430 0 465219.06 273401.1 88080 -1 429
431 0 465201.38 273412.75 88160 -1 430
432 0 465230.38 273337.25 88280 -1 431
433 0 465268.16 273279.44 88400 -1 432
434 0 465269.4 273292.84 88480 -1 433
435 0 465225 273256.06 88560 -1 434
436 0 465293.03 273193.4 88640 -1 435
437 0 465284.03 273298.9 88720 -1 436
438 0 465488.5 273264.4 88800 -1 437
439 0 465345.16 273265.78 88880 -1 438
440 0 465264.9 273219.2 88960 -1 439
441 0 465167 273260 89040 -1 440
442 0 465137.06 273298.78 89120 -1 441
443 0 465108.16 273299.7 89200 -1 442
444 0 465096.6 273273.1 89320 -1 443
445 0 465072.78 273279.56 89400 -1 444
446 0 465085.03 273292.44 89440 -1 445
447 0 465080.66 273322.84 89520 -1 446
448 0 465100.75 273372.78 89600 -1 447
449 0 465189.78 273502.03 89680 -1 448
450 0 465176.88 273556.22 89760 -1 449
451 0 465145.12 273588 89880 -1 450
452 0 465120.44 273654 89960 -1 451
453 0 466785.88 272592.16 87680 96 423
454 0 466864.78 272564.7 87600 96 453
455 0 466908.56 272597.25 87520 96 454
456 0 466851.56 272639.28 87440 96 455
457 0 466782.75 272671.7 87360 40 456
458 0 466702.78 272728.66 87280 40 457
459 0 466675.75 272770 87240 40 458
460 0 466652.7 272797.72 87200 40 459
461 0 466330.97 273173.47 87200 -1 460
462 0 466104.25 273218.4 87120 -1 461
463 0 466025 273168.53 87040 -1 462
464 0 466635.06 272106.44 88000 -1 411
465 0 466762.53 272046.75 88120 120 464
466 0 466792.9 272044.3 88200 120 465
467 0 466803.16 272006.2 88280 120 466
468 0 466799.8 271994.47 88320 120 467
469 0 466786.5 272824.9 88320 32 468
470 0 466880.97 272662.47 88440 40 469
471 0 466936.78 272610.34 88560 51 470
472 0 467043.28 272570.72 88640 51 471
473 0 467049.03 272752.94 88720 51 472
474 0 467170.34 272762.84 88800 45 473
475 0 467239.28 272788.34 88880 45 474
476 0 467231.72 272914.72 88960 45 475
477 0 466804.4 271976.6 88360 120 468
478 0 466764.94 271877.16 88440 148 477
479 0 466776.97 271739.3 88560 148 478
480 0 466796.75 271635 88640 148 479
481 0 466653.94 271883.44 88720 75 480
482 0 466648.56 271885.78 88800 75 481
483 0 466619.97 271904.25 88880 75 482
484 0 466763.78 271870.9 88960 75 483
485 0 466829.25 271970.8 89000 75 484
486 0 466906.28 271982.06 89080 122 485
487 0 466876.94 271992.88 89160 122 486
488 0 466961.56 271983.06 89280 122 487
489 0 466740.56 272026.56 89320 96 488
490 0 466564.7 272073.44 89400 64 489
491 0 466448.47 272050.84 89520 64 490
492 0 466375.06 272101.75 89600 64 491
493 0 467208.16 272232.12 88040 104 465
494 0 467917.6 272081.06 88040 91 493
495 0 468523.06 271825.3 88040 71 494
496 0 468770.2 271703 88000 60 495
497 0 469223.97 271442.2 88040 60 496
498 0 469442.2 271381.44 88120 102 497
499 0 469474.7 271289.72 88200 102 498
500 0 469497.1 271257.47 88240 102 499
501 0 469623.25 271093.8 88360 86 500
502 0 469749.2 270925.1 88440 71 501
503 0 469921.75 270690.25 88520 60 502
504 0 470327.38 270432.84 88600 -1 503
505 0 470485.6 270322.6 88640 -1 504
506 0 471150.8 270009.2 88640 -1 505
507 0 471307.4 269695.94 88600 51 506
508 0 471303 269823.62 88520 51 507
509 0 471236.44 269751.62 88440 51 508
510 0 471224.28 269580.56 88400 51 509
511 0 471467.03 269424.1 88400 40 510
512 0 471654.03 269497 88320 51 511
513 0 471933 269282.53 88320 40 512
514 0 471814.8 269436.8 88240 90 513
515 0 471757.84 269522.66 88160 81 514
516 0 471743.72 269603.1 88080 107 515
517 0 471709.78 269705.5 88000 107 516
518 0 471795.47 269557.72 87920 81 517
519 0 471844.53 269549.5 87840 81 518
520 0 471876.38 269569.06 87760 81 519
521 0 471924.6 269567.25 87680 64 520
522 0 471951.34 269599.88 87560 64 521
523 0 471964.1 269640.72 87440 45 522
524 0 472076.88 269586.88 87360 45 523
525 0 472094.03 269531.16 87280 45 524
526 0 472128.3 269461.78 87200 51 525
527 0 472143.06 269361.78 87120 51 526
528 0 472069.88 269396.97 87000 81 527
529 0 472012.47 269398.03 86920 81 528
530 0 471860.66 269445 86800 51 529
531 0 471869.12 269398.75 86720 51 530
532 0 471857.34 269405.34 86640 51 531
533 0 471815.12 269442.38 86560 71 532
534 0 471748.6 269489.84 86480 71 533
535 0 471544.94 269474.62 86400 40 534
536 0 471384.22 269527 86360 40 535
537 0 471367.72 269477.06 86320 64 536
538 0 471361.4 269471.62 86240 64 537
539 0 471167.47 269466.12 86160 64 538
540 0 471150.4 269487.47 86120 96 539
541 0 471144.22 269524.47 86080 96 540
542 0 471156.1 269562.75 85960 96 541
543 0 471204.53 269477.25 85840 96 542
544 0 471176.9 269415.25 85680 96 543
545 0 471024.88 269383.4 85600 96 544
546 0 471010.44 269448.84 85520 -1 545
547 0 470975.62 269416.22 85440 -1 546
548 0 470964.8 269403.06 85360 -1 547
549 0 471032.7 269339.97 85320 -1 548
550 0 470999.88 269340.12 85240 -1 549
551 0 470984.4 269309.6 85200 -1 550
552 0 470913.25 269347.6 85120 -1 551
553 0 470896.97 269312.34 85000 -1 552
554 0 470880.5 269260.03 84880 -1 553
555 0 470757.25 269271.9 84800 -1 554
556 0 470592.78 269307.34 84760 -1 555
557 0 470532.38 269332.6 84680 -1 556
558 0 470510.38 269431.12 84600 -1 557
559 0 470476 269500.4 84520 -1 558
560 0 470368.03 269620.97 84440 -1 559
561 0 470292.28 269687.9 84360 -1 560
562 0 470271.22 269702.03 84280 -1 561
563 0 470227.5 269768.6 84160 -1 562
564 0 470085.4 269775.97 84080 -1 563
565 0 470057.03 269840.22 84040 -1 564
566 0 469661 269960.3 84040 -1 565
567 0 469577.75 270055.72 84080 -1 566
568 0 469748.4 270065.7 84200 -1 567
569 0 469895.97 270052.4 84280 -1 568
570 0 470028.34 270123.88 84360 -1 569
571 0 470056.2 270232.22 84480 -1 570
572 0 470044.16 270251.94 84560 -1 571
573 0 469277.78 270015.7 84080 -1 567
574 0 469001.22 270078.97 84000 -1 573
575 0 468854.06 270105.88 83960 -1 574
576 0 468731.12 270183.03 83880 -1 575
577 0 468564.75 270257.84 83800 -1 576
578 0 468204.72 270463 83720 -1 577
579 0 467901.75 270687 83640 -1 578
580 0 467633.72 270671 83640 -1 579
581 0 467325.72 270767 83640 -1 580
582 0 467429.66 270519.06 83640 -1 581
583 0 467356.12 270354.25 83680 -1 582
584 0 467351.53 270227.56 83760 -1 583
585 0 467299.6 270111.72 83840 -1 584
586 0 467904.7 270726.28 83560 -1 579
587 0 467920.1 270799.25 83480 -1 586
588 0 467981.38 270822.75 83440 -1 587
589 0 468052.97 270822.4 83400 -1 588
590 0 468236.75 270885.9 83360 -1 589
591 0 468299.8 271016.16 83280 -1 590
592 0 468425.06 271265.06 83200 -1 591
593 0 468522.12 271388.97 83120 -1 592
594 0 471490.3 269990.34 88000 51 517
595 0 471489.3 270069.4 87920 51 594
596 0 471450.28 270190.9 87840 51 595
597 0 471426.34 270265.03 87760 51 596
598 0 471472.62 270387.44 87640 40 597
599 0 471601.28 270457.72 87560 40 598
600 0 471743.47 270551.03 87480 60 599
601 0 471801.78 270614.38 87400 60 600
602 0 471799.8 270671.25 87320 51 601
603 0 471843.44 270675.8 87200 51 602
604 0 471981.75 270665.3 87080 51 603
605 0 472035.12 270766.88 86960 51 604
606 0 471999.12 270847.66 86880 51 605
607 0 472175.06 270970.56 86880 51 606
608 0 472237.6 271092.78 86800 51 607
609 0 472306.56 271182.5 86720 51 608
610 0 472346.06 271328.7 86600 -1 609
611 0 472451.66 271460.88 86480 -1 610
612 0 472542.4 271618.06 86360 -1 611
613 0 472601.7 271788.28 86280 -1 612
614 0 472756.44 271950.5 86160 -1 613
615 0 472872.72 272331.47 86160 -1 614
616 0 472849.53 272425 86040 -1 615
617 0 472884.5 272538.5 85920 -1 616
618 0 472842.03 272544.53 85840 -1 617
619 0 472881.25 272556.1 85720 -1 618
620 0 472894.03 272483.66 85600 -1 619
621 0 472240.1 269205.38 88320 40 513
622 0 472311.4 269109.72 88360 40 621
623 0 469733.56 271443.5 88120 102 498
624 0 469718.56 271596.56 88040 32 623
625 0 469735.38 271848.16 87920 60 624
626 0 469714.78 271952.38 87840 60 625
627 0 469731.25 272042.38 87760 60 626
628 0 469765.44 272115.7 87680 75 627
629 0 469766.44 272171.9 87600 71 628
630 0 469769.25 272201.28 87520 71 629
631 0 469781.9 272242.53 87440 71 630
632 0 469836.06 272303.03 87360 71 631
633 0 470007.25 272380 87280 71 632
634 0 469980.88 272395.2 87200 -1 633
635 0 470161.94 272478.03 87120 -1 634
636 0 470285.12 272557.84 87040 -1 635
637 0 470446.94 272691.72 87000 -1 636
638 0 470406.28 272828.2 86920 -1 637
639 0 470391.6 272924.12 86840 -1 638
640 0 470410.88 273009.12 86760 -1 639
641 0 470090.2 272399.12 87400 71 633
642 0 468637.3 271907.47 88120 71 495
643 0 468677.8 271875 88200 60 642
644 0 468912.4 272038.44 88240 60 643
645 0 468988.34 272010.38 88320 -1 644
646 0 469053.56 271848 88440 86 645
647 0 469198.12 271904.3 88520 -1 646
648 0 469126.47 271911.38 88560 -1 647
649 0 469042.12 271894.22 88600 -1 648
650 0 468890.97 272059.8 88720 -1 649
651 0 468897.72 272092.44 88800 -1 650
652 0 468900.7 272088.4 88880 -1 651
653 0 468931.75 272058.5 88960 -1 652
654 0 469189.16 272149.94 89000 -1 653
655 0 459441.66 266960.7 88320 228 347
656 0 459720.2 266829.75 88120 178 655
657 0 459646.75 266396.03 88080 124 656
658 0 459707.88 266392.66 87840 124 657
659 0 458733.84 265790.62 87840 190 658
660 0 458612.25 265925.25 87680 202 659
661 0 458506.7 266058.25 87600 202 660
662 0 457961.66 266495.3 87600 102 661
663 0 457765.97 266652.6 87520 102 662
664 0 457678.25 266820.22 87440 80 663
665 0 457518.34 267005.44 87400 51 664
666 0 457529.66 267281.4 87320 32 665
667 0 457556.62 267473.94 87240 96 666
668 0 457480.44 267548.44 87160 96 667
669 0 457518.12 267595.44 87080 96 668
670 0 457566.2 267802.06 87000 40 669
671 0 457619.62 267903.75 86920 40 670
672 0 457696.22 267981.94 86880 40 671
673 0 457712.66 268087.44 86800 40 672
674 0 457738.16 268118.78 86760 40 673
675 0 457726 268252.5 86640 -1 674
676 0 457571.25 268298.75 86560 -1 675
677 0 457573.2 268352.1 86480 -1 676
678 0 457572.97 268436.44 86400 -1 677
679 0 457577.06 268508.9 86280 -1 678
680 0 457615.12 268571.94 86160 -1 679
681 0 457702.9 268567.1 86080 -1 680
682 0 457755.97 268616.28 86000 -1 681
683 0 457522.1 268732.16 86120 -1 680
684 0 457287.62 268922.7 86160 -1 683
685 0 457277.44 269078.25 86040 -1 684
686 0 457280.12 269133.06 85960 -1 685
687 0 457348.3 269145.72 85920 -1 686
688 0 457185.5 269203.8 85840 -1 687
689 0 457024.28 269183.1 85800 -1 688
690 0 456935.34 269123.1 85760 -1 689
691 0 456932.94 269111.97 85720 -1 690
692 0 458699.94 265668.9 87920 181 659
693 0 458683.1 265556.56 88040 181 692
694 0 458718.53 265430.1 88080 104 693
695 0 458174.1 265424.12 88080 -1 694
696 0 458135.5 265549.25 87920 -1 695
697 0 458089.06 265654.22 87840 40 696
698 0 458083.9 265766.66 87720 40 697
699 0 457868.66 265904.38 87680 80 698
700 0 457719.75 265972.5 87600 80 699
701 0 457485 265987.2 87520 75 700
702 0 457143.44 266122 87440 81 701
703 0 457037.9 266181 87360 81 702
704 0 456889.1 266216.56 87280 96 703
705 0 456717.78 266238.94 87200 60 704
706 0 456338.5 266366.6 87160 96 705
707 0 456118.56 266383.56 87200 40 706
708 0 456085.44 266376.53 87240 40 707
709 0 455904.28 266438.3 87200 40 708
710 0 458187.4 265200.12 88280 32 695
711 0 458096.9 265129.28 88360 32 710
712 0 458001.28 264948.3 88480 -1 711
713 0 458052.4 264787.6 88560 -1 712
714 0 458087.38 264635.62 88640 -1 713
715 0 458754.6 265311.7 88120 104 694
716 0 458739.47 265220.34 88200 104 715
717 0 458775.3 265033.84 88280 51 716
718 0 458821.25 264965.78 88320 51 717
719 0 458831.56 264778.6 88560 -1 718
720 0 458548.3 264990.5 88640 -1 719
721 0 458149.28 265584.2 88720 -1 720
722 0 457995.06 265590.28 88760 -1 721
723 0 457855.94 265636.9 88800 -1 722
724 0 457895.34 265499.25 88880 -1 723
725 0 458877.3 264884.75 88360 -1 718
726 0 458943 264615.25 88440 -1 725
727 0 459002.9 264431.4 88520 -1 726
728 0 458981.84 264190.44 88640 -1 727
729 0 458829.25 264684.16 88720 -1 728
730 0 458772.6 264456.4 88720 -1 729
731 0 458761.2 264419.97 88840 -1 730
732 0 458783.22 264317.66 88960 -1 731
733 0 458712.28 264089.2 89040 -1 732
734 0 458747 263981.72 88960 -1 733
735 0 458838.22 263952.28 88880 -1 734
736 0 458905.47 263882.16 88760 -1 735
737 0 458896.3 263848.6 88720 -1 736
738 0 459048 263061 88680 -1 737
739 0 459052 263345 88600 -1 738
740 0 459240 263305 88520 -1 739
741 0 459272 263453 88360 -1 740
742 0 459356 263497 88240 -1 741
743 0 459348 263569 88120 -1 742
744 0 459344 263649 88000 -1 743
745 0 459400 263613 87840 -1 744
746 0 459468 263441 87880 -1 745
747 0 459472 263213 88000 -1 746
748 0 459468 263045 88120 -1 747
749 0 459484 263013 87920 -1 748
750 0 459512 263037 87760 -1 749
751 0 459484 263041 87640 -1 750
752 0 459464 263061 87520 -1 751
753 0 459480 263085 87400 -1 752
754 0 459292 262907 87360 -1 753
755 0 459228 262879 87320 -1 754
756 0 459424 263071 87240 -1 755
757 0 459478 263089 87200 -1 756
758 0 459712 263051 87160 -1 757
759 0 459532 263107 87160 -1 757
760 0 459000 262795 87280 -1 755
761 0 458960 262763 87200 -1 760
762 0 459024 262463 87120 -1 761
763 0 459324 262291 87000 -1 762
764 0 459488 262279 86960 -1 763
765 0 459576 262323 86840 -1 764
766 0 459612 262331 86800 -1 765
767 0 459008 262827 87400 -1 754
768 0 458956 262827 87440 -1 767
769 0 458968 262815 87480 -1 768
770 0 458829.12 264717.9 88840 -1 729
771 0 458759.5 264879.56 88960 -1 770
772 0 458745.88 264900.4 89080 -1 771
773 0 458716.12 264918.44 89240 -1 772
774 0 458523.06 264998.47 89400 -1 773
775 0 458411.94 265042.8 89520 -1 774
776 0 458343.2 265063.97 89560 -1 775
777 0 458466.66 265341.8 89640 -1 776
778 0 458347.44 265408.3 89800 -1 777
779 0 458244.53 265480.94 89960 -1 778
780 0 458159.84 265484.5 90080 -1 779
781 0 458146.94 265551.56 90200 -1 780
782 0 458036 265629.72 90320 -1 781
783 0 457945.94 265743.12 90400 -1 782
784 0 457573.53 265983.84 90400 -1 783
785 0 457542.6 265994.75 90480 -1 784
786 0 457274.7 266083.7 90400 -1 785
787 0 457259.97 266051.7 90320 -1 786
788 0 457123.34 266082.5 90240 -1 787
789 0 457115.06 266084.03 90200 -1 788
790 0 457107.38 266086.5 90160 -1 789
791 0 457271.12 266294.03 90200 -1 790
792 0 457316.7 266382.6 90280 -1 791
793 0 457327.6 266520.72 90400 -1 792
794 0 457499.72 266581.5 90560 -1 793
795 0 458655 266559 90600 -1 794
796 0 456807.12 266194.16 90200 -1 789
797 0 456692.75 266382.75 90280 -1 796
798 0 456659.9 266514.84 90360 -1 797
799 0 456673.78 266612.6 90400 -1 798
800 0 456667.72 266733 90480 -1 799
801 0 456575.03 266681.4 90560 -1 800
802 0 457639 266683 90600 -1 801
803 0 457695 266675 90640 -1 802
804 0 457619 266751 90720 -1 803
805 0 458252 265293.84 90320 -1 781
806 0 458013.34 265231.94 90400 -1 805
807 0 458014.88 265140.72 90240 -1 806
808 0 457908.28 264860.16 90280 -1 807
809 0 457854.66 264783.38 90200 -1 808
810 0 457855.56 264588.8 90080 -1 809
811 0 457845.72 264525.62 90040 -1 810
812 0 457835.47 264460.78 90000 -1 811
813 0 458400.3 265764.66 88080 190 693
814 0 458326.62 265684.75 88200 -1 813
815 0 458173.5 265537.84 88320 -1 814
816 0 458076.4 265448.97 88360 -1 815
817 0 457957.66 265220.78 88440 -1 816
818 0 457883.34 265177.6 88520 -1 817
819 0 457306.5 265058.53 88520 -1 818
820 0 457247.53 265034.12 88560 -1 819
821 0 460517.8 265969.97 87840 120 658
822 0 460536.66 265934.75 87680 120 821
823 0 460525.66 265964.4 87560 120 822
824 0 460537.84 265764.12 87440 122 823
825 0 460410.3 265609.47 87280 122 824
826 0 460080.2 265570.53 87160 168 825
827 0 460081.44 265565.5 87000 148 826
828 0 459947.97 265676.25 86880 148 827
829 0 460115.72 265704.53 86760 148 828
830 0 460219.84 265705.47 86720 120 829
831 0 460424.06 265716.56 86640 136 830
832 0 461004.84 265460.7 86640 86 831
833 0 461664.2 265240.9 86680 98 832
834 0 461771.7 265142.25 86760 98 833
835 0 462141.72 264997.5 86840 120 834
836 0 462418.28 264872.78 86960 102 835
837 0 462598.72 264710.03 87120 122 836
838 0 462810.66 264610.53 87240 91 837
839 0 462970.4 264469.66 87320 81 838
840 0 463096.84 264389.62 87400 81 839
841 0 463240.7 264287.44 87520 98 840
842 0 463466.97 264091.8 87600 81 841
843 0 463709.22 263924.84 87680 81 842
844 0 463945 263735.34 87760 81 843
845 0 464063.56 263571.8 87840 81 844
846 0 464248.47 263362.66 87920 98 845
847 0 464157.97 263161.8 87920 32 846
848 0 464113.94 263039.6 88000 32 847
849 0 464002.44 262730.88 88040 86 848
850 0 463994.88 262748.38 88000 86 849
851 0 463992.9 262752.3 87920 86 850
852 0 464284.72 262677.38 87800 75 851
853 0 464326.38 262660.7 87720 81 852
854 0 464348.78 262656.38 87680 81 853
855 0 464397.12 262664.78 87600 81 854
856 0 464750.2 262477.1 87680 60 854
857 0 464747.56 262361.16 87800 60 856
858 0 464753.66 262214.94 87880 60 857
859 0 464776.6 262125.88 87920 40 858
860 0 464872.78 262024.08 88040 40 859
861 0 464903.2 261933.44 88120 75 860
862 0 464911.78 261890.77 88200 75 861
863 0 464908.2 261714.2 88320 60 862
864 0 465002.62 262050.25 88200 75 862
865 0 465010.47 262160.03 88160 40 864
866 0 464999.16 262430.75 88120 60 865
867 0 464953.06 262734.72 88120 120 866
868 0 464828.03 262922.78 88000 60 867
869 0 464768.66 263051.4 87840 90 868
870 0 464753.62 263095.47 87760 90 869
871 0 464140.4 262800.56 87680 75 853
872 0 464008.28 262909.1 87560 51 871
873 0 463954.34 263044.1 87440 51 872
874 0 463948.8 263170.28 87320 51 873
875 0 463964.22 263238.75 87200 51 874
876 0 460629.16 265901.12 87920 120 821
877 0 460684.2 265831.47 88040 120 876
878 0 461533.8 265783.6 88040 40 877
879 0 461729.06 265859.3 88040 45 878
880 0 462292.16 265600.22 88040 32 879
881 0 462311.97 265528.88 88160 75 880
882 0 462361.88 265420.66 88240 75 881
883 0 462385.88 265351.97 88280 32 882
884 0 462621.22 265242.72 88360 60 883
885 0 463320.56 265168.25 88360 51 884
886 0 463520.2 264912.56 88440 51 885
887 0 463561.34 264782.56 88520 51 886
888 0 463590.25 264441.62 88640 -1 887
889 0 463449.9 265043.7 88720 51 888
890 0 463518.1 265072.97 88880 -1 889
891 0 462074.8 265257.56 88240 40 882
892 0 461771.25 265180.7 88280 32 891
893 0 461722.72 265060.75 88360 32 892
894 0 461706.34 264804.06 88520 51 893
895 0 461699.6 264508.66 88640 51 894
896 0 461522.22 265055.97 88720 51 895
897 0 461569.25 265103.66 88880 51 896
898 0 461509.03 265064.22 89000 -1 897
899 0 461388.94 265050.4 89080 -1 898
900 0 461335.62 265041.06 89200 -1 899
901 0 460915.8 265208.5 89240 -1 900
902 0 460814.88 265228.12 89320 -1 901
903 0 460759.75 265273.4 89440 -1 902
904 0 460692.4 265287.56 89480 -1 903
905 0 460627.62 265299.97 89520 -1 904
906 0 460572.5 265312.78 89600 -1 905
907 0 460210.38 265465.78 89600 -1 906
908 0 460215.56 265136.03 89520 -1 907
909 0 460267.97 265109.53 89440 -1 908
910 0 460310.66 265116.4 89320 -1 909
911 0 460523.6 265069.1 89200 -1 910
912 0 460588.6 265064.75 89120 -1 911
913 0 460569.72 265296.5 89680 -1 906
914 0 460613.66 265306.7 89760 -1 913
915 0 460603.97 265313.44 89880 -1 914
916 0 460784.75 265185.03 89960 -1 915
917 0 460736.6 265092.44 90000 -1 916
918 0 460688.1 265076.6 90080 -1 917
919 0 460638.56 265056.75 90160 -1 918
920 0 460448.16 265027.44 90280 -1 919
921 0 458624 267808 88280 175 345
922 0 458456 267808 88160 100 921
923 0 458400 267808 88120 75 922
924 0 458176 267776 88000 71 923
925 0 457920 267712 88000 71 924
926 0 457664 267616 87960 98 925
927 0 457440 267488 87880 86 926
928 0 457184 267552 87760 75 927
929 0 456928 267616 87720 60 928
930 0 456672 267616 87680 75 929
931 0 456416 267616 87640 75 930
932 0 456320 267616 87640 71 931
933 0 456160 267584 87440 60 932
934 0 456032 267616 87200 32 933
935 0 455872 267584 87000 45 934
936 0 455712 267552 86800 96 935
937 0 455680 267552 86760 90 936
938 0 455680 267552 86680 90 937
939 0 455520 267488 86480 51 938
940 0 455392 267328 86280 60 939
941 0 455264 267232 86080 45 940
942 0 455136 267232 85840 64 941
943 0 455104 267200 85760 81 942
944 0 455840 267456 86480 60 938
945 0 456064 267456 86320 81 944
946 0 456320 267488 86280 75 945
947 0 456384 267488 86280 64 946
948 0 455488 267616 86920 32 937
949 0 455264 267776 86920 45 948
950 0 455040 267776 87000 71 949
951 0 456224 267808 87480 51 932
952 0 455968 267872 87480 80 951
953 0 455712 267936 87400 60 952
954 0 455456 268064 87400 71 953
955 0 455360 268160 87360 102 954
956 0 459232 267264 88960 64 344
957 0 459264 267104 89160 91 956
958 0 459392 266944 89320 71 957
959 0 459968 266944 89240 96 958
960 0 460096 267040 89480 98 959
961 0 460064 267200 89680 45 960
962 0 459936 267136 89920 32 961
963 0 460096 266944 89960 60 962
964 0 460256 266720 90000 75 963
965 0 460448 266560 90040 45 964
966 0 460576 266560 90040 45 965
967 0 458764.7 268731.5 89120 120 338
968 0 456815 268890 90560 -1 325
969 0 456335 268602 90560 -1 968
970 0 457319 268354 90640 -1 969
971 0 457255 268222 90760 -1 970
972 0 455951 270328 92280 98 284
973 0 455864.6 270513.6 92360 178 972
974 0 455935 270520 92520 178 973
975 0 456047 270640 92720 164 974
976 0 456567 270728 92680 45 975
977 0 456695 270768 92560 75 976
978 0 456895 270782 92520 60 977
979 0 457211 270930 92480 64 978
980 0 457283 271198 92600 101 979
981 0 457279 271334 92680 81 980
982 0 457207 271466 92840 45 981
983 0 456023 270480 92880 134 975
984 0 456095 270536 93040 135 983
985 0 456063 270792 93080 135 984
986 0 455679 271064 93080 -1 985
987 0 456079 270560 93280 168 985
988 0 456143 270496 93560 141 987
989 0 456367 270568 93800 141 988
990 0 456463 270464 94040 163 989
991 0 456599 270472 94280 80 990
992 0 457335 270104 94440 237 991
993 0 457863 269520 94480 183 992
994 0 459431 267872 94520 186 993
995 0 460255 268144 94560 64 994
996 0 460651 268346 94520 51 995
997 0 460811 268466 94400 51 996
998 0 460999 268510 94200 32 997
999 0 460955 268466 94120 32 998
1000 0 460799 268674 94040 32 999
1001 0 460695 268738 93960 32 1000
1002 0 460107 268686 93840 40 1001
1003 0 459575 267568 94560 178 994
1004 0 459607 267368 94680 153 1003
1005 0 459639 267168 94800 128 1004
1006 0 459767 266944 94960 139 1005
1007 0 459911 266776 95080 139 1006
1008 0 459775 266384 95040 139 1007
1009 0 459727 266304 95000 139 1008
1010 0 460079 266496 95200 60 1007
1011 0 460439 266248 95320 198 1010
1012 0 460783 265992 95560 153 1011
1013 0 460783 265280 95720 209 1012
1014 0 463023 265560 95720 120 1013
1015 0 463319 265592 95560 71 1014
1016 0 463659.7 265483.94 95160 124 1015
1017 0 464031.06 265395.75 94920 131 1016
1018 0 464373.94 265360.5 94720 108 1017
1019 0 464712.9 265391.06 94560 134 1018
1020 0 465172 265347.62 94400 134 1019
1021 0 465466.56 265268.3 94280 122 1020
1022 0 465762.5 265117.38 94120 122 1021
1023 0 466074.62 265011.12 94000 150 1022
1024 0 466111.72 264929.5 93840 150 1023
1025 0 466292.75 264867.62 93680 137 1024
1026 0 466639.44 264930.12 93520 80 1025
1027 0 467342.4 264963.38 93520 101 1026
1028 0 467687.62 264841.7 93480 101 1027
1029 0 467884.62 264789.2 93400 86 1028
1030 0 468182.2 264727.12 93320 128 1029
1031 0 468518.53 264623.22 93240 102 1030
1032 0 468899.62 264543 93120 96 1031
1033 0 469534.2 264339.8 93200 102 1032
1034 0 469828.7 264263.22 93280 75 1033
1035 0 470259.7 264209.16 93320 102 1034
1036 0 470776.62 264223.53 93240 134 1035
1037 0 471433 264045.28 93280 166 1036
1038 0 471610.75 263931.53 93200 166 1037
1039 0 471977.8 263659.28 93120 139 1038
1040 0 472189.12 263581.88 93040 75 1039
1041 0 472276.25 263569.94 92920 51 1040
1042 0 472363.88 263548.75 92760 51 1041
1043 0 472459.25 263528.12 92640 115 1042
1044 0 472622.3 263449.78 92520 101 1043
1045 0 472818.94 263427.47 92440 124 1044
1046 0 472952 263365.3 92360 124 1045
1047 0 473200.75 263210.34 92280 107 1046
1048 0 473363.47 263080.7 92200 101 1047
1049 0 473505.8 262977.38 92160 91 1048
1050 0 473626.6 262914.8 92120 91 1049
1051 0 473794 262848.34 92080 98 1050
1052 0 474179.56 262676.72 92000 101 1051
1053 0 474324.88 262646.3 91960 101 1052
1054 0 474495.25 262613.94 91880 115 1053
1055 0 474726.22 262543.12 91800 91 1054
1056 0 474891.75 262528.03 91720 60 1055
1057 0 475092.06 262513.7 91640 60 1056
1058 0 475215.6 262508 91560 108 1057
1059 0 475433.75 262460.06 91440 102 1058
1060 0 475580.88 262394.94 91320 102 1059
1061 0 475808.8 262297.88 91200 98 1060
1062 0 475961.38 262235.94 91120 98 1061
1063 0 476170.06 262232.5 91000 98 1062
1064 0 476497.97 262116.17 90920 -1 1063
1065 0 476784.25 262097.22 90840 -1 1064
1066 0 477181.75 262144.62 90760 -1 1065
1067 0 477431.7 262240.12 90680 -1 1066
1068 0 477521.9 262248.62 90640 -1 1067
1069 0 475158.6 262674.47 90600 -1 1068
1070 0 475911.12 262296.47 90560 86 1069
1071 0 476053.06 262305.75 90480 86 1070
1072 0 476127.75 262273.94 90360 122 1071
1073 0 476163.78 262229.88 90200 122 1072
1074 0 476267.12 262162.28 90000 96 1073
1075 0 476317.5 262124.31 89840 81 1074
1076 0 476343.25 262064.56 89680 96 1075
1077 0 476467.9 262072.4 89520 96 1076
1078 0 476936 261950.73 89320 96 1077
1079 0 477579.8 261779.84 89280 81 1078
1080 0 478096.8 261346.25 89320 86 1079
1081 0 478442.62 260841.83 89280 81 1080
1082 0 478589.75 260536.42 89240 90 1081
1083 0 478684.62 260367.97 89200 90 1082
1084 0 478737.94 260268.7 89160 107 1083
1085 0 478865.38 259956 89080 98 1084
1086 0 478930.56 259758.52 89000 98 1085
1087 0 478962.34 259675.75 88960 -1 1086
1088 0 479004.2 259636.16 88880 -1 1087
1089 0 478971.8 259431.61 88760 -1 1088
1090 0 479057.8 259325.31 88720 -1 1089
1091 0 479227.75 257984.25 88680 -1 1090
1092 0 479356.78 258627.6 88640 -1 1091
1093 0 479420.06 258605.25 88560 -1 1092
1094 0 479378.06 258742.53 88440 -1 1093
1095 0 479370.12 258823.16 88320 -1 1094
1096 0 479434.38 258876.77 88240 -1 1095
1097 0 479492.53 258857.81 88120 -1 1096
1098 0 479516.84 258825.16 88040 -1 1097
1099 0 479575.3 258684.83 88000 -1 1098
1100 0 479585.75 258419.48 87920 -1 1099
1101 0 479493.72 258047.31 87920 -1 1100
1102 0 479441.84 257927.61 87840 -1 1101
1103 0 479411.75 257895.56 87760 -1 1102
1104 0 479369.2 257861.14 87640 -1 1103
1105 0 479318.94 257803.45 87480 -1 1104
1106 0 479213.7 257820.78 87360 -1 1105
1107 0 479054.1 257847.67 87200 -1 1106
1108 0 478953.78 257525.95 87080 -1 1107
1109 0 478938.22 257464.52 87000 -1 1108
1110 0 478965.44 257466.6 86920 -1 1109
1111 0 478918.9 257232.7 86800 -1 1110
1112 0 478871.3 256992.75 86840 51 1111
1113 0 478882.25 256844.67 86920 51 1112
1114 0 478867.75 256663.95 86960 51 1113
1115 0 478850 256585.12 86880 51 1114
1116 0 478835.62 256536.98 86760 51 1115
1117 0 478833.2 256155.36 86720 160 1116
1118 0 479325.12 255761.69 86680 86 1117
1119 0 480037.75 255202.78 86560 60 1118
1120 0 480636.8 254890.06 86440 51 1119
1121 0 480727.75 254886.75 86400 51 1120
1122 0 480999.7 254877.11 86280 51 1121
1123 0 481134.8 254921.42 86160 51 1122
1124 0 481257.75 254906.77 86000 -1 1123
1125 0 481578.56 254406.06 85840 -1 1124
1126 0 481771.75 254200.16 85760 -1 1125
1127 0 481958 253966.61 85680 -1 1126
1128 0 482078.47 253711.7 85600 -1 1127
1129 0 482383.56 253004.88 85520 -1 1128
1130 0 482926 252407 85520 -1 1129
1131 0 482942 252379 85560 -1 1130
1132 0 482930 252367 85600 -1 1131
1133 0 482886 252071 85640 -1 1132
1134 0 482890 251911 85600 -1 1133
1135 0 482986 251747 85520 -1 1134
1136 0 483022 251659 85440 -1 1135
1137 0 483042 251607 85320 -1 1136
1138 0 483151 251454 85200 -1 1137
1139 0 483045 251258 85240 -1 1138
1140 0 483007 250976 85280 -1 1139
1141 0 482883 250770 85360 -1 1140
1142 0 482941 250700 85480 -1 1141
1143 0 482909 250562 85520 -1 1142
1144 0 482943 250356 85600 -1 1143
1145 0 482313 252978 85400 -1 1129
1146 0 482033 253042 85240 -1 1145
1147 0 482041 253042 85200 -1 1146
1148 0 480056.66 255373.67 86360 60 1121
1149 0 480012.66 255453.67 86240 60 1148
1150 0 480023 255496 86200 -1 1149
1151 0 480035 255440 86080 -1 1150
1152 0 480227 255584 86040 -1 1151
1153 0 479847 255612 86000 -1 1152
1154 0 479855 255572 85920 -1 1153
1155 0 479335 255523 86760 60 1117
1156 0 479247 255475 86840 60 1155
1157 0 479028 255256 86960 51 1156
1158 0 478955 255183 87000 120 1157
1159 0 478937 255209 87120 120 1158
1160 0 478985 255025 87240 40 1159
1161 0 479221 254581 87360 51 1160
1162 0 479317 254425 87560 64 1161
1163 0 479289 254493 87840 32 1162
1164 0 479169 254497 87920 32 1163
1165 0 478857 254949 86920 120 1157
1166 0 478869 254861 86880 120 1165
1167 0 478921 254813 86840 120 1166
1168 0 478925 254745 86800 -1 1167
1169 0 479053 254665 86760 -1 1168
1170 0 479469 254437 86640 -1 1169
1171 0 479828.72 258622.86 87760 -1 1100
1172 0 480122.94 258970.31 87520 -1 1171
1173 0 480103.25 259087.12 87400 -1 1172
1174 0 476827 261976 89240 96 1079
1175 0 476719 262036 89120 96 1174
1176 0 476723 262024 89080 96 1175
1177 0 476877 262018 89040 96 1176
1178 0 477021 262170 88880 96 1177
1179 0 477325 262562 88720 -1 1178
1180 0 477789 262286 88640 -1 1179
1181 0 477793 262890 88520 -1 1180
1182 0 477673 263390 88360 -1 1181
1183 0 477749 263726 88200 -1 1182
1184 0 477845 263966 88160 -1 1183
1185 0 477793 264070 88120 -1 1184
1186 0 477773 264146 88080 -1 1185
1187 0 477721 264290 88000 -1 1186
1188 0 477633 264526 87840 -1 1187
1189 0 477473 264782 87680 -1 1188
1190 0 477401 265054 87360 96 1189
1191 0 477309 265138 87120 45 1190
1192 0 477341 265654 86960 71 1191
1193 0 477421 265746 86920 71 1192
1194 0 477441 265830 86880 108 1193
1195 0 478313 266066 86840 75 1194
1196 0 478757 266058 86800 134 1195
1197 0 479045 265506 86800 -1 1196
1198 0 478921 265342 86840 -1 1197
1199 0 478901 265274 86920 -1 1198
1200 0 478849 265222 86960 -1 1199
1201 0 477021 266458 86760 96 1194
1202 0 477193 266754 86680 96 1201
1203 0 477341 266686 86520 96 1202
1204 0 477685 266694 86360 86 1203
1205 0 478465 266510 86280 91 1204
1206 0 478889 266498 86200 32 1205
1207 0 478925 266706 86160 51 1206
1208 0 478737 266410 86120 32 1207
1209 0 478341 266422 86120 91 1208
1210 0 478513 266390 86080 91 1209
1211 0 478629 266306 85920 148 1210
1212 0 478389 266222 85680 148 1211
1213 0 478281 266302 85480 -1 1212
1214 0 478145 266250 85280 -1 1213
1215 0 478301 267110 86120 -1 1207
1216 0 478069 267250 86080 -1 1215
1217 0 477859 267424 86000 -1 1216
1218 0 477809 267410 85960 -1 1217
1219 0 477001 267518 86000 -1 1218
1220 0 476769 267474 86040 -1 1219
1221 0 476605 267458 86080 -1 1220
1222 0 476323 267371 86200 -1 1221
1223 0 476229 267342 86240 -1 1222
1224 0 475993 267538 86280 -1 1223
1225 0 475849 267698 86320 -1 1224
1226 0 475329 267478 86360 -1 1225
1227 0 474753 267526 86280 -1 1226
1228 0 475017 267514 86240 -1 1227
1229 0 475005 267566 86080 -1 1228
1230 0 475085 267446 85880 -1 1229
1231 0 475233 267386 85760 -1 1230
1232 0 474697 267508 86320 -1 1227
1233 0 474641 267490 86360 -1 1232
1234 0 474553 267450 86480 -1 1233
1235 0 475949 267606 86160 -1 1222
1236 0 477865 267530 85920 -1 1218
1237 0 477821 267542 85880 -1 1236
1238 0 477777 267554 85840 -1 1237
1239 0 477705 267510 85800 -1 1238
1240 0 477513 267378 85920 -1 1218
1241 0 477217 267490 85880 -1 1240
1242 0 460431 265016 95800 176 1013
1243 0 461271 265312 95960 209 1242
1244 0 463239 266328 96240 202 1243
1245 0 464079 266544 96560 313 1244
1246 0 464495 266656 96800 183 1245
1247 0 464919 266712 97040 226 1246
1248 0 464991 266864 97280 189 1247
1249 0 465087 267144 97480 75 1248
1250 0 464807 267360 97680 153 1249
1251 0 464159 267784 97840 135 1250
1252 0 464119 267832 98080 164 1251
1253 0 463959 268072 98280 163 1252
1254 0 463863 268184 98560 163 1253
1255 0 463735 268304 98800 32 1254
1256 0 463815 268616 99040 102 1255
1257 0 463975 268704 99320 124 1256
1258 0 464263 268648 99560 168 1257
1259 0 464999 268888 99720 32 1258
1260 0 465119 268744 99760 32 1259
1261 0 465527 268656 99800 40 1260
1262 0 465751 268368 100040 32 1261
1263 0 465863 268120 100280 102 1262
1264 0 465807 268048 100520 154 1263
1265 0 465679 267904 100800 141 1264
1266 0 465615 267936 101040 128 1265
1267 0 465751 268032 101320 120 1266
1268 0 465895 268160 101600 190 1267
1269 0 465943 268264 101840 197 1268
1270 0 466023 268304 102120 197 1269
1271 0 466095 268360 102280 196 1270
1272 0 466631 268432 102480 197 1271
1273 0 467183 268520 102680 139 1272
1274 0 467383 268416 102920 140 1273
1275 0 467415 268496 103200 108 1274
1276 0 467527 268560 103520 128 1275
1277 0 467631 268512 103720 128 1276
1278 0 467783 268456 104000 98 1277
1279 0 467871 268568 104280 128 1278
1280 0 467839 268472 104520 128 1279
1281 0 467839 268416 104720 178 1280
1282 0 468015 268336 105000 172 1281
1283 0 468351 268224 105280 96 1282
1284 0 468439 268200 105480 209 1283
1285 0 468551 268120 105600 198 1284
1286 0 468527 268112 105880 175 1285
1287 0 468487 268152 106160 175 1286
1288 0 468183 268176 106400 153 1287
1289 0 467903 268048 106600 80 1288
1290 0 467807 267832 106800 80 1289
1291 0 467647 267856 107040 32 1290
1292 0 467455 267592 107320 -1 1291
1293 0 467703 267568 107600 -1 1292
1294 0 468015 267528 107840 128 1293
1295 0 468607 267520 108040 122 1294
1296 0 468799 267376 108280 150 1295
1297 0 469231 267224 108480 122 1296
1298 0 469415 267120 108760 164 1297
1299 0 469687 267000 109000 183 1298
1300 0 469479 266792 109240 120 1299
1301 0 469519 266760 109480 150 1300
1302 0 469695 266816 109720 168 1301
1303 0 469695 266816 110000 164 1302
1304 0 469647 266832 110200 128 1303
1305 0 469543 266840 110480 75 1304
1306 0 469295 266848 110600 124 1305
1307 0 469015 266808 110840 98 1306
1308 0 468839 266968 111120 156 1307
1309 0 468855 266936 111320 194 1308
1310 0 468903 266736 111560 200 1309
1311 0 468887 266408 111800 137 1310
1312 0 468911 266248 112040 156 1311
1313 0 468583 265952 112280 148 1312
1314 0 468351 265912 112560 206 1313
1315 0 468135 265832 112720 190 1314
1316 0 468039 265800 113000 181 1315
1317 0 467991 265712 113240 148 1316
1318 0 468095 265720 113480 163 1317
1319 0 468023 265712 113760 163 1318
1320 0 468223 265528 114000 153 1319
1321 0 468231 265544 114240 120 1320
1322 0 468231 265560 114480 120 1321
1323 0 467975 265608 114680 135 1322
1324 0 467767 265640 114800 135 1323
1325 0 466255 264760 115040 122 1324
1326 0 466143 264280 115280 107 1325
1327 0 466231 263952 115480 148 1326
1328 0 466103 263240 115760 90 1327
1329 0 466127 262872 115960 181 1328
1330 0 466063 262496 116200 202 1329
1331 0 465903 262304 116400 186 1330
1332 0 465815 262216 116640 178 1331
1333 0 465759 261824 116920 104 1332
1334 0 465743 261560 117160 71 1333
1335 0 465783 261512 117440 172 1334
1336 0 465839 261480 117640 137 1335
1337 0 465911 261272 117800 98 1336
1338 0 465863 260656 118040 71 1337
1339 0 465887 260224 118280 32 1338
1340 0 465911 259960 118520 -1 1339
1341 0 465839 259624 118760 -1 1340
1342 0 465615 259400 119000 -1 1341
1343 0 465631 259016 119240 -1 1342
1344 0 465543 258656 119480 -1 1343
1345 0 465591 258376 119760 -1 1344
1346 0 465807 258088 119960 -1 1345
1347 0 466095 257872 120200 -1 1346
1348 0 466151 257536 120480 -1 1347
1349 0 466015 257384 120760 -1 1348
1350 0 465775 256952 121040 -1 1349
1351 0 465855 256240 121160 -1 1350
1352 0 465687 255880 121360 -1 1351
1353 0 465903 255464 121600 -1 1352
1354 0 465991 255384 121880 -1 1353
1355 0 466215 254992 122120 -1 1354
1356 0 466247 254824 122400 -1 1355
1357 0 466071 254632 122560 -1 1356
1358 0 465975 254320 122800 -1 1357
1359 0 465943 254000 123040 -1 1358
1360 0 465927 253792 123320 -1 1359
1361 0 465903 253432 123520 -1 1360
1362 0 465967 253200 123760 -1 1361
1363 0 466207 253008 123920 -1 1362
1364 0 466143 252864 124160 -1 1363
1365 0 466127 252744 124400 -1 1364
1366 0 466295 252712 124640 -1 1365
1367 0 466287 252552 124840 -1 1366
1368 0 466375 252408 125040 -1 1367
1369 0 466439 252192 125240 -1 1368
1370 0 466423 251984 125480 -1 1369
1371 0 466351 251800 125720 -1 1370
1372 0 466279 251608 126000 -1 1371
1373 0 466215 251536 126200 -1 1372
1374 0 465935 251240 126440 -1 1373
1375 0 465943 251152 126720 -1 1374
1376 0 465959 251016 126960 -1 1375
1377 0 465895 250832 127240 -1 1376
1378 0 465847 250648 127400 -1 1377
1379 0 465919 250512 127600 -1 1378
1380 0 465791 250136 127840 -1 1379
1381 0 465407 249944 128120 -1 1380
1382 0 465047 249624 128320 -1 1381
1383 0 464975 249456 128600 -1 1382
1384 0 464751 249104 128840 -1 1383
1385 0 464655 248952 129080 -1 1384
1386 0 464535 248712 129320 -1 1385
1387 0 464295 248376 129520 -1 1386
1388 0 463999 247712 129800 -1 1387
1389 0 464039 247464 130080 -1 1388
1390 0 464143 247128 130360 -1 1389
1391 0 464055 246968 130600 -1 1390
1392 0 464031 246752 130760 -1 1391
1393 0 463879 246624 131000 -1 1392
1394 0 463751 246504 131200 -1 1393
1395 0 463631 246296 131400 -1 1394
1396 0 463559 246288 131600 -1 1395
1397 0 463495 246192 131800 -1 1396
1398 0 463295 246128 132080 -1 1397
1399 0 463095 246072 132320 -1 1398
1400 0 462935 246056 132560 -1 1399
1401 0 462631 245936 132800 -1 1400
1402 0 462351 245760 133000 -1 1401
1403 0 462231 245648 133240 -1 1402
1404 0 462055 245568 133440 -1 1403
1405 0 461823 245440 133640 -1 1404
1406 0 461719 245312 133840 -1 1405
1407 0 461263 245304 134040 -1 1406
1408 0 461447 245088 134240 -1 1407
1409 0 460911 244800 134440 -1 1408
1410 0 460823 244808 134720 -1 1409
1411 0 460559 244656 134920 -1 1410
1412 0 460215 244560 135120 -1 1411
1413 0 460031 244440 135280 -1 1412
1414 0 459919 244344 135520 -1 1413
1415 0 459759 244184 135720 -1 1414
1416 0 459567 244144 135960 -1 1415
1417 0 459495 244096 136160 -1 1416
1418 0 459431 244040 136320 -1 1417
1419 0 459359 244000 136520 -1 1418
1420 0 459207 243824 136760 -1 1419
1421 0 459191 243784 136960 -1 1420
1422 0 458967 243584 137160 -1 1421
1423 0 458423 243104 137400 -1 1422
1424 0 458255 242832 137600 -1 1423
1425 0 458039 242696 137840 -1 1424
1426 0 457727 242536 138040 -1 1425
1427 0 457455 242696 138280 -1 1426
1428 0 457207 242776 138520 -1 1427
1429 0 456855 242840 138720 -1 1428
1430 0 456591 242728 138960 -1 1429
1431 0 456239 242464 139160 -1 1430
1432 0 456015 242480 139360 -1 1431
1433 0 455935 242552 139600 -1 1432
1434 0 455711 242696 139760 -1 1433
1435 0 455526.8 242832.2 139920 -1 1434
1436 0 455375 242960 140080 -1 1435
1437 0 454471 243264 140280 -1 1436
1438 0 453855 243424 140480 -1 1437
1439 0 453551 243464 140680 -1 1438
1440 0 453247 243400 140920 -1 1439
1441 0 452887 243504 141080 -1 1440
1442 0 452519 243600 141320 -1 1441
1443 0 452151 243576 141520 -1 1442
1444 0 451863 243640 141760 -1 1443
1445 0 451567 243704 142000 -1 1444
1446 0 451367 243792 142200 -1 1445
1447 0 450927 243816 142400 -1 1446
1448 0 450727 243832 142560 -1 1447
1449 0 450431 243904 142800 -1 1448
1450 0 450127 243840 143040 -1 1449
1451 0 449599 243688 143280 -1 1450
1452 0 449087 243824 143480 -1 1451
1453 0 448543 244104 143680 -1 1452
1454 0 448335 244192 144000 -1 1453
1455 0 448183 244232 144240 -1 1454
1456 0 448079 244328 144440 -1 1455
1457 0 447495 244184 144640 -1 1456
1458 0 446991 244392 144880 -1 1457
1459 0 446407 244600 145080 -1 1458
1460 0 445639 244704 145320 -1 1459
1461 0 444959 244776 145520 -1 1460
1462 0 443911 244736 145760 -1 1461
1463 0 443575 244768 145960 -1 1462
1464 0 443511 244848 146200 -1 1463
1465 0 442439 244928 146400 -1 1464
1466 0 441391 245104 146640 -1 1465
1467 0 440015 245200 146840 -1 1466
1468 0 438975 245616 147080 -1 1467
1469 0 438279 245560 147280 -1 1468
1470 0 437391 245696 147400 -1 1469
1471 0 435863 246152 147600 -1 1470
1472 0 435191 246480 147800 -1 1471
1473 0 434767 246776 147960 -1 1472
1474 0 434055 247064 148200 -1 1473
1475 0 433671 247176 148440 -1 1474
1476 0 432495 247776 148680 -1 1475
1477 0 431503 248368 148880 -1 1476
1478 0 430751 248680 149080 -1 1477
1479 0 429247 249544 149320 -1 1478
1480 0 428895 250008 149560 -1 1479
1481 0 428591 250256 149760 -1 1480
1482 0 428127 250440 149920 -1 1481
1483 0 427511 250800 150120 -1 1482
1484 0 427079 251224 150320 -1 1483
1485 0 426943 251312 150560 -1 1484
1486 0 425543 251904 150720 -1 1485
1487 0 424727 252128 150920 -1 1486
1488 0 424567 252144 151160 -1 1487
1489 0 424135 252264 151360 -1 1488
1490 0 423575 252312 151600 -1 1489
1491 0 423287 252416 151760 -1 1490
1492 0 422623 252408 152000 -1 1491
1493 0 422063 252592 152240 -1 1492
1494 0 421535 252712 152440 -1 1493
1495 0 421360.34 252598.67 152480 -1 1494
1496 0 421143 253040 152680 -1 1495
1497 0 420823 253576 152800 -1 1496
1498 0 420641 254222 152840 -1 1497
1499 0 420421 254598 152880 -1 1498
1500 0 420211 254784 152920 -1 1499
1501 0 419847 255064 153000 -1 1500
1502 0 419779 255196 153080 -1 1501
1503 0 419749 255286 153160 -1 1502
1504 0 419645 255382 153240 -1 1503
1505 0 419357 255810 153360 -1 1504
1506 0 419089 256086 153480 -1 1505
1507 0 419071 256180 153520 -1 1506
1508 0 419153 256750 153560 -1 1507
1509 0 418843 256004 153600 -1 1508
1510 0 418951 255776 153760 -1 1509
1511 0 418807 255880 153840 -1 1510
1512 0 418735 255932 153880 -1 1511
1513 0 418647 255820 154040 -1 1512
1514 0 418651 255796 154080 -1 1513
1515 0 419149 257102 153600 -1 1508
1516 0 419081 257578 153680 -1 1515
1517 0 418951 258032 153720 -1 1516
1518 0 418911 258508 153760 -1 1517
1519 0 418845 258862 153800 -1 1518
1520 0 418809 258990 153840 -1 1519
1521 0 418757 259286 153880 -1 1520
1522 0 418681 259530 153920 -1 1521
1523 0 418635 259672 153960 -1 1522
1524 0 418607 259788 154040 -1 1523
1525 0 418595 259848 154160 -1 1524
1526 0 418531 259900 154240 -1 1525
1527 0 418539 259828 154280 -1 1526
1528 0 418491 259960 154400 -1 1527
1529 0 418419 260152 154520 -1 1528
1530 0 418397 260350 154640 -1 1529
1531 0 418397 260430 154760 -1 1530
1532 0 418365 260614 154920 -1 1531
1533 0 418581 261174 155000 -1 1532
1534 0 418775 261612 155040 -1 1533
1535 0 418819 261684 155120 -1 1534
1536 0 418871 261756 155280 -1 1535
1537 0 418737 262670 155280 -1 1536
1538 0 418685 263130 155320 -1 1537
1539 0 418655.38 263240.88 155360 -1 1538
1540 0 418623 263316 155400 -1 1539
1541 0 418499 263544 155480 -1 1540
1542 0 418383 263696 155560 -1 1541
1543 0 418335 263732 155680 -1 1542
1544 0 418213 263790 155800 -1 1543
1545 0 418041 263798 155960 -1 1544
1546 0 417817 263842 156120 -1 1545
1547 0 417693 263862 156280 -1 1546
1548 0 417525 264018 156440 -1 1547
1549 0 417389 264142 156560 -1 1548
1550 0 417309 264286 156680 -1 1549
1551 0 417231 264412 156760 -1 1550
1552 0 417187 264636 156840 -1 1551
1553 0 417159 264824 156880 -1 1552
1554 0 417113 265050 156920 -1 1553
1555 0 417111 265228 157000 -1 1554
1556 0 417139 265568 157080 -1 1555
1557 0 416959 265952 157160 -1 1556
1558 0 416957 266250 157240 -1 1557
1559 0 416907 266500 157320 -1 1558
1560 0 416891 266840 157360 -1 1559
1561 0 416813 267154 157400 -1 1560
1562 0 416473 267666 157440 -1 1561
1563 0 416131 268344 157400 -1 1562
1564 0 415591 269172 157360 -1 1563
1565 0 415495 269248 157440 -1 1564
1566 0 415556.34 269325.34 157520 -1 1565
1567 0 415587 269364 157560 -1 1566
1568 0 416139 269696 157640 -1 1567
1569 0 416319 269904 157720 -1 1568
1570 0 416441 270014 157760 -1 1569
1571 0 416581 270118 157800 -1 1570
1572 0 416753 270314 157880 -1 1571
1573 0 416953 270550 157960 -1 1572
1574 0 417051 270688 158040 -1 1573
1575 0 417191 270824 158120 -1 1574
1576 0 417391 270940 158200 -1 1575
1577 0 417503 271164 158240 -1 1576
1578 0 417537 271434 158320 -1 1577
1579 0 417429 271630 158400 -1 1578
1580 0 417413 271762 158480 -1 1579
1581 0 417389 271902 158600 -1 1580
1582 0 417531 272040 158680 -1 1581
1583 0 417523 272228 158800 -1 1582
1584 0 417527 272504 158920 -1 1583
1585 0 417513 272578 159000 -1 1584
1586 0 417413 272762 159120 -1 1585
1587 0 417361 272850 159200 -1 1586
1588 0 417273 272894 159280 -1 1587
1589 0 417159 273100 159320 -1 1588
1590 0 417095 273196 159400 -1 1589
1591 0 417071 273412 159520 -1 1590
1592 0 416993 273554 159600 -1 1591
1593 0 416901 273694 159680 -1 1592
1594 0 416949 273814 159760 -1 1593
1595 0 416967 273956 159840 -1 1594
1596 0 417033 274018 159920 -1 1595
1597 0 417017 274114 159960 -1 1596
1598 0 416824 274695 159920 -1 1597
1599 0 416820 274831 159800 -1 1598
1600 0 417080 275251 159680 -1 1599
1601 0 417244 275331 159480 -1 1600
1602 0 417400 275407 159320 -1 1601
1603 0 417624 275671 159160 -1 1602
1604 0 417760 275747 158960 -1 1603
1605 0 417768 275867 158640 -1 1604
1606 0 417684 276023 158480 -1 1605
1607 0 417680 276039 158280 -1 1606
1608 0 417760 276079 158080 -1 1607
1609 0 417672 276227 157920 -1 1608
1610 0 417696 276403 157680 -1 1609
1611 0 417648 276647 157400 -1 1610
1612 0 417608 276711 157200 -1 1611
1613 0 417548 276863 157080 -1 1612
1614 0 417632 276971 156880 -1 1613
1615 0 417676 277079 156680 -1 1614
1616 0 417676 277051 156480 -1 1615
1617 0 417756 277171 156360 -1 1616
1618 0 417860 277283 156200 -1 1617
1619 0 418012 277371 156040 -1 1618
1620 0 418144 277419 155880 -1 1619
1621 0 418304 277355 155680 -1 1620
1622 0 418472 277503 155240 -1 1621
1623 0 418476 277727 155040 -1 1622
1624 0 418548 277735 154880 -1 1623
1625 0 418660 277879 154600 -1 1624
1626 0 418772 277919 154400 -1 1625
1627 0 418872 277955 154200 -1 1626
1628 0 419112 278003 153960 -1 1627
1629 0 419224 278031 153720 -1 1628
1630 0 419104 278131 153560 -1 1629
1631 0 418944 278115 153400 -1 1630
1632 0 419040 278064.34 153240 -1 1631
1633 0 419088 278039 153160 -1 1632
1634 0 419248 278051 152960 -1 1633
1635 0 419208 278059 152760 -1 1634
1636 0 419340 278055 152640 -1 1635
1637 0 419544 278127 152480 -1 1636
1638 0 419671 278206 152280 -1 1637
1639 0 419799 278250 152080 -1 1638
1640 0 420041 278290 151920 -1 1639
1641 0 420269 278250 151760 -1 1640
1642 0 420357 278254 151600 -1 1641
1643 0 420411 278202 151400 -1 1642
1644 0 420433 278014 151200 -1 1643
1645 0 420553 277982 151000 -1 1644
1646 0 420633 277982 150880 -1 1645
1647 0 420713 277948 150720 -1 1646
1648 0 420855 277806 150560 -1 1647
1649 0 421107 277726.5 150440 -1 1648
1650 0 421191 277700 150400 -1 1649
1651 0 421336.34 277636 150240 -1 1650
1652 0 421409 277604 150160 -1 1651
1653 0 422337 277200 150160 -1 1652
1654 0 422379 277006 150120 -1 1653
1655 0 422475 276958 150080 -1 1654
1656 0 422546 276915 150000 -1 1655
1657 0 422514 276877 149960 -1 1656
1658 0 422598.66 276823 149920 -1 1657
1659 0 422768 276715 149840 -1 1658
1660 0 422754 276633 149800 -1 1659
1661 0 421309 277670 150120 -1 1652
1662 0 421293 277720 150000 -1 1661
1663 0 421223 277734 149920 -1 1662
1664 0 421223 277734 149880 -1 1663
1665 0 421251 277794 149800 -1 1664
1666 0 421217 277874 149760 -1 1665
1667 0 420807 277414 149720 -1 1666
1668 0 420791 277136 149680 -1 1667
1669 0 420760 277119 149640 -1 1668
1670 0 421375 278004 149720 -1 1666
1671 0 421463 278056 149680 -1 1670
1672 0 422067 277986 149640 -1 1671
1673 0 422485 278114 149600 -1 1672
1674 0 422657 278146 149480 -1 1673
1675 0 422661 278178 149400 -1 1674
1676 0 421579 278062 149600 -1 1672
1677 0 421421 277988 149480 -1 1676
1678 0 421454.34 277962.66 149440 -1 1677
1679 0 421521 277912 149360 -1 1678
1680 0 421577 277912 149240 -1 1679
1681 0 421671 277950 149080 -1 1680
1682 0 421685 277926 149040 -1 1681
1683 0 421797 277916 149000 -1 1682
1684 0 421749 277888 148960 -1 1683
1685 0 422051 277900 148840 -1 1684
1686 0 421939 278220 148800 -1 1685
1687 0 421941 278348 148760 -1 1686
1688 0 421943.66 278378.66 148680 -1 1687
1689 0 421945 278394 148640 -1 1688
1690 0 421817 278524 148480 -1 1689
1691 0 421901 278604 148320 -1 1690
1692 0 421913 278606 148280 -1 1691
1693 0 421961 278614 148120 -1 1692
1694 0 422001 278454 148000 -1 1693
1695 0 421981 278412 147920 -1 1694
1696 0 417001 274210 160000 -1 1597
1697 0 416941 274258 160120 -1 1696
1698 0 416997 274214 160280 -1 1697
1699 0 416985 274214 160320 -1 1698
1700 0 417017 274126 160520 -1 1699
1701 0 417057 274062 160760 -1 1700
1702 0 417117 274046 160840 -1 1701
1703 0 417240.6 274010 160960 -1 1702
1704 0 417529 273926 161240 -1 1703
1705 0 417561 273858 161360 -1 1704
1706 0 417549 273842 161520 -1 1705
1707 0 417565 273702 161680 -1 1706
1708 0 417353 273818 161840 -1 1707
1709 0 417257 273798 162000 -1 1708
1710 0 417149 273766 162120 -1 1709
1711 0 417041 273786 162280 -1 1710
1712 0 416937 273822 162440 -1 1711
1713 0 417013 273858 162600 -1 1712
1714 0 416961 273786 162800 -1 1713
1715 0 416945 273758 162960 -1 1714
1716 0 416897 273782 163160 -1 1715
1717 0 416713 273734 163320 -1 1716
1718 0 416527 273792 163480 -1 1717
1719 0 416343 273940 163640 -1 1718
1720 0 416287 273976 163840 -1 1719
1721 0 416231 274100 164000 -1 1720
1722 0 416223 274176 164160 -1 1721
1723 0 416173 274306 164320 -1 1722
1724 0 416201 274386 164520 -1 1723
1725 0 416145 274462 164720 -1 1724
1726 0 416117 274582 164960 -1 1725
1727 0 416183 274612 165160 -1 1726
1728 0 416147 274752 165360 -1 1727
1729 0 416059 274780 165560 -1 1728
1730 0 415923 274816 165640 -1 1729
1731 0 415663 274900 165680 -1 1730
1732 0 415327 274976 165720 -1 1731
1733 0 415147 274992 165800 -1 1732
1734 0 415057 275010 165880 -1 1733
1735 0 414973 274934 166040 -1 1734
1736 0 414929 274862 166080 -1 1735
1737 0 415081 274918 166320 -1 1736
1738 0 414985 274846 166520 -1 1737
1739 0 414699 274756 166720 -1 1738
1740 0 414611 274752 166880 -1 1739
1741 0 414611 274848 167000 -1 1740
1742 0 416252.2 274622.8 160960 -1 1703
1743 0 416304.2 274702.8 161040 -1 1742
1744 0 416324.2 274758.8 161200 -1 1743
1745 0 416393 270374 157640 -1 1569
1746 0 416293 270586 157720 -1 1745
1747 0 416127 271044 157720 -1 1746
1748 0 416107 271048 157680 -1 1747
1749 0 416039 271116 157560 -1 1748
1750 0 414888.97 269078.88 157520 -1 1566
1751 0 414741.75 269538.3 157520 -1 1750
1752 0 414660.53 269531.2 157840 -1 1751
1753 0 414733.94 269615.3 157920 -1 1752
1754 0 415431 269312 157240 -1 1564
1755 0 415435 269180 157080 -1 1754
1756 0 415323 268980 156920 -1 1755
1757 0 415280.47 268820.84 156840 -1 1756
1758 0 415371.2 268852.97 156760 -1 1757
1759 0 418643.2 263470.25 155160 -1 1539
1760 0 418665.66 263749.2 154960 -1 1759
1761 0 418738.2 263845.8 154760 -1 1760
1762 0 418821.88 263997.47 154600 -1 1761
1763 0 418668 264141.38 154360 -1 1762
1764 0 418574.56 264381.7 154200 -1 1763
1765 0 418558.88 264560.53 153960 -1 1764
1766 0 418519.4 264669.12 153720 -1 1765
1767 0 418570.72 264760.34 153480 -1 1766
1768 0 418579.25 264748.75 153280 -1 1767
1769 0 418636.34 264728.34 153200 -1 1768
1770 0 418665.2 264718 153160 -1 1769
1771 0 418644.62 264741.2 153040 -1 1770
1772 0 418646.75 264941.44 152920 -1 1771
1773 0 418489.34 264931 152760 -1 1772
1774 0 418486.3 264982.2 152640 -1 1773
1775 0 418482.06 265034.38 152480 -1 1774
1776 0 418551.62 265184.44 152360 -1 1775
1777 0 418418.47 265377.7 152160 -1 1776
1778 0 418160.44 265692.66 152000 -1 1777
1779 0 418078.75 265884.7 151880 -1 1778
1780 0 418165.03 265950.25 151760 -1 1779
1781 0 418200.06 266039.38 151640 -1 1780
1782 0 418411.75 266026.38 151440 -1 1781
1783 0 418479.8 266132.3 151280 -1 1782
1784 0 418649 266280.62 151080 -1 1783
1785 0 418811.88 266427.62 150920 -1 1784
1786 0 418899.62 266555.38 150720 -1 1785
1787 0 419081.25 266684.56 150560 -1 1786
1788 0 419164.2 267001.5 150480 -1 1787
1789 0 418941.12 267404.94 150320 -1 1788
1790 0 418794.8 267679.12 150200 -1 1789
1791 0 418663.3 267761.44 150080 -1 1790
1792 0 418597.12 267968.97 149960 -1 1791
1793 0 418632.62 267890.5 149800 -1 1792
1794 0 418597 268120.97 149680 -1 1793
1795 0 418464.44 268145.16 149560 -1 1794
1796 0 418299.56 268523.38 149520 -1 1795
1797 0 418526.38 268532.44 149360 -1 1796
1798 0 418509.75 268551.8 149240 -1 1797
1799 0 420487 252032 152680 -1 1495
1800 0 420031 251904 152800 -1 1799
1801 0 419855 251856 153000 -1 1800
1802 0 419471 251592 153240 -1 1801
1803 0 419423 251472 153440 -1 1802
1804 0 419287 251704 153640 -1 1803
1805 0 419039 251912 153880 -1 1804
1806 0 418839 251688 154080 -1 1805
1807 0 418823 251448 154280 -1 1806
1808 0 418935 251088 154480 -1 1807
1809 0 418935 251088 154640 -1 1808
1810 0 418879 251040 154880 -1 1809
1811 0 418695 251016 155120 -1 1810
1812 0 418455 251104 155360 -1 1811
1813 0 418095 251120 155560 -1 1812
1814 0 418071 251104 155840 -1 1813
1815 0 417727 251016 156080 -1 1814
1816 0 417655 250920 156280 -1 1815
1817 0 417255 250896 156520 -1 1816
1818 0 416927 251000 156680 -1 1817
1819 0 416687 251000 156920 -1 1818
1820 0 416657.66 250960 157000 -1 1819
1821 0 416599 250880 157160 -1 1820
1822 0 416087 250648 157400 -1 1821
1823 0 415639 250696 157600 -1 1822
1824 0 415087 250816 157840 -1 1823
1825 0 414751 250856 158080 -1 1824
1826 0 414431 250904 158320 -1 1825
1827 0 414263 251104 158520 -1 1826
1828 0 413703 250608 158800 -1 1827
1829 0 413527 250416 159000 -1 1828
1830 0 413367 250520 159200 -1 1829
1831 0 413263 250376 159440 -1 1830
1832 0 412959 250256 159640 -1 1831
1833 0 412767 250328 159880 -1 1832
1834 0 412303 250344 160040 -1 1833
1835 0 412031 250280 160240 -1 1834
1836 0 411943 250680 160280 -1 1835
1837 0 411343 251056 160360 -1 1836
1838 0 411119 251168 160480 -1 1837
1839 0 411029 251278 160520 -1 1838
1840 0 410937 251334 160600 -1 1839
1841 0 410817 251386 160640 -1 1840
1842 0 410657 251890 160720 -1 1841
1843 0 410283 252312 160680 -1 1842
1844 0 410275 252304 160800 -1 1843
1845 0 410375.62 252042.25 160960 -1 1844
1846 0 410446.12 251916.78 161040 -1 1845
1847 0 410208.75 252308.28 160640 -1 1843
1848 0 410079.56 252149.94 160440 -1 1847
1849 0 409778.62 252018 160360 -1 1848
1850 0 409755.22 252015.42 160280 -1 1849
1851 0 409827.06 252024.14 160160 -1 1850
1852 0 411743 250120 160400 -1 1836
1853 0 411783 250048 160600 -1 1852
1854 0 411727 249880 160840 -1 1853
1855 0 411455 249584 160960 -1 1854
1856 0 411127 249400 161160 -1 1855
1857 0 410967 249336 161360 -1 1856
1858 0 410631 249344 161520 -1 1857
1859 0 410495 249240 161720 -1 1858
1860 0 410831 248912 161920 -1 1859
1861 0 410887 248696 162120 -1 1860
1862 0 410951 248440 162360 -1 1861
1863 0 410863 248208 162600 -1 1862
1864 0 410319 248072 162840 -1 1863
1865 0 410183 248032 163080 -1 1864
1866 0 410343 247712 163320 -1 1865
1867 0 410511 247424 163560 -1 1866
1868 0 410479 247128 163760 -1 1867
1869 0 410439 246832 163960 -1 1868
1870 0 410087 246576 164200 -1 1869
1871 0 409631 246080 164400 -1 1870
1872 0 409607 246136 164640 -1 1871
1873 0 409468.34 246120 164800 -1 1872
1874 0 409503 245608 164880 -1 1873
1875 0 409279 245112 165000 -1 1874
1876 0 408679 243216 165160 -1 1875
1877 0 408655 242304 165280 -1 1876
1878 0 408615 241624 165400 -1 1877
1879 0 408615 241272 165600 -1 1878
1880 0 408583 240992 165840 -1 1879
1881 0 408431 240648 166000 -1 1880
1882 0 408207 240552 166080 -1 1881
1883 0 408199 240456 166200 -1 1882
1884 0 408159 240328 166360 -1 1883
1885 0 408047 240192 166560 -1 1884
1886 0 407879 240136 166760 -1 1885
1887 0 407703 239832 166960 -1 1886
1888 0 407311 239288 167160 -1 1887
1889 0 407231 239000 167360 -1 1888
1890 0 407039 238696 167560 -1 1889
1891 0 406823 238720 167800 -1 1890
1892 0 406679 238480 168040 -1 1891
1893 0 406543 238240 168280 -1 1892
1894 0 406495 238048 168520 -1 1893
1895 0 406447 237840 168720 -1 1894
1896 0 406399 237776 168920 -1 1895
1897 0 406127 237656 169160 -1 1896
1898 0 406015 237448 169360 -1 1897
1899 0 405863 237384 169600 -1 1898
1900 0 405583 237088 169800 -1 1899
1901 0 405535 236992 170040 -1 1900
1902 0 405519 236984 170280 -1 1901
1903 0 405519 236984 170480 -1 1902
1904 0 405487 236896 170760 -1 1903
1905 0 405359 236920 170960 -1 1904
1906 0 405111 236808 171200 -1 1905
1907 0 405023 236688 171400 -1 1906
1908 0 404951 236608 171640 -1 1907
1909 0 404615 236280 171800 -1 1908
1910 0 404471 236000 172000 -1 1909
1911 0 404095 235568 172240 -1 1910
1912 0 404063 235472 172400 -1 1911
1913 0 404087 235160 172600 -1 1912
1914 0 404095 235168 172840 -1 1913
1915 0 404023 234976 173040 -1 1914
1916 0 403775 234712 173240 -1 1915
1917 0 403607 234256 173480 -1 1916
1918 0 403523.8 234064 173640 -1 1917
1919 0 403503 234016 173680 -1 1918
1920 0 403335 233728 173800 -1 1919
1921 0 403303 233488 174000 -1 1920
1922 0 403359 233024 174320 -1 1921
1923 0 403247 232480 174560 -1 1922
1924 0 403295 232112 174800 -1 1923
1925 0 403243.8 232408 174840 -1 1924
1926 0 403128.66 232050.67 174920 -1 1925
1927 0 403071 231872 174960 -1 1926
1928 0 403081.66 231664 175040 -1 1927
1929 0 403087 231560 175080 -1 1928
1930 0 403103 231248 175240 -1 1929
1931 0 403175 230768 175360 -1 1930
1932 0 403255 230368 175560 -1 1931
1933 0 403264.6 230142.4 175680 -1 1932
1934 0 403271 229992 175760 -1 1933
1935 0 403127 229264 175960 -1 1934
1936 0 403087 228880 176160 -1 1935
1937 0 403015 228456 176360 -1 1936
1938 0 402679 227960 176560 -1 1937
1939 0 402663 227776 176800 -1 1938
1940 0 402511 227528 176960 -1 1939
1941 0 402279 227200 177120 -1 1940
1942 0 402367 226400 177240 -1 1941
1943 0 402223 225456 177320 -1 1942
1944 0 401975 224904 177480 -1 1943
1945 0 401727 224232 177640 -1 1944
1946 0 401615 223936 177760 -1 1945
1947 0 401607 223424 177840 -1 1946
1948 0 401495 223008 178000 -1 1947
1949 0 401471 222688 178200 -1 1948
1950 0 401391 222104 178320 -1 1949
1951 0 401551 221712 178480 -1 1950
1952 0 401591 221272 178680 -1 1951
1953 0 401559 220696 178840 -1 1952
1954 0 401439 220512 179080 -1 1953
1955 0 401359 220296 179240 -1 1954
1956 0 401159 220136 179400 -1 1955
1957 0 401023 220016 179560 -1 1956
1958 0 400839 219576 179760 -1 1957
1959 0 400615 219032 179920 -1 1958
1960 0 400663 218608 180120 -1 1959
1961 0 400663 218320 180320 -1 1960
1962 0 400711 218184 180520 -1 1961
1963 0 400551 217056 180720 -1 1962
1964 0 400567 216832 180880 -1 1963
1965 0 400719 216752 181040 -1 1964
1966 0 400687 216768 181200 -1 1965
1967 0 400753.66 216414.67 181400 -1 1966
1968 0 400767 216344 181440 -1 1967
1969 0 400727 216016 181640 -1 1968
1970 0 400503 215464 181840 -1 1969
1971 0 400263 215368 182040 -1 1970
1972 0 400207 215320 182200 -1 1971
1973 0 400191 215208 182400 -1 1972
1974 0 399911 214760 182600 -1 1973
1975 0 399559 214552 182720 -1 1974
1976 0 399167 214352 182760 -1 1975
1977 0 398775 214152 182800 -1 1976
1978 0 398399 213048 182840 -1 1977
1979 0 398535 212432 182920 -1 1978
1980 0 398527 212128 183080 -1 1979
1981 0 397927 211624 183160 -1 1980
1982 0 397615 211144 183280 -1 1981
1983 0 397487 210864 183400 -1 1982
1984 0 397327 210565.33 183480 -1 1983
1985 0 397247 210416 183520 -1 1984
1986 0 396895 209808 183640 -1 1985
1987 0 396375 208984 183760 -1 1986
1988 0 396312.6 208624 183880 -1 1987
1989 0 395829.16 209061.3 183880 -1 1988
1990 0 395592.3 208846.64 183840 -1 1989
1991 0 395293.03 208667.48 183800 -1 1990
1992 0 395052.78 208399.16 183760 -1 1991
1993 0 394962.44 208090.61 183720 -1 1992
1994 0 394959.06 208077.38 183640 -1 1993
1995 0 394982.75 208066.67 183600 -1 1994
1996 0 396271 208384 183960 -1 1988
1997 0 395847 207824 184080 -1 1996
1998 0 395655 207240 184240 -1 1997
1999 0 395311 206336 184400 -1 1998
2000 0 395103 205600 184160 -1 1999
2001 0 394967 204448 184000 -1 2000
2002 0 394875.12 204322.48 183760 -1 2001
2003 0 394743.56 204109.77 183720 -1 2002
2004 0 394749.97 203886.5 183640 -1 2003
2005 0 394775 203434.67 184080 -1 2001
2006 0 394679 202928 184120 -1 2005
2007 0 394471 202600 184240 -1 2006
2008 0 394135 202194.67 184320 -1 2007
2009 0 393967 201992 184360 -1 2008
2010 0 393759 201584 184560 -1 2009
2011 0 393671 201248 184720 -1 2010
2012 0 393519 200448 184800 -1 2011
2013 0 393399 199968 184960 -1 2012
2014 0 393151 200608 185160 -1 2013
2015 0 392981.62 200799.25 185240 -1 2014
2016 0 392964.06 200955.12 185440 -1 2015
2017 0 392928.9 201033.25 185560 -1 2016
2018 0 392983 199272 184880 -1 2013
2019 0 392791 198816 184720 -1 2018
2020 0 392738.2 198211.2 184600 -1 2019
2021 0 392703 197808 184520 -1 2020
2022 0 392743 197348 184440 -1 2021
2023 0 392735 197204 184360 -1 2022
2024 0 392591 196676 184280 -1 2023
2025 0 392399 196340 184200 -1 2024
2026 0 392291 195980 184120 -1 2025
2027 0 392183 195620 184040 -1 2026
2028 0 392029.5 195472 184160 -1 2027
2029 0 391876 195324.06 184280 -1 2028
2030 0 391721.38 195227.97 184320 -1 2029
2031 0 391534.06 195291.36 184400 -1 2030
2032 0 391456.66 195284.47 184480 -1 2031
2033 0 391471.06 195273.69 184560 -1 2032
2034 0 391483 195355.53 184640 -1 2033
2035 0 391501.78 195412.67 184720 -1 2034
2036 0 391463.38 195473.34 184800 -1 2035
2037 0 391450.4 195551.33 184880 -1 2036
2038 0 391407.84 195624.48 184960 -1 2037
2039 0 391321 195643.1 185120 -1 2038
2040 0 391242.8 195736.7 185200 -1 2039
2041 0 391219.9 195845.34 185280 -1 2040
2042 0 391195.2 195911.9 185360 -1 2041
2043 0 391144.56 195984.66 185440 -1 2042
2044 0 391679 194640 184120 -1 2029
2045 0 391783 194152 184000 -1 2044
2046 0 391913.66 193896 184040 -1 2045
2047 0 391915.12 194133.72 184400 -1 2046
2048 0 392175 193384 184120 -1 2046
2049 0 392935 192860 184120 -1 2048
2050 0 393151 192524 184040 -1 2049
2051 0 393327 192180 184000 -1 2050
2052 0 393487 191904 183960 -1 2051
2053 0 393463 191712 183880 -1 2052
2054 0 393399 191448 183800 -1 2053
2055 0 393399 191096 183720 -1 2054
2056 0 393255 190912 183640 -1 2055
2057 0 393031 190832 183520 -1 2056
2058 0 392815 190368 183480 -1 2057
2059 0 392639 190088 183360 -1 2058
2060 0 392351 189692 183280 -1 2059
2061 0 392079 189372 183200 -1 2060
2062 0 391591 189092 183160 -1 2061
2063 0 391375 188564 183280 -1 2062
2064 0 391383 188332 183360 -1 2063
2065 0 391159 188196 183480 -1 2064
2066 0 390983 187720 183560 -1 2065
2067 0 391329.44 187196.84 183560 -1 2066
2068 0 391361.4 187163.3 183520 -1 2067
2069 0 391428.72 187154.08 183480 -1 2068
2070 0 391532.06 187161.5 183440 -1 2069
2071 0 391591.47 187326.28 183320 -1 2070
2072 0 391547.22 187015 183360 -1 2070
2073 0 391507.38 187015.39 183280 -1 2072
2074 0 391413.78 186951.38 183240 -1 2073
2075 0 391375.5 186900.58 183160 -1 2074
2076 0 391377.44 186888.53 183080 -1 2075
2077 0 390932 187840 183680 -1 2066
2078 0 390391 188286.89 183680 -1 2077
2079 0 390181.53 188244.55 183640 -1 2078
2080 0 390120.53 188105.28 183600 -1 2079
2081 0 390119.7 188026.78 183520 -1 2080
2082 0 390104.8 187968.33 183440 -1 2081
2083 0 390111.2 187949.03 183360 -1 2082
2084 0 390847 188040 183880 -1 2077
2085 0 390799 188080 184080 -1 2084
2086 0 390863 188344 184160 -1 2085
2087 0 390919 188400 184200 -1 2086
2088 0 390406.62 188748.81 184240 -1 2087
2089 0 390503.47 188852.05 184320 -1 2088
2090 0 390687 187408 183520 -1 2066
2091 0 390575 187152 183440 -1 2090
2092 0 390175 186752 183360 -1 2091
2093 0 390071 186480 183320 -1 2092
2094 0 389975 186208 183280 -1 2093
2095 0 389863 186064 183240 -1 2094
2096 0 389655 185864 183200 -1 2095
2097 0 389431 185740 183120 -1 2096
2098 0 389039 185556 183080 -1 2097
2099 0 388943 185412 183040 -1 2098
2100 0 388951 185228 182920 -1 2099
2101 0 389079 185180 182800 -1 2100
2102 0 389143 185180 182680 -1 2101
2103 0 389183 185100 182560 -1 2102
2104 0 389311 184820 182440 -1 2103
2105 0 389279 184476 182360 -1 2104
2106 0 389263 184504 182240 -1 2105
2107 0 389247 184356 182200 -1 2106
2108 0 389604 183117.06 182200 -1 2107
2109 0 389231 184208 182160 -1 2107
2110 0 389263 184192 182080 -1 2109
2111 0 389463 184784 182040 -1 2110
2112 0 389191 184232 182000 -1 2111
2113 0 389199 184312 181800 -1 2112
2114 0 388991 184312 181720 -1 2113
2115 0 388821 184286 181680 -1 2114
2116 0 388793 184186 181640 -1 2115
2117 0 388605 184034 181600 -1 2116
2118 0 388589 184246 181480 -1 2117
2119 0 388373 184306 181440 -1 2118
2120 0 388281 184346 181320 -1 2119
2121 0 389327 183704 182360 -1 2105
2122 0 389575 182896 182320 -1 2121
2123 0 389671 182484 182480 -1 2122
2124 0 389607 182044 182600 -1 2123
2125 0 389671 181716 182680 -1 2124
2126 0 389759 180940 182640 -1 2125
2127 0 390015 180328 182760 -1 2126
2128 0 389887 179824 182840 -1 2127
2129 0 389695 179704 183000 -1 2128
2130 0 389023 178936 183080 -1 2129
2131 0 388975 178676 183040 -1 2130
2132 0 389155 178204 183000 -1 2131
2133 0 388800.12 177821 183040 -1 2132
2134 0 388566.75 177674.19 183080 -1 2133
2135 0 388276.94 177659.22 183160 -1 2134
2136 0 388109.88 177686.06 183240 -1 2135
2137 0 388011.8 177647.31 183280 -1 2136
2138 0 387894.8 177528.05 183320 -1 2137
2139 0 387836.66 177426.44 183400 -1 2138
2140 0 387462.9 177397.03 183440 -1 2139
2141 0 387060.38 177273.58 183480 -1 2140
2142 0 386829.25 177218.47 183520 -1 2141
2143 0 386740.56 177024.61 183600 -1 2142
2144 0 386676.44 176972.6 183640 -1 2143
2145 0 386680.03 176945.28 183680 -1 2144
2146 0 386510.2 176889.67 183760 -1 2145
2147 0 386501.44 176862.52 183960 -1 2146
2148 0 386456.75 176837.84 184080 -1 2147
2149 0 386456.75 176837.84 184120 -1 2148
2150 0 386176.5 176725.05 184160 -1 2149
2151 0 386052.38 176541.22 184360 -1 2150
2152 0 386090.2 176772.5 184520 -1 2151
2153 0 386021.25 176781.23 184680 -1 2152
2154 0 385995.34 176778.67 184720 -1 2153
2155 0 385943.88 176773.98 184800 -1 2154
2156 0 385538.5 176655.45 184840 -1 2155
2157 0 385158.88 176697.28 184880 -1 2156
2158 0 385101.6 176642.95 184960 -1 2157
2159 0 385092.1 176476.1 185160 -1 2158
2160 0 385474.9 176167.38 185200 -1 2159
2161 0 385762.72 175953.73 185280 -1 2160
2162 0 385813.9 175728.62 185320 -1 2161
2163 0 385771.4 175653.08 185440 -1 2162
2164 0 385912.8 175574.03 185640 -1 2163
2165 0 385923 175612.62 185760 -1 2164
2166 0 385947.25 175482.1 185960 -1 2165
2167 0 385922.56 175153.3 186000 -1 2166
2168 0 385650.84 175046.66 186080 -1 2167
2169 0 385396.94 174555.45 186080 -1 2168
2170 0 385331.56 174531.08 186160 -1 2169
2171 0 386649.62 176523.45 183800 -1 2146
2172 0 386720.78 176359.81 183840 -1 2171
2173 0 389335 177732 182960 -1 2132
2174 0 389311 177340 182880 -1 2173
2175 0 389399 177180 182760 -1 2174
2176 0 389911 176400 182840 -1 2175
2177 0 390031 176192 182880 -1 2176
2178 0 390081 176006 182920 -1 2177
2179 0 390231 175448 183040 -1 2178
2180 0 390103 174840 183120 -1 2179
2181 0 390151 174492 183200 -1 2180
2182 0 390207 173952 183280 -1 2181
2183 0 390263 173412 183360 -1 2182
2184 0 390785 173116 183240 -1 2183
2185 0 390729 173220 183160 -1 2184
2186 0 391061 173184 183120 -1 2185
2187 0 391281 172940 183080 -1 2186
2188 0 391245 172912 182960 -1 2187
2189 0 390949 172920 182880 -1 2188
2190 0 390945 173028 182840 -1 2189
2191 0 390961 173016 182800 -1 2190
2192 0 389917 173260 183120 -1 2185
2193 0 389917 173308 182960 -1 2192
2194 0 389972.62 173303.17 182880 -1 2193
2195 0 389967.2 173311.52 182800 -1 2194
2196 0 389904.94 173356.52 182680 -1 2195
2197 0 389867.12 173385.27 182640 -1 2196
2198 0 389750.38 173555.48 182560 -1 2197
2199 0 389754.4 173579.62 182520 -1 2198
2200 0 390071 172964 183400 -1 2183
2201 0 389999 172776 183520 -1 2200
2202 0 389943 172744 183640 -1 2201
2203 0 389783 173024 183800 -1 2202
2204 0 389607 173192 183960 -1 2203
2205 0 389775 172664 183960 -1 2204
2206 0 390023 172392 183880 -1 2205
2207 0 390279 172048 184000 -1 2206
2208 0 390199 172152 184200 -1 2207
2209 0 390359 171928 184560 -1 2208
2210 0 390711 171832 184600 -1 2209
2211 0 391359 171840 184640 -1 2210
2212 0 391735 171552 184560 -1 2211
2213 0 392095 171384 184520 -1 2212
2214 0 392207 171336 184480 -1 2213
2215 0 392311 171112 184400 -1 2214
2216 0 392447 170628 184360 -1 2215
2217 0 392463 170316 184280 -1 2216
2218 0 392436.5 170394.72 184160 -1 2217
2219 0 392427.12 170502.97 184040 -1 2218
2220 0 392332.6 170512.02 183920 -1 2219
2221 0 392291.88 170423.94 183840 -1 2220
2222 0 392357.7 170241.31 183720 -1 2221
2223 0 392377.25 170183.9 183680 -1 2222
2224 0 392503 170004 184400 -1 2217
2225 0 392903 169844 184520 -1 2224
2226 0 392943 169804 184640 -1 2225
2227 0 393039 169628 184800 -1 2226
2228 0 393263 169528 184920 -1 2227
2229 0 393459 169444 185080 -1 2228
2230 0 393507 169316 185240 -1 2229
2231 0 393527 169228 185400 -1 2230
2232 0 393591 169180 185560 -1 2231
2233 0 393607 169168 185600 -1 2232
2234 0 393787 169036 185760 -1 2233
2235 0 393743 168672 185880 -1 2234
2236 0 393747 168536 185920 -1 2235
2237 0 393895 168400 186000 -1 2236
2238 0 394140.25 168378.9 185920 -1 2237
2239 0 394244.3 168305.14 185840 -1 2238
2240 0 394282.88 168231.66 185760 -1 2239
2241 0 394329.34 168296.31 185640 -1 2240
2242 0 394343.38 168254.73 185560 -1 2241
2243 0 393975 168392 186080 -1 2237
2244 0 393731 168144 186160 -1 2243
2245 0 393595 167936 186320 -1 2244
2246 0 393655 167716 186440 -1 2245
2247 0 393695 167560 186600 -1 2246
2248 0 393775 167412 186680 -1 2247
2249 0 394142.38 167103.39 186360 -1 2245
2250 0 394083 167090 186480 -1 2249
2251 0 394543 166776 186640 -1 2250
2252 0 394859 166544 186720 -1 2251
2253 0 394771 166316 186840 -1 2252
2254 0 394360.47 165997.64 186840 -1 2253
2255 0 394329.97 166032.78 186720 -1 2254
2256 0 394351.88 166032.94 186640 -1 2255
2257 0 394767 166276 186880 -1 2253
2258 0 394845 166159.03 186960 -1 2257
2259 0 394869 165913 187120 -1 2258
2260 0 394857 165805 187280 -1 2259
2261 0 395041 165685 187360 -1 2260
2262 0 395205 165341 187480 -1 2261
2263 0 395190.28 165353.11 187520 -1 2262
2264 0 394732.38 165431.55 187680 -1 2263
2265 0 393951.7 166255.39 187680 -1 2264
2266 0 393800.84 166241.92 187600 -1 2265
2267 0 393700.75 166124.2 187560 -1 2266
2268 0 393666.94 166097.94 187480 -1 2267
2269 0 393693.75 166071.97 187400 -1 2268
2270 0 394749.16 165371.92 187840 -1 2264
2271 0 394647.22 165380.17 187880 -1 2270
2272 0 394742.94 165128.48 188080 -1 2271
2273 0 394845.66 165169.8 188240 -1 2272
2274 0 394921 165244.55 188400 -1 2273
2275 0 396021 164643 187520 -1 2263
2276 0 396381 164349 187560 -1 2275
2277 0 397097 163881 187520 -1 2276
2278 0 397325 163835 187640 -1 2277
2279 0 397417 163755 187760 -1 2278
2280 0 397525 163451 187880 -1 2279
2281 0 397701 163195 187960 -1 2280
2282 0 397941 162955 188040 -1 2281
2283 0 397953 163123 187760 -1 2282
2284 0 398099 163269 187640 -1 2283
2285 0 398227 163381 187600 -1 2284
2286 0 398351 163417 187520 -1 2285
2287 0 398443 163421 187440 -1 2286
2288 0 398435 163397 187400 -1 2287
2289 0 398117 162801 188120 -1 2282
2290 0 398477 162565 188280 -1 2289
2291 0 398803 162557 188360 -1 2290
2292 0 399189 162221 188440 -1 2291
2293 0 399517 162129 188520 -1 2292
2294 0 400133 161731 188640 -1 2293
2295 0 400209 161623 188760 -1 2294
2296 0 400277 161523 188880 -1 2295
2297 0 400205.72 162137.17 188880 -1 2296
2298 0 400290.5 162253.47 189000 -1 2297
2299 0 400278.1 162285.5 189040 -1 2298
2300 0 400873 161395 189000 -1 2296
2301 0 400980.88 161405.17 189040 -1 2300
2302 0 401821 161483 189120 -1 2301
2303 0 402045 161643 189240 -1 2302
2304 0 402457 161617 189320 -1 2303
2305 0 402701 161601 189440 -1 2304
2306 0 402605 161589 189520 -1 2305
2307 0 402577 161673 189680 -1 2306
2308 0 402605 161713 189840 -1 2307
2309 0 402713 161649 190000 -1 2308
2310 0 402729 161497 190120 -1 2309
2311 0 402697 161301 190280 -1 2310
2312 0 402653 161199 190360 -1 2311
2313 0 402573 161169.67 190480 -1 2312
2314 0 402493 161140.5 190600 -1 2313
2315 0 402413 161111 190720 -1 2314
2316 0 402329 161187 190960 -1 2315
2317 0 402309 161239 191000 -1 2316
2318 0 402581 161343 191400 -1 2317
2319 0 402661 161375 191600 -1 2318
2320 0 402731.66 161478.83 191680 -1 2319
2321 0 402767.66 161482.83 191760 -1 2320
2322 0 402965 161562.5 191800 -1 2321
2323 0 402090.5 161177 191800 -1 2322
2324 0 402350.5 161009 191840 -1 2323
2325 0 402398.5 161017 192040 -1 2324
2326 0 402438.5 161017 192160 -1 2325
2327 0 403162 161642.03 191840 -1 2322
2328 0 402999.66 161686.83 192000 -1 2327
2329 0 402847.66 161826.83 192200 -1 2328
2330 0 402847.66 161984.83 192320 -1 2329
2331 0 402759.66 161904.83 192480 -1 2330
2332 0 402683.66 161660.83 192600 -1 2331
2333 0 402827.66 161660.83 192840 -1 2332
2334 0 402831.66 161844.83 193040 -1 2333
2335 0 402743.66 161964.83 193200 -1 2334
2336 0 402699.66 162052.83 193360 -1 2335
2337 0 402703.66 162192.83 193520 -1 2336
2338 0 402815.66 162316.83 193680 -1 2337
2339 0 402883.66 162450.83 193840 -1 2338
2340 0 402719.66 162634.83 194000 -1 2339
2341 0 402575.66 162822.83 194120 -1 2340
2342 0 402435.66 162968.83 194280 -1 2341
2343 0 402311.66 163148.83 194360 -1 2342
2344 0 402276 163219 194520 -1 2343
2345 0 402186.06 163220.42 194680 -1 2344
2346 0 402084 163535 194640 -1 2344
2347 0 402208 163935 194680 -1 2346
2348 0 402132 164311 194600 -1 2347
2349 0 402144 164321 194760 -1 2348
2350 0 402196 164349 194800 -1 2349
2351 0 402235.25 164309.61 194840 -1 2350
2352 0 402068 164339 194480 -1 2348
2353 0 402032 164369 194320 -1 2352
2354 0 401852 164525 194160 -1 2353
2355 0 401524 164737 194120 -1 2354
2356 0 401320 164773 194080 -1 2355
2357 0 401108 164913 194080 -1 2356
2358 0 400876 164869 194040 -1 2357
2359 0 400744 165061 193960 -1 2358
2360 0 400640 165033 193880 -1 2359
2361 0 400684 164989 193760 -1 2360
2362 0 400686 165019 193720 -1 2361
2363 0 400726 165059 193640 -1 2362
2364 0 400807.56 165112.69 193600 -1 2363
2365 0 400824.75 165119.4 193560 -1 2364
2366 0 400812.53 165137.53 193520 -1 2365
2367 0 403121 160807 190480 -1 2313
2368 0 403325 160683 190360 -1 2367
2369 0 403573 160635 190280 -1 2368
2370 0 403977 160387 190200 -1 2369
2371 0 404225 160259 190160 -1 2370
2372 0 404321 160109 190000 -1 2371
2373 0 404445 159853 189880 -1 2372
2374 0 404401 159609 189760 -1 2373
2375 0 404405 159449 189640 -1 2374
2376 0 404465 159111 189520 -1 2375
2377 0 404457 158963 189400 -1 2376
2378 0 404553 158631 189280 -1 2377
2379 0 404645 158329 189200 -1 2378
2380 0 404745 158189 189080 -1 2379
2381 0 404945 158009 188960 -1 2380
2382 0 404977 157989 188840 -1 2381
2383 0 404969 157911 188720 -1 2382
2384 0 405133 157623 188600 -1 2383
2385 0 405969 157315 188520 -1 2384
2386 0 406437 156957 188520 -1 2385
2387 0 406709 156535 188480 -1 2386
2388 0 406705 156607 188240 -1 2387
2389 0 406745 156615 188080 -1 2388
2390 0 406741 156731 188000 -1 2389
2391 0 406477 156415 188040 -1 2389
2392 0 406453 156279 187960 -1 2391
2393 0 406249 156147 187920 -1 2392
2394 0 406245 155991 187880 -1 2393
2395 0 406229 155879 187840 -1 2394
2396 0 406311.5 155963.95 187800 -1 2395
2397 0 406861 156147 188400 -1 2387
2398 0 406961 155975 188320 -1 2397
2399 0 407161 155811 188240 -1 2398
2400 0 407661 155545 188120 -1 2399
2401 0 407709 155557 187960 -1 2400
2402 0 407801 155481 187880 -1 2401
2403 0 407781 155493 187840 -1 2402
2404 0 408014.88 155304.16 187760 -1 2403
2405 0 408073.3 155164.67 187720 -1 2404
2406 0 407993 155321 188240 -1 2400
2407 0 407985 155273 188320 -1 2406
2408 0 407961 154989 188440 -1 2407
2409 0 407869 154807 188520 -1 2408
2410 0 408097 154119 188360 -1 2409
2411 0 408117 153789 188320 -1 2410
2412 0 407873 153479 188040 -1 2411
2413 0 407839 153409 187880 -1 2412
2414 0 407835 153385 187840 -1 2413
2415 0 407770 154807 188640 -1 2409
2416 0 407737 154807 188680 -1 2415
2417 0 407709 154851 188840 -1 2416
2418 0 407581 154903 189000 -1 2417
2419 0 407429 154955 189200 -1 2418
2420 0 407245 154939 189400 -1 2419
2421 0 407051 154981 189560 -1 2420
2422 0 406195 155145 189600 -1 2421
2423 0 405447 154985 189560 -1 2422
2424 0 405399 155025 189520 -1 2423
2425 0 405423 154945 189480 -1 2424
2426 0 407287 154857 189640 -1 2421
2427 0 407483 154745 189720 -1 2426
2428 0 404509 158197 189120 -1 2379
2429 0 404401 158041 189040 -1 2428
2430 0 404369 157861 188960 -1 2429
2431 0 404297 157737 188880 -1 2430
2432 0 404277 157657 188760 -1 2431
2433 0 404257 157601 188720 -1 2432
2434 0 404153 157397 188680 -1 2433
2435 0 404199 157351 188720 -1 2434
2436 0 404271 157331 188840 -1 2435
2437 0 404295 157327 188920 -1 2436
2438 0 404189 157379 188640 -1 2434
2439 0 389775 176880 182680 -1 2175
2440 0 390292.3 176531.19 182640 -1 2439
2441 0 390370.6 176578.6 182560 -1 2440
2442 0 390392.16 176745.08 182480 -1 2441
2443 0 389967 187088 183360 -1 2092
2444 0 389895 187184 183320 -1 2443
2445 0 389885 187282 183240 -1 2444
2446 0 390013 187382 183120 -1 2445
2447 0 391567 193612 183920 -1 2046
2448 0 391375 193452 183840 -1 2447
2449 0 391047 193148 183720 -1 2448
2450 0 390839 192836 183760 -1 2449
2451 0 390959 192660 183880 -1 2450
2452 0 390970 192709.44 183960 -1 2451
2453 0 390795.4 193203 184080 -1 2452
2454 0 392759 197292 184240 -1 2023
2455 0 392783.2 197379.89 184120 -1 2454
2456 0 392840.88 197467.17 183880 -1 2455
2457 0 392957.2 197446.16 183840 -1 2456
2458 0 392953.4 197420.78 183760 -1 2457
2459 0 392640.28 197428.25 183680 -1 2458
2460 0 394560.72 202597.45 183960 -1 2007
2461 0 394612 202596.06 183800 -1 2460
2462 0 394579.56 202632.5 183640 -1 2461
2463 0 394589.72 202585.03 183560 -1 2462
2464 0 394715.8 202639.16 183480 -1 2463
2465 0 394750.72 202739.16 183360 -1 2464
2466 0 394768.84 202716.19 183280 -1 2465
2467 0 394765.47 202617.9 183160 -1 2466
2468 0 394676.4 202816.19 184440 -1 2007
2469 0 394526.56 202823.7 184640 -1 2468
2470 0 394456.75 202965.61 184760 -1 2469
2471 0 394476.53 203002.58 184800 -1 2470
2472 0 394459.4 203064.64 184880 -1 2471
2473 0 394596.72 203508.38 184160 -1 2005
2474 0 394686.03 204076.56 184480 -1 2473
2475 0 394699.62 204069.78 184520 -1 2474
2476 0 394733.78 204026.06 184560 -1 2475
2477 0 398079 213320 182720 -1 1977
2478 0 397899 213230 182600 -1 2477
2479 0 397839 213200 182560 -1 2478
2480 0 397757.03 213634.45 182520 -1 2479
2481 0 397436.5 212977.36 182640 -1 2478
2482 0 397365.44 212837.45 182640 -1 2481
2483 0 397351.2 212737.88 182720 -1 2482
2484 0 397321.94 212662.83 182800 -1 2483
2485 0 402295 227944 177360 -1 1942
2486 0 402316.3 228008.78 177440 -1 2485
2487 0 402177.9 227605.17 177480 -1 2486
2488 0 402115.06 227405.94 177720 -1 2487
2489 0 401980.62 227400.3 177840 -1 2488
2490 0 401839.62 227131.38 178000 -1 2489
2491 0 402533.12 228091.5 177600 -1 2486
2492 0 402642.5 227983.36 177760 -1 2491
2493 0 402637.44 227851.14 177840 -1 2492
2494 0 402643.56 227805.62 178000 -1 2493
2495 0 403141.5 233000 174920 -1 1925
2496 0 403039 233592 175000 -1 2495
2497 0 403109 233826 175080 -1 2496
2498 0 403229 233990 175120 -1 2497
2499 0 403317 234082 175200 -1 2498
2500 0 403517 234146 175360 -1 2499
2501 0 403457 234278 175520 -1 2500
2502 0 403437 234210 175680 -1 2501
2503 0 409170.25 246834 164920 -1 1873
2504 0 409071 247072 164960 -1 2503
2505 0 408941 247430 165000 -1 2504
2506 0 408849 247550 165040 -1 2505
2507 0 408697 247618 165120 -1 2506
2508 0 408613 247730 165200 -1 2507
2509 0 408577 247854 165280 -1 2508
2510 0 408615 247968 165360 -1 2509
2511 0 408719 248456 165480 -1 2510
2512 0 408609 248846 165520 -1 2511
2513 0 408595 248656 165640 -1 2512
2514 0 408412.5 247873.75 166160 -1 2513
2515 0 463071 268704 97720 71 1251
2516 0 462431 269352 97560 90 2515
2517 0 461735 269656 97400 122 2516
2518 0 461263 269808 97200 120 2517
2519 0 460927 269992 97000 134 2518
2520 0 460767 270344 96760 141 2519
2521 0 460607 270400 96520 86 2520
2522 0 460583 270632 96280 120 2521
2523 0 460567 271016 96080 51 2522
2524 0 460575 271168 95600 90 2523
2525 0 460599 271216 95360 51 2524
2526 0 460647 271352 95200 51 2525
2527 0 460695 271480 95000 51 2526
2528 0 460735 271592 94760 108 2527
2529 0 460807 271608 94560 81 2528
2530 0 460879 271696 94320 81 2529
2531 0 460831 271960 94160 108 2530
2532 0 460679 272128 93960 91 2531
2533 0 460743 272224 93720 91 2532
2534 0 460455 271776 93520 -1 2533
2535 0 460479 271792 93320 -1 2534
2536 0 460471 272144 93520 115 2533
2537 0 460375 272424 93320 86 2536
2538 0 460215 272632 93200 102 2537
2539 0 459895 272952 93000 81 2538
2540 0 459703 273176 92840 60 2539
2541 0 459367 273456 92640 81 2540
2542 0 459191 273648 92440 101 2541
2543 0 458879 273896 92240 98 2542
2544 0 458439 274128 92040 75 2543
2545 0 457991 274480 91840 124 2544
2546 0 457919 274712 91600 154 2545
2547 0 457743 274856 91360 175 2546
2548 0 457583 274864 91120 139 2547
2549 0 457375 274856 90880 172 2548
2550 0 457183 274808 90640 108 2549
2551 0 456935 274680 90600 108 2550
2552 0 456135 274752 90560 64 2551
2553 0 456055 274768 90520 80 2552
2554 0 455671 274728 90320 178 2553
2555 0 455279 274512 90200 160 2554
2556 0 454183 274344 90000 120 2555
2557 0 454171.56 274323.44 89920 120 2556
2558 0 454143 274272 89720 120 2557
2559 0 453543 273944 89440 122 2558
2560 0 453303 273872 89200 136 2559
2561 0 453175 273768 88960 190 2560
2562 0 453175 273552 88720 246 2561
2563 0 452911 273544 88440 192 2562
2564 0 452783 273560 88200 140 2563
2565 0 452775 273568 87960 131 2564
2566 0 452671 273744 87800 131 2565
2567 0 452639 273832 87560 160 2566
2568 0 452639 273816 87440 140 2567
2569 0 452199 273920 87240 148 2568
2570 0 451935 273904 87000 137 2569
2571 0 451831 273912 86760 160 2570
2572 0 451767 273944 86480 164 2571
2573 0 451679 273992 86240 164 2572
2574 0 451647 274000 85960 124 2573
2575 0 451599 273888 85760 135 2574
2576 0 451591 273720 85640 135 2575
2577 0 451575 273720 85440 128 2576
2578 0 451519 273504 85200 134 2577
2579 0 451359 273432 84960 104 2578
2580 0 451039 273448 84680 189 2579
2581 0 450895 273488 84480 120 2580
2582 0 450895 273576 84200 120 2581
2583 0 450671 273416 83960 115 2582
2584 0 450439 273240 83720 176 2583
2585 0 450303 273184 83480 64 2584
2586 0 450231 272872 83320 60 2585
2587 0 450223 272824 83120 81 2586
2588 0 450247 272792 82880 136 2587
2589 0 450239 272368 82720 150 2588
2590 0 450247 272280 82480 128 2589
2591 0 450207 272032 82240 120 2590
2592 0 450247 271872 82120 163 2591
2593 0 450247 271656 81960 200 2592
2594 0 450359 271448 81800 200 2593
2595 0 450415 271200 81600 148 2594
2596 0 450295 270872 81400 128 2595
2597 0 450079 270832 81200 120 2596
2598 0 449887 270800 80960 75 2597
2599 0 449751 270760 80720 90 2598
2600 0 449703 270712 80600 90 2599
2601 0 449687 270560 80440 128 2600
2602 0 449679 270504 80200 128 2601
2603 0 449591 270376 80040 122 2602
2604 0 449527 270288 79800 160 2603
2605 0 449271 269728 79600 160 2604
2606 0 450127 269264 79840 -1 2605
2607 0 451207 268488 79800 102 2606
2608 0 451897 268222 79840 101 2607
2609 0 452321 268170 79920 -1 2608
2610 0 452453 268198 80080 -1 2609
2611 0 452793 268142 80280 -1 2610
2612 0 451809 268238 79760 101 2607
2613 0 451901 268166 79600 131 2612
2614 0 451869 268098 79280 131 2613
2615 0 452189 267898 79080 60 2614
2616 0 452469 267622 78880 86 2615
2617 0 452523 267460 78760 86 2616
2618 0 453095 266920 78680 164 2617
2619 0 453711 266964 78800 71 2618
2620 0 454003 266988 78920 80 2619
2621 0 453975 267040 79040 80 2620
2622 0 452947 266848 78520 178 2618
2623 0 452455 266532 78000 166 2622
2624 0 452295 266556 77800 104 2623
2625 0 452423 266120 77760 45 2624
2626 0 452411 265982 77680 32 2625
2627 0 452319 265444 77720 -1 2626
2628 0 452307 265444 77760 -1 2627
2629 0 452399 265844 77600 32 2626
2630 0 452427 265848 77560 32 2629
2631 0 452383 265696 77400 124 2630
2632 0 452359 265684 76920 175 2631
2633 0 452455 265688 76840 175 2632
2634 0 452647 266208 76800 -1 2633
2635 0 452897 266374 76800 -1 2634
2636 0 452929 266334 76680 -1 2635
2637 0 452941 266362 76600 -1 2636
2638 0 452427 265544 76800 224 2633
2639 0 452427 265444 76640 224 2638
2640 0 452503 265316 76440 32 2639
2641 0 452531 265292 76280 32 2640
2642 0 452183 265440 76240 60 2641
2643 0 452247 265488 76160 60 2642
2644 0 452419 265496 75960 64 2643
2645 0 452453 265478 75920 64 2644
2646 0 452525 265538 75680 60 2645
2647 0 452827 265192 76240 120 2641
2648 0 453062.78 265181.75 76200 90 2647
2649 0 452839 265208 76160 90 2648
2650 0 453115 265152 76120 90 2649
2651 0 453179 265148 76040 64 2650
2652 0 453291 265192 75960 64 2651
2653 0 453359 265172 75840 80 2652
2654 0 453515 265220 75760 80 2653
2655 0 453807 265212 75640 81 2654
2656 0 453983 265216 75440 90 2655
2657 0 454135 265248 75160 81 2656
2658 0 454115 265272 74960 81 2657
2659 0 453951 265156 74440 81 2658
2660 0 454171 264904 74320 122 2659
2661 0 454229 264842 74280 122 2660
2662 0 454309 264682 74240 60 2661
2663 0 454645 264502 74280 75 2662
2664 0 455033 264366 74440 86 2663
2665 0 455309 264482 74640 75 2664
2666 0 455633 264578 74760 32 2665
2667 0 455425 264578 74840 32 2666
2668 0 455561 264550 74960 32 2667
2669 0 455561 264566 75000 32 2668
2670 0 455649 264690 75080 32 2669
2671 0 455709 264706 75240 51 2670
2672 0 455729 264722 75440 90 2671
2673 0 455709 264754 75840 81 2672
2674 0 455737 264782 76160 71 2673
2675 0 455709 264882 76600 81 2674
2676 0 455641 264994 76840 71 2675
2677 0 455425 265286 77000 81 2676
2678 0 455405 265286 77080 81 2677
2679 0 455265 265138 77120 60 2678
2680 0 455257 265150 77160 60 2679
2681 0 455245 265158 77280 60 2680
2682 0 455577 264834 77360 60 2681
2683 0 455525 264714 77400 -1 2682
2684 0 455337 264362 77520 -1 2683
2685 0 454973 264166 77600 -1 2684
2686 0 454893 263990 77800 -1 2685
2687 0 454873 263942 77960 -1 2686
2688 0 454697 263590 78200 -1 2687
2689 0 455357 265190 77400 71 2682
2690 0 455325 265218 77480 71 2689
2691 0 454169 265062 73880 108 2662
2692 0 454105 265226 73680 81 2691
2693 0 454273 265362 73480 81 2692
2694 0 454347 265372 73360 81 2693
2695 0 454507 265504 73160 32 2694
2696 0 454711 265540 72960 64 2695
2697 0 455039 265540 72680 120 2696
2698 0 455975 265516 72440 175 2697
2699 0 455850.2 265234.4 72280 156 2698
2700 0 457527 267368 72280 -1 2699
2701 0 457591 267408 72440 -1 2700
2702 0 457631 267480 72600 -1 2701
2703 0 455819 265164 72240 156 2699
2704 0 455923 264916 72200 107 2703
2705 0 456379 264724 72160 51 2704
2706 0 456487 264708 72080 51 2705
2707 0 456475 266004 72200 86 2703
2708 0 456459 266136 71920 210 2707
2709 0 456819 266404 71640 160 2708
2710 0 456755 266024 71440 -1 2709
2711 0 455147 264904 72400 75 2698
2712 0 454511 264740 72440 51 2711
2713 0 454391 264680 72560 71 2712
2714 0 453323 265080 75600 80 2655
2715 0 453071 265200 75520 80 2714
2716 0 453131 265164 75480 80 2715
2717 0 452415 267148 77760 -1 2624
2718 0 452283 267048 77600 -1 2717
2719 0 452207 267048 77520 -1 2718
2720 0 452479 267364 77480 -1 2719
2721 0 452443 267228 77440 -1 2720
2722 0 451971 267084 77480 -1 2719
2723 0 451875 267244 77400 -1 2722
2724 0 449183 269648 79440 230 2605
2725 0 449095 269312 79280 32 2724
2726 0 449015 269088 79080 32 2725
2727 0 448783 268976 78880 45 2726
2728 0 448807 268792 78640 122 2727
2729 0 448263 268592 78400 91 2728
2730 0 447695 268280 78160 40 2729
2731 0 447407 268168 77960 120 2730
2732 0 447431 268272 77720 40 2731
2733 0 447247 268248 77480 139 2732
2734 0 447207 268200 77200 176 2733
2735 0 447023 268056 76960 51 2734
2736 0 446831 268008 76760 32 2735
2737 0 446735 268064 76480 143 2736
2738 0 446455 268096 76240 101 2737
2739 0 446271 267960 76040 122 2738
2740 0 446248.16 267947.44 76000 122 2739
2741 0 446111 267872 75760 140 2740
2742 0 446077.4 267886.4 75640 140 2741
2743 0 446055 267896 75560 166 2742
2744 0 445855 267688 75400 150 2743
2745 0 445781.4 267696 75360 150 2744
2746 0 445487 267728 75200 156 2745
2747 0 445151 267520 75080 101 2746
2748 0 445039 267184 74880 81 2747
2749 0 445007 266912 74640 101 2748
2750 0 444711 266616 74440 102 2749
2751 0 444264.34 266302.66 74240 90 2750
2752 0 444175 266240 74200 178 2751
2753 0 443727 265896 74000 224 2752
2754 0 443631 265880 73720 189 2753
2755 0 444015 265960 73640 206 2754
2756 0 444231 266200 73400 71 2755
2757 0 444167 266296 73200 32 2756
2758 0 444135 266256 73000 32 2757
2759 0 444169 266106 72960 32 2758
2760 0 444325 265970 72880 80 2759
2761 0 444413 266074 72680 150 2760
2762 0 444525 266214 72480 209 2761
2763 0 444565 266174 72280 160 2762
2764 0 444557 265986 72240 160 2763
2765 0 444313 265878 72200 160 2764
2766 0 444245 265906 72160 80 2765
2767 0 444013.5 265818 72040 80 2766
2768 0 444053 265870 72000 176 2767
2769 0 444205 265922 71800 128 2768
2770 0 444190 265937 71720 128 2769
2771 0 444145 265982 71480 128 2770
2772 0 444245 266010 71280 178 2771
2773 0 445493 265878 71240 96 2772
2774 0 445525 265906 71200 96 2773
2775 0 445639 265952 71160 96 2774
2776 0 445639 266052 70960 64 2775
2777 0 445739 266176 70760 64 2776
2778 0 445779 266188 70560 64 2777
2779 0 444221 266106 71200 178 2772
2780 0 444165 266102 71080 163 2779
2781 0 444041 265994 70960 200 2780
2782 0 443501 265682 70840 136 2781
2783 0 444001 265906 70760 200 2782
2784 0 443809 265662 70560 122 2783
2785 0 443721 265614 70480 122 2784
2786 0 443729 265306 70000 140 2785
2787 0 443837 265130 69600 71 2786
2788 0 443777 265178 69480 60 2787
2789 0 444085 265626 69440 64 2788
2790 0 444117 265718 69360 64 2789
2791 0 444127 265952 69200 71 2790
2792 0 444127 265936 69160 71 2791
2793 0 444155 265692 69120 71 2792
2794 0 444147 265680 69080 71 2793
2795 0 444243 265804 68960 71 2794
2796 0 444167 266028 69000 71 2792
2797 0 444215 266088 68920 71 2796
2798 0 444207 266148 68800 -1 2797
2799 0 443821 265190 69360 32 2788
2800 0 443725 265042 69160 101 2799
2801 0 443681 264902 69080 101 2800
2802 0 443561 264802 69040 101 2801
2803 0 443357 264750 69000 101 2802
2804 0 443293 264782 68920 -1 2803
2805 0 443273 264834 68840 -1 2804
2806 0 443093 264862 68800 -1 2805
2807 0 442681 265070 68760 -1 2806
2808 0 444085 266118 70440 150 2785
2809 0 444497 265950 70400 122 2808
2810 0 444519 265908 70360 122 2809
2811 0 444363 265932 70200 102 2810
2812 0 444559 265876 69880 71 2811
2813 0 444303 265984 69680 64 2812
2814 0 444379 266000 69520 64 2813
2815 0 444519 265884 69240 71 2814
2816 0 444479 265804 69040 71 2815
2817 0 444531 265832 68880 71 2816
2818 0 444627 265848 68800 71 2817
2819 0 444559 265932 68760 71 2818
2820 0 444503 266028 68640 71 2819
2821 0 444731 265808 68640 80 2818
2822 0 444775 265868 68480 80 2821
2823 0 444827 265868 68440 81 2822
2824 0 444683 266016 68400 80 2823
2825 0 444691 266028 68320 80 2824
2826 0 444931 265676 68360 81 2823
2827 0 444919 265692 68240 45 2826
2828 0 445083 265620 68160 45 2827
2829 0 445283 265552 68000 40 2828
2830 0 443405 264434 70880 96 2782
2831 0 443445 264382 71040 96 2830
2832 0 443377 264178 71160 32 2831
2833 0 443423 264096 71240 40 2832
2834 0 443495 264032 71320 40 2833
2835 0 443579 263944 71440 40 2834
2836 0 445321 264826 72240 71 2765
2837 0 445445 264758 72280 81 2836
2838 0 445911 264892 72240 150 2837
2839 0 445999 264976 72040 150 2838
2840 0 446095 265088 71880 150 2839
2841 0 445411 264796 72480 81 2837
2842 0 444345 265204 73760 96 2755
2843 0 444455 264952 73800 164 2842
2844 0 444515 264850 73960 164 2843
2845 0 444467 264794 74000 107 2844
2846 0 444475 265558 74040 209 2845
2847 0 444515 265721.34 74240 60 2846
2848 0 444895 265790 74240 40 2847
2849 0 444883 265834 74320 40 2848
2850 0 444523 265754 74280 60 2847
2851 0 444579 265814 74360 32 2850
2852 0 444391 264762 74080 107 2845
2853 0 444343 264686 74120 124 2852
2854 0 444611 264678 74200 153 2853
2855 0 444535 264590 74280 124 2854
2856 0 444511 264482 74440 80 2855
2857 0 444823 264378 74600 141 2856
2858 0 444295 264326 74640 80 2857
2859 0 444419 264210 74840 60 2858
2860 0 444215 264122 74920 60 2859
2861 0 444083 264094 75120 45 2860
2862 0 443999 264038 75360 45 2861
2863 0 443907 263998 75560 -1 2862
2864 0 445335 264398 74680 148 2857
2865 0 445335 264326 74880 115 2864
2866 0 445475 264214 75120 96 2865
2867 0 445477 264188 75160 96 2866
2868 0 445617 264168 75360 51 2867
2869 0 446029 263888 75520 40 2868
2870 0 446701 263756 75640 -1 2869
2871 0 446889 263728 75840 -1 2870
2872 0 447105 263768 75920 -1 2871
2873 0 447481 263972 76080 -1 2872
2874 0 447525 264072 76320 -1 2873
2875 0 447477 264108 76440 -1 2874
2876 0 446151 264802 74200 80 2854
2877 0 446163 264810 74280 80 2876
2878 0 443899 263762 74160 102 2853
2879 0 443815 263778 74280 32 2878
2880 0 443731 263654 74440 32 2879
2881 0 443643 263554 74520 32 2880
2882 0 443526 265689 74240 -1 2751
2883 0 443534 265185 74240 -1 2882
2884 0 443568 265155 74280 -1 2883
2885 0 443608 265167 74320 -1 2884
2886 0 443620 265183 74400 -1 2885
2887 0 446592 267936 75320 75 2742
2888 0 446624 267968 75040 75 2887
2889 0 446688 267968 74760 60 2888
2890 0 446752 268000 74520 71 2889
2891 0 446912 268128 74320 98 2890
2892 0 447008 268352 74200 75 2891
2893 0 447136 268576 74080 80 2892
2894 0 447168 268832 74000 80 2893
2895 0 447232 269056 73880 91 2894
2896 0 447328 269312 73840 71 2895
2897 0 447488 269504 73800 80 2896
2898 0 447584 269728 73720 120 2897
2899 0 447712 269952 73640 120 2898
2900 0 447744 270208 73560 168 2899
2901 0 447744 270240 73560 163 2900
2902 0 447840 270368 73360 104 2901
2903 0 448000 270368 73160 51 2902
2904 0 448192 270464 73000 45 2903
2905 0 448352 270560 72800 60 2904
2906 0 448512 270656 72600 71 2905
2907 0 448672 270784 72400 81 2906
2908 0 448800 270880 72200 81 2907
2909 0 448896 270912 72080 71 2908
2910 0 447840 270400 73760 96 2901
2911 0 447968 270496 74000 64 2910
2912 0 448032 270496 74280 71 2911
2913 0 447968 270496 74480 60 2912
2914 0 445909.66 267534.66 75640 166 2742
2915 0 445845.66 267414.66 75720 166 2914
2916 0 446029.38 267521.8 76000 140 2740
2917 0 446037.38 267517.8 76040 140 2916
2918 0 449367 269208 78440 32 2729
2919 0 449439 269208 78320 32 2918
2920 0 449527 269232 78200 32 2919
2921 0 449623 269176 77960 32 2920
2922 0 449831 269096 77720 108 2921
2923 0 450055 269040 77480 98 2922
2924 0 450175 269056 77240 81 2923
2925 0 450247 269072 77000 60 2924
2926 0 450447 268928 76760 71 2925
2927 0 450455 268976 76560 71 2926
2928 0 450463 269016 76360 104 2927
2929 0 450415 268960 76120 90 2928
2930 0 450503 268920 75880 64 2929
2931 0 450615 268800 75640 64 2930
2932 0 450879 268736 75400 86 2931
2933 0 451087 268704 75160 81 2932
2934 0 451223 268456 74960 81 2933
2935 0 451239 268480 74720 90 2934
2936 0 451335 268384 74480 98 2935
2937 0 451415 268360 74240 32 2936
2938 0 451183 268456 74000 115 2937
2939 0 451327 268312 73760 71 2938
2940 0 451415 268120 73480 143 2939
2941 0 451247 268072 73240 91 2940
2942 0 451127 267840 73040 32 2941
2943 0 451011.8 267558.4 72880 120 2942
2944 0 451585.25 267310.6 72880 -1 2943
2945 0 451715.84 267105.12 72840 -1 2944
2946 0 451717.22 267092.03 72800 -1 2945
2947 0 451761.34 267018.03 72720 -1 2946
2948 0 450983 267488 72840 120 2943
2949 0 450671 267384 72680 102 2948
2950 0 450159 267360 72440 80 2949
2951 0 450039 267192 72200 71 2950
2952 0 450003 267200 72160 71 2951
2953 0 450799 266648 72160 64 2952
2954 0 451741 266342 72120 75 2953
2955 0 451841 266418 71960 75 2954
2956 0 449895 267224 72040 51 2952
2957 0 449991 267304 71840 51 2956
2958 0 449999 267328 71640 143 2957
2959 0 450007 267320 71480 150 2958
2960 0 449991 267253.34 71400 122 2959
2961 0 449959 267120 71240 168 2960
2962 0 449807 267112 71080 208 2961
2963 0 449719 267072 70880 208 2962
2964 0 449759 266944 70640 186 2963
2965 0 450087 266872 70440 81 2964
2966 0 450087 266800 70200 226 2965
2967 0 450087 266776 70120 226 2966
2968 0 450225.66 266786.66 69960 257 2967
2969 0 450295 266792 69880 257 2968
2970 0 450391 266712 69720 257 2969
2971 0 450191 266664 69440 115 2970
2972 0 449695 266568 69200 141 2971
2973 0 448703 265856 68920 224 2972
2974 0 448751 265584 68760 288 2973
2975 0 448744.34 265457.34 68560 288 2974
2976 0 448743 265432 68520 288 2975
2977 0 448727 265416 68280 86 2976
2978 0 448783 265584 68040 75 2977
2979 0 447959 265656 67960 120 2978
2980 0 447511 265466.66 67920 80 2979
2981 0 446615 265088 67840 86 2980
2982 0 445751 264616 67680 60 2981
2983 0 444900 263865 67720 75 2982
2984 0 444480 263361 67800 124 2983
2985 0 444264 263353 67840 120 2984
2986 0 443756 263133 67880 86 2985
2987 0 443464 262861 67960 102 2986
2988 0 443185 262760 68080 115 2987
2989 0 443011 262742 68120 115 2988
2990 0 442615 262656 68240 75 2989
2991 0 442415 262588 68400 102 2990
2992 0 441975 261216 68400 90 2991
2993 0 442131 261476 67960 136 2992
2994 0 442575 262040 67920 -1 2993
2995 0 442783 261924 67560 -1 2994
2996 0 442837 261722 67440 -1 2995
2997 0 442745 261678 67320 -1 2996
2998 0 442725 261654 67160 -1 2997
2999 0 442785 261530 67120 86 2998
3000 0 442837 261466 66960 -1 2999
3001 0 442701 261458 66760 -1 3000
3002 0 442813 261442 66560 -1 3001
3003 0 442861 261482 66360 -1 3002
3004 0 441871 261236 67920 136 2993
3005 0 441747 261288 67680 90 3004
3006 0 441955 261400 67600 90 3005
3007 0 442155 261368 67400 115 3006
3008 0 442177 261342 67360 115 3007
3009 0 442369 261326 67200 86 3008
3010 0 442477 261274 67160 86 3009
3011 0 442657 261046 67120 86 3010
3012 0 442609 261022 67040 86 3011
3013 0 442545 261054 66960 86 3012
3014 0 442633 261178 66800 -1 3013
3015 0 442913 261190 66600 -1 3014
3016 0 443021 261282 66400 -1 3015
3017 0 443049 261330 66320 -1 3016
3018 0 441871 261320 68440 60 2992
3019 0 441843 261220 68480 90 3018
3020 0 441787 261096 68520 75 3019
3021 0 441755 261052 68560 75 3020
3022 0 441955 261076 68600 90 3021
3023 0 441927 261080 68640 150 3022
3024 0 440555 260524 68640 75 3023
3025 0 440247 260448 68680 40 3024
3026 0 440161 260398 68720 40 3025
3027 0 439905 260474 68840 -1 3026
3028 0 439669 260498 68920 -1 3027
3029 0 441979 261352 68680 32 3023
3030 0 441151 261740 68680 86 3029
3031 0 440963 262120 68720 64 3030
3032 0 440569 262430 68680 45 3031
3033 0 440541 262586 68600 91 3032
3034 0 440521 262722 68520 91 3033
3035 0 440577 262906 68360 51 3034
3036 0 440449 263086 68200 40 3035
3037 0 440545 263294 68080 40 3036
3038 0 440813 263794 68040 -1 3037
3039 0 440877 263834 67960 -1 3038
3040 0 441939 261404 68880 32 3029
3041 0 443433 262862 68160 120 2989
3042 0 443449 262938 68200 120 3041
3043 0 448253 265730 67880 81 2980
3044 0 449133 265714 67840 80 3043
3045 0 449397 265746 67680 86 3044
3046 0 449472 265681 67640 64 3045
3047 0 449640 265633 67480 91 3046
3048 0 449888 265661 67320 137 3047
3049 0 450078 265687 67200 51 3048
3050 0 450074 265761 67000 51 3049
3051 0 450022 265841 66800 64 3050
3052 0 450164 265843 66640 124 3051
3053 0 450438 265885 66600 124 3052
3054 0 450918 265471 66640 -1 3053
3055 0 451216 265167 66680 -1 3054
3056 0 451432 265039 66720 -1 3055
3057 0 451719 264956 66680 -1 3056
3058 0 451927 264916 66600 -1 3057
3059 0 452009 264920 66520 -1 3058
3060 0 450410 266005 66480 124 3053
3061 0 450548 265823 66000 160 3060
3062 0 450630 265925 65760 128 3061
3063 0 450852 265743 65760 128 3062
3064 0 451576 265925 65800 32 3063
3065 0 451694 266057 65880 32 3064
3066 0 451755 266104 65920 64 3065
3067 0 451725 266152 66040 64 3066
3068 0 451721 266204 66120 64 3067
3069 0 451673 266162 66240 64 3068
3070 0 451635 266150 66280 64 3069
3071 0 450628 265978 65720 128 3062
3072 0 450626 266031 65680 128 3071
3073 0 450502 265843 65560 128 3072
3074 0 450456 265815 65400 122 3073
3075 0 450152 265907 65200 -1 3074
3076 0 450196 265783 65080 122 3075
3077 0 450170 265665 65040 122 3076
3078 0 450078 265961 65000 -1 3077
3079 0 449948 266087 64840 -1 3078
3080 0 449975 266244 64800 -1 3079
3081 0 449903 266144 64640 -1 3080
3082 0 449891 266140 64560 -1 3081
3083 0 449843 266074 64520 -1 3082
3084 0 449841 265978 64440 -1 3083
3085 0 449867 265798 64320 -1 3084
3086 0 449825 265592 64200 -1 3085
3087 0 449799 265516 64160 -1 3086
3088 0 449779 265460 64080 -1 3087
3089 0 449767 265386 64040 -1 3088
3090 0 449911 265328 64080 51 3089
3091 0 449797 265386 64000 -1 3089
3092 0 450280 265491 65000 60 3077
3093 0 450588 265433 64880 45 3092
3094 0 451000 265349 64720 60 3093
3095 0 451214 265291 64600 98 3094
3096 0 451344 265175 64480 98 3095
3097 0 451390 265135 64440 98 3096
3098 0 451394 265133 64400 98 3097
3099 0 451428 264671 64440 60 3098
3100 0 451524 264559 64480 60 3099
3101 0 451410 264631 64560 -1 3100
3102 0 451398 264671 64600 80 3101
3103 0 451404 264673 64640 -1 3102
3104 0 451396 265161 64360 98 3098
3105 0 452418 265127 64320 122 3104
3106 0 450966 265275 64280 81 3105
3107 0 450746 265275 64160 51 3106
3108 0 450399 265274 64080 51 3107
3109 0 450137 265260 64120 51 3108
3110 0 452534 265515 64360 51 3105
3111 0 452410 265419 64400 51 3110
3112 0 452226 265599 64480 75 3111
3113 0 452262 265707 64560 75 3112
3114 0 452458 265711 64600 51 3113
3115 0 452810 265159 64280 101 3105
3116 0 452614 264935 64080 120 3115
3117 0 452486 264915 63880 102 3116
3118 0 452542 264823 63840 102 3117
3119 0 452622 264679 63760 51 3118
3120 0 453030 264311 63640 71 3119
3121 0 453140 264005 63600 80 3120
3122 0 453248 263845 63400 32 3121
3123 0 453211 263816 63360 32 3122
3124 0 453331 263774 63240 51 3123
3125 0 453693 263790 63080 32 3124
3126 0 453823 263764 63000 32 3125
3127 0 453949 263776 62840 32 3126
3128 0 454231 263808 62720 -1 3127
3129 0 454291 263800 62680 -1 3128
3130 0 454499 263954 62560 -1 3129
3131 0 454539 264062 62400 -1 3130
3132 0 454677 264186 62240 -1 3131
3133 0 454739 264352 62200 -1 3132
3134 0 454519 264786 62240 -1 3133
3135 0 454485 264822 62200 -1 3134
3136 0 454505 264768 62160 -1 3135
3137 0 454589 264768 62120 -1 3136
3138 0 454821 264028 62000 -1 3133
3139 0 455019 263622 61880 -1 3138
3140 0 455259 263402 61800 -1 3139
3141 0 455339 263286 61640 -1 3140
3142 0 455479 263226 61560 -1 3141
3143 0 455605 263194 61520 -1 3142
3144 0 455619 263176 61360 -1 3143
3145 0 455775 263294 61160 -1 3144
3146 0 456051 263556 61040 -1 3145
3147 0 456349 263658 61000 -1 3146
3148 0 456865 263698 60960 -1 3147
3149 0 456941 263682 60920 -1 3148
3150 0 456943 263736 60880 -1 3149
3151 0 457009 263744 60840 -1 3150
3152 0 457171 263774 60800 -1 3151
3153 0 457403 263922 60760 -1 3152
3154 0 457431 264102 60720 -1 3153
3155 0 457503 264338 60680 -1 3154
3156 0 457435 264094 60640 -1 3155
3157 0 457469 264082 60600 -1 3156
3158 0 457459.88 263945.1 60560 -1 3157
3159 0 457618.78 263949.25 60520 -1 3158
3160 0 458094.9 264169.75 60520 -1 3159
3161 0 458267.3 264273.28 60480 -1 3160
3162 0 458542.56 264144.38 60440 -1 3161
3163 0 458514.9 264036.53 60320 -1 3162
3164 0 458507.38 263944.94 60200 -1 3163
3165 0 458553.34 263963.8 60160 -1 3164
3166 0 458592.5 263983.75 60120 -1 3165
3167 0 458755.3 264048.62 60080 -1 3166
3168 0 448599 265752 69240 224 2973
3169 0 448287 265720 69440 -1 3168
3170 0 448429 265790 69480 -1 3169
3171 0 448325 265654 69520 -1 3170
3172 0 448533 265962 69520 -1 3170
3173 0 448513 265982 69600 -1 3172
3174 0 450579.28 267116.8 70200 -1 2966
3175 0 450531.28 267188.8 70240 -1 3174
3176 0 450531.28 267264.8 70360 -1 3175
3177 0 450615.28 267340.8 70560 -1 3176
3178 0 450709 267403 70600 -1 3177
3179 0 450255 267624 71320 32 2960
3180 0 450397 267714 71240 32 3179
3181 0 450581 267774 71160 32 3180
3182 0 450661 267822 71000 60 3181
3183 0 450682.44 267780.25 70920 60 3182
3184 0 455854.22 274501.66 90040 175 2554
3185 0 455999.8 274442.66 89840 175 3184
3186 0 456113.7 274396.1 89760 40 3185
3187 0 456148.06 274386.44 89680 40 3186
3188 0 456102.44 274325.84 89640 40 3187
3189 0 456104.56 274079.94 89600 51 3188
3190 0 456243.9 274008.2 89560 51 3189
3191 0 456401.84 274007.84 89520 51 3190
3192 0 456482.84 273982.25 89480 51 3191
3193 0 456619.1 273981.12 89400 -1 3192
3194 0 456752.12 273970.8 89360 -1 3193
3195 0 456847.66 273959.12 89320 -1 3194
3196 0 456896.3 273986.75 89240 -1 3195
3197 0 456942.97 273968.47 89160 -1 3196
3198 0 457050.7 273978.7 89080 -1 3197
3199 0 457050.7 273908.75 89040 -1 3198
3200 0 457064.75 273902.88 88960 -1 3199
3201 0 457070 273885.34 88880 -1 3200
3202 0 457048.9 273904.78 88840 -1 3201
3203 0 456685.22 273941.72 88800 -1 3202
3204 0 457056.06 273883.28 88760 -1 3203
3205 0 457204.5 273888.44 88680 -1 3204
3206 0 457228.53 273805.2 88560 -1 3205
3207 0 457328.78 273815.8 88440 -1 3206
3208 0 457445.06 273803.53 88280 -1 3207
3209 0 457565.25 273734.34 88160 -1 3208
3210 0 458927 263984 96120 166 1242
3211 0 459328 264288 96120 212 3210
3212 0 459488 264448 96000 197 3211
3213 0 459712 264320 96000 200 3212
3214 0 459968 264288 96000 160 3213
3215 0 460032 264288 96000 153 3214
3216 0 460032 264032 96000 86 3215
3217 0 460064 263808 96120 75 3216
3218 0 460160 263552 96240 71 3217
3219 0 460320 263328 96240 51 3218
3220 0 460512 263136 96280 75 3219
3221 0 460640 262912 96280 51 3220
3222 0 460736 262656 96320 51 3221
3223 0 460736 262400 96440 75 3222
3224 0 460768 262208 96480 75 3223
3225 0 458559 263800 96160 237 3210
3226 0 457823 263432 96240 208 3225
3227 0 456975 262864 96400 202 3226
3228 0 456527 262520 96200 45 3227
3229 0 456431 262488 95920 135 3228
3230 0 456383 262424 95720 135 3229
3231 0 456383 262424 95480 178 3230
3232 0 456695 262392 95240 194 3231
3233 0 456705.66 262389.34 95200 217 3232
3234 0 457631 262608 95200 -1 3233
3235 0 458071 262568 95120 -1 3234
3236 0 456727.2 262383.8 95120 217 3233
3237 0 456063 261936 95160 -1 3236
3238 0 455943 261856 95240 -1 3237
3239 0 456759 262376 95000 217 3236
3240 0 456959 262256 94880 259 3239
3241 0 456719 262584 94840 60 3240
3242 0 456751 262112 94640 310 3241
3243 0 456639 261976 94440 256 3242
3244 0 456695 261912 94240 298 3243
3245 0 456079 261328 94040 296 3244
3246 0 457367 261816 93840 -1 3245
3247 0 457695 262112 93600 32 3246
3248 0 458103 262168 93560 108 3247
3249 0 458399 262168 93480 108 3248
3250 0 458393 262218 93440 108 3249
3251 0 458469 262218 93280 108 3250
3252 0 458729 262250 93240 -1 3251
3253 0 458777 262282 93160 -1 3252
3254 0 458801 262378 93040 -1 3253
3255 0 455367 262168 93760 189 3245
3256 0 455191 262608 93520 190 3255
3257 0 454927 262480 93320 -1 3256
3258 0 454987 262374 93120 -1 3257
3259 0 455055 262510 92920 -1 3258
3260 0 454903 261864 93640 -1 3255
3261 0 454815 261872 93520 -1 3260
3262 0 455487 260960 93760 295 3245
3263 0 454599 260272 93480 329 3262
3264 0 453747 259878 93240 240 3263
3265 0 453323 259470 92800 340 3264
3266 0 452475 259366 92640 307 3265
3267 0 452363 259270 92400 318 3266
3268 0 452251 259198 92200 300 3267
3269 0 452239 259172 91960 325 3268
3270 0 452251 259164 91920 214 3269
3271 0 450615 260896 91960 140 3269
3272 0 450848 260960 92600 51 3271
3273 0 451008 261024 92800 81 3272
3274 0 451232 261184 92840 115 3273
3275 0 451424 261376 92840 60 3274
3276 0 451616 261568 92840 60 3275
3277 0 451744 261792 92720 75 3276
3278 0 451744 261984 92520 75 3277
3279 0 451744 262144 92320 75 3278
3280 0 451840 262400 92200 71 3279
3281 0 452032 262592 92120 64 3280
3282 0 452224 262784 92040 51 3281
3283 0 452416 262944 91920 45 3282
3284 0 452640 263040 91840 45 3283
3285 0 452864 263104 91760 91 3284
3286 0 453120 263104 91720 45 3285
3287 0 453376 263200 91640 86 3286
3288 0 453568 263328 91560 75 3287
3289 0 453696 263072 91440 32 3288
3290 0 453888 262912 91520 51 3289
3291 0 454144 262816 91480 51 3290
3292 0 454304 262592 91520 60 3291
3293 0 454144 262368 91480 81 3292
3294 0 454080 262144 91600 60 3293
3295 0 454048 261888 91680 60 3294
3296 0 454048 261760 91760 45 3295
3297 0 453856 261536 91480 32 3296
3298 0 453696 261472 91280 60 3297
3299 0 453696 261600 91040 71 3298
3300 0 453728 261632 90920 81 3299
3301 0 454080 261568 91920 51 3296
3302 0 454304 261120 92480 32 3301
3303 0 454016 260576 92240 32 3302
3304 0 453664 263488 91360 71 3288
3305 0 453824 263680 91200 51 3304
3306 0 453952 263936 91120 60 3305
3307 0 454080 264160 91040 40 3306
3308 0 454080 264416 91080 80 3307
3309 0 454016 264672 91080 75 3308
3310 0 454016 264928 91080 86 3309
3311 0 453888 265184 91120 51 3310
3312 0 453760 265440 91080 64 3311
3313 0 453568 265664 91080 75 3312
3314 0 453312 265632 91080 71 3313
3315 0 453280 265600 91080 60 3314
3316 0 452896 263264 91520 60 3285
3317 0 452992 263392 91280 32 3316
3318 0 453120 263520 91080 51 3317
3319 0 453024 263584 90960 32 3318
3320 0 449815 261228 92000 178 3271
3321 0 449665 261398 91920 178 3320
3322 0 449999 261600 91560 -1 3321
3323 0 450223 261496 91320 -1 3322
3324 0 450436.34 261501.33 91240 -1 3323
3325 0 450543 261504 91200 -1 3324
3326 0 451535 261528 91160 -1 3325
3327 0 450525 261648 91080 -1 3325
3328 0 450663 262000 91120 -1 3327
3329 0 450623 262056 91160 -1 3328
3330 0 450391 262272 91200 -1 3329
3331 0 450503 262240 91240 -1 3330
3332 0 450599 262296 91320 -1 3331
3333 0 450535 262424 91400 -1 3332
3334 0 450767 262672 91520 -1 3333
3335 0 450725.72 262687.5 91600 -1 3334
3336 0 450519 261696 91040 -1 3327
3337 0 450751 261680 91000 -1 3336
3338 0 449807 261160 91240 -1 3324
3339 0 449711 261120 91280 -1 3338
3340 0 449568 261408 92600 160 3320
3341 0 449504 261664 92680 136 3340
3342 0 449504 261920 92680 168 3341
3343 0 449600 262176 92760 178 3342
3344 0 449664 262432 92760 140 3343
3345 0 449376 262432 92160 32 3344
3346 0 449504 262496 91960 32 3345
3347 0 449664 262688 92760 124 3344
3348 0 449664 262848 92760 124 3347
3349 0 449408 262976 92840 148 3348
3350 0 449280 263136 93000 202 3349
3351 0 449248 263392 93080 196 3350
3352 0 449248 263552 93080 219 3351
3353 0 449088 263552 93280 176 3352
3354 0 448928 263744 93400 136 3353
3355 0 448928 263840 93400 163 3354
3356 0 448960 263808 93680 131 3355
3357 0 449056 263648 93880 164 3356
3358 0 448864 263776 94040 163 3357
3359 0 448640 263776 94200 80 3358
3360 0 448448 263616 94280 81 3359
3361 0 448192 263616 94360 86 3360
3362 0 448064 263616 94440 90 3361
3363 0 449248 263552 94080 128 3357
3364 0 449376 263392 94240 160 3363
3365 0 449568 263360 94400 120 3364
3366 0 449792 263392 94560 176 3365
3367 0 449952 263424 94560 214 3366
3368 0 450144 263232 94480 164 3367
3369 0 450368 263104 94520 137 3368
3370 0 450624 263104 94520 81 3369
3371 0 450880 263040 94480 51 3370
3372 0 451008 262912 94400 81 3371
3373 0 450176 263456 94760 107 3367
3374 0 450432 263488 94800 51 3373
3375 0 450688 263424 94840 64 3374
3376 0 450944 263328 94880 75 3375
3377 0 451200 263392 94960 137 3376
3378 0 451392 263552 95040 96 3377
3379 0 451616 263552 95080 32 3378
3380 0 448928 264096 93480 128 3355
3381 0 448928 264352 93560 115 3380
3382 0 448992 264608 93560 178 3381
3383 0 449088 264768 93480 221 3382
3384 0 448928 264928 93640 81 3383
3385 0 448736 265088 93760 104 3384
3386 0 448576 265248 93880 102 3385
3387 0 448544 265280 93920 120 3386
3388 0 448512 265536 93840 51 3387
3389 0 448480 265792 93720 75 3388
3390 0 448448 266016 93600 32 3389
3391 0 448448 266240 93480 96 3390
3392 0 448448 266272 93480 96 3391
3393 0 448384 265344 94120 45 3387
3394 0 448224 265312 94320 81 3393
3395 0 448160 265312 94400 96 3394
3396 0 448000 265184 94560 75 3395
3397 0 447840 265024 94680 45 3396
3398 0 447680 264832 94760 98 3397
3399 0 447584 264576 94720 86 3398
3400 0 447616 264384 94560 81 3399
3401 0 447712 264160 94440 101 3400
3402 0 447872 264032 94280 91 3401
3403 0 447968 264032 94280 60 3402
3404 0 448320 265152 94560 32 3395
3405 0 448512 265024 94720 40 3404
3406 0 448736 264896 94560 81 3405
3407 0 448960 264736 94520 81 3406
3408 0 449184 264704 94480 64 3407
3409 0 449184 265024 93480 163 3383
3410 0 449280 265280 93440 80 3409
3411 0 449376 265536 93440 71 3410
3412 0 449632 265600 93440 64 3411
3413 0 449888 265600 93520 137 3412
3414 0 450048 265760 93640 134 3413
3415 0 450048 265920 93880 143 3414
3416 0 450048 266048 94120 148 3415
3417 0 450080 266080 94400 128 3416
3418 0 450208 265984 94600 75 3417
3419 0 450272 265952 94680 131 3418
3420 0 450112 265760 94760 80 3419
3421 0 449984 265568 94880 80 3420
3422 0 449920 265312 94880 32 3421
3423 0 450016 265184 94920 51 3422
3424 0 450528 265952 94760 160 3419
3425 0 450688 265952 94760 160 3424
3426 0 450880 265792 94800 80 3425
3427 0 451040 265600 94840 51 3426
3428 0 451136 265440 95040 71 3427
3429 0 451200 265248 95200 81 3428
3430 0 451264 265056 95360 45 3429
3431 0 451392 264864 95520 81 3430
3432 0 451584 264672 95640 40 3431
3433 0 451776 264480 95640 40 3432
3434 0 451904 264224 95640 80 3433
3435 0 452096 264032 95600 71 3434
3436 0 452320 263904 95640 75 3435
3437 0 452448 263904 95640 40 3436
3438 0 450688 266176 94880 102 3425
3439 0 450688 266240 94880 122 3438
3440 0 450528 266432 94840 32 3439
3441 0 450336 266624 94760 81 3440
3442 0 450304 266656 94720 101 3441
3443 0 450048 266656 94680 51 3442
3444 0 449792 266624 94640 40 3443
3445 0 449536 266560 94560 64 3444
3446 0 449344 266496 94400 64 3445
3447 0 449120 266464 94280 60 3446
3448 0 448864 266432 94280 75 3447
3449 0 448832 266432 94280 75 3448
3450 0 450400 266912 94680 75 3442
3451 0 450560 267136 94560 80 3450
3452 0 450752 267328 94560 108 3451
3453 0 450944 267520 94600 40 3452
3454 0 451136 267712 94680 51 3453
3455 0 451200 267776 94680 32 3454
3456 0 450816 266368 95120 75 3439
3457 0 450880 266624 95120 32 3456
3458 0 450912 266880 95080 75 3457
3459 0 450976 267136 95040 64 3458
3460 0 451168 267328 94960 45 3459
3461 0 451360 267520 94880 91 3460
3462 0 451488 267680 94880 75 3461
3463 0 449312 263712 92880 134 3352
3464 0 449440 263904 92760 115 3463
3465 0 449568 264064 92560 160 3464
3466 0 449568 264096 92520 134 3465
3467 0 449504 263936 92320 32 3466
3468 0 449600 264288 92320 75 3466
3469 0 449600 264512 92200 80 3468
3470 0 449568 264736 92040 51 3469
3471 0 449600 264864 91920 32 3470
3472 0 449824 264992 91800 40 3471
3473 0 449952 265088 91800 75 3472
3474 0 450048 264992 91560 96 3473
3475 0 450048 264832 91360 32 3474
3476 0 450240 264672 91200 90 3475
3477 0 450304 264640 91200 96 3476
3478 0 450144 265280 91840 71 3473
3479 0 450272 265504 91840 51 3478
3480 0 450304 265760 91840 64 3479
3481 0 450496 265952 91840 75 3480
3482 0 450752 266080 91760 75 3481
3483 0 451008 266112 91720 80 3482
3484 0 451232 266240 91680 60 3483
3485 0 451456 266432 91680 40 3484
3486 0 451648 266560 91640 75 3485
3487 0 449344 264896 91880 40 3471
3488 0 449184 265056 91720 32 3487
3489 0 449024 265088 91520 80 3488
3490 0 448864 265088 91320 98 3489
3491 0 448640 264992 91200 75 3490
3492 0 448384 264896 91160 40 3491
3493 0 448352 264896 91160 45 3492
3494 0 449856 263040 92720 108 3348
3495 0 450048 263200 92560 160 3494
3496 0 450272 263296 92440 96 3495
3497 0 450528 263328 92440 96 3496
3498 0 450784 263296 92440 51 3497
3499 0 451008 263264 92320 60 3498
3500 0 451136 263264 92080 81 3499
3501 0 451296 263392 91880 86 3500
3502 0 451488 263584 91760 98 3501
3503 0 451584 263808 91680 32 3502
3504 0 451776 264000 91680 32 3503
3505 0 451776 264256 91680 32 3504
3506 0 451648 264320 91640 45 3505
3507 0 451614.66 264352.66 91560 14 3506
3508 0 451597.8 264369.2 91520 -1 3507
3509 0 449527 260912 92040 204 3320
3510 0 447863 261200 92040 226 3509
3511 0 447927 261108 92080 178 3510
3512 0 447991 260932 92200 -1 3511
3513 0 447495 259396 92080 51 3512
3514 0 447607 259108 91960 186 3513
3515 0 447691 259006 91760 186 3514
3516 0 447655 258694 91680 175 3515
3517 0 447307 258470 91480 64 3516
3518 0 447363 258518 91360 64 3517
3519 0 447151 258426 91320 71 3518
3520 0 447159 258450 91200 64 3519
3521 0 446639 258254 91560 104 3517
3522 0 446623 258170 91680 104 3521
3523 0 446343 258498 91720 51 3522
3524 0 446295 258458 91760 51 3523
3525 0 446395 258018 91840 81 3522
3526 0 446207 257934 91920 71 3525
3527 0 446339 258666 91520 51 3521
3528 0 446311 258694 91480 51 3527
3529 0 446239 258874 91360 32 3528
3530 0 446187 259094 91240 51 3529
3531 0 446075 259366 91160 51 3530
3532 0 445987 259686 91000 -1 3531
3533 0 445751 260074 90920 -1 3532
3534 0 445807 260206 91080 -1 3533
3535 0 445823 260270 91120 -1 3534
3536 0 445819 260610 91160 -1 3535
3537 0 445759 260694 91080 -1 3536
3538 0 445671 260614 91200 -1 3536
3539 0 445659 260606 91240 -1 3538
3540 0 445871 260674 91200 -1 3536
3541 0 445883 260686 91240 -1 3540
3542 0 447639 258334 91760 107 3515
3543 0 447603 258098 91840 -1 3542
3544 0 447191 257782 91800 -1 3543
3545 0 447071 257702 91760 -1 3544
3546 0 446991 257618 91720 -1 3545
3547 0 446031 261748 92040 51 3510
3548 0 446159 262172 92000 51 3547
3549 0 446327 262356 91880 51 3548
3550 0 446455 262676 91680 40 3549
3551 0 445760 262112 92360 60 3547
3552 0 445600 262272 92560 32 3551
3553 0 445600 262304 92840 71 3552
3554 0 445632 262336 93120 32 3553
3555 0 445568 262592 93200 71 3554
3556 0 445552 262640 93240 61 3555
3557 0 445504 262784 93360 32 3556
3558 0 445408 262976 93600 51 3557
3559 0 445568 263136 93720 75 3558
3560 0 445792 263232 93880 124 3559
3561 0 445952 263200 94000 124 3560
3562 0 445792 262976 94080 60 3561
3563 0 445664 262752 94080 71 3562
3564 0 445664 262528 93960 51 3563
3565 0 445568 262272 93840 51 3564
3566 0 445504 262176 93760 40 3565
3567 0 446176 263168 93920 154 3561
3568 0 446240 263008 93720 64 3567
3569 0 446240 262912 93480 32 3568
3570 0 446272 262976 93240 75 3569
3571 0 446336 263168 93040 40 3570
3572 0 446336 263392 92920 71 3571
3573 0 446336 263424 92880 75 3572
3574 0 446336 263680 92880 32 3573
3575 0 446400 263936 92880 32 3574
3576 0 446336 264192 92840 45 3575
3577 0 446304 264288 92800 32 3576
3578 0 446192 263352 92760 42 3573
3579 0 446144 263328 92720 32 3578
3580 0 445952 263456 92520 51 3579
3581 0 445856 263616 92520 96 3580
3582 0 446368 263328 94040 104 3567
3583 0 446208 263488 94160 75 3582
3584 0 446048 263712 94280 101 3583
3585 0 446048 263904 94480 75 3584
3586 0 446144 264096 94640 71 3585
3587 0 446304 264320 94680 60 3586
3588 0 446432 264512 94560 32 3587
3589 0 446592 264608 94360 64 3588
3590 0 446624 264576 94080 81 3589
3591 0 446464 264512 93840 60 3590
3592 0 446336 264448 93600 71 3591
3593 0 446176 264416 93400 71 3592
3594 0 446624 263232 94040 102 3582
3595 0 446880 263168 93960 200 3594
3596 0 447136 263040 93960 198 3595
3597 0 447360 262912 94000 71 3596
3598 0 447616 262912 94000 80 3597
3599 0 447872 262848 94000 81 3598
3600 0 448096 262816 94000 136 3599
3601 0 448064 262880 94240 81 3600
3602 0 447904 262880 94440 71 3601
3603 0 447680 262752 94560 71 3602
3604 0 447456 262592 94680 51 3603
3605 0 447296 262560 94760 32 3604
3606 0 448288 262656 93960 86 3600
3607 0 448480 262464 93960 124 3606
3608 0 448512 262432 93960 136 3607
3609 0 448768 262368 93920 102 3608
3610 0 448960 262304 93760 128 3609
3611 0 449152 262336 93560 120 3610
3612 0 449120 262144 93080 32 3611
3613 0 448320 262240 93960 124 3608
3614 0 448224 262048 93760 172 3613
3615 0 448352 261856 93600 266 3614
3616 0 448448 261696 93640 284 3615
3617 0 448608 261728 93880 186 3616
3618 0 448800 261568 94000 156 3617
3619 0 448992 261408 94040 181 3618
3620 0 449184 261504 94200 206 3619
3621 0 449344 261728 94280 128 3620
3622 0 449600 261760 94200 124 3621
3623 0 449824 261792 94160 107 3622
3624 0 447727 261476 91920 181 3510
3625 0 447919 261948 91720 221 3624
3626 0 448551 263636 91720 150 3625
3627 0 448551 263652 91800 150 3626
3628 0 449279 263756 91800 51 3627
3629 0 449719 263644 91840 32 3628
3630 0 448303 263972 91840 120 3627
3631 0 448303 264084 91880 98 3630
3632 0 448259 264056 91920 98 3631
3633 0 448215 264028 91960 98 3632
3634 0 448187 263962 92000 98 3633
3635 0 447891 263806 92200 75 3634
3636 0 447839 263710 92280 51 3635
3637 0 447779 263574 92440 51 3636
3638 0 448391 263964 91640 120 3626
3639 0 448383 264092 91560 81 3638
3640 0 448355 264122 91520 81 3639
3641 0 448075 264246 91400 81 3640
3642 0 447611 264514 91280 51 3641
3643 0 447119 264686 91240 122 3642
3644 0 447099 264694 91120 122 3643
3645 0 447671 264358 91080 60 3644
3646 0 446815 264842 91040 102 3645
3647 0 446563 264934 90720 80 3646
3648 0 446415 264858 90640 80 3647
3649 0 446287 264826 90600 40 3648
3650 0 445971 264862 90560 102 3649
3651 0 445803 264886 90480 102 3650
3652 0 445743 264834 90320 137 3651
3653 0 445563 264746 90000 98 3652
3654 0 445523 264806 89840 96 3653
3655 0 445495 264786 89680 96 3654
3656 0 445587 264786 89640 96 3655
3657 0 444963 263742 89600 -1 3656
3658 0 445147 264054 89560 -1 3657
3659 0 445131 264038 89520 -1 3658
3660 0 444751 264098 89560 -1 3659
3661 0 445283 264050 89480 -1 3659
3662 0 445363 264154 89280 -1 3661
3663 0 445395 264122 89160 -1 3662
3664 0 445139 264150 88920 -1 3663
3665 0 445095 264182 88720 -1 3664
3666 0 445111 263878 88640 -1 3665
3667 0 445415 264502 88240 -1 3666
3668 0 445575 264754 88040 -1 3667
3669 0 445779 264978 87880 -1 3668
3670 0 445735 264270 89320 -1 3662
3671 0 445759 264414 89440 -1 3670
3672 0 445639 264430 89520 96 3671
3673 0 447275 263862 91040 64 3645
3674 0 447323 263870 90880 64 3673
3675 0 447279 263924 90840 64 3674
3676 0 447207 264012 90680 64 3675
3677 0 446967 264610 91400 115 3642
3678 0 446855 264482 91640 120 3677
3679 0 446343 264590 91840 86 3678
3680 0 446135 264528 91880 75 3679
3681 0 445867 264340 92080 75 3680
3682 0 445639 264440 92120 60 3681
3683 0 445463 264380 92200 51 3682
3684 0 445423 264284 92240 51 3683
3685 0 445143 264268 92360 45 3684
3686 0 445603 264380 92280 60 3684
3687 0 445643 264372 92320 60 3686
3688 0 445271 264292 92120 51 3683
3689 0 445559 264420 91840 75 3680
3690 0 445255 263932 91800 -1 3689
3691 0 445243 263936 91720 -1 3690
3692 0 445031 263948 91640 -1 3691
3693 0 445203 263956 91560 -1 3692
3694 0 445223 263956 91520 -1 3693
3695 0 447967 261740 91680 283 3625
3696 0 447927 261780 91600 221 3695
3697 0 447895 261812 91560 221 3696
3698 0 448247 261716 91520 178 3697
3699 0 448207 261764 91400 -1 3698
3700 0 448255 261604 91240 -1 3699
3701 0 447511 262044 91560 221 3696
3702 0 447551 262388 91400 -1 3701
3703 0 447439 262412 91280 -1 3702
3704 0 452575 259004 91720 327 3269
3705 0 452519 259212 91600 32 3704
3706 0 451439 260660 91600 -1 3705
3707 0 451823 261156 91560 -1 3706
3708 0 452751 258836 91400 296 3705
3709 0 452167 260276 91360 -1 3708
3710 0 452503 260444 91280 -1 3709
3711 0 452591 260632 91240 -1 3710
3712 0 452783 260864 91080 -1 3711
3713 0 452519 260816 91040 -1 3712
3714 0 452359 260928 90920 -1 3713
3715 0 452058.34 261453.11 90920 -1 3714
3716 0 452351 260920 90880 -1 3714
3717 0 452303 260864 90840 -1 3716
3718 0 452383 261200 90600 -1 3717
3719 0 451679 261168 90560 -1 3718
3720 0 451663 261168 90520 -1 3719
3721 0 451711 261216 90400 -1 3720
3722 0 452967 260880 90360 -1 3721
3723 0 453183 260752 90320 -1 3722
3724 0 451279 261320 90280 -1 3721
3725 0 451247 261352 90160 -1 3724
3726 0 451359 261376 89840 -1 3725
3727 0 451571 261328 89800 -1 3726
3728 0 452499 260900 89760 -1 3727
3729 0 452603 260892 89680 -1 3728
3730 0 452799 260836 89640 -1 3729
3731 0 452803 260672 89600 -1 3730
3732 0 452315 260968 89640 -1 3729
3733 0 451467 261356 89760 -1 3727
3734 0 451447 261368 89680 40 3733
3735 0 451287 261144 89600 40 3734
3736 0 451207 261020 89560 40 3735
3737 0 451059 261052 89440 40 3736
3738 0 451131 261056 89240 90 3737
3739 0 451027 261176 89040 81 3738
3740 0 451091 261280 88760 32 3739
3741 0 451075 261104 88720 32 3740
3742 0 451303 260216 88680 -1 3741
3743 0 451235 260760 88640 32 3742
3744 0 451167 261148 88520 80 3743
3745 0 451083 261376 88360 102 3744
3746 0 451077.4 261473.6 88320 102 3745
3747 0 450363 261940 88320 -1 3746
3748 0 450323 261896 88360 -1 3747
3749 0 451055 261864 88160 156 3746
3750 0 451183 261988 88000 136 3749
3751 0 451183 261988 87920 128 3750
3752 0 451160.6 262148 87760 120 3751
3753 0 450423 262056 87720 120 3752
3754 0 450383 261996 87680 120 3753
3755 0 451155 262188 87720 120 3752
3756 0 451191 262280 87640 120 3755
3757 0 451027 262448 87240 107 3756
3758 0 450891 262516 87120 107 3757
3759 0 451423 262428 87080 98 3758
3760 0 451731 262452 87000 45 3759
3761 0 451851 262492 86880 101 3760
3762 0 451927 262550 86840 101 3761
3763 0 452115 262702 86640 71 3762
3764 0 452391 262946 86400 45 3763
3765 0 452499 263174 86120 -1 3764
3766 0 452495 263190 86080 -1 3765
3767 0 452255 262542 86120 32 3766
3768 0 452159 262430 86240 32 3767
3769 0 452295 262022 86280 -1 3768
3770 0 452267 262054 86320 -1 3769
3771 0 452079 262230 86360 -1 3770
3772 0 451979 262146 86440 -1 3771
3773 0 452423 261718 86360 -1 3770
3774 0 452415 261514 86480 -1 3773
3775 0 452419 261510 86560 -1 3774
3776 0 452727 262178 86240 -1 3769
3777 0 452731 262218 86200 -1 3776
3778 0 451951 262526 86200 32 3768
3779 0 451907 262538 86160 32 3778
3780 0 452479 263230 85960 -1 3766
3781 0 452535 263254 85800 -1 3780
3782 0 452751 263430 85720 -1 3781
3783 0 452751 263398 85600 -1 3782
3784 0 452551 263370 85320 -1 3783
3785 0 452491 263690 85120 -1 3784
3786 0 452455 264002 84880 -1 3785
3787 0 452379 264190 84720 -1 3786
3788 0 452239 264046 84680 -1 3787
3789 0 452191 264042 84600 -1 3788
3790 0 452463 264462 84560 -1 3787
3791 0 452547 264558 84320 -1 3790
3792 0 452595 264754 84200 -1 3791
3793 0 452847 265034 84080 -1 3792
3794 0 453327 264858 84240 -1 3793
3795 0 453579 264634 84360 -1 3794
3796 0 453599 264522 84560 -1 3795
3797 0 453731 264450 84760 -1 3796
3798 0 453907 264422 84920 -1 3797
3799 0 454047 264402 85120 -1 3798
3800 0 454135 264350 85280 -1 3799
3801 0 454211 264374 85520 -1 3800
3802 0 450643 262596 87080 181 3758
3803 0 450471 262816 86800 140 3802
3804 0 450299 262972 86680 154 3803
3805 0 450307 263060 86600 154 3804
3806 0 450631 263852 86640 104 3805
3807 0 450695 264232 86720 107 3806
3808 0 450923 264618 86800 60 3807
3809 0 450447 264814 86960 86 3808
3810 0 450347 264982 87160 148 3809
3811 0 449987 265182 87320 96 3810
3812 0 449711 265482 87360 164 3811
3813 0 449523 265542 87280 164 3812
3814 0 449507 265762 87200 -1 3813
3815 0 449691 265370 87520 164 3812
3816 0 449527 265594 87640 143 3815
3817 0 449571 265842 87840 115 3816
3818 0 449495 265790 88120 115 3817
3819 0 450339 266390 88160 139 3818
3820 0 450059 267274 87960 150 3819
3821 0 450035 267438 87760 150 3820
3822 0 449975 267412 87720 150 3821
3823 0 449971 267444 87680 128 3822
3824 0 449987 267484 87600 128 3823
3825 0 450015 267544 87560 128 3824
3826 0 450027 267552 87480 128 3825
3827 0 450027 267552 87360 163 3826
3828 0 450187 267592 87240 178 3827
3829 0 450191 267604 87120 32 3828
3830 0 450155 267384 87040 32 3829
3831 0 450163 267944 86880 102 3830
3832 0 450127 268192 86720 32 3831
3833 0 449959 268288 86560 139 3832
3834 0 450031 268480 86400 153 3833
3835 0 449955 268584 86160 98 3834
3836 0 450103 268996 85960 71 3835
3837 0 450295 269156 85800 60 3836
3838 0 450467 269452 85960 81 3837
3839 0 450623 269660 86120 102 3838
3840 0 450687 269572 86240 102 3839
3841 0 451087 266488 87040 98 3830
3842 0 451103 266482.66 87000 98 3841
3843 0 451003 266716 86960 60 3842
3844 0 451019 266756 86920 60 3843
3845 0 451135 266472 86920 98 3842
3846 0 449371 265686 88240 115 3818
3847 0 448991 265646 88400 -1 3846
3848 0 448911 265538 88440 -1 3847
3849 0 448931 265502 88480 -1 3848
3850 0 451123 264682 86760 75 3808
3851 0 451555 264878 86600 51 3850
3852 0 451815 264944 86560 45 3851
3853 0 451871 264976 86600 45 3852
3854 0 451951 264932 86640 45 3853
3855 0 452320 264576 86960 107 3854
3856 0 452352 264576 87000 90 3855
3857 0 452448 264320 87000 40 3856
3858 0 452416 264064 87000 40 3857
3859 0 452192 264160 87120 32 3858
3860 0 452064 264384 87200 60 3859
3861 0 451872 264544 87240 80 3860
3862 0 451616 264640 87240 32 3861
3863 0 451488 264608 87360 45 3862
3864 0 452512 264672 87200 45 3856
3865 0 452768 264768 87320 81 3864
3866 0 452960 264960 87400 96 3865
3867 0 453216 265024 87400 51 3866
3868 0 453472 265024 87400 32 3867
3869 0 453728 265024 87480 96 3868
3870 0 453952 265184 87560 40 3869
3871 0 454080 265408 87440 32 3870
3872 0 454272 265600 87440 40 3871
3873 0 454496 265696 87360 40 3872
3874 0 454688 265728 87520 60 3873
3875 0 454752 265728 87600 32 3874
3876 0 450227 264670 86760 86 3807
3877 0 450111 264914 86800 148 3876
3878 0 449991 264930 86840 148 3877
3879 0 450843 262748 86560 140 3805
3880 0 450891 262724 86480 -1 3879
3881 0 450939 262754 86440 -1 3880
3882 0 451007 262818 86360 -1 3881
3883 0 451115 263154 86280 -1 3882
3884 0 450747 262470 86320 -1 3882
3885 0 450255 263096 86520 160 3805
3886 0 450035 262898 86440 135 3885
3887 0 448943 262658 86480 32 3886
3888 0 447791.25 262906.44 86440 -1 3887
3889 0 447731 262942 86520 32 3887
3890 0 448343 262850 85760 102 3889
3891 0 448399 262492 85600 164 3890
3892 0 448291 262304 85520 267 3891
3893 0 448423 262260 85480 267 3892
3894 0 448435 262184 85440 269 3893
3895 0 448335 262001.5 85240 269 3894
3896 0 448855 262772 85240 -1 3895
3897 0 448755 262936 85160 -1 3896
3898 0 448719 262888 85040 -1 3897
3899 0 448671 263072 85000 -1 3898
3900 0 448675 263088 84960 -1 3899
3901 0 448759 262748 85000 51 3898
3902 0 448275 261892 85120 160 3895
3903 0 448031 262024 85080 269 3902
3904 0 448495 261836 84960 160 3903
3905 0 449175 261548 84960 -1 3904
3906 0 449707 261680 85000 -1 3905
3907 0 450031 261708 85080 -1 3906
3908 0 449607 261646 85120 -1 3907
3909 0 449511 261594 85280 -1 3908
3910 0 449507 261502 85360 -1 3909
3911 0 450267 261750 85120 -1 3907
3912 0 448455 261776 84880 160 3904
3913 0 448455 261776 84840 160 3912
3914 0 448351 261828 84800 160 3913
3915 0 448339 261788 84760 160 3914
3916 0 447811 261420 84720 229 3915
3917 0 447447 261368 84640 154 3916
3918 0 446691 260948 84600 80 3917
3919 0 446475 260888 84560 80 3918
3920 0 447491 261444 84480 154 3917
3921 0 447327 261436 84360 172 3920
3922 0 447183 261412 84280 172 3921
3923 0 446635 261596 84040 115 3922
3924 0 445791 261968 84080 60 3923
3925 0 445619 261888 84160 60 3924
3926 0 446479 261648 84000 181 3923
3927 0 446611 261656 83720 181 3926
3928 0 446595 261700 83320 108 3927
3929 0 446547 261744 83080 108 3928
3930 0 446599 261872 82800 134 3929
3931 0 446759 262052 82480 148 3930
3932 0 446655 262060 82160 160 3931
3933 0 446491 261916 81920 186 3932
3934 0 446511 261976 81840 186 3933
3935 0 447683 262504 81800 -1 3934
3936 0 447731 262456 81760 -1 3935
3937 0 447779 262432 81720 -1 3936
3938 0 447955 262424 81560 -1 3937
3939 0 447943 262438 81520 -1 3938
3940 0 447915 262426 81480 -1 3939
3941 0 446231 261816 81720 137 3934
3942 0 446279 261924 81480 148 3941
3943 0 446747 262080 81320 128 3942
3944 0 447291 262140 81240 150 3943
3945 0 447511 262164 81080 108 3944
3946 0 448011 262240 80920 137 3945
3947 0 448511 262252 80760 200 3946
3948 0 449131 261904 80640 96 3947
3949 0 449771 261876 80600 96 3948
3950 0 449679 262036 80440 96 3949
3951 0 449759 262136 80400 96 3950
3952 0 448987 262216 80240 143 3948
3953 0 449019 262316 80000 143 3952
3954 0 449051 262112 79800 122 3953
3955 0 449083 262026 79760 122 3954
3956 0 449983 261926 79760 -1 3955
3957 0 450071 261622 79840 -1 3956
3958 0 448939 262026 79720 122 3955
3959 0 449023 262138 79600 122 3958
3960 0 449115 262118 79400 60 3959
3961 0 448991 261906 79280 64 3960
3962 0 448719 261666 79120 75 3961
3963 0 448215 260838 79120 -1 3962
3964 0 447795 260730 79160 -1 3963
3965 0 447483 260366 79120 -1 3964
3966 0 447055 260150 79040 -1 3965
3967 0 446687 259834 79000 -1 3966
3968 0 446579 259810 79080 -1 3967
3969 0 447407 260594 79240 -1 3964
3970 0 447247 260594 79320 -1 3969
3971 0 448864 261408 78480 101 3962
3972 0 448928 261344 78240 98 3971
3973 0 448928 261344 77960 71 3972
3974 0 449024 261248 77720 90 3973
3975 0 449184 261248 77520 81 3974
3976 0 449408 261216 77320 64 3975
3977 0 449568 261216 77120 136 3976
3978 0 449696 261088 76920 81 3977
3979 0 449792 260928 76720 120 3978
3980 0 449888 260736 76560 175 3979
3981 0 449920 260480 76480 178 3980
3982 0 449856 260320 76240 186 3981
3983 0 449856 260160 76000 160 3982
3984 0 449760 260128 75760 86 3983
3985 0 449696 260096 75480 60 3984
3986 0 449504 259936 75400 163 3985
3987 0 449408 259680 75360 140 3986
3988 0 449376 259488 75520 124 3987
3989 0 449376 259264 75640 81 3988
3990 0 449536 259072 75680 45 3989
3991 0 449664 258944 75680 75 3990
3992 0 449856 258752 75680 51 3991
3993 0 450016 258560 75600 80 3992
3994 0 450176 258368 75480 75 3993
3995 0 450368 258176 75480 40 3994
3996 0 450464 258016 75520 32 3995
3997 0 449824 259040 75480 64 3991
3998 0 449952 259040 75240 64 3997
3999 0 449952 259040 74960 64 3998
4000 0 449792 259072 74760 96 3999
4001 0 449728 260096 75400 60 3985
4002 0 449888 259936 75200 102 4001
4003 0 450080 259872 75040 102 4002
4004 0 450208 259872 74800 45 4003
4005 0 450368 259872 74600 102 4004
4006 0 450528 259744 74400 107 4005
4007 0 450991 259697.03 74120 86 4006
4008 0 451424 259424 74000 164 4007
4009 0 451520 259360 73960 176 4008
4010 0 451744 259360 73800 148 4009
4011 0 451712 259552 73640 209 4010
4012 0 451680 259808 73600 164 4011
4013 0 451744 259968 73400 176 4012
4014 0 451776 259968 73120 163 4013
4015 0 451776 260000 72840 122 4014
4016 0 451808 260160 72600 86 4015
4017 0 451968 260320 72400 137 4016
4018 0 452160 260352 72240 128 4017
4019 0 452384 260352 72120 107 4018
4020 0 452608 260416 71960 81 4019
4021 0 452800 260512 71760 101 4020
4022 0 452992 260576 71560 45 4021
4023 0 453184 260512 71360 101 4022
4024 0 453344 260512 71160 101 4023
4025 0 453440 260448 70920 96 4024
4026 0 453504 260416 70680 75 4025
4027 0 453568 260352 70440 75 4026
4028 0 453696 260288 70200 96 4027
4029 0 453824 260256 69960 96 4028
4030 0 453856 260256 69680 108 4029
4031 0 453952 260256 69440 122 4030
4032 0 454112 260256 69200 107 4031
4033 0 454272 260224 69000 102 4032
4034 0 454336 260128 68760 104 4033
4035 0 454368 260032 68520 32 4034
4036 0 454240 259968 68280 32 4035
4037 0 454176 259904 68000 108 4036
4038 0 454144 259744 67760 124 4037
4039 0 454272 259552 67600 102 4038
4040 0 454432 259360 67480 81 4039
4041 0 454432 259200 67280 102 4040
4042 0 454272 259040 67080 60 4041
4043 0 454112 258944 66880 51 4042
4044 0 453952 258880 66680 75 4043
4045 0 453856 259008 66480 32 4044
4046 0 453792 258976 66240 64 4045
4047 0 453792 258944 65960 104 4046
4048 0 453664 259040 65720 120 4047
4049 0 453472 259072 65560 102 4048
4050 0 453248 259104 65440 128 4049
4051 0 453120 259232 65240 101 4050
4052 0 452864 259328 65120 40 4051
4053 0 452793.97 259329.92 64960 -1 4052
4054 0 452736 259264 64720 81 4053
4055 0 452480 259296 64680 96 4054
4056 0 452320 259232 64480 102 4055
4057 0 452128 259296 64320 71 4056
4058 0 451904 259424 64320 160 4057
4059 0 451648 259328 64320 122 4058
4060 0 451392 259264 64320 51 4059
4061 0 451168 259264 64400 196 4060
4062 0 450976 259136 64520 172 4061
4063 0 450880 259008 64320 209 4062
4064 0 450656 258880 64280 190 4063
4065 0 450432 258976 64360 140 4064
4066 0 450208 259104 64360 154 4065
4067 0 449952 259168 64360 181 4066
4068 0 449728 259136 64240 163 4067
4069 0 449472 259200 64160 153 4068
4070 0 449216 259200 64160 153 4069
4071 0 448960 259168 64160 120 4070
4072 0 448704 259168 64160 98 4071
4073 0 448480 259168 64280 80 4072
4074 0 448224 259168 64360 80 4073
4075 0 447968 259168 64360 64 4074
4076 0 447712 259168 64360 51 4075
4077 0 447456 259200 64400 64 4076
4078 0 447200 259232 64440 40 4077
4079 0 446944 259296 64520 40 4078
4080 0 446784 259328 64520 40 4079
4081 0 451200 259424 64200 75 4061
4082 0 451168 259584 64000 32 4081
4083 0 451072 259776 63840 120 4082
4084 0 450944 259968 63760 75 4083
4085 0 451936 259328 73640 71 4010
4086 0 452160 259168 73640 32 4085
4087 0 452224 258912 73640 40 4086
4088 0 452256 258752 73400 75 4087
4089 0 452384 258560 73240 71 4088
4090 0 452544 258400 73120 45 4089
4091 0 452736 258208 73040 60 4090
4092 0 452960 258048 73040 60 4091
4093 0 453120 257888 73160 98 4092
4094 0 453344 257728 73200 71 4093
4095 0 453504 257664 73400 107 4094
4096 0 453760 257728 73440 51 4095
4097 0 454016 257792 73400 75 4096
4098 0 454176 257792 73400 60 4097
4099 0 451520 259008 74120 32 4009
4100 0 451648 258848 73960 64 4099
4101 0 451712 258816 73880 96 4100
4102 0 451040 259712 73560 75 4007
4103 0 451008 259712 73320 45 4102
4104 0 450880 259520 73160 51 4103
4105 0 450880 259264 73120 60 4104
4106 0 450880 259008 73040 64 4105
4107 0 450912 258784 72920 80 4106
4108 0 450912 258624 72720 60 4107
4109 0 450912 258464 72520 71 4108
4110 0 450784 258272 72360 32 4109
4111 0 450784 258016 72360 51 4110
4112 0 450784 257760 72400 81 4111
4113 0 450624 257536 72520 86 4112
4114 0 450496 257312 72560 80 4113
4115 0 450944 259968 73600 128 4102
4116 0 450816 260192 73680 128 4115
4117 0 450912 260448 73640 256 4116
4118 0 450880 260640 73440 219 4117
4119 0 450688 260800 73480 104 4118
4120 0 450656 261056 73440 32 4119
4121 0 450080 260352 76680 98 3981
4122 0 450176 260352 76920 81 4121
4123 0 450272 260384 77160 45 4122
4124 0 450304 260416 77440 64 4123
4125 0 450304 260416 77520 40 4124
4126 0 450714.12 260576.34 77720 -1 4125
4127 0 450571.7 260836.6 77920 -1 4126
4128 0 448928 261408 79920 64 3958
4129 0 448960 261184 80040 71 4128
4130 0 448800 260992 80120 51 4129
4131 0 448640 260768 80120 51 4130
4132 0 448544 260544 80240 107 4131
4133 0 448352 260320 80240 107 4132
4134 0 448288 260096 80400 60 4133
4135 0 448128 259936 80600 71 4134
4136 0 447968 259968 80800 75 4135
4137 0 447808 259968 81000 60 4136
4138 0 447616 259904 81160 96 4137
4139 0 447392 259904 81280 60 4138
4140 0 447360 259936 81320 51 4139
4141 0 450659 261752 80640 101 3948
4142 0 451103 261808 80680 134 4141
4143 0 451811 261580 80640 32 4142
4144 0 452091 261592 80480 32 4143
4145 0 452183 261608 80320 32 4144
4146 0 452195 261622 80280 101 4145
4147 0 452198 261667 80160 101 4146
4148 0 452375 261134 80160 40 4147
4149 0 452387 261098 80240 40 4148
4150 0 452527 261006 80320 32 4149
4151 0 452199 261682 80120 101 4147
4152 0 452251 261718 79960 122 4151
4153 0 452327 261710 79920 32 4152
4154 0 452399 261874 79840 32 4153
4155 0 452555 262090 79800 96 4154
4156 0 452704 261664 79480 104 4154
4157 0 452864 261728 79280 153 4156
4158 0 452896 261728 79280 150 4157
4159 0 452992 261504 79160 90 4158
4160 0 453088 261312 79000 32 4159
4161 0 453280 261216 78800 32 4160
4162 0 453504 261216 78680 32 4161
4163 0 453760 261216 78600 51 4162
4164 0 453920 261216 78520 40 4163
4165 0 453056 261856 79080 96 4158
4166 0 453216 261888 78880 51 4165
4167 0 453344 261888 78640 75 4166
4168 0 453440 262048 78440 81 4167
4169 0 453568 262208 78240 81 4168
4170 0 453760 262304 78120 122 4169
4171 0 454016 262336 78040 124 4170
4172 0 454272 262272 77960 120 4171
4173 0 454496 262240 77920 176 4172
4174 0 454560 261984 77920 75 4173
4175 0 454496 261728 77800 32 4174
4176 0 454240 261632 77760 32 4175
4177 0 453984 261632 77760 60 4176
4178 0 453888 261632 77840 71 4177
4179 0 454688 262368 77760 214 4173
4180 0 454912 262400 77640 154 4179
4181 0 455136 262432 77520 137 4180
4182 0 455392 262464 77440 128 4181
4183 0 455648 262464 77440 101 4182
4184 0 455840 262432 77240 32 4183
4185 0 456064 262400 77080 32 4184
4186 0 456160 262400 76960 75 4185
4187 0 456384 262464 77080 75 4186
4188 0 456608 262592 77080 51 4187
4189 0 456864 262624 77080 32 4188
4190 0 457120 262624 77000 75 4189
4191 0 457376 262656 77000 45 4190
4192 0 457632 262656 77000 40 4191
4193 0 457856 262528 77040 45 4192
4194 0 458080 262432 77160 71 4193
4195 0 458304 262400 77280 51 4194
4196 0 458528 262304 77360 45 4195
4197 0 458592 262240 77440 60 4196
4198 0 456224 262240 76760 32 4186
4199 0 456384 262080 76560 75 4198
4200 0 456608 261952 76440 104 4199
4201 0 456704 261875.2 76320 80 4200
4202 0 456768 261824 76240 64 4201
4203 0 456928 261760 76040 75 4202
4204 0 457056 261664 75840 75 4203
4205 0 457152 261632 75720 90 4204
4206 0 456992 261504 75520 91 4205
4207 0 456768 261504 75360 71 4206
4208 0 456576 261344 75240 32 4207
4209 0 456416 261184 75120 71 4208
4210 0 456416 261152 75080 64 4209
4211 0 457344 261536 75560 32 4205
4212 0 457536 261440 75360 45 4211
4213 0 457728 261504 75160 32 4212
4214 0 457856 261728 75080 51 4213
4215 0 457920 261984 75120 75 4214
4216 0 458112 262176 75160 75 4215
4217 0 458304 262304 75360 71 4216
4218 0 458368 262336 75440 75 4217
4219 0 456832 261952 76560 45 4200
4220 0 457024 261984 76720 40 4219
4221 0 457280 261984 76760 45 4220
4222 0 457472 261984 76960 64 4221
4223 0 457696 261952 77160 60 4222
4224 0 457888 261920 77360 45 4223
4225 0 458016 261856 77600 45 4224
4226 0 458080 261760 77720 32 4225
4227 0 453824 262272 78400 45 4170
4228 0 454016 262272 78600 51 4227
4229 0 454272 262336 78680 81 4228
4230 0 454528 262400 78760 40 4229
4231 0 454592 262400 78800 32 4230
4232 0 451547 261864 80720 137 4142
4233 0 452203 262160 80880 128 4232
4234 0 452431 262253 81000 128 4233
4235 0 452811 262468 80960 60 4234
4236 0 453243 262956 80960 75 4235
4237 0 453527 262996 81000 60 4236
4238 0 453863 263080 81080 75 4237
4239 0 453823 263228 80960 75 4238
4240 0 454016 263840 80760 45 4239
4241 0 454240 264032 80800 60 4240
4242 0 454432 264096 81000 60 4241
4243 0 454624 264064 81160 64 4242
4244 0 454816 264032 81360 64 4243
4245 0 455040 264000 81520 71 4244
4246 0 455168 263968 81520 75 4245
4247 0 455424 263904 81440 64 4246
4248 0 455680 263840 81440 64 4247
4249 0 455808 263808 81400 51 4248
4250 0 455392 263968 81640 51 4246
4251 0 455648 263968 81680 40 4250
4252 0 455904 263968 81720 45 4251
4253 0 456160 263904 81840 71 4252
4254 0 456320 263872 81920 64 4253
4255 0 452507 262284 81040 40 4234
4256 0 448603 262132 84720 134 3915
4257 0 448395 262344 84640 134 4256
4258 0 448151 262388 84520 -1 4257
4259 0 448915 262552 84600 40 4257
4260 0 449111 262576 84640 60 4259
4261 0 449159 262596 84720 60 4260
4262 0 449183 262576 84760 60 4261
4263 0 449431 262732 84560 96 4259
4264 0 446811 261776 85040 122 3903
4265 0 446585.66 261681.33 85000 124 4264
4266 0 446135 261492 84920 128 4265
4267 0 446030 261489 84800 128 4266
4268 0 445995 261488 84760 128 4267
4269 0 446031 261522 84720 128 4268
4270 0 446551 260946 84720 80 4269
4271 0 446495 260862 84640 51 4270
4272 0 446243 260570 84560 51 4271
4273 0 446235 260474 84440 51 4272
4274 0 446135 261602 84600 128 4269
4275 0 446131.8 261634 84440 107 4274
4276 0 446131 261642 84400 107 4275
4277 0 445719 261546 84360 107 4276
4278 0 445583 261326 84240 96 4277
4279 0 445299 260950 84040 32 4278
4280 0 445479 261258 83920 51 4279
4281 0 445643 261530 83760 107 4280
4282 0 445075 260426 84200 -1 4279
4283 0 444935 260262 84240 -1 4282
4284 0 444691 259918 84200 -1 4283
4285 0 444643 259898 84120 -1 4284
4286 0 444667 259858 83960 -1 4285
4287 0 444823 259742 83720 -1 4286
4288 0 445023 259798 83480 -1 4287
4289 0 445183 259862 83360 -1 4288
4290 0 444795 260098 84280 -1 4283
4291 0 444743 260158 84440 -1 4290
4292 0 444451 260118 85120 -1 4291
4293 0 444427 260168 85160 -1 4292
4294 0 444603 260184 85240 -1 4293
4295 0 444723 260508 85320 -1 4294
4296 0 444727 260856 85360 -1 4295
4297 0 444875 261044 85320 -1 4296
4298 0 444807 261240 85280 -1 4297
4299 0 444295 260176 85280 -1 4294
4300 0 444267 260196 85440 -1 4299
4301 0 444147 260268 85640 -1 4300
4302 0 444111 260496 86080 -1 4301
4303 0 444059 260300 86280 -1 4302
4304 0 443907 260236 86520 -1 4303
4305 0 443819 260144 86800 -1 4304
4306 0 443707 260080 86880 -1 4305
4307 0 443467 260096 87040 -1 4306
4308 0 443387 259952 87200 -1 4307
4309 0 442899 260000 87360 -1 4308
4310 0 442915 259964 87440 -1 4309
4311 0 442823 259832 87800 -1 4310
4312 0 443119 259492 87840 -1 4311
4313 0 443143 259412 87920 -1 4312
4314 0 442575 260212 87840 -1 4311
4315 0 442479 260232 88080 -1 4314
4316 0 442419 260184 88360 -1 4315
4317 0 442599 260056 88440 -1 4316
4318 0 443303 260168 88480 -1 4317
4319 0 443311 260108 88560 -1 4318
4320 0 443311 260132 88640 -1 4319
4321 0 442571 259912 88520 -1 4317
4322 0 442535 259932 88640 -1 4321
4323 0 442515 260132 88720 -1 4322
4324 0 442527 260292 88880 -1 4323
4325 0 442511 260300 89000 -1 4324
4326 0 442423 260380 89120 -1 4325
4327 0 442443 260400 89160 -1 4326
4328 0 442439 260480 89400 -1 4327
4329 0 442443 260548 89560 -1 4328
4330 0 442959 261284 89600 -1 4329
4331 0 442703 261144 89640 -1 4330
4332 0 442671 261112 89680 -1 4331
4333 0 442599 261308 89760 -1 4332
4334 0 442543 261020 89800 -1 4333
4335 0 442451 260920 89880 -1 4334
4336 0 442055 261652 89760 -1 4333
4337 0 442035 261936 89720 -1 4336
4338 0 442159 261832 89640 -1 4337
4339 0 441991 262056 89840 -1 4337
4340 0 442059 262180 89880 -1 4339
4341 0 442939 260424 87320 -1 4309
4342 0 442991 260436 87280 -1 4341
4343 0 444387 260052 86840 -1 4306
4344 0 444691 260180 86760 -1 4343
4345 0 443835 260452 86840 -1 4306
4346 0 443911 260636 86760 -1 4345
4347 0 447163 261674 84400 172 4275
4348 0 447327 261762 84360 172 4347
4349 0 447535 261834 84280 154 4348
4350 0 447583 261946 84160 -1 4349
4351 0 447891 261866 84360 148 4349
4352 0 447915 261858 84400 148 4351
4353 0 446675 261054 84800 80 4267
4354 0 446583 260310 84800 81 4353
4355 0 446679 260478 84760 60 4354
4356 0 446383 260578 84720 60 4355
4357 0 446323 260590 84680 60 4356
4358 0 446531 260218 84720 81 4355
4359 0 446567 260402 84640 60 4358
4360 0 446415 259790 84680 32 4358
4361 0 446527 259714 84640 32 4360
4362 0 446423 260042 84840 32 4354
4363 0 445199 261690 85040 75 4264
4364 0 445099 261770 85120 75 4363
4365 0 445099 261838 85160 75 4364
4366 0 445987 261478 85240 128 4264
4367 0 446043 261474 85320 128 4366
4368 0 445955 261444 85520 -1 4367
4369 0 445884.12 261532.12 85720 -1 4368
4370 0 445880 261458 85800 -1 4369
4371 0 445875.75 261384.08 85880 -1 4370
4372 0 445751.38 261399.78 86040 -1 4371
4373 0 445523.88 261152.69 86200 -1 4372
4374 0 445291.2 260910.58 86400 -1 4373
4375 0 445003.88 260636.73 86640 -1 4374
4376 0 445139.75 260249.39 86440 -1 4375
4377 0 444748.56 260602.6 86840 -1 4375
4378 0 444587.12 260459.97 87040 -1 4377
4379 0 444387.97 260629.81 87240 -1 4378
4380 0 444312.78 260707.36 87440 -1 4379
4381 0 444176.2 260604.36 87600 -1 4380
4382 0 444101.16 260403.77 87840 -1 4381
4383 0 443919.6 260114.7 88080 -1 4382
4384 0 443841.8 259746.92 88320 -1 4383
4385 0 443706.4 259317.08 88520 -1 4384
4386 0 443502.56 259178.98 88600 -1 4385
4387 0 443156.16 259352.64 88720 -1 4386
4388 0 444470.7 261053.8 87240 -1 4380
4389 0 445836.2 261877.64 85920 -1 4370
4390 0 447603 262884 85480 124 3892
4391 0 447135 264228 85520 -1 4390
4392 0 446919 264464 85640 -1 4391
4393 0 447392 263392 85320 206 4390
4394 0 447392 263424 85280 189 4393
4395 0 447424 263488 85040 107 4394
4396 0 447424 263616 84800 96 4395
4397 0 447424 263744 84560 71 4396
4398 0 447328 263904 84320 51 4397
4399 0 447328 263936 84280 45 4398
4400 0 447296 264096 84080 32 4399
4401 0 447488 264064 83880 71 4400
4402 0 447648 263904 83680 51 4401
4403 0 447744 263865.6 83560 56 4402
4404 0 447808 263840 83480 60 4403
4405 0 448000 263872 83320 60 4404
4406 0 448192 263968 83160 32 4405
4407 0 448416 264064 83000 45 4406
4408 0 448544 264224 82800 60 4407
4409 0 448704 264384 82680 51 4408
4410 0 448960 264448 82560 51 4409
4411 0 449088 264576 82360 40 4410
4412 0 449120 264608 82360 40 4411
4413 0 447520 264128 84240 40 4399
4414 0 447712 264320 84240 40 4413
4415 0 447968 264416 84200 80 4414
4416 0 448160 264576 84160 32 4415
4417 0 448192 264608 84160 32 4416
4418 0 448256 264864 84160 32 4417
4419 0 447781.8 265416.97 84000 71 4418
4420 0 448352 264448 84360 75 4417
4421 0 448480 264320 84560 64 4420
4422 0 448512 264160 84760 32 4421
4423 0 448512 264128 84800 40 4422
4424 0 447648 263424 85160 128 4394
4425 0 447840 263424 84960 45 4424
4426 0 448000 263584 84760 75 4425
4427 0 448256 263712 84760 32 4426
4428 0 448320 263776 84840 45 4427
4429 0 447168 263584 85280 120 4394
4430 0 446912 263616 85240 64 4429
4431 0 446656 263616 85200 60 4430
4432 0 446432 263552 85080 60 4431
4433 0 446304 263552 85000 81 4432
4434 0 447543 262946 86680 32 3889
4435 0 447115 263054 86840 200 4434
4436 0 447071 263088.4 86880 196 4435
4437 0 446895 263226 87040 181 4436
4438 0 446535 263206 87160 226 4437
4439 0 446651 263286 87400 175 4438
4440 0 446603 263274 87560 150 4439
4441 0 446467 263054 87680 139 4440
4442 0 446087 263178 87720 40 4441
4443 0 445795 263126 87760 81 4442
4444 0 445691 263054 87840 75 4443
4445 0 445699 263134 87640 81 4442
4446 0 445747 263126 87520 81 4445
4447 0 446683 263242 87720 150 4441
4448 0 446743 263078 87880 32 4447
4449 0 446495 263026 88040 -1 4448
4450 0 446355 262942 88120 -1 4449
4451 0 446187 262834 88200 -1 4450
4452 0 446147 262726 88320 -1 4451
4453 0 445959 263146 87040 -1 4437
4454 0 445683 262982 87000 -1 4453
4455 0 445655 263110 86880 -1 4454
4456 0 445567 263154 86760 -1 4455
4457 0 445375 263270 86680 -1 4456
4458 0 445307 263214 86600 -1 4457
4459 0 446207 262974 86480 -1 3889
4460 0 446135 263126 86360 -1 4459
4461 0 446087 263194 86320 -1 4460
4462 0 449920 263296 85880 86 3886
4463 0 449920 263520 85720 80 4462
4464 0 449888 263616 85720 40 4463
4465 0 449920 263648 85440 51 4464
4466 0 449888 263744 85200 81 4465
4467 0 449888 263872 84960 32 4466
4468 0 449952 263904 84880 45 4467
4469 0 449696 263808 85720 51 4464
4470 0 449568 263936 85720 71 4469
4471 0 449408 264096 85520 32 4470
4472 0 449248 264224 85320 75 4471
4473 0 449184 264416 85120 75 4472
4474 0 449120 264512 85000 32 4473
4475 0 449440 264160 85880 40 4470
4476 0 449312 264352 86000 32 4475
4477 0 449280 264480 86040 71 4476
4478 0 449559 262792 86280 197 3886
4479 0 451687 261740 89720 -1 3733
4480 0 451715 261684 89640 -1 4479
4481 0 450863 261552 90280 -1 3724
4482 0 450791 261600 90240 -1 4481
4483 0 450703 261608 90160 -1 4482
4484 0 450639 261616 90080 -1 4483
4485 0 453311 261016 91040 -1 3712
4486 0 453807 257012 91200 318 3708
4487 0 453721.6 256479.44 91160 318 4486
4488 0 453665 255885.47 90920 -1 4487
4489 0 457398.53 254341.14 90680 60 4488
4490 0 459157.94 253162.58 90720 51 4489
4491 0 459127 253231 91040 32 4490
4492 0 459111 253151 91160 32 4491
4493 0 459095 252999 91280 32 4492
4494 0 459247 252691 91320 64 4493
4495 0 459255 252595 91400 71 4494
4496 0 459187 253239 91320 32 4493
4497 0 459339 253287 91440 98 4496
4498 0 459631 253235 91560 32 4497
4499 0 459579 253211 91680 32 4498
4500 0 459555 253179 91800 81 4499
4501 0 459435 253199 91880 64 4500
4502 0 459343 253263 91920 64 4501
4503 0 459303 253195 92080 75 4502
4504 0 459223 253023 92280 98 4503
4505 0 459147 252927 92440 98 4504
4506 0 458816 252832 93040 60 4505
4507 0 458752 253024 93200 136 4506
4508 0 458720 253184 93200 60 4507
4509 0 458720 253344 93400 143 4508
4510 0 458720 253440 93480 124 4509
4511 0 458784 253696 93440 64 4510
4512 0 458784 253952 93440 120 4511
4513 0 458720 254048 93520 80 4512
4514 0 458656 254048 93520 80 4513
4515 0 458400 254016 93520 91 4514
4516 0 458144 254016 93520 156 4515
4517 0 457888 254016 93440 98 4516
4518 0 457632 253984 93360 71 4517
4519 0 457568 253952 93520 32 4518
4520 0 457312 253952 93600 51 4519
4521 0 457056 253920 93520 60 4520
4522 0 456800 253920 93480 71 4521
4523 0 457376 254080 93360 51 4518
4524 0 457312 254080 93360 51 4523
4525 0 457280 254176 93120 32 4524
4526 0 457216 254112 92880 71 4525
4527 0 457056 254080 93360 32 4524
4528 0 456864 254240 93360 40 4527
4529 0 458720 254304 93560 40 4513
4530 0 458720 254528 93360 32 4529
4531 0 458624 254720 93200 51 4530
4532 0 458592 254912 93000 71 4531
4533 0 458592 255168 92920 60 4532
4534 0 458592 255424 92800 91 4533
4535 0 458592 255520 92720 60 4534
4536 0 459040 253952 93360 102 4512
4537 0 459296 253920 93360 60 4536
4538 0 459488 253728 93360 71 4537
4539 0 459712 253568 93360 40 4538
4540 0 459744 253568 93360 40 4539
4541 0 458688 253504 93200 90 4509
4542 0 458656 253600 92960 75 4541
4543 0 458752 253728 92760 115 4542
4544 0 459008 253600 92800 45 4543
4545 0 459072 253536 92800 60 4544
4546 0 458496 253024 93240 104 4507
4547 0 458272 252896 93200 75 4546
4548 0 458016 252896 93200 160 4547
4549 0 457760 252928 93280 208 4548
4550 0 457504 253024 93320 202 4549
4551 0 457312 253184 93280 163 4550
4552 0 457216 253248 93200 75 4551
4553 0 459104 252608 92920 75 4505
4554 0 459360 252608 92920 75 4553
4555 0 459584 252480 92840 81 4554
4556 0 459808 252352 92840 86 4555
4557 0 460064 252352 92760 75 4556
4558 0 460288 252352 92640 81 4557
4559 0 460544 252352 92600 64 4558
4560 0 460800 252320 92600 86 4559
4561 0 461056 252320 92520 71 4560
4562 0 461216 252288 92400 86 4561
4563 0 459787 252963 91840 32 4500
4564 0 459963 252827 91600 80 4498
4565 0 459931 252703 91680 40 4564
4566 0 459063 253159 90640 45 4489
4567 0 459127 252991 90600 45 4566
4568 0 457959 253023 90560 124 4567
4569 0 458015 252719 90520 136 4568
4570 0 458151 252207 90440 160 4569
4571 0 459775 251239 90560 71 4570
4572 0 461663 250187 90600 183 4571
4573 0 461577.66 250181.67 90640 162 4572
4574 0 461407 250171 90720 120 4573
4575 0 461119 251227 90760 91 4574
4576 0 460775 251627 90880 154 4575
4577 0 460887 251795 90920 51 4576
4578 0 460887 249931 90880 197 4574
4579 0 460679 250035 90960 148 4578
4580 0 460271 250171 91120 -1 4579
4581 0 462519 249667 90560 98 4572
4582 0 463471 249627 90360 176 4581
4583 0 464447 249491 90280 150 4582
4584 0 464967 249419 90240 204 4583
4585 0 465599 249307 89960 101 4584
4586 0 466031 248715 89840 75 4585
4587 0 466215 248547 89720 81 4586
4588 0 466495 248195 89600 104 4587
4589 0 467551 247719 89640 135 4588
4590 0 467823 247559 89720 107 4589
4591 0 468551 247095 89720 163 4590
4592 0 468519 247159 89600 163 4591
4593 0 469133.34 247275.39 89560 96 4592
4594 0 469296.16 247334.38 89480 98 4593
4595 0 469396.34 247335.98 89400 98 4594
4596 0 469685.06 247388.52 89280 81 4595
4597 0 469911.06 247344.03 89160 101 4596
4598 0 469999.44 247323.75 89040 101 4597
4599 0 470242.25 247262.12 89000 -1 4598
4600 0 470338.28 247247.16 88960 -1 4599
4601 0 470544.03 247223.56 88880 -1 4600
4602 0 470673.4 247281.39 88760 -1 4601
4603 0 470906.3 247071.14 88760 -1 4602
4604 0 470993.78 247173.86 88720 -1 4603
4605 0 471178.38 247235.52 88640 -1 4604
4606 0 471344.88 247139.7 88520 -1 4605
4607 0 471448.7 247103.33 88480 -1 4606
4608 0 471683.7 247049.39 88400 -1 4607
4609 0 472218.88 246955.6 88400 -1 4608
4610 0 472288.75 246869.44 88280 -1 4609
4611 0 472412.44 246794.89 88160 -1 4610
4612 0 472578.06 246710.4 88080 -1 4611
4613 0 472796.28 246777.77 88000 -1 4612
4614 0 472952.6 246817.27 87920 -1 4613
4615 0 472945.56 246823.38 87840 -1 4614
4616 0 473015.44 246681.94 87800 -1 4615
4617 0 473096.3 246627.48 87720 -1 4616
4618 0 473168.34 246626.52 87600 -1 4617
4619 0 473178.7 246736.9 87440 -1 4618
4620 0 473215.28 246849.55 87280 -1 4619
4621 0 473332.12 247081.12 87200 -1 4620
4622 0 473430.75 247213.83 87120 -1 4621
4623 0 467287 247327 88920 64 4592
4624 0 467199 247007 88800 32 4623
4625 0 467951 247471 89760 107 4590
4626 0 467903 247783 89920 -1 4625
4627 0 465999 249547 90320 71 4583
4628 0 466615 249867 90480 40 4627
4629 0 466767 249819 90520 40 4628
4630 0 467237.25 249703.69 90440 81 4629
4631 0 468190.2 249269.31 90400 107 4630
4632 0 468776.12 249058.45 90360 273 4631
4633 0 468796.12 249061.62 90440 273 4632
4634 0 468716.56 249040.42 90480 250 4633
4635 0 468728.38 249114.84 90520 250 4634
4636 0 468676.78 249131.14 90560 250 4635
4637 0 471161.38 249312.67 90600 -1 4636
4638 0 470704.8 249283.42 90640 -1 4637
4639 0 470833.56 249175.66 90840 -1 4638
4640 0 468820.12 249042 90200 273 4632
4641 0 468983.38 248959.48 90040 226 4640
4642 0 469409.8 248149 90040 80 4641
4643 0 469573.12 248027.75 89960 64 4642
4644 0 469752.44 247998.83 89880 60 4643
4645 0 469015.94 248997.8 89920 102 4641
4646 0 469010.4 249224.12 89760 226 4645
4647 0 469015.38 249250.6 89720 226 4646
4648 0 469122.8 249512.34 89680 86 4647
4649 0 469237.44 249544.89 89640 32 4648
4650 0 469394.6 249565.56 89560 32 4649
4651 0 469631.4 249571.56 89520 51 4650
4652 0 469941.38 249617.17 89440 32 4651
4653 0 470181.38 249596.77 89360 32 4652
4654 0 470368.12 249587.95 89280 75 4653
4655 0 470538.5 249685.56 89200 96 4654
4656 0 471064 249831.25 89160 60 4655
4657 1 471592.3 249897.69 89160 -1 4656
4658 0 472131.22 249877.42 89160 -1 4657
4659 0 472383.62 249957.77 89200 -1 4658
4660 0 472619.4 249897.03 89200 -1 4659
4661 0 472624.53 249734.8 89240 -1 4660
4662 0 472603.38 249715.77 89360 -1 4661
4663 0 466679 249871 90560 40 4629
4664 0 462432 250016 90120 163 4581
4665 0 462496 249984 90040 197 4664
4666 0 462624 250208 90040 98 4665
4667 0 462688 250464 90040 40 4666
4668 0 462720 250720 90160 51 4667
4669 0 462720 250880 90360 45 4668
4670 0 462880 251104 90440 32 4669
4671 0 463104 251264 90440 64 4670
4672 0 463296 251392 90480 32 4671
4673 0 462656 249856 89840 190 4665
4674 0 462976 249920 89600 64 4673
4675 0 463040 249952 89360 163 4674
4676 0 463136 249888 89120 143 4675
4677 0 463200 249888 89040 150 4676
4678 0 463360 249824 88840 131 4677
4679 0 463456 249984 88640 134 4678
4680 0 463488 250240 88560 96 4679
4681 0 463584 250464 88440 32 4680
4682 0 463776 250624 88360 32 4681
4683 0 464000 250784 88240 102 4682
4684 0 464160 250944 88120 75 4683
4685 0 464352 251136 88080 40 4684
4686 0 464512 251296 87960 32 4685
4687 0 464672 251456 87760 60 4686
4688 0 464832 251616 87600 98 4687
4689 0 464928 251840 87520 75 4688
4690 0 464928 252096 87520 71 4689
4691 0 464896 252352 87600 71 4690
4692 0 464832 252544 87760 96 4691
4693 0 464864 252608 87800 75 4692
4694 0 464704 252768 87640 51 4693
4695 0 464672 252960 87480 60 4694
4696 0 464768 253216 87400 81 4695
4697 0 464768 253280 87400 101 4696
4698 0 465024 252768 87920 45 4693
4699 0 465216 252960 87880 75 4698
4700 0 465408 253184 87880 75 4699
4701 0 465536 253376 87760 75 4700
4702 0 463008 249952 88840 75 4677
4703 0 462848 249952 88640 134 4702
4704 0 462720 249984 88480 115 4703
4705 0 462784 249984 88200 122 4704
4706 0 462816 250080 87960 98 4705
4707 0 462816 250144 87680 32 4706
4708 0 462976 250240 87440 32 4707
4709 0 462528 250016 88520 150 4704
4710 0 462432 250176 88720 71 4709
4711 0 462400 250400 88840 60 4710
4712 0 462240 250560 88960 71 4711
4713 0 461984 250528 89040 64 4712
4714 0 461760 250528 89160 32 4713
4715 0 461536 250560 89280 64 4714
4716 0 461472 250624 89360 45 4715
4717 0 462368 249792 88440 197 4709
4718 0 462176 249600 88360 163 4717
4719 0 462112 249344 88360 108 4718
4720 0 462080 249088 88360 150 4719
4721 0 462048 249056 88400 150 4720
4722 0 462208 248992 88600 98 4721
4723 0 462368 248928 88800 32 4722
4724 0 462528 248768 88920 101 4723
4725 0 462784 248768 88920 96 4724
4726 0 461888 248896 88600 81 4721
4727 0 461728 248736 88800 141 4726
4728 0 461568 248576 88920 156 4727
4729 0 461504 248352 89040 101 4728
4730 0 461536 248096 89040 75 4729
4731 0 461632 247968 89040 45 4730
4732 0 458143 252351 90400 175 4570
4733 0 458055 252759 90280 136 4732
4734 0 458055 252593 90240 166 4733
4735 0 458095 252233 90160 160 4734
4736 0 458095 251537 90040 51 4735
4737 0 458079 251441 89880 75 4736
4738 0 457767 251481 89760 75 4737
4739 0 457527 251385 89600 51 4738
4740 0 457087 253025 90120 124 4735
4741 0 456849.4 252859.4 89760 75 4740
4742 0 457551 253073 89760 51 4741
4743 0 456823 252841 89720 75 4741
4744 0 456079 252305 89760 86 4743
4745 0 455967 251929 89800 102 4744
4746 0 456055 251873 89920 102 4745
4747 0 455776 251328 89560 102 4745
4748 0 455712 251264 89560 80 4747
4749 0 455488 251136 89480 51 4748
4750 0 455264 251008 89440 81 4749
4751 0 455040 250848 89480 60 4750
4752 0 454880 250656 89560 75 4751
4753 0 454816 250400 89560 96 4752
4754 0 454816 250144 89520 75 4753
4755 0 454784 249920 89400 71 4754
4756 0 454752 249664 89280 32 4755
4757 0 454560 249504 89200 60 4756
4758 0 454560 249408 89200 60 4757
4759 0 455776 251072 89400 81 4748
4760 0 455808 250912 89200 51 4759
4761 0 455808 250720 89040 51 4760
4762 0 455806.97 250519.2 88960 -1 4761
4763 0 455739.94 250309.06 88760 -1 4762
4764 0 457103 252777 89640 128 4743
4765 0 457039 252785 89560 75 4764
4766 0 457159 252801 89440 32 4765
4767 0 458623 253705 90240 -1 4735
4768 0 458515.06 252599.84 90120 -1 4735
4769 0 458544.84 252552.7 90000 -1 4768
4770 0 458558.06 252535.23 89960 -1 4769
4771 0 459983 251183 90400 51 4732
4772 0 460039 250111 90240 32 4771
4773 0 459999 250167 90040 32 4772
4774 0 460431 249743 89480 128 4773
4775 0 460135 249847 89360 51 4774
4776 0 459951 249979 89280 101 4775
4777 0 459783 249907 89160 81 4776
4778 0 459295 249739 89000 80 4777
4779 0 459727 249619 89320 101 4775
4780 0 459623 249507 89240 81 4779
4781 0 459392 249152 89760 81 4780
4782 0 459168 249024 89760 90 4781
4783 0 459136 248992 89760 86 4782
4784 0 459072 249024 89480 96 4783
4785 0 459008 249088 89240 64 4784
4786 0 459040 249216 89000 51 4785
4787 0 459072 249248 88960 32 4786
4788 0 458912 248864 89840 32 4783
4789 0 458688 248864 89960 51 4788
4790 0 458464 248992 90080 51 4789
4791 0 458208 249120 90080 75 4790
4792 0 457984 249312 90080 60 4791
4793 0 457792 249504 89960 45 4792
4794 0 457632 249664 89760 60 4793
4795 0 457568 249856 89600 32 4794
4796 0 457600 249888 89520 32 4795
4797 0 453071.03 257344.94 90720 -1 4488
4798 0 453783.8 258453.67 90680 -1 4797
4799 0 453874.3 258578.12 90640 32 4798
4800 0 453823.1 258654.38 90600 80 4799
4801 0 453087.7 258665.69 90560 -1 4800
4802 0 453489.34 258705.28 90480 -1 4801
4803 0 454320.9 259022.06 90320 51 4802
4804 0 454700 259217 90280 98 4803
4805 0 455078.9 259412.39 90240 163 4804
4806 0 454835.66 259729.17 90280 163 4805
4807 0 454722.53 259864.94 90360 -1 4806
4808 0 455605 259372.78 90360 120 4805
4809 0 455961.38 259299.25 90400 60 4808
4810 0 456188.72 259053.23 90440 90 4809
4811 0 456413.94 259039.03 90360 101 4809
4812 0 456600.6 258954.19 90200 98 4811
4813 0 457319.03 258456.38 90000 168 4812
4814 0 457409.5 258209.92 89920 186 4813
4815 0 457381.22 258045.88 89680 166 4814
4816 0 457725.03 257520.72 89640 96 4815
4817 0 457398.2 257910.11 89600 128 4816
4818 0 457533.97 257791.31 89200 122 4817
4819 0 457545.28 257712.12 89120 81 4818
4820 0 457550.94 257717.78 89080 81 4819
4821 0 457675.38 257717.78 89000 108 4820
4822 0 457664.06 257695.16 88960 108 4821
4823 0 458365.53 257287.86 89000 -1 4822
4824 0 458320.25 257253.92 89120 -1 4823
4825 0 458291.97 257253.92 89200 -1 4824
4826 0 458229.75 257106.84 89400 -1 4825
4827 0 458250 257121 89560 -1 4826
4828 0 458306 257069 89600 -1 4827
4829 0 458354 257085 89640 -1 4828
4830 0 458358 257089 89680 -1 4829
4831 0 458542 257181 89800 -1 4830
4832 0 458802 256973 89960 -1 4831
4833 0 458950 256629 89920 -1 4832
4834 0 458862 256557 89840 -1 4833
4835 0 458810 256509 89760 -1 4834
4836 0 458858 257153 90080 -1 4832
4837 0 459058 257197 90240 -1 4836
4838 0 459850 256997 90400 -1 4837
4839 0 460050 256993 90440 51 4838
4840 0 458998 257209 90480 -1 4839
4841 0 458926 257277 90560 -1 4840
4842 0 460170 257297 90600 51 4841
4843 0 460246 257225 90640 51 4842
4844 0 460266 257097 90720 51 4843
4845 0 460190 257049 90840 51 4844
4846 0 460138 257027 90880 51 4845
4847 0 460142 256935 90960 51 4846
4848 0 460306 256863 90920 71 4847
4849 0 460354 256591 90880 71 4848
4850 0 460454 256503 90760 -1 4849
4851 0 460410 256943 90800 51 4848
4852 0 460638 256931 90680 -1 4851
4853 0 460746 256899 90640 -1 4852
4854 0 460606 256951 90600 -1 4853
4855 0 459282 256951 90560 -1 4854
4856 0 460146 256843 91040 71 4847
4857 0 460146 256787 91120 71 4856
4858 0 460058 256787 91280 96 4857
4859 0 460002 256687 91440 71 4858
4860 0 459910 256515 91600 71 4859
4861 0 460170 256191 91640 60 4860
4862 0 460310 255907 91720 60 4861
4863 0 460474 255691 91840 51 4862
4864 0 460438 255607 91960 51 4863
4865 0 460582 255347 92000 60 4864
4866 0 460582 255223 92080 60 4865
4867 0 460734 255103 92120 64 4866
4868 0 460818 255067 92160 64 4867
4869 0 461038 254959 92240 80 4868
4870 0 461170 255019 92320 64 4869
4871 0 461310 255011 92280 64 4870
4872 0 461422 254919 92240 64 4871
4873 0 461494 254947 92200 64 4872
4874 0 461670 254887 92160 -1 4873
4875 0 461642 254567 92200 -1 4874
4876 0 461854 254395 92240 -1 4875
4877 0 461954.5 254302.08 92320 -1 4876
4878 0 461214 255055 92440 64 4870
4879 0 461322 255299 92480 32 4878
4880 0 461326 255367 92520 45 4879
4881 0 461026 255779 92440 60 4880
4882 0 460958 255931 92360 -1 4881
4883 0 460750 256095 92280 -1 4882
4884 0 460578 256155 92320 -1 4883
4885 0 460182 255483 92000 32 4864
4886 0 460122 255399 92040 60 4885
4887 0 460118 255463 92120 60 4886
4888 0 460130 255427 92240 60 4887
4889 0 460230 255243 92280 60 4888
4890 0 460222 255191 92320 60 4889
4891 0 460014 255627 92280 32 4888
4892 0 459974 255799 92320 64 4891
4893 0 459814 256023 92280 81 4892
4894 0 459638 256275 92240 81 4893
4895 0 459658 256407 92160 -1 4894
4896 0 459802 256455 92120 -1 4895
4897 0 459826 256631 91640 71 4860
4898 0 459746 256647 91760 71 4897
4899 0 459726 256639 91800 71 4898
4900 0 460166 256985 90480 51 4839
4901 0 461858 256957 90520 -1 4900
4902 0 462162 256977 90560 -1 4901
4903 0 463646 257025 90600 -1 4902
4904 0 463806 256981 90640 -1 4903
4905 0 464106 256977 90720 -1 4904
4906 0 464154 256957 90760 -1 4905
4907 0 463998 256949 90800 -1 4906
4908 0 464646 256981 90840 -1 4907
4909 0 464582 256993 90960 -1 4908
4910 0 464582 256981 91000 -1 4909
4911 0 464582 256977 91040 -1 4910
4912 0 463782 256853 91240 -1 4907
4913 0 463734 256797 91280 -1 4912
4914 0 464818 256989 90680 -1 4906
4915 0 465038 256989 90640 -1 4914
4916 0 457505.7 257819.61 88840 81 4822
4917 0 457556.9 257896.38 88800 81 4916
4918 0 457506 257817.17 88720 81 4917
4919 0 457675.72 257353.31 88640 91 4918
4920 0 457613.47 257687.06 88520 137 4919
4921 0 457209.2 257928.2 88400 40 4920
4922 0 456600.9 258184.86 88400 98 4921
4923 0 456272.8 258761.86 88440 91 4922
4924 0 456250.2 258631.77 88560 -1 4923
4925 0 456244.53 258546.9 88600 -1 4924
4926 0 456221.9 258433.77 88640 -1 4925
4927 0 456940.3 258088.7 88320 98 4921
4928 0 456651.8 258790.16 88280 91 4927
4929 0 456866.78 259463.31 88200 40 4928
4930 0 456900.72 259666.97 88160 40 4929
4931 0 456861.12 260108.2 88200 75 4930
4932 0 456855.47 260113.86 88240 75 4931
4933 0 456781.94 260153.45 88320 75 4932
4934 0 456773.75 259954.25 88440 75 4933
4935 0 456770.6 259887.58 88480 75 4934
4936 0 456838.5 260458.92 88440 40 4934
4937 0 456714.03 260792.67 88360 40 4936
4938 0 456612.22 261081.17 88280 51 4937
4939 0 456424 261124 88240 60 4938
4940 0 456391.6 261397.95 88160 60 4939
4941 0 456292 261344 88280 51 4939
4942 0 456236 261352 88360 51 4941
4943 0 456152 261352 88440 51 4942
4944 0 455988 261568 88400 40 4943
4945 0 455444 261496 88440 40 4944
4946 0 456934.66 258213.16 88240 107 4928
4947 0 457036.47 258292.34 88120 107 4946
4948 0 457030.8 258411.14 88000 107 4947
4949 0 457155.28 258411.14 87920 124 4948
4950 0 456731 258026.47 87920 51 4949
4951 0 457019.5 257726.66 88000 45 4950
4952 0 457047.78 257455.14 88080 51 4951
4953 0 456900.72 257160.97 88160 40 4952
4954 0 456866.78 258535.6 87680 107 4949
4955 0 457059.1 258546.9 87600 -1 4954
4956 0 456233.22 258931.58 88240 91 4928
4957 0 456080.47 259061.67 88200 -1 4956
4958 0 455944.72 259259.67 88160 -1 4957
4959 0 455678.84 259440.69 88120 -1 4958
4960 0 455678.84 259553.83 88080 -1 4959
4961 0 455690.16 259712.22 88040 -1 4960
4962 0 455678.84 259746.16 88000 -1 4961
4963 0 455712.78 259814.05 87880 -1 4962
4964 0 454230.38 258982.47 90200 51 4804
4965 0 453975.8 258993.78 90040 64 4964
4966 0 454032.4 259016.4 89880 64 4965
4967 0 453975.8 258784.47 89520 -1 4966
4968 0 454043.72 258846.7 89400 -1 4967
4969 0 452788.2 256100.42 90760 197 4488
4970 0 451588.94 255653.53 90720 -1 4969
4971 0 450927.1 255744.05 90680 -1 4970
4972 0 450803 255634 90720 -1 4971
4973 0 450415 255662 90880 -1 4972
4974 0 449815 255774 91080 -1 4973
4975 0 449663 255778 91120 -1 4974
4976 0 448915 255778 91160 -1 4975
4977 0 448931 255742 91240 -1 4976
4978 0 448861.66 255684.67 91280 -1 4977
4979 0 448723 255570 91360 -1 4978
4980 0 448579 255562 91400 -1 4979
4981 0 448219 255258 91400 -1 4980
4982 0 448115 255282 91600 -1 4981
4983 0 447983 255142 91280 -1 4981
4984 0 448007 255142 91120 -1 4983
4985 0 447899 255146 91040 -1 4984
4986 0 447887 255162 91000 -1 4985
4987 0 447663 255006 91240 -1 4983
4988 0 450035 255790 91280 -1 4978
4989 0 450287 255774 91440 -1 4988
4990 0 450375 255614 91600 -1 4989
4991 0 450207 255592 91640 -1 4990
4992 0 450195 255484 91720 -1 4991
4993 0 450139 255556 91760 -1 4992
4994 0 449939 255200 91880 -1 4993
4995 0 449835 255060 91920 -1 4994
4996 0 449855 255008 92000 -1 4995
4997 0 449651 255000 92040 -1 4996
4998 0 449611 254928 92120 -1 4997
4999 0 449955 254812 92040 -1 4996
5000 0 450026.5 254681.56 92200 -1 4999
5001 0 450079 254568 92280 71 5000
5002 0 448695 255906 91120 -1 4976
5003 0 448771 256162 91080 -1 5002
5004 0 448679 256226 90960 -1 5003
5005 0 448651 256254 90920 -1 5004
5006 0 450891 255830 90640 -1 4971
5007 0 450851 255930 90600 -1 5006
5008 0 450027 255826 90560 -1 5007
5009 0 450039 255842 90520 -1 5008
5010 0 449791 255834 90400 -1 5009
5011 0 453189.84 255953.34 90640 197 4488
5012 0 453008.8 255817.58 90600 86 5011
5013 0 452160.28 255806.27 90440 -1 5012
5014 0 452013.22 255766.67 90240 -1 5013
5015 0 452137.66 255834.55 90160 256 5014
5016 0 451730.38 255659.19 90080 -1 5015
5017 0 451945.3 255704.44 89960 175 5016
5018 0 452120.7 255681.81 89840 175 5017
5019 0 451939.66 255489.48 89760 198 5018
5020 0 451679.47 255314.12 89640 186 5019
5021 0 451481.47 255150.08 89600 164 5020
5022 0 451159.03 254901.17 89520 181 5021
5023 0 450910.12 254861.58 89200 32 5022
5024 0 450808.3 254703.19 89160 32 5023
5025 0 450808.3 254714.5 89080 32 5024
5026 0 450819.62 254748.44 89040 32 5025
5027 0 450780 254601.36 89000 32 5026
5028 0 450751.72 254680.55 88960 32 5027
5029 0 450972.34 254765.4 88880 32 5028
5030 0 450904.47 254765.4 88720 32 5029
5031 0 450927.1 254635.3 88640 32 5030
5032 0 451077 254734 88520 160 5031
5033 0 451226.9 254833.28 88400 160 5032
5034 0 450910.12 254691.88 88360 160 5033
5035 0 450910.12 254691.88 88280 160 5034
5036 0 450989.3 254731.47 88080 104 5035
5037 0 450989.3 254663.58 87880 143 5036
5038 0 450961.03 254635.3 87720 192 5037
5039 0 450904.47 254341.14 87520 192 5038
5040 0 450700.6 254130.4 87400 -1 5039
5041 0 450565.06 253990.42 87320 32 5040
5042 0 450641.5 254068.3 87200 32 5041
5043 0 450819.62 254250.62 86920 32 5042
5044 0 450825.28 254392.05 86880 32 5043
5045 0 450938.4 254499.53 86800 32 5044
5046 0 450955.38 254482.56 86760 32 5045
5047 0 450813.97 252678.03 86720 128 5046
5048 0 450406.66 252185.88 86640 -1 5047
5049 0 450171 251292 86720 32 5048
5050 0 449955 250936 87160 32 5049
5051 0 450017 250925 87240 32 5050
5052 0 450027 250943 87480 -1 5051
5053 0 449997 250895 87600 -1 5052
5054 0 449945 250799 87760 -1 5053
5055 0 449861 250723 87920 -1 5054
5056 0 450263 251588 86600 32 5048
5057 0 450659 251672 86320 32 5056
5058 0 450711 251689.33 86280 32 5057
5059 0 451683 251724 86280 -1 5058
5060 0 452003 251400 86320 45 5059
5061 0 452135 251328 86400 45 5060
5062 0 452287 251308 86480 40 5061
5063 0 452283 251156 86600 40 5062
5064 0 452211 251048 86800 115 5063
5065 0 452311 250948 87080 64 5064
5066 0 452461 250891 87120 45 5065
5067 0 452561.06 250804.94 87160 86 5066
5068 0 452559 250809 87200 86 5067
5069 0 452669 250851 87240 86 5068
5070 0 452937 250793 87280 75 5069
5071 0 453163 250649 87400 75 5070
5072 0 453527 250497 87520 107 5071
5073 0 454011 250333 87560 164 5072
5074 0 453717 250411 87600 101 5073
5075 0 453675 250433 87720 101 5074
5076 0 453839 250345 87880 164 5075
5077 0 453867 250263 87920 164 5076
5078 0 454046 249976 87960 86 5077
5079 0 453871 250297 88000 164 5078
5080 0 454021 250605 88080 164 5079
5081 0 453945 250719 88120 -1 5080
5082 0 453933 250737 88160 -1 5081
5083 0 453923.53 250727.7 88200 -1 5082
5084 0 453725 250345 88120 164 5079
5085 0 453621 250355 88520 -1 5084
5086 0 453971 251250 88560 -1 5085
5087 0 454011 251382 88640 -1 5086
5088 0 454225 249689 88000 64 5078
5089 0 454275 249565 88160 101 5088
5090 0 454279 249551 88200 101 5089
5091 0 454167 249527 88320 91 5090
5092 0 454155 249499 88360 91 5091
5093 0 453175 249859 88360 64 5092
5094 0 453211 249939 88440 64 5093
5095 0 453339 250151 88480 64 5094
5096 0 453555 250451 88560 -1 5095
5097 0 453551 250659 88640 -1 5096
5098 0 454511 249479 88400 91 5092
5099 0 454599 249411 88440 91 5098
5100 0 454555 249339 88480 91 5099
5101 0 454511 249063 88520 -1 5100
5102 0 454903 248663 88640 -1 5101
5103 0 453295 249791 88280 32 5091
5104 0 453263 249843 88120 32 5103
5105 0 453259 249811 88080 32 5104
5106 0 454235 250059 87520 86 5073
5107 0 454349 250121 87480 -1 5106
5108 0 454351 250113 87440 -1 5107
5109 0 454411 250167 87320 -1 5108
5110 0 454475 249957 87160 -1 5109
5111 0 454857 249707 87080 -1 5110
5112 0 454911 249681 87000 80 5111
5113 0 450815 251724 86200 32 5058
5114 0 451055 251780 86080 120 5113
5115 0 451363 251732 85920 163 5114
5116 0 451427.66 251728 85880 163 5115
5117 0 451556.72 251720 85800 175 5116
5118 0 451815 251704 85640 163 5117
5119 0 452011 251612 85480 86 5118
5120 0 453247 251456 85440 137 5119
5121 0 452027 252120 85080 154 5120
5122 0 451995 252164 85000 154 5121
5123 0 452027 251456 85000 86 5122
5124 0 452223 251464 84880 -1 5123
5125 0 451887 251632 84800 -1 5124
5126 0 451931 251664 84680 -1 5125
5127 0 452391 251200 85080 -1 5123
5128 0 451995 252185 84880 163 5122
5129 0 452771 252004 84920 -1 5128
5130 0 452823 252048 84960 -1 5129
5131 0 451995 252192 84840 163 5128
5132 0 452055 252104 84760 163 5131
5133 0 451823 252276 84640 135 5132
5134 0 451779 252480 84440 172 5133
5135 0 451779 252516 84240 172 5134
5136 0 451771 252532 84080 107 5135
5137 0 451699 252592 84000 107 5136
5138 0 451675 252596 83920 124 5137
5139 0 451801 252743 83680 120 5138
5140 0 451849 252725 83600 120 5139
5141 0 451967 252797 83360 134 5140
5142 0 452123 252879 83040 91 5141
5143 0 452183 252941 82840 208 5142
5144 0 452205 253003 82680 160 5143
5145 0 452225 252979 82600 160 5144
5146 0 452341 253347 82560 -1 5145
5147 0 452241 253431 82680 -1 5146
5148 0 452165 253449 82760 -1 5147
5149 0 452131 253497 82800 -1 5148
5150 0 452057 252939 82440 160 5145
5151 0 451971 253009 82240 160 5150
5152 0 451891 252923 82080 107 5151
5153 0 451751 252869 82040 124 5152
5154 0 450735 252633 82080 96 5153
5155 0 451015 252141 82040 98 5154
5156 0 450827 251789 82160 71 5155
5157 0 450759 251573 82280 51 5156
5158 0 450667 252537 82240 96 5154
5159 0 450451 252525 82360 91 5158
5160 0 450287 252545 82520 51 5159
5161 0 449967 252489 82640 60 5160
5162 0 449923 252441 82720 60 5161
5163 0 449891 252365 82800 32 5162
5164 0 449895 252385 82880 32 5163
5165 0 451011 252789 82000 178 5153
5166 0 450991 252833 81560 107 5165
5167 0 451051 252081 81520 160 5166
5168 0 451167 252121 81360 -1 5167
5169 0 450988 252899 81520 221 5166
5170 0 450982 253031 81440 221 5169
5171 0 450979 253097 81400 154 5170
5172 0 450987 253125 81320 154 5171
5173 0 450919 253141 81280 154 5172
5174 0 450979 253093 81240 154 5173
5175 0 451231 252993 80800 108 5174
5176 0 451295 253065 80640 115 5175
5177 0 451319 253125 80560 115 5176
5178 0 451397 253145.03 80480 115 5177
5179 0 451395 253193 80440 115 5178
5180 0 451351 253317 80400 124 5179
5181 0 451195 253613 80360 156 5180
5182 0 451191 253657 80320 156 5181
5183 0 450707 253941 80320 81 5182
5184 0 450711 254205 80360 71 5183
5185 0 450615 254321 80440 71 5184
5186 0 451325.28 253463.52 80280 156 5182
5187 0 451803 253909 80280 128 5182
5188 0 452043 254093 80200 40 5187
5189 0 451935 253909 80120 141 5188
5190 0 451923 253853 79920 75 5189
5191 0 452071 253761 79720 98 5190
5192 0 452223 253761 79480 104 5191
5193 0 452227 253817 79360 140 5192
5194 0 452691 253227 79320 -1 5193
5195 0 452675 253191 79280 -1 5194
5196 0 452119 253903 79320 104 5193
5197 0 452223 253911 79240 140 5196
5198 0 452295 253755 78960 140 5197
5199 0 452343 253819 78920 140 5198
5200 0 452195 253739 78880 140 5199
5201 0 452279 253751 78760 148 5200
5202 0 452228.34 253860.33 78680 148 5201
5203 0 452203 253915 78640 154 5202
5204 0 452275 253997 78520 154 5203
5205 0 452323 253937 78480 32 5204
5206 0 452459 253969 78400 148 5205
5207 0 452451 254005 78320 32 5206
5208 0 452459 254165 78160 32 5207
5209 0 452575 254581 78000 122 5208
5210 0 452591 254921 77840 98 5209
5211 0 452551 255117 77560 104 5210
5212 0 452599 255477 77360 101 5211
5213 0 452871 255737 77320 71 5212
5214 0 452967 255821 77200 71 5213
5215 0 453039 255885 77040 64 5214
5216 0 453207 255945 76840 51 5215
5217 0 453167 256025 76440 86 5216
5218 0 453299 256097 76240 104 5217
5219 0 453435 256241 76080 51 5218
5220 0 453575.34 256384.67 76040 69 5219
5221 0 453856 256672 75960 107 5220
5222 0 453920 256864 75800 98 5221
5223 0 454080 257056 75720 71 5222
5224 0 454080 257280 75600 60 5223
5225 0 454112 257472 75440 40 5224
5226 0 454208 257696 75360 71 5225
5227 0 454336 257920 75360 96 5226
5228 0 454560 257824 75280 115 5227
5229 0 454784 257696 75320 45 5228
5230 0 454976 257504 75360 71 5229
5231 0 455232 257408 75360 45 5230
5232 0 455424 257248 75400 51 5231
5233 0 455680 257184 75440 45 5232
5234 0 455936 257088 75440 71 5233
5235 0 456030.72 257069.81 75400 -1 5234
5236 0 456044.06 257043.4 75320 -1 5235
5237 0 453604.2 256773.11 76200 -1 5220
5238 0 452635 255553 77280 101 5213
5239 0 452659 255573 77160 32 5238
5240 0 452671 255773 77080 32 5239
5241 0 452575 255805 76920 71 5240
5242 0 452499 255861 76760 71 5241
5243 0 452431 255925 76480 96 5242
5244 0 452555 255919 76400 98 5243
5245 0 452627 255963 76240 98 5244
5246 0 452727 255995 76040 137 5245
5247 0 452855 256103 75880 120 5246
5248 0 452868 256128 75840 120 5247
5249 0 452907 256203 75720 60 5248
5250 0 453055 256463 75560 86 5249
5251 0 453043 256826 75680 102 5250
5252 0 453059 257143 75640 -1 5251
5253 0 453087 257239 75560 -1 5252
5254 0 453122.9 257259.39 75520 -1 5253
5255 0 453035 256947 75720 102 5251
5256 0 452519 255845 77200 32 5240
5257 0 452751 253921 78000 81 5209
5258 0 452983 253825 77880 90 5257
5259 0 453159 253633 77680 60 5258
5260 0 453327 253473 77520 60 5259
5261 0 453259 253467 77480 60 5260
5262 0 453279 253403 77320 75 5261
5263 0 453239 253223 77200 75 5262
5264 0 453255 253573 78400 60 5206
5265 0 453803 253549 78360 32 5264
5266 0 452607 253323 78880 -1 5199
5267 0 452563 253311 78800 -1 5266
5268 0 452515 253299 78720 -1 5267
5269 0 451551 254465 80240 60 5188
5270 0 451351 254473 80320 60 5269
5271 0 451871 253153 79960 128 5182
5272 0 451827 253189 79920 128 5271
5273 0 452511 253209 79840 81 5272
5274 0 452767 253349 79640 45 5273
5275 0 452959 253169 79440 -1 5274
5276 0 450371 254013 80360 71 5181
5277 0 450283 254153 80480 71 5276
5278 0 450199 254429 80520 -1 5277
5279 0 451055 252633 80520 -1 5177
5280 0 451039 252653 80440 -1 5279
5281 0 449255 253877 81280 71 5173
5282 0 448403 254553 81320 60 5281
5283 0 448171 254729 81400 98 5282
5284 0 448095 254793 81520 98 5283
5285 0 452479.88 252705.39 82080 122 5152
5286 0 452497.94 252605.3 81960 122 5285
5287 0 452399.44 252480.19 81880 150 5286
5288 0 452463.2 252516.28 81720 91 5287
5289 0 452418.88 252937.6 81040 -1 5288
5290 0 452314.8 253151 80800 -1 5289
5291 0 452133.16 253219.05 80760 -1 5290
5292 0 452227.44 252093.62 81720 102 5288
5293 0 452147.56 251693.84 81680 139 5292
5294 0 451985.5 251367.88 81640 190 5293
5295 0 452221.94 250938.72 81600 186 5294
5296 0 452156.44 251113.55 81440 186 5295
5297 0 452037.3 251233.25 81280 143 5296
5298 0 451909.2 251254.42 81160 143 5297
5299 0 451584 251200 80560 98 5298
5300 0 451776 251104 80360 64 5299
5301 0 451936 251136 80160 51 5300
5302 0 452096 251072 79960 51 5301
5303 0 452352 251008 79880 75 5302
5304 0 452448 250976 79840 60 5303
5305 0 451488 251232 80440 98 5299
5306 0 451552 251456 80320 45 5305
5307 0 451616 251552 80080 45 5306
5308 0 451520 251680 79840 64 5307
5309 0 451520 251712 79800 32 5308
5310 0 451232 251296 80440 51 5305
5311 0 451008 251424 80440 102 5310
5312 0 450912 251488 80440 81 5311
5313 0 450656 251584 80400 104 5312
5314 0 450400 251616 80400 122 5313
5315 0 450176 251712 80320 81 5314
5316 0 449952 251904 80360 40 5315
5317 0 449792 252128 80360 98 5316
5318 0 449600 252320 80400 71 5317
5319 0 449408 252512 80400 81 5318
5320 0 449248 252736 80400 71 5319
5321 0 449088 252928 80240 75 5320
5322 0 448992 253024 80160 75 5321
5323 0 450656 251104 80360 32 5312
5324 0 450816 250944 80400 71 5323
5325 0 452310.4 250841.7 81800 124 5295
5326 0 452517.5 250748.17 81920 124 5325
5327 0 452836.03 250597.58 82000 172 5326
5328 0 453667.8 250312 82040 156 5327
5329 0 453667.88 250384.64 82160 156 5328
5330 0 453637.28 250458.83 82280 156 5329
5331 0 454174.62 250857.92 82280 -1 5330
5332 0 454262.06 250870.84 82200 -1 5331
5333 0 454461.88 250088.62 82040 157 5328
5334 0 454838.25 250095.98 81760 226 5333
5335 0 454959.4 250134.45 81600 148 5334
5336 0 455370.38 249984.44 81560 124 5335
5337 0 455413.9 250012.95 81440 124 5336
5338 0 455742.3 250059.9 81400 64 5337
5339 0 455832.2 250072.12 81360 96 5338
5340 0 455877.94 250085.03 81240 96 5339
5341 0 455768.38 250238.03 81200 96 5340
5342 0 455772.06 250288.98 81160 96 5341
5343 0 456073.7 250124.66 81200 86 5340
5344 0 456220.4 250171.98 81080 81 5343
5345 0 456446.12 250171.61 80960 81 5344
5346 0 456592.3 250166.69 80880 81 5345
5347 0 456726.25 250200.81 80800 91 5346
5348 0 456812.28 250247.78 80720 91 5347
5349 0 456919.25 250320.8 80640 96 5348
5350 0 456899.2 250791.92 80560 -1 5349
5351 0 456574.5 250956.33 80560 -1 5350
5352 0 456416.97 251063.28 80640 -1 5351
5353 0 456415.38 250887.38 80680 -1 5352
5354 0 456497.8 250842.7 80720 -1 5353
5355 0 456196.56 251229.08 80680 -1 5352
5356 0 456085.75 251349.23 80720 -1 5355
5357 0 456014.94 251350.08 80760 -1 5356
5358 0 455893.4 251362.42 80800 -1 5357
5359 0 455857.56 251341.25 80920 -1 5358
5360 0 455822.44 251369.47 80960 -1 5359
5361 0 455692.75 251373.34 81040 -1 5360
5362 0 455561.56 251406.52 81120 -1 5361
5363 0 455350.34 251428.48 81200 -1 5362
5364 0 455172.5 251413.17 81280 -1 5363
5365 0 455115.25 251347.36 81400 80 5364
5366 0 455060.16 251331.23 81480 80 5365
5367 0 455328 251232 81960 60 5366
5368 0 455584 251264 82040 51 5367
5369 0 455808 251424 82040 32 5368
5370 0 455968 251616 82080 60 5369
5371 0 456000 251648 82120 75 5370
5372 0 456064 251712 82400 98 5371
5373 0 456064 251776 82680 203 5372
5374 0 456032 252032 82680 183 5373
5375 0 456000 252288 82760 96 5374
5376 0 456032 252448 83000 51 5375
5377 0 456064 252640 83200 98 5376
5378 0 455968 252800 83400 45 5377
5379 0 455968 252864 83520 71 5378
5380 0 455776 251808 82000 40 5370
5381 0 455552 251872 81880 51 5380
5382 0 455296 251904 81840 81 5381
5383 0 455072 251968 81720 51 5382
5384 0 454912 252064 81680 45 5383
5385 0 457463.25 250176.33 80600 148 5349
5386 0 457795.38 250016.45 80520 81 5385
5387 0 458021.25 249914.5 80440 81 5386
5388 0 458207.3 249701.12 80360 96 5387
5389 0 458493.7 249536.84 80280 71 5388
5390 0 458602.62 249398.72 80240 60 5389
5391 0 458882.3 249291.47 80200 45 5390
5392 0 459118.62 249125.55 80160 51 5391
5393 0 459125.94 249059.72 80000 51 5392
5394 0 459115.34 249014.92 79920 124 5393
5395 0 459095.53 249014.08 79840 124 5394
5396 0 459067 249010.11 79720 124 5395
5397 0 458725.25 249161.05 79680 124 5396
5398 0 458691.94 249159.02 79600 124 5397
5399 0 458678.8 249402.77 80160 60 5390
5400 0 458701.8 249434.92 80080 60 5399
5401 0 458695.38 249441.25 80000 60 5400
5402 0 458725.7 249376.58 79920 60 5401
5403 0 455363.12 249802.25 81840 32 5334
5404 0 455586.44 249726.66 81800 60 5403
5405 0 455802.3 249671.12 81960 40 5404
5406 0 455976.75 249557.62 82000 40 5405
5407 0 456366.12 249389.75 82080 71 5406
5408 0 451943 253123 83720 120 5139
5409 0 451857 253187 83880 -1 5408
5410 0 452375 252923 83720 -1 5408
5411 0 452563 252751 83680 -1 5410
5412 0 452677 252777 83600 -1 5411
5413 0 452739 252056 84720 -1 5132
5414 0 452715 251912 84680 -1 5413
5415 0 451799 252008 85440 150 5120
5416 0 452127 252396 85440 -1 5415
5417 0 452483 252560 85560 -1 5416
5418 0 452531 252724 85720 -1 5417
5419 0 455295 250392 85400 124 5120
5420 0 455515 250044 85280 45 5419
5421 0 455781 249947 85240 45 5420
5422 0 455209 250535 85240 90 5421
5423 0 455289 250607 85080 115 5422
5424 0 455421 250711 84920 60 5423
5425 0 455361 250759 84800 60 5424
5426 0 454981 250879 84760 -1 5425
5427 0 455493 250535 84720 81 5425
5428 0 455744 250464 84120 128 5427
5429 0 455904 250464 83880 91 5428
5430 0 456064 250624 83680 60 5429
5431 0 456224 250784 83480 51 5430
5432 0 456320 250880 83400 108 5431
5433 0 456448 251040 83240 163 5432
5434 0 456480 251200 83040 164 5433
5435 0 456512 251264 82960 140 5434
5436 0 456576 251328 82880 140 5435
5437 0 456832 251296 82960 157 5436
5438 0 456992 251136 83080 102 5437
5439 0 457216 251104 83200 51 5438
5440 0 457536 251360 83200 45 5439
5441 0 457696 251520 83000 60 5440
5442 0 457696 251584 82960 51 5441
5443 0 456768 251520 82800 90 5436
5444 0 456800 251712 82600 90 5443
5445 0 456832 251968 82600 91 5444
5446 0 457056 252064 82480 75 5445
5447 0 457280 251968 82360 45 5446
5448 0 457504 251872 82240 64 5447
5449 0 457664 251744 82040 75 5448
5450 0 457888 251648 81920 81 5449
5451 0 458112 251552 81800 75 5450
5452 0 458368 251456 81680 75 5451
5453 0 458592 251392 81520 60 5452
5454 0 458720 251328 81280 64 5453
5455 0 458720 251328 81240 71 5454
5456 0 458880 251520 81080 96 5455
5457 0 459072 251712 81000 102 5456
5458 0 459072 251936 80840 51 5457
5459 0 459072 252096 80800 32 5458
5460 0 458560 251200 81080 51 5455
5461 0 458368 251040 81120 60 5460
5462 0 458144 250912 81280 51 5461
5463 0 457952 250752 81160 32 5462
5464 0 457888 250496 81120 32 5463
5465 0 457984 250368 81040 60 5464
5466 0 456352 251456 82840 91 5435
5467 0 456160 251680 82840 154 5466
5468 0 456512 250784 83600 32 5432
5469 0 456736 250464 83200 122 5468
5470 0 456768 250464 83160 120 5469
5471 0 456960 250336 83040 64 5470
5472 0 457120 250176 82920 51 5471
5473 0 457280 250016 82920 60 5472
5474 0 456448 250592 82760 32 5470
5475 0 456192 250560 82720 51 5474
5476 0 456064 250560 82600 75 5475
5477 0 456466.12 250931.14 84120 -1 5428
5478 0 456738.75 251133.11 84200 -1 5477
5479 0 456892.97 251239.19 84360 -1 5478
5480 0 456399.12 251396.06 84040 -1 5478
5481 0 455921 250619 84680 81 5427
5482 0 456389 250411 84760 -1 5481
5483 0 456465 250295 84880 -1 5482
5484 0 456021 250619 84800 -1 5482
5485 0 456025 250683 84880 -1 5484
5486 0 456405 249455 85120 101 5421
5487 0 457257 249163 84920 131 5486
5488 0 457945 249035 84720 32 5487
5489 0 458241 249083 84680 101 5488
5490 0 458533 249145 84640 -1 5489
5491 0 459317 248745 84600 -1 5490
5492 0 459357 248665 84480 -1 5491
5493 0 459493 248629 84440 -1 5492
5494 0 459737 248689 84640 -1 5491
5495 0 458585 249145 84720 -1 5489
5496 0 458801 249089 84840 -1 5495
5497 0 458769 249065 84880 -1 5496
5498 0 458513 249385 84920 -1 5497
5499 0 458517 249433 85000 -1 5498
5500 0 458521 249413 85080 -1 5499
5501 0 457984 249184 84200 80 5488
5502 0 458144 249184 83960 98 5501
5503 0 458208 249184 83680 98 5502
5504 0 458304 249088 83440 90 5503
5505 0 458304 248928 83240 96 5504
5506 0 458272 248800 83080 122 5505
5507 0 458272 248800 83000 96 5506
5508 0 458432 248768 82800 140 5507
5509 0 458688 248672 82760 136 5508
5510 0 458944 248544 82720 178 5509
5511 0 459168 248512 82600 120 5510
5512 0 459424 248480 82600 45 5511
5513 0 459680 248384 82600 64 5512
5514 0 459808 248416 82760 60 5513
5515 0 460000 248448 82600 64 5514
5516 0 460032 248448 82560 71 5515
5517 0 459840 248448 82360 75 5516
5518 0 459776 248576 82120 75 5517
5519 0 459872 248608 81880 45 5518
5520 0 460096 248672 81720 45 5519
5521 0 460320 248640 81600 64 5520
5522 0 460480 248608 81400 60 5521
5523 0 460672 248704 81200 45 5522
5524 0 460832 248736 80960 45 5523
5525 0 460928 248608 80760 64 5524
5526 0 460960 248544 80520 71 5525
5527 0 460864 248416 80280 51 5526
5528 0 460832 248384 80240 51 5527
5529 0 460288 248576 82560 81 5516
5530 0 460512 248768 82560 86 5529
5531 0 460640 248992 82600 40 5530
5532 0 460608 249248 82600 51 5531
5533 0 460576 249440 82480 32 5532
5534 0 459776 248384 83520 40 5514
5535 0 460000 248320 83680 60 5534
5536 0 460032 248320 83720 45 5535
5537 0 458784 248352 82640 98 5510
5538 0 458624 248352 82440 98 5537
5539 0 458624 248352 82160 90 5538
5540 0 458720 248192 81960 81 5539
5541 0 458496 248096 81920 71 5540
5542 0 458144 248992 82880 141 5507
5543 0 457888 249088 82880 71 5542
5544 0 457632 249088 82800 120 5543
5545 0 457504 249184 82640 98 5544
5546 0 458048 248640 83080 86 5506
5547 0 457824 248512 82960 160 5546
5548 0 457632 248448 82760 156 5547
5549 0 457408 248480 82640 122 5548
5550 0 457184 248512 82760 40 5549
5551 0 456800 248672 82840 128 5550
5552 0 456576 248544 82880 32 5551
5553 0 456320 248576 82880 71 5552
5554 0 456064 248576 82840 75 5553
5555 0 455808 248608 82840 40 5554
5556 0 455552 248608 82880 60 5555
5557 0 455296 248608 82880 75 5556
5558 0 455040 248480 82800 51 5557
5559 0 454880 248352 82600 60 5558
5560 0 454944 248128 82240 81 5559
5561 0 455168 248160 82120 40 5560
5562 0 455360 248224 81920 64 5561
5563 0 455488 248224 81680 60 5562
5564 0 455616 248192 81440 71 5563
5565 0 455712 248160 81200 45 5564
5566 0 455776 248224 80960 75 5565
5567 0 455680 248416 80760 71 5566
5568 0 455488 248512 80600 64 5567
5569 0 455232 248544 80520 32 5568
5570 0 453587 251364 85480 148 5120
5571 0 454016 251104 85480 104 5570
5572 0 454560 250720 85800 32 5571
5573 0 454560 250656 86080 71 5572
5574 0 454432 250528 86320 75 5573
5575 0 454272 250336 86360 81 5574
5576 0 454208 250176 86400 102 5575
5577 0 453984 250080 86520 91 5576
5578 0 453728 250080 86640 51 5577
5579 0 453600 250048 86680 75 5578
5580 0 454464 250144 86360 60 5576
5581 0 454720 250112 86360 80 5580
5582 0 454944 249984 86400 60 5581
5583 0 453627 251436 85680 115 5570
5584 0 453611 251640 85840 71 5583
5585 0 453855 251796 85960 51 5584
5586 0 454011 251952 86120 40 5585
5587 0 453983 252492 86040 60 5586
5588 0 453867 252540 85960 60 5587
5589 0 453887 252652 85840 60 5588
5590 0 453896.6 252650.6 85800 63 5589
5591 0 453935 252645 85640 75 5590
5592 0 454101 253051 85480 120 5591
5593 0 454583 253679 85440 102 5592
5594 0 455245 253645 85480 96 5593
5595 0 455551 253665 85560 75 5594
5596 0 455775 253729 85600 51 5595
5597 0 455865 253771 85640 51 5596
5598 0 455999 253787 85720 60 5597
5599 0 456070 253741 85800 60 5598
5600 0 456179 253461 85760 60 5599
5601 0 456133 253281 85680 -1 5600
5602 0 456125 253235 85640 -1 5601
5603 0 456141 253695 85880 80 5599
5604 0 456203 253897 86040 75 5603
5605 0 456319 253833 86200 75 5604
5606 0 456403 253749 86400 51 5605
5607 0 456517 253623 86480 75 5606
5608 0 456607 253645 86560 75 5607
5609 0 456377 253509 86600 75 5608
5610 0 456211 253493 86680 75 5609
5611 0 456073 253553 86600 51 5610
5612 0 455937 253593 86520 -1 5611
5613 0 456929 253675 86600 60 5608
5614 0 457150.34 253544.33 86680 60 5613
5615 0 457261 253479 86720 75 5614
5616 0 457053 253517 86800 60 5615
5617 0 457501 253367 86640 80 5614
5618 0 454151 251936 86320 40 5586
5619 0 454367 251996 86400 -1 5618
5620 0 451017.6 254646.61 86680 32 5046
5621 0 452205.53 255828.89 86640 124 5620
5622 0 452454.44 255947.69 86520 135 5621
5623 0 452554 256046 86480 128 5622
5624 0 452818 256178 86280 136 5623
5625 0 453018 255778 86240 32 5624
5626 0 452978 255466 86280 81 5625
5627 0 453090 255282 86360 51 5626
5628 0 453186 255190 86440 51 5627
5629 0 453326 255138 86480 40 5628
5630 0 453410 255018 86560 45 5629
5631 0 453574 254746 86720 45 5630
5632 0 453770 254414 86800 51 5631
5633 0 453810 254134 86880 51 5632
5634 0 453830 253930 87000 51 5633
5635 0 452982 256722 86120 136 5624
5636 0 452978 256960 86040 120 5635
5637 0 453190 257528 85960 120 5636
5638 0 454146 259212 85920 134 5637
5639 0 453802 258464 85880 176 5638
5640 0 453802 258368 85760 176 5639
5641 0 453934 258220 85720 176 5640
5642 0 454122 258292 85680 176 5641
5643 0 454406 258408 85640 -1 5642
5644 0 454722 258496 85560 -1 5643
5645 0 454902 258548 85480 -1 5644
5646 0 454118 259324 85880 128 5638
5647 0 454562 259996 85800 120 5646
5648 0 453786 260260 85600 -1 5647
5649 0 453434 260552 85800 -1 5647
5650 0 453314 260704 85840 -1 5649
5651 0 453290 261036 85720 -1 5650
5652 0 453318 260756 85920 -1 5650
5653 0 453270 260824 86040 -1 5652
5654 0 453070 260808 86120 -1 5653
5655 0 452970 260800 86160 -1 5654
5656 0 452818 260742 86200 -1 5655
5657 0 452706 260690 86080 -1 5654
5658 0 454918 260280 85760 40 5647
5659 0 455158 260332 85680 86 5658
5660 0 455402 260384 85600 102 5659
5661 0 455654 260400 85480 115 5660
5662 0 455842 260540 85320 90 5661
5663 0 455926 260684 85160 102 5662
5664 0 455970 260868 85000 102 5663
5665 0 456094 261072 84840 140 5664
5666 0 456358 261244 84640 134 5665
5667 0 456426 261412 84520 140 5666
5668 0 456526 261452 84440 140 5667
5669 0 456638 261524 84400 107 5668
5670 0 456722 261584 84320 107 5669
5671 0 456986 261636 84120 71 5670
5672 0 457998 261952 84040 75 5671
5673 0 458306 262128 84000 60 5672
5674 0 458438 262212 83880 107 5673
5675 0 457306 261932 83840 71 5674
5676 0 457082 262096 83760 75 5675
5677 0 457006 262320 83680 51 5676
5678 0 457038 262468 83560 40 5677
5679 0 457070 262700 83440 32 5678
5680 0 457090 262856 83320 32 5679
5681 0 457030 262892 83200 60 5680
5682 0 457078 262908 83080 60 5681
5683 0 457038 262966 83040 60 5682
5684 0 456878 262986 82920 81 5683
5685 0 456938 262958 82760 81 5684
5686 0 456976 262948 82680 64 5685
5687 0 456474 262366 82720 81 5686
5688 0 456142 262354 82800 40 5687
5689 0 455618 262178 82840 32 5688
5690 0 455214 262226 82760 60 5689
5691 0 455086 262162 82800 45 5690
5692 0 455018 262070 82840 45 5691
5693 0 454854 262050 82880 40 5692
5694 0 454618 262134 82920 60 5693
5695 0 454694 261954 83120 64 5694
5696 0 454534 261810 83240 90 5695
5697 0 454450 261804 83280 71 5696
5698 0 454398 261780 83360 71 5697
5699 0 454366 261860 83440 71 5698
5700 0 454350 261616 83400 32 5698
5701 0 454310 261588 83440 32 5700
5702 0 454186 262478 82960 40 5694
5703 0 454142 262982 83000 80 5702
5704 0 454142 263066 83120 80 5703
5705 0 454098 263070 83160 80 5704
5706 0 457014 262938 82600 131 5686
5707 0 457472 262720 82200 90 5706
5708 0 457632 262848 82000 75 5707
5709 0 457856 262848 81800 75 5708
5710 0 458016 262880 81560 75 5709
5711 0 458208 262880 81360 32 5710
5712 0 458432 262912 81200 75 5711
5713 0 458688 262912 81080 75 5712
5714 0 458880 262912 80880 96 5713
5715 0 459136 262912 80880 64 5714
5716 0 459360 262784 80720 45 5715
5717 0 459552 262784 80520 90 5716
5718 0 459680 262720 80280 71 5717
5719 0 459776 262624 80040 86 5718
5720 0 459904 262464 79880 102 5719
5721 0 460128 262336 79920 75 5720
5722 0 458594 262616 83680 175 5674
5723 0 458790 262668 83640 175 5722
5724 0 459162 262692 83560 80 5723
5725 0 459554 262768 83520 98 5724
5726 0 457638 263232 83480 -1 5725
5727 0 457562 263244 83400 -1 5726
5728 0 457402 263306 83360 -1 5727
5729 0 457322 263310 83320 -1 5728
5730 0 457242 263314 83280 -1 5729
5731 0 457166 263362 83160 -1 5730
5732 0 457150 263386 83040 -1 5731
5733 0 457150 263390 82920 -1 5732
5734 0 457918 263206 83280 -1 5729
5735 0 457982 263218 83200 -1 5734
5736 0 459914 262952 83480 134 5725
5737 0 460242 263124 83400 81 5736
5738 0 460418 263164 83240 32 5737
5739 0 460438 263080 83160 32 5738
5740 0 460438 263080 83120 32 5739
5741 0 461134 263808 83040 124 5740
5742 0 461342 264100 82960 51 5741
5743 0 461818 264312 82880 60 5742
5744 0 462058 264408 82800 51 5743
5745 0 462427.7 264621.75 82600 51 5744
5746 0 462513.8 264699.62 82520 51 5745
5747 0 462764.9 264727.06 82440 -1 5746
5748 0 462854.25 264743.6 82400 -1 5747
5749 0 462975.7 264779.06 82360 -1 5748
5750 0 463111.34 264951.97 82320 -1 5749
5751 0 463206.2 265000.06 82240 -1 5750
5752 0 463246.88 265107.66 82320 -1 5751
5753 0 463252.25 265152.12 82360 -1 5752
5754 0 463280.75 265204.78 82400 -1 5753
5755 0 463181.25 265360.16 82440 -1 5754
5756 0 462963.7 265461.12 82520 -1 5755
5757 0 462560.12 265651.12 82520 -1 5756
5758 0 463385.1 264909.75 82200 -1 5751
5759 0 463571.3 264978.94 82240 -1 5758
5760 0 459942 262972 83080 131 5740
5761 0 460218 262972 82960 32 5760
5762 0 460222 263076 82880 32 5761
5763 0 460370 263156 82840 32 5762
5764 0 460242 263360 82800 32 5763
5765 0 459722 263752 82760 75 5764
5766 0 458958 262840 82800 -1 5763
5767 0 458806 262868 82720 -1 5766
5768 0 458794 262872 82680 -1 5767
5769 0 460854 262484 82800 172 5763
5770 0 461182 262020 82760 45 5769
5771 0 461490 261868 82680 80 5770
5772 0 461482 261884 82640 80 5771
5773 0 461598 261816 82600 80 5772
5774 0 461634 261756 82520 32 5773
5775 0 455738 261732 84400 -1 5668
5776 0 455554 261916 84320 -1 5775
5777 0 455366 262180 84240 -1 5776
5778 0 455286 262278.66 84160 -1 5777
5779 0 455186 262212 84120 -1 5778
5780 0 454982 262056 84080 -1 5779
5781 0 454746 261938 84040 -1 5780
5782 0 454630 261874 84000 -1 5781
5783 0 453894 261910 84040 -1 5782
5784 0 454110 261834 84120 -1 5783
5785 0 454154 261822 84160 -1 5784
5786 0 453506 261966 84120 -1 5783
5787 0 455130 262484 84120 -1 5778
5788 0 454946 262564 84080 -1 5787
5789 0 454826 262706 84040 -1 5788
5790 0 454626 262750 83920 -1 5789
5791 0 455794 261660 84600 -1 5667
5792 0 455622 261720 84680 -1 5791
5793 0 453658 259824 85920 -1 5646
5794 0 453598 259888 86000 -1 5793
5795 0 453330 260104 85960 -1 5794
5796 0 453154 260228 85880 -1 5795
5797 0 452858 260128 85800 -1 5796
5798 0 450683.84 254556.11 86720 32 5046
5799 0 448670 254607.02 86680 -1 5798
5800 0 448568.2 254595.7 86600 -1 5799
5801 0 448132.6 254510.84 86480 -1 5800
5802 0 448009 254537 86440 -1 5801
5803 0 447857 254577 86320 -1 5802
5804 0 447861 254873 86280 -1 5803
5805 0 447877 254901 86200 -1 5804
5806 0 448025 254989 86160 -1 5805
5807 0 448021 255157 86000 -1 5806
5808 0 450215.72 253711 86640 32 5046
5809 0 450310.53 253598.56 86240 124 5808
5810 0 450284.75 253711.88 86040 124 5809
5811 0 450201.5 253724.1 85880 124 5810
5812 0 450250.4 253677.6 85800 124 5811
5813 0 450322.72 253608.12 85680 124 5812
5814 0 450462.03 253560.12 85560 108 5813
5815 0 450618.5 253302.48 85480 32 5814
5816 0 450857.1 253340.6 85440 40 5815
5817 0 450986.3 253440.28 85480 40 5816
5818 0 451147.56 253561.44 85560 80 5817
5819 0 451382.88 253832.83 85520 71 5818
5820 0 451537.3 253977.56 85600 75 5819
5821 0 451561.88 254105.52 85680 60 5820
5822 0 451575.38 254120 85720 60 5821
5823 0 451360.47 254118.45 85840 75 5822
5824 0 451330 254153.48 85880 60 5823
5825 0 451491.44 254336.27 85920 60 5824
5826 0 451520.25 254391.11 85960 45 5825
5827 0 451837.5 254180.64 85760 45 5822
5828 0 451925.12 254283.69 85800 45 5827
5829 0 451951.78 254362.61 85880 45 5828
5830 0 451406.7 253813.05 85440 71 5819
5831 0 451418.84 253802.2 85360 71 5830
5832 0 451426.5 253761.45 85280 71 5831
5833 0 451519.25 253747.16 85160 71 5832
5834 0 451504.1 253785.28 85040 -1 5833
5835 0 451696.38 253641.11 85000 -1 5834
5836 0 451829.88 253527.86 84960 -1 5835
5837 0 451977.88 253505.3 85040 -1 5836
5838 0 452015.72 253455.66 85120 -1 5837
5839 0 451982.84 253465.7 85240 -1 5838
5840 0 451879.25 253520.48 85360 -1 5839
5841 0 451863 253527.72 85440 -1 5840
5842 0 449809.72 253432.38 85800 -1 5812
5843 0 449634.56 253391.17 85760 -1 5842
5844 0 449532 253356.75 85720 -1 5843
5845 0 449422.72 253274.98 85640 -1 5844
5846 0 449292.9 253220.3 85560 -1 5845
5847 0 449164.03 253243.48 85480 -1 5846
5848 0 449058.03 253265.39 85400 -1 5847
5849 0 449634.03 254420.7 85720 91 5811
5850 0 450756.16 254831.86 86520 -1 5046
5851 0 450723.44 254889.86 86480 -1 5850
5852 0 450726 254929.5 86440 -1 5851
5853 0 450729.1 254969.05 86400 -1 5852
5854 0 451747 254012 87200 104 5042
5855 0 451907 253976 87320 60 5854
5856 0 452379 253652 87480 75 5855
5857 0 452495 253472 87640 51 5856
5858 0 453251 253520 87640 71 5857
5859 0 453451 253016 87720 -1 5858
5860 0 453459 252868 87760 -1 5859
5861 0 452870.3 253516.28 87680 -1 5858
5862 0 453192.12 253542.77 87720 -1 5861
5863 0 453443.16 253591.16 87840 71 5862
5864 0 453674.16 253859.25 87680 32 5863
5865 0 449139.53 253735.86 87440 32 5040
5866 0 449234.62 253832.38 87280 -1 5865
5867 0 448686.88 254125.44 87280 32 5866
5868 0 448548.06 254165.19 87400 75 5867
5869 0 448452.44 254164.92 87560 75 5868
5870 0 448310.44 254183.19 87720 71 5869
5871 0 448214.2 254151.98 87840 71 5870
5872 0 448002.8 254084.08 88000 71 5871
5873 0 447935.8 254016.2 88120 71 5872
5874 0 447871.12 253969.6 88280 64 5873
5875 0 447902.72 254094.66 88360 64 5874
5876 0 449173.47 253752.83 87480 32 5865
5877 0 448753 253471 87640 32 5876
5878 0 448737 253355 87880 32 5877
5879 0 448617 253355 88080 -1 5878
5880 0 448685 253387 88240 -1 5879
5881 0 450615.97 254923.8 88520 32 5032
5882 0 450723.44 255596.97 88560 -1 5881
5883 0 450802.66 255811.92 88440 -1 5882
5884 0 450213.3 253931.61 88960 -1 5028
5885 0 450206.56 253905.78 89120 -1 5884
5886 0 450213.06 253846.31 89240 -1 5885
5887 0 450216.84 253811.23 89360 -1 5886
5888 0 450019.5 253698.88 89400 -1 5887
5889 0 449828.47 253799.5 89400 -1 5888
5890 0 449742.88 253787.48 89320 -1 5889
5891 0 449746.5 253806.17 89200 -1 5890
5892 0 450593.34 255325.44 89040 -1 5025
5893 0 450570.72 255342.4 88960 -1 5892
5894 0 450638.6 253673.64 89120 -1 5024
5895 0 450632.94 253651 89080 -1 5894
5896 0 450944 254304 89560 80 5024
5897 0 450816 254144 89760 98 5896
5898 0 450784 253984 89960 51 5897
5899 0 450784 253824 90160 101 5898
5900 0 450816 253664 90360 96 5899
5901 0 450912 253440 90480 45 5900
5902 0 450944 253184 90520 40 5901
5903 0 450944 252928 90440 104 5902
5904 0 451008 252736 90280 60 5903
5905 0 451136 252576 90120 75 5904
5906 0 451264 252352 90040 91 5905
5907 0 451264 252096 90040 80 5906
5908 0 451264 251840 90040 32 5907
5909 0 451264 251616 89920 51 5908
5910 0 451264 251392 89800 40 5909
5911 0 451264 251136 89680 40 5910
5912 0 451264 250880 89600 64 5911
5913 0 451232 250656 89400 75 5912
5914 0 451072 250464 89320 81 5913
5915 0 451072 250208 89200 64 5914
5916 0 450912 250080 89040 51 5915
5917 0 450848 250080 89040 60 5916
5918 0 453359.53 255642.22 89800 32 5018
5919 0 453472.7 255580 89720 32 5918
5920 0 453473 255424.44 89600 -1 5919
5921 0 453552.2 255447.06 89400 -1 5920
5922 0 453699.28 255435.75 89240 -1 5921
5923 0 454253.66 255543.23 89040 -1 5922
5924 0 454593.06 255639.39 88840 -1 5923
5925 0 455328.44 255588.48 88720 80 5924
5926 0 455543.4 255379.19 88640 80 5925
5927 0 454581.75 255322.61 88640 -1 5926
5928 0 454598.72 255305.64 88600 -1 5927
5929 0 454689.22 255367.88 88480 -1 5928
5930 0 454808.03 255435.75 88360 -1 5929
5931 0 454853.28 255577.17 88240 -1 5930
5932 0 454882.53 255687.78 88080 -1 5931
5933 0 455877.16 255537.58 88480 120 5926
5934 0 456058.2 255735.56 88280 107 5933
5935 0 456324.06 255718.6 88120 137 5934
5936 0 456499.4 255724.25 88000 124 5935
5937 0 456748.3 255690.31 87920 124 5936
5938 0 456516.38 255826.08 87760 124 5937
5939 0 456646.5 255967.5 87640 81 5938
5940 0 456720.03 256063.66 87600 137 5939
5941 0 456833.16 256601.06 87640 137 5940
5942 0 456691.75 256657.62 87680 137 5941
5943 0 456804.88 256148.52 87560 137 5940
5944 0 456963.28 256504.89 87200 71 5943
5945 0 457076.4 256504.89 87080 122 5944
5946 0 457274.4 256629.34 86880 81 5945
5947 0 457330.97 256533.19 86840 81 5946
5948 0 457353.6 256685.92 86720 81 5947
5949 0 457709.97 256697.23 86600 80 5948
5950 0 458021.12 256504.89 86440 60 5949
5951 0 458236.06 256499.23 86280 60 5950
5952 0 458428.4 256635 86080 86 5951
5953 0 458666 256799.05 85960 75 5952
5954 0 459033.7 256849.97 85880 81 5953
5955 0 459282.6 256929.16 85680 86 5954
5956 0 459672.9 257195.03 85520 90 5955
5957 0 459729.47 257308.17 85480 90 5956
5958 0 460725.1 257789 85240 104 5957
5959 0 462178.9 258156.7 85080 64 5958
5960 0 463163.2 258179.33 84960 80 5959
5961 0 463564.8 257924.77 84760 101 5960
5962 0 463847.66 257726.78 84640 86 5961
5963 0 464056.97 257630.61 84560 96 5962
5964 0 464588.72 256895.22 84440 -1 5963
5965 0 465657.88 255633.73 84320 -1 5964
5966 0 465975.97 255380.86 84280 -1 5965
5967 0 466113.75 255300.94 84240 -1 5966
5968 0 466384 255164.19 84200 -1 5967
5969 0 466499.25 255091.73 84080 -1 5968
5970 0 466493.34 254960.9 84000 -1 5969
5971 0 466636.16 254862.02 83880 -1 5970
5972 0 466701.1 254875.66 83800 -1 5971
5973 0 466812.28 254838.56 83720 -1 5972
5974 0 466865.88 254828.67 83680 -1 5973
5975 0 467072.12 254703.22 83640 -1 5974
5976 0 467316.75 254824.28 83400 -1 5975
5977 0 464396.38 257562.73 84680 64 5962
5978 0 465080.88 257059.27 84760 45 5977
5979 0 464662.25 257574.05 84960 96 5978
5980 0 464475.6 257755.06 85080 96 5979
5981 0 464831.97 257670.2 85120 91 5980
5982 0 465029.97 257591.02 85200 51 5981
5983 0 465227.94 257692.83 85320 107 5982
5984 0 465352.4 257828.6 85480 51 5983
5985 0 465600 258240 86160 45 5984
5986 0 465824 258112 86200 134 5985
5987 0 466048 257984 86200 115 5986
5988 0 466304 257856 86160 80 5987
5989 0 466528 257696 86160 80 5988
5990 0 466784 257664 86120 81 5989
5991 0 467040 257568 86080 80 5990
5992 0 467296 257504 86080 86 5991
5993 0 467520 257344 86120 71 5992
5994 0 467712 257216 86240 71 5993
5995 0 467904 257056 86320 71 5994
5996 0 468160 256960 86360 81 5995
5997 0 468384 256864 86440 71 5996
5998 0 468512 256832 86440 60 5997
5999 0 469672.2 256741.7 86360 -1 5998
6000 0 470611.3 256730.19 86160 -1 5999
6001 0 471168.2 256758.33 86120 -1 6000
6002 0 471506.12 256745.34 85960 -1 6001
6003 0 465472 258368 86160 107 5985
6004 0 465664 258496 85960 96 6003
6005 0 465664 258560 85880 108 6004
6006 0 465632 258432 85640 107 6005
6007 0 465568 258496 85480 57 6006
6008 0 465536 258528 85400 32 6007
6009 0 465408 258688 85480 32 6008
6010 0 465344 258528 86160 128 6003
6011 0 465248 258464 86400 122 6010
6012 0 465120 258624 86560 137 6011
6013 0 464896 258656 86680 81 6012
6014 0 464640 258688 86760 51 6013
6015 0 464608 258688 86760 51 6014
6016 0 465248 258784 86080 64 6010
6017 0 465152 259008 85920 71 6016
6018 0 464928 259136 85840 91 6017
6019 0 464704 259296 85760 81 6018
6020 0 464448 259328 85720 60 6019
6021 0 464192 259360 85760 51 6020
6022 0 464032 259552 85840 71 6021
6023 0 463872 259776 85920 40 6022
6024 0 463712 259936 86080 51 6023
6025 0 463552 260160 86120 51 6024
6026 0 463488 260416 86240 51 6025
6027 0 463392 260544 86320 75 6026
6028 0 465295.8 256736.83 84600 45 5978
6029 0 458015.47 256397.42 86080 60 5952
6030 0 458004.12 256205.08 86200 60 6029
6031 0 457036.8 257047.95 86680 80 5948
6032 0 457048.12 257551.4 86560 86 6031
6033 0 457025.38 257723.53 86480 86 6032
6034 0 457002.75 258023.34 86280 75 6033
6035 0 456963.16 258232.66 86080 91 6034
6036 0 456918 258682.5 86040 101 6035
6037 0 457670.25 260359.62 86120 128 6036
6038 0 457472 260128 85680 160 6037
6039 0 457504 260064 85680 160 6038
6040 0 457568 260128 85440 115 6039
6041 0 457728 260160 85200 45 6040
6042 0 457760 260288 84960 75 6041
6043 0 457760 260352 84920 60 6042
6044 0 457408 260288 85480 60 6038
6045 0 457408 260544 85520 75 6044
6046 0 457408 260608 85520 91 6045
6047 0 457408 260608 85240 32 6046
6048 0 457344 260544 84960 45 6047
6049 0 457312 260480 84880 91 6048
6050 0 457600 260800 85520 108 6046
6051 0 457856 260896 85560 51 6050
6052 0 458080 261024 85600 51 6051
6053 0 458336 261088 85640 75 6052
6054 0 458592 261024 85640 60 6053
6055 0 458656 260992 85640 40 6054
6056 0 457500.56 260206.89 86240 128 6037
6057 0 457195.1 260246.48 86360 32 6056
6058 0 456850 260376.6 86440 -1 6057
6059 0 456889.6 260619.84 86560 60 6058
6060 0 456872.62 259132.1 86000 80 6036
6061 0 457076.28 259352.7 85840 80 6060
6062 0 457149.8 259341.39 85680 80 6061
6063 0 457178.25 255650.7 86880 -1 5946
6064 0 456906.72 255481 86840 -1 6063
6065 0 456640.84 255299.98 86880 -1 6064
6066 0 457562.9 255718.6 87880 -1 5937
6067 0 458111.62 255769.5 87840 -1 6066
6068 0 458349.22 255639.39 87720 -1 6067
6069 0 451176 255444.23 90160 -1 5015
6070 0 450593.34 255472.52 90240 -1 6069
6071 0 450610.3 255489.48 90360 -1 6070
6072 0 454400 256928 91240 160 4486
6073 0 454560 257088 91440 86 6072
6074 0 454784 257216 91480 51 6073
6075 0 454944 257376 91640 80 6074
6076 0 455168 257568 91640 86 6075
6077 0 455392 257696 91640 81 6076
6078 0 455648 257760 91640 64 6077
6079 0 455904 257888 91600 71 6078
6080 0 456128 258016 91600 60 6079
6081 0 456320 258080 91520 75 6080
6082 0 454944 260480 93880 242 3263
6083 0 454656 260800 93680 32 6082
6084 0 454432 260864 94000 32 6083
6085 0 454272 260896 94240 32 6084
6086 0 454016 260800 94280 80 6085
6087 0 453952 260800 94360 96 6086
6088 0 453920 260896 94600 64 6087
6089 0 453728 261056 94680 60 6088
6090 0 453504 261216 94680 71 6089
6091 0 453312 261408 94760 60 6090
6092 0 453184 261600 94880 75 6091
6093 0 453088 261824 94960 51 6092
6094 0 452928 262016 95080 71 6093
6095 0 452800 262144 95280 81 6094
6096 0 452608 262144 95480 102 6095
6097 0 452704 262400 95520 86 6096
6098 0 452896 262560 95440 40 6097
6099 0 453088 262720 95320 51 6098
6100 0 453216 262944 95400 75 6099
6101 0 453312 262976 95440 90 6100
6102 0 453696 260672 94320 71 6087
6103 0 453536 260672 94520 75 6102
6104 0 453280 260704 94560 80 6103
6105 0 453024 260672 94600 75 6104
6106 0 452896 260576 94800 75 6105
6107 0 452704 260448 94960 80 6106
6108 0 452544 260256 95080 51 6107
6109 0 452480 260032 95200 80 6108
6110 0 452608 259776 95200 80 6109
6111 0 452704 259520 95200 51 6110
6112 0 452768 259264 95120 40 6111
6113 0 452672 259040 95040 51 6112
6114 0 452544 258912 94960 60 6113
6115 0 458151 261272 94200 101 3244
6116 0 459815 261016 94120 128 6115
6117 0 461071.25 260879.22 94080 -1 6116
6118 0 461427.5 260676.5 94040 85 6117
6119 0 461784.22 260473.9 94000 172 6118
6120 0 462133.88 260247.1 93800 172 6119
6121 0 462354.28 260194.72 93560 130 6120
6122 0 462391.44 260186.33 93520 124 6121
6123 0 462464.62 260168.75 93440 115 6122
6124 0 462486 260172 93400 115 6123
6125 0 462582 260160 93240 104 6124
6126 0 462642 260216 93200 81 6125
6127 0 462582 260220 93120 104 6126
6128 0 462674 260396 93080 81 6127
6129 0 462898 260700 93040 60 6128
6130 0 463238 260864 92880 91 6129
6131 0 463498 260816 92760 81 6130
6132 0 463592 260822 92720 81 6131
6133 0 463592 260858 92680 81 6132
6134 0 463612 260878 92640 81 6133
6135 0 463664 260890 92560 81 6134
6136 0 463952 260946 92480 -1 6135
6137 0 464432 261050 92440 -1 6136
6138 0 464424 261014 92360 -1 6137
6139 0 462302 259760 93040 98 6128
6140 0 462270 259676 92960 101 6139
6141 0 462162 259620 92800 101 6140
6142 0 462098 259700 92680 81 6141
6143 0 462038 259640 92480 81 6142
6144 0 462250 258860 92440 172 6143
6145 0 462744 258258 92480 90 6144
6146 0 462768 257918 92440 107 6145
6147 0 462772 257950 92280 32 6146
6148 0 462776 257930 92200 32 6147
6149 0 462840 258078 92600 107 6145
6150 0 462676 257494 92640 51 6149
6151 0 462708 257306 92720 51 6150
6152 0 462704 257246 92800 71 6151
6153 0 462752 256970 92880 51 6152
6154 0 462700 256942 93040 51 6153
6155 0 462892 256798 92760 32 6153
6156 0 463040 256694 92640 45 6155
6157 0 463100 256782 92600 45 6156
6158 0 463148 256794 92480 45 6157
6159 0 463244 256902 92320 45 6158
6160 0 463324 256846 92200 -1 6159
6161 0 462204 258634 92720 101 6144
6162 0 461984 258318 92880 86 6161
6163 0 461772 258082 93000 75 6162
6164 0 461588 257974 93080 75 6163
6165 0 461380 257842 93280 96 6164
6166 0 461092 257798 93440 71 6165
6167 0 461204 258026 93520 96 6166
6168 0 461176 258098 93600 96 6167
6169 0 461172 258238 93720 -1 6168
6170 0 461232 258306 93800 -1 6169
6171 0 461240 258450 93880 -1 6170
6172 0 460788 257574 93360 75 6166
6173 0 460744 257214 93240 75 6172
6174 0 460724 256926 93160 75 6173
6175 0 460612 256626 93080 60 6174
6176 0 460240 256210 93160 60 6175
6177 0 460560 255598 93160 45 6176
6178 0 460592 255486 93240 71 6177
6179 0 460176 256106 93200 60 6176
6180 0 460132 256030 93280 51 6179
6181 0 460200 255854 93320 51 6180
6182 0 460340 255622 93400 45 6181
6183 0 460472 255550 93560 71 6182
6184 0 460448 255458 93640 71 6183
6185 0 460364 255242 93560 40 6184
6186 0 460320 255094 93440 51 6185
6187 0 460224 254946 93320 75 6186
6188 0 460060 254890 93120 60 6187
6189 0 462102 259952 92640 81 6142
6190 0 462050 260020 92560 81 6189
6191 0 462634 259932 92760 -1 6141
6192 0 462970 260028 92720 -1 6191
6193 0 462737.44 260768.33 93520 81 6122
6194 0 462725.44 260956.33 93520 -1 6193
6195 0 462729.44 260980.33 93560 -1 6194
6196 0 462709 260980 93600 -1 6195
6197 0 462513 260888 93640 -1 6196
6198 0 462485 260864 93600 -1 6197
6199 0 462519 260898 93720 -1 6197
6200 0 461368 260410.6 94160 172 6116
6201 0 461204 260346.6 94320 186 6200
6202 0 460968 260358.6 94480 209 6201
6203 0 460926 260365 94520 209 6202
6204 0 460838 260285 94720 209 6203
6205 0 461058 260345 94920 226 6204
6206 0 461194 260929 94960 -1 6205
6207 0 460950 261081 95120 -1 6206
6208 0 460784 261279 95160 -1 6207
6209 0 460756 261359 95240 -1 6208
6210 0 460888 261419 95280 -1 6209
6211 0 460940 261487 95400 -1 6210
6212 0 461052 261575 95600 -1 6211
6213 0 461100 261807 95800 -1 6212
6214 0 460714 260161 95120 -1 6205
6215 0 460722 260277 95400 -1 6214
6216 0 456519 263376 94760 86 3241
6217 0 456768 263392 94280 71 6216
6218 0 456928 263424 94080 51 6217
6219 0 457088 263456 93880 64 6218
6220 0 457184 263520 93640 71 6219
6221 0 457280 263584 93400 60 6220
6222 0 457312 263712 93160 71 6221
6223 0 457376 263872 92960 45 6222
6224 0 457536 264032 92760 40 6223
6225 0 457664 264192 92600 60 6224
6226 0 457856 264352 92560 60 6225
6227 0 458048 264544 92440 60 6226
6228 0 458112 264800 92400 75 6227
6229 0 458176 265056 92400 32 6228
6230 0 458144 265312 92400 32 6229
6231 0 457952 265504 92480 32 6230
6232 0 457888 265696 92640 86 6231
6233 0 457888 265728 92680 60 6232
6234 0 456183 263672 94640 71 6216
6235 0 455887 263934 94560 45 6234
6236 0 455643 264342 94640 80 6235
6237 0 455487 264550 94800 75 6236
6238 0 455527 264654 94880 32 6237
6239 0 457543 264120 96080 -1 3225
6240 0 457255 264544 95880 -1 6239
6241 0 458144 263840 95760 153 3225
6242 0 458144 264096 95720 107 6241
6243 0 458144 264256 95520 51 6242
6244 0 458368 264288 95280 80 6243
6245 0 458592 264384 95160 124 6244
6246 0 458848 264448 95080 120 6245
6247 0 459104 264512 94960 120 6246
6248 0 459328 264608 94880 148 6247
6249 0 459520 264672 94720 102 6248
6250 0 459776 264672 94680 40 6249
6251 0 459968 264768 94480 108 6250
6252 0 460128 264768 94240 64 6251
6253 0 460320 264768 94040 98 6252
6254 0 460544 264800 93920 154 6253
6255 0 460768 264704 93800 128 6254
6256 0 460992 264608 93720 108 6255
6257 0 461248 264480 93680 124 6256
6258 0 461504 264448 93680 124 6257
6259 0 461728 264448 93480 64 6258
6260 0 461760 264448 93440 32 6259
6261 0 461792 264192 93440 75 6260
6262 0 461792 264000 93440 101 6261
6263 0 461760 263776 93280 124 6262
6264 0 461696 263744 93200 163 6263
6265 0 461536 263584 93320 154 6264
6266 0 461536 263328 93360 163 6265
6267 0 461536 263136 93120 148 6266
6268 0 461408 262912 93200 218 6267
6269 0 461408 262880 93360 189 6268
6270 0 461248 262656 93360 156 6269
6271 0 461056 262464 93360 143 6270
6272 0 460992 262400 93360 143 6271
6273 0 460768 262496 93240 134 6272
6274 0 460544 262528 93120 45 6273
6275 0 460384 262656 92960 75 6274
6276 0 460192 262784 92800 45 6275
6277 0 460032 262976 92640 64 6276
6278 0 459904 263200 92520 45 6277
6279 0 459872 263424 92400 60 6278
6280 0 459872 263680 92400 60 6279
6281 0 459872 263936 92320 45 6280
6282 0 459776 264160 92200 75 6281
6283 0 459712 264384 92040 51 6282
6284 0 459808 264576 91880 32 6283
6285 0 460000 264736 91720 45 6284
6286 0 460096 264832 91600 51 6285
6287 0 460992 262144 93280 71 6272
6288 0 460864 261984 93120 32 6287
6289 0 460800 261888 92880 32 6288
6290 0 460768 262048 92680 81 6289
6291 0 460768 262144 92520 60 6290
6292 0 461920 263712 93040 136 6264
6293 0 462144 263552 93000 128 6292
6294 0 462400 263424 92960 156 6293
6295 0 462496 263328 93040 120 6294
6296 0 462688 263264 93240 81 6295
6297 0 462880 263072 93320 80 6296
6298 0 462976 262880 93160 60 6297
6299 0 462976 262880 93040 45 6298
6300 0 462368 263104 93000 60 6295
6301 0 462400 262976 93000 32 6300
6302 0 462432 262720 92960 45 6301
6303 0 462374.4 262643.2 93080 42 6302
6304 0 462336 262592 93160 40 6303
6305 0 462048 264064 93440 81 6262
6306 0 462272 264064 93560 108 6305
6307 0 462432 264128 93640 120 6306
6308 0 462336 264256 93840 60 6307
6309 0 462208 264288 94040 60 6308
6310 0 462112 264480 94240 80 6309
6311 0 462112 264736 94240 40 6310
6312 0 462048 264992 94280 32 6311
6313 0 462080 265248 94160 32 6312
6314 0 461888 265440 94160 32 6313
6315 0 461760 265504 94120 32 6314
6316 0 462272 264032 94080 80 6309
6317 0 462336 263872 94160 91 6316
6318 0 462336 263776 94400 64 6317
6319 0 462400 263744 94640 71 6318
6320 0 462464 263584 94840 71 6319
6321 0 462336 263488 95040 45 6320
6322 0 462176 263328 95240 32 6321
6323 0 462464 263712 94000 96 6317
6324 0 462592 263552 93840 90 6323
6325 0 462476.2 263108.22 94040 163 6324
6326 0 462688 264128 93680 104 6307
6327 0 463414.1 264232.72 93800 156 6326
6328 0 463254.7 264170.47 93600 -1 6326
6329 0 463489.94 264154.84 93360 -1 6328
6330 0 463601.3 264043.6 93120 -1 6329
6331 0 461920 264672 93360 101 6260
6332 0 462144 264800 93360 80 6331
6333 0 462368 264960 93360 90 6332
6334 0 462560 265120 93280 115 6333
6335 0 462816 265216 93240 64 6334
6336 0 463040 265376 93240 98 6335
6337 0 463104 265440 93280 140 6336
6338 0 463264 265568 93480 107 6337
6339 0 463344 265648 93680 67 6338
6340 0 463360 265664 93720 60 6339
6341 0 463456 265728 93960 51 6340
6342 0 463456 265728 94040 32 6341
6343 0 463264 265696 94200 40 6342
6344 0 463008 265696 94320 32 6343
6345 0 462848 265664 94520 60 6344
6346 0 462592 265664 94560 32 6345
6347 0 462336 265696 94560 64 6346
6348 0 462272 265760 94520 45 6347
6349 0 463712 265760 94120 75 6342
6350 0 463968 265856 94120 80 6349
6351 0 464192 265920 93960 64 6350
6352 0 464192 265920 93880 75 6351
6353 0 463168 265600 93040 75 6337
6354 0 463104 265728 92800 60 6353
6355 0 462976 265888 92640 75 6354
6356 0 462912 265984 92560 71 6355
6357 0 459373 267002 94680 32 1004
6358 0 459017 266994 94640 45 6357
6359 0 458897 266882 94560 45 6358
6360 0 458135 270888 94360 81 992
6361 0 458271 270954 94320 81 6360
6362 0 458455 271022 94200 75 6361
6363 0 458939 271042 94080 124 6362
6364 0 459979 270830 94040 102 6363
6365 0 460391 270734 93920 90 6364
6366 0 460975 270570 93720 90 6365
6367 0 461939 270350 93760 64 6366
6368 0 462243 270326 93840 96 6367
6369 0 462931 270306 94040 136 6368
6370 0 463291 270308 94120 139 6369
6371 0 463671 270252 94360 32 6370
6372 0 464111 270264 94520 122 6371
6373 0 464191 270284 94880 104 6372
6374 0 463143 270560 94840 -1 6373
6375 0 463195 270608 94680 -1 6374
6376 0 463527 270652 94560 32 6375
6377 0 463275 270710 94320 139 6376
6378 0 464255 270216 95040 104 6373
6379 0 464299 270136 95280 175 6378
6380 0 464255 270260 95400 175 6379
6381 0 464119 270236 95560 81 6380
6382 0 464047 269984 95680 102 6381
6383 0 463947 269908 95720 102 6382
6384 0 463919 269812 95760 120 6383
6385 0 464167 269784 95880 166 6384
6386 0 464191 269772 96000 166 6385
6387 0 464283 269724 96160 166 6386
6388 0 464339.66 269670.66 96360 166 6387
6389 0 464351 269660 96400 166 6388
6390 0 464563 269652 96520 -1 6389
6391 0 464739 269692 96560 -1 6390
6392 0 464763 269780 96640 -1 6391
6393 0 464711 269804 96760 -1 6392
6394 0 463567 269548 96040 -1 6386
6395 0 463563 269532 96120 -1 6394
6396 0 463379 270160 95760 91 6383
6397 0 463171 270060 95880 91 6396
6398 0 460639 270762 93600 75 6366
6399 0 460559 270850 93560 90 6398
6400 0 460571 271222 93520 -1 6399
6401 0 460671 271342 93400 -1 6400
6402 0 460903 271378 93360 -1 6401
6403 0 460983 271374 93320 -1 6402
6404 0 461143 271382 93280 -1 6403
6405 0 461311 271550 93360 -1 6404
6406 0 460623 271274 93320 -1 6402
6407 0 460667 271278 93240 -1 6406
6408 0 458423 271346 94040 75 6363
6409 0 458231 271478 94000 -1 6408
6410 0 458131 271458 93880 -1 6409
6411 0 455847 270512 92320 150 973
6412 0 455559 270680 92360 32 6411
6413 0 455151 270496 92400 32 6412
6414 0 454847 270400 92480 32 6413
6415 0 454863 270360 92560 32 6414
6416 0 455005 270362 92600 32 6415
6417 0 455161 270398 92640 32 6416
6418 0 455229 270374 92680 32 6417
6419 0 454721 270290 92640 32 6416
6420 0 454689 270026 92680 86 6419
6421 0 454781 269962 92720 86 6420
6422 0 454853 269962 92760 86 6421
6423 0 454865 269938 92800 86 6422
6424 0 455637 269522 92840 -1 6423
6425 0 455771 269456 92880 -1 6424
6426 0 455905 269390 92920 -1 6425
6427 0 455369 269730 92920 32 6425
6428 0 455381 269674 92960 -1 6427
6429 0 454533 269710 92840 86 6423
6430 0 454585 269446 92880 32 6429
6431 0 454645 269290 92920 32 6430
6432 0 454669 269182 92960 32 6431
6433 0 454697 269118 93000 32 6432
6434 0 454721 269026 93080 32 6433
6435 0 455644.12 271565.06 91800 98 281
6436 0 456104.12 271957.06 91800 75 6435
6437 0 456084.12 272205.06 91920 71 6436
6438 0 456056.12 272185.06 91960 71 6437
6439 0 456080.12 272257.06 92040 71 6438
6440 0 456072.12 272297.06 92200 64 6439
6441 0 456168.12 272357.06 92400 98 6440
6442 0 456344.12 272201.06 92600 75 6441
6443 0 456432.12 272053.06 92720 32 6442
6444 0 456608.12 272001.06 92640 32 6443
6445 0 456716.12 272029.06 92520 32 6444
6446 0 456952.12 271957.06 92360 -1 6445
6447 0 457236.12 271805.06 92280 -1 6446
6448 0 457280.12 271805.06 92240 -1 6447
6449 0 455540.12 271717.06 91640 98 6435
6450 0 455592.12 271889.06 91480 98 6449
6451 0 452948 271142 91120 64 276
6452 0 452372 270678 91320 120 6451
6453 0 452168 269592 91640 200 6452
6454 0 451904 268972 91480 139 6453
6455 0 451824 268582 91320 124 6454
6456 0 452144 268434 91200 75 6455
6457 0 452252 268246 91120 32 6456
6458 0 452380 268054 91040 60 6457
6459 0 452416 267678 90840 80 6458
6460 0 452442 267368 90800 86 6459
6461 0 452508 266586 90840 51 6460
6462 0 452384 266282 91000 86 6461
6463 0 452272 266450 91360 32 6462
6464 0 452468 267058 90760 51 6460
6465 0 452372 266618 90720 51 6464
6466 0 452096 266262 90640 60 6465
6467 0 451868 266554 90600 60 6466
6468 0 451108 266826 90600 -1 6467
6469 0 451240 266802 90680 -1 6468
6470 0 450948 266602 90560 -1 6467
6471 0 450800 266614 90520 -1 6470
6472 0 452548 268070 91120 60 6457
6473 0 452984 268142 91080 -1 6472
6474 0 453056 268146 90960 -1 6473
6475 0 453280 268046 90920 -1 6474
6476 0 453040 267726 90800 -1 6475
6477 0 452960 267662 90880 -1 6476
6478 0 451316 268646 91280 40 6455
6479 0 451444 268674 91200 40 6478
6480 0 451176.5 268595.75 91400 49 6478
6481 0 450944 268512 91600 64 6480
6482 0 450720 268384 91640 60 6481
6483 0 450528 268256 91760 80 6482
6484 0 450368 268096 91880 51 6483
6485 0 450176 267968 92040 51 6484
6486 0 449952 267968 92200 71 6485
6487 0 449792 268000 92400 75 6486
6488 0 449632 268000 92640 64 6487
6489 0 449632 268000 92920 51 6488
6490 0 449504 267968 93160 51 6489
6491 0 449504 267968 93440 45 6490
6492 0 449504 267936 93720 80 6491
6493 0 449696 267776 93800 60 6492
6494 0 449824 267552 93800 40 6493
6495 0 450833.22 268736.8 91320 -1 6480
6496 0 452112 269664 92080 175 6453
6497 0 452156 269384 92200 75 6496
6498 0 452280 269188 92320 120 6497
6499 0 452460 268976 92480 124 6498
6500 0 452364 268808 92760 124 6499
6501 0 452324 268760 92840 124 6500
6502 0 452204 268620 92920 -1 6501
6503 0 452124 268588 93120 -1 6502
6504 0 452232 268516 93240 -1 6503
6505 0 452228 268540 93400 -1 6504
6506 0 453184 268508 92880 81 6501
6507 0 453464 268112 92960 86 6506
6508 0 453868 267784 93000 32 6507
6509 0 453224 268236 93080 86 6508
6510 0 453340 268116 93280 86 6509
6511 0 453268 268148 93360 86 6510
6512 0 453223 268205 93480 86 6511
6513 0 453108 268322 93560 -1 6512
6514 0 453064 268466 93600 -1 6513
6515 0 453080 268606 93680 71 6514
6516 0 453272 268126 93640 32 6513
6517 0 453400 268082 94000 32 6516
6518 0 453420 268114 94040 32 6517
6519 0 453236 267902 94080 101 6518
6520 0 453484 268142 94120 32 6519
6521 0 453228 267746 94120 101 6519
6522 0 453172 267510 94200 80 6521
6523 0 453198 267372 94240 75 6522
6524 0 453224 267234 94280 86 6523
6525 0 452988 266818 94360 75 6524
6526 0 452752 266562 94400 45 6525
6527 0 452756 266434 94440 60 6526
6528 0 453496 267286 94200 96 6523
6529 0 453704 267222 94080 60 6528
6530 0 454028 267106 94000 64 6529
6531 0 453208 268224 93520 86 6512
6532 0 453048 268434 93480 81 6531
6533 0 453020 268402 93400 81 6532
6534 0 453038.88 268357.88 93280 -1 6533
6535 0 453756 267476 93120 60 6508
6536 0 453536 267332 93320 60 6535
6537 0 453636 267332 93520 96 6536
6538 0 453600 267132 93640 96 6537
6539 0 453652 266796 93720 -1 6538
6540 0 453276 266720 93600 -1 6539
6541 0 452632 269732 92120 60 6496
6542 0 452656 269736 92160 60 6541
6543 0 452832 269568 92840 32 6542
6544 0 452928 269376 93040 51 6543
6545 0 452992 269184 93160 81 6544
6546 0 452992 269024 93360 32 6545
6547 0 453216 269216 93040 102 6545
6548 0 453472 269216 93040 51 6547
6549 0 453536 269184 92800 51 6548
6550 0 451756 271038 88960 101 262
6551 0 451604 271120 88880 101 6550
6552 0 451708 271216 88640 183 6551
6553 0 451572 271260 88440 226 6552
6554 0 451408 271356 88240 251 6553
6555 0 451372 271448 88080 208 6554
6556 0 451352 271592 87880 75 6555
6557 0 451256 271692 87680 75 6556
6558 0 451576 271696 87520 60 6557
6559 0 451716 271692 87320 75 6558
6560 0 451844 271760 87120 75 6559
6561 0 451904 271644 87080 75 6560
6562 0 450164 268670 88760 96 258
6563 0 450184 268740 88960 96 6562
6564 0 450324 268472 89320 -1 6563
6565 0 450180 268308 89520 -1 6564
6566 0 450352 268032 89600 -1 6565
6567 0 450868 268714 89640 -1 6566
6568 0 451016 268626 89800 -1 6567
6569 0 451088 268454 89920 -1 6568
6570 0 450960 268334 90080 -1 6569
6571 0 450996 268178 90160 -1 6570
6572 0 451032 268126 90280 -1 6571
6573 0 450376 268626 89680 -1 6567
6574 0 450200 268498 89760 -1 6573
6575 0 450764 268716 88400 -1 248
6576 0 450608 268944 88280 134 6575
6577 0 450560 268952 88160 134 6576
6578 0 450500 268956 88040 134 6577
6579 0 450364 269176 87840 226 6578
6580 0 450576 269452 87240 202 6579
6581 0 450484 269732 86920 75 6580
6582 0 449472 269264 86880 80 6581
6583 0 449188 269216 86840 60 6582
6584 0 449092 269156 86760 60 6583
6585 0 448932 269092 86680 60 6584
6586 0 448432 268784 86600 90 6585
6587 0 448304 268562 86760 80 6586
6588 0 448164 268246 86840 102 6587
6589 0 448060 267790 87040 71 6588
6590 0 447588 267238 87040 60 6589
6591 0 447352 267158 87080 32 6590
6592 0 447108 266858 87120 81 6591
6593 0 446628 266430 87160 80 6592
6594 0 446544 265918 87120 32 6593
6595 0 446248 265722 87080 75 6594
6596 0 446592 266086 87240 71 6593
6597 0 446576 266074 87280 71 6596
6598 0 447868 267406 86880 60 6590
6599 0 448088 267402 86720 60 6598
6600 0 451480 269420 86880 98 6581
6601 0 451648 269424 86680 98 6600
6602 0 451240 269704 86520 -1 6601
6603 0 451252 269724 86440 -1 6602
6604 0 451368 269848 86200 96 6603
6605 0 451156 269830 86040 64 6604
6606 0 450468 269892 86760 32 6581
6607 0 450832 270176 86680 81 6606
6608 0 450740 270360 86560 115 6607
6609 0 450836 270272 86480 115 6608
6610 0 451080 270412 86440 141 6609
6611 0 450224 269992 86400 32 6610
6612 0 450184 270132 86320 32 6611
6613 0 450208 270246 86280 32 6612
6614 0 450336 270486 86240 -1 6613
6615 0 450656 270526 86160 -1 6614
6616 0 451332 270696 86280 101 6610
6617 0 451440 270890 86200 124 6616
6618 0 451116 270358 86160 141 6617
6619 0 451248 270162 86000 64 6618
6620 0 451900 271634 86160 75 6617
6621 0 451780 271710 86440 -1 6620
6622 0 451800 271594 86520 -1 6621
6623 0 451856 271854 86080 32 6620
6624 0 451944 271442 85600 122 6623
6625 0 452084 271610 85280 131 6624
6626 0 452100 271652 85240 131 6625
6627 0 452096 271616 85200 131 6626
6628 0 452000 271712 85160 131 6627
6629 0 452180 271568 85160 107 6627
6630 0 452304 271624 85040 107 6629
6631 0 452360 271420 84840 150 6630
6632 0 452500 271308 84600 128 6631
6633 0 452084 271056 84640 -1 6632
6634 0 451668 271156 84680 -1 6633
6635 0 452764 271492 84480 102 6632
6636 0 452224 271984 84440 -1 6635
6637 0 452240 272008 84360 -1 6636
6638 0 452896 271608 84320 81 6635
6639 0 453212 271604 84120 91 6638
6640 0 453364 271382 83840 178 6639
6641 0 453360 272224 83800 -1 6640
6642 0 453036 272540 83760 -1 6641
6643 0 452768 272700 83840 -1 6642
6644 0 453424 271392 83800 178 6640
6645 0 453612 271132 83680 122 6644
6646 0 453616 271440 83560 122 6645
6647 0 453408 271688 83360 -1 6646
6648 0 453108 271836 83160 -1 6647
6649 0 452972 271416 82840 -1 6648
6650 0 453708 270996 84600 -1 6632
6651 0 453716 270968 84720 -1 6650
6652 0 451824 268716 88240 -1 6576
6653 0 451896 268620 88120 -1 6652
6654 0 451932 268552 88040 -1 6653
6655 0 451944 268580 87920 -1 6654
