# Supplementary material for: Connectomics Analysis Reveals First-, Second-, and Third-Order Thermosensory and Hygrosensory Neurons in the Adult Drosophila Brain
Source: Curr Biol. 2020 Aug 17;30(16):3167–3182.e4. doi: 10.1016/j.cub.2020.06.028 (PMC7443704; doi:10.1016/j.cub.2020.06.028)
Supplement: Data S1. Skeletons and Meshes, Related to STAR Methods — marin2020-skeletons contains files describing the morphology of each neuron in this study (in FAFB14 space, .swc format). glomeruli_meshes contains the glomerular meshes (in FAFB14 space, .stl format). neuropil_meshes contains the glomerular meshes (in FAFB14 space, .stl format). [file mmc5.zip › VP_SI/marin2020-skeletons/561909.swc]

# SWC format file
# based on specifications at http://www.neuronland.org/NLMorphologyConverter/MorphologyFormats/SWC/Spec.html
# Created by nat::write.neuron.swc
# PointNo Label X Y Z Radius Parent 
1 0 586833.9 256374.69 67440 190 -1
2 0 586894.6 256313.88 67360 32 1
3 0 587050.94 256458.84 67200 163 2
4 0 587221.56 256712.22 67120 237 3
5 0 587109.9 257042.98 67000 237 4
6 0 587055.4 256113.02 66960 60 5
7 0 587091.06 256208.9 66760 32 6
8 0 587296 255520 65960 175 7
9 0 587328 255360 65760 81 8
10 0 587296 255264 65520 64 9
11 0 587296 255200 65240 40 10
12 0 587296 255136 64960 86 11
13 0 587232 255104 64720 208 12
14 0 587104 254944 64560 235 13
15 0 587072 254688 64440 256 14
16 0 587040 254528 64240 150 15
17 0 586880 254368 64040 234 16
18 0 586816 254496 63800 200 17
19 0 586816 254624 63560 160 18
20 0 586656 254752 63360 198 19
21 0 586560 254944 63200 115 20
22 0 586560 255136 63000 51 21
23 0 586720 255296 62800 32 22
24 0 586656 255104 62440 124 23
25 0 586528 254944 62280 134 24
26 0 586368 254848 62080 40 25
27 0 586208 254784 61880 102 26
28 0 586176 254688 61600 137 27
29 0 586208 254624 61360 163 28
30 0 586368 254624 61160 122 29
31 0 586528 254528 60960 134 30
32 0 586688 254432 60760 141 31
33 0 586624 254240 60560 190 32
34 0 586624 254048 60360 80 33
35 0 586624 253888 60120 86 34
36 0 586720 253728 59920 157 35
37 0 586720 253536 59720 124 36
38 0 586784 253344 59560 136 37
39 0 586912 253184 59400 98 38
40 0 587072 253024 59240 91 39
41 0 587232 252896 59040 80 40
42 0 587360 252736 58840 178 41
43 0 587392 252544 58680 140 42
44 0 587616 252448 58600 214 43
45 0 587744 252512 58360 230 44
46 0 587872 252544 58120 189 45
47 0 588032 252608 57920 157 46
48 0 588192 252672 57720 163 47
49 0 588352 252800 57560 124 48
50 0 588512 252832 57320 124 49
51 0 588672 252928 57120 108 50
52 0 588832 252960 56920 98 51
53 0 588896 252960 56640 163 52
54 0 588928 252960 56360 198 53
55 0 589024 252960 56080 135 54
56 0 589024 252928 55800 115 55
57 0 589152 252800 55600 154 56
58 0 589312 252672 55400 157 57
59 0 589472 252544 55240 153 58
60 0 589632 252448 55040 156 59
61 0 589792 252288 54840 154 60
62 0 589952 252192 54640 185 61
63 0 590144 252032 54520 197 62
64 0 590336 251840 54520 163 63
65 0 590528 251648 54560 175 64
66 0 590752 251552 54680 163 65
67 0 590880 251392 54880 128 66
68 0 590912 251200 55080 178 67
69 0 590944 251104 55320 120 68
70 0 591040 251072 55600 135 69
71 0 591104 251168 55840 140 70
72 0 591264 251296 56040 81 71
73 0 591296 251360 56280 154 72
74 0 591456 251360 56480 150 73
75 0 591584 251392 56720 124 74
76 0 591744 251520 56920 124 75
77 0 591936 251712 56960 107 76
78 0 592096 251840 57160 96 77
79 0 592192 251840 57440 206 78
80 0 592416 251840 57640 124 79
81 0 592576 251872 57880 64 80
82 0 592672 251936 58120 98 81
83 0 592736 252000 58360 101 82
84 0 592800 252032 58600 124 83
85 0 592832 252128 58840 124 84
86 0 592992 252224 59040 81 85
87 0 593056 252288 59280 81 86
88 0 593152 252320 59520 122 87
89 0 593408 252320 59600 140 88
90 0 593600 252384 59800 128 89
91 0 593760 252512 60000 107 90
92 0 593856 252576 60240 120 91
93 0 593984 252704 60440 153 92
94 0 594176 252864 60600 128 93
95 0 594368 252960 60760 107 94
96 0 594400 253088 61000 150 95
97 0 594496 253216 61200 98 96
98 0 594624 253376 61400 101 97
99 0 594688 253536 61600 96 98
100 0 594784 253728 61760 124 99
101 0 594816 253856 62000 122 100
102 0 594912 254048 62200 134 101
103 0 595008 254208 62400 134 102
104 0 595040 254336 62840 137 103
105 0 595200 254496 63000 196 104
106 0 595360 254560 63240 202 105
107 0 595520 254496 63440 101 106
108 0 595584 254592 63680 60 107
109 0 595520 254560 63920 148 108
110 0 595616 254464 64160 166 109
111 0 595776 254592 64360 176 110
112 0 595936 254784 64480 137 111
113 0 596096 254976 64560 115 112
114 0 596192 255232 64680 98 113
115 0 596352 255392 64840 128 114
116 0 596576 255552 64960 140 115
117 0 596736 255712 65160 139 116
118 0 596896 255776 65400 217 117
119 0 597024 255936 65600 168 118
120 0 597184 256128 65760 139 119
121 0 597376 256320 65800 128 120
122 0 597536 256480 65960 86 121
123 0 597696 256640 66160 128 122
124 0 597856 256800 66360 153 123
125 0 598016 256896 66560 202 124
126 0 598176 257024 66760 150 125
127 0 598336 256960 67000 172 126
128 0 598432 256960 67240 160 127
129 0 598592 257088 67440 102 128
130 0 598720 257280 67560 131 129
131 0 598816 257536 67680 150 130
132 0 598912 257728 67840 178 131
133 0 599072 257888 68000 163 132
134 0 599232 257952 68200 176 133
135 0 599392 258080 68360 197 134
136 0 599584 258176 68560 181 135
137 0 599840 258304 68640 197 136
138 0 600064 258400 68720 163 137
139 0 600288 258400 68880 150 138
140 0 600544 258432 68920 124 139
141 0 600800 258496 69000 120 140
142 0 600992 258656 69120 101 141
143 0 601152 258816 69280 153 142
144 0 601344 258976 69320 185 143
145 0 601568 259104 69360 192 144
146 0 601760 259296 69440 71 145
147 0 601920 259424 69600 90 146
148 0 602112 259616 69680 156 147
149 0 602304 259808 69680 172 148
150 0 602464 260000 69640 202 149
151 0 602624 260160 69480 197 150
152 0 602784 260352 69440 204 151
153 0 602944 260544 69400 204 152
154 0 603072 260704 69240 176 153
155 0 603264 260896 69200 160 154
156 0 603456 261088 69160 107 155
157 0 603648 261280 69160 175 156
158 0 603872 261472 69160 160 157
159 0 604096 261632 69160 163 158
160 0 604320 261824 69160 185 159
161 0 604576 261888 69160 181 160
162 0 604800 262016 69200 163 161
163 0 605056 262112 69200 148 162
164 0 605280 262272 69200 120 163
165 0 605504 262400 69200 128 164
166 0 605696 262592 69240 139 165
167 0 605888 262784 69280 202 166
168 0 606016 263008 69240 224 167
169 0 606016 263232 69080 277 168
170 0 606240 263360 69120 326 169
171 0 606464 263456 69040 318 170
172 0 606624 263680 69000 314 171
173 0 606688 263936 69040 244 172
174 0 606816 264160 68960 189 173
175 0 607008 264384 68960 210 174
176 0 607168 264544 68800 296 175
177 0 607200 264704 68600 196 176
178 0 607200 264896 68360 234 177
179 0 607072 265088 68240 266 178
180 0 607136 265344 68160 226 179
181 0 607200 265536 67960 128 180
182 0 607200 265792 67880 175 181
183 0 607200 266016 67760 230 182
184 0 607136 266240 67600 197 183
185 0 606976 266400 67480 237 184
186 0 606784 266432 67320 214 185
187 0 606560 266528 67240 120 186
188 0 606304 266560 67200 80 187
189 0 606048 266624 67200 102 188
190 0 605824 266752 67200 153 189
191 0 605664 266912 67320 86 190
192 0 605600 267104 67520 75 191
193 0 605472 267264 67720 45 192
194 0 605376 267424 67920 71 193
195 0 605280 267232 68120 32 194
196 0 605376 267328 68360 150 195
197 0 605376 267392 68640 32 196
198 0 605376 267392 68920 81 197
199 0 605376 267392 69200 71 198
200 0 605376 267392 69480 164 199
201 0 605344 267488 69720 108 200
202 0 605344 267488 70000 115 201
203 0 605312 267488 70280 115 202
204 0 605280 267552 70520 75 203
205 0 605280 267648 70760 108 204
206 0 605280 267648 71040 64 205
207 0 605344 267648 71320 64 206
208 0 605248 267648 71560 32 207
209 0 605088 267616 71800 91 208
210 0 604928 267584 72000 141 209
211 0 604800 267520 72240 210 210
212 0 604800 267488 72320 228 211
213 0 605088 267488 72720 32 212
214 0 605088 267744 73040 32 213
215 0 605312 267968 73160 32 214
216 0 605216 268128 73200 32 215
217 0 604640 267488 72520 186 212
218 0 604384 267552 72560 160 217
219 0 604224 267584 72600 208 218
220 0 604256 267520 72840 190 219
221 0 604256 267456 73120 124 220
222 0 604224 267456 73400 212 221
223 0 604192 267488 73440 221 222
224 0 603936 267456 73360 163 223
225 0 603680 267424 73280 244 224
226 0 603488 267360 73120 163 225
227 0 603232 267360 73080 81 226
228 0 602976 267328 73080 107 227
229 0 602784 267296 73040 164 228
230 0 604352 267680 73600 259 223
231 0 604576 267808 73680 268 230
232 0 604736 267744 73880 254 231
233 0 604736 267552 74080 218 232
234 0 604864 267488 74320 178 233
235 0 604864 267488 74480 141 234
236 0 604608 267424 74480 181 235
237 0 604352 267424 74560 206 236
238 0 604192 267392 74760 172 237
239 0 603968 267520 74800 104 238
240 0 604064 267744 74960 164 239
241 0 604096 267936 75000 96 240
242 0 604864 267584 74760 98 235
243 0 604736 267648 75000 120 242
244 0 604608 267744 75200 150 243
245 0 604544 267904 75400 75 244
246 0 604448 268096 75560 136 245
247 0 604416 268352 75640 163 246
248 0 604256 268576 75640 128 247
249 0 604160 268736 75840 71 248
250 0 604128 268896 76040 115 249
251 0 604064 268992 76280 90 250
252 0 603904 269120 76480 60 251
253 0 603808 269248 76680 81 252
254 0 603808 269408 76880 60 253
255 0 603712 269536 77080 32 254
256 0 603616 269728 77280 107 255
257 0 603360 269856 77240 32 256
258 0 603328 269984 77240 32 257
259 0 603968 267680 72640 154 219
260 0 603712 267680 72640 134 259
261 0 603456 267776 72640 96 260
262 0 603200 267776 72600 102 261
263 0 602944 267776 72480 140 262
264 0 602720 267776 72280 200 263
265 0 602688 267776 72240 197 264
266 0 602656 267936 72040 102 265
267 0 602496 268064 71840 163 266
268 0 602272 268032 71960 196 267
269 0 602208 268064 72200 194 268
270 0 602080 268128 72440 181 269
271 0 601856 268160 72440 32 270
272 0 602528 267616 72040 86 265
273 0 602368 267456 71920 104 272
274 0 602144 267264 71920 81 273
275 0 601952 267072 71960 128 274
276 0 601792 266912 72040 178 275
277 0 601632 267072 72240 75 276
278 0 601440 267296 72280 176 277
279 0 601408 267456 72520 197 278
280 0 601408 267552 72760 64 279
281 0 601408 267712 72960 81 280
282 0 601344 267744 73200 32 281
283 0 601568 267872 73200 131 282
284 0 601792 267712 73240 115 283
285 0 601888 267488 73280 45 284
286 0 601600 266720 72040 166 276
287 0 601472 266496 72040 137 286
288 0 601376 266240 72040 120 287
289 0 601280 265984 72080 107 288
290 0 601184 265760 72160 139 289
291 0 601056 265536 72240 107 290
292 0 600928 265376 72400 128 291
293 0 600768 265184 72440 107 292
294 0 600576 264992 72440 115 293
295 0 600384 264800 72480 172 294
296 0 600160 264608 72480 140 295
297 0 599936 264480 72480 120 296
298 0 599712 264320 72480 175 297
299 0 599552 264160 72600 200 298
300 0 599360 263968 72600 204 299
301 0 599328 263936 72600 202 300
302 0 599072 263872 72600 163 301
303 0 598912 263744 72800 176 302
304 0 598816 263584 73000 275 303
305 0 598656 263488 73200 279 304
306 0 598592 263520 73440 204 305
307 0 598784 263552 73600 217 306
308 0 598976 263680 73720 160 307
309 0 599200 263680 73920 108 308
310 0 599424 263680 73960 86 309
311 0 599488 263776 72720 124 301
312 0 599680 263584 72720 154 311
313 0 599872 263488 72880 163 312
314 0 600032 263488 73000 80 313
315 0 600192 263584 72800 32 314
316 0 600352 263808 72840 32 315
317 0 600224 263904 73080 32 316
318 0 600192 263520 73200 101 314
319 0 600320 263680 73400 51 318
320 0 600160 263904 73480 80 319
321 0 599968 264128 73480 202 320
322 0 599840 264352 73480 140 321
323 0 599840 264384 73480 128 322
324 0 607200 264512 68800 288 176
325 0 607584 264384 68600 202 324
326 0 607712 264576 68480 243 325
327 0 607904 264768 68400 295 326
328 0 608128 264864 68280 322 327
329 0 608384 264832 68240 321 328
330 0 608576 264960 68360 277 329
331 0 608736 265120 68520 244 330
332 0 608864 265248 68640 290 331
333 0 609120 265312 68560 256 332
334 0 609344 265408 68440 214 333
335 0 609504 265632 68440 224 334
336 0 609536 265856 68320 107 335
337 0 609472 266016 68120 120 336
338 0 609312 265984 67920 81 337
339 0 609152 265888 67720 60 338
340 0 609152 265824 67640 75 339
341 0 608768 265408 68840 270 332
342 0 608608 265344 69040 209 341
343 0 608480 265216 69200 157 342
344 0 608416 265152 69440 131 343
345 0 608320 264896 69480 75 344
346 0 608352 264640 69400 139 345
347 0 608352 264384 69400 128 346
348 0 608352 264256 69400 104 347
349 0 608224 265088 68960 32 343
350 0 607936 264992 69000 32 349
351 0 608192 265056 68120 221 328
352 0 608192 265312 68080 209 351
353 0 608128 265568 68000 198 352
354 0 608032 265792 67840 128 353
355 0 607936 266048 67760 172 354
356 0 607936 266304 67720 226 355
357 0 607872 266464 67520 232 356
358 0 607872 266688 67360 204 357
359 0 607968 266944 67400 246 358
360 0 608160 267136 67400 178 359
361 0 608096 267168 67600 229 360
362 0 608160 267168 67880 178 361
363 0 608384 267136 68000 172 362
364 0 608608 267008 68080 160 363
365 0 608768 267008 68280 71 364
366 0 608928 267008 68520 45 365
367 0 609056 266880 68720 45 366
368 0 609184 266720 68560 40 367
369 0 609056 266560 68720 71 368
370 0 608896 266496 68920 32 369
371 0 608640 266624 68960 51 370
372 0 608480 266656 68960 75 371
373 0 608896 266016 69000 32 370
374 0 608352 267328 67320 135 360
375 0 608544 267552 67320 139 374
376 0 608736 267744 67280 202 375
377 0 608928 267904 67200 189 376
378 0 609024 268096 67040 120 377
379 0 609056 268352 66960 101 378
380 0 609024 268576 66840 102 379
381 0 609024 268800 66720 175 380
382 0 608960 268960 66520 115 381
383 0 609088 269152 66360 136 382
384 0 609248 269312 66160 120 383
385 0 609472 269440 66080 120 384
386 0 609664 269600 66040 124 385
387 0 609856 269792 65920 128 386
388 0 610048 269984 65880 166 387
389 0 610208 270208 65800 107 388
390 0 610400 270400 65800 160 389
391 0 610624 270528 65800 157 390
392 0 610784 270688 65920 163 391
393 0 611040 270784 65960 196 392
394 0 611296 270880 65960 164 393
395 0 611488 271040 65800 124 394
396 0 611648 271232 65720 102 395
397 0 611648 271488 65720 134 396
398 0 611648 271744 65720 139 397
399 0 611648 272000 65760 136 398
400 0 611712 272256 65760 153 399
401 0 611872 272480 65720 139 400
402 0 612064 272672 65680 120 401
403 0 612256 272864 65600 124 402
404 0 612480 272992 65520 175 403
405 0 612672 273120 65400 204 404
406 0 612832 273312 65320 186 405
407 0 612928 273568 65320 107 406
408 0 612992 273760 65120 140 407
409 0 613056 274016 65000 91 408
410 0 613248 274208 64920 102 409
411 0 613344 274464 64920 163 410
412 0 613504 274688 64800 153 411
413 0 613664 274848 64680 224 412
414 0 613856 274976 64520 203 413
415 0 614048 275168 64480 86 414
416 0 614176 275328 64280 134 415
417 0 614304 275488 64120 139 416
418 0 614336 275712 63960 86 417
419 0 614464 275936 63920 86 418
420 0 614560 276192 63840 80 419
421 0 614560 276384 63760 80 420
422 0 614304 276384 63720 51 421
423 0 614048 276384 63720 40 422
424 0 613824 276480 63800 90 423
425 0 613728 276576 63800 80 424
426 0 614624 276608 63640 96 421
427 0 614624 276832 63520 102 426
428 0 614624 277024 63480 134 427
429 0 614400 277024 63680 71 428
430 0 614208 276992 63840 75 429
431 0 614048 276960 63880 32 430
432 0 614624 277248 63360 172 428
433 0 614624 277504 63280 198 432
434 0 614656 277728 63120 200 433
435 0 614688 277984 63040 163 434
436 0 614688 278240 63000 45 435
437 0 614560 278464 62920 137 436
438 0 614624 278720 62800 64 437
439 0 614560 278848 62480 51 438
440 0 614752 278976 62320 163 439
441 0 614720 279136 62120 102 440
442 0 614720 279296 61920 98 441
443 0 614720 279552 61880 139 442
444 0 614720 279776 61720 51 443
445 0 614720 280000 61560 137 444
446 0 614752 280160 61360 150 445
447 0 614784 280288 61120 98 446
448 0 614752 280448 60920 160 447
449 0 614720 280608 60720 160 448
450 0 614752 280736 60480 108 449
451 0 614816 280896 60280 137 450
452 0 614848 280928 60240 137 451
453 0 615104 280960 60280 194 452
454 0 615360 280928 60360 280 453
455 0 615424 281184 60360 254 454
456 0 615296 281440 60360 131 455
457 0 615296 281664 60200 120 456
458 0 615328 281920 60120 40 457
459 0 614752 281088 60040 80 452
460 0 614624 281312 60000 120 459
461 0 614624 281568 60000 120 460
462 0 614528 281792 59880 156 461
463 0 614528 281984 59680 164 462
464 0 614528 282208 59560 154 463
465 0 614592 282368 59360 185 464
466 0 614656 282432 59080 128 465
467 0 614720 282592 58880 136 466
468 0 614848 282656 58640 134 467
469 0 615040 282784 58480 128 468
470 0 615168 282976 58320 200 469
471 0 615232 283136 58080 226 470
472 0 615232 283200 57800 181 471
473 0 615328 283200 57560 204 472
474 0 615488 283264 57360 194 473
475 0 615712 283392 57320 203 474
476 0 615840 283552 57120 229 475
477 0 615968 283680 56920 204 476
478 0 615968 283840 56680 236 477
479 0 615808 284000 56520 217 478
480 0 615808 284096 56280 227 479
481 0 615808 283968 56040 214 480
482 0 615872 283936 55800 163 481
483 0 615872 283936 55520 51 482
484 0 615872 283936 55240 86 483
485 0 615968 283872 55000 210 484
486 0 616128 283840 54800 160 485
487 0 616288 283776 54560 40 486
488 0 616224 283840 54320 163 487
489 0 616224 283936 54040 98 488
490 0 616352 284096 53880 51 489
491 0 616448 284000 53640 120 490
492 0 616256 283936 53480 140 491
493 0 616352 283936 53200 98 492
494 0 616480 283904 52960 124 493
495 0 616544 284064 52760 163 494
496 0 616576 284128 52480 163 495
497 0 616736 284192 52280 160 496
498 0 616864 284160 52040 160 497
499 0 616864 283968 51840 32 498
500 0 616928 283936 51600 150 499
501 0 617088 283968 51400 202 500
502 0 617280 283840 51280 80 501
503 0 617344 283840 51000 40 502
504 0 617312 283936 50760 128 503
505 0 617472 283936 50560 150 504
506 0 617504 283968 50280 164 505
507 0 617568 284032 50040 186 506
508 0 617536 284064 49760 160 507
509 0 617504 284096 49480 131 508
510 0 617536 284160 49240 40 509
511 0 617568 284064 49000 135 510
512 0 617600 283872 48840 51 511
513 0 617632 283712 48640 51 512
514 0 617632 283552 48440 75 513
515 0 617376 283584 48400 32 514
516 0 617520.4 283602.16 48240 -1 515
517 0 617529.5 283413.2 48200 -1 516
518 0 617534.6 283381.53 48160 -1 517
519 0 617488.75 283224.5 48120 -1 518
520 0 617430.06 283068.66 48080 -1 519
521 0 617406.75 282978.97 48040 -1 520
522 0 617583.44 283166.62 47960 -1 521
523 0 617763.9 283346.78 47920 -1 522
524 0 617930.3 283414.56 47880 -1 523
525 0 618035.7 283457.94 47840 -1 524
526 0 618102.6 283455.25 47760 -1 525
527 0 618160 283492.72 47640 -1 526
528 0 617934.44 283452.8 47480 -1 527
529 0 617791.75 283442.94 47360 -1 528
530 0 617876 283380.97 47120 -1 529
531 0 617956 283376.97 46920 -1 530
532 0 617975.75 283392.56 46720 -1 531
533 0 617988.25 283444.94 46520 -1 532
534 0 618081.8 283470.56 46240 -1 533
535 0 618259.6 283435.94 46040 -1 534
536 0 618383.44 283410.9 45800 -1 535
537 0 618242.9 283338.03 45600 -1 536
538 0 618058.9 283256.56 45400 -1 537
539 0 618081.75 283162.72 45160 -1 538
540 0 618127.75 283082.4 44880 -1 539
541 0 618188.5 283067.56 44680 -1 540
542 0 618224.75 283024.2 44520 -1 541
543 0 618246.25 282990.94 44280 -1 542
544 0 618265.7 282956.7 44040 -1 543
545 0 618281.75 282933.06 43760 -1 544
546 0 618290.7 282955.25 43520 -1 545
547 0 618311.56 282957.12 43280 -1 546
548 0 618329.94 282955.3 43040 -1 547
549 0 618344.7 282995.56 42760 -1 548
550 0 618371.6 283051.25 42520 -1 549
551 0 618403.5 283180.06 42280 -1 550
552 0 618455.5 283287.44 42000 -1 551
553 0 618466 283372.6 41760 -1 552
554 0 618512.56 283387.06 41520 -1 553
555 0 618504.3 283464.12 41320 -1 554
556 0 618495.25 283553.94 41120 -1 555
557 0 618420.1 283542.3 40920 -1 556
558 0 618317.1 283561.53 40720 -1 557
559 0 618185.6 283570.38 40440 -1 558
560 0 618089 283549.75 40240 -1 559
561 0 618042.75 283480.44 39960 -1 560
562 0 618009.1 283407.7 39720 -1 561
563 0 618016.6 283364.44 39440 -1 562
564 0 618039.6 283372.75 39200 -1 563
565 0 618046.06 283421.56 39000 -1 564
566 0 617952.25 283457.38 38760 -1 565
567 0 617867.75 283468.62 38560 -1 566
568 0 617820.94 283487.38 38360 -1 567
569 0 617764.25 283475.5 38120 -1 568
570 0 617736.06 283450.44 37920 -1 569
571 0 617701.75 283418.2 37680 -1 570
572 0 617648.94 283389.1 37480 -1 571
573 0 617615 283343.9 37440 -1 572
574 0 617473.7 283210.44 37400 -1 573
575 0 617358.5 283098.12 37360 -1 574
576 0 617242.44 282974.12 37320 -1 575
577 0 617067.75 282832.7 37280 -1 576
578 0 616925.9 282747.9 37240 -1 577
579 0 616767.2 282663.56 37200 -1 578
580 0 616736.7 282447.8 37160 -1 579
581 0 616797.44 282228.2 37120 -1 580
582 0 616608.6 282244 37080 -1 581
583 0 616541.75 282217.25 37040 -1 582
584 0 616428.75 282168.88 36960 -1 583
585 0 616427.25 282160.94 36880 -1 584
586 0 616559.9 282348.56 36760 -1 585
587 0 616657.9 282459.3 36720 -1 586
588 0 616796.4 282602.44 36680 -1 587
589 0 616901.7 282697.78 36640 -1 588
590 0 616977 282798.5 36600 -1 589
591 0 617100.9 282991.78 36560 -1 590
592 0 617219.3 283098.8 36520 -1 591
593 0 617413.2 283262.66 36440 -1 592
594 0 617208.2 283239.2 36280 -1 593
595 0 617336.56 283400.2 36080 -1 594
596 0 617258.06 283432.75 35880 -1 595
597 0 617197.4 283463.4 35560 -1 596
598 0 617194.9 283489.88 35320 -1 597
599 0 617263.75 283492 35080 -1 598
600 0 617338.4 283470.06 34880 -1 599
601 0 617281.5 283407.22 34600 -1 600
602 0 617194.9 283259.66 34360 -1 601
603 0 617119.75 283219.38 34120 -1 602
604 0 617033.94 283192 33840 -1 603
605 0 616954.25 283178.56 33600 -1 604
606 0 616758.06 283126.12 33360 -1 605
607 0 616671.06 283099.8 33080 -1 606
608 0 616581.44 283073.4 32920 -1 607
609 0 616519.2 283032.38 32680 -1 608
610 0 616419.7 282994.88 32440 -1 609
611 0 616356.4 282953.88 32160 -1 610
612 0 616329.25 282992.44 31840 -1 611
613 0 616493.75 283089.3 31600 -1 612
614 0 616511.4 283229.2 31320 -1 613
615 0 616478 283460.9 31080 -1 614
616 0 616395.2 283652.75 30840 -1 615
617 0 616325.9 284131.06 30640 -1 616
618 0 616379.4 284510.44 30440 -1 617
619 0 616472.1 284791.84 30200 -1 618
620 0 616634.9 285282.84 29920 -1 619
621 0 616786.25 285351.3 29640 -1 620
622 0 616728.6 285207.34 29320 -1 621
623 0 616595.9 285240.53 29040 -1 622
624 0 616382.1 285379.7 28760 -1 623
625 0 616363.06 285412.53 28560 -1 624
626 0 616420.94 285241.44 28320 -1 625
627 0 616291.1 285030.25 28080 -1 626
628 0 616125.2 284771.62 27840 -1 627
629 0 615845.5 284932.53 27600 -1 628
630 0 615876.6 285058.25 27400 -1 629
631 0 615769.44 285095.56 27200 -1 630
632 0 615716.5 285171.75 27000 -1 631
633 0 615784.8 285373.94 26800 -1 632
634 0 615703.56 285451.75 26560 -1 633
635 0 615524.94 285890.1 26320 -1 634
636 0 615431.3 286121.12 26200 -1 635
637 0 615512.2 286263.56 26160 -1 636
638 0 615059.44 286158.5 26120 -1 637
639 0 615375.75 286600.44 26080 -1 638
640 0 615591.75 286519.03 26040 -1 639
641 0 615770.8 286545.72 26000 -1 640
642 0 615907.5 286541.3 25880 -1 641
643 0 615606 286662.4 25680 -1 642
644 0 615363.1 286727.25 25440 -1 643
645 0 615241.4 286950.94 25240 -1 644
646 0 615313.1 287068.28 25040 -1 645
647 0 615327.8 287225.8 24800 -1 646
648 0 615627.4 287056 24600 -1 647
649 0 615453.1 286754.94 24440 -1 648
650 0 615221.56 286612.3 24240 -1 649
651 0 615044.5 286559.53 24080 -1 650
652 0 614686.9 286742.2 24040 -1 651
653 0 614891.9 286668.2 24000 -1 652
654 0 614968.44 286634.62 23960 -1 653
655 0 615118.06 286997.75 23920 -1 654
656 0 614883.94 286429.06 23880 -1 655
657 0 614868.1 286384.25 23840 -1 656
658 0 614923.7 286109.3 23680 -1 657
659 0 614967.06 285899.2 23560 -1 658
660 0 615051.4 285704.62 23400 -1 659
661 0 615178.2 285588.25 23320 -1 660
662 0 615028.25 285057.44 23280 -1 661
663 0 615143.1 285295.38 23240 -1 662
664 0 615249.25 285399.94 23200 -1 663
665 0 615460.25 285477.2 23160 -1 664
666 0 614234 285110.03 23120 -1 665
667 0 615550.9 285372.94 23080 -1 666
668 0 615921.4 285614.62 23000 -1 667
669 0 616086.6 285800.3 23040 -1 668
670 0 616073.4 285759.5 23080 -1 669
671 0 614629.5 285471.75 23120 -1 670
672 0 616063.06 285892.75 23160 -1 671
673 0 615764.9 285772.25 23240 -1 672
674 0 615678.56 285484.06 23280 -1 673
675 0 615869.75 286097.75 23320 -1 674
676 0 615822.75 286191.5 23360 -1 675
677 0 615770.4 286266.56 23400 -1 676
678 0 615729.5 286397.3 23520 -1 677
679 0 617312 283712 48480 32 515
680 0 588391.5 257874.03 66920 160 5
681 0 588600.8 258095.25 66840 140 680
682 0 589048.56 258919.5 66840 102 681
683 0 589544.75 259355.78 66840 102 682
684 0 589620.3 259579.4 66840 81 683
685 0 590257.7 260168.38 66840 107 684
686 0 590341.94 260201.11 67040 104 685
687 0 590407.1 260196.73 67240 104 686
688 0 590607.3 260716.95 67600 256 687
689 0 590855.7 261408.08 67920 122 688
690 0 590875.9 261475.12 67960 122 689
691 0 590902.1 261530.45 68000 181 690
692 0 591102.1 261795.42 68200 156 691
693 0 591291.44 261874.6 68400 219 692
694 0 591333.8 261924.95 68600 210 693
695 0 591303.44 261928.4 68800 210 694
696 0 591511.2 261805.55 69040 160 695
697 0 591481.4 261815.14 69320 166 696
698 0 591497.56 261791.67 69360 166 697
699 0 591533.1 261749.56 69440 166 698
700 0 591648 262464 70280 163 699
701 0 591808 262624 70400 150 700
702 0 591936 262848 70400 107 701
703 0 592000 263104 70400 160 702
704 0 592032 263360 70480 224 703
705 0 592224 263520 70640 122 704
706 0 592352 263680 70800 150 705
707 0 592352 263936 70800 163 706
708 0 592384 264192 70800 224 707
709 0 592384 264448 70760 186 708
710 0 592384 264704 70840 120 709
711 0 592416 264928 70960 150 710
712 0 592576 265088 71080 139 711
713 0 592576 265344 71120 120 712
714 0 592672 265536 71320 98 713
715 0 592704 265728 71520 137 714
716 0 592704 265952 71680 80 715
717 0 592576 266176 71840 81 716
718 0 592544 266400 71960 154 717
719 0 592576 266656 71920 221 718
720 0 592544 266912 71840 209 719
721 0 592576 267104 71800 196 720
722 0 592640 267328 71680 200 721
723 0 592640 267584 71560 205 722
724 0 592608 267840 71480 226 723
725 0 592736 267936 71360 154 724
726 0 592896 268160 71240 124 725
727 0 592896 268416 71240 124 726
728 0 592832 268672 71240 164 727
729 0 592896 268928 71240 139 728
730 0 593056 269120 71200 226 729
731 0 593024 269376 71120 150 730
732 0 592928 269632 71040 143 731
733 0 592864 269792 70840 150 732
734 0 592704 269792 70600 186 733
735 0 592672 269888 70360 148 734
736 0 592672 270016 70120 157 735
737 0 592704 270176 69920 160 736
738 0 592704 270272 69640 163 737
739 0 592608 270400 69400 134 738
740 0 592576 270528 69160 137 739
741 0 592576 270688 68920 128 740
742 0 592576 270848 68680 102 741
743 0 592448 271008 68480 120 742
744 0 592352 271168 68280 120 743
745 0 592288 271328 68080 154 744
746 0 592128 271424 67880 148 745
747 0 591968 271392 67680 75 746
748 0 591872 271360 67440 51 747
749 0 591744 271264 67240 160 748
750 0 591712 271456 67080 137 749
751 0 591744 271680 66920 153 750
752 0 591776 271872 66720 204 751
753 0 591776 271904 66440 190 752
754 0 591936 271936 66240 156 753
755 0 592096 272096 66040 122 754
756 0 592256 272256 65840 80 755
757 0 592288 272480 65680 150 756
758 0 592416 272736 65680 189 757
759 0 592544 272960 65640 221 758
760 0 592576 272992 65600 194 759
761 0 592704 273152 65400 197 760
762 0 592832 273280 65160 163 761
763 0 593024 273376 65000 148 762
764 0 593152 273632 64920 205 763
765 0 593248 273888 64880 186 764
766 0 593472 273984 64960 168 765
767 0 593696 274016 65120 196 766
768 0 593952 273984 65080 163 767
769 0 594208 273952 65040 189 768
770 0 594400 273888 64840 186 769
771 0 594624 273792 64760 156 770
772 0 594880 273728 64720 139 771
773 0 595136 273728 64720 75 772
774 0 595392 273728 64720 64 773
775 0 595648 273696 64680 40 774
776 0 595904 273696 64640 51 775
777 0 596160 273664 64600 51 776
778 0 596352 273824 64680 32 777
779 0 596384 273952 64680 40 778
780 0 593184 273216 65160 154 763
781 0 593312 273248 65400 166 780
782 0 593536 273280 65560 80 781
783 0 593536 273365.34 65720 48 782
784 0 593536 273408 65800 32 783
785 0 592608 273184 65760 160 760
786 0 592608 273344 65960 186 785
787 0 592736 273344 66200 115 786
788 0 592928 273216 66400 40 787
789 0 593184 273248 66520 40 788
790 0 593344 273344 66520 40 789
791 0 592960 267808 71360 198 725
792 0 593184 267712 71480 134 791
793 0 593408 267648 71640 154 792
794 0 593472 267520 71880 172 793
795 0 593504 267520 72080 186 794
796 0 593568 267776 72160 163 795
797 0 593568 268032 72200 189 796
798 0 593408 268256 72120 253 797
799 0 593184 268256 72240 226 798
800 0 592960 268096 72320 160 799
801 0 592768 267968 72480 139 800
802 0 592544 267904 72600 45 801
803 0 592480 267904 72640 32 802
804 0 593536 267424 72320 166 795
805 0 593440 267232 72520 163 804
806 0 593280 267040 72680 203 805
807 0 593216 266880 72920 75 806
808 0 592960 266816 72920 86 807
809 0 592832 266688 72880 98 808
810 0 592512 267104 72080 128 721
811 0 592480 267136 72360 98 810
812 0 592480 267136 72640 96 811
813 0 592416 267104 72880 153 812
814 0 592448 267008 73120 115 813
815 0 592352 266848 73320 75 814
816 0 592288 266688 73520 101 815
817 0 592128 266528 73720 108 816
818 0 592000 266400 73920 104 817
819 0 591904 266272 74120 90 818
820 0 591776 266144 74360 71 819
821 0 591648 266016 74560 101 820
822 0 591520 265952 74800 60 821
823 0 591616 266080 75000 32 822
824 0 591520 265984 75240 32 823
825 0 591488 265824 75440 75 824
826 0 591520 265760 75680 115 825
827 0 591552 265760 75960 71 826
828 0 591520 265792 76240 107 827
829 0 591456 265760 76520 176 828
830 0 591232 265632 76520 163 829
831 0 590976 265600 76600 160 830
832 0 590720 265632 76680 175 831
833 0 590464 265568 76720 163 832
834 0 590240 265408 76760 181 833
835 0 590208 265184 76880 189 834
836 0 590016 265024 77000 226 835
837 0 589760 264960 77120 203 836
838 0 589568 264896 77280 200 837
839 0 589408 264960 77480 131 838
840 0 589184 264992 77640 131 839
841 0 588960 265024 77800 140 840
842 0 588768 264928 77960 102 841
843 0 588512 264928 78000 81 842
844 0 588448 265120 77840 75 843
845 0 586645.2 256505.38 67560 190 1
846 0 586531.25 256737.62 67680 122 845
847 0 586231.25 256973.89 67880 136 846
848 0 585658.44 257126.1 68000 136 847
849 0 585294.5 257172.6 68160 120 848
850 0 584139.2 258131.03 68160 120 849
851 0 584549.25 257919.78 68400 141 850
852 0 584651.9 257984.6 68600 141 851
853 0 585324 258543.1 68760 108 852
854 0 585683.8 258839.42 68960 218 853
855 0 585901.56 258929.62 69040 218 854
856 0 586070.2 259118.58 69240 218 855
857 0 586203.5 259127.78 69440 226 856
858 0 586321.06 259195.86 69600 185 857
859 0 586453.56 259286.03 69840 185 858
860 0 586566.75 259315.03 70040 235 859
861 0 586673 259350.52 70320 237 860
862 0 586780.06 259381.62 70560 237 861
863 0 586904.9 259353.94 70840 166 862
864 0 586996.9 259312.64 71040 90 863
865 0 587061.44 259339.11 71280 124 864
866 0 587121.06 259251.64 71440 124 865
867 0 587215.56 259180.69 71720 122 866
868 0 587268.06 259110.67 71920 51 867
869 0 587305.7 259013.08 72160 104 868
870 0 587463.3 259088.88 72440 128 869
871 0 587642.8 259124.88 72680 139 870
872 0 587907.44 259225.92 72960 51 871
873 0 588191.1 259343.73 73160 120 872
874 0 588357.7 259406.88 73360 107 873
875 0 588587.56 259539.69 73600 86 874
876 0 588781.75 259666.78 73800 98 875
877 0 588972 259719.78 74000 96 876
878 0 589323 259815.25 74200 96 877
879 0 589862.2 260015.53 74360 124 878
880 0 590586.94 260235.47 74560 181 879
881 0 591052.75 260599.06 74760 197 880
882 0 591638 260996.02 75000 148 881
883 0 592156.2 261349.23 75240 120 882
884 0 592588.25 261772.94 75400 124 883
885 0 592918.7 262221 75600 160 884
886 0 593556.94 262833.16 75800 128 885
887 0 594530 263754.4 75960 122 886
888 0 595446.8 264346.9 76040 148 887
889 0 596744.06 265307.28 76040 115 888
890 0 597853.1 267510.75 76040 163 889
891 0 598529.8 267919.6 76240 148 890
892 0 598916.1 268130.9 76400 98 891
893 0 599126.75 268278.88 76600 148 892
894 0 599359.25 268468.88 76760 148 893
895 0 599633.6 268682.1 76960 128 894
896 0 599893.1 268909.53 77080 107 895
897 0 600156.3 269220.2 77200 172 896
898 0 600971.7 270337.53 77200 101 897
899 0 601150.3 270729.97 77000 141 898
900 0 601121.6 271075.7 76800 176 899
901 0 601107.3 271438.03 76600 210 900
902 0 601111.6 271820.38 76440 150 901
903 0 601036 272201.78 76240 160 902
904 0 600975.75 272437.75 76040 196 903
905 0 600924.8 272622.7 75840 140 904
906 0 600782.44 272952.62 75680 115 905
907 0 600768.06 273252.88 75480 137 906
908 0 600629.5 273442.62 75320 137 907
909 0 600600 273547.2 75120 131 908
910 0 600460.94 273730.84 74960 140 909
911 0 600295.25 273760.28 74840 207 910
912 0 600254.8 273845.4 74720 207 911
913 0 600097.6 273944.25 74480 217 912
914 0 599972.6 274119.1 74320 137 913
915 0 599856.7 274170.88 74240 178 914
916 0 599702.9 274279.28 74080 163 915
917 0 599437.75 274446.94 73920 176 916
918 0 599378.25 274457.4 73760 102 917
919 0 599290.8 274538.9 73560 108 918
920 0 599064.75 274662.94 73400 131 919
921 0 598811.6 274791.5 73240 128 920
922 0 598636.4 274851.56 73080 164 921
923 0 598612.75 274944.38 72920 164 922
924 0 598493.8 275032.2 72760 156 923
925 0 598250.56 275155.94 72560 154 924
926 0 598126.06 275233.72 72400 154 925
927 0 597993.94 275348.75 72240 150 926
928 0 597960.9 275449.38 72080 64 927
929 0 597911.7 275486.03 71960 81 928
930 0 597856.9 275575.9 71800 81 929
931 0 597824.1 275680.03 71640 81 930
932 0 597727.5 275752.56 71520 71 931
933 0 597661.9 275829.3 71400 71 932
934 0 597560.4 275960.84 71200 71 933
935 0 597309.44 276099.06 71040 -1 934
936 0 597153.94 276289.3 70840 -1 935
937 0 597097.06 276348.5 70680 -1 936
938 0 596873.3 276459.8 70480 -1 937
939 0 596662.25 276772.66 70280 -1 938
940 0 596518.9 277044.8 70040 -1 939
941 0 596380.06 277144.34 69840 -1 940
942 0 596304.8 277242.4 69680 -1 941
943 0 596286.25 277267.06 69640 -1 942
944 0 596103.2 277376.28 69440 -1 943
945 0 596017.25 277476.12 69240 -1 944
946 0 595819.94 277503.34 69040 -1 945
947 0 595712.5 277539.5 68960 -1 946
948 0 595605.3 277575.84 68880 -1 947
949 0 594338.25 277464.25 68880 -1 948
950 0 593375.4 278014.84 68880 -1 949
951 0 593251.1 277995.22 69040 -1 950
952 0 593128.75 278063.62 69240 -1 951
953 0 593011.56 277996.97 69520 -1 952
954 0 592896.56 277987.1 69760 -1 953
955 0 592750.4 278018.94 69960 -1 954
956 0 592543.2 278057.4 70200 -1 955
957 0 592416.44 278142 70400 -1 956
958 0 592309.1 278239.84 70640 -1 957
959 0 592141.2 278310.9 70840 -1 958
960 0 591978.7 278365.7 71040 -1 959
961 0 591768.3 278357.88 71240 -1 960
962 0 591590.1 278381.12 71440 -1 961
963 0 591389.2 278386.28 71640 -1 962
964 0 591215.25 278379.8 71800 -1 963
965 0 590979.9 278349.47 72000 -1 964
966 0 590694.2 278293.9 72200 -1 965
967 0 590501.44 278311.3 72400 -1 966
968 0 590070.7 278273.2 72680 -1 967
969 0 589774.94 278302.53 72840 -1 968
970 0 589489.1 278272.8 73000 -1 969
971 0 589210.06 278336.84 73200 -1 970
972 0 588934.4 278276.06 73280 -1 971
973 0 588237 277965.53 73280 -1 972
974 0 586846 276469.12 73280 -1 973
975 0 586700.2 276111.8 73160 -1 974
976 0 586660.1 276065.38 73000 -1 975
977 0 586656.2 275853.3 72880 -1 976
978 0 586665.94 275443.06 72720 -1 977
979 0 586934.1 274738.28 72600 -1 978
980 0 587361.06 274528.4 72400 -1 979
981 0 587426.75 274421.16 72320 -1 980
982 0 587858.25 273681.53 72320 -1 981
983 0 589226.9 273609.53 72320 -1 982
984 0 590110.94 273520.53 72560 -1 983
985 0 590469.2 273612.25 72800 -1 984
986 0 590585.1 273865.78 73000 -1 985
987 0 591094.2 273932.2 73240 -1 986
988 0 591088.8 273592.22 73440 -1 987
989 0 590928.8 273657.38 73680 -1 988
990 0 590776.5 273533.34 73960 -1 989
991 0 590879.94 273453.5 74200 -1 990
992 0 590791.4 273097.75 74520 -1 991
993 0 590676.3 274044.9 74800 -1 992
994 0 591287.6 274555.03 75120 -1 993
995 0 591914.7 274553.34 75320 -1 994
996 0 592040.06 274553.2 75360 -1 995
997 0 592384.06 274620.56 75640 -1 996
998 0 592798.25 274574.03 75880 -1 997
999 0 592942.9 274579.1 76120 -1 998
1000 0 593103.3 274620.12 76360 -1 999
1001 0 593149 274625.5 76440 -1 1000
1002 0 593194.9 274631.16 76520 -1 1001
1003 0 593493.2 274666.34 76760 -1 1002
1004 0 593850.4 274768.94 76960 -1 1003
1005 0 594475.44 274850.94 77200 -1 1004
1006 0 595326.5 274755.2 77400 -1 1005
1007 0 595742.7 273301 77400 -1 1006
1008 0 594492.6 272063.7 77400 -1 1007
1009 0 593781.5 271924.12 77440 -1 1008
1010 0 593607.6 270924.94 77560 -1 1009
1011 0 593329.94 270146.44 77720 -1 1010
1012 0 591719.9 267876.75 77720 -1 1011
1013 0 591639.6 267672.47 77560 -1 1012
1014 0 591559.56 267557.97 77400 -1 1013
1015 0 591325.44 267332.7 77240 -1 1014
1016 0 590812.5 266815 77080 -1 1015
1017 0 590300.8 266588.84 76920 -1 1016
1018 0 590064.8 266520.47 76840 -1 1017
1019 0 595814.94 273676.03 77720 -1 1007
1020 0 595651.06 273641.47 77880 -1 1019
1021 0 589199.25 273728.44 72000 -1 983
1022 0 589219.9 273744.6 71680 -1 1021
1023 0 589088.75 273797.47 71480 -1 1022
1024 0 589067.56 273811 71320 -1 1023
1025 0 589106.8 273886.25 71280 -1 1024
1026 0 595553.2 277596.84 68840 -1 948
1027 0 595294.3 277700.78 68640 -1 1026
1028 0 597895.56 267699.56 75760 163 890
1029 0 597216 268064 75040 104 1028
1030 0 597056 268128 74800 75 1029
1031 0 596896 268192 74600 81 1030
1032 0 596896 268352 74360 98 1031
1033 0 596800 268480 74160 128 1032
1034 0 596672 268576 73960 101 1033
1035 0 596480 268704 73840 160 1034
1036 0 596288 268832 73720 81 1035
1037 0 596224 269024 73560 124 1036
1038 0 596096 269184 73400 98 1037
1039 0 596096 269344 73160 102 1038
1040 0 596032 269504 72960 75 1039
1041 0 595904 269696 72800 81 1040
1042 0 595904 269856 72560 120 1041
1043 0 595840 270048 72400 102 1042
1044 0 595776 270240 72240 80 1043
1045 0 595776 270400 72040 86 1044
1046 0 595808 270592 71840 75 1045
1047 0 595744 270784 71640 102 1046
1048 0 595616 270976 71480 122 1047
1049 0 595616 271136 71280 124 1048
1050 0 595584 271328 71120 136 1049
1051 0 595520 271488 70920 163 1050
1052 0 595456 271648 70720 181 1051
1053 0 595456 271808 70520 124 1052
1054 0 595360 271840 70280 124 1053
1055 0 595232 271968 70080 107 1054
1056 0 595200 272160 69920 124 1055
1057 0 595200 272384 69760 81 1056
1058 0 595072 272512 69560 140 1057
1059 0 594976 272736 69440 168 1058
1060 0 594912 272928 69240 153 1059
1061 0 594912 273152 69080 86 1060
1062 0 594944 273408 68960 51 1061
1063 0 594944 273664 68920 86 1062
1064 0 594944 273920 68920 102 1063
1065 0 595072 274080 69080 120 1064
1066 0 595200 274272 69200 98 1065
1067 0 595168 274400 69440 60 1066
1068 0 595168 274528 69680 98 1067
1069 0 595328 274656 69880 51 1068
1070 0 595296 274656 70160 80 1069
1071 0 595136 274688 70360 104 1070
1072 0 595040 274880 70520 98 1071
1073 0 594880 274880 70720 163 1072
1074 0 594752 275072 70840 98 1073
1075 0 594528 275200 70760 81 1074
1076 0 594304 275328 70800 102 1075
1077 0 594048 275424 70840 81 1076
1078 0 593824 275552 70840 90 1077
1079 0 593568 275648 70840 98 1078
1080 0 593344 275776 70800 86 1079
1081 0 593088 275840 70760 104 1080
1082 0 592864 275904 70640 136 1081
1083 0 592608 275968 70520 120 1082
1084 0 592352 275968 70520 96 1083
1085 0 592096 275968 70560 45 1084
1086 0 591904 276160 70680 51 1085
1087 0 591680 276256 70800 64 1086
1088 0 591488 276256 71000 64 1087
1089 0 591328 276192 71200 96 1088
1090 0 591104 276128 71320 75 1089
1091 0 590880 276032 71440 107 1090
1092 0 590720 275904 71640 128 1091
1093 0 590560 275744 71840 80 1092
1094 0 590432 275584 71880 51 1093
1095 0 582529.3 258388.34 68160 139 850
1096 0 581805.56 258624.53 68000 160 1095
1097 0 580945.9 258883.38 67880 128 1096
1098 0 579777.06 259354.47 67680 120 1097
1099 0 579483 259467.77 67600 40 1098
1100 0 578868.7 259274.19 67440 32 1099
1101 0 578723.8 259118.73 67280 51 1100
1102 0 578643.56 259178.98 67080 51 1101
1103 0 578655.9 259231.69 66960 153 1102
1104 0 578868.25 258435.27 66960 196 1103
1105 0 578944.6 258775.67 66720 150 1104
1106 0 579066.44 258751.72 66520 150 1105
1107 0 579115.25 258741.67 66440 150 1106
1108 0 579136.56 258658.83 66240 150 1107
1109 0 579017.44 257925.7 67240 163 1104
1110 0 578971.7 257916.8 67320 163 1109
1111 0 578872.1 258023.06 67520 163 1110
1112 0 578716.7 258051.89 67600 153 1111
1113 0 578649.3 258134.33 67760 153 1112
1114 0 578638.7 258136.31 67800 153 1113
1115 0 581187.3 258203.9 67320 108 1110
1116 0 581393.75 258273.86 67400 98 1115
1117 0 581607.7 258389.95 67520 71 1116
1118 0 581815.56 258580.95 67680 32 1117
1119 0 582337.1 258615.1 67880 166 1118
1120 0 582746.44 258617.88 68080 128 1119
1121 0 583123.44 258474.33 68240 102 1120
1122 0 583445.3 258271.08 68480 102 1121
1123 0 583810.75 258132.1 68680 108 1122
1124 0 584058.1 258094.45 68920 120 1123
1125 0 584871.8 258229.25 69080 160 1124
1126 0 585288.44 258411 69360 186 1125
1127 0 585333.25 258420.62 69640 226 1126
1128 0 585465.7 258481.42 69880 178 1127
1129 0 585523 258601.25 70120 178 1128
1130 0 585656.75 258635.95 70280 185 1129
1131 0 585639.9 258756.19 70480 237 1130
1132 0 585658.6 258884.05 70680 311 1131
1133 0 585687.94 258839.38 70880 311 1132
1134 0 585690.2 258837.33 70920 311 1133
1135 0 585700.56 258828.8 71120 249 1134
1136 0 585817.2 258517.28 71280 249 1135
1137 0 585765.4 258566.56 71480 249 1136
1138 0 585647.8 258599.72 71720 -1 1137
1139 0 585162.2 258304.27 71960 -1 1138
1140 0 585080.3 258215.84 72040 -1 1139
1141 0 585053.4 258202.11 72080 -1 1140
