# Supplementary material for: Connectomics Analysis Reveals First-, Second-, and Third-Order Thermosensory and Hygrosensory Neurons in the Adult Drosophila Brain
Source: Curr Biol. 2020 Aug 17;30(16):3167–3182.e4. doi: 10.1016/j.cub.2020.06.028 (PMC7443704; doi:10.1016/j.cub.2020.06.028)
Supplement: Data S1. Skeletons and Meshes, Related to STAR Methods — marin2020-skeletons contains files describing the morphology of each neuron in this study (in FAFB14 space, .swc format). glomeruli_meshes contains the glomerular meshes (in FAFB14 space, .stl format). neuropil_meshes contains the glomerular meshes (in FAFB14 space, .stl format). [file mmc5.zip › VP_SI/marin2020-skeletons/15423548.swc]

# SWC format file
# based on specifications at http://www.neuronland.org/NLMorphologyConverter/MorphologyFormats/SWC/Spec.html
# Created by nat::write.neuron.swc
# PointNo Label X Y Z Radius Parent 
1 0 637625 86786 129240 2436 -1
2 0 637617 86642 130120 -1 1
3 0 637729 86682 130440 -1 2
4 0 636369 86994 130880 -1 3
5 0 636545 87058 131480 -1 4
6 0 634529 86890 132000 -1 5
7 0 634289 86210 132040 -1 6
8 0 634457 86522 132080 -1 7
9 0 634561 86922 132120 -1 8
10 0 634681 87250 132320 -1 9
11 0 634537 87250 132600 -1 10
12 0 633865 87322 133040 -1 11
13 0 633865 87322 133240 -1 12
14 0 633857 87346 133520 -1 13
15 0 633761 87290 133800 -1 14
16 0 633689 87026 134040 -1 15
17 0 633785 86962 134240 -1 16
18 0 633745 86954 134520 -1 17
19 0 633785 86818 134800 -1 18
20 0 633809 86658 135040 -1 19
21 0 633753 86650 135320 -1 20
22 0 633697 86706 135600 -1 21
23 0 633561 86834 135880 -1 22
24 0 633393 87074 136200 -1 23
25 0 633137 87178 136480 -1 24
26 0 632993 87258 136720 -1 25
27 0 632841 87362 137000 -1 26
28 0 632673 87506 137280 -1 27
29 0 632585 87554 137400 -1 28
30 0 632465 87578 137560 -1 29
31 0 632385 87658 137720 -1 30
32 0 632353 87642 137760 -1 31
33 0 632305 87722 137880 -1 32
34 0 632185 87818 138040 -1 33
35 0 632057 87986 138200 86 34
36 0 631833 88202 138440 86 35
37 0 631649 88274 138600 86 36
38 0 631433 88522 138800 120 37
39 0 631305 88682 138880 120 38
40 0 631065 88962 139040 91 39
41 0 630905 89058 139120 102 40
42 0 630793 89210 139200 102 41
43 0 630401 89506 139480 175 42
44 0 630305 89626 139800 197 43
45 0 629937 89778 140080 160 44
46 0 629705 89826 140360 176 45
47 0 629537 89946 140600 202 46
48 0 629329 90090 140800 178 47
49 0 629113 90106 141040 198 48
50 0 628985 90082 141280 154 49
51 0 628873 90226 141560 134 50
52 0 628729 90450 141840 124 51
53 0 628529 90850 142040 219 52
54 0 628193 91370 142240 224 53
55 0 628017 91650 142440 242 54
56 0 626825 92698 142440 124 55
57 0 625009 92866 142440 196 56
58 0 624313 93594 142440 168 57
59 0 623425 94210 142440 131 58
60 0 622913 94258 142440 86 59
61 0 622681 94506 142440 86 60
62 0 622321 95018 142440 -1 61
63 0 622049 95658 142600 -1 62
64 0 622049 95906 142720 -1 63
65 0 622209 96362 142920 -1 64
66 0 622321 96866 143080 -1 65
67 0 622449 97122 143160 -1 66
68 0 622457 97538 143320 -1 67
69 0 622297 98058 143520 -1 68
70 0 621897 98658 143760 -1 69
71 0 621353 99434 143760 -1 70
72 0 620737 100186 143760 -1 71
73 0 620057 101074 143760 -1 72
74 0 619657 101570 143720 -1 73
75 0 619057 102258 143560 60 74
76 0 618545 102778 143440 128 75
77 0 617753 103138 143280 120 76
78 0 617097 103562 143080 120 77
79 0 616785 104138 143080 86 78
80 0 616449 104466 143080 120 79
81 0 616001 104770 142960 135 80
82 0 615817 105082 142760 150 81
83 0 615745 105586 142680 91 82
84 0 615737 105906 142520 157 83
85 0 615553 106106 142480 271 84
86 0 615561 106210 142440 271 85
87 0 615545 106874 142440 124 86
88 0 615745 107314 142280 197 87
89 0 615913 107810 142160 183 88
90 0 615897 108338 142120 176 89
91 0 615657 108738 142000 150 90
92 0 615089 109114 141920 120 91
93 0 614689 109242 141960 75 92
94 0 614449 109434 142040 120 93
95 0 614233 109594 142120 104 94
96 0 614121 109954 142240 107 95
97 0 614073 110066 142280 107 96
98 0 613985 110162 142320 102 97
99 0 613729 110554 142600 136 98
100 0 613449 110818 142840 122 99
101 0 613401 110866 143000 98 100
102 0 613281 110986 143120 75 101
103 0 613265 111122 143200 75 102
104 0 613233 111506 143280 51 103
105 0 613137 111466 143440 45 104
106 0 613097 111482 143680 32 105
107 0 613097 111530 143760 32 106
108 0 613081 111658 143960 32 107
109 0 613081 111866 144080 139 108
110 0 613153 112058 144240 139 109
111 0 613313 112370 144400 96 110
112 0 613289 112538 144480 96 111
113 0 613385 112850 144600 80 112
114 0 613465 113122 144640 96 113
115 0 613321 113442 144760 71 114
116 0 613577 113490 144840 71 115
117 0 613521 113634 144920 104 116
118 0 613593 113794 144960 141 117
119 0 613661 113836 144840 32 118
120 0 613529 113752 144680 45 119
121 0 613537 113800 144560 45 120
122 0 613725 113772 144440 32 121
123 0 614141 113648 144400 71 122
124 0 614369 113660 144360 51 123
125 0 614561 113608 144320 45 124
126 0 614757 113540 144240 60 125
127 0 615133 113384 144160 60 126
128 0 615425 113200 144120 60 127
129 0 615605 112956 144080 -1 128
130 0 615655 112866 144000 -1 129
131 0 615703 112850 143960 -1 130
132 0 615715 112814 143920 -1 131
133 0 615823 112778 143760 -1 132
134 0 615943 112762 143680 -1 133
135 0 615979 112774 143560 -1 134
136 0 615931 112926 143400 -1 135
137 0 615867 112874 143280 -1 136
138 0 615835 112730 143160 -1 137
139 0 615699 112758 143000 -1 138
140 0 615503 112770 142880 -1 139
141 0 615347 112794 142760 -1 140
142 0 615327 112750 142640 -1 141
143 0 615311 112710 142520 -1 142
144 0 615271 112614 142400 -1 143
145 0 615251 112542 142280 -1 144
146 0 615283 112522 142160 -1 145
147 0 615379 112466 142040 -1 146
148 0 615427 112554 141920 -1 147
149 0 615407 112654 141800 -1 148
150 0 615347 112730 141720 -1 149
151 0 615331 112802 141640 -1 150
152 0 615323 112934 141520 -1 151
153 0 615247 113090 141400 -1 152
154 0 615207 113158 141320 -1 153
155 0 615153 113252 141200 -1 154
156 0 615105 113300 141120 -1 155
157 0 614981 113356 141040 -1 156
158 0 614897 113416 140920 -1 157
159 0 614837 113400 140800 -1 158
160 0 614853 113404 140720 -1 159
161 0 614805 113400 140600 -1 160
162 0 614733 113432 140520 -1 161
163 0 614613 113496 140440 -1 162
164 0 614521 113560 140400 -1 163
165 0 614397 113628 140320 -1 164
166 0 614189 113796 140280 -1 165
167 0 614145 113980 140240 -1 166
168 0 614993 113420 140640 -1 160
169 0 615045 113560 140600 -1 168
170 0 615085 113596 140560 -1 169
171 0 616371 112922 143440 -1 135
172 0 616819 113006 143480 -1 171
173 0 616863 113010 143640 -1 172
174 0 617003 113026 143720 -1 173
175 0 617015 113006 143760 -1 174
176 0 613617 114098 145040 101 118
177 0 613641 114426 145120 101 176
178 0 613601 114738 145160 120 177
179 0 613497 114778 145280 120 178
180 0 613625 114922 145280 124 179
181 0 613809 115274 145280 91 180
182 0 613889 115442 145280 51 181
183 0 613801 115922 145280 120 182
184 0 613673 116146 145600 284 183
185 0 613729 116738 145680 181 184
186 0 613849 117154 145840 160 185
187 0 614049 117554 145840 102 186
188 0 614201 118098 145840 139 187
189 0 614249 118138 145960 139 188
190 0 614241 118410 145960 108 189
191 0 614265 118818 145960 164 190
192 0 614473 119138 146040 140 191
193 0 614673 119530 146040 102 192
194 0 614809 119778 146160 153 193
195 0 614865 119858 146240 153 194
196 0 614977 120050 146360 124 195
197 0 615017 120234 146400 156 196
198 0 615057 120354 146480 156 197
199 0 615193 120650 146480 160 198
200 0 615125 120716 146600 160 199
201 0 615045 120688 146720 160 200
202 0 615005 120654 146840 160 201
203 0 614929 120610 146920 136 202
204 0 614921 120546 147000 136 203
205 0 614865 120498 147080 136 204
206 0 614821 120502 147200 136 205
207 0 614721 120514 147320 136 206
208 0 614565 120494 147400 -1 207
209 0 614449 120534 147480 -1 208
210 0 614329 120582 147600 -1 209
211 0 614173 120578 147720 -1 210
212 0 614065 120622 147840 -1 211
213 0 613921 120644 147960 -1 212
214 0 613809 120604 148080 -1 213
215 0 613705 120524 148200 -1 214
216 0 615377 120962 146520 124 199
217 0 615689 121242 146520 98 216
218 0 615945 121290 146600 139 217
219 0 616321 121722 146600 120 218
220 0 616489 122106 146600 148 219
221 0 616481 122234 146680 148 220
222 0 616537 122454 146840 128 221
223 0 616697 122722 146840 135 222
224 0 616901 123126 146840 86 223
225 0 617105 123366 146840 91 224
226 0 617325 123574 146840 91 225
227 0 617601 123786 146840 120 226
228 0 617821 124014 146840 86 227
229 0 617985 124130 146920 75 228
230 0 618125 124182 147000 91 229
231 0 618273 124350 147080 91 230
232 0 618561 124498 147120 101 231
233 0 618765 124726 147280 163 232
234 0 618953 124926 147440 108 233
235 0 619281 125190 147440 120 234
236 0 619817 125470 147440 120 235
237 0 619989 125598 147480 120 236
238 0 620145 125786 147520 64 237
239 0 619949 126094 147560 51 238
240 0 619797 126194 147560 64 239
241 0 619673 126198 147520 64 240
242 0 619509 126316 147480 64 241
243 0 619401 126352 147440 64 242
244 0 619261 126416 147360 -1 243
245 0 619009 126512 147320 -1 244
246 0 618897 126576 147280 -1 245
247 0 618713 126630 147240 -1 246
248 0 618361 126782 147200 -1 247
249 0 618081 126750 147160 -1 248
250 0 617969 126566 147120 -1 249
251 0 617937 126578 147240 -1 250
252 0 617637 126650 147280 -1 251
253 0 617381 126622 147320 -1 252
254 0 617189 126670 147360 -1 253
255 0 617009 126758 147440 -1 254
256 0 620197 125922 147560 51 238
257 0 620237 126014 147600 51 256
258 0 620317 126044 147640 51 257
259 0 620469 126188 147720 80 258
260 0 620637 126412 147800 98 259
261 0 620821 126564 147880 120 260
262 0 621029 126636 147960 75 261
263 0 621381 126860 148000 75 262
264 0 621541 127564 148040 229 263
265 0 621301 127540 147960 163 264
266 0 620917 127600 147840 102 265
267 0 620797 127616 147720 102 266
268 0 620661 127616 147560 32 267
269 0 620525 127608 147400 75 268
270 0 620485 127504 147280 104 269
271 0 620373 127640 147120 137 270
272 0 620325 127832 147000 235 271
273 0 620325 128000 146880 235 272
274 0 620197 128232 146760 175 273
275 0 620093 128352 146640 175 274
276 0 620045 128404 146480 219 275
277 0 619997 128436 146320 80 276
278 0 619989 128612 146240 80 277
279 0 619989 128812 146120 153 278
280 0 619749 128772 145960 135 279
281 0 619597 128844 145840 135 280
282 0 619661 128724 145720 137 281
283 0 619701 128748 145600 137 282
284 0 619765 128732 145440 198 283
285 0 619701 128700 145280 244 284
286 0 619733 128812 145160 244 285
287 0 619773 128948 145040 198 286
288 0 619741 129068 144880 192 287
289 0 619717 129108 144760 192 288
290 0 619717 129108 144600 205 289
291 0 619661 129188 144480 205 290
292 0 619605 129452 144360 236 291
293 0 619621 129588 144200 236 292
294 0 619621 129588 144040 236 293
295 0 619573 129724 143920 214 294
296 0 619549 129924 143680 134 295
297 0 619509 130060 143560 134 296
298 0 619325 130508 143440 128 297
299 0 619205 130696 143320 108 298
300 0 619181 130616 143200 108 299
301 0 619157 130616 143040 122 300
302 0 619093 130560 142920 122 301
303 0 619029 130568 142800 154 302
304 0 618949 130624 142680 154 303
305 0 618877 130672 142520 190 304
306 0 618733 130672 142400 172 305
307 0 618645 130672 142240 172 306
308 0 618501 130704 142080 245 307
309 0 618509 130760 141920 204 308
310 0 618485 130968 141760 214 309
311 0 618501 131104 141600 189 310
312 0 618493 131288 141480 208 311
313 0 618509 131296 141360 208 312
314 0 618477 131608 141280 178 313
315 0 618389 131768 141160 181 314
316 0 618317 131832 141040 181 315
317 0 618261 131880 140920 139 316
318 0 618117 132228 140760 137 317
319 0 617909 132212 140600 172 318
320 0 617845 132244 140440 164 319
321 0 617677 132396 140320 154 320
322 0 617421 132484 140200 108 321
323 0 617365 132476 140040 108 322
324 0 617309 132612 139840 139 323
325 0 617061 132780 139720 124 324
326 0 616853 132916 139560 150 325
327 0 616933 133004 139440 153 326
328 0 616901 133104 139320 102 327
329 0 616757 133528 139200 128 328
330 0 616453 134056 139080 200 329
331 0 616181 134256 138960 186 330
332 0 616445 134088 138840 200 331
333 0 616517 133984 138760 140 332
334 0 616613 133920 138680 140 333
335 0 616597 133888 138640 140 334
336 0 617120 134048 137760 60 335
337 0 617280 134112 137560 40 336
338 0 617472 134144 137360 45 337
339 0 617632 134304 137160 45 338
340 0 617760 134496 136960 32 339
341 0 617888 134656 136800 32 340
342 0 618048 134752 136600 60 341
343 0 618208 134784 136360 75 342
344 0 618208 134784 136240 32 343
345 0 615605 134704 139040 168 331
346 0 615061 134808 138960 137 345
347 0 614853 134916 138880 128 346
348 0 614629 135068 138760 128 347
349 0 614301 135188 138640 98 348
350 0 614237 135164 138520 98 349
351 0 614237 135164 138360 98 350
352 0 614237 135164 138240 98 351
353 0 614165 135148 138080 139 352
354 0 614125 135188 137880 139 353
355 0 614037 135348 137720 124 354
356 0 613965 135452 137560 108 355
357 0 613893 135532 137400 160 356
358 0 613821 135620 137240 160 357
359 0 613893 135724 137120 136 358
360 0 613917 136116 137000 148 359
361 0 613885 136268 136880 139 360
362 0 613733 136708 136760 148 361
363 0 613685 136792 136640 160 362
364 0 613621 136928 136520 160 363
365 0 613629 137104 136400 172 364
366 0 613597 137184 136280 190 365
367 0 613565 137368 136160 190 366
368 0 613429 137472 136040 202 367
369 0 613269 137576 135920 136 368
370 0 612997 138128 135800 40 369
371 0 612885 138536 135880 107 370
372 0 612885 138676 136000 160 371
373 0 612613 139508 136120 148 372
374 0 612461 139692 135920 107 373
375 0 612253 139820 135800 80 374
376 0 612045 139876 135680 80 375
377 0 611653 140116 135600 217 376
378 0 611349 140260 135520 178 377
379 0 610789 140380 135480 214 378
380 0 610421 140420 135400 212 379
381 0 609965 140596 135280 175 380
382 0 609445 140884 135160 183 381
383 0 609229 140984 135040 217 382
384 0 609133 141120 134880 148 383
385 0 609029 141232 134720 107 384
386 0 608813 141472 134600 163 385
387 0 608661 141920 134520 202 386
388 0 608461 142760 134480 202 387
389 0 607917 143088 134400 240 388
390 0 606781 143596 134480 186 389
391 0 606173 144148 134400 107 390
392 0 605869 144340 134280 98 391
393 0 604765 144672 134160 136 392
394 0 604261 144960 134080 176 393
395 0 603829 145008 134280 128 394
396 0 603781 145128 134360 128 395
397 0 603645 145208 134440 176 396
398 0 603565 145612 134520 218 397
399 0 603365 146148 134600 256 398
400 0 603269 146516 134680 240 399
401 0 602453 147780 134760 273 400
402 0 602253 147924 134840 267 401
403 0 601485 148316 134920 256 402
404 0 600901 148504 134760 163 403
405 0 600789 148600 134640 204 404
406 0 600621 148952 134520 168 405
407 0 600277 149488 134440 295 406
408 0 600565 149224 134320 262 407
409 0 601077 149176 134200 102 408
410 0 601285 149168 134080 40 409
411 0 601445 149064 134000 32 410
412 0 599957 149744 134360 208 407
413 0 599621 150016 134560 164 412
414 0 599213 150320 134440 178 413
415 0 598917 150392 134320 164 414
416 0 598693 150400 134120 120 415
417 0 598605 150188 134000 96 416
418 0 598477 150116 133880 32 417
419 0 598381 150092 133760 108 418
420 0 598309 150036 133600 163 419
421 0 598213 149900 133440 275 420
422 0 598157 149820 133280 275 421
423 0 598157 149820 133120 251 422
424 0 598117 149572 132960 178 423
425 0 598013 149332 132840 178 424
426 0 598077 149036 132720 160 425
427 0 598085 148956 132600 160 426
428 0 598077 148868 132480 198 427
429 0 598021 148692 132360 163 428
430 0 597925 148476 132200 86 429
431 0 597837 148332 132080 120 430
432 0 597781 148096 131960 163 431
433 0 597781 147864 131840 163 432
434 0 597893 147696 131720 172 433
435 0 597957 147576 131600 176 434
436 0 598029 147440 131480 137 435
437 0 598141 147232 131320 214 436
438 0 598213 147080 131200 280 437
439 0 598325 147000 131040 280 438
440 0 598389 146768 130880 226 439
441 0 598501 146560 130760 209 440
442 0 598613 146304 130640 204 441
443 0 598653 145952 130520 153 442
444 0 598661 145780 130400 198 443
445 0 598717 145452 130280 172 444
446 0 598693 145172 130120 172 445
447 0 598741 144764 130040 175 446
448 0 598709 144252 129960 200 447
449 0 598701 143932 129880 250 448
450 0 598333 143244 129800 124 449
451 0 597973 142780 129720 229 450
452 0 597437 142424 129640 189 451
453 0 596901 142128 129600 168 452
454 0 596389 141912 129560 224 453
455 0 596013 141872 129480 172 454
456 0 595869 141872 129400 64 455
457 0 595797 141760 129280 98 456
458 0 595653 141720 129160 98 457
459 0 595557 141704 129040 98 458
460 0 595365 141624 128920 164 459
461 0 594981 141552 128840 200 460
462 0 594797 141424 128760 197 461
463 0 594637 141264 128640 189 462
464 0 594389 141168 128560 172 463
465 0 594245 141104 128480 172 464
466 0 593845 141044 128360 139 465
467 0 593565 141028 128240 139 466
468 0 593373 140996 128120 139 467
469 0 593229 140972 127960 120 468
470 0 592973 140948 127840 148 469
471 0 592717 140916 127720 139 470
472 0 592509 140804 127600 115 471
473 0 592981 141324 127520 128 472
474 0 593117 141404 127400 139 473
475 0 593317 141460 127280 136 474
476 0 593549 141484 127160 136 475
477 0 594093 141524 127040 102 476
478 0 594925 141548 126960 40 477
479 0 595749 141588 126920 80 478
480 0 596301 141604 126840 98 479
481 0 596605 141644 126760 108 480
482 0 596869 141724 126640 120 481
483 0 596997 141716 126560 120 482
484 0 597605 141964 126480 107 483
485 0 597837 141932 126400 107 484
486 0 598437 142028 126360 137 485
487 0 598701 142092 126280 120 486
488 0 598861 142172 126200 96 487
489 0 599245 142228 126120 101 488
490 0 599445 142268 126040 124 489
491 0 599661 142292 125960 124 490
492 0 599725 142340 125880 124 491
493 0 599963 142378 125760 124 492
494 0 600119 142406 125640 101 493
495 0 600275 142470 125520 128 494
496 0 600355 142486 125440 128 495
497 0 600375 142582 125360 128 496
498 0 600615 142594 125240 108 497
499 0 600819 142542 125160 153 498
500 0 600939 142566 125040 168 499
501 0 601259 142526 124920 124 500
502 0 601551 142482 124880 107 501
503 0 601929 142520 124840 154 502
504 0 602669 142528 124760 197 503
505 0 603313 142516 124640 143 504
506 0 603491 142498 124560 143 505
507 0 603583 142518 124480 218 506
508 0 603631 142530 124400 175 507
509 0 604235 142522 124320 281 508
510 0 604193 142498 124240 281 509
511 0 604151 142474 124160 281 510
512 0 604153.7 142474 124080 281 511
513 0 604155 142474 124040 281 512
514 0 604155 142474 123960 281 513
515 0 604751 142210 123920 181 514
516 0 605440 143072 124520 60 515
517 0 605696 143136 124560 51 516
518 0 605920 143168 124680 32 517
519 0 606144 143328 124720 32 518
520 0 604887 141998 123760 154 515
521 0 605019 141670 123640 221 520
522 0 605041 141560 123520 221 521
523 0 605101 141484 123400 186 522
524 0 605233 141420 123280 186 523
525 0 605361 141376 123160 115 524
526 0 605525 141268 123040 166 525
527 0 605713 141292 122920 150 526
528 0 605873 141208 122800 150 527
529 0 606049 141132 122680 139 528
530 0 606149 141036 122560 137 529
531 0 606365 140980 122440 81 530
532 0 606551 140842 122360 81 531
533 0 606795 140642 122280 91 532
534 0 606671 140270 122120 124 533
535 0 606915 139406 122160 183 534
536 0 607241 138996 122200 181 535
537 0 607787 138878 122280 240 536
538 0 608279 138694 122400 240 537
539 0 609445 138164 122360 120 538
540 0 609905 137992 122280 120 539
541 0 610383 137678 122200 135 540
542 0 610731 137538 122120 131 541
543 0 610831 137506 122040 164 542
544 0 610955 137438 121960 164 543
545 0 611063 137382 121880 150 544
546 0 611283 137210 121800 98 545
547 0 610784 136960 120680 96 546
548 0 610784 137056 120440 64 547
549 0 610848 137024 120160 32 548
550 0 610688 137056 119960 64 549
551 0 610784 137056 119720 64 550
552 0 610816 136992 119480 90 551
553 0 610912 136960 119240 90 552
554 0 610912 136928 118960 108 553
555 0 610880 136928 118680 64 554
556 0 610976 136896 118440 91 555
557 0 611072 136896 118240 81 556
558 0 611689 136964 121720 143 546
559 0 612045 136764 121640 186 558
560 0 612253 136636 121560 134 559
561 0 612861 136364 121480 136 560
562 0 613711 136110 121520 178 561
563 0 614147 135878 121640 163 562
564 0 614407 135806 121720 124 563
565 0 614549 135680 121840 128 564
566 0 614765 135560 122000 178 565
567 0 614709 135496 122040 124 566
568 0 614737 135380 122160 124 567
569 0 615413 134672 122160 168 568
570 0 615803 134474 122200 164 569
571 0 616323 134346 122280 164 570
572 0 616797 134280 122360 209 571
573 0 616953 134180 122440 175 572
574 0 617229 133944 122520 91 573
575 0 617497 133724 122400 183 574
576 0 617673 133560 122280 190 575
577 0 617773 133448 122160 186 576
578 0 617937 133208 122080 204 577
579 0 618039 133014 122000 202 578
580 0 618099 132882 121920 202 579
581 0 618147 132838 121840 204 580
582 0 618207 132570 121720 186 581
583 0 618203 132450 121640 186 582
584 0 618191 132366 121520 128 583
585 0 618143 132254 121440 128 584
586 0 618079 132078 121320 128 585
587 0 618011 131970 121240 154 586
588 0 618011 131886 121120 154 587
589 0 618055 131790 121000 139 588
590 0 618079 131610 120880 124 589
591 0 618107 131402 120760 107 590
592 0 618145 131248 120640 156 591
593 0 618177 131152 120560 156 592
594 0 618257 131072 120480 156 593
595 0 618375 130866 120360 148 594
596 0 618531 130682 120240 189 595
597 0 618567 130550 120160 178 596
598 0 618531 130550 120080 178 597
599 0 619115 130346 120040 175 598
600 0 619679 130106 119960 189 599
601 0 620805 130000 119920 172 600
602 0 620991 130010 119840 160 601
603 0 621783 129586 119880 136 602
604 0 622451 129070 119840 277 603
605 0 622449 129072 119760 277 604
606 0 622447 129004 119720 277 605
607 0 622445 128936 119680 277 606
608 0 622501 128892 119600 277 607
609 0 622583 128778 119480 277 608
610 0 622579 128086 119480 148 609
611 0 622577 127956 119400 150 610
612 0 622565 127816 119280 166 611
613 0 622625 127672 119160 189 612
614 0 622773 127524 119040 186 613
615 0 622473 127496 118920 163 614
616 0 622453 127452 118800 163 615
617 0 622381 127376 118720 124 616
618 0 622249 127324 118600 124 617
619 0 622129 127284 118520 137 618
620 0 622049 127312 118440 137 619
621 0 622017 127348 118320 115 620
622 0 621965 127272 118200 115 621
623 0 621965 127272 118080 108 622
624 0 621893 127240 117960 108 623
625 0 621809 127228 117840 98 624
626 0 621681 127196 117760 98 625
627 0 621673 127160 117640 104 626
628 0 621677 127072 117560 104 627
629 0 621685 126988 117440 104 628
630 0 621629 126964 117360 104 629
631 0 621573 126952 117240 104 630
632 0 621497 126916 117120 98 631
633 0 621429 126856 117000 98 632
634 0 621397 126908 116880 108 633
635 0 621389 126876 116760 108 634
636 0 621389 126876 116640 131 635
637 0 621381 126844 116520 131 636
638 0 621373 126828 116400 131 637
639 0 621377 126764 116280 134 638
640 0 621397 126724 116160 134 639
641 0 621377 126696 116040 81 640
642 0 621349 126636 115920 81 641
643 0 621365 126620 115800 32 642
644 0 621441 126620 115680 32 643
645 0 622336 126336 115280 51 644
646 0 622592 126336 115240 60 645
647 0 622848 126336 115160 81 646
648 0 623104 126304 115040 71 647
649 0 623328 126176 114960 81 648
650 0 623584 126176 114920 51 649
651 0 623616 126208 114800 75 650
652 0 620576 126848 115200 124 644
653 0 620320 126944 115080 75 652
654 0 620128 126976 114920 86 653
655 0 619936 127008 114720 91 654
656 0 619840 127072 114480 122 655
657 0 619840 127040 114200 226 656
658 0 619648 127168 114080 256 657
659 0 619456 127392 114080 205 658
660 0 619200 127488 114040 214 659
661 0 619008 127360 113920 139 660
662 0 618784 127232 113840 150 661
663 0 618528 127168 113800 122 662
664 0 618304 127136 113600 98 663
665 0 618144 127008 113400 101 664
666 0 617984 126912 113200 64 665
667 0 617920 126848 112960 64 666
668 0 617856 126688 112760 51 667
669 0 617824 126528 112560 75 668
670 0 617728 126336 112360 107 669
671 0 617696 126176 112160 71 670
672 0 617664 126016 111920 90 671
673 0 617664 125856 111720 96 672
674 0 617664 125728 111480 75 673
675 0 617600 125568 111280 71 674
676 0 617504 125376 111080 32 675
677 0 617408 125280 110840 60 676
678 0 617472 125312 110560 81 677
679 0 617536 125376 110320 64 678
680 0 617536 125312 110040 40 679
681 0 617472 125216 109800 122 680
682 0 617536 125216 109520 64 681
683 0 617568 125216 109240 75 682
684 0 617632 125248 109000 60 683
685 0 617792 125184 108800 64 684
686 0 617952 125056 108600 75 685
687 0 618112 124896 108440 98 686
688 0 618304 124736 108280 64 687
689 0 618464 124576 108080 32 688
690 0 618560 124576 107840 60 689
691 0 618720 124576 107600 51 690
692 0 618880 124544 107400 91 691
693 0 618976 124512 107160 96 692
694 0 619104 124384 106960 108 693
695 0 619296 124288 106760 86 694
696 0 619520 124288 106640 115 695
697 0 619712 124352 106480 64 696
698 0 619904 124352 106280 81 697
699 0 620128 124288 106160 81 698
700 0 620352 124192 106080 75 699
701 0 620544 124064 105960 81 700
702 0 620768 124032 105840 98 701
703 0 620960 124096 105680 102 702
704 0 621120 124256 105560 51 703
705 0 621312 124288 105400 75 704
706 0 621568 124288 105360 98 705
707 0 621728 124352 105160 64 706
708 0 621984 124352 105120 45 707
709 0 622208 124352 105000 60 708
710 0 622432 124384 104840 81 709
711 0 622624 124384 104640 75 710
712 0 622720 124416 104560 51 711
713 0 622969 127372 118960 186 614
714 0 623181 127288 118880 166 713
715 0 623537 127180 118800 200 714
716 0 623989 127060 118720 194 715
717 0 624413 127012 118640 189 716
718 0 624999 126882 118600 163 717
719 0 625359 126682 118520 221 718
720 0 626175 126086 118440 107 719
721 0 626229 125492 118520 226 720
722 0 626429 125388 118600 175 721
723 0 626781 125048 118680 102 722
724 0 627205 125000 118760 175 723
725 0 627485 124984 118840 212 724
726 0 627755 124978 118960 226 725
727 0 627875 124970 119080 200 726
728 0 628175 124886 119160 124 727
729 0 628399 124958 119280 157 728
730 0 628903 125006 119360 156 729
731 0 629669 124888 119480 219 730
732 0 630265 124164 119440 136 731
733 0 630391 124006 119560 207 732
734 0 630531 123694 119640 107 733
735 0 630607 123270 119520 51 734
736 0 630733 123052 119600 51 735
737 0 630881 122856 119720 75 736
738 0 630957 122496 119800 80 737
739 0 631169 121648 119760 51 738
740 0 631411 121402 119880 45 739
741 0 631391 121426 120000 45 740
742 0 631415 121546 120120 75 741
743 0 631323 121478 120240 75 742
744 0 631307 121534 120360 32 743
745 0 631319 121530 120480 32 744
746 0 631147 121354 120600 128 745
747 0 631015 121358 120760 185 746
748 0 630819 121442 120960 198 747
749 0 630771 121482 121040 198 748
750 0 630767 121482 121080 198 749
751 0 630663 121510 121200 198 750
752 0 630731 121306 121360 124 751
753 0 630867 121178 121560 101 752
754 0 630867 121138 121680 131 753
755 0 630891 121050 121840 131 754
756 0 630867 121022 122000 122 755
757 0 630839 120902 122120 122 756
758 0 630883 120746 122280 107 757
759 0 630887 120554 122360 51 758
760 0 630931 120306 122440 80 759
761 0 631675 121446 119680 81 739
762 0 632263 121010 119680 163 761
763 0 632559 120782 119640 172 762
764 0 632811 120578 119560 166 763
765 0 633077 120432 119480 150 764
766 0 633309 120208 119400 163 765
767 0 633497 120080 119320 120 766
768 0 633725 119968 119240 156 767
769 0 634005 119852 119160 156 768
770 0 634129 119788 119080 156 769
771 0 634519 119494 119000 200 770
772 0 634775 119146 118920 160 771
773 0 634999 118630 118960 137 772
774 0 635469 118056 119000 214 773
775 0 635525 117756 119080 202 774
776 0 635633 117540 119160 150 775
777 0 635765 117264 119200 156 776
778 0 636033 117020 119240 181 777
779 0 636079 116958 119320 164 778
780 0 636131 116862 119400 164 779
781 0 636631 116686 119480 128 780
782 0 637079 116398 119360 209 781
783 0 637271 116298 119280 178 782
784 0 637859 116018 119200 107 783
785 0 637863 116018 119320 107 784
786 0 637927 116030 119400 107 785
787 0 637975 116034 119440 107 786
788 0 638857 116452 119200 120 784
789 0 638965 116632 119320 120 788
790 0 639105 116720 119400 86 789
791 0 639293 116800 119480 102 790
792 0 639461 116868 119600 96 791
793 0 639571 116870 119640 96 792
794 0 639571 116902 119720 96 793
795 0 639627 116886 119800 96 794
796 0 639647 116918 119920 107 795
797 0 639719 116942 120000 107 796
798 0 639771 116994 120080 137 797
799 0 639795 117026 120120 137 798
800 0 639883 117050 120200 137 799
801 0 639883 117010 120280 137 800
802 0 639891 117082 120360 122 801
803 0 639927 117102 120440 122 802
804 0 639927 117102 120520 122 803
805 0 639991 117174 120600 122 804
806 0 640003 117218 120680 122 805
807 0 639987 117314 120760 122 806
808 0 640007 117366 120840 122 807
809 0 640023 117458 120920 91 808
810 0 640087 117558 121000 91 809
811 0 640115 117682 121080 81 810
812 0 640203 117886 121160 80 811
813 0 640295 118018 121240 80 812
814 0 640359 118170 121320 120 813
815 0 640379 118334 121400 154 814
816 0 640391 118374 121480 154 815
817 0 640399 118410 121560 154 816
818 0 640403 118502 121640 122 817
819 0 640435 118606 121720 122 818
820 0 640475 118706 121800 139 819
821 0 640507 118770 121880 139 820
822 0 640487 118834 121960 141 821
823 0 640499 118954 122040 141 822
824 0 640495 118934 122120 141 823
825 0 640451 119042 122280 131 824
826 0 640467 119082 122360 102 825
827 0 640527 119158 122440 102 826
828 0 640539 119182 122480 102 827
829 0 640215 119598 122600 107 828
830 0 640147 119650 122680 107 829
831 0 639999 119750 122760 81 830
832 0 639927 119890 122840 81 831
833 0 639875 119942 122920 71 832
834 0 639799 120006 122960 71 833
835 0 639727 120094 123040 122 834
836 0 639591 120230 123120 122 835
837 0 639527 120330 123200 91 836
838 0 639419 120422 123280 98 837
839 0 639331 120610 123320 98 838
840 0 639239 120630 123360 81 839
841 0 639187 120654 123400 81 840
842 0 639167 120678 123440 81 841
843 0 639099 120714 123480 81 842
844 0 638911 120838 123520 51 843
845 0 638471 121410 123600 206 844
846 0 638415 121606 123760 178 845
847 0 638259 122366 123960 86 846
848 0 638254.2 122654 124080 107 847
849 0 638251 122846 124160 217 848
850 0 638287 122999 124280 217 849
851 0 637763 122850 124480 143 850
852 0 638055 122934 124640 217 851
853 0 637391 122906 124640 104 852
854 0 637199 122974 124760 75 853
855 0 637355 123154 124880 75 854
856 0 637275 123210 124960 32 855
857 0 637171 123158 125000 32 856
858 0 637143 123226 125040 32 857
859 0 637083 123242 125080 40 858
860 0 637083 123234 125160 40 859
861 0 638299 123050 124320 80 850
862 0 638395 123254 124320 80 861
863 0 639255 123270 124320 101 862
864 0 639479 123346 124280 71 863
865 0 639715 123342 124200 80 864
866 0 639831 123298 124160 51 865
867 0 639951 123290 124080 51 866
868 0 640263 123442 124080 64 867
869 0 640327 123458 124000 64 868
870 0 640563 123386 123960 81 869
871 0 640751 123422 123920 75 870
872 0 641023 123498 123920 60 871
873 0 641075 123586 124000 60 872
874 0 641159 123706 124040 71 873
875 0 641179 123758 124080 91 874
876 0 641259 123750 124160 91 875
877 0 641303 123766 124200 91 876
878 0 641343 123790 124280 91 877
879 0 640695 119066 122560 75 828
880 0 640789 119060 122640 75 879
881 0 640793 119020 122720 75 880
882 0 640817 118884 122840 102 881
883 0 640869 118832 122880 102 882
884 0 640853 118800 122960 102 883
885 0 640917 118720 123000 102 884
886 0 641025 118716 123080 102 885
887 0 641025 118680 123160 102 886
888 0 641153 118672 123240 122 887
889 0 641197 118676 123320 122 888
890 0 641197 118676 123400 122 889
891 0 641213 118660 123480 104 890
892 0 641265 118684 123560 104 891
893 0 641325 118748 123600 104 892
894 0 641401 118776 123680 108 893
895 0 641437 118832 123760 108 894
896 0 641481 118908 123840 91 895
897 0 641517 118960 123920 91 896
898 0 641557 119024 123960 91 897
899 0 641557 119008 124000 91 898
900 0 641581 119148 124080 150 899
901 0 641581 119148 124160 150 900
902 0 641609 119176 124240 150 901
903 0 641601 119292 124320 150 902
904 0 641613 119276 124400 122 903
905 0 641689 119300 124520 122 904
906 0 641753 119348 124640 71 905
907 0 641813 119304 124720 71 906
908 0 641857 119360 124800 71 907
909 0 641913 119252 124920 32 908
910 0 642029 119148 125040 108 909
911 0 642049 119120 125200 108 910
912 0 642121 119000 125400 98 911
913 0 642137 118972 125560 98 912
914 0 642181 118984 125760 196 913
915 0 642229 118912 125800 196 914
916 0 642193 118938.664 125840 196 915
917 0 643345 118948 125920 102 916
918 0 643705 118852 126000 150 917
919 0 643897 118788 126080 139 918
920 0 644093 118700 126120 124 919
921 0 644233 118648 126240 124 920
922 0 644777 118648 126240 75 921
923 0 645349 118760 126240 91 922
924 0 645705 118880 126240 124 923
925 0 645857 118984 126200 75 924
926 0 645897 119164 126160 96 925
927 0 645909 119484 126080 128 926
928 0 645953 119656 126000 139 927
929 0 645969 119820 125880 139 928
930 0 645921 120516 125680 198 929
931 0 646453 121284 125920 102 930
932 0 646330.1 121384 126120 98 931
933 0 646281 121424 126200 98 932
934 0 646441 121700 126360 98 933
935 0 646461 121676 126520 96 934
936 0 646569 121604 126640 96 935
937 0 646621 121520 126720 96 936
938 0 646637 121500 126800 96 937
939 0 646589 121492 126840 96 938
940 0 646709 121512 127000 96 939
941 0 646725 121512 127040 96 940
942 0 646677 121412 127080 96 941
943 0 646661 121396 127120 96 942
944 0 646657 121380 127160 96 943
945 0 645611 120950 126280 178 933
946 0 645443 120942 126320 178 945
947 0 645099 120770 126360 40 946
948 0 645031 120662 126480 40 947
949 0 644891 120734 126600 40 948
950 0 645821 121072 125560 102 930
951 0 645905 121212 125360 32 950
952 0 645886.3 121373 125640 75 951
953 0 645873 121488 125840 75 952
954 0 645807 121782 125880 122 953
955 0 645741 122076 125920 91 954
956 0 645377 122412 125920 108 955
957 0 645021 122828 125920 81 956
958 0 644785 122852 126000 81 957
959 0 644641 122852 126040 81 958
960 0 644405 123124 126080 122 959
961 0 644353 123040 126120 122 960
962 0 644345 122992 126200 45 961
963 0 644361 122924 126280 45 962
964 0 646409 121632 125640 102 952
965 0 642121 118992 125920 196 916
966 0 642065 118876 125960 196 965
967 0 641833 118500 125960 81 966
968 0 641289 118308 125960 150 967
969 0 641760 117312 126080 40 968
970 0 641760 117216 126080 32 969
971 0 640480 119168 126080 90 968
972 0 640352 119232 126080 75 971
973 0 640512 117664 126160 293 968
974 0 640352 117472 126040 230 973
975 0 640160 117280 126040 183 974
976 0 639968 117088 126000 163 975
977 0 639808 116896 125920 128 976
978 0 639776 116640 125880 40 977
979 0 639776 116480 125920 51 978
980 0 637937 115916 119080 192 784
981 0 637909 115876 118920 192 980
982 0 637927 115854 118840 192 981
983 0 638347 114926 118840 120 982
984 0 638691 114638 118800 120 983
985 0 638761 113696 118760 150 984
986 0 639297 113180 118720 148 985
987 0 640087 112810 118760 141 986
988 0 640523 112334 118800 175 987
989 0 641077 111900 118840 120 988
990 0 641749 111708 118800 131 989
991 0 641895 111618 118720 164 990
992 0 642087 111522 118640 150 991
993 0 642259 111474 118560 136 992
994 0 642551 111222 118480 102 993
995 0 643163 111058 118400 148 994
996 0 643523 110974 118520 141 995
997 0 643655 110930 118400 98 996
998 0 643759 110978 118280 98 997
999 0 643895 111010 118160 71 998
1000 0 644007 111066 118080 86 999
1001 0 644043 111090 118000 86 1000
1002 0 644143 111078 117920 86 1001
1003 0 644223 111070 117840 120 1002
1004 0 644249 111060 117720 120 1003
1005 0 644277 111008 117600 40 1004
1006 0 644333 110936 117480 40 1005
1007 0 644365 110904 117360 40 1006
1008 0 644405 110868 117240 102 1007
1009 0 644493 110848 117160 90 1008
1010 0 644541 110832 117040 90 1009
1011 0 644561 110800 116920 90 1010
1012 0 644593 110812 116800 80 1011
1013 0 644749 110764 116640 96 1012
1014 0 644793 110696 116520 96 1013
1015 0 644781 110628 116400 60 1014
1016 0 644773 110552 116280 60 1015
1017 0 644821 110532 116120 32 1016
1018 0 645153 110476 116000 156 1017
1019 0 645281 110496 115840 156 1018
1020 0 645297 110532 115720 156 1019
1021 0 645293 110680 115600 156 1020
1022 0 645341 110716 115480 124 1021
1023 0 645341 110728 115440 124 1022
1024 0 645329 110752 115400 124 1023
1025 0 645317 110796 115320 156 1024
1026 0 645433 110964 115200 154 1025
1027 0 645573 110996 115080 134 1026
1028 0 645553 111076 114960 134 1027
1029 0 645557 111080 114880 134 1028
1030 0 645573 111060 114840 134 1029
1031 0 645565 111072 114720 148 1030
1032 0 645529 111088 114560 206 1031
1033 0 645469 111136 114400 206 1032
1034 0 645545 111204 114240 206 1033
1035 0 645597 111344 114120 156 1034
1036 0 645901 111536 114040 71 1035
1037 0 646149 111452 114000 71 1036
1038 0 646325 111508 113920 102 1037
1039 0 646465 111612 113840 128 1038
1040 0 646575 111706 113800 128 1039
1041 0 646623 111734 113720 120 1040
1042 0 646775 111742 113600 120 1041
1043 0 646963 111782 113520 90 1042
1044 0 647047 111838 113440 32 1043
1045 0 647103 111894 113320 32 1044
1046 0 647139 111918 113200 32 1045
1047 0 647203 111958 113080 32 1046
1048 0 647235 111970 112960 45 1047
1049 0 647235 111970 112840 45 1048
1050 0 647179 111914 112720 90 1049
1051 0 647211 111966 112600 90 1050
1052 0 647199 111934 112480 90 1051
1053 0 647155 111894 112360 51 1052
1054 0 647139 111862 112240 51 1053
1055 0 647091 111818 112120 98 1054
1056 0 647091 111818 112000 98 1055
1057 0 647123 111766 111880 108 1056
1058 0 647123 111766 111760 108 1057
1059 0 647127 111742 111680 108 1058
1060 0 647139 111718 111480 90 1059
1061 0 647063 111646 111320 60 1060
1062 0 646967 111478 111160 98 1061
1063 0 646975 111326 111040 98 1062
1064 0 646951 111298 110880 137 1063
1065 0 646959 111310 110720 128 1064
1066 0 647003 111334 110600 128 1065
1067 0 647043 111358 110480 128 1066
1068 0 647083 111398 110320 131 1067
1069 0 647131 111406 110160 131 1068
1070 0 647151 111422 110000 131 1069
1071 0 647227 111398 109840 108 1070
1072 0 647279 111410 109680 98 1071
1073 0 647299 111378 109520 98 1072
1074 0 647287 111382 109360 71 1073
1075 0 647255 111406 109200 71 1074
1076 0 647199 111410 109040 86 1075
1077 0 647275 111290 108880 86 1076
1078 0 647267 111174 108760 98 1077
1079 0 647335 111098 108640 115 1078
1080 0 647367 111050 108520 115 1079
1081 0 647351 110994 108400 91 1080
1082 0 647351 110906 108280 91 1081
1083 0 647367 110838 108160 98 1082
1084 0 647333 110728 108040 98 1083
1085 0 647341 110668 107920 137 1084
1086 0 647321 110544 107800 137 1085
1087 0 647313 110452 107680 160 1086
1088 0 647253 110320 107560 164 1087
1089 0 647241 110280 107400 164 1088
1090 0 647197 110196 107280 108 1089
1091 0 647141 110112 107120 108 1090
1092 0 647149 110008 107000 64 1091
1093 0 647097 110012 106880 64 1092
1094 0 647113 110072 106720 32 1093
1095 0 647169 110100 106560 80 1094
1096 0 647317 110084 106440 80 1095
1097 0 647613 110748 106400 32 1096
1098 0 647825 110768 106320 122 1097
1099 0 647829 110684 106160 122 1098
1100 0 647853 110668 106040 122 1099
1101 0 647953 110700 105920 202 1100
1102 0 647973 110748 105800 202 1101
1103 0 647973 110756 105680 202 1102
1104 0 647941 110844 105560 75 1103
1105 0 647453 109796 107000 64 1092
1106 0 647469 109796 107080 64 1105
1107 0 643571 110986 118680 141 996
1108 0 643579 110938 118840 71 1107
1109 0 643655 110770 118920 71 1108
1110 0 643775 110634 119000 90 1109
1111 0 643867 110542 119080 96 1110
1112 0 644099 110426 119120 51 1111
1113 0 644291 110442 119160 75 1112
1114 0 644551 110302 119120 81 1113
1115 0 644591 110154 119040 81 1114
1116 0 644575 109974 118920 107 1115
1117 0 644629 109868 118880 107 1116
1118 0 644673 109788 118840 86 1117
1119 0 644797 109704 118800 86 1118
1120 0 644965 109408 118720 124 1119
1121 0 645025 109248 118640 124 1120
1122 0 645377 108920 118640 120 1121
1123 0 645561 108812 118600 124 1122
1124 0 645785 108524 118560 166 1123
1125 0 644960 107936 118240 108 1124
1126 0 646101 108176 118560 186 1124
1127 0 646365 107736 118560 198 1126
1128 0 646367.3 107820.57 118400 204 1127
1129 0 647613 107580 118400 51 1128
1130 0 647557 107584 118160 81 1129
1131 0 647533 107736 118120 81 1130
1132 0 647637 107672 118000 81 1131
1133 0 647817 107612 117920 81 1132
1134 0 647885 107588 117840 107 1133
1135 0 647913 107552 117720 107 1134
1136 0 647957 107528 117640 71 1135
1137 0 647945 107528 117560 71 1136
1138 0 647949 107504 117480 75 1137
1139 0 647969 107464 117440 75 1138
1140 0 648017 107412 117360 75 1139
1141 0 648005 107396 117320 75 1140
1142 0 647993 107424 117280 75 1141
1143 0 647989 107436 117240 75 1142
1144 0 646369 107884 118280 204 1128
1145 0 646305 107948 118120 204 1144
1146 0 639065 114756 118880 120 984
1147 0 639069 114740 118920 120 1146
1148 0 639157 114732 118960 120 1147
1149 0 626425 124724 118640 75 723
1150 0 626209 124572 118560 32 1149
1151 0 625728 123616 118680 51 1150
1152 0 625728 123456 118880 32 1151
1153 0 625696 123232 118960 136 1152
1154 0 625440 123296 119000 81 1153
1155 0 625184 123392 118960 160 1154
1156 0 625024 123328 118760 183 1155
1157 0 624800 123136 118800 178 1156
1158 0 624576 123136 118920 166 1157
1159 0 624352 123328 118920 156 1158
1160 0 624192 123552 119000 150 1159
1161 0 623968 123680 118960 104 1160
1162 0 623840 123680 118960 86 1161
1163 0 625696 122976 118960 64 1153
1164 0 625696 122720 118960 81 1163
1165 0 625600 122496 119000 128 1164
1166 0 625376 122496 119200 101 1165
1167 0 625184 122592 119360 71 1166
1168 0 625184 122784 119480 32 1167
1169 0 625472 122240 118960 80 1165
1170 0 625312 122048 118880 128 1169
1171 0 625248 121792 118880 32 1170
1172 0 625184 121536 118840 104 1171
1173 0 625120 121280 118760 64 1172
1174 0 624960 121088 118720 98 1173
1175 0 624768 120928 118680 90 1174
1176 0 624608 120736 118600 102 1175
1177 0 624448 120544 118520 122 1176
1178 0 624320 120352 118400 102 1177
1179 0 624224 120128 118240 128 1178
1180 0 624096 119904 118080 91 1179
1181 0 623936 119712 118000 80 1180
1182 0 623776 119520 117920 71 1181
1183 0 623616 119392 117760 80 1182
1184 0 623392 119264 117680 71 1183
1185 0 623232 119104 117520 71 1184
1186 0 623008 119008 117360 75 1185
1187 0 622784 118912 117280 96 1186
1188 0 622624 118944 117080 32 1187
1189 0 622528 118912 116840 45 1188
1190 0 622432 118848 116600 64 1189
1191 0 622272 118848 116360 64 1190
1192 0 622240 118848 116320 60 1191
1193 0 626209 126048 118320 208 720
1194 0 626230 126039 118200 208 1193
1195 0 627293 125836 118200 75 1194
1196 0 627936 125120 117920 32 1195
1197 0 628032 124928 117880 75 1196
1198 0 626237 126036 118160 208 1194
1199 0 626309 126040 118040 208 1198
1200 0 626333 126028 117920 208 1199
1201 0 626385 125956 117840 203 1200
1202 0 622659 128754 119400 277 609
1203 0 622675 128754 119240 277 1202
1204 0 622683 128746 119160 277 1203
1205 0 622493 129164 119960 32 604
1206 0 622681 129388 120080 32 1205
1207 0 622789 129476 120160 190 1206
1208 0 623584 129920 120880 40 1207
1209 0 621259 130598 119840 108 602
1210 0 621920 131392 120040 102 1209
1211 0 622144 131520 120080 64 1210
1212 0 622400 131552 120080 80 1211
1213 0 622656 131584 120040 81 1212
1214 0 622848 131776 120040 120 1213
1215 0 623008 131936 119880 91 1214
1216 0 623072 132128 119680 90 1215
1217 0 623136 132288 119480 175 1216
1218 0 623328 132448 119440 166 1217
1219 0 623392 132704 119440 120 1218
1220 0 623584 132896 119560 75 1219
1221 0 623744 133056 119600 86 1220
1222 0 623904 132896 119760 51 1221
1223 0 624096 132832 119720 51 1222
1224 0 623936 133280 119600 75 1221
1225 0 624192 133312 119600 60 1224
1226 0 624448 133312 119520 80 1225
1227 0 624704 133312 119520 136 1226
1228 0 624800 133280 119440 107 1227
1229 0 614749 135380 122280 219 568
1230 0 614749 135380 122400 219 1229
1231 0 614385 135448 122520 108 1230
1232 0 614417 135304 122680 150 1231
1233 0 614397 135200 122800 150 1232
1234 0 614421 135172 122880 150 1233
1235 0 606613 139252 122160 32 535
1236 0 592189 140500 127480 137 472
1237 0 591733 140004 127400 80 1236
1238 0 590949 139892 127480 120 1237
1239 0 590517 139492 127400 150 1238
1240 0 590117 139252 127320 172 1239
1241 0 589749 139020 127200 150 1240
1242 0 589197 138668 127120 150 1241
1243 0 589037 138512 127040 157 1242
1244 0 588909 138384 126960 204 1243
1245 0 588693 138168 126880 166 1244
1246 0 588277 137936 126760 166 1245
1247 0 587837 137280 126680 166 1246
1248 0 587213 136896 126640 163 1247
1249 0 586197 136440 126600 163 1248
1250 0 585813 136136 126720 172 1249
1251 0 585573 135944 126800 166 1250
1252 0 585285 135872 126880 197 1251
1253 0 584901 135792 126960 154 1252
1254 0 584437 135688 127040 202 1253
1255 0 583909 135428 127200 186 1254
1256 0 583405 135316 127280 183 1255
1257 0 582677 135100 127360 197 1256
1258 0 582277 134836 127440 204 1257
1259 0 581989 134732 127520 163 1258
1260 0 581389 134564 127600 164 1259
1261 0 581157 134492 127680 166 1260
1262 0 580453 134068 127760 150 1261
1263 0 579861 133972 127840 91 1262
1264 0 579904 133440 126840 108 1263
1265 0 579808 133344 126600 96 1264
1266 0 579648 133344 126400 81 1265
1267 0 579488 133440 126200 81 1266
1268 0 579360 133536 125960 91 1267
1269 0 579264 133664 125760 91 1268
1270 0 579136 133728 125520 98 1269
1271 0 579040 133856 125320 101 1270
1272 0 578912 133920 125120 98 1271
1273 0 579709 134240 128000 190 1263
1274 0 578912 133856 127520 51 1273
1275 0 578880 133824 127520 40 1274
1276 0 579733 134296 128120 190 1273
1277 0 579733 134296 128240 190 1276
1278 0 579677 134280 128360 190 1277
1279 0 579453 134296 128480 140 1278
1280 0 579245 134256 128600 150 1279
1281 0 579061 134232 128760 139 1280
1282 0 578885 134312 128880 160 1281
1283 0 578765 134312 129000 163 1282
1284 0 578621 134256 129120 163 1283
1285 0 578397 134248 129240 108 1284
1286 0 578213 134216 129360 131 1285
1287 0 578037 134160 129440 178 1286
1288 0 577981 134064 129520 185 1287
1289 0 577597 133760 129600 198 1288
1290 0 577333 133568 129720 81 1289
1291 0 577253 133508 129840 186 1290
1292 0 577085 133516 129960 148 1291
1293 0 576813 133516 130080 175 1292
1294 0 576549 133540 130120 157 1293
1295 0 575037 133436 130120 164 1294
1296 0 573989 133028 130080 204 1295
1297 0 573517 132804 129960 115 1296
1298 0 572653 132800 129880 166 1297
1299 0 571821 132544 129800 200 1298
1300 0 570957 131952 129760 120 1299
1301 0 571296 132128 128560 64 1300
1302 0 571264 132256 128320 40 1301
1303 0 571232 132320 128080 45 1302
1304 0 571392 132320 127880 32 1303
1305 0 571424 132160 127680 51 1304
1306 0 571552 131968 127480 64 1305
1307 0 571680 131872 127280 45 1306
1308 0 571808 131680 127120 51 1307
1309 0 571904 131520 126880 120 1308
1310 0 571936 131424 126640 90 1309
1311 0 571936 131424 126360 60 1310
1312 0 571904 131488 126120 96 1311
1313 0 571936 131488 125840 71 1312
1314 0 572032 131456 125600 45 1313
1315 0 572096 131392 125320 98 1314
1316 0 572128 131360 125040 60 1315
1317 0 572320 131360 124840 101 1316
1318 0 572480 131264 124640 32 1317
1319 0 572608 131040 124600 98 1318
1320 0 572736 130816 124760 81 1319
1321 0 572800 130560 124840 81 1320
1322 0 572864 130336 124960 75 1321
1323 0 572864 130112 125120 107 1322
1324 0 572992 129888 125120 51 1323
1325 0 573120 129696 125280 71 1324
1326 0 573280 129536 125400 75 1325
1327 0 573376 129312 125560 75 1326
1328 0 573472 129056 125600 80 1327
1329 0 573632 128864 125480 71 1328
1330 0 573760 128704 125320 102 1329
1331 0 573952 128576 125200 98 1330
1332 0 574112 128384 125080 98 1331
1333 0 574272 128256 124920 81 1332
1334 0 574496 128160 124800 136 1333
1335 0 574688 128032 124600 75 1334
1336 0 574720 127840 124440 71 1335
1337 0 574752 127648 124240 51 1336
1338 0 574752 127424 124040 75 1337
1339 0 574720 127200 123920 81 1338
1340 0 574624 127040 123720 107 1339
1341 0 574624 126816 123520 120 1340
1342 0 574720 126656 123320 75 1341
1343 0 574720 126560 123080 107 1342
1344 0 574720 126432 122840 51 1343
1345 0 574752 126432 122560 273 1344
1346 0 574784 126240 122360 286 1345
1347 0 574784 126080 122160 200 1346
1348 0 574720 125920 121960 262 1347
1349 0 574464 125952 121960 202 1348
1350 0 574208 125888 121960 156 1349
1351 0 574048 125792 121760 98 1350
1352 0 574016 125760 121720 64 1351
1353 0 573792 125760 121880 104 1352
1354 0 573536 125760 121880 75 1353
1355 0 573536 125632 122120 101 1354
1356 0 573504 125632 122240 96 1355
1357 0 573952 125600 121520 75 1352
1358 0 573920 125440 121320 135 1357
1359 0 573856 125280 121120 122 1358
1360 0 573792 125056 120960 81 1359
1361 0 573728 124800 120880 91 1360
1362 0 573632 124576 120800 81 1361
1363 0 573600 124320 120720 64 1362
1364 0 573440 124160 120560 71 1363
1365 0 573312 124000 120400 104 1364
1366 0 573280 123776 120280 81 1365
1367 0 573280 123552 120120 104 1366
1368 0 573280 123328 120000 96 1367
1369 0 573216 123072 119920 64 1368
1370 0 573120 122816 119880 115 1369
1371 0 572992 122592 119880 120 1370
1372 0 572864 122368 119880 75 1371
1373 0 573024 122176 119920 90 1372
1374 0 573024 121920 119960 81 1373
1375 0 572800 121792 119880 64 1374
1376 0 572608 121600 119800 75 1375
1377 0 572608 121568 119800 60 1376
1378 0 570549 131872 129840 136 1300
1379 0 569597 131592 129600 64 1378
1380 0 568837 131416 129760 128 1379
1381 0 568237 131296 129880 156 1380
1382 0 567885 131364 130000 122 1381
1383 0 567797 131404 130120 150 1382
1384 0 566917 131452 130200 143 1383
1385 0 565773 131204 130280 160 1384
1386 0 564741 131004 130360 210 1385
1387 0 564573 130892 130480 209 1386
1388 0 563421 131040 130600 150 1387
1389 0 562477 131104 130480 122 1388
1390 0 562309 131152 130400 122 1389
1391 0 561797 130904 130320 81 1390
1392 0 561405 130744 130240 139 1391
1393 0 560741 130640 130160 135 1392
1394 0 560117 130552 130080 71 1393
1395 0 559445 130564 130000 98 1394
1396 0 559213 130572 129880 128 1395
1397 0 559021 130564 129720 137 1396
1398 0 558853 130564 129600 104 1397
1399 0 558581 130572 129440 81 1398
1400 0 558389 130452 129320 81 1399
1401 0 558061 130188 129200 136 1400
1402 0 558013 130108 129080 136 1401
1403 0 557629 129964 128960 150 1402
1404 0 557501 129860 128840 108 1403
1405 0 557205 129804 128720 90 1404
1406 0 556957 129652 128640 102 1405
1407 0 556429 129532 128560 176 1406
1408 0 556229 129488 128440 120 1407
1409 0 555981 129480 128320 124 1408
1410 0 555877 129512 128200 124 1409
1411 0 555741 129468 128000 32 1410
1412 0 555637 129324 127840 60 1411
1413 0 555453 129284 127680 135 1412
1414 0 555293 129092 127520 175 1413
1415 0 555293 129092 127480 175 1414
1416 0 554461 129188 127480 156 1415
1417 0 553989 129124 127360 148 1416
1418 0 553885 129060 127240 128 1417
1419 0 553669 129012 127080 139 1418
1420 0 553469 128972 126960 124 1419
1421 0 553181 128988 126840 154 1420
1422 0 552965 128924 126720 156 1421
1423 0 552747 128826 126560 148 1422
1424 0 552623 128790 126400 160 1423
1425 0 552555 128762 126240 160 1424
1426 0 552447 128818 126040 156 1425
1427 0 552363 128806 125880 140 1426
1428 0 552227 128778 125720 124 1427
1429 0 552019 128762 125560 175 1428
1430 0 551951 128770 125400 175 1429
1431 0 551867 128746 125200 124 1430
1432 0 551791 128726 125040 137 1431
1433 0 551683 128754 124880 210 1432
1434 0 551615 128738 124720 210 1433
1435 0 551491 128698 124560 235 1434
1436 0 551379 128638 124400 261 1435
1437 0 551325 128652 124240 261 1436
1438 0 551249 128608 124080 241 1437
1439 0 551105 128516 123920 202 1438
1440 0 550953 128396 123760 148 1439
1441 0 550933 128312 123600 148 1440
1442 0 550893 128244 123400 90 1441
1443 0 550825 128176 123240 154 1442
1444 0 550801 128100 123080 128 1443
1445 0 550693 128036 122920 128 1444
1446 0 550677 128016 122760 90 1445
1447 0 550641 128036 122560 80 1446
1448 0 550509 127972 122360 202 1447
1449 0 550449 127940 122160 198 1448
1450 0 550449 127988 121960 198 1449
1451 0 550509 128040 121760 164 1450
1452 0 550501 128004 121560 160 1451
1453 0 550461 128024 121360 160 1452
1454 0 550453 127928 121160 192 1453
1455 0 550505 127836 121000 102 1454
1456 0 550517 127624 120800 102 1455
1457 0 550561 127496 120640 120 1456
1458 0 550617 127392 120480 40 1457
1459 0 550689 127280 120320 64 1458
1460 0 550713 127188 120160 124 1459
1461 0 550751 127130 120040 124 1460
1462 0 550787 127038 119880 150 1461
1463 0 550799 126998 119720 150 1462
1464 0 550891 126958 119560 51 1463
1465 0 550911 126942 119400 96 1464
1466 0 550943 126946 119240 96 1465
1467 0 551063 126946 119080 96 1466
1468 0 551111 126946 118920 164 1467
1469 0 551151 126962 118760 164 1468
1470 0 551175 126998 118600 154 1469
1471 0 551215 126998 118440 154 1470
1472 0 551279 126970 118280 139 1471
1473 0 551299 126966 118160 96 1472
1474 0 551383 127006 118000 163 1473
1475 0 551399 127006 117840 163 1474
1476 0 551431 126978 117680 163 1475
1477 0 551395 126914 117480 163 1476
1478 0 551411 126886 117320 202 1477
1479 0 551463 126886 117160 224 1478
1480 0 551483 126894 117000 224 1479
1481 0 551543 126958 116840 141 1480
1482 0 551599 127026 116680 181 1481
1483 0 551687 127118 116560 181 1482
1484 0 551711 127166 116400 181 1483
1485 0 551843 127154 116240 104 1484
1486 0 551971 127190 116080 86 1485
1487 0 552241 127176 115920 102 1486
1488 0 552361 127224 115760 102 1487
1489 0 552357 127332 115600 98 1488
1490 0 552369 127404 115440 178 1489
1491 0 552397 127496 115280 178 1490
1492 0 552409 127572 115120 164 1491
1493 0 552465 127664 114960 140 1492
1494 0 552447 127718 114840 140 1493
1495 0 552459 127794 114680 139 1494
1496 0 552499 127874 114560 148 1495
1497 0 552559 127958 114400 148 1496
1498 0 552683 128066 114240 150 1497
1499 0 552731 128070 114080 104 1498
1500 0 552847 128114 113960 104 1499
1501 0 552911 128086 113840 181 1500
1502 0 552955 128046 113720 181 1501
1503 0 552947 128062 113600 214 1502
1504 0 552971 128090 113480 214 1503
1505 0 553067 128122 113320 224 1504
1506 0 553159 128146 113160 224 1505
1507 0 553227 128122 113000 237 1506
1508 0 553347 128026 112840 237 1507
1509 0 553435 127966 112680 237 1508
1510 0 553499 127910 112520 176 1509
1511 0 553571 127770 112360 168 1510
1512 0 553623 127686 112200 192 1511
1513 0 553627 127650 112040 192 1512
1514 0 553647 127622 111880 164 1513
1515 0 553643 127558 111720 217 1514
1516 0 553727 127458 111600 217 1515
1517 0 553795 127398 111440 197 1516
1518 0 553867 127350 111280 197 1517
1519 0 553915 127186 111120 198 1518
1520 0 553911 127126 110960 164 1519
1521 0 554017 127044 110800 203 1520
1522 0 554165 127008 110640 209 1521
1523 0 554357 127036 110480 200 1522
1524 0 554441 127060 110320 200 1523
1525 0 554525 127052 110160 189 1524
1526 0 554749 127060 110000 204 1525
1527 0 554797 127064 109840 208 1526
1528 0 554937 127116 109680 208 1527
1529 0 555037 127136 109520 208 1528
1530 0 555245 127184 109360 226 1529
1531 0 555405 127188 109200 186 1530
1532 0 555521 127192 109040 197 1531
1533 0 555597 127176 108880 197 1532
1534 0 555677 127140 108720 209 1533
1535 0 555785 127116 108560 181 1534
1536 0 555829 127040 108400 181 1535
1537 0 555869 126928 108240 226 1536
1538 0 555921 126768 108080 226 1537
1539 0 556003 126694 107960 226 1538
1540 0 556067 126602 107800 228 1539
1541 0 556055 126502 107640 153 1540
1542 0 556059 126438 107480 178 1541
1543 0 555951 126334 107320 203 1542
1544 0 555907 126134 107160 143 1543
1545 0 555887 126050 107000 214 1544
1546 0 555863 126066 106840 214 1545
1547 0 555827 126058 106680 189 1546
1548 0 555819 126014 106520 186 1547
1549 0 555787 126010 106360 257 1548
1550 0 555815 125830 106200 257 1549
1551 0 555799 125758 106040 256 1550
1552 0 555771 125702 105880 256 1551
1553 0 555719 125578 105720 221 1552
1554 0 555659 125382 105560 200 1553
1555 0 555643 125262 105480 200 1554
1556 0 555593 125168 105320 200 1555
1557 0 555525 125076 105200 200 1556
1558 0 555569 124820 105040 214 1557
1559 0 555601 124716 104920 160 1558
1560 0 555601 124688 104760 160 1559
1561 0 555557 124416 104600 175 1560
1562 0 555457 124300 104480 206 1561
1563 0 555021 124148 104320 230 1562
1564 0 554981 124032 104160 246 1563
1565 0 554999 123938 104000 229 1564
1566 0 554983 123850 103840 189 1565
1567 0 554907 123710 103640 163 1566
1568 0 554935 123590 103480 163 1567
1569 0 554855 123510 103320 196 1568
1570 0 554823 123366 103160 208 1569
1571 0 554743 123270 103000 208 1570
1572 0 554623 123126 102840 140 1571
1573 0 554573 122944 102720 176 1572
1574 0 554513 122908 102560 154 1573
1575 0 554453 122748 102400 181 1574
1576 0 554417 122664 102240 181 1575
1577 0 554325 122628 102080 150 1576
1578 0 554261 122568 101920 150 1577
1579 0 554153 122420 101760 226 1578
1580 0 554119 122374 101600 226 1579
1581 0 554039 122254 101440 208 1580
1582 0 553979 122166 101280 192 1581
1583 0 553911 122062 101120 192 1582
1584 0 553863 122014 101000 181 1583
1585 0 553759 121998 100840 178 1584
1586 0 553693 121944 100720 178 1585
1587 0 553549 121872 100560 209 1586
1588 0 553441 121776 100400 124 1587
1589 0 553333 121628 100280 102 1588
1590 0 553229 121600 100120 102 1589
1591 0 553069 121592 99960 172 1590
1592 0 552941 121596 99800 164 1591
1593 0 552797 121648 99640 200 1592
1594 0 552713 121636 99480 262 1593
1595 0 552705 121572 99320 284 1594
1596 0 552693 121544 99160 284 1595
1597 0 552681 121568 99000 256 1596
1598 0 552709 121644 98840 256 1597
1599 0 552757 121764 98680 226 1598
1600 0 552857 121812 98520 283 1599
1601 0 552865 121856 98360 283 1600
1602 0 552853 121932 98200 197 1601
1603 0 552809 121976 98040 197 1602
1604 0 552789 121976 97880 160 1603
1605 0 552789 121976 97720 190 1604
1606 0 552733 122012 97560 217 1605
1607 0 552733 122012 97400 217 1606
1608 0 552785 121948 97240 128 1607
1609 0 552781 121916 97080 234 1608
1610 0 552781 121912 96880 234 1609
1611 0 552765 121816 96720 297 1610
1612 0 552797 121704 96560 308 1611
1613 0 552801 121648 96400 308 1612
1614 0 552825 121584 96240 279 1613
1615 0 552853 121440 96080 197 1614
1616 0 552861 121364 95920 249 1615
1617 0 552845 121212 95760 249 1616
1618 0 553037 121080 95600 198 1617
1619 0 553263 120174 95560 136 1618
1620 0 553351 119914 95640 196 1619
1621 0 553363 119830 95760 196 1620
1622 0 553035 119222 95760 81 1621
1623 0 552224 118368 95880 45 1622
1624 0 552032 118176 95920 122 1623
1625 0 551776 118080 96040 139 1624
1626 0 551648 118048 96040 160 1625
1627 0 551648 118176 96280 131 1626
1628 0 551648 118176 96560 153 1627
1629 0 551648 118336 96760 81 1628
1630 0 551616 118496 97000 32 1629
1631 0 551584 118464 97200 98 1630
1632 0 551424 117920 96040 192 1626
1633 0 551232 117728 96000 237 1632
1634 0 551040 117504 96000 226 1633
1635 0 550880 117280 96000 274 1634
1636 0 550848 117056 95840 277 1635
1637 0 550816 116800 95760 175 1636
1638 0 550752 116544 95760 60 1637
1639 0 550656 116288 95760 101 1638
1640 0 550656 116032 95760 60 1639
1641 0 550848 115808 95760 45 1640
1642 0 551072 115680 95680 60 1641
1643 0 551232 115520 95520 60 1642
1644 0 551296 115264 95560 51 1643
1645 0 551232 115072 95720 71 1644
1646 0 551136 114848 95720 60 1645
1647 0 553237 120160 95400 136 1619
1648 0 553349 120160 95280 136 1647
1649 0 553389 120244 95160 154 1648
1650 0 553405 120328 95000 207 1649
1651 0 553430.3 120352 94960 207 1650
1652 0 553481 120400 94880 207 1651
1653 0 553557 120488 94760 200 1652
1654 0 553609 120588 94600 200 1653
1655 0 553657 120612 94440 200 1654
1656 0 553737 120632 94240 203 1655
1657 0 554041 120668 94080 154 1656
1658 0 554281 120724 93920 122 1657
1659 0 554393 120680 93760 172 1658
1660 0 554389 120664 93600 172 1659
1661 0 554329 120656 93440 163 1660
1662 0 554329 120664 93280 163 1661
1663 0 554345 120712 93120 140 1662
1664 0 554537 121048 93080 157 1663
1665 0 554641 121160 92920 157 1664
1666 0 554711 121230 92800 206 1665
1667 0 554779 121270 92600 181 1666
1668 0 554775 121218 92440 181 1667
1669 0 554767 121174 92280 124 1668
1670 0 554671 121102 92120 124 1669
1671 0 554671 121102 91960 160 1670
1672 0 554671 121102 91760 181 1671
1673 0 554743 121154 91600 181 1672
1674 0 554803 121142 91440 160 1673
1675 0 554891 121146 91280 208 1674
1676 0 555023 121198 91160 208 1675
1677 0 555103 121234 91040 237 1676
1678 0 555143 121186 90880 237 1677
1679 0 555207 121146 90720 297 1678
1680 0 555263 121062 90560 329 1679
1681 0 555235 120850 90400 214 1680
1682 0 555287 120834 90240 214 1681
1683 0 555295 120830 90120 214 1682
1684 0 555195 120698 90000 214 1683
1685 0 555643 121006 89920 321 1684
1686 0 555743 120986 89760 301 1685
1687 0 555831 120982 89600 261 1686
1688 0 555931 121054 89440 196 1687
1689 0 556067 121126 89280 212 1688
1690 0 556211 121202 89120 268 1689
1691 0 556395 121278 89000 254 1690
1692 0 556521 121360 88840 254 1691
1693 0 556817 121344 88640 275 1692
1694 0 556973 121352 88480 224 1693
1695 0 557137 121288 88320 224 1694
1696 0 557309 121164 88160 200 1695
1697 0 557405 121100 88000 140 1696
1698 0 557481 121084 87800 107 1697
1699 0 557501 121084 87640 32 1698
1700 0 557621 121060 87480 40 1699
1701 0 557753 121008 87320 40 1700
1702 0 557829 121004 87200 40 1701
1703 0 557969 120912 87000 160 1702
1704 0 558137 122196 87000 172 1703
1705 0 558563 122554 87240 40 1704
1706 0 558475 122650 87360 192 1705
1707 0 558627 122902 87480 200 1706
1708 0 558531 122966 87680 200 1707
1709 0 558619 123098 87880 80 1708
1710 0 558539 123150 88040 32 1709
1711 0 558527 123174 88160 32 1710
1712 0 558463 123326 88280 32 1711
1713 0 558447 123442 88400 32 1712
1714 0 558444.3 123479.336 88480 32 1713
1715 0 558443 123498 88520 32 1714
1716 0 558379 123642 88680 228 1715
1717 0 558331 123694 88800 178 1716
1718 0 557184 123424 88520 104 1717
1719 0 557120 123424 88520 104 1718
1720 0 558375 123718 88960 178 1717
1721 0 558294.3 124049.336 89040 128 1720
1722 0 558226.3 124117.336 89200 101 1721
1723 0 558250.3 124185.336 89360 101 1722
1724 0 558234.3 124253.336 89520 71 1723
1725 0 558134.3 124269.336 89680 75 1724
1726 0 558218.3 124369.336 89840 75 1725
1727 0 558254.3 124453.336 90000 122 1726
1728 0 558190.3 124569.336 90160 122 1727
1729 0 558130.3 124657.336 90320 122 1728
1730 0 558062.3 124749.336 90480 122 1729
1731 0 558038.3 124785.336 90640 122 1730
1732 0 557982.3 124845.336 90760 140 1731
1733 0 557894.3 124921.336 90920 140 1732
1734 0 557930.3 124953.336 91000 115 1733
1735 0 557946.3 124969.336 91160 115 1734
1736 0 558038.3 124961.336 91320 115 1735
1737 0 558714.3 125109.336 91480 102 1736
1738 0 559002.3 125277.336 91640 104 1737
1739 0 559040 125367 91760 104 1738
1740 0 558968 125563 91920 32 1739
1741 0 559000 125771 92040 98 1740
1742 0 558996 125935 92160 98 1741
1743 0 558964 126023 92280 75 1742
1744 0 558904 126311 92400 90 1743
1745 0 558852 126459 92520 98 1744
1746 0 558832 126487 92680 98 1745
1747 0 558836 126507 92840 81 1746
1748 0 558740 126719 93000 81 1747
1749 0 558598 126505 93120 90 1748
1750 0 558602 126469 93280 90 1749
1751 0 558626 126489 93440 166 1750
1752 0 558702 126505 93600 212 1751
1753 0 558782 126581 93760 134 1752
1754 0 558854 126757 93880 134 1753
1755 0 558918 126897 94000 75 1754
1756 0 558902 126953 94120 75 1755
1757 0 558842 127005 94240 194 1756
1758 0 558894 127073 94360 81 1757
1759 0 558934 127105 94400 81 1758
1760 0 559206 127005 94560 32 1759
1761 0 557077 122404 87000 226 1704
1762 0 557089 122332 86880 156 1761
1763 0 558125 120812 86680 275 1703
1764 0 558337 120780 86440 98 1763
1765 0 558435 120738 86280 98 1764
1766 0 558579 120730 86120 124 1765
1767 0 558603 120694 85960 137 1766
1768 0 558763 120718 85800 137 1767
1769 0 558971 120874 85640 197 1768
1770 0 559087 120926 85480 203 1769
1771 0 559235 120962 85320 189 1770
1772 0 559379 120994 85160 189 1771
1773 0 559441 120960 85000 208 1772
1774 0 559497 120976 84840 208 1773
1775 0 559577 120944 84640 254 1774
1776 0 559685 120940 84480 228 1775
1777 0 559717 121008 84280 228 1776
1778 0 559741 121028 84120 189 1777
1779 0 559785 120992 83880 189 1778
1780 0 559873 120956 83720 75 1779
1781 0 559913 120964 83520 75 1780
1782 0 560081 120976 83280 75 1781
1783 0 560133 121024 83080 164 1782
1784 0 560173 121052 82880 229 1783
1785 0 560173 121044 82680 160 1784
1786 0 560173 120952 82480 190 1785
1787 0 560377 120956 82280 190 1786
1788 0 560445 120900 82120 189 1787
1789 0 560541 120860 81960 226 1788
1790 0 560717 120860 81800 217 1789
1791 0 560781 120772 81600 181 1790
1792 0 560921 120780 81360 178 1791
1793 0 561109 120772 81120 219 1792
1794 0 561245 120768 80960 206 1793
1795 0 561297 120780 80800 206 1794
1796 0 561385 120772 80600 196 1795
1797 0 561485 120768 80400 240 1796
1798 0 561679 120766 80200 227 1797
1799 0 561783 120734 80000 256 1798
1800 0 561971 120662 79800 229 1799
1801 0 561963 120670 79760 229 1800
1802 0 562047 120554 79640 246 1801
1803 0 562075 120494 79440 246 1802
1804 0 562295 120430 79240 197 1803
1805 0 562383 120370 79040 98 1804
1806 0 562419 120306 78880 181 1805
1807 0 562419 120414 78720 124 1806
1808 0 562435 120598 78560 80 1807
1809 0 562487 120714 78400 32 1808
1810 0 562655 120774 78240 164 1809
1811 0 562655 120774 78080 150 1810
1812 0 562755 120690 77920 203 1811
1813 0 562875 120626 77760 203 1812
1814 0 562915 120526 77600 185 1813
1815 0 562935 120450 77440 175 1814
1816 0 562901 120452 77280 51 1815
1817 0 562917 120392 77120 124 1816
1818 0 562937 120392 76960 124 1817
1819 0 562937 120392 76800 164 1818
1820 0 562937 120392 76640 164 1819
1821 0 562937 120392 76480 160 1820
1822 0 562937 120392 76360 160 1821
1823 0 562937 120392 76200 192 1822
1824 0 562929 120348 76040 214 1823
1825 0 562929 120348 75880 214 1824
1826 0 562925 120336 75720 190 1825
1827 0 562897 120328 75560 190 1826
1828 0 562897 120328 75400 186 1827
1829 0 562897 120328 75240 259 1828
1830 0 562893 120364 75080 214 1829
1831 0 562897 120336 74920 214 1830
1832 0 562941 120296 74760 214 1831
1833 0 562941 120288 74600 210 1832
1834 0 563009 120216 74440 240 1833
1835 0 563009 120216 74280 240 1834
1836 0 563009 120216 74120 240 1835
1837 0 563121 120264 73960 190 1836
1838 0 563269 120304 73800 168 1837
1839 0 563369 120336 73680 207 1838
1840 0 563433 120352 73520 168 1839
1841 0 563505 120384 73360 168 1840
1842 0 563561 120372 73200 232 1841
1843 0 563569 120396 73040 232 1842
1844 0 563605 120376 72880 254 1843
1845 0 563633 120388 72720 200 1844
1846 0 563741 120392 72560 178 1845
1847 0 563853 120404 72440 178 1846
1848 0 563953 120432 72320 150 1847
1849 0 564045 120448 72200 183 1848
1850 0 564149 120464 72080 178 1849
1851 0 564267 120450 71920 178 1850
1852 0 564335 120522 71760 154 1851
1853 0 564439 120622 71600 136 1852
1854 0 564499 120642 71440 120 1853
1855 0 564555 120642 71280 120 1854
1856 0 564635 120682 71120 90 1855
1857 0 564723 120682 70960 229 1856
1858 0 564879 120658 70800 253 1857
1859 0 564915 120582 70640 253 1858
1860 0 565099 120510 70520 240 1859
1861 0 565285 120496 70400 253 1860
1862 0 565289 120496 70240 253 1861
1863 0 565341 120408 70080 243 1862
1864 0 565577 120436 70000 257 1863
1865 0 565889 120388 69920 228 1864
1866 0 566125 120356 69800 289 1865
1867 0 566203 120330 69680 289 1866
1868 0 566279 120322 69520 327 1867
1869 0 566279 120322 69440 327 1868
1870 0 566295 120306 69400 327 1869
1871 0 566489 120336 69280 307 1870
1872 0 566625 120372 69120 324 1871
1873 0 566793 120416 69000 324 1872
1874 0 566957 120404 68880 224 1873
1875 0 567113 120376 68760 224 1874
1876 0 567289 120340 68640 226 1875
1877 0 567397 120328 68520 192 1876
1878 0 567537 120372 68400 178 1877
1879 0 567637 120356 68280 178 1878
1880 0 567795 120342 68120 189 1879
1881 0 568079 120254 67960 229 1880
1882 0 568207 120254 67800 243 1881
1883 0 568395 120462 67640 153 1882
1884 0 568583 120802 67480 45 1883
1885 0 568639 120950 67320 80 1884
1886 0 568655 120922 67200 80 1885
1887 0 568703 120678 67040 80 1886
1888 0 568807 120350 66880 135 1887
1889 0 568955 119990 66720 86 1888
1890 0 568959 120022 66600 157 1889
1891 0 568975 120054 66480 157 1890
1892 0 569087 120042 66400 157 1891
1893 0 569131 120066 66280 150 1892
1894 0 569281 119924 66160 190 1893
1895 0 569261 119920 66080 190 1894
1896 0 569309 120020 65840 190 1895
1897 0 569313 120072 65720 190 1896
1898 0 569433 120068 65640 190 1897
1899 0 569469 120156 65440 190 1898
1900 0 569489 120224 65360 104 1899
1901 0 569553 120328 65240 104 1900
1902 0 569593 120496 65080 181 1901
1903 0 569695 120570 64920 181 1902
1904 0 569827 120654 64760 181 1903
1905 0 569831 121062 64600 128 1904
1906 0 569819 121450 64480 81 1905
1907 0 569809 121792 64360 51 1906
1908 0 569821 121968 64240 157 1907
1909 0 569975 122014 64120 157 1908
1910 0 570075 121786 64000 157 1909
1911 0 570211 121518 63880 150 1910
1912 0 570323 121242 63760 107 1911
1913 0 570383 120978 63640 186 1912
1914 0 570411 121054 63480 237 1913
1915 0 570395 121146 63320 207 1914
1916 0 570463 121262 63160 207 1915
1917 0 570527 121358 63000 218 1916
1918 0 570655 121394 62880 218 1917
1919 0 570775 121410 62720 153 1918
1920 0 570775 121482 62560 115 1919
1921 0 570731 121674 62400 115 1920
1922 0 570731 121774 62200 115 1921
1923 0 570775 121750 62080 102 1922
1924 0 570811 121778 61920 102 1923
1925 0 570723 121834 61760 160 1924
1926 0 570751 121874 61720 160 1925
1927 0 570743 121962 61600 154 1926
1928 0 570743 121962 61440 154 1927
1929 0 570743 121966 61360 206 1928
1930 0 570735.5 121985.03 61240 256 1929
1931 0 570819.5 121931.16 61080 256 1930
1932 0 570952 121970.31 60840 269 1931
1933 0 570303.6 121905.81 60680 124 1932
1934 0 569672.1 122049.47 60560 256 1933
1935 0 569317 121997.72 60440 251 1934
1936 0 569311.9 121891 60240 221 1935
1937 0 569255.4 121832.34 60080 221 1936
1938 0 569107.8 121637.41 60000 128 1937
1939 0 568984 121475.06 59760 163 1938
1940 0 568906.2 121398.59 59520 186 1939
1941 0 568867.25 121280.75 59280 176 1940
1942 0 568859.6 121242.72 59080 134 1941
1943 0 568808.25 121191.125 58880 150 1942
1944 0 568680 121296.125 58640 150 1943
1945 0 568790.75 121627.81 58360 80 1944
1946 0 568862.1 121890.22 58120 80 1945
1947 0 568893.6 122037.5 57920 75 1946
1948 0 568977 122080.78 57680 75 1947
1949 0 569058 122117.94 57480 122 1948
1950 0 569054.4 122220.16 57240 122 1949
1951 0 569051.25 122334.16 57040 198 1950
1952 0 568798.7 122588.28 56880 198 1951
1953 0 568866.06 122852.53 56680 202 1952
1954 0 568928.1 122798.09 56480 202 1953
1955 0 568943 122799.6 56440 202 1954
1956 0 567888.75 123366.06 56440 122 1955
1957 0 567458.1 123387.09 56440 98 1956
1958 0 566336 123392 56520 75 1957
1959 0 566080 123360 56560 81 1958
1960 0 565856 123264 56640 108 1959
1961 0 565600 123232 56680 91 1960
1962 0 565376 123136 56760 81 1961
1963 0 565120 123072 56760 81 1962
1964 0 564864 123040 56760 64 1963
1965 0 564608 123040 56760 51 1964
1966 0 564384 123072 56920 32 1965
1967 0 564224 123200 57120 60 1966
1968 0 564064 123328 57320 64 1967
1969 0 563904 123392 57520 64 1968
1970 0 563808 123456 57760 96 1969
1971 0 563808 123488 58040 81 1970
1972 0 563744 123456 58280 75 1971
1973 0 563712 123456 58560 90 1972
1974 0 563712 123488 58840 80 1973
1975 0 563872 123616 59040 32 1974
1976 0 564064 123776 59160 32 1975
1977 0 564224 123936 59360 150 1976
1978 0 564384 124096 59480 164 1977
1979 0 564480 124256 59680 175 1978
1980 0 564480 124416 59880 168 1979
1981 0 564480 124480 60160 32 1980
1982 0 564384 124480 60400 86 1981
1983 0 564288 124576 60640 32 1982
1984 0 564160 124704 60840 32 1983
1985 0 563936 124640 60960 75 1984
1986 0 563808 124448 60840 32 1985
1987 0 563936 124224 60800 32 1986
1988 0 563968 124224 60800 45 1987
1989 0 564192 123936 59400 166 1977
1990 0 564256 123744 59600 98 1989
1991 0 564288 123584 59800 115 1990
1992 0 564384 123392 59960 45 1991
1993 0 564448 123360 60000 51 1992
1994 0 563936 124064 59440 148 1989
1995 0 563680 124064 59440 107 1994
1996 0 563424 124096 59480 137 1995
1997 0 563168 124160 59560 160 1996
1998 0 562944 124256 59680 137 1997
1999 0 562784 124224 59920 86 1998
2000 0 562784 124192 60200 128 1999
2001 0 562752 124192 60480 98 2000
2002 0 562592 124192 60680 45 2001
2003 0 562560 124192 60720 51 2002
2004 0 569003.1 122806.25 56280 257 1955
2005 0 569385.3 122605.69 56080 200 2004
2006 0 569583.94 122571.125 55840 227 2005
2007 0 569816.75 122582.06 55600 200 2006
2008 0 569918.2 122658.03 55360 96 2007
2009 0 569979.25 122768.94 55080 226 2008
2010 0 570207.9 122915.19 54840 300 2009
2011 0 570321.9 123189.28 54600 197 2010
2012 0 570342.6 123333.53 54360 96 2011
2013 0 570323.75 123480.59 54120 244 2012
2014 0 570302.25 123726.78 53920 256 2013
2015 0 570221.5 123958.78 53680 202 2014
2016 0 570168.5 124255.19 53480 190 2015
2017 0 570215.3 124527.06 53280 163 2016
2018 0 570170.9 124868.94 53040 267 2017
2019 0 570043.7 125348.91 52960 230 2018
2020 0 570111.4 125501.28 52760 263 2019
2021 0 570459.1 126407.09 52640 204 2020
2022 0 570555.56 126820.03 52480 277 2021
2023 0 571520 126464 51880 40 2022
2024 0 571584 126464 51880 32 2023
2025 0 570456.9 127034.91 52240 324 2022
2026 0 570382.3 127109.59 51960 262 2025
2027 0 570453.1 127342.53 51720 204 2026
2028 0 570816 126400 51120 51 2027
2029 0 570944 126304 50920 40 2028
2030 0 570944 126144 50920 40 2029
2031 0 569664 128128 51880 32 2027
2032 0 569472 128320 51800 75 2031
2033 0 569408 128384 51720 60 2032
2034 0 570583.4 127482.06 51480 122 2027
2035 0 570809.6 127963.28 51240 202 2034
2036 0 570937.4 128511.06 51080 204 2035
2037 0 571289 129108.34 51040 183 2036
2038 0 571419.6 129418.09 50880 160 2037
2039 0 571471.5 129327.16 50680 160 2038
2040 0 571374.75 129861.97 50480 128 2039
2041 0 571251.2 130629.78 50440 244 2040
2042 0 571365.56 130935.78 50200 166 2041
2043 0 571558.9 131377.12 50000 166 2042
2044 0 571550.56 131658.12 49800 164 2043
2045 0 571579.6 131785.62 49560 172 2044
2046 0 571579.3 131957.31 49360 150 2045
2047 0 571616 132384 48400 166 2046
2048 0 571808 132576 48400 172 2047
2049 0 571648 132736 48600 60 2048
2050 0 571520 132928 48720 51 2049
2051 0 571520 132992 48720 32 2050
2052 0 571392 133216 48840 98 2051
2053 0 571232 133376 48840 102 2052
2054 0 571168 133536 49040 71 2053
2055 0 571008 133664 49240 96 2054
2056 0 570944 133696 49480 178 2055
2057 0 570944 133824 49720 189 2056
2058 0 570912 133856 49760 202 2057
2059 0 570688 133728 49760 143 2058
2060 0 570464 133600 49760 163 2059
2061 0 570240 133472 49880 136 2060
2062 0 570176 133280 50040 253 2061
2063 0 570272 133152 50240 237 2062
2064 0 570432 132960 50200 124 2063
2065 0 570496 132736 50360 51 2064
2066 0 570496 132608 50600 81 2065
2067 0 570464 132544 50680 75 2066
2068 0 570848 134048 49960 160 2058
2069 0 570816 134176 50200 163 2068
2070 0 570848 134432 50280 128 2069
2071 0 570944 134624 50440 148 2070
2072 0 570944 134880 50560 107 2071
2073 0 570944 135104 50680 102 2072
2074 0 570912 135232 50760 101 2073
2075 0 571040 133312 48680 137 2053
2076 0 570912 133216 48480 178 2075
2077 0 570880 133088 48240 75 2076
2078 0 570880 133088 47960 64 2077
2079 0 570944 133088 47840 75 2078
2080 0 571392 132992 48320 32 2051
2081 0 571840 132544 48160 157 2048
2082 0 571840 132640 47920 206 2081
2083 0 572032 132800 47760 197 2082
2084 0 572192 132928 47560 226 2083
2085 0 572288 133088 47360 175 2084
2086 0 572384 133344 47280 200 2085
2087 0 573056 133536 47520 45 2086
2088 0 573312 133600 47560 81 2087
2089 0 573568 133664 47640 136 2088
2090 0 573792 133824 47560 148 2089
2091 0 574016 133856 47400 178 2090
2092 0 574272 133856 47440 136 2091
2093 0 574528 133792 47360 153 2092
2094 0 574784 133792 47320 122 2093
2095 0 575040 133792 47240 124 2094
2096 0 575296 133792 47320 168 2095
2097 0 575488 133792 47520 134 2096
2098 0 575744 133824 47520 90 2097
2099 0 576000 133856 47560 40 2098
2100 0 576224 133760 47680 160 2099
2101 0 576480 133632 47680 108 2100
2102 0 576736 133632 47680 32 2101
2103 0 576800 133728 47560 40 2102
2104 0 577056 133856 47520 32 2103
2105 0 577312 133888 47600 51 2104
2106 0 577568 133920 47680 45 2105
2107 0 577824 133856 47680 51 2106
2108 0 578080 133856 47680 75 2107
2109 0 578336 133824 47680 80 2108
2110 0 578560 133664 47680 40 2109
2111 0 578816 133664 47760 90 2110
2112 0 579072 133664 47800 166 2111
2113 0 579328 133568 47680 120 2112
2114 0 579520 133472 47480 128 2113
2115 0 579712 133632 47400 189 2114
2116 0 579904 133760 47320 204 2115
2117 0 580160 133760 47320 175 2116
2118 0 580320 133920 47200 71 2117
2119 0 580544 134016 47080 75 2118
2120 0 580800 134112 47080 64 2119
2121 0 581056 134208 47080 64 2120
2122 0 581312 134272 47080 64 2121
2123 0 581568 134336 47080 64 2122
2124 0 581792 134496 47120 104 2123
2125 0 582048 134528 47120 102 2124
2126 0 582304 134560 47120 122 2125
2127 0 582560 134624 47120 120 2126
2128 0 582816 134624 47120 101 2127
2129 0 583072 134624 47120 108 2128
2130 0 583328 134720 47080 90 2129
2131 0 583584 134752 47000 98 2130
2132 0 583840 134816 47000 102 2131
2133 0 584096 134816 46920 80 2132
2134 0 584256 134816 46720 96 2133
2135 0 584512 134816 46640 80 2134
2136 0 584736 134752 46760 64 2135
2137 0 584896 134720 46960 108 2136
2138 0 585056 134720 47160 178 2137
2139 0 585280 134624 47240 256 2138
2140 0 585280 134400 47320 214 2139
2141 0 585184 134208 47480 200 2140
2142 0 585120 134208 47520 189 2141
2143 0 584864 134208 47520 178 2142
2144 0 584704 134080 47720 90 2143
2145 0 584576 133920 47920 120 2144
2146 0 584512 133888 48160 134 2145
2147 0 584352 134016 48360 115 2146
2148 0 584192 134016 48560 81 2147
2149 0 584032 134016 48800 81 2148
2150 0 584032 134048 49080 101 2149
2151 0 584032 134048 49360 60 2150
2152 0 583904 133984 49600 64 2151
2153 0 585376 134048 47440 156 2141
2154 0 585504 133824 47400 160 2153
2155 0 585504 133568 47400 45 2154
2156 0 585312 133408 47480 45 2155
2157 0 585056 133440 47480 75 2156
2158 0 584864 133408 47480 96 2157
2159 0 585408 134528 47000 204 2139
2160 0 585504 134336 46840 194 2159
2161 0 585344 134272 46600 194 2160
2162 0 585344 134080 46400 120 2161
2163 0 585152 133920 46280 134 2162
2164 0 584992 133920 46080 122 2163
2165 0 584832 133920 45880 120 2164
2166 0 584640 133792 45760 80 2165
2167 0 584448 133760 45680 80 2166
2168 0 579552 133504 47240 140 2115
2169 0 579488 133504 46960 137 2168
2170 0 579552 133376 46720 160 2169
2171 0 579808 133408 46640 128 2170
2172 0 580032 133568 46640 124 2171
2173 0 580256 133568 46520 75 2172
2174 0 580320 133632 46480 32 2173
2175 0 576736 133408 47800 80 2102
2176 0 576704 133184 47920 60 2175
2177 0 576704 132928 47960 32 2176
2178 0 576704 132672 47960 32 2177
2179 0 576544 132480 48080 60 2178
2180 0 576320 132352 48120 64 2179
2181 0 576064 132256 48160 80 2180
2182 0 575968 132128 48360 32 2181
2183 0 575968 131968 48560 101 2182
2184 0 575904 131808 48760 164 2183
2185 0 575936 131680 49000 163 2184
2186 0 576000 131648 49240 168 2185
2187 0 576000 131552 49520 98 2186
2188 0 576128 131392 49680 115 2187
2189 0 576160 131360 49680 115 2188
2190 0 576384 131232 49720 91 2189
2191 0 576576 131040 49800 51 2190
2192 0 576768 130912 49960 148 2191
2193 0 576896 130752 50160 172 2192
2194 0 576960 130496 50240 107 2193
2195 0 576960 130272 50360 137 2194
2196 0 576960 130016 50480 164 2195
2197 0 576864 129792 50600 135 2196
2198 0 576800 129600 50760 115 2197
2199 0 576928 129440 50920 32 2198
2200 0 577088 129248 51000 80 2199
2201 0 577088 128992 50960 40 2200
2202 0 577088 128736 50880 80 2201
2203 0 577216 128480 50880 71 2202
2204 0 577408 128288 50840 60 2203
2205 0 577568 128096 50760 80 2204
2206 0 577600 127840 50760 124 2205
2207 0 577664 127616 50880 86 2206
2208 0 577792 127456 51040 64 2207
2209 0 577952 127264 51160 60 2208
2210 0 578112 127104 51280 51 2209
2211 0 578272 126944 51440 71 2210
2212 0 578464 126752 51560 90 2211
2213 0 578592 126592 51720 101 2212
2214 0 578752 126400 51800 141 2213
2215 0 578912 126176 51920 124 2214
2216 0 578976 125952 52080 75 2215
2217 0 579008 125728 52240 86 2216
2218 0 579104 125568 52440 98 2217
2219 0 579296 125376 52560 40 2218
2220 0 579296 125152 52680 102 2219
2221 0 579136 124960 52840 96 2220
2222 0 578976 124800 52960 108 2221
2223 0 578976 124544 53000 75 2222
2224 0 578944 124320 53160 172 2223
2225 0 578944 124064 53240 181 2224
2226 0 579008 123808 53240 186 2225
2227 0 579104 123776 53240 218 2226
2228 0 579168 123936 53480 178 2227
2229 0 579296 124096 53640 163 2228
2230 0 579456 124224 53800 164 2229
2231 0 579616 124320 54000 98 2230
2232 0 579840 124448 54080 60 2231
2233 0 579872 124480 54080 45 2232
2234 0 579200 123552 53160 75 2227
2235 0 579200 123296 53160 120 2234
2236 0 579136 123040 53160 60 2235
2237 0 578976 122816 53160 120 2236
2238 0 578912 122752 53200 160 2237
2239 0 578688 122912 53200 102 2238
2240 0 578464 123008 53120 80 2239
2241 0 578400 123264 53120 80 2240
2242 0 578240 123456 53040 32 2241
2243 0 578336 123648 52880 139 2242
2244 0 578464 123776 52680 128 2243
2245 0 578688 123872 52600 135 2244
2246 0 578880 123744 52600 157 2245
2247 0 578944 122528 53320 107 2238
2248 0 578976 122272 53320 104 2247
2249 0 578912 122016 53240 64 2248
2250 0 578912 121856 53040 51 2249
2251 0 579008 121856 52800 122 2250
2252 0 579104 121696 52600 104 2251
2253 0 579328 121504 52560 101 2252
2254 0 579520 121312 52480 136 2253
2255 0 579680 121152 52360 175 2254
2256 0 579872 120992 52320 166 2255
2257 0 580032 120960 52400 190 2256
2258 0 579936 120704 52440 178 2257
2259 0 579808 120544 52600 128 2258
2260 0 579616 120512 52760 80 2259
2261 0 579456 120544 52960 45 2260
2262 0 579424 120544 53000 32 2261
2263 0 579200 120736 53000 102 2262
2264 0 579008 120896 52960 153 2263
2265 0 578976 121152 53000 124 2264
2266 0 579040 121312 53080 90 2265
2267 0 579424 120384 53200 75 2262
2268 0 579680 120288 53240 91 2267
2269 0 579936 120256 53160 51 2268
2270 0 579968 120256 53120 60 2269
2271 0 580256 120960 52600 164 2257
2272 0 580512 120928 52600 175 2271
2273 0 580768 120960 52600 139 2272
2274 0 581024 120896 52480 71 2273
2275 0 581280 120832 52440 64 2274
2276 0 581504 120832 52280 81 2275
2277 0 581728 120800 52080 81 2276
2278 0 581888 120768 51880 81 2277
2279 0 582048 120640 51680 98 2278
2280 0 582208 120576 51480 101 2279
2281 0 582464 120480 51400 107 2280
2282 0 582720 120448 51360 101 2281
2283 0 582976 120448 51280 75 2282
2284 0 583232 120448 51240 75 2283
2285 0 583488 120384 51120 75 2284
2286 0 583744 120384 51120 80 2285
2287 0 584000 120448 51120 71 2286
2288 0 584192 120640 51040 60 2287
2289 0 584416 120768 51000 75 2288
2290 0 584672 120832 50960 40 2289
2291 0 584928 120832 50880 80 2290
2292 0 585184 120832 50840 86 2291
2293 0 585280 120832 50840 104 2292
2294 0 585376 120992 51040 101 2293
2295 0 585376 121216 51160 128 2294
2296 0 585376 121440 51360 157 2295
2297 0 585344 121696 51320 150 2296
2298 0 585440 121824 51280 108 2297
2299 0 585504 120800 50680 120 2293
2300 0 585760 120896 50640 175 2299
2301 0 586016 120960 50640 228 2300
2302 0 586240 120896 50520 102 2301
2303 0 586464 120896 50400 128 2302
2304 0 586720 120960 50360 178 2303
2305 0 586880 121088 50200 137 2304
2306 0 586976 121248 50000 51 2305
2307 0 586976 121344 49760 96 2306
2308 0 586976 121312 49480 96 2307
2309 0 587008 121312 49200 96 2308
2310 0 587136 121408 48960 102 2309
2311 0 587296 121344 48760 102 2310
2312 0 587520 121312 48640 178 2311
2313 0 587680 121440 48480 139 2312
2314 0 587808 121600 48280 139 2313
2315 0 588032 121728 48320 181 2314
2316 0 588256 121728 48200 189 2315
2317 0 588480 121856 48160 141 2316
2318 0 588704 122016 48120 51 2317
2319 0 588864 122048 47920 32 2318
2320 0 589056 122176 47760 45 2319
2321 0 576320 131488 49920 32 2189
2322 0 576352 131552 49920 32 2321
2323 0 572288 133536 47120 81 2086
2324 0 572384 133664 46880 168 2323
2325 0 572352 133824 46640 128 2324
2326 0 572160 133984 46480 124 2325
2327 0 572000 134048 46280 128 2326
2328 0 571776 134112 46160 136 2327
2329 0 571616 134176 45960 96 2328
2330 0 571456 134240 45760 140 2329
2331 0 571296 134368 45560 135 2330
2332 0 571168 134560 45320 32 2331
2333 0 571424 134528 45240 32 2332
2334 0 571264 134400 45040 96 2333
2335 0 571232 134464 44760 71 2334
2336 0 571104 134560 44560 192 2335
2337 0 571200 134560 44280 185 2336
2338 0 571232 134528 44000 164 2337
2339 0 571296 134432 43760 176 2338
2340 0 571424 134400 43520 163 2339
2341 0 571488 134368 43280 176 2340
2342 0 571424 134400 43040 122 2341
2343 0 571520 134400 42760 186 2342
2344 0 571552 134464 42480 122 2343
2345 0 571680 134464 42240 128 2344
2346 0 571680 134592 42000 190 2345
2347 0 571584 134784 41800 164 2346
2348 0 571584 134976 41600 136 2347
2349 0 571584 135136 41360 64 2348
2350 0 571584 135360 41240 205 2349
2351 0 571584 135456 41160 163 2350
2352 0 571424 135520 40960 32 2351
2353 0 571264 135584 40760 32 2352
2354 0 571072 135648 40560 102 2353
2355 0 571008 135648 40480 164 2354
2356 0 570848 135808 40280 200 2355
2357 0 570784 135904 40040 150 2356
2358 0 570752 135968 39800 143 2357
2359 0 570784 136096 39560 181 2358
2360 0 570848 136192 39320 160 2359
2361 0 570912 136352 39080 136 2360
2362 0 570912 136512 38880 154 2361
2363 0 571008 136672 38680 71 2362
2364 0 571104 136832 38480 186 2363
2365 0 571168 137088 38360 98 2364
2366 0 571168 137120 38320 71 2365
2367 0 571200 137312 38120 96 2366
2368 0 571264 137504 37960 246 2367
2369 0 571328 137632 37800 355 2368
2370 0 571392 137888 37720 257 2369
2371 0 571392 138112 37600 192 2370
2372 0 571424 138368 37480 140 2371
2373 0 571392 138592 37360 120 2372
2374 0 571392 138752 37360 91 2373
2375 0 571360 139008 37320 102 2374
2376 0 571360 139104 37320 120 2375
2377 0 571200 139296 37160 154 2376
2378 0 571008 139136 37080 120 2377
2379 0 570752 139072 37000 32 2378
2380 0 570496 139104 37000 40 2379
2381 0 570272 139264 37040 131 2380
2382 0 570080 139456 37040 131 2381
2383 0 571520 139296 37360 80 2376
2384 0 571680 139424 37560 75 2383
2385 0 571840 139552 37760 32 2384
2386 0 572032 139520 37960 32 2385
2387 0 572096 139616 37880 45 2386
2388 0 571648 138752 37240 32 2374
2389 0 571872 138784 37120 102 2388
2390 0 572064 138752 36960 32 2389
2391 0 572160 138656 36880 40 2390
2392 0 571104 137600 37680 261 2369
2393 0 570944 137568 37640 226 2392
2394 0 570848 137312 37640 209 2393
2395 0 570624 137216 37720 197 2394
2396 0 570432 137056 37800 178 2395
2397 0 570400 136864 38000 81 2396
2398 0 570368 136640 38120 80 2397
2399 0 570464 136576 38360 186 2398
2400 0 570464 136416 38560 186 2399
2401 0 570432 136288 38640 154 2400
2402 0 570720 137600 37520 102 2393
2403 0 570528 137792 37440 32 2402
2404 0 570336 137984 37440 45 2403
2405 0 570144 138176 37520 32 2404
2406 0 570112 138208 37560 40 2405
2407 0 570144 138432 37440 40 2406
2408 0 570176 138624 37360 96 2407
2409 0 569888 138336 37560 40 2406
2410 0 569632 138368 37520 75 2409
2411 0 569600 138400 37520 80 2410
2412 0 571040 136960 38000 32 2366
2413 0 570912 135392 40440 139 2355
2414 0 570912 135168 40280 172 2413
2415 0 570944 134944 40160 288 2414
2416 0 570880 134720 40280 249 2415
2417 0 570880 134624 40520 192 2416
2418 0 570752 134624 40760 163 2417
2419 0 570592 134688 40960 91 2418
2420 0 570432 134752 41040 150 2419
2421 0 571840 135424 41160 153 2351
2422 0 572032 135232 41080 128 2421
2423 0 572288 135168 41000 98 2422
2424 0 572512 135168 40880 80 2423
2425 0 572736 135200 40720 135 2424
2426 0 572992 135232 40720 75 2425
2427 0 573248 135296 40680 80 2426
2428 0 573504 135424 40680 86 2427
2429 0 573696 135616 40680 60 2428
2430 0 573888 135808 40720 80 2429
2431 0 574080 135936 40880 86 2430
2432 0 574336 136000 40960 75 2431
2433 0 574592 136096 41040 75 2432
2434 0 574848 136192 41040 51 2433
2435 0 575072 136320 41000 81 2434
2436 0 575328 136416 41000 90 2435
2437 0 575584 136448 41000 98 2436
2438 0 575840 136448 41080 153 2437
2439 0 576096 136448 41120 175 2438
2440 0 576320 136448 41320 137 2439
2441 0 576480 136448 41520 81 2440
2442 0 576544 136480 41680 122 2441
2443 0 576480 136480 41960 51 2442
2444 0 576384 136480 42200 178 2443
2445 0 576288 136512 42440 178 2444
2446 0 576256 136448 42680 249 2445
2447 0 576256 136608 42880 202 2446
2448 0 576192 136640 43120 137 2447
2449 0 576352 136672 43360 115 2448
2450 0 576480 136768 43560 115 2449
2451 0 576512 136832 43800 81 2450
2452 0 576448 136928 43960 96 2451
2453 0 576576 136224 41680 128 2442
2454 0 576608 135968 41640 164 2453
2455 0 576800 135776 41640 198 2454
2456 0 576960 135584 41680 226 2455
2457 0 577024 135456 41920 98 2456
2458 0 577024 135456 42200 45 2457
2459 0 577024 135456 42240 32 2458
2460 0 568930.2 125931.56 52960 148 2019
2461 0 567726 125937.25 52960 214 2460
2462 0 566528 126016 52680 148 2461
2463 0 566336 126112 52480 154 2462
2464 0 566080 126176 52400 124 2463
2465 0 565856 126304 52240 122 2464
2466 0 565600 126368 52160 134 2465
2467 0 565376 126464 52080 136 2466
2468 0 565120 126528 52040 150 2467
2469 0 564896 126720 52040 157 2468
2470 0 564736 126880 51880 157 2469
2471 0 564512 127040 51840 124 2470
2472 0 564256 127136 51840 120 2471
2473 0 564064 127328 51840 120 2472
2474 0 563840 127456 51840 153 2473
2475 0 563616 127616 51840 156 2474
2476 0 563424 127808 51840 166 2475
2477 0 563200 127936 51720 96 2476
2478 0 562944 128064 51640 115 2477
2479 0 562752 128256 51640 80 2478
2480 0 562720 128288 51640 80 2479
2481 0 562464 128288 51720 45 2480
2482 0 562208 128256 51800 80 2481
2483 0 562016 128192 52000 140 2482
2484 0 561856 128128 52200 153 2483
2485 0 561600 128096 52200 102 2484
2486 0 561376 127968 52200 122 2485
2487 0 561120 127904 52120 124 2486
2488 0 560864 127776 52040 96 2487
2489 0 560608 127712 51960 124 2488
2490 0 560384 127584 51840 115 2489
2491 0 560160 127424 51840 101 2490
2492 0 559936 127264 51800 71 2491
2493 0 559680 127232 51760 51 2492
2494 0 559424 127232 51760 32 2493
2495 0 559264 127232 51560 71 2494
2496 0 559008 127232 51560 107 2495
2497 0 558752 127232 51560 51 2496
2498 0 558528 127200 51440 71 2497
2499 0 558272 127168 51400 32 2498
2500 0 558048 127136 51240 81 2499
2501 0 557824 127136 51120 120 2500
2502 0 557568 127136 51080 139 2501
2503 0 557312 127136 51040 120 2502
2504 0 557152 127136 51040 86 2503
2505 0 556960 127328 50960 51 2504
2506 0 556768 127520 50840 75 2505
2507 0 556736 127776 50720 81 2506
2508 0 556576 127936 50520 91 2507
2509 0 556480 128096 50320 71 2508
2510 0 556384 128288 50160 131 2509
2511 0 556320 128480 50000 120 2510
2512 0 556256 128640 49800 102 2511
2513 0 556160 128768 49600 164 2512
2514 0 556000 128832 49400 207 2513
2515 0 555776 128928 49280 208 2514
2516 0 555712 129152 49160 267 2515
2517 0 555616 129408 49080 229 2516
2518 0 555584 129504 49080 230 2517
2519 0 555776 129696 49120 143 2518
2520 0 555904 129920 49200 71 2519
2521 0 556032 130080 49360 64 2520
2522 0 555968 130240 49560 51 2521
2523 0 555936 130272 49600 80 2522
2524 0 555360 129696 49080 148 2518
2525 0 555136 129792 48920 164 2524
2526 0 554912 129888 48760 96 2525
2527 0 554752 130048 48560 139 2526
2528 0 554528 130112 48400 221 2527
2529 0 554368 130144 48600 153 2528
2530 0 554144 130144 48800 122 2529
2531 0 553984 130016 48960 104 2530
2532 0 553792 129856 48920 32 2531
2533 0 553792 129792 48880 64 2532
2534 0 554496 130112 48360 221 2528
2535 0 554464 130176 48120 128 2534
2536 0 554368 130304 47920 75 2535
2537 0 554368 130400 47680 71 2536
2538 0 554368 130560 47440 40 2537
2539 0 554368 130560 47160 140 2538
2540 0 554208 130528 46920 245 2539
2541 0 554080 130496 46680 253 2540
2542 0 554080 130496 46640 249 2541
2543 0 553824 130464 46640 261 2542
2544 0 553664 130656 46720 236 2543
2545 0 553504 130880 46600 160 2544
2546 0 553344 131104 46520 101 2545
2547 0 553152 131264 46560 51 2546
2548 0 552896 131360 46560 75 2547
2549 0 552640 131392 46560 45 2548
2550 0 554240 130432 46440 224 2542
2551 0 554272 130432 46160 256 2550
2552 0 554112 130560 46000 163 2551
2553 0 554112 130624 45720 227 2552
2554 0 553984 130624 45560 166 2553
2555 0 553984 130720 45320 51 2554
2556 0 554080 130752 45080 178 2555
2557 0 554048 130752 44800 124 2556
2558 0 554016 130656 44560 32 2557
2559 0 553824 130464 44480 124 2558
2560 0 553792 130432 44440 102 2559
2561 0 553760 130528 45440 120 2554
2562 0 553536 130464 45280 108 2561
2563 0 553376 130368 45080 86 2562
2564 0 553376 130208 44840 32 2563
2565 0 553376 130048 44640 40 2564
2566 0 553376 129920 44480 51 2565
2567 0 554432 129856 48360 200 2534
2568 0 554336 129632 48480 150 2567
2569 0 554304 129536 48600 168 2568
2570 0 554400 129504 48840 140 2569
2571 0 554496 129536 49080 60 2570
2572 0 554560 129600 49320 71 2571
2573 0 554688 129696 49440 64 2572
2574 0 554144 129344 48640 51 2569
2575 0 553952 129184 48720 32 2574
2576 0 553920 128928 48720 32 2575
2577 0 553792 128704 48800 40 2576
2578 0 553664 128832 49000 178 2577
2579 0 553792 128992 49160 120 2578
2580 0 553920 128992 49200 75 2579
2581 0 557088 126880 51040 175 2504
2582 0 556928 126688 51120 175 2581
2583 0 556832 126496 50960 181 2582
2584 0 556672 126336 50840 139 2583
2585 0 556480 126272 50640 122 2584
2586 0 556224 126400 50600 141 2585
2587 0 556000 126496 50760 98 2586
2588 0 555776 126496 50880 71 2587
2589 0 555648 126496 50880 80 2588
2590 0 562752 128480 51560 209 2480
2591 0 562720 128480 51840 86 2590
2592 0 562720 128480 52120 32 2591
2593 0 562720 128608 52360 122 2592
2594 0 562528 128896 52520 157 2593
2595 0 562304 128928 52680 134 2594
2596 0 562080 128928 52880 139 2595
2597 0 561920 128832 53080 32 2596
2598 0 561952 128480 52760 32 2597
2599 0 562752 128736 51440 197 2590
2600 0 562752 128960 51320 150 2599
2601 0 562752 129216 51240 102 2600
2602 0 562880 129376 51040 32 2601
2603 0 563008 129440 50800 80 2602
2604 0 563168 129600 50600 140 2603
2605 0 563328 129696 50360 124 2604
2606 0 563392 129824 50120 160 2605
2607 0 563488 129824 49880 160 2606
2608 0 563648 129792 49640 104 2607
2609 0 563808 129920 49440 166 2608
2610 0 564064 129920 49440 172 2609
2611 0 564288 130048 49440 260 2610
2612 0 564512 130176 49400 219 2611
2613 0 564352 130368 49240 260 2612
2614 0 564128 130496 49160 289 2613
2615 0 563936 130624 49000 200 2614
2616 0 563744 130784 48960 175 2615
2617 0 563552 130976 48880 108 2616
2618 0 563584 131008 48600 128 2617
2619 0 563392 131040 48440 164 2618
2620 0 563168 131040 48240 71 2619
2621 0 563008 131104 48040 64 2620
2622 0 562848 131200 47840 81 2621
2623 0 562784 131296 47600 102 2622
2624 0 562624 131456 47440 122 2623
2625 0 562496 131648 47320 160 2624
2626 0 562560 131744 47080 104 2625
2627 0 562560 131904 46840 189 2626
2628 0 562560 132032 46600 157 2627
2629 0 562624 132192 46400 156 2628
2630 0 562752 132352 46240 166 2629
2631 0 562688 132544 46040 166 2630
2632 0 562624 132800 45920 176 2631
2633 0 562720 133056 45880 136 2632
2634 0 562720 133312 45800 128 2633
2635 0 562656 133504 45600 98 2634
2636 0 562592 133664 45400 153 2635
2637 0 562496 133760 45160 148 2636
2638 0 562336 133888 44960 60 2637
2639 0 562176 134016 44760 81 2638
2640 0 562016 134112 44560 90 2639
2641 0 561888 134272 44360 64 2640
2642 0 561920 134464 44200 120 2641
2643 0 561984 134624 44000 163 2642
2644 0 562048 134816 43840 163 2643
2645 0 562048 134784 43560 209 2644
2646 0 562112 134848 43280 198 2645
2647 0 562208 134848 43040 160 2646
2648 0 562336 134912 42800 163 2647
2649 0 562432 135072 42560 128 2648
2650 0 562528 135072 42280 128 2649
2651 0 562528 135072 42000 32 2650
2652 0 562528 135072 41720 71 2651
2653 0 562528 135104 41440 136 2652
2654 0 562528 135232 41200 102 2653
2655 0 562528 135264 40920 163 2654
2656 0 562528 135296 40640 108 2655
2657 0 562528 135360 40360 102 2656
2658 0 562560 135520 40160 107 2657
2659 0 562560 135680 40000 64 2658
2660 0 562656 135840 40200 32 2659
2661 0 562816 135904 40360 32 2660
2662 0 562464 135840 39800 134 2659
2663 0 562304 135968 39600 143 2662
2664 0 562176 136096 39400 115 2663
2665 0 562176 136256 39200 81 2664
2666 0 562176 136480 39000 148 2665
2667 0 562176 136736 38920 240 2666
2668 0 562176 136960 38800 204 2667
2669 0 562048 137120 38600 102 2668
2670 0 561888 137216 38400 200 2669
2671 0 561824 137216 38320 245 2670
2672 0 561632 137248 38520 120 2671
2673 0 561376 137312 38600 107 2672
2674 0 561152 137472 38600 189 2673
2675 0 560960 137632 38680 164 2674
2676 0 560800 137792 38800 51 2675
2677 0 560608 137984 38840 51 2676
2678 0 560544 138048 38840 40 2677
2679 0 561856 137216 38040 176 2671
2680 0 561856 137216 38000 163 2679
2681 0 562048 137024 37920 120 2680
2682 0 562240 136832 37880 91 2681
2683 0 562432 136640 37880 160 2682
2684 0 562624 136448 37880 160 2683
2685 0 562816 136352 37720 163 2684
2686 0 563008 136416 37680 101 2685
2687 0 561792 137376 37800 104 2680
2688 0 561888 137504 37640 150 2687
2689 0 561728 137664 37480 32 2688
2690 0 561536 137856 37440 40 2689
2691 0 561376 138016 37320 40 2690
2692 0 561280 138112 37320 80 2691
2693 0 562048 137664 37480 45 2688
2694 0 562208 137824 37360 32 2693
2695 0 562400 138016 37320 80 2694
2696 0 562560 138176 37280 120 2695
2697 0 562624 138400 37160 86 2696
2698 0 562656 138528 37000 32 2697
2699 0 562848 138624 37160 108 2698
2700 0 563104 138624 37160 40 2699
2701 0 563360 138624 37160 81 2700
2702 0 563488 138400 37240 80 2701
2703 0 563488 138144 37320 80 2702
2704 0 563520 138080 37400 75 2703
2705 0 562688 138368 36760 80 2698
2706 0 562720 138144 36600 101 2705
2707 0 562752 137920 36480 140 2706
2708 0 562752 137728 36280 253 2707
2709 0 562912 137664 36080 289 2708
2710 0 562944 137824 35880 237 2709
2711 0 562944 137920 35720 218 2710
2712 0 562976 137760 35480 108 2711
2713 0 562848 137664 35240 81 2712
2714 0 562720 137600 35000 96 2713
2715 0 562720 137440 34800 71 2714
2716 0 562720 137408 34760 90 2715
2717 0 562880 138080 35520 163 2711
2718 0 562720 138176 35320 120 2717
2719 0 562560 138208 35120 64 2718
2720 0 562432 138368 34920 32 2719
2721 0 562336 138464 34800 60 2720
2722 0 562144 138368 34600 51 2721
2723 0 562112 138208 34400 86 2722
2724 0 562048 138144 34320 96 2723
2725 0 562304 138720 34800 60 2721
2726 0 562144 138912 34840 32 2725
2727 0 562080 138944 34840 32 2726
2728 0 562720 138016 37440 40 2696
2729 0 562848 138048 37680 32 2728
2730 0 563040 138240 37760 124 2729
2731 0 563168 138336 37880 197 2730
2732 0 563168 138176 38080 140 2731
2733 0 563200 137920 38080 51 2732
2734 0 563232 137664 38160 75 2733
2735 0 563232 137472 38360 154 2734
2736 0 563104 137312 38520 91 2735
2737 0 563040 137152 38720 71 2736
2738 0 563040 137088 38800 115 2737
2739 0 563328 138496 38000 154 2731
2740 0 563488 138656 38200 80 2739
2741 0 563552 138912 38240 102 2740
2742 0 563712 139104 38120 107 2741
2743 0 563808 139328 38000 71 2742
2744 0 563936 139552 37920 75 2743
2745 0 564032 139808 37880 98 2744
2746 0 564096 140032 37760 98 2745
2747 0 564096 140256 37600 86 2746
2748 0 564096 140480 37560 102 2747
2749 0 571915 122258 61360 178 1929
2750 0 572256 123392 61720 45 2749
2751 0 572320 123456 61800 32 2750
2752 0 568729 119684 65720 190 1897
2753 0 568709 119328 65800 190 2752
2754 0 568629 119316 65880 32 2753
2755 0 570758.25 120131.44 66000 209 1895
2756 0 570790.25 120947.72 66000 204 2755
2757 0 571872 121088 65640 81 2756
2758 0 572096 121120 65480 81 2757
2759 0 572352 121056 65360 32 2758
2760 0 572576 121056 65160 51 2759
2761 0 572672 121120 65080 71 2760
2762 0 570406.4 121353.53 65960 124 2756
2763 0 570279.25 121734.09 66040 124 2762
2764 0 569871.1 121960.69 66080 86 2763
2765 0 569997.9 122315.81 66120 122 2764
2766 0 569700.06 122998.5 66120 237 2765
2767 0 568768 123584 66200 86 2766
2768 0 568960 123776 66280 124 2767
2769 0 569152 123968 66240 86 2768
2770 0 569344 124160 66240 86 2769
2771 0 569376 124352 66280 71 2770
2772 0 568576 123776 66200 45 2767
2773 0 568320 123904 66160 107 2772
2774 0 568128 123968 66000 102 2773
2775 0 567936 124128 65960 80 2774
2776 0 567744 124320 65960 80 2775
2777 0 567552 124512 65960 176 2776
2778 0 567392 124672 66000 229 2777
2779 0 567456 124928 65960 181 2778
2780 0 567552 125152 66120 108 2779
2781 0 567552 125312 66320 98 2780
2782 0 567424 125440 66560 81 2781
2783 0 567200 125504 66680 122 2782
2784 0 566944 125504 66680 75 2783
2785 0 566784 125472 66760 40 2784
2786 0 567136 124704 65960 150 2778
2787 0 566880 124768 65880 150 2786
2788 0 566624 124864 65880 160 2787
2789 0 566400 124960 66000 164 2788
2790 0 566368 124992 66040 196 2789
2791 0 566400 124832 66240 104 2790
2792 0 566400 124768 66520 96 2791
2793 0 566464 124704 66760 80 2792
2794 0 566592 124800 66960 40 2793
2795 0 566592 124992 67040 40 2794
2796 0 566176 125184 66120 160 2790
2797 0 566080 125376 66320 134 2796
2798 0 565920 125504 66520 208 2797
2799 0 565856 125696 66680 204 2798
2800 0 565824 125952 66720 172 2799
2801 0 565824 126176 66880 80 2800
2802 0 565824 126432 67000 81 2801
2803 0 565888 126624 67080 80 2802
2804 0 569568 123872 66960 40 2766
2805 0 569472 124096 67080 40 2804
2806 0 569440 124128 67120 40 2805
2807 0 569888 123936 66840 40 2766
2808 0 569984 124192 66920 51 2807
2809 0 570016 124320 66960 51 2808
2810 0 571166.9 119994.44 66040 137 2755
2811 0 571513.6 119951.78 66080 75 2810
2812 0 572021 120025.31 66120 122 2811
2813 0 572256 120067.31 66160 120 2812
2814 0 572839.4 120187.56 66200 128 2813
2815 0 573291.94 120339.22 66240 115 2814
2816 0 573935.3 120433.625 66280 91 2815
2817 0 574649.4 120314.875 66200 175 2816
2818 0 575776 120288 66200 120 2817
2819 0 576032 120224 66200 124 2818
2820 0 576288 120224 66200 137 2819
2821 0 576544 120288 66240 134 2820
2822 0 576800 120288 66240 124 2821
2823 0 577056 120352 66240 140 2822
2824 0 577312 120448 66120 153 2823
2825 0 577568 120480 66040 124 2824
2826 0 577824 120544 65960 181 2825
2827 0 578048 120608 65840 209 2826
2828 0 578208 120672 65640 209 2827
2829 0 578464 120736 65600 183 2828
2830 0 578720 120704 65600 164 2829
2831 0 578976 120800 65600 244 2830
2832 0 579008 120800 65560 245 2831
2833 0 578976 121024 65680 207 2832
2834 0 578976 121280 65640 148 2833
2835 0 579040 121536 65640 75 2834
2836 0 579136 121792 65680 40 2835
2837 0 579296 122016 65680 51 2836
2838 0 579424 122144 65680 51 2837
2839 0 579200 120704 65360 209 2832
2840 0 579360 120640 65160 64 2839
2841 0 579520 120608 64960 101 2840
2842 0 579680 120576 64760 91 2841
2843 0 579872 120736 64680 40 2842
2844 0 579968 120832 64640 40 2843
2845 0 580160 120640 64720 75 2844
2846 0 580416 120608 64680 40 2845
2847 0 580608 120800 64640 40 2846
2848 0 580640 120832 64640 32 2847
2849 0 580160 121024 64560 32 2844
2850 0 580288 121248 64480 51 2849
2851 0 580448 121408 64360 102 2850
2852 0 580608 121472 64160 32 2851
2853 0 580864 121440 64080 40 2852
2854 0 581120 121408 64040 40 2853
2855 0 581376 121376 64000 40 2854
2856 0 581568 121184 63920 40 2855
2857 0 581600 121152 63920 40 2856
2858 0 581408 120960 63880 40 2857
2859 0 581216 120800 63800 40 2858
2860 0 581120 120896 63840 32 2859
2861 0 581792 120960 63840 40 2857
2862 0 581984 121152 63920 51 2861
2863 0 582176 121344 63960 32 2862
2864 0 582336 121504 64040 32 2863
2865 0 581984 120800 63800 51 2861
2866 0 582240 120768 63760 40 2865
2867 0 582464 120736 63640 141 2866
2868 0 582688 120768 63520 120 2867
2869 0 582944 120768 63480 163 2868
2870 0 583168 120800 63280 143 2869
2871 0 583360 120864 63120 164 2870
2872 0 583584 120864 63000 181 2871
2873 0 583744 120832 62800 115 2872
2874 0 583808 120832 62800 96 2873
2875 0 566923 119338 69400 181 1870
2876 0 567103 119094 69360 141 2875
2877 0 567203 118890 69280 124 2876
2878 0 567191 118650 69200 71 2877
2879 0 567027 118494 69120 96 2878
2880 0 567019 118346 69000 102 2879
2881 0 566953 118256 68880 71 2880
2882 0 566889 118064 68760 71 2881
2883 0 566897 117916 68640 71 2882
2884 0 566857 117848 68520 96 2883
2885 0 566829 117762 68400 96 2884
2886 0 566753 117734 68280 75 2885
2887 0 566821 117674 68120 75 2886
2888 0 566845 117590 67960 71 2887
2889 0 566961 117510 67800 32 2888
2890 0 567049 117482 67720 32 2889
2891 0 567125 117658 67600 45 2890
2892 0 567213 117874 67440 32 2891
2893 0 567437 117986 67360 32 2892
2894 0 567589 118038 67280 32 2893
2895 0 567621 117970 67200 32 2894
2896 0 567665 117810 67080 32 2895
2897 0 567741 117498 66960 51 2896
2898 0 567829 117258 66880 40 2897
2899 0 567857 117030 66800 40 2898
2900 0 567969 116846 66720 32 2899
2901 0 568085 116818 66640 32 2900
2902 0 568145 116794 66560 71 2901
2903 0 568201 116746 66440 71 2902
2904 0 568289 116662 66320 71 2903
2905 0 568321 116630 66200 71 2904
2906 0 568317 116578 66080 107 2905
2907 0 568313 116518 65960 107 2906
2908 0 568261 116502 65840 122 2907
2909 0 568253 116522 65680 122 2908
2910 0 568245 116514 65520 71 2909
2911 0 568221 116530 65360 71 2910
2912 0 568189 116510 65200 96 2911
2913 0 568165 116530 65040 115 2912
2914 0 568101 116518 64920 115 2913
2915 0 568009 116542 64760 75 2914
2916 0 567661 116522 64680 75 2915
2917 0 567557 116858 64520 60 2916
2918 0 567465 117026 64440 80 2917
2919 0 567413 117222 64320 40 2918
2920 0 567285 117366 64200 40 2919
2921 0 567161 117454 64120 40 2920
2922 0 567105 117198 64000 60 2921
2923 0 567033 116756 63920 80 2922
2924 0 567113 116484 63840 120 2923
2925 0 567137 116328 63760 120 2924
2926 0 567153 116160 63640 181 2925
2927 0 567201 116238 63520 181 2926
2928 0 567261 116246 63400 96 2927
2929 0 567333 116250 63280 96 2928
2930 0 567353 116250 63160 150 2929
2931 0 567505 116202 63000 150 2930
2932 0 567725 116150 62920 286 2931
2933 0 567725 116150 62800 286 2932
2934 0 567809 116110 62720 286 2933
2935 0 566405 116386 62720 -1 2934
2936 0 567805 116118 62640 200 2934
2937 0 567645 116294 62480 200 2936
2938 0 567639.7 116318 62440 200 2937
2939 0 568453 116506 62440 60 2938
2940 0 568557 116518 62280 90 2939
2941 0 568593 116442 62160 90 2940
2942 0 568757 116420 62040 90 2941
2943 0 568989 116420 62000 75 2942
2944 0 569653 116248 61960 51 2943
2945 0 570025 116336 62000 40 2944
2946 0 570357 116268 62040 60 2945
2947 0 570581 116236 62120 108 2946
2948 0 570737 116260 62200 108 2947
2949 0 571001 116150 62240 80 2948
2950 0 571381 116078 62280 80 2949
2951 0 571585 115938 62320 80 2950
2952 0 572129 115942 62360 -1 2951
2953 0 572329 115966 62400 -1 2952
2954 0 572529 115934 62440 -1 2953
2955 0 572809 115840 62480 -1 2954
2956 0 572953 115712 62520 -1 2955
2957 0 573277 115576 62480 -1 2956
2958 0 573297 115566 62520 -1 2957
2959 0 573393 115350 62640 -1 2958
2960 0 573737 115350 62680 -1 2959
2961 0 574133 115262 62720 -1 2960
2962 0 574189 115238 62760 -1 2961
2963 0 574441 115122 62840 -1 2962
2964 0 574621 115062 62880 -1 2963
2965 0 574745 115038 62960 -1 2964
2966 0 574805 114978 63040 -1 2965
2967 0 574889 114990 63160 -1 2966
2968 0 574977 115006 63240 -1 2967
2969 0 575061 114966 63320 -1 2968
2970 0 575109 114826 63400 -1 2969
2971 0 575125 114326 63480 -1 2970
2972 0 575109 113772 63440 -1 2971
2973 0 575469 113484 63440 -1 2972
2974 0 575777 112944 63400 -1 2973
2975 0 575557 112474 63480 -1 2974
2976 0 575609 111766 63520 -1 2975
2977 0 575585 111694 63640 -1 2976
2978 0 575525 111736 63720 -1 2977
2979 0 575437 111980 63840 -1 2978
2980 0 575389 112144 63920 -1 2979
2981 0 575333 112232 64000 -1 2980
2982 0 575293 112346 64120 -1 2981
2983 0 575289 112358 64200 -1 2982
2984 0 575109 112118 64240 -1 2983
2985 0 575057 111974 64320 -1 2984
2986 0 575069 111708 64440 -1 2985
2987 0 575177 111384 64520 -1 2986
2988 0 575217 111124 64600 -1 2987
2989 0 575221 110888 64680 -1 2988
2990 0 575189 110872 64760 -1 2989
2991 0 575221 110852 64840 -1 2990
2992 0 575333 110680 65000 -1 2991
2993 0 575365 110592 65120 -1 2992
2994 0 575393 110532 65200 -1 2993
2995 0 575393 110516 65240 -1 2994
2996 0 575381 110496 65280 -1 2995
2997 0 575929 112814 63320 -1 2974
2998 0 576017 112798 63160 -1 2997
2999 0 576105 112792 62960 -1 2998
3000 0 576113 112848 62840 -1 2999
3001 0 576217 112868 62760 -1 3000
3002 0 576581 112828 62720 -1 3001
3003 0 576669 112804 62640 -1 3002
3004 0 577153 112704 62640 -1 3003
3005 0 577369 112812 62520 -1 3004
3006 0 567629 116366 62360 200 2938
3007 0 567629 116366 62240 200 3006
3008 0 567629 116202 62120 163 3007
3009 0 567633 116174 62040 163 3008
3010 0 564437 120356 70080 96 1863
3011 0 564365 120268 69960 96 3010
3012 0 564249 120120 69880 71 3011
3013 0 564201 120008 69760 75 3012
3014 0 564105 119940 69640 75 3013
3015 0 564069 119860 69520 75 3014
3016 0 561959 121186 79760 51 1801
3017 0 562015 121358 79880 51 3016
3018 0 561999 121538 80040 91 3017
3019 0 561959 121718 80160 60 3018
3020 0 561600 122656 80280 200 3019
3021 0 561376 122720 80400 172 3020
3022 0 561152 122720 80520 271 3021
3023 0 560896 122720 80480 277 3022
3024 0 560672 122688 80640 271 3023
3025 0 560608 122464 80760 284 3024
3026 0 560800 122304 80800 181 3025
3027 0 561024 122176 80960 156 3026
3028 0 562016 122720 80160 102 3019
3029 0 562240 122784 80040 115 3028
3030 0 562432 122944 79880 40 3029
3031 0 562624 123136 79920 51 3030
3032 0 562784 123328 80080 45 3031
3033 0 562944 123520 80240 75 3032
3034 0 563168 123712 80240 64 3033
3035 0 563360 123904 80200 81 3034
3036 0 563456 124128 80200 32 3035
3037 0 554951 119918 89880 166 1684
3038 0 554719 119322 89720 202 3037
3039 0 554560 118656 88680 120 3038
3040 0 554656 118464 88480 160 3039
3041 0 554752 118208 88400 160 3040
3042 0 554784 118016 88240 96 3041
3043 0 555040 118016 88240 81 3042
3044 0 555296 118016 88240 40 3043
3045 0 555488 117888 88040 75 3044
3046 0 555293 129092 127400 175 1415
3047 0 555653 128884 127320 98 3046
3048 0 555733 128836 127200 98 3047
3049 0 555869 128740 127080 128 3048
3050 0 555989 128556 126960 102 3049
3051 0 556077 128364 126840 124 3050
3052 0 556191 128190 126760 124 3051
3053 0 556259 127970 126640 80 3052
3054 0 556315 127750 126560 122 3053
3055 0 556455 127610 126480 122 3054
3056 0 556559 127494 126360 102 3055
3057 0 556675 127382 126280 75 3056
3058 0 556895 127370 126120 71 3057
3059 0 556983 127338 126000 71 3058
3060 0 557103 127206 125880 115 3059
3061 0 557255 127130 125760 40 3060
3062 0 557431 126994 125640 141 3061
3063 0 557483 126946 125520 141 3062
3064 0 557601 126864 125400 107 3063
3065 0 557705 126752 125280 107 3064
3066 0 557925 126560 125200 75 3065
3067 0 557957 126464 125120 148 3066
3068 0 558069 126424 125000 148 3067
3069 0 558165 126336 124920 115 3068
3070 0 558277 126240 124840 137 3069
3071 0 558349 126172 124720 137 3070
3072 0 558409 126056 124600 108 3071
3073 0 558377 125940 124480 60 3072
3074 0 558333 125920 124360 60 3073
3075 0 558413 125780 124240 51 3074
3076 0 558345 125732 124120 51 3075
3077 0 558329 125596 124000 81 3076
3078 0 558325 125432 123880 81 3077
3079 0 558333 125336 123760 122 3078
3080 0 558397 125256 123640 120 3079
3081 0 558447 125242 123520 120 3080
3082 0 558535 125154 123400 91 3081
3083 0 558607 125118 123280 91 3082
3084 0 558655 125150 123160 115 3083
3085 0 558699 125134 123040 115 3084
3086 0 558763 125174 122920 122 3085
3087 0 558779 125162 122800 122 3086
3088 0 558851 125226 122640 90 3087
3089 0 558911 125234 122520 90 3088
3090 0 558935 125182 122400 102 3089
3091 0 558987 125126 122280 102 3090
3092 0 559055 125058 122160 128 3091
3093 0 559111 125058 122040 128 3092
3094 0 559143 125050 121920 137 3093
3095 0 559183 125002 121800 137 3094
3096 0 559279 124934 121680 153 3095
3097 0 559339 124870 121560 153 3096
3098 0 559447 124782 121400 64 3097
3099 0 559655 124694 121280 98 3098
3100 0 559723 124622 121160 98 3099
3101 0 559915 124442 121040 102 3100
3102 0 560055 124266 120960 80 3101
3103 0 560283 124066 120880 102 3102
3104 0 560625 123948 120800 120 3103
3105 0 561001 123828 120720 150 3104
3106 0 561293 123632 120640 136 3105
3107 0 561453 123528 120560 124 3106
3108 0 561779 123062 120400 80 3107
3109 0 562111 122794 120480 60 3108
3110 0 562295 122626 120520 60 3109
3111 0 562393 122316 120440 96 3110
3112 0 562561 122008 120400 75 3111
3113 0 562653 121664 120320 32 3112
3114 0 562649 121492 120280 32 3113
3115 0 562705 121428 120200 32 3114
3116 0 563025 121032 120120 86 3115
3117 0 563359 120594 120080 122 3116
3118 0 563531 120330 120000 139 3117
3119 0 563715 120174 119920 91 3118
3120 0 564031 119806 119840 124 3119
3121 0 564169 119584 119760 86 3120
3122 0 564265 119504 119680 86 3121
3123 0 564509 119324 119560 80 3122
3124 0 564565 119156 119440 128 3123
3125 0 564709 119016 119320 120 3124
3126 0 565089 118608 119200 136 3125
3127 0 565343 117782 119160 172 3126
3128 0 565255 117534 119280 101 3127
3129 0 565255 117534 119440 124 3128
3130 0 565259 117494 119600 124 3129
3131 0 565331 117510 119720 124 3130
3132 0 565335 117502 119080 156 3127
3133 0 565325 117444 118960 136 3132
3134 0 565317 117432 118920 136 3133
3135 0 565301 117408 118840 136 3134
3136 0 565283 117334 118800 136 3135
3137 0 565215 117214 118760 136 3136
3138 0 565223 117178 118720 136 3137
3139 0 565247 117210 118640 136 3138
3140 0 565315 117354 118520 136 3139
3141 0 565359 117462 118440 156 3140
3142 0 565459 117402 118360 136 3141
3143 0 565491 117422 118320 136 3142
3144 0 565231 115942 118720 120 3138
3145 0 565033 114968 118760 104 3144
3146 0 564593 114372 118720 81 3145
3147 0 564197 113888 118680 51 3146
3148 0 564043 113278 118600 128 3147
3149 0 563681 112692 118560 107 3148
3150 0 563457 112332 118480 90 3149
3151 0 563169 112192 118400 81 3150
3152 0 563133 112156 118280 81 3151
3153 0 563125 112092 118160 96 3152
3154 0 562995 111774 118040 71 3153
3155 0 562875 111518 117960 96 3154
3156 0 562831 111338 117840 81 3155
3157 0 562779 111190 117760 90 3156
3158 0 562711 111038 117640 90 3157
3159 0 562663 110926 117520 51 3158
3160 0 562663 110734 117400 120 3159
3161 0 562773 110500 117320 120 3160
3162 0 562909 110384 117240 128 3161
3163 0 562985 110304 117080 128 3162
3164 0 562953 110176 116960 90 3163
3165 0 562981 110036 116840 71 3164
3166 0 562969 109872 116720 71 3165
3167 0 562917 109780 116600 96 3166
3168 0 562933 109732 116440 60 3167
3169 0 562893 109712 116400 60 3168
3170 0 562905 109612 116280 60 3169
3171 0 562737 109424 116160 80 3170
3172 0 562637 109328 116080 136 3171
3173 0 562625 109224 116000 136 3172
3174 0 562469 108968 115880 120 3173
3175 0 562397 108880 115800 120 3174
3176 0 562311 108818 115720 122 3175
3177 0 562227 108846 115600 122 3176
3178 0 562051 108718 115480 96 3177
3179 0 561979 108602 115400 96 3178
3180 0 561923 108638 115280 71 3179
3181 0 561815 108738 115120 71 3180
3182 0 561527 108410 115000 120 3181
3183 0 561439 108154 114880 124 3182
3184 0 561407 107382 114800 245 3183
3185 0 562272 107104 115640 32 3184
3186 0 562464 107104 115840 51 3185
3187 0 562688 107040 115960 40 3186
3188 0 562880 106912 116080 60 3187
3189 0 563104 106912 116200 32 3188
3190 0 563296 106944 116400 60 3189
3191 0 563456 107008 116600 51 3190
3192 0 563616 107104 116800 40 3191
3193 0 563712 107328 116880 81 3192
3194 0 563712 107488 117080 40 3193
3195 0 563776 107648 117280 32 3194
3196 0 563840 107680 117360 32 3195
3197 0 561377 107372 114680 245 3184
3198 0 561317 107468 114560 214 3197
3199 0 561345 107508 114440 214 3198
3200 0 561281 107544 114400 122 3199
3201 0 561221 107660 114280 122 3200
3202 0 561133 107780 114160 81 3201
3203 0 561110.3 107805.336 114120 81 3202
3204 0 561065 107856 114040 181 3203
3205 0 561095 107926 113880 181 3204
3206 0 561123 107762 113720 181 3205
3207 0 561211 107702 113600 176 3206
3208 0 561323 107650 113480 176 3207
3209 0 561339 107574 113320 115 3208
3210 0 561363 107414 113200 115 3209
3211 0 561291 107250 113080 75 3210
3212 0 561215 107146 112920 81 3211
3213 0 561191 107014 112760 124 3212
3214 0 561143 106870 112600 124 3213
3215 0 561107 106630 112480 86 3214
3216 0 561047 106446 112360 102 3215
3217 0 561075 106346 112240 104 3216
3218 0 561075 106154 112080 91 3217
3219 0 561123 106082 112000 91 3218
3220 0 561085 105996 111880 75 3219
3221 0 560997 105756 111760 75 3220
3222 0 560973 105736 111640 75 3221
3223 0 560969 105576 111480 64 3222
3224 0 560917 105480 111360 64 3223
3225 0 560857 105360 111240 64 3224
3226 0 560857 105092 111120 124 3225
3227 0 560909 104948 111000 104 3226
3228 0 560913 104684 110880 80 3227
3229 0 560857 104532 110800 71 3228
3230 0 560805 104456 110720 71 3229
3231 0 560755 104346 110600 64 3230
3232 0 560707 104270 110480 64 3231
3233 0 560723 104226 110360 101 3232
3234 0 560735 104202 110240 101 3233
3235 0 560843 104074 110120 102 3234
3236 0 560919 103974 110000 102 3235
3237 0 560983 103858 109880 71 3236
3238 0 561063 103818 109760 71 3237
3239 0 561135 103734 109640 91 3238
3240 0 561223 103602 109520 128 3239
3241 0 561319 103478 109400 128 3240
3242 0 561407 103410 109280 124 3241
3243 0 561423 103326 109160 124 3242
3244 0 561499 103234 109080 128 3243
3245 0 561783 102790 108960 120 3244
3246 0 562304 102336 109920 98 3245
3247 0 562464 102464 110120 107 3246
3248 0 562624 102496 110360 71 3247
3249 0 562816 102496 110560 131 3248
3250 0 563008 102560 110760 51 3249
3251 0 563168 102688 110960 86 3250
3252 0 563360 102784 111120 91 3251
3253 0 563552 102912 111280 51 3252
3254 0 563584 102944 111280 40 3253
3255 0 561865 102628 108800 101 3245
3256 0 561997 102604 108640 134 3255
3257 0 562013 102452 108520 134 3256
3258 0 562001 102392 108400 128 3257
3259 0 562005 102364 108280 128 3258
3260 0 561901 102252 108160 86 3259
3261 0 561833 102016 108040 40 3260
3262 0 562053 101772 107920 122 3261
3263 0 562753 101508 107880 160 3262
3264 0 562725 101460 107760 160 3263
3265 0 562725 101460 107640 160 3264
3266 0 562781 101416 107520 160 3265
3267 0 562761 101412 107400 217 3266
3268 0 562869 101344 107320 217 3267
3269 0 562897 101308 107200 217 3268
3270 0 562893 101308 107080 217 3269
3271 0 562981 101336 106960 217 3270
3272 0 563009 101404 106840 202 3271
3273 0 563089 101512 106720 202 3272
3274 0 563257 101652 106600 202 3273
3275 0 564431 101062 106600 -1 3274
3276 0 564757 101084 106600 -1 3275
3277 0 564953 101132 106520 -1 3276
3278 0 564989 101212 106440 -1 3277
3279 0 564715 100798 106680 -1 3275
3280 0 564947 100474 106600 -1 3279
3281 0 565051 100026 106560 -1 3280
3282 0 565381 99748 106520 -1 3281
3283 0 565433 99572 106440 -1 3282
3284 0 565597 99364 106520 -1 3283
3285 0 565709 99360 106440 -1 3284
3286 0 560651 107514 113720 181 3206
3287 0 614413 135212 138800 98 349
3288 0 614441 135252 138880 102 3287
3289 0 614469 135292 138960 102 3288
3290 0 614621 135436 139080 91 3289
3291 0 614877 135572 139200 124 3290
3292 0 614757 135668 139400 124 3291
3293 0 614685 135884 139480 51 3292
3294 0 618821 131360 141320 71 313
3295 0 619456 132192 140880 40 3294
3296 0 619285 129172 145840 75 281
3297 0 618885 129180 145880 64 3296
3298 0 618393 129122 145800 75 3297
3299 0 617601 129230 145760 75 3298
3300 0 616869 129322 145720 96 3299
3301 0 616581 129360 145680 75 3300
3302 0 616461 129436 145640 75 3301
3303 0 616381 129464 145560 75 3302
3304 0 616277 129502 145480 81 3303
3305 0 616221 129586 145400 81 3304
3306 0 616165 129598 145320 104 3305
3307 0 616121 129606 145240 104 3306
3308 0 615965 129618 145160 80 3307
3309 0 615833 129590 145080 80 3308
3310 0 615429 129546 145000 120 3309
3311 0 615349 129514 144960 120 3310
3312 0 615125 129426 144880 107 3311
3313 0 614885 129344 144840 122 3312
3314 0 614789 129276 144760 122 3313
3315 0 614689 129216 144680 153 3314
3316 0 614629 129144 144600 153 3315
3317 0 614581 129056 144560 96 3316
3318 0 614269 128968 144520 71 3317
3319 0 614053 128920 144480 51 3318
3320 0 613728 129824 145240 75 3319
3321 0 613696 130080 145320 75 3320
3322 0 613696 130336 145320 60 3321
3323 0 613536 130496 145480 51 3322
3324 0 613472 130656 145680 32 3323
3325 0 613504 130848 145880 51 3324
3326 0 614013 128908 144400 51 3319
3327 0 614301 128872 144400 71 3326
3328 0 614317 128868 144240 71 3327
3329 0 614325 128852 144120 71 3328
3330 0 614281 128848 144000 51 3329
3331 0 614237 128888 143920 51 3330
3332 0 614137 128976 143760 51 3331
3333 0 614073 128992 143640 51 3332
3334 0 614033 129072 143520 51 3333
3335 0 613945 129104 143400 60 3334
3336 0 613969 129028 143320 60 3335
3337 0 613953 128940 143240 101 3336
3338 0 614033 128908 143120 101 3337
3339 0 614053 128940 143080 101 3338
3340 0 613969 128890 143040 101 3339
3341 0 613921 128802 142880 98 3340
3342 0 613877 128766 142760 98 3341
3343 0 613753 128734 142640 140 3342
3344 0 613741 128706 142520 140 3343
3345 0 613677 128682 142400 75 3344
3346 0 613677 128698 142280 75 3345
3347 0 613621 128630 142160 81 3346
3348 0 613645 128598 142080 81 3347
3349 0 613629 128610 142000 81 3348
3350 0 613541 128726 141880 86 3349
3351 0 613501 128842 141800 131 3350
3352 0 613473 128902 141720 131 3351
3353 0 613453 128934 141640 131 3352
3354 0 613421 128980 141520 120 3353
3355 0 613401 128992 141360 120 3354
3356 0 613361 129000 141240 124 3355
3357 0 613389 129028 141120 124 3356
3358 0 613421 129068 141000 71 3357
3359 0 613421 129064 140880 71 3358
3360 0 613337 128976 140760 137 3359
3361 0 613261 128952 140640 137 3360
3362 0 613225 128912 140560 212 3361
3363 0 612769 128624 140560 212 3362
3364 0 612537 128428 140520 196 3363
3365 0 613189 128872 140480 212 3362
3366 0 613161 128860 140360 212 3365
3367 0 613181 128816 140200 196 3366
3368 0 613185 128792 140040 137 3367
3369 0 613165 128824 139880 137 3368
3370 0 613145 128844 139720 81 3369
3371 0 613105 128872 139600 81 3370
3372 0 613057 128826 139480 60 3371
3373 0 613049 128718 139320 51 3372
3374 0 612989 128586 139200 51 3373
3375 0 612969 128498 139120 40 3374
3376 0 612933 128382 139040 40 3375
3377 0 612949 128214 138920 51 3376
3378 0 613025 128042 138800 51 3377
3379 0 613105 127922 138720 51 3378
3380 0 613145 127786 138640 51 3379
3381 0 613165 127654 138600 45 3380
3382 0 613125 127440 138520 45 3381
3383 0 613141 127444 138440 45 3382
3384 0 613225 127352 138360 71 3383
3385 0 613261 127356 138280 71 3384
3386 0 613293 127352 138200 75 3385
3387 0 613357 127320 138000 90 3386
3388 0 613365 127356 137960 90 3387
3389 0 613345 127380 137840 90 3388
3390 0 613425 127324 137680 96 3389
3391 0 613421 127308 137520 96 3390
3392 0 613409 127344 137360 101 3391
3393 0 613421 127388 137200 107 3392
3394 0 613485 127368 137040 107 3393
3395 0 613609 127376 136880 128 3394
3396 0 613789 127340 136720 135 3395
3397 0 613977 127332 136640 98 3396
3398 0 614061 127348 136520 98 3397
3399 0 614197 127360 136400 107 3398
3400 0 614225 127364 136280 107 3399
3401 0 614449 127208 136200 32 3400
3402 0 614477 127176 136160 32 3401
3403 0 614501 127104 136120 32 3402
3404 0 614505 127052 136040 32 3403
3405 0 614529 127044 135960 32 3404
3406 0 614589 127132 135880 32 3405
3407 0 614641 127144 135800 32 3406
3408 0 614705 127120 135680 32 3407
3409 0 614749 127128 135560 -1 3408
3410 0 614765 127156 135440 -1 3409
3411 0 614877 127220 135320 -1 3410
3412 0 614893 127276 135200 -1 3411
3413 0 615013 127336 135120 -1 3412
3414 0 614953 127420 134920 -1 3413
3415 0 614869 127572 134800 -1 3414
3416 0 614997 127764 134720 -1 3415
3417 0 614977 127824 134680 -1 3416
3418 0 614957 127884 134600 -1 3417
3419 0 614933 127996 134520 -1 3418
3420 0 614929 128112 134440 -1 3419
3421 0 614917 128232 134360 -1 3420
3422 0 614861 128348 134280 -1 3421
3423 0 614881 128420 134160 -1 3422
3424 0 614937 128536 134040 -1 3423
3425 0 614913 128616 133960 -1 3424
3426 0 614917 128688 133880 -1 3425
3427 0 614881 128756 133720 -1 3426
3428 0 614853 128868 133600 -1 3427
3429 0 614857 128928 133440 -1 3428
3430 0 614889 129088 133280 -1 3429
3431 0 614937 129140 133160 -1 3430
3432 0 615025 129172 133040 -1 3431
3433 0 615173 129180 132920 -1 3432
3434 0 615277 129252 132800 -1 3433
3435 0 615441 129320 132680 -1 3434
3436 0 615545 129448 132600 -1 3435
3437 0 615721 129620 132520 -1 3436
3438 0 615937 129882 132560 -1 3437
3439 0 615989 130114 132600 -1 3438
3440 0 615949 130214 132480 -1 3439
3441 0 615985 130554 132440 -1 3440
3442 0 616053 130442 132320 -1 3441
3443 0 616197 130458 132200 -1 3442
3444 0 616197 130526 132120 -1 3443
3445 0 616185 130610 132000 -1 3444
3446 0 616241 130662 131880 -1 3445
3447 0 616425 130766 131720 -1 3446
3448 0 616441 130834 131600 -1 3447
3449 0 616529 131042 131480 -1 3448
3450 0 616577 131234 131440 -1 3449
3451 0 616633 131364 131400 -1 3450
3452 0 616873 131592 131400 -1 3451
3453 0 617573 131672 131360 -1 3452
3454 0 617909 131672 131240 -1 3453
3455 0 618037 131712 131080 -1 3454
3456 0 618093 131904 130960 -1 3455
3457 0 618125 132032 130880 -1 3456
3458 0 618229 132438 130880 -1 3457
3459 0 618353 132602 130840 -1 3458
3460 0 618473 132734 130760 -1 3459
3461 0 618605 132898 130720 -1 3460
3462 0 618681 132930 130640 -1 3461
3463 0 618729 132978 130600 -1 3462
3464 0 618741 133074 130480 -1 3463
3465 0 618701 133126 130440 -1 3464
3466 0 618609 133038 130320 -1 3465
3467 0 618521 133002 130280 -1 3466
3468 0 618317 133074 130120 -1 3467
3469 0 618281 133146 130000 -1 3468
3470 0 618241 133250 129880 -1 3469
3471 0 618165 133382 129800 -1 3470
3472 0 618097 133506 129720 -1 3471
3473 0 618769 132094 130880 -1 3457
3474 0 618969 132106 130920 -1 3473
3475 0 619281 132158 131000 -1 3474
3476 0 619665 131854 131040 -1 3475
3477 0 619885 131714 130960 -1 3476
3478 0 619917 131694 130840 -1 3477
3479 0 618745 132114 130840 -1 3473
3480 0 615777 130866 132440 -1 3441
3481 0 614761 127440 135160 -1 3412
3482 0 614705 127544 135120 -1 3481
3483 0 614729 127676 135160 -1 3482
3484 0 614597 127840 135120 -1 3483
3485 0 614337 126792 135960 32 3405
3486 0 614289 126660 135840 32 3485
3487 0 614237 126616 135800 32 3486
3488 0 614229 126514 135760 -1 3487
3489 0 614177 126374 135680 -1 3488
3490 0 614125 126354 135600 -1 3489
3491 0 614129 126278 135480 -1 3490
3492 0 614165 126254 135360 -1 3491
3493 0 614225 126270 135240 -1 3492
3494 0 613961 126338 135120 -1 3493
3495 0 613857 126338 135040 -1 3494
3496 0 614033 125962 135040 -1 3495
3497 0 614233 125838 135080 -1 3496
3498 0 614501 125718 135120 -1 3497
3499 0 614785 125630 135160 -1 3498
3500 0 613193 127212 138560 64 3382
3501 0 613181 127040 138600 40 3500
3502 0 613401 126888 138560 32 3501
3503 0 613485 126736 138680 32 3502
3504 0 613241 126592 138680 45 3503
3505 0 613013 126572 138720 40 3504
3506 0 612861 126592 138760 40 3505
3507 0 611968 125888 138800 60 3506
3508 0 611712 125824 138800 32 3507
3509 0 611584 125600 138840 32 3508
3510 0 611584 125344 138840 32 3509
3511 0 611520 125152 138840 40 3510
3512 0 613857 128904 144320 98 3326
3513 0 613673 128780 144240 104 3512
3514 0 613505 128638 144160 104 3513
3515 0 613277 128542 144040 91 3514
3516 0 613045 128450 143960 91 3515
3517 0 612549 128250 143920 91 3516
3518 0 612045 127986 143960 -1 3517
3519 0 611857 127826 144000 -1 3518
3520 0 611697 127710 144080 -1 3519
3521 0 611581 127568 144160 -1 3520
3522 0 611381 127396 144200 -1 3521
3523 0 611081 127092 144240 -1 3522
3524 0 610973 126932 144320 -1 3523
3525 0 610889 126912 144440 -1 3524
3526 0 610869 126936 144560 -1 3525
3527 0 610869 126936 144680 -1 3526
3528 0 610773 126744 144760 -1 3527
3529 0 610565 126632 144840 -1 3528
3530 0 610385 126580 144920 -1 3529
3531 0 610217 126576 145000 -1 3530
3532 0 609993 126524 145080 -1 3531
3533 0 609813 126520 145120 -1 3532
3534 0 609493 126536 145160 -1 3533
3535 0 609257 126600 145200 -1 3534
3536 0 609237 126582 145320 -1 3535
3537 0 609101 126530 145440 -1 3536
3538 0 608789 126122 145480 -1 3537
3539 0 608477 125930 145480 -1 3538
3540 0 608485 125958 145520 -1 3539
3541 0 608485 125970 145560 -1 3540
3542 0 608277 125666 145400 -1 3539
3543 0 608145 125492 145240 -1 3542
3544 0 608109 125440 145120 -1 3543
3545 0 608117 125428 145040 -1 3544
3546 0 607497 125352 145040 -1 3545
3547 0 607485 125332 144920 -1 3546
3548 0 607413 125298 144840 -1 3547
3549 0 607281 125318 144760 -1 3548
3550 0 607213 125342 144720 -1 3549
3551 0 622381 128300 148040 51 264
3552 0 622765 128604 148120 104 3551
3553 0 622925 128772 148200 124 3552
3554 0 623053 128924 148280 107 3553
3555 0 623181 129012 148400 107 3554
3556 0 623341 129148 148520 102 3555
3557 0 623517 129300 148680 98 3556
3558 0 623573 129362 148800 32 3557
3559 0 623661 129494 148920 32 3558
3560 0 623701 129614 149040 90 3559
3561 0 623901 129746 149160 71 3560
3562 0 624053 129814 149240 81 3561
3563 0 624233 129862 149360 81 3562
3564 0 624357 129958 149480 90 3563
3565 0 624413 130074 149600 60 3564
3566 0 624449 130328 149680 51 3565
3567 0 624545 130616 149800 60 3566
3568 0 624581 130870 149880 86 3567
3569 0 624613 131046 150000 101 3568
3570 0 624637 131134 150120 101 3569
3571 0 624753 131134 150240 80 3570
3572 0 624921 131034 150360 80 3571
3573 0 625013 130882 150440 40 3572
3574 0 625145 130714 150520 32 3573
3575 0 625297 130506 150600 32 3574
3576 0 625437 130354 150680 40 3575
3577 0 625545 130346 150760 86 3576
3578 0 625669 130362 150880 86 3577
3579 0 625757 130374 151000 40 3578
3580 0 625829 130378 151120 40 3579
3581 0 625857 130398 151240 108 3580
3582 0 625813 130462 151360 108 3581
3583 0 625877 130426 151520 71 3582
3584 0 625881 130462 151640 71 3583
3585 0 626009 130542 151760 122 3584
3586 0 625945 130338 151840 108 3585
3587 0 625973 130246 151960 60 3586
3588 0 625993 130158 152080 60 3587
3589 0 626041 130162 152200 104 3588
3590 0 625696 130528 153160 134 3589
3591 0 625856 130560 153360 90 3590
3592 0 626048 130656 153560 115 3591
3593 0 626080 130784 153800 81 3592
3594 0 626144 130880 154040 96 3593
3595 0 626304 130944 154240 90 3594
3596 0 626368 130880 154480 115 3595
3597 0 626368 130880 154760 108 3596
3598 0 626368 130880 155040 71 3597
3599 0 626368 130944 155320 122 3598
3600 0 626432 130976 155560 108 3599
3601 0 626560 130976 155800 115 3600
3602 0 626528 131008 156080 98 3601
3603 0 626624 131008 156320 81 3602
3604 0 626784 131040 156560 120 3603
3605 0 626976 131136 156760 172 3604
3606 0 627168 131168 156960 228 3605
3607 0 627232 131008 157200 226 3606
3608 0 627360 131040 157440 160 3607
3609 0 627296 131200 157640 176 3608
3610 0 627136 131264 157840 134 3609
3611 0 627008 131264 158080 91 3610
3612 0 626784 131360 158200 186 3611
3613 0 626688 131552 158400 198 3612
3614 0 626688 131584 158440 192 3613
3615 0 626528 131776 158520 90 3614
3616 0 626304 131936 158600 51 3615
3617 0 626080 132064 158680 98 3616
3618 0 625920 132224 158880 51 3617
3619 0 625760 132320 159080 64 3618
3620 0 625600 132256 159320 64 3619
3621 0 625440 132320 159520 75 3620
3622 0 625280 132512 159640 136 3621
3623 0 625056 132512 159760 122 3622
3624 0 624800 132480 159800 124 3623
3625 0 624544 132512 159800 102 3624
3626 0 624288 132608 159840 124 3625
3627 0 624128 132800 159680 120 3626
3628 0 623968 132960 159520 90 3627
3629 0 623840 133120 159360 96 3628
3630 0 623744 133344 159200 102 3629
3631 0 623552 133536 159160 51 3630
3632 0 623360 133760 159160 91 3631
3633 0 623136 133952 159160 98 3632
3634 0 622912 134144 159160 80 3633
3635 0 622720 134336 159040 124 3634
3636 0 622464 134464 159040 122 3635
3637 0 622240 134592 158920 98 3636
3638 0 622016 134720 158920 136 3637
3639 0 621760 134816 158960 120 3638
3640 0 621504 134912 159040 81 3639
3641 0 621280 135072 159080 80 3640
3642 0 621056 135136 159080 107 3641
3643 0 620864 135328 159040 153 3642
3644 0 620640 135488 159040 168 3643
3645 0 620384 135552 159000 178 3644
3646 0 620160 135648 158840 60 3645
3647 0 620000 135808 158680 90 3646
3648 0 619808 135968 158640 32 3647
3649 0 619616 136160 158560 91 3648
3650 0 619424 136256 158360 98 3649
3651 0 619232 136128 158160 102 3650
3652 0 619040 136064 158000 91 3651
3653 0 618848 136096 157800 75 3652
3654 0 618784 135936 157600 120 3653
3655 0 618624 135872 157360 64 3654
3656 0 618464 135872 157120 156 3655
3657 0 618304 135840 157320 81 3656
3658 0 618112 135904 157480 40 3657
3659 0 617888 135904 157600 45 3658
3660 0 617728 136032 157800 51 3659
3661 0 617696 136128 158040 32 3660
3662 0 617696 136288 158240 51 3661
3663 0 617728 136448 158480 32 3662
3664 0 617632 136448 158760 45 3663
3665 0 617472 136544 158960 51 3664
3666 0 617312 136672 159160 60 3665
3667 0 617152 136864 159280 32 3666
3668 0 616896 136928 159360 96 3667
3669 0 616640 136896 159400 64 3668
3670 0 616448 136960 159600 45 3669
3671 0 616352 136960 159680 51 3670
3672 0 616320 137184 159560 32 3671
3673 0 616384 137376 159560 32 3672
3674 0 616608 137504 159640 32 3673
3675 0 616640 137504 159640 32 3674
3676 0 616416 137376 159280 60 3673
3677 0 616672 137472 159280 32 3676
3678 0 616704 137472 159280 32 3677
3679 0 616192 137024 159880 45 3671
3680 0 616032 137024 160080 60 3679
3681 0 615808 137088 160240 81 3680
3682 0 615648 137248 160400 60 3681
3683 0 615424 137376 160360 81 3682
3684 0 615232 137504 160200 71 3683
3685 0 614976 137600 160080 81 3684
3686 0 614720 137632 160000 75 3685
3687 0 614496 137728 159880 51 3686
3688 0 614240 137792 159800 51 3687
3689 0 614112 137984 159680 75 3688
3690 0 613984 138144 159520 86 3689
3691 0 613760 138080 159480 60 3690
3692 0 618432 135968 156840 136 3656
3693 0 618272 136032 156640 71 3692
3694 0 618112 136096 156440 134 3693
3695 0 617856 136128 156360 140 3694
3696 0 617600 136032 156440 139 3695
3697 0 617344 136000 156400 128 3696
3698 0 617120 136096 156320 120 3697
3699 0 616864 136192 156240 98 3698
3700 0 616640 136288 156160 98 3699
3701 0 616448 136480 156160 80 3700
3702 0 616192 136608 156160 81 3701
3703 0 616000 136768 156120 80 3702
3704 0 615776 136896 156040 102 3703
3705 0 615616 137088 155960 124 3704
3706 0 615552 137344 156000 75 3705
3707 0 615456 137600 156000 51 3706
3708 0 615456 137856 156080 96 3707
3709 0 615360 138112 156200 71 3708
3710 0 615168 138272 156280 81 3709
3711 0 614976 138464 156360 32 3710
3712 0 614880 138720 156400 80 3711
3713 0 614720 138880 156560 51 3712
3714 0 614656 138944 156640 64 3713
3715 0 614880 139104 156680 51 3714
3716 0 615040 139264 156560 40 3715
3717 0 615072 139296 156560 32 3716
3718 0 614464 139104 156800 80 3714
3719 0 614304 139296 156920 86 3718
3720 0 614208 139520 157080 51 3719
3721 0 614048 139680 157240 80 3720
3722 0 614048 139904 157360 80 3721
3723 0 614016 140128 157520 104 3722
3724 0 613856 140288 157720 91 3723
3725 0 613856 140512 157880 80 3724
3726 0 613856 140736 158040 64 3725
3727 0 613888 140896 158240 40 3726
3728 0 613888 141152 158280 81 3727
3729 0 613888 141408 158360 60 3728
3730 0 613824 141600 158520 51 3729
3731 0 613664 141824 158600 60 3730
3732 0 613440 141952 158680 107 3731
3733 0 613312 142048 158680 91 3732
3734 0 619744 136320 158720 60 3649
3735 0 619776 136544 158840 32 3734
3736 0 619680 136768 158920 40 3735
3737 0 619616 136928 159120 75 3736
3738 0 619488 137088 159320 51 3737
3739 0 619232 137120 159400 71 3738
3740 0 619072 137184 159600 101 3739
3741 0 618848 137280 159680 51 3740
3742 0 618624 137408 159600 51 3741
3743 0 618368 137312 159560 40 3742
3744 0 618208 137120 159520 40 3743
3745 0 618208 136992 159520 51 3744
3746 0 620992 134880 159160 64 3642
3747 0 621184 134688 159160 32 3746
3748 0 621312 134624 159200 40 3747
3749 0 626944 131520 158480 101 3614
3750 0 627200 131520 158520 51 3749
3751 0 627392 131552 158720 71 3750
3752 0 627616 131552 158880 60 3751
3753 0 627872 131488 159000 60 3752
3754 0 628064 131520 159200 45 3753
3755 0 628224 131552 159400 71 3754
3756 0 628384 131680 159560 60 3755
3757 0 628608 131840 159600 45 3756
3758 0 628672 132032 159440 32 3757
3759 0 628480 132128 159240 45 3758
3760 0 628384 132128 159200 51 3759
3761 0 625985 130698 151880 75 3585
3762 0 625981 130898 151960 86 3761
3763 0 625977 131034 152040 86 3762
3764 0 625933 131218 152120 64 3763
3765 0 625933 131510 152200 51 3764
3766 0 625801 131606 152280 51 3765
3767 0 625693 131770 152360 40 3766
3768 0 625613 132158 152440 75 3767
3769 0 625641 132600 152480 40 3768
3770 0 625701 132832 152520 32 3769
3771 0 625056 133504 151800 60 3770
3772 0 625737 132996 152640 32 3770
3773 0 625893 133300 152680 45 3772
3774 0 625921 133348 152760 60 3773
3775 0 625977 133392 152880 60 3774
3776 0 626528 133952 153560 91 3775
3777 0 626560 134112 153800 81 3776
3778 0 626592 134176 154040 81 3777
3779 0 626624 134336 154280 71 3778
3780 0 626688 134528 154440 64 3779
3781 0 626784 134752 154560 60 3780
3782 0 626880 135008 154640 60 3781
3783 0 627008 135232 154680 75 3782
3784 0 627200 135424 154760 128 3783
3785 0 627456 135488 154800 143 3784
3786 0 627584 135744 154840 140 3785
3787 0 627712 135744 154800 139 3786
3788 0 627936 135776 154680 140 3787
3789 0 628192 135840 154600 75 3788
3790 0 628448 135872 154600 40 3789
3791 0 628704 135872 154600 45 3790
3792 0 628960 135872 154600 51 3791
3793 0 629184 135808 154720 51 3792
3794 0 629440 135776 154760 40 3793
3795 0 629696 135744 154720 71 3794
3796 0 629952 135744 154720 45 3795
3797 0 630208 135680 154640 51 3796
3798 0 627520 135936 155040 75 3786
3799 0 627488 136128 155240 96 3798
3800 0 627648 136320 155400 81 3799
3801 0 627840 136480 155480 71 3800
3802 0 627904 136544 155560 51 3801
3803 0 628096 136352 155600 40 3802
3804 0 628288 136160 155640 40 3803
3805 0 628128 136672 155680 71 3802
3806 0 628352 136672 155800 102 3805
3807 0 628544 136864 155800 51 3806
3808 0 628704 137088 155800 45 3807
3809 0 628736 137344 155800 60 3808
3810 0 628832 137504 155760 40 3809
3811 0 626249 131170 151960 40 3762
3812 0 626389 131194 152000 60 3811
3813 0 626545 131158 152080 60 3812
3814 0 621541 127564 148080 229 264
3815 0 621741 127528 148200 229 3814
3816 0 621941 127456 148360 244 3815
3817 0 622221 127440 148480 248 3816
3818 0 622421 127328 148640 259 3817
3819 0 622677 127312 148760 300 3818
3820 0 622997 127192 148880 245 3819
3821 0 623181 127080 149000 234 3820
3822 0 623357 127000 149120 206 3821
3823 0 623501 126928 149240 224 3822
3824 0 623725 126860 149360 189 3823
3825 0 623805 126836 149480 189 3824
3826 0 623901 126820 149600 203 3825
3827 0 624085 126996 149720 136 3826
3828 0 624165 127180 149800 136 3827
3829 0 624365 127284 149920 60 3828
3830 0 624413 127308 150000 60 3829
3831 0 624645 127284 150120 101 3830
3832 0 624709 127276 150200 101 3831
3833 0 624813 127124 150280 244 3832
3834 0 624893 126900 150400 197 3833
3835 0 625205 126588 150520 124 3834
3836 0 625429 126468 150600 156 3835
3837 0 626293 126172 150720 143 3836
3838 0 626469 126092 150840 143 3837
3839 0 626893 126040 150920 197 3838
3840 0 627333 126080 151000 249 3839
3841 0 627533 126064 151120 293 3840
3842 0 627685 126048 151200 297 3841
3843 0 628037 126000 151280 197 3842
3844 1 628013 126032 151320 197 3843
3845 0 628277 126000 151400 197 3844
3846 0 628445 125936 151520 226 3845
3847 0 628629 125848 151640 228 3846
3848 0 628853 125800 151760 178 3847
3849 0 628941 125744 151880 175 3848
3850 0 629245 125616 152000 242 3849
3851 0 629461 125636 152160 156 3850
3852 0 629613 125596 152280 134 3851
3853 0 629717 125612 152400 209 3852
3854 0 629989 125604 152520 160 3853
3855 0 630277 125548 152640 153 3854
3856 0 630469 125476 152760 189 3855
3857 0 630653 125380 152880 277 3856
3858 0 630933 125276 153000 277 3857
3859 0 631093 125188 153120 251 3858
3860 0 631317 125136 153240 210 3859
3861 0 631557 125120 153360 241 3860
3862 0 631757 125088 153480 203 3861
3863 0 632109 125032 153600 284 3862
3864 0 632389 124992 153720 288 3863
3865 0 632581 124976 153840 290 3864
3866 0 632765 124904 153960 249 3865
3867 0 632901 124864 154080 226 3866
3868 0 632973 124848 154160 214 3867
3869 0 633181 124768 154280 258 3868
3870 0 633325 124784 154400 258 3869
3871 0 633477 124752 154520 224 3870
3872 0 633709 124712 154640 194 3871
3873 0 633909 124672 154760 185 3872
3874 0 634125 124584 154880 217 3873
3875 0 634357 124560 155000 256 3874
3876 0 634549 124544 155120 269 3875
3877 0 634773 124512 155240 301 3876
3878 0 635093 124464 155360 320 3877
3879 0 635285 124472 155480 281 3878
3880 0 635581 124368 155600 258 3879
3881 0 635741 124328 155720 307 3880
3882 0 636317 124140 155800 344 3881
3883 0 637317 123572 155800 102 3882
3884 0 637389 123476 155760 124 3883
3885 0 637469 123324 155680 124 3884
3886 0 637659 123162 155600 98 3885
3887 0 637787 123074 155520 80 3886
3888 0 637903 122890 155440 98 3887
3889 0 638271 122574 155400 80 3888
3890 0 638567 122446 155320 107 3889
3891 0 638783 122394 155240 120 3890
3892 0 638907 122322 155160 120 3891
3893 0 639197 121752 155160 120 3892
3894 0 639293 121608 155200 86 3893
3895 0 639373 121464 155240 96 3894
3896 0 639479 121378 155360 96 3895
3897 0 639747 121122 155440 32 3896
3898 0 639675 120658 155520 51 3897
3899 0 639699 120538 155640 51 3898
3900 0 639839 120326 155720 32 3899
3901 0 640451 120122 155800 124 3900
3902 0 640835 120054 155840 150 3901
3903 0 641503 120158 155760 128 3902
3904 0 641895 119934 155680 186 3903
3905 0 642043 119918 155600 163 3904
3906 0 642693 119800 155520 102 3905
3907 0 643161 119796 155440 86 3906
3908 0 643613 119772 155360 128 3907
3909 0 643845 119732 155320 120 3908
3910 0 644393 119604 155240 104 3909
3911 0 644777 119552 155200 120 3910
3912 0 645123 119514 155160 107 3911
3913 0 645339 119426 155080 75 3912
3914 0 645687 119326 155000 81 3913
3915 0 646067 119110 154920 86 3914
3916 0 646287 118954 154840 86 3915
3917 0 646479 118826 154760 71 3916
3918 0 646741 118432 154600 45 3917
3919 0 647153 118252 154720 141 3918
3920 0 647793 117664 154720 115 3919
3921 0 648349 117348 154680 134 3920
3922 0 648779 117150 154760 168 3921
3923 0 648871 117154 154880 168 3922
3924 0 648987 117142 154960 166 3923
3925 0 649175 117110 155080 178 3924
3926 0 649275 117094 155200 178 3925
3927 0 649675 116962 155120 60 3926
3928 0 649763 116874 155000 51 3927
3929 0 649871 116818 154880 51 3928
3930 0 649951 116722 154760 71 3929
3931 0 650011 116682 154640 45 3930
3932 0 650183 116588 154560 45 3931
3933 0 650159 116532 154440 64 3932
3934 0 650079 116484 154360 64 3933
3935 0 650095 116468 154280 64 3934
3936 0 650115 116436 154240 64 3935
3937 0 650151 116328 154080 75 3936
3938 0 650123 116260 153960 81 3937
3939 0 650143 116202 153880 81 3938
3940 0 650103 116138 153800 81 3939
3941 0 650119 116062 153720 60 3940
3942 0 650135 115978 153640 60 3941
3943 0 650175 115926 153560 60 3942
3944 0 650171 115838 153480 71 3943
3945 0 650187 115770 153400 71 3944
3946 0 650175 115690 153320 128 3945
3947 0 650139 115642 153240 128 3946
3948 0 650163 115606 153120 128 3947
3949 0 650267 115584 153040 45 3948
3950 0 650363 115552 152960 45 3949
3951 0 650507 115432 152880 60 3950
3952 0 650791 115288 152960 80 3951
3953 0 651031 115204 152880 107 3952
3954 0 651143 115176 152760 81 3953
3955 0 651279 115148 152680 60 3954
3956 0 651391 115140 152640 60 3955
3957 0 651619 115140 152600 102 3956
3958 0 651699 115076 152480 102 3957
3959 0 651739 114996 152400 98 3958
3960 0 651799 114920 152320 98 3959
3961 0 651871 114844 152240 81 3960
3962 0 652015 114690 152160 81 3961
3963 0 652103 114646 152080 60 3962
3964 0 652195 114638 152000 60 3963
3965 0 652291 114662 151920 60 3964
3966 0 652399 114634 151840 60 3965
3967 0 652463 114590 151800 64 3966
3968 0 652595 114566 151760 64 3967
3969 0 652723 114606 151680 81 3968
3970 0 652787 114642 151600 81 3969
3971 0 652887 114678 151520 81 3970
3972 0 652967 114726 151480 60 3971
3973 0 653163 114818 151400 75 3972
3974 0 653231 114886 151320 75 3973
3975 0 653363 114972 151240 75 3974
3976 0 653563 114988 151160 75 3975
3977 0 653783 114980 151040 81 3976
3978 0 653939 115000 150960 81 3977
3979 0 653991 115052 150880 81 3978
3980 0 653951 115096 150800 51 3979
3981 0 653935 115260 150680 51 3980
3982 0 653927 115484 150600 51 3981
3983 0 653915 115608 150560 51 3982
3984 0 653895 115786 150520 51 3983
3985 0 653883 115932 150480 51 3984
3986 0 653863 116060 150440 51 3985
3987 0 653895 116152 150400 51 3986
3988 0 653903 116248 150360 51 3987
3989 0 653923 116288 150320 51 3988
3990 0 653911 116352 150280 -1 3989
3991 0 653911 116408 150240 -1 3990
3992 0 653947 116514 150200 -1 3991
3993 0 654023 116598 150160 -1 3992
3994 0 653875 116456 150120 -1 3993
3995 0 653699 116240 150080 -1 3994
3996 0 653583 116092 150040 -1 3995
3997 0 653579 116108 150000 -1 3996
3998 0 653775 116136 149960 -1 3997
3999 0 653827 116080 149880 -1 3998
4000 0 653959 115912 149760 -1 3999
4001 0 653995 115848 149720 -1 4000
4002 0 654035 115760 149680 -1 4001
4003 0 654079 115692 149640 -1 4002
4004 0 654079 115608 149600 -1 4003
4005 0 654095 115556 149560 -1 4004
4006 0 654087 115560 149520 -1 4005
4007 0 653531 116020 149960 -1 3997
4008 0 653539 115888 149880 -1 4007
4009 0 653623 115656 149800 51 4008
4010 0 653699 115524 149760 51 4009
4011 0 653719 115412 149720 51 4010
4012 0 653771 115272 149680 -1 4011
4013 0 653799 115100 149640 -1 4012
4014 0 653807 114964 149600 -1 4013
4015 0 653831 114886 149560 -1 4014
4016 0 653815 114866 149480 -1 4015
4017 0 653847 114866 149400 -1 4016
4018 0 653783 114854 149280 -1 4017
4019 0 653747 114794 149200 -1 4018
4020 0 653679 114730 149120 -1 4019
4021 0 653627 114690 149040 -1 4020
4022 0 653515 114622 148920 -1 4021
4023 0 653439 114498 148880 -1 4022
4024 0 653323 114438 148840 -1 4023
4025 0 653235 114430 148800 -1 4024
4026 0 653147 114230 148800 -1 4025
4027 0 653035 114186 148760 -1 4026
4028 0 649867 116760 154600 45 3931
4029 0 649791 116748 154480 45 4028
4030 0 649631 116764 154400 45 4029
4031 0 649411 116732 154360 51 4030
4032 0 649223 116608 154320 51 4031
4033 0 649023 116520 154320 40 4032
4034 0 648899 116436 154400 40 4033
4035 0 648807 116292 154440 40 4034
4036 0 649327 117130 155320 156 3926
4037 0 649451 117218 155440 96 4036
4038 0 649635 117254 155560 96 4037
4039 0 650263 117414 155680 75 4038
4040 0 650551 117674 155640 120 4039
4041 0 650631 117722 155520 90 4040
4042 0 650775 117838 155400 104 4041
4043 0 650843 117914 155320 104 4042
4044 0 651083 118078 155200 75 4043
4045 0 651345 118156 155120 101 4044
4046 0 651537 118288 155000 115 4045
4047 0 651677 118416 154960 86 4046
4048 0 651997 118560 154920 75 4047
4049 0 652285 118716 154840 96 4048
4050 0 652501 118808 154800 96 4049
4051 0 652565 118892 154720 104 4050
4052 0 652685 119016 154640 104 4051
4053 0 652725 119036 154600 80 4052
4054 0 653465 119340 154560 115 4053
4055 0 653661 119406 154480 148 4054
4056 0 654061 119722 154400 128 4055
4057 0 655021 120098 154440 148 4056
4058 0 655345 120228 154480 124 4057
4059 0 655461 120224 154560 120 4058
4060 0 655449 120204 154720 120 4059
4061 0 655609 120224 154800 101 4060
4062 0 655997 120232 154840 80 4061
4063 0 656261 120276 154880 80 4062
4064 0 656513 120252 154920 64 4063
4065 0 657125 120164 154960 60 4064
4066 0 657513 119938 155000 51 4065
4067 0 657737 119986 154960 60 4066
4068 0 658217 120142 154920 137 4067
4069 0 658801 120186 154880 224 4068
4070 0 659633 120358 154960 96 4069
4071 0 660229 120384 154920 101 4070
4072 0 660521 120280 154880 86 4071
4073 0 660633 120248 154840 98 4072
4074 0 660825 120204 154800 98 4073
4075 0 661185 120080 154760 139 4074
4076 0 661465 119900 154720 141 4075
4077 0 661669 119772 154680 102 4076
4078 0 662381 119682 154640 75 4077
4079 0 662785 119534 154600 60 4078
4080 0 663189 119480 154640 64 4079
4081 0 663369 119420 154720 75 4080
4082 0 663721 119248 154800 80 4081
4083 0 664065 119192 154840 75 4082
4084 0 664249 119176 154880 64 4083
4085 0 664585 119288 154920 51 4084
4086 0 664861 119456 154880 75 4085
4087 0 665429 119522 154840 107 4086
4088 0 665753 119610 154800 163 4087
4089 0 666681 119822 154800 91 4088
4090 0 666993 119954 154720 86 4089
4091 0 667317 120140 154680 81 4090
4092 0 667453 120228 154640 81 4091
4093 0 667781 120596 154600 80 4092
4094 0 667909 120960 154600 60 4093
4095 0 668449 121238 154560 40 4094
4096 0 668665 121288 154480 124 4095
4097 0 668653 121292 154360 124 4096
4098 0 668601 121276 154240 124 4097
4099 0 668593 121260 154200 124 4098
4100 0 668525 121244 154120 124 4099
4101 0 668505 121244 154000 40 4100
4102 0 668521 121244 153840 40 4101
4103 0 668485 121204 153680 40 4102
4104 0 668409 121220 153560 -1 4103
4105 0 668433 121240 153440 -1 4104
4106 0 668457 121296 153320 -1 4105
4107 0 668509 121452 153200 -1 4106
4108 0 668637 121532 153080 -1 4107
4109 0 668781 121664 153040 -1 4108
4110 0 668877 121732 153000 -1 4109
4111 0 669061 121708 152960 -1 4110
4112 0 669245 121660 152920 -1 4111
4113 0 669333 121608 152880 -1 4112
4114 0 669401 121524 152840 -1 4113
4115 0 669441 121404 152800 -1 4114
4116 0 669465 121344 152760 -1 4115
4117 0 669485 121268 152680 -1 4116
4118 0 669529 121168 152600 -1 4117
4119 0 669585 121172 152480 -1 4118
4120 0 669609 121156 152400 -1 4119
4121 0 669613 121096 152360 -1 4120
4122 0 669613 121068 152320 -1 4121
4123 0 669605 120992 152280 -1 4122
4124 0 669613 120920 152240 -1 4123
4125 0 669509 120752 152120 -1 4124
4126 0 669433 120748 152040 -1 4125
4127 0 669373 120748 151960 -1 4126
4128 0 669413 120752 151840 -1 4127
4129 0 669465 120736 151720 -1 4128
4130 0 669557 120736 151600 -1 4129
4131 0 669641 120716 151480 -1 4130
4132 0 669785 120716 151400 -1 4131
4133 0 669821 120708 151280 -1 4132
4134 0 670013 120728 151160 -1 4133
4135 0 670181 120736 151040 -1 4134
4136 0 670437 120928 150920 -1 4135
4137 0 670541 120968 150880 -1 4136
4138 0 670593 121016 150840 -1 4137
4139 0 670673 121084 150760 -1 4138
4140 0 670685 121164 150680 -1 4139
4141 0 670709 121444 150560 -1 4140
4142 0 670505 121056 150960 -1 4136
4143 0 670433 121096 151040 -1 4142
4144 0 670545 121352 151080 -1 4143
4145 0 670481 121500 151120 -1 4144
4146 0 670481 121508 151160 -1 4145
4147 0 669312 121920 155000 124 4096
4148 0 669504 121952 155160 115 4147
4149 0 669696 122112 155200 80 4148
4150 0 669920 122304 155200 80 4149
4151 0 670112 122496 155320 51 4150
4152 0 670272 122688 155360 75 4151
4153 0 670368 122944 155360 71 4152
4154 0 670496 123200 155400 75 4153
4155 0 670560 123456 155440 90 4154
4156 0 670688 123712 155480 51 4155
4157 0 670880 123904 155520 81 4156
4158 0 671072 124096 155520 75 4157
4159 0 671296 124256 155520 60 4158
4160 0 671520 124416 155520 80 4159
4161 0 671712 124608 155520 60 4160
4162 0 671904 124832 155520 80 4161
4163 0 672000 125088 155520 45 4162
4164 0 672000 125344 155560 45 4163
4165 0 671904 125600 155640 75 4164
4166 0 671776 125824 155800 107 4165
4167 0 671680 125952 156000 104 4166
4168 0 671520 126048 156200 64 4167
4169 0 671456 126080 156440 81 4168
4170 0 671488 126240 156680 71 4169
4171 0 671520 126464 156800 40 4170
4172 0 671520 126688 156920 60 4171
4173 0 671616 126848 157120 75 4172
4174 0 671744 127008 157320 86 4173
4175 0 671904 127168 157520 32 4174
4176 0 672064 127328 157680 51 4175
4177 0 672224 127488 157880 75 4176
4178 0 672416 127680 157960 107 4177
4179 0 672576 127872 158080 86 4178
4180 0 672704 128032 158280 86 4179
4181 0 672896 128192 158360 120 4180
4182 0 673152 128160 158280 96 4181
4183 0 673376 128288 158360 81 4182
4184 0 673472 128288 158600 71 4183
4185 0 673472 128352 158720 64 4184
4186 0 665729 119734 154880 163 4088
4187 0 665729 119782 154920 163 4186
4188 0 665701 119842 155040 163 4187
4189 0 657509 119926 154960 51 4066
4190 0 657529 119838 154880 51 4189
4191 0 657405 119770 154800 51 4190
4192 0 657461 119510 154760 51 4191
4193 0 657449 119384 154720 51 4192
4194 0 657421 119336 154640 51 4193
4195 0 657365 119308 154560 51 4194
4196 0 657325 119180 154480 51 4195
4197 0 657417 119112 154400 -1 4196
4198 0 657553 119028 154320 -1 4197
4199 0 657569 119012 154240 -1 4198
4200 0 657629 119036 154160 -1 4199
4201 0 657705 119056 154040 -1 4200
4202 0 657773 119004 153960 -1 4201
4203 0 657849 118924 153880 -1 4202
4204 0 657901 118888 153840 -1 4203
4205 0 657921 118868 153800 -1 4204
4206 0 638784 120192 155080 71 3898
4207 0 638944 120160 154840 101 4206
4208 0 638880 120000 154640 120 4207
4209 0 638752 119840 154480 102 4208
4210 0 638624 119616 154320 115 4209
4211 0 638464 119456 154120 98 4210
4212 0 638304 119296 153960 75 4211
4213 0 638176 119104 153800 91 4212
4214 0 638048 118944 153600 98 4213
4215 0 637888 118784 153400 81 4214
4216 0 637696 118624 153240 81 4215
4217 0 637536 118464 153080 98 4216
4218 0 637344 118368 152920 120 4217
4219 0 637184 118368 152720 60 4218
4220 0 637024 118208 152560 71 4219
4221 0 636864 118080 152400 81 4220
4222 0 636704 117920 152200 60 4221
4223 0 636544 117856 152000 122 4222
4224 0 636448 117856 151760 81 4223
4225 0 636320 117856 151520 32 4224
4226 0 636192 117888 151280 90 4225
4227 0 636032 117920 151080 45 4226
4228 0 635840 117952 150880 51 4227
4229 0 635648 118176 150720 40 4228
4230 0 635616 118240 150680 40 4229
4231 0 638592 120064 155200 32 4206
4232 0 638400 120000 155360 51 4231
4233 0 638176 119872 155400 32 4232
4234 0 637984 119680 155400 32 4233
4235 0 637760 119552 155400 71 4234
4236 0 637504 119552 155400 91 4235
4237 0 637248 119552 155440 75 4236
4238 0 636992 119552 155440 32 4237
4239 0 636864 119520 155440 32 4238
4240 0 636317 124140 155960 344 3882
4241 0 636397 124020 156080 292 4240
4242 0 636733 123916 156200 217 4241
4243 0 636925 123876 156320 172 4242
4244 0 636973 123772 156440 140 4243
4245 0 637069 123748 156560 140 4244
4246 0 637189 123772 156680 96 4245
4247 0 637437 123868 156800 96 4246
4248 0 637557 123900 156920 120 4247
4249 0 637749 124036 157000 120 4248
4250 0 638029 124140 157040 212 4249
4251 0 638261 124340 157160 140 4250
4252 0 638277 124340 157240 140 4251
4253 0 638421 124412 157360 175 4252
4254 0 638557 124588 157480 175 4253
4255 0 638629 124660 157600 257 4254
4256 0 638773 124716 157720 262 4255
4257 0 638925 124860 157840 209 4256
4258 0 639013 124956 157960 209 4257
4259 0 639109 125140 158080 160 4258
4260 0 638997 125740 158080 40 4259
4261 0 638821 126006 158040 45 4260
4262 0 639237 125172 158120 160 4259
4263 0 639381 125236 158240 217 4262
4264 0 639525 125308 158360 217 4263
4265 0 639717 125340 158520 217 4264
4266 0 639733 125444 158640 186 4265
4267 0 639733 125444 158800 186 4266
4268 0 639749 125476 158960 212 4267
4269 0 639861 125716 159120 212 4268
4270 0 639847.7 125697.336 159160 212 4269
4271 0 640653 125852 159160 71 4270
4272 0 640849 125822 159120 40 4271
4273 0 642048 125920 159040 51 4272
4274 0 642304 125952 159040 71 4273
4275 0 642560 126016 159000 75 4274
4276 0 642784 126208 159000 71 4275
4277 0 642976 126368 158960 60 4276
4278 0 643200 126496 158960 51 4277
4279 0 643424 126656 158960 75 4278
4280 0 643616 126848 158840 71 4279
4281 0 643840 126976 158840 60 4280
4282 0 644064 127104 158800 51 4281
4283 0 644320 127136 158760 75 4282
4284 0 644576 127168 158760 40 4283
4285 0 644832 127264 158720 75 4284
4286 0 645088 127360 158720 40 4285
4287 0 645344 127456 158720 40 4286
4288 0 645600 127456 158680 40 4287
4289 0 645856 127456 158680 40 4288
4290 0 646112 127456 158560 51 4289
4291 0 646272 127424 158360 81 4290
4292 0 646464 127296 158200 86 4291
4293 0 646688 127264 158080 115 4292
4294 0 646944 127264 158040 75 4293
4295 0 647200 127360 158000 71 4294
4296 0 647456 127456 158080 60 4295
4297 0 647680 127552 158200 64 4296
4298 0 647936 127552 158240 51 4297
4299 0 648192 127552 158280 51 4298
4300 0 648384 127584 158440 51 4299
4301 0 648576 127552 158600 64 4300
4302 0 648832 127552 158640 32 4301
4303 0 649056 127648 158720 40 4302
4304 0 649280 127776 158800 51 4303
4305 0 649504 127904 158920 32 4304
4306 0 649728 128032 159040 51 4305
4307 0 649760 128032 159040 51 4306
4308 0 639821 125660 159240 212 4270
4309 0 639821 125660 159360 181 4308
4310 0 639717 125652 159440 181 4309
4311 0 639693 125628 159600 181 4310
4312 0 639797 125604 159760 178 4311
4313 0 639789 125668 159920 168 4312
4314 0 639749 125684 160080 178 4313
4315 0 639701 125636 160200 150 4314
4316 0 639629 125628 160320 150 4315
4317 0 639501 125708 160440 90 4316
4318 0 639509 125756 160600 90 4317
4319 0 639509 125780 160760 128 4318
4320 0 639525 125792 160880 128 4319
4321 0 639229 127136 160880 160 4320
4322 0 639109 127520 160920 124 4321
4323 0 639157 127728 161000 86 4322
4324 0 639117 128352 161080 156 4323
4325 0 639387 128970 161160 104 4324
4326 0 639607 129486 161200 154 4325
4327 0 639713 129872 161320 204 4326
4328 0 639873 130804 161360 186 4327
4329 0 639899 130862 161480 166 4328
4330 0 639927 130934 161600 153 4329
4331 0 640227 132034 161600 139 4330
4332 0 640525 132724 161600 128 4331
4333 0 640855 133310 161680 137 4332
4334 0 641211 133962 161720 140 4333
4335 0 641325 134612 161800 154 4334
4336 0 641453 134712 161600 137 4335
4337 0 641797 134880 161480 124 4336
4338 0 642325 135252 161440 124 4337
4339 0 642747 135882 161440 91 4338
4340 0 643125 136360 161360 140 4339
4341 0 643337 136640 161280 139 4340
4342 0 643429 136840 161200 120 4341
4343 0 643691 137186 161160 122 4342
4344 0 643807 137330 161080 122 4343
4345 0 643919 137406 161000 124 4344
4346 0 644053 137536 160880 122 4345
4347 0 644253 137752 160760 86 4346
4348 0 644365 137872 160680 86 4347
4349 0 644569 138040 160560 104 4348
4350 0 644729 138048 160440 75 4349
4351 0 645021 138212 160360 102 4350
4352 0 644983 138314 160240 80 4351
4353 0 645081 138396 160120 128 4352
4354 0 645201 138528 160000 150 4353
4355 0 645313 138636 159880 150 4354
4356 0 645385 138716 159760 140 4355
4357 0 645485 138884 159640 131 4356
4358 0 645553 139024 159560 131 4357
4359 0 645577 139060 159440 163 4358
4360 0 645629 139068 159320 163 4359
4361 0 645705 139084 159200 81 4360
4362 0 645881 139240 159080 81 4361
4363 0 645909 139424 158960 81 4362
4364 0 645913 139556 158840 128 4363
4365 0 645897 139756 158720 81 4364
4366 0 645807 140358 158680 124 4365
4367 0 645787 140458 158520 124 4366
4368 0 645829 140524 158360 98 4367
4369 0 645829 140556 158200 98 4368
4370 0 645885 140728 158040 128 4369
4371 0 645885 141088 158000 107 4370
4372 0 645957 141276 157920 136 4371
4373 0 645993 141364 157840 136 4372
4374 0 646061 141364 157720 136 4373
4375 0 646089 141400 157600 141 4374
4376 0 646077 141456 157480 141 4375
4377 0 646117 141772 157400 122 4376
4378 0 646125 142000 157280 98 4377
4379 0 646183 142314 157160 120 4378
4380 0 646175 142470 157080 120 4379
4381 0 646151 142674 156960 101 4380
4382 0 646195 142982 156840 45 4381
4383 0 646325 143508 156800 120 4382
4384 0 646409 144068 156840 107 4383
4385 0 646657 144540 156880 80 4384
4386 0 646895 144946 156920 124 4385
4387 0 647111 145098 157000 98 4386
4388 0 647207 145142 157120 98 4387
4389 0 647227 145190 157240 107 4388
4390 0 646995 145742 157360 40 4389
4391 0 646971 145970 157480 60 4390
4392 0 647027 145998 157560 60 4391
4393 0 647077 146140 157680 60 4392
4394 0 647221 146288 157800 98 4393
4395 0 647309 146412 157880 81 4394
4396 0 647529 146692 157920 108 4395
4397 0 647931 147174 157960 64 4396
4398 0 648027 147334 158120 124 4397
4399 0 648107 147614 158240 148 4398
4400 0 648243 147818 158360 107 4399
4401 0 648287 147870 158440 108 4400
4402 0 648275 147926 158560 108 4401
4403 0 648307 148018 158720 80 4402
4404 0 648403 148186 158840 115 4403
4405 0 648459 148258 158960 115 4404
4406 0 648499 148386 159080 150 4405
4407 0 648461 148460 159200 150 4406
4408 0 648509 148548 159320 166 4407
4409 0 648481 148648 159440 166 4408
4410 0 648373 148816 159560 140 4409
4411 0 648337 149000 159640 122 4410
4412 0 648241 148872 159720 122 4411
4413 0 648153 148788 159880 64 4412
4414 0 648045 148788 160000 64 4413
4415 0 648005 148856 160120 60 4414
4416 0 647993 148884 160240 60 4415
4417 0 647456 149728 160960 45 4416
4418 0 647424 149952 161080 60 4417
4419 0 647424 150176 161240 91 4418
4420 0 647488 150368 161440 102 4419
4421 0 647584 150592 161560 108 4420
4422 0 647808 150688 161680 40 4421
4423 0 647968 150848 161840 64 4422
4424 0 648000 150944 162080 45 4423
4425 0 648032 151104 162280 64 4424
4426 0 648160 151232 162480 101 4425
4427 0 648256 151392 162720 107 4426
4428 0 648352 151552 162960 80 4427
4429 0 648480 151776 163040 86 4428
4430 0 648544 152032 163120 71 4429
4431 0 648544 152256 163240 115 4430
4432 0 648544 152320 163240 98 4431
4433 0 648377 149296 159760 107 4411
4434 0 648429 149548 159840 128 4433
4435 0 648549 149696 159920 128 4434
4436 0 648557 149716 159960 81 4435
4437 0 648677 149996 160080 98 4436
4438 0 648705 150128 160120 98 4437
4439 0 648777 150160 160160 115 4438
4440 0 648877 150220 160280 115 4439
4441 0 649001 150284 160400 81 4440
4442 0 649081 150480 160520 98 4441
4443 0 649145 150568 160600 98 4442
4444 0 649249 150596 160720 75 4443
4445 0 649369 150760 160880 104 4444
4446 0 649409 150796 160960 104 4445
4447 0 649477 150876 161080 101 4446
4448 0 649533 150972 161160 101 4447
4449 0 649533 150960 161240 101 4448
4450 0 649609 151016 161360 86 4449
4451 0 649693 151196 161520 60 4450
4452 0 649673 151276 161600 60 4451
4453 0 649681 151368 161640 60 4452
4454 0 649673 151448 161720 80 4453
4455 0 649713 151520 161800 80 4454
4456 0 649669 151712 161880 80 4455
4457 0 649793 152268 162000 163 4456
4458 0 649881 152436 162240 124 4457
4459 0 649941 152592 162440 86 4458
4460 0 649961 152732 162560 64 4459
4461 0 649989 152956 162680 136 4460
4462 0 650037 153016 162760 136 4461
4463 0 650049 153120 162800 107 4462
4464 0 650109 153296 162880 107 4463
4465 0 650165 153400 163000 108 4464
4466 0 650237 153504 163160 128 4465
4467 0 650349 153604 163320 160 4466
4468 0 650393 153676 163480 148 4467
4469 0 650341 153740 163560 136 4468
4470 0 650337 153814 163640 136 4469
4471 0 650369 153914 163720 98 4470
4472 0 650345 154050 163760 98 4471
4473 0 650393 154074 163840 98 4472
4474 0 650453 154150 164000 124 4473
4475 0 650525 154186 164160 90 4474
4476 0 650585 154230 164320 90 4475
4477 0 650605 154274 164360 75 4476
4478 0 650621 154298 164480 75 4477
4479 0 650697 154330 164600 60 4478
4480 0 650713 154334 164640 60 4479
4481 0 650729 154302 164680 60 4480
4482 0 650705 154354 164720 60 4481
4483 0 650709 154398 164760 60 4482
4484 0 650737 154410 164800 60 4483
4485 0 650793 154434 164840 71 4484
4486 0 650797 154446 164920 71 4485
4487 0 650833 154450 164960 71 4486
4488 0 650877 154562 165000 71 4487
4489 0 650885 154602 165040 64 4488
4490 0 650921 154626 165120 64 4489
4491 0 650925 154666 165160 64 4490
4492 0 650957 154770 165200 64 4491
4493 0 651017 154814 165280 108 4492
4494 0 651021 154966 165320 108 4493
4495 0 651041 155098 165360 124 4494
4496 0 651089 155202 165480 124 4495
4497 0 651197 155398 165560 90 4496
4498 0 651409 155642 165520 80 4497
4499 0 651565 155802 165560 86 4498
4500 0 651705 155966 165680 60 4499
4501 0 651801 156050 165760 96 4500
4502 0 652005 156242 165880 120 4501
4503 0 652077 156334 166000 120 4502
4504 0 652085 156458 166160 98 4503
4505 0 652081 156462 166200 98 4504
4506 0 652317 156298 166280 60 4505
4507 0 652341 156362 166320 60 4506
4508 0 652489 156482 166480 75 4507
4509 0 652553 156598 166560 101 4508
4510 0 652573 156618 166680 101 4509
4511 0 652673 156646 166840 75 4510
4512 0 652861 156626 167000 86 4511
4513 0 653005 156606 167120 86 4512
4514 0 653085 156610 167200 71 4513
4515 0 653125 156590 167280 71 4514
4516 0 653157 156574 167320 71 4515
4517 0 653257 156546 167400 71 4516
4518 0 653281 156538 167440 71 4517
4519 0 653297 156526 167480 71 4518
4520 0 653349 156546 167560 75 4519
4521 0 653377 156654 167720 75 4520
4522 0 653361 156766 167800 75 4521
4523 0 653429 156798 167880 75 4522
4524 0 653477 156806 167960 75 4523
4525 0 653569 156742 168080 75 4524
4526 0 653661 156758 168200 75 4525
4527 0 653750.6 156748.4 168360 75 4526
4528 0 653765 157078 168360 -1 4527
4529 0 653893 157130 168440 -1 4528
4530 0 653997 157346 168520 -1 4529
4531 0 654077 157386 168600 -1 4530
4532 0 654101 157442 168720 -1 4531
4533 0 654173 157586 168800 -1 4532
4534 0 654173 157826 168800 -1 4533
4535 0 654229 158006 168800 -1 4534
4536 0 654345 158070 168920 -1 4535
4537 0 654525 158342 169040 -1 4536
4538 0 654641 158434 169160 -1 4537
4539 0 654697 158494 169240 -1 4538
4540 0 654825 158510 169360 -1 4539
4541 0 654921 158598 169400 -1 4540
4542 0 654961 158642 169440 -1 4541
4543 0 655101 158730 169480 -1 4542
4544 0 655157 158766 169520 -1 4543
4545 0 655329 158882 169560 -1 4544
4546 0 655425 158954 169640 -1 4545
4547 0 655545 159038 169720 -1 4546
4548 0 655445 159182 169920 -1 4547
4549 0 655353 159442 170120 -1 4548
4550 0 655181 159790 170160 -1 4549
4551 0 655045 160074 170360 -1 4550
4552 0 654929 160254 170520 -1 4551
4553 0 654737 160338 170520 -1 4552
4554 0 654613 160454 170560 -1 4553
4555 0 654409 160546 170600 -1 4554
4556 0 654241 160622 170600 -1 4555
4557 0 654201 160822 170640 -1 4556
4558 0 654113 161022 170680 -1 4557
4559 0 654041 161114 170720 -1 4558
4560 0 653945 161118 170760 -1 4559
4561 0 653773 156746 168400 75 4527
4562 0 654145 156686 168400 -1 4561
4563 0 654225 156634 168440 -1 4562
4564 0 654317 156562 168520 -1 4563
4565 0 654385 156548 168560 -1 4564
4566 0 654445 156656 168600 -1 4565
4567 0 654489 156700 168640 -1 4566
4568 0 654513 156748 168680 -1 4567
4569 0 654473 156832 168720 -1 4568
4570 0 654465 156844 168760 -1 4569
4571 0 654497 156884 168800 -1 4570
4572 0 654569 156904 168880 -1 4571
4573 0 654549 156916 168920 -1 4572
4574 0 654597 157032 168960 -1 4573
4575 0 654625 157040 169000 -1 4574
4576 0 654645 157072 169040 -1 4575
4577 0 654669 157064 169080 -1 4576
4578 0 654705 157064 169120 -1 4577
4579 0 654749 157040 169160 -1 4578
4580 0 654805 157048 169200 -1 4579
4581 0 654833 157036 169240 -1 4580
4582 0 654845 157040 169280 -1 4581
4583 0 654869 157028 169320 -1 4582
4584 0 654965 157016 169360 -1 4583
4585 0 654957 157016 169400 -1 4584
4586 0 651069 154234 164680 60 4481
4587 0 651097 154258 164720 60 4586
4588 0 651181 154290 164760 71 4587
4589 0 651329 154310 164760 71 4588
4590 0 651389 154286 164800 64 4589
4591 0 650665 153906 164320 90 4476
4592 0 650797 153866 164360 90 4591
4593 0 650857 153870 164400 75 4592
4594 0 650897 153874 164440 75 4593
4595 0 650809 153716 163440 40 4468
4596 0 650869 153732 163520 40 4595
4597 0 651001 153752 163600 51 4596
4598 0 651029 153756 163640 51 4597
4599 0 651129 153764 163720 51 4598
4600 0 651205 153756 163760 71 4599
4601 0 651261 153744 163840 71 4600
4602 0 651353 153768 163960 71 4601
4603 0 651469 153800 164080 71 4602
4604 0 651477 153880 164200 71 4603
4605 0 651517 153920 164320 71 4604
4606 0 651581 153924 164400 45 4605
4607 0 651725 153908 164480 45 4606
4608 0 651709 153888 164520 45 4607
4609 0 651781 153856 164640 60 4608
4610 0 651769 153824 164720 60 4609
4611 0 651745 153864 164800 60 4610
4612 0 651737 153908 164880 64 4611
4613 0 651725 153928 165000 64 4612
4614 0 651781 153924 165120 60 4613
4615 0 651869 153944 165200 60 4614
4616 0 651953 153968 165320 64 4615
4617 0 651981 153976 165440 64 4616
4618 0 652053 153968 165480 64 4617
4619 0 652213 153988 165600 60 4618
4620 0 652305 153976 165680 71 4619
4621 0 652373 153984 165800 71 4620
4622 0 652405 154028 165840 71 4621
4623 0 652445 154024 165880 51 4622
4624 0 652501 154056 165920 51 4623
4625 0 652649 154076 165960 51 4624
4626 0 652865 154112 166000 45 4625
4627 0 652949 154116 166040 60 4626
4628 0 653069 154152 166080 60 4627
4629 0 653113 154160 166120 60 4628
4630 0 653145 154176 166160 60 4629
4631 0 653125 154172 166200 60 4630
4632 0 647439 145202 156880 32 4386
4633 0 647527 145230 156800 32 4632
4634 0 647755 145242 156760 32 4633
4635 0 647779 145238 156680 32 4634
4636 0 645311 138246 160360 32 4351
4637 0 645455 138230 160440 71 4636
4638 0 645543 138222 160520 71 4637
4639 0 645675 138238 160640 60 4638
4640 0 645751 138238 160760 60 4639
4641 0 645779 138270 160880 45 4640
4642 0 645855 138314 161000 45 4641
4643 0 646035 138326 161120 64 4642
4644 0 646079 138326 161200 64 4643
4645 0 646139 138238 161280 51 4644
4646 0 646219 138218 161400 51 4645
4647 0 646295 138194 161520 75 4646
4648 0 646439 138102 161560 75 4647
4649 0 646595 137982 161600 51 4648
4650 0 646715 137982 161680 60 4649
4651 0 646803 137998 161760 60 4650
4652 0 647584 137440 162160 40 4651
4653 0 647840 137536 162280 32 4652
4654 0 648032 137408 162440 51 4653
4655 0 648224 137376 162640 64 4654
4656 0 648416 137312 162800 51 4655
4657 0 648640 137312 162960 60 4656
4658 0 648800 137280 163160 51 4657
4659 0 649056 137280 163240 60 4658
4660 0 649312 137280 163240 51 4659
4661 0 649568 137280 163280 90 4660
4662 0 649792 137312 163440 71 4661
4663 0 649952 137248 163640 71 4662
4664 0 650144 137120 163760 51 4663
4665 0 650368 137024 163840 51 4664
4666 0 650560 136992 164000 60 4665
4667 0 650816 137088 164080 80 4666
4668 0 651072 137216 164120 51 4667
4669 0 651264 137376 164160 102 4668
4670 0 651520 137472 164200 81 4669
4671 0 651712 137568 164200 60 4670
4672 0 638865 128410 161120 156 4324
4673 0 638717 128462 161200 156 4672
4674 0 639437 125760 160960 128 4320
4675 0 639605 125784 161080 90 4674
4676 0 639669 125792 161200 90 4675
4677 0 639669 125792 161360 120 4676
4678 0 639813 125856 161480 120 4677
4679 0 639909 125936 161600 221 4678
4680 0 640005 126016 161760 221 4679
4681 0 640125 126128 161920 228 4680
4682 0 640221 126232 162080 150 4681
4683 0 640349 126376 162240 140 4682
4684 0 640477 126536 162400 224 4683
4685 0 640549 126640 162560 230 4684
4686 0 640621 126672 162720 230 4685
4687 0 640669 126704 162840 181 4686
4688 0 640669 126704 163000 181 4687
4689 0 640669 126776 163160 243 4688
4690 0 640653 126832 163320 234 4689
4691 0 640653 126832 163480 234 4690
4692 0 640661 126904 163640 262 4691
4693 0 640661 126904 163800 235 4692
4694 0 640677 126816 163960 235 4693
4695 0 640677 126768 164120 232 4694
4696 0 640685 126744 164280 232 4695
4697 0 640725 126728 164440 226 4696
4698 0 640725 126728 164600 208 4697
4699 0 640725 126752 164760 208 4698
4700 0 640725 126664 164920 141 4699
4701 0 640842.6 126467.1 165040 107 4700
4702 0 640853 126568 165160 107 4701
4703 0 640917 126592 165320 185 4702
4704 0 640973 126640 165480 122 4703
4705 0 641061 126624 165640 122 4704
4706 0 641125 126568 165800 172 4705
4707 0 641197 126472 165960 172 4706
4708 0 641261 126384 166120 229 4707
4709 0 641461 126248 166280 190 4708
4710 0 641517 126128 166440 200 4709
4711 0 641613 126128 166600 200 4710
4712 0 641677 126100 166720 150 4711
4713 0 641853 126116 166840 101 4712
4714 0 642341 126132 166960 207 4713
4715 0 642485 126116 167080 257 4714
4716 0 642661 126132 167200 295 4715
4717 0 642885 126116 167320 295 4716
4718 0 643069 126084 167440 256 4717
4719 0 643341 126124 167560 208 4718
4720 0 643605 126092 167760 189 4719
4721 0 642829 125884 167760 256 4720
4722 0 643813 126260 167800 256 4720
4723 0 643917 126372 167880 256 4722
4724 0 644229 126484 168040 246 4723
4725 0 644365 126468 168200 246 4724
4726 0 644469 126460 168360 181 4725
4727 0 644661 126492 168520 175 4726
4728 0 644877 126524 168680 245 4727
4729 0 644981 126492 168840 249 4728
4730 0 645152 126504 168960 300 4729
4731 0 645157.3 126504 169040 300 4730
4732 0 645952 126624 169040 102 4731
4733 0 645160 126504 169080 300 4731
4734 0 645248 126536 169200 300 4733
4735 0 645368 126560 169320 224 4734
4736 0 645560 126536 169440 102 4735
4737 0 644640 126824 169480 300 4736
4738 0 645808 126720 169520 91 4736
4739 0 645968 126856 169640 242 4738
4740 0 646096 126928 169680 242 4739
4741 0 646264 127088 169800 301 4740
4742 0 646432 127208 169960 315 4741
4743 0 646416 127308 170120 315 4742
4744 0 646592 127412 170200 286 4743
4745 0 645992 127740 170200 32 4744
4746 0 646208 128736 169680 60 4745
4747 0 645952 128832 169640 51 4746
4748 0 645696 128928 169520 40 4747
4749 0 645632 128928 169520 45 4748
4750 0 646112 128768 170680 45 4745
4751 0 646016 128992 170760 32 4750
4752 0 646016 129056 170800 40 4751
4753 0 646816 127484 170360 246 4744
4754 0 647064 127668 170480 217 4753
4755 0 647376 127796 170640 251 4754
4756 0 647552 127788 170760 251 4755
4757 0 647864 128068 170880 240 4756
4758 0 648520 128544 170960 308 4757
4759 0 648912 128796 171000 400 4758
4760 0 649016 128940 171360 350 4759
4761 0 649024 128944 171560 350 4760
4762 0 649032 129100 171680 350 4761
4763 0 648868 129176 171720 350 4762
4764 0 648796 129216 171760 350 4763
4765 0 648772 129340 171800 350 4764
4766 0 648740 129428 171840 350 4765
4767 0 648736 129480 171880 350 4766
4768 0 648712 129520 171920 -1 4767
4769 0 648699 129537 171960 -1 4768
4770 0 648692 129512 172000 -1 4769
4771 0 648604 129524 172040 -1 4770
4772 0 648560 129540 172080 -1 4771
4773 0 648488 129524 172120 -1 4772
4774 0 648498 129521 172160 -1 4773
4775 0 648448 129508 172200 -1 4774
4776 0 648284 129560 172280 -1 4775
4777 0 648296 129556 172320 -1 4776
4778 0 648256 129512 172440 -1 4777
4779 0 647952 129532 172520 -1 4778
4780 0 647836 129680 172600 -1 4779
4781 0 647689 129688 173000 -1 4780
4782 0 647691 129850 172840 -1 4781
4783 0 647629 130280 172840 -1 4782
4784 0 647601 130378 172760 -1 4783
4785 0 647553 130412 172680 -1 4784
4786 0 647443 130446 172560 -1 4785
4787 0 647415 130490 172520 -1 4786
4788 0 647391 130502 172480 -1 4787
4789 0 647379 130554 172440 -1 4788
4790 0 647339 130650 172400 -1 4789
4791 0 647327 130682 172360 -1 4790
4792 0 647311 130726 172320 -1 4791
4793 0 647283 130754 172240 -1 4792
4794 0 647287 130754 172200 -1 4793
4795 0 647211 130854 172040 -1 4794
4796 0 647203 130862 171960 -1 4795
4797 0 647147 130902 171880 -1 4796
4798 0 647159 130874 171800 -1 4797
4799 0 647147 130878 171760 -1 4798
4800 0 647155 130882 171720 -1 4799
4801 0 647127 130898 171680 -1 4800
4802 0 647127 130922 171640 -1 4801
4803 0 647127 130938 171560 -1 4802
4804 0 647067 130990 171520 -1 4803
4805 0 647003 131106 171480 -1 4804
4806 0 646986 131108 171440 -1 4805
4807 0 646944 131226 171360 -1 4806
4808 0 646965 131332 171320 -1 4807
4809 0 646934 131360 171280 -1 4808
4810 0 646898 131432 171200 -1 4809
4811 0 646706 131876 171160 -1 4810
4812 0 646778 132192 171160 -1 4811
4813 0 646724 132256 171120 -1 4812
4814 0 646466 132484 171120 -1 4813
4815 0 646442 132492 171160 -1 4814
4816 0 646198 132820 171160 -1 4815
4817 0 646230 133192 171160 -1 4816
4818 0 646258 133172 171040 -1 4817
4819 0 646274 133156 171000 -1 4818
4820 0 646310 133112 170960 -1 4819
4821 0 646350 133112 170920 -1 4820
4822 0 646334 133120 170880 -1 4821
4823 0 646326 133152 170840 -1 4822
4824 0 646310 133152 170800 -1 4823
4825 0 646302 133136 170760 -1 4824
4826 0 646310 133164 170720 -1 4825
4827 0 646306 133152 170640 -1 4826
4828 0 646298 133152 170600 -1 4827
4829 0 646250 133192 170520 -1 4828
4830 0 646170 133216 170480 -1 4829
4831 0 646130 133208 170440 -1 4830
4832 0 646082 133188 170400 -1 4831
4833 0 646042 133160 170360 -1 4832
4834 0 645990 133128 170320 -1 4833
4835 0 645902 133084 170280 -1 4834
4836 0 645806 133012 170240 -1 4835
4837 0 645778 132984 170200 -1 4836
4838 0 645790 132956 170160 -1 4837
4839 0 645838 132936 170080 -1 4838
4840 0 645862 132960 170040 -1 4839
4841 0 645866 132972 170000 -1 4840
4842 0 645870 132988 169880 -1 4841
4843 0 645878 132968 169840 -1 4842
4844 0 645882 132968 169800 -1 4843
4845 0 645870 132944 169720 -1 4844
4846 0 645858 132884 169640 -1 4845
4847 0 645854 132844 169600 -1 4846
4848 0 645890 132788 169560 -1 4847
4849 0 645898 132768 169520 -1 4848
4850 0 646290 133344 171280 -1 4817
4851 0 646430.7 133539.67 171360 -1 4850
4852 0 646562 133708 171400 -1 4851
4853 0 646578 133736 171440 -1 4852
4854 0 646590 133788 171520 -1 4853
4855 0 646586 133832 171640 -1 4854
4856 0 646582 134016 171760 -1 4855
4857 0 646690 134084 171840 -1 4856
4858 0 646694 134144 171920 -1 4857
4859 0 646898 134232 172000 -1 4858
4860 0 646978 134243 172040 -1 4859
4861 0 646966 134244 172160 -1 4860
4862 0 647014 134204 172280 -1 4861
4863 0 647046 134176 172320 -1 4862
4864 0 647098 134148 172360 -1 4863
4865 0 647086 134120 172400 -1 4864
4866 0 647090 134096 172440 -1 4865
4867 0 647086 134060 172480 -1 4866
4868 0 647098 134056 172520 -1 4867
4869 0 647142 134028 172600 -1 4868
4870 0 647158 134012 172640 -1 4869
4871 0 647186 133948 172800 -1 4870
4872 0 647198 133916 172840 -1 4871
4873 0 647230 133856 172920 -1 4872
4874 0 647250 133816 172960 -1 4873
4875 0 647318 133702 173120 -1 4874
4876 0 647350 133662 173240 -1 4875
4877 0 647410 133570 173360 -1 4876
4878 0 647454 133454 173440 -1 4877
4879 0 647502 133334 173520 -1 4878
4880 0 647510 133234 173600 -1 4879
4881 0 647506 133162 173680 -1 4880
4882 0 647530 133054 173760 -1 4881
4883 0 647536.56 133002.42 173800 -1 4882
4884 0 647534 132966 173840 -1 4883
4885 0 647562 132810 173920 -1 4884
4886 0 647606 132702 174000 -1 4885
4887 0 647166 134140 171960 -1 4860
4888 0 647362 134088 171880 -1 4887
4889 0 647434 134012 171840 -1 4888
4890 0 647474 133984 171800 -1 4889
4891 0 647530 133952 171760 -1 4890
4892 0 647678 133900 171720 -1 4891
4893 0 647814 133928 171680 -1 4892
4894 0 647850 133904 171640 -1 4893
4895 0 647842 133912 171600 -1 4894
4896 0 647862 133900 171520 -1 4895
4897 0 648077.44 133701.72 171480 -1 4896
4898 0 648066 133752 171440 -1 4897
4899 0 647874 133860 171400 -1 4898
4900 0 647854 133872 171280 -1 4899
4901 0 647818 133884 171160 -1 4900
4902 0 647810 133940 171120 -1 4901
4903 0 647810 133964 171080 -1 4902
4904 0 647786 134012 171000 -1 4903
4905 0 647814 134024 170960 -1 4904
4906 0 647830 134040 170880 -1 4905
4907 0 647874 134056 170760 -1 4906
4908 0 647922 134080 170680 -1 4907
4909 0 648106 134112 170600 -1 4908
4910 0 648182 134096 170560 -1 4909
4911 0 648314 134112 170520 -1 4910
4912 0 646670 132320 171080 -1 4813
4913 0 646626 132320 170960 -1 4912
4914 0 646598 132336 170920 -1 4913
4915 0 646710 131852 171080 -1 4811
4916 0 646398 131928 171080 -1 4915
4917 0 646382 131920 171000 -1 4916
4918 0 646754 131736 171000 -1 4915
4919 0 646794 131731 170960 -1 4918
4920 0 646774 131720 170920 -1 4919
4921 0 646822 131692 170880 -1 4920
4922 0 647271 130998 171520 -1 4803
4923 0 647347 130938 171440 -1 4922
4924 0 647447 130950 171400 -1 4923
4925 0 647599 131054 171360 -1 4924
4926 0 647631 131074 171320 -1 4925
4927 0 647669 131138 171280 -1 4926
4928 0 647773 131212 171280 -1 4927
4929 0 647905 131262 171280 -1 4928
4930 0 648015 131394 171280 -1 4929
4931 0 648031 131460 171240 -1 4930
4932 0 648022 131491 171200 -1 4931
4933 0 648003 131478 171160 -1 4932
4934 0 647991 131486 171120 -1 4933
4935 0 648017 131392 171320 -1 4930
4936 0 647881 130034 173080 -1 4781
4937 0 647993 130174 173120 -1 4936
4938 0 648029 130174 173160 -1 4937
4939 0 648097 130182 173240 -1 4938
4940 0 648153 130222 173280 -1 4939
4941 0 648201 130250 173320 -1 4940
4942 0 648277 130294 173360 -1 4941
4943 0 648317 130354 173400 -1 4942
4944 0 648349 130346 173440 -1 4943
4945 0 648425 130310 173480 -1 4944
4946 0 648537 130398 173520 -1 4945
4947 0 648405 130526 173520 -1 4946
4948 0 648361 130562 173480 -1 4947
4949 0 648160 130732 173480 -1 4948
4950 0 648124 130768 173440 -1 4949
4951 0 648092 130800 173400 -1 4950
4952 0 648064 130820 173360 -1 4951
4953 0 648040 130876 173320 -1 4952
4954 0 648000 130916 173280 -1 4953
4955 0 648436 130604 173440 -1 4948
4956 0 648480 130656 173400 -1 4955
4957 0 648565 130362 173640 -1 4946
4958 0 648613 130354 173680 -1 4957
4959 0 648693 130334 173760 -1 4958
4960 0 648745 130338 173800 -1 4959
4961 0 648877 130294 173840 -1 4960
4962 0 648933 130318 173880 -1 4961
4963 0 648961 130306 173920 -1 4962
4964 0 649073 130310 174000 -1 4963
4965 0 649181 130394 174080 -1 4964
4966 0 649209 130598 174160 -1 4965
4967 0 649249 130646 174200 -1 4966
4968 0 649273 130646 174240 -1 4967
4969 0 649281 130650 174280 -1 4968
4970 0 649297 130630 174320 -1 4969
4971 0 649333 130622 174360 -1 4970
4972 0 649417 130622 174400 -1 4971
4973 0 649457 130654 174440 -1 4972
4974 0 649517 130658 174480 -1 4973
4975 0 649581 130674 174520 -1 4974
4976 0 649633 130670 174560 -1 4975
4977 0 649673 130710 174600 -1 4976
4978 0 649653 130730 174640 -1 4977
4979 0 649625 131014 174680 -1 4978
4980 0 649609 131082 174720 -1 4979
4981 0 649593 131102 174760 -1 4980
4982 0 649577 131126 174800 -1 4981
4983 0 649577 131130 174840 -1 4982
4984 0 649585 131134 174880 -1 4983
4985 0 649597 131142 174920 -1 4984
4986 0 649617 131146 174960 -1 4985
4987 0 649633 131154 175000 -1 4986
4988 0 649649 131178 175040 -1 4987
4989 0 649645 131214 175080 -1 4988
4990 0 649629 131274 175120 -1 4989
4991 0 649569 131378 175160 -1 4990
4992 0 649529 131398 175200 -1 4991
4993 0 649489 131426 175240 -1 4992
4994 0 649481 131430 175280 -1 4993
4995 0 649485 131438 175320 -1 4994
4996 0 649629 131498 175360 -1 4995
4997 0 649961 131718 175360 -1 4996
4998 0 650145 131810 175400 -1 4997
4999 0 650253 131802 175440 -1 4998
5000 0 650349 131906 175480 -1 4999
5001 0 650389 131934 175520 -1 5000
5002 0 649953 130570 174600 -1 4977
5003 0 650057 130550 174640 -1 5002
5004 0 650209 130426 174680 -1 5003
5005 0 650445 130370 174680 -1 5004
5006 0 650437 130374 174640 -1 5005
5007 0 650545 130310 174600 -1 5006
5008 0 650657 130218 174560 -1 5007
5009 0 650697 130202 174520 -1 5008
5010 0 650743 130194 174480 -1 5009
5011 0 650453 130366 174720 -1 5005
5012 0 650441 130338 174760 -1 5011
5013 0 650447 130330 174840 -1 5012
5014 0 650421 130294 174880 -1 5013
5015 0 649221 130270 174080 -1 4965
5016 0 649369 130194 174080 -1 5015
5017 0 649509 129844 174040 -1 5016
5018 0 649561 129780 174000 -1 5017
5019 0 649601 129756 173920 -1 5018
5020 0 649549 130260 174160 -1 5016
5021 0 649833 130668 174200 -1 5020
5022 0 649981 131024 174240 -1 5021
5023 0 650293 131160 174200 -1 5022
5024 0 650345 131244 174240 -1 5023
5025 0 650454 131234 174320 -1 5024
5026 0 650542 131260 174360 -1 5025
5027 0 650590 131310 174400 -1 5026
5028 0 650809 131376 174440 -1 5027
5029 0 650869 131412 174520 -1 5028
5030 0 650973 131480 174640 -1 5029
5031 0 651305 131446 174680 -1 5030
5032 0 651461 131446 174640 -1 5031
5033 0 651685 131518 174600 -1 5032
5034 0 651949 131558 174680 -1 5033
5035 0 652093 131506 174680 -1 5034
5036 0 652145 131490 174640 -1 5035
5037 0 652265 131502 174560 -1 5036
5038 0 652313 131514 174480 -1 5037
5039 0 652093 131632 174480 -1 5038
5040 0 652325 131490 174400 -1 5038
5041 0 652493 131470 174480 -1 5038
5042 0 652565 131454 174440 -1 5041
5043 0 652881 131456 174360 -1 5042
5044 0 653061 131520 174320 -1 5043
5045 0 653369 131488 174360 -1 5044
5046 0 653641 131592 174360 -1 5045
5047 0 653905 131712 174360 -1 5046
5048 0 653880 131736 174440 -1 5047
5049 0 652001 131554 174720 -1 5034
5050 0 649304 129048 171040 324 4759
5051 0 650152 129688 171080 326 5050
5052 0 650864 130232 171160 324 5051
5053 0 651736 130860 171240 178 5052
5054 0 652088 130980 171360 160 5053
5055 0 652744 131468 171440 189 5054
5056 0 652944 131592 171480 189 5055
5057 0 652812 131737 171640 189 5056
5058 0 652824 131837 171720 226 5057
5059 0 652840 131875 171760 226 5058
5060 0 652850 131869 171800 226 5059
5061 0 652814 131921 171880 226 5060
5062 0 652764 131951 171960 226 5061
5063 0 652716 131911 172080 -1 5062
5064 0 652416 132155 172000 -1 5063
5065 0 652012 132429 172000 -1 5064
5066 0 652050 132307 172080 -1 5065
5067 0 652003.3 132257.67 172160 -1 5066
5068 0 651980 132233 172200 -1 5067
5069 0 651930 132203 172280 -1 5068
5070 0 651950 132161 172400 -1 5069
5071 0 651982 132187 172440 -1 5070
5072 0 651986 132177 172480 -1 5071
5073 0 652020 132083 172560 -1 5072
5074 0 652010 132025 172600 -1 5073
5075 0 652006 131997 172640 -1 5074
5076 0 651998 131969 172680 -1 5075
5077 0 652004 131969 172720 -1 5076
5078 0 651970 131965 172760 -1 5077
5079 0 651918 132015 172800 -1 5078
5080 0 651854 132003 172840 -1 5079
5081 0 651828 131975 172880 -1 5080
5082 0 651736 132007 172920 -1 5081
5083 0 651740 132043 172960 -1 5082
5084 0 651724 132067 173000 -1 5083
5085 0 651720 132087 173040 -1 5084
5086 0 651708 132067 173080 -1 5085
5087 0 651712 132057 173120 -1 5086
5088 0 651710 132041 173160 -1 5087
5089 0 651678 132105 173200 -1 5088
5090 0 651672 132115 173240 -1 5089
5091 0 651648 132115 173320 -1 5090
5092 0 651672 132161 173400 -1 5091
5093 0 651688 132199 173480 -1 5092
5094 0 651740 132273 173520 -1 5093
5095 0 651844 132297 173560 -1 5094
5096 0 651900 132326 173600 -1 5095
5097 0 652004 132345 173680 -1 5096
5098 0 652152 132426 173640 -1 5097
5099 0 651846 132223 172160 -1 5067
5100 0 651824 132225 172080 -1 5099
5101 0 651818 132213 172040 -1 5100
5102 0 651752 132217 172000 -1 5101
5103 0 651694 132217 171960 -1 5102
5104 0 651606 132199 171920 -1 5103
5105 0 651568 132121 171840 -1 5104
5106 0 651588 132095 171800 -1 5105
5107 0 651574 132117 171760 -1 5106
5108 0 651572 132115 171720 -1 5107
5109 0 651542 132127 171680 -1 5108
5110 0 651530 132151 171640 -1 5109
5111 0 651532 132153 171600 -1 5110
5112 0 651538 132151 171560 -1 5111
5113 0 651540 132147 171520 -1 5112
5114 0 651562 132137 171480 -1 5113
5115 0 651566 132147 171440 -1 5114
5116 0 651608 132169 171400 -1 5115
5117 0 651614 132195 171360 -1 5116
5118 0 651632 132275 171320 -1 5117
5119 0 651678 132305 171280 -1 5118
5120 0 651658 132301 171240 -1 5119
5121 0 651646 132293 171200 -1 5120
5122 0 651540 132267 171120 -1 5121
5123 0 651498 132259 171080 -1 5122
5124 0 651438 132275 171040 -1 5123
5125 0 651424 132253 171000 -1 5124
5126 0 651390 132233 170960 -1 5125
5127 0 651378 132209 170920 -1 5126
5128 0 651322 131997 170880 -1 5127
5129 0 651318 131951 170840 -1 5128
5130 0 651384 131869 170800 178 5129
5131 0 651426 131849 170760 178 5130
5132 0 651458 131829 170680 178 5131
5133 0 651548 131877 170640 178 5132
5134 0 651662 131917 170640 178 5133
5135 0 651706 131953 170680 178 5134
5136 0 651712 131999 170720 160 5135
5137 0 652032 132493 171960 -1 5065
5138 0 652070 132503 171880 -1 5137
5139 0 652126 132481 171800 -1 5138
5140 0 652142 132541 171720 -1 5139
5141 0 652316 132569 171720 -1 5140
5142 0 652306 132581 171800 -1 5141
5143 0 651908 132653 171720 -1 5140
5144 0 651808 132677 171800 -1 5143
5145 0 651700 132687 171880 -1 5144
5146 0 651610 132707 171960 -1 5145
5147 0 651600 132706 172000 -1 5146
5148 0 651588 132708 172040 -1 5147
5149 0 651356 132687 172080 -1 5148
5150 0 651312 132730 172120 -1 5149
5151 0 651188 132532 172200 -1 5150
5152 0 651166 132506 172280 -1 5151
5153 0 650998 132334 172320 -1 5152
5154 0 651002 132176 172400 -1 5153
5155 0 650884 132230 172400 -1 5154
5156 0 650832 132228 172440 -1 5155
5157 0 650744 132230 172480 -1 5156
5158 0 650576 132154 172480 -1 5157
5159 0 650554 132156 172520 -1 5158
5160 0 650506 132160 172600 -1 5159
5161 0 650414 132220 172640 -1 5160
5162 0 650726 132262 172520 -1 5157
5163 0 650718 132296 172560 -1 5162
5164 0 650730 132332 172600 -1 5163
5165 0 650742 132334 172640 -1 5164
5166 0 652716 131873 172120 -1 5063
5167 0 652694 131861 172160 -1 5166
5168 0 652712 131843 172200 -1 5167
5169 0 652748 131807 172240 -1 5168
5170 0 652742 131785 172280 -1 5169
5171 0 652746 131773 172320 -1 5170
5172 0 652740 131755 172360 -1 5171
5173 0 652728 131729 172400 -1 5172
5174 0 652712 131685 172440 -1 5173
5175 0 652718 131661 172480 -1 5174
5176 0 652722 131633 172520 -1 5175
5177 0 652722 131583 172560 -1 5176
5178 0 652710 131555 172600 -1 5177
5179 0 652754 131535 172640 -1 5178
5180 0 652756 131491 172680 -1 5179
5181 0 652718 131471 172720 -1 5180
5182 0 652658 131443 172760 -1 5181
5183 0 652636 131419 172800 -1 5182
5184 0 652622 131369 172840 -1 5183
5185 0 652612 131329 172880 -1 5184
5186 0 652558 131317 172960 -1 5185
5187 0 652570 131301 173000 -1 5186
5188 0 652532 131249 173040 -1 5187
5189 0 652580 131149 173120 -1 5188
5190 0 652580 131105 173200 -1 5189
5191 0 652588 131053 173280 -1 5190
5192 0 652578 131047 173320 -1 5191
5193 0 652590 130973 173400 -1 5192
5194 0 652610 130911 173480 -1 5193
5195 0 652632 130897 173520 -1 5194
5196 0 652640 130883 173560 -1 5195
5197 0 652656 130853 173600 -1 5196
5198 0 652674 130853 173640 -1 5197
5199 0 652708 130863 173720 -1 5198
5200 0 652738 130909 173800 -1 5199
5201 0 652760 130901 173840 -1 5200
5202 0 652806 130913 173880 -1 5201
5203 0 652838 130923 173920 -1 5202
5204 0 652902 130931 173960 -1 5203
5205 0 652992 130937 174000 -1 5204
5206 0 653087 130894 174040 -1 5205
5207 0 653085 130882 174080 -1 5206
5208 0 653107 130884 174160 -1 5207
5209 0 653021 130910 174240 -1 5208
5210 0 652979 130934 174280 -1 5209
5211 0 653017 130982 174320 -1 5210
5212 0 653091 130980 174360 -1 5211
5213 0 653213 130994 174400 -1 5212
5214 0 653271 130990 174440 -1 5213
5215 0 653413 130978 174520 -1 5214
5216 0 653569 130966 174600 -1 5215
5217 0 653595 131000 174640 -1 5216
5218 0 653679 130982 174720 -1 5217
5219 0 653779 130994 174800 -1 5218
5220 0 653839 131056 174880 -1 5219
5221 0 653891 131104 174920 -1 5220
5222 0 653919 131156 174960 -1 5221
5223 0 653931 131192 175000 -1 5222
5224 0 653921 131226 175080 -1 5223
5225 0 653865 131354 175240 -1 5224
5226 0 653911 131568 175280 -1 5225
5227 0 653939 131606 175200 -1 5226
5228 0 653978 131616 175120 -1 5227
5229 0 653952 131656 175280 -1 5226
5230 0 654028 131864 175280 -1 5229
5231 0 654080 131973 175360 -1 5230
5232 0 654124 132036 175400 -1 5231
5233 0 654100 132138 175440 -1 5232
5234 0 654064 132256 175480 -1 5233
5235 0 654036 132282 175520 -1 5234
5236 0 654100 132456 175560 -1 5235
5237 0 654080 132506 175600 -1 5236
5238 0 654068 132486 175640 -1 5237
5239 0 654014 132562 175680 -1 5238
5240 0 653988 132664 175720 -1 5239
5241 0 653972 132758 175680 -1 5240
5242 0 653974 132762 175640 -1 5241
5243 0 653144 131716 171520 203 5056
5244 0 653576 132036 171600 277 5243
5245 0 653928 132360 171680 209 5244
5246 0 654392 132752 171800 239 5245
5247 0 654456 132864 171960 229 5246
5248 0 654680 132976 172120 242 5247
5249 0 655336 133368 172360 219 5248
5250 0 655880 134240 172240 141 5249
5251 0 656736 134304 172800 32 5250
5252 0 656428 135110 172160 181 5250
5253 0 656928 134496 172800 40 5252
5254 0 656656 135320 172080 207 5252
5255 0 657056 135624 172000 256 5254
5256 0 657560 135936 171920 235 5255
5257 0 657936 136120 171840 178 5256
5258 0 658248 136496 171760 128 5257
5259 0 658424 136680 171680 139 5258
5260 0 658448 136760 171560 164 5259
5261 0 658608 137052 171440 228 5260
5262 0 658816 137308 171360 228 5261
5263 0 658984 137548 171280 163 5262
5264 0 659376 137932 171200 256 5263
5265 0 660176 138596 171120 156 5264
5266 0 661128 139464 171080 202 5265
5267 0 661624 139976 171040 275 5266
5268 0 662536 140944 171080 176 5267
5269 0 662888 141160 171160 172 5268
5270 0 663328 141552 171240 172 5269
5271 0 663608 142204 171320 276 5270
5272 0 663776 142500 171400 250 5271
5273 0 663928 143212 171480 209 5272
5274 0 664168 143316 171600 227 5273
5275 0 664512 143892 171760 212 5274
5276 0 664800 144360 171880 143 5275
5277 0 664816 144440 172000 143 5276
5278 0 665408 144328 172000 32 5277
5279 0 666560 144384 171520 51 5278
5280 0 666784 144480 171440 64 5279
5281 0 667040 144512 171320 51 5280
5282 0 667168 144576 171040 32 5281
5283 0 667424 144640 171000 75 5282
5284 0 667680 144704 170960 80 5283
5285 0 667936 144768 170920 86 5284
5286 0 668032 144832 170920 139 5285
5287 0 668096 145088 170880 60 5286
5288 0 668032 145344 170920 51 5287
5289 0 667968 145600 171000 71 5288
5290 0 667904 145792 171160 75 5289
5291 0 667904 146016 171280 51 5290
5292 0 667904 146176 171320 40 5291
5293 0 668256 144736 170840 102 5286
5294 0 668512 144736 170760 80 5293
5295 0 668736 144640 170680 32 5294
5296 0 668992 144672 170600 51 5295
5297 0 669120 144640 170440 32 5296
5298 0 664912 144648 172080 143 5277
5299 0 664912 144648 172200 136 5298
5300 0 665104 144928 172280 218 5299
5301 0 665216 145104 172400 219 5300
5302 0 665304 145376 172480 284 5301
5303 0 665416 145920 172560 277 5302
5304 0 665504 146192 172640 258 5303
5305 0 665616 146504 172720 237 5304
5306 0 665704 146760 172800 160 5305
5307 0 665808 146948 172880 178 5306
5308 0 666016 147364 172960 226 5307
5309 0 666240 147708 173040 226 5308
5310 0 666360 148004 173080 226 5309
5311 0 666400 148164 173120 178 5310
5312 0 666520 148236 173200 178 5311
5313 0 666560 148340 173280 176 5312
5314 0 666592 148404 173400 176 5313
5315 0 666792 148644 173520 259 5314
5316 0 666904 148884 173600 226 5315
5317 0 667048 149116 173720 239 5316
5318 0 667136 149448 173800 172 5317
5319 0 667232 149576 173880 172 5318
5320 0 667352 149752 173960 224 5319
5321 0 667520 149920 174040 186 5320
5322 0 667592 150056 174160 186 5321
5323 0 667632 150216 174280 178 5322
5324 0 667672 150480 174400 249 5323
5325 0 667768 150840 174480 186 5324
5326 0 667768 151008 174600 166 5325
5327 0 667808 151136 174720 166 5326
5328 0 667832 151256 174840 166 5327
5329 0 667864 151372 174960 166 5328
5330 0 667888 151420 175160 190 5329
5331 0 667904 151492 175320 210 5330
5332 0 667968 151668 175480 221 5331
5333 0 668104 151780 175640 139 5332
5334 0 668160 151892 175800 139 5333
5335 0 668304 152092 175920 178 5334
5336 0 668432 152388 176040 181 5335
5337 0 668600 152516 176120 203 5336
5338 0 668792 152680 176240 203 5337
5339 0 669272 153424 176240 60 5338
5340 0 669600 153704 176240 40 5339
5341 0 669698 153866 176200 60 5340
5342 0 669780 153996 176120 60 5341
5343 0 669836 154080 176000 96 5342
5344 0 669932 154144 175920 96 5343
5345 0 670004 154148 175840 81 5344
5346 0 670032 154160 175720 81 5345
5347 0 670052 154212 175600 81 5346
5348 0 670080 154236 175480 71 5347
5349 0 670524 154420 175440 60 5348
5350 0 670592 154428 175360 75 5349
5351 0 670748 154356 175240 75 5350
5352 0 670844 154292 175120 98 5351
5353 0 670896 154184 175000 98 5352
5354 0 670940 154108 174880 81 5353
5355 0 670992 154076 174760 81 5354
5356 0 671068 153976 174600 102 5355
5357 0 671128 153868 174440 107 5356
5358 0 671076 154040 174360 51 5357
5359 0 671012 154216 174280 45 5358
5360 0 670964 154236 174200 45 5359
5361 0 670928 154316 174080 32 5360
5362 0 670948 154308 174000 32 5361
5363 0 671072 154396 173880 51 5362
5364 0 671072 154564 173840 51 5363
5365 0 671188 154768 173800 81 5364
5366 0 671236 154836 173880 81 5365
5367 0 671200 153712 174360 120 5357
5368 0 671248 153636 174240 98 5367
5369 0 671412 153524 174080 60 5368
5370 0 671584 153420 174000 60 5369
5371 0 671704 153276 173960 98 5370
5372 0 671844 153060 173840 98 5371
5373 0 671878 152954 173760 98 5372
5374 0 671910 152962 173640 122 5373
5375 0 671910 152962 173520 122 5374
5376 0 671982 153018 173400 91 5375
5377 0 672070 153030 173280 91 5376
5378 0 672178 153142 173200 86 5377
5379 0 672230 153242 173120 75 5378
5380 0 672286 153210 173000 75 5379
5381 0 672282 153210 172880 60 5380
5382 0 672362 153282 172720 60 5381
5383 0 672446 153382 172600 75 5382
5384 0 672558 153486 172480 60 5383
5385 0 672666 153514 172360 60 5384
5386 0 672678 153514 172240 98 5385
5387 0 672758 153574 172120 98 5386
5388 0 672858 153590 172040 102 5387
5389 0 673218 153570 171920 75 5388
5390 0 673482 153518 171800 124 5389
5391 0 673596 153428 171680 157 5390
5392 0 673648 153360 171560 157 5391
5393 0 673676 153316 171440 154 5392
5394 0 674060 153072 171320 64 5393
5395 0 674308 152940 171200 86 5394
5396 0 674680 152864 171080 101 5395
5397 0 675600 153404 171080 120 5396
5398 0 675884 153424 171160 86 5397
5399 0 676208 153604 171200 108 5398
5400 0 676782 153630 171160 136 5399
5401 0 676874 153402 171080 45 5400
5402 0 676914 153366 171040 45 5401
5403 0 677118 153302 171000 75 5402
5404 0 677234 153242 170920 75 5403
5405 0 677686 152950 170800 128 5404
5406 0 677762 152850 170680 128 5405
5407 0 677770 152818 170600 128 5406
5408 0 677872 152692 170480 150 5407
5409 0 677932 152632 170360 150 5408
5410 0 678128 152452 170240 98 5409
5411 0 678356 152316 170120 98 5410
5412 0 678548 152256 170000 51 5411
5413 0 678836 152116 169920 80 5412
5414 0 678912 152100 169760 32 5413
5415 0 678784 152108 169640 32 5414
5416 0 678704 151960 169560 60 5415
5417 0 678664 151904 169520 60 5416
5418 0 678660 151800 169440 64 5417
5419 0 678660 151720 169360 64 5418
5420 0 678620 151652 169240 75 5419
5421 0 678652 151536 169160 75 5420
5422 0 678716 151368 169120 32 5421
5423 0 678704 151280 169080 32 5422
5424 0 678636 151100 169000 45 5423
5425 0 678494 151138 168920 45 5424
5426 0 678390 151126 168840 45 5425
5427 0 678290 151050 168720 64 5426
5428 0 678322 150966 168560 45 5427
5429 0 678186 150810 168440 45 5428
5430 0 678094 150790 168400 51 5429
5431 0 678026 150810 168320 51 5430
5432 0 677942 150738 168200 60 5431
5433 0 678216 152032 169480 60 5417
5434 0 679124 152084 169840 51 5413
5435 0 680096 152224 170120 40 5434
5436 0 680352 152256 170080 81 5435
5437 0 680608 152192 170040 71 5436
5438 0 680864 152160 170040 60 5437
5439 0 681120 152064 170080 64 5438
5440 0 681376 152000 170200 51 5439
5441 0 681536 152032 170400 45 5440
5442 0 681568 152160 170640 75 5441
5443 0 681536 152320 170840 71 5442
5444 0 681536 152544 171040 71 5443
5445 0 681664 152768 171080 91 5444
5446 0 681920 152768 171000 80 5445
5447 0 682176 152768 170960 64 5446
5448 0 682432 152768 170960 45 5447
5449 0 682688 152736 170960 60 5448
5450 0 682848 152672 170920 80 5449
5451 0 677102 153974 171200 71 5400
5452 0 677282 154158 171240 75 5451
5453 0 677386 154230 171160 75 5452
5454 0 677610 154306 171120 32 5453
5455 0 677726 154342 171000 32 5454
5456 0 677806 154494 170960 32 5455
5457 0 677706 154630 170920 32 5456
5458 0 677670 154682 170800 32 5457
5459 0 677690 154742 170680 32 5458
5460 0 677762 154786 170600 32 5459
5461 0 677706 155030 170520 -1 5460
5462 0 677632 155124 170560 -1 5461
5463 0 677576 155152 170680 -1 5462
5464 0 677552 155232 170840 -1 5463
5465 0 677496 155284 170960 -1 5464
5466 0 677432 155396 171080 -1 5465
5467 0 677428 155448 171200 -1 5466
5468 0 677560 155600 171320 -1 5467
5469 0 677716 155764 171360 -1 5468
5470 0 677756 155884 171440 -1 5469
5471 0 677748 156000 171520 -1 5470
5472 0 677688 156136 171600 -1 5471
5473 0 677296 156440 171680 -1 5472
5474 0 676984 156784 171720 -1 5473
5475 0 676668 156884 171720 -1 5474
5476 0 676520 156992 171760 -1 5475
5477 0 676428 157072 171840 -1 5476
5478 0 677772 155732 171240 -1 5469
5479 0 677664 155076 170360 -1 5461
5480 0 677616 155056 170240 -1 5479
5481 0 677560 155088 170080 -1 5480
5482 0 677356 155108 170040 -1 5481
5483 0 677200 155160 170000 -1 5482
5484 0 677064 155148 169960 -1 5483
5485 0 676964 155168 169880 -1 5484
5486 0 676940 155216 169760 -1 5485
5487 0 676860 155264 169680 -1 5486
5488 0 676780 155288 169560 -1 5487
5489 0 676656 155396 169320 -1 5488
5490 0 676584 155416 169200 -1 5489
5491 0 676452 155396 169080 -1 5490
5492 0 676292 155436 168960 -1 5491
5493 0 676168 155516 168880 -1 5492
5494 0 676060 155564 168800 -1 5493
5495 0 676008 155576 168720 -1 5494
5496 0 675924 155600 168600 -1 5495
5497 0 675892 155604 168480 -1 5496
5498 0 675672 155656 168400 -1 5497
5499 0 675556 155716 168320 -1 5498
5500 0 675480 155784 168200 -1 5499
5501 0 676924 155152 170040 -1 5484
5502 0 676868 155196 170080 -1 5501
5503 0 668760 152612 176360 203 5338
5504 0 668904 152732 176480 203 5503
5505 0 668992 152796 176600 172 5504
5506 0 669136 152892 176680 200 5505
5507 0 669192 153028 176800 200 5506
5508 0 669136 153324 176920 178 5507
5509 0 669136 153628 177040 230 5508
5510 0 669120 153736 177160 230 5509
5511 0 669120 153736 177280 284 5510
5512 0 669104 153856 177440 284 5511
5513 0 669088 153872 177560 240 5512
5514 0 669064 154008 177680 240 5513
5515 0 668992 154184 177800 197 5514
5516 0 668896 154588 177880 178 5515
5517 0 668888 154604 178080 128 5516
5518 0 668856 154660 178240 128 5517
5519 0 668888 154612 178400 163 5518
5520 0 668800 154772 178560 163 5519
5521 0 668784 154964 178720 204 5520
5522 0 668752 155060 178840 192 5521
5523 0 668784 155260 179040 166 5522
5524 0 668744 155328 179160 163 5523
5525 0 668752 155480 179280 176 5524
5526 0 668776 155992 179400 101 5525
5527 0 668792 156144 179520 101 5526
5528 0 668848 156192 179680 210 5527
5529 0 668856 156184 179840 160 5528
5530 0 668824 156328 180000 160 5529
5531 0 668880 156512 180080 214 5530
5532 0 668976 156960 180240 80 5531
5533 0 669176 157356 180360 164 5532
5534 0 669328 157820 180440 202 5533
5535 0 669304 158004 180560 226 5534
5536 0 669280 158772 180680 160 5535
5537 0 669256 159108 180520 192 5536
5538 0 669240 159124 180360 192 5537
5539 0 669152 159124 180240 120 5538
5540 0 668760 159468 180240 81 5539
5541 0 668714 159494 180160 81 5540
5542 0 668626 159670 180080 86 5541
5543 0 668638 159874 180040 108 5542
5544 0 668626 159918 179960 108 5543
5545 0 668686 160014 179880 86 5544
5546 0 668562 159890 179800 108 5545
5547 0 668502 159898 179720 101 5546
5548 0 668394 160002 179600 101 5547
5549 0 668370 160026 179480 148 5548
5550 0 668252 160000 179360 148 5549
5551 0 668228 160024 179240 163 5550
5552 0 668152 160056 179120 163 5551
5553 0 668140 160036 179000 96 5552
5554 0 668180 160020 178840 96 5553
5555 0 668136 159956 178720 108 5554
5556 0 668076 160008 178600 108 5555
5557 0 668012 160068 178480 163 5556
5558 0 667988 160088 178360 172 5557
5559 0 667968 160144 178240 172 5558
5560 0 667972 160176 178120 102 5559
5561 0 667914 159898 178080 32 5560
5562 0 667906 159694 178000 64 5561
5563 0 667934 159582 177920 64 5562
5564 0 667974 159550 177840 131 5563
5565 0 668002 159522 177720 131 5564
5566 0 668002 159522 177600 135 5565
5567 0 668014 159522 177480 135 5566
5568 0 668090 159478 177360 131 5567
5569 0 668122 159446 177240 131 5568
5570 0 668146 159334 177120 32 5569
5571 0 668174 159266 177040 32 5570
5572 0 668202 159230 176960 32 5571
5573 0 668294 159162 176840 135 5572
5574 0 668338 159158 176720 135 5573
5575 0 668394 159162 176600 64 5574
5576 0 668450 159202 176480 64 5575
5577 0 668490 159214 176360 75 5576
5578 0 668522 159178 176240 75 5577
5579 0 668544 159140 176120 81 5578
5580 0 668564 159120 176000 81 5579
5581 0 668532 159104 175880 45 5580
5582 0 668528 159088 175760 45 5581
5583 0 668520 159092 175640 71 5582
5584 0 668592 159092 175480 71 5583
5585 0 668648 159156 175360 45 5584
5586 0 668756 159212 175240 45 5585
5587 0 668808 159236 175120 71 5586
5588 0 668832 159280 175000 71 5587
5589 0 668848 159276 174840 51 5588
5590 0 668968 159324 174720 101 5589
5591 0 668960 159308 174560 101 5590
5592 0 668980 159284 174440 81 5591
5593 0 669082 159314 174320 81 5592
5594 0 669122 159266 174200 64 5593
5595 0 669174 159230 174080 64 5594
5596 0 669122 159214 174000 64 5595
5597 0 669150 159182 173880 60 5596
5598 0 669190 159090 173760 60 5597
5599 0 669214 159022 173640 71 5598
5600 0 669190 158998 173520 71 5599
5601 0 669122 158998 173400 45 5600
5602 0 669070 158962 173280 45 5601
5603 0 669102 159078 173200 45 5602
5604 0 669038 159138 173120 45 5603
5605 0 669010 158942 173160 45 5602
5606 0 668970 158954 173040 45 5605
5607 0 668898 158974 173000 32 5606
5608 0 668782 159010 172960 32 5607
5609 0 668762 159050 172840 32 5608
5610 0 668722 159146 172720 71 5609
5611 0 668594 159198 172600 51 5610
5612 0 668450 159250 172480 51 5611
5613 0 669216 159360 171600 51 5612
5614 0 669472 159392 171680 51 5613
5615 0 669728 159392 171680 40 5614
5616 0 669984 159456 171680 40 5615
5617 0 670208 159520 171560 51 5616
5618 0 670432 159520 171400 75 5617
5619 0 670560 159520 171240 120 5618
5620 0 670464 159264 171240 51 5619
5621 0 670272 159072 171200 40 5620
5622 0 670144 159008 171200 40 5621
5623 0 670720 159584 171040 102 5619
5624 0 670912 159712 170920 64 5623
5625 0 671168 159680 170920 32 5624
5626 0 671392 159776 171000 90 5625
5627 0 671648 159904 170960 160 5626
5628 0 671840 160064 170840 163 5627
5629 0 672096 160128 170840 175 5628
5630 0 672352 160160 170840 128 5629
5631 0 672608 160192 170880 108 5630
5632 0 672800 160384 170960 32 5631
5633 0 672992 160576 170960 40 5632
5634 0 673248 160576 170920 60 5633
5635 0 673344 160576 170920 40 5634
5636 0 668362 159278 172440 51 5612
5637 0 668122 159222 172360 90 5636
5638 0 667848 160520 178040 98 5560
5639 0 667780 160776 177960 71 5638
5640 0 667748 160976 177840 128 5639
5641 0 667704 161008 177720 120 5640
5642 0 667708 161112 177600 120 5641
5643 0 667700 161144 177480 102 5642
5644 0 667692 161212 177360 102 5643
5645 0 667736 161292 177240 135 5644
5646 0 667736 161300 177120 120 5645
5647 0 667680 161524 177000 120 5646
5648 0 667664 161744 176880 101 5647
5649 0 667670 161822 176800 81 5648
5650 0 667654 161906 176680 81 5649
5651 0 667570 162026 176560 81 5650
5652 0 667526 162094 176440 81 5651
5653 0 667450 162178 176360 81 5652
5654 0 667350 162310 176240 60 5653
5655 0 667274 162398 176160 60 5654
5656 0 667194 162430 176080 60 5655
5657 0 667254 162474 175920 51 5656
5658 0 667246 162510 175800 51 5657
5659 0 667290 162478 175680 71 5658
5660 0 667258 162546 175560 71 5659
5661 0 667146 162698 175440 140 5660
5662 0 667122 162730 175320 140 5661
5663 0 667122 162926 175240 45 5662
5664 0 667098 163014 175160 45 5663
5665 0 666432 163776 175160 183 5664
5666 0 666400 163968 175400 96 5665
5667 0 666432 164224 175480 80 5666
5668 0 666432 164480 175520 136 5667
5669 0 666432 164736 175600 102 5668
5670 0 666496 164960 175720 80 5669
5671 0 666496 165216 175720 96 5670
5672 0 666464 165440 175520 64 5671
5673 0 666400 165664 175360 40 5672
5674 0 666304 165920 175320 80 5673
5675 0 666208 166144 175400 101 5674
5676 0 666208 166368 175240 86 5675
5677 0 666304 166592 175120 75 5676
5678 0 666336 166848 175000 71 5677
5679 0 666336 167008 174800 64 5678
5680 0 666432 167072 174560 81 5679
5681 0 666400 167072 174520 96 5680
5682 0 667936 162144 177880 32 5645
5683 0 667936 162144 178000 32 5682
5684 0 668950 160378 179840 75 5545
5685 0 669344 161472 179680 45 5684
5686 0 669408 161664 179680 96 5685
5687 0 669536 161824 179480 71 5686
5688 0 669696 161856 179240 40 5687
5689 0 669952 161888 179160 60 5688
5690 0 670144 162048 179120 75 5689
5691 0 670400 162048 179000 32 5690
5692 0 670496 162048 178840 32 5691
5693 0 669504 161856 179840 102 5686
5694 0 669568 162048 180000 81 5693
5695 0 669472 162304 180040 80 5694
5696 0 669248 162432 180040 51 5695
5697 0 668992 162432 180040 80 5696
5698 0 669288 159612 180840 189 5536
5699 0 669496 159916 180960 160 5698
5700 0 670712 160584 181000 115 5699
5701 0 671128 160896 181120 150 5700
5702 0 671832 161240 181040 154 5701
5703 0 672216 161488 180960 137 5702
5704 0 672376 161572 180840 176 5703
5705 0 672528 161652 180720 164 5704
5706 0 672760 161708 180600 163 5705
5707 0 672936 161740 180480 163 5706
5708 0 673064 161748 180360 164 5707
5709 0 673136 161804 180200 128 5708
5710 0 673240 161812 180040 128 5709
5711 0 673392 161932 179920 189 5710
5712 0 673528 162036 179800 166 5711
5713 0 673752 162220 179640 107 5712
5714 0 673832 162436 179520 101 5713
5715 0 673992 162508 179360 108 5714
5716 0 674176 162612 179200 91 5715
5717 0 674360 162708 179040 91 5716
5718 0 674464 162796 178840 134 5717
5719 0 674560 162884 178760 32 5718
5720 0 674560 163476 178760 32 5719
5721 0 674432 164512 178360 80 5720
5722 0 674304 164736 178240 71 5721
5723 0 674240 164992 178160 60 5722
5724 0 674208 165248 178080 120 5723
5725 0 674208 165312 178040 137 5724
5726 0 674208 165568 178040 81 5725
5727 0 674144 165824 178040 71 5726
5728 0 674112 166048 178160 102 5727
5729 0 674144 166208 178360 40 5728
5730 0 674112 166432 178520 32 5729
5731 0 674048 166432 178520 71 5730
5732 0 673952 165216 178040 45 5725
5733 0 673696 165216 178040 32 5732
5734 0 673632 165248 178080 45 5733
5735 0 674592 162780 178640 32 5719
5736 0 674736 162756 178480 102 5735
5737 0 674832 162764 178320 124 5736
5738 0 674888 162820 178200 124 5737
5739 0 675080 162956 178080 137 5738
5740 0 675344 163116 177960 134 5739
5741 0 675656 163220 177840 157 5740
5742 0 675944 163332 177760 134 5741
5743 0 676144 163408 177680 102 5742
5744 0 676200 163464 177600 102 5743
5745 0 676320 163544 177520 124 5744
5746 0 676408 163656 177400 203 5745
5747 0 676792 163960 177320 154 5746
5748 0 677040 164064 177200 148 5747
5749 0 677168 164088 177040 148 5748
5750 0 677440 164112 176920 178 5749
5751 0 677696 164176 176800 178 5750
5752 0 677864 164176 176680 124 5751
5753 0 678056 164240 176560 102 5752
5754 0 678208 164256 176440 102 5753
5755 0 678352 164304 176320 128 5754
5756 0 678424 164384 176200 96 5755
5757 0 678504 164488 176040 96 5756
5758 0 678536 164660 175920 107 5757
5759 0 678584 164716 175800 181 5758
5760 0 678792 164828 175680 164 5759
5761 0 678928 164996 175600 164 5760
5762 0 678944 165020 175480 86 5761
5763 0 679208 165124 175360 175 5762
5764 0 679680 165332 175280 120 5763
5765 0 680592 165516 175200 164 5764
5766 0 681440 165708 175120 209 5765
5767 0 682160 165660 175000 131 5766
5768 0 682816 165564 174880 108 5767
5769 0 683232 165452 174760 140 5768
5770 0 683584 165372 174640 104 5769
5771 0 683576 165280 174520 104 5770
5772 0 683664 165232 174400 108 5771
5773 0 683696 165192 174280 108 5772
5774 0 683688 165072 174080 81 5773
5775 0 683696 165056 173920 60 5774
5776 0 683728 165074 173840 60 5775
5777 0 683724 165094 173720 60 5776
5778 0 683780 165174 173600 75 5777
5779 0 683796 165282 173520 75 5778
5780 0 683788 165330 173440 75 5779
5781 0 683788 165354 173320 98 5780
5782 0 683820 165346 173200 98 5781
5783 0 683896 165394 173120 120 5782
5784 0 683928 165410 173040 120 5783
5785 0 683964 165442 172920 104 5784
5786 0 684000 165464 172800 104 5785
5787 0 683992 165480 172680 101 5786
5788 0 684316 165632 172680 101 5787
5789 0 684384 165752 172640 90 5788
5790 0 684388 165924 172600 90 5789
5791 0 684488 165976 172560 90 5790
5792 0 684612 166028 172520 90 5791
5793 0 684704 166124 172480 90 5792
5794 0 684812 166180 172440 90 5793
5795 0 684812 166164 172360 90 5794
5796 0 684040 165540 172600 101 5787
5797 0 684104 165572 172480 90 5796
5798 0 684192 165596 172400 90 5797
5799 0 684252 165616 172320 90 5798
5800 0 684320 165616 172240 90 5799
5801 0 684864 165856 171320 98 5800
5802 0 684896 165952 171080 86 5801
5803 0 684896 166048 170840 128 5802
5804 0 684960 166176 170600 90 5803
5805 0 684928 166336 170360 81 5804
5806 0 684832 166464 170120 115 5805
5807 0 684768 166496 169840 122 5806
5808 0 684768 166624 169600 104 5807
5809 0 684704 166720 169360 98 5808
5810 0 684640 166848 169120 96 5809
5811 0 684512 166976 168880 107 5810
5812 0 684480 167040 168600 96 5811
5813 0 684512 167168 168360 107 5812
5814 0 684480 167328 168160 80 5813
5815 0 684480 167520 167960 115 5814
5816 0 684480 167616 167720 90 5815
5817 0 684416 167776 167520 91 5816
5818 0 684320 167936 167320 102 5817
5819 0 684320 168096 167080 71 5818
5820 0 684416 168256 166880 32 5819
5821 0 684352 168288 166640 32 5820
5822 0 684192 168480 166480 102 5821
5823 0 684128 168640 166280 60 5822
5824 0 684128 168864 166080 108 5823
5825 0 684256 169024 165920 107 5824
5826 0 684448 169152 165800 168 5825
5827 0 684448 169280 165560 139 5826
5828 0 684256 169440 165480 75 5827
5829 0 684160 169664 165360 107 5828
5830 0 684128 169856 165160 60 5829
5831 0 684128 170048 164960 107 5830
5832 0 684128 170144 164720 60 5831
5833 0 684128 170304 164520 107 5832
5834 0 684000 170432 164320 75 5833
5835 0 683840 170528 164120 75 5834
5836 0 683680 170592 163920 81 5835
5837 0 683520 170656 163720 124 5836
5838 0 683360 170720 163520 96 5837
5839 0 683200 170752 163320 71 5838
5840 0 683104 170784 163040 75 5839
5841 0 682976 170848 162800 81 5840
5842 0 682880 170816 162560 81 5841
5843 0 682752 170784 162320 75 5842
5844 0 682592 170720 162120 90 5843
5845 0 682432 170560 161920 81 5844
5846 0 682272 170400 161800 51 5845
5847 0 682176 170272 161560 81 5846
5848 0 682080 170208 161320 108 5847
5849 0 681952 170112 161080 75 5848
5850 0 681792 170080 160880 45 5849
5851 0 681664 169952 160640 60 5850
5852 0 681600 169920 160360 75 5851
5853 0 681440 169920 160160 75 5852
5854 0 681312 169952 159920 107 5853
5855 0 681216 170112 159720 32 5854
5856 0 681184 170272 159520 90 5855
5857 0 681248 170432 159320 86 5856
5858 0 681280 170592 159120 120 5857
5859 0 681248 170656 158880 98 5858
5860 0 681344 170784 158680 128 5859
5861 0 681472 170912 158440 98 5860
5862 0 681632 171008 158240 102 5861
5863 0 681792 170976 158040 96 5862
5864 0 681952 170944 157840 98 5863
5865 0 682144 170976 157680 120 5864
5866 0 682368 170976 157560 51 5865
5867 0 682528 170912 157360 86 5866
5868 0 682656 170880 157120 40 5867
5869 0 682848 170848 156920 134 5868
5870 0 683040 170784 156760 124 5869
5871 0 683232 170784 156560 104 5870
5872 0 683424 170880 156400 104 5871
5873 0 683584 171040 156200 86 5872
5874 0 683744 171200 156000 75 5873
5875 0 683936 171392 155880 71 5874
5876 0 684160 171424 155760 75 5875
5877 0 684416 171488 155720 64 5876
5878 0 684672 171584 155720 108 5877
5879 0 684896 171680 155600 96 5878
5880 0 685152 171680 155600 91 5879
5881 0 685408 171744 155520 81 5880
5882 0 685664 171776 155480 60 5881
5883 0 685856 171776 155280 102 5882
5884 0 686080 171776 155160 139 5883
5885 0 686304 171776 155040 172 5884
5886 0 686432 171872 154840 232 5885
5887 0 686528 171904 154840 226 5886
5888 0 686688 171968 154600 164 5887
5889 0 686848 172064 154400 122 5888
5890 0 686944 172160 154280 81 5889
5891 0 686912 172000 154080 32 5890
5892 0 687104 171840 154000 32 5891
5893 0 687040 172416 154280 40 5890
5894 0 687072 172672 154280 86 5893
5895 0 687168 172864 154120 96 5894
5896 0 687296 172928 153880 71 5895
5897 0 687456 173088 153720 51 5896
5898 0 687552 173280 153560 71 5897
5899 0 687648 173472 153400 45 5898
5900 0 687744 173568 153280 51 5899
5901 0 686720 171744 154960 200 5887
5902 0 686880 171616 155160 228 5901
5903 0 687136 171616 155160 120 5902
5904 0 687392 171648 155160 131 5903
5905 0 687488 171712 155160 96 5904
5906 0 687488 171808 155400 51 5905
5907 0 687680 171936 155520 51 5906
5908 0 687776 171936 155520 40 5907
5909 0 687744 171808 155160 75 5905
5910 0 688000 171808 155160 71 5909
5911 0 688224 171840 155200 71 5910
5912 0 686560 171680 154680 163 5886
5913 0 686688 171520 154520 160 5912
5914 0 686688 171488 154480 176 5913
5915 0 686720 171232 154520 250 5914
5916 0 686784 171232 154520 256 5915
5917 0 686976 171424 154520 154 5916
5918 0 687168 171616 154480 128 5917
5919 0 687392 171712 154360 32 5918
5920 0 687584 171936 154400 45 5919
5921 0 687616 172128 154600 64 5920
5922 0 687744 172192 154840 32 5921
5923 0 687776 172192 154880 32 5922
5924 0 686816 170976 154520 197 5916
5925 0 686720 170880 154400 192 5924
5926 0 686720 170656 154560 81 5925
5927 0 686720 170400 154600 80 5926
5928 0 686656 170144 154600 75 5927
5929 0 686464 169952 154640 60 5928
5930 0 686304 169792 154800 81 5929
5931 0 686080 169760 154920 32 5930
5932 0 686048 169760 154960 32 5931
5933 0 686528 170720 154280 45 5925
5934 0 686464 170624 154040 60 5933
5935 0 686592 170464 153840 40 5934
5936 0 686816 170304 153760 81 5935
5937 0 687072 170304 153720 80 5936
5938 0 687296 170144 153640 45 5937
5939 0 687424 170016 153640 60 5938
5940 0 686720 171584 154240 157 5914
5941 0 686720 171616 153960 64 5940
5942 0 686720 171680 153680 60 5941
5943 0 686784 171776 153440 71 5942
5944 0 686880 171808 153160 81 5943
5945 0 687040 171840 152920 51 5944
5946 0 687200 171840 152720 64 5945
5947 0 687360 171712 152520 45 5946
5948 0 687552 171584 152360 81 5947
5949 0 687776 171488 152280 80 5948
5950 0 688000 171360 152200 75 5949
5951 0 688224 171232 152080 96 5950
5952 0 688448 171136 152000 80 5951
5953 0 688672 171040 151880 45 5952
5954 0 688928 170944 151760 71 5953
5955 0 689120 170848 151600 71 5954
5956 0 689312 170688 151560 81 5955
5957 0 689504 170592 151360 60 5956
5958 0 689728 170432 151280 60 5957
5959 0 689952 170272 151200 71 5958
5960 0 690080 170080 151080 60 5959
5961 0 690240 169952 150920 90 5960
5962 0 690464 169856 150840 81 5961
5963 0 690720 169792 150800 75 5962
5964 0 690912 169824 150640 51 5963
5965 0 691168 169824 150600 80 5964
5966 0 691424 169824 150560 80 5965
5967 0 691680 169824 150560 75 5966
5968 0 691936 169824 150600 51 5967
5969 0 692192 169888 150640 60 5968
5970 0 692416 169760 150720 71 5969
5971 0 692512 169760 150720 75 5970
5972 0 692704 169952 150600 40 5971
5973 0 692864 170176 150600 40 5972
5974 0 693056 170144 150680 32 5973
5975 0 692640 169632 150920 115 5971
5976 0 692480 169568 151120 75 5975
5977 0 692224 169536 151160 32 5976
5978 0 692064 169536 151160 51 5977
5979 0 683680 164448 172320 80 5787
5980 0 683680 164192 172280 51 5979
5981 0 683744 163936 172200 64 5980
5982 0 683840 163680 172080 71 5981
5983 0 683872 163488 171920 104 5982
5984 0 684032 163264 171840 98 5983
5985 0 684224 163072 171800 107 5984
5986 0 684320 162848 171720 80 5985
5987 0 684480 162624 171640 81 5986
5988 0 684704 162560 171480 90 5987
5989 0 684768 162560 171200 45 5988
5990 0 684832 162528 170960 81 5989
5991 0 684928 162496 170720 64 5990
5992 0 685056 162400 170520 51 5991
5993 0 685216 162304 170320 71 5992
5994 0 685408 162208 170160 90 5993
5995 0 685632 162144 170000 64 5994
5996 0 685824 162016 169800 45 5995
5997 0 685984 161856 169600 40 5996
5998 0 686016 161824 169520 32 5997
5999 0 684288 165320 174640 122 5770
6000 0 684392 165352 174760 122 5999
6001 0 684856 165368 174960 124 6000
6002 0 685272 165136 174920 71 6001
6003 0 685560 165136 174840 60 6002
6004 0 685976 165160 174720 75 6003
6005 0 686400 165168 174640 98 6004
6006 0 686600 165192 174560 98 6005
6007 0 687056 165440 174440 124 6006
6008 0 687384 165600 174320 81 6007
6009 0 687584 165656 174200 86 6008
6010 0 687856 165672 174000 51 6009
6011 0 687984 165784 173960 51 6010
6012 0 688304 165948 173880 80 6011
6013 0 688616 166196 173760 102 6012
6014 0 689224 166572 173680 120 6013
6015 0 689696 166756 173600 90 6014
6016 0 690496 166908 173680 160 6015
6017 0 690624 166900 173760 160 6016
6018 0 691504 167100 173800 120 6017
6019 0 691968 167188 173680 96 6018
6020 0 692624 167212 173600 150 6019
6021 0 693232 167224 173720 136 6020
6022 0 693840 167416 173760 120 6021
6023 0 694192 167496 173800 120 6022
6024 0 694392 167560 173880 107 6023
6025 0 694768 167624 173960 80 6024
6026 0 694952 167584 174000 115 6025
6027 0 695368 167360 174080 96 6026
6028 0 695504 167112 173920 98 6027
6029 0 695608 166872 173800 122 6028
6030 0 695664 166696 173760 122 6029
6031 0 695968 166204 173680 98 6030
6032 0 696216 166060 173600 101 6031
6033 0 696608 165900 173560 51 6032
6034 0 696864 165676 173520 80 6033
6035 0 697144 165460 173560 40 6034
6036 0 697304 165364 173680 51 6035
6037 0 697360 165188 173840 45 6036
6038 0 697384 164980 173960 60 6037
6039 0 697408 164856 174080 81 6038
6040 0 697424 164788 174200 81 6039
6041 0 697356 164772 174320 81 6040
6042 0 697152 164360 174280 75 6041
6043 0 697020 164080 174160 75 6042
6044 0 696896 163864 174000 51 6043
6045 0 696840 163664 173920 120 6044
6046 0 697046 163570 174000 120 6045
6047 0 697170 163554 174040 120 6046
6048 0 696478 163374 173800 81 6045
6049 0 696330 163030 173840 64 6048
6050 0 696318 162730 173920 75 6049
6051 0 696310 162534 173960 51 6050
6052 0 696440 162336 174000 80 6051
6053 0 696456 162076 174040 75 6052
6054 0 696384 161584 174000 75 6053
6055 0 696344 161344 173920 75 6054
6056 0 696340 161276 173880 75 6055
6057 0 696374 161158 173800 -1 6056
6058 0 696342 160830 173760 -1 6057
6059 0 696374 160518 173720 -1 6058
6060 0 696218 160230 173680 -1 6059
6061 0 696038 160122 173600 -1 6060
6062 0 695730 159994 173520 -1 6061
6063 0 695570 159810 173480 -1 6062
6064 0 695438 159762 173440 -1 6063
6065 0 695262 159626 173400 -1 6064
6066 0 695166 159642 173320 -1 6065
6067 0 695090 159586 173240 -1 6066
6068 0 694998 159506 173160 -1 6067
6069 0 694738 159398 173120 -1 6068
6070 0 694614 159378 173080 -1 6069
6071 0 694542 159382 173040 -1 6070
6072 0 694422 159394 172960 -1 6071
6073 0 697528 164640 174160 81 6040
6074 0 697676 164400 174040 81 6073
6075 0 697900 164180 174000 32 6074
6076 0 698120 164096 173960 -1 6075
6077 0 698680 163892 174000 -1 6076
6078 0 699032 163908 174040 -1 6077
6079 0 699108 163856 174160 -1 6078
6080 0 699296 163756 174240 -1 6079
6081 0 699404 163584 174280 -1 6080
6082 0 699552 163468 174240 -1 6081
6083 0 699616 163348 174080 -1 6082
6084 0 699656 162870 174040 -1 6083
6085 0 699620 162646 174000 -1 6084
6086 0 699876 162478 174040 -1 6085
6087 0 699956 162410 174080 -1 6086
6088 0 700204 162366 174200 -1 6087
6089 0 700388 162030 174000 -1 6088
6090 0 700848 161858 174000 -1 6089
6091 0 701432 161668 174040 -1 6090
6092 0 701996 161512 174080 -1 6091
6093 0 702184 161400 174160 -1 6092
6094 0 702344 161140 174080 -1 6093
6095 0 702320 161000 174040 -1 6094
6096 0 702592 160788 174080 -1 6095
6097 0 702676 160744 174200 -1 6096
6098 0 702772 160712 174240 -1 6097
6099 0 702990 160794 174240 -1 6098
6100 0 703090 160986 174240 -1 6099
6101 0 703350 161154 174240 -1 6100
6102 0 703394 161210 174200 -1 6101
6103 0 695408 167440 174240 115 6027
6104 0 695400 167640 174360 60 6103
6105 0 695424 167824 174480 51 6104
6106 0 695424 167896 174600 51 6105
6107 0 695392 168040 174760 81 6106
6108 0 695338 168126 174840 81 6107
6109 0 695330 168138 174920 71 6108
6110 0 695286 168142 175040 71 6109
6111 0 695182 168126 175160 108 6110
6112 0 695166 168090 175240 108 6111
6113 0 695014 167998 175320 108 6112
6114 0 694954 167954 175440 60 6113
6115 0 694934 167982 175560 60 6114
6116 0 694886 167854 175680 60 6115
6117 0 694954 167902 175800 32 6116
6118 0 694464 168672 176320 32 6117
6119 0 694464 168704 176360 51 6118
6120 0 695070 167854 175920 32 6117
6121 0 695102 167762 176040 32 6120
6122 0 695258 167762 176120 32 6121
6123 0 695562 167702 176200 71 6122
6124 0 696064 168544 175880 60 6123
6125 0 696160 168704 175680 32 6124
6126 0 696256 168896 175520 51 6125
6127 0 695598 167690 176320 96 6123
6128 0 695328 168384 177120 80 6127
6129 0 695168 168576 177000 64 6128
6130 0 695072 168736 176800 96 6129
6131 0 694912 168896 176600 107 6130
6132 0 694912 169120 176440 81 6131
6133 0 695008 169344 176360 40 6132
6134 0 695232 169248 176360 40 6133
6135 0 695424 168480 177320 64 6128
6136 0 695552 168640 177520 64 6135
6137 0 695776 168736 177640 75 6136
6138 0 696032 168736 177680 86 6137
6139 0 695750 167610 176440 96 6127
6140 0 695886 167474 176560 262 6139
6141 0 695890 167474 176640 262 6140
6142 0 696040 167372 176720 217 6141
6143 0 696136 167276 176840 217 6142
6144 0 696196 167212 176920 217 6143
6145 0 697280 167200 176840 96 6144
6146 0 697504 167040 176840 90 6145
6147 0 697696 166848 176960 51 6146
6148 0 696172 167172 177040 262 6144
6149 0 696096 167116 177160 208 6148
6150 0 696068 167048 177240 208 6149
6151 0 695984 166992 177320 212 6150
6152 0 695776 166952 177400 212 6151
6153 0 695704 166892 177520 212 6152
6154 0 694880 167616 177360 81 6153
6155 0 694688 167808 177320 51 6154
6156 0 694592 167968 177120 40 6155
6157 0 694528 168000 176880 32 6156
6158 0 694496 168032 176840 32 6157
6159 0 695704 166908 177600 212 6153
6160 0 694784 166624 177920 75 6159
6161 0 694784 166592 178120 64 6160
6162 0 694752 166560 178400 32 6161
6163 0 694528 166560 178560 71 6162
6164 0 694464 166592 178600 51 6163
6165 0 694560 166400 178120 45 6161
6166 0 694400 166208 178120 32 6165
6167 0 694752 166368 177920 75 6160
6168 0 694592 166144 177840 40 6167
6169 0 694560 166048 177720 45 6168
6170 0 694560 167360 177680 60 6159
6171 0 694400 167392 177920 32 6170
6172 0 694240 167296 178080 80 6171
6173 0 695784 166784 177680 212 6159
6174 0 696032 165824 177160 32 6173
6175 0 696160 165696 177080 40 6174
6176 0 695756 166768 177720 212 6173
6177 0 679712 165920 174360 102 5764
6178 0 679808 166080 174160 115 6177
6179 0 679840 166272 174000 90 6178
6180 0 679840 166432 173800 64 6179
6181 0 679840 166656 173640 75 6180
6182 0 679840 166880 173520 108 6181
6183 0 679936 167136 173520 160 6182
6184 0 680096 167360 173480 164 6183
6185 0 680160 167584 173320 107 6184
6186 0 680160 167808 173200 80 6185
6187 0 680224 168032 173040 96 6186
6188 0 680288 168224 172840 71 6187
6189 0 680448 168384 172680 80 6188
6190 0 680576 168544 172480 102 6189
6191 0 680768 168704 172320 124 6190
6192 0 680960 168864 172240 166 6191
6193 0 681216 168928 172120 128 6192
6194 0 681472 168992 172080 120 6193
6195 0 681696 169120 171960 108 6194
6196 0 681952 169152 171920 128 6195
6197 0 682176 169312 171920 107 6196
6198 0 682432 169440 171920 91 6197
6199 0 682656 169600 171920 98 6198
6200 0 682912 169696 171920 140 6199
6201 0 683136 169696 172040 98 6200
6202 0 683392 169792 172080 71 6201
6203 0 683616 169920 171960 101 6202
6204 0 683840 170016 171880 137 6203
6205 0 684064 170144 171800 148 6204
6206 0 684288 170304 171720 120 6205
6207 0 684480 170496 171680 90 6206
6208 0 684704 170624 171600 102 6207
6209 0 684928 170688 171440 86 6208
6210 0 685120 170784 171280 135 6209
6211 0 685152 170816 171240 135 6210
6212 0 685344 170880 171080 150 6211
6213 0 685568 171008 170920 160 6212
6214 0 685760 171136 170760 139 6213
6215 0 685952 171296 170680 160 6214
6216 0 686112 171424 170520 143 6215
6217 0 686304 171584 170360 102 6216
6218 0 686496 171776 170240 120 6217
6219 0 686720 171872 170120 107 6218
6220 0 686912 171968 169960 122 6219
6221 0 687040 172128 169760 71 6220
6222 0 687200 172256 169560 96 6221
6223 0 687360 172352 169360 122 6222
6224 0 687520 172480 169200 115 6223
6225 0 687648 172640 169040 120 6224
6226 0 687744 172800 168840 75 6225
6227 0 687840 172896 168640 122 6226
6228 0 684960 170912 171040 64 6211
6229 0 684736 171072 170960 40 6228
6230 0 684512 171072 170840 45 6229
6231 0 684416 171040 170680 45 6230
6232 0 665642 146585.72 172760 235 5305
6233 0 663542 143994 171480 120 5273
6234 0 663432 144140 171360 120 6233
6235 0 663148 144634 171320 51 6234
6236 0 663120 144974 171280 64 6235
6237 0 663116 145050 171200 71 6236
6238 0 662984 145338 171160 96 6237
6239 0 662608 145358 171160 81 6238
6240 0 663008 145378 171120 96 6238
6241 0 663044 145498 171040 96 6240
6242 0 663060 145574 170920 81 6241
6243 0 663080 145614 170800 71 6242
6244 0 663052 145714 170680 71 6243
6245 0 663048 145794 170560 91 6244
6246 0 663028 145884 170440 91 6245
6247 0 662964 145996 170320 137 6246
6248 0 662956 146020 170240 137 6247
6249 0 663488 146328 170240 81 6248
6250 0 664352 146880 169840 40 6249
6251 0 664512 147104 169920 45 6250
6252 0 664672 147328 170000 60 6251
6253 0 664800 147552 170040 96 6252
6254 0 664832 147776 170160 45 6253
6255 0 664992 148000 170200 71 6254
6256 0 665120 148224 170120 45 6255
6257 0 665184 148288 170080 45 6256
6258 0 662948 146108 170120 134 6248
6259 0 662952 146208 170000 134 6258
6260 0 662948 146212 169880 134 6259
6261 0 662948 146212 169760 71 6260
6262 0 662916 146216 169640 75 6261
6263 0 662864 146216 169520 75 6262
6264 0 662792 146296 169400 75 6263
6265 0 662688 146348 169320 45 6264
6266 0 662612 146420 169200 45 6265
6267 0 662524 146472 169080 120 6266
6268 0 662432 146526 169000 120 6267
6269 0 661908 146458 169000 81 6268
6270 0 662392 146610 168880 81 6268
6271 0 662292 146742 168760 71 6270
6272 0 662192 146774 168640 71 6271
6273 0 662172 146786 168600 71 6272
6274 0 661724 146802 168600 98 6273
6275 0 661508 146946 168640 98 6274
6276 0 661300 147106 168600 75 6275
6277 0 661292 147130 168680 98 6276
6278 0 661228 147250 168760 -1 6277
6279 0 662216 146826 168520 98 6273
6280 0 662184 146914 168400 98 6279
6281 0 662196 146998 168320 75 6280
6282 0 662208 147142 168240 75 6281
6283 0 662120 147366 168160 102 6282
6284 0 662096 147422 168120 81 6283
6285 0 661944 147542 168000 81 6284
6286 0 661840 147648 167920 81 6285
6287 0 661756 147716 167840 81 6286
6288 0 661564 147804 167760 60 6287
6289 0 661388 147948 167640 81 6288
6290 0 661284 148032 167560 102 6289
6291 0 661196 148132 167480 102 6290
6292 0 661104 148188 167400 81 6291
6293 0 660988 148292 167320 81 6292
6294 0 660936 148348 167240 51 6293
6295 0 660836 148466 167160 51 6294
6296 0 660748 148554 167080 86 6295
6297 0 660644 148610 167000 104 6296
6298 0 660572 148658 166920 104 6297
6299 0 660524 148762 166840 104 6298
6300 0 660476 148854 166760 150 6299
6301 0 660452 148894 166680 150 6300
6302 0 660364 149012 166600 120 6301
6303 0 660284 149204 166520 163 6302
6304 0 660224 149304 166440 163 6303
6305 0 660224 149316 166320 163 6304
6306 0 660248 149352 166280 163 6305
6307 0 660048 149690 166200 163 6306
6308 0 660108 149730 166080 166 6307
6309 0 660148 149774 165960 166 6308
6310 0 660236 149854 165840 122 6309
6311 0 660336 150010 165720 104 6310
6312 0 660452 150130 165600 104 6311
6313 0 660624 150238 165480 101 6312
6314 0 660668 150314 165400 122 6313
6315 0 660756 150378 165320 122 6314
6316 0 660784 150408 165280 122 6315
6317 0 660812 150438 165240 104 6316
6318 0 660992 150526 165160 104 6317
6319 0 661196 150588 165080 136 6318
6320 0 661312 150664 165000 164 6319
6321 0 661400 150692 164920 164 6320
6322 0 661468 150712 164840 150 6321
6323 0 661628 150752 164760 150 6322
6324 0 661712 150796 164680 102 6323
6325 0 661824 150856 164600 102 6324
6326 0 661952 150932 164520 154 6325
6327 0 662060 151044 164440 160 6326
6328 0 662144 151204 164320 160 6327
6329 0 662208 151346 164240 160 6328
6330 0 662296 151446 164160 160 6329
6331 0 662336 151554 164080 172 6330
6332 0 662396 151690 164000 172 6331
6333 0 662448 151830 163920 150 6332
6334 0 662532 152010 163800 163 6333
6335 0 662540 152036 163640 163 6334
6336 0 662576 152112 163480 166 6335
6337 0 662576 152108 163400 166 6336
6338 0 662552 152060 163320 166 6337
6339 0 662796 152340 163720 166 6334
6340 0 663148 152668 163680 122 6339
6341 0 663504 153128 163720 156 6340
6342 0 663652 153264 163760 108 6341
6343 0 664288 153758 163840 136 6342
6344 0 664660 154116 163760 164 6343
6345 0 664816 154252 163680 164 6344
6346 0 665060 154360 163600 153 6345
6347 0 665288 154528 163520 115 6346
6348 0 665564 154718 163440 75 6347
6349 0 665712 154838 163360 107 6348
6350 0 665856 154982 163240 107 6349
6351 0 665932 155010 163160 71 6350
6352 0 666082 155088 163080 71 6351
6353 0 666210 155184 163000 60 6352
6354 0 666358 155304 162920 64 6353
6355 0 666566 155356 162840 64 6354
6356 0 666854 155536 162760 120 6355
6357 0 667318 155592 162680 135 6356
6358 0 667390 155600 162640 135 6357
6359 0 667794 155688 162560 157 6358
6360 0 668504 156490 162480 80 6359
6361 0 668526 157240 162440 128 6360
6362 0 668526 157240 162320 128 6361
6363 0 668454 157392 162200 128 6362
6364 0 668372 157546 162120 175 6363
6365 0 668076 157362 162080 128 6364
6366 0 668044 157234 161960 128 6365
6367 0 667836 157206 161840 128 6366
6368 0 668456 157722 162040 175 6364
6369 0 668452 157754 161920 160 6368
6370 0 668372 157738 161800 160 6369
6371 0 668264 157818 161680 101 6370
6372 0 668276 157850 161560 101 6371
6373 0 668308 157894 161440 90 6372
6374 0 668264 157946 161320 90 6373
6375 0 668228 158010 161200 104 6374
6376 0 668200 158034 161080 104 6375
6377 0 668176 158062 161000 80 6376
6378 0 668168 158118 160960 80 6377
6379 0 668166 158260 160880 80 6378
6380 0 668194 158348 160800 102 6379
6381 0 668254 158360 160720 102 6380
6382 0 668210 158364 160600 102 6381
6383 0 668110 158400 160480 128 6382
6384 0 668082 158500 160360 128 6383
6385 0 668098 158556 160240 128 6384
6386 0 668150 158708 160120 120 6385
6387 0 668130 158856 160000 120 6386
6388 0 668174 158924 159880 90 6387
6389 0 668248 158914 159760 90 6388
6390 0 668228 158922 159640 90 6389
6391 0 668148 158930 159520 90 6390
6392 0 668168 158918 159400 90 6391
6393 0 668168 158918 159280 90 6392
6394 0 668192 158906 159160 90 6393
6395 0 668196 158906 159040 107 6394
6396 0 668212 158930 158920 107 6395
6397 0 668204 159002 158800 64 6396
6398 0 668344 159134 158680 131 6397
6399 0 668356 159166 158560 131 6398
6400 0 668356 159166 158440 131 6399
6401 0 668568 159346 158360 136 6400
6402 0 669086 159596 158360 51 6401
6403 0 669134 159576 158480 51 6402
6404 0 669186 159576 158600 60 6403
6405 0 669258 159608 158720 60 6404
6406 0 669386 159644 158800 32 6405
6407 0 669390 159668 159000 32 6406
6408 0 669502 159604 159200 75 6407
6409 0 669546 159564 159360 64 6408
6410 0 669590 159556 159440 64 6409
6411 0 669962 159488 159520 32 6410
6412 0 670638 159680 159480 98 6411
6413 0 671190 159944 159440 60 6412
6414 0 671136 159946 159560 60 6413
6415 0 671172 159930 159600 60 6414
6416 0 671522 160164 159400 64 6413
6417 0 671818 160228 159480 75 6416
6418 0 671948 160254 159600 75 6417
6419 0 672220 160114 159680 45 6418
6420 0 672664 160042 159760 40 6419
6421 0 672704 160106 159880 115 6420
6422 0 672748 160354 160000 115 6421
6423 0 672848 160402 160120 115 6422
6424 0 673028 160382 160200 115 6423
6425 0 673220 160330 160240 115 6424
6426 0 673388 160178 160240 115 6425
6427 0 673444 160174 160200 115 6426
6428 0 673740 160142 160120 101 6427
6429 0 673304 160306 160320 115 6425
6430 0 673352 160386 160400 115 6429
6431 0 673364 160454 160480 115 6430
6432 0 673336 160458 160600 115 6431
6433 0 673312 160482 160680 115 6432
6434 0 673340 160512 160720 115 6433
6435 0 673368 160542 160760 115 6434
6436 0 673380 160590 160840 -1 6435
6437 0 673244 160762 160920 -1 6436
6438 0 673216 160806 160960 -1 6437
6439 0 673216 160942 161080 -1 6438
6440 0 673044 160466 160720 115 6434
6441 0 672988 160510 160760 115 6440
6442 0 672928 160554 160840 115 6441
6443 0 668632 159430 158280 150 6401
6444 0 668636 159450 158160 128 6443
6445 0 668616 159514 158000 128 6444
6446 0 668576 159606 157880 75 6445
6447 0 668524 159658 157760 75 6446
6448 0 668496 159706 157640 128 6447
6449 0 668496 159786 157520 140 6448
6450 0 668504 159854 157400 140 6449
6451 0 668512 160640 156680 86 6450
6452 0 668544 160800 156480 81 6451
6453 0 668544 161024 156320 60 6452
6454 0 668448 161248 156160 120 6453
6455 0 668512 161376 155920 101 6454
6456 0 668448 161472 155680 91 6455
6457 0 668416 161632 155480 75 6456
6458 0 668480 161664 155240 104 6457
6459 0 668480 161760 155000 96 6458
6460 0 668544 161920 154800 122 6459
6461 0 668544 162112 154600 81 6460
6462 0 668576 162272 154400 120 6461
6463 0 668576 162432 154160 101 6462
6464 0 668544 162528 153920 128 6463
6465 0 668672 162656 153680 75 6464
6466 0 668800 162752 153440 71 6465
6467 0 668896 162816 153200 90 6466
6468 0 668992 162848 152960 90 6467
6469 0 669024 162880 152680 98 6468
6470 0 669184 162880 152480 71 6469
6471 0 669344 162816 152280 136 6470
6472 0 669600 162848 152200 153 6471
6473 0 669856 162944 152200 120 6472
6474 0 670080 162944 152080 139 6473
6475 0 670144 162976 151800 136 6474
6476 0 670208 163104 151680 186 6475
6477 0 670016 163168 151480 96 6476
6478 0 669952 163072 151240 75 6477
6479 0 669984 163008 150960 102 6478
6480 0 669888 163136 150720 51 6479
6481 0 669760 163296 150520 45 6480
6482 0 669792 163232 150240 45 6481
6483 0 669952 163072 150040 75 6482
6484 0 670112 162880 149920 75 6483
6485 0 670304 162688 149840 40 6484
6486 0 670496 162496 149760 40 6485
6487 0 670624 162432 149720 64 6486
6488 0 670464 163168 151760 120 6476
6489 0 670720 163200 151760 51 6488
6490 0 670976 163296 151800 64 6489
6491 0 671232 163360 151880 32 6490
6492 0 671456 163424 152000 81 6491
6493 0 671648 163456 152160 71 6492
6494 0 671840 163552 152360 141 6493
6495 0 671968 163584 152600 81 6494
6496 0 672032 163552 152840 71 6495
6497 0 672128 163520 153080 71 6496
6498 0 672256 163520 153320 71 6497
6499 0 672352 163520 153560 101 6498
6500 0 672384 163424 153840 71 6499
6501 0 672512 163296 154080 98 6500
6502 0 672640 163136 154280 102 6501
6503 0 672768 163072 154520 81 6502
6504 0 672960 163008 154680 60 6503
6505 0 672992 162976 154960 32 6504
6506 0 673216 162976 155080 51 6505
6507 0 673376 162944 155280 75 6506
6508 0 673536 162944 155520 81 6507
6509 0 673696 162944 155720 80 6508
6510 0 673920 162976 155880 51 6509
6511 0 674144 162944 156040 108 6510
6512 0 674368 162880 156160 75 6511
6513 0 674624 162848 156200 51 6512
6514 0 674880 162848 156240 60 6513
6515 0 675136 162912 156240 75 6514
6516 0 675392 162976 156280 51 6515
6517 0 675648 162976 156280 102 6516
6518 0 675904 163072 156280 75 6517
6519 0 676096 163232 156360 204 6518
6520 0 676320 163296 156320 273 6519
6521 0 676544 163264 156440 122 6520
6522 0 676800 163232 156440 51 6521
6523 0 677024 163104 156440 60 6522
6524 0 677280 163040 156440 40 6523
6525 0 677504 162944 156520 80 6524
6526 0 677760 162912 156520 104 6525
6527 0 677984 162848 156680 75 6526
6528 0 678240 162784 156680 32 6527
6529 0 678496 162816 156560 51 6528
6530 0 678752 162848 156480 32 6529
6531 0 678976 162976 156400 64 6530
6532 0 679232 162944 156360 32 6531
6533 0 679488 162944 156360 51 6532
6534 0 679744 163008 156280 75 6533
6535 0 679904 163008 156160 51 6534
6536 0 676512 163488 156400 148 6520
6537 0 676576 163744 156480 51 6536
6538 0 676576 164000 156480 40 6537
6539 0 676576 164224 156360 81 6538
6540 0 676672 164448 156240 45 6539
6541 0 676800 164672 156200 45 6540
6542 0 676672 164896 156120 91 6541
6543 0 676512 165088 156040 40 6542
6544 0 676320 165280 156000 51 6543
6545 0 676128 165472 155960 71 6544
6546 0 676160 165696 155800 64 6545
6547 0 676320 165824 155640 75 6546
6548 0 676544 165952 155680 140 6547
6549 0 676544 166176 155800 148 6548
6550 0 676544 166272 155560 96 6549
6551 0 676576 166304 155400 107 6550
6552 0 668490 156492 162360 80 6360
6553 0 668402 156556 162240 80 6552
6554 0 668382 156516 162160 80 6553
6555 0 668378 156480 162120 80 6554
6556 0 668374 156444 162080 80 6555
6557 0 668334 156392 162040 102 6556
6558 0 668250 156360 162000 102 6557
6559 0 665296 154518 163360 96 6347
6560 0 665316 154538 163240 51 6559
6561 0 665328 154522 163120 60 6560
6562 0 665292 154454 163040 60 6561
6563 0 665212 154354 163000 60 6562
6564 0 665212 154410 162920 51 6563
6565 0 665200 154442 162840 51 6564
6566 0 665172 154374 162720 51 6565
6567 0 665188 154334 162600 64 6566
6568 0 665168 154322 162480 64 6567
6569 0 665040 154290 162400 60 6568
6570 0 664964 154226 162320 60 6569
6571 0 664880 154170 162240 71 6570
6572 0 664808 154146 162160 71 6571
6573 0 664628 154206 162120 51 6572
6574 0 664460 154254 162080 51 6573
6575 0 664284 154254 162040 51 6574
6576 0 663296 154240 161880 32 6575
6577 0 663040 154240 161880 40 6576
6578 0 662848 154208 161720 45 6577
6579 0 662656 154176 161560 51 6578
6580 0 662496 154208 161360 71 6579
6581 0 662336 154208 161160 51 6580
6582 0 662176 154304 160960 107 6581
6583 0 661952 154336 160800 75 6582
6584 0 661792 154272 160600 153 6583
6585 0 661760 154272 160320 75 6584
6586 0 661760 154336 160040 124 6585
6587 0 661568 154400 159880 75 6586
6588 0 661312 154400 159760 137 6587
6589 0 661088 154560 159680 80 6588
6590 0 660864 154752 159720 40 6589
6591 0 665328 154118 163040 60 6563
6592 0 665340 154098 163080 60 6591
6593 0 660680 150654 165280 122 6316
6594 0 663250 143922 171480 120 6233
6595 0 663050 143862 171520 120 6594
6596 0 662806 143850 171640 120 6595
6597 0 662730 143898 171720 120 6596
6598 0 662694 143994 171800 120 6597
6599 0 662750 144094 171880 120 6598
6600 0 662798 144130 171960 104 6599
6601 0 662838 144170 172000 104 6600
6602 0 656052 135760 172160 108 5252
6603 0 655648 136296 172080 101 6602
6604 0 655288 136658 172040 96 6603
6605 0 654964 136942 172080 71 6604
6606 0 654776 136862 172120 71 6605
6607 0 654760 136792 172160 71 6606
6608 0 654720 136744 172200 71 6607
6609 0 654612 136704 172320 71 6608
6610 0 654540 136660 172400 71 6609
6611 0 654452 136600 172480 71 6610
6612 0 654404 136540 172560 71 6611
6613 0 654400 136484 172680 71 6612
6614 0 654284 136312 172760 -1 6613
6615 0 654140 136276 172800 -1 6614
6616 0 653944 136260 172840 -1 6615
6617 0 653812 136228 172920 -1 6616
6618 0 653556 136312 172920 -1 6617
6619 0 655020 137130 172160 64 6605
6620 0 655212 137770 172200 120 6619
6621 0 655612 138190 172280 120 6620
6622 0 655964 138514 172360 120 6621
6623 0 656128 138710 172440 81 6622
6624 0 656192 138862 172520 75 6623
6625 0 656196 138820 172600 98 6624
6626 0 656376 139024 172720 128 6625
6627 0 656480 139136 172800 128 6626
6628 0 656592 139328 172840 81 6627
6629 0 656740 139444 172880 108 6628
6630 0 656916 139548 173000 163 6629
6631 0 657068 139824 173080 80 6630
6632 0 657296 140180 173160 139 6631
6633 0 657520 140416 173280 128 6632
6634 0 657760 140624 173360 108 6633
6635 0 657964 140808 173400 108 6634
6636 0 658128 141192 173480 86 6635
6637 0 658138 141622 173480 51 6636
6638 0 658214 141702 173560 60 6637
6639 0 658270 142168 173640 81 6638
6640 0 658462 142268 173720 64 6639
6641 0 658534 142304 173800 64 6640
6642 0 658586 142312 173880 64 6641
6643 0 658622 142308 173960 64 6642
6644 0 659206 142170 173960 160 6643
6645 0 658642 142434 174040 160 6643
6646 0 658698 142514 174160 160 6645
6647 0 658750 142842 174200 102 6646
6648 0 658854 143082 174280 102 6647
6649 0 658962 143530 174360 98 6648
6650 0 658938 143694 174400 156 6649
6651 0 658966 143730 174480 150 6650
6652 0 659046 143870 174560 150 6651
6653 0 659358 143986 174600 80 6652
6654 0 659498 144038 174680 80 6653
6655 0 660128 144960 175160 86 6654
6656 0 660192 145216 175200 75 6655
6657 0 660384 145408 175280 51 6656
6658 0 660544 145568 175440 71 6657
6659 0 660768 145696 175520 71 6658
6660 0 660928 145920 175520 75 6659
6661 0 661152 146048 175560 32 6660
6662 0 661312 146176 175720 60 6661
6663 0 661536 146304 175800 71 6662
6664 0 661664 146528 175960 71 6663
6665 0 661792 146720 176080 81 6664
6666 0 661824 146944 176200 75 6665
6667 0 661824 147200 176280 81 6666
6668 0 661952 147424 176320 96 6667
6669 0 662016 147616 176520 86 6668
6670 0 662048 147872 176520 71 6669
6671 0 662080 148096 176400 51 6670
6672 0 662080 148192 176320 45 6671
6673 0 659424 144672 173720 40 6653
6674 0 659520 144928 173720 40 6673
6675 0 659520 145184 173720 51 6674
6676 0 659520 145440 173640 51 6675
6677 0 658222 142786 174040 71 6645
6678 0 658182 143086 174080 102 6677
6679 0 658226 143202 174200 102 6678
6680 0 658258 143222 174240 102 6679
6681 0 658164 143353 174320 102 6680
6682 0 657996 143569 174360 98 6681
6683 0 657940 143605 174400 98 6682
6684 0 657816 143633 174520 -1 6683
6685 0 657704 143585 174560 -1 6684
6686 0 657712 143645 174640 -1 6685
6687 0 657696 143737 174720 -1 6686
6688 0 657692 143905 174800 -1 6687
6689 0 657716 144053 174880 -1 6688
6690 0 657752 144141 174960 -1 6689
6691 0 657604 143369 174520 -1 6685
6692 0 657606 143193 174520 -1 6691
6693 0 657496 143139 174560 -1 6692
6694 0 657358 143131 174600 -1 6693
6695 0 657332 143141 174640 -1 6694
6696 0 657382 143133 174680 -1 6695
6697 0 657372 143150 174720 -1 6696
6698 0 657404 143153 174760 -1 6697
6699 0 657408 143160 174800 -1 6698
6700 0 657360 143122 174880 -1 6699
6701 0 657308 143104 174960 -1 6700
6702 0 657248 143072 175040 -1 6701
6703 0 657212 143048 175080 -1 6702
6704 0 657198 142998 175120 -1 6703
6705 0 657256 142939 175240 -1 6704
6706 0 657444 142988 175280 -1 6705
6707 0 657496 142984 175360 -1 6706
6708 0 657542 142938 175440 -1 6707
6709 0 657680 142837 175480 -1 6708
6710 0 657764 142839 175680 -1 6709
6711 0 657876 142766 175720 -1 6710
6712 0 657838 142685 175760 -1 6711
6713 0 656912 142940 175280 -1 6705
6714 0 656884 142932 175320 -1 6713
6715 0 656856 142950 175360 -1 6714
6716 0 656756 142950 175400 -1 6715
6717 0 656678 143008 175440 -1 6716
6718 0 656526 142954 175440 -1 6717
6719 0 656486 143008 175400 -1 6718
6720 0 656478 143010 175360 -1 6719
6721 0 656418 142986 175280 -1 6720
6722 0 656398 142928 175200 -1 6721
6723 0 656380 142943 175160 -1 6722
6724 0 656660 143031 175480 -1 6717
6725 0 658206 142976 174000 71 6678
6726 0 658162 142928 173880 71 6725
6727 0 657978 142916 173800 60 6726
6728 0 657842 142928 173760 60 6727
6729 0 657774 142932 173720 60 6728
6730 0 657710 142920 173640 60 6729
6731 0 657662 142944 173560 -1 6730
6732 0 657586 142952 173480 -1 6731
6733 0 658196 141112 173600 86 6636
6734 0 658336 141020 173640 86 6733
6735 0 658400 140968 173720 86 6734
6736 0 658488 140956 173840 60 6735
6737 0 658528 140916 173960 60 6736
6738 0 658512 140764 174040 60 6737
6739 0 658660 140716 174200 60 6738
6740 0 658772 140700 174360 108 6739
6741 0 658804 140748 174480 108 6740
6742 0 658804 140824 174600 104 6741
6743 0 658888 140940 174760 131 6742
6744 0 658924 140972 174920 131 6743
6745 0 658976 140972 175080 221 6744
6746 0 658992 140938 175200 221 6745
6747 0 659016 140654 175280 120 6746
6748 0 659132 140398 175360 80 6747
6749 0 659260 140262 175480 96 6748
6750 0 659324 140162 175600 81 6749
6751 0 659364 140142 175680 81 6750
6752 0 659408 139958 175760 60 6751
6753 0 659464 139786 175840 75 6752
6754 0 659588 139374 175880 96 6753
6755 0 659608 139258 175960 143 6754
6756 0 659624 139112 176040 143 6755
6757 0 659596 139008 176120 154 6756
6758 0 659516 138808 176160 51 6757
6759 0 659640 138340 176160 128 6758
6760 0 659700 138236 176080 128 6759
6761 0 659165 138138 176120 128 6758
6762 0 659074 138017 176080 128 6761
6763 0 659057 137956 176000 128 6762
6764 0 659036 137965 175960 -1 6763
6765 0 659012 137985 175920 -1 6764
6766 0 658957 138010 175840 -1 6765
6767 0 658920 138077 175760 -1 6766
6768 0 658958 138103 175720 -1 6767
6769 0 658928 138121 175680 -1 6768
6770 0 658934 138131 175640 -1 6769
6771 0 658917 138046 175600 -1 6770
6772 0 658886 137951 175560 -1 6771
6773 0 658897 138030 175520 -1 6772
6774 0 658880 138031 175440 -1 6773
6775 0 658846 138011 175360 -1 6774
6776 0 658761 138072 175280 -1 6775
6777 0 658768 138105 175200 -1 6776
6778 0 658772 138115 175120 -1 6777
6779 0 658860 138063 175040 -1 6778
6780 0 658906 137981 174960 -1 6779
6781 0 658913 137918 174920 -1 6780
6782 0 658868 137869 174840 -1 6781
6783 0 658853 137848 174800 -1 6782
6784 0 658882 138017 174760 -1 6783
6785 0 658867 138070 174840 -1 6784
6786 0 658783 138182 174920 -1 6785
6787 0 658741 138166 174840 -1 6786
6788 0 658732 138155 174760 -1 6787
6789 0 658733 138128 174720 -1 6788
6790 0 658732 138071 174680 -1 6789
6791 0 658701 137990 174640 -1 6790
6792 0 658686 137959 174600 -1 6791
6793 0 658647 137880 174560 -1 6792
6794 0 658546 137815 174520 -1 6793
6795 0 658461 137874 174480 -1 6794
6796 0 658486 137945 174440 -1 6795
6797 0 658460 137943 174360 -1 6796
6798 0 658964 137779 175560 -1 6772
6799 0 659008 137771 175600 -1 6798
6800 0 658972 137675 175560 -1 6799
6801 0 658982 137787 175520 -1 6800
6802 0 658973 137802 175480 -1 6801
6803 0 658933 137806 175400 -1 6802
6804 0 658945 137806 175360 -1 6803
6805 0 658949 137798 175320 -1 6804
6806 0 658949 137714 175280 -1 6805
6807 0 658921 137590 175320 -1 6806
6808 0 658925 137514 175360 -1 6807
6809 0 658805 137318 175400 -1 6808
6810 0 658769 137202 175440 -1 6809
6811 0 658837 136950 175400 -1 6810
6812 0 658805 136810 175360 -1 6811
6813 0 659568 138800 176240 51 6758
6814 0 659576 138652 176360 128 6813
6815 0 659576 138652 176480 128 6814
6816 0 659604 138620 176600 128 6815
6817 0 659604 138620 176720 168 6816
6818 0 659656 138588 176840 168 6817
6819 0 659684 138452 176960 96 6818
6820 0 659676 138401 177080 86 6819
6821 0 659632 138372 177120 86 6820
6822 0 659580 138348 177240 86 6821
6823 0 659512 138264 177320 51 6822
6824 0 659252 138468 177320 32 6823
6825 0 659135 138633 177320 40 6824
6826 0 658997 138777 177240 45 6825
6827 0 659015 138897 177280 45 6826
6828 0 659084 138941 177360 45 6827
6829 0 659143 139035 177400 45 6828
6830 0 659219 139037 177480 45 6829
6831 0 659193 139025 177560 45 6830
6832 0 659163 139039 177640 45 6831
6833 0 659151 139053 177720 45 6832
6834 0 659131 139085 177800 45 6833
6835 0 659152 139105 177840 45 6834
6836 0 659160 139123 177880 45 6835
6837 0 659162 139115 177920 45 6836
6838 0 659160 139125 177960 45 6837
6839 0 659144 139099 178000 45 6838
6840 0 659126 139151 178040 45 6839
6841 0 659122 139171 178080 45 6840
6842 0 659125 139139 178120 45 6841
6843 0 659126 139097 178160 40 6842
6844 0 659090 139001 178200 40 6843
6845 0 659114 138949 178280 40 6844
6846 0 659096 138965 178320 -1 6845
6847 0 659508 138232 177400 60 6823
6848 0 659540 138128 177520 51 6847
6849 0 659532 138022 177640 80 6848
6850 0 659492 137850 177800 80 6849
6851 0 659496 137734 177920 64 6850
6852 0 659344 137630 178000 81 6851
6853 0 659024 137406 178040 60 6852
6854 0 658524 137338 177960 104 6853
6855 0 658340 137442 178000 104 6854
6856 0 658364 137350 177880 104 6854
6857 0 658136 137356 177800 124 6856
6858 0 658004 137348 177720 124 6857
6859 0 657620 137116 177680 71 6858
6860 0 657440 136968 177600 71 6859
6861 0 657272 136884 177520 71 6860
6862 0 657212 136792 177440 107 6861
6863 0 657168 136678 177360 107 6862
6864 0 657012 136442 177280 120 6863
6865 0 657160 136494 177120 120 6864
6866 0 657287 136483 177080 120 6865
6867 0 657436 136414 177040 120 6866
6868 0 657491 136393 177000 120 6867
6869 0 657559 136301 177000 120 6868
6870 0 657571 136271 176920 120 6869
6871 0 657540 136184 176800 120 6870
6872 0 657510 136158 176680 120 6871
6873 0 657745 136365 177000 107 6869
6874 0 657865 136383 177040 107 6873
6875 0 658029 136441 177080 107 6874
6876 0 658121 136477 177160 71 6875
6877 0 658241 136513 177280 124 6876
6878 0 658369 136513 177360 124 6877
6879 0 658377 136485 177440 104 6878
6880 0 658345 136469 177560 104 6879
6881 0 658360 136456 177600 104 6880
6882 0 657371 136437 177120 120 6865
6883 0 656760 136114 177240 98 6864
6884 0 656760 136186 177320 98 6883
6885 0 656796 136296 177440 71 6884
6886 0 656868 136364 177560 71 6885
6887 0 656924 136432 177640 120 6886
6888 0 656956 136428 177680 120 6887
6889 0 656996 136388 177760 120 6888
6890 0 657028 136332 177840 120 6889
6891 0 657060 136284 177920 45 6890
6892 0 657084 136216 178000 45 6891
6893 0 657120 136176 178120 45 6892
6894 0 657172 136152 178240 45 6893
6895 0 657192 136128 178320 45 6894
6896 0 657260 136160 178400 45 6895
6897 0 657344 136208 178480 45 6896
6898 0 657440 136212 178560 -1 6897
6899 0 657532 136236 178680 -1 6898
6900 0 657528 136312 178720 -1 6899
6901 0 657500 136436 178760 -1 6900
6902 0 657544 136544 178800 -1 6901
6903 0 657548 136616 178840 -1 6902
6904 0 657580 136820 178880 -1 6903
6905 0 657596 136948 178840 -1 6904
6906 0 657620 137096 178800 -1 6905
6907 0 657848 137204 178840 -1 6906
6908 0 657988 137132 178800 104 6907
6909 0 658088 137164 178720 104 6908
6910 0 658104 137172 178640 104 6909
6911 0 657920 137196 178920 -1 6907
6912 0 658040 137344 178880 104 6911
6913 0 657904 137444 178840 -1 6912
6914 0 657864 137436 178760 104 6913
6915 0 657900 137452 178920 -1 6913
6916 0 657868 137390 179000 -1 6915
6917 0 657820 137354 179080 -1 6916
6918 0 657828 137346 179160 -1 6917
6919 0 657756 137418 179240 -1 6918
6920 0 657240 136132 178520 -1 6896
6921 0 657208 136112 178600 -1 6920
6922 0 657156 136168 178680 -1 6921
6923 0 657116 136196 178720 -1 6922
6924 0 657116 136180 178760 -1 6923
6925 0 656616 135978 177200 140 6883
6926 0 656484 135928 177120 128 6925
6927 0 656205 135425 177080 86 6926
6928 0 656040 135236 177000 71 6927
6929 0 655944 135084 176920 98 6928
6930 0 655922 135044 176920 98 6929
6931 0 655888 135072 176880 98 6930
6932 0 655834 135038 176800 98 6931
6933 0 655736 134986 176720 51 6932
6934 0 655596 134912 176680 51 6933
6935 0 655760 134794 176880 51 6931
6936 0 655766 134622 176920 51 6935
6937 0 655756 134530 176960 51 6936
6938 0 655754 134484 177000 51 6937
6939 0 655774 134432 177040 51 6938
6940 0 655736 134390 177080 51 6939
6941 0 655802 134374 177120 98 6940
6942 0 655844 134346 177160 98 6941
6943 0 655941 134341 177200 98 6942
6944 0 656008 134292 177240 98 6943
6945 0 656032 134272 177280 98 6944
6946 0 656026 134252 177320 98 6945
6947 0 656160 134202 177360 98 6946
6948 0 656320 134210 177400 -1 6947
6949 0 656404 134246 177400 -1 6948
6950 0 656620.3 134409 177440 -1 6949
6951 0 655646 134288 177080 51 6940
6952 0 655618 133962 177080 -1 6951
6953 0 655605 133953 177040 -1 6952
6954 0 655625 133921 177000 -1 6953
6955 0 655633 133937 176960 -1 6954
6956 0 655629 133929 176920 -1 6955
6957 0 655542 133962 177120 -1 6952
6958 0 655448 134070 177120 51 6957
6959 0 655458 134246 177080 51 6958
6960 0 655482 134280 177040 51 6959
6961 0 655470 134318 177000 51 6960
6962 0 655468 134360 176960 51 6961
6963 0 655446 134378 176920 51 6962
6964 0 655446 134428 176840 51 6963
6965 0 655440 134462 176760 51 6964
6966 0 655466 134508 176680 51 6965
6967 0 655468 134536 176640 51 6966
6968 0 655434 134554 176600 51 6967
6969 0 655416 134566 176560 51 6968
6970 0 655408 134586 176520 51 6969
6971 0 655394 134602 176480 51 6970
6972 0 655384 134620 176440 51 6971
6973 0 655356 134632 176400 51 6972
6974 0 655352 134638 176360 51 6973
6975 0 655312 134652 176320 51 6974
6976 0 655264 134674 176280 51 6975
6977 0 655238 134700 176240 51 6976
6978 0 655172 134814 176200 51 6977
6979 0 655162 134784 176160 51 6978
6980 0 655160 134666 176120 51 6979
6981 0 655130 134644 176080 51 6980
6982 0 655104 134620 176040 51 6981
6983 0 655086 134618 176000 51 6982
6984 0 655084 134586 175960 -1 6983
6985 0 655066 134568 175920 -1 6984
6986 0 655048 134566 175880 -1 6985
6987 0 655018 134568 175840 -1 6986
6988 0 654982 134574 175800 -1 6987
6989 0 654944 134574 175760 -1 6988
6990 0 654980 134568 175720 -1 6989
6991 0 654940 134562 175680 -1 6990
6992 0 654832 134694 175720 -1 6991
6993 0 654768 134710 175760 -1 6992
6994 0 654952 134526 175640 -1 6991
6995 0 654968 134414 175600 -1 6994
6996 0 654920 134578 175560 -1 6995
6997 0 654896 134442 175520 -1 6996
6998 0 654912 134418 175480 -1 6997
6999 0 654928 134394 175440 -1 6998
7000 0 654932 134374 175400 -1 6999
7001 0 654948 134374 175360 -1 7000
7002 0 654952 134382 175320 -1 7001
7003 0 654976 134380 175280 -1 7002
7004 0 654964 134390 175240 -1 7003
7005 0 654978 134388 175200 -1 7004
7006 0 654988 134412 175160 -1 7005
7007 0 655006 134448 175120 -1 7006
7008 0 655040 134458 175080 -1 7007
7009 0 655070 134470 175040 -1 7008
7010 0 655096 134466 175000 -1 7009
7011 0 655108 134476 174960 -1 7010
7012 0 655108 134476 174920 -1 7011
7013 0 655108 134508 174880 -1 7012
7014 0 655120 134498 174840 -1 7013
7015 0 655116 134492 174800 -1 7014
7016 0 655104 134504 174760 -1 7015
7017 0 655116 134510 174720 -1 7016
7018 0 655096 134504 174680 -1 7017
7019 0 655080 134500 174640 -1 7018
7020 0 655054 134486 174600 -1 7019
7021 0 655006 134442 174560 -1 7020
7022 0 654982 134408 174520 -1 7021
7023 0 654966 134386 174480 -1 7022
7024 0 654954 134354 174440 -1 7023
7025 0 654956 134350 174400 -1 7024
7026 0 654930 134330 174360 -1 7025
7027 0 654914 134298 174320 -1 7026
7028 0 654862 134274 174280 -1 7027
7029 0 654792 134266 174240 -1 7028
7030 0 654764 134290 174200 -1 7029
7031 0 654704 134298 174160 -1 7030
7032 0 654524 134366 174080 -1 7031
7033 0 654352 134524 174080 -1 7032
7034 0 654256 134536 174040 -1 7033
7035 0 654202 134536 174000 -1 7034
7036 0 654178 134524 173960 -1 7035
7037 0 654140 134502 173920 -1 7036
7038 0 654124 134506 173880 -1 7037
7039 0 654110 134552 173840 -1 7038
7040 0 654096 134570 173800 -1 7039
7041 0 654068 134628 173760 -1 7040
7042 0 654040 134646 173720 -1 7041
7043 0 653988 134678 173680 -1 7042
7044 0 653958 134668 173640 -1 7043
7045 0 653944 134678 173600 -1 7044
7046 0 653928 134700 173560 -1 7045
7047 0 653912 134730 173520 -1 7046
7048 0 653902 134742 173480 -1 7047
7049 0 653886 134744 173440 -1 7048
7050 0 653874 134742 173400 -1 7049
7051 0 653848 134742 173360 -1 7050
7052 0 653738 134696 173320 -1 7051
7053 0 653696 134698 173280 -1 7052
7054 0 653664 134706 173240 -1 7053
7055 0 655574 133920 177240 -1 6957
7056 0 655624 133888 177280 -1 7055
7057 0 655690 133812 177320 -1 7056
7058 0 655693 133797 177360 -1 7057
7059 0 656460 135700 177240 75 6926
7060 0 656456 135620 177360 75 7059
7061 0 656408 135576 177440 75 7060
7062 0 656404 135484 177560 75 7061
7063 0 656464 135276 177640 86 7062
7064 0 656469 135209 177600 86 7063
7065 0 656500 135276 177720 86 7063
7066 0 656540 135260 177840 75 7065
7067 0 656496 135232 177960 86 7066
7068 0 656452 135176 178040 86 7067
7069 0 656376 135088 178080 -1 7068
7070 0 656320 135016 178120 -1 7069
7071 0 656252 134920 178200 -1 7070
7072 0 656212 134864 178240 -1 7071
7073 0 656216 134780 178320 -1 7072
7074 0 656260 134720 178400 -1 7073
7075 0 656312 134672 178440 -1 7074
7076 0 656344 134608 178480 -1 7075
7077 0 656473 135173 178080 -1 7068
7078 0 656396 135948 177000 96 6926
7079 0 656272 135952 176880 96 7078
7080 0 656108 135964 176720 51 7079
7081 0 656000 136000 176560 60 7080
7082 0 655868 135590 176280 51 7081
7083 0 655892 136208 176480 60 7081
7084 0 655838 136178 176400 60 7083
7085 0 655788 136116 176240 60 7084
7086 0 655636 136116 176120 60 7085
7087 0 655520 136048 175960 51 7086
7088 0 655408 136060 175840 51 7087
7089 0 655276 136128 175760 -1 7088
7090 0 655152 136152 175640 -1 7089
7091 0 655068 136164 175520 -1 7090
7092 0 654872 136208 175400 -1 7091
7093 0 654792 136240 175240 -1 7092
7094 0 654792 136316 175040 -1 7093
7095 0 654688 136288 174920 -1 7094
7096 0 654628 136288 174800 -1 7095
7097 0 654552 136308 174720 -1 7096
7098 0 654388 136320 174640 -1 7097
7099 0 654220 136452 174640 -1 7098
7100 0 654144 136400 174560 -1 7099
7101 0 653976 136324 174520 -1 7100
7102 0 653860 136266 174480 -1 7101
7103 0 619881 125138 147360 107 236
7104 0 619833 125196 147240 32 7103
7105 0 619869 125216 147160 32 7104
7106 0 619917 125266 147080 32 7105
7107 0 619965 125306 147000 51 7106
7108 0 620057 125378 146880 51 7107
7109 0 620089 125426 146800 71 7108
7110 0 620173 125478 146680 71 7109
7111 0 620225 125490 146560 71 7110
7112 0 620229 125494 146440 71 7111
7113 0 620213 125554 146320 71 7112
7114 0 620229 125634 146240 71 7113
7115 0 620293 125856 146160 71 7114
7116 0 620269 125652 146040 71 7115
7117 0 620293 125592 145920 71 7116
7118 0 620285 125628 145800 71 7117
7119 0 620305 125644 145680 -1 7118
7120 0 620353 125696 145560 -1 7119
7121 0 620357 125752 145440 -1 7120
7122 0 620345 125740 145320 -1 7121
7123 0 620457 125804 145240 -1 7122
7124 0 620453 125908 145200 -1 7123
7125 0 620445 125974 145160 -1 7124
7126 0 620469 126018 145120 -1 7125
7127 0 620377 126114 145040 -1 7126
7128 0 620305 126198 145000 -1 7127
7129 0 620161 126406 144960 -1 7128
7130 0 620093 126418 144920 -1 7129
7131 0 620057 124770 147280 40 7103
7132 0 620189 124564 147320 64 7131
7133 0 620257 124536 147400 51 7132
7134 0 620213 124256 147440 51 7133
7135 0 620329 124132 147480 60 7134
7136 0 620761 123968 147520 51 7135
7137 0 620897 123748 147520 40 7136
7138 0 621005 123668 147560 40 7137
7139 0 621169 123652 147640 40 7138
7140 0 621269 123608 147760 40 7139
7141 0 621501 123560 147840 40 7140
7142 0 621657 123518 147920 40 7141
7143 0 621753 123470 148000 -1 7142
7144 0 621913 123370 148080 -1 7143
7145 0 622017 123290 148160 -1 7144
7146 0 622085 123374 148280 -1 7145
7147 0 622133 123302 148360 -1 7146
7148 0 622117 123246 148440 -1 7147
7149 0 622041 123022 148520 -1 7148
7150 0 621997 122938 148560 -1 7149
7151 0 621581 123846 147840 40 7141
