# Supplementary material for: Connectomics Analysis Reveals First-, Second-, and Third-Order Thermosensory and Hygrosensory Neurons in the Adult Drosophila Brain
Source: Curr Biol. 2020 Aug 17;30(16):3167–3182.e4. doi: 10.1016/j.cub.2020.06.028 (PMC7443704; doi:10.1016/j.cub.2020.06.028)
Supplement: Data S1. Skeletons and Meshes, Related to STAR Methods — marin2020-skeletons contains files describing the morphology of each neuron in this study (in FAFB14 space, .swc format). glomeruli_meshes contains the glomerular meshes (in FAFB14 space, .stl format). neuropil_meshes contains the glomerular meshes (in FAFB14 space, .stl format). [file mmc5.zip › VP_SI/marin2020-skeletons/8799774.swc]

# SWC format file
# based on specifications at http://www.neuronland.org/NLMorphologyConverter/MorphologyFormats/SWC/Spec.html
# Created by nat::write.neuron.swc
# PointNo Label X Y Z Radius Parent 
1 0 402808 120734 202320 1753 -1
2 0 402602 120806 202960 -1 1
3 0 403592 122224 203000 -1 2
4 0 403712 122808 203040 -1 3
5 0 403802 123546 203080 -1 4
6 0 403886 123822 203120 -1 5
7 0 403918 124002 203160 -1 6
8 0 403950 124214 203200 -1 7
9 0 403946 124414 203240 -1 8
10 0 403924 124664 203320 -1 9
11 0 403984 124832 203360 -1 10
12 0 404044 124984 203400 -1 11
13 0 404128 125128 203440 -1 12
14 0 404152 125172 203480 -1 13
15 0 404268 125460 203520 -1 14
16 0 404348 125680 203560 -1 15
17 0 404514 126154 203640 -1 16
18 0 404598 126298 203680 -1 17
19 0 404774 126702 203720 -1 18
20 0 405110 127018 203800 -1 19
21 0 405194 127178 203880 -1 20
22 0 405302 127330 204000 -1 21
23 0 405370 127458 204120 -1 22
24 0 405470 127570 204240 -1 23
25 0 405520 127652 204360 -1 24
26 0 405616 127792 204440 -1 25
27 0 405748 128236 204480 -1 26
28 0 405794 129094 204520 -1 27
29 0 406054 129430 204440 -1 28
30 0 406542 129754 204400 -1 29
31 0 407178 129954 204280 -1 30
32 0 407310 130006 204160 -1 31
33 0 407362 130070 204080 -1 32
34 0 407554 130098 203960 -1 33
35 0 407720 130128 203880 -1 34
36 0 407944 130216 203760 -1 35
37 0 408136 130240 203680 -1 36
38 0 408228 130296 203560 -1 37
39 0 408316 130260 203480 -1 38
40 0 408476 130192 203400 -1 39
41 0 408900 130096 203280 -1 40
42 0 409008 130092 203120 -1 41
43 0 409116 130108 202960 -1 42
44 0 409144 130124 202800 -1 43
45 0 409156 130124 202680 -1 44
46 0 409520 130168 202600 -1 45
47 0 410076 130028 202640 -1 46
48 0 410426 130074 202720 -1 47
49 0 410802 130034 202840 -1 48
50 0 410962 130018 202760 -1 49
51 0 411278 130054 202680 -1 50
52 0 411682 130114 202640 -1 51
53 0 411962 130314 202680 -1 52
54 0 412374 130330 202720 -1 53
55 0 412754 130310 202760 -1 54
56 0 413132 130276 202840 -1 55
57 0 413404 130284 202880 -1 56
58 0 413712 130396 202920 -1 57
59 0 413880 130816 202880 -1 58
60 0 414128 131332 202800 -1 59
61 0 414168 131428 202720 -1 60
62 0 414240 131476 202600 -1 61
63 0 414336 131448 202520 -1 62
64 0 414396 131488 202440 -1 63
65 0 414476 131524 202360 -1 64
66 0 414556 131572 202280 -1 65
67 0 414728 131652 202160 -1 66
68 0 414808 131676 202040 -1 67
69 0 414908 131744 201920 -1 68
70 0 414980 131776 201800 -1 69
71 0 414988 131760 201720 -1 70
72 0 414984 131736 201640 -1 71
73 0 414992 131732 201480 -1 72
74 0 415016 131800 201400 -1 73
75 0 415016 131820 201320 -1 74
76 0 415024 131824 201240 -1 75
77 0 415136 131844 201160 -1 76
78 0 415288 131716 201120 -1 77
79 0 415288 131724 201040 -1 78
80 0 415342 132038 200960 -1 79
81 0 415334 132354 200880 -1 80
82 0 415346 132606 200800 -1 81
83 0 415402 132642 200760 -1 82
84 0 415378 132922 200720 -1 83
85 0 415306 133382 200680 -1 84
86 0 415182 133650 200640 -1 85
87 0 415060 133888 200600 -1 86
88 0 414904 134236 200560 -1 87
89 0 414832 134464 200520 -1 88
90 0 414568 134716 200480 -1 89
91 0 414024 135052 200400 -1 90
92 0 413820 135168 200360 -1 91
93 0 413516 135564 200320 -1 92
94 0 413094 135626 200240 -1 93
95 0 412958 135602 200200 -1 94
96 0 412802 135666 200160 -1 95
97 0 412658 135638 200120 -1 96
98 0 412434 135638 200080 -1 97
99 0 412142 135658 200040 -1 98
100 0 411870 135770 2e+05 -1 99
101 0 411518 135998 199960 -1 100
102 0 411294 136242 199880 -1 101
103 0 411218 136354 199800 -1 102
104 0 411170 136486 199720 -1 103
105 0 411070 136630 199640 -1 104
106 0 410938 136774 199560 -1 105
107 0 410924 136876 199520 -1 106
108 0 410900 137000 199440 -1 107
109 0 410940 137060 199360 -1 108
110 0 410928 137180 199280 -1 109
111 0 410956 137392 199200 -1 110
112 0 411032 137584 199120 -1 111
113 0 411104 137752 199040 -1 112
114 0 411112 137856 198960 -1 113
115 0 411132 137940 198840 -1 114
116 0 411176 138076 198760 -1 115
117 0 411258 138218 198680 -1 116
118 0 411334 138326 198600 -1 117
119 0 411418 138442 198520 -1 118
120 0 411482 138538 198440 -1 119
121 0 411590 138694 198360 -1 120
122 0 411698 138910 198320 -1 121
123 0 411778 138942 198240 -1 122
124 0 411870 139122 198120 -1 123
125 0 411838 139174 198000 -1 124
126 0 411806 139250 197880 -1 125
127 0 411834 139258 197760 -1 126
128 0 411870 139158 197640 -1 127
129 0 411922 139098 197520 -1 128
130 0 411926 139094 197440 -1 129
131 0 411878 139910 197480 -1 130
132 0 411910 140546 197440 -1 131
133 0 411934 140746 197360 -1 132
134 0 411872 141248 197320 -1 133
135 0 411860 141512 197280 -1 134
136 0 411820 142004 197200 -1 135
137 0 411554 142662 197160 -1 136
138 0 411558 142974 197120 -1 137
139 0 411540 143096 197040 -1 138
140 0 411636 143536 196960 -1 139
141 0 411944 144052 196920 -1 140
142 0 412124 144336 196880 -1 141
143 0 412246 144698 196840 -1 142
144 0 412242 144866 196760 -1 143
145 0 412298 145026 196680 -1 144
146 0 412374 145178 196600 -1 145
147 0 412446 145110 196480 -1 146
148 0 412610 145358 196360 -1 147
149 0 412738 145522 196280 -1 148
150 0 412874 145690 196200 -1 149
151 0 412962 145866 196120 -1 150
152 0 413140 146144 196040 -1 151
153 0 413240 146256 196000 -1 152
154 0 413332 146428 195920 -1 153
155 0 413480 146608 195840 -1 154
156 0 413660 146776 195760 -1 155
157 0 413892 146920 195720 -1 156
158 0 414088 146968 195680 -1 157
159 0 414366 147070 195600 -1 158
160 0 414522 147254 195560 -1 159
161 0 414646 147458 195520 -1 160
162 0 414722 147634 195480 -1 161
163 0 414774 147742 195440 -1 162
164 0 414906 147778 195360 -1 163
165 0 415046 147842 195280 -1 164
166 0 415106 147890 195240 -1 165
167 0 415170 147998 195200 -1 166
168 0 415242 148042 195160 -1 167
169 0 415294 148126 195120 -1 168
170 0 415350 148186 195080 -1 169
171 0 415544 148316 195000 -1 170
172 0 415676 148424 194920 -1 171
173 0 415836 148476 194880 -1 172
174 0 415976 148508 194840 -1 173
175 0 416036 148536 194760 -1 174
176 0 416200 148532 194640 -1 175
177 0 416288 148556 194560 -1 176
178 0 416848 148188 194560 -1 177
179 0 416908 148104 194480 -1 178
180 0 417264 147728 194480 -1 179
181 0 417547.97 147101.72 194520 -1 180
182 0 417772 146628 194560 -1 181
183 0 418180 146248 194600 -1 182
184 0 418264 146150 194520 -1 183
185 0 418264 146150 194400 -1 184
186 0 418280 146110 194320 -1 185
187 0 418308 146046 194240 -1 186
188 0 418424 145830 194120 -1 187
189 0 418466.66 145830.53 194080 -1 188
190 0 418492 145874 193960 -1 189
191 0 418520 145874 193840 -1 190
192 0 418560 145886 193720 -1 191
193 0 418574 145900 193680 -1 192
194 0 418616 145942 193560 -1 193
195 0 418722.5 145975 193520 -1 194
196 0 418884.5 146077 193480 -1 195
197 0 418919.5 146305 193520 -1 196
198 0 419010.5 146416 193480 -1 197
199 0 419030.5 146457.5 193440 -1 198
200 0 419078.75 146361 193320 -1 199
201 0 419155.72 146339.17 193160 -1 200
202 0 419249.9 146331.14 193000 -1 201
203 0 419027.06 146603.38 193320 -1 200
204 0 419023.62 146621.77 193280 -1 203
205 0 419002.94 146621.77 193200 -1 204
206 0 419030.5 146588.45 193080 -1 205
207 0 419120.12 146470.12 192960 -1 206
208 0 419185.6 146411.55 192840 -1 207
209 0 419386 145818 194640 -1 183
210 0 420110 145562 194680 -1 209
211 0 420631.5 145725 194640 -1 210
212 0 421055.5 145800 194640 -1 211
213 0 421274.5 145843 194560 -1 212
214 0 421268 145844 194480 -1 213
215 0 421152 145856 194360 -1 214
216 0 421116 145828 194280 -1 215
217 0 421140 145760 194160 -1 216
218 0 421204 145764 194040 -1 217
219 0 421219.44 145791.69 193960 -1 218
220 0 421180 145784 193840 -1 219
221 0 421176 145720 193720 -1 220
222 0 421260 145632 193600 -1 221
223 0 421444 145464 193520 -1 222
224 0 421588 145380 193560 -1 223
225 0 421528 145368 193720 -1 224
226 0 421432 145456 193400 -1 223
227 0 421248 145692 193400 -1 226
228 0 421192 145716 193320 -1 227
229 0 421172 145712 193240 -1 228
230 0 421356 145504 193280 -1 226
231 0 421452 145424 193120 -1 230
232 0 421692 145304 193160 -1 231
233 0 421932 145296 193200 -1 232
234 0 422136 145124 193160 -1 233
235 0 422196 145060 193080 -1 234
236 0 422358 144942 192960 -1 235
237 0 422514 144790 192840 -1 236
238 0 422590 144710 192760 -1 237
239 0 422770 144646 192640 -1 238
240 0 423018 144606 192560 -1 239
241 0 423078 144602 192520 -1 240
242 0 421836 145416 193360 -1 233
243 0 421844 145560 193400 -1 242
244 0 421688.5 145964 194560 -1 213
245 0 421704 146092 194640 -1 244
246 0 421752 146132 194760 -1 245
247 0 421820 146236 194840 -1 246
248 0 421832 146256 194880 -1 247
249 0 421814.5 146339 194920 -1 248
250 0 422019.5 145999 194440 -1 244
251 0 422109.5 145864 194400 -1 250
252 0 422151.5 145877 194360 -1 251
253 0 420533.5 145817 194840 -1 211
254 0 420627.5 145713 194520 -1 211
255 0 416424 148606 194520 -1 177
256 0 416560 148656 194480 -1 255
257 0 416884 149156 194440 -1 256
258 0 417244 149332 194400 -1 257
259 0 417348 149376 194360 -1 258
260 0 417492 149420 194320 -1 259
261 0 417690 149606 194280 -1 260
262 0 417866 149810 194200 -1 261
263 0 418090 149974 194160 -1 262
264 0 418414 150390 194120 -1 263
265 0 418638 150582 194080 -1 264
266 0 418858 150782 194000 -1 265
267 0 419164 151036 193920 -1 266
268 0 419308 151136 193880 -1 267
269 0 419392 151200 193840 -1 268
270 0 419456 151308 193800 -1 269
271 0 419556 151400 193720 -1 270
272 0 419660 151548 193640 -1 271
273 0 419760 151664 193560 -1 272
274 0 419856 151736 193480 -1 273
275 0 419980 151852 193400 -1 274
276 0 420156 151976 193320 -1 275
277 0 420248 152056 193240 -1 276
278 0 420364 152152 193160 -1 277
279 0 420480 152208 193080 -1 278
280 0 420564 152292 193000 -1 279
281 0 420698 152374 192920 -1 280
282 0 420874 152490 192840 -1 281
283 0 421162 152650 192760 -1 282
284 0 421366 152754 192680 -1 283
285 0 421578 152914 192600 -1 284
286 0 421726 153018 192560 -1 285
287 0 421838 153082 192520 -1 286
288 0 421962 153110 192480 -1 287
289 0 422046 153170 192440 -1 288
290 0 422206 153218 192360 -1 289
291 0 422394 153322 192280 -1 290
292 0 422550 153386 192200 -1 291
293 0 422682 153422 192120 -1 292
294 0 422770 153450 192040 -1 293
295 0 422956 153584 191920 -1 294
296 0 423096 153636 191880 -1 295
297 0 423260 153652 191800 -1 296
298 0 423436 153688 191760 -1 297
299 0 423648 153772 191720 -1 298
300 0 423980 153932 191680 -1 299
301 0 424232 153980 191640 -1 300
302 0 424504 154040 191600 -1 301
303 0 424740 154096 191560 -1 302
304 0 424884 154168 191520 -1 303
305 0 425140 154240 191480 -1 304
306 0 425634 154562 191440 -1 305
307 0 426078 154770 191400 -1 306
308 0 426226 154882 191360 -1 307
309 0 426374 154994 191280 -1 308
310 0 426590 155122 191200 -1 309
311 0 426798 155238 191120 -1 310
312 0 426998 155398 191040 -1 311
313 0 427080 155512 190960 -1 312
314 0 427164 155648 190880 -1 313
315 0 427224 155732 190800 -1 314
316 0 427508 155852 190720 -1 315
317 0 427680 155976 190640 -1 316
318 0 427724 156048 190520 -1 317
319 0 427796 156128 190400 -1 318
320 0 427848 156208 190240 -1 319
321 0 427928 156340 190080 -1 320
322 0 428020 156424 189960 -1 321
323 0 428088 156588 189840 -1 322
324 0 428136 156652 189720 -1 323
325 0 428204 156712 189600 -1 324
326 0 428342 156854 189480 -1 325
327 0 428506 156982 189400 -1 326
328 0 428606 157050 189280 -1 327
329 0 428710 157114 189160 -1 328
330 0 428794 157162 189040 -1 329
331 0 428898 157122 188880 -1 330
332 0 428998 157218 188720 -1 331
333 0 429134 157286 188560 -1 332
334 0 429230 157406 188400 -1 333
335 0 429306 157510 188240 -1 334
336 0 429316 157560 188080 -1 335
337 0 429368 157608 187880 -1 336
338 0 429380 157652 187680 -1 337
339 0 429408 157772 187480 -1 338
340 0 429512 157892 187280 -1 339
341 0 429580 158048 187120 -1 340
342 0 429654 158178 186960 -1 341
343 0 429770 158350 186800 -1 342
344 0 429802 158502 186640 -1 343
345 0 429822 158630 186480 -1 344
346 0 429814 158742 186320 -1 345
347 0 429814 158802 186200 -1 346
348 0 429838 158774 186080 -1 347
349 0 429876 158736 185920 -1 348
350 0 429840 158684 185720 -1 349
351 0 429820 158592 185560 -1 350
352 0 429808 158548 185360 -1 351
353 0 429788 158428 185200 -1 352
354 0 429800 158340 185040 -1 353
355 0 429740 158312 184880 -1 354
356 0 429732 158196 184720 -1 355
357 0 429764 158108 184560 -1 356
358 0 429772 158056 184400 -1 357
359 0 429784 157904 184240 -1 358
360 0 429796 157788 184080 -1 359
361 0 429800 157700 183960 -1 360
362 0 429806 157598 183800 -1 361
363 0 429778 157554 183640 -1 362
364 0 429742 157518 183480 -1 363
365 0 429718 157506 183280 -1 364
366 0 429682 157554 183120 -1 365
367 0 429642 157634 182960 -1 366
368 0 429558 157670 182800 -1 367
369 0 429438 157798 182640 -1 368
370 0 429250 157970 182480 -1 369
371 0 429058 158054 182320 -1 370
372 0 428982 158078 182160 -1 371
373 0 428906 158118 182000 -1 372
374 0 428830 158078 181800 -1 373
375 0 428746 158074 181560 -1 374
376 0 428650 158078 181360 -1 375
377 0 428574 158050 181200 -1 376
378 0 428442 158022 181000 -1 377
379 0 428312 157996 180840 -1 378
380 0 428260 157968 180680 -1 379
381 0 428076 157992 180480 -1 380
382 0 428020 157952 180320 -1 381
383 0 427808 158028 180160 -1 382
384 0 427640 157876 180040 -1 383
385 0 427472 158008 179880 -1 384
386 0 427420 158084 179680 -1 385
387 0 427416 158120 179520 -1 386
388 0 427384 158220 179360 -1 387
389 0 427262 158302 179200 -1 388
390 0 427150 158390 179000 -1 389
391 0 427062 158462 178800 -1 390
392 0 426962 158538 178640 -1 391
393 0 426766 158662 178480 -1 392
394 0 426642 158718 178360 -1 393
395 0 426536 158788 178200 -1 394
396 0 426404 158880 178080 -1 395
397 0 426320 159008 177960 -1 396
398 0 426204 159116 177760 -1 397
399 0 426080 159224 177600 -1 398
400 0 426032 159316 177440 -1 399
401 0 426004 159380 177240 -1 400
402 0 425948 159364 177040 -1 401
403 0 425920 159384 176840 -1 402
404 0 425816 159464 176640 -1 403
405 0 425804 159520 176480 -1 404
406 0 425798 159494 176400 -1 405
407 0 425782 159586 176240 -1 406
408 0 425758 159662 176080 -1 407
409 0 425690 159778 175920 -1 408
410 0 425626 159870 175760 -1 409
411 0 425554 159926 175600 -1 410
412 0 425430 160070 175440 -1 411
413 0 425386 160166 175280 -1 412
414 0 425338 160214 175120 -1 413
415 0 425294 160266 174960 -1 414
416 0 425254 160362 174800 -1 415
417 0 425186 160362 174640 -1 416
418 0 425154 160414 174480 -1 417
419 0 425094 160498 174320 -1 418
420 0 424990 160558 174160 -1 419
421 0 424946 160618 173960 -1 420
422 0 424870 160662 173840 -1 421
423 0 424720 160764 173680 -1 422
424 0 424608 160852 173520 -1 423
425 0 424536 161020 173360 -1 424
426 0 424432 161092 173160 -1 425
427 0 424380 161220 172960 -1 426
428 0 424308 161328 172800 -1 427
429 0 424326 161410 172640 -1 428
430 0 424258 161462 172480 -1 429
431 0 424074 161566 172280 -1 430
432 0 423926 161730 172080 -1 431
433 0 423858 161766 171880 -1 432
434 0 423758 161802 171720 -1 433
435 0 423638 161834 171560 -1 434
436 0 423666 161922 171360 -1 435
437 0 423650 161954 171200 -1 436
438 0 423622 161962 171040 -1 437
439 0 423590 162026 170840 -1 438
440 0 423530 162110 170640 -1 439
441 0 423486 162174 170440 -1 440
442 0 423392 162168 170280 -1 441
443 0 423220 162168 170080 -1 442
444 0 423164 162128 169880 -1 443
445 0 423032 162120 169680 -1 444
446 0 423004 162144 169480 -1 445
447 0 422992 162228 169320 -1 446
448 0 422984 162204 169120 -1 447
449 0 423044 162260 168920 -1 448
450 0 423104 162312 168760 -1 449
451 0 423188 162324 168600 -1 450
452 0 423224 162344 168440 -1 451
453 0 423244 162476 168240 -1 452
454 0 423252 162616 168080 -1 453
455 0 423232 162628 167920 -1 454
456 0 423168 162748 167720 -1 455
457 0 423104 162892 167560 -1 456
458 0 422981.78 163018.86 167440 -1 457
459 0 423036 163093 167320 -1 458
460 0 423044 163181 167160 -1 459
461 0 423064 163293 167000 -1 460
462 0 423116 163413 166840 -1 461
463 0 423096 163581 166640 -1 462
464 0 423080 163625 166440 -1 463
465 0 423100 163741 166280 -1 464
466 0 423122 163783 166160 -1 465
467 0 423118 163923 166000 -1 466
468 0 423166 164147 165840 -1 467
469 0 423182 164299 165720 -1 468
470 0 423174 164455 165560 -1 469
471 0 423178 164543 165360 -1 470
472 0 423158 164631 165200 -1 471
473 0 423098 164715 165040 -1 472
474 0 423014 164791 164840 -1 473
475 0 422950 164859 164640 -1 474
476 0 422910 164903 164440 -1 475
477 0 422826 164999 164240 -1 476
478 0 422730 165123 164040 -1 477
479 0 422704 165265 163880 -1 478
480 0 422716 165393 163720 -1 479
481 0 422652 165417 163560 -1 480
482 0 422580 165469 163360 -1 481
483 0 422488 165605 163160 -1 482
484 0 422476 165669 163000 -1 483
485 0 422384 165641 162800 -1 484
486 0 422364 165609 162600 -1 485
487 0 422328 165589 162400 -1 486
488 0 422296 165625 162200 -1 487
489 0 422280 165733 162000 -1 488
490 0 422284 165845 161840 -1 489
491 0 422246 165895 161640 -1 490
492 0 422274 165943 161440 -1 491
493 0 422314 166107 161240 -1 492
494 0 422278 166191 161040 -1 493
495 0 422262 166255 160800 -1 494
496 0 422282 166359 160560 -1 495
497 0 422250 166515 160360 -1 496
498 0 422214 166563 160200 -1 497
499 0 422122 166647 160000 -1 498
500 0 422118 166695 159800 -1 499
501 0 422178 166771 159600 -1 500
502 0 422126 166731 159400 -1 501
503 0 422114 166767 159200 -1 502
504 0 422030 166831 159000 -1 503
505 0 421978 166863 158840 -1 504
506 0 421918 166875 158640 -1 505
507 0 421826 166939 158440 -1 506
508 0 421750 166931 158240 -1 507
509 0 421662 166863 158080 -1 508
510 0 421560 166937 157920 -1 509
511 0 421520 166993 157760 -1 510
512 0 421496 167081 157600 -1 511
513 0 421436 167189 157440 -1 512
514 0 421360 167277 157280 -1 513
515 0 421332 167361 157120 -1 514
516 0 421336 167417 156960 -1 515
517 0 421344 167505 156800 -1 516
518 0 421288 167529 156640 -1 517
519 0 421300 167513 156480 -1 518
520 0 421312 167537 156280 -1 519
521 0 421360 167653 156120 -1 520
522 0 421388 167761 156000 -1 521
523 0 421362 167867 155800 -1 522
524 0 421378 167883 155640 -1 523
525 0 421346 167891 155440 -1 524
526 0 421310 167927 155280 -1 525
527 0 421290 168011 155080 -1 526
528 0 421266 168191 154920 -1 527
529 0 421270 168203 154720 -1 528
530 0 421262 168295 154560 -1 529
531 0 421294 168331 154360 -1 530
532 0 421390 168423 154160 -1 531
533 0 421430 168483 154000 -1 532
534 0 421570 168639 153840 -1 533
535 0 421614 168663 153680 -1 534
536 0 421618 168651 153480 -1 535
537 0 421622 168671 153280 -1 536
538 0 421686 168739 153080 -1 537
539 0 421798 168791 152880 -1 538
540 0 421822 168943 152720 -1 539
541 0 421906 169095 152560 -1 540
542 0 421934 169143 152400 -1 541
543 0 421966 169171 152240 -1 542
544 0 421998 169207 152040 -1 543
545 0 422042 169291 151880 -1 544
546 0 422142 169435 151720 -1 545
547 0 422206 169439 151520 -1 546
548 0 422314 169511 151360 -1 547
549 0 422374 169623 151160 -1 548
550 0 422444 169693 151000 -1 549
551 0 422540 169813 150840 -1 550
552 0 422640 169941 150680 -1 551
553 0 422688 170053 150640 -1 552
554 0 422720 170165 150600 -1 553
555 0 422780 170325 150560 -1 554
556 0 422820 170473 150520 -1 555
557 0 422848 170577 150480 -1 556
558 0 422874 170651 150440 -1 557
559 0 422890 170731 150400 -1 558
560 0 422918 170803 150360 -1 559
561 0 422950 170875 150320 -1 560
562 0 422982 170971 150240 -1 561
563 0 422970 171003 150160 -1 562
564 0 422918 170931 150040 -1 563
565 0 422870 170859 149960 -1 564
566 0 422778 170683 149880 -1 565
567 0 422766 170603 149840 -1 566
568 0 422718 170499 149800 -1 567
569 0 422710 170419 149760 -1 568
570 0 422650 170339 149720 -1 569
571 0 422630 170223 149680 -1 570
572 0 422582 170131 149640 -1 571
573 0 422530 169991 149600 -1 572
574 0 422494 169911 149560 -1 573
575 0 422510 169899 149480 -1 574
576 0 422546 169867 149360 -1 575
577 0 422530 169847 149240 -1 576
578 0 422530 169847 149080 -1 577
579 0 422554 169851 148960 -1 578
580 0 422598 169859 148840 -1 579
581 0 422686 169923 148720 -1 580
582 0 422770 169995 148560 -1 581
583 0 422862 169999 148440 -1 582
584 0 422934 169999 148320 -1 583
585 0 422962 170007 148160 -1 584
586 0 422978 169947 148000 -1 585
587 0 423018 169891 147840 -1 586
588 0 423070 169799 147680 -1 587
589 0 423094 169727 147520 -1 588
590 0 423078 169651 147400 -1 589
591 0 423050 169647 147240 -1 590
592 0 423054 169651 147080 -1 591
593 0 423066 169679 146920 -1 592
594 0 423094 169659 146760 -1 593
595 0 423094 169659 146600 -1 594
596 0 423094 169659 146440 -1 595
597 0 423026 169643 146280 -1 596
598 0 423002 169703 146120 -1 597
599 0 423002 169771 146000 -1 598
600 0 422986 169875 145840 -1 599
601 0 422914 170059 145760 -1 600
602 0 422882 170143 145680 -1 601
603 0 422870 169991 145640 -1 602
604 0 422886 169907 145600 -1 603
605 0 422866 169891 145560 -1 604
606 0 422862 169843 145520 -1 605
607 0 422836 169805 145440 -1 606
608 0 422824 169785 145280 -1 607
609 0 422836 169805 145160 -1 608
610 0 422852 169805 145040 -1 609
611 0 422832 169789 144880 -1 610
612 0 422792 169769 144720 -1 611
613 0 422792 169769 144560 -1 612
614 0 422792 169757 144360 -1 613
615 0 422792 169757 144160 -1 614
616 0 422772 169861 144000 -1 615
617 0 422816 169985 143720 -1 616
618 0 422844 170089 143600 -1 617
619 0 422880 170161 143480 -1 618
620 0 422936 170233 143400 -1 619
621 0 422972 170201 143320 -1 620
622 0 422984 170161 143200 -1 621
623 0 423008 170173 143080 -1 622
624 0 423008 170173 142920 -1 623
625 0 423007.22 170165.5 142760 -1 624
626 0 422986 170155 142640 -1 625
627 0 422982 170115 142480 -1 626
628 0 422954 170155 142320 -1 627
629 0 422942 170147 142120 -1 628
630 0 422930 170167 141960 -1 629
631 0 422946 170271 141800 -1 630
632 0 422942 170307 141640 -1 631
633 0 422922 170383 141480 -1 632
634 0 422930 170435 141320 -1 633
635 0 422958 170487 141200 -1 634
636 0 422970 170551 141080 -1 635
637 0 422950 170579 140960 -1 636
638 0 422942 170659 140840 -1 637
639 0 422926 170699 140680 -1 638
640 0 422886 170659 140520 -1 639
641 0 422842 170647 140400 -1 640
642 0 422826 170655 140240 -1 641
643 0 422814 170711 140080 -1 642
644 0 422742 170699 139920 -1 643
645 0 422696.47 170703.08 139800 -1 644
646 0 422702 170651 139680 -1 645
647 0 422654 170571 139520 -1 646
648 0 422558 170511 139360 -1 647
649 0 422538 170391 139200 -1 648
650 0 422490 170275 139040 -1 649
651 0 422516 170193 138920 -1 650
652 0 422516 170117 138800 -1 651
653 0 422488 170037 138680 -1 652
654 0 422456 169941 138520 -1 653
655 0 422452 169865 138400 -1 654
656 0 422428 169821 138240 -1 655
657 0 422408 169809 138080 -1 656
658 0 422392 169861 137920 -1 657
659 0 422380 169901 137760 -1 658
660 0 422352 169893 137600 -1 659
661 0 422328 169865 137440 -1 660
662 0 422348 169897 137320 -1 661
663 0 422288 169841 137200 -1 662
664 0 422304 169817 137080 -1 663
665 0 422324 169753 136960 -1 664
666 0 422348 169693 136840 -1 665
667 0 422392 169629 136720 -1 666
668 0 422400 169569 136600 -1 667
669 0 422384 169517 136480 -1 668
670 0 422340 169445 136360 -1 669
671 0 422276 169417 136240 -1 670
672 0 422184 169401 136080 -1 671
673 0 422148 169373 135960 -1 672
674 0 422120 169365 135800 -1 673
675 0 422032 169325 135680 -1 674
676 0 422038 169335 135560 -1 675
677 0 421978 169375 135440 -1 676
678 0 421970 169411 135320 -1 677
679 0 421998 169427 135200 -1 678
680 0 422046 169463 135080 -1 679
681 0 422110 169503 134960 -1 680
682 0 422098 169563 134800 -1 681
683 0 422078 169587 134640 -1 682
684 0 422050 169643 134480 -1 683
685 0 422050 169647 134320 -1 684
686 0 422106 169651 134200 -1 685
687 0 422130 169659 134040 -1 686
688 0 422066 169707 133880 -1 687
689 0 421982 169727 133720 -1 688
690 0 421950 169751 133560 -1 689
691 0 421902 169783 133400 -1 690
692 0 421878 169823 133240 -1 691
693 0 421833 169837 133120 -1 692
694 0 421870 169867 133000 -1 693
695 0 421878 169831 132840 -1 694
696 0 421846 169775 132680 -1 695
697 0 421850 169707 132560 -1 696
698 0 421846 169603 132440 -1 697
699 0 421818 169499 132280 -1 698
700 0 421762 169419 132160 -1 699
701 0 421710 169303 132040 -1 700
702 0 421646 169215 131920 -1 701
703 0 421618 169195 131800 -1 702
704 0 421534 169167 131680 -1 703
705 0 421442 169143 131560 -1 704
706 0 421370 169155 131480 -1 705
707 0 421358 169187 131360 -1 706
708 0 421302 169287 131240 -1 707
709 0 421238 169319 131160 -1 708
710 0 421198 169399 131040 -1 709
711 0 421142 169423 130880 -1 710
712 0 421106 169447 130760 -1 711
713 0 421066 169475 130600 -1 712
714 0 421046 169451 130480 -1 713
715 0 420894 169383 130360 -1 714
716 0 420808 169349 130240 -1 715
717 0 420720 169329 130080 -1 716
718 0 420640 169293 129920 -1 717
719 0 420672 169305 129760 -1 718
720 0 420712 169385 129600 -1 719
721 0 420720 169437 129480 -1 720
722 0 420704 169485 129360 -1 721
723 0 420720 169421 129240 -1 722
724 0 420704 169373 129080 -1 723
725 0 420700 169329 128960 -1 724
726 0 420704 169277 128840 -1 725
727 0 420706 169259 128640 -1 726
728 0 420838 169291 128440 -1 727
729 0 420966 169311 128320 -1 728
730 0 421078 169383 128160 -1 729
731 0 421146 169375 128000 -1 730
732 0 421126 169399 127840 -1 731
733 0 421098 169411 127680 -1 732
734 0 421020 169393 127520 -1 733
735 0 421004 169409 127360 -1 734
736 0 420980 169441 127200 -1 735
737 0 420928 169437 127040 -1 736
738 0 420864 169445 126880 -1 737
739 0 420804 169477 126720 -1 738
740 0 420716 169485 126560 -1 739
741 0 420660 169517 126400 -1 740
742 0 420676 169577 126200 -1 741
743 0 420640 169689 126000 -1 742
744 0 420624 169717 125800 -1 743
745 0 420596 169753 125640 -1 744
746 0 420558 169767 125480 -1 745
747 0 420542 169815 125320 -1 746
748 0 420542 169843 125160 -1 747
749 0 420518 169887 124960 -1 748
750 0 420486 169935 124760 -1 749
751 0 420466 169975 124600 -1 750
752 0 420386 169979 124440 -1 751
753 0 420378 169963 124280 -1 752
754 0 420326 170023 124080 -1 753
755 0 420270 170063 123880 -1 754
756 0 420238 170075 123680 -1 755
757 0 420206 170139 123520 -1 756
758 0 420176 170193 123360 -1 757
759 0 420136 170273 123200 -1 758
760 0 420108 170377 123040 -1 759
761 0 420096 170473 122880 -1 760
762 0 420088 170565 122720 -1 761
763 0 420074 170615 122600 -1 762
764 0 420082 170715 122440 -1 763
765 0 420086 170735 122280 -1 764
766 0 420066 170763 122120 -1 765
767 0 420106 170811 121960 -1 766
768 0 420114 170815 121800 -1 767
769 0 420122 170815 121640 -1 768
770 0 420118 170847 121440 -1 769
771 0 420082 170843 121280 -1 770
772 0 420054 170855 121120 -1 771
773 0 419958 170843 120920 -1 772
774 0 419926 170827 120760 -1 773
775 0 419874 170799 120600 -1 774
776 0 419842 170751 120440 -1 775
777 0 419770 170679 120280 -1 776
778 0 419706 170587 120120 -1 777
779 0 419662 170515 119960 -1 778
780 0 419586 170515 119800 -1 779
781 0 419550 170475 119640 -1 780
782 0 419490 170475 119480 -1 781
783 0 419490 170471 119320 -1 782
784 0 419490 170455 119120 -1 783
785 0 419442 170439 118960 -1 784
786 0 419450 170443 118760 -1 785
787 0 419394 170439 118600 -1 786
788 0 419362 170471 118400 -1 787
789 0 419370 170515 118240 -1 788
790 0 419378 170511 118080 -1 789
791 0 419322 170491 117880 -1 790
792 0 419242 170511 117680 -1 791
793 0 419198 170491 117520 -1 792
794 0 419138 170467 117360 -1 793
795 0 419124 170453 117200 -1 794
796 0 419116 170417 117160 -1 795
797 0 419088 170405 116960 -1 796
798 0 419076 170413 116800 -1 797
799 0 419028 170473 116640 -1 798
800 0 419012 170485 116480 -1 799
801 0 418920 170501 116320 -1 800
802 0 418920 170501 116160 -1 801
803 0 418888 170505 115960 -1 802
804 0 418788 170545 115720 -1 803
805 0 418624 170497 115520 -1 804
806 0 418500 170493 115360 -1 805
807 0 418348 170497 115200 -1 806
808 0 418258 170499 115040 -1 807
809 0 418130 170435 114880 -1 808
810 0 418082 170319 114800 -1 809
811 0 417992 170253 114680 -1 810
812 0 417976 170197 114560 -1 811
813 0 417924 170109 114400 -1 812
814 0 417924 170109 114240 -1 813
815 0 417956 170141 114040 -1 814
816 0 417996 170161 113920 -1 815
817 0 418012 170185 113760 -1 816
818 0 418120 170205 113600 -1 817
819 0 418228 170113 113400 -1 818
820 0 418320 170081 113200 -1 819
821 0 418316 170169 113000 -1 820
822 0 418296 170245 112760 -1 821
823 0 418336 170365 112560 -1 822
824 0 418248 170405 112360 -1 823
825 0 418224 170473 112160 -1 824
826 0 418268 170593 111960 -1 825
827 0 418304 170661 111760 -1 826
828 0 418288 170729 111600 -1 827
829 0 418272 170813 111440 -1 828
830 0 418284 170889 111280 -1 829
831 0 418152 170858.33 111160 -1 830
832 0 418172 170829 111040 -1 831
833 0 418112 170845 110880 -1 832
834 0 418072 170825 110680 -1 833
835 0 418108 170837 110480 -1 834
836 0 418164 170841 110320 -1 835
837 0 418192 170889 110160 -1 836
838 0 418196 170905 109960 -1 837
839 0 418320 170821 109800 -1 838
840 0 418356 170805 109640 -1 839
841 0 418366.9 170830.94 109600 -1 840
842 0 418440.78 170720.11 109520 -1 841
843 0 418440 170697 109400 -1 842
844 0 418496 170625 109280 -1 843
845 0 418536 170601 109160 -1 844
846 0 418584 170537 109040 -1 845
847 0 418564 170505 108880 -1 846
848 0 418528 170445 108680 -1 847
849 0 418416 170369 108520 -1 848
850 0 418296 170289 108360 -1 849
851 0 418184 170249 108200 -1 850
852 0 418036 170169 108040 -1 851
853 0 417896 170121 107880 -1 852
854 0 417900 170101 107720 -1 853
855 0 417836 170065 107560 -1 854
856 0 417824 170017 107400 -1 855
857 0 417868 170069 107200 -1 856
858 0 417980 170057 107000 -1 857
859 0 418140 170097 106840 -1 858
860 0 418252 170157 106680 -1 859
861 0 418356 170225 106480 -1 860
862 0 418424 170193 106280 -1 861
863 0 418456 170117 106080 -1 862
864 0 418520 170069 105920 -1 863
865 0 418552 170049 105760 -1 864
866 0 418616 169997 105560 -1 865
867 0 418656 169977 105400 -1 866
868 0 418692 170005 105240 -1 867
869 0 418764 170029 105080 -1 868
870 0 418904 170045 104920 -1 869
871 0 418968 170081 104800 -1 870
872 0 418996 170109 104640 -1 871
873 0 419036 170145 104480 -1 872
874 0 419036 170145 104440 -1 873
875 0 418940 170437 104400 -1 874
876 0 418916 170405 104280 -1 875
877 0 418904 170341 104120 -1 876
878 0 418824 170297 103960 -1 877
879 0 418764 170201 103800 -1 878
880 0 418728 170169 103640 -1 879
881 0 418712 170109 103520 -1 880
882 0 418680 170013 103360 -1 881
883 0 418672 169925 103240 -1 882
884 0 418736 169817 103080 -1 883
885 0 418848 169729 102920 -1 884
886 0 418844.16 169704.61 102880 -1 885
887 0 418948 169645 102760 -1 886
888 0 418988 169545 102600 -1 887
889 0 419012 169497 102440 -1 888
890 0 419052 169477 102280 -1 889
891 0 419116 169473 102120 -1 890
892 0 419172 169473 101960 -1 891
893 0 419240 169489 101800 -1 892
894 0 419220 169469 101600 -1 893
895 0 419280 169477 101440 -1 894
896 0 419300 169477 101280 -1 895
897 0 419344 169465 101120 -1 896
898 0 419344 169425 101080 -1 897
899 0 419384 169405 100960 -1 898
900 0 419450 169355 100800 -1 899
901 0 419562 169327 100640 -1 900
902 0 419574 169311 100480 -1 901
903 0 419574 169299 100320 -1 902
904 0 419582 169295 100160 -1 903
905 0 419610 169227 1e+05 -1 904
906 0 419602 169183 99840 -1 905
907 0 419558 169171 99680 -1 906
908 0 419554 169167 99520 -1 907
909 0 419630 169131 99360 -1 908
910 0 419674 169115 99200 -1 909
911 0 419718 169083 99040 -1 910
912 0 419830 169115 98880 -1 911
913 0 419922 169119 98760 -1 912
914 0 420010 169123 98640 -1 913
915 0 420110 169139 98480 -1 914
916 0 420178 169111 98320 -1 915
917 0 420314 169147 98160 -1 916
918 0 420398 169127 98040 -1 917
919 0 420434 169135 97920 -1 918
920 0 420458 169151 97760 -1 919
921 0 420518 169211 97600 -1 920
922 0 420582 169235 97440 -1 921
923 0 420630 169259 97320 -1 922
924 0 420740 169229 97160 -1 923
925 0 420836 169197 97000 -1 924
926 0 420908 169189 96840 -1 925
927 0 421008 169177 96680 -1 926
928 0 421092 169153 96560 -1 927
929 0 421172 168993 96440 -1 928
930 0 421216 168917 96320 -1 929
931 0 421296 168833 96160 -1 930
932 0 421352 168773 96000 -1 931
933 0 421412 168713 95840 -1 932
934 0 421412 168713 95680 -1 933
935 0 421492 168677 95520 -1 934
936 0 421584 168693 95320 -1 935
937 0 421704 168693 95160 -1 936
938 0 421657.88 168692.05 95120 -1 937
939 0 421711.47 168677.5 95080 -1 938
940 0 421694 168774 95040 -1 939
941 0 421938.72 168693.9 94880 -1 940
942 0 422250.44 168592.39 94680 -1 941
943 0 422317.1 168491.02 94480 -1 942
944 0 422377.44 168421.06 94360 -1 943
945 0 422426.12 168485.73 94200 -1 944
946 0 422524.66 168453.47 94040 -1 945
947 0 422522.22 168363.67 93880 -1 946
948 0 422649.06 168364.05 93800 -1 947
949 0 422868.53 168383.88 93640 -1 948
950 0 422816.53 168409.05 93440 -1 949
951 0 422797.12 168417.92 93120 -1 950
952 0 423022.28 168475.55 92920 -1 951
953 0 423123.72 168555.38 92760 -1 952
954 0 423282.97 168608.77 92600 -1 953
955 0 423303.2 168558.86 92440 -1 954
956 0 423253.03 168554.86 92240 -1 955
957 0 423249.25 168582.45 92080 -1 956
958 0 423413.25 168591.27 91880 -1 957
959 0 423496.5 168633.25 91720 -1 958
960 0 423537.6 168687.58 91520 -1 959
961 0 423533.66 168705.52 91360 -1 960
962 0 423518.56 168892.67 91200 -1 961
963 0 423448.6 168894.8 91040 -1 962
964 0 423449.72 168949.98 90880 -1 963
965 0 423471.7 169027.84 90720 -1 964
966 0 423391.4 169069.94 90520 -1 965
967 0 423375.28 169096.86 90360 -1 966
968 0 423407.9 169190.27 90200 -1 967
969 0 423357.2 169232.69 90000 -1 968
970 0 423361.7 169309.56 89840 -1 969
971 0 423317.62 169310.02 89680 -1 970
972 0 423341.94 169339.44 89640 -1 971
973 0 423314.9 169292.52 89560 -1 972
974 0 423257.88 169234.86 89440 -1 973
975 0 423395.56 169377.7 89240 -1 974
976 0 423348.84 169500.52 89120 -1 975
977 0 423555.78 169611.97 88920 -1 976
978 0 423619.12 169626.73 88880 -1 977
979 0 423726.34 169652.73 88760 -1 978
980 0 423761.9 169622.78 88640 -1 979
981 0 423757.4 169594.56 88600 -1 980
982 0 423736.88 169632.86 88560 -1 981
983 0 423844.12 169607.17 88400 -1 982
984 0 423923.72 169543.3 88320 -1 983
985 0 424039.38 169439.16 88120 -1 984
986 0 424157.72 169368.36 87920 -1 985
987 0 424365.72 169245.27 87560 -1 986
988 0 424465.28 169173.58 87400 -1 987
989 0 424500.72 169107.33 87240 -1 988
990 0 425142.2 168497.86 87240 -1 989
991 0 425248.72 168356.02 87160 -1 990
992 0 425295.3 168283.38 87120 -1 991
993 0 425309.38 168241.11 87000 -1 992
994 0 425268.38 168083.9 86840 -1 993
995 0 425262.28 167970.86 86720 -1 994
996 0 425211.62 167818.81 86600 -1 995
997 0 425209.4 167763.39 86480 -1 996
998 0 425181.8 167656.78 86360 -1 997
999 0 425268.1 167605.2 86320 -1 998
1000 0 425276.28 167550.31 86280 -1 999
1001 0 425249.16 167509.14 86240 -1 1000
1002 0 425195.56 167546.81 86200 -1 1001
1003 0 425198.38 167462.14 86160 -1 1002
1004 0 425288.6 167367.31 86040 -1 1003
1005 0 425379.3 167144.16 85960 -1 1004
1006 0 425472.22 166927.88 85800 -1 1005
1007 0 425540.84 166648.27 85640 -1 1006
1008 0 425556 166396.95 85480 -1 1007
1009 0 425480.62 166339.84 85280 -1 1008
1010 0 425507 166202 85160 -1 1009
1011 0 425535 166082 85040 -1 1010
1012 0 425511 165958 84880 -1 1011
1013 0 425475 165898 84760 -1 1012
1014 0 425515 165842 84600 -1 1013
1015 0 425428.97 165841.28 84520 -1 1014
1016 0 425483 165774 84360 -1 1015
1017 0 425471 165710 84240 -1 1016
1018 0 425419 165662 84080 -1 1017
1019 0 425471 165634 83920 -1 1018
1020 0 425563 165562 83800 -1 1019
1021 0 425663 165398 83680 -1 1020
1022 0 425683 165386 83560 -1 1021
1023 0 425693 165336 83440 -1 1022
1024 0 425749 165260 83280 -1 1023
1025 0 425761 165192 83160 -1 1024
1026 0 425761 165116 83040 -1 1025
1027 0 425749 165060 82920 -1 1026
1028 0 425777 164992 82800 -1 1027
1029 0 425869 164880 82640 -1 1028
1030 0 425959 164818 82520 -1 1029
1031 0 426003 164774 82400 -1 1030
1032 0 426039 164678 82280 -1 1031
1033 0 426055 164586 82160 -1 1032
1034 0 426095 164506 82040 -1 1033
1035 0 426159 164382 81920 -1 1034
1036 0 426195 164306 81800 -1 1035
1037 0 426287 164202 81680 -1 1036
1038 0 426315 164186 81560 -1 1037
1039 0 426305 164132 81400 -1 1038
1040 0 426325 164080 81240 -1 1039
1041 0 426353 164000 81080 -1 1040
1042 0 426445 163960 80960 -1 1041
1043 0 426489 163980 80840 -1 1042
1044 0 426501 163956 80680 -1 1043
1045 0 426557 163884 80520 -1 1044
1046 0 426589 163844 80360 -1 1045
1047 0 426641 163808 80240 -1 1046
1048 0 426681 163720 80120 -1 1047
1049 0 426713 163664 80000 -1 1048
1050 0 426785 163596 79880 -1 1049
1051 0 426877 163516 79720 -1 1050
1052 0 426965 163436 79600 -1 1051
1053 0 426989 163324 79480 -1 1052
1054 0 427049 163232 79320 -1 1053
1055 0 427105 163172 79200 -1 1054
1056 0 427189 163092 79040 -1 1055
1057 0 427253 162988 78880 -1 1056
1058 0 427253 162880 78720 -1 1057
1059 0 427197 162832 78560 -1 1058
1060 0 427097 162680 78400 -1 1059
1061 0 427113 162588 78240 -1 1060
1062 0 427091 162602 78080 -1 1061
1063 0 427055 162606 77920 -1 1062
1064 0 426983 162558 77760 -1 1063
1065 0 426947 162410 77720 -1 1064
1066 0 426960.1 162403.55 77640 -1 1065
1067 0 426973.47 162395.67 77600 -1 1066
1068 0 426974.4 162391.6 77560 -1 1067
1069 0 427007 162422 77440 -1 1068
1070 0 427059 162346 77320 -1 1069
1071 0 427027 162310 77160 -1 1070
1072 0 427007 162266 76960 -1 1071
1073 0 427027 162222 76800 -1 1072
1074 0 427055 162194 76640 -1 1073
1075 0 427091 162142 76480 -1 1074
1076 0 427075 162106 76320 -1 1075
1077 0 427173 162044 76160 -1 1076
1078 0 427213 161984 76000 -1 1077
1079 0 427225 161920 75840 -1 1078
1080 0 427221 161864 75680 -1 1079
1081 0 427349 161748 75520 -1 1080
1082 0 427417 161704 75400 -1 1081
1083 0 427437 161652 75240 -1 1082
1084 0 427453 161596 75080 -1 1083
1085 0 427501 161572 74920 -1 1084
1086 0 427557 161516 74760 -1 1085
1087 0 427577 161440 74600 -1 1086
1088 0 427573 161356 74440 -1 1087
1089 0 427585 161296 74280 -1 1088
1090 0 427629 161264 74120 -1 1089
1091 0 427673 161192 73960 -1 1090
1092 0 427727 161126 73800 -1 1091
1093 0 427827 161022 73640 -1 1092
1094 0 427851 161002 73440 -1 1093
1095 0 427903 160854 73240 -1 1094
1096 0 427871 160942 73080 -1 1095
1097 0 427919 160938 72880 -1 1096
1098 0 428003 160922 72680 -1 1097
1099 0 428035 160902 72480 -1 1098
1100 0 428075 160854 72280 -1 1099
1101 0 428103 160922 72080 -1 1100
1102 0 428179 160974 71880 -1 1101
1103 0 428163 160978 71680 -1 1102
1104 0 428255 161034 71480 -1 1103
1105 0 428275 161006 71320 -1 1104
1106 0 428315 160958 71120 -1 1105
1107 0 428427 160862 70920 -1 1106
1108 0 428503 160782 70760 -1 1107
1109 0 428551 160706 70600 -1 1108
1110 0 428603 160666 70440 -1 1109
1111 0 428667 160602 70320 -1 1110
1112 0 428689 160540 70200 -1 1111
1113 0 428809 160464 70040 -1 1112
1114 0 428997 160408 69920 -1 1113
1115 0 429033 160352 69800 -1 1114
1116 0 429067 160322 69720 -1 1115
1117 0 429101 160292 69640 -1 1116
1118 0 429213 160236 69520 -1 1117
1119 0 429249 160196 69320 -1 1118
1120 0 429285 160140 69120 -1 1119
1121 0 429425 160008 68880 -1 1120
1122 0 429529 159924 68720 -1 1121
1123 0 429565 159896 68560 -1 1122
1124 0 429641 159796 68400 -1 1123
1125 0 429657 159686 68280 -1 1124
1126 0 429781 159478 68160 -1 1125
1127 0 429905 159382 68040 -1 1126
1128 0 430029 159254 67920 -1 1127
1129 0 430121 159154 67800 -1 1128
1130 0 430213 159062 67720 -1 1129
1131 0 430457 159186 67600 -1 1130
1132 0 430677 159350 67480 -1 1131
1133 0 430833 159498 67360 -1 1132
1134 0 430957 159446 67240 -1 1133
1135 0 431081 159182 67120 -1 1134
1136 0 431161 158978 67000 -1 1135
1137 0 431185 158846 66960 -1 1136
1138 0 431125 158486 66840 -1 1137
1139 0 431161 158104 66760 -1 1138
1140 0 431713 157780 66560 -1 1139
1141 0 431757 157744 66480 -1 1140
1142 0 431825 157688 66360 -1 1141
1143 0 431845 157652 66280 -1 1142
1144 0 431925 157618 66160 -1 1143
1145 0 432309 157622 66040 -1 1144
1146 0 432549 157610 65880 -1 1145
1147 0 432597 157626 65720 -1 1146
1148 0 432513 157594 65600 -1 1147
1149 0 432569 157446 65520 -1 1148
1150 0 432637 157354 65400 -1 1149
1151 0 432685 157282 65320 -1 1150
1152 0 432665 157242 65200 -1 1151
1153 0 432789 157162 65080 -1 1152
1154 0 432913 156978 64920 -1 1153
1155 0 433013 156890 64800 -1 1154
1156 0 433157 156914 64680 -1 1155
1157 0 433281 157122 64560 -1 1156
1158 0 433353 157238 64440 -1 1157
1159 0 433441 157254 64320 -1 1158
1160 0 433557 157254 64240 -1 1159
1161 0 433733 157270 64200 -1 1160
1162 0 433813 157188 64080 -1 1161
1163 0 433789 156992 63960 -1 1162
1164 0 433741 156608 63840 -1 1163
1165 0 434009 156364 63760 -1 1164
1166 0 434153 156148 63680 -1 1165
1167 0 434317 156076 63560 -1 1166
1168 0 434541 155972 63440 -1 1167
1169 0 434841 155856 63320 -1 1168
1170 0 435185 155830 63240 -1 1169
1171 0 435645 155738 63200 -1 1170
1172 0 435921 155734 63120 -1 1171
1173 0 436221 155666 63040 -1 1172
1174 0 436357 155706 62920 -1 1173
1175 0 436437 155718 62800 -1 1174
1176 0 436517 155850 62680 -1 1175
1177 0 436593 155922 62640 -1 1176
1178 0 436765 156092 62560 -1 1177
1179 0 436977 156240 62480 -1 1178
1180 0 437125 156424 62400 -1 1179
1181 0 437277 156780 62320 -1 1180
1182 0 437969 157810 62280 -1 1181
1183 0 438177 158000 62240 -1 1182
1184 0 438397 158176 62160 -1 1183
1185 0 439125 158868 62080 -1 1184
1186 0 439837 159148 62040 -1 1185
1187 0 440213 159252 62080 -1 1186
1188 0 440345 159330 62000 -1 1187
1189 0 440517 159610 61920 -1 1188
1190 0 440557 159776 61840 -1 1189
1191 0 440585 159884 61720 -1 1190
1192 0 440705 160080 61600 -1 1191
1193 0 440753 160480 61520 -1 1192
1194 0 440753 160768 61440 -1 1193
1195 0 440981 161024 61400 -1 1194
1196 0 441137 161160 61360 -1 1195
1197 0 441697 161706 61280 -1 1196
1198 0 441985 161830 61200 -1 1197
1199 0 443189 162142 61240 -1 1198
1200 0 443509 162102 61120 -1 1199
1201 0 443499.47 162067.34 61080 -1 1200
1202 0 443743 162309 61280 -1 1199
1203 0 443851 162365 61360 -1 1202
1204 0 443851 162365 61440 -1 1203
1205 0 444187 162429 61560 -1 1204
1206 0 444955 163357 61560 -1 1205
1207 0 445243 163805 61520 -1 1206
1208 0 445303 163979 61440 -1 1207
1209 0 445363 164075 61360 -1 1208
1210 0 445435 164219 61280 -1 1209
1211 0 445559 164467 61160 -1 1210
1212 0 445627 164907 61080 -1 1211
1213 0 445703 165211 61040 -1 1212
1214 0 445755 165393 60960 -1 1213
1215 0 445739 165209 60840 -1 1214
1216 0 445699 165141 60720 -1 1215
1217 0 445651 165165 60560 -1 1216
1218 0 445979 165573 60520 -1 1217
1219 0 446407 165745 60440 -1 1218
1220 0 446639 165805 60360 -1 1219
1221 0 446911 165881 60240 -1 1220
1222 0 447151 166069 60160 -1 1221
1223 0 447515 166353 60080 -1 1222
1224 0 447739 166595 60000 -1 1223
1225 0 447711 166563 59920 -1 1224
1226 0 447817 166719 59760 -1 1225
1227 0 447865 166759 59640 -1 1226
1228 0 447865 166759 59480 -1 1227
1229 0 448333 167011 59440 -1 1228
1230 0 448521 167107 59360 -1 1229
1231 0 448901 167283 59280 -1 1230
1232 0 449291 167391 59200 -1 1231
1233 0 450139 167595 59200 -1 1232
1234 0 450413 167739 59120 -1 1233
1235 0 450565 167835 59040 -1 1234
1236 0 450885 167983 58960 -1 1235
1237 0 451029 168063 58840 -1 1236
1238 0 451225 168195 58720 -1 1237
1239 0 451341 168335 58600 -1 1238
1240 0 451639 168347 58480 -1 1239
1241 0 451799 168387 58400 -1 1240
1242 0 452055 168363 58320 -1 1241
1243 0 452615 168519 58240 -1 1242
1244 0 453155 168787 58160 -1 1243
1245 0 453677 169019 58120 -1 1244
1246 0 454637 169119 58080 -1 1245
1247 0 454791 169163 58040 -1 1246
1248 0 455687 169295 58000 -1 1247
1249 0 455687 169195 58200 -1 1248
1250 0 455735 169012 58320 -1 1249
1251 0 455751 168951 58360 -1 1250
1252 0 455842 168903 58480 -1 1251
1253 0 456795 168963 58200 -1 1249
1254 0 457155 168903 58280 -1 1253
1255 0 457547 168951 58400 -1 1254
1256 0 457819.66 168867 58480 -1 1255
1257 0 457875.66 168747 58560 -1 1256
1258 0 457951.66 168759 58640 -1 1257
1259 0 458235.66 168755 58720 -1 1258
1260 0 458891.66 168547 58800 -1 1259
1261 0 459065.66 168319 58840 -1 1260
1262 0 459013.66 168295 58880 -1 1261
1263 0 459243.66 168183 58960 -1 1262
1264 0 459471.66 168027 59040 -1 1263
1265 0 459224 168379 59080 -1 1264
1266 0 459128 168511 59240 -1 1265
1267 0 459224 168587 59360 -1 1266
1268 0 459272 168767 59480 -1 1267
1269 0 459452 168859 59600 -1 1268
1270 0 459570 168947 59720 -1 1269
1271 0 459754 169047 59880 -1 1270
1272 0 459874 169143 60000 -1 1271
1273 0 459978 169199 60120 -1 1272
1274 0 460054 169287 60280 -1 1273
1275 0 460104 169375 60440 -1 1274
1276 0 460180 169371 60640 -1 1275
1277 0 460148 169567 60880 -1 1276
1278 0 460024 169551 61040 -1 1277
1279 0 459904 169315 61200 -1 1278
1280 0 459492 169123 61240 -1 1279
1281 0 459336 169115 61320 -1 1280
1282 0 459336 169115 61520 -1 1281
1283 0 459562.5 169239 61800 -1 1282
1284 0 460256 169587 61280 -1 1279
1285 0 460500 169679 61400 -1 1284
1286 0 460732 169735 61520 -1 1285
1287 0 460912 169699 61640 -1 1286
1288 0 460972 169643 61800 -1 1287
1289 0 460964 169407 61920 -1 1288
1290 0 460988 169235 62000 -1 1289
1291 0 461052 169107 62120 -1 1290
1292 0 461168 169063 62240 -1 1291
1293 0 461178.5 169148 62280 -1 1292
1294 0 461068 169843 61840 -1 1288
1295 0 461192 169887 61880 -1 1294
1296 0 461372 169863 61960 -1 1295
1297 0 461472 169839 62040 -1 1296
1298 0 461676 169799 62160 -1 1297
1299 0 461896 169835 62320 -1 1298
1300 0 462048 169955 62440 -1 1299
1301 0 462192 170087 62520 -1 1300
1302 0 462394 169955 62640 -1 1301
1303 0 462554 170027 62720 -1 1302
1304 0 462666 170291 62800 -1 1303
1305 0 462758 170359 62840 -1 1304
1306 0 463006 170507 62760 -1 1305
1307 0 463118 170575 62640 -1 1306
1308 0 463094 170823 62520 -1 1307
1309 0 463178 170875 62400 -1 1308
1310 0 463288 170991 62320 -1 1309
1311 0 463300 171043 62160 -1 1310
1312 0 463372 171195 62000 -1 1311
1313 0 463380 171279 61840 -1 1312
1314 0 463460 171347 61720 -1 1313
1315 0 463448 171415 61560 -1 1314
1316 0 463464 171555 61400 -1 1315
1317 0 463500 171695 61280 -1 1316
1318 0 463452 171855 61080 -1 1317
1319 0 463468 171939 60880 -1 1318
1320 0 463462 171867 60720 -1 1319
1321 0 463542 171831 60520 -1 1320
1322 0 463510 171795 60320 -1 1321
1323 0 463574 171731 60160 -1 1322
1324 0 463578 171647 60000 -1 1323
1325 0 463522 171631 59800 -1 1324
1326 0 463518 171551 59600 -1 1325
1327 0 463530 171595 59400 -1 1326
1328 0 463530 171675 59240 -1 1327
1329 0 463526 171767 59040 -1 1328
1330 0 463550 171851 58880 -1 1329
1331 0 463726 171943 58720 -1 1330
1332 0 463846 172011 58640 -1 1331
1333 0 464118 172211 58560 -1 1332
1334 0 464342 172343 58520 -1 1333
1335 0 464450 172455 58440 -1 1334
1336 0 464494 172531 58360 -1 1335
1337 0 464538 172583 58280 -1 1336
1338 0 464690 172835 58200 -1 1337
1339 0 464878 172971 58160 -1 1338
1340 0 465490 173159 58080 -1 1339
1341 0 465754 173255 58040 -1 1340
1342 0 465856 173299 57960 -1 1341
1343 0 466012 173407 57840 -1 1342
1344 0 466276 173555 57720 -1 1343
1345 0 466576 173679 57600 -1 1344
1346 0 466828 173851 57520 -1 1345
1347 0 467020 174019 57440 -1 1346
1348 0 467264 174199 57400 -1 1347
1349 0 467476 174299 57360 -1 1348
1350 0 467624 174415 57320 -1 1349
1351 0 467748 174507 57280 -1 1350
1352 0 468002 174787 57200 -1 1351
1353 0 468172 174871 57120 -1 1352
1354 0 468328 174971 57000 -1 1353
1355 0 468532 175143 56920 -1 1354
1356 0 468712 175331 56840 -1 1355
1357 0 468892 175463 56760 -1 1356
1358 0 469096 175615 56680 -1 1357
1359 0 469180 175723 56640 -1 1358
1360 0 469292 175811 56600 -1 1359
1361 0 469448 175967 56560 -1 1360
1362 0 469590 176119 56520 -1 1361
1363 0 469758 176235 56480 -1 1362
1364 0 469826 176303 56400 -1 1363
1365 0 469934 176379 56320 -1 1364
1366 0 470086 176583 56240 -1 1365
1367 0 470214 176679 56200 -1 1366
1368 0 470322 176755 56160 -1 1367
1369 0 470394 176831 56120 -1 1368
1370 0 470498 176891 56080 -1 1369
1371 0 470662 177003 56040 -1 1370
1372 0 471112 177143 56000 -1 1371
1373 0 471468 177295 55960 -1 1372
1374 0 471612 177387 55880 -1 1373
1375 0 472116 177491 55800 -1 1374
1376 0 472432 177587 55720 -1 1375
1377 0 472644 177707 55680 -1 1376
1378 0 473188 177855 55600 -1 1377
1379 0 473682 178011 55640 -1 1378
1380 0 473962 178011 55720 -1 1379
1381 0 474146 177975 55760 -1 1380
1382 0 475102 178211 55760 -1 1381
1383 0 475694 178379 55800 -1 1382
1384 0 475996 178507 55720 -1 1383
1385 0 476700 178627 55680 -1 1384
1386 0 477572 178775 55760 -1 1385
1387 0 477836 178843 55720 -1 1386
1388 0 478028 178955 55680 -1 1387
1389 0 478484 178931 55720 -1 1388
1390 0 478790 179063 55800 -1 1389
1391 0 479126 179059 55840 -1 1390
1392 0 479450 179071 55880 -1 1391
1393 0 479790 179115 55920 -1 1392
1394 0 480006 179147 55960 -1 1393
1395 0 480242 179223 56000 -1 1394
1396 0 480462 179259 56040 -1 1395
1397 0 480638 179275 56080 -1 1396
1398 0 480884 179263 56160 -1 1397
1399 0 481068 179291 56200 -1 1398
1400 0 481328 179343 56240 -1 1399
1401 0 481740 179311 56280 -1 1400
1402 0 482664 179315 56280 -1 1401
1403 0 483020 179331 56320 -1 1402
1404 0 483338 179347 56400 -1 1403
1405 0 483374 179307 56480 -1 1404
1406 0 483442 179219 56600 -1 1405
1407 0 483594 179127 56720 -1 1406
1408 0 483698 179079 56840 -1 1407
1409 0 483846 179019 56960 -1 1408
1410 0 483910 178911 57080 -1 1409
1411 0 484130 178823 57200 -1 1410
1412 0 459575.66 167647 59080 -1 1264
1413 0 459655.66 167459 59160 -1 1412
1414 0 459707.66 167119 59240 -1 1413
1415 0 444191 162409 61680 -1 1205
1416 0 444191 162409 61760 -1 1415
1417 0 444538.94 162832.42 61760 -1 1416
1418 0 444131 162193 61840 -1 1416
1419 0 444071 162101 61960 -1 1418
1420 0 444063 162017 62080 -1 1419
1421 0 444063 162017 62120 -1 1420
1422 0 437965 157776 62360 -1 1182
1423 0 437937 157672 62520 -1 1422
1424 0 437965 157608 62640 -1 1423
1425 0 437945 157656 62720 -1 1424
1426 0 437839.5 157609 62760 -1 1425
1427 0 432509 157862 65560 -1 1148
1428 0 432477 157906 65440 -1 1427
1429 0 432517 157986 65320 -1 1428
1430 0 432545 158030 65200 -1 1429
1431 0 432585 158030 65080 -1 1430
1432 0 432601 158034 64960 -1 1431
1433 0 432725 158102 64800 -1 1432
1434 0 432837 158146 64680 -1 1433
1435 0 432973 158234 64560 -1 1434
1436 0 433089 158286 64400 -1 1435
1437 0 433329 158222 64280 -1 1436
1438 0 433549 157962 64160 -1 1437
1439 0 433589 157854 64120 -1 1438
1440 0 433645 157642 64040 -1 1439
1441 0 433625 157434 63960 -1 1440
1442 0 433705 157116 63880 -1 1441
1443 0 433701 156948 63840 -1 1442
1444 0 433649 156620 63760 -1 1443
1445 0 433597 156488 63720 -1 1444
1446 0 433545 156268 63680 -1 1445
1447 0 433633 156064 63720 -1 1446
1448 0 433741 155888 63680 -1 1447
1449 0 433865 155750 63640 -1 1448
1450 0 433941 155670 63560 -1 1449
1451 0 434017 155458 63480 -1 1450
1452 0 434009 155354 63400 -1 1451
1453 0 434013 155254 63320 -1 1452
1454 0 433973 155166 63200 -1 1453
1455 0 433965 155066 63120 -1 1454
1456 0 433973 154838 63040 -1 1455
1457 0 433977 154538 62960 -1 1456
1458 0 434049 154420 62840 -1 1457
1459 0 434069 154288 62720 -1 1458
1460 0 434033 154200 62640 -1 1459
1461 0 433977 154104 62560 -1 1460
1462 0 434009 153936 62480 -1 1461
1463 0 434197 153402 62360 -1 1462
1464 0 434209 153190 62320 -1 1463
1465 0 434209 152930 62240 -1 1464
1466 0 434589 152282 62240 -1 1465
1467 0 434681 152016 62200 -1 1466
1468 0 434665 151852 62120 -1 1467
1469 0 434645 151788 62040 -1 1468
1470 0 434653 151712 61920 -1 1469
1471 0 434765 151544 61800 -1 1470
1472 0 435021 151200 61760 -1 1471
1473 0 435065 151164 61640 -1 1472
1474 0 435309 150444 61600 -1 1473
1475 0 435565 149754 61600 -1 1474
1476 0 435717 149686 61560 -1 1475
1477 0 435785 149498 61520 -1 1476
1478 0 436029 149162 61440 -1 1477
1479 0 436165 149054 61400 -1 1478
1480 0 436265 148950 61320 -1 1479
1481 0 436329 148850 61240 -1 1480
1482 0 436389 148844 61200 -1 1481
1483 0 436657 148544 61120 -1 1482
1484 0 437113 147864 61040 -1 1483
1485 0 437325 147482 61200 -1 1484
1486 0 437319 147408 61240 -1 1485
1487 0 437403 147336 61320 -1 1486
1488 0 437645 147278 61080 -1 1484
1489 0 437969 146910 61120 -1 1488
1490 0 438209 146626 61200 -1 1489
1491 0 438345 146390 61240 -1 1490
1492 0 438621 146100 61320 -1 1491
1493 0 438765 145908 61400 -1 1492
1494 0 439001 145800 61440 -1 1493
1495 0 439013 145716 61520 -1 1494
1496 0 439077 145544 61600 -1 1495
1497 0 439277 145432 61680 -1 1496
1498 0 439709 145268 61760 -1 1497
1499 0 440041 144920 61800 -1 1498
1500 0 440087 144808 61880 -1 1499
1501 0 440231 144648 62000 -1 1500
1502 0 440367 144524 62120 -1 1501
1503 0 440449 144276 62240 -1 1502
1504 0 440569 144080 62320 -1 1503
1505 0 440726.34 144026.83 62360 -1 1504
1506 0 440772 143807 62440 -1 1505
1507 0 440876 143651 62520 -1 1506
1508 0 440884 143371 62640 -1 1507
1509 0 441084 143195 62760 -1 1508
1510 0 441312 143127 62840 -1 1509
1511 0 441512 143031 62920 -1 1510
1512 0 441724 142851 63000 -1 1511
1513 0 441886 142691 63120 -1 1512
1514 0 442002 142583 63240 -1 1513
1515 0 442042 142543 63360 -1 1514
1516 0 442202 142343 63480 -1 1515
1517 0 442454 142123 63600 -1 1516
1518 0 442534 141967 63680 -1 1517
1519 0 442758 142147 63800 -1 1518
1520 0 442886 142315 63880 -1 1519
1521 0 442982 142503 63960 -1 1520
1522 0 443038 142603 64040 -1 1521
1523 0 443100 142627 64120 -1 1522
1524 0 443256 142643 64240 -1 1523
1525 0 443360 142279 64240 -1 1524
1526 0 443360 142127 64320 -1 1525
1527 0 443348 141943 64360 -1 1526
1528 0 443308 141703 64440 -1 1527
1529 0 443284 141395 64520 -1 1528
1530 0 443254 141103 64600 -1 1529
1531 0 443242 140763 64680 -1 1530
1532 0 443262 140651 64760 -1 1531
1533 0 443374 140499 64880 -1 1532
1534 0 443374 140379 65000 -1 1533
1535 0 443348 140247 65080 -1 1534
1536 0 443316 140155 65200 -1 1535
1537 0 443304 140023 65320 -1 1536
1538 0 443300 139843 65440 -1 1537
1539 0 443296 139679 65600 -1 1538
1540 0 443304 139607 65720 -1 1539
1541 0 443304 139455 65880 -1 1540
1542 0 443372 139351 66000 -1 1541
1543 0 443420 139309 66160 -1 1542
1544 0 443458 139175 66280 -1 1543
1545 0 443474 139075 66440 -1 1544
1546 0 443574 138947 66600 -1 1545
1547 0 443630 138891 66760 -1 1546
1548 0 443810 139143 66920 -1 1547
1549 0 443906 139315 67000 -1 1548
1550 0 443994 139479 67120 -1 1549
1551 0 444090 139571 67200 -1 1550
1552 0 444180 139527 67280 -1 1551
1553 0 444176 139331 67440 -1 1552
1554 0 444204 139209 67480 -1 1553
1555 0 444164 138891 67560 -1 1554
1556 0 444192 138683 67600 -1 1555
1557 0 444184 138551 67640 -1 1556
1558 0 444174 138211 67720 -1 1557
1559 0 444190 138047 67800 -1 1558
1560 0 444270 137851 67960 -1 1559
1561 0 444370 137695 68080 -1 1560
1562 0 444378 137551 68200 -1 1561
1563 0 444454 137443 68320 -1 1562
1564 0 444578 137175 68440 -1 1563
1565 0 444618 136935 68520 -1 1564
1566 0 444656 136723 68600 -1 1565
1567 0 444656 136511 68680 -1 1566
1568 0 444628 136371 68760 -1 1567
1569 0 444592 136207 68880 -1 1568
1570 0 444568 136123 69000 -1 1569
1571 0 444564 136079 69120 -1 1570
1572 0 444564 136055 69280 -1 1571
1573 0 444556 135983 69400 -1 1572
1574 0 444536 135907 69520 -1 1573
1575 0 444560 135783 69640 -1 1574
1576 0 444588 135635 69760 -1 1575
1577 0 444594 135567 69880 -1 1576
1578 0 444662 135495 70040 -1 1577
1579 0 444686 135447 70200 -1 1578
1580 0 444790 135355 70360 -1 1579
1581 0 444826 135179 70520 -1 1580
1582 0 444790 135047 70640 -1 1581
1583 0 444834 134827 70760 -1 1582
1584 0 444822 134635 70880 -1 1583
1585 0 444822 134467 71000 -1 1584
1586 0 444870 134287 71120 -1 1585
1587 0 444880 134119 71240 -1 1586
1588 0 445012 133511 71320 -1 1587
1589 0 445154 133219 71440 -1 1588
1590 0 445202 133047 71600 -1 1589
1591 0 445278 132763 71720 -1 1590
1592 0 445316 132559 71800 -1 1591
1593 0 445304 132631 71880 -1 1592
1594 0 445304 132631 72000 -1 1593
1595 0 445280 132587 72080 -1 1594
1596 0 445268 132539 72160 -1 1595
1597 0 445277.5 132342 72280 -1 1596
1598 0 445372 131803 71840 -1 1592
1599 0 445392 131411 71920 -1 1598
1600 0 445432 131167 72000 -1 1599
1601 0 445514 130943 72040 -1 1600
1602 0 445574 130843 72080 -1 1601
1603 0 445582 130707 72160 -1 1602
1604 0 445606 130571 72240 -1 1603
1605 0 445686 130355 72280 -1 1604
1606 0 445678 130327 72320 -1 1605
1607 0 445674 130215 72400 -1 1606
1608 0 445618 130075 72520 -1 1607
1609 0 445582 130039 72600 -1 1608
1610 0 445408 129323 72640 -1 1609
1611 0 445668 128883 72680 -1 1610
1612 0 445676 128843 72720 -1 1611
1613 0 445704 128783 72760 -1 1612
1614 0 445714 128687 72840 -1 1613
1615 0 445814 128271 72920 -1 1614
1616 0 445710 127947 72960 -1 1615
1617 0 445710 127675 73040 -1 1616
1618 0 445758 127187 73040 -1 1617
1619 0 445620 126835 73080 -1 1618
1620 0 445536 126579 73160 -1 1619
1621 0 445472 126435 73240 -1 1620
1622 0 445390 126295 73320 -1 1621
1623 0 445278 126199 73400 -1 1622
1624 0 445254 126091 73480 -1 1623
1625 0 445218 126015 73560 -1 1624
1626 0 445166 125891 73640 -1 1625
1627 0 445118 125771 73720 -1 1626
1628 0 445126 125515 73760 -1 1627
1629 0 445196 125071 73920 -1 1628
1630 0 445160 124847 73960 -1 1629
1631 0 445216 124675 74040 -1 1630
1632 0 445208 124633 74080 -1 1631
1633 0 445166 124483 74200 -1 1632
1634 0 445078 124343 74320 -1 1633
1635 0 445042 124179 74440 -1 1634
1636 0 445038 124043 74600 -1 1635
1637 0 445162 123851 74760 -1 1636
1638 0 445194 123703 74920 -1 1637
1639 0 445234 123523 75080 -1 1638
1640 0 445316 123123 75160 -1 1639
1641 0 445292 122855 75240 -1 1640
1642 0 445348 122739 75320 -1 1641
1643 0 445364 122659 75400 -1 1642
1644 0 445352 122439 75480 -1 1643
1645 0 445324 122303 75560 -1 1644
1646 0 445312 122159 75680 -1 1645
1647 0 445316 121987 75760 -1 1646
1648 0 445380 121867 75880 -1 1647
1649 0 445358 121779 75960 -1 1648
1650 0 445406 121627 76080 -1 1649
1651 0 445462 121519 76200 -1 1650
1652 0 445474 121435 76280 -1 1651
1653 0 445478 121343 76360 -1 1652
1654 0 445458 121215 76480 -1 1653
1655 0 445478 121071 76560 -1 1654
1656 0 445554 120959 76680 -1 1655
1657 0 445654 120939 76840 -1 1656
1658 0 445690 120811 76960 -1 1657
1659 0 445750 120759 77080 -1 1658
1660 0 445812 120647 77200 -1 1659
1661 0 445844 120491 77320 -1 1660
1662 0 445808 120339 77440 -1 1661
1663 0 445904 120255 77600 -1 1662
1664 0 445956 120143 77760 -1 1663
1665 0 446080 119943 77840 -1 1664
1666 0 446048 119739 77920 -1 1665
1667 0 446028 119747 78080 -1 1666
1668 0 445988 119747 78240 -1 1667
1669 0 445984 119507 78360 -1 1668
1670 0 445948 119291 78520 -1 1669
1671 0 445940 119219 78640 -1 1670
1672 0 445932 119063 78760 -1 1671
1673 0 445882 118963 78880 -1 1672
1674 0 445818 118967 79040 -1 1673
1675 0 445798 118971 79200 -1 1674
1676 0 445734 118867 79360 -1 1675
1677 0 445710 118723 79480 -1 1676
1678 0 445698 118403 79640 -1 1677
1679 0 445630 118339 79800 -1 1678
1680 0 445354 118003 79920 -1 1679
1681 0 445110 117735 80080 -1 1680
1682 0 444968 117459 80200 -1 1681
1683 0 444884 117343 80360 -1 1682
1684 0 444740 117147 80520 -1 1683
1685 0 444676 117007 80720 -1 1684
1686 0 444712 116871 80880 -1 1685
1687 0 444640 116739 81000 -1 1686
1688 0 444544 116579 81040 -1 1687
1689 0 444408 116399 81120 -1 1688
1690 0 444344 116279 81200 -1 1689
1691 0 444296 116131 81280 -1 1690
1692 0 444284 116055 81360 -1 1691
1693 0 444220 115923 81480 -1 1692
1694 0 444068 115683 81560 -1 1693
1695 0 444036 115499 81640 -1 1694
1696 0 444000 115363 81720 -1 1695
1697 0 443964 115247 81840 -1 1696
1698 0 443872 115019 81920 -1 1697
1699 0 443832 114859 82000 -1 1698
1700 0 443776 114731 82080 -1 1699
1701 0 443744 114547 82200 -1 1700
1702 0 443672 114331 82280 -1 1701
1703 0 443624 114231 82320 -1 1702
1704 0 443532 114079 82360 -1 1703
1705 0 443312 113615 82440 -1 1704
1706 0 443292 113555 82520 -1 1705
1707 0 443216 113467 82600 -1 1706
1708 0 443060 113231 82680 -1 1707
1709 0 442996 113119 82720 -1 1708
1710 0 442936 113055 82760 -1 1709
1711 0 442904 113019 82800 -1 1710
1712 0 442740 112719 82880 -1 1711
1713 0 442640 112531 82960 -1 1712
1714 0 442420 112247 83000 -1 1713
1715 0 442192 111751 83000 -1 1714
1716 0 442044 111499 83040 -1 1715
1717 0 441964 111411 83080 -1 1716
1718 0 441924 111159 83120 -1 1717
1719 0 441848 110875 83200 -1 1718
1720 0 441848 110523 83240 -1 1719
1721 0 441556 109931 83280 -1 1720
1722 0 441340 109467 83320 -1 1721
1723 0 441240 109259 83400 -1 1722
1724 0 441128 109107 83480 -1 1723
1725 0 441100 108995 83560 -1 1724
1726 0 441064 108759 83600 -1 1725
1727 0 441076 108527 83680 -1 1726
1728 0 441092 108399 83760 -1 1727
1729 0 441044 108275 83880 -1 1728
1730 0 441064 108219 84000 -1 1729
1731 0 441160 108031 84120 -1 1730
1732 0 441236 107823 84160 -1 1731
1733 0 441236 107679 84200 -1 1732
1734 0 441172 107579 84280 -1 1733
1735 0 441176 107379 84360 -1 1734
1736 0 441240 107207 84440 -1 1735
1737 0 441280 107119 84520 -1 1736
1738 0 441328 107087 84600 -1 1737
1739 0 441368 106971 84680 -1 1738
1740 0 441456 106863 84760 -1 1739
1741 0 441420 106639 84800 -1 1740
1742 0 441412 106543 84880 -1 1741
1743 0 441484 106339 84960 -1 1742
1744 0 441456 106235 85000 -1 1743
1745 0 441452 106143 85040 -1 1744
1746 0 441472 106067 85120 -1 1745
1747 0 441488 106011 85200 -1 1746
1748 0 441460 105667 85280 -1 1747
1749 0 441468 105543 85320 -1 1748
1750 0 441456 105403 85400 -1 1749
1751 0 441472 105255 85480 -1 1750
1752 0 441520 105091 85560 -1 1751
1753 0 441600 104543 85560 -1 1752
1754 0 441528 104239 85640 -1 1753
1755 0 441564 104251 85840 -1 1754
1756 0 441624 103967 86000 -1 1755
1757 0 441564 103659 86040 -1 1756
1758 0 441428 103299 86080 -1 1757
1759 0 441392 102851 86120 -1 1758
1760 0 441184 102027 86160 -1 1759
1761 0 441048 101575 86080 -1 1760
1762 0 440984 101387 86040 -1 1761
1763 0 440888 101247 85960 -1 1762
1764 0 440820 101123 85880 -1 1763
1765 0 440672 100939 85800 -1 1764
1766 0 440508 100775 85720 -1 1765
1767 0 440484 100723 85640 -1 1766
1768 0 440376 100555 85560 -1 1767
1769 0 440208 100403 85480 -1 1768
1770 0 440004 100263 85400 -1 1769
1771 0 439944 100175 85360 -1 1770
1772 0 439864 100059 85280 -1 1771
1773 0 439768 99943 85200 -1 1772
1774 0 439716 99855 85120 -1 1773
1775 0 439616 99751 85000 -1 1774
1776 0 439528 99679 84920 -1 1775
1777 0 439372 99551 84800 -1 1776
1778 0 439296 99447 84720 -1 1777
1779 0 439200 99339 84600 -1 1778
1780 0 439108 99163 84480 -1 1779
1781 0 438992 99051 84360 -1 1780
1782 0 438904 98879 84280 -1 1781
1783 0 438800 98723 84200 -1 1782
1784 0 438712 98619 84120 -1 1783
1785 0 438608 98551 84040 -1 1784
1786 0 438488 98155 83960 -1 1785
1787 0 438228 97611 83920 -1 1786
1788 0 438184 96915 83880 -1 1787
1789 0 438040 96455 83840 -1 1788
1790 0 437668 96295 83800 -1 1789
1791 0 437604 96331 83960 -1 1790
1792 0 438104 96371 83960 -1 1791
1793 0 438124 96067 84200 -1 1792
1794 0 438256 96107 84360 -1 1793
1795 0 438292 96035 84520 -1 1794
1796 0 438284 96019 84720 -1 1795
1797 0 438412 95971 84840 -1 1796
1798 0 438444 95899 85000 -1 1797
1799 0 438460 95895 85160 -1 1798
1800 0 438540 95855 85320 -1 1799
1801 0 438568 95779 85520 -1 1800
1802 0 438536 95735 85720 -1 1801
1803 0 438736 95727 85920 -1 1802
1804 0 437176 96131 84200 -1 1791
1805 0 437156 96151 84320 -1 1804
1806 0 437100 96071 84440 -1 1805
1807 0 437040 96019 84640 -1 1806
1808 0 436992 95935 84800 -1 1807
1809 0 436992 95963 84960 -1 1808
1810 0 436928 95967 85120 -1 1809
1811 0 436816 95859 85280 -1 1810
1812 0 436528 95475 85320 -1 1811
1813 0 436128 95235 85360 -1 1812
1814 0 435600 95539 85360 -1 1813
1815 0 435180 95551 85360 -1 1814
1816 0 436064 95139 85520 -1 1813
1817 0 435944 95079 85720 -1 1816
1818 0 435764 94919 85880 -1 1817
1819 0 435727.44 94842.22 85920 -1 1818
1820 0 435620 94587 86040 -1 1819
1821 0 435612 94479 86120 -1 1820
1822 0 437516 96255 83600 -1 1790
1823 0 445142 123639 75240 -1 1639
1824 0 443308 142639 64320 -1 1524
1825 0 443340 142415 64480 -1 1824
1826 0 443312 142151 64560 -1 1825
1827 0 431737 157844 66720 -1 1140
1828 0 431749 157876 66800 -1 1827
1829 0 429565 160312 69960 -1 1114
1830 0 429653 160252 70080 -1 1829
1831 0 429705 160216 70160 -1 1830
1832 0 424452.1 169079.08 87200 -1 989
1833 0 412140 138896 197400 -1 130
1834 0 412334.75 138759.28 197280 -1 1833
1835 0 412290 138754 197160 -1 1834
1836 0 412490 138674 197080 -1 1835
1837 0 412566 138594 197000 -1 1836
1838 0 412714 138530 196960 -1 1837
1839 0 412874 138282 196920 -1 1838
1840 0 413002 138030 196840 -1 1839
1841 0 413062 137882 196760 -1 1840
1842 0 413194 137614 196680 -1 1841
1843 0 413314 137466 196640 -1 1842
1844 0 413424 137148 196560 -1 1843
1845 0 413568 136880 196520 -1 1844
1846 0 413780 136460 196480 -1 1845
1847 0 413760 135908 196360 -1 1846
1848 0 413740 135876 196240 -1 1847
1849 0 413608 135748 196160 -1 1848
1850 0 413378 135354 196080 -1 1849
1851 0 413394 135162 195960 -1 1850
1852 0 413382 135038 195840 -1 1851
1853 0 413402 134978 195760 -1 1852
1854 0 413438 134874 195680 -1 1853
1855 0 413442 134726 195560 -1 1854
1856 0 413448 134612 195440 -1 1855
1857 0 413364 134460 195360 -1 1856
1858 0 413252 134340 195280 -1 1857
1859 0 413072 134148 195200 -1 1858
1860 0 412978 133898 195080 -1 1859
1861 0 412758 133666 194960 -1 1860
1862 0 412618 133546 194840 -1 1861
1863 0 412626 133454 194680 -1 1862
1864 0 412614 133374 194560 -1 1863
1865 0 412598 133318 194400 -1 1864
1866 0 412580 133240 194280 -1 1865
1867 0 412592 133080 194160 -1 1866
1868 0 412516 132744 194040 -1 1867
1869 0 412520 132560 194080 -1 1868
1870 0 412474 132030 194120 -1 1869
1871 0 412358 131722 194200 -1 1870
1872 0 412310 131330 194280 -1 1871
1873 0 412294 131074 194320 -1 1872
1874 0 412330 130954 194360 -1 1873
1875 0 412352 130840 194440 -1 1874
1876 0 412344 130804 194520 -1 1875
1877 0 412356 130680 194600 -1 1876
1878 0 412464 130564 194680 -1 1877
1879 0 412412 130424 194760 -1 1878
1880 0 412412 130364 194880 -1 1879
1881 0 412532 130156 194920 -1 1880
1882 0 412516 130048 194960 -1 1881
1883 0 412452 129980 195040 -1 1882
1884 0 412372 129904 195120 -1 1883
1885 0 412358 129554 195160 -1 1884
1886 0 412214 129622 195320 -1 1885
1887 0 412146 129538 195560 -1 1886
1888 0 412062 129542 195760 -1 1887
1889 0 411878 129598 195960 -1 1888
1890 0 411861.2 129598.8 196000 -1 1889
1891 0 411794 129602 196160 -1 1890
1892 0 411722 129282 196320 -1 1891
1893 0 411398 128178 196320 -1 1892
1894 0 411482 128138 196160 -1 1893
1895 0 411566 128074 195960 -1 1894
1896 0 411646 127918 195760 -1 1895
1897 0 411768 127908 195600 -1 1896
1898 0 412436 127264 195560 -1 1897
1899 0 412758 127478 195600 -1 1898
1900 0 412854 127390 195560 -1 1899
1901 0 413102 127654 195520 -1 1900
1902 0 413402 127842 195440 -1 1901
1903 0 413478 127852 195400 -1 1902
1904 0 413754 127856 195360 -1 1903
1905 0 414046 127832 195280 -1 1904
1906 0 414214 127924 195160 -1 1905
1907 0 414322 127928 195080 -1 1906
1908 0 414438 127904 195040 -1 1907
1909 0 414518 127800 195000 -1 1908
1910 0 414618 127760 194880 -1 1909
1911 0 414810 127852 194840 -1 1910
1912 0 414966 127896 194800 -1 1911
1913 0 414974 127864 194760 -1 1912
1914 0 415054 127828 194680 -1 1913
1915 0 415110 127776 194640 -1 1914
1916 0 415206 127732 194600 -1 1915
1917 0 415370 127628 194560 -1 1916
1918 0 415526 127552 194520 -1 1917
1919 0 415646 127472 194480 -1 1918
1920 0 415954 127124 194480 -1 1919
1921 0 415954 127206 194400 -1 1920
1922 0 416126 126930 194360 -1 1921
1923 0 416170 126634 194320 -1 1922
1924 0 416214 126546 194280 -1 1923
1925 0 416162 126510 194200 -1 1924
1926 0 416046 126350 194160 -1 1925
1927 0 415706 126194 194160 -1 1926
1928 0 415822 126018 194120 -1 1927
1929 0 415826 125966 194040 -1 1928
1930 0 415830 125942 193960 -1 1929
1931 0 415834 125946 193920 -1 1930
1932 0 415838 125938 193880 -1 1931
1933 0 415946 125846 193840 -1 1932
1934 0 415938 125810 193800 -1 1933
1935 0 415670 125694 193760 -1 1934
1936 0 415687 125701 193680 -1 1935
1937 0 415643 125645 193600 -1 1936
1938 0 415667 125617 193560 -1 1937
1939 0 415687 125565 193520 -1 1938
1940 0 415614 125622 193840 -1 1935
1941 0 415574 125584 193920 -1 1940
1942 0 416158 126418 194120 -1 1926
1943 0 416262 126374 194080 -1 1942
1944 0 416458 126262 194040 -1 1943
1945 0 416758 126146 194040 -1 1944
1946 0 416877.5 126112 193920 -1 1945
1947 0 416182 126688 194400 -1 1923
1948 0 416183.5 126669.5 194440 -1 1947
1949 0 416218 127004 194520 -1 1920
1950 0 416310 126872 194560 -1 1949
1951 0 416358 126776 194600 -1 1950
1952 0 416335.5 126753.5 194680 -1 1951
1953 0 416294 126764 194760 -1 1952
1954 0 416254 126736 194880 -1 1953
1955 0 411850 127778 195480 -1 1897
1956 0 411992 127572 195360 -1 1955
1957 0 412010.66 127514.664 195320 -1 1956
1958 0 412686.94 127025.3 195320 -1 1957
1959 0 412749.25 126927.125 195320 -1 1958
1960 1 412866.94 126810 195320 -1 1959
1961 0 412864.75 126814.47 195400 -1 1960
1962 0 412930.25 126786.42 195240 -1 1960
1963 0 413010.38 126753.625 195120 -1 1962
1964 0 412986.44 126710.016 195040 -1 1963
1965 0 413250.78 126602.59 195000 -1 1964
1966 0 413285.12 126630.734 194960 -1 1965
1967 0 413334.94 126649.16 194920 -1 1966
1968 0 413474.94 126730.89 194880 -1 1967
1969 0 413624.16 126734.06 194840 -1 1968
1970 0 412048 127400 195240 -1 1957
1971 0 412160 127280 195120 -1 1970
1972 0 412392 127088 194960 -1 1971
1973 0 412666 126838 194920 -1 1972
1974 0 412758 126794 194840 -1 1973
1975 0 412858 126754 194800 -1 1974
1976 0 412881.62 126695.586 194760 -1 1975
1977 0 412923 126702 194760 -1 1976
1978 0 412901 126718 194720 -1 1977
1979 0 413131 126767 194720 -1 1978
1980 0 413159 126699 194640 -1 1979
1981 0 413199 126727 194600 -1 1980
1982 0 413363 126871 194600 -1 1981
1983 0 413507 126779 194480 -1 1982
1984 0 413739 126723 194360 -1 1983
1985 0 413749.66 126707 194320 -1 1984
1986 0 413771 126675 194240 -1 1985
1987 0 413863 126615 194080 -1 1986
1988 0 413935 126639 193920 -1 1987
1989 0 414035 126663 193800 -1 1988
1990 0 414219 126687 193720 -1 1989
1991 0 414395 126663 193640 -1 1990
1992 0 414363 126627 193600 -1 1991
1993 0 414413.66 126597.664 193520 -1 1992
1994 0 414567 126739 193520 -1 1993
1995 0 414731 126687 193480 -1 1994
1996 0 414751 126679 193400 -1 1995
1997 0 414439 126583 193480 -1 1993
1998 0 414551 126451 193360 -1 1997
1999 0 414655 126363 193240 -1 1998
2000 0 414791 126227 193120 -1 1999
2001 0 414855 126223 193040 -1 2000
2002 0 414943 126091 192960 -1 2001
2003 0 415159 126011 192920 -1 2002
2004 0 415615 125727 192880 -1 2003
2005 0 416031 125687 192920 -1 2004
2006 0 416027 125791 192840 -1 2005
2007 0 416035 125895 192760 -1 2006
2008 0 416051 125927 192680 -1 2007
2009 0 416059.5 125932 192640 -1 2008
2010 0 416435 125767 193000 -1 2005
2011 0 416511 125839 193040 -1 2010
2012 0 416583 125887 193120 -1 2011
2013 0 416739 125883 193160 -1 2012
2014 0 416943 125899 193200 -1 2013
2015 0 416931 125891 193240 -1 2014
2016 0 416755 126323 193240 -1 2015
2017 0 414591 126027 192960 -1 2002
2018 0 414483 126039 193000 -1 2017
2019 0 414347 126027 193040 -1 2018
2020 0 414232.5 125952 193080 -1 2019
2021 0 414198.5 126392.5 193600 -1 1992
2022 0 413873.66 126837 194320 -1 1985
2023 0 413921.66 126857 194280 -1 2022
2024 0 414073.66 126897 194200 -1 2023
2025 0 413993.66 126921 194080 -1 2024
2026 0 413981.66 127109 194040 -1 2025
2027 0 413949.3 127148.66 194000 -1 2026
2028 0 414269.66 126997 194200 -1 2024
2029 0 414333.66 127081.664 194280 -1 2028
2030 0 412030 127154 194920 -1 1972
2031 0 412090 127182 194760 -1 2030
2032 0 412074 127154 194640 -1 2031
2033 0 412130 127054 194520 -1 2032
2034 0 412166 126978 194400 -1 2033
2035 0 412246 126826 194320 -1 2034
2036 0 412438 126630 194280 -1 2035
2037 0 412486 126594 194160 -1 2036
2038 0 412523 126558 194120 -1 2037
2039 0 412486 126326 194120 -1 2038
2040 0 412488 126256 194200 -1 2039
2041 0 412634 126450 194000 -1 2038
2042 0 412730 126430 193960 -1 2041
2043 0 412812 126428 193920 -1 2042
2044 0 413334 126446 193840 -1 2043
2045 0 413440 126452 193800 -1 2044
2046 0 413834.5 126252 193800 -1 2045
2047 0 413945.5 126267 193840 -1 2046
2048 0 413972.5 126278 193920 -1 2047
2049 0 413801.5 126349 194000 -1 2048
2050 0 413824.5 126257 193760 -1 2046
2051 0 412198 127038 194280 -1 2035
2052 0 412182 127094 194200 -1 2051
2053 0 412186 127186 194120 -1 2052
2054 0 412390 127442 194080 -1 2053
2055 0 412538 127662 194120 -1 2054
2056 0 412490 127914 194160 -1 2055
2057 0 412514 128074 194240 -1 2056
2058 0 412442 128214 194360 -1 2057
2059 0 412236 128336 194440 -1 2058
2060 0 412068 128452 194520 -1 2059
2061 0 411972 128540 194600 -1 2060
2062 0 411784 128468 194600 -1 2061
2063 0 411696 128460 194520 -1 2062
2064 0 411684 128520 194440 -1 2063
2065 0 411888 128604 194320 -1 2064
2066 0 412104 128720 194200 -1 2065
2067 0 412194 128781 194120 -1 2066
2068 0 412308.53 128802.12 194000 -1 2067
2069 0 411564 128816 194440 -1 2064
2070 0 411595 128840 194480 -1 2069
2071 0 411988 128732 194680 -1 2061
2072 0 411912 128952 194760 -1 2071
2073 0 411888 129116 194880 -1 2072
2074 0 411964 129304 195000 -1 2073
2075 0 411980 129412 195040 -1 2074
2076 0 411960 129524 195080 -1 2075
2077 0 410946 127968 195480 -1 1955
2078 0 410826 128106 195440 -1 2077
2079 0 410730 128184 195360 -1 2078
2080 0 410646 128220 195240 -1 2079
2081 0 410614.3 128546.93 195120 -1 2080
2082 0 410614 128532 195080 -1 2081
2083 0 410278 128572 195000 -1 2082
2084 0 410120 128812 194960 -1 2083
2085 0 410380 129148 195000 -1 2084
2086 0 410396 129244 195040 -1 2085
2087 0 410500 129520 195080 -1 2086
2088 0 410436 129828 195000 -1 2087
2089 0 410732 130084 194920 -1 2088
2090 0 410740.16 130567.73 194920 -1 2089
2091 0 410696 130616 194840 -1 2090
2092 0 410608 130724 194760 -1 2091
2093 0 410548 130784 194680 -1 2092
2094 0 410606.66 130834.72 194600 -1 2093
2095 0 410632.5 130955.5 194560 -1 2094
2096 0 410654.5 131117.5 194520 -1 2095
2097 0 411092 130208 194960 -1 2089
2098 0 411256 130180 194920 -1 2097
2099 0 411348 130148 194800 -1 2098
2100 0 411460 130100 194680 -1 2099
2101 0 411456 130088 194640 -1 2100
2102 0 411452 130076 194600 -1 2101
2103 0 411500 130128 194440 -1 2102
2104 0 411544 130148 194280 -1 2103
2105 0 411556 130140 194120 -1 2104
2106 0 411545 130129 194080 -1 2105
2107 0 411490 130233 194080 -1 2106
2108 0 411544 130393 194120 -1 2107
2109 0 411550 130385 194160 -1 2108
2110 0 411592 130359 194200 -1 2109
2111 0 411776 130335 194200 -1 2110
2112 0 411890 130405 194160 -1 2111
2113 0 411982 130537 194080 -1 2112
2114 0 412044 130546 194120 -1 2113
2115 0 412210 130550 194200 -1 2114
2116 0 412566 130474 194200 -1 2115
2117 0 412856 130294 194240 -1 2116
2118 0 412818 130246 194280 -1 2117
2119 0 412732 130280 194320 -1 2118
2120 0 412618 130268 194360 -1 2119
2121 0 412608 130240 194400 -1 2120
2122 0 413112 130054 194240 -1 2117
2123 0 411512 130096 193960 -1 2106
2124 0 411560 130100 193800 -1 2123
2125 0 411564 130100 193640 -1 2124
2126 0 411496 130028 193480 -1 2125
2127 0 411260 129772 193400 -1 2126
2128 0 411476 129800 193200 -1 2127
2129 0 411608 129740 193120 -1 2128
2130 0 410368 129972 195120 -1 2088
2131 0 410148 130076 195240 -1 2130
2132 0 409780 130096 195280 -1 2131
2133 0 409620 130062 195160 -1 2132
2134 0 409648 129970 195000 -1 2133
2135 0 409740 130022 194880 -1 2134
2136 0 409744 130186 194760 -1 2135
2137 0 409696 130394 194680 -1 2136
2138 0 409564 130610 194800 -1 2137
2139 0 409472 130762 194960 -1 2138
2140 0 409362 130896 195080 -1 2139
2141 0 409262 131020 195200 -1 2140
2142 0 409294 131104 195360 -1 2141
2143 0 409516 129440 195240 -1 2132
2144 0 409412 129228 195160 -1 2143
2145 0 409316 129316 195280 -1 2144
2146 0 408692 129720 195400 -1 2145
2147 0 408260 129840 195440 -1 2146
2148 0 408244 129820 195280 -1 2147
2149 0 408136 129772 195200 -1 2148
2150 0 408092 129732 195120 -1 2149
2151 0 408067 129617 195000 -1 2150
2152 0 408080 129540 194840 -1 2151
2153 0 408064 129536 194680 -1 2152
2154 0 408060 129532 194520 -1 2153
2155 0 408100 129444 194400 -1 2154
2156 0 408132.5 129399 194360 -1 2155
2157 0 408032 130188 195280 -1 2148
2158 0 407820 130588 195000 -1 2157
2159 0 407820 130588 194840 -1 2158
2160 0 407764 130652 194680 -1 2159
2161 0 407660 130672 194600 -1 2160
2162 0 407480 130752 194560 -1 2161
2163 0 407341 131030 194600 -1 2162
2164 0 407356.44 131034.875 194640 -1 2163
2165 0 407728 130028 195000 -1 2158
2166 0 407652 129948 194880 -1 2165
2167 0 407648 129908 194840 -1 2166
2168 0 409418 129136 195080 -1 2144
2169 0 409434 129088 195040 -1 2168
2170 0 409450 129040 195000 -1 2169
2171 0 409536 128576 194880 -1 2170
2172 0 409504 128428 194800 -1 2171
2173 0 409472 128244 194760 -1 2172
2174 0 409418 128176 194680 -1 2173
2175 0 409399 128083 194600 -1 2174
2176 0 409440 128032 194560 -1 2175
2177 0 409696 127660 194560 -1 2176
2178 0 409680 127592 194520 -1 2177
2179 0 409648 127568 194440 -1 2178
2180 0 409652 127556 194400 -1 2179
2181 0 409880 127280 194480 -1 2178
2182 0 409904 127192 194520 -1 2181
2183 0 410100 126984 194560 -1 2182
2184 0 410148 126944 194520 -1 2183
2185 0 410108 126996 194680 -1 2183
2186 0 410088 126892 194800 -1 2185
2187 0 410052 126840 194840 -1 2186
2188 0 408735 129199 195000 -1 2170
2189 0 408745 129033 194960 -1 2188
2190 0 408765 128965 194880 -1 2189
2191 0 408741 128905 194800 -1 2190
2192 0 408587 128771 194720 -1 2191
2193 0 408273 128585 194680 -1 2192
2194 0 408261 128533 194600 -1 2193
2195 0 408353 128305 194560 -1 2194
2196 0 408573 128229 194560 -1 2195
2197 0 408595 127731 194520 -1 2196
2198 0 408653 127533 194600 -1 2197
2199 0 408601.5 127456 194640 -1 2198
2200 0 408069 128005 194520 -1 2195
2201 0 407749 127885 194480 -1 2200
2202 0 407709 127897 194560 -1 2201
2203 0 407601 127869 194640 -1 2202
2204 0 407417 127729 194640 -1 2203
2205 0 407369 127753 194760 -1 2204
2206 0 407309 127877 194800 -1 2205
2207 0 407293 127913 194840 -1 2206
2208 0 407289 127977 194960 -1 2207
2209 0 407273 127973 195000 -1 2208
2210 0 408205 128673 194720 -1 2193
2211 0 408071 128891 194760 -1 2210
2212 0 407997 129049 194800 -1 2211
2213 0 407917 129089 194840 -1 2212
2214 0 407913 129173 194880 -1 2213
2215 0 407767 129361 194920 -1 2214
2216 0 407713 129473 194840 -1 2215
2217 0 407605 129497 194760 -1 2216
2218 0 407567 129503 194720 -1 2217
2219 0 409720 130388 195440 -1 2132
2220 0 409680 130904 195520 -1 2219
2221 0 409717 130846 195600 -1 2220
2222 0 409778 130424 195600 -1 2221
2223 0 409894 130308 195560 -1 2222
2224 0 409921 130254 195520 -1 2223
2225 0 409845 130450 195640 -1 2222
2226 0 409336 131100 195520 -1 2220
2227 0 409468 131144 195640 -1 2226
2228 0 409257 131343 195760 -1 2227
2229 0 410638 127808 195360 -1 2080
2230 0 410546 127768 195400 -1 2229
2231 0 410466 127740 195440 -1 2230
2232 0 410414 127476 195480 -1 2231
2233 0 410336 127248 195520 -1 2232
2234 0 410424 127240 195640 -1 2233
2235 0 410692 126780 195760 -1 2234
2236 0 411056 126704 195800 -1 2235
2237 0 411144 126732 195720 -1 2236
2238 0 411336 126728 195600 -1 2237
2239 0 411644 126600 195520 -1 2238
2240 0 412092 126332 195360 -1 2239
2241 0 412236 126116 195280 -1 2240
2242 0 412262 126008 195200 -1 2241
2243 0 412356 125930 195120 -1 2242
2244 0 410516 127536 195400 -1 2232
2245 0 410546 127510 195360 -1 2244
2246 0 410452 127148 195360 -1 2245
2247 0 410464 127016 195280 -1 2246
2248 0 410452 126932 195200 -1 2247
2249 0 410576 127484 195320 -1 2245
2250 0 410864 127352 195280 -1 2249
2251 0 410944.5 127214 195200 -1 2250
2252 0 411144 127272 195160 -1 2251
2253 0 411260 127148 195080 -1 2252
2254 0 411324 127008 195000 -1 2253
2255 0 411396 126924 194880 -1 2254
2256 0 411393.5 126913 194680 -1 2255
