# Supplementary material for: Connectomics Analysis Reveals First-, Second-, and Third-Order Thermosensory and Hygrosensory Neurons in the Adult Drosophila Brain
Source: Curr Biol. 2020 Aug 17;30(16):3167–3182.e4. doi: 10.1016/j.cub.2020.06.028 (PMC7443704; doi:10.1016/j.cub.2020.06.028)
Supplement: Data S1. Skeletons and Meshes, Related to STAR Methods — marin2020-skeletons contains files describing the morphology of each neuron in this study (in FAFB14 space, .swc format). glomeruli_meshes contains the glomerular meshes (in FAFB14 space, .stl format). neuropil_meshes contains the glomerular meshes (in FAFB14 space, .stl format). [file mmc5.zip › VP_SI/marin2020-skeletons/5471515.swc]

# SWC format file
# based on specifications at http://www.neuronland.org/NLMorphologyConverter/MorphologyFormats/SWC/Spec.html
# Created by nat::write.neuron.swc
# PointNo Label X Y Z Radius Parent 
1 0 411799.8 286068.06 64680 1868 -1
2 0 412266.22 285995.1 64600 -1 1
3 0 412509.6 285991.47 64600 -1 2
4 0 412916.75 285854.72 64440 -1 3
5 0 413096.5 285760.75 64320 -1 4
6 0 413209.75 285753.5 64200 -1 5
7 0 413275.06 285813.97 64120 -1 6
8 0 413294.28 285938.56 64040 -1 7
9 0 413270.75 286069.9 63960 -1 8
10 0 413234.8 286182.72 63880 -1 9
11 0 413370.9 286353.56 63760 -1 10
12 0 413445.03 286467.1 63680 -1 11
13 0 413709.28 286573.47 63600 -1 12
14 0 413753.16 286595.6 63560 -1 13
15 0 413816.3 286653.5 63520 -1 14
16 0 413913.9 286692.34 63480 -1 15
17 0 414117.22 286751.72 63440 -1 16
18 0 414400.97 286844.25 63400 -1 17
19 0 414872.8 286945.66 63360 -1 18
20 0 415085.5 287037.78 63240 -1 19
21 0 415561.34 287229.84 63200 -1 20
22 0 415974.16 287534.06 63160 -1 21
23 0 416254.7 287725.53 63160 -1 22
24 0 416674.84 288020.12 63080 -1 23
25 0 417055.1 288061.9 62960 -1 24
26 0 417563.44 287933.53 62960 -1 25
27 0 418003.22 288009.44 62960 -1 26
28 0 418157.25 288050.75 62880 -1 27
29 0 418386.6 288126.03 62800 -1 28
30 0 418618.8 288217.1 62720 -1 29
31 0 419162.88 288349.6 62680 -1 30
32 0 419350 288295 62800 -1 31
33 0 419294 288327 63000 -1 32
34 0 419198 288287 63160 -1 33
35 0 419174 288199 63360 -1 34
36 0 419198 288143 63520 -1 35
37 0 419551.97 288422.66 62560 -1 31
38 0 419797.28 288417.5 62440 -1 37
39 0 420208.44 288434.9 62360 -1 38
40 0 420385.1 288388.75 62280 -1 39
41 0 420614.5 288337.62 62160 -1 40
42 0 420842.4 288254.84 62040 -1 41
43 0 421159 288154.28 61960 -1 42
44 0 421316.38 288057.6 61880 -1 43
45 0 421376.12 287993.2 61800 -1 44
46 0 421626.9 287916.03 61680 -1 45
47 0 421814.72 287969.75 61600 -1 46
48 0 421947.66 287902.2 61520 -1 47
49 0 422343.7 287992.25 61520 -1 48
50 0 422359.16 287882.94 61400 -1 49
51 0 422505.16 287838.62 61280 -1 50
52 0 422712.3 287909.06 61160 -1 51
53 0 422999.25 288112.38 61160 -1 52
54 0 423788.66 288577.44 61160 -1 53
55 0 424394.66 289020.44 61160 -1 54
56 0 424990.66 289058.5 61120 -1 55
57 0 425257.34 288870.8 61000 -1 56
58 0 425736.16 288766.16 60880 -1 57
59 0 425844.25 288772.97 60720 -1 58
60 0 425880.88 289017.66 60560 -1 59
61 0 426004.03 289182.94 60400 -1 60
62 0 426058.12 289358.38 60280 -1 61
63 0 426152.22 289529 60160 -1 62
64 0 426234.94 289637.25 60000 -1 63
65 0 426261.34 289651 59960 -1 64
66 0 426313.78 289679 59880 -1 65
67 0 426563.56 289785.4 59760 -1 66
68 0 426859.12 289897.84 59640 -1 67
69 0 427015.12 289966.25 59280 -1 68
70 0 427013.12 289930.22 59400 -1 69
71 0 426938.25 289893.53 59560 -1 70
72 0 428160.84 290109.47 59680 -1 71
73 0 428414.56 290134.75 59800 -1 72
74 0 428575.6 290165.1 59920 -1 73
75 0 428656 290166 59960 -1 74
76 0 428735.34 290167.88 60000 -1 75
77 0 428849.66 290184.12 60080 -1 76
78 0 429066.34 290139.12 60160 -1 77
79 0 429384.47 290071.72 60280 -1 78
80 0 430059.88 290152.56 60400 -1 79
81 0 430551.7 290116.47 60520 -1 80
82 0 431325.94 290408.1 60520 -1 81
83 0 432472.7 290576.4 60640 -1 82
84 0 433397.34 290410.03 60760 -1 83
85 0 434113.72 290482.62 60880 -1 84
86 0 434797.12 290436.72 61000 -1 85
87 0 435501.38 290527.9 61120 -1 86
88 0 436000.7 290553 61240 -1 87
89 0 436591.03 290519.2 61360 -1 88
90 0 437150.62 290617.9 61480 -1 89
91 0 437427.03 290784.94 61600 -1 90
92 0 437611.38 290839.3 61720 -1 91
93 0 437843.28 290854.84 61840 -1 92
94 0 438201.16 290873 62000 -1 93
95 0 438301.84 290905.16 62120 -1 94
96 0 438550.6 290955.72 62280 -1 95
97 0 438604.28 291075.12 62440 -1 96
98 0 438619.56 291110.22 62560 -1 97
99 0 438597.6 291054.38 62680 -1 98
100 0 438785.06 290986.03 62760 -1 99
101 0 439712.3 290841.84 62880 -1 100
102 0 439872.94 290789.88 63000 -1 101
103 0 440008.84 290766.3 63120 -1 102
104 0 440133.25 290761.5 63240 -1 103
105 0 440189.7 290730.9 63360 -1 104
106 0 440309 290625.47 63480 -1 105
107 0 440366.25 290592 63600 -1 106
108 0 440512.16 290507 63720 -1 107
109 0 440845.03 290354.7 63880 -1 108
110 0 441094.12 290233.2 64000 -1 109
111 0 441298.38 290174.1 64120 -1 110
112 0 441352.5 290152.78 64200 -1 111
113 0 441415.03 290123.53 64280 -1 112
114 0 441520.7 290076.22 64400 -1 113
115 0 441549.47 290145.88 64520 -1 114
116 0 441710.56 290079.62 64640 -1 115
117 0 441984.28 289804.8 64760 -1 116
118 0 442431.6 289432.16 64880 -1 117
119 0 442788.28 289047.88 65000 -1 118
120 0 443072.7 288696.38 65120 -1 119
121 0 443325.16 288210.03 65240 -1 120
122 0 443581.75 287669.38 65360 -1 121
123 0 443770.72 287306.16 65440 -1 122
124 0 443830.78 287147.84 65560 -1 123
125 0 443962.62 287009.6 65680 -1 124
126 0 444078.84 286747.2 65800 -1 125
127 0 444186.8 286618.72 65920 -1 126
128 0 444322.3 286435.84 66040 -1 127
129 0 444414.16 286263.94 66160 -1 128
130 0 444624.34 285910.62 66280 -1 129
131 0 444799.44 285637.78 66400 -1 130
132 0 445056.3 285335.78 66520 -1 131
133 0 445123.2 285252.25 66640 -1 132
134 0 445191.03 285178.5 66760 -1 133
135 0 445318.72 285051.62 66880 -1 134
136 0 445465.28 284912.6 67000 -1 135
137 0 445576.44 284769.84 67120 -1 136
138 0 445672.44 284686.4 67240 -1 137
139 0 445688.78 284629.6 67360 -1 138
140 0 445732.12 284623.44 67480 -1 139
141 0 445722.22 284602.3 67600 -1 140
142 0 445739.75 284597.4 67720 -1 141
143 0 445882.1 284498.4 67840 -1 142
144 0 446065.53 284285.38 67960 -1 143
145 0 446213.88 284065.75 68080 -1 144
146 0 446391.25 283747.88 68200 -1 145
147 0 446454 283613.03 68320 -1 146
148 0 446478.06 283448.8 68440 -1 147
149 0 446459.28 283309.28 68560 -1 148
150 0 446489.78 283142.25 68680 -1 149
151 0 446569.38 282901.56 68800 -1 150
152 0 446562.44 282781.22 68920 -1 151
153 0 446571.28 282612.12 69040 -1 152
154 0 446573.66 282450.03 69160 -1 153
155 0 446583.22 282331.5 69280 -1 154
156 0 446685.94 282157.28 69400 -1 155
157 0 446721.03 282059.38 69520 -1 156
158 0 446769.88 281927.84 69640 -1 157
159 0 446758.06 281861.72 69760 -1 158
160 0 446758.12 281730.06 69880 -1 159
161 0 446754.75 281566.2 70000 -1 160
162 0 446754.56 281425.6 70120 -1 161
163 0 446702.1 281314.84 70240 -1 162
164 0 446669.8 281245.88 70360 -1 163
165 0 446614.25 281192.1 70480 -1 164
166 0 446520.84 281137.22 70600 -1 165
167 0 446442.66 281074.22 70720 -1 166
168 0 446213.16 280975.47 70840 -1 167
169 0 446014.1 280737.16 70960 -1 168
170 0 445917.1 280524.12 71080 -1 169
171 0 445813.66 280245.2 71200 -1 170
172 0 445718.84 279977.34 71320 -1 171
173 0 445597.47 279802.53 71440 -1 172
174 0 445477.34 279657.06 71560 -1 173
175 0 445433.62 279570.44 71680 -1 174
176 0 445389.84 279466.66 71800 -1 175
177 0 445339.88 279375.75 71920 -1 176
178 0 445258.47 279286.56 72040 -1 177
179 0 445168.53 279244.16 72160 -1 178
180 0 445025.2 279132.28 72280 -1 179
181 0 444902.9 279042.38 72400 -1 180
182 0 444798.03 278975.9 72520 -1 181
183 0 444594.22 278805.56 72600 -1 182
184 0 444261.22 278558.06 72680 -1 183
185 0 444121.53 278336.66 72800 -1 184
186 0 443834.56 277970 72880 -1 185
187 0 443653.88 277626.16 73000 -1 186
188 0 443565.38 277253.66 73120 -1 187
189 0 443570.03 277126.66 73240 -1 188
190 0 443577.66 277038.22 73360 -1 189
191 0 443550.16 276946.94 73480 -1 190
192 0 443524.6 276888.94 73600 -1 191
193 0 443512.5 276813.9 73720 -1 192
194 0 443473.72 276749.75 73840 -1 193
195 0 443409.7 276678.53 73960 -1 194
196 0 443360.97 276588.44 74080 -1 195
197 0 443325.62 276501.78 74200 -1 196
198 0 443240.47 276393.06 74320 -1 197
199 0 443233.78 276314.75 74440 -1 198
200 0 443217.25 276258.25 74560 -1 199
201 0 443181 276204.56 74680 -1 200
202 0 443130.88 276109.6 74800 -1 201
203 0 443152.72 276029.03 74920 -1 202
204 0 443181.78 275930.1 75040 -1 203
205 0 443190.38 275837.2 75160 -1 204
206 0 443196.72 275691.44 75280 -1 205
207 0 443302.4 275607.28 75400 -1 206
208 0 443386 275421.97 75520 -1 207
209 0 443476.88 275218.38 75640 -1 208
210 0 443537.44 275030.62 75760 -1 209
211 0 443557.4 274917.78 75880 -1 210
212 0 443580.16 274810.2 75960 -1 211
213 0 443565.84 274577.84 76120 -1 212
214 0 443577.7 274509.4 76240 -1 213
215 0 443605.72 274456.88 76360 -1 214
216 0 443604.8 274390.03 76480 -1 215
217 0 443609.47 274332.62 76600 -1 216
218 0 443653.5 274265.16 76720 -1 217
219 0 443684.9 274229.78 76840 -1 218
220 0 443720.56 274159.06 76960 -1 219
221 0 443769.62 274111.25 77080 -1 220
222 0 443818 274026.2 77200 -1 221
223 0 443899.53 273953.1 77320 -1 222
224 0 443925.8 273884.94 77440 -1 223
225 0 443991.75 273773.28 77560 -1 224
226 0 444043.12 273696.62 77680 -1 225
227 0 444108.97 273577.34 77800 -1 226
228 0 444139.34 273530.66 77920 -1 227
229 0 444147.22 273363.2 78040 -1 228
230 0 444234.2 273172.16 78160 -1 229
231 0 444239.03 273018.62 78280 -1 230
232 0 444247.1 272842.56 78400 -1 231
233 0 444244.1 272687.34 78520 -1 232
234 0 444240.97 272538.16 78680 -1 233
235 0 444204.5 272423.4 78800 -1 234
236 0 444211.47 272303.6 78920 -1 235
237 0 444175.84 272155.94 79040 -1 236
238 0 444139.44 272102.9 79160 -1 237
239 0 444129.2 271953.53 79280 -1 238
240 0 444124.7 271870.62 79400 -1 239
241 0 444019.97 271745.7 79520 -1 240
242 0 443968.94 271622.56 79640 -1 241
243 0 443916.47 271536.34 79720 -1 242
244 0 443877.84 271357.28 79840 -1 243
245 0 443834.88 271268.84 79960 -1 244
246 0 443677.1 271164.5 80040 -1 245
247 0 443528.6 271001.34 80120 -1 246
248 0 443372.6 270817.3 80120 -1 247
249 0 443293.1 270718.16 80240 -1 248
250 0 443212.62 270642.47 80360 -1 249
251 0 443164.66 270618.72 80480 -1 250
252 0 443100.38 270565.9 80600 -1 251
253 0 443103.12 270546.2 80720 -1 252
254 0 443139.28 270488.78 80840 -1 253
255 0 443165.38 270368.7 80960 -1 254
256 0 443176.28 270238.75 81080 -1 255
257 0 443100.88 270082.5 81160 -1 256
258 0 443048.6 269923.62 81240 -1 257
259 0 442944.3 269834.3 81320 -1 258
260 0 442810.6 269718.2 81400 -1 259
261 0 442736.4 269645.1 81520 -1 260
262 0 442680.62 269608.97 81640 -1 261
263 0 442592.97 269574.9 81720 -1 262
264 0 442476.06 269497.97 81840 -1 263
265 0 442385.62 269392.4 81960 -1 264
266 0 442316.16 269281.62 82080 -1 265
267 0 442296.8 269215.03 82200 -1 266
268 0 442284.9 269124.53 82320 -1 267
269 0 442243.38 269029.88 82400 -1 268
270 0 442149.16 268974.75 82520 -1 269
271 0 442027.38 268933.66 82640 -1 270
272 0 441956.97 268873.97 82720 -1 271
273 0 441886.84 268818.8 82800 -1 272
274 0 441817.28 268737.72 82880 -1 273
275 0 441824.7 268700.06 82960 -1 274
276 0 441731.2 268586.7 83040 -1 275
277 0 441659.06 268469.53 83120 -1 276
278 0 441524.3 268285.97 83200 -1 277
279 0 441494.34 268074.7 83280 -1 278
280 0 441460.84 267891.56 83360 -1 279
281 0 441416.2 267746.72 83440 -1 280
282 0 441312.56 267442.8 83520 -1 281
283 0 441276.47 267133.47 83600 -1 282
284 0 441288.28 266592 83680 -1 283
285 0 441321.94 266430.8 83760 -1 284
286 0 441328.38 266254.22 83840 -1 285
287 0 441368.16 266077.3 83920 -1 286
288 0 441410.34 265973.56 84000 -1 287
289 0 441395.28 265818.8 84080 -1 288
290 0 441455 265667.47 84160 -1 289
291 0 441487.84 265559.03 84240 -1 290
292 0 441527.16 265466.9 84320 -1 291
293 0 441531.28 265340.44 84400 -1 292
294 0 441555.56 265175.47 84480 -1 293
295 0 441567.88 265071.25 84560 -1 294
296 0 441632.16 264807.16 84680 -1 295
297 0 441681.28 264609.1 84800 -1 296
298 0 441665.44 264425.3 84920 -1 297
299 0 441671.5 264313.84 85040 -1 298
300 0 441623.97 264167.16 85160 -1 299
301 0 441567.8 264042.22 85280 -1 300
302 0 441496.22 263963.25 85400 -1 301
303 0 441563.72 263855.1 85520 -1 302
304 0 441526.53 263789.38 85640 -1 303
305 0 441489.03 263644.47 85760 -1 304
306 0 441492.4 263373.22 85840 -1 305
307 0 441488.66 263235.38 85960 -1 306
308 0 441483.03 263035.66 86080 -1 307
309 0 441472.75 262779.53 86200 -1 308
310 0 441476.2 262605.66 86320 -1 309
311 0 441465.56 262374.03 86400 -1 310
312 0 441441.78 261567.53 86480 -1 311
313 0 441408.84 261450.69 86600 -1 312
314 0 441316.28 261390.72 86720 -1 313
315 0 441300.78 261287.1 86840 -1 314
316 0 441086.53 261173.64 86960 -1 315
317 0 440918.97 261175.28 87080 -1 316
318 0 440892.97 261155.2 87160 -1 317
319 0 440856.4 261115.61 87280 -1 318
320 0 440738.9 261042.58 87400 -1 319
321 0 440667.78 260987.83 87520 -1 320
322 0 440628.78 260952.81 87640 -1 321
323 0 440589.44 260879.31 87760 -1 322
324 0 440551.5 260817.94 87880 -1 323
325 0 440527.16 260714.67 88000 -1 324
326 0 440508.62 260617.3 88120 -1 325
327 0 440503.8 260521.9 88240 -1 326
328 0 440530.38 260423.02 88320 -1 327
329 0 440549.44 260309.88 88400 -1 328
330 0 440530.16 260145.83 88520 -1 329
331 0 440492.28 260053.22 88640 -1 330
332 0 440386.3 260181.66 88720 -1 331
333 0 440422.9 260264.9 88840 -1 332
334 0 440407.53 260229.84 88960 -1 333
335 0 440397.56 260171.52 89040 -1 334
336 0 440363.72 260130.9 89160 -1 335
337 0 440347.34 260076.86 89280 -1 336
338 0 440339.03 260037.27 89400 -1 337
339 0 440335.78 260040.44 89520 -1 338
340 0 440806.56 260879.55 89600 -1 339
341 0 440616.1 260476.44 89720 -1 340
342 0 440610.8 260292.14 89840 -1 341
343 0 440613.8 260194.11 89960 -1 342
344 0 440615.47 260154.19 90080 -1 343
345 0 440607.25 260110.98 90200 -1 344
346 0 440609.7 260102.03 90320 -1 345
347 0 440651.1 260065.8 90440 -1 346
348 0 440727.34 260041.17 90560 -1 347
349 0 441131.03 259940.19 90680 -1 348
350 0 441255.06 259844.72 90800 -1 349
351 0 441488.75 259715.62 90960 -1 350
352 0 441712.44 259611.62 91080 -1 351
353 0 441752.88 259585.78 91160 -1 352
354 0 441892.56 259525.75 91240 -1 353
355 0 441997.56 259442.8 91320 -1 354
356 0 442126 259376.2 91400 -1 355
357 0 442245.97 259278.16 91520 -1 356
358 0 442341.7 259212.56 91600 -1 357
359 0 442363.12 259153.8 91680 -1 358
360 0 442461.6 259025.17 91760 -1 359
361 0 442496.25 258923.39 91880 -1 360
362 0 442589.22 258812.39 91960 -1 361
363 0 442623.94 258750.17 92040 -1 362
364 0 442674.72 258667.77 92120 -1 363
365 0 442762.8 258589.8 92200 -1 364
366 0 442801.22 258542.81 92280 -1 365
367 0 442909.7 258439.3 92360 -1 366
368 0 443028.38 258392.62 92440 -1 367
369 0 443113.6 258325.78 92560 -1 368
370 0 443246 258241.75 92680 -1 369
371 0 443335.62 258140.9 92760 -1 370
372 0 443455.3 258037.78 92880 -1 371
373 0 443517.62 257929.95 92960 -1 372
374 0 443637.5 257824.12 93040 -1 373
375 0 443801.28 257713.3 93120 -1 374
376 0 444321.53 257478.77 93200 -1 375
377 0 444527.56 257436.06 93280 -1 376
378 0 444647.66 257451.5 93360 -1 377
379 0 444722.5 257421.31 93440 -1 378
380 0 445108.28 257329.42 93520 -1 379
381 0 445352.28 257275.52 93600 -1 380
382 0 445562 257221.52 93680 -1 381
383 0 445937.47 257183.33 93760 -1 382
384 0 446315 257118.22 93840 -1 383
385 0 446554.62 257143.27 93960 -1 384
386 0 446876.03 257046.84 94080 -1 385
387 0 447426.38 256748.98 94200 -1 386
388 0 448074.6 256342.92 94200 -1 387
389 0 448622.78 255940.92 94200 -1 388
390 0 449089.28 255644.81 94200 -1 389
391 0 449387.56 255266.61 94120 -1 390
392 0 449776.44 255008.05 94120 -1 391
393 0 450704.97 254385.19 94120 -1 392
394 0 451361.44 254005.95 94120 -1 393
395 0 451633.12 253795.75 94040 -1 394
396 0 451812.03 253665.75 93960 -1 395
397 0 451986.28 253467.75 93880 -1 396
398 0 452283.22 253122.55 93800 -1 397
399 0 452483.03 253016.56 93720 -1 398
400 0 452549.84 252912.08 93640 -1 399
401 0 453007.3 252675.95 93560 -1 400
402 0 453794.84 252368.3 93480 -1 401
403 0 454381.9 252148.61 93400 -1 402
404 0 454491.75 252006.6 93320 -1 403
405 0 454891.88 251840.7 93240 -1 404
406 0 455076.66 251689.6 93160 -1 405
407 0 455329.62 251544.17 93080 -1 406
408 0 455594.12 251480.33 93000 -1 407
409 0 455762.22 251360.66 92920 -1 408
410 0 456130.06 251206.9 92840 -1 409
411 0 456408.56 251076.4 92760 -1 410
412 0 456756.44 250955.66 92680 -1 411
413 0 456969.44 250793.42 92600 -1 412
414 0 457213.22 250676.52 92520 -1 413
415 0 457473.88 250521.89 92440 -1 414
416 0 457798.97 250268.9 92360 -1 415
417 0 458133.53 250094.9 92280 -1 416
418 0 458318.72 249988.98 92200 -1 417
419 0 458419.3 249923.84 92120 -1 418
420 0 458565.8 249887.9 92040 -1 419
421 0 458673.7 249843.98 91960 -1 420
422 0 458868.94 249816.92 91880 -1 421
423 0 458983.53 249801.2 91800 -1 422
424 0 459142.25 249725.05 91720 -1 423
425 0 459227.88 249688.36 91640 -1 424
426 0 459323.4 249605.86 91560 -1 425
427 0 459642.9 249371.86 91480 -1 426
428 0 459807.78 249272.78 91400 -1 427
429 0 459898.47 249182.5 91320 -1 428
430 0 460177.25 249106.69 91240 -1 429
431 0 460494.25 248986.5 91120 -1 430
432 0 460651.53 248901.77 91040 -1 431
433 0 460833.44 248840.3 90960 -1 432
434 0 461018.16 248654.44 90880 -1 433
435 0 461139.62 248552.9 90800 -1 434
436 0 461508.9 248274.95 90640 -1 435
437 0 460236.12 248055.23 90560 -1 436
438 0 460277.6 247967.7 90520 -1 437
439 0 460407.25 247839.11 90440 -1 438
440 0 460492.8 247699.36 90360 -1 439
441 0 460649.66 247566.83 90280 -1 440
442 0 460732.56 247409.22 90200 -1 441
443 0 460793.7 247282.75 90120 -1 442
444 0 460866.8 247138.98 90040 -1 443
445 0 460922.75 246940.3 89960 -1 444
446 0 460945.5 246856.53 89880 -1 445
447 0 460968.12 246716.81 89800 -1 446
448 0 461067.8 246509.22 89680 -1 447
449 0 461110.6 246384.33 89600 -1 448
450 0 461173.62 246264.67 89520 -1 449
451 0 461225.22 246196.3 89440 -1 450
452 0 461382.44 246067.53 89320 -1 451
453 0 461434.4 246014.97 89240 -1 452
454 0 461697.16 245810.56 89120 -1 453
455 0 461748.16 245719.14 89040 -1 454
456 0 461885.94 245706.12 88960 -1 455
457 0 461991.53 245700.75 88880 -1 456
458 0 462178.3 245671.5 88800 -1 457
459 0 462282.8 245775.67 88720 -1 458
460 0 462456.9 245990.23 88640 -1 459
461 0 462718.84 245895.61 88600 -1 460
462 0 463519.28 246097.94 88600 -1 461
463 0 463681.22 246015.84 88640 -1 462
464 0 463521.06 245854 88720 -1 463
465 0 463530.75 245891.88 88760 -1 464
466 0 462905.4 246262.45 88760 -1 465
467 0 461881.06 246385.44 88760 -1 466
468 0 459189.75 247483.3 88760 -1 467
469 0 459248.66 247413.39 88880 -1 468
470 0 458873.12 247356.55 89120 -1 469
471 0 458793.28 247422.12 89200 -1 470
472 0 458826.12 247458.17 89280 -1 471
473 0 458715.7 247482.5 89400 -1 472
474 0 458623 247505.89 89520 -1 473
475 0 458605.34 247517.8 89640 -1 474
476 0 458581.4 247564.72 89760 -1 475
477 0 458484.72 247598.31 89800 -1 476
478 0 458635 248173.44 89800 -1 477
479 0 458595.6 248296 89920 -1 478
480 0 458451.28 248608.95 90040 -1 479
481 0 458346.8 248748.38 90120 -1 480
482 0 458093.88 248962.89 90120 -1 481
483 0 458065.44 248996.12 89960 -1 482
484 0 457952.7 249106.03 89840 -1 483
485 0 457939.88 249068.97 89800 -1 484
486 0 457914.38 248919.97 89680 -1 485
487 0 457924.25 248917.72 89640 -1 486
488 0 457806.38 248878.72 89560 -1 487
489 0 457781.8 248866.64 89520 -1 488
490 0 457756.06 249415.81 89800 -1 485
491 0 457719.62 249514.78 89640 -1 490
492 0 457762.7 249882.47 89640 -1 491
493 0 457866.56 250229.11 89600 -1 492
494 0 457829.9 250240.98 89640 -1 493
495 0 457823.34 250269.11 89680 -1 494
496 0 457861.44 250373.02 89720 -1 495
497 0 457901.2 250418.11 89760 -1 496
498 0 457913.16 250461 89800 -1 497
499 0 457905.2 250545 89800 -1 498
500 0 457857.25 250601 89800 -1 499
501 0 457826.03 250644.2 89840 -1 500
502 0 457686.6 250795.36 89880 -1 501
503 0 457546.66 250891.38 89880 -1 502
504 0 457478.7 250963.38 89880 -1 503
505 0 457425.03 251002.27 89920 -1 504
506 0 457393.88 251023.16 89960 -1 505
507 0 457333.75 251047.77 90040 -1 506
508 0 457297.44 251051.28 90080 -1 507
509 0 457248.78 251119.05 90160 -1 508
510 0 457227.88 251171.48 90240 -1 509
511 0 457234.72 251182.8 90320 -1 510
512 0 456842.78 251286.84 90320 -1 511
513 0 456697.47 251403.48 90360 -1 512
514 0 456634.44 251437.34 90400 -1 513
515 0 456591.97 251493.84 90440 -1 514
516 0 458078.53 248973.06 90160 -1 482
517 0 458043.72 248984.8 90280 -1 516
518 0 457715.97 249114.83 90520 -1 517
519 0 457687.97 249141.6 90560 -1 518
520 0 458398.44 247626.47 89840 -1 477
521 0 458265.53 247648.81 89920 -1 520
522 0 457545.03 247672.33 89960 -1 521
523 0 457442.78 247708.27 90000 -1 522
524 0 457469.6 247708.73 90040 -1 523
525 0 457150.28 247821.75 90160 -1 524
526 0 456991.97 247834.1 90240 -1 525
527 0 456953.2 247887.47 90360 -1 526
528 0 456642.94 248044.77 90480 -1 527
529 0 456533.47 248142.52 90560 -1 528
530 0 457504.44 248196.17 90600 -1 529
531 0 457605.62 248242.72 90640 -1 530
532 0 456476.3 248715.69 90640 -1 531
533 0 456432.88 248563.39 90600 -1 532
534 0 455460.3 248493.4 90560 -1 533
535 0 455449.5 248428.45 90520 -1 534
536 0 455471.03 248315.9 90280 -1 535
537 0 455481.44 248253.72 90120 -1 536
538 0 455489.53 248232.12 89960 -1 537
539 0 455501.38 248243.64 89800 -1 538
540 0 455481.1 248244.72 89760 -1 539
541 0 455391.62 248258.67 89720 -1 540
542 0 455346.97 248255.03 89680 -1 541
543 0 455324.06 248257.27 89640 -1 542
544 0 455315.06 248233.58 89560 -1 543
545 0 455501.6 248430.27 89560 -1 544
546 0 455542.94 248519.92 89680 -1 545
547 0 455074.66 248077.86 89400 -1 544
548 0 454984.84 248014.81 89360 -1 547
549 0 454457.38 247972.5 89360 -1 548
550 0 453387.2 248231.84 89360 -1 549
551 0 453111.16 248619.58 89360 -1 550
552 0 452820.03 248747.4 89200 -1 551
553 0 452485.84 248999.12 88960 -1 552
554 0 452402.2 249157.03 88880 -1 553
555 0 453217.53 248551.11 89480 -1 551
556 0 453246.4 248581.19 89600 -1 555
557 0 453248.62 248667.28 89720 -1 556
558 0 453323.72 248685.67 89840 -1 557
559 0 453393.78 248812.22 90120 -1 558
560 0 453398.47 248868.72 90160 -1 559
561 0 455029.66 247872.92 89160 -1 548
562 0 455227.22 247863.28 88960 -1 561
563 0 455462.75 247943.05 88880 -1 562
564 0 455673.12 248017.16 88800 -1 563
565 0 455917.3 248167.42 88760 -1 564
566 0 455997.5 248129.95 88840 -1 565
567 0 455981.72 248093.77 88960 -1 566
568 0 456102 248288.36 88720 -1 565
569 0 456281.25 248385.1 88720 -1 568
570 0 456349.34 248476.39 88720 -1 569
571 0 456328.78 248440.1 88760 -1 570
572 0 456473.47 248478.12 88840 -1 571
573 0 456542.78 248534.39 88880 -1 572
574 0 456577.78 248557.78 88960 -1 573
575 0 456667.72 248614.45 89040 -1 574
576 0 456816.12 248793.06 89120 -1 575
577 0 456861.62 248830.11 89240 -1 576
578 0 456957.66 248831.14 89320 -1 577
579 0 457049.06 248854.03 89360 -1 578
580 0 457084.97 248860.02 89400 -1 579
581 0 457192.97 248828 89400 -1 580
582 0 457344 248846.62 89440 -1 581
583 0 457365.2 248895 89520 -1 582
584 0 457375 248891.7 89600 -1 583
585 0 454858.22 249794.62 90640 -1 532
586 0 454695.8 250297.53 90640 -1 585
587 0 454727.66 250338.36 90680 -1 586
588 0 454712.3 250363.34 90720 -1 587
589 0 454666.4 250476.3 90800 -1 588
590 0 454640.62 250564.52 90920 -1 589
591 0 454650.8 250572.75 90960 -1 590
592 0 454781.38 250785.52 91000 -1 591
593 0 454815.06 250573.77 91040 -1 592
594 0 454850.22 250562.89 91080 -1 593
595 0 455031.12 250645.73 91160 -1 594
596 0 455411.84 250933.16 91160 -1 595
597 0 455793.62 250913.8 91160 -1 596
598 0 455106.12 250691.19 91240 -1 595
599 0 455116.2 250681.17 91280 -1 598
600 0 455125.4 250657.61 91320 -1 599
601 0 455121 250721 91360 -1 600
602 0 455097.44 250722.27 91400 -1 601
603 0 455104.62 250780.72 91440 -1 602
604 0 455096.3 250780.12 91480 -1 603
605 0 454995.53 250858.9 91720 -1 604
606 0 454987.38 250879.4 91760 -1 605
607 0 454922.38 250920.44 91840 -1 606
608 0 454780.4 251031.9 91960 -1 607
609 0 454750.6 251086.84 92040 -1 608
610 0 454732.9 251126.52 92080 -1 609
611 0 454716.44 251165.11 92160 -1 610
612 0 454701.1 251208.94 92200 -1 611
613 0 454707.53 251215.83 92240 -1 612
614 0 454754.5 251245.25 92280 -1 613
615 0 454744.75 251280.98 92320 -1 614
616 0 454761.4 251312.9 92360 -1 615
617 0 454772.16 251351.3 92400 -1 616
618 0 454714.78 251542.02 92480 -1 617
619 0 454705.7 251578.84 92520 -1 618
620 0 454701.53 251597.12 92560 -1 619
621 0 454700.84 251601.14 92640 -1 620
622 0 454716.53 251582.89 92760 -1 621
623 0 454652.56 251666.39 92880 -1 622
624 0 454596.16 251777.69 93000 -1 623
625 0 454555.78 251958.12 93080 -1 624
626 0 454422.3 252180.95 93160 -1 625
627 0 454349.97 252399.47 93240 -1 626
628 0 454222.47 252486.66 93280 -1 627
629 0 454174.1 252555.88 93360 -1 628
630 0 454130.53 252639.02 93400 -1 629
631 0 454086.78 252683.12 93440 -1 630
632 0 454003.9 252846.17 93520 -1 631
633 0 453921.72 252944.8 93600 -1 632
634 0 453906.2 253070 93680 -1 633
635 0 453922.84 253134.81 93760 -1 634
636 0 453824.34 253190.67 93800 -1 635
637 0 453664.94 253325.03 93840 -1 636
638 0 453566.5 253442 93960 -1 637
639 0 453150.38 253709.77 94120 -1 638
640 0 452973.66 253816.34 94200 -1 639
641 0 452850.8 253904.75 94240 -1 640
642 0 452762.8 253999.75 94280 -1 641
643 0 452608.75 254196.9 94360 -1 642
644 0 452345.84 254473.2 94440 -1 643
645 0 451970.47 254735.11 94480 -1 644
646 0 451746.94 255015.84 94520 -1 645
647 0 451717.38 255064.19 94560 -1 646
648 0 451356.3 256183.05 94560 -1 647
649 0 450610.4 256946.14 94560 -1 648
650 0 450616.5 256975.69 94600 -1 649
651 0 450595 257052.39 94680 -1 650
652 0 450640.72 257263.02 94920 -1 651
653 0 450635.4 257316.08 94960 -1 652
654 0 450740.72 257492 95040 -1 653
655 0 451370.5 258481.17 95040 -1 654
656 0 451440.1 258550.61 95000 -1 655
657 0 451631.22 258710.05 94880 -1 656
658 0 452095.7 258954.66 94720 -1 657
659 0 452323.84 259004.67 94600 -1 658
660 0 452471.47 259022.55 94560 -1 659
661 0 452510.5 259013.5 94520 -1 660
662 0 452549.78 259004.3 94480 -1 661
663 0 452662.28 258994.66 94440 -1 662
664 0 452864.12 258967.94 94360 -1 663
665 0 452963.22 258955.08 94320 -1 664
666 0 453535.6 258899.89 94240 -1 665
667 0 454035.84 258830.25 94200 -1 666
668 0 454287.47 258804.48 94240 -1 667
669 0 454414.9 258746.62 94320 -1 668
670 0 454595 258718.33 94400 -1 669
671 0 454994.84 258528.42 94480 -1 670
672 0 455186.84 258479.81 94560 -1 671
673 0 456178.03 258025.6 94560 -1 672
674 0 456397.9 257955.08 94520 -1 673
675 0 456542.2 257872.92 94480 -1 674
676 0 456728.53 257733.95 94440 -1 675
677 0 456908.38 257673.64 94360 -1 676
678 0 456961.9 257634.88 94320 -1 677
679 0 457120.25 257598.03 94200 -1 678
680 0 457347.62 257103.78 94200 -1 679
681 0 457391.34 257145.97 94040 -1 680
682 0 457345.53 257147.5 93920 -1 681
683 0 457322.5 257139.38 93880 -1 682
684 0 457313.3 257146.75 93840 -1 683
685 0 457317 257134.97 93800 -1 684
686 0 457314.94 257147.4 93760 -1 685
687 0 457326.7 257167.27 93680 -1 686
688 0 457334.12 257187.9 93640 -1 687
689 0 457926.66 257537.84 93640 -1 688
690 0 458011.22 257570.61 93680 -1 689
691 0 458271.28 257573.12 93720 -1 690
692 0 458408.22 257664 93760 -1 691
693 0 458552.06 257737.69 93800 -1 692
694 0 458646.25 257766.11 93840 -1 693
695 0 458801.16 257871.92 93920 -1 694
696 0 458839.97 257946.97 93960 -1 695
697 0 458867.97 258138.73 93960 -1 696
698 0 458992.1 258310.58 93960 -1 697
699 0 458968.06 258454.36 93960 -1 698
700 0 458875.97 258598.12 93960 -1 699
701 0 458904 258713.98 93960 -1 700
702 0 458903.8 258751.06 93880 -1 701
703 0 458919.72 258759.95 93840 -1 702
704 0 458915.56 258801.39 93720 -1 703
705 0 458918.7 258829.61 93640 -1 704
706 0 458940.03 258872.34 93560 -1 705
707 0 458847.16 258900.1 93440 -1 706
708 0 458783.88 258872.02 93360 -1 707
709 0 458742.94 258873.6 93320 -1 708
710 0 459019.84 257925.9 94080 -1 696
711 0 459193.4 257879.2 94040 -1 710
712 0 459278.34 257840.61 94000 -1 711
713 0 459286.4 257827.39 93960 -1 712
714 0 459330.34 257799.14 93920 -1 713
715 0 459453.66 257767.33 93880 -1 714
716 0 459494.03 257769.86 93840 -1 715
717 0 459662.53 257769.05 93800 -1 716
718 0 459784.16 257826.88 93760 -1 717
719 0 459791.6 257829.94 93720 -1 718
720 0 459803.16 257821.64 93680 -1 719
721 0 459784.8 257822.62 93600 -1 720
722 0 459799.22 257860.83 93520 -1 721
723 0 459851.25 257891.39 93440 -1 722
724 0 459897.7 257922.62 93360 -1 723
725 0 459906.5 257967.31 93280 -1 724
726 0 459949.75 258001.58 93200 -1 725
727 0 459975.1 258048.1 93120 -1 726
728 0 460019.9 258099.77 93040 -1 727
729 0 460095.94 258151.75 92960 -1 728
730 0 460165.78 258194.1 92880 -1 729
731 0 460245.72 258250.69 92800 -1 730
732 0 460329.1 258263.33 92680 -1 731
733 0 460406.7 258298.86 92600 -1 732
734 0 460421.94 258264.78 92520 -1 733
735 0 460491.3 258239.55 92440 -1 734
736 0 460568.3 258197.77 92360 -1 735
737 0 460608.62 258163.6 92320 -1 736
738 0 460681.38 258109.19 92240 -1 737
739 0 460747.8 258014.02 92160 -1 738
740 0 460722.22 257964.95 92080 -1 739
741 0 460731.1 257943.64 92000 -1 740
742 0 460780.84 257729.3 92040 -1 741
743 0 460797.84 257668.89 92080 -1 742
744 0 460889.66 257572.83 92080 -1 743
745 0 460980.75 257552.94 92040 -1 744
746 0 461047.4 257547.92 92000 -1 745
747 0 461159.6 257559.12 91960 -1 746
748 0 461189.97 257595.88 91880 -1 747
749 0 461278.72 257627.14 91800 -1 748
750 0 459906.7 257957 93800 -1 720
751 0 459907.62 258078.03 93720 -1 750
752 0 459871.2 258121.62 93680 -1 751
753 0 459749.03 258202.78 93600 -1 752
754 0 459674.7 258260.69 93640 -1 753
755 0 459651.2 258281.86 93680 -1 754
756 0 459588.1 258306.5 93760 -1 755
757 0 457306.97 256591.6 93880 -1 683
758 0 457132.97 256562.23 93720 -1 757
759 0 457070.8 256555.83 93640 -1 758
760 0 457609.66 256546.72 94200 -1 680
761 0 457656.44 256394.55 94280 -1 760
762 0 457707.34 256339.25 94360 -1 761
763 0 458846.8 256055.84 94360 -1 762
764 0 458922.16 255999.22 94280 -1 763
765 0 459045.72 255972.95 94240 -1 764
766 0 459226.47 255940.12 94160 -1 765
767 0 459337.94 255922.94 94080 -1 766
768 0 459408.9 255956.12 94040 -1 767
769 0 459601.4 255973.77 94000 -1 768
770 0 459873.3 255968.7 93920 -1 769
771 0 459977 256015.17 93880 -1 770
772 0 460042.56 256010.14 93840 -1 771
773 0 460462.7 255897.73 93800 -1 772
774 0 460637.5 255875.19 93720 -1 773
775 0 460739.3 255849.62 93600 -1 774
776 0 460781.84 255807.22 93520 -1 775
777 0 460862.78 255762.8 93440 -1 776
778 0 460978.66 255767.16 93360 -1 777
779 0 461240 255688.97 93320 -1 778
780 0 461516.72 255482.4 93240 -1 779
781 0 461680.1 255414.72 93200 -1 780
782 0 461724.94 255383.4 93080 -1 781
783 0 462394.47 255048.53 93000 -1 782
784 0 462868.84 254909.58 92960 -1 783
785 0 463248.66 254926.86 92800 -1 784
786 0 463378.72 254934.6 92720 -1 785
787 0 463403.94 254873.48 92680 -1 786
788 0 463436.56 254827.75 92640 -1 787
789 0 463477.25 254729.88 92600 -1 788
790 0 463530.84 254734.3 92560 -1 789
791 0 463570 254667.06 92520 -1 790
792 0 463591.6 254606.72 92480 -1 791
793 0 463593.97 254652.77 92360 -1 792
794 0 463330.94 254023.64 92360 -1 793
795 0 463133 253934.14 92360 -1 794
796 0 463280.84 253958.61 92400 -1 794
797 0 463290.5 253865.03 92440 -1 796
798 0 463337.88 253756.66 92480 -1 797
799 0 463410.28 253678.95 92560 -1 798
800 0 463425.1 253648.77 92600 -1 799
801 0 463464.9 253550.42 92640 -1 800
802 0 463504.72 253460.97 92680 -1 801
803 0 463529.6 253429.33 92720 -1 802
804 0 463575.66 253290.12 92840 -1 803
805 0 463587.22 253080.28 92880 -1 804
806 0 463570.9 253017.36 92920 -1 805
807 0 463412.94 253099.06 93000 -1 806
808 0 463271.97 253112.92 93080 -1 807
809 0 463185.78 253163.58 93120 -1 808
810 0 463167.62 253184.27 93160 -1 809
811 0 463038.94 253204.89 93200 -1 810
812 0 462874.84 253316.64 93280 -1 811
813 0 463598.94 252850.31 92880 -1 806
814 0 463632.5 252688.31 92840 -1 813
815 0 463678.12 252715.72 92800 -1 814
816 0 463798.5 252732.77 92720 -1 815
817 0 463864.25 252727.42 92640 -1 816
818 0 463951.97 252701.1 92560 -1 817
819 0 464044.06 252641.72 92480 -1 818
820 0 464117.62 252598.22 92400 -1 819
821 0 464142.88 252583.08 92360 -1 820
822 0 464240.22 252526.06 92280 -1 821
823 0 463513.75 252644.56 92720 -1 814
824 0 463241.03 252544.36 92720 -1 823
825 0 463036.72 252592.25 92720 -1 824
826 0 462969.03 252583.22 92800 -1 825
827 0 462860.9 252589.56 92840 -1 826
828 0 462781.38 252555.53 92880 -1 827
829 0 462556.88 252558.22 92920 -1 828
830 0 462262.34 252510.72 92960 -1 829
831 0 462137.78 252472.53 93040 -1 830
832 0 461976.9 252378.75 93120 -1 831
833 0 461873.53 252354.97 93200 -1 832
834 0 461761.12 252347.84 93240 -1 833
835 0 462024.2 252703.45 93320 -1 834
836 0 461897.12 252777.39 93320 -1 835
837 0 461717.28 252899.34 93320 -1 836
838 0 461276 252654.44 93280 -1 837
839 0 461195.28 252718.9 93240 -1 838
840 0 461139.94 252735.2 93200 -1 839
841 0 461007.78 252775.44 93120 -1 840
842 0 460957.97 252807.83 93080 -1 841
843 0 460766.72 252878.39 93000 -1 842
844 0 460681.1 252913.88 92920 -1 843
845 0 461215.84 252914.48 93280 -1 838
846 0 461111.7 252990.4 93280 -1 845
847 0 461063.56 253098.39 93280 -1 846
848 0 460983.03 253110.98 93240 -1 847
849 0 460933.66 253158.95 93200 -1 848
850 0 463580.25 254658 92320 -1 793
851 0 463573.1 254647.38 92240 -1 850
852 0 463542.62 254690.3 92160 -1 851
853 0 463550.72 254688.27 92120 -1 852
854 0 463842.38 254280.9 92080 -1 853
855 0 464381.66 253955.97 92080 -1 854
856 0 464403.66 253955.94 92040 -1 855
857 0 464475.56 253929.66 92000 -1 856
858 0 464498.8 253932 91960 -1 857
859 0 464550.97 253924.78 91920 -1 858
860 0 464582.22 253938.81 91880 -1 859
861 0 464631.66 253950.9 91800 -1 860
862 0 464652.78 253936.9 91680 -1 861
863 0 464674.6 253940.64 91600 -1 862
864 0 464681.12 253819.6 91560 -1 863
865 0 464757.22 253711.25 91520 -1 864
866 0 464849.8 253667.94 91480 -1 865
867 0 464926.5 253605.64 91440 -1 866
868 0 465011.44 253577.84 91360 -1 867
869 0 465125.9 253377.53 91280 -1 868
870 0 465192.06 253252.94 91200 -1 869
871 0 465280.62 253167.53 91200 -1 870
872 0 465512.47 252945.64 91320 -1 871
873 0 465571.25 252838.86 91280 -1 872
874 0 465651.3 252792.1 91200 -1 873
875 0 465707.97 252762.27 91120 -1 874
876 0 465783.9 252766.38 91040 -1 875
877 0 465850.12 252740.88 90960 -1 876
878 0 465933.16 252710.14 90920 -1 877
879 0 466066.34 252630.4 90840 -1 878
880 0 466210 252553.8 90760 -1 879
881 0 463031.1 255344.73 92520 -1 791
882 0 463355.03 255816.17 92520 -1 881
883 0 463533.7 255904.77 92520 -1 882
884 0 463520.25 255987.44 92560 -1 883
885 0 463371.8 256166.28 92560 -1 884
886 0 463356.5 256340.83 92520 -1 885
887 0 463379.28 256409.14 92480 -1 886
888 0 463385.1 256566.5 92440 -1 887
889 0 463328.28 256639.55 92440 -1 888
890 0 463275.75 256663.95 92480 -1 889
891 0 463211.7 256707.73 92560 -1 890
892 0 463154.2 256784.44 92640 -1 891
893 0 463109.78 256783.72 92680 -1 892
894 0 462877.25 256900.44 92680 -1 893
895 0 462813.88 256934.66 92720 -1 893
896 0 462712.5 256989.9 92760 -1 895
897 0 462553.5 257102.48 92720 -1 896
898 0 462363.75 257213.03 92760 -1 897
899 0 462299.56 257320.88 92760 -1 898
900 0 462327.2 257341.08 92680 -1 899
901 0 463557.28 255786.9 92680 -1 884
902 0 461306.84 255914.45 93320 -1 779
903 0 461324.97 255968.53 93280 -1 902
904 0 461433.53 256032.9 93200 -1 903
905 0 461649.66 256187.27 93160 -1 904
906 0 461671.34 256268.88 93120 -1 905
907 0 461663.62 256285.98 93080 -1 906
908 0 461603.06 256194.84 93040 -1 907
909 0 461506.78 256203.86 92960 -1 908
910 0 461512.03 256287.73 92840 -1 909
911 0 461420.4 256317.56 92760 -1 910
912 0 461463.97 256347.28 92640 -1 911
913 0 461478.06 256291.88 92520 -1 912
914 0 461498.62 256271.11 92440 -1 913
915 0 461471.8 256246.55 92360 -1 914
916 0 461446.03 256224.97 92280 -1 915
917 0 461330.94 255952.33 92240 -1 916
918 0 461307.97 255828.72 92280 -1 917
919 0 461439.97 255624.61 92280 -1 918
920 0 461447.97 255460.53 92280 -1 919
921 0 461405.06 255392.38 92200 -1 920
922 0 461413.75 255446.9 92160 -1 921
923 0 461517.78 255374.77 92160 -1 922
924 0 461264.8 255288.08 92200 -1 921
925 0 461231.6 255288.9 92160 -1 924
926 0 461204.88 255274 92120 -1 925
927 0 461211.56 255271.98 92080 -1 926
928 0 461231.44 255323.17 92000 -1 927
929 0 461204.22 255369.45 91960 -1 928
930 0 461343.97 255495.97 91920 -1 929
931 0 461428.4 255517.66 91960 -1 930
932 0 461432.94 255498.9 92040 -1 931
933 0 461266.06 255450.33 91840 -1 930
934 0 461233.1 255473.75 91760 -1 933
935 0 461188.84 255519.8 91680 -1 934
936 0 461190.06 255583.27 91600 -1 935
937 0 461144.72 255709.11 91520 -1 936
938 0 461005.22 255805.34 91480 -1 937
939 0 460897.56 255850.14 91400 -1 938
940 0 460844.34 255935.58 91360 -1 939
941 0 460740.28 256055.48 91360 -1 940
942 0 460626.22 256215.38 91360 -1 941
943 0 460550.22 256419.9 91360 -1 942
944 0 460524.34 256457.36 91320 -1 943
945 0 461841.94 256439.14 93200 -1 906
946 0 461871.34 256498.2 93240 -1 945
947 0 462019.8 256627.77 93200 -1 946
948 0 462115.97 256618.42 93120 -1 947
949 0 462161.34 256605.25 93080 -1 948
950 0 462290.62 256609.88 93040 -1 949
951 0 462430.6 256618.89 93000 -1 950
952 0 462481.28 256662.8 92960 -1 951
953 0 462576.78 256695.39 92920 -1 952
954 0 462615.06 256731.88 92840 -1 953
955 0 462660.6 256765.83 92760 -1 954
956 0 462706.62 256787.84 92680 -1 955
957 0 462725.1 256821.75 92600 -1 956
958 0 462715.12 256854.72 92520 -1 957
959 0 462723.2 256900.69 92440 -1 958
960 0 462722.1 256960.98 92360 -1 959
961 0 462735.6 256995.67 92280 -1 960
962 0 462722.94 256999.19 92200 -1 961
963 0 461897.3 256571.48 93280 -1 946
964 0 461777.47 256643.69 93360 -1 963
965 0 461760.28 256689.1 93400 -1 964
966 0 461744.22 256739.39 93480 -1 965
967 0 461745.16 256794.55 93560 -1 966
968 0 461729.62 256861.98 93640 -1 967
969 0 461714.7 256917.97 93720 -1 968
970 0 461720.97 256984.45 93800 -1 969
971 0 461675.5 257028.06 93840 -1 970
972 0 461635.03 257048.97 93880 -1 971
973 0 461535.47 257091.72 93960 -1 972
974 0 461512.9 257214.2 94000 -1 973
975 0 461462.12 257305.08 94040 -1 974
976 0 461877.06 257144.44 93800 -1 970
977 0 461977.12 257228.39 93800 -1 976
978 0 462125.22 257248.3 93800 -1 977
979 0 462106.7 257248.88 93840 -1 978
980 0 461612.28 256607.44 93480 -1 966
981 0 461582.38 256545.3 93440 -1 980
982 0 461570.22 256525.16 93400 -1 981
983 0 461410.34 256511.89 93360 -1 982
984 0 461258.53 256520.03 93360 -1 983
985 0 461110.7 256480.17 93360 -1 984
986 0 460998.84 256468.25 93360 -1 985
987 0 460871 256492.39 93360 -1 986
988 0 460832.2 256491.7 93320 -1 987
989 0 460567.06 256482.67 93320 -1 988
990 0 460395.66 256444.8 93360 -1 989
991 0 460193.75 256401.47 93400 -1 990
992 0 460065.72 256389.5 93400 -1 991
993 0 459956.56 256365.62 93440 -1 992
994 0 459919.8 256336.89 93520 -1 993
995 0 459775.75 256313.36 93560 -1 994
996 0 459707.53 256260.64 93520 -1 995
997 0 459682.6 256236.17 93480 -1 996
998 0 459660.6 256209.61 93440 -1 997
999 0 459667.56 256173.61 93400 -1 998
1000 0 459893.7 256517.52 93400 -1 992
1001 0 459906.16 256488.27 93320 -1 1000
1002 0 454353.22 258986.39 94320 -1 669
1003 0 454283.06 259063.25 94400 -1 1002
1004 0 454297.03 259180.27 94480 -1 1003
1005 0 454264.38 259247.9 94520 -1 1004
1006 0 454257.6 259299.84 94560 -1 1005
1007 0 454311.28 259500.9 94560 -1 1006
1008 0 454330.16 259574.66 94480 -1 1007
1009 0 454356.28 259599.05 94400 -1 1008
1010 0 454376.16 259607.08 94280 -1 1009
1011 0 454480.12 259696.84 94040 -1 1010
1012 0 454454.7 259712.75 93880 -1 1011
1013 0 454262.3 259476.81 94760 -1 1007
1014 0 454297.9 259477.61 94800 -1 1013
1015 0 452496.72 258842.19 94320 -1 664
1016 0 452421.44 258832.61 94240 -1 1015
1017 0 450600.2 257288.67 94400 -1 649
1018 0 450511 257435.94 94160 -1 1017
1019 0 450297.8 257496.22 94040 -1 1018
1020 0 449525.6 257874.05 94040 -1 1019
1021 0 449326.7 257824.78 93720 -1 1020
1022 0 449187.25 257816.86 93360 -1 1021
1023 0 449102.53 257840.8 93040 -1 1022
1024 0 448912.8 257785.2 92920 -1 1023
1025 0 448785.56 257748.22 92840 -1 1024
1026 0 448835.4 257739.83 92760 -1 1025
1027 0 448832.06 257770.66 92720 -1 1026
1028 0 448882.7 257807.31 92600 -1 1027
1029 0 448894.38 257826.98 92480 -1 1028
1030 0 448995.28 257745.05 92400 -1 1029
1031 0 449109.2 257604.73 92320 -1 1030
1032 0 449179 257552.33 92240 -1 1031
1033 0 449214.22 257525.97 92200 -1 1032
1034 0 449389.97 257497.61 92200 -1 1033
1035 0 449427.28 257499.39 92160 -1 1034
1036 0 449494.94 257521.56 92080 -1 1035
1037 0 449584.66 257541.2 92000 -1 1036
1038 0 449612.28 257547.36 91960 -1 1037
1039 0 449632.47 257556.48 91920 -1 1038
1040 0 449663.7 257518.34 91840 -1 1039
1041 0 449657.16 257488.69 91800 -1 1040
1042 0 449701.28 257656.7 91800 -1 1041
1043 0 449757.06 257663 91760 -1 1042
1044 0 449851.22 257704.11 91680 -1 1043
1045 0 449917.97 257782.27 91600 -1 1044
1046 0 450031.06 257919.19 91520 -1 1045
1047 0 449585.16 257424.67 91800 -1 1041
1048 0 449577.03 257300.66 91800 -1 1047
1049 0 448998.3 258050.94 92480 -1 1029
1050 0 449007.78 258097.34 92440 -1 1049
1051 0 449027.06 258156.84 92400 -1 1050
1052 0 449043.28 258201.17 92360 -1 1051
1053 0 449037.88 258245.1 92320 -1 1052
1054 0 449006.25 258284.12 92280 -1 1053
1055 0 448984.66 258312.67 92240 -1 1054
1056 0 448942.94 258323.3 92200 -1 1055
1057 0 448945.66 258347.34 92160 -1 1056
1058 0 448951.9 258374.34 92120 -1 1057
1059 0 448972.28 258389.06 92080 -1 1058
1060 0 448543.88 257574.2 92720 -1 1027
1061 0 448387.84 257425.94 92720 -1 1060
1062 0 448255.75 257337.73 92720 -1 1061
1063 0 448239.62 257287.64 92760 -1 1062
1064 0 449225.25 257957.38 92840 -1 1023
1065 0 452245.8 256016.12 94560 -1 648
1066 0 452596.6 255924.92 94520 -1 1065
1067 0 453288.03 255655.36 94480 -1 1066
1068 0 453519.53 255552.27 94400 -1 1067
1069 0 453844.38 255421.61 94280 -1 1068
1070 0 453999.34 255334.67 94160 -1 1069
1071 0 454219.3 255198.61 94120 -1 1070
1072 0 454356.84 255143.3 94000 -1 1071
1073 0 454641.53 255065.9 93920 -1 1072
1074 0 454803.25 255012.17 93840 -1 1073
1075 0 454944.56 254909.05 93760 -1 1074
1076 0 454999.38 254863.36 93680 -1 1075
1077 0 455159.53 251187.73 91360 -1 601
1078 0 455118.28 251200.95 91400 -1 1077
1079 0 455111.34 251255.11 91440 -1 1078
1080 0 455022.9 251283.53 91480 -1 1079
1081 0 454945.3 251368.9 91520 -1 1080
1082 0 454947.2 251447.27 91600 -1 1081
1083 0 454911.88 251478.75 91640 -1 1082
1084 0 454787.97 251525.05 91720 -1 1083
1085 0 454704.16 251560.98 91720 -1 1084
1086 0 454522.75 251706.03 91800 -1 1085
1087 0 454354.56 251850.17 91880 -1 1086
1088 0 454252 251950.06 91920 -1 1087
1089 0 454240 252042 91920 -1 1088
1090 0 454347.94 252209.84 91920 -1 1089
1091 0 454394.56 252301.88 91880 -1 1090
1092 0 454403.44 252325.84 91840 -1 1091
1093 0 454407.7 252392.84 91760 -1 1092
1094 0 454436.3 252419.73 91720 -1 1093
1095 0 454451.94 252453.56 91680 -1 1094
1096 0 454471.6 252494.08 91640 -1 1095
1097 0 454504 252540.31 91600 -1 1096
1098 0 454529.8 252585.92 91560 -1 1097
1099 0 454579.4 252654.22 91520 -1 1098
1100 0 454674.72 252727.02 91480 -1 1099
1101 0 454662.7 252886.97 91480 -1 1100
1102 0 454754.66 252942.95 91480 -1 1101
1103 0 454871.78 253014.56 91440 -1 1102
1104 0 454887.8 253094.53 91440 -1 1103
1105 0 454869.75 253199.9 91360 -1 1104
1106 0 454819.8 253296.6 91280 -1 1105
1107 0 454367.62 252180.75 92000 -1 1090
1108 0 454442.38 252250.02 92080 -1 1107
1109 0 454453.3 252303.45 92160 -1 1108
1110 0 454461.94 252347.1 92200 -1 1109
1111 0 454497.1 252394.25 92280 -1 1110
1112 0 454525.84 252406.27 92320 -1 1111
1113 0 454690.25 252470.36 92360 -1 1112
1114 0 454814.22 252542.25 92360 -1 1113
1115 0 454865.6 252561.86 92320 -1 1114
1116 0 454928.6 252585.97 92280 -1 1115
1117 0 455097.3 252586.39 92240 -1 1116
1118 0 455207.7 252582.5 92200 -1 1117
1119 0 455389.66 252469.06 92160 -1 1118
1120 0 455391.1 252472.95 92080 -1 1119
1121 0 455448.8 252443.06 92000 -1 1120
1122 0 455463.62 252457.6 91920 -1 1121
1123 0 455475.12 252421.94 91840 -1 1122
1124 0 455486 252431.9 91720 -1 1123
1125 0 455547.72 252416.75 91600 -1 1124
1126 0 455567.5 252418.08 91560 -1 1125
1127 0 455642.34 252329.36 91520 -1 1126
1128 0 455654.56 252075.42 91480 -1 1127
1129 0 455760.1 252020.08 91400 -1 1128
1130 0 455826.97 251991.67 91360 -1 1129
1131 0 455882.88 251956.34 91320 -1 1130
1132 0 455997.88 251937.08 91160 -1 1131
1133 0 456139.12 251969.58 91040 -1 1132
1134 0 456184 252078.4 91000 -1 1133
1135 0 456205.34 251987.58 90920 -1 1134
1136 0 456325.66 251966.55 90720 -1 1135
1137 0 456334.16 251941.16 90640 -1 1136
1138 0 456035.12 251980.36 91360 -1 1130
1139 0 456343.6 251904.19 91400 -1 1138
1140 0 456435.7 252004.34 91400 -1 1139
1141 0 456519.94 252188.66 91400 -1 1140
1142 0 456678.34 252227.69 91480 -1 1141
1143 0 457102.34 252319.8 91480 -1 1142
1144 0 457135.5 252358.88 91440 -1 1143
1145 0 457263.62 252484.92 91360 -1 1144
1146 0 457334.78 252557.47 91320 -1 1145
1147 0 457471.56 252679.55 91280 -1 1146
1148 0 457485.9 252861.48 91240 -1 1147
1149 0 457514.28 253049.61 91240 -1 1148
1150 0 457495.75 253051.36 91280 -1 1149
1151 0 457491.78 253135.31 91280 -1 1150
1152 0 457510.72 253269.72 91240 -1 1151
1153 0 457678.7 253289.77 91240 -1 1152
1154 0 457655 253308.86 91200 -1 1153
1155 0 457627.16 253323.67 91160 -1 1154
1156 0 457601.72 253317.98 91080 -1 1155
1157 0 455656.8 250485.47 91320 -1 600
1158 0 456193.4 250349.06 91320 -1 1157
1159 0 456276.9 250324.86 91280 -1 1158
1160 0 456299.9 250303.27 91240 -1 1159
1161 0 456418.22 250266.86 91200 -1 1160
1162 0 456544.06 250198.16 91080 -1 1161
1163 0 456611.9 250182.1 91040 -1 1162
1164 0 456693.88 250330.42 91000 -1 1163
1165 0 456881.4 250093.34 90960 -1 1164
1166 0 456917.3 249965.28 90960 -1 1165
1167 0 456925.12 249785.22 90960 -1 1166
1168 0 456958.75 249742.69 90880 -1 1167
1169 0 454162.88 250653.38 91080 -1 594
1170 0 453417.9 250864.73 91160 -1 1169
1171 0 453386.22 250878.47 91200 -1 1170
1172 0 453328.22 250862.4 91240 -1 1171
1173 0 453280.9 250875.19 91280 -1 1172
1174 0 451773.72 251314.83 91280 -1 1173
1175 0 451612.5 251383.1 91120 -1 1174
1176 0 451624.3 251400.5 91040 -1 1175
1177 0 451557.8 251650.92 91000 -1 1176
1178 0 451496.7 251490.95 90960 -1 1177
1179 0 451478.44 251464.03 90880 -1 1178
1180 0 451458.38 251449.03 90800 -1 1179
1181 0 451460.34 251406.98 90680 -1 1180
1182 0 451373.5 251362.08 90600 -1 1181
1183 0 450626.78 251296.12 90560 -1 1182
1184 0 450562.5 251276.88 90480 -1 1183
1185 0 450539.8 251233.56 90400 -1 1184
1186 0 450431.5 251194.55 90320 -1 1185
1187 0 450263.7 251101.48 90240 -1 1186
1188 0 449968.94 250908.4 90160 -1 1187
1189 0 449670.72 250774.05 90080 -1 1188
1190 0 449650.12 250733.62 90040 -1 1189
1191 0 449602.9 250663.03 89960 -1 1190
1192 0 448704.62 251294.72 89960 -1 1191
1193 0 448786.1 251193.4 89640 -1 1192
1194 0 448776.28 251143.17 89600 -1 1193
1195 0 448805.53 251154.94 89560 -1 1194
1196 0 448865.94 251228.92 89520 -1 1195
1197 0 448873.22 251233.22 89480 -1 1196
1198 0 448872.97 251240.23 89440 -1 1197
1199 0 448871.62 251244.86 89400 -1 1198
1200 0 448795 251243.8 89320 -1 1199
1201 0 448632.44 251264.66 89240 -1 1200
1202 0 448346.53 251319.36 89160 -1 1201
1203 0 448247.25 251360.52 89120 -1 1202
1204 0 448007.2 251372.44 89120 -1 1203
1205 0 447835.2 251508.39 89120 -1 1204
1206 0 447808.03 251515.67 89160 -1 1205
1207 0 447736.03 251631.69 89160 -1 1206
1208 0 447688.03 251687.7 89160 -1 1207
1209 0 447693.25 251724.36 89120 -1 1208
1210 0 447665.62 251729 89080 -1 1209
1211 0 447623.97 251832.34 89000 -1 1210
1212 0 447620.97 251864.94 88960 -1 1211
1213 0 447610.78 251942.55 88880 -1 1212
1214 0 447531.75 251961.08 88800 -1 1213
1215 0 447475.88 251965.94 88720 -1 1214
1216 0 447556.5 251997.78 88640 -1 1215
1217 0 447537.38 251995.14 88560 -1 1216
1218 0 447531.1 252086.61 88480 -1 1217
1219 0 447526.72 252096.66 88400 -1 1218
1220 0 447559.94 252123.83 88320 -1 1219
1221 0 447565.84 252115.89 88240 -1 1220
1222 0 447605.28 252124.27 88160 -1 1221
1223 0 447622.66 252124.95 88120 -1 1222
1224 0 447410.3 252184.06 88120 -1 1223
1225 0 447412.34 252191.36 88080 -1 1224
1226 0 447346.88 252243.6 88040 -1 1225
1227 0 447306.94 252252.56 88000 -1 1226
1228 0 447249.66 252310.4 87920 -1 1227
1229 0 447222.4 252360.56 87880 -1 1228
1230 0 447189.28 252402.98 87840 -1 1229
1231 0 447163.8 252482.73 87800 -1 1230
1232 0 447130 252511.7 87760 -1 1231
1233 0 447097.88 252575.62 87720 -1 1232
1234 0 447092.38 252628.4 87680 -1 1233
1235 0 447082.94 252681.92 87640 -1 1234
1236 0 447031.4 252754.38 87600 -1 1235
1237 0 447022.78 252812.36 87560 -1 1236
1238 0 446979.94 252894.98 87520 -1 1237
1239 0 446995.06 253015.14 87440 -1 1238
1240 0 447004.66 253088 87360 -1 1239
1241 0 447037.06 253165.83 87280 -1 1240
1242 0 447063.1 253223.3 87200 -1 1241
1243 0 447085.75 253313.28 87160 -1 1242
1244 0 447136.22 253398.62 87120 -1 1243
1245 0 447166.3 253502.69 87080 -1 1244
1246 0 447355.88 253724.27 86960 -1 1245
1247 0 447382.62 253863.92 86880 -1 1246
1248 0 447393.9 253920.06 86800 -1 1247
1249 0 448217.1 251536.66 89960 -1 1192
1250 0 448171.53 251638.97 89920 -1 1249
1251 0 448117.94 251675.97 89880 -1 1250
1252 0 448081.22 251716.38 89800 -1 1251
1253 0 448927.3 251661.36 89960 -1 1192
1254 0 448944 251763.81 89880 -1 1253
1255 0 448844.78 252019.55 89880 -1 1254
1256 0 448797.53 252167.77 89920 -1 1255
1257 0 449561.38 250603.08 89840 -1 1191
1258 0 449494.72 250562.4 89800 -1 1257
1259 0 449389.9 250564.08 89720 -1 1258
1260 0 449317.53 250515.6 89680 -1 1259
1261 0 449295.47 250467.84 89560 -1 1260
1262 0 449238.6 250419.17 89440 -1 1261
1263 0 449023.47 250273.25 89200 -1 1262
1264 0 448918.44 250269.84 89040 -1 1263
1265 0 448860.72 250335.3 88880 -1 1264
1266 0 448758.3 250371.28 88800 -1 1265
1267 0 448747.7 250362.83 88720 -1 1266
1268 0 448969.25 250422.47 88640 -1 1267
1269 0 448930.16 250406.64 88600 -1 1268
1270 0 449002.47 250302.1 88560 -1 1269
1271 0 448923.38 250396.14 88520 -1 1270
1272 0 448988.1 250357.12 88400 -1 1271
1273 0 449079.2 250263.84 88320 -1 1272
1274 0 449090.06 250257.62 88240 -1 1273
1275 0 448969.94 250251.69 88160 -1 1274
1276 0 450527.5 251721.78 91000 -1 1177
1277 0 450261.2 251682.03 90960 -1 1276
1278 0 450121.34 251779.6 90920 -1 1277
1279 0 450083.2 252130.02 90880 -1 1278
1280 0 450098.6 252272.02 90840 -1 1279
1281 0 450078.75 252304.89 90800 -1 1280
1282 0 450122.72 252326.06 90760 -1 1281
1283 0 454571.94 250277.72 90600 -1 586
1284 0 453641.84 250287.17 90560 -1 1283
1285 0 453619.16 250248.78 90520 -1 1284
1286 0 453674.25 250239.72 90440 -1 1285
1287 0 453714.4 250194.25 90360 -1 1286
1288 0 453901.28 250200.27 90360 -1 1287
1289 0 454007.8 250209.89 90400 -1 1288
1290 0 454090.53 250233.69 90440 -1 1289
1291 0 454247.88 250152.92 90400 -1 1290
1292 0 454303.25 250102.27 90360 -1 1291
1293 0 454523.25 250084.27 90360 -1 1292
1294 0 454522.88 250061.08 90280 -1 1293
1295 0 454720.06 249763.78 90600 -1 585
1296 0 453826.56 249789.28 90560 -1 1295
1297 0 453294.62 249766.39 90520 -1 1296
1298 0 453219.8 249752.28 90480 -1 1297
1299 0 453161.66 249781.38 90440 -1 1298
1300 0 453172.06 249758.86 90400 -1 1299
1301 0 453109.5 249744.14 90360 -1 1300
1302 0 453103.78 249730.56 90320 -1 1301
1303 0 453106.56 249733.14 90280 -1 1302
1304 0 453100.3 249715.42 90240 -1 1303
1305 0 453079.34 249701.73 90160 -1 1304
1306 0 453048.84 249710.8 90120 -1 1305
1307 0 452972.22 249708.48 90040 -1 1306
1308 0 452974.22 249694.62 90000 -1 1307
1309 0 452948.9 249646.67 89920 -1 1308
1310 0 452911.4 249603.67 89840 -1 1309
1311 0 452843.8 249581.31 89760 -1 1310
1312 0 452748.88 249526.5 89680 -1 1311
1313 0 452706.22 249521.11 89640 -1 1312
1314 0 452720.7 249467.16 89560 -1 1313
1315 0 459163.72 247561.72 88720 -1 468
1316 0 459164.94 247886.17 88640 -1 1315
1317 0 459086.47 247929.9 88560 -1 1316
1318 0 459124.7 247895.97 88520 -1 1317
1319 0 459117.7 247886.38 88480 -1 1318
1320 0 459132.03 247826.16 88400 -1 1319
1321 0 459038.97 247888.5 88280 -1 1320
1322 0 459015.47 247969.89 88200 -1 1321
1323 0 458306.9 247972.36 88200 -1 1322
1324 0 457844.44 248143.27 88200 -1 1323
1325 0 457780.8 248185 88240 -1 1324
1326 0 457742.34 248207.95 88280 -1 1325
1327 0 457654.28 248365.14 88360 -1 1326
1328 0 457608.5 248493.55 88400 -1 1327
1329 0 457635.97 248513.27 88480 -1 1328
1330 0 457692.88 248580.38 88520 -1 1329
1331 0 457781.3 248645.81 88560 -1 1330
1332 0 457815.44 248644.92 88600 -1 1331
1333 0 458171.16 251832.75 88680 -1 1332
1334 0 457728.8 248539.97 88720 -1 1333
1335 0 457714.16 248502.69 88760 -1 1334
1336 0 457726.44 248504.62 88800 -1 1335
1337 0 457673.88 248551.97 88880 -1 1336
1338 0 457567.94 248571.28 89000 -1 1337
1339 0 457514.12 248578.89 89080 -1 1338
1340 0 458997 248098.16 88080 -1 1322
1341 0 459028.4 248106.11 88040 -1 1340
1342 0 459030.75 248221.98 87920 -1 1341
1343 0 459072.97 248415.77 87800 -1 1342
1344 0 459101.25 248536.9 87720 -1 1343
1345 0 459106.47 248662.03 87640 -1 1344
1346 0 459104.9 248760.83 87600 -1 1345
1347 0 459093.56 248959.64 87520 -1 1346
1348 0 459144.56 249433.9 87480 -1 1347
1349 0 458787.03 249549.44 87480 -1 1348
1350 0 458660.62 249514.44 87480 -1 1349
1351 0 458600.7 249510.4 87400 -1 1350
1352 0 458497.16 249528.05 87320 -1 1351
1353 0 458418.5 249524.84 87240 -1 1352
1354 0 458217.34 249529.92 87160 -1 1353
1355 0 458118.4 249576.69 87120 -1 1354
1356 0 458041.47 249545.23 87080 -1 1355
1357 0 458100.97 249524.11 87000 -1 1356
1358 0 458100.9 249549.7 86960 -1 1357
1359 0 459162.72 249471 87400 -1 1348
1360 0 459180.7 249588.56 87120 -1 1359
1361 0 459277.16 249681.95 86920 -1 1360
1362 0 459321.47 248922.25 86920 -1 1361
1363 0 459444.8 248947.8 86760 -1 1362
1364 0 459620.53 248963.16 86640 -1 1363
1365 0 460039 248880.19 86640 -1 1364
1366 0 460298.72 248954.81 86520 -1 1365
1367 0 460854.47 249102.8 86520 -1 1366
1368 0 460884.44 249131.69 86560 -1 1367
1369 0 460961.22 249201.28 86640 -1 1368
1370 0 461005.03 249200.12 86680 -1 1369
1371 0 461241.12 249525.11 86680 -1 1370
1372 0 461317.75 249639.03 86640 -1 1371
1373 0 461347.4 249680.23 86600 -1 1372
1374 0 460851.4 249092.1 86480 -1 1367
1375 0 461114.56 249011.23 86480 -1 1374
1376 0 461170.72 248946.12 86400 -1 1375
1377 0 461221.47 248963.89 86280 -1 1376
1378 0 461378.25 249069.58 86160 -1 1377
1379 0 461566.06 249102.34 86080 -1 1378
1380 0 461660.12 249119.45 86040 -1 1379
1381 0 461696.06 249138.77 86000 -1 1380
1382 0 461773.3 249142.33 85960 -1 1381
1383 0 461828.9 249130.53 85880 -1 1382
1384 0 461902.1 249106.48 85800 -1 1383
1385 0 462181.7 249078.36 85760 -1 1384
1386 0 462537.62 249071.39 85720 -1 1385
1387 0 462673.75 249078.36 85760 -1 1386
1388 0 462761.34 249079.08 85800 -1 1387
1389 0 462849.25 249103.06 85840 -1 1388
1390 0 462932.72 249158.48 85920 -1 1389
1391 0 462961.06 249170.6 85960 -1 1390
1392 0 463023.66 249224.17 86040 -1 1391
1393 0 463048.34 249232.23 86080 -1 1392
1394 0 463181.22 249258.61 86160 -1 1393
1395 0 463282.7 249265.38 86200 -1 1394
1396 0 463380.62 249265.98 86240 -1 1395
1397 0 463477.44 249253.06 86280 -1 1396
1398 0 463513.75 249275.3 86360 -1 1397
1399 0 463509.2 249421.23 86400 -1 1398
1400 0 463557.7 249481.83 86440 -1 1399
1401 0 463597.6 249507.45 86480 -1 1400
1402 0 463649.1 249542.62 86520 -1 1401
1403 0 463733.28 249561.86 86560 -1 1402
1404 0 463863.44 249635.19 86600 -1 1403
1405 0 463918.7 249679.06 86640 -1 1404
1406 0 463935.06 249700.06 86680 -1 1405
1407 0 463850.34 249737.69 86760 -1 1406
1408 0 463824.62 249790.62 86840 -1 1407
1409 0 459289.2 249747.4 86880 -1 1361
1410 0 459544.06 250167.36 86680 -1 1409
1411 0 459614.25 250502.31 86560 -1 1410
1412 0 459623 250592.36 86360 -1 1411
1413 0 459620.1 250719.4 86200 -1 1412
1414 0 459638.5 250711.78 86160 -1 1413
1415 0 459413.84 251472.86 86160 -1 1414
1416 0 459136.44 252405.27 86160 -1 1415
1417 0 459062.38 252866.14 86080 -1 1416
1418 0 458960.2 253291.1 85960 -1 1417
1419 0 458811.38 253511.52 85800 -1 1418
1420 0 458698.75 253746.48 85720 -1 1419
1421 0 458724.84 253942.62 85640 -1 1420
1422 0 458707.97 254053.89 85520 -1 1421
1423 0 458729.84 254190.83 85480 -1 1422
1424 0 458739 254439.89 85400 -1 1423
1425 0 458762.72 254646.48 85320 -1 1424
1426 0 458854 254976.4 85240 -1 1425
1427 0 459079.75 255436.2 85000 -1 1426
1428 0 459101.28 255410.19 84960 -1 1427
1429 0 459682.8 256154.4 84960 -1 1428
1430 0 459671.62 256106.55 84840 -1 1429
1431 0 459762.9 256087.94 84680 -1 1430
1432 0 459783.94 256085.36 84640 -1 1431
1433 0 459810.9 256079.92 84600 -1 1432
1434 0 459851.56 256078.98 84520 -1 1433
1435 0 459699.5 256505.72 85000 -1 1429
1436 0 459731.8 256611.6 85120 -1 1435
1437 0 459760.62 256730.89 85200 -1 1436
1438 0 459881.9 256910.16 85320 -1 1437
1439 0 460100.9 257266.44 85480 -1 1438
1440 0 460258.1 257584.47 85520 -1 1439
1441 0 460704.3 258737.17 85520 -1 1440
1442 0 460703.6 258723.8 85480 -1 1441
1443 0 460700.6 258700.83 85400 -1 1442
1444 0 460688.12 259633.4 85320 -1 1443
1445 0 460706.5 259920.7 85280 -1 1444
1446 0 460747.8 260201 85240 -1 1445
1447 0 460757.8 260677.88 85240 -1 1446
1448 0 460754.2 260745.62 85280 -1 1447
1449 0 460758.84 260803.31 85320 -1 1448
1450 0 460757.97 260846.56 85360 -1 1449
1451 0 460779.62 260836.33 85400 -1 1450
1452 0 460354.06 261621.88 85400 -1 1451
1453 0 460224.1 261907.36 85480 -1 1452
1454 0 460131.25 262168.03 85600 -1 1453
1455 0 460097.84 262279.88 85680 -1 1454
1456 0 460073.2 262352.47 85760 -1 1455
1457 0 460023.8 262470.34 85840 -1 1456
1458 0 459979.16 262561.3 85920 -1 1457
1459 0 459886.6 262602.94 86040 -1 1458
1460 0 459786.25 262608.62 86160 -1 1459
1461 0 459776.28 262578.4 86200 -1 1460
1462 0 459930.9 262831.25 86200 -1 1461
1463 0 459927.56 262863.3 86240 -1 1462
1464 0 459946.53 262953 86320 -1 1463
1465 0 459965.88 262976.03 86440 -1 1464
1466 0 459927.1 263472.22 86320 -1 1464
1467 0 459831.34 263624.97 86320 -1 1466
1468 0 459837.1 263713.1 86280 -1 1467
1469 0 459797.9 263782.94 86240 -1 1468
1470 0 459890.34 263796.5 86280 -1 1468
1471 0 459894.97 263808.94 86320 -1 1470
1472 0 459705.3 262518.03 86280 -1 1461
1473 0 459619.94 262508.38 86320 -1 1472
1474 0 459568.97 262511.38 86360 -1 1473
1475 0 459584.56 262500.2 86400 -1 1474
1476 0 459556.72 262500.34 86440 -1 1475
1477 0 459507.28 262479.47 86520 -1 1476
1478 0 459487.34 262475.75 86560 -1 1477
1479 0 459459.6 262474.84 86600 -1 1478
1480 0 459436.53 262431.72 86640 -1 1479
1481 0 459403.75 262417.9 86680 -1 1480
1482 0 459349.4 262362.38 86720 -1 1481
1483 0 459313.25 262354.84 86760 -1 1482
1484 0 459301.53 262329.75 86800 -1 1483
1485 0 459262.97 262291.78 86840 -1 1484
1486 0 459212.84 262247.84 86880 -1 1485
1487 0 459177.6 262208.34 86920 -1 1486
1488 0 459137.84 262187.03 86960 -1 1487
1489 0 459040.9 262093.64 87000 -1 1488
1490 0 459022.1 262065.88 87040 -1 1489
1491 0 458973.72 262025.44 87080 -1 1490
1492 0 458941.2 262044.45 87120 -1 1491
1493 0 458837.97 262031.17 87200 -1 1492
1494 0 458833.12 262001.02 87240 -1 1493
1495 0 458701.78 262375 87240 -1 1494
1496 0 458803.56 262626.56 87240 -1 1495
1497 0 458820.2 262668.12 87280 -1 1496
1498 0 458831.66 262745.66 87320 -1 1497
1499 0 458818.78 263021.75 87320 -1 1498
1500 0 458719.06 263127.84 87320 -1 1499
1501 0 458801.25 263017.53 87360 -1 1499
1502 0 458793.88 263019.22 87400 -1 1501
1503 0 458805.28 262995.4 87440 -1 1502
1504 0 458832.4 262942.03 87480 -1 1503
1505 0 458864.16 262899.53 87520 -1 1504
1506 0 458901.16 262821.4 87560 -1 1505
1507 0 458973.3 262699.9 87680 -1 1506
1508 0 459038.2 262625.94 87760 -1 1507
1509 0 459038.6 262581.34 87840 -1 1508
1510 0 459220.12 262704.53 87680 -1 1507
1511 0 458862 261766.69 87400 -1 1494
1512 0 458872.97 261652.16 87480 -1 1511
1513 0 458158.66 262039.48 87480 -1 1512
1514 0 457990.97 261975.45 87440 -1 1513
1515 0 457986.38 261875.03 87360 -1 1514
1516 0 458344.72 261579.86 87360 -1 1515
1517 0 458439.97 261519.66 87280 -1 1516
1518 0 458508.06 261470.11 87160 -1 1517
1519 0 458543.34 261396.05 87120 -1 1518
1520 0 458100.16 262007.27 87520 -1 1513
1521 0 458085.44 261985.2 87600 -1 1520
1522 0 458034.1 261959.45 87640 -1 1521
1523 0 458009.75 261929.34 87680 -1 1522
1524 0 457917.22 261909.73 87720 -1 1523
1525 0 457896.38 261892.52 87760 -1 1524
1526 0 457728.94 261885.38 87800 -1 1525
1527 0 457640.47 261861.38 87840 -1 1526
1528 0 457549 261832.33 87880 -1 1527
1529 0 457489.94 261790.7 87920 -1 1528
1530 0 457441.4 261741.58 88000 -1 1529
1531 0 457411.53 261715.95 88040 -1 1530
1532 0 457380.7 261629.67 88120 -1 1531
1533 0 457345.66 261590.8 88160 -1 1532
1534 0 457331.72 261563.38 88200 -1 1533
1535 0 457307.47 261495.14 88240 -1 1534
1536 0 457253.66 261493.38 88280 -1 1535
1537 0 457246.25 261437.27 88320 -1 1536
1538 0 457163.12 261374.47 88360 -1 1537
1539 0 457024.1 261284.77 88400 -1 1538
1540 0 456828.3 261186.94 88440 -1 1539
1541 0 456753.6 261051.06 88480 -1 1540
1542 0 456652.62 260941.03 88560 -1 1541
1543 0 456595.03 260754.62 88640 -1 1542
1544 0 456612.06 260250.1 88680 -1 1543
1545 0 456432.84 261182.27 88720 -1 1544
1546 0 456419.22 261278.2 88760 -1 1545
1547 0 456487.03 261296.7 88840 -1 1546
1548 0 456517.2 261266.84 88880 -1 1547
1549 0 456518.06 261214.66 88960 -1 1548
1550 0 456487 261218.7 89080 -1 1549
1551 0 456488.03 261211.94 89120 -1 1550
1552 0 456480.56 261221.34 89160 -1 1551
1553 0 456418.38 261212.25 89240 -1 1552
1554 0 456394.72 261222.02 89320 -1 1553
1555 0 456420.72 261156.73 89440 -1 1554
1556 0 456361.03 261162.94 89560 -1 1555
1557 0 456365.1 261186.05 89600 -1 1556
1558 0 456512.9 261347.31 89680 -1 1557
1559 0 456485.06 261345.17 89760 -1 1558
1560 0 456465.6 261337.77 89840 -1 1559
1561 0 456407.78 261312.53 89960 -1 1560
1562 0 456379.44 261304.81 90000 -1 1561
1563 0 456345.47 261327.4 90080 -1 1562
1564 0 456333.75 261344.03 90120 -1 1563
1565 0 456344.34 261356.64 90160 -1 1564
1566 0 456405.47 261370.05 90200 -1 1565
1567 0 456476.75 261367.67 90240 -1 1566
1568 0 456515.06 261362.5 90280 -1 1567
1569 0 456527.72 261378.16 90320 -1 1568
1570 0 456535.62 261394.6 90360 -1 1569
1571 0 456577.62 261389.3 90400 -1 1570
1572 0 456634.38 261390.28 90440 -1 1571
1573 0 456898.16 261257.8 90480 -1 1572
1574 0 457077.47 261127.94 90360 -1 1573
1575 0 457284.16 261026.64 90280 -1 1574
1576 0 457630.16 260887.77 90240 -1 1575
1577 0 457710.2 260813.9 90200 -1 1576
1578 0 457890.1 260775.78 90240 -1 1577
1579 0 457936.06 260706.8 90280 -1 1578
1580 0 457988.03 260606.83 90280 -1 1579
1581 0 457979.62 260651.53 90360 -1 1580
1582 0 457937.3 260635.53 90440 -1 1581
1583 0 456899.62 261283.52 90520 -1 1573
1584 0 456929.72 261294.55 90560 -1 1583
1585 0 457990.97 261267.69 90600 -1 1584
1586 0 458002.03 261302.38 90640 -1 1585
1587 0 457963.7 261277.66 90680 -1 1586
1588 0 457934.66 261254.72 90720 -1 1587
1589 0 457929.34 261231.17 90760 -1 1588
1590 0 457939.16 261154.73 90800 -1 1589
1591 0 457933.34 261108.28 90840 -1 1590
1592 0 457997.53 261076.27 90880 -1 1591
1593 0 458294.56 261151.08 90800 -1 1592
1594 0 458500.47 261211.9 90720 -1 1593
1595 0 458601.4 261223.25 90680 -1 1594
1596 0 458741.75 261258.55 90640 -1 1595
1597 0 458837.22 261254.67 90680 -1 1596
1598 0 458904.88 261267.75 90720 -1 1597
1599 0 459074.56 261164.33 90760 -1 1598
1600 0 459138.78 261056.28 90760 -1 1599
1601 0 459333.12 260975.2 90800 -1 1600
1602 0 459469 260887.3 90800 -1 1601
1603 0 459608.9 260883.39 90800 -1 1602
1604 0 459653.5 260883.06 90840 -1 1603
1605 0 459624.66 260899.38 90880 -1 1604
1606 0 459622.38 260915.05 90920 -1 1605
1607 0 457944 261062.6 90960 -1 1592
1608 0 457846.8 261031.69 91000 -1 1607
1609 0 457746.47 261018.02 91040 -1 1608
1610 0 457604.84 260963.88 91160 -1 1609
1611 0 457559.1 260907.55 91240 -1 1610
1612 0 457542.16 260880.23 91280 -1 1611
1613 0 457519.34 260838.58 91320 -1 1612
1614 0 457473.1 260778.58 91400 -1 1613
1615 0 457334.6 260649.92 91520 -1 1614
1616 0 457310.56 260595.66 91560 -1 1615
1617 0 457298.47 260538.39 91600 -1 1616
1618 0 457270 260504.34 91640 -1 1617
1619 0 457234.8 260415.16 91680 -1 1618
1620 0 457165.1 260357.58 91720 -1 1619
1621 0 457147.12 260262.72 91760 -1 1620
1622 0 457050.8 260159.44 91800 -1 1621
1623 0 457018.38 260132.34 91840 -1 1622
1624 0 456978.16 260120.75 91880 -1 1623
1625 0 456907.25 260051.9 91920 -1 1624
1626 0 456880.12 260015.86 91960 -1 1625
1627 0 456880.97 259943.4 92000 -1 1626
1628 0 456895.28 259886.4 92040 -1 1627
1629 0 456881.28 259858.25 92080 -1 1628
1630 0 456864.25 259832.17 92120 -1 1629
1631 0 456817.53 259813.27 92160 -1 1630
1632 0 456632.47 259876.16 92240 -1 1631
1633 0 456619.97 259871.8 92320 -1 1632
1634 0 456509.56 259862.44 92400 -1 1633
1635 0 456428.75 259856.83 92440 -1 1634
1636 0 456262.97 259902.97 92480 -1 1635
1637 0 456029.38 259951.38 92560 -1 1636
1638 0 455937.34 260067.47 92560 -1 1637
1639 0 455876.88 260055.17 92600 -1 1638
1640 0 455812.62 260004.08 92680 -1 1639
1641 0 455692.97 259852.62 92800 -1 1640
1642 0 455548.12 259649.2 92960 -1 1641
1643 0 455475.53 259403.05 93120 -1 1642
1644 0 455436.9 259264.78 93200 -1 1643
1645 0 455463.75 259161.06 93280 -1 1644
1646 0 455498.9 259100.69 93320 -1 1645
1647 0 455532.1 259051.52 93400 -1 1646
1648 0 455535.62 259030.11 93440 -1 1647
1649 0 455598.25 259001.98 93560 -1 1648
1650 0 455600.3 258906.23 93600 -1 1649
1651 0 455777.4 258755.48 93600 -1 1650
1652 0 455827.38 258720.98 93560 -1 1651
1653 0 455820.75 258744.45 93520 -1 1652
1654 0 455927.16 258602.56 93520 -1 1653
1655 0 455868.06 258459.56 93440 -1 1654
1656 0 455631.12 258176.77 93440 -1 1655
1657 0 455531.4 258203.38 93560 -1 1656
1658 0 455394.16 258334.83 93640 -1 1657
1659 0 455222.56 258487.78 93680 -1 1658
1660 0 455310.62 258595.81 93680 -1 1659
1661 0 455396.53 258582.06 93760 -1 1660
1662 0 455242.7 258651.14 93600 -1 1660
1663 0 455188.53 258693.73 93520 -1 1662
1664 0 455444.5 258064.75 93440 -1 1656
1665 0 455339.9 257987.66 93400 -1 1664
1666 0 455264.94 257884.23 93320 -1 1665
1667 0 455089.38 257701.38 93280 -1 1666
1668 0 455046.5 257570.67 93240 -1 1667
1669 0 454977.22 257484.89 93200 -1 1668
1670 0 454924.62 257453.42 93160 -1 1669
1671 0 454889.4 257359.1 93120 -1 1670
1672 0 454929.28 257239.08 93120 -1 1671
1673 0 454948.8 257193.66 93160 -1 1672
1674 0 455025.62 257125.33 93200 -1 1673
1675 0 456806.28 260936.02 89600 -1 1557
1676 0 456924.28 260507.94 89600 -1 1675
1677 0 456913.8 260698.58 89760 -1 1676
1678 0 456711.78 260943.36 89920 -1 1677
1679 0 456656.2 261027.64 90040 -1 1678
1680 0 457710.22 260126.19 89600 -1 1676
1681 0 457752.72 260008.53 89560 -1 1680
1682 0 457727.8 260005.02 89520 -1 1681
1683 0 457728.16 259977.2 89480 -1 1682
1684 0 457750.8 259924.39 89440 -1 1683
1685 0 457848.9 259880.11 89440 -1 1684
1686 0 457890.12 259850.38 89400 -1 1685
1687 0 457961.72 259816.25 89360 -1 1686
1688 0 458071.62 259770.12 89320 -1 1687
1689 0 458138.94 259703.02 89280 -1 1688
1690 0 458224 259581.95 89240 -1 1689
1691 0 458298.4 259514.11 89200 -1 1690
1692 0 458389.88 259441.45 89160 -1 1691
1693 0 458505.3 259342.69 89120 -1 1692
1694 0 458592.7 259248.34 89080 -1 1693
1695 0 458641.47 259231.1 89040 -1 1694
1696 0 458659.4 259107.77 89040 -1 1695
1697 0 458695.9 258970.88 89080 -1 1696
1698 0 458693.75 258935.33 89120 -1 1697
1699 0 458694.8 258906.17 89160 -1 1698
1700 0 458684.8 258894 89200 -1 1699
1701 0 458800.94 258893.42 89280 -1 1700
1702 0 458775.94 258851.34 89360 -1 1701
1703 0 458780.7 258842.28 89440 -1 1702
1704 0 458764 258863.84 89520 -1 1703
1705 0 458783.6 258940.83 89640 -1 1704
1706 0 458787.9 258948.22 89720 -1 1705
1707 0 458820.53 258956.6 89800 -1 1706
1708 0 458816.5 258980.22 89880 -1 1707
1709 0 458792.25 258970.84 89960 -1 1708
1710 0 458730.78 258986.78 90040 -1 1709
1711 0 458643.28 259072.3 90080 -1 1710
1712 0 458483.28 259092.31 90080 -1 1711
1713 0 458486.25 259120.55 90160 -1 1712
1714 0 458469.56 259152.97 90240 -1 1713
1715 0 458690.56 259215.02 89000 -1 1695
1716 0 458726.78 259221.4 88960 -1 1715
1717 0 458719 259277.17 88880 -1 1716
1718 0 458659.62 259339.75 88800 -1 1717
1719 0 458618.1 259377.62 88760 -1 1718
1720 0 458637.56 259334.17 88720 -1 1719
1721 0 458593.5 259369.3 88720 -1 1720
1722 0 458861.97 259333.56 88800 -1 1717
1723 0 458884.44 259328.45 88760 -1 1722
1724 0 458942.12 259281.2 88720 -1 1723
1725 0 456659.75 261769.4 89120 -1 1551
1726 0 456354.25 262648.7 89120 -1 1725
1727 0 456312.38 262717.94 89200 -1 1726
1728 0 456297.34 262747.1 89240 -1 1727
1729 0 456230.9 262762.16 89320 -1 1728
1730 0 456191 262774.28 89400 -1 1729
1731 0 456140.88 262665.72 89400 -1 1730
1732 0 456111.3 262625.66 89440 -1 1731
1733 0 456096 262601.56 89480 -1 1732
1734 0 456074.9 262546.75 89560 -1 1733
1735 0 456423.7 262910.4 89240 -1 1728
1736 0 456452.22 262929.47 89200 -1 1735
1737 0 456544.5 262987.3 89160 -1 1736
1738 0 456572.75 263104.4 89160 -1 1737
1739 0 456587.2 263150.03 89200 -1 1738
1740 0 456608.62 263183.8 89240 -1 1739
1741 0 456610.03 263357.75 89280 -1 1740
1742 0 456391.94 263415.38 89520 -1 1741
1743 0 456372.47 263431.5 89560 -1 1742
1744 0 456398.97 263543.03 89600 -1 1743
1745 0 456518.38 263758.3 89640 -1 1744
1746 0 456510.88 263792.2 89680 -1 1745
1747 0 456404.34 263873.44 89960 -1 1746
1748 0 456061.47 264276.4 90360 -1 1747
1749 0 455930.53 264444.06 90440 -1 1748
1750 0 455922.84 264476.47 90480 -1 1749
1751 0 455718.62 264599.9 90480 -1 1750
1752 0 455647.97 264603.2 90520 -1 1751
1753 0 455668.44 264620.56 90560 -1 1752
1754 0 456499.5 264618.72 90600 -1 1753
1755 0 456018.66 264473.28 90560 -1 1750
1756 0 457060.84 264453.2 90600 -1 1755
1757 0 457142.25 264554.66 90640 -1 1756
1758 0 457197 264754 90760 -1 1757
1759 0 457270.97 264816.12 90840 -1 1758
1760 0 457287.25 264940.12 90880 -1 1759
1761 0 457386.4 265086.88 90960 -1 1760
1762 0 457388.22 265161.78 91000 -1 1761
1763 0 457601.72 265769.38 91000 -1 1762
1764 0 457679.22 265845.4 90920 -1 1763
1765 0 457737.25 265953.88 90880 -1 1764
1766 0 457822.84 266002.44 90840 -1 1765
1767 0 457984.62 266092.94 90760 -1 1766
1768 0 458299.25 266160.25 90720 -1 1767
1769 0 458288.78 266196.38 90640 -1 1768
1770 0 458252.28 266223.22 90600 -1 1769
1771 0 458555.62 266213.56 90760 -1 1768
1772 0 458920.44 266281.66 90760 -1 1771
1773 0 458976.88 266271.47 90800 -1 1772
1774 0 458908.78 266409.7 90760 -1 1773
1775 0 458933.16 266525.72 90760 -1 1774
1776 0 459101.56 266573.78 90760 -1 1775
1777 0 459293.44 266611.9 90720 -1 1776
1778 0 459502.28 266617.88 90760 -1 1777
1779 0 459734.47 266607.94 90720 -1 1778
1780 0 459841.7 266590.75 90680 -1 1779
1781 0 459940.3 266594.16 90640 -1 1780
1782 0 460100.66 266579.25 90600 -1 1781
1783 0 458858.22 266639.28 90560 -1 1782
1784 0 457761.9 265737.44 91200 -1 1763
1785 0 457814.44 265673.84 91280 -1 1784
1786 0 457782.22 265573.53 91320 -1 1785
1787 0 457671.7 265417.9 91360 -1 1786
1788 0 457487.72 265341.06 91440 -1 1787
1789 0 457370.16 265227.1 91640 -1 1788
1790 0 457302.66 265186.88 91680 -1 1789
1791 0 457251.6 265126.56 91720 -1 1790
1792 0 457207.5 265051.3 91800 -1 1791
1793 0 457156.66 264966.6 91920 -1 1792
1794 0 457084.34 264896.62 92000 -1 1793
1795 0 457109.84 264847.5 92080 -1 1794
1796 0 457132.4 264734.22 92160 -1 1795
1797 0 457215.8 264510.88 92320 -1 1796
1798 0 457253.66 264395.9 92400 -1 1797
1799 0 457210.3 264226.78 92480 -1 1798
1800 0 457149.4 264152.66 92520 -1 1799
1801 0 457073.84 264060.8 92640 -1 1800
1802 0 456568.6 263648.7 92640 -1 1801
1803 0 456196.53 263478.94 92640 -1 1802
1804 0 455936.1 263705.03 92640 -1 1803
1805 0 455955.38 263706.9 92680 -1 1804
1806 0 456194.8 263350.28 92640 -1 1803
1807 0 456139.56 263273.97 92680 -1 1806
1808 0 456032.75 263236 92680 -1 1807
1809 0 455836.03 263152.12 92760 -1 1808
1810 0 455659.94 263071.12 92840 -1 1809
1811 0 455556.34 263001.88 92960 -1 1810
1812 0 455533.25 262983.66 93000 -1 1811
1813 0 455452.38 262992.06 93040 -1 1812
1814 0 455345.3 262964.6 93080 -1 1813
1815 0 455302.62 262978.44 93120 -1 1814
1816 0 455229.97 262958.03 93160 -1 1815
1817 0 455217.9 262939.1 93200 -1 1816
1818 0 455232.6 262837.22 93240 -1 1817
1819 0 455309.94 262788.9 93200 -1 1818
1820 0 455378.44 262842.47 93120 -1 1819
1821 0 457112.34 264059.4 92840 -1 1801
1822 0 456605.16 263039.3 89120 -1 1737
1823 0 456619.62 263054.9 89080 -1 1822
1824 0 456615.28 263047.38 89040 -1 1823
1825 0 456767.88 263154.8 89000 -1 1824
1826 0 456823.88 263188.75 88960 -1 1825
1827 0 456906.5 263277.56 88880 -1 1826
1828 0 456913.66 263305.38 88840 -1 1827
1829 0 459029.62 261647.66 87520 -1 1512
1830 0 459229.62 261477.2 87760 -1 1829
1831 0 459325.53 261357.44 87920 -1 1830
1832 0 459437.12 261210.39 88080 -1 1831
1833 0 459542.7 261097.83 88200 -1 1832
1834 0 459669.94 261030.55 88320 -1 1833
1835 0 459837.22 260852.38 88440 -1 1834
1836 0 459931.94 260768.38 88480 -1 1835
1837 0 460136.16 260771.5 88520 -1 1836
1838 0 460162.72 260730.16 88560 -1 1837
1839 0 460203.6 260677.67 88600 -1 1838
1840 0 460265.7 260512.44 88640 -1 1839
1841 0 460353.72 259749.48 88680 -1 1840
1842 0 460279.22 261062.34 88720 -1 1841
1843 0 460311.62 261136.12 88760 -1 1842
1844 0 460419.1 261162.38 88800 -1 1843
1845 0 460613.8 261090.64 88960 -1 1844
1846 0 460757.72 261027.16 89080 -1 1845
1847 0 460904.38 261006.77 89160 -1 1846
1848 0 460935.28 260986.25 89240 -1 1847
1849 0 460890.78 260968.58 89360 -1 1848
1850 0 461177.34 261345.31 89360 -1 1849
1851 0 460981.56 261479.31 89360 -1 1850
1852 0 460965.72 261505.42 89280 -1 1851
1853 0 460989.75 261473.69 89200 -1 1852
1854 0 461185.12 261343.1 89400 -1 1850
1855 0 461318.94 261478.3 89520 -1 1854
1856 0 461401.97 261607.55 89600 -1 1855
1857 0 461442.97 261707.92 89720 -1 1856
1858 0 461457.25 261842.39 89840 -1 1857
1859 0 461481.78 261884.81 89960 -1 1858
1860 0 461529 261953.62 90080 -1 1859
1861 0 462272.62 261225.77 90080 -1 1860
1862 0 462343.7 261220.53 90040 -1 1861
1863 0 461360.56 262077.75 90200 -1 1860
1864 0 461349.72 262081.88 90240 -1 1863
1865 0 461333.4 262157.4 90400 -1 1864
1866 0 462103.78 261709.4 90400 -1 1865
1867 0 462389.8 261765.92 90360 -1 1866
1868 0 462591.34 261826.36 90320 -1 1867
1869 0 462658.22 261806.42 90280 -1 1868
1870 0 462782.28 262014.34 90280 -1 1869
1871 0 462796.47 262086.78 90360 -1 1870
1872 0 463032.5 262110.64 90360 -1 1871
1873 0 463113.66 262125.72 90320 -1 1872
1874 0 463218.4 262166.25 90280 -1 1873
1875 0 463244.75 262158.84 90240 -1 1874
1876 0 463333.34 262202.5 90200 -1 1875
1877 0 463629.44 262218.53 90200 -1 1876
1878 0 463861.47 262242.56 90200 -1 1877
1879 0 464045.53 262298.56 90200 -1 1878
1880 0 464181.56 262314.56 90200 -1 1879
1881 0 464264.06 262332 90160 -1 1880
1882 0 464025.34 262195.84 90080 -1 1879
1883 0 464007.84 262182.75 90040 -1 1882
1884 0 463983.12 262143.6 90000 -1 1883
1885 0 463965.78 262092.03 89960 -1 1884
1886 0 463979 262047.16 89920 -1 1885
1887 0 464011.22 262020.06 89880 -1 1886
1888 0 464085.72 261998.62 89800 -1 1887
1889 0 464163.16 261832 89760 -1 1888
1890 0 464199.3 261807.45 89680 -1 1889
1891 0 464166.97 261815.6 89600 -1 1890
1892 0 463038.34 262058.3 90280 -1 1872
1893 0 463041.25 262018.53 90200 -1 1892
1894 0 463071.38 262007.55 90120 -1 1893
1895 0 463089.22 262023.92 90080 -1 1894
1896 0 463090.8 262051.72 90000 -1 1895
1897 0 463111.06 262055.73 89880 -1 1896
1898 0 463168 262044.25 89760 -1 1897
1899 0 463175.06 262018.78 89720 -1 1898
1900 0 463193.47 261986.23 89640 -1 1899
1901 0 463170.78 261949.6 89600 -1 1900
1902 0 463147.84 261854.84 89520 -1 1901
1903 0 461321.25 262174.7 90440 -1 1865
1904 0 461307.9 262184.66 90560 -1 1903
1905 0 462575.9 261899.7 90600 -1 1904
1906 0 462620.9 262085.56 90640 -1 1905
1907 0 462599.56 262032.22 90680 -1 1906
1908 0 462572.62 262027.28 90720 -1 1907
1909 0 461821 262041.53 90720 -1 1908
1910 0 461555.97 262130.03 90760 -1 1909
1911 0 462207.84 262578.3 90720 -1 1908
1912 0 462167.44 262619.12 90800 -1 1911
1913 0 462033.75 262649 90880 -1 1912
1914 0 461952.53 262643.5 90960 -1 1913
1915 0 461934.62 262654 91000 -1 1914
1916 0 461930.94 262662.1 91040 -1 1915
1917 0 461874.3 262656.53 91160 -1 1916
1918 0 461870.28 262642.78 91280 -1 1917
1919 0 461811.8 262644.53 91400 -1 1918
1920 0 461699.03 262623.7 91520 -1 1919
1921 0 461664.62 262642.44 91560 -1 1920
1922 0 461594.44 262590.47 91680 -1 1921
1923 0 461542.5 262582.9 91720 -1 1922
1924 0 461459 262559.5 91800 -1 1923
1925 0 461327.62 262589.03 91880 -1 1924
1926 0 461294.28 262568.97 91960 -1 1925
1927 0 461219.66 262530.4 92040 -1 1926
1928 0 461208.84 262510.53 92080 -1 1927
1929 0 460615.56 262604.97 92080 -1 1928
1930 0 460341.78 262518.88 92080 -1 1929
1931 0 460213.75 262503.25 92040 -1 1930
1932 0 459798.66 262472.38 92040 -1 1931
1933 0 459653.88 262512.53 92080 -1 1932
1934 0 459655.2 262521.84 92160 -1 1933
1935 0 459378.03 262489 92160 -1 1934
1936 0 459259.72 262460.12 92200 -1 1935
1937 0 459235.06 262343.8 92240 -1 1936
1938 0 459244.2 262302.6 92280 -1 1937
1939 0 459228.16 262279.53 92360 -1 1938
1940 0 459223.44 262255.97 92440 -1 1939
1941 0 459209.56 262196.16 92520 -1 1940
1942 0 459220.03 262183.97 92600 -1 1941
1943 0 459173.28 262108.83 92680 -1 1942
1944 0 459158.5 262064.44 92760 -1 1943
1945 0 459181.9 262041.77 92840 -1 1944
1946 0 459182.12 262002.81 92920 -1 1945
1947 0 459197.22 261977.92 93000 -1 1946
1948 0 459213.44 261971.9 93080 -1 1947
1949 0 459264.6 261955.16 93160 -1 1948
1950 0 459306.03 261919.73 93200 -1 1949
1951 0 459657.97 262523.75 92200 -1 1934
1952 0 459724 262615.7 92200 -1 1951
1953 0 459800 262683.6 92200 -1 1952
1954 0 459854.03 262699.25 92240 -1 1953
1955 0 460008.4 262706.56 92280 -1 1954
1956 0 460153.16 262799.8 92360 -1 1955
1957 0 460169.12 262991.72 92360 -1 1956
1958 0 460150.34 263038.72 92320 -1 1957
1959 0 460144.3 263098.34 92280 -1 1958
1960 0 460109.3 263286.5 92240 -1 1959
1961 0 460112.12 263287.22 92200 -1 1960
1962 0 460063.7 263268.34 92160 -1 1961
1963 0 460147.66 262767.88 92440 -1 1956
1964 0 460090.56 262683.4 92600 -1 1963
1965 0 461262.03 262475.06 92200 -1 1928
1966 0 461276.12 262482 92240 -1 1965
1967 0 461297.84 262483.16 92280 -1 1966
1968 0 461348.47 262428.16 92360 -1 1967
1969 0 461412.38 262325.75 92480 -1 1968
1970 0 461366.84 262267.84 92520 -1 1969
1971 0 461307.34 262224.2 92600 -1 1970
1972 0 461283.28 262180.94 92720 -1 1971
1973 0 461178.47 262146.4 92800 -1 1972
1974 0 461175.25 262077 92880 -1 1973
1975 0 461158.28 262008.7 93000 -1 1974
1976 0 461093.78 261937.44 93080 -1 1975
1977 0 461045.2 261867.61 93200 -1 1976
1978 0 461003.06 261809.52 93320 -1 1977
1979 0 461186.53 261472.73 93320 -1 1978
1980 0 461190.5 261485.23 93280 -1 1979
1981 0 461208.1 261451.61 93240 -1 1980
1982 0 461232.25 261462.6 93160 -1 1981
1983 0 461339.94 261536.2 93080 -1 1982
1984 0 461508.2 261624.19 93040 -1 1983
1985 0 461678.75 261780.98 92960 -1 1984
1986 0 461943.56 261929.75 92880 -1 1985
1987 0 462052.5 262008 92840 -1 1986
1988 0 462276.8 261980.11 92840 -1 1987
1989 0 462374.38 261954.97 92800 -1 1988
1990 0 462414.94 261997.92 92720 -1 1989
1991 0 462615.12 262074.08 92720 -1 1990
1992 0 462803.3 262074.17 92720 -1 1991
1993 0 462870.75 262118.45 92640 -1 1992
1994 0 462967.22 262126.62 92560 -1 1993
1995 0 463046.38 262167.7 92480 -1 1994
1996 0 463148.28 262285.56 92400 -1 1995
1997 0 463283.2 262367.88 92360 -1 1996
1998 0 463384.5 262413.38 92320 -1 1997
1999 0 463519.53 262549.6 92280 -1 1998
2000 0 463623.5 262677.56 92280 -1 1999
2001 0 463700.88 262753.9 92320 -1 2000
2002 0 463707.8 262823.72 92360 -1 2001
2003 0 463677.4 262958.38 92440 -1 2002
2004 0 463667.8 263020.72 92520 -1 2003
2005 0 460987.4 261737.52 93360 -1 1978
2006 0 461034.84 261704.23 93480 -1 2005
2007 0 460960.8 261327.31 93600 -1 2006
2008 0 460961.78 261260.83 93680 -1 2007
2009 0 460977.72 261228.78 93800 -1 2008
2010 0 461078.38 261260.89 93960 -1 2009
2011 0 461781.34 262154.75 91720 -1 1923
2012 0 461219.84 260457.38 89360 -1 1849
2013 0 461272.78 260414.7 89400 -1 2012
2014 0 461471.03 260312.44 89480 -1 2013
2015 0 461537.75 260028.39 89440 -1 2014
2016 0 461549.66 259824.42 89440 -1 2015
2017 0 461522.22 259752.19 89400 -1 2016
2018 0 461497.72 259693.23 89320 -1 2017
2019 0 461493.3 259624.47 89240 -1 2018
2020 0 461446.4 259572.73 89200 -1 2019
2021 0 461386.34 259360.78 89200 -1 2020
2022 0 461018.22 258904.89 89200 -1 2021
2023 0 461520.25 258644.94 89200 -1 2022
2024 0 461706.25 258548.34 89120 -1 2023
2025 0 462236.47 258522.27 89080 -1 2024
2026 0 462723 258603.11 89080 -1 2025
2027 0 462863.28 258888.27 89040 -1 2026
2028 0 462850.44 258951.88 89120 -1 2027
2029 0 462742.4 259035.88 89120 -1 2028
2030 0 462722.4 259327.77 89120 -1 2029
2031 0 462736.94 259335.31 89080 -1 2030
2032 0 462796.47 259376.78 89000 -1 2031
2033 0 462793.25 259397.92 88960 -1 2032
2034 0 460468.12 258776.95 89200 -1 2022
2035 0 460399.72 258796.03 89280 -1 2034
2036 0 460264.16 258788.69 89400 -1 2035
2037 0 460062.12 258887.83 89560 -1 2036
2038 0 459927.66 258976.33 89720 -1 2037
2039 0 459783.66 259021.28 89840 -1 2038
2040 0 459653.5 259053.78 89960 -1 2039
2041 0 459505.97 259078.17 90000 -1 2040
2042 0 459867.97 259111.52 89560 -1 2037
2043 0 459683.84 259107.34 89560 -1 2042
2044 0 459624.16 259109.9 89600 -1 2043
2045 0 459545.97 259137.47 89680 -1 2044
2046 0 459456.06 259197.27 89760 -1 2045
2047 0 459335.3 259195.19 89800 -1 2046
2048 0 459191.5 259237.34 89840 -1 2047
2049 0 459097.38 259253.16 89880 -1 2048
2050 0 461011.28 258894.75 89080 -1 2022
2051 0 461039.06 258882.31 88960 -1 2050
2052 0 461131.88 258901.72 88840 -1 2051
2053 0 461129.47 258854.38 88720 -1 2052
2054 0 461304.62 258355.16 88640 -1 2053
2055 0 461318.38 258571.73 88560 -1 2054
2056 0 461347.9 258812.89 88440 -1 2055
2057 0 461344.66 259039.2 88320 -1 2056
2058 0 461694.4 259400.75 89200 -1 2021
2059 0 462068.28 259407.94 89120 -1 2058
2060 0 462183.1 259389.3 89080 -1 2059
2061 0 462247.78 259417.06 89040 -1 2060
2062 0 462279.34 259434 88960 -1 2061
2063 0 461560.7 260236.42 89560 -1 2014
2064 0 461585.62 260310.86 89640 -1 2063
2065 0 461630.8 260279.4 89720 -1 2064
2066 0 461643.25 260317.06 89840 -1 2065
2067 0 461643.28 260345.19 89920 -1 2066
2068 0 461635.4 260268.95 90000 -1 2067
2069 0 461674.1 260209.05 90080 -1 2068
2070 0 461757.03 260109 90160 -1 2069
2071 0 461756.97 260093.38 90240 -1 2070
2072 0 460874.8 260638.98 85440 -1 1451
2073 0 460946.22 260589.05 85520 -1 2072
2074 0 461004.38 260530.97 85640 -1 2073
2075 0 461073.88 260409.5 85800 -1 2074
2076 0 461151.25 260337.86 85920 -1 2075
2077 0 461213.2 260208.67 86040 -1 2076
2078 0 461227.72 260057.58 86120 -1 2077
2079 0 461309.56 259785.12 86160 -1 2078
2080 0 461435.75 259717.25 86160 -1 2079
2081 0 461526.56 259697.03 86120 -1 2080
2082 0 461726.4 259602.58 86040 -1 2081
2083 0 462192.53 259809.28 86040 -1 2082
2084 0 462282.4 259773.58 86120 -1 2083
2085 0 462318.1 259758.39 86200 -1 2084
2086 0 462437.25 259738.83 86280 -1 2085
2087 0 462541.7 259701.75 86360 -1 2086
2088 0 462620.4 259676.75 86440 -1 2087
2089 0 462716.3 259655.11 86520 -1 2088
2090 0 462810.22 259633.28 86600 -1 2089
2091 0 462909.2 259616.48 86680 -1 2090
2092 0 462966.3 259607.89 86720 -1 2091
2093 0 463154.84 259634.36 86760 -1 2092
2094 0 463523.94 259734.72 86760 -1 2093
2095 0 463582 259836.16 86680 -1 2094
2096 0 463656.8 259864.8 86600 -1 2095
2097 0 463863.97 259825.9 86600 -1 2096
2098 0 463958.84 259869.97 86560 -1 2097
2099 0 464346.3 259777.4 86520 -1 2098
2100 0 464381.28 259782.1 86480 -1 2099
2101 0 464418.34 259789.45 86440 -1 2100
2102 0 464417.94 259810.6 86400 -1 2101
2103 0 464513.25 259965.94 86400 -1 2102
2104 0 464487.7 259829.69 86320 -1 2101
2105 0 463513.03 260026.88 86600 -1 2096
2106 0 463521.66 260091.23 86560 -1 2105
2107 0 463661.56 260260.88 86480 -1 2106
2108 0 463712.38 260314.05 86400 -1 2107
2109 0 463728.94 260425.97 86320 -1 2108
2110 0 463782.22 260565.16 86200 -1 2109
2111 0 463795.25 260600.7 86160 -1 2110
2112 0 463814.34 260701.22 86080 -1 2111
2113 0 463873.03 260789.92 86040 -1 2112
2114 0 463903.3 260875.61 86000 -1 2113
2115 0 463926.94 260867.97 85920 -1 2114
2116 0 463858.1 260870.81 85840 -1 2115
2117 0 463811 260879.4 85800 -1 2116
2118 0 463690.56 260911.4 85720 -1 2117
2119 0 463509.56 260995.05 85680 -1 2118
2120 0 463402.62 261058.69 85600 -1 2119
2121 0 463270.62 261042.67 85600 -1 2120
2122 0 463153.78 261079.62 85560 -1 2121
2123 0 463025.78 261203.64 85560 -1 2122
2124 0 462768.62 261273.48 85520 -1 2123
2125 0 462708.62 261357.53 85520 -1 2124
2126 0 462680.66 261473.6 85520 -1 2125
2127 0 462619.8 261567.66 85560 -1 2126
2128 0 462544.97 261646.6 85600 -1 2127
2129 0 462467.75 261733.97 85640 -1 2128
2130 0 462371.97 261874.9 85680 -1 2129
2131 0 462334.03 261998.89 85680 -1 2130
2132 0 462414.9 262195.47 85720 -1 2131
2133 0 462366.94 262231.47 85720 -1 2132
2134 0 462306.9 262235.47 85720 -1 2133
2135 0 462230.94 259751.14 85960 -1 2083
2136 0 462305.72 259722.02 85880 -1 2135
2137 0 462346.7 259679.39 85800 -1 2136
2138 0 461789.94 259450.92 86040 -1 2082
2139 0 461855.3 259327.5 86080 -1 2138
2140 0 461837.03 259175.84 86160 -1 2139
2141 0 461789.22 259141.1 86200 -1 2140
2142 0 461757.28 259106.2 86240 -1 2141
2143 0 461703.97 259063.52 86280 -1 2142
2144 0 461829.4 258455.56 85400 -1 1443
2145 0 462493.62 258449.2 85400 -1 2144
2146 0 462524.7 258465.36 85440 -1 2145
2147 0 462518.97 258436.42 85360 -1 2145
2148 0 462616.16 258284.05 85280 -1 2147
2149 0 462738.8 258241.17 85240 -1 2148
2150 0 463172.62 258212.64 85240 -1 2149
2151 0 463382.22 258231.94 85240 -1 2150
2152 0 463437.75 258352.98 85240 -1 2151
2153 0 463363.2 258494.97 85240 -1 2152
2154 0 463345.44 258674.89 85240 -1 2153
2155 0 463376.53 258761.25 85200 -1 2154
2156 0 463419.28 259008.5 85160 -1 2155
2157 0 463410.53 258959.81 85120 -1 2156
2158 0 463358.38 258956.97 85080 -1 2157
2159 0 463356.72 258975.12 85040 -1 2158
2160 0 463178.6 259034.9 85040 -1 2159
2161 0 463433.88 258115.03 85200 -1 2151
2162 0 463660.78 257993.64 85160 -1 2161
2163 0 460614.8 258846.77 85560 -1 1441
2164 0 460535.66 258987.03 85680 -1 2163
2165 0 460536.72 259053.1 85720 -1 2164
2166 0 459859 259701.25 85720 -1 2165
2167 0 459842.8 259723.75 85760 -1 2166
2168 0 459674.22 259989.4 85760 -1 2167
2169 0 459645.16 260032.52 85720 -1 2168
2170 0 459438.66 260316.52 85720 -1 2169
2171 0 459355.78 260418.64 85760 -1 2170
2172 0 459273.34 260486.8 85840 -1 2171
2173 0 459181.3 260501.84 85880 -1 2172
2174 0 459012.84 260605.66 85920 -1 2173
2175 0 458887.66 260697.83 85960 -1 2174
2176 0 460105.5 257920.86 85880 -1 1440
2177 0 460556.62 258228.16 85880 -1 2176
2178 0 460673.06 258235.31 85960 -1 2177
2179 0 460833.9 258164.22 86040 -1 2178
2180 0 461050.8 258058.02 86120 -1 2179
2181 0 461308.03 258003.33 86200 -1 2180
2182 0 461386.53 257970.97 86240 -1 2181
2183 0 461330.78 257837.14 86320 -1 2182
2184 0 461297.88 257790.48 86360 -1 2183
2185 0 461278.72 257736.52 86400 -1 2184
2186 0 461343.5 257666.4 86440 -1 2185
2187 0 461483.9 257589.1 86480 -1 2186
2188 0 461537.38 257457.05 86520 -1 2187
2189 0 461573.53 257226.97 86640 -1 2188
2190 0 461713.72 257141.06 86680 -1 2189
2191 0 461654.72 257063.5 86720 -1 2190
2192 0 461634.6 256977.31 86800 -1 2191
2193 0 461661.34 256904.47 86880 -1 2192
2194 0 461713.97 256804.44 86960 -1 2193
2195 0 461751.38 256709.8 87000 -1 2194
2196 0 461960.16 256608.95 87000 -1 2195
2197 0 462045.4 256344.9 87000 -1 2196
2198 0 462037.53 256299.31 87080 -1 2197
2199 0 462069.5 256342.83 87160 -1 2198
2200 0 462079.8 256311.31 87240 -1 2199
2201 0 462320.1 256310.92 87280 -1 2200
2202 0 462466.1 256268.22 87400 -1 2201
2203 0 462570.97 256273.14 87480 -1 2202
2204 0 462866.12 256150.53 87560 -1 2203
2205 0 462922.5 256132.5 87640 -1 2204
2206 0 463124.8 256172.58 87760 -1 2205
2207 0 463285.53 256160.78 87840 -1 2206
2208 0 463348.56 256059.22 87920 -1 2207
2209 0 463411.2 255962 88040 -1 2208
2210 0 463560 255735.73 88160 -1 2209
2211 0 463600.34 255666.28 88200 -1 2210
2212 0 463618.66 255638.52 88240 -1 2211
2213 0 463665.56 255473 88360 -1 2212
2214 0 463690.06 255379.34 88480 -1 2213
2215 0 463680.12 255173.27 88600 -1 2214
2216 0 463701.06 255166.84 88640 -1 2215
2217 0 463564.8 255421.67 88720 -1 2216
2218 0 463595.9 255370.58 88800 -1 2217
2219 0 463615.34 255352.55 88880 -1 2218
2220 0 463665.28 255285.17 88960 -1 2219
2221 0 463775.2 255253.19 89040 -1 2220
2222 0 463780.34 255231.25 89080 -1 2221
2223 0 462086.16 256207.22 86920 -1 2197
2224 0 462104.25 256202.97 86840 -1 2223
2225 0 462312.88 255779.52 86840 -1 2224
2226 0 462897.2 255528.28 86840 -1 2225
2227 0 462860.47 255568.17 86760 -1 2226
2228 0 462912.72 255575.52 86640 -1 2227
2229 0 463047.3 255539.28 86520 -1 2228
2230 0 463162.78 255522.97 86400 -1 2229
2231 0 463837.38 255435.47 86480 -1 2230
2232 0 464125.3 255403.9 86480 -1 2231
2233 0 464162.8 255455.75 86360 -1 2232
2234 0 464255.34 255506.23 86280 -1 2233
2235 0 464320.06 255552.05 86200 -1 2234
2236 0 464372.78 255629.95 86120 -1 2235
2237 0 463053.12 255540.38 86320 -1 2230
2238 0 462998.12 255551.61 86280 -1 2237
2239 0 462863.4 255244.16 86200 -1 2238
2240 0 462497.78 255031.05 86160 -1 2239
2241 0 461910.34 254919.8 86280 -1 2240
2242 0 461464.06 254679.56 86360 -1 2241
2243 0 461225.75 254439.31 86480 -1 2242
2244 0 460812.5 254162.39 86520 -1 2243
2245 0 462529.38 255118.14 86040 -1 2240
2246 0 462932.25 254783.34 86160 -1 2245
2247 0 463164.03 254567.95 86160 -1 2246
2248 0 463223.7 254523.3 86120 -1 2247
2249 0 463287.84 254519.16 86080 -1 2248
2250 0 463336.78 254459.77 86040 -1 2249
2251 0 463409.3 254394.47 86000 -1 2250
2252 0 463411.47 254360.36 85960 -1 2251
2253 0 463408.8 254259.61 85880 -1 2252
2254 0 463433.75 254134.62 85800 -1 2253
2255 0 463437.4 254083.19 85760 -1 2254
2256 0 463540.44 253995.77 85720 -1 2255
2257 0 463596.28 253919.86 85680 -1 2256
2258 0 463688.3 253887.06 85600 -1 2257
2259 0 463728.75 253831.73 85520 -1 2258
2260 0 463731.5 253807.81 85480 -1 2259
2261 0 463677.03 253580.84 85400 -1 2260
2262 0 463660.88 253577.7 85360 -1 2261
2263 0 463608.84 253449.75 85360 -1 2262
2264 0 463504.78 253353.84 85360 -1 2263
2265 0 463408.75 253285.9 85360 -1 2264
2266 0 463377.3 253174.86 85320 -1 2265
2267 0 463332.62 253095.83 85280 -1 2266
2268 0 463312.1 253019.9 85240 -1 2267
2269 0 463312.47 253002.73 85200 -1 2268
2270 0 463268.03 252982.39 85120 -1 2269
2271 0 462244.28 255837.5 86320 -1 2237
2272 0 461849.62 255900.4 86320 -1 2271
2273 0 461719.3 255869.45 86360 -1 2272
2274 0 461519.1 255816.05 86320 -1 2273
2275 0 461476.9 255795.17 86280 -1 2274
2276 0 461074.44 255730.5 86240 -1 2275
2277 0 460940.5 255732.98 86160 -1 2276
2278 0 460850 255742.92 86080 -1 2277
2279 0 460914.97 257612.64 86440 -1 2186
2280 0 460891.9 257605.02 86480 -1 2279
2281 0 460875.97 257596.75 86520 -1 2280
2282 0 460751.12 257485.19 86640 -1 2281
2283 0 460673.16 257355.77 86680 -1 2282
2284 0 460508.53 257198 86840 -1 2283
2285 0 460258.88 257096.14 87000 -1 2284
2286 0 460001.5 257058.77 87080 -1 2285
2287 0 459818.78 257056.31 87280 -1 2286
2288 0 459645.53 257011.86 87440 -1 2287
2289 0 459557.25 256987.48 87640 -1 2288
2290 0 459536.2 256989.48 87840 -1 2289
2291 0 459423.1 256964.86 88000 -1 2290
2292 0 459286.34 256964.61 88120 -1 2291
2293 0 458910.78 257184.39 88120 -1 2292
2294 0 458736.8 257333.62 88040 -1 2293
2295 0 458337.8 257444.94 88040 -1 2294
2296 0 457923.1 258031.16 88040 -1 2295
2297 0 457895.56 258032.81 88080 -1 2296
2298 0 457798.25 258124.22 88080 -1 2297
2299 0 457739.94 258213.23 88040 -1 2298
2300 0 457927.12 258112.4 87920 -1 2296
2301 0 458115.4 257484.62 88240 -1 2295
2302 0 458159.6 257428.2 88280 -1 2301
2303 0 458791.66 257529.72 87880 -1 2294
2304 0 458752.88 257730.31 87760 -1 2303
2305 0 458546.75 257948.08 87640 -1 2304
2306 0 458132.2 258142.86 87640 -1 2305
2307 0 457945.78 257884.92 87640 -1 2306
2308 0 457870.62 257800.97 87720 -1 2307
2309 0 457802.44 257687.66 87840 -1 2308
2310 0 457693.6 257537.05 88040 -1 2309
2311 0 457547.84 257388.05 88080 -1 2310
2312 0 457366.1 257334.9 88200 -1 2311
2313 0 457366.56 257218.44 88280 -1 2312
2314 0 457348.78 257086.94 88320 -1 2313
2315 0 457277.84 256891.67 88440 -1 2314
2316 0 457036.75 256900.9 88440 -1 2315
2317 0 457041.22 256877.73 88480 -1 2316
2318 0 457004.28 256804.73 88520 -1 2317
2319 0 456983.3 256662.61 88560 -1 2318
2320 0 456879.34 256874.47 88520 -1 2317
2321 0 456807.94 256747.72 88560 -1 2320
2322 0 456708.1 256614.84 88640 -1 2321
2323 0 461789.06 257908.38 86240 -1 2182
2324 0 461862.66 257902.5 86200 -1 2323
2325 0 461932.25 257900.25 86120 -1 2324
2326 0 462002.28 257891.03 86080 -1 2325
2327 0 461936.94 257907.39 86040 -1 2326
2328 0 460118.7 257955.14 85920 -1 2176
2329 0 460235.06 257547.08 85920 -1 2328
2330 0 460292.94 257469.78 85960 -1 2329
2331 0 460361.06 257415.67 86000 -1 2330
2332 0 460561.12 257258.4 86040 -1 2331
2333 0 460609.12 257190.53 86040 -1 2332
2334 0 460732.25 256969.31 86080 -1 2333
2335 0 460746.47 256890.48 86160 -1 2334
2336 0 460738.66 256817.22 86240 -1 2335
2337 0 460729.88 256789.42 86280 -1 2336
2338 0 460718.38 256740.47 86360 -1 2337
2339 0 460707.94 256686.8 86440 -1 2338
2340 0 460678.94 256656.11 86520 -1 2339
2341 0 460633.8 256602.81 86600 -1 2340
2342 0 460079.3 258011.83 85960 -1 2328
2343 0 460076.25 258099.58 86000 -1 2342
2344 0 459803.47 258177.56 86000 -1 2343
2345 0 459721.25 258182.52 86040 -1 2344
2346 0 459352.84 258206.7 86040 -1 2345
2347 0 459192.66 258280.7 86000 -1 2346
2348 0 459052.28 258342.08 85960 -1 2347
2349 0 458897.78 258473.69 85920 -1 2348
2350 0 458635.9 258503.67 85880 -1 2349
2351 0 458443.75 258627.27 85920 -1 2350
2352 0 458382.9 258674.39 85960 -1 2351
2353 0 458340.97 258718.31 86040 -1 2352
2354 0 458277.66 258743.33 86120 -1 2353
2355 0 458246.28 258756.17 86160 -1 2354
2356 0 458230.4 258752.97 86200 -1 2355
2357 0 458179.75 258737.92 86280 -1 2356
2358 0 458140.72 258780.78 86400 -1 2357
2359 0 458126.47 258832.23 86440 -1 2358
2360 0 458081.34 258901.34 86560 -1 2359
2361 0 458112.66 258914.92 86600 -1 2360
2362 0 458118.44 258998.17 86680 -1 2361
2363 0 460177.2 257955.45 86040 -1 2343
2364 0 460189.28 257888.19 86080 -1 2363
2365 0 460234.75 257882.44 86120 -1 2364
2366 0 459056.4 255409.11 84920 -1 1428
2367 0 459207.53 255502.62 84640 -1 2366
2368 0 459438.72 255763.58 84400 -1 2367
2369 0 459653.3 255939.61 84200 -1 2368
2370 0 459947.7 255984.12 84000 -1 2369
2371 0 460232.72 256007.75 83880 -1 2370
2372 0 460387.94 256039.7 83800 -1 2371
2373 0 460595.1 256081.34 83720 -1 2372
2374 0 460714.06 256124.9 83640 -1 2373
2375 0 460805.22 256126.92 83560 -1 2374
2376 0 460965.7 256143.89 83480 -1 2375
2377 0 461220.97 256134.66 83400 -1 2376
2378 0 461413.78 256144.36 83320 -1 2377
2379 0 461481.47 256173.72 83240 -1 2378
2380 0 461598.66 256195.25 83160 -1 2379
2381 0 461788.72 256232.66 83040 -1 2380
2382 0 461989.25 256271.36 82920 -1 2381
2383 0 462254.28 256212.36 82800 -1 2382
2384 0 462457.94 256183.97 82680 -1 2383
2385 0 462606.1 256151.67 82560 -1 2384
2386 0 462850.16 256151.47 82440 -1 2385
2387 0 463064.66 256070.88 82320 -1 2386
2388 0 463268.75 256438.9 82320 -1 2387
2389 0 463222.2 256031.81 82240 -1 2387
2390 0 463353.25 255979.98 82120 -1 2389
2391 0 463485.6 255938.08 82000 -1 2390
2392 0 463606.97 255932.75 81880 -1 2391
2393 0 463693.62 255919.6 81760 -1 2392
2394 0 463889.78 255863.44 81640 -1 2393
2395 0 464071.8 255781.5 81520 -1 2394
2396 0 464022.62 255746.98 81400 -1 2395
2397 0 463948.9 255762.7 81360 -1 2396
2398 0 463830.38 255714.78 81280 -1 2397
2399 0 463709.56 255663.84 81160 -1 2398
2400 0 463594.4 255644.3 81040 -1 2399
2401 0 463514.22 255639.58 80920 -1 2400
2402 0 463466.12 255667.52 80760 -1 2401
2403 0 463446.3 255727.2 80600 -1 2402
2404 0 463377.34 255695.45 80440 -1 2403
2405 0 463314.1 255655.67 80280 -1 2404
2406 0 463338 255667.17 80120 -1 2405
2407 0 462634.22 255415.03 80120 -1 2406
2408 0 462326.3 255186.94 80120 -1 2407
2409 0 461950.44 254566.64 80120 -1 2408
2410 0 463018.1 256387.44 80120 -1 2406
2411 0 462906.1 256523.47 80120 -1 2410
2412 0 463156.8 255578.14 79920 -1 2406
2413 0 463081.6 255447.73 79760 -1 2412
2414 0 463027.5 255060.7 79640 -1 2413
2415 0 462961.12 254995.47 79560 -1 2414
2416 0 462701.1 254859.55 79560 -1 2415
2417 0 462623.34 254805.52 79480 -1 2416
2418 0 462478.03 254751.23 79400 -1 2417
2419 0 462333.34 254695.56 79320 -1 2418
2420 0 462126.28 254677.98 79240 -1 2419
2421 0 462190.16 254691 79120 -1 2420
2422 0 462180.94 254684.19 79040 -1 2421
2423 0 462193.66 254667.6 78960 -1 2422
2424 0 461837.53 254575.6 79280 -1 2420
2425 0 461705.56 254527.62 79280 -1 2424
2426 0 461406.38 254457.97 79240 -1 2425
2427 0 461377.66 254395.55 79160 -1 2426
2428 0 461324.16 254317.42 79120 -1 2427
2429 0 461270.53 254239.5 79080 -1 2428
2430 0 461013.56 254071.45 78960 -1 2429
2431 0 460622 253863.67 78880 -1 2430
2432 0 460426.25 253759.78 78840 -1 2431
2433 0 460370.9 253737.62 78720 -1 2432
2434 0 460373.75 253742.33 78640 -1 2433
2435 0 460301.88 253765.97 78520 -1 2434
2436 0 460220 253814.5 78440 -1 2435
2437 0 460094.72 253886.8 78360 -1 2436
2438 0 459977.84 253944.47 78280 -1 2437
2439 0 459878.16 254032.42 78320 -1 2438
2440 0 459814.25 254076.1 78320 -1 2439
2441 0 459638.75 254254.95 78320 -1 2440
2442 0 459650.2 254274.27 78280 -1 2441
2443 0 463097.12 254935.44 79560 -1 2415
2444 0 463848.8 256266.6 81360 -1 2397
2445 0 460802.1 256292.95 83640 -1 2374
2446 0 460834.12 256385 83640 -1 2445
2447 0 460838.12 256453.03 83640 -1 2446
2448 0 460782.12 256513.06 83640 -1 2447
2449 0 460722.2 256621.12 83640 -1 2448
2450 0 460758.2 256673.14 83640 -1 2449
2451 0 457695.12 256126.56 84920 -1 2366
2452 0 457679.84 255951.52 84680 -1 2451
2453 0 457223.34 255460.6 84680 -1 2452
2454 0 457138.72 255453.03 84600 -1 2453
2455 0 457023.88 255464.25 84520 -1 2454
2456 0 457006.7 255490.06 84440 -1 2455
2457 0 457268.44 255466.17 84720 -1 2453
2458 0 457125.6 255261.84 84840 -1 2457
2459 0 457076.44 255181.67 84880 -1 2458
2460 0 456582.75 253812.12 84880 -1 2459
2461 0 456817.12 253771.27 85120 -1 2460
2462 0 457303.66 253636.12 85120 -1 2461
2463 0 457370.28 253598.72 85080 -1 2462
2464 0 457407.44 253567.73 85040 -1 2463
2465 0 457463.34 253512.44 84960 -1 2464
2466 0 457498.44 253511.02 84880 -1 2465
2467 0 457547.97 253501.42 84840 -1 2466
2468 0 457522.97 253475.92 84760 -1 2467
2469 0 457536.2 253454.16 84680 -1 2468
2470 0 457524.3 253454.73 84640 -1 2469
2471 0 457542.1 253476.73 84600 -1 2470
2472 0 457569.34 253492.84 84560 -1 2471
2473 0 457561.56 253499.06 84480 -1 2472
2474 0 457529.62 253533 84400 -1 2473
2475 0 457533.38 253555.36 84320 -1 2474
2476 0 457577.7 253484.08 84240 -1 2475
2477 0 457600.7 253446.05 84200 -1 2476
2478 0 457627.66 253348.67 84120 -1 2477
2479 0 457682.3 253222.11 84040 -1 2478
2480 0 457910.28 253193.66 84000 -1 2479
2481 0 457940.47 253199.83 83960 -1 2480
2482 0 458082.12 253207.36 83920 -1 2481
2483 0 458472.72 253150.55 83880 -1 2482
2484 0 457427.34 253605.34 84280 -1 2475
2485 0 457364.1 253672.08 84200 -1 2484
2486 0 457287.53 253716.94 84160 -1 2485
2487 0 457246.62 253726.31 84120 -1 2486
2488 0 457212.88 253730.66 84080 -1 2487
2489 0 457185.47 253750.7 84040 -1 2488
2490 0 457170.8 253780 84000 -1 2489
2491 0 457185.03 253792.39 83960 -1 2490
2492 0 457195.7 253816.48 83920 -1 2491
2493 0 457234.2 253821.08 83880 -1 2492
2494 0 457317.34 253840.11 83800 -1 2493
2495 0 457410.3 253825.47 83760 -1 2494
2496 0 457467.56 253858.27 83720 -1 2495
2497 0 457566.75 253958 83640 -1 2496
2498 0 457572.22 253985.77 83600 -1 2497
2499 0 457577.97 254012.42 83560 -1 2498
2500 0 457515.6 254044.05 83520 -1 2499
2501 0 457486.72 254089.38 83480 -1 2500
2502 0 457438.1 254105.39 83440 -1 2501
2503 0 457446.72 254137.22 83360 -1 2502
2504 0 457459.75 254185.83 83280 -1 2503
2505 0 457482.8 254045.95 83200 -1 2504
2506 0 457471.5 254177.22 83120 -1 2505
2507 0 457437.56 254386.5 83040 -1 2506
2508 0 457217.22 254531.95 83000 -1 2507
2509 0 456513.78 253643.17 84800 -1 2460
2510 0 456234.62 253593.1 84600 -1 2509
2511 0 455777.28 253457.64 84440 -1 2510
2512 0 455661.75 253507.33 84320 -1 2511
2513 0 455617.8 253496.27 84200 -1 2512
2514 0 455574.6 253496.14 84000 -1 2513
2515 0 455565.97 253488.47 83760 -1 2514
2516 0 455647.12 253386.88 83560 -1 2515
2517 0 455771.2 253273.12 83280 -1 2516
2518 0 455948.97 253088.34 83120 -1 2517
2519 0 456073.44 253140.8 82960 -1 2518
2520 0 456299.84 252971.75 82960 -1 2519
2521 0 456930.44 252691.17 82960 -1 2520
2522 0 457104.72 252643.45 82800 -1 2521
2523 0 457426.5 252599 82560 -1 2522
2524 0 457683.2 252468.92 82280 -1 2523
2525 0 458029.1 252263.8 82080 -1 2524
2526 0 458380.84 252065.42 81800 -1 2525
2527 0 458449.25 251902.78 81560 -1 2526
2528 0 458444.16 251807.42 81360 -1 2527
2529 0 458617.16 251734.98 81240 -1 2528
2530 0 458536.22 251006.08 81240 -1 2529
2531 0 458665.84 251002.27 81080 -1 2530
2532 0 458750.75 250896.45 81000 -1 2531
2533 0 458852.47 250775.33 80880 -1 2532
2534 0 459050.4 250591.03 80800 -1 2533
2535 0 459258.47 250358.44 80800 -1 2534
2536 0 459274.53 250244.28 80880 -1 2535
2537 0 459184.53 250137.67 80960 -1 2536
2538 0 459205.66 250452.78 80720 -1 2534
2539 0 458386.25 250916.12 81440 -1 2530
2540 0 458283.2 250695.34 81600 -1 2539
2541 0 458342.2 250577.22 81720 -1 2540
2542 0 458423.03 250506.4 81840 -1 2541
2543 0 458772.9 251993.36 81000 -1 2529
2544 0 458820.12 252215.61 80760 -1 2543
2545 0 458798.97 252340.61 80640 -1 2544
2546 0 458761.47 252325.36 80600 -1 2545
2547 0 458737.6 252351.61 80520 -1 2546
2548 0 458711.12 252365.06 80440 -1 2547
2549 0 458735.25 252370.48 80400 -1 2548
2550 0 458742.62 252369.02 80360 -1 2549
2551 0 458748.94 252355.98 80280 -1 2550
2552 0 458726.03 252389.86 80200 -1 2551
2553 0 458673.47 252479.39 80160 -1 2552
2554 0 458648.1 252509.62 80120 -1 2553
2555 0 458620.75 252559.3 80040 -1 2554
2556 0 458582.22 252614.39 79960 -1 2555
2557 0 458578.75 252613.28 79920 -1 2556
2558 0 459002.9 252055.67 79880 -1 2557
2559 0 458591.97 252621.81 79840 -1 2558
2560 0 458620.62 252623.61 79800 -1 2559
2561 0 458656.44 252613.56 79760 -1 2560
2562 0 458671.4 252536.45 79680 -1 2561
2563 0 458722.72 252464.67 79640 -1 2562
2564 0 458770.22 252449.8 79600 -1 2563
2565 0 458808.53 252422.83 79560 -1 2564
2566 0 458867.06 252370.17 79480 -1 2565
2567 0 458900.8 252305.2 79400 -1 2566
2568 0 458948.03 252240.84 79320 -1 2567
2569 0 458998.94 252136.88 79240 -1 2568
2570 0 459041.72 252069.27 79160 -1 2569
2571 0 458834.72 251963.31 79160 -1 2570
2572 0 458778.72 251939.33 79160 -1 2571
2573 0 458739.28 251895.6 79120 -1 2572
2574 0 458701.56 251835.31 79040 -1 2573
2575 0 458730.16 251842.08 78960 -1 2574
2576 0 459063.34 252035.55 79120 -1 2570
2577 0 459121.7 252003.28 79040 -1 2576
2578 0 459114.4 251995.55 79000 -1 2577
2579 0 459061.6 252375.77 79400 -1 2567
2580 0 459200.47 252355.3 79320 -1 2579
2581 0 458877.72 252473.36 80640 -1 2545
2582 0 458878.3 252508.1 80600 -1 2581
2583 0 458877.4 252545.84 80560 -1 2582
2584 0 458816.03 252666.3 80480 -1 2583
2585 0 458819.75 252663.92 80400 -1 2584
2586 0 458864.4 252688.03 80320 -1 2585
2587 0 458924.4 252752.03 80320 -1 2586
2588 0 458956.38 252776.2 80280 -1 2587
2589 0 458989.03 252820.36 80200 -1 2588
2590 0 459049.7 252851.5 80160 -1 2589
2591 0 459141.97 252881.75 80120 -1 2590
2592 0 459364.94 252892.02 80080 -1 2591
2593 0 459460.72 252891.78 80000 -1 2592
2594 0 459456.03 252865.25 79920 -1 2593
2595 0 456087.34 253128.8 82920 -1 2519
2596 0 456985 254950.89 85440 -1 2459
2597 0 456820.88 256760.89 84920 -1 2451
2598 0 456752.9 256953.92 84680 -1 2597
2599 0 456727.78 257028.38 84600 -1 2598
2600 0 456938.56 257403.52 84440 -1 2599
2601 0 457107.66 257949.75 84280 -1 2600
2602 0 457189.2 258223.53 84200 -1 2601
2603 0 457284.7 258469.88 84160 -1 2602
2604 0 457311.3 258574.7 84120 -1 2603
2605 0 457389.84 258748.61 84040 -1 2604
2606 0 457372.2 258895.72 83920 -1 2605
2607 0 457441.56 259009.64 83800 -1 2606
2608 0 457509.38 259124.4 83720 -1 2607
2609 0 458169.1 259193.34 83720 -1 2608
2610 0 458291.9 259116.77 83800 -1 2609
2611 0 457563.22 259175.17 83680 -1 2608
2612 0 457704.2 259307.38 83600 -1 2611
2613 0 457810.25 259440.52 83520 -1 2612
2614 0 458167.03 259739.67 83440 -1 2613
2615 0 458298.7 259835.25 83360 -1 2614
2616 0 458444.38 259899.78 83320 -1 2615
2617 0 458467.84 259992.61 83240 -1 2616
2618 0 458575.7 260039.73 83160 -1 2617
2619 0 458634.97 260121.39 83080 -1 2618
2620 0 458767.75 260142.9 83000 -1 2619
2621 0 458827.4 260292.9 82920 -1 2620
2622 0 458874.3 260301.75 82840 -1 2621
2623 0 458875.47 260373.22 82760 -1 2622
2624 0 458896.5 260422.73 82720 -1 2623
2625 0 459065.12 261208.88 82720 -1 2624
2626 0 459093.2 261230.75 82680 -1 2625
2627 0 459122.03 261247.1 82600 -1 2626
2628 0 459161.06 261257.73 82560 -1 2627
2629 0 459180.2 261224.31 82520 -1 2628
2630 0 459153.47 261193.1 82480 -1 2629
2631 0 459160.25 261259.73 82440 -1 2630
2632 0 459201.97 261232.14 82360 -1 2631
2633 0 459190.84 261295.39 82320 -1 2632
2634 0 459786.34 260659.77 82320 -1 2633
2635 0 460096.47 260584.4 82320 -1 2634
2636 0 460576.25 260576.2 82320 -1 2635
2637 0 460694.47 260568.2 82280 -1 2636
2638 0 460812.25 260559.83 82240 -1 2637
2639 0 461322.25 260571.73 82240 -1 2638
2640 0 461638.88 260523.05 82360 -1 2639
2641 0 461766.6 260499.1 82440 -1 2640
2642 0 460862.62 260546.9 82120 -1 2637
2643 0 460883.16 260558.52 82000 -1 2642
2644 0 460915.25 260578.44 81920 -1 2643
2645 0 460947.03 260611.08 81840 -1 2644
2646 0 461054.7 260654.45 81720 -1 2645
2647 0 461162.4 260658.86 81640 -1 2646
2648 0 461262.78 260603.08 81520 -1 2647
2649 0 461353.72 260566.28 81400 -1 2648
2650 0 461513.75 260523.02 81280 -1 2649
2651 0 461634.47 260558.94 81160 -1 2650
2652 0 461613.53 260578.28 81120 -1 2651
2653 0 461757.56 260602.3 81120 -1 2652
2654 0 461877.28 260607.25 81080 -1 2653
2655 0 461981 260651.44 81000 -1 2654
2656 0 462079.3 260686.47 80920 -1 2655
2657 0 462110.1 260710.28 80840 -1 2656
2658 0 462169.94 260775.36 80720 -1 2657
2659 0 462232.62 260772.52 80600 -1 2658
2660 0 462219.25 260787.02 80480 -1 2659
2661 0 462194.4 260830.5 80360 -1 2660
2662 0 462070.44 260867.98 80240 -1 2661
2663 0 462018.94 260878.52 80160 -1 2662
2664 0 461938.34 260878.88 80080 -1 2663
2665 0 461826.06 260898.64 79960 -1 2664
2666 0 461575.38 261037.16 79880 -1 2665
2667 0 461321.78 261055.19 79840 -1 2666
2668 0 461278.75 261074.78 79760 -1 2667
2669 0 461537.53 260410.31 81120 -1 2652
2670 0 459177.88 261714 82200 -1 2633
2671 0 459178.47 261877.12 82120 -1 2670
2672 0 459140.3 262000.67 82040 -1 2671
2673 0 459097.22 262020.45 81960 -1 2672
2674 0 458967.4 262197.75 81880 -1 2673
2675 0 458924.25 262273.7 81800 -1 2674
2676 0 458932.8 262328.97 81720 -1 2675
2677 0 458925.3 262421.28 81600 -1 2676
2678 0 458912.53 262446.4 81480 -1 2677
2679 0 458840.62 262518.53 81360 -1 2678
2680 0 458810.78 262510.1 81240 -1 2679
2681 0 458822.06 262479.3 81200 -1 2680
2682 0 458798.06 262151.47 81200 -1 2681
2683 0 458771.06 262128.39 81160 -1 2682
2684 0 458765.47 262080.88 81120 -1 2683
2685 0 458778.16 262078.06 81040 -1 2684
2686 0 458754.66 262084.72 80960 -1 2685
2687 0 458594.8 262105.44 80920 -1 2686
2688 0 458506.7 262116.77 80960 -1 2687
2689 0 458395.2 262059.08 81000 -1 2688
2690 0 458234.2 262154.12 81040 -1 2689
2691 0 458110.2 262206.16 81040 -1 2690
2692 0 458012.4 262179.28 81000 -1 2691
2693 0 457850.94 262213.47 80920 -1 2692
2694 0 457790.06 262201.12 80840 -1 2693
2695 0 457710.8 262153.66 80760 -1 2694
2696 0 457694.4 262129.3 80720 -1 2695
2697 0 457627.3 262053.31 80680 -1 2696
2698 0 458441.88 262724.38 81200 -1 2681
2699 0 458421.94 262741.3 81080 -1 2698
2700 0 458374.53 262730.78 81000 -1 2699
2701 0 458343.03 262801.5 80920 -1 2700
2702 0 458322.3 262856.97 80840 -1 2701
2703 0 458266.9 262869.75 80760 -1 2702
2704 0 458200.5 262871.2 80720 -1 2703
2705 0 458135.5 262873.25 80680 -1 2704
2706 0 458073.78 262899.03 80600 -1 2705
2707 0 458095.38 262916.75 80520 -1 2706
2708 0 458079.44 262935.84 80400 -1 2707
2709 0 458054.5 262941.66 80280 -1 2708
2710 0 458051.2 262936.7 80160 -1 2709
2711 0 457982.8 262935.88 80040 -1 2710
2712 0 457923.75 262873.84 79960 -1 2711
2713 0 458565.84 261895.9 79880 -1 2712
2714 0 457776.5 262873.53 79760 -1 2713
2715 0 457716.97 262813.5 79640 -1 2714
2716 0 457701.34 262818.97 79520 -1 2715
2717 0 457665.38 262781.6 79400 -1 2716
2718 0 457556.5 262736.53 79280 -1 2717
2719 0 457500.53 262696.47 79200 -1 2718
2720 0 457454.94 262752.88 79120 -1 2719
2721 0 457458.97 262772.97 79040 -1 2720
2722 0 457443.44 262796.44 78920 -1 2721
2723 0 457403.22 262834.2 78800 -1 2722
2724 0 457373.97 262885.88 78680 -1 2723
2725 0 457369.12 262920.9 78560 -1 2724
2726 0 457361.16 262876.9 78440 -1 2725
2727 0 457312.28 262855.28 78320 -1 2726
2728 0 457227.25 262790.66 78200 -1 2727
2729 0 456843.53 262250.84 78200 -1 2728
2730 0 457254.6 262833.97 78080 -1 2729
2731 0 457284.3 262931.8 77960 -1 2730
2732 0 457296.28 262974.78 77840 -1 2731
2733 0 457337.03 263041.94 77680 -1 2732
2734 0 457459.44 263064.34 77520 -1 2733
2735 0 457573.47 263046.88 77360 -1 2734
2736 0 457580.4 263042.38 77240 -1 2735
2737 0 457578.62 263018.22 77120 -1 2736
2738 0 457521.56 262944.44 76960 -1 2737
2739 0 457474.56 262913.7 76840 -1 2738
2740 0 457434.9 262877.3 76720 -1 2739
2741 0 457406.25 262802.3 76560 -1 2740
2742 0 457438.97 262731.97 76440 -1 2741
2743 0 457501.38 262693.53 76320 -1 2742
2744 0 457525.12 262668.84 76280 -1 2743
2745 0 457834.12 262500.8 76280 -1 2744
2746 0 457913.4 262461.5 76320 -1 2745
2747 0 457938.34 262441.72 76360 -1 2746
2748 0 458010.97 262424 76440 -1 2747
2749 0 458094.94 262425.1 76520 -1 2748
2750 0 458215.66 262465.94 76640 -1 2749
2751 0 458250.72 262441 76760 -1 2750
2752 0 458290.88 262345.66 76880 -1 2751
2753 0 458225.44 262248.28 76960 -1 2752
2754 0 458145.38 262184.3 76960 -1 2753
2755 0 458094.78 262149.3 77000 -1 2754
2756 0 457985.3 262088.34 76960 -1 2755
2757 0 457858.34 262045.1 76920 -1 2756
2758 0 457650.8 262081.66 76880 -1 2757
2759 0 457522.38 262109.75 76840 -1 2758
2760 0 457570.34 262621.9 76200 -1 2744
2761 0 457582.75 262565.3 76120 -1 2760
2762 0 457507.1 262515.97 76000 -1 2761
2763 0 457466.5 262424.6 75880 -1 2762
2764 0 457449.66 262332.62 75760 -1 2763
2765 0 457399.5 262226.34 75640 -1 2764
2766 0 457369.47 262133.31 75520 -1 2765
2767 0 457390.88 261845.33 75400 -1 2766
2768 0 457391.03 261689.16 75280 -1 2767
2769 0 457383.44 261669.22 75160 -1 2768
2770 0 457410.7 261593.06 75040 -1 2769
2771 0 457422.44 261549.39 75000 -1 2770
2772 0 457558.6 261445.25 74920 -1 2771
2773 0 457782.66 261228.73 74840 -1 2772
2774 0 457814.62 261156.95 74760 -1 2773
2775 0 457810.38 261028.98 74680 -1 2774
2776 0 457712.3 260468.94 74680 -1 2775
2777 0 457752.4 260397.22 74560 -1 2776
2778 0 457747.3 260384.92 74440 -1 2777
2779 0 457834.34 260336.67 74400 -1 2778
2780 0 458009.2 260239.55 74320 -1 2779
2781 0 458167.03 260124.55 74240 -1 2780
2782 0 458272.88 260165.75 74160 -1 2781
2783 0 458620.6 260033.45 74120 -1 2782
2784 0 459392.62 259741.9 74040 -1 2783
2785 0 459518 259689.48 73960 -1 2784
2786 0 459648.9 259597.34 73840 -1 2785
2787 0 459754.16 259521.6 73720 -1 2786
2788 0 459900.8 259446.64 73600 -1 2787
2789 0 460077.75 259090.75 73560 -1 2788
2790 0 460213.62 258726.98 73560 -1 2789
2791 0 460481.56 258447.19 73560 -1 2790
2792 0 460838.47 258408.56 73480 -1 2791
2793 0 461134.16 258445.33 73360 -1 2792
2794 0 461774.12 258329.27 73360 -1 2793
2795 0 462046.1 258232.75 73320 -1 2794
2796 0 462212.38 258244.66 73240 -1 2795
2797 0 462247.97 258252.45 73120 -1 2796
2798 0 462364.12 258267.77 73040 -1 2797
2799 0 462513 258288.2 72960 -1 2798
2800 0 462596.6 258332.58 72880 -1 2799
2801 0 462673.66 258368.61 72800 -1 2800
2802 0 462721.12 258428.36 72680 -1 2801
2803 0 462070.8 257972.34 73280 -1 2795
2804 0 462125.38 257833.33 73200 -1 2803
2805 0 462169.7 257740.44 73120 -1 2804
2806 0 462294.16 257624.02 73040 -1 2805
2807 0 462604.16 257344.1 73040 -1 2806
2808 0 462828.16 256992.2 73040 -1 2807
2809 0 462871.3 256952.27 73000 -1 2808
2810 0 462944.84 256852.33 72960 -1 2809
2811 0 460085.8 259708.86 73440 -1 2788
2812 0 460146.7 259792.3 73400 -1 2811
2813 0 460382.56 259957.02 73360 -1 2812
2814 0 460397.8 259957.22 73320 -1 2813
2815 0 460415.3 259956.27 73280 -1 2814
2816 0 460434.44 259933.55 73200 -1 2815
2817 0 457966.6 261112.77 74840 -1 2774
2818 0 458146.56 261060.78 74840 -1 2817
2819 0 458190.56 261077.27 74920 -1 2818
2820 0 458290.44 261077.06 75040 -1 2819
2821 0 457610.6 261628.81 74880 -1 2772
2822 0 457445.1 262498.03 79240 -1 2719
2823 0 457457.1 262285.97 79240 -1 2822
2824 0 457532.38 262140.45 79280 -1 2823
2825 0 457689.12 261929.81 79240 -1 2824
2826 0 457753.66 261857.6 79160 -1 2825
2827 0 457800.16 261801.97 79080 -1 2826
2828 0 457785.56 261728.34 79040 -1 2827
2829 0 457709.16 261649.77 79000 -1 2828
2830 0 457629.53 261604.08 78920 -1 2829
2831 0 457584.56 261575.84 78880 -1 2830
2832 0 457589.25 261513.42 78840 -1 2831
2833 0 457624.9 261458 78760 -1 2832
2834 0 457622.62 261416.3 78720 -1 2833
2835 0 457579.2 261326.84 78680 -1 2834
2836 0 457562.47 261272.89 78600 -1 2835
2837 0 457497.3 261219.8 78520 -1 2836
2838 0 457372.56 261164.48 78440 -1 2837
2839 0 457217.34 261031.69 78400 -1 2838
2840 0 457153.4 260911.69 78400 -1 2839
2841 0 457117.53 260799.73 78400 -1 2840
2842 0 457084.38 260761.33 78440 -1 2841
2843 0 456940.22 260721.23 78520 -1 2842
2844 0 456947.3 260647.9 78560 -1 2843
2845 0 456965.53 260533.4 78600 -1 2844
2846 0 456973.53 260397.52 78600 -1 2845
2847 0 456975.2 260368.42 78560 -1 2846
2848 0 456948.34 260340.92 78480 -1 2847
2849 0 456882.62 260642.86 78640 -1 2844
2850 0 456735.94 260700.73 78720 -1 2849
2851 0 458488.47 262897.16 80720 -1 2704
2852 0 458808.28 262853 80720 -1 2851
2853 0 458973.47 263025.03 80680 -1 2852
2854 0 458442.66 262878.75 81360 -1 2679
2855 0 458150.72 263014.88 81360 -1 2854
2856 0 457450.8 263123.1 81360 -1 2855
2857 0 457367.78 263229.28 81440 -1 2856
2858 0 457337.8 263100.3 81560 -1 2857
2859 0 457336.22 263098.12 81640 -1 2858
2860 0 457308.9 263125.4 81720 -1 2859
2861 0 457264.06 263137.22 81800 -1 2860
2862 0 457182.38 263118.22 81880 -1 2861
2863 0 457165.06 263121.06 81960 -1 2862
2864 0 457113.1 262732.88 81960 -1 2863
2865 0 457192.1 262533.53 82000 -1 2864
2866 0 457220.44 262516.9 82040 -1 2865
2867 0 457277.1 262500.94 82120 -1 2866
2868 0 457304.56 262518.16 82200 -1 2867
2869 0 457280.28 262489.3 82280 -1 2868
2870 0 457229.2 262482.06 82360 -1 2869
2871 0 458196.75 263009.9 81240 -1 2855
2872 0 458241.25 263008.53 81160 -1 2871
2873 0 458295.97 263021.28 81080 -1 2872
2874 0 458328.22 263009.28 81000 -1 2873
2875 0 459045.34 261384.34 82840 -1 2625
2876 0 458999.4 261438.47 82880 -1 2875
2877 0 458911.88 261524.16 82920 -1 2876
2878 0 458795.94 261545.16 83000 -1 2877
2879 0 458505.84 261743.48 83080 -1 2878
2880 0 458447.97 261763.22 83120 -1 2879
2881 0 458338.84 261818.62 83160 -1 2880
2882 0 458325.72 261876.56 83240 -1 2881
2883 0 458303.12 261905.34 83280 -1 2882
2884 0 458262.72 261987.1 83320 -1 2883
2885 0 458217.62 262046.6 83400 -1 2884
2886 0 458126.9 262065.88 83480 -1 2885
2887 0 457895.4 262327.72 83560 -1 2886
2888 0 457749.9 262456.4 83640 -1 2887
2889 0 457628.25 262599.34 83720 -1 2888
2890 0 457314.94 262906.94 83800 -1 2889
2891 0 457207.25 263010.3 83880 -1 2890
2892 0 456906.56 262839.44 83880 -1 2891
2893 0 456638.47 262509.5 83840 -1 2892
2894 0 456598.53 262492.88 83880 -1 2893
2895 0 456521.4 262479.5 83920 -1 2894
2896 0 456435.44 262462.22 83960 -1 2895
2897 0 456337.66 262454.06 83960 -1 2896
2898 0 456269.62 262318.22 83960 -1 2897
2899 0 455921.56 262210.66 83960 -1 2898
2900 0 455971.28 262221.97 83880 -1 2899
2901 0 455983.34 262242.16 83800 -1 2900
2902 0 457216.28 263453.56 84600 -1 2891
2903 0 457293.47 263479.44 84680 -1 2902
2904 0 457311.44 263501.06 84760 -1 2903
2905 0 457305.75 263508.06 84840 -1 2904
2906 0 457338.6 263508.47 84920 -1 2905
2907 0 457402.2 263537.9 85000 -1 2906
2908 0 457390.1 263605.9 85080 -1 2907
2909 0 457372.16 263696.44 85160 -1 2908
2910 0 457335.78 263801.28 85240 -1 2909
2911 0 457340 263845.78 85320 -1 2910
2912 0 457322.22 263958.78 85400 -1 2911
2913 0 457299.7 264061.4 85480 -1 2912
2914 0 457217.5 264230.7 85560 -1 2913
2915 0 457205.12 264363.66 85640 -1 2914
2916 0 457314.8 264495.12 85760 -1 2915
2917 0 456696 263945.94 85760 -1 2916
2918 0 456651.12 263929.4 85800 -1 2917
2919 0 456590.7 263842.53 85840 -1 2918
2920 0 456179 263809.47 85840 -1 2919
2921 0 456040.84 263884.78 85840 -1 2920
2922 0 456043.12 263957.3 85880 -1 2921
2923 0 455943.72 264062.97 85960 -1 2922
2924 0 455864.53 264121.9 86080 -1 2923
2925 0 455800.44 264165.8 86160 -1 2924
2926 0 455659.25 264238.3 86200 -1 2925
2927 0 456495 263739.12 86000 -1 2919
2928 0 456466.47 263664.5 86040 -1 2927
2929 0 456516.3 263612.2 86160 -1 2928
2930 0 456585.6 263528.62 86240 -1 2929
2931 0 456680.75 263394.03 86320 -1 2930
2932 0 456588.94 263315.4 86400 -1 2931
2933 0 456692.44 263245.4 86480 -1 2932
2934 0 456808.44 263046.88 86480 -1 2933
2935 0 457112.06 262638.1 86480 -1 2934
2936 0 457497.44 262524.3 86520 -1 2935
2937 0 457784.56 262310.34 86520 -1 2936
2938 0 457882.34 262296.38 86400 -1 2937
2939 0 458040.62 262238.78 86320 -1 2938
2940 0 458135.16 262215.4 86280 -1 2939
2941 0 458282.38 262220.9 86200 -1 2940
2942 0 458335.88 262210.1 86160 -1 2941
2943 0 458388.22 262166.12 86120 -1 2942
2944 0 458433.72 262117.62 86080 -1 2943
2945 0 458432.3 262003.77 86040 -1 2944
2946 0 458434.38 261950.03 86000 -1 2945
2947 0 456473 263421.22 86000 -1 2927
2948 0 456507.72 263114.66 85960 -1 2947
2949 0 456512.56 262956 86040 -1 2948
2950 0 456448.6 262763.88 86040 -1 2949
2951 0 456604.5 262599.38 86080 -1 2950
2952 0 456644.53 262379.56 86080 -1 2951
2953 0 456752.5 262235.7 86080 -1 2952
2954 0 456808.47 262115.83 86080 -1 2953
2955 0 457064.3 262035.9 86080 -1 2954
2956 0 457919.1 265112.25 85760 -1 2916
2957 0 457946.1 265153.97 85800 -1 2956
2958 0 457985.44 265202.25 85840 -1 2957
2959 0 458037.84 265270.8 85880 -1 2958
2960 0 458086.44 265330.7 85920 -1 2959
2961 0 458117.4 265430.62 85960 -1 2960
2962 0 458142.47 265552.62 86040 -1 2961
2963 0 458118.6 265564.84 86120 -1 2962
2964 0 458136.34 265577.53 86160 -1 2963
2965 0 458147.28 265594.25 86200 -1 2964
2966 0 458116.2 265638.75 86240 -1 2965
2967 0 458139.3 265653.34 86280 -1 2966
2968 0 458161.38 265688.94 86320 -1 2967
2969 0 458155.94 265784.4 86360 -1 2968
2970 0 458217.16 266489.53 86360 -1 2969
2971 0 458221.9 266673.62 86320 -1 2970
2972 0 458216.72 266904.25 86200 -1 2971
2973 0 458217.88 267095.5 86120 -1 2972
2974 0 458135.44 267201.1 86040 -1 2973
2975 0 457802.5 267461.72 85960 -1 2974
2976 0 457708.22 267454.78 85880 -1 2975
2977 0 457567.2 267504.8 85840 -1 2976
2978 0 457543.28 267461.4 85800 -1 2977
2979 0 456597.5 267763.1 85800 -1 2978
2980 0 456354.94 267771.97 85720 -1 2979
2981 0 456262.38 267780.16 85680 -1 2980
2982 0 456135.62 267837.88 85640 -1 2981
2983 0 456081.53 267831.28 85600 -1 2982
2984 0 455838.44 267856.56 85520 -1 2983
2985 0 455688.34 267943.94 85480 -1 2984
2986 0 455995.75 267761.38 85480 -1 2985
2987 0 456049.94 267634.84 85440 -1 2986
2988 0 456065.16 267592.62 85400 -1 2987
2989 0 456093.78 267577.44 85280 -1 2988
2990 0 456099.62 267588.72 85200 -1 2989
2991 0 456130.88 267668.94 85120 -1 2990
2992 0 456179.03 267709.06 85080 -1 2991
2993 0 455624.8 267782.06 85480 -1 2985
2994 0 455571.12 267652.66 85440 -1 2993
2995 0 455553.1 267598.97 85400 -1 2994
2996 0 455618.72 267528.53 85360 -1 2995
2997 0 455629.94 267509.34 85280 -1 2996
2998 0 455574.6 267457.12 85200 -1 2997
2999 0 455546.8 267433.06 85120 -1 2998
3000 0 455527.6 267428.28 85040 -1 2999
3001 0 455462 267304.53 84960 -1 3000
3002 0 455378.66 267250.97 84920 -1 3001
3003 0 454934.78 268468.34 85480 -1 2985
3004 0 453538.7 269171.8 85480 -1 3003
3005 0 453510.62 269177.97 85520 -1 3004
3006 0 453490.34 269196.9 85560 -1 3005
3007 0 452971.16 268809.56 85560 -1 3006
3008 0 452896.28 268555.16 85560 -1 3007
3009 0 452798.06 268471.22 85680 -1 3008
3010 0 452718.78 268442.34 85760 -1 3009
3011 0 452677.6 268429.44 85800 -1 3010
3012 0 452586.34 268412.66 85880 -1 3011
3013 0 452353.16 268404.9 85960 -1 3012
3014 0 452277.78 268373.56 86080 -1 3013
3015 0 452224.28 268347.03 86160 -1 3014
3016 0 452202.94 268299.78 86240 -1 3015
3017 0 452182.75 268251.38 86320 -1 3016
3018 0 452187.7 268239.75 86400 -1 3017
3019 0 452182.2 268187.4 86480 -1 3018
3020 0 452198.66 268130.47 86560 -1 3019
3021 0 452149.44 268058.62 86640 -1 3020
3022 0 452158.44 268032.25 86720 -1 3021
3023 0 452221.25 267922.25 86800 -1 3022
3024 0 452206.25 267836.1 86840 -1 3023
3025 0 452142.84 267681.47 86880 -1 3024
3026 0 452119.62 267631.62 86920 -1 3025
3027 0 452125.97 267346 86920 -1 3026
3028 0 452289.94 267302.44 86800 -1 3027
3029 0 452412.62 267317.7 86720 -1 3028
3030 0 452443.2 267323.22 86680 -1 3029
3031 0 452520.3 267277.9 86600 -1 3030
3032 0 452608.06 267278.53 86560 -1 3031
3033 0 452683.5 267264.62 86520 -1 3032
3034 0 452834.72 267259 86480 -1 3033
3035 0 452953.88 267328.72 86400 -1 3034
3036 0 453039.3 267334.9 86320 -1 3035
3037 0 453051.5 267352.16 86240 -1 3036
3038 0 453104.2 267383.66 86160 -1 3037
3039 0 453141.5 267409.38 86080 -1 3038
3040 0 453142.7 267448.62 86000 -1 3039
3041 0 453101.1 267405.44 85920 -1 3040
3042 0 453102.25 267364.03 85840 -1 3041
3043 0 452993.97 267357.75 85800 -1 3042
3044 0 452933.34 267367.88 85760 -1 3043
3045 0 452829.9 267329.28 85680 -1 3044
3046 0 452818.53 267304.03 85600 -1 3045
3047 0 452757.22 267277.6 85520 -1 3046
3048 0 452733.78 267249.34 85440 -1 3047
3049 0 452070.8 267288.38 86960 -1 3027
3050 0 451988.7 267255.47 87000 -1 3049
3051 0 451822.44 267318.44 87040 -1 3050
3052 0 451631.75 267405.88 87080 -1 3051
3053 0 451493.4 267420.8 87120 -1 3052
3054 0 451432.1 267427.3 87160 -1 3053
3055 0 452354.75 267112.3 86920 -1 3027
3056 0 452443.06 266961.25 86960 -1 3055
3057 0 452474.8 266903.6 87000 -1 3056
3058 0 452518.28 266841.53 87040 -1 3057
3059 0 452595.9 266768.03 87120 -1 3058
3060 0 452714.94 266715.22 87200 -1 3059
3061 0 452762.06 266695.1 87280 -1 3060
3062 0 452804.2 266659.75 87360 -1 3061
3063 0 452855.53 266588.56 87440 -1 3062
3064 0 452906.25 266522.12 87520 -1 3063
3065 0 452921.9 266400.8 87600 -1 3064
3066 0 452929.9 266330.75 87720 -1 3065
3067 0 452928.12 266161.34 87840 -1 3066
3068 0 452902.47 266066.62 87920 -1 3067
3069 0 453005.62 265949.2 88040 -1 3068
3070 0 453039.38 265830 88120 -1 3069
3071 0 453111.06 265699.78 88200 -1 3070
3072 0 453163.4 265567.9 88200 -1 3071
3073 0 453279.4 265495.78 88200 -1 3072
3074 0 453247.97 265360.1 88200 -1 3073
3075 0 453143.88 265269.4 88320 -1 3074
3076 0 453065.9 265206.97 88360 -1 3075
3077 0 453007.03 264962.03 88440 -1 3076
3078 0 452924.72 264887.72 88520 -1 3077
3079 0 452848.1 264825.8 88600 -1 3078
3080 0 452823.03 264773.1 88640 -1 3079
3081 0 452648.66 264977.75 88720 -1 3080
3082 0 452621.28 264942.4 88760 -1 3081
3083 0 453505.5 269191.8 85600 -1 3006
3084 0 453492.8 269223.5 85640 -1 3083
3085 0 453479.22 269235.53 85680 -1 3084
3086 0 453437.1 269241.4 85720 -1 3085
3087 0 453159.44 269599.06 85720 -1 3086
3088 0 453188.28 269891.66 85720 -1 3087
3089 0 453173.3 270068.4 85680 -1 3088
3090 0 453249.28 270212.44 85680 -1 3089
3091 0 453242.47 270170.44 85600 -1 3090
3092 0 453564.9 269088.97 85880 -1 3086
3093 0 454360.5 269184.78 85880 -1 3092
3094 0 454356.03 269241.03 85920 -1 3093
3095 0 454365.03 269310.94 85960 -1 3094
3096 0 454427.44 269355.84 86040 -1 3095
3097 0 453517.34 269168.44 85400 -1 3004
3098 0 453475.8 269209.88 85320 -1 3097
3099 0 453476.72 269242.3 85200 -1 3098
3100 0 453461.6 269261.66 85120 -1 3099
3101 0 453406.44 269155.66 85040 -1 3100
3102 0 452988.47 269382.6 85040 -1 3101
3103 0 452971.12 269431.53 85000 -1 3102
3104 0 452977.2 269453.25 84960 -1 3103
3105 0 453042.38 269548.72 84920 -1 3104
3106 0 453109.62 269585.6 84840 -1 3105
3107 0 453240.34 269684.38 84760 -1 3106
3108 0 453314.16 269638.75 84680 -1 3107
3109 0 453317.53 269629.7 84640 -1 3108
3110 0 453481.6 269593.62 84640 -1 3109
3111 0 453645.62 269613.53 84640 -1 3110
3112 0 453678.22 269614.66 84680 -1 3111
3113 0 457528.12 267436.16 85760 -1 2978
3114 0 457490.62 267416.72 85720 -1 3113
3115 0 457443.16 267350.1 85680 -1 3114
3116 0 458230.12 266382.78 86400 -1 2970
3117 0 458221.28 266366.94 86440 -1 3116
3118 0 458209 266287.16 86520 -1 3117
3119 0 458232.34 266315.56 86600 -1 3118
3120 0 458241 266307.22 86680 -1 3119
3121 0 458302.38 266386.4 86760 -1 3120
3122 0 458297.44 266387.56 86880 -1 3121
3123 0 458344.34 266354.3 86960 -1 3122
3124 0 458348.66 266390.7 87040 -1 3123
3125 0 458330.34 266428.44 87120 -1 3124
3126 0 458282.1 266491.8 87200 -1 3125
3127 0 458288.53 266607.03 87240 -1 3126
3128 0 458244.53 266613.8 87280 -1 3127
3129 0 458178.1 266635.5 87320 -1 3128
3130 0 458164.8 266639.22 87360 -1 3129
3131 0 458146.78 266635.56 87400 -1 3130
3132 0 458150.16 266613.2 87440 -1 3131
3133 0 458118.56 266724.2 87520 -1 3132
3134 0 458103.97 266731.25 87560 -1 3133
3135 0 458101.2 266717.4 87600 -1 3134
3136 0 458078.22 266710.44 87640 -1 3135
3137 0 458068.34 266703.47 87680 -1 3136
3138 0 458040.97 266711.47 87720 -1 3137
3139 0 458023.3 266688.6 87760 -1 3138
3140 0 457948.53 266734.2 87800 -1 3139
3141 0 457961.44 266673.88 87880 -1 3140
3142 0 457855.47 266680.56 87920 -1 3141
3143 0 457616.3 266834.62 87920 -1 3142
3144 0 457581.47 266836.25 88000 -1 3143
3145 0 457926.62 266648.12 88000 -1 3142
3146 0 457995.6 266611.75 88080 -1 3145
3147 0 457967.66 266616.62 88120 -1 3146
3148 0 457987.56 266553.84 88200 -1 3147
3149 0 457837.6 266555.94 88280 -1 3148
3150 0 457787.84 266472.28 88400 -1 3149
3151 0 457748.47 266371.72 88480 -1 3150
3152 0 457699.03 266266.47 88560 -1 3151
3153 0 457733.47 266220.44 88640 -1 3152
3154 0 457536.78 266501.94 88720 -1 3153
3155 0 457502.75 266597.3 88800 -1 3154
3156 0 457540.8 266597.28 88880 -1 3155
3157 0 457468.53 266581.5 88960 -1 3156
3158 0 457320.5 266642.6 89080 -1 3157
3159 0 457134.4 266644.12 89200 -1 3158
3160 0 457119.1 266620.56 89280 -1 3159
3161 0 456970.12 266724.4 89320 -1 3160
3162 0 456898.38 266601.25 89440 -1 3161
3163 0 456744.88 266291.25 89480 -1 3162
3164 0 456708.8 266059.12 89480 -1 3163
3165 0 456530.4 265905.06 89440 -1 3164
3166 0 456270.47 265765 89440 -1 3165
3167 0 456824.4 266826.84 89360 -1 3161
3168 0 456606.53 267053.38 89440 -1 3167
3169 0 456597.75 267335.5 89560 -1 3168
3170 0 456655.3 267485.12 89600 -1 3169
3171 0 457230.22 268213.47 89600 -1 3170
3172 0 457273.66 268256.53 89520 -1 3171
3173 0 457167.7 268360.72 89480 -1 3172
3174 0 457059.22 268531.62 89400 -1 3173
3175 0 456867.38 268775.78 89400 -1 3174
3176 0 456451.66 269164.16 89400 -1 3175
3177 0 456344.25 269284.03 89360 -1 3176
3178 0 456327.4 269381.38 89280 -1 3177
3179 0 456222.38 269471.88 89200 -1 3178
3180 0 456112.5 269467.38 89080 -1 3179
3181 0 455905.66 269341.84 89120 -1 3180
3182 0 455749.7 269349.9 89120 -1 3181
3183 0 455429.72 269482.03 89120 -1 3182
3184 0 455380.47 269452.25 89200 -1 3183
3185 0 455324.47 269240.25 89200 -1 3184
3186 0 455285.66 269228.38 89240 -1 3185
3187 0 455210.06 269223.9 89320 -1 3186
3188 0 455162.38 269185.2 89400 -1 3187
3189 0 455321.53 269441.3 89280 -1 3184
3190 0 455290.12 269427.9 89320 -1 3189
3191 0 456026.62 269497.2 89000 -1 3180
3192 0 455973.88 269537.88 88960 -1 3191
3193 0 455677.84 269685.88 88960 -1 3192
3194 0 455637.78 269861.88 88960 -1 3193
3195 0 455665.72 270037.9 88960 -1 3194
3196 0 455593.7 270145.9 88960 -1 3195
3197 0 455717.62 270277.94 88960 -1 3196
3198 0 455714.88 270244.94 89000 -1 3197
3199 0 455816.2 270281.34 89040 -1 3198
3200 0 456262.56 269140.28 89360 -1 3177
3201 0 456178.53 269040.38 89360 -1 3200
3202 0 456157.9 269035.78 89320 -1 3201
3203 0 456137.25 269021.25 89280 -1 3202
3204 0 456056.34 269031.94 89200 -1 3203
3205 0 456061.2 269019.62 89160 -1 3204
3206 0 455661.25 268991.62 89160 -1 3205
3207 0 455644.44 268992.28 89200 -1 3206
3208 0 455557.94 268979.88 89320 -1 3207
3209 0 455514 268954.88 89440 -1 3208
3210 0 455440.53 268890.6 89520 -1 3209
3211 0 455387.28 268857.12 89600 -1 3210
3212 0 455669 269350.7 89640 -1 3211
3213 0 455654.75 269379.34 89720 -1 3212
3214 0 458204.88 266355.44 87440 -1 3132
3215 0 458151.56 266316.25 87480 -1 3214
3216 0 457961.12 266305.94 87520 -1 3215
3217 0 457844.56 266966.84 87360 -1 3130
3218 0 457783.94 266995.56 87320 -1 3217
3219 0 457767.47 267093.06 87280 -1 3218
3220 0 457755.53 267252.22 87240 -1 3219
3221 0 457796.94 267493.12 87200 -1 3220
3222 0 458644.6 266827.22 87240 -1 3127
3223 0 458725.2 266846.47 87280 -1 3222
3224 0 458809.66 266948.12 87320 -1 3223
3225 0 458960.28 266980.56 87320 -1 3224
3226 0 459198.06 267080.66 87320 -1 3225
3227 0 459348.38 267153.12 87240 -1 3226
3228 0 459475.2 267216.8 87240 -1 3227
3229 0 459560.06 267213.38 87280 -1 3228
3230 0 459625.56 267204.62 87360 -1 3229
3231 0 459680.6 267204.78 87440 -1 3230
3232 0 459702.9 267219.03 87520 -1 3231
3233 0 459761.5 267229.44 87600 -1 3232
3234 0 459831.2 267204.78 87680 -1 3233
3235 0 459885.03 267174.22 87760 -1 3234
3236 0 459924.9 267137.97 87840 -1 3235
3237 0 458781.34 265913.8 86760 -1 3121
3238 0 458952.97 265890.94 86760 -1 3237
3239 0 459146 265976.72 86720 -1 3238
3240 0 459293.34 266029.94 86680 -1 3239
3241 0 459303.53 266039.97 86640 -1 3240
3242 0 457528.56 266266.6 86520 -1 3118
3243 0 457365.22 266284.38 86480 -1 3242
3244 0 457092.28 266500.1 86440 -1 3243
3245 0 456797.47 266483.88 86440 -1 3244
3246 0 456563.7 266477.7 86520 -1 3245
3247 0 456428.78 266487.16 86560 -1 3246
3248 0 456122.8 266486.16 86560 -1 3247
3249 0 456026.62 266500.2 86520 -1 3248
3250 0 455874.8 266524.22 86480 -1 3249
3251 0 455790.6 266581.62 86400 -1 3250
3252 0 455711.9 266608.75 86320 -1 3251
3253 0 457291.16 266292.44 86400 -1 3243
3254 0 457243.72 266266.03 86320 -1 3253
3255 0 457154.8 266247 86240 -1 3254
3256 0 457040.2 266151.78 86160 -1 3255
3257 0 457901.06 261654.39 83080 -1 2879
3258 0 457604.7 261606.75 83120 -1 3257
3259 0 457551.56 261643.72 83160 -1 3258
3260 0 457537.06 261674.52 83200 -1 3259
3261 0 457258.97 261826.34 83200 -1 3260
3262 0 457154.97 261863.62 83160 -1 3261
3263 0 456798.66 262099 83120 -1 3262
3264 0 456554.97 262142.39 83200 -1 3263
3265 0 456437.5 262138.3 83280 -1 3264
3266 0 459045.66 260363.34 82560 -1 2624
3267 0 459079.03 260341.42 82520 -1 3266
3268 0 459251.3 260191.97 82520 -1 3267
3269 0 459394.78 260061.88 82440 -1 3268
3270 0 459514.25 259977.58 82360 -1 3269
3271 0 459624.97 259901.44 82280 -1 3270
3272 0 459736.56 259798.45 82240 -1 3271
3273 0 460017.06 259645.1 82160 -1 3272
3274 0 460149.7 259612.97 82120 -1 3273
3275 0 460424.38 259636.48 82040 -1 3274
3276 0 456538.2 257950.9 84240 -1 2601
3277 0 456358.12 258005.8 84200 -1 3276
3278 0 456212.3 258016.33 84120 -1 3277
3279 0 456024.03 257994.83 84040 -1 3278
3280 0 455926.16 257978.67 84000 -1 3279
3281 0 455882.38 257955.8 83960 -1 3280
3282 0 455067.78 257504.75 84920 -1 2597
3283 0 455001.34 257545.23 84880 -1 3282
3284 0 454853.25 258031.86 84680 -1 3283
3285 0 454833.66 258108.3 84640 -1 3284
3286 0 454753.25 258175.06 84600 -1 3285
3287 0 454689.03 258236.67 84560 -1 3286
3288 0 454537.62 258348.67 84480 -1 3287
3289 0 454545.3 258409.83 84440 -1 3288
3290 0 454505.7 258461.88 84400 -1 3289
3291 0 454398.6 258607.02 84280 -1 3290
3292 0 454276.94 258739.72 84200 -1 3291
3293 0 454190.9 258845.81 84120 -1 3292
3294 0 454588.78 258867.52 84120 -1 3293
3295 0 454702.47 258887.47 84120 -1 3294
3296 0 454838.47 258863.45 84120 -1 3295
3297 0 454887.2 258947.39 84160 -1 3296
3298 0 454851.25 259047.38 84160 -1 3297
3299 0 454759.38 259251.38 84160 -1 3298
3300 0 454754.56 259283.47 84120 -1 3299
3301 0 454714.3 259364.08 84040 -1 3300
3302 0 454698.97 259470.95 83960 -1 3301
3303 0 454564.84 259791.53 83920 -1 3302
3304 0 454546.4 259862.67 83840 -1 3303
3305 0 454617.78 260024.81 83760 -1 3304
3306 0 454696.47 260129.02 83720 -1 3305
3307 0 454753.22 260250.89 83680 -1 3306
3308 0 454791.62 260316.39 83640 -1 3307
3309 0 454828.78 260424.3 83600 -1 3308
3310 0 454872.5 260464.78 83560 -1 3309
3311 0 454899.62 260591.7 83480 -1 3310
3312 0 454959.47 260712.61 83400 -1 3311
3313 0 454976 260783.53 83320 -1 3312
3314 0 455033.1 260840.48 83240 -1 3313
3315 0 455066 260884.47 83160 -1 3314
3316 0 455100.38 260967.16 83080 -1 3315
3317 0 455138.47 261004.69 83000 -1 3316
3318 0 454795.47 259224.28 84240 -1 3300
3319 0 454907.8 259215.53 84360 -1 3318
3320 0 454975.8 259243.58 84440 -1 3319
3321 0 455039.84 259254.95 84520 -1 3320
3322 0 455060.3 259264.1 84600 -1 3321
3323 0 455120.53 259178.62 84680 -1 3322
3324 0 455163.72 259063.86 84760 -1 3323
3325 0 455179.5 258977.02 84840 -1 3324
3326 0 455187.7 258879.94 84920 -1 3325
3327 0 455127.12 258820 85000 -1 3326
3328 0 455076.06 258743.38 85080 -1 3327
3329 0 455078.4 258670.39 85160 -1 3328
3330 0 455072.34 258626.03 85240 -1 3329
3331 0 454952.06 258511.02 85280 -1 3330
3332 0 454792.12 258371.62 85320 -1 3331
3333 0 454456.25 258316 85360 -1 3332
3334 0 454095.4 258955.5 84040 -1 3293
3335 0 454014.34 259016.44 83960 -1 3334
3336 0 453929.38 259104.06 83840 -1 3335
3337 0 453669.25 259241.23 83720 -1 3336
3338 0 453642.5 259313.44 83600 -1 3337
3339 0 453576.7 259343.94 83560 -1 3338
3340 0 453520.22 259380.5 83520 -1 3339
3341 0 453491.25 259473.05 83440 -1 3340
3342 0 453420.16 259510.92 83360 -1 3341
3343 0 453269.62 259570.42 83280 -1 3342
3344 0 453182.12 259653 83200 -1 3343
3345 0 453100.84 259682.19 83120 -1 3344
3346 0 453059.53 259704.45 83080 -1 3345
3347 0 453039.97 259677.56 83040 -1 3346
3348 0 452932.06 259645.2 83000 -1 3347
3349 0 452837.3 259644.92 82960 -1 3348
3350 0 452747.2 259650.16 82880 -1 3349
3351 0 452609.62 259653.4 82800 -1 3350
3352 0 452591 259675.19 82720 -1 3351
3353 0 452555.1 259688.84 82680 -1 3352
3354 0 452525.72 259697.34 82640 -1 3353
3355 0 452470.62 259714.47 82600 -1 3354
3356 0 452469.97 259691.52 82560 -1 3355
3357 0 452305.38 259420.7 82560 -1 3356
3358 0 452286.88 259380.3 82520 -1 3357
3359 0 452240.4 259337.58 82480 -1 3358
3360 0 452208.9 259356.27 82400 -1 3359
3361 0 452443.2 259709.2 82520 -1 3356
3362 0 452395.16 259724.52 82440 -1 3361
3363 0 452363.25 259735.69 82400 -1 3362
3364 0 452373.2 259730.3 82360 -1 3363
3365 0 452366.06 259749.8 82320 -1 3364
3366 0 452346.34 259776.89 82240 -1 3365
3367 0 452349.84 259784.39 82160 -1 3366
3368 0 452187.94 259799.62 82080 -1 3367
3369 0 452782.97 260111.83 82080 -1 3368
3370 0 452723.88 260066.39 81960 -1 3369
3371 0 452777.97 260109.53 81880 -1 3370
3372 0 452857 260131.88 81760 -1 3371
3373 0 452924.5 260145.12 81640 -1 3372
3374 0 452931.03 260152.1 81600 -1 3373
3375 0 452925.53 260159.77 81560 -1 3374
3376 0 452911.9 260178.22 81480 -1 3375
3377 0 453289.4 260499.67 82080 -1 3369
3378 0 453547.2 260434.84 82080 -1 3377
3379 0 453700.3 260430.62 82040 -1 3378
3380 0 453863.72 260446.17 82000 -1 3379
3381 0 453903.53 260580.39 81960 -1 3380
3382 0 454179.34 260404.33 81960 -1 3380
3383 0 454515.16 260356.31 81960 -1 3382
3384 0 454633.6 260357.7 82000 -1 3383
3385 0 454773.2 260316.9 82080 -1 3384
3386 0 454973 260198.34 82160 -1 3385
3387 0 455096.78 260113.36 82280 -1 3386
3388 0 455648.66 259989.36 82280 -1 3387
3389 0 455796.6 259793.36 82280 -1 3388
3390 0 455896.56 259717.38 82280 -1 3389
3391 0 455935.47 259630.28 82200 -1 3390
3392 0 455973.4 259544.8 82120 -1 3391
3393 0 456007.28 259501 82040 -1 3392
3394 0 456177.38 259383.31 81960 -1 3393
3395 0 456222.38 259302.78 81880 -1 3394
3396 0 455737.28 259849.89 82360 -1 3389
3397 0 455752.62 259789.64 82440 -1 3396
3398 0 455751.9 259728.88 82520 -1 3397
3399 0 455788.56 259710.11 82600 -1 3398
3400 0 455884.53 259526.14 82600 -1 3399
3401 0 455901.9 259488.97 82640 -1 3400
3402 0 455916.16 259453.94 82680 -1 3401
3403 0 455849.2 259357.08 82760 -1 3402
3404 0 455819.84 259278.62 82840 -1 3403
3405 0 455844.6 259222.02 82920 -1 3404
3406 0 455899.97 259209.28 82960 -1 3405
3407 0 455951.4 259197.97 83040 -1 3406
3408 0 455931.53 259185.6 83080 -1 3407
3409 0 455996.16 259513.92 82680 -1 3401
3410 0 456057.2 259495.92 82720 -1 3409
3411 0 456113 259472.72 82760 -1 3410
3412 0 456148.2 259457.83 82800 -1 3411
3413 0 456175.9 259426.56 82840 -1 3412
3414 0 456224.66 259398 82920 -1 3413
3415 0 454996.8 259989.36 82280 -1 3387
3416 0 454932.88 259845.98 82320 -1 3415
3417 0 454740.84 259597.92 82320 -1 3416
3418 0 454536.8 259465.95 82320 -1 3417
3419 0 454388.78 259361.92 82320 -1 3418
3420 0 454272.53 259257.81 82320 -1 3419
3421 0 454141.25 259129.84 82360 -1 3420
3422 0 453817.06 259005.62 82360 -1 3421
3423 0 453812.56 259082.12 82440 -1 3422
3424 0 452152.1 259791.62 82040 -1 3368
3425 0 452094.12 259779.56 81960 -1 3424
3426 0 452058.8 259780.45 81880 -1 3425
3427 0 452026.88 259749.5 81840 -1 3426
3428 0 451996.66 259732.88 81800 -1 3427
3429 0 451966.78 259742.97 81720 -1 3428
3430 0 451922.28 259734.19 81640 -1 3429
3431 0 451883.4 259728.05 81560 -1 3430
3432 0 451804.38 259721.53 81480 -1 3431
3433 0 451777.28 259704.78 81400 -1 3432
3434 0 451559.75 259494.64 81240 -1 3433
3435 0 451570.9 259502.61 81200 -1 3434
3436 0 451778.2 260472.5 81200 -1 3435
3437 0 451646.2 260627.33 81120 -1 3436
3438 0 451615.22 260853.28 81040 -1 3437
3439 0 451605.6 260882.4 81000 -1 3438
3440 0 451571.72 260955.31 80960 -1 3439
3441 0 451498.56 261084.47 80800 -1 3440
3442 0 451460.72 261124.94 80680 -1 3441
3443 0 451397 261191.67 80600 -1 3442
3444 0 451298.7 261208.72 80520 -1 3443
3445 0 450880 261895.67 80520 -1 3444
3446 0 450480.28 262517.62 80520 -1 3445
3447 0 450426.8 262559.4 80560 -1 3446
3448 0 450368.66 262659.03 80600 -1 3447
3449 0 450135.88 262923.84 80640 -1 3448
3450 0 449951.22 263047.53 80720 -1 3449
3451 0 449917.03 263073.97 80760 -1 3450
3452 0 449924.06 263094.28 80800 -1 3451
3453 0 449922.03 263098.34 80880 -1 3452
3454 0 449937.56 263083.97 80960 -1 3453
3455 0 449935.9 263073.72 81040 -1 3454
3456 0 449923.1 263074.5 81080 -1 3455
3457 0 449978.1 263699.9 81080 -1 3456
3458 0 449981.62 263732.1 81120 -1 3457
3459 0 449955.34 263772.78 81200 -1 3458
3460 0 449962.12 263821.4 81280 -1 3459
3461 0 449950.72 263882.7 81360 -1 3460
3462 0 450175 264054.53 81360 -1 3461
3463 0 450274.2 264093.3 81280 -1 3462
3464 0 450307.38 264108.88 81200 -1 3463
3465 0 450323.44 264133.6 81160 -1 3464
3466 0 449916.28 263078.6 81120 -1 3456
3467 0 449917.06 263040.8 81160 -1 3466
3468 0 449920.84 263022.53 81200 -1 3467
3469 0 450005.5 262845.88 81240 -1 3468
3470 0 448967.4 262693.44 81240 -1 3469
3471 0 448542.56 262781.2 81360 -1 3470
3472 0 448472.97 262783.06 81400 -1 3471
3473 0 448390.66 262785.94 81440 -1 3472
3474 0 448148.6 262772.03 81560 -1 3473
3475 0 447980.25 262855.12 81640 -1 3474
3476 0 447886.97 262859.34 81680 -1 3475
3477 0 447813.7 262871.06 81720 -1 3476
3478 0 447754.2 262890.84 81800 -1 3477
3479 0 447731.47 262923.5 81840 -1 3478
3480 0 448301.66 262679.94 81840 -1 3479
3481 0 448282.8 262649.62 82040 -1 3480
3482 0 448217 262621.72 82120 -1 3481
3483 0 448100.78 262549.66 82280 -1 3482
3484 0 448072.3 262510.03 82440 -1 3483
3485 0 448084.06 262431.44 82600 -1 3484
3486 0 448169.38 262256.03 82800 -1 3485
3487 0 448369.9 262183.03 82880 -1 3486
3488 0 448817.75 262084.28 82880 -1 3487
3489 0 448894.62 262028.06 82800 -1 3488
3490 0 448889.66 262022.11 82760 -1 3489
3491 0 448327.5 262187.5 82920 -1 3487
3492 0 448284.66 262192.22 82960 -1 3491
3493 0 448464.4 262719.2 82120 -1 3482
3494 0 447667.5 263001.44 81920 -1 3479
3495 0 447554.4 263224.25 82000 -1 3494
3496 0 447568.9 263351.44 82080 -1 3495
3497 0 447509.2 263499.84 82160 -1 3496
3498 0 447417.06 263555.3 82240 -1 3497
3499 0 447325.7 263554.47 82280 -1 3498
3500 0 447244.72 263568.53 82360 -1 3499
3501 0 447164.8 263625.75 82480 -1 3500
3502 0 447137.8 263648.16 82560 -1 3501
3503 0 447084.34 263668.72 82680 -1 3502
3504 0 446958.4 263716.78 82800 -1 3503
3505 0 446902.28 263751 82880 -1 3504
3506 0 446808.38 263772.53 82960 -1 3505
3507 0 446684.72 263778.97 83040 -1 3506
3508 0 446594.84 263805.53 83120 -1 3507
3509 0 446499.34 263840.75 83200 -1 3508
3510 0 446425.75 263867.3 83280 -1 3509
3511 0 446353.56 263895 83360 -1 3510
3512 0 446290.03 263911.38 83440 -1 3511
3513 0 446227.06 263899.44 83520 -1 3512
3514 0 446130.3 263938.66 83600 -1 3513
3515 0 446009.62 263966.2 83640 -1 3514
3516 0 445871.4 263959.8 83760 -1 3515
3517 0 445770.56 263969.66 83840 -1 3516
3518 0 445674.62 263906.97 83920 -1 3517
3519 0 445537.3 263862.84 84000 -1 3518
3520 0 445474.25 263825.44 84080 -1 3519
3521 0 445297.9 263763.94 84160 -1 3520
3522 0 445214.25 263707.22 84240 -1 3521
3523 0 445171.66 263665.22 84320 -1 3522
3524 0 445192.4 263589.94 84400 -1 3523
3525 0 445174.28 263562.03 84440 -1 3524
3526 0 445160.8 263530.84 84480 -1 3525
3527 0 445130.56 263457.75 84560 -1 3526
3528 0 445133.56 263431.47 84640 -1 3527
3529 0 445098.94 263428.3 84720 -1 3528
3530 0 445098.2 263423.7 84760 -1 3529
3531 0 445056.06 263483.78 84840 -1 3530
3532 0 445050.75 263496.94 84920 -1 3531
3533 0 445028.1 263507.28 85080 -1 3532
3534 0 445037.22 263517.7 85200 -1 3533
3535 0 445023.3 263576.44 85320 -1 3534
3536 0 445052.34 263767.53 85400 -1 3535
3537 0 445103 263794.25 85480 -1 3536
3538 0 445018.34 264071.16 85480 -1 3537
3539 0 445003.06 264107 85520 -1 3538
3540 0 445007.9 264193.62 85560 -1 3539
3541 0 445003.34 264322.66 85640 -1 3540
3542 0 445003.7 264402.16 85720 -1 3541
3543 0 445017.72 264482.25 85800 -1 3542
3544 0 445041.4 264559.44 85880 -1 3543
3545 0 445039.1 264684.2 85960 -1 3544
3546 0 445037.9 264756.16 86000 -1 3545
3547 0 445074.47 264768.34 86040 -1 3546
3548 0 445120.66 264784.6 86080 -1 3547
3549 0 445234.4 263743.72 85520 -1 3537
3550 0 445453.28 263741.22 85560 -1 3549
3551 0 445557.03 263718.28 85640 -1 3550
3552 0 445571.53 263695.1 85680 -1 3551
3553 0 445537.6 263536.7 85680 -1 3552
3554 0 445519.44 263498.7 85640 -1 3553
3555 0 445575.84 263678.75 85720 -1 3552
3556 0 445552.84 263692.22 85800 -1 3555
3557 0 445495.62 263718.56 85880 -1 3556
3558 0 445462.16 263685.72 85960 -1 3557
3559 0 445445.03 263661.16 86040 -1 3558
3560 0 445433.44 263600.75 86120 -1 3559
3561 0 445421.28 263559.94 86160 -1 3560
3562 0 445499.53 263533.88 86200 -1 3561
3563 0 445478.62 263422.22 86280 -1 3562
3564 0 445449.66 263389.6 86360 -1 3563
3565 0 445637.66 263601.62 86200 -1 3562
3566 0 445745.88 263534.5 86280 -1 3565
3567 0 445852.2 263474.44 86320 -1 3566
3568 0 445897.4 263444 86360 -1 3567
3569 0 445994.06 263376.06 86440 -1 3568
3570 0 446078.25 263268.94 86520 -1 3569
3571 0 446308.03 263159.16 86600 -1 3570
3572 0 446451.25 263187.12 86600 -1 3571
3573 0 446568.16 263206.94 86520 -1 3572
3574 0 446635.56 263115.44 86440 -1 3573
3575 0 446613.3 263154.1 86360 -1 3574
3576 0 446808.22 263350.16 86360 -1 3575
3577 0 446942.9 263466.78 86400 -1 3576
3578 0 447058 263562.84 86400 -1 3577
3579 0 447094.6 263658.25 86360 -1 3578
3580 0 447196.28 263833.75 86320 -1 3579
3581 0 447354.53 264037.78 86320 -1 3580
3582 0 446198.75 263103.75 86680 -1 3571
3583 0 446106.88 263030.25 86760 -1 3582
3584 0 445909.47 262926.6 86800 -1 3583
3585 0 445902.88 262910.3 86840 -1 3584
3586 0 445923.9 262703.72 86840 -1 3585
3587 0 445917.88 262703.47 86760 -1 3586
3588 0 445206.78 263503.47 86160 -1 3561
3589 0 445096.1 263437.62 86240 -1 3588
3590 0 444963.47 263427.44 86320 -1 3589
3591 0 444914.88 263389.38 86400 -1 3590
3592 0 444871.56 263340.38 86520 -1 3591
3593 0 444893.72 263273.75 86680 -1 3592
3594 0 444859.25 263253.5 86800 -1 3593
3595 0 444846.53 263262.7 86880 -1 3594
3596 0 444798.06 263250.34 86960 -1 3595
3597 0 444829.53 263240.88 87080 -1 3596
3598 0 444898.7 263215.1 87200 -1 3597
3599 0 444988.03 263181.3 87280 -1 3598
3600 0 445042.44 263130.03 87360 -1 3599
3601 0 445181.53 263119.3 87400 -1 3600
3602 0 445460.56 263103.12 87440 -1 3601
3603 0 445549.03 263098 87520 -1 3602
3604 0 445760.28 263015.25 87520 -1 3603
3605 0 447966.56 263697.16 82160 -1 3497
3606 0 448005.66 263726.34 82120 -1 3605
3607 0 447994.5 263725 82080 -1 3606
3608 0 447982.97 263724.22 82040 -1 3607
3609 0 448035.16 263724.6 81960 -1 3608
3610 0 448037.7 263713.97 81920 -1 3609
3611 0 451056.72 263645.9 81240 -1 3469
3612 0 450965.8 263599.34 81320 -1 3611
3613 0 451043.03 263689.8 81360 -1 3612
3614 0 451169.66 263816.12 81440 -1 3613
3615 0 451237.6 263908.03 81480 -1 3614
3616 0 451513.4 263938.78 81520 -1 3615
3617 0 452483.97 263965.28 81520 -1 3616
3618 0 452521.3 264029.7 81480 -1 3617
3619 0 452654.28 264067.03 81440 -1 3618
3620 0 452759.1 264028.3 81400 -1 3619
3621 0 452969.44 264000.12 81400 -1 3620
3622 0 453094.88 263988.12 81320 -1 3621
3623 0 453131.8 263999.7 81280 -1 3622
3624 0 453309.2 263980.9 81240 -1 3623
3625 0 453489.2 263896.88 81240 -1 3624
3626 0 453564.94 263885.2 81200 -1 3625
3627 0 451545.6 263979.75 81640 -1 3616
3628 0 451992.44 263981.56 81760 -1 3627
3629 0 452100.28 263897.62 81840 -1 3628
3630 0 452091.12 263422.38 81840 -1 3629
3631 0 452034.25 263330.2 81880 -1 3630
3632 0 451972.9 263337.22 81920 -1 3631
3633 0 451901.66 263315.75 82000 -1 3632
3634 0 451808.56 263318.8 82080 -1 3633
3635 0 451732.8 263300.75 82200 -1 3634
3636 0 451677.62 263279.4 82240 -1 3635
3637 0 451657.94 263247.62 82280 -1 3636
3638 0 451651 263224.12 82320 -1 3637
3639 0 451624.9 263084.1 82360 -1 3638
3640 0 451706.28 262908 82400 -1 3639
3641 0 451804.97 262760.75 82480 -1 3640
3642 0 451835.22 262723.8 82560 -1 3641
3643 0 452092.56 263895.4 81880 -1 3629
3644 0 452134.38 263890.78 81920 -1 3643
3645 0 452185.97 263921.4 82000 -1 3644
3646 0 452216.12 263927.12 82040 -1 3645
3647 0 452386 263925.38 82120 -1 3646
3648 0 452488.78 263933.47 82160 -1 3647
3649 0 452529.97 263913.1 82200 -1 3648
3650 0 452767.16 264226.9 82200 -1 3649
3651 0 452538.56 263909.97 82240 -1 3649
3652 0 452602.88 263900.06 82360 -1 3651
3653 0 452613.7 263824.12 82440 -1 3652
3654 0 452624.03 263804.47 82520 -1 3653
3655 0 452655.66 263777.7 82600 -1 3654
3656 0 452652.62 263774.38 82680 -1 3655
3657 0 452690.6 263728.12 82760 -1 3656
3658 0 452722.78 263706.38 82840 -1 3657
3659 0 452703.5 263708.88 82880 -1 3658
3660 0 452685.25 263799.7 82920 -1 3659
3661 0 452690.3 263825.44 83040 -1 3660
3662 0 452590.6 263826.2 83120 -1 3661
3663 0 452499.75 263801.9 83200 -1 3662
3664 0 452414.2 263800.66 83320 -1 3663
3665 0 452329.34 263764 83440 -1 3664
3666 0 452334.75 263693.8 83520 -1 3665
3667 0 452283.44 263680.4 83600 -1 3666
3668 0 452259.72 263661.6 83680 -1 3667
3669 0 452202.94 263651.8 83760 -1 3668
3670 0 452192 263624.1 83840 -1 3669
3671 0 452185.34 263583.84 83960 -1 3670
3672 0 452239.3 263617.56 84080 -1 3671
3673 0 452226.44 263653.16 84160 -1 3672
3674 0 452272.56 263669.84 84240 -1 3673
3675 0 452271.78 263677.78 84320 -1 3674
3676 0 452254.75 263688.75 84400 -1 3675
3677 0 452208.6 263704.88 84520 -1 3676
3678 0 452186.5 263725.38 84600 -1 3677
3679 0 452134.8 263732.34 84720 -1 3678
3680 0 452145.44 263754.84 84800 -1 3679
3681 0 452148.1 263789 84920 -1 3680
3682 0 452143.22 263773.1 85000 -1 3681
3683 0 452120.72 263768.66 85080 -1 3682
3684 0 452021 263781.25 85200 -1 3683
3685 0 451929.12 263779.28 85280 -1 3684
3686 0 451836.1 263792.12 85400 -1 3685
3687 0 451675.5 263830.97 85520 -1 3686
3688 0 451247.56 263859 85520 -1 3687
3689 0 451051.88 263912.1 85560 -1 3688
3690 0 450328 263944.12 85560 -1 3689
3691 0 450254.94 264040.25 85640 -1 3690
3692 0 450230.6 264036.28 85760 -1 3691
3693 0 449910 264475.75 85840 -1 3692
3694 0 449861.25 264498.66 85920 -1 3693
3695 0 449748.28 264726.47 86040 -1 3694
3696 0 449709.12 264744.8 86160 -1 3695
3697 0 449615.9 264866.8 86280 -1 3696
3698 0 449574.75 264962.56 86360 -1 3697
3699 0 449470.4 265085.62 86440 -1 3698
3700 0 449427.97 265114 86520 -1 3699
3701 0 449350.38 265185.12 86600 -1 3700
3702 0 449276.12 265333.16 86680 -1 3701
3703 0 449279.12 265468.72 86800 -1 3702
3704 0 449190.6 265561.66 86880 -1 3703
3705 0 448775.22 265587.22 86880 -1 3704
3706 0 448671.75 265538.25 86960 -1 3705
3707 0 448631.66 265532.25 87000 -1 3706
3708 0 448587.9 265588.56 87040 -1 3707
3709 0 448523.7 265668.8 87120 -1 3708
3710 0 448471.62 265681.03 87160 -1 3709
3711 0 448275.06 265709.25 87200 -1 3710
3712 0 448170.38 265704.06 87160 -1 3711
3713 0 448112.06 265708.22 87120 -1 3712
3714 0 448075.5 265723.28 87080 -1 3713
3715 0 447910 265769 87040 -1 3714
3716 0 447887.2 265815.03 87000 -1 3715
3717 0 449118.75 265642.12 86920 -1 3704
3718 0 449088.28 265686.47 86960 -1 3717
3719 0 448997.47 265796.22 87040 -1 3718
3720 0 448948.84 265869.06 87120 -1 3719
3721 0 448874.97 266043.62 87160 -1 3720
3722 0 448763.16 266212.34 87200 -1 3721
3723 0 448690.88 266518.25 87200 -1 3722
3724 0 448713 266623.2 87160 -1 3723
3725 0 448866.84 266889.75 87160 -1 3724
3726 0 448968 267131.16 87120 -1 3725
3727 0 452856 263332.75 82840 -1 3658
3728 0 453139.3 263284.2 82840 -1 3727
3729 0 453186.75 263287.22 82800 -1 3728
3730 0 453259.97 263268.6 82760 -1 3729
3731 0 453377.75 263228.53 82680 -1 3730
3732 0 453421.47 263229.25 82600 -1 3731
3733 0 453512.9 263213.28 82520 -1 3732
3734 0 453662.62 263169.12 82440 -1 3733
3735 0 453813.66 263109.12 82360 -1 3734
3736 0 454021.97 263104.3 82280 -1 3735
3737 0 454118.12 263184.53 82200 -1 3736
3738 0 454130.12 263185.62 82160 -1 3737
3739 0 454101.84 263184.75 82080 -1 3738
3740 0 454104.88 263184.25 81960 -1 3739
3741 0 454098.9 263176.1 81920 -1 3737
3742 0 454064.22 263133.44 81880 -1 3741
3743 0 453964.66 263070.5 81880 -1 3742
3744 0 453918.88 263064.2 81920 -1 3743
3745 0 453912.97 263056.2 81960 -1 3744
3746 0 453894 263064.44 82040 -1 3745
3747 0 452607.3 263298.75 82840 -1 3727
3748 0 452569.97 263294.1 82880 -1 3747
3749 0 452423.6 263273.38 82920 -1 3748
3750 0 452341.22 263188 83000 -1 3749
3751 0 452243.7 263147.97 83040 -1 3750
3752 0 452104.78 263095.84 83080 -1 3751
3753 0 452007.75 263089.9 83120 -1 3752
3754 0 451956.8 263097.47 83160 -1 3753
3755 0 451825 263152.28 83240 -1 3754
3756 0 451747 263172.47 83320 -1 3755
3757 0 451564.16 263182.28 83400 -1 3756
3758 0 451415.97 263152.53 83440 -1 3757
3759 0 451302.66 263166.2 83480 -1 3758
3760 0 451184.28 263177.7 83520 -1 3759
3761 0 451103.53 263173.6 83600 -1 3760
3762 0 451071.5 263125.66 83680 -1 3761
3763 0 451102.84 263095.84 83760 -1 3762
3764 0 451155.25 263068.4 83840 -1 3763
3765 0 451227.62 263076.28 83880 -1 3764
3766 0 451312.97 263100.84 83960 -1 3765
3767 0 451355.6 263073.16 84040 -1 3766
3768 0 451395.2 263037.8 84080 -1 3767
3769 0 451427.72 262959.7 84120 -1 3768
3770 0 451450.6 262893.12 84160 -1 3769
3771 0 451509.62 262862.66 84200 -1 3770
3772 0 451606.28 262820.72 84280 -1 3771
3773 0 451655.8 262744.78 84360 -1 3772
3774 0 451654.6 262653.5 84440 -1 3773
3775 0 451363.72 262707.78 84120 -1 3769
3776 0 451449.62 262618.25 84200 -1 3775
3777 0 451486.28 262524.78 84280 -1 3776
3778 0 451559.84 262440.75 84360 -1 3777
3779 0 451069.94 263646 81200 -1 3611
3780 0 451185.44 263678.66 81120 -1 3779
3781 0 451264.5 263687.34 81040 -1 3780
3782 0 451264.38 263680.12 81000 -1 3781
3783 0 451253.56 263654.38 80960 -1 3782
3784 0 451227.22 263612.12 80920 -1 3783
3785 0 451225.44 263570.4 80880 -1 3784
3786 0 451239.2 263524.6 80840 -1 3785
3787 0 451221.5 263493.66 80800 -1 3786
3788 0 451171.56 263450.7 80760 -1 3787
3789 0 451196 263445.34 80720 -1 3788
3790 0 451154.6 263420.6 80680 -1 3789
3791 0 451169.4 263433.9 80640 -1 3790
3792 0 451166.5 263424.2 80600 -1 3791
3793 0 451160.72 263485.53 80560 -1 3792
3794 0 451156.88 263558.8 80520 -1 3793
3795 0 451529.7 263821.78 81000 -1 3782
3796 0 451816.9 263818.6 81000 -1 3795
3797 0 451942.2 263814.75 80920 -1 3796
3798 0 452157.97 263876.88 80800 -1 3797
3799 0 452362.78 263976.66 80720 -1 3798
3800 0 452609.44 264161.47 80720 -1 3799
3801 0 452715.22 264217.7 80640 -1 3800
3802 0 452815.56 264314.22 80520 -1 3801
3803 0 453013.8 264408.78 80400 -1 3802
3804 0 453118.84 264400.25 80360 -1 3803
3805 0 453335.12 264393.2 80320 -1 3804
3806 0 453537.38 264356.94 80240 -1 3805
3807 0 453738.7 264325.16 80200 -1 3806
3808 0 454424.47 263912.88 80200 -1 3807
3809 0 454384.22 263973 80280 -1 3808
3810 0 454369.66 263999.25 80320 -1 3809
3811 0 454549.47 263816.28 80320 -1 3810
3812 0 454603.8 263827.25 80360 -1 3811
3813 0 454585.22 263837.66 80400 -1 3812
3814 0 454431.88 264100 80360 -1 3810
3815 0 454540.06 264096.3 80400 -1 3814
3816 0 454706.84 264014.16 80440 -1 3815
3817 0 454904.9 263990.1 80440 -1 3816
3818 0 454930.06 264006.22 80400 -1 3817
3819 0 454870.06 264126.2 80400 -1 3818
3820 0 454826.1 264234.2 80400 -1 3819
3821 0 454818.12 264322.2 80400 -1 3820
3822 0 454838.25 264501.5 80360 -1 3821
3823 0 455134.84 263802.06 80440 -1 3817
3824 0 455236.03 263742.2 80400 -1 3823
3825 0 455430.1 263651.25 80360 -1 3824
3826 0 455558.06 263557.22 80360 -1 3825
3827 0 455676.03 263555.2 80360 -1 3826
3828 0 455677.88 263553.7 80280 -1 3827
3829 0 455640.03 263528.1 80400 -1 3828
3830 0 455655.25 263481.03 80480 -1 3829
3831 0 455698.34 263522.6 80200 -1 3828
3832 0 455657.94 263520.62 80120 -1 3831
3833 0 454274.38 264311.5 80360 -1 3814
3834 0 454288.34 264561.56 80360 -1 3833
3835 0 454283.06 264619 80320 -1 3834
3836 0 454083.06 264685.06 80320 -1 3835
3837 0 450836.8 261864 80480 -1 3445
3838 0 450617.12 261799.83 80440 -1 3837
3839 0 450577.34 261801.4 80360 -1 3838
3840 0 450517.34 261790.97 80320 -1 3839
3841 0 450468.88 261774.61 80280 -1 3840
3842 0 450394.6 261739.55 80240 -1 3841
3843 0 450239.22 261635.33 80200 -1 3842
3844 0 450025.22 261523.31 80200 -1 3843
3845 0 449973.22 261455.33 80200 -1 3844
3846 0 450001.1 261311.78 80240 -1 3845
3847 0 449979.6 261235.36 80280 -1 3846
3848 0 449951.84 261195.3 80320 -1 3847
3849 0 449977.2 261099.31 80360 -1 3848
3850 0 449992.66 261099.42 80400 -1 3849
3851 0 450036 260951.14 80440 -1 3850
3852 0 450086.66 260874.64 80480 -1 3851
3853 0 450120.84 260811.47 80560 -1 3852
3854 0 450105.12 260790.67 80640 -1 3853
3855 0 451256.72 261198.81 80480 -1 3444
3856 0 451405.47 261123.3 80200 -1 3855
3857 0 451491.7 261062.94 79840 -1 3856
3858 0 451469.06 261034.52 79800 -1 3857
3859 0 451554.7 261045.44 79760 -1 3858
3860 0 451533.03 260999.1 79600 -1 3859
3861 0 451271.1 261016.06 79600 -1 3860
3862 0 451583.84 260911.66 79360 -1 3860
3863 0 451598.72 260874.47 79280 -1 3862
3864 0 451621.34 260818.7 79160 -1 3863
3865 0 451625.84 260757.44 79080 -1 3864
3866 0 451628.6 260758.52 79000 -1 3865
3867 0 451622.12 260765.14 78920 -1 3866
3868 0 451614.6 260742.84 78880 -1 3867
3869 0 451262.56 260723 78880 -1 3868
3870 0 450989.66 260675.98 78880 -1 3869
3871 0 450871.62 260665.66 78840 -1 3870
3872 0 450769.88 260721.03 78800 -1 3871
3873 0 450566.75 260800.86 78760 -1 3872
3874 0 450470.66 260716.94 78760 -1 3873
3875 0 450429.8 260709.11 78800 -1 3874
3876 0 450331.75 260717.62 78840 -1 3875
3877 0 450290.03 260737.14 78920 -1 3876
3878 0 450233.16 260750.28 79000 -1 3877
3879 0 450198.03 260777.61 79080 -1 3878
3880 0 450115.12 260738.81 79160 -1 3879
3881 0 449962.9 260658.22 79240 -1 3880
3882 0 449914.94 260585.86 79320 -1 3881
3883 0 449874.84 260562.31 79440 -1 3882
3884 0 449746.84 260522.34 79440 -1 3883
3885 0 451684.4 260759.73 78760 -1 3868
3886 0 451702.3 260758.14 78600 -1 3885
3887 0 451761.56 260738.3 78480 -1 3886
3888 0 451780.28 260734.44 78360 -1 3887
3889 0 451791.66 260719.39 78280 -1 3888
3890 0 451818.22 260667.94 78200 -1 3889
3891 0 451803.16 260592.28 78080 -1 3890
3892 0 451849.2 260566.95 77960 -1 3891
3893 0 451912 260564.73 77840 -1 3892
3894 0 452020.5 260488.25 77760 -1 3893
3895 0 452152.47 260402.31 77680 -1 3894
3896 0 452258.12 260325.9 77640 -1 3895
3897 0 452444.72 260166.22 77560 -1 3896
3898 0 452484.88 260060.56 77480 -1 3897
3899 0 452368.72 259592.36 77480 -1 3898
3900 0 453085.12 260172.03 77480 -1 3898
3901 0 453397.3 260170.38 77360 -1 3900
3902 0 453675.12 260129.69 77240 -1 3901
3903 0 453972.47 260066.6 77120 -1 3902
3904 0 454224.84 260045.17 77000 -1 3903
3905 0 454404.6 260050.55 76880 -1 3904
3906 0 454663.3 260049.58 76760 -1 3905
3907 0 454765.34 259977.66 76640 -1 3906
3908 0 454743.66 259929.16 76520 -1 3907
3909 0 454800.6 259901.34 76360 -1 3908
3910 0 454896.34 259866.66 76200 -1 3909
3911 0 454991.88 259765.67 76040 -1 3910
3912 0 455188.8 259813.72 75920 -1 3911
3913 0 455160.16 259914.16 75800 -1 3912
3914 0 455173.47 259910.45 75640 -1 3913
3915 0 455136.4 259901.97 75480 -1 3914
3916 0 455148.28 259897.97 75320 -1 3915
3917 0 455253.38 259857.22 75160 -1 3916
3918 0 455363.9 259792.8 75000 -1 3917
3919 0 455400.06 259772.83 74840 -1 3918
3920 0 455523.94 259713.3 74680 -1 3919
3921 0 455550.47 259637.39 74560 -1 3920
3922 0 455581.5 259616.17 74440 -1 3921
3923 0 455591.12 259777.5 74320 -1 3922
3924 0 455686.5 259989.36 74200 -1 3923
3925 0 455854.66 260173.84 74120 -1 3924
3926 0 455935 260298.02 74040 -1 3925
3927 0 456006.97 260353.52 74000 -1 3926
3928 0 456057.6 260409.53 73920 -1 3927
3929 0 456182.28 260414.72 73800 -1 3928
3930 0 456421.7 260410.23 73680 -1 3929
3931 0 456561.25 260410.3 73560 -1 3930
3932 0 456937.4 260566.19 73560 -1 3931
3933 0 457089.53 260890.02 73560 -1 3932
3934 0 457253.66 261265.86 73560 -1 3933
3935 0 457331.72 261409.78 73560 -1 3934
3936 0 457375.44 261513.62 73600 -1 3935
3937 0 457431.9 261641.88 73680 -1 3936
3938 0 457444.2 261758.25 73800 -1 3937
3939 0 457514.06 261853.92 73880 -1 3938
3940 0 457503.78 262005.88 73920 -1 3939
3941 0 457461.9 262012.25 73960 -1 3940
3942 0 457421.4 262017.2 74000 -1 3941
3943 0 457149.4 261905.23 74000 -1 3942
3944 0 457469.34 262008.9 74080 -1 3941
3945 0 457468.38 262053.55 74200 -1 3944
3946 0 457641.2 262157.94 74160 -1 3945
3947 0 457683.7 262228.78 74240 -1 3946
3948 0 457716.4 262328.16 74280 -1 3947
3949 0 457756.38 262420.16 74280 -1 3948
3950 0 457848.38 262472.16 74280 -1 3949
3951 0 457980.38 262500.12 74280 -1 3950
3952 0 451733.03 261152.2 81040 -1 3438
3953 0 451758.03 261191.39 81080 -1 3952
3954 0 451783.1 261281.81 81120 -1 3953
3955 0 451789.56 261374.02 81160 -1 3954
3956 0 451835.7 261419.89 81200 -1 3955
3957 0 451899.3 261451.62 81240 -1 3956
3958 0 451566.44 261235.14 81040 -1 3438
3959 0 451556.4 261258.4 81080 -1 3958
3960 0 451536.1 261321.84 81160 -1 3959
3961 0 451415.72 261383.47 81200 -1 3960
3962 0 451321.78 261411.94 81280 -1 3961
3963 0 451244.38 261428.22 81360 -1 3962
3964 0 451208.34 261450.28 81440 -1 3963
3965 0 451147.25 261543.45 81520 -1 3964
3966 0 451028.12 261617.94 81560 -1 3965
3967 0 450795.94 261699.78 81600 -1 3966
3968 0 450463.97 261711.83 81600 -1 3967
3969 0 450423.22 261743.45 81520 -1 3968
3970 0 450431.22 261843.47 81520 -1 3969
3971 0 450507.22 261951.48 81520 -1 3970
3972 0 450552.38 261965.9 81560 -1 3971
3973 0 450628.03 261931.89 81600 -1 3972
3974 0 450697.12 261897.9 81640 -1 3973
3975 0 451175.53 261383.03 81480 -1 3964
3976 0 451171.28 261319.42 81520 -1 3975
3977 0 451195.94 261238.03 81560 -1 3976
3978 0 451195.75 261219.56 81600 -1 3977
3979 0 451855.97 259147.5 81000 -1 3435
3980 0 452017.12 258965.19 80920 -1 3979
3981 0 452318.6 258745.19 80920 -1 3980
3982 0 452394.34 258674.12 80800 -1 3981
3983 0 452475.7 258601.72 80720 -1 3982
3984 0 452643.2 258509.28 80640 -1 3983
3985 0 452874.6 258353.98 80560 -1 3984
3986 0 453366.34 258049.94 80560 -1 3985
3987 0 454008.56 257498.47 80520 -1 3986
3988 0 454520.44 257150.53 80520 -1 3987
3989 0 454639.66 257016.89 80680 -1 3988
3990 0 454760.25 256934.05 80800 -1 3989
3991 0 454948.34 256908.47 80920 -1 3990
3992 0 455142.62 256853 81000 -1 3991
3993 0 455328.97 256789.81 81040 -1 3992
3994 0 456123 256248 81040 -1 3993
3995 0 456311 255996 80960 -1 3994
3996 0 456499 255736 80880 -1 3995
3997 0 456631 255388 80760 -1 3996
3998 0 456835 255212 80640 -1 3997
3999 0 456937 255014 80560 -1 3998
4000 0 457053 254766 80440 -1 3999
4001 0 457145 254754 80360 -1 4000
4002 0 456101 256174 81120 -1 3994
4003 0 456309 255942 81200 -1 4002
4004 0 453136.44 258209.22 80440 -1 3985
4005 0 453168.1 258210.28 80320 -1 4004
4006 0 453197.53 258213.58 80200 -1 4005
4007 0 453240.56 258164.62 80040 -1 4006
4008 0 453220.5 258552.56 80040 -1 4007
4009 0 453220.12 258529.58 79960 -1 4008
4010 0 453258.1 258534.58 79840 -1 4009
4011 0 453192.34 258583.39 79800 -1 4010
4012 0 453254.6 258653.77 79760 -1 4011
4013 0 453253.75 258773.73 79680 -1 4012
4014 0 453193.1 258925.97 79600 -1 4013
4015 0 453164.78 259029.97 79480 -1 4014
4016 0 453234.1 259041.97 79400 -1 4015
4017 0 453261.88 259084.84 79320 -1 4016
4018 0 453234 259125.34 79240 -1 4017
4019 0 453241.75 259254.75 79160 -1 4018
4020 0 453153.06 259340.84 79080 -1 4019
4021 0 452660.72 259381.72 79080 -1 4020
4022 0 452565.8 259450.83 79160 -1 4021
4023 0 452408.38 259478.06 79280 -1 4022
4024 0 452357.94 259477.11 79320 -1 4023
4025 0 451985.22 259557.52 79440 -1 4024
4026 0 451952.06 259569.44 79560 -1 4025
4027 0 453119.75 259378.69 79000 -1 4020
4028 0 453247.5 259429.66 78880 -1 4027
4029 0 453269.62 259484.33 78800 -1 4028
4030 0 453346.16 259484.05 78680 -1 4029
4031 0 453376.16 259485.94 78640 -1 4030
4032 0 453438.72 259490.11 78560 -1 4031
4033 0 453494.7 259500.36 78440 -1 4032
4034 0 453575.94 259448.39 78320 -1 4033
4035 0 453625.97 259535.31 78200 -1 4034
4036 0 453622.78 259530.12 78120 -1 4035
4037 0 453534.1 259497.34 78040 -1 4036
4038 0 453457.44 259504.7 78000 -1 4037
4039 0 453423.66 259507.47 77920 -1 4038
4040 0 453350.4 259526.27 77840 -1 4039
4041 0 453344.8 259542.86 77760 -1 4040
4042 0 453308.78 259710.98 77760 -1 4041
4043 0 453012.47 259787.25 77760 -1 4042
4044 0 452772.28 259703.38 77760 -1 4043
4045 0 453349.38 259717.66 77640 -1 4042
4046 0 453447.75 259770.62 77600 -1 4045
4047 0 453519.7 259898.58 77600 -1 4046
4048 0 453649.1 260011.77 77560 -1 4047
4049 0 453724.4 260023.23 77480 -1 4048
4050 0 453768.1 260018.02 77400 -1 4049
4051 0 454268.3 259461.08 78320 -1 4034
4052 0 454644.56 259505.42 78320 -1 4051
4053 0 454871.34 259522.44 78440 -1 4052
4054 0 455113.22 259592.81 78520 -1 4053
4055 0 455249.62 259637.72 78600 -1 4054
4056 0 455377 259651.31 78680 -1 4055
4057 0 455528.12 259659.31 78800 -1 4056
4058 0 455631.47 259620.5 78880 -1 4057
4059 0 455884.16 259520.23 78920 -1 4058
4060 0 456003.72 259504.95 79000 -1 4059
4061 0 456159.28 259444.75 79080 -1 4060
4062 0 456227.8 259430.03 79160 -1 4061
4063 0 456307.97 259401.03 79240 -1 4062
4064 0 456317.2 259420.4 79360 -1 4063
4065 0 456354.88 259432.83 79440 -1 4064
4066 0 456458.97 259409.53 79480 -1 4065
4067 0 456559 259329.47 79480 -1 4066
4068 0 456670.8 259280.8 79440 -1 4067
4069 0 456737.1 259248.36 79360 -1 4068
4070 0 456931.9 259108.2 79320 -1 4069
4071 0 456954.7 259115.62 79280 -1 4070
4072 0 457081 259060.3 79360 -1 4071
4073 0 457280.94 258936.27 79360 -1 4072
4074 0 457335.94 258900.03 79320 -1 4073
4075 0 457546.88 258788.42 79280 -1 4074
4076 0 457709.78 258736.66 79200 -1 4075
4077 0 457873.5 258693.66 79160 -1 4076
4078 0 458037.47 258673.62 79160 -1 4077
4079 0 458198 258690.25 79120 -1 4078
4080 0 458301.97 258730.23 79120 -1 4079
4081 0 458461.47 258685.6 79160 -1 4080
4082 0 458525.8 258660.55 79200 -1 4081
4083 0 458621.47 258633.56 79160 -1 4082
4084 0 458669.97 258630.12 79120 -1 4083
4085 0 458685.72 258636.98 79040 -1 4084
4086 0 458817.75 258677.67 78960 -1 4085
4087 0 458942.9 258671.5 78920 -1 4086
4088 0 459064.4 258679.23 78880 -1 4087
4089 0 459118.72 258702.11 78800 -1 4088
4090 0 459126.53 258706.78 78760 -1 4089
4091 0 456993.72 259104.73 79200 -1 4071
4092 0 456965.66 259129.84 79160 -1 4091
4093 0 456938.1 259154.58 79120 -1 4092
4094 0 456937.38 259166.78 79080 -1 4093
4095 0 456937.44 259181.25 79040 -1 4094
4096 0 453620 259756.86 78640 -1 4031
4097 0 453599.88 259868.77 78640 -1 4096
4098 0 453523.72 259948.66 78640 -1 4097
4099 0 453487.8 260000.02 78600 -1 4098
4100 0 453473.22 260027.02 78560 -1 4099
4101 0 453483.78 260076.05 78520 -1 4100
4102 0 453536.2 260147.7 78440 -1 4101
4103 0 453643.12 260236.3 78360 -1 4102
4104 0 453699.7 260287.64 78320 -1 4103
4105 0 450500.22 259050.95 81240 -1 3434
4106 0 450407 259048.31 81280 -1 4105
4107 0 450386.3 258996.02 81360 -1 4106
4108 0 450398.47 258966.44 81400 -1 4107
4109 0 450355 258934.9 81440 -1 4108
4110 0 450031.22 259016.34 81800 -1 4109
4111 0 449981.5 259029.67 81880 -1 4110
4112 0 449870.66 259017.25 81960 -1 4111
4113 0 449625.3 259068.64 82120 -1 4112
4114 0 449592.5 259034.38 82280 -1 4113
4115 0 449437 259030.5 82520 -1 4114
4116 0 449191 258928.3 82800 -1 4115
4117 0 448977.47 258981.69 83080 -1 4116
4118 0 448911.94 258806.36 83200 -1 4117
4119 0 448816.03 258641.83 83320 -1 4118
4120 0 448726.12 258539.31 83440 -1 4119
4121 0 448641.1 258443.17 83520 -1 4120
4122 0 448473.47 258327.16 83520 -1 4121
4123 0 448404.44 258119.14 83520 -1 4122
4124 0 448118.75 257821.81 83520 -1 4123
4125 0 447926.84 257693.98 83560 -1 4124
4126 0 447872.47 257518.67 83600 -1 4125
4127 0 447812.44 257384.78 83640 -1 4126
4128 0 447641.44 257258.02 83640 -1 4127
4129 0 447565.6 257098.38 83760 -1 4128
4130 0 447526.47 256802.55 83960 -1 4129
4131 0 447598 256691.17 84080 -1 4130
4132 0 448187.2 256588.69 84080 -1 4131
4133 0 448171.22 256596.28 84000 -1 4132
4134 0 448219.28 256718.4 83880 -1 4133
4135 0 448213.97 256789.9 83800 -1 4134
4136 0 448218.78 256857.53 83720 -1 4135
4137 0 448227.22 256902.05 83640 -1 4136
4138 0 448243.72 256942.2 83560 -1 4137
4139 0 448309.16 256980.72 83520 -1 4138
4140 0 448439.47 256924.83 83480 -1 4139
4141 0 448536.03 256913.9 83440 -1 4140
4142 0 448671.28 256917.67 83360 -1 4141
4143 0 448799.9 256910.17 83280 -1 4142
4144 0 448997 256841.31 83160 -1 4143
4145 0 449076.78 256753.45 83120 -1 4144
4146 0 449123.94 256692.9 83080 -1 4145
4147 0 449273.22 256590.38 83040 -1 4146
4148 0 449395.44 256537.16 83000 -1 4147
4149 0 449619.6 256577.4 83000 -1 4148
4150 0 449847.72 256617.64 83000 -1 4149
4151 0 449964.97 256618.11 83040 -1 4150
4152 0 450193 256634.05 83040 -1 4151
4153 0 450354.25 256620.52 83080 -1 4152
4154 0 450382.47 256609.75 83120 -1 4153
4155 0 450415.22 256572.95 83160 -1 4154
4156 0 450466 256545.17 83200 -1 4155
4157 0 450538.3 256549.8 83280 -1 4156
4158 0 450643.97 256561.08 83320 -1 4157
4159 0 450735.94 256529.1 83320 -1 4158
4160 0 450835.94 256493.08 83320 -1 4159
4161 0 450874.4 256485.73 83280 -1 4160
4162 0 448049.16 257060.78 83520 -1 4139
4163 0 447680.34 256568.19 84200 -1 4131
4164 0 447922.9 256428.89 84320 -1 4163
4165 0 448025.16 256301.86 84400 -1 4164
4166 0 448177.4 256173.95 84480 -1 4165
4167 0 448270.03 256093.44 84600 -1 4166
4168 0 448326.44 256061.2 84680 -1 4167
4169 0 448354 256043.92 84720 -1 4168
4170 0 448380.28 256110.52 84880 -1 4169
4171 0 448311 256137.2 85040 -1 4170
4172 0 448340.44 256009.34 85160 -1 4171
4173 0 448326.97 255809.77 85240 -1 4172
4174 0 448302.8 255667.06 85320 -1 4173
4175 0 448324.12 255540.02 85400 -1 4174
4176 0 448367.97 255498.28 85480 -1 4175
4177 0 448434.7 255481.89 85560 -1 4176
4178 0 448440.2 255464.78 85640 -1 4177
4179 0 448510.75 255454.03 85720 -1 4178
4180 0 448538.75 255450.34 85800 -1 4179
4181 0 448571 255437.55 85880 -1 4180
4182 0 448527.22 255383.14 85960 -1 4181
4183 0 448486.12 255325.97 86040 -1 4182
4184 0 448490.2 255237.56 86120 -1 4183
4185 0 448526.12 255053.55 86200 -1 4184
4186 0 448585.47 254908.73 86280 -1 4185
4187 0 448574.38 254889.38 86360 -1 4186
4188 0 448844.03 254971.77 86400 -1 4187
4189 0 448955.44 255011.89 86400 -1 4188
4190 0 449082.94 255001.6 86440 -1 4189
4191 0 449197.72 254973.55 86480 -1 4190
4192 0 449329.44 255006.58 86440 -1 4191
4193 0 449389.6 255028.9 86400 -1 4192
4194 0 448479.56 254752.06 86440 -1 4187
4195 0 448328.9 254647.84 86440 -1 4194
4196 0 448234.34 254440.23 86440 -1 4195
4197 0 448204.56 254424.36 86400 -1 4196
4198 0 448149.28 254340.27 86440 -1 4197
4199 0 448127.38 254292.05 86480 -1 4198
4200 0 448187.06 254280.34 86480 -1 4199
4201 0 448228.94 254242.05 86560 -1 4200
4202 0 448306.72 254234.2 86640 -1 4201
4203 0 448072 254239.95 86480 -1 4199
4204 0 448007.1 254129.78 86560 -1 4203
4205 0 448025 254070.08 86640 -1 4204
4206 0 448066.56 253986.61 86720 -1 4205
4207 0 448050.8 253972.97 86800 -1 4206
4208 0 448658.28 255665.34 84680 -1 4168
4209 0 448930.22 255445.42 84680 -1 4208
4210 0 448985.66 255395.78 84720 -1 4209
4211 0 448993.28 255345.36 84760 -1 4210
4212 0 449057.28 255329.34 84760 -1 4211
4213 0 449107.3 255258.23 84800 -1 4212
4214 0 449111.3 255146.22 84800 -1 4213
4215 0 449037.22 255081.36 84760 -1 4214
4216 0 448921.56 255043.77 84720 -1 4215
4217 0 448885.5 254939.78 84720 -1 4216
4218 0 448831.47 254803.8 84720 -1 4217
4219 0 448867.12 254609.38 84760 -1 4218
4220 0 448938.5 254514.38 84840 -1 4219
4221 0 448901.03 259108.38 83200 -1 4118
4222 0 448611.6 259356.7 83240 -1 4221
4223 0 448463.56 259552.94 83520 -1 4222
4224 0 448434.7 259673.28 83640 -1 4223
4225 0 448422.4 259737.81 83720 -1 4224
4226 0 448393.94 259800.48 83800 -1 4225
4227 0 448358.16 259864.73 83920 -1 4226
4228 0 448334.16 259941.27 84040 -1 4227
4229 0 448334.47 260009.62 84080 -1 4228
4230 0 448010.4 260093.66 84080 -1 4229
4231 0 447937.4 260106.08 84040 -1 4230
4232 0 448327.3 260104.69 84120 -1 4229
4233 0 448347.9 260156.02 84240 -1 4232
4234 0 448448.1 260780.08 84240 -1 4233
4235 0 448490.78 260700.14 84400 -1 4234
4236 0 448522.7 260652.25 84560 -1 4235
4237 0 448642.78 260552.81 84760 -1 4236
4238 0 448515.34 260852.4 84120 -1 4234
4239 0 449147.38 261052.14 84120 -1 4238
4240 0 449322.75 261136.61 84040 -1 4239
4241 0 449616.03 261247.39 84000 -1 4240
4242 0 449741.8 261373.73 83920 -1 4241
4243 0 449847.28 261516.92 83880 -1 4242
4244 0 450127.34 261652.69 83880 -1 4243
4245 0 450159.03 261684.12 83800 -1 4244
4246 0 450299.2 261746.44 83760 -1 4245
4247 0 450399.34 261856.77 83720 -1 4246
4248 0 450655.38 261824.73 83720 -1 4247
4249 0 450657.3 261846.33 83680 -1 4248
4250 0 450658.53 261868.81 83640 -1 4249
4251 0 450746.94 262005.34 83560 -1 4250
4252 0 450807.88 262045.08 83520 -1 4251
4253 0 450951.88 262027.95 83440 -1 4252
4254 0 451003.7 262026.03 83400 -1 4253
4255 0 449049.66 260792.64 84160 -1 4238
4256 0 449223.38 260676.22 84120 -1 4255
4257 0 449265.56 260552.56 84160 -1 4256
4258 0 449272.3 260515.73 84200 -1 4257
4259 0 449461.12 259026.4 81360 -1 4107
4260 0 448246.6 258490.5 81360 -1 4259
4261 0 448240.25 258489.95 81400 -1 4260
4262 0 448138.6 258457.34 81440 -1 4261
4263 0 447968.7 258317.58 81520 -1 4262
4264 0 447763.6 258151.28 81640 -1 4263
4265 0 447669.7 258059.4 81760 -1 4264
4266 0 447584.84 257988.44 81880 -1 4265
4267 0 447612.28 257968 82000 -1 4266
4268 0 447568.9 257972.42 82120 -1 4267
4269 0 447577.7 258063.38 82240 -1 4268
4270 0 447569 258143.06 82360 -1 4269
4271 0 447612.94 258215.77 82480 -1 4270
4272 0 447632.44 258416.27 82560 -1 4271
4273 0 447533.47 258398.95 82680 -1 4272
4274 0 447333.1 258402.77 82800 -1 4273
4275 0 447210.4 258439.81 82920 -1 4274
4276 0 447124.34 258603.06 83000 -1 4275
4277 0 446984.47 258659.27 83080 -1 4276
4278 0 446992.97 258676.16 83200 -1 4277
4279 0 446956.6 258675.3 83400 -1 4278
4280 0 446913.25 258664.42 83440 -1 4279
4281 0 447157.06 258390.81 82800 -1 4274
4282 0 447004.38 258388 82840 -1 4281
4283 0 446657.56 258379.56 82960 -1 4282
4284 0 446652.4 258446.94 83040 -1 4283
4285 0 446648.44 258479.38 83080 -1 4284
4286 0 446569.12 258576.77 83160 -1 4285
4287 0 446501.12 258568.22 83240 -1 4286
4288 0 446573.56 258295.55 82960 -1 4283
4289 0 446645.53 258175.53 82960 -1 4288
4290 0 446727.28 258086.17 83000 -1 4289
4291 0 446909.5 257995.52 82960 -1 4290
4292 0 446921.53 258012.28 82880 -1 4291
4293 0 447625.4 258628.45 82520 -1 4272
4294 0 447625.28 258847.75 82480 -1 4293
4295 0 447627.47 259012.02 82400 -1 4294
4296 0 447787.2 259062.83 82320 -1 4295
4297 0 447795.88 259247.42 82240 -1 4296
4298 0 447777.5 259264.5 82200 -1 4297
4299 0 447758.9 259282.28 82160 -1 4298
4300 0 447547.03 259360.7 82120 -1 4299
4301 0 447539.62 259386.98 82080 -1 4300
4302 0 447744.16 259378.75 81960 -1 4301
4303 0 448072.56 259337.61 81880 -1 4302
4304 0 448170.5 259334.86 81800 -1 4303
4305 0 447538.34 259472.06 82000 -1 4301
4306 0 447548.06 259503.22 81920 -1 4305
4307 0 447562.78 259558.03 81840 -1 4306
4308 0 447718.56 259566.92 81720 -1 4307
4309 0 447823.53 259595.16 81640 -1 4308
4310 0 447743.28 259647.2 81600 -1 4309
4311 0 447711.9 259666.89 81520 -1 4310
4312 0 447739.34 259654.78 81440 -1 4311
4313 0 447887.22 259640.34 81360 -1 4312
4314 0 447970.97 259648.06 81280 -1 4313
4315 0 448077.97 259616.69 81240 -1 4314
4316 0 448183.75 259587.95 81200 -1 4315
4317 0 448238.7 259635.23 81120 -1 4316
4318 0 448210.72 259688.12 81040 -1 4317
4319 0 447595.9 259774.89 81520 -1 4311
4320 0 447471.6 259868.92 81480 -1 4319
4321 0 447427.6 259928.95 81480 -1 4320
4322 0 447443.06 259919.06 81560 -1 4321
4323 0 448284.1 258486.31 81280 -1 4260
4324 0 448217.03 258523.95 81200 -1 4323
4325 0 448203.78 258582.22 81120 -1 4324
4326 0 448241.88 258646.94 81040 -1 4325
4327 0 448323.4 258769.72 80960 -1 4326
4328 0 448382 258877.81 80880 -1 4327
4329 0 448421.28 258946.67 80800 -1 4328
4330 0 448537.97 259182.2 80680 -1 4329
4331 0 448589.56 259299.8 80600 -1 4330
4332 0 448616.5 259338.44 80520 -1 4331
4333 0 448648.6 259409.62 80440 -1 4332
4334 0 448676.5 259494.56 80360 -1 4333
4335 0 448692.28 259554.3 80320 -1 4334
4336 0 448703.75 259601.9 80280 -1 4335
4337 0 448893.1 259726.86 80240 -1 4336
4338 0 448899.38 259758.47 80160 -1 4337
4339 0 448895.97 259786.08 80080 -1 4338
4340 0 448919.16 259837.02 80040 -1 4339
4341 0 448932.4 260022.36 80000 -1 4340
4342 0 448938.53 260126.92 79960 -1 4341
4343 0 448890.44 260254.88 79960 -1 4342
4344 0 448877.44 260336.64 79920 -1 4343
4345 0 448933.47 260548.73 79920 -1 4344
4346 0 449040.7 260769.3 79920 -1 4345
4347 0 449070.66 260922.34 80000 -1 4346
4348 0 449110.72 261090.33 80000 -1 4347
4349 0 449106.75 261222.33 80000 -1 4348
4350 0 449081.16 261446.44 79960 -1 4349
4351 0 450795.34 259194.98 79880 -1 4350
4352 0 449058.4 261560.38 79840 -1 4351
4353 0 449219.88 261754.47 79760 -1 4352
4354 0 449351.97 261826.4 79680 -1 4353
4355 0 449612.75 261933.5 79640 -1 4354
4356 0 449627.62 261962.48 79560 -1 4355
4357 0 449668.75 261966.56 79480 -1 4356
4358 0 454942.16 257539.03 84960 -1 3282
4359 0 454946.56 257563.66 85040 -1 4358
4360 0 454926.06 257629.84 85160 -1 4359
4361 0 454850.25 257740.06 85280 -1 4360
4362 0 454596.4 257427.64 85280 -1 4361
4363 0 454480.94 257406.97 85360 -1 4362
4364 0 454386.47 257376.44 85440 -1 4363
4365 0 454322.66 257358.28 85520 -1 4364
4366 0 453707.25 257246.19 85600 -1 4365
4367 0 453238.44 256719.9 85680 -1 4366
4368 0 452729.47 256198.45 85800 -1 4367
4369 0 452572.88 256290.62 85960 -1 4368
4370 0 453503.25 257414.19 85600 -1 4366
4371 0 452966.66 257710.89 85560 -1 4370
4372 0 452793.6 257803.45 85640 -1 4371
4373 0 452731.06 257889.45 85720 -1 4372
4374 0 452651.28 257994 85800 -1 4373
4375 0 452541.53 258087.72 85920 -1 4374
4376 0 452394.53 258122.36 86000 -1 4375
4377 0 452386.97 258118.22 86040 -1 4376
4378 0 454872.47 257913.77 85320 -1 4361
4379 0 454889.03 257914.25 85400 -1 4378
4380 0 454880.94 258012.58 85480 -1 4379
4381 0 454840.8 258062.66 85560 -1 4380
4382 0 454745.22 258144.84 85640 -1 4381
4383 0 454735.5 258224.89 85720 -1 4382
4384 0 454689.75 258255.11 85760 -1 4383
4385 0 454703.25 258317.81 85880 -1 4384
4386 0 454683.4 258382.27 85960 -1 4385
4387 0 454674.16 258436.42 86040 -1 4386
4388 0 454677.5 258410.78 86120 -1 4387
4389 0 454651.8 258418.19 86240 -1 4388
4390 0 454588.1 258408.42 86360 -1 4389
4391 0 454755.75 256614.06 84960 -1 4358
4392 0 454670.34 256517.66 85000 -1 4391
4393 0 454097.88 256382.64 85000 -1 4392
4394 0 453585.1 256339.14 85000 -1 4393
4395 0 453491 256177 85000 -1 4394
4396 0 453443.53 256130.97 84960 -1 4395
4397 0 453380.56 256082.31 84920 -1 4396
4398 0 453331.6 255981.39 84840 -1 4397
4399 0 453256.22 255879.95 84760 -1 4398
4400 0 453177.25 255826.73 84680 -1 4399
4401 0 453100.66 255736.08 84640 -1 4400
4402 0 453002.06 255583.9 84600 -1 4401
4403 0 452992.47 255504.33 84560 -1 4402
4404 0 453040.4 255463.75 84480 -1 4403
4405 0 453085.75 255389.56 84400 -1 4404
4406 0 453073.3 255300.19 84320 -1 4405
4407 0 453190.3 255172.62 84280 -1 4406
4408 0 453255.62 255102.2 84320 -1 4407
4409 0 453250.56 254936.83 84320 -1 4408
4410 0 453246.6 254869.61 84440 -1 4409
4411 0 453245.94 254848.22 84480 -1 4410
4412 0 453301.7 254691.28 84520 -1 4411
4413 0 453512.53 254508.34 84680 -1 4412
4414 0 453657.06 254396.69 84760 -1 4413
4415 0 453756.22 254322.22 84800 -1 4414
4416 0 454062.5 254290.6 84840 -1 4415
4417 0 454172.72 254205.19 84840 -1 4416
4418 0 454234.12 254184.72 84800 -1 4417
4419 0 454442.44 254139.05 84720 -1 4418
4420 0 454446.2 254138.88 84680 -1 4419
4421 0 454448.25 254139.19 84640 -1 4420
4422 0 459167.7 251486.7 86040 -1 1415
4423 0 459136.2 251459.14 85920 -1 4422
4424 0 459088.6 251374.1 85760 -1 4423
4425 0 459069.97 251306.62 85600 -1 4424
4426 0 458849.34 251271.36 85520 -1 4425
4427 0 458713.6 251255 85440 -1 4426
4428 0 458666.03 251238.36 85320 -1 4427
4429 0 458623.84 251240.38 85200 -1 4428
4430 0 458606.44 251214.1 85040 -1 4429
4431 0 458976.34 251212.44 85040 -1 4430
4432 0 459005.88 251196.97 84920 -1 4431
4433 0 459067.1 251225.45 84880 -1 4432
4434 0 459123.2 251295.19 84840 -1 4433
4435 0 459146.2 251335.45 84760 -1 4434
4436 0 458560.3 251187.4 85000 -1 4430
4437 0 458531.97 251171.1 84960 -1 4436
4438 0 458448.78 251144.06 84920 -1 4437
4439 0 458377.25 251106.53 84880 -1 4438
4440 0 458365.3 251108.5 84840 -1 4439
4441 0 458397.2 251017.02 84760 -1 4440
4442 0 458393 250929.38 84720 -1 4441
4443 0 458370.22 250925.17 84680 -1 4442
4444 0 458350.56 250920.83 84600 -1 4443
4445 0 458311.4 250968.64 84520 -1 4444
4446 0 458318.34 250997.27 84440 -1 4445
4447 0 458226.3 251129.38 84880 -1 4439
4448 0 458226.3 251173.38 84880 -1 4447
4449 0 458166.3 251205.39 84880 -1 4448
4450 0 458114.28 251237.4 84880 -1 4449
4451 0 458034.28 251229.4 84880 -1 4450
4452 0 457958.28 251237.42 84880 -1 4451
4453 0 457899.3 251222.56 84840 -1 4452
4454 0 457838.25 251217.19 84800 -1 4453
4455 0 457816.75 251221.66 84720 -1 4454
4456 0 457866.1 251228.81 84640 -1 4455
4457 0 457894.5 251281.47 84560 -1 4456
4458 0 457878.53 251361.1 84440 -1 4457
4459 0 457871.1 251400.69 84320 -1 4458
4460 0 457886.53 251409.52 84200 -1 4459
4461 0 457810.8 251468.88 84120 -1 4460
4462 0 457732.12 251539.53 84040 -1 4461
4463 0 457698.28 251586.22 84000 -1 4462
4464 0 457910.1 251297.36 84240 -1 4460
4465 0 457906.1 251197.38 84240 -1 4464
4466 0 457890.53 251153.03 84200 -1 4465
4467 0 460050.28 250259.02 86160 -1 1414
4468 0 460102.75 250189.19 86120 -1 4467
4469 0 460324.5 250025.6 86080 -1 4468
4470 0 460496.84 249945.61 86040 -1 4469
4471 0 460903.44 249934.1 86040 -1 4470
4472 0 460894.62 249946.53 86000 -1 4471
4473 0 460876.25 249931.48 85960 -1 4472
4474 0 460875.72 249892.7 85840 -1 4473
4475 0 460861.66 249880.14 85760 -1 4474
4476 0 460840.4 249792.89 85640 -1 4475
4477 0 460798.16 249750.67 85600 -1 4476
4478 0 460737.94 249676.39 85520 -1 4477
4479 0 460691.56 249569.42 85440 -1 4478
4480 0 460669.6 249382.39 85360 -1 4479
4481 0 460296.78 249289.2 85400 -1 4480
4482 0 460127.3 249275.39 85440 -1 4481
4483 0 459945.44 249274.28 85440 -1 4482
4484 0 459700.62 249223.92 85440 -1 4483
4485 0 459352.7 249195.2 85480 -1 4484
4486 0 458907.03 249280.83 85440 -1 4485
4487 0 460692.47 249366.14 85280 -1 4480
4488 0 460790.2 249288.92 85080 -1 4487
4489 0 460823.53 249296.3 84880 -1 4488
4490 0 460870.7 249270.92 84760 -1 4489
4491 0 461302.75 249129.2 84760 -1 4490
4492 0 461248.75 249169.34 84520 -1 4491
4493 0 461386.2 249347.67 84240 -1 4492
4494 0 461286.6 249604.61 84040 -1 4493
4495 0 461963.75 249528.6 84040 -1 4494
4496 0 462527.97 249328.62 84040 -1 4495
4497 0 462590.12 249338.3 83960 -1 4496
4498 0 463283.88 249473.34 83920 -1 4497
4499 0 463749.47 249615.62 83800 -1 4498
4500 0 464040.8 249749.19 83640 -1 4498
4501 0 463821.06 249882.08 83520 -1 4500
4502 0 463809.22 249948.62 83440 -1 4501
4503 0 463845.72 250016.33 83320 -1 4502
4504 0 463888.2 249926.17 83200 -1 4503
4505 0 463901.88 249909.11 83080 -1 4504
4506 0 464253.88 249953.17 83080 -1 4505
4507 0 464481.12 249992 83040 -1 4506
4508 0 464603.6 249994.34 83000 -1 4507
4509 0 464741.38 249949.94 82960 -1 4508
4510 0 464900.97 249873.03 82920 -1 4509
4511 0 464978.06 249861.53 82840 -1 4510
4512 0 463788.3 249875.12 83000 -1 4505
4513 0 463628.9 249797 82920 -1 4512
4514 0 463554.2 249821.69 82840 -1 4513
4515 0 463678.1 249669.69 82840 -1 4514
4516 0 463688.7 249565.9 82760 -1 4515
4517 0 463772.7 249453.7 82760 -1 4516
4518 0 463793.9 249386.14 82800 -1 4517
4519 0 463781.9 249317.73 82840 -1 4518
4520 0 463740.8 249274.62 82880 -1 4519
4521 0 463672.78 249185 82920 -1 4520
4522 0 463669.16 249204.89 83000 -1 4521
4523 0 463657.25 249050.2 82960 -1 4522
4524 0 463753.25 248978.19 82960 -1 4523
4525 0 463286.22 249857.72 82840 -1 4514
4526 0 462139.75 249672.6 84040 -1 4495
4527 0 462432.3 249798.17 84000 -1 4526
4528 0 462506.66 249830.25 83960 -1 4527
4529 0 462595.78 249857.64 83920 -1 4528
4530 0 462629.94 249932.9 83880 -1 4529
4531 0 462576.16 250015.75 83840 -1 4530
4532 0 462581.44 250059.78 83800 -1 4531
4533 0 462593.78 250142.11 83720 -1 4532
4534 0 462609 250201.94 83680 -1 4533
4535 0 461266.94 249658.81 84000 -1 4494
4536 0 461118.66 249738.1 83960 -1 4535
4537 0 460913.97 249876.61 83880 -1 4536
4538 0 460705.44 249923.66 83800 -1 4537
4539 0 460400.7 249929.36 83760 -1 4538
4540 0 460204.9 249890.08 83680 -1 4539
4541 0 459764.9 249902.08 83680 -1 4540
4542 0 459328.9 249906.08 83680 -1 4541
4543 0 459228.9 249893.44 83760 -1 4542
4544 0 459111.9 249888.81 83840 -1 4543
4545 0 458850.3 249880.44 83880 -1 4544
4546 0 458518.4 249916.16 83880 -1 4545
4547 0 458577 249961.45 83760 -1 4546
4548 0 458572.94 250030.06 83680 -1 4547
4549 0 458567.88 250162.08 83560 -1 4548
4550 0 458492.66 250241.62 83480 -1 4549
4551 0 458452.47 250254.22 83440 -1 4550
4552 0 458160.62 250290.19 83440 -1 4551
4553 0 457852.8 250434.14 83440 -1 4552
4554 0 458384.78 249862.95 84000 -1 4546
4555 0 458271.1 249800.7 84040 -1 4554
4556 0 458204.06 249766.6 84080 -1 4555
4557 0 458072.03 249634.62 84080 -1 4556
4558 0 458011.97 249446.67 84080 -1 4557
4559 0 457991.22 249400.75 84040 -1 4558
4560 0 460990.7 249951.81 86080 -1 4471
4561 0 461196.28 250000 86120 -1 4560
4562 0 461264.84 250021.14 86160 -1 4561
4563 0 461311.94 250096.25 86240 -1 4562
4564 0 461308.66 250179.5 86320 -1 4563
4565 0 461299.94 250177.28 86400 -1 4564
4566 0 461300.7 250158.69 86480 -1 4565
4567 0 461226.5 250418.19 86480 -1 4566
4568 0 461113.28 250515.8 86520 -1 4567
4569 0 460948.88 250535.72 86560 -1 4568
4570 0 460894.2 250550.34 86600 -1 4569
4571 0 461316.62 250136.38 86520 -1 4566
4572 0 459137.28 249563.17 87600 -1 1346
4573 0 459197.72 249487.38 87800 -1 4572
4574 0 463305.06 245923.44 88440 -1 462
4575 0 463529.62 245903.5 88280 -1 4574
4576 0 464259.38 245390.12 88080 -1 4575
4577 0 464947.44 245290.48 88320 -1 4576
4578 0 464894.8 245287.27 88440 -1 4577
4579 0 466739.9 244331.33 88480 -1 4578
4580 0 467595.44 243739.11 88520 -1 4579
4581 0 468292.2 243556.25 88560 -1 4580
4582 0 468549.47 243546.8 88640 -1 4581
4583 0 468416.1 243111.22 88720 -1 4582
4584 0 468775.12 242958.89 88760 -1 4583
4585 0 469345.2 242657.45 88840 -1 4584
4586 0 469371.6 242640.78 88920 -1 4585
4587 0 469377.03 242563.22 89040 -1 4586
4588 0 469541.16 242528.14 89120 -1 4587
4589 0 469662.56 242462.86 89200 -1 4588
4590 0 470301.88 242277.75 89280 -1 4589
4591 0 470666 242266.44 89360 -1 4590
4592 0 471193.34 242076.58 89400 -1 4591
4593 0 472246.44 241743.86 89440 -1 4592
4594 0 472887.03 241506.31 89560 -1 4593
4595 0 473172.56 241339.61 89680 -1 4594
4596 0 473356.47 241241.34 89720 -1 4595
4597 0 473734.03 241047.38 89800 -1 4596
4598 0 473807.3 240992.56 89880 -1 4597
4599 0 473893.12 240988.94 89960 -1 4598
4600 0 475093.6 240287.7 90040 -1 4599
4601 0 475244.97 240258.38 90120 -1 4600
4602 0 475358.72 240273.84 90200 -1 4601
4603 0 475249.4 240355.06 90280 -1 4602
4604 0 475236.16 240362.45 90360 -1 4603
4605 0 476632.47 239516.03 90440 -1 4604
4606 0 476814.56 239335.97 90520 -1 4605
4607 0 476781.12 239321.97 90560 -1 4606
4608 0 478683.72 239246.1 90640 -1 4607
4609 0 479568.97 238032.69 90640 -1 4608
4610 0 479684 237926.89 90760 -1 4609
4611 0 480026.97 237558.12 90840 -1 4610
4612 0 480240.5 237314.28 90960 -1 4611
4613 0 480416.72 237148.16 91040 -1 4612
4614 0 481295.22 236511.16 91120 -1 4613
4615 0 481543.97 236401.69 91240 -1 4614
4616 0 481831.5 236135.94 91400 -1 4615
4617 0 482090.88 235800.98 91440 -1 4616
4618 0 482348.53 235269.7 91520 -1 4617
4619 0 482335.16 235203.3 91640 -1 4618
4620 0 482318.66 235151.47 91720 -1 4619
4621 0 482504.6 234925.86 91800 -1 4620
4622 0 482863.47 234542.62 91800 -1 4621
4623 0 483355.25 233798.58 91880 -1 4622
4624 0 483493.8 233486.27 92000 -1 4623
4625 0 483541.7 233321.78 92160 -1 4624
4626 0 483583.84 233266.4 92280 -1 4625
4627 0 483561.94 233166.39 92400 -1 4626
4628 0 483552.44 233146.38 92520 -1 4627
4629 0 483553.1 233109.84 92600 -1 4628
4630 0 483525.22 233027.83 92720 -1 4629
4631 0 483537.34 232980.03 92840 -1 4630
4632 0 483755.5 232672.86 93000 -1 4631
4633 0 484369.06 232007.81 93040 -1 4632
4634 0 485152.1 230981.9 93240 -1 4633
4635 0 485379.44 230687.12 93360 -1 4634
4636 0 485666.56 230481.88 93480 -1 4635
4637 0 485823.72 230376.9 93600 -1 4636
4638 0 485882.56 230307.31 93680 -1 4637
4639 0 486039.75 230139.1 93800 -1 4638
4640 0 486191.66 230041.34 93880 -1 4639
4641 0 486347.38 229866.64 94000 -1 4640
4642 0 486479.47 229687.62 94120 -1 4641
4643 0 486560.06 229530.47 94240 -1 4642
4644 0 486735.4 229431.14 94360 -1 4643
4645 0 486864.9 229262.3 94520 -1 4644
4646 0 486948.1 229203.86 94600 -1 4645
4647 0 487064.22 229118.05 94720 -1 4646
4648 0 487141.47 229013.42 94800 -1 4647
4649 0 487214.9 228903.98 94920 -1 4648
4650 0 487275.94 228810.64 95000 -1 4649
4651 0 487422.34 228635.34 95080 -1 4650
4652 0 487491.06 228459.12 95160 -1 4651
4653 0 487570.44 228425.22 95240 -1 4652
4654 0 488043.2 227746.77 95280 -1 4653
4655 0 487938.78 227774.44 95400 -1 4654
4656 0 487944.6 227758.48 95520 -1 4655
4657 0 487989.8 227682.83 95600 -1 4656
4658 0 488057.6 227653.02 95720 -1 4657
4659 0 488074.2 227646.92 95840 -1 4658
4660 0 488087.66 227611.1 95960 -1 4659
4661 0 488139.5 227513.81 96080 -1 4660
4662 0 488174.1 227398.69 96200 -1 4661
4663 0 488191.78 227380.23 96280 -1 4662
4664 0 488227.16 227270.53 96360 -1 4663
4665 0 488335.9 227112.4 96480 -1 4664
4666 0 488441.12 226843.34 96600 -1 4665
4667 0 488489.72 226643.23 96720 -1 4666
4668 0 488476.75 226513.12 96840 -1 4667
4669 0 488617.97 226175.19 96960 -1 4668
4670 0 488667.16 225956.81 97120 -1 4669
4671 0 488713.66 225820.3 97240 -1 4670
4672 0 488720.97 225762.2 97360 -1 4671
4673 0 488761.66 225685.55 97480 -1 4672
4674 0 488859.12 225577.5 97600 -1 4673
4675 0 488915.1 225523.16 97720 -1 4674
4676 0 488933.97 225406.53 97880 -1 4675
4677 0 488966.1 225250.3 98040 -1 4676
4678 0 489030.78 225172.77 98200 -1 4677
4679 0 489040.34 225064.78 98360 -1 4678
4680 0 489056.62 224968.7 98480 -1 4679
4681 0 489068.62 224904.17 98600 -1 4680
4682 0 489073 224811.38 98800 -1 4681
4683 0 489066.12 224682.98 98960 -1 4682
4684 0 489047.22 224666.02 99000 -1 4683
4685 0 489053.56 224577.19 99080 -1 4684
4686 0 489062.8 224553.97 99160 -1 4685
4687 0 489072.9 224468.62 99240 -1 4686
4688 0 489089.62 224400.25 99360 -1 4687
4689 0 489060 224318.42 99440 -1 4688
4690 0 489050.16 224231.4 99560 -1 4689
4691 0 489081.28 224186.88 99640 -1 4690
4692 0 489209.8 224012.69 99760 -1 4691
4693 0 489322.9 223836.83 99880 -1 4692
4694 0 489489.56 223631.03 100040 -1 4693
4695 0 489528.66 223436.92 100160 -1 4694
4696 0 489555.75 223307.2 100320 -1 4695
4697 0 489620.44 223212.08 100440 -1 4696
4698 0 489656.5 223021.08 100600 -1 4697
4699 0 489726.22 222903.69 100720 -1 4698
4700 0 489763.62 222799.92 100840 -1 4699
4701 0 489770.25 222479.25 100960 -1 4700
4702 0 489808.25 222332.64 101080 -1 4701
4703 0 489797.9 222234.31 101160 -1 4702
4704 0 489768.38 221986.53 101320 -1 4703
4705 0 489769.16 221903.36 101440 -1 4704
4706 0 489742.53 221818.92 101560 -1 4705
4707 0 489741.4 221668.19 101720 -1 4706
4708 0 489753.94 221588.7 101840 -1 4707
4709 0 489791.03 221538.48 101960 -1 4708
4710 0 489769.12 221444.36 102080 -1 4709
4711 0 489758.56 221283.03 102240 -1 4710
4712 0 489777.06 221239.52 102360 -1 4711
4713 0 489771.34 221053.7 102480 -1 4712
4714 0 489754.97 220902.86 102600 -1 4713
4715 0 489750.44 220803.34 102720 -1 4714
4716 0 489793.78 220615.69 102880 -1 4715
4717 0 489893.72 220420.69 103040 -1 4716
4718 0 489936.66 220301.19 103160 -1 4717
4719 0 490054.62 220077.48 103360 -1 4718
4720 0 490100.6 219952.98 103520 -1 4719
4721 0 490119.47 219858.7 103640 -1 4720
4722 0 490138.8 219767.44 103800 -1 4721
4723 0 490165.12 219647.16 103960 -1 4722
4724 0 490201.6 219439.31 104200 -1 4723
4725 0 490187.06 219013.34 104440 -1 4724
4726 0 490140.5 218658.3 104600 -1 4725
4727 0 490083.22 218390.64 104800 -1 4726
4728 0 490073.56 218298.94 104920 -1 4727
4729 0 490043.84 218143.67 105080 -1 4728
4730 0 489975.56 218117.56 105200 -1 4729
4731 0 489937.47 218065.78 105320 -1 4730
4732 0 489952.22 218018.4 105400 -1 4731
4733 0 489889.9 217975.27 105480 -1 4732
4734 0 489902.84 217956.53 105560 -1 4733
4735 0 489847.94 217816.31 105720 -1 4734
4736 0 489762.38 217679.73 105840 -1 4735
4737 0 489724.5 217541.84 106000 -1 4736
4738 0 489760.53 217280.14 106160 -1 4737
4739 0 489866.44 216939.56 106280 -1 4738
4740 0 489866.94 216724.64 106400 -1 4739
4741 0 489896.3 216593.61 106480 -1 4740
4742 0 489950.44 216324.81 106600 -1 4741
4743 0 489969.4 216140.4 106720 -1 4742
4744 0 489972.88 216020.36 106840 -1 4743
4745 0 489965.28 215791.86 106960 -1 4744
4746 0 489932.88 215745.73 107040 -1 4745
4747 0 489940.72 215618.89 107120 -1 4746
4748 0 489929.78 215509.1 107240 -1 4747
4749 0 489890.16 215336.11 107320 -1 4748
4750 0 489865.25 215223.17 107400 -1 4749
4751 0 489885.47 215086.55 107480 -1 4750
4752 0 489893.4 214987.47 107600 -1 4751
4753 0 489931.78 214742.5 107760 -1 4752
4754 0 489864.56 214678.47 107880 -1 4753
4755 0 489956.66 214136.94 107960 -1 4754
4756 0 489883.56 213860.55 108000 -1 4755
4757 0 489716.34 213417.11 108040 -1 4756
4758 0 489824.38 213032.4 108120 -1 4757
4759 0 490002.47 212693.75 108160 -1 4758
4760 0 490127.38 212504.72 108320 -1 4759
4761 0 490133.62 212056.6 108480 -1 4760
4762 0 490216.25 211837.8 108640 -1 4761
4763 0 490294.12 211690.95 108840 -1 4762
4764 0 490183 211427.2 109200 -1 4763
4765 0 489988.56 210605.89 109400 -1 4764
4766 0 489943.66 210334.3 109560 -1 4765
4767 0 489887.22 209772.5 109600 -1 4766
4768 0 489848.72 209044.72 109760 -1 4767
4769 0 489815.2 208568.55 110000 -1 4768
4770 0 489593.72 207636.06 110000 -1 4769
4771 0 489617.75 207654.3 109880 -1 4770
4772 0 489665.5 207453.56 109760 -1 4771
4773 0 489644.6 207419.05 109640 -1 4772
4774 0 489674.97 207410.22 109520 -1 4773
4775 0 489730.28 207324.62 109440 -1 4774
4776 0 489590.06 207624.75 110040 -1 4770
4777 0 489301.56 206579.88 110200 -1 4776
4778 0 489152.22 205913.4 110200 -1 4777
4779 0 489188.66 204607.05 110000 -1 4778
4780 0 489112.47 204013.72 109880 -1 4779
4781 0 489000.7 203860.72 109800 -1 4780
4782 0 488655.2 203479.69 109880 -1 4781
4783 0 488665.56 203429.56 109720 -1 4782
4784 0 488704.7 203460.88 109680 -1 4783
4785 0 488723.94 203482.97 109600 -1 4784
4786 0 488028.2 202740.39 109520 -1 4785
4787 0 487903.9 202655.31 109360 -1 4786
4788 0 487768.7 202612.16 109160 -1 4787
4789 0 487715.4 202551.75 109000 -1 4788
4790 0 487647.22 202471.77 108840 -1 4789
4791 0 487578.28 202139.7 108640 -1 4790
4792 0 487487.06 202048.34 108560 -1 4791
4793 0 487327 201883.47 108440 -1 4792
4794 0 487048.3 201582.47 108360 -1 4793
4795 0 487019.56 201439.89 108240 -1 4794
4796 0 487026 201405.94 108200 -1 4795
4797 0 486924.28 201251.84 108120 -1 4796
4798 0 486803.16 201184.69 108040 -1 4797
4799 0 486805.28 200957.52 107960 -1 4798
4800 0 486688.25 200803.03 107880 -1 4799
4801 0 486468.06 200551.36 107720 -1 4800
4802 0 486299.7 200329 107520 -1 4801
4803 0 486232.06 200266.8 107360 -1 4802
4804 0 486180.44 200225.92 107200 -1 4803
4805 0 486116.56 200179.25 107000 -1 4804
4806 0 485976.2 199908.55 106840 -1 4805
4807 0 485860.12 199799.52 106640 -1 4806
4808 0 485618.3 199710.94 106480 -1 4807
4809 0 485434.12 199641.11 106280 -1 4808
4810 0 484385.44 199007.33 106360 -1 4809
4811 0 483636.5 198353.7 106360 -1 4810
4812 0 482415.3 197981.17 106440 -1 4811
4813 0 481854.78 197646.11 106680 -1 4812
4814 0 480222.06 196454.5 106800 -1 4813
4815 0 478841.53 195498.1 106880 -1 4814
4816 0 478173.97 194853.39 107040 -1 4815
4817 0 477985.03 194671.38 107200 -1 4816
4818 0 477604.94 194150.56 107440 -1 4817
4819 0 477300.53 193797.84 107800 -1 4818
4820 0 477205.38 193675.17 107960 -1 4819
4821 0 477090.2 193497.47 108200 -1 4820
4822 0 477022.56 193458.8 108320 -1 4821
4823 0 476796 193375.39 108400 -1 4822
4824 0 476549.8 193326.56 108520 -1 4823
4825 0 476380.28 193234.66 108640 -1 4824
4826 0 475880.6 193072.69 108720 -1 4825
4827 0 475652.6 192974.17 108840 -1 4826
4828 0 475410.38 192891.4 108960 -1 4827
4829 0 475166.4 192800.98 109120 -1 4828
4830 0 474877.5 192594.81 109320 -1 4829
4831 0 474627.12 192440.75 109560 -1 4830
4832 0 474328.25 192381.25 109920 -1 4831
4833 0 473621.06 192197.22 110240 -1 4832
4834 0 472202.75 191955.33 110320 -1 4833
4835 0 471731.4 191886.56 110520 -1 4834
4836 0 470564.4 191219.73 110560 -1 4835
4837 0 469629.34 191003.36 110520 -1 4836
4838 0 466892.66 189709.48 110520 -1 4837
4839 0 466268.2 189273.58 110400 -1 4838
4840 0 465509.53 189035.14 110280 -1 4839
4841 0 465280.22 188943.39 110200 -1 4840
4842 0 465123.06 188869.03 110120 -1 4841
4843 0 464851.78 188767.69 110040 -1 4842
4844 0 463574.1 188198.03 109880 -1 4843
4845 0 462412.03 187968.06 109800 -1 4844
4846 0 461163.5 187612.78 109800 -1 4845
4847 0 460746.66 187511.19 109640 -1 4846
4848 0 460593.12 187501.7 109440 -1 4847
4849 0 459866.38 187237.81 109240 -1 4848
4850 0 458233.34 187029.6 109080 -1 4849
4851 0 457695.84 186789.34 109160 -1 4850
4852 0 457645.38 186716.77 109240 -1 4851
4853 0 455508.78 186092.88 109280 -1 4852
4854 0 454484.44 185461.02 109360 -1 4853
4855 0 453427 184970.84 109400 -1 4854
4856 0 451767.06 183876.67 109400 -1 4855
4857 0 451423.8 183725.84 109600 -1 4856
4858 0 451055.97 183497.48 109760 -1 4857
4859 0 450731.12 183513.11 110120 -1 4858
4860 0 450627.3 183537.97 110240 -1 4859
4861 0 450508.53 183539.2 110440 -1 4860
4862 0 449608.2 183535.69 110600 -1 4861
4863 0 448501.78 183067.69 110640 -1 4862
4864 0 447869.9 182851.77 110800 -1 4863
4865 0 447613.97 182799.95 110960 -1 4864
4866 0 447405.06 182732.53 111120 -1 4865
4867 0 446892.7 182386.06 111280 -1 4866
4868 0 446560.12 182181.28 111400 -1 4867
4869 0 446119.06 182095.78 111560 -1 4868
4870 0 445299.03 182090.45 111840 -1 4869
4871 0 444939.22 182012.39 112080 -1 4870
4872 0 444632.56 181914.39 112320 -1 4871
4873 0 444397.8 181849.31 112560 -1 4872
4874 0 444129.34 181793.14 112840 -1 4873
4875 0 443971.94 181739.52 113040 -1 4874
4876 0 443624.03 181646.83 113200 -1 4875
4877 0 443330.56 181448.12 113320 -1 4876
4878 0 443248.9 181250.84 113400 -1 4877
4879 0 442665.84 180947.77 113600 -1 4878
4880 0 442558.28 180865.66 113720 -1 4879
4881 0 442376.62 180641.36 113840 -1 4880
4882 0 442178.62 180498.75 114000 -1 4881
4883 0 442015.53 180429.64 114200 -1 4882
4884 0 441954.62 180401.12 114360 -1 4883
4885 0 441762.88 180440.31 114560 -1 4884
4886 0 441666.47 180405.61 114680 -1 4885
4887 0 441567.66 180405.2 114920 -1 4886
4888 0 441589.78 180393.44 115080 -1 4887
4889 0 441505.34 180322.31 115240 -1 4888
4890 0 441462.8 180191.08 115400 -1 4889
4891 0 441356.8 180048.36 115600 -1 4890
4892 0 441257.06 179765.83 115760 -1 4891
4893 0 441080.44 179489.92 115960 -1 4892
4894 0 440945.28 179351.56 116120 -1 4893
4895 0 440742.5 179263.17 116320 -1 4894
4896 0 440520.84 178747.62 116520 -1 4895
4897 0 440420.03 178402.47 116720 -1 4896
4898 0 440376.5 178263.66 116960 -1 4897
4899 0 440281.03 178145.42 117160 -1 4898
4900 0 440206.4 178139.05 117360 -1 4899
4901 0 440111.56 178172.44 117560 -1 4900
4902 0 440125.22 178127.05 117600 -1 4901
4903 0 439993.7 178186.67 117760 -1 4902
4904 0 439839.6 178178.84 117960 -1 4903
4905 0 439584.78 178103.83 118200 -1 4904
4906 0 439355.38 178050.28 118440 -1 4905
4907 0 439179.97 178005.17 118680 -1 4906
4908 0 439167.97 177999.22 118720 -1 4907
4909 0 439120.94 177968.52 118880 -1 4908
4910 0 439003.8 177938.16 119080 -1 4909
4911 0 438815.5 177877.11 119320 -1 4910
4912 0 438681.25 177787.02 119560 -1 4911
4913 0 438505 177744.73 119760 -1 4912
4914 0 438368.12 177720.03 120000 -1 4913
4915 0 438320.78 177756.84 120200 -1 4914
4916 0 438286.1 177827.33 120440 -1 4915
4917 0 438186.94 177913.23 120680 -1 4916
4918 0 438097.94 177961.34 120840 -1 4917
4919 0 438061.84 178040.02 121040 -1 4918
4920 0 437941 177971.8 121240 -1 4919
4921 0 437843.44 177900.22 121440 -1 4920
4922 0 437722.72 177781.67 121640 -1 4921
4923 0 437561.62 177662.8 121840 -1 4922
4924 0 437419.28 177601.33 122040 -1 4923
4925 0 437256.1 177401.33 122240 -1 4924
4926 0 437056.38 177339.66 122440 -1 4925
4927 0 436863.56 177229.81 122640 -1 4926
4928 0 436731.84 177150.5 122840 -1 4927
4929 0 436590 177112.02 123000 -1 4928
4930 0 436461.38 177065.83 123160 -1 4929
4931 0 436276.78 177051.27 123360 -1 4930
4932 0 436139.4 177066.4 123560 -1 4931
4933 0 436106.75 177066.34 123800 -1 4932
4934 0 435955.38 177077.56 123960 -1 4933
4935 0 435907.22 177091.14 124160 -1 4934
4936 0 435898.16 177075.92 124320 -1 4935
4937 0 435927.8 177084.08 124560 -1 4936
4938 0 435963.53 177098.69 124760 -1 4937
4939 0 435947.84 177031.61 125000 -1 4938
4940 0 435921.56 177009.47 125200 -1 4939
4941 0 435851.66 176972.61 125400 -1 4940
4942 0 435822.47 176901.92 125560 -1 4941
4943 0 435668.78 176818.62 125760 -1 4942
4944 0 435654.94 176779.36 125960 -1 4943
4945 0 435634.1 176675.48 126160 -1 4944
4946 0 435522.56 176596.81 126320 -1 4945
4947 0 435509.16 176565.47 126520 -1 4946
4948 0 435446.2 176598.44 126760 -1 4947
4949 0 435437 176599.53 127000 -1 4948
4950 0 435375.94 176622.58 127160 -1 4949
4951 0 435300.53 176614.95 127360 -1 4950
4952 0 435307.22 176586 127600 -1 4951
4953 0 435308.62 176650.14 127800 -1 4952
4954 0 435318.62 176684.66 128000 -1 4953
4955 0 435290.2 176690.78 128200 -1 4954
4956 0 435252.62 176602.19 128400 -1 4955
4957 0 435167.44 176510.23 128640 -1 4956
4958 0 435080.53 176503.92 128800 -1 4957
4959 0 435087.75 176476.67 129040 -1 4958
4960 0 434967.25 176537.22 129240 -1 4959
4961 0 434863.1 176574.56 129480 -1 4960
4962 0 434799.78 176620.02 129680 -1 4961
4963 0 434750.66 176615.75 129880 -1 4962
4964 0 434698.2 176679.31 130040 -1 4963
4965 0 434523.4 176867.4 130520 -1 4964
4966 0 434431.28 176934.38 130720 -1 4965
4967 0 434318.94 176936.55 130920 -1 4966
4968 0 434202.56 176969.83 131120 -1 4967
4969 0 434112.53 176990.45 131320 -1 4968
4970 0 434048.16 177032.23 131520 -1 4969
4971 0 433978.75 177121.14 131720 -1 4970
4972 0 434007.47 177228.98 131960 -1 4971
4973 0 434052.7 177408.72 132160 -1 4972
4974 0 434133.2 177586.06 132360 -1 4973
4975 0 434156.94 177727.48 132600 -1 4974
4976 0 434156.97 177779.27 132800 -1 4975
4977 0 434116.88 177843.11 133040 -1 4976
4978 0 434108.4 177799.47 133200 -1 4977
4979 0 434016.88 177784.02 133400 -1 4978
4980 0 434006.62 177758.12 133600 -1 4979
4981 0 433947.53 177766.08 133760 -1 4980
4982 0 433884.3 177969.69 133960 -1 4981
4983 0 433781.97 177910.39 134160 -1 4982
4984 0 433632.94 177921.64 134360 -1 4983
4985 0 433516.97 178007.14 134560 -1 4984
4986 0 433401.78 178041.69 134760 -1 4985
4987 0 433344.34 178123.84 134960 -1 4986
4988 0 433191.78 178166.86 135160 -1 4987
4989 0 433166.62 178283.14 135360 -1 4988
4990 0 433154.34 178343.23 135560 -1 4989
4991 0 433112.6 178404.62 135760 -1 4990
4992 0 433068.8 178443.73 136000 -1 4991
4993 0 433066.88 178466.42 136200 -1 4992
4994 0 433041.88 178509.02 136400 -1 4993
4995 0 432991.94 178608.83 136640 -1 4994
4996 0 432920 178570.12 136880 -1 4995
4997 0 432893.9 178549.81 137120 -1 4996
4998 0 432814.56 178492.9 137360 -1 4997
4999 0 432755.88 178433.31 137600 -1 4998
5000 0 432711.22 178415.61 137840 -1 4999
5001 0 432655.97 178405.27 138080 -1 5000
5002 0 432606.4 178422.92 138320 -1 5001
5003 0 432638.62 178529.64 138560 -1 5002
5004 0 432631.5 178672.39 138800 -1 5003
5005 0 432667.03 178791.08 139000 -1 5004
5006 0 432742.34 178874.9 139200 -1 5005
5007 0 432056.4 179241.56 139280 -1 5006
5008 0 432685.62 178938.11 139360 -1 5007
5009 0 432788.6 179065.23 139600 -1 5008
5010 0 432847.53 179168.16 139840 -1 5009
5011 0 432834.28 179264.02 140080 -1 5010
5012 0 432833.66 179294.25 140280 -1 5011
5013 0 432871.84 179281.58 140520 -1 5012
5014 0 432911.62 179402.83 140760 -1 5013
5015 0 432892.03 179426.19 140960 -1 5014
5016 0 432918.03 179475.86 141200 -1 5015
5017 0 432844.4 179489 141440 -1 5016
5018 0 432854.88 179425.56 141640 -1 5017
5019 0 432862.8 179297.42 141880 -1 5018
5020 0 432869.34 179338.86 142080 -1 5019
5021 0 432920.7 179410.3 142320 -1 5020
5022 0 432978.03 179414.44 142520 -1 5021
5023 0 432995.44 179474.42 142720 -1 5022
5024 0 433010.1 179468.97 142920 -1 5023
5025 0 432909.44 179465.83 143160 -1 5024
5026 0 432993.2 179535.67 143360 -1 5025
5027 0 432957.03 179499.4 143560 -1 5026
5028 0 432798.72 179425.77 143920 -1 5027
5029 0 432751.8 179436.4 144080 -1 5028
5030 0 432669.53 179468.34 144240 -1 5029
5031 0 432645.7 179548.39 144440 -1 5030
5032 0 432677.5 179629.3 144640 -1 5031
5033 0 432672.72 179685.34 144840 -1 5032
5034 0 432677.75 179720.64 145040 -1 5033
5035 0 432679.44 179747.48 145200 -1 5034
5036 0 432718.62 179716.19 145400 -1 5035
5037 0 432843.97 179684.95 145600 -1 5036
5038 0 432928.2 179725.62 145800 -1 5037
5039 0 432944.25 179710.55 145960 -1 5038
5040 0 432970.03 179734.77 146120 -1 5039
5041 0 433122.94 179658.27 146360 -1 5040
5042 0 433161.97 179667.03 146520 -1 5041
5043 0 433143.72 179626.84 146720 -1 5042
5044 0 433092 179607.86 146880 -1 5043
5045 0 433026.62 179636.31 147080 -1 5044
5046 0 433022.4 179608.83 147280 -1 5045
5047 0 432990.72 179645.89 147440 -1 5046
5048 0 432978.3 179727.53 147680 -1 5047
5049 0 432942.66 179796.83 147840 -1 5048
5050 0 432900.34 179928.11 148040 -1 5049
5051 0 432872.2 179989.06 148280 -1 5050
5052 0 432872.22 179973 148480 -1 5051
5053 0 432848.53 179940.56 148720 -1 5052
5054 0 432944.06 179883.52 148960 -1 5053
5055 0 432881.03 179841.95 149200 -1 5054
5056 0 432844.3 179770.14 149400 -1 5055
5057 0 432802.66 179832.03 149640 -1 5056
5058 0 432989.94 180211.16 149840 -1 5057
5059 0 433017.25 180406.27 150040 -1 5058
5060 0 432964.34 180444.86 150240 -1 5059
5061 0 432799 180095.16 150440 -1 5060
5062 0 432533.1 179609.02 150680 -1 5061
5063 0 432449.78 179414.72 150880 -1 5062
5064 0 432408.78 179433.22 151080 -1 5063
5065 0 432334.28 179374.9 151320 -1 5064
5066 0 432316.38 179355.3 151480 -1 5065
5067 0 432228.03 179326.11 151680 -1 5066
5068 0 432220.66 179325.89 151720 -1 5067
5069 0 432214.4 179308.44 151880 -1 5068
5070 0 432220.94 179294.39 152080 -1 5069
5071 0 432303.16 179239.47 152280 -1 5070
5072 0 432341.38 179241.23 152440 -1 5071
5073 0 432369.2 179290.14 152640 -1 5072
5074 0 432378.78 179198.89 152840 -1 5073
5075 0 432384.7 179103.97 153040 -1 5074
5076 0 432444.7 179012.56 153240 -1 5075
5077 0 432406.66 179010.7 153440 -1 5076
5078 0 432438.1 178957.5 153600 -1 5077
5079 0 432360.47 178854.2 153800 -1 5078
5080 0 432350.44 178749.14 154000 -1 5079
5081 0 432328.56 178656.06 154160 -1 5080
5082 0 432374.53 178588.27 154360 -1 5081
5083 0 432443.9 178564.2 154520 -1 5082
5084 0 432528.2 178518.86 154680 -1 5083
5085 0 432559.38 178523.23 154880 -1 5084
5086 0 432597.34 178644.06 155040 -1 5085
5087 0 432642.78 178692.61 155200 -1 5086
5088 0 432686.06 178720.03 155360 -1 5087
5089 0 432730.22 178777.75 155560 -1 5088
5090 0 432778.03 178806.05 155720 -1 5089
5091 0 432814.9 178776.19 155880 -1 5090
5092 0 432867.72 178834.44 156040 -1 5091
5093 0 432882.06 178804.81 156160 -1 5092
5094 0 432946.34 178800.36 156320 -1 5093
5095 0 432985.34 178754.06 156480 -1 5094
5096 0 433015.03 178681.28 156600 -1 5095
5097 0 433081.16 178628.58 156800 -1 5096
5098 0 433129 178561.3 156920 -1 5097
5099 0 433215.62 178493.55 157040 -1 5098
5100 0 433306.5 178482.67 157160 -1 5099
5101 0 433309.03 178478.27 157280 -1 5100
5102 0 433346.12 178421.86 157400 -1 5101
5103 0 433498.3 178290.62 157600 -1 5102
5104 0 433585.56 178188.28 157720 -1 5103
5105 0 433655.72 178135.3 157880 -1 5104
5106 0 433674.03 178134.33 157920 -1 5105
5107 0 433708.44 178132.4 158000 -1 5106
5108 0 433710.53 178156.52 158160 -1 5107
5109 0 433834.12 178216.31 158320 -1 5108
5110 0 433775.75 178185.4 158200 -1 5109
5111 0 433966.6 178227.7 158480 -1 5109
5112 0 433998.3 178218.72 158640 -1 5111
5113 0 434025.22 178308.05 158760 -1 5112
5114 0 434010.62 178215.36 158880 -1 5113
5115 0 434032.9 178241.1 159000 -1 5114
5116 0 434010.5 178271.73 159160 -1 5115
5117 0 434028.34 178285.89 159280 -1 5116
5118 0 433971.88 178283.52 159440 -1 5117
5119 0 433891.66 178242.78 159600 -1 5118
5120 0 433814.78 178229.22 159760 -1 5119
5121 0 433797.5 178159.39 159880 -1 5120
5122 0 433766.9 178076.31 160000 -1 5121
5123 0 433772.7 178045.14 160160 -1 5122
5124 0 433847 178021.23 160280 -1 5123
5125 0 433872.9 178001.02 160400 -1 5124
5126 0 433895.7 177950.78 160520 -1 5125
5127 0 433943.8 177944.83 160680 -1 5126
5128 0 433924.75 177911.7 160760 -1 5127
5129 0 434006.03 177863.42 160800 -1 5128
5130 0 434009.03 177828.92 160920 -1 5129
5131 0 434074.16 177789.08 161040 -1 5130
5132 0 434173.16 177701.47 161200 -1 5131
5133 0 434241.78 177638.42 161320 -1 5132
5134 0 434265.97 177600.55 161440 -1 5133
5135 0 434532.34 177439.38 161560 -1 5134
5136 0 434659.72 177354.78 161720 -1 5135
5137 0 434699.5 177386.25 161840 -1 5136
5138 0 434905.3 177280.52 161960 -1 5137
5139 0 434972.06 177155.05 162040 -1 5138
5140 0 435212.34 176910.4 162240 -1 5139
5141 0 435373.34 176828.83 162440 -1 5140
5142 0 435475.2 176730.1 162600 -1 5141
5143 0 435675.12 176492.42 162760 -1 5142
5144 0 435750.97 176441.86 162920 -1 5143
5145 0 435989.44 176181.45 163160 -1 5144
5146 0 436166.9 175961.86 163360 -1 5145
5147 0 436532.5 175695.2 163600 -1 5146
5148 0 436740.03 175557.45 163840 -1 5147
5149 0 436904.84 175290.02 164120 -1 5148
5150 0 436962.47 175224.7 164400 -1 5149
5151 0 437064.97 175146.28 164560 -1 5150
5152 0 437132.34 175113.02 164720 -1 5151
5153 0 437163.94 175145.28 164800 -1 5152
5154 0 437202.28 175121.67 164920 -1 5153
5155 0 437076.03 175119.9 165040 -1 5154
5156 0 437127.22 175005.55 165120 -1 5155
5157 0 437155.75 174973.17 165240 -1 5156
5158 0 437207.66 174933.84 165320 -1 5157
5159 0 437231.6 174839.58 165400 -1 5158
5160 0 437206.78 174777.14 165560 -1 5159
5161 0 437305.47 174670.05 165680 -1 5160
5162 0 437441.53 174451.28 165800 -1 5161
5163 0 437629.2 174184.58 165920 -1 5162
5164 0 437637.47 173951.03 166000 -1 5163
5165 0 437677 173833.78 166080 -1 5164
5166 0 437922.28 173463.06 166200 -1 5165
5167 0 437964.38 173223.4 166360 -1 5166
5168 0 438205.9 172972.72 166480 -1 5167
5169 0 438386.78 172806.31 166640 -1 5168
5170 0 438621.88 172483.19 166800 -1 5169
5171 0 438727.75 172346.16 166880 -1 5170
5172 0 438738.9 172265.66 167000 -1 5171
5173 0 438813.4 172119.75 167120 -1 5172
5174 0 438924.03 171970.34 167240 -1 5173
5175 0 439051.4 171761.88 167360 -1 5174
5176 0 439104.25 171577.53 167480 -1 5175
5177 0 439168 171378.69 167600 -1 5176
5178 0 439259.06 171186.05 167760 -1 5177
5179 0 439353.3 170964.34 167840 -1 5178
5180 0 439484.5 170676.33 167960 -1 5179
5181 0 439572.97 170399.98 168080 -1 5180
5182 0 439684.25 170055.72 168240 -1 5181
5183 0 439877.4 169583.03 168400 -1 5182
5184 0 439937.16 169308.02 168520 -1 5183
5185 0 440058.44 169118.61 168640 -1 5184
5186 0 440087.28 168898.67 168720 -1 5185
5187 0 440158.06 168562.92 168840 -1 5186
5188 0 440198.2 168371.94 168920 -1 5187
5189 0 440270.62 168057.72 169040 -1 5188
5190 0 440252.8 167822.12 169160 -1 5189
5191 0 440424.53 167326.33 169320 -1 5190
5192 0 440400.78 167097.36 169480 -1 5191
5193 0 440462.94 166874.33 169600 -1 5192
5194 0 440537.53 166861.19 169760 -1 5193
5195 0 440618.2 166675.02 169840 -1 5194
5196 0 441032.34 166155.75 169840 -1 5195
5197 0 441128.44 166060.3 169960 -1 5196
5198 0 441242.72 165954.05 170080 -1 5197
5199 0 441330.4 165600.86 170200 -1 5198
5200 0 441414.44 165359.95 170320 -1 5199
5201 0 441393.2 165298.8 170440 -1 5200
5202 0 441505.22 165255.62 170680 -1 5201
5203 0 441731.78 164574.06 170920 -1 5202
5204 0 441759.44 164394.58 171000 -1 5203
5205 0 441807.88 164302.4 171080 -1 5204
5206 0 441850.06 163672.34 171120 -1 5205
5207 0 441827.72 162384 171160 -1 5206
5208 0 441814 161952.64 171280 -1 5207
5209 0 441786.38 161561.25 171400 -1 5208
5210 0 441769.1 161362.98 171480 -1 5209
5211 0 441783.47 161323.83 171560 -1 5210
5212 0 441802.2 161022.4 171640 -1 5211
5213 0 441788.06 160768.06 171720 -1 5212
5214 0 441805.97 160573.67 171800 -1 5213
5215 0 441736.88 160095.2 171960 -1 5214
5216 0 441579.72 159716.53 172120 -1 5215
5217 0 441532.16 159307.66 172240 -1 5216
5218 0 441513.66 159042.86 172400 -1 5217
5219 0 441526.7 158755.81 172480 -1 5218
5220 0 441536.16 158341.66 172600 -1 5219
5221 0 441533.6 157970.77 172760 -1 5220
5222 0 441482.38 157847.97 172800 -1 5221
5223 0 441526.97 157498.19 172960 -1 5222
5224 0 441484.5 157205.36 173120 -1 5223
5225 0 441453.78 156711.9 173280 -1 5224
5226 0 441574.94 156307.53 173400 -1 5225
5227 0 441561.88 155887.25 173600 -1 5226
5228 0 441525.4 155714.28 173880 -1 5227
5229 0 441452.06 155395.62 174040 -1 5228
5230 0 441526.2 155129.31 174200 -1 5229
5231 0 441576.47 155008.02 174360 -1 5230
5232 0 441652.66 154827.2 174640 -1 5231
5233 0 441741.06 154737.98 174720 -1 5232
5234 0 441738.2 154523.95 174960 -1 5233
5235 0 441756.8 154352.16 175200 -1 5234
5236 0 441713.84 154238.36 175440 -1 5235
5237 0 441689.22 154214.36 175600 -1 5236
5238 0 441643.06 154106.98 175760 -1 5237
5239 0 441630.75 154061.6 175880 -1 5238
5240 0 441586.78 153977.75 176000 -1 5239
5241 0 441590.4 153906.55 176120 -1 5240
5242 0 441526.16 153837.6 176240 -1 5241
5243 0 441453.03 153789.98 176360 -1 5242
5244 0 441458.03 153701.83 176520 -1 5243
5245 0 441465.97 153628.45 176680 -1 5244
5246 0 441391.06 153629.77 176840 -1 5245
5247 0 441376.47 153631.19 176960 -1 5246
5248 0 441295.56 153646.64 177120 -1 5247
5249 0 441225.1 153605.25 177280 -1 5248
5250 0 441242.22 153568.25 177480 -1 5249
5251 0 441152.44 153316.02 177800 -1 5250
5252 0 441140.66 153266.52 177920 -1 5251
5253 0 441081.56 153123.52 178040 -1 5252
5254 0 441095.22 152958.83 178200 -1 5253
5255 0 441055.6 152761.94 178320 -1 5254
5256 0 440993.12 152752.12 178480 -1 5255
5257 0 441004.8 152683.22 178640 -1 5256
5258 0 440975.6 152492.39 178800 -1 5257
5259 0 440927.5 152460.8 178920 -1 5258
5260 0 440902.8 152392.02 179120 -1 5259
5261 0 440883.53 152289.02 179240 -1 5260
5262 0 440902.38 152191.28 179360 -1 5261
5263 0 440886.25 152034.98 179520 -1 5262
5264 0 440821.47 151936.38 179640 -1 5263
5265 0 440790.38 151840.89 179800 -1 5264
5266 0 440628.66 151800.8 180000 -1 5265
5267 0 440675.34 151921.08 180120 -1 5266
5268 0 440679.62 151978.4 180200 -1 5267
5269 0 440545.38 151961.23 180320 -1 5268
5270 0 440523.4 151906.64 180400 -1 5269
5271 0 440396.06 151894.1 180520 -1 5270
5272 0 440318.25 151789.02 180600 -1 5271
5273 0 440342.28 151691.36 180720 -1 5272
5274 0 440253.75 151668.05 180840 -1 5273
5275 0 440272.38 151594.44 180960 -1 5274
5276 0 440196.44 151562.34 181040 -1 5275
5277 0 440255.75 151491.03 181120 -1 5276
5278 0 440114.44 151450.56 181200 -1 5277
5279 0 439805.1 151365.05 181360 -1 5278
5280 0 439669.22 151196.5 181520 -1 5279
5281 0 439442.7 150953.9 181640 -1 5280
5282 0 439267.75 150810.98 181760 -1 5281
5283 0 439151.6 150734.03 181840 -1 5282
5284 0 439101.44 150624.36 181920 -1 5283
5285 0 439079.22 150510.39 182080 -1 5284
5286 0 438945.9 150347.25 182200 -1 5285
5287 0 438856.12 150214.2 182320 -1 5286
5288 0 438727.3 149973.16 182440 -1 5287
5289 0 438592.03 149888.88 182560 -1 5288
5290 0 438555.28 149563.81 182720 -1 5289
5291 0 437507.28 148481.98 182840 -1 5290
5292 0 437182.75 148151.31 182960 -1 5291
5293 0 436851.2 147927.52 183080 -1 5292
5294 0 436217.1 147415.84 183320 -1 5293
5295 0 435757.12 147177.61 183440 -1 5294
5296 0 435431.78 146930.16 183560 -1 5295
5297 0 434848.7 146638.48 183680 -1 5296
5298 0 434616.66 146653.48 183800 -1 5297
5299 0 434170.94 146502.88 183920 -1 5298
5300 0 433404.72 146526 184200 -1 5299
5301 0 432684.03 146642.89 184400 -1 5300
5302 0 432571.66 146758.17 184560 -1 5301
5303 0 432457.25 146786.12 184680 -1 5302
5304 0 432251.72 146839.66 184920 -1 5303
5305 0 432009.56 146916.84 185120 -1 5304
5306 0 431756.3 146851 185320 -1 5305
5307 0 431413.56 146790.73 185480 -1 5306
5308 0 430960.16 146547.8 185560 -1 5307
5309 0 430722.94 146558.67 185720 -1 5308
5310 0 430366.4 146346.14 185880 -1 5309
5311 0 429778.72 146220.06 186200 -1 5310
5312 0 429479.53 146140.25 186360 -1 5311
5313 0 428986.94 145891.58 186520 -1 5312
5314 0 428605.16 145629.42 186640 -1 5313
5315 0 427901.34 145197.08 186840 -1 5314
5316 0 427606.3 144984.2 187000 -1 5315
5317 0 427218.78 144878.86 187160 -1 5316
5318 0 427098.56 144767.22 187280 -1 5317
5319 0 426752.3 144629.77 187440 -1 5318
5320 0 426497.22 144498.69 187560 -1 5319
5321 0 426446.88 144469.33 187600 -1 5320
5322 0 426000.9 144326.28 187880 -1 5321
5323 0 425812.2 144259.66 188040 -1 5322
5324 0 425476.3 144012.34 188200 -1 5323
5325 0 425317.2 143902.88 188360 -1 5324
5326 0 425079.94 143660.66 188520 -1 5325
5327 0 424904.62 143603.45 188680 -1 5326
5328 0 424684.94 143277.86 188840 -1 5327
5329 0 424247.88 143096.16 189040 -1 5328
5330 0 424116.8 143062.81 189120 -1 5329
5331 0 423988.9 143047.8 189240 -1 5330
5332 0 423743.56 142826.88 189360 -1 5331
5333 0 423361.6 142620.31 189480 -1 5332
5334 0 423278.8 142635.16 189600 -1 5333
5335 0 422651.16 142044.73 189760 -1 5334
5336 0 422402.03 141966.6 190000 -1 5335
5337 0 421863.84 141615.23 190080 -1 5336
5338 0 421367.12 141336.67 190200 -1 5337
5339 0 420785.3 141175.55 190400 -1 5338
5340 0 420196.06 141050.02 190560 -1 5339
5341 0 420056.7 141037.42 190640 -1 5340
5342 0 418866.9 140536.3 190840 -1 5341
5343 0 418116.62 139970.77 190920 -1 5342
5344 0 417367.06 139478.03 191040 -1 5343
5345 0 415662.72 137384 191080 -1 5344
5346 0 415406.88 137154.55 191240 -1 5345
5347 0 415267.6 136991.44 191440 -1 5346
5348 0 415241.7 136957.55 191480 -1 5347
5349 0 414547.97 136101.62 191640 -1 5348
5350 0 414005.5 135634.86 191840 -1 5349
5351 0 413694.5 135482.3 192000 -1 5350
5352 0 413371 135354.3 192160 -1 5351
5353 0 412713.28 135018.75 192280 -1 5352
5354 0 411933.44 134613.86 192480 -1 5353
5355 0 411829.06 134538.31 192640 -1 5354
5356 0 411799.22 134516.47 192680 -1 5355
5357 0 411789.44 134507.56 192720 -1 5356
5358 0 411776.2 134497.86 192760 -1 5357
5359 0 411751.06 134475.8 192840 -1 5358
5360 0 411510.12 134513.11 193040 -1 5359
5361 0 411442.25 134421.2 193240 -1 5360
5362 0 411427.75 134359.4 193440 -1 5361
5363 0 411392.7 134275.89 193640 -1 5362
5364 0 411173.4 133955.36 194040 -1 5363
5365 0 411109.25 133831.25 194120 -1 5364
5366 0 410917.8 133460.31 194360 -1 5365
5367 0 410760.34 133151.39 194560 -1 5366
5368 0 410631.94 132809.45 194720 -1 5367
5369 0 410600.94 132785.94 194760 -1 5368
5370 0 410438.62 132657.06 194920 -1 5369
5371 0 410326.5 132590 195000 -1 5370
5372 0 410214.16 132523.25 195080 -1 5371
5373 0 410049.03 132442.64 195200 -1 5372
5374 0 409992.1 132503.5 195280 -1 5373
5375 0 409956.06 132545.16 195320 -1 5374
5376 0 409763.78 132772.48 195600 -1 5375
5377 0 410629.9 129228.45 195560 -1 5376
5378 0 410147.3 128831.83 195520 -1 5377
5379 0 409459 128726.195 195480 -1 5378
5380 0 408467.28 129103.43 195440 -1 5379
5381 0 407198.66 129633.43 195360 -1 5380
5382 0 407023 130586 195160 -1 5381
5383 0 407007 130594 195120 -1 5382
5384 0 407399.56 131806.38 194920 -1 5383
5385 0 407437.03 132181.47 194840 -1 5384
5386 0 407469.94 132130.2 194760 -1 5385
5387 0 407512.94 132143.83 194600 -1 5386
5388 0 407984.62 131893.42 194520 -1 5387
5389 0 407889 131418 194520 -1 5388
5390 0 407993.25 131902.5 194480 -1 5388
5391 0 408018.44 131930.7 194360 -1 5390
5392 0 408032.53 131904.92 194240 -1 5391
5393 0 408282.4 132274.86 193960 -1 5392
5394 0 407257.2 131993.84 195040 -1 5385
5395 0 407256.88 132005.2 195200 -1 5394
5396 0 407096.78 131971.36 195280 -1 5395
5397 0 407737.72 128656.01 195120 -1 5383
5398 0 407750.16 128432.234 194920 -1 5397
5399 0 407745.25 128410.75 194880 -1 5398
5400 0 407730.66 128347.45 194760 -1 5399
5401 0 407639.66 128503 194680 -1 5400
5402 0 407593.75 128581 194640 -1 5401
5403 0 407548.06 128658.66 194600 -1 5402
5404 0 407729.03 128625.06 194120 -1 5403
5405 0 408227 127787 194640 -1 5401
5406 0 408867 128059 194600 -1 5405
5407 0 407031 130578 194960 -1 5383
5408 0 407181 130522 194800 -1 5407
5409 0 407245 130354 194760 -1 5408
5410 0 407309 130186 194720 -1 5409
5411 0 407185 130902 194680 -1 5408
5412 0 409658.88 128106.21 195400 -1 5379
5413 0 409690.9 127762.4 195240 -1 5412
5414 0 409698.1 127596.6 195160 -1 5413
5415 0 409596.28 127296.836 195000 -1 5414
5416 0 409470.56 126945.63 194800 -1 5415
5417 0 409749.44 126752.25 194600 -1 5416
5418 0 409956.7 126631.14 194400 -1 5417
5419 0 410061.56 126547.48 194280 -1 5418
5420 0 410068.06 126540.695 194160 -1 5419
5421 0 410051.03 126609.5 193960 -1 5420
5422 0 410269.97 126571.195 193840 -1 5421
5423 0 410351.12 126591.625 193720 -1 5422
5424 0 410402.75 126323.01 193680 -1 5423
5425 0 410498.25 126247.22 193560 -1 5424
5426 0 410519.47 126227.516 193520 -1 5425
5427 0 411546.34 128839.39 195520 -1 5377
5428 0 411588.97 128687.125 195320 -1 5427
5429 0 413706.12 127420.84 195200 -1 5428
5430 0 413215.62 127661.05 194880 -1 5429
5431 0 415851.1 125676.59 194840 -1 5430
5432 0 415850.78 125667.984 194800 -1 5431
5433 0 416176.72 125498.1 194480 -1 5432
5434 0 416215.06 125476.555 194440 -1 5433
5435 0 416249.56 125439.195 194400 -1 5434
5436 0 416294.62 125425.96 194360 -1 5435
5437 0 416334.66 125437.96 194320 -1 5436
5438 0 416372.16 125443.664 194280 -1 5437
5439 0 416557.78 125471.52 194080 -1 5438
5440 0 416631.9 125483.19 194000 -1 5439
5441 0 416605.88 125830.63 193920 -1 5440
5442 0 416628.28 125907.38 193840 -1 5441
5443 0 416701.53 126076.7 193400 -1 5442
5444 0 415677 125427 194160 -1 5438
5445 0 415661 125543 194040 -1 5444
5446 0 413069.8 127655.586 194800 -1 5430
5447 0 412911.03 127628.04 194720 -1 5446
5448 0 412676.8 127589.53 194600 -1 5447
5449 0 412731 127556 194520 -1 5448
5450 0 412757.5 127542.5 194480 -1 5449
5451 0 412838.4 127495.2 194360 -1 5450
5452 0 412946.25 127432.484 194200 -1 5451
5453 0 413002.8 127397.6 194120 -1 5452
5454 0 413087.72 127345.97 194000 -1 5453
5455 0 413170 127304.64 193880 -1 5454
5456 0 413206.53 127290.45 193840 -1 5455
5457 0 413291.25 127243.33 193720 -1 5456
5458 0 413322.47 127092.84 193480 -1 5457
5459 0 413280.25 126933.195 193120 -1 5458
5460 0 413266.8 126883.8 193000 -1 5459
5461 0 413257.94 126850.8 192920 -1 5460
5462 0 413238.5 126820 192800 -1 5461
5463 0 413219.44 126788.53 192680 -1 5462
5464 0 413083.5 126187 192640 -1 5463
5465 0 412948.2 125585.45 192600 -1 5464
5466 0 413148.78 123630.19 192480 -1 5465
5467 0 413233.84 123532.11 192400 -1 5466
5468 0 413274.97 123479.805 192360 -1 5467
5469 0 413318 123430.664 192320 -1 5468
5470 0 413490 123233.5 192160 -1 5469
5471 0 413661.78 123036.195 192000 -1 5470
5472 0 413747.1 122932.54 191920 -1 5471
5473 0 413895.4 122752.42 191840 -1 5472
5474 0 413922.34 122775.336 191760 -1 5473
5475 0 413936.03 122786.89 191720 -1 5474
5476 0 414240 122611.56 191640 -1 5475
5477 0 414199.9 122509.71 191520 -1 5476
5478 0 414302.88 122477.69 191440 -1 5477
5479 0 414274.75 122271.7 191360 -1 5478
5480 0 414263.12 122178.81 191240 -1 5479
5481 0 413185 123505.336 192560 -1 5466
5482 0 413229 123573.336 192640 -1 5481
5483 0 413261 123569.336 192760 -1 5482
5484 0 413281 123641.336 192880 -1 5483
5485 0 413349 123681.336 193000 -1 5484
5486 0 413529 123737.336 193080 -1 5485
5487 0 413581 123717.336 193120 -1 5486
5488 0 413617 123829.336 193200 -1 5487
5489 0 413701 123881.336 193280 -1 5488
5490 0 413693 123877.336 193360 -1 5489
5491 0 413633 124053.336 193480 -1 5490
5492 0 413611 124105 193520 -1 5491
5493 0 413589 124157.336 193560 -1 5492
5494 0 413243.4 124254.01 194120 -1 5493
5495 0 413301.5 126627 192560 -1 5463
5496 0 413384 126593 192520 -1 5495
5497 0 413465.5 126559 192480 -1 5496
5498 0 413250 126459 192360 -1 5497
5499 0 413140 126431 192240 -1 5498
5500 0 413212 126459 192160 -1 5499
5501 0 412056 128175 192160 -1 5500
5502 0 412819.2 129682.9 192160 -1 5501
5503 0 412853.78 129679.766 192200 -1 5502
5504 0 412550 129507 192280 -1 5503
5505 0 412082 129239 192360 -1 5504
5506 0 412026 129315 192440 -1 5505
5507 0 411942 129367 192480 -1 5506
5508 0 411810 129507 192600 -1 5507
5509 0 411554 129555 192720 -1 5508
5510 0 411426 129503 192880 -1 5509
5511 0 411394 129639 193000 -1 5510
5512 0 410360 128875 192160 -1 5501
5513 0 410362 129043 192200 -1 5512
5514 0 410290 129171 192360 -1 5513
5515 0 410210 129403 192520 -1 5514
5516 0 410090 129799 192680 -1 5515
5517 0 410068 129779 192720 -1 5516
5518 0 410012 129863 192880 -1 5517
5519 0 410000 129923 193000 -1 5518
5520 0 410040 129935 193080 -1 5519
5521 0 410508 130071 193200 -1 5520
5522 0 410668 130123 193320 -1 5521
5523 0 410748 130139 193360 -1 5522
5524 0 410729.8 130145.06 193600 -1 5523
5525 0 409688 130231 193160 -1 5520
5526 0 409628 130247 193320 -1 5525
5527 0 409559 130322 193440 -1 5526
5528 0 409536 130347 193480 -1 5527
5529 0 409356 130447 193640 -1 5528
5530 0 409278 130483 193760 -1 5529
5531 0 409302 130503 193920 -1 5530
5532 0 409278 130687 194000 -1 5531
5533 0 409230 130883 194120 -1 5532
5534 0 409250 130907 194160 -1 5533
5535 0 409822 131015 194240 -1 5534
5536 0 410406 130969.664 194160 -1 5535
5537 0 410698 130947 194120 -1 5536
5538 0 410874 131091 194000 -1 5537
5539 0 411030 131155 193920 -1 5538
5540 0 411074 131163 193880 -1 5539
5541 0 411166 131223 193640 -1 5540
5542 0 411326 131215 193480 -1 5541
5543 0 411502 131283 193320 -1 5542
5544 0 411578 131203 193240 -1 5543
5545 0 411789.5 131227 193120 -1 5544
5546 0 411860 131235 193080 -1 5545
5547 0 409062 130823 194280 -1 5534
5548 0 408962 130807 194400 -1 5547
5549 0 409122 130543 194520 -1 5548
5550 0 409122 130535 194600 -1 5549
5551 0 409326 130191 194680 -1 5550
5552 0 409058 130431 194840 -1 5551
5553 0 408974 130499 195000 -1 5552
5554 0 408854 130567 195160 -1 5553
5555 0 408846 130571 195320 -1 5554
5556 0 408846 130603 195480 -1 5555
5557 0 408828.25 130761.4 195640 -1 5556
5558 0 408817 130788.664 195680 -1 5557
5559 0 408773 130899.4 195840 -1 5558
5560 0 408762 130927 195880 -1 5559
5561 0 408561.94 131127.08 196280 -1 5560
5562 0 408295.16 131230.14 196640 -1 5561
5563 0 407664.62 131193.77 196960 -1 5562
5564 0 407591.88 131921.31 197640 -1 5563
5565 0 409942 129203 194520 -1 5549
5566 0 409741 128830 194480 -1 5565
5567 0 409746 128785 194440 -1 5566
5568 0 409795 128708 194400 -1 5567
5569 0 409776 128681 194360 -1 5568
5570 0 409646 130027.03 194480 -1 5549
5571 0 409926 129727.03 194400 -1 5570
5572 0 410014 129655 194240 -1 5571
5573 0 410002 129671 194200 -1 5572
5574 0 410340 129051 192080 -1 5512
5575 0 410344 129127 192040 -1 5574
5576 0 410267.12 129256.26 191960 -1 5575
5577 0 410236.8 129492.71 191920 -1 5576
5578 0 410121.62 129589.72 191840 -1 5577
5579 0 412046 128175 192040 -1 5501
5580 0 412054 128161.664 191960 -1 5579
5581 0 412066 128119 191800 -1 5580
5582 0 412039.34 126563 191760 -1 5581
5583 0 412055.34 126391 191720 -1 5582
5584 0 412063.34 126243 191560 -1 5583
5585 0 412071.34 126183 191440 -1 5584
5586 0 412080.6 126125.4 191280 -1 5585
5587 0 412083.34 126111 191240 -1 5586
5588 0 412135.34 126159 191160 -1 5587
5589 0 412227.34 126167 191040 -1 5588
5590 0 412279.34 126167 190920 -1 5589
5591 0 412618.53 126664.16 190160 -1 5590
5592 0 412029 126523 191880 -1 5582
5593 0 412049 126571 191960 -1 5592
5594 0 412218 128239 191720 -1 5581
5595 0 412214 128239 191680 -1 5594
5596 0 412210 128239 191640 -1 5595
5597 0 412346 128467 191600 -1 5596
5598 0 412482 129991 191600 -1 5597
5599 0 412460 130027 191520 -1 5598
5600 0 412452 130047 191480 -1 5599
5601 0 411788 130115 191400 -1 5600
5602 0 411692 129991 191280 -1 5601
5603 0 412444 130151 191640 -1 5598
5604 0 412140 130143 191760 -1 5603
5605 0 411792 130003 191880 -1 5604
5606 0 411756 129983 191960 -1 5605
5607 0 411748 130083 192040 -1 5606
5608 0 412338 128415 191480 -1 5597
5609 0 412472 128375 191360 -1 5608
5610 0 412596 128591 191160 -1 5609
5611 0 412600 128587 191080 -1 5610
5612 0 412636 128595 191040 -1 5611
5613 0 412556 128547 190960 -1 5612
5614 0 412796 128527 190880 -1 5613
5615 0 413192 128495 190760 -1 5614
5616 0 413409.66 128656.02 190680 -1 5615
5617 0 414006 129323 190600 -1 5616
5618 0 413846 130199 190480 -1 5617
5619 0 413364 130415 190640 -1 5618
5620 0 413390 130607 190760 -1 5619
5621 0 413523.38 130528.18 190840 -1 5620
5622 0 413948 130067 190360 -1 5618
5623 0 413884 130087 190320 -1 5622
5624 0 413884 130075 190280 -1 5623
5625 0 413804 130151 190160 -1 5624
5626 0 413784 130263 190120 -1 5625
5627 0 413820 130345.664 190040 -1 5626
5628 0 413838 130387 190000 -1 5627
5629 0 413814 130419 189880 -1 5628
5630 0 413838 130511 189760 -1 5629
5631 0 413842 130499 189680 -1 5630
5632 0 413818 130511 189640 -1 5631
5633 0 413798 130531 189560 -1 5632
5634 0 414170 130043 189480 -1 5633
5635 0 414278 130007 189400 -1 5634
5636 0 414318 129999 189320 -1 5635
5637 0 414318 129963 189280 -1 5636
5638 0 414621.16 129423.41 189000 -1 5637
5639 0 414090 129463 190760 -1 5617
5640 0 413198 128399 190640 -1 5616
5641 0 413332 128000 190520 -1 5640
5642 0 412668 127452 190480 -1 5641
5643 0 412620 127488 190400 -1 5642
5644 0 413388 128040 190440 -1 5641
5645 0 413448 128124 190400 -1 5644
5646 0 411692 129311 190960 -1 5613
5647 0 411480 129167 190800 -1 5646
5648 0 411494.66 129136.336 190760 -1 5647
5649 0 411524 129075 190680 -1 5648
5650 0 411572 128923 190600 -1 5649
5651 0 411541.7 128644.11 190440 -1 5650
5652 0 413179.5 126401 192120 -1 5500
5653 0 413147.34 126343 192080 -1 5652
5654 0 413851.34 126255 191960 -1 5653
5655 0 414174.2 126335 191800 -1 5654
5656 0 414598 126109 191800 -1 5655
5657 0 414614 126029 191880 -1 5656
5658 0 414502 125993 191960 -1 5657
5659 0 414446 125981 192000 -1 5658
5660 0 414364 125963 192040 -1 5659
5661 0 414255.34 126355 191760 -1 5655
5662 0 414423.34 126407 191680 -1 5661
5663 0 414225 126367 191600 -1 5662
5664 0 414277 126403 191520 -1 5663
5665 0 414277 126427 191480 -1 5664
5666 0 414257 126379 191320 -1 5665
5667 0 414249 126299 191240 -1 5666
5668 0 414097 126195 191080 -1 5667
5669 0 414021 126111 191000 -1 5668
5670 0 414054 126939 192440 -1 5497
5671 0 414524 126295 192360 -1 5670
5672 0 414768 126239 192240 -1 5671
5673 0 414988 126203 192160 -1 5672
5674 0 415160 126167 192080 -1 5673
5675 0 415380 126139 191960 -1 5674
5676 0 415708 126027 191840 -1 5675
5677 0 415936 126071 191720 -1 5676
5678 0 416116 126087 191640 -1 5677
5679 0 416204 126079 191600 -1 5678
5680 0 416384 126135 191520 -1 5679
5681 0 416452 126151 191480 -1 5680
5682 0 417156 126847 191520 -1 5681
5683 0 417444 127067 191640 -1 5682
5684 0 417460 127143 191760 -1 5683
5685 0 417420 127175 191800 -1 5684
5686 0 417412 127335 191920 -1 5685
5687 0 417276 127439 192040 -1 5686
5688 0 417208 127503 192080 -1 5687
5689 0 417176 127523 192240 -1 5688
5690 0 417068 127555 192360 -1 5689
5691 0 417016 127583 192400 -1 5690
5692 0 416876 127603 192520 -1 5691
5693 0 416836 127655 192640 -1 5692
5694 0 416454 126103.1 191400 -1 5681
5695 0 416550.16 126137.04 191280 -1 5694
5696 0 416629.38 126117.24 191240 -1 5695
5697 0 416620.88 126533.016 191200 -1 5696
5698 0 416714.22 126057.84 191160 -1 5697
5699 0 416816.03 125998.445 190920 -1 5698
5700 0 417316.66 125367.71 190920 -1 5699
5701 0 417712.66 125107.49 190720 -1 5700
5702 0 417558 125211.445 190520 -1 5701
5703 0 417434 125295 190360 -1 5702
5704 0 417896.5 124813.336 190240 -1 5703
5705 0 417822 124811 190200 -1 5704
5706 0 417774.4 124821 190080 -1 5705
5707 0 418962 125407 190080 -1 5706
5708 0 418954 125467 189960 -1 5707
5709 0 418978 125492.6 189880 -1 5708
5710 0 419014 125531 189760 -1 5709
5711 0 419026 125535 189560 -1 5710
5712 0 418834 125355 189440 -1 5711
5713 0 418958 125251 189320 -1 5712
5714 0 419026 125335 189240 -1 5713
5715 0 419136.53 125483 190160 -1 5707
5716 0 419922.34 125825 190520 -1 5715
5717 0 419894.34 125877 190640 -1 5716
5718 0 419818.34 125993 190680 -1 5717
5719 0 419542.34 126281 190840 -1 5718
5720 0 419430.34 126353 190920 -1 5719
5721 0 418890.34 127821 190920 -1 5720
5722 0 418942.34 127797 190800 -1 5721
5723 0 418926.34 127785 190680 -1 5722
5724 0 418922.34 127793 190560 -1 5723
5725 0 419042.34 127829 190520 -1 5724
5726 0 418838.34 127813 190960 -1 5721
5727 0 418794.34 127809 191080 -1 5726
5728 0 418730.34 127777 191120 -1 5727
5729 0 419318 126505 191000 -1 5720
5730 0 419262 126613 191120 -1 5729
5731 0 419210 126645 191240 -1 5730
5732 0 419198 126689 191280 -1 5731
5733 0 419186 126685 191360 -1 5732
5734 0 419018 126797 191480 -1 5733
5735 0 419038 126781 191560 -1 5734
5736 0 418958 126817 191680 -1 5735
5737 0 418978 126865 191760 -1 5736
5738 0 418610 126953 191840 -1 5737
5739 0 419030 126757 191880 -1 5737
5740 0 418969.38 126556.92 192120 -1 5739
5741 0 417743.5 124823 190040 -1 5706
5742 0 417712.66 124824.65 190000 -1 5741
5743 0 417621.88 124783.445 189920 -1 5742
5744 0 417861 122433 189920 -1 5743
5745 0 417909 122393 190000 -1 5744
5746 0 417618.34 123777 190000 -1 5745
5747 0 416322.34 124041 189960 -1 5746
5748 0 416274.34 124117 190040 -1 5747
5749 0 417981 122333 190120 -1 5745
5750 0 417829 122069 190240 -1 5749
5751 0 417806.34 122057 190280 -1 5750
5752 0 417761 122033 190360 -1 5751
5753 0 417759.66 122022.336 190400 -1 5752
5754 0 417757 122001 190480 -1 5753
5755 0 417797 121909 190560 -1 5754
5756 0 417729 121925 190640 -1 5755
5757 0 417746.34 121923.664 190680 -1 5756
5758 0 417781 121921 190760 -1 5757
5759 0 417733 121953 190880 -1 5758
5760 0 417689 121949 191000 -1 5759
5761 0 417597 121941 191120 -1 5760
5762 0 417737 122081 191280 -1 5761
5763 0 418197 122357 191400 -1 5762
5764 0 418697 122605 191480 -1 5763
5765 0 418769 122745 191600 -1 5764
5766 0 418657 122913 191760 -1 5765
5767 0 418433 122977 191920 -1 5766
5768 0 418297 123097 192080 -1 5767
5769 0 418005 123285 192240 -1 5768
5770 0 417885 123397 192320 -1 5769
5771 0 419389 122765 190040 -1 5749
5772 0 419405 122749 189960 -1 5771
5773 0 420381 123621 190040 -1 5771
5774 0 420333 123825 190200 -1 5773
5775 0 420313 123813 190320 -1 5774
5776 0 420241 123825 190480 -1 5775
5777 0 420309 123797 190600 -1 5776
5778 0 420249 123861 190800 -1 5777
5779 0 420125 123877 191000 -1 5778
5780 0 420117 123901 191240 -1 5779
5781 0 420185 123841 191280 -1 5780
5782 0 420373 123611.664 190000 -1 5773
5783 0 420357 123593 189920 -1 5782
5784 0 419397 122901 190200 -1 5771
5785 0 419405 122897 190360 -1 5784
5786 0 419369 122945 190520 -1 5785
5787 0 419325 122961 190560 -1 5786
5788 0 417348.56 124658.71 189680 -1 5743
5789 0 417302.53 124637.98 189640 -1 5788
5790 0 417190.2 124595.6 189480 -1 5789
5791 0 417162.44 124584.664 189440 -1 5790
5792 0 417050.28 124542.15 189280 -1 5791
5793 0 417150.78 124635.84 189080 -1 5792
5794 0 417231.56 124710.86 188920 -1 5793
5795 0 417291.88 124767.25 188800 -1 5794
5796 0 417312.16 124785.67 188760 -1 5795
5797 0 417355.8 124778.77 188600 -1 5796
5798 0 417238.66 124951.08 188360 -1 5797
5799 0 416566 126015 190200 -1 5705
5800 0 416274 126051 190000 -1 5799
5801 0 416210 126071 189840 -1 5800
5802 0 416174 126179 189760 -1 5801
5803 0 416166 126199 189680 -1 5802
5804 0 416166 126199 189520 -1 5803
5805 0 416234 126191 189440 -1 5804
5806 0 416240.06 125821.164 189040 -1 5805
5807 0 417800.34 124612.516 190920 -1 5700
5808 0 417781.4 124644.8 191040 -1 5807
5809 0 417769.22 124666.26 191120 -1 5808
5810 0 417760.72 124646.46 191160 -1 5809
5811 0 417692.84 125118.805 191200 -1 5810
5812 0 417886 124658 191240 -1 5811
5813 0 417710 124480 191280 -1 5812
5814 0 417718 124426 191360 -1 5813
5815 0 417770 124430 191400 -1 5814
5816 0 417782 124486 191480 -1 5815
5817 0 417802 124464 191520 -1 5816
5818 0 417842 124436 191560 -1 5817
5819 0 417856 124426 191680 -1 5818
5820 0 417848.4 124445.64 191840 -1 5819
5821 0 417866 124460 191920 -1 5820
5822 0 417875 124466.57 191960 -1 5821
5823 0 417910.62 124493.73 192120 -1 5822
5824 0 418069 124669 192200 -1 5823
5825 0 418333 124801 192240 -1 5824
5826 0 419045 125101 192240 -1 5825
5827 0 419033 125129 192120 -1 5826
5828 0 419097 124929 192040 -1 5827
5829 0 418413 125029 192400 -1 5825
5830 0 418605 125185 192520 -1 5829
5831 0 418593 125229 192680 -1 5830
5832 0 418513 125225 192840 -1 5831
5833 0 418301 125249 192960 -1 5832
5834 0 418341 125337 193080 -1 5833
5835 0 418213.7 125427.945 193920 -1 5834
5836 0 415537.6 125888.14 191240 -1 5696
5837 0 415413.12 125862.68 191160 -1 5836
5838 0 415291.5 125811.77 190920 -1 5837
5839 0 415164.25 125574.18 190760 -1 5838
5840 0 415404 124510 190760 -1 5839
5841 0 415392 124270 190840 -1 5840
5842 0 415504 123714 190920 -1 5841
5843 0 415504 123722 190960 -1 5842
5844 0 415516 123682 191040 -1 5843
5845 0 415504 123654 191120 -1 5844
5846 0 415404 123554 191240 -1 5845
5847 0 415492 123490 191400 -1 5846
5848 0 415548 123390 191520 -1 5847
5849 0 415457.06 123371.81 191800 -1 5848
5850 0 415320 124694 190680 -1 5840
5851 0 415220 124842 190520 -1 5850
5852 0 415236 124758 190400 -1 5851
5853 0 415180 124814 190360 -1 5852
5854 0 415176 124838 190280 -1 5853
5855 0 415152 124922 190200 -1 5854
5856 0 415164.12 124491.54 189840 -1 5855
5857 0 414641.5 127319 192400 -1 5670
5858 0 415812 128399 192400 -1 5857
5859 0 415765 128399 192440 -1 5858
5860 0 415718 128399 192480 -1 5859
5861 0 415754 128415 192560 -1 5860
5862 0 415546 128603 192640 -1 5861
5863 0 415450 128463 192760 -1 5862
5864 0 415422 128471 192800 -1 5863
5865 0 415503.16 128357.73 192840 -1 5864
5866 0 415474 128471 193080 -1 5865
5867 0 415388 128511 193120 -1 5866
5868 0 415302 128551 193160 -1 5867
5869 0 415295.34 128584.336 193200 -1 5868
5870 0 415282 128651 193280 -1 5869
5871 0 415158 128735 193400 -1 5870
5872 0 415154 128767 193440 -1 5871
5873 0 415150 128799 193480 -1 5872
5874 0 415054 128835 193520 -1 5873
5875 0 415014 128855 193560 -1 5874
5876 0 414692.66 128412.414 193880 -1 5875
5877 0 414586 127415 192480 -1 5857
5878 0 414654 127311 192280 -1 5857
5879 0 414654 127311 192240 -1 5878
5880 0 414843.22 126965.48 194760 -1 5446
5881 0 414919.34 126968.336 194680 -1 5880
5882 0 415071.62 126974.6 194520 -1 5881
5883 0 415059.38 127064.91 194440 -1 5882
5884 0 415054.16 127109.04 194400 -1 5883
5885 0 415086.94 127181.49 194280 -1 5884
5886 0 415257 127197 194200 -1 5885
5887 0 415269 127201 194160 -1 5886
5888 0 414907.12 125937.59 195200 -1 5429
5889 0 414847.22 126080.78 195280 -1 5888
5890 0 414884.62 126023.414 195360 -1 5889
5891 0 414884.4 126030.45 195440 -1 5890
5892 0 414829.12 126033.75 195480 -1 5891
5893 0 414751.88 126108.75 195600 -1 5892
5894 0 414751.66 126109.85 195720 -1 5893
5895 0 414776.75 126230.17 195840 -1 5894
5896 0 414730.38 126151.37 195960 -1 5895
5897 0 414639.47 126230.83 196080 -1 5896
5898 0 414525.2 126216.82 196200 -1 5897
5899 0 414522.66 126259.96 196320 -1 5898
5900 0 414456 126223.18 196440 -1 5899
5901 0 414403.2 126169.46 196560 -1 5900
5902 0 414275.16 126251.68 196680 -1 5901
5903 0 414345.03 126174.12 196800 -1 5902
5904 0 414820.72 126002.375 196960 -1 5903
5905 0 414973.12 125993.95 197120 -1 5904
5906 0 411424.3 128385.46 195200 -1 5428
5907 0 411523.22 128755.86 195160 -1 5906
5908 0 411207.47 129702.44 195120 -1 5907
5909 0 411174.8 129713.5 195080 -1 5908
5910 0 411116.8 129744.5 195000 -1 5909
5911 0 410994.97 129742.5 194800 -1 5910
5912 0 411013 129736.664 194720 -1 5911
5913 0 411022.28 129733.67 194680 -1 5912
5914 0 411063 130660.055 194600 -1 5913
5915 0 410590.25 129528.79 194440 -1 5913
5916 0 410557.72 129539.984 194320 -1 5915
5917 0 411068.75 129813.6 195240 -1 5909
5918 0 411070.12 129809.58 195280 -1 5917
5919 0 410637 128942 195720 -1 5377
5920 0 410637 128942 195880 -1 5919
5921 0 410561 128890 196040 -1 5920
5922 0 410465 129010 196160 -1 5921
5923 0 409651.34 132771 195680 -1 5376
5924 0 409482.25 132769.5 195800 -1 5923
5925 0 409425.53 132769.1 195840 -1 5924
5926 0 409430.06 132651.42 195880 -1 5925
5927 0 409460 132387.42 196000 -1 5926
5928 0 409499.62 132036 196160 -1 5927
5929 0 409573.94 131175.36 196520 -1 5928
5930 0 409619.94 131246.03 196680 -1 5929
5931 0 409584.34 131152.66 196840 -1 5930
5932 1 409371.7 131212.05 196880 -1 5931
5933 0 409145.16 131271.58 196960 -1 5932
5934 0 409114 131250.1 197080 -1 5933
5935 0 409138 131272.88 197200 -1 5934
5936 0 409050.94 131391 197280 -1 5935
5937 0 409171.28 131408.92 197400 -1 5936
5938 0 408959.6 131510.95 197520 -1 5937
5939 0 408927.56 131418.25 197600 -1 5938
5940 0 408991.2 131426.05 197680 -1 5939
5941 0 408977.16 131842.95 197760 -1 5940
5942 0 408954.4 131716.95 197840 -1 5941
5943 0 408979.03 131633.72 197960 -1 5942
5944 0 409229.62 131578.98 198160 -1 5943
5945 0 409352.2 131413.61 198280 -1 5944
5946 0 409166.12 131497.2 198360 -1 5945
5947 0 408972.53 131505.14 198440 -1 5946
5948 0 408851.25 131608.47 198480 -1 5947
5949 0 408758.3 131750.95 198640 -1 5948
5950 0 408759.84 131830.64 198720 -1 5949
5951 0 408810.03 131859.55 198800 -1 5950
5952 0 408749.4 131984.1 198880 -1 5951
5953 0 409510 132265 194760 -1 5369
5954 0 409650 132361 194680 -1 5953
5955 0 410919.75 131711.75 194760 -1 5369
5956 0 411010.2 131135.28 194720 -1 5955
5957 0 411069.06 130860.13 194600 -1 5956
5958 0 410891.75 131727.75 194800 -1 5955
5959 0 411007.75 131699.75 194640 -1 5955
5960 0 411023.75 131747.75 194520 -1 5959
5961 0 411287.75 131667.75 194400 -1 5960
5962 0 411399.75 131539.75 194320 -1 5961
5963 0 411399.75 131371.75 194280 -1 5962
5964 0 410441.53 131739.11 194560 -1 5955
5965 0 410443.62 131777.88 194480 -1 5964
5966 0 410437.94 131832.56 194400 -1 5965
5967 0 411764.5 134460.5 192680 -1 5357
5968 0 411739.66 134413.33 192640 -1 5967
5969 0 411567.28 134081.73 192360 -1 5968
5970 0 411517.88 133987.44 192280 -1 5969
5971 0 411494.1 133905.61 192240 -1 5970
5972 0 411471.28 133817.39 192200 -1 5971
5973 0 411321 133349.8 192080 -1 5972
5974 0 411305.62 133159.42 192000 -1 5973
5975 0 411303.03 133060.97 191960 -1 5974
5976 0 411339.22 132949.33 191880 -1 5975
5977 0 411355.12 132896.81 191840 -1 5976
5978 0 411374.22 132843.23 191800 -1 5977
5979 0 411458.4 132772.5 191680 -1 5978
5980 0 411487.03 132748.5 191640 -1 5979
5981 0 411487 132756 191560 -1 5980
5982 0 411486.78 132764.14 191480 -1 5981
5983 0 411492.6 132764 191320 -1 5982
5984 0 411494.16 132763.77 191280 -1 5983
5985 0 411549.75 132776.5 191240 -1 5984
5986 0 411717.25 132813.86 191120 -1 5985
5987 0 411751.56 132804.88 191080 -1 5986
5988 0 411838.25 132789.06 190960 -1 5987
5989 0 412408.97 132506.72 191080 -1 5988
5990 0 412456.1 132447.5 190920 -1 5989
5991 0 412502.84 132435.3 190800 -1 5990
5992 0 412096.78 132513.81 190400 -1 5991
5993 0 411264.44 133139.47 191080 -1 5987
5994 0 411161.28 133201.1 191000 -1 5993
5995 0 411110.62 133228.83 190960 -1 5994
5996 0 410958.66 133235.7 190880 -1 5995
5997 0 410881.78 133239.8 190840 -1 5996
5998 0 410806.97 133246.97 190800 -1 5997
5999 0 410855.25 133199.34 190600 -1 5998
6000 0 410872.03 133046.89 190440 -1 5999
6001 0 410959.16 132820.36 190320 -1 6000
6002 0 411054.12 132768.9 190280 -1 6001
6003 0 411245.5 132668.16 190200 -1 6002
6004 0 411286.62 132371.14 190160 -1 6003
6005 0 411261.62 132300.86 190080 -1 6004
6006 0 411285.6 132242.83 190000 -1 6005
6007 0 411295.12 132189.38 189920 -1 6006
6008 0 411206.56 132115.92 189840 -1 6007
6009 0 411174.34 132100.8 189720 -1 6008
6010 0 411126.2 132013.72 189600 -1 6009
6011 0 411028.53 131966.95 189520 -1 6010
6012 0 410831.8 131856.03 189440 -1 6011
6013 0 410792.75 131801 189400 -1 6012
6014 0 410783.12 131628.03 189280 -1 6013
6015 0 410828.4 131572.73 189200 -1 6014
6016 0 410808.6 131492.95 189120 -1 6015
6017 0 410792.3 131332.25 189040 -1 6016
6018 0 410709.9 131256.95 188960 -1 6017
6019 0 410739.2 131252.38 188920 -1 6018
6020 0 410701.6 131175.44 188840 -1 6019
6021 0 410805.3 131047.24 188720 -1 6020
6022 0 410884.5 130970.734 188640 -1 6021
6023 0 411739.03 130955.414 188560 -1 6022
6024 0 411825.34 130999.336 188280 -1 6023
6025 0 411850.34 131011.67 188200 -1 6024
6026 0 411492.28 131290.89 187560 -1 6025
6027 0 411041.8 130412.17 188480 -1 6022
6028 0 411151.22 130648.43 188120 -1 6027
6029 0 411793.75 133913.53 191960 -1 5971
6030 0 432265.44 179335.31 151520 -1 5067
6031 0 490230 212211 108840 -1 4763
6032 0 473602.44 240792.44 90600 -1 4607
6033 0 475984.88 240984.61 90640 -1 6032
6034 0 475780.47 241135.72 90680 -1 6033
6035 0 475643.38 241178.1 90760 -1 6034
6036 0 470813.3 242186.36 88800 -1 4585
6037 0 471165.94 242213.1 88760 -1 6036
6038 0 471280.2 242277.55 88720 -1 6037
6039 0 471537 242766.95 88640 -1 6038
6040 0 471610.03 242570.05 88600 -1 6039
6041 0 471272.9 242751.38 88560 -1 6040
6042 0 471564.1 242528.53 88520 -1 6041
6043 0 471689.9 242435.98 88440 -1 6042
6044 0 464337.8 245341.31 88000 -1 4576
6045 0 463954.25 245590.27 87840 -1 6044
6046 0 463876.1 245575.55 87800 -1 6045
6047 0 463874.72 245622.61 87760 -1 6046
6048 0 463866.66 245601.48 87720 -1 6047
6049 0 463672.03 245608.95 87640 -1 6048
6050 0 463538.97 245643.95 87600 -1 6049
6051 0 463526.9 245647.66 87560 -1 6050
6052 0 463542.34 245625.1 87480 -1 6051
6053 0 463561.7 245634.25 87440 -1 6052
6054 0 463551.34 245643.06 87360 -1 6053
6055 0 441779.84 261309.6 86400 -1 312
6056 0 441722 261411.84 86320 -1 6055
6057 0 441852.34 261416.2 86240 -1 6056
6058 0 442001.38 261431.38 86160 -1 6057
6059 0 442231.88 261393.95 86080 -1 6058
6060 0 442343.28 261399.56 86000 -1 6059
6061 0 442384.03 261337.75 85920 -1 6060
6062 0 442399.38 261253.83 85840 -1 6061
6063 0 442428.72 261168.38 85760 -1 6062
6064 0 442480.53 261102.02 85680 -1 6063
6065 0 442524.12 261064.5 85600 -1 6064
6066 0 442570.88 261003.92 85520 -1 6065
6067 0 442619.56 260918.81 85440 -1 6066
6068 0 442629.8 260866.45 85360 -1 6067
6069 0 442671.62 260817.47 85280 -1 6068
6070 0 442699.88 260773.78 85200 -1 6069
6071 0 442725.25 260746.19 85120 -1 6070
6072 0 442718.84 260718.27 85040 -1 6071
6073 0 442693.34 260692.88 84960 -1 6072
6074 0 442715.16 260679.52 84880 -1 6073
6075 0 442703.53 260626.62 84760 -1 6074
6076 0 442711.72 260562.86 84640 -1 6075
6077 0 442691.66 260549 84560 -1 6076
6078 0 442687.06 260521.98 84440 -1 6077
6079 0 442660.53 260482.19 84320 -1 6078
6080 0 442639.8 260466.4 84240 -1 6079
6081 0 442575.6 260442.84 84120 -1 6080
6082 0 442551.2 260363.05 84040 -1 6081
6083 0 442482.38 260281.77 83960 -1 6082
6084 0 442446.44 260187.64 83880 -1 6083
6085 0 442386.75 260093.34 83800 -1 6084
6086 0 442300 259878.53 83680 -1 6085
6087 0 442239.7 259724.39 83600 -1 6086
6088 0 441894.66 259260.25 83520 -1 6087
6089 0 441694.72 258944.27 83520 -1 6088
6090 0 441515.66 258700.33 83640 -1 6089
6091 0 441391.66 258465.31 83760 -1 6090
6092 0 441262.1 258192.66 83880 -1 6091
6093 0 441216.22 258060.83 84000 -1 6092
6094 0 441147 257839.9 84120 -1 6093
6095 0 441155.8 257645.1 84240 -1 6094
6096 0 441137.12 257517.62 84320 -1 6095
6097 0 441153.97 257424.48 84400 -1 6096
6098 0 441143.06 257325.36 84520 -1 6097
6099 0 441126.66 257269.73 84640 -1 6098
6100 0 441155.25 257226.06 84760 -1 6099
6101 0 441181.72 257191.61 84880 -1 6100
6102 0 441203.16 257199.38 85000 -1 6101
6103 0 441171.78 257206.8 85120 -1 6102
6104 0 441146.8 257237.72 85240 -1 6103
6105 0 441101.2 257273.14 85360 -1 6104
6106 0 441019.12 257306.5 85480 -1 6105
6107 0 440883.16 257353.48 85560 -1 6106
6108 0 440823.66 257402.81 85680 -1 6107
6109 0 440722.94 257453.81 85800 -1 6108
6110 0 440676.2 257497.36 85920 -1 6109
6111 0 440652.38 257545.45 86040 -1 6110
6112 0 440701.28 257507.62 86160 -1 6111
6113 0 440822.2 257419.36 86280 -1 6112
6114 0 440929.56 257366.33 86400 -1 6113
6115 0 441033.4 257306.22 86520 -1 6114
6116 0 441106.78 257209.34 86640 -1 6115
6117 0 441211.7 257131.34 86760 -1 6116
6118 0 441233.9 257093.4 86880 -1 6117
6119 0 441198.16 256984.27 87000 -1 6118
6120 0 441227.62 256954.73 87120 -1 6119
6121 0 441200.4 256930.33 87240 -1 6120
6122 0 441154.34 256869.97 87400 -1 6121
6123 0 441070.1 256846.38 87520 -1 6122
6124 0 440897.06 256795.39 87680 -1 6123
6125 0 440800.28 256797.84 87800 -1 6124
6126 0 440759.12 256791.03 87920 -1 6125
6127 0 440664.5 256790.83 88040 -1 6126
6128 0 440572.06 256767.36 88160 -1 6127
6129 0 440474.12 256738.36 88320 -1 6128
6130 0 440404.53 256646.28 88440 -1 6129
6131 0 440397.1 256582.92 88560 -1 6130
6132 0 440384.9 256512.3 88640 -1 6131
6133 0 440276.78 256782.47 88760 -1 6132
6134 0 440245.12 256871.98 88880 -1 6133
6135 0 440176.5 256965.03 89000 -1 6134
6136 0 440243.25 256986.08 89120 -1 6135
6137 0 440254.75 257030.45 89240 -1 6136
6138 0 440306.4 257090.48 89400 -1 6137
6139 0 440374.22 257136.5 89480 -1 6138
6140 0 440416.53 257233.02 89560 -1 6139
6141 0 440638.38 257508.88 89680 -1 6140
6142 0 440655.06 257508.53 89800 -1 6141
6143 0 440688.78 257488.77 89920 -1 6142
6144 0 440784.9 257684.72 89920 -1 6143
6145 0 440798.6 257710.95 90040 -1 6144
6146 0 440830.7 257762.45 90160 -1 6145
6147 0 440875.66 257806.4 90280 -1 6146
6148 0 440907.75 257839.77 90400 -1 6147
6149 0 440969.06 257906.06 90520 -1 6148
6150 0 441313.44 258004.48 90640 -1 6149
6151 0 441408.38 258080.83 90760 -1 6150
6152 0 441435.12 258176.42 90880 -1 6151
6153 0 441527.53 258171.88 91000 -1 6152
6154 0 441572.66 258235.66 91120 -1 6153
6155 0 441585.56 258288.16 91240 -1 6154
6156 0 441597.4 258262.44 91360 -1 6155
6157 0 441628.34 258267.97 91480 -1 6156
6158 0 441686.94 258235.25 91600 -1 6157
6159 0 441662.75 258258.08 91720 -1 6158
6160 0 441716.3 258250.42 91840 -1 6159
6161 0 441723.75 258187.16 91960 -1 6160
6162 0 441790.1 258099.38 92080 -1 6161
6163 0 441885.2 258079.5 92200 -1 6162
6164 0 441997.5 258105.6 92320 -1 6163
6165 0 442108.88 258108.34 92440 -1 6164
6166 0 442165 258113.33 92520 -1 6165
6167 0 442192.94 258116.5 92560 -1 6166
6168 0 442274.03 258134.72 92680 -1 6167
6169 0 442515.2 258119.48 92800 -1 6168
6170 0 442619.03 258100.9 92920 -1 6169
6171 0 442749.94 258072.25 93040 -1 6170
6172 0 442911.2 258114 93120 -1 6171
6173 0 443036.8 258179.47 93240 -1 6172
6174 0 443144.12 258297.39 93360 -1 6173
6175 0 443281.72 258466.64 93480 -1 6174
6176 0 443425.6 258569.72 93600 -1 6175
6177 0 443387.44 258583.52 93680 -1 6176
6178 0 443396.5 258656.31 93800 -1 6177
6179 0 443529.38 258826.11 93920 -1 6178
6180 0 443591.47 258903.9 94040 -1 6179
6181 0 443616.94 259014.39 94160 -1 6180
6182 0 443705 259119.86 94320 -1 6181
6183 0 443765.16 259169.86 94440 -1 6182
6184 0 443894.62 259194.58 94560 -1 6183
6185 0 444027.7 259270.5 94680 -1 6184
6186 0 444028.3 259313.9 94720 -1 6185
6187 0 444188.1 259562.5 94800 -1 6186
6188 0 444380.72 259965.64 94800 -1 6187
6189 0 444395.7 259942.16 94720 -1 6188
6190 0 444545.75 260154.34 94640 -1 6189
6191 0 444551.47 260191.2 94560 -1 6190
6192 0 444548.25 260220.6 94480 -1 6191
6193 0 444593.06 260267.4 94360 -1 6192
6194 0 444595.94 260310.8 94240 -1 6193
6195 0 444544.34 260415.62 94120 -1 6194
6196 0 444515.2 260480.48 94040 -1 6195
6197 0 444493.8 260529.75 93920 -1 6196
6198 0 444433.12 260588.23 93800 -1 6197
6199 0 444343.84 260634.56 93680 -1 6198
6200 0 444251.47 260655.05 93520 -1 6199
6201 0 444141.47 260710.23 93440 -1 6200
6202 0 444079.72 260740.78 93320 -1 6201
6203 0 443985.5 260858.95 93200 -1 6202
6204 0 443910.16 260962.1 93080 -1 6203
6205 0 443828.84 261065.77 93000 -1 6204
6206 0 443784.84 261163.1 92880 -1 6205
6207 0 443679.38 261243.66 92800 -1 6206
6208 0 443593.4 261239.47 92720 -1 6207
6209 0 443538.94 261229.84 92640 -1 6208
6210 0 443472.66 261242.42 92560 -1 6209
6211 0 443406.4 261256.2 92480 -1 6210
6212 0 443344.84 261281 92400 -1 6211
6213 0 443324.75 261280.5 92320 -1 6212
6214 0 443277.28 261246.83 92240 -1 6213
6215 0 443114.2 260970.69 92160 -1 6214
6216 0 443078.1 260930.28 92080 -1 6215
6217 0 443033.3 260903.33 92000 -1 6216
6218 0 442978.22 260906.56 91880 -1 6217
6219 0 442891.56 260877.53 91760 -1 6218
6220 0 442772.97 260830 91680 -1 6219
6221 0 442703.88 260870.28 91560 -1 6220
6222 0 442594.56 260870.45 91440 -1 6221
6223 0 442460.4 260897.66 91320 -1 6222
6224 0 442292.53 260916.17 91200 -1 6223
6225 0 442201.1 260876 91080 -1 6224
6226 0 442061.44 260899.02 90960 -1 6225
6227 0 441879.94 260933.6 90840 -1 6226
6228 0 441768.97 260944.73 90760 -1 6227
6229 0 441596.6 260953.53 90640 -1 6228
6230 0 441237.66 260972.69 90560 -1 6229
6231 0 441072.34 260927.19 90440 -1 6230
6232 0 441043.4 260902.23 90360 -1 6231
6233 0 441004.2 260887.38 90240 -1 6232
6234 0 440963 260847.48 90160 -1 6233
6235 0 440927.72 260818.23 90080 -1 6234
6236 0 440868.38 260770.7 90000 -1 6235
6237 0 440882.7 260784.64 89920 -1 6236
6238 0 440874.84 260859.67 89800 -1 6237
6239 0 440903.6 260947.36 89680 -1 6238
6240 0 441098.7 261278.03 89600 -1 6239
6241 0 440640.94 260320.77 89480 -1 6240
6242 0 440620.44 260344.2 89360 -1 6241
6243 0 440664.16 260354.12 89240 -1 6242
6244 0 440679.97 260369.88 89120 -1 6243
6245 0 440684.88 260370.97 89000 -1 6244
6246 0 440676.22 260401.47 88880 -1 6245
6247 0 440698.9 260398.2 88800 -1 6246
6248 0 440688.38 260320.06 88720 -1 6247
6249 0 440781.03 260102.53 88600 -1 6248
6250 0 440837.88 260242.56 88480 -1 6249
6251 0 440865.16 260380.44 88400 -1 6250
6252 0 440916.44 260510 88280 -1 6251
6253 0 440917.53 260637.27 88160 -1 6252
6254 0 440967.62 260677.72 88040 -1 6253
6255 0 441059.03 260730.8 87920 -1 6254
6256 0 441310.56 260742.22 87800 -1 6255
6257 0 441422.2 260795.34 87680 -1 6256
6258 0 441675.9 260804.23 87560 -1 6257
6259 0 441841.56 260849.6 87440 -1 6258
6260 0 441957.66 260942.64 87320 -1 6259
6261 0 442031.5 261024.92 87200 -1 6260
6262 0 442075.53 261092.06 87080 -1 6261
6263 0 442205.6 261171.03 86960 -1 6262
6264 0 442279.34 261274.6 86840 -1 6263
6265 0 442338.9 261333.44 86720 -1 6264
6266 0 442387.22 261341.98 86640 -1 6265
6267 0 442371.88 261371.95 86520 -1 6266
6268 0 442401.1 261343.08 86400 -1 6267
6269 0 442448.75 261334.2 86280 -1 6268
6270 0 442556.4 261303.89 86160 -1 6269
6271 0 442620.28 261270.73 86080 -1 6270
6272 0 442875.8 261015.34 86080 -1 6271
6273 0 442915.88 260811.31 86080 -1 6272
6274 0 442948.7 260741.62 86160 -1 6273
6275 0 442985.47 260463.23 86280 -1 6274
6276 0 443014.6 260324.1 86360 -1 6275
6277 0 443017.2 260189.12 86480 -1 6276
6278 0 443032.66 260091.95 86600 -1 6277
6279 0 442933.7 259850.38 86720 -1 6278
6280 0 442828.44 259628.78 86840 -1 6279
6281 0 442695.2 259476.78 86960 -1 6280
6282 0 442602.2 259392.47 87080 -1 6281
6283 0 442583.16 259390.98 87200 -1 6282
6284 0 442577.53 259322.98 87320 -1 6283
6285 0 442316.56 259641.7 87400 -1 6284
6286 0 442279.97 259689.31 87520 -1 6285
6287 0 442143.72 259912.78 87640 -1 6286
6288 0 442034.88 260045.16 87760 -1 6287
6289 0 441932.25 260146.39 87880 -1 6288
6290 0 441803.34 260247.92 88000 -1 6289
6291 0 441768.44 260268.33 88160 -1 6290
6292 0 441749.1 260253.03 88280 -1 6291
6293 0 441753.72 260215.28 88400 -1 6292
6294 0 441734.47 260091.95 88520 -1 6293
6295 0 441687.06 260098.77 88640 -1 6294
6296 0 441561.47 260291.94 88720 -1 6295
6297 0 441587.1 260504.8 88840 -1 6296
6298 0 441575.72 260538 88960 -1 6297
6299 0 441574.66 260550.8 89040 -1 6298
6300 0 441572.12 260561.38 89120 -1 6299
6301 0 441596.06 260549.98 89240 -1 6300
6302 0 441601.2 260549.66 89320 -1 6301
6303 0 441644.7 260554.86 89440 -1 6302
6304 0 441668.56 260639.47 89560 -1 6303
6305 0 441947.66 261230.34 89640 -1 6304
6306 0 441904.4 261179.86 89720 -1 6305
6307 0 441862.97 261101.53 89840 -1 6306
6308 0 441926.88 261077.75 89960 -1 6307
6309 0 441919.62 261098.16 90080 -1 6308
6310 0 441991.34 261134.56 90200 -1 6309
6311 0 442042.6 261149.67 90320 -1 6310
6312 0 442127.06 261145.25 90440 -1 6311
6313 0 442271.3 261152.16 90560 -1 6312
6314 0 442739.53 261128.67 90640 -1 6313
6315 0 442925.8 261046.23 90760 -1 6314
6316 0 443043.16 260937.12 90880 -1 6315
6317 0 443171.72 260862.64 91000 -1 6316
6318 0 443307.5 260865.9 91120 -1 6317
6319 0 443398.47 260763.48 91240 -1 6318
6320 0 443451.53 260725.52 91320 -1 6319
6321 0 443518.28 260633.05 91480 -1 6320
6322 0 443515.84 260540.11 91600 -1 6321
6323 0 443967.75 260544.39 91600 -1 6322
6324 0 444043.72 260549.53 91520 -1 6323
6325 0 443471.28 260427.36 91720 -1 6322
6326 0 443413.53 260414.36 91840 -1 6325
6327 0 443396.44 260307.33 92000 -1 6326
6328 0 443436.25 260214.25 92120 -1 6327
6329 0 443520.75 260184.9 92240 -1 6328
6330 0 443680.72 260409.02 92240 -1 6329
6331 0 443708.44 260579.58 92200 -1 6330
6332 0 443732.8 260745.86 92120 -1 6331
6333 0 443606.94 260119.4 92280 -1 6328
6334 0 443748.75 260009.69 92360 -1 6333
6335 0 444107.34 259924.73 92440 -1 6334
6336 0 444241.2 259838.88 92560 -1 6335
6337 0 444298.7 259792.61 92640 -1 6336
6338 0 444331.66 259776.33 92680 -1 6337
6339 0 445125.6 259318.67 92600 -1 6338
6340 0 445501.4 259237.98 92600 -1 6339
6341 0 446137.06 259056.8 92600 -1 6340
6342 0 446111.16 259065.1 92480 -1 6341
6343 0 446119.6 259091.78 92440 -1 6342
6344 0 446156.66 259127.9 92400 -1 6343
6345 0 446658.72 259239.27 92360 -1 6344
6346 0 446961.94 259324.36 92280 -1 6345
6347 0 446998.8 259342.5 92200 -1 6346
6348 0 447143 259414.45 92080 -1 6347
6349 0 447264.72 259540.75 92000 -1 6348
6350 0 447497.7 259691.61 91920 -1 6349
6351 0 447655.25 259794.14 91840 -1 6350
6352 0 447930.75 259985.72 91760 -1 6351
6353 0 448152.38 260079.98 91680 -1 6352
6354 0 448312.88 260189.81 91600 -1 6353
6355 0 448418.6 260248.42 91520 -1 6354
6356 0 448583.2 260369.38 91440 -1 6355
6357 0 448665.4 260335.81 91360 -1 6356
6358 0 448701.47 260464.6 91280 -1 6357
6359 0 448700.34 260518.23 91200 -1 6358
6360 0 448692.44 260586.44 91120 -1 6359
6361 0 448602.88 260646.78 91000 -1 6360
6362 0 448498.56 260741.56 90920 -1 6361
6363 0 448405.8 260782.3 90840 -1 6362
6364 0 448252.66 260938.19 90760 -1 6363
6365 0 448186.1 261046.95 90640 -1 6364
6366 0 448158.12 261048.73 90600 -1 6365
6367 0 447613.2 261161.3 90560 -1 6366
6368 0 447598.97 261230.69 90480 -1 6367
6369 0 447550.1 261281.31 90400 -1 6368
6370 0 447596.53 261313.39 90320 -1 6369
6371 0 447686.6 261474.34 90320 -1 6370
6372 0 447727.66 261638.3 90320 -1 6371
6373 0 447770.9 261812.14 90360 -1 6372
6374 0 447785.34 261886.88 90440 -1 6373
6375 0 447806.9 261961.58 90400 -1 6374
6376 0 447910.53 262012.8 90400 -1 6375
6377 0 447938.94 262013.22 90360 -1 6376
6378 0 447925.97 262056.27 90280 -1 6377
6379 0 447874.1 262045.14 90200 -1 6378
6380 0 447863.03 262023.1 90160 -1 6379
6381 0 447866.3 262014.56 90080 -1 6380
6382 0 447850.28 261986.14 90040 -1 6381
6383 0 447833.72 261959.72 90000 -1 6382
6384 0 447906.94 261975.78 89800 -1 6383
6385 0 447930.47 262019.6 89760 -1 6384
6386 0 448014.28 262149.1 89720 -1 6385
6387 0 448090.03 262180.97 89680 -1 6386
6388 0 447893.7 262127.72 90000 -1 6382
6389 0 447874.72 262191.72 90000 -1 6388
6390 0 447901.22 262209.8 89960 -1 6389
6391 0 447886.28 262317.78 89960 -1 6390
6392 0 447886.34 262515.72 89960 -1 6391
6393 0 447893.28 262524.16 89920 -1 6392
6394 0 447977.06 262653.56 89880 -1 6393
6395 0 448010.1 262753.6 89880 -1 6394
6396 0 448020.3 262900.1 89840 -1 6395
6397 0 447994.3 262993.1 89840 -1 6396
6398 0 447932.16 263033.66 89880 -1 6397
6399 0 447829.44 263034.97 89920 -1 6398
6400 0 447744.56 263056.56 89960 -1 6399
6401 0 447691.7 263083.8 90000 -1 6400
6402 0 447584.75 263088.9 90040 -1 6401
6403 0 447516.53 263086.47 90080 -1 6402
6404 0 447296.78 263096.9 90040 -1 6403
6405 0 447098.84 263113.94 90000 -1 6404
6406 0 447023.88 263128.94 90000 -1 6405
6407 0 446897.78 263149.56 89960 -1 6406
6408 0 446883.2 263164.8 89880 -1 6407
6409 0 447720.53 261579.25 90240 -1 6372
6410 0 447783.4 260257.69 91760 -1 6352
6411 0 447624.03 260457.75 91760 -1 6410
6412 0 447265.16 260689.98 91760 -1 6411
6413 0 447191.1 260685.48 91800 -1 6410
6414 0 446855.62 260773.22 91840 -1 6413
6415 0 446710.94 260810.55 91920 -1 6414
6416 0 446718 260792 91960 -1 6415
6417 0 446302.62 261162.89 91920 -1 6415
6418 0 446207.72 261458.98 91920 -1 6417
6419 0 446107.22 261518.94 92000 -1 6418
6420 0 445922.06 261598.73 92080 -1 6419
6421 0 445746.25 261651.52 92160 -1 6420
6422 0 445686.4 261750.02 92200 -1 6421
6423 0 445643.84 261778.95 92280 -1 6422
6424 0 445535.44 261809.22 92400 -1 6423
6425 0 445459.8 261815.97 92480 -1 6424
6426 0 445397.44 261835.28 92600 -1 6425
6427 0 445365.9 261836.75 92640 -1 6426
6428 0 445341.8 261849.61 92680 -1 6427
6429 0 445261.6 262005.44 92680 -1 6428
6430 0 445167.5 262080.23 92760 -1 6429
6431 0 445262.34 262225.9 92840 -1 6430
6432 0 445322.12 262250.78 92920 -1 6431
6433 0 445360.8 262253.38 93040 -1 6432
6434 0 445351.88 261720.77 92640 -1 6427
6435 0 445322.03 261629.86 92680 -1 6434
6436 0 445324.62 261575.95 92720 -1 6435
6437 0 445307.47 261510.69 92800 -1 6436
6438 0 445269.62 261474.36 92920 -1 6437
6439 0 445251.56 261390.47 92960 -1 6438
6440 0 445204.7 261289.6 93000 -1 6439
6441 0 445129 261145.81 93040 -1 6440
6442 0 445077.8 261003.08 93080 -1 6441
6443 0 445081 260912.62 93160 -1 6442
6444 0 445077.47 260844.88 93240 -1 6443
6445 0 445047.06 260759.73 93280 -1 6444
6446 0 445056.28 260735.69 93320 -1 6445
6447 0 445083.88 260707.89 93360 -1 6446
6448 0 445145.2 260706.44 93440 -1 6447
6449 0 445216.1 260635.08 93520 -1 6448
6450 0 445262.8 260565.62 93560 -1 6449
6451 0 445327.22 260444.7 93600 -1 6450
6452 0 445383.34 260416.03 93640 -1 6451
6453 0 445447.56 260385.61 93680 -1 6452
6454 0 445545.03 260359.89 93720 -1 6453
6455 0 445617.12 260334.69 93760 -1 6454
6456 0 445727.88 260291.34 93800 -1 6455
6457 0 445754.53 260317.45 93840 -1 6456
6458 0 445816.34 260344.2 93920 -1 6457
6459 0 445849.53 260339.36 94000 -1 6458
6460 0 445810.44 260345.56 94080 -1 6459
6461 0 445879.66 260183.22 93800 -1 6456
6462 0 446063.5 260151.1 93800 -1 6461
6463 0 446256.8 260005.75 93760 -1 6462
6464 0 446275.25 259952.92 93680 -1 6463
6465 0 446270.3 259936.19 93640 -1 6464
6466 0 445412.66 261705.61 93000 -1 6438
6467 0 445524.12 261828.69 93160 -1 6466
6468 0 445597.34 261858.02 93240 -1 6467
6469 0 445727.3 261929.03 93320 -1 6468
6470 0 445754.94 261969.12 93400 -1 6469
6471 0 445809.78 262026.83 93480 -1 6470
6472 0 446070.78 258875.33 92360 -1 6343
6473 0 446175 258695.53 92360 -1 6472
6474 0 446383.12 258635.69 92360 -1 6473
6475 0 444368.3 259603.6 92840 -1 6337
6476 0 444373.75 259580.22 92920 -1 6475
6477 0 444316 259510.1 93040 -1 6476
6478 0 444163.34 259117.6 93040 -1 6477
6479 0 444078.94 258861.28 93040 -1 6478
6480 0 444092.84 258825.64 93000 -1 6479
6481 0 444062.2 258675.42 92920 -1 6480
6482 0 443992.06 258628.48 92840 -1 6481
6483 0 443963.53 258577.14 92760 -1 6482
6484 0 443982.4 258585.5 92680 -1 6483
6485 0 443993.56 258584.83 92600 -1 6484
6486 0 443989.06 258578.38 92520 -1 6485
6487 0 444015.94 258604.88 92440 -1 6486
6488 0 444134.16 258563.19 92360 -1 6487
6489 0 444215.38 258513.31 92280 -1 6488
6490 0 444265.8 258518.81 92200 -1 6489
6491 0 444205.28 258544.73 92160 -1 6490
6492 0 444058.38 258622.94 92120 -1 6491
6493 0 443901.56 258732.11 92080 -1 6492
6494 0 443478.66 260692.11 91360 -1 6320
6495 0 443486.66 260291.06 91240 -1 6494
6496 0 443448.72 260230.77 91320 -1 6495
6497 0 443462.22 260187.9 91360 -1 6496
6498 0 443431.75 260067.55 91440 -1 6497
6499 0 443396.66 260028.25 91520 -1 6498
6500 0 443376.16 260036.27 91600 -1 6499
6501 0 443268.16 260120.14 91600 -1 6500
6502 0 443176.97 260113.28 91560 -1 6501
6503 0 443015 260048.83 91480 -1 6502
6504 0 442945.1 259934.53 91400 -1 6503
6505 0 442849.1 259854.84 91320 -1 6504
6506 0 442767.6 259838.39 91240 -1 6505
6507 0 442709.2 259842.53 91160 -1 6506
6508 0 442670.03 259828.42 91080 -1 6507
6509 0 442655.88 259780.16 91000 -1 6508
6510 0 442637.53 259775.58 90920 -1 6509
6511 0 442692.56 259786.5 90840 -1 6510
6512 0 442715.22 259806.25 90760 -1 6511
6513 0 442738.72 259813.84 90680 -1 6512
6514 0 442712.7 259867.11 90600 -1 6513
6515 0 442452.88 259916.67 90560 -1 6514
6516 0 442620.84 259875.23 90480 -1 6515
6517 0 442733.1 259828.03 90480 -1 6516
6518 0 442734.66 259783.95 90440 -1 6517
6519 0 442775.06 259765.56 90360 -1 6518
6520 0 442810.1 259745.92 90320 -1 6519
6521 0 442860.06 259723.36 90240 -1 6520
6522 0 442890.44 259662.62 90160 -1 6521
6523 0 442887.22 259613.97 90080 -1 6522
6524 0 442864.12 259426.6 90000 -1 6523
6525 0 442886.4 259344.22 89920 -1 6524
6526 0 442891.03 259292.97 89880 -1 6525
6527 0 442711.9 258886.2 87320 -1 6284
6528 0 442662.2 258727.77 87440 -1 6527
6529 0 442630.6 258699.38 87560 -1 6528
6530 0 442579.34 258644.42 87720 -1 6529
6531 0 442581.6 258504.06 87840 -1 6530
6532 0 442588.9 258262.94 88000 -1 6531
6533 0 442658.34 258045.2 88120 -1 6532
6534 0 442918.8 257853.98 88240 -1 6533
6535 0 443058.7 257677.2 88360 -1 6534
6536 0 443198.28 257573.67 88440 -1 6535
6537 0 443144.62 257887.08 88440 -1 6536
6538 0 443161.4 257907.23 88400 -1 6537
6539 0 443201.4 258061.14 88320 -1 6538
6540 0 443256.94 258127.88 88240 -1 6539
6541 0 443265.72 258193.97 88160 -1 6540
6542 0 443284.9 258207.25 88120 -1 6541
6543 0 443356.78 258237.72 88040 -1 6542
6544 0 443400.66 258251.33 88000 -1 6543
6545 0 443487.9 258278.2 87920 -1 6544
6546 0 443585.97 258327.78 87840 -1 6545
6547 0 443645.72 258344.19 87760 -1 6546
6548 0 443688.88 258381.64 87680 -1 6547
6549 0 443733.84 258445.7 87560 -1 6548
6550 0 443751.2 258485.16 87480 -1 6549
6551 0 443746.88 258523.98 87400 -1 6550
6552 0 443854.47 258645.7 87320 -1 6551
6553 0 443796.38 258579 87200 -1 6552
6554 0 443825.8 258620.28 87120 -1 6553
6555 0 443849.3 258653.77 87080 -1 6554
6556 0 443818.06 258713.11 87000 -1 6555
6557 0 443820.28 258832.66 86920 -1 6556
6558 0 443724.38 258949.66 86840 -1 6557
6559 0 443688.16 259170.56 86760 -1 6558
6560 0 443726.88 259362.55 86720 -1 6559
6561 0 443725.84 259466.2 86720 -1 6560
6562 0 443729.97 259512.3 86760 -1 6561
6563 0 443743.16 259594.06 86800 -1 6562
6564 0 443736.12 259605.1 86840 -1 6563
6565 0 443708.62 259580.72 86880 -1 6564
6566 0 443870.16 259716.92 86840 -1 6565
6567 0 443981.12 259748.25 86880 -1 6566
6568 0 443944.7 258712.3 87240 -1 6552
6569 0 443942.34 258707.81 87200 -1 6568
6570 0 443341.5 257317.64 88560 -1 6536
6571 0 443370.22 257247.97 88640 -1 6570
6572 0 443305.4 257418.42 88720 -1 6571
6573 0 443329.28 257445.84 88800 -1 6572
6574 0 443354.84 257431.47 88880 -1 6573
6575 0 443382.1 257398.52 88960 -1 6574
6576 0 443464.62 257374.02 89040 -1 6575
6577 0 443489.22 257369.42 89120 -1 6576
6578 0 443738.56 257371.19 89200 -1 6577
6579 0 443814.72 257368.78 89280 -1 6578
6580 0 443955.53 257357.39 89360 -1 6579
6581 0 444075.5 257317.62 89440 -1 6580
6582 0 444131.5 257325.61 89520 -1 6581
6583 0 444509.72 257638.56 89600 -1 6582
6584 0 444633.9 257605.58 89680 -1 6583
6585 0 444731 257587.97 89720 -1 6584
6586 0 444810.56 257488.77 89800 -1 6585
6587 0 444880.47 257485.06 89840 -1 6586
6588 0 445018.66 257473.36 89920 -1 6587
6589 0 445038.84 257468.47 90040 -1 6588
6590 0 444970.7 257452.4 90160 -1 6589
6591 0 444858.75 257433.58 90280 -1 6590
6592 0 445276.7 257776.47 90280 -1 6591
6593 0 445276.7 258090.44 90280 -1 6592
6594 0 445242.7 258441.44 90280 -1 6593
6595 0 445371.16 258516.03 90360 -1 6594
6596 0 445545 258511.23 90440 -1 6595
6597 0 445878.22 258640.5 90440 -1 6596
6598 0 445993.56 258716.1 90400 -1 6597
6599 0 446125.34 258733.16 90360 -1 6598
6600 0 446327.7 258927.06 90320 -1 6599
6601 0 446365.56 259053.17 90280 -1 6600
6602 0 446310.72 259148.64 90240 -1 6601
6603 0 446228.12 259317.16 90240 -1 6602
6604 0 446291.53 259404.2 90280 -1 6603
6605 0 446333.1 259503.08 90240 -1 6604
6606 0 446358.94 259561.39 90160 -1 6605
6607 0 446470.66 259538.8 90080 -1 6606
6608 0 446534.53 259509.97 90040 -1 6607
6609 0 446590.56 259517.97 89960 -1 6608
6610 0 446615.66 259678.98 89920 -1 6609
6611 0 446854.6 259790.95 89920 -1 6610
6612 0 446927.3 259849.48 89840 -1 6611
6613 0 446982.6 259877.94 89800 -1 6612
6614 0 447031.6 260015.89 89800 -1 6613
6615 0 447023.6 260265.78 89800 -1 6614
6616 0 447034.6 259695.03 89800 -1 6613
6617 0 447075.6 259568.1 89800 -1 6616
6618 0 446052.56 259400.27 90280 -1 6603
6619 0 445967.22 259406.17 90240 -1 6618
6620 0 445824.84 259430.53 90160 -1 6619
6621 0 445761.5 259453.66 90080 -1 6620
6622 0 445739.84 259461.8 90000 -1 6621
6623 0 445709.22 259477.05 89960 -1 6622
6624 0 445708.84 259510.94 89920 -1 6623
6625 0 445650.62 259650.19 89880 -1 6624
6626 0 445656.9 259768.88 89920 -1 6625
6627 0 445164.7 258635.45 90280 -1 6594
6628 0 445082.6 258752.97 90240 -1 6627
6629 0 445104.3 258710.6 90200 -1 6628
6630 0 444992.72 258769.66 90160 -1 6629
6631 0 444839.47 258885.1 90120 -1 6630
6632 0 444812.25 258889.84 90040 -1 6631
6633 0 444750.28 258895.5 89960 -1 6632
6634 0 444743.2 258873.14 89880 -1 6633
6635 0 444707.62 258904.44 89800 -1 6634
6636 0 444690.03 258978.14 89720 -1 6635
6637 0 444698.66 259016.94 89680 -1 6636
6638 0 444701.94 259142.03 89600 -1 6637
6639 0 444715.12 257438.47 90400 -1 6591
6640 0 444712.06 257419.02 90520 -1 6639
6641 0 444740.8 257413.88 90560 -1 6640
6642 0 444146.66 257779.98 90560 -1 6641
6643 0 444083.72 257850.97 90560 -1 6642
6644 0 444014.12 257856.2 90520 -1 6643
6645 0 443903.53 257796.88 90440 -1 6644
6646 0 443839.8 257795.06 90360 -1 6645
6647 0 443709.84 257750.72 90280 -1 6646
6648 0 443660.34 257703.52 90200 -1 6647
6649 0 443612.34 257672.44 90120 -1 6648
6650 0 443582.3 257636.64 90040 -1 6649
6651 0 443574.56 257618.27 89960 -1 6650
6652 0 445133.38 257414.84 90640 -1 6641
6653 0 445142.9 257394.16 90720 -1 6652
6654 0 445173.75 257297.81 90840 -1 6653
6655 0 445140.12 257310.58 90960 -1 6654
6656 0 445147.2 257245.95 91080 -1 6655
6657 0 445143.78 257230.08 91200 -1 6656
6658 0 445115.1 257197.44 91360 -1 6657
6659 0 445097.84 257202.62 91480 -1 6658
6660 0 445037.2 257223.45 91600 -1 6659
6661 0 444863.62 257222.81 91760 -1 6660
6662 0 444832.88 257577.48 91800 -1 6661
6663 0 444815.66 257620.16 91840 -1 6662
6664 0 444807.72 257633.8 91880 -1 6663
6665 0 444788.25 257654.69 91920 -1 6664
6666 0 444784.84 257655.66 91960 -1 6665
6667 0 444741.34 257651.33 92000 -1 6666
6668 0 444710.12 257652.73 92080 -1 6667
6669 0 444696.22 257679.31 92160 -1 6668
6670 0 444718.1 257764.2 92240 -1 6669
6671 0 444772 257801.97 92320 -1 6670
6672 0 446202.9 257598.36 89840 -1 6587
6673 0 446409.88 257681.52 89720 -1 6672
6674 0 446486.03 257726.92 89640 -1 6673
6675 0 446378.28 257501.8 89560 -1 6674
6676 0 446588.53 257739.39 89480 -1 6675
6677 0 447006.66 258142.5 89480 -1 6676
6678 0 447042.62 258138.19 89440 -1 6677
6679 0 447758.4 258224.56 89440 -1 6678
6680 0 447785.34 258210.31 89400 -1 6679
6681 0 447843.03 258192.3 89320 -1 6680
6682 0 447858.25 258165.14 89240 -1 6681
6683 0 447970.88 258131.48 89160 -1 6682
6684 0 448176.2 258052.6 89120 -1 6683
6685 0 448366.66 258046.89 89040 -1 6684
6686 0 448592.88 258074.52 88960 -1 6685
6687 0 448800.66 258117.5 88880 -1 6686
6688 0 449268.75 258173.9 88880 -1 6687
6689 0 449644.56 258122.11 88880 -1 6688
6690 0 449714.34 258105.36 88840 -1 6689
6691 0 449647.4 258092.4 88800 -1 6690
6692 0 447917.28 258494.12 89400 -1 6680
6693 0 447945.7 258541.42 89480 -1 6692
6694 0 448048.03 258816.53 89680 -1 6693
6695 0 448070.1 258865.67 89720 -1 6694
6696 0 448228.6 258886.5 89840 -1 6695
6697 0 448286.3 258924.52 89920 -1 6696
6698 0 448343.16 258998.28 90040 -1 6697
6699 0 448439.25 259072.67 90160 -1 6698
6700 0 448599.56 259173.72 90240 -1 6699
6701 0 448709.6 259325.89 90320 -1 6700
6702 0 448784.12 259499.47 90400 -1 6701
6703 0 449003.88 259678.44 90400 -1 6702
6704 0 449069.72 259801.92 90400 -1 6703
6705 0 449082.66 259840.53 90360 -1 6704
6706 0 449150.66 260000.58 90360 -1 6705
6707 0 449171.88 260027.75 90440 -1 6706
6708 0 449205.66 260170.5 90520 -1 6707
6709 0 449240.22 260208.05 90560 -1 6708
6710 0 449923.53 260196.08 90640 -1 6709
6711 0 449949.4 260219.28 90720 -1 6710
6712 0 449925.9 260229.98 90800 -1 6711
6713 0 449999.2 260241.69 90880 -1 6712
6714 0 450005.34 260254.27 90960 -1 6713
6715 0 450055.88 260296.92 91080 -1 6714
6716 0 450107.53 260343.48 91160 -1 6715
6717 0 450084.06 260383.06 91240 -1 6716
6718 0 450064.16 260647 91320 -1 6717
6719 0 450066 260676.7 91440 -1 6718
6720 0 450088.56 260693.6 91520 -1 6719
6721 0 447037.56 258203.4 89320 -1 6678
6722 0 447060.5 258239.31 89240 -1 6721
6723 0 447104.8 258345.53 89160 -1 6722
6724 0 447046.12 258440.42 89120 -1 6723
6725 0 447034.16 258498.14 89040 -1 6724
6726 0 447087.12 258574.75 88960 -1 6725
6727 0 447195.72 258668.02 88840 -1 6726
6728 0 447219.66 258667.88 88760 -1 6727
6729 0 447148.44 258654.02 88720 -1 6728
6730 0 447371.16 258411.03 88640 -1 6729
6731 0 447395.8 258519.05 88560 -1 6730
6732 0 447400.4 258612.78 88480 -1 6731
6733 0 447438.03 258788.98 88360 -1 6732
6734 0 443566 257294 88480 -1 6570
6735 0 443702 257414 88360 -1 6734
6736 0 443822 257534 88240 -1 6735
6737 0 444234 259480.81 94880 -1 6187
6738 0 444486.38 259620.33 94880 -1 6737
6739 0 444640.6 259670.8 94960 -1 6738
6740 0 444719.1 259665.81 95040 -1 6739
6741 0 444815.78 259622.69 95120 -1 6740
6742 0 444898.8 259510.39 95200 -1 6741
6743 0 445007.53 259351.56 95280 -1 6742
6744 0 444982.47 259063.94 95280 -1 6743
6745 0 445296.7 258771.67 95280 -1 6744
6746 0 445382.88 258702.38 95360 -1 6745
6747 0 445483.72 258613.81 95440 -1 6746
6748 0 445663.53 258459.36 95520 -1 6747
6749 0 445809.56 258332.77 95600 -1 6748
6750 0 445872.75 258285.47 95680 -1 6749
6751 0 445928.38 258217.02 95760 -1 6750
6752 0 446054.6 258165.08 95840 -1 6751
6753 0 446159.84 258119.8 95920 -1 6752
6754 0 446227.66 258065.92 96000 -1 6753
6755 0 446407.66 258016 96080 -1 6754
6756 0 446497.28 257970.58 96160 -1 6755
6757 0 446631.2 257911.19 96240 -1 6756
6758 0 446890.44 257845.95 96320 -1 6757
6759 0 447049.47 257816.81 96400 -1 6758
6760 0 447113.5 257797.97 96480 -1 6759
6761 0 447227.12 257784.39 96560 -1 6760
6762 0 447312.8 257770.11 96640 -1 6761
6763 0 447422.25 257763.69 96720 -1 6762
6764 0 447534.22 257757.88 96800 -1 6763
6765 0 447710.44 257736.3 96880 -1 6764
6766 0 447956.84 257689.4 96960 -1 6765
6767 0 448125.34 257651.25 97040 -1 6766
6768 0 448303 257597.69 97120 -1 6767
6769 0 448462.94 257550.86 97200 -1 6768
6770 0 448643.72 257503.77 97280 -1 6769
6771 0 448821.94 257460.97 97360 -1 6770
6772 0 448980.47 257449.84 97440 -1 6771
6773 0 449109.28 257469.73 97520 -1 6772
6774 0 449238.1 257465.19 97600 -1 6773
6775 0 449285.5 257468 97680 -1 6774
6776 0 449332.5 257400.45 97760 -1 6775
6777 0 449410.3 257282.5 97840 -1 6776
6778 0 449430.2 257253.27 97920 -1 6777
6779 0 449525.53 257069.92 97960 -1 6778
6780 0 449542.2 257037.78 98000 -1 6779
6781 0 449543.9 257042 98040 -1 6780
6782 0 449543.78 257020.52 98120 -1 6781
6783 0 449514.62 257027.58 98160 -1 6782
6784 0 449382.66 257141.58 98240 -1 6783
6785 0 449269.47 257234.44 98320 -1 6784
6786 0 449160.66 257328.25 98400 -1 6785
6787 0 449129.22 257515.97 98480 -1 6786
6788 0 449160.8 257615.84 98560 -1 6787
6789 0 449127.38 257665.83 98640 -1 6788
6790 0 449075.25 257725.12 98720 -1 6789
6791 0 448959.25 257821.16 98720 -1 6790
6792 0 448879.22 257961.23 98720 -1 6791
6793 0 448816.16 258076.69 98760 -1 6792
6794 0 448711.25 258144.86 98800 -1 6793
6795 0 448627.12 258217.12 98840 -1 6794
6796 0 448566.97 258337.42 98880 -1 6795
6797 0 448514.25 258410.39 98920 -1 6796
6798 0 448489.9 258541.08 98960 -1 6797
6799 0 448369.9 258817.17 98960 -1 6798
6800 0 448309.47 258890.08 99000 -1 6799
6801 0 448315.28 259002.53 99080 -1 6800
6802 0 448037.2 259325.14 99280 -1 6801
6803 0 440712.5 257378.25 90000 -1 6143
6804 0 440731.9 257377.72 90120 -1 6803
6805 0 433791.66 290500.34 60640 -1 84
6806 0 434367.66 290396.34 60560 -1 6805
6807 0 434703.66 290412.34 60640 -1 6806
6808 0 435247.66 290260.34 60720 -1 6807
6809 0 435767.66 290244.34 60880 -1 6808
6810 0 436335.66 290268.34 61040 -1 6809
6811 0 436855.66 290252.34 61200 -1 6810
6812 0 437399.66 290324.34 61360 -1 6811
6813 0 438103.66 290428.34 61520 -1 6812
6814 0 438543.66 290492.34 61760 -1 6813
6815 0 417102 288023 63120 -1 25
6816 0 417078 287999 63280 -1 6815
6817 0 417230 288119 63480 -1 6816
6818 0 417342 288143 63680 -1 6817
6819 0 417566 288055 63840 -1 6818
6820 0 417822 288015 64000 -1 6819
