# Supplementary material for: Connectomics Analysis Reveals First-, Second-, and Third-Order Thermosensory and Hygrosensory Neurons in the Adult Drosophila Brain
Source: Curr Biol. 2020 Aug 17;30(16):3167–3182.e4. doi: 10.1016/j.cub.2020.06.028 (PMC7443704; doi:10.1016/j.cub.2020.06.028)
Supplement: Data S1. Skeletons and Meshes, Related to STAR Methods — marin2020-skeletons contains files describing the morphology of each neuron in this study (in FAFB14 space, .swc format). glomeruli_meshes contains the glomerular meshes (in FAFB14 space, .stl format). neuropil_meshes contains the glomerular meshes (in FAFB14 space, .stl format). [file mmc5.zip › VP_SI/marin2020-skeletons/1149173.swc]

# SWC format file
# based on specifications at http://www.neuronland.org/NLMorphologyConverter/MorphologyFormats/SWC/Spec.html
# Created by nat::write.neuron.swc
# PointNo Label X Y Z Radius Parent 
1 0 432179.97 293359.16 50640 2222 -1
2 0 432640.44 292760.47 52120 -1 1
3 0 432992.78 292768.6 52400 -1 2
4 0 435120.28 292298.56 52440 -1 3
5 0 435917.66 291311.34 52520 -1 4
6 0 436395.47 291154.56 52640 -1 5
7 0 436956.62 291189 52800 -1 6
8 0 437157.75 291235.12 52960 -1 7
9 0 437628.03 291306.66 53040 -1 8
10 0 437712.3 291288.8 53160 -1 9
11 0 437791.34 291172.1 53320 -1 10
12 0 437874.6 291071.22 53480 -1 11
13 0 437906.84 290999.2 53640 -1 12
14 0 438007.03 290934.44 53800 -1 13
15 0 438050.7 290877.62 53960 -1 14
16 0 438287 290732.06 54160 -1 15
17 0 438508.7 290718.94 54320 -1 16
18 0 438671.16 290694.9 54440 -1 17
19 0 438809.06 290712.06 54600 -1 18
20 0 438966.34 290699.4 54800 -1 19
21 0 439377.75 290673.53 55040 -1 20
22 0 439507.66 290681.5 55200 -1 21
23 0 439710.88 290626.94 55360 -1 22
24 0 439805.44 290439.4 55560 -1 23
25 0 440101.75 289696.53 56080 -1 24
26 0 440474.88 289474.34 56320 -1 25
27 0 440856.12 289261.8 56480 -1 26
28 0 441255.62 289081.78 56640 -1 27
29 0 441550.8 288944.53 56880 -1 28
30 0 441683.06 288436.94 57320 -1 29
31 0 441594.62 288023.38 57680 -1 30
32 0 441533.75 287807.03 57880 -1 31
33 0 441532.47 287590.9 58080 -1 32
34 0 441465.28 287441.84 58280 -1 33
35 0 441474.44 287323.12 58440 -1 34
36 0 441649.53 287283.06 58680 -1 35
37 0 442001.3 287330.5 58880 -1 36
38 0 442335.2 287470.22 59000 -1 37
39 0 442609.38 287474.94 59160 -1 38
40 0 442969.34 287251.8 59400 -1 39
41 0 443076.34 287048.88 59560 -1 40
42 0 443065.34 286887.38 59720 -1 41
43 0 443117.53 286759.62 59920 -1 42
44 0 443225.8 286658.62 60080 -1 43
45 0 443366 286395.06 60240 -1 44
46 0 443653.38 286097.75 60480 -1 45
47 0 443985.66 285893.12 60640 -1 46
48 0 444246.16 285630.22 60680 -1 47
49 0 444746.28 285512.62 60880 -1 48
50 0 444973.47 285473.94 61040 -1 49
51 0 445034.53 285424 61080 -1 50
52 0 445087.53 285546.66 61160 -1 51
53 0 445155.8 285540.5 61200 -1 52
54 0 445225.9 285499.47 61280 -1 53
55 0 445374.9 285358.7 61480 -1 54
56 0 445598.9 285316.7 61720 -1 55
57 0 445940.6 285302.5 61960 -1 56
58 0 446292.1 285264.88 62360 -1 57
59 0 446327.66 285227.3 62520 -1 58
60 0 446280.66 285094.78 62560 -1 59
61 0 446344.84 284729.8 62840 -1 60
62 0 446442.3 284328.22 63080 -1 61
63 0 446574.56 284146.7 63280 -1 62
64 0 446683.88 283838.44 63480 -1 63
65 0 446867.8 283607.9 63680 -1 64
66 0 447166.84 283387.38 63880 -1 65
67 0 447403.94 283146.1 64000 -1 66
68 0 447604.38 282771.62 64360 -1 67
69 0 447545.4 282664.84 64560 -1 68
70 0 447437 282531.97 64680 -1 69
71 0 447428.12 282323.25 64840 -1 70
72 0 447428.78 282157.16 65040 -1 71
73 0 447529.1 282015.94 65240 -1 72
74 0 447841.94 281738.34 65320 -1 73
75 0 448062.38 281666 65480 -1 74
76 0 448242.72 281654.1 65640 -1 75
77 0 448380 281613.6 65800 -1 76
78 0 448511.56 281532.8 66000 -1 77
79 0 448588.88 281497.53 66120 -1 78
80 0 448636.4 281466.8 66240 -1 79
81 0 448623.8 281263.12 66560 -1 80
82 0 448711.2 280981.3 66800 -1 81
83 0 448629.78 280337.4 67040 -1 82
84 0 448328.47 279818.06 67240 -1 83
85 0 447864.34 279498.9 67520 -1 84
86 0 447430.53 279173.75 67960 -1 85
87 0 447319.88 278718.47 68280 128 86
88 0 447221.88 278168.8 68560 154 87
89 0 447181.78 277720.97 68800 134 88
90 0 447003.97 277263.1 69040 124 89
91 0 446850.06 276920.3 69280 178 90
92 0 446696.22 276522.22 69720 148 91
93 0 446461.5 276226.22 70000 175 92
94 0 446422.8 276092.12 70240 202 93
95 0 446331.5 275872.97 70520 189 94
96 0 446247.84 275704.8 70800 221 95
97 0 446150.28 275565.28 71000 178 96
98 0 446051.62 275322.7 71280 164 97
99 0 445934.25 275053.38 71560 141 98
100 0 445804 274613.22 71960 160 99
101 0 445545.38 274212.44 72160 166 100
102 0 445449.1 273975.72 72360 212 101
103 0 445228 273679.2 72600 160 102
104 0 444874.25 273142 72720 160 103
105 0 444491.47 272453.9 72760 176 104
106 0 444408.28 272233.84 72960 166 105
107 0 444387.8 272072.56 73040 163 106
108 0 444436.94 271865.66 73160 148 107
109 0 444519.88 271638.16 73320 156 108
110 0 444611.3 271378.75 73520 139 109
111 0 444616.12 271185.3 73680 140 110
112 0 444556.03 271051.2 73880 140 111
113 0 444543.38 270942.66 74080 163 112
114 0 444582.84 270763.44 74200 163 113
115 0 444707.97 270594.84 74240 107 114
116 0 444806.62 270387.44 74200 107 115
117 0 444924.53 270353.9 73960 128 116
118 0 445148.2 270370.6 73760 139 117
119 0 445383.03 270389.84 73560 148 118
120 0 445614.7 270306.22 73360 135 119
121 0 445859.28 269959.8 73240 154 120
122 0 445898.38 269378.56 73160 140 121
123 0 445344.88 268902.56 73200 190 122
124 0 445262.84 268627.75 73240 148 123
125 0 445203.9 268341.9 73320 150 124
126 0 445219.06 268079.53 73400 186 125
127 0 445001.5 267870.6 73520 163 126
128 0 444921.38 267533.5 73640 175 127
129 0 444870.2 267398.1 73760 163 128
130 0 444666.97 267149.28 73920 120 129
131 0 444583.2 266962.8 74080 175 130
132 0 444449.94 266834.44 74280 81 131
133 0 444278.7 266717.84 74440 81 132
134 0 443992.56 266336.75 74560 135 133
135 0 444021.25 266114.06 74680 128 134
136 0 444115.5 265887.8 74880 240 135
137 0 444224.94 265698.25 74960 240 136
138 0 444275.2 265398.6 75160 120 137
139 0 444274.2 265129.44 75360 141 138
140 0 444103.3 264945.78 75480 32 139
141 0 444003.3 264846.6 75720 32 140
142 0 443594.3 264722.1 75840 90 141
143 0 443528.97 264697.56 76000 90 142
144 0 443189.3 264396.6 76320 128 143
145 0 443028.3 264159.12 76480 64 144
146 0 442775.25 263743.44 76640 107 145
147 0 442467.78 263522.53 76800 131 146
148 0 442406.62 263511.47 76920 131 147
149 0 442478.62 263327.47 76920 157 148
150 0 442830.9 263184.94 76960 157 149
151 0 442318.62 263239.47 76920 157 148
152 0 442318.66 263198.16 76880 157 151
153 0 442348 263118.75 76840 157 152
154 0 442419.06 263518.38 77040 131 148
155 0 442434.8 263348.47 77240 157 154
156 0 442313.4 263140.44 77400 150 155
157 0 442185.97 262903.22 77600 148 156
158 0 442067.94 262488.66 77840 189 157
159 0 441889.78 262161.9 78000 204 158
160 0 441811.72 261642.72 78040 166 159
161 0 441817.1 261556.12 78080 166 160
162 0 441816.12 261246.86 78200 219 161
163 0 441774.38 261021.66 78360 219 162
164 0 441677.06 260652.92 78560 136 163
165 0 441527.8 260346.66 78680 96 164
166 0 441409.84 260137.39 78920 115 165
167 0 441306.8 259970.83 79120 104 166
168 0 441095.3 259822.94 79280 96 167
169 0 441021.22 259638.56 79440 80 168
170 0 440928.84 259396.98 79600 104 169
171 0 440859.06 259147 79680 163 170
172 0 440791.38 259071.97 79800 163 171
173 0 440752.72 258981.98 80000 163 172
174 0 440697.2 258886.6 80160 131 173
175 0 440594.8 258698.02 80320 189 174
176 0 440680.53 258010.8 80520 240 175
177 0 440599.88 258124.94 80640 240 176
178 0 440588.34 258072.53 80760 185 177
179 0 440408.47 258010.39 80920 164 178
180 0 440324.4 257949.81 81040 164 179
181 0 439656.1 258393.02 81040 115 180
182 0 439133.38 258554.8 80960 45 181
183 0 438991.66 258575.34 80880 45 182
184 0 438885.1 258572.7 80760 45 183
185 0 438827.7 258537.62 80680 45 184
186 0 438741.12 258562.83 80560 45 185
187 0 438606.5 258493.84 80440 -1 186
188 0 438818.5 258153.95 80440 -1 187
189 0 439119.66 258143.4 80400 -1 188
190 0 439253.16 258189.89 80320 32 189
191 0 439341.66 258226.16 80240 32 190
192 0 439422.78 258230.78 80160 32 191
193 0 439462.53 258219.31 80120 32 192
194 0 439539.84 258192.62 80040 32 193
195 0 439579.2 258158 79960 32 194
196 0 440296.94 257928.48 81080 164 180
197 0 440291.7 257653.55 81160 124 196
198 0 440308.2 257581.67 81240 124 197
199 0 440300.12 257545.9 81320 124 198
200 0 440291.38 257517.14 81400 124 199
201 0 440256.22 257495.8 81520 172 200
202 0 440124.47 257435.33 81680 122 201
203 0 440013.2 257402.64 81840 122 202
204 0 439882.34 257382.33 81920 128 203
205 0 439656.75 257195 81920 122 204
206 0 439640.75 257139 81840 122 205
207 0 439680.75 256987 81760 122 206
208 0 439624.75 256947 81680 128 207
209 0 439360.75 256811 81680 -1 208
210 0 439224.75 256631 81720 -1 209
211 0 439224.75 256611 81760 -1 210
212 0 439724.75 256975 81600 128 208
213 0 439744.75 256927 81520 122 212
214 0 439880.75 256763 81480 -1 213
215 0 439836.75 256719 81400 -1 214
216 0 439780.75 256679 81320 -1 215
217 0 439736.75 256627 81240 -1 216
218 0 439720.75 256623 81120 -1 217
219 0 439716.75 256595 81040 -1 218
220 0 439648.75 256659 80920 -1 219
221 0 439912.75 256775 81560 122 214
222 0 439817.1 257372.1 81960 128 204
223 0 439716.28 257295.9 82080 122 222
224 0 439670.6 257276.84 82200 122 223
225 0 439573.2 257220.03 82320 107 224
226 0 439472.4 257120.73 82440 107 225
227 0 439148.44 256442.9 82440 135 226
228 0 439009.66 256389.33 82320 163 227
229 0 438365.66 256509.33 82320 81 228
230 0 438577.66 256537.33 82240 75 229
231 0 438613.66 256617.33 82160 75 230
232 0 438661.66 256673.33 82040 75 231
233 0 438685.66 256685.33 81880 75 232
234 0 438721.66 256729.33 81760 -1 233
235 0 438889.66 256805.33 81680 -1 234
236 0 439025.66 256937.33 81640 -1 235
237 0 439001.66 256977.33 81520 -1 236
238 0 438665.66 256777.33 81640 -1 234
239 0 438433.66 256865.33 81600 -1 238
240 0 437987.06 256596 82480 128 229
241 0 437987.8 256623.5 82600 128 240
242 0 437577.34 256776.44 82240 80 229
243 0 437402.8 256868.67 82160 91 242
244 0 437164.47 257013.12 82040 128 243
245 0 437041.25 257046.95 81960 128 244
246 0 436973.03 257073.73 81840 128 245
247 0 436886.38 257094 81720 81 246
248 0 436608 257056 81200 128 247
249 0 436448 256992 81000 108 248
250 0 436288 257024 80800 102 249
251 0 436192 257216 80640 124 250
252 0 436256 257440 80480 60 251
253 0 436320 257632 80280 60 252
254 0 436384 257824 80080 96 253
255 0 436384 257984 79880 80 254
256 0 436288 258144 79680 96 255
257 0 436192 258272 79440 64 256
258 0 436192 258400 79200 45 257
259 0 436096 258496 78960 45 258
260 0 435872 258496 78840 51 259
261 0 435616 258528 78760 75 260
262 0 435360 258400 78760 60 261
263 0 435264 258144 78760 75 262
264 0 435136 257920 78840 45 263
265 0 434912 257760 78880 32 264
266 0 434848 257536 79040 32 265
267 0 434848 257440 79160 32 266
268 0 436246.47 257130.05 81720 32 247
269 0 436043.38 257370.33 81680 80 268
270 0 435956.75 257553.98 81600 60 269
271 0 436009.7 257749.98 81520 60 270
272 0 436099.9 257908.2 81440 75 271
273 0 436273.06 258028.8 81360 75 272
274 0 436192.12 258060.7 81280 75 273
275 0 436079.88 258128.25 81200 75 274
276 0 436007.38 258337 81120 51 275
277 0 435960.78 258510.95 81000 45 276
278 0 435911.44 258643.39 80880 51 277
279 0 435880.7 258751.16 80760 51 278
280 0 435807.53 258844.2 80640 51 279
281 0 435720.56 258943.23 80520 51 280
282 0 435712.53 259027.61 80400 51 281
283 0 435716.53 259087.58 80280 51 282
284 0 435747.62 259163.75 80160 51 283
285 0 435747.72 259226.95 80040 51 284
286 0 435782.6 259276.53 79920 -1 285
287 0 435822 259383.48 79800 -1 286
288 0 435791.78 259437.62 79680 -1 287
289 0 435681.03 259489.45 79560 -1 288
290 0 435636.72 259380.14 79480 -1 289
291 0 435504.56 259044.67 79520 -1 290
292 0 435484.12 258960.19 79640 -1 291
293 0 435525.5 258844.03 79760 -1 292
294 0 435396.22 258932.89 79440 -1 291
295 0 435318.28 258835.25 79360 -1 294
296 0 435324.94 258856.14 79240 75 295
297 0 435244 258685.11 79400 -1 295
298 0 435080.56 258588.25 79480 -1 297
299 0 435020.88 258573.25 79560 -1 298
300 0 438965.12 256132.5 82240 51 228
301 0 438923.5 256068.77 82160 51 300
302 0 438900.1 256012.17 82080 51 301
303 0 438920.78 255932.11 81960 51 302
304 0 438920.56 255855.75 81840 51 303
305 0 438918.25 255820.03 81720 45 304
306 0 438947.6 255806.9 81600 45 305
307 0 438980.2 255824.42 81480 60 306
308 0 439073.06 255807.1 81360 60 307
309 0 439208.12 255795.94 81280 51 308
310 0 439216.72 255858.75 81200 51 309
311 0 439548.78 255962.58 81200 51 310
312 0 439668.16 255909.52 81240 51 311
313 0 439868.9 255846.66 81200 45 312
314 0 439959.75 255820.02 81120 -1 313
315 0 439940.38 255828.42 81080 -1 314
316 0 439575.84 255942.22 81320 51 311
317 0 439579.47 255884.98 81400 45 316
318 0 439572.16 255856.31 81480 45 317
319 0 439348.1 255587.88 81280 51 309
320 0 439423.47 255572.95 81400 45 319
321 0 439451.12 255543.33 81480 45 320
322 0 439463.72 255528.62 81520 45 321
323 0 439510.94 255520.31 81640 51 322
324 0 439538.84 255475.42 81720 51 323
325 0 439659.8 255544.44 81760 51 324
326 0 439724.28 255583.31 81840 51 325
327 0 439839.38 255612.77 82000 51 326
328 0 440028.3 255724.69 82120 -1 327
329 0 440118.8 255773.05 82200 -1 328
330 0 439456.16 257053.12 82560 107 226
331 0 439463.75 256952.92 82680 107 330
332 0 439488.78 256859.69 82800 107 331
333 0 439517.28 256696.77 82920 108 332
334 0 439571.4 256666.78 82960 108 333
335 0 439589 256657 83040 35 334
336 0 439597.66 256652.44 83080 -1 335
337 0 439691.12 256485.64 83200 -1 336
338 0 439684.84 256435.8 83360 -1 337
339 0 440646.34 257389.81 80480 176 176
340 0 440669.97 257358.23 80360 178 339
341 0 440747.4 257186.06 80280 221 340
342 0 440743.47 257302.14 80240 221 341
343 0 440958.12 256882.94 80200 143 342
344 0 440936.1 256461.08 80040 150 343
345 0 440578.72 256113.78 80000 81 344
346 0 439674.22 255689.27 80040 124 345
347 0 439391.78 255646.42 80080 139 346
348 0 439322.16 255622.5 80120 139 347
349 0 439137.16 255551.28 80160 163 348
350 0 438918.53 255496.95 80240 154 349
351 0 438291.7 255082.94 80200 131 350
352 0 437186.28 254681.56 80240 75 351
353 0 437180.4 254731.03 80200 75 352
354 0 437152.8 254755.05 80160 75 353
355 0 437132.78 254778.92 80080 75 354
356 0 437021.6 254681.89 79920 90 355
357 0 437024 254720 79320 45 356
358 0 437024 254720 79040 86 357
359 0 436800 254784 78920 81 358
360 0 436544 254880 78920 60 359
361 0 436352 255072 78920 51 360
362 0 436288 255232 78720 90 361
363 0 436384 255360 78520 96 362
364 0 436384 255520 78280 96 363
365 0 436384 255680 78080 96 364
366 0 436448 255904 77920 32 365
367 0 436367.38 255899.81 77720 -1 366
368 0 437093.66 254571.03 80280 75 352
369 0 437157.34 254577.78 80600 75 368
370 0 437158.2 254641.6 80720 75 369
371 0 436974.06 254627.23 80800 107 370
372 0 436814.12 254569.97 80880 107 371
373 0 436621.34 254466.56 80920 120 372
374 0 436574.6 254483.75 80960 150 373
375 0 436646.66 254434.97 81040 120 374
376 0 436669.4 254434.53 81120 120 375
377 0 436416 254176 81720 135 376
378 0 436384 254112 82000 40 377
379 0 436256 253984 82200 71 378
380 0 436320 253984 82480 64 379
381 0 436512 253952 82640 51 380
382 0 436608 253920 82640 40 381
383 0 436416 254112 82000 40 378
384 0 436448 254176 82240 51 383
385 0 436448 254304 82480 71 384
386 0 436512 254464 82680 60 385
387 0 436512 254720 82760 128 386
388 0 436448 254880 82560 107 387
389 0 436381.44 254578.55 80920 150 374
390 0 436342.12 254601.9 80880 -1 389
391 0 437054.28 254402.16 80360 107 352
392 0 436750 254075.33 80400 115 391
393 0 436509.84 253914.55 80440 32 392
394 0 436469.8 253875.94 80560 32 393
395 0 436389.66 253850.02 80720 120 394
396 0 436286.03 253802.03 80880 128 395
397 0 436512 253408 81120 128 396
398 0 436416 253184 81240 120 397
399 0 436352 253024 81440 75 398
400 0 436320 252832 81600 163 399
401 0 436512 252608 81600 140 400
402 0 436672 252448 81720 128 401
403 0 436896 252352 81840 81 402
404 0 437024 252192 82000 108 403
405 0 437024 251936 82120 200 404
406 0 437056 251840 82240 232 405
407 0 436960 251616 82320 164 406
408 0 436800 251456 82320 148 407
409 0 436768 251296 82520 32 408
410 0 436736 251040 82600 124 409
411 0 436832 250784 82600 80 410
412 0 436992 250560 82600 51 411
413 0 437184 250368 82600 71 412
414 0 437216 250112 82600 51 413
415 0 437216 250080 82600 51 414
416 0 436544 251488 82240 81 408
417 0 436288 251488 82160 71 416
418 0 436032 251552 82080 40 417
419 0 435840 251584 82080 32 418
420 0 437312 251840 82280 194 406
421 0 437504 251776 82440 143 420
422 0 437664 251712 82680 128 421
423 0 437824 251584 82880 60 422
424 0 437920 251520 83120 40 423
425 0 437824 251456 83360 60 424
426 0 437728 251424 83600 81 425
427 0 437664 251264 83840 32 426
428 0 437440 251136 83960 90 427
429 0 437184 251072 83960 91 428
430 0 436960 250976 84080 75 429
431 0 436960 250784 84280 75 430
432 0 436992 250720 84320 75 431
433 0 436421.9 253642.56 80440 32 392
434 0 436342.03 253555.27 80400 102 433
435 0 436373.3 253443.03 80280 102 434
436 0 436493.16 253338.72 80160 32 435
437 0 436396.88 253681.55 80120 32 436
438 0 436444.9 253762.03 80000 32 437
439 0 436757.75 253289.48 80120 32 436
440 0 436966 253257.95 80040 32 439
441 0 437109.44 253251.69 79960 32 440
442 0 437149.9 253257.44 79920 71 441
443 0 437220.1 252868.98 79880 71 442
444 0 437844.25 252829 79880 -1 442
445 0 437566.47 253330.12 79840 -1 444
446 0 435941.97 253251.3 80520 115 433
447 0 435741.5 253155.52 80640 143 446
448 0 435589.94 253075.36 80760 183 447
449 0 435541.88 253026.05 80880 183 448
450 0 435101.34 252850.7 81120 60 449
451 0 434830.03 252798.12 81280 51 450
452 0 434768.75 252787.66 81440 51 451
453 0 434818.03 252734.08 81560 51 452
454 0 434821.28 252726.05 81600 51 453
455 0 434873.3 252715.23 81680 51 454
456 0 434929.1 252750.73 81720 51 455
457 0 434937.3 252755.14 81800 51 456
458 0 438789.88 255435.36 80520 154 350
459 0 438734.44 255394.4 80760 154 458
460 0 438742.75 255313.88 80840 154 459
461 0 438878.88 255348 80960 51 460
462 0 438678.9 255556.1 80960 60 461
463 0 438654.97 255584.66 81000 60 462
464 0 439031.6 255300.95 81000 51 461
465 0 439038.34 255290.19 81040 51 464
466 0 438710.47 255810.28 80760 154 459
467 0 438486.72 256121.56 80720 -1 466
468 0 440602.88 256124.56 79920 81 345
469 0 440798.1 256239.23 79840 102 468
470 0 441079.62 256431.1 79720 64 469
471 0 441274 256422.64 79640 64 470
472 0 441425.44 256340.9 79480 40 471
473 0 441477.97 256217.81 79400 98 472
474 0 441558.03 255990.3 79240 60 473
475 0 441629.94 255874.19 79120 71 474
476 0 441614.03 255853.33 79000 71 475
477 0 441586.75 255833.56 78840 75 476
478 0 441532.66 255820.08 78720 75 477
479 0 441446.12 255833.25 78600 163 478
480 0 441513.4 255851.77 78440 163 479
481 0 441632 255616 77920 45 480
482 0 441600 255552 77680 98 481
483 0 441472 255456 77480 91 482
484 0 441344 255328 77280 101 483
485 0 441248 255136 77080 135 484
486 0 441120 254912 77040 108 485
487 0 441088 254688 76840 104 486
488 0 440960 254464 76760 81 487
489 0 440960 254240 76600 71 488
490 0 441088 254080 76400 102 489
491 0 440992 253888 76600 51 490
492 0 440928 253664 76720 91 491
493 0 440800 253408 76760 40 492
494 0 440640 253216 76720 107 493
495 0 440448 253024 76640 120 494
496 0 441312 254080 76240 108 490
497 0 441472 254048 76040 98 496
498 0 441472 253984 75760 98 497
499 0 441472 253952 75480 96 498
500 0 441440 253888 75240 71 499
501 0 441504 253792 75000 64 500
502 0 441504 253792 74720 71 501
503 0 441504 253760 74440 81 502
504 0 441568 253760 74160 32 503
505 0 441728 253632 74000 71 504
506 0 441856 253568 73760 81 505
507 0 442016 253504 73520 71 506
508 0 442240 253408 73360 75 507
509 0 442464 253344 73200 75 508
510 0 442720 253312 73200 75 509
511 0 442976 253216 73240 86 510
512 0 443200 253120 73320 71 511
513 0 443456 253088 73320 81 512
514 0 443712 253088 73400 81 513
515 0 441429.1 255904.5 78400 75 480
516 0 441406.8 255928.4 78360 75 515
517 0 441088 256320 78160 45 516
518 0 441216 256416 77920 96 517
519 0 441280 256512 77680 90 518
520 0 441344 256672 77480 75 519
521 0 441504 256768 77280 98 520
522 0 441728 256928 77240 81 521
523 0 441888 257120 77120 75 522
524 0 441984 257280 76880 81 523
525 0 442016 257280 76600 45 524
526 0 442080 257184 76400 64 525
527 0 440295.5 257706.25 80240 115 342
528 0 440062 257954.64 80200 40 527
529 0 439996.8 258034.8 80160 60 528
530 0 439945.9 257742.72 80200 40 527
531 0 439888.7 257746.86 80160 40 530
532 0 442259.78 263386.53 76800 131 147
533 0 442390.84 263337.8 76760 131 532
534 0 442474.53 263249.66 76680 64 533
535 0 444515.6 265197.44 75400 120 139
536 0 444575.3 265218.03 75520 120 535
537 0 444663.28 265306.56 75720 120 536
538 0 444810.72 265406.8 75880 120 537
539 0 444898.8 265450.72 75920 120 538
540 0 445326.66 265585.72 76040 -1 539
541 0 445839 265629.56 76000 -1 540
542 0 446190.8 265705.53 76040 -1 541
543 0 446406.97 265610.56 75960 -1 542
544 0 446454.4 265555.03 75880 -1 543
545 0 446662.88 265271.9 75800 -1 544
546 0 446762.9 265156.3 75720 -1 545
547 0 446819.16 265075.53 75640 -1 546
548 0 446871.25 264947.7 75520 -1 547
549 0 446914.53 264787.5 75440 -1 548
550 0 446882.06 264691.56 75360 -1 549
551 0 446918.88 264667.47 75200 -1 550
552 0 446887.03 264635.06 75040 -1 551
553 0 446866.56 264607.28 74920 -1 552
554 0 446867.56 264601.3 74840 -1 553
555 0 446920.12 264601.12 74720 -1 554
556 0 446927.34 264639.53 74640 -1 555
557 0 447515.34 264415.4 74640 -1 556
558 0 447598.38 264402.25 74560 -1 557
559 0 447127.03 264740.2 74680 -1 556
560 0 447239.8 264771.12 74800 -1 559
561 0 447270.5 264819.25 74920 -1 560
562 0 446270.72 265744.03 75800 -1 544
563 0 446410.66 266160.03 75800 -1 562
564 0 446550.3 266293.38 75880 -1 563
565 0 446607.06 266352.44 75960 -1 564
566 0 446594.97 266369.2 76080 -1 565
567 0 446559.03 266458.7 76240 -1 566
568 0 446630.9 266649.5 76360 -1 567
569 0 446724.47 266753.28 76480 -1 568
570 0 446912 266894.03 76640 -1 569
571 0 447110.12 266962.16 76720 -1 570
572 0 447274.88 267144.53 76880 -1 571
573 0 447364.12 267176.78 76960 -1 572
574 0 447465.97 267209.6 77080 -1 573
575 0 447708.9 267243.9 77240 -1 574
576 0 447826.56 267349.5 77360 -1 575
577 0 447953.12 267532.16 77480 -1 576
578 0 448092.88 267697.22 77600 -1 577
579 0 448271.7 267912.12 77760 -1 578
580 0 448331.03 268049.94 77960 -1 579
581 0 448480.22 268203.3 78160 -1 580
582 0 448806.1 268311.38 78360 -1 581
583 0 449202.3 268343.28 78560 -1 582
584 0 449681.44 268157.3 78800 -1 583
585 0 449778.94 267897.12 79000 -1 584
586 0 449714.38 267728.25 79200 -1 585
587 0 449669.2 267681.6 79360 -1 586
588 0 449794.6 267915 79560 -1 587
589 0 449658 267670.4 79400 -1 587
590 0 449660.4 267461.62 79560 -1 589
591 0 449701.56 267346.8 79680 -1 590
592 0 449657.06 267383.06 79760 -1 591
593 0 446047.88 269410 72920 81 122
594 0 446047.78 269433.2 72880 81 593
595 0 446687.94 269410.16 72840 90 594
596 0 446805.72 269450.03 72800 90 595
597 0 447000 269482.47 72720 90 596
598 0 447175.12 269474.47 72640 -1 597
599 0 447582.28 269489.53 72560 -1 598
600 0 447815.9 269620.84 72480 -1 599
601 0 448015.28 269809.72 72280 -1 600
602 0 448203.9 270060.56 71960 -1 601
603 0 448395.88 270288.38 71640 -1 602
604 0 448607.34 270489.28 71200 -1 603
605 0 448755.72 270592.12 70680 -1 604
606 0 448712.22 270544.1 70480 -1 605
607 0 448750.94 270462.94 70320 -1 606
608 0 448654.97 270373.06 70200 -1 607
609 0 448538.72 270324.03 70040 -1 608
610 0 448523.44 270275.75 69960 -1 609
611 0 448516.97 270261.03 69880 -1 610
612 0 445968 269410.22 72840 81 594
613 0 445983.88 269402.47 72720 81 612
614 0 446126.56 269329.66 72560 107 613
615 0 446167.44 269329.28 72400 107 614
616 0 446294.7 269288.25 72320 107 615
617 0 446361.28 269250.1 72240 107 616
618 0 446524.94 269261.3 72120 128 617
619 0 446653.56 269304.84 71960 64 618
620 0 446841.9 269347.9 71720 64 619
621 0 447061.3 269385.56 71560 64 620
622 0 447279.2 269397.4 71480 64 621
623 0 447499.94 269367.84 71240 80 622
624 0 447872.88 269224.9 70640 80 623
625 0 448221.4 269253.66 70440 163 624
626 0 448395.44 269257.03 70360 140 625
627 0 448321.03 269185.16 70240 140 626
628 0 448515.7 269229.25 70200 140 627
629 0 448673.22 269225.56 69920 141 628
630 0 448652.9 269332.88 69880 141 629
631 0 448721.62 269319.7 69680 137 630
632 0 448954.94 269321.22 69320 160 631
633 0 449072.84 269371.8 69120 86 632
634 0 449387.1 269359.7 68960 104 633
635 0 449783.8 269293.38 68800 91 634
636 0 450222.5 269226.28 68560 75 635
637 0 450826.22 269076.72 68360 102 636
638 0 451439.66 268874.62 68280 91 637
639 0 451847.34 268923.12 68160 164 638
640 0 452162.94 268823.5 68000 104 639
641 0 452792.06 268789.6 67840 96 640
642 0 453547.88 268578.97 67760 98 641
643 0 453883.44 268489.94 67640 124 642
644 0 453996.28 268449.25 67600 124 643
645 0 454458.03 268008.38 67600 32 644
646 0 454595.47 267970.75 67560 32 645
647 0 455024.1 267762.5 67520 -1 646
648 0 455114 267663.5 67480 -1 647
649 0 455199.53 267578 67400 -1 648
650 0 455295.9 267566.8 67280 -1 649
651 0 455283.16 267602.5 67160 -1 650
652 0 455145.2 267648.4 67040 80 651
653 0 455032.34 267634.78 66920 80 652
654 0 454977.72 267671.75 66840 80 653
655 0 454960.2 267690.38 66800 80 654
656 0 454236.12 268417.06 67440 32 644
657 0 454486.56 268400.62 67240 32 656
658 0 454416 268452.16 66960 32 657
659 0 454653.8 268404.12 66760 81 658
660 0 455041.47 268272.6 66600 80 659
661 0 455065.9 268233.06 66520 143 660
662 0 454909.8 267837.03 66520 143 661
663 0 454866.1 267715.53 66440 143 662
664 0 454861.47 267690.4 66400 143 663
665 0 454905 267829.28 66560 143 662
666 0 454845.28 267798.5 66600 143 665
667 0 454873.8 267749.28 66680 80 666
668 0 454894.22 267716.1 66720 80 667
669 0 455234.03 268207.75 66440 143 661
670 0 455625.47 268172.34 66200 124 669
671 0 455639.84 268160.22 65960 60 670
672 0 455792.4 268071.03 65720 90 671
673 0 455975.34 267846.84 65280 91 672
674 0 456058.88 267750.3 65120 71 673
675 0 456382.62 267610.12 64800 51 674
676 0 456765.5 267344.72 64600 40 675
677 0 457079.34 267029.28 64480 80 676
678 0 457380.16 266612.88 64240 51 677
679 0 457542.38 266383.78 64080 60 678
680 0 457464.16 266337.78 63960 60 679
681 0 457261.88 266405.72 63680 131 680
682 0 457284.47 266488.38 63400 96 681
683 0 457479.97 266593 63120 81 682
684 0 457592.12 266529.12 62920 60 683
685 0 457704.25 266536.34 62720 60 684
686 0 457801.53 266684.5 62560 60 685
687 0 457674.8 266766.47 62440 60 686
688 0 457337.94 267009.62 62440 -1 687
689 0 457251.22 267000.94 62320 -1 688
690 0 457412.9 266954.78 62280 -1 689
691 0 457399.4 266974.66 62160 -1 690
692 0 457483.06 266994.53 62000 -1 691
693 0 457446.53 267001.2 61920 -1 692
694 0 457406.44 267009.16 61880 -1 693
695 0 457358.38 267018.38 61840 -1 694
696 0 457359.9 267067.3 61720 -1 695
697 0 457404.56 267248.7 61560 -1 696
698 0 457333 267269.34 61400 -1 697
699 0 457245.75 267338.72 61320 -1 698
700 0 457231.5 267371.38 61240 -1 699
701 0 457195.34 267405.16 61120 -1 700
702 0 457235 267498.1 61040 -1 701
703 0 457294.25 267564.28 61000 -1 702
704 0 457158.53 267571.72 60960 -1 703
705 0 457024.22 267643.5 60880 -1 704
706 0 456944.97 267837.53 60760 -1 705
707 0 456925.47 267973.47 60720 -1 706
708 0 456872.25 267955.5 60680 -1 707
709 0 456895.84 268160.78 60640 -1 708
710 0 456881.34 268129.28 60560 -1 709
711 0 456823.56 267887.16 60320 -1 710
712 0 456832.9 267721.3 60280 -1 711
713 0 456903.12 267504.88 60160 -1 712
714 0 456972.53 267258.3 60080 -1 713
715 0 456740.47 268067.38 60280 -1 711
716 0 456551.47 268304.34 60080 -1 715
717 0 456310.12 268276.88 60000 -1 716
718 0 456300.84 268294.44 59880 -1 717
719 0 456233.16 268321.03 59760 -1 718
720 0 456131.1 268339.03 59640 -1 719
721 0 455923.16 268438.6 59480 -1 720
722 0 455953.34 268467.7 59320 -1 721
723 0 455818.72 268498.44 59240 -1 722
724 0 455660.72 268462.2 59160 -1 723
725 0 455654 268329.5 59120 -1 724
726 0 455550 268205.5 59160 -1 725
727 0 455298 268273.5 59200 -1 726
728 0 455106 268313.5 59120 -1 727
729 0 454894 268341.5 59040 -1 728
730 0 454562 268281.5 59080 -1 729
731 0 454510 268145.5 59160 -1 730
732 0 454410 268109.5 59240 -1 731
733 0 454374 268085.5 59320 -1 732
734 0 454358 268025.5 59400 -1 733
735 0 457625.28 267559.94 60960 -1 703
736 0 457842.1 267525.2 60920 -1 735
737 0 457911.28 267514.1 60800 -1 736
738 0 457063.47 267003.22 62280 -1 689
739 0 457037.8 266982.7 62240 -1 738
740 0 456981.72 267101.38 62440 -1 688
741 0 456748.75 267104.56 62520 -1 740
742 0 455880.62 268076.62 66280 51 670
743 0 456091 267914.1 66400 51 742
744 0 456237.84 267849.28 66520 122 743
745 0 456409.7 267812.28 66600 122 744
746 0 456595.84 267830 66760 150 745
747 0 457150.12 267639.84 67040 102 746
748 0 457517.8 267882.34 67040 32 747
749 0 457753.47 267982.7 67000 32 748
750 0 457825.56 268123.97 66920 40 749
751 0 457816 268286.2 66800 51 750
752 0 457837.66 268377.78 66760 51 751
753 0 457840.03 268365.9 66720 51 752
754 0 457937.53 268467.44 66680 40 753
755 0 458032.06 268610.25 66600 40 754
756 0 458246.1 268806.2 66520 40 755
757 0 458464.7 268907.75 66400 40 756
758 0 458604 268920.25 66320 -1 757
759 0 458765.1 269010.5 66200 -1 758
760 0 458902.66 269065.53 66040 -1 759
761 0 459110.28 269052.7 65800 -1 760
762 0 459170.75 269108.2 65640 -1 761
763 0 459197.5 269182.4 65520 -1 762
764 0 459258.25 269238.38 65400 -1 763
765 0 459323.3 269358.47 65240 -1 764
766 0 457735.6 268295.4 66680 51 753
767 0 457579.66 268211.56 66640 51 766
768 0 457091.66 267554.75 67240 102 747
769 0 457156.56 267357.38 67240 102 768
770 0 457332.88 267166.5 67280 102 769
771 0 457281.7 266885.84 67320 -1 770
772 0 448101.7 269157.34 70200 163 627
773 0 448101.25 269185.25 70120 163 772
774 0 444566.06 270565.34 74360 139 115
775 0 444503.6 270530 74440 139 774
776 0 444483.88 270513.3 74520 139 775
777 0 444515.53 270526.94 74600 139 776
778 0 444543.56 270538.47 74760 139 777
779 0 444619.62 270645.97 74960 128 778
780 0 444638.8 270673.97 75240 150 779
781 0 444620.7 270656.56 75360 150 780
782 0 444645.84 270630.75 75520 172 781
783 0 444669.66 270582.47 75720 172 782
784 0 444718.78 270490 75920 163 783
785 0 444784.6 270384.6 76320 190 784
786 0 444858.9 270281.78 76840 192 785
787 0 445083.2 270082.75 77880 160 786
788 0 445054.8 270007.6 78160 96 787
789 0 445017.16 269979.3 78200 96 788
790 0 444960.97 269781.25 78440 135 789
791 0 444978.03 269575.84 78640 214 790
792 0 445046.66 269431.72 78840 154 791
793 0 445050.53 269337.94 78880 154 792
794 0 445066.72 269121.5 79080 186 793
795 0 445048.97 269073.4 79200 186 794
796 0 445001.28 269049.28 79400 200 795
797 0 444890.62 269051.2 79640 80 796
798 0 444694.34 269091 80200 198 797
799 0 444497.5 269011.2 80520 214 798
800 0 444454 268972.16 80560 214 799
801 0 444376.28 268922.47 80720 214 800
802 0 444253 268808.94 80880 176 801
803 0 444024.2 268283.3 81560 253 802
804 0 443785.3 267729.97 81800 244 803
805 0 443469.25 267336.3 82040 200 804
806 0 443350.03 267234.06 82200 108 805
807 0 443072.78 267111.9 82440 175 806
808 0 442777.12 266856.25 82760 175 807
809 0 442647.2 266504.7 83000 153 808
810 0 442297.03 265937.78 83520 102 809
811 0 442021.22 265433.06 83840 128 810
812 0 441943.28 265328.25 84000 128 811
813 0 441976.4 265074.4 84160 163 812
814 0 441992.2 264787.38 84400 163 813
815 0 442089.3 264362.03 84680 163 814
816 0 442062.44 263920.34 84920 244 815
817 0 441829.03 263554 85160 197 816
818 0 441717.9 263337.16 85320 181 817
819 0 441741.47 263135.8 85560 196 818
820 0 441725.84 262921.06 85680 181 819
821 0 441860.06 262490.78 86040 197 820
822 0 441888.9 262187.94 86320 176 821
823 0 441870.22 262180.56 86360 176 822
824 0 441917.44 261958.86 86480 160 823
825 0 442105.38 261489.17 86480 128 824
826 0 442149.3 261115.61 86480 163 825
827 0 442334.7 261023.44 86280 141 826
828 0 442441.53 261019.7 86040 128 827
829 0 442625.2 260818.64 85800 81 828
830 0 442825.6 260650.86 85520 134 829
831 0 442912.06 260473.08 85080 128 830
832 0 442966.3 260232.53 84720 153 831
833 0 442989.47 259945.33 84280 181 832
834 0 443129 259491.88 84040 163 833
835 0 443174.06 259093.23 83880 104 834
836 0 443258 258771.27 83720 32 835
837 0 443480.12 258514.66 83440 32 836
838 0 443729.97 257910.42 83160 166 837
839 0 443749.94 257690.77 83080 166 838
840 0 444149.66 257071 82840 176 839
841 0 444246.97 256867.58 82640 139 840
842 0 444394.72 256360.17 82440 163 841
843 0 444466.53 256114.44 82280 148 842
844 0 444472.97 255806.19 82160 120 843
845 0 444472.06 255569.11 82120 124 844
846 0 444419.5 255542.52 81960 124 845
847 0 444378.75 255567.53 81880 64 846
848 0 444607.44 256270.9 81880 120 847
849 0 444963.5 256390.28 81880 -1 848
850 0 445041.56 256397.45 81840 -1 849
851 0 445217.06 256567.94 81840 -1 850
852 0 445200.9 256575.8 81880 -1 851
853 0 445163.1 256604.81 81960 -1 852
854 0 445135.6 256649 82040 -1 853
855 0 445090.62 256638.92 82160 -1 854
856 0 445088.5 256663.97 82320 -1 855
857 0 445073.94 256725.2 82440 -1 856
858 0 445025.12 256772.5 82600 -1 857
859 0 445035.56 256827.83 82760 -1 858
860 0 445118.5 256905.2 82920 -1 859
861 0 445114.8 256924.78 83000 -1 860
862 0 445077.62 256905.27 83120 -1 861
863 0 445122.3 256892.42 83200 -1 862
864 0 445132.9 256888.88 83240 -1 863
865 0 445150.7 256911.31 83280 -1 864
866 0 445168.25 256930.33 83320 -1 865
867 0 445307.97 256972 83360 -1 866
868 0 445523.53 256977.55 83360 -1 867
869 0 445522.3 256976.8 83440 -1 868
870 0 445496.72 256936.72 83520 -1 869
871 0 445559.7 256945.28 83560 -1 870
872 0 445573.97 256935.48 83600 -1 871
873 0 445596.88 256916.5 83640 -1 872
874 0 445651.94 256882.94 83680 -1 873
875 0 445666.78 256841.69 83720 -1 874
876 0 445735.9 256790.3 83800 -1 875
877 0 445779.66 256723.08 83880 -1 876
878 0 445826.53 256676.64 83960 -1 877
879 0 445899.44 256615.86 84040 -1 878
880 0 445941.72 256533.33 84160 -1 879
881 0 445963.75 256487.52 84240 -1 880
882 0 446023.2 256400.48 84360 -1 881
883 0 446035.38 256318.06 84440 -1 882
884 0 446043.25 256232.8 84520 -1 883
885 0 446062.9 256200.45 84560 -1 884
886 0 446090.3 256203.12 84600 -1 885
887 0 446143.72 256196.19 84640 -1 886
888 0 446153.75 256190 84680 -1 887
889 0 446165.44 256193.58 84720 -1 888
890 0 446158.56 256172.12 84800 -1 889
891 0 446133.7 256165.14 84880 -1 890
892 0 446073.62 256147.73 84920 -1 891
893 0 446029.66 256149.1 84960 -1 892
894 0 445931.6 256043.83 85040 -1 893
895 0 445922.12 255993.12 85080 -1 894
896 0 445827.5 255874.39 85080 -1 895
897 0 445790.62 255813.48 85120 -1 896
898 0 445811.47 255721.02 85240 -1 897
899 0 445286.16 256630.58 81760 -1 851
900 0 445404.16 256676.97 81760 -1 899
901 0 445795.22 256585.97 81760 -1 900
902 0 445935.1 256524.48 81800 -1 901
903 0 446017.47 256520.81 81840 -1 902
904 0 446114.3 256519.97 81880 -1 903
905 0 446206.66 256484.28 81920 -1 904
906 0 446271.62 256465.25 81960 -1 905
907 0 446315.12 256442.7 82000 -1 906
908 0 446337.62 256391.14 82040 -1 907
909 0 446359.5 256361.52 82080 -1 908
910 0 446381.16 256352.58 82120 -1 909
911 0 446376.75 256314.52 82160 -1 910
912 0 446376.2 256313.86 82200 -1 911
913 0 446395.72 256311.2 82240 -1 912
914 0 446396.44 256304.17 82280 -1 913
915 0 446395.4 256267.44 82360 -1 914
916 0 446449.28 256341.47 82480 -1 915
917 0 446531.84 256462.84 82560 -1 916
918 0 446506.8 256575.7 82720 -1 917
919 0 446527.84 256577.61 82840 -1 918
920 0 446584.4 256521.56 82920 -1 919
921 0 446631.12 256476.81 83000 -1 920
922 0 446611.38 256465.77 83080 -1 921
923 0 446564.28 256408.64 83200 -1 922
924 0 446521.4 256359.38 83320 -1 923
925 0 446493.88 256258.88 83440 -1 924
926 0 446462.16 256198.92 83520 -1 925
927 0 446444.6 256149.98 83680 -1 926
928 0 446394.47 256057.44 83800 -1 927
929 0 446338.34 255918.31 83920 -1 928
930 0 446280.7 255719.97 84040 -1 929
931 0 446256.7 255580.12 84080 -1 930
932 0 446251.94 255538.3 84120 -1 931
933 0 446229.7 255453.47 84320 -1 932
934 0 444379.47 255296.25 81320 101 847
935 0 444445.75 255356.47 81000 108 934
936 0 444333.12 255400.11 80760 96 935
937 0 444280.06 255460.2 80520 86 936
938 0 444222.94 255470.61 80360 86 937
939 0 444209.06 255474.02 80320 32 938
940 0 444050.44 255449.19 80200 32 939
941 0 443924.16 255350.64 80200 32 940
942 0 443817.38 255271.88 80200 32 941
943 0 443791.2 255246.17 80240 32 942
944 0 443744.78 255221.52 80280 32 943
945 0 443589.22 255121.14 80320 32 944
946 0 443480.5 255034.86 80400 -1 945
947 0 443329.34 254987.16 80480 -1 946
948 0 443107.25 254950.52 80560 -1 947
949 0 442902.44 254900.62 80600 -1 948
950 0 442654.84 254857.27 80680 -1 949
951 0 442458.34 254798.3 80680 -1 950
952 0 442218.6 254849.36 80680 -1 951
953 0 442065.6 254809.84 80680 -1 952
954 0 441919.1 254725.89 80720 -1 953
955 0 441882.84 254692.53 80760 -1 954
956 0 441816.94 254607.5 80840 -1 955
957 0 441772.3 254495.55 80960 -1 956
958 0 441761.56 254431.25 81040 -1 957
959 0 441719.38 254329.39 81160 -1 958
960 0 441707.88 254223.8 81280 -1 959
961 0 441696.6 254173.2 81320 -1 960
962 0 441684.8 254118.98 81400 -1 961
963 0 441722.7 254060.6 81480 -1 962
964 0 441749.22 254008.73 81560 -1 963
965 0 441753.6 254009.14 81600 -1 964
966 0 441727.84 254026.75 81640 -1 965
967 0 441778.16 253972.12 81680 -1 966
968 0 441842.22 253801.9 81680 -1 967
969 0 442024.28 253530.75 81680 -1 968
970 0 442101 253397.8 81680 -1 969
971 0 442132.38 253292.28 81640 -1 970
972 0 442129.44 253215.53 81600 -1 971
973 0 442121.72 253015.61 81600 -1 972
974 0 442153.6 252916.94 81640 -1 973
975 0 442142.12 252870.89 81680 -1 974
976 0 442137.84 252829.8 81800 -1 975
977 0 442151.6 252775.9 81880 -1 976
978 0 442163.88 252715.64 81920 -1 977
979 0 442154.8 252617.55 82000 -1 978
980 0 442145.94 252570.78 82080 -1 979
981 0 442187.03 252340.77 82160 -1 980
982 0 442149.7 252359.58 82200 -1 981
983 0 441813.78 253896.61 81800 -1 968
984 0 444093.7 255410.31 80000 32 940
985 0 444256.12 255371.77 79920 32 984
986 0 444541.2 255389.8 79920 32 985
987 0 444505.2 255465.8 80040 32 986
988 0 445259.1 254022.78 79880 -1 985
989 0 445589.78 254049.9 79880 -1 988
990 0 444299.97 255236.56 79760 32 988
991 0 444285.1 255097.36 79600 32 990
992 0 444299.56 254973.22 79440 -1 991
993 0 444321.06 254785.45 79280 -1 992
994 0 444359.16 254740.33 79080 40 993
995 0 444442.8 254618.86 78880 40 994
996 0 444436.16 254612.05 78680 40 995
997 0 444447.38 254640.64 78480 115 996
998 0 444401.66 254616.56 78280 115 997
999 0 444600.6 254652.14 78040 90 998
1000 0 444867.8 254541.1 77840 81 999
1001 0 444991.78 254423.78 77640 102 1000
1002 0 445098.5 254279.58 77400 120 1001
1003 0 445131.84 254144.5 77160 122 1002
1004 0 445150.03 254104.39 77000 122 1003
1005 0 445316.03 254107.34 77000 90 1004
1006 0 445427.22 254011.38 76800 60 1005
1007 0 445508.62 253945.98 76640 60 1006
1008 0 445606.97 253927.23 76480 60 1007
1009 0 445692.62 253917.4 76240 64 1008
1010 0 445857.66 253874.62 76040 60 1009
1011 0 445966.5 253830.11 75840 75 1010
1012 0 446069 253776.89 75680 81 1011
1013 0 446271.66 253692.3 75480 115 1012
1014 0 446382.2 253619.28 75280 98 1013
1015 0 446664.75 253530.61 74920 51 1014
1016 0 446818.25 253504.47 74720 51 1015
1017 0 446991.28 253427.8 74520 81 1016
1018 0 447096.9 253408.52 74400 81 1017
1019 0 447289.5 253436.84 74160 75 1018
1020 0 447510.6 253361.33 73920 45 1019
1021 0 447555.5 253489.34 73880 45 1020
1022 0 447717.9 253520.73 73680 81 1021
1023 0 447964.22 253564.9 73440 86 1022
1024 0 448350.7 253443.22 73200 60 1023
1025 0 448537.1 253440.89 72960 128 1024
1026 0 448654.84 253468.17 72720 81 1025
1027 0 448936.03 253507.48 72440 60 1026
1028 0 449086.25 253512.08 72280 51 1027
1029 0 449252.22 253569.67 72080 60 1028
1030 0 449299 253640.6 71920 60 1029
1031 0 449264.97 253768.22 71680 75 1030
1032 0 449221.4 253812.03 71480 71 1031
1033 0 449237.72 253856.7 71240 71 1032
1034 0 449279.75 253788.53 70960 96 1033
1035 0 449415.88 253837.02 70720 90 1034
1036 0 449477.62 253788.1 70480 90 1035
1037 0 449627.28 253731.03 70240 120 1036
1038 0 449802.9 253674.02 70000 181 1037
1039 0 449982.94 253677.45 69680 81 1038
1040 0 450225.6 253747.14 69400 90 1039
1041 0 450279.38 253761.94 69200 104 1040
1042 0 450343.7 253900.48 68920 102 1041
1043 0 450334.25 253877.66 68680 122 1042
1044 0 450309.22 253931.72 68480 51 1043
1045 0 450248.8 253966.44 68280 51 1044
1046 0 450185.12 254100.27 68040 81 1045
1047 0 450072.66 254273.98 67840 40 1046
1048 0 449842.3 254517.1 67600 51 1047
1049 0 449667.12 254604.45 67600 51 1048
1050 0 449539.47 254564.02 67600 71 1049
1051 0 449291.84 254511.84 67680 71 1050
1052 0 449110.7 254403.44 67760 71 1051
1053 0 449058.8 254351.33 67800 -1 1052
1054 0 449678.84 254623.1 67560 71 1049
1055 0 449626.66 254700.27 67440 71 1054
1056 0 449338.62 254961.42 67320 120 1055
1057 0 449122.03 255045.42 67120 143 1056
1058 0 448856.34 255209.64 66920 143 1057
1059 0 448851.75 255296.62 66880 143 1058
1060 0 448813.8 255328.98 66840 143 1059
1061 0 448788.47 255334.38 66800 143 1060
1062 0 448709.16 255445.45 66800 51 1061
1063 0 448581.7 255522.25 66720 51 1062
1064 0 448478.34 255639.58 66640 -1 1063
1065 0 448426.53 255742.03 66560 -1 1064
1066 0 448363.22 255849.7 66480 -1 1065
1067 0 448368.78 255906.45 66440 -1 1066
1068 0 448800.38 255272.83 66760 143 1061
1069 0 448801.3 255268.88 66720 143 1068
1070 0 448955.4 255398.42 67320 60 1056
1071 0 448859.72 255551.9 67320 51 1070
1072 0 448798.1 255674.12 67280 51 1071
1073 0 448767.2 255733.34 67200 51 1072
1074 0 448708.2 255763.42 67160 51 1073
1075 0 448633.06 255851.89 67160 51 1074
1076 0 448579.78 255956.2 67160 51 1075
1077 0 448486.6 256085.72 67080 51 1076
1078 0 448303.47 256292.77 67080 -1 1077
1079 0 448128.9 256723.66 67080 -1 1078
1080 0 447952.12 256968.56 67040 -1 1079
1081 0 447738.78 257364.4 67040 -1 1080
1082 0 447799.7 257520.11 67040 -1 1081
1083 0 447817.97 257581.53 67000 -1 1082
1084 0 447804.1 257644.48 66960 -1 1083
1085 0 447780.16 257639.5 66920 -1 1084
1086 0 447755.34 257770.42 66880 -1 1085
1087 0 447721 257800.38 66840 -1 1086
1088 0 447668.2 257842.25 66800 -1 1087
1089 0 448145.03 256883.98 67400 -1 1079
1090 0 448445.34 256078.33 67040 51 1077
1091 0 448467 255799.8 67000 51 1090
1092 0 448435.75 255718.48 66960 51 1091
1093 0 448402.53 255650.6 66920 51 1092
1094 0 448431.3 255600.88 66880 51 1093
1095 0 448483 255613.17 66840 51 1094
1096 0 448528.97 255606.75 66800 51 1095
1097 0 448546.2 255614.03 66760 51 1096
1098 0 448533.56 255650.5 66720 51 1097
1099 0 448534.6 255686.1 66680 -1 1098
1100 0 448498.25 255735.42 66640 -1 1099
1101 0 448493.47 255778.14 66600 -1 1100
1102 0 448602.84 255956.81 67200 51 1076
1103 0 448593.44 255946.38 67240 51 1102
1104 0 448508.22 255976.33 67360 51 1103
1105 0 448472.84 255966.05 67400 51 1104
1106 0 449975.03 254571.25 67480 51 1048
1107 0 450022.72 254586.08 67400 51 1106
1108 0 450092.22 254633.38 67320 71 1107
1109 0 450053.12 254695.84 67280 71 1108
1110 0 450032.03 254702.75 67240 71 1109
1111 0 449992.22 254752.48 67120 71 1110
1112 0 449890.28 254822.45 67000 120 1111
1113 0 449759 254885.7 66880 120 1112
1114 0 449615.47 254914.25 66720 120 1113
1115 0 444968.34 253991.83 77000 71 1004
1116 0 444882.94 253938.47 76920 45 1115
1117 0 444770.16 253873.31 76840 45 1116
1118 0 444670.03 253821.14 76760 51 1117
1119 0 444606.3 253809.2 76720 51 1118
1120 0 444389.34 253730.58 76720 86 1119
1121 0 444364.8 253635.64 76720 86 1120
1122 0 444219.94 253597.02 76560 128 1121
1123 0 444106.1 253596.28 76480 128 1122
1124 0 444067.72 253592.95 76440 128 1123
1125 0 443950 253586.62 76320 75 1124
1126 0 443863.28 253564.34 76160 71 1125
1127 0 443817.75 253549.72 76080 71 1126
1128 0 443704 253491.14 75960 71 1127
1129 0 443606.97 253453.67 75880 71 1128
1130 0 443494.66 253376.97 75800 71 1129
1131 0 443348.75 253326.95 75720 -1 1130
1132 0 443231.75 253285.17 75640 -1 1131
1133 0 443070.6 253202.22 75560 -1 1132
1134 0 442964.72 253142.3 75480 -1 1133
1135 0 442809.5 253057.38 75360 -1 1134
1136 0 442675.34 252972.56 75240 -1 1135
1137 0 442668.06 252898.31 75120 -1 1136
1138 0 444352.9 253669.31 76760 86 1121
1139 0 444381.84 253656.34 76800 86 1138
1140 0 444377.8 253695.28 76920 51 1139
1141 0 444426.8 253678.94 77040 51 1140
1142 0 444453.8 253661.56 77080 51 1141
1143 0 444466.78 253577.84 77080 51 1142
1144 0 444414.7 253533.5 77080 51 1143
1145 0 444391.5 253493.44 77040 86 1144
1146 0 444374.4 253433.73 77000 86 1145
1147 0 444336.62 253268.2 77000 86 1146
1148 0 444186.47 253162.64 77000 128 1147
1149 0 444115.28 253152.53 77040 128 1148
1150 0 444060.38 253167.83 77080 128 1149
1151 0 443978.12 253197.42 77120 128 1150
1152 0 443957.1 253214.52 77160 -1 1151
1153 0 443912.34 253246.6 77240 -1 1152
1154 0 443883.1 253291.86 77360 -1 1153
1155 0 443823.25 253361.28 77480 -1 1154
1156 0 443778.75 253402.17 77640 -1 1155
1157 0 443602.53 253445.34 77800 -1 1156
1158 0 443245.47 253454.28 77960 -1 1157
1159 0 443116.25 253412.48 78040 -1 1158
1160 0 442908.88 253272.83 78040 -1 1159
1161 0 442759.03 253074.64 78040 -1 1160
1162 0 442761.38 253016.55 78000 -1 1161
1163 0 442757.72 253005.3 77960 -1 1162
1164 0 442718.44 253054.33 77880 -1 1163
1165 0 442676.03 253055.8 77800 -1 1164
1166 0 442672.12 253040.02 77760 -1 1165
1167 0 442665.7 253011 77720 -1 1166
1168 0 442690.75 252938.62 77600 -1 1167
1169 0 442677.9 252929.34 77560 -1 1168
1170 0 443017.28 253346.6 78080 -1 1159
1171 0 444302.5 253283.27 76920 86 1147
1172 0 444196.44 254765.4 81960 102 846
1173 0 443527.7 254274.53 81960 219 1172
1174 0 443333.22 254173.9 82120 214 1173
1175 0 443292.66 254203 82240 214 1174
1176 0 442889.6 254351.92 82240 107 1175
1177 0 442513.6 254441.06 82320 107 1176
1178 0 442199.88 254548.61 82400 163 1177
1179 0 442050 254773.34 82480 163 1178
1180 0 442059.75 254820.5 82440 163 1179
1181 0 442038.97 254842.58 82400 102 1180
1182 0 441392.1 254776.56 82400 137 1178
1183 0 441023.66 254841.33 82360 75 1182
1184 0 441096.1 254752.4 82240 75 1183
1185 0 441159.97 254688.06 82160 137 1184
1186 0 440683.97 254900.77 82440 124 1183
1187 0 440375.44 254929.05 82600 139 1186
1188 0 439967.7 254896.38 82720 153 1187
1189 0 439608.7 254832.6 82880 101 1188
1190 0 439255.62 254814.14 83000 102 1189
1191 0 438764.75 255020.38 83120 86 1190
1192 0 438512.5 254908.75 83080 45 1191
1193 0 438190.62 254985.81 83000 40 1192
1194 0 441299.8 254833.34 82480 67 1183
1195 0 441289.5 254899.06 82720 52 1194
1196 0 441407.47 254915.56 82880 42 1195
1197 0 441152 255040 83040 32 1196
1198 0 441120 255104 83280 150 1197
1199 0 440864 255136 83320 172 1198
1200 0 440608 255104 83440 71 1199
1201 0 440352 255040 83520 40 1200
1202 0 440256 255008 83560 40 1201
1203 0 441583.94 254860.02 82160 124 1182
1204 0 441735.16 254951.95 82080 124 1203
1205 0 443048.03 253774.78 82240 140 1175
1206 0 443003.53 253729.27 82280 140 1205
1207 0 442933.22 253689.97 82360 140 1206
1208 0 442424.2 253431.11 82600 107 1207
1209 0 442251.97 253389.75 82720 156 1208
1210 0 441704.16 253532.36 82720 227 1209
1211 0 441695.06 253562.03 82640 156 1210
1212 0 441695.34 253542.78 82600 156 1211
1213 0 441699.3 253498.53 82520 156 1212
1214 0 441691.38 253482.7 82440 107 1213
1215 0 441655.3 253475.17 82360 107 1214
1216 0 441623.72 253406.69 82280 107 1215
1217 0 441591.03 253402.44 82240 107 1216
1218 0 441599.66 253387.28 82200 107 1217
1219 0 442068.4 253355.47 82840 156 1209
1220 0 442045 253095.56 83080 189 1219
1221 0 441756.8 252735.9 83080 185 1220
1222 0 441596.97 252701.25 83040 185 1221
1223 0 441477.56 252617.02 83000 185 1222
1224 0 441441.78 252548.33 82920 -1 1223
1225 0 441359.3 252483.56 83000 -1 1223
1226 0 441299 252458.27 83040 -1 1225
1227 0 441215.1 252426.28 83080 -1 1226
1228 0 441151.22 252417.06 83120 -1 1227
1229 0 440935.84 252338.2 83160 -1 1228
1230 0 440935.28 252333.11 83120 -1 1229
1231 0 440955.06 252310.27 83080 -1 1230
1232 0 441949.44 252985.05 83200 189 1220
1233 0 441766.56 252557.06 83200 139 1232
1234 0 441784.22 252439.5 83200 139 1233
1235 0 441803.7 252379.38 83160 139 1234
1236 0 441876.12 252936.81 83360 185 1232
1237 0 441977 252511.58 83560 71 1236
1238 0 442476.16 251450.88 83560 163 1237
1239 0 442675.16 251199.66 83560 122 1238
1240 0 442928 251090.4 83560 86 1239
1241 0 442938.72 250948 83560 122 1240
1242 0 443849.75 250287.16 83560 120 1241
1243 0 443833.84 250299.19 83320 120 1242
1244 0 443842.53 250136.33 83240 120 1243
1245 0 443836.56 249979.22 83200 120 1244
1246 0 443996.5 249693.16 83120 32 1245
1247 0 443970.47 249472 83000 60 1246
1248 0 443956.7 249288.3 82960 75 1247
1249 0 443942.75 249118.06 82920 75 1248
1250 0 444010.97 249093.34 82840 75 1249
1251 0 444094.03 249009.53 82680 75 1250
1252 0 444189.8 248965.95 82560 45 1251
1253 0 444343.1 248931.8 82440 45 1252
1254 0 444496.66 248770.77 82320 60 1253
1255 0 444756.56 248650.69 82200 51 1254
1256 0 444848.88 248593.45 82120 51 1255
1257 0 444973.38 248568.7 82000 45 1256
1258 0 445105.5 248564.17 81920 45 1257
1259 0 445229.25 248572.84 81840 45 1258
1260 0 445315.72 248571.95 81800 45 1259
1261 0 445558.38 248559.44 81720 45 1260
1262 0 445714.06 248467.94 81600 -1 1261
1263 0 445796.94 248298.73 81440 -1 1262
1264 0 445898.25 248214.73 81360 -1 1263
1265 0 446240.62 247966.08 81200 -1 1264
1266 0 444147.56 250095.86 83760 60 1242
1267 0 444141.84 250082.78 83840 60 1266
1268 0 445026.75 249933.75 83840 32 1267
1269 0 445355.44 249971 83840 40 1268
1270 0 445390.53 249998.58 83800 71 1269
1271 0 445490.84 250012.44 83720 71 1270
1272 0 445643.2 250021.31 83560 51 1271
1273 0 445769.75 250025.84 83400 40 1272
1274 0 445869.75 250018.38 83320 40 1273
1275 0 445897.06 250025.53 83280 40 1274
1276 0 445959.6 250223.34 83240 40 1275
1277 0 446092.88 250512.02 83200 40 1276
1278 0 446130.03 250542.14 83160 -1 1277
1279 0 446197.75 250684.66 83000 -1 1278
1280 0 445460.38 249988.39 83920 71 1269
1281 0 445663.03 250043.73 83960 71 1280
1282 0 445773.22 250019.11 84040 71 1281
1283 0 445876.97 249971.4 84120 71 1282
1284 0 445951.16 249939.72 84200 71 1283
1285 0 445997.38 249950.14 84240 -1 1284
1286 0 446079.12 250009.38 84280 -1 1285
1287 0 446203.1 250028.53 84360 -1 1286
1288 0 446498.06 249935.94 84480 -1 1287
1289 0 446589.97 249875.4 84560 -1 1288
1290 0 446627.75 249796.4 84640 -1 1289
1291 0 446553.03 249687.38 84720 -1 1290
1292 0 446549.8 249619.55 84800 -1 1291
1293 0 446521.4 249612.33 84840 -1 1292
1294 0 446496.3 249604.2 84880 -1 1293
1295 0 446628.1 249569.23 84800 -1 1292
1296 0 446701.75 249533.94 84800 -1 1295
1297 0 446781.97 249446.28 84800 -1 1296
1298 0 446902.53 249371.28 84720 -1 1297
1299 0 446981.62 249305.05 84680 -1 1298
1300 0 447113.72 249231.7 84640 -1 1299
1301 0 447287.7 249131.9 84600 -1 1300
1302 0 447357.7 249086.38 84560 -1 1301
1303 0 447434.28 249061 84520 -1 1302
1304 0 447553.12 249030.5 84440 -1 1303
1305 0 447671.3 248994.06 84400 -1 1304
1306 0 447807.12 248894.72 84320 -1 1305
1307 0 447956.88 248626.06 84280 -1 1306
1308 0 447968.84 248604.86 84240 -1 1307
1309 0 447980.88 248630.44 84200 -1 1308
1310 0 444313.9 250105.39 84000 98 1267
1311 0 445064.06 249507.27 84000 32 1310
1312 0 445534.66 248971.23 84000 104 1311
1313 0 445402.88 249238.81 84360 156 1312
1314 0 445374.3 249298.58 84440 156 1313
1315 0 445446.3 249302.88 84800 150 1314
1316 0 445410.88 249327.28 84920 64 1315
1317 0 445323.62 249365.8 85080 108 1316
1318 0 445265.3 249393.3 85240 108 1317
1319 0 445146.12 249342.75 85320 81 1318
1320 0 444962.66 249256.89 85440 81 1319
1321 0 444981.28 249274.56 85520 101 1320
1322 0 445151.8 249139.39 85520 81 1321
1323 0 445196.1 249104.36 85560 81 1322
1324 0 445257.97 249047 85600 81 1323
1325 0 445260.8 249095.97 85720 81 1324
1326 0 444734.84 249318.69 85600 141 1321
1327 0 444751.62 249395.47 85640 141 1326
1328 0 444778 249672.4 85640 64 1327
1329 0 444770.22 249867.17 85640 64 1328
1330 0 444767.34 249912.2 85600 64 1329
1331 0 444807.22 250000.4 85560 51 1330
1332 0 444783.03 250056.45 85520 51 1331
1333 0 444722.6 250060.42 85480 51 1332
1334 0 444675.16 250081.28 85440 51 1333
1335 0 444503.56 250182.66 85400 51 1334
1336 0 444395.12 250273.95 85360 51 1335
1337 0 444281.47 250389.22 85360 51 1336
1338 0 444191.97 250534.23 85360 -1 1337
1339 0 444105.12 250627.62 85400 -1 1338
1340 0 443963 250674.47 85440 -1 1339
1341 0 443919.56 250739.2 85480 -1 1340
1342 0 443928.97 250844.5 85560 -1 1341
1343 0 443848.1 250929.97 85640 -1 1342
1344 0 443843 250978.78 85720 -1 1343
1345 0 445019.2 249641.12 85640 64 1328
1346 0 445164.28 249599.97 85600 81 1345
1347 0 445345.9 249579.05 85600 81 1346
1348 0 445406.1 249599.06 85640 81 1347
1349 0 445457.88 249631.38 85680 81 1348
1350 0 445509.44 249677.86 85720 81 1349
1351 0 445737.38 249690.89 85800 -1 1350
1352 0 445851.66 249695.84 85840 -1 1351
1353 0 444688.28 249435.08 85720 141 1327
1354 0 444457.2 249431.7 85880 122 1353
1355 0 444287.28 249395 86000 122 1354
1356 0 444279.75 249397.47 86040 75 1355
1357 0 444202.66 249171.88 85880 75 1354
1358 0 444058.88 248971.17 85880 80 1357
1359 0 444028.44 248936.94 85840 80 1358
1360 0 444124.34 248460.19 85840 124 1359
1361 0 443519.34 248252.81 85840 148 1360
1362 0 443379.75 247954.17 85840 124 1361
1363 0 443403.28 247935.17 85800 124 1362
1364 0 443279.28 248234.16 85800 148 1363
1365 0 442949.22 248365.16 85800 148 1364
1366 0 442619.75 248391.8 85800 -1 1365
1367 0 442279 248319.03 85800 -1 1366
1368 0 442182.56 248363.25 85760 -1 1367
1369 0 441952.28 248465.27 85720 -1 1368
1370 0 441902.28 248447.62 85680 -1 1369
1371 0 441817.72 248441.8 85640 -1 1370
1372 0 441785.9 248423.75 85600 -1 1371
1373 0 441698.5 248390.8 85520 -1 1372
1374 0 441637.84 248343.02 85440 -1 1373
1375 0 441553.12 248299.08 85360 -1 1374
1376 0 441547.66 248264.12 85320 -1 1375
1377 0 441531.88 248223.03 85280 -1 1376
1378 0 441518.28 248181.55 85240 -1 1377
1379 0 441524.62 248158.81 85200 -1 1378
1380 0 441549.1 248089.88 85160 -1 1379
1381 0 441572.03 248037.14 85120 -1 1380
1382 0 441498.66 247877.95 85120 -1 1381
1383 0 441370.38 247729.06 85120 -1 1382
1384 0 441267.9 247687.83 85160 -1 1383
1385 0 441135.88 247697.84 85200 -1 1384
1386 0 441091.03 247729.77 85240 -1 1385
1387 0 441083.44 247748.56 85280 -1 1386
1388 0 442515.25 248662.84 85920 -1 1366
1389 0 442472.47 248735.73 85960 -1 1388
1390 0 442317.62 248778.81 85960 -1 1389
1391 0 442256 248763.69 85920 -1 1390
1392 0 442177 248748.06 85880 -1 1391
1393 0 442069 248707.33 85800 -1 1392
1394 0 442015.06 248687.34 85760 -1 1393
1395 0 441943.6 248636.08 85640 -1 1394
1396 0 441886.34 248602.58 85560 -1 1395
1397 0 442425.97 248845.98 86000 -1 1389
1398 0 442446.75 248886.44 86040 -1 1397
1399 0 442629.94 248974.1 86080 -1 1398
1400 0 442768.4 249050.98 86120 -1 1399
1401 0 442848 249060.14 86160 -1 1400
1402 0 442881.28 249085.08 86200 -1 1401
1403 0 442864.25 249155.56 86240 -1 1402
1404 0 442827.6 249224.06 86280 -1 1403
1405 0 443401.53 247980.03 85880 124 1362
1406 0 443408.84 248020.94 86040 124 1405
1407 0 443584.53 248232.17 86120 148 1406
1408 0 443970.78 248458.02 86120 124 1407
1409 0 443968.16 248586.73 86120 40 1408
1410 0 444022.3 248613.06 86160 40 1409
1411 0 444002.7 248612.44 86200 40 1410
1412 0 443972.25 248586.22 86280 40 1411
1413 0 443988.84 248566.73 86320 124 1412
1414 0 443027.72 247139.3 85880 80 1405
1415 0 442745.25 246830.2 85880 75 1414
1416 0 442662.56 246690.53 85720 45 1415
1417 0 442621.97 246625.78 85640 45 1416
1418 0 442687.4 246351.17 85480 45 1417
1419 0 442813.78 246097.28 85320 45 1418
1420 0 442856.34 245978.55 85160 -1 1419
1421 0 442945.7 245918.28 85000 -1 1420
1422 0 442969.38 245839.11 84800 -1 1421
1423 0 443048.97 245760.77 84600 -1 1422
1424 0 443068.5 245792.47 84520 -1 1423
1425 0 442873.47 245701.73 84320 -1 1424
1426 0 442685.5 245637.28 84200 -1 1425
1427 0 442607.75 245571.08 84160 -1 1426
1428 0 442496.97 245514.86 84120 -1 1427
1429 0 442465.62 245519.78 84080 -1 1428
1430 0 442383.7 245553.97 84040 -1 1429
1431 0 442396.94 245562.58 83920 -1 1430
1432 0 442321 245675.98 83840 -1 1431
1433 0 442308.62 245709.45 83800 -1 1432
1434 0 442313.97 245720.72 83760 -1 1433
1435 0 442245.7 246073.7 83720 -1 1434
1436 0 442160.62 246301.48 83680 -1 1435
1437 0 442013.84 246409.7 83640 -1 1436
1438 0 442011.34 246516.48 83600 -1 1437
1439 0 442102.8 246566.4 83560 -1 1438
1440 0 442175.66 246605.36 83480 -1 1439
1441 0 442318.47 246664.66 83400 -1 1440
1442 0 442353.97 246710.22 83320 -1 1441
1443 0 442390.06 245206.4 83920 -1 1431
1444 0 442389.2 245220.4 83880 -1 1443
1445 0 442395.25 245206.73 83840 -1 1444
1446 0 442453.1 245245.62 83720 -1 1445
1447 0 442819.38 245168.9 83680 -1 1446
1448 0 442991.5 245134.73 83640 -1 1447
1449 0 443073.78 245138.16 83600 -1 1448
1450 0 443266.2 245026.9 83600 -1 1449
1451 0 443303.44 244997.56 83640 -1 1450
1452 0 443338 244975.5 83680 -1 1451
1453 0 443273.75 244976.4 83760 -1 1452
1454 0 443269.94 244963.62 83800 -1 1453
1455 0 443365.3 244957.61 83480 -1 1450
1456 0 443485.7 244975.36 83400 -1 1455
1457 0 443635.84 245037.88 83320 -1 1456
1458 0 443731.62 245144.06 83280 -1 1457
1459 0 443801.22 245243.8 83240 -1 1458
1460 0 444082.62 245359.44 83200 -1 1459
1461 0 444203.75 245436.97 83160 -1 1460
1462 0 444267.94 245587.88 83120 -1 1461
1463 0 444339.53 245642.88 83080 -1 1462
1464 0 444410.8 245680.5 82960 -1 1463
1465 0 444430.53 245672.98 82920 -1 1464
1466 0 443343.25 245775.72 84520 -1 1424
1467 0 443511.03 245765.12 84440 -1 1466
1468 0 443643.7 245770.52 84360 -1 1467
1469 0 443664.1 245758.55 84320 -1 1468
1470 0 443707.66 245759.6 84280 -1 1469
1471 0 443771.75 245774.28 84240 -1 1470
1472 0 443802.84 245781.11 84200 -1 1471
1473 0 445207.1 248209.4 84000 137 1312
1474 0 445355.1 247969.19 84240 137 1473
1475 0 445289.53 247592.72 84200 75 1474
1476 0 445346.6 247559.56 84240 45 1475
1477 0 445328.8 247848.9 84320 45 1474
1478 0 445297.9 247811.2 84360 45 1477
1479 0 445247.94 247803.48 84400 45 1478
1480 0 445170.4 247792.36 84440 45 1479
1481 0 444881.47 247816.7 84440 45 1480
1482 0 444816.16 247762.45 84440 45 1481
1483 0 444799.75 247744.39 84400 45 1482
1484 0 444764.9 247670.53 84360 45 1483
1485 0 444797.56 247350.95 84280 75 1484
1486 0 444740.47 247326.98 84200 75 1485
1487 0 445031.3 247125.28 84280 45 1485
1488 0 445102.2 247075.94 84320 45 1487
1489 0 445472.8 246869.16 84320 90 1488
1490 0 445831.22 246841.73 84320 40 1489
1491 0 445956.3 246900.4 84360 45 1490
1492 0 446202.56 246962.44 84400 96 1491
1493 0 446452.22 247030.39 84400 40 1492
1494 0 446610.25 247039.22 84400 40 1493
1495 0 446672.1 247054.44 84360 40 1494
1496 0 446717.38 247052.22 84200 40 1495
1497 0 446708.22 247062.95 84160 40 1496
1498 0 446852.56 246947.61 84000 40 1497
1499 0 446225.2 246948.75 84480 96 1492
1500 0 446327.16 246919.61 84560 96 1499
1501 0 446422.22 246859.3 84560 96 1500
1502 0 446455.56 246806.69 84600 96 1501
1503 0 446482.5 246733.33 84640 96 1502
1504 0 446490.38 246614.3 84720 96 1503
1505 0 445468.16 246898.84 84360 90 1489
1506 0 445493.66 246912.7 84400 90 1505
1507 0 445514.88 246966.92 84520 90 1506
1508 0 445572 246938.22 84640 90 1507
1509 0 444845.62 247867.42 84480 45 1481
1510 0 444757.44 248016.62 84560 45 1509
1511 0 444730.5 248094.05 84640 45 1510
1512 0 444799.25 248026.66 84800 45 1511
1513 0 444773.56 248040.38 84920 45 1512
1514 0 444814.9 248053.95 85040 45 1513
1515 0 444849.78 248009.39 85160 45 1514
1516 0 444894.66 248014.62 85280 45 1515
1517 0 444965.25 248089.22 85360 45 1516
1518 0 445052.3 248197.56 85440 45 1517
1519 0 445193.44 248268.61 85520 -1 1518
1520 0 445262.75 248373.25 85680 -1 1519
1521 0 445243.06 248445.52 85720 -1 1520
1522 0 445146.03 248592.22 85760 -1 1521
1523 0 445492.34 248323.12 84240 101 1474
1524 0 445924.28 247959.95 84240 -1 1523
1525 0 445957.1 247941.31 84200 -1 1524
1526 0 446017.6 247928.67 84160 -1 1525
1527 0 446081.12 247928.84 84120 -1 1526
1528 0 446111.75 247932.12 84080 -1 1527
1529 0 446181.1 247904.86 84120 -1 1527
1530 0 446321.03 247804.86 84120 -1 1529
1531 0 446560.97 247684.84 84120 -1 1530
1532 0 446661.5 247624.64 84160 40 1531
1533 0 446822.1 247504.61 84200 40 1532
1534 0 446881.1 247456.42 84240 40 1533
1535 0 446928.97 247424.88 84320 40 1534
1536 0 446956.38 247409.11 84400 40 1535
1537 0 446997.3 247408.81 84480 40 1536
1538 0 447177.25 247556.83 84480 -1 1537
1539 0 447012.8 247411.9 84560 40 1537
1540 0 446979.25 247381.36 84640 40 1539
1541 0 445194.25 248219.55 83920 137 1473
1542 0 445182.75 248235.23 83840 137 1541
1543 0 445254.8 248204.8 83800 137 1542
1544 0 445467.03 248119.16 83680 137 1543
1545 0 445697.1 248083.02 83640 -1 1544
1546 0 445812.47 248042.42 83600 -1 1545
1547 0 446167.2 247930.27 83520 -1 1546
1548 0 446425.06 247831.75 83480 -1 1547
1549 0 446656.25 247759.97 83480 -1 1548
1550 0 446800.28 247783.78 83480 -1 1549
1551 0 446942.8 247797.1 83440 -1 1550
1552 0 447089.16 247867.1 83400 -1 1551
1553 0 447289.28 248000.22 83320 -1 1552
1554 0 447406.2 248094.19 83240 -1 1553
1555 0 447520.6 248168.34 83160 -1 1554
1556 0 447635.9 248213.66 83120 -1 1555
1557 0 447708.53 248267.75 83000 -1 1556
1558 0 447760.25 248257.03 82920 -1 1557
1559 0 447810.06 248231.67 82880 -1 1558
1560 0 447907.8 248085.23 82840 -1 1559
1561 0 447941.1 248079.84 82800 -1 1560
1562 0 447889.25 247885.28 82800 -1 1561
1563 0 447939.03 247809.77 82800 -1 1562
1564 0 447970.97 247586.86 82800 -1 1563
1565 0 447968.8 247578.58 82760 -1 1564
1566 0 447971.94 247433.3 82760 -1 1565
1567 0 447894.06 247328.84 82760 -1 1566
1568 0 447913.34 247264.78 82720 -1 1567
1569 0 447974.03 247136.5 82640 -1 1568
1570 0 448023.4 247097.28 82600 -1 1569
1571 0 448089.4 247093.11 82480 -1 1570
1572 0 448066.34 247109.73 82400 -1 1571
1573 0 448060.8 247102.16 82240 -1 1572
1574 0 448102.22 247027.45 82040 -1 1573
1575 0 448199.22 246827.38 81880 -1 1574
1576 0 448206.03 246684.38 81720 -1 1575
1577 0 448373.28 246657.75 81720 -1 1576
1578 0 448422.2 246650.89 81680 -1 1577
1579 0 448470.2 246655.61 81640 -1 1578
1580 0 446367.2 247958.62 83360 -1 1548
1581 0 446450.94 248030.25 83160 -1 1580
1582 0 446562.53 248021.02 82920 -1 1581
1583 0 446580.97 248028.31 82800 -1 1582
1584 0 446525.66 248170.78 82680 -1 1583
1585 0 446602.94 248264.19 82480 -1 1584
1586 0 446684.34 248186.62 82240 -1 1585
1587 0 446980.75 248069.81 82080 -1 1586
1588 0 447030.97 247896.73 81960 -1 1587
1589 0 446875.84 247843.88 81760 -1 1588
1590 0 446806.78 247791.33 81640 -1 1589
1591 0 446725.4 247755.89 81520 -1 1590
1592 0 446736.75 247713.73 81400 -1 1591
1593 0 446752.5 247700.98 81240 -1 1592
1594 0 446595.53 247755.78 81640 -1 1590
1595 0 446555.6 247723.86 81600 -1 1594
1596 0 446552.72 247715.61 81560 -1 1595
1597 0 446536.06 247727.69 81520 -1 1596
1598 0 446510.12 247739.5 81480 -1 1597
1599 0 446472.1 247770.38 81440 -1 1598
1600 0 446481.78 247768.66 81400 -1 1599
1601 0 446487.4 247745.6 81360 -1 1600
1602 0 446416.6 247724.92 81280 -1 1601
1603 0 446373.12 247686.34 81200 -1 1602
1604 0 446282.4 247567.4 81160 -1 1603
1605 0 446235.1 247506.36 81120 -1 1604
1606 0 446110.78 247426.1 81080 -1 1605
1607 0 446074.34 247302.94 81040 -1 1606
1608 0 444390.72 248154.34 83840 107 1542
1609 0 443979.66 247843.47 83840 104 1608
1610 0 443721.34 247685.95 83840 104 1609
1611 0 443711.12 247695.73 83720 104 1610
1612 0 443523.56 247659.48 83720 104 1611
1613 0 443623.4 247655.69 83640 104 1612
1614 0 443644.22 247588.03 83560 104 1613
1615 0 443589.9 247519.34 83480 51 1614
1616 0 443537.1 247485.06 83440 51 1615
1617 0 443491.94 247482.11 83400 -1 1616
1618 0 443299.97 247486.11 83400 -1 1617
1619 0 443280.9 247495.47 83360 -1 1618
1620 0 443241.78 247514.11 83320 -1 1619
1621 0 443217.62 247535.2 83280 -1 1620
1622 0 443090.2 247526.19 83240 -1 1621
1623 0 443032.7 247515.39 83160 -1 1622
1624 0 444023.6 247891.62 83720 104 1611
1625 0 444012.53 247827.84 83600 104 1624
1626 0 444025.47 247890.88 83520 51 1625
1627 0 444021.28 247953.06 83440 51 1626
1628 0 444008.88 248007.38 83360 51 1627
1629 0 444025.94 248027.03 83280 115 1628
1630 0 443953.62 248050.48 83200 115 1629
1631 0 443938.6 248080.03 83120 115 1630
1632 0 443913.3 248074 83040 81 1631
1633 0 443756.53 248162.86 83000 81 1632
1634 0 443612.5 248254.14 83000 45 1633
1635 0 443373.94 248376.52 83000 90 1634
1636 0 443330.1 248607.2 83000 143 1635
1637 0 443389.78 248747.34 82960 143 1636
1638 0 443468.72 248815.1 82920 143 1637
1639 0 443511.2 248898.4 82880 143 1638
1640 0 443557.84 248978.55 82840 75 1639
1641 0 443593.22 249031.98 82800 75 1640
1642 0 443289.47 248584.19 83080 143 1636
1643 0 443273.2 248603.6 83160 143 1642
1644 0 443261.8 248590.78 83200 143 1643
1645 0 443258.78 248581.64 83240 143 1644
1646 0 443788.47 248078.97 82920 81 1632
1647 0 443786.2 248014.39 82840 81 1646
1648 0 443592.9 247956.11 82800 81 1647
1649 0 443440.9 247924.11 82800 45 1648
1650 0 443302.1 247966.47 82840 45 1649
1651 0 444102.25 248269.22 83320 115 1629
1652 0 444126.06 248370.95 83280 115 1651
1653 0 444166.94 248409.36 83240 115 1652
1654 0 444168.84 248435.56 83160 115 1653
1655 0 443672.4 247676.48 83880 104 1610
1656 0 443511.97 247684.25 83880 104 1655
1657 0 443323.88 247752.42 83880 -1 1656
1658 0 443199.84 247688.31 83880 -1 1657
1659 0 443147.66 247692.77 83840 -1 1658
1660 0 443092.94 247703.22 83800 -1 1659
1661 0 443035.97 247749.36 83760 -1 1660
1662 0 442963.4 247797.4 83720 -1 1661
1663 0 442884.47 247825.67 83680 -1 1662
1664 0 442743.44 247809.8 83640 -1 1663
1665 0 442700.38 247806.14 83600 -1 1664
1666 0 442648.22 247794.11 83560 -1 1665
1667 0 442633.5 247793.17 83520 -1 1666
1668 0 443578.38 247632.06 83920 104 1656
1669 0 443459.2 247443.53 84000 -1 1668
1670 0 441958.38 252513.8 83600 71 1237
1671 0 441853.94 252506.11 83760 108 1670
1672 0 441254.66 252203.66 83760 32 1671
1673 0 441058.38 252195.1 83760 32 1672
1674 0 440961.2 252201.67 83800 32 1673
1675 0 440919.7 252192.22 83840 32 1674
1676 0 440899.4 252192.14 83880 32 1675
1677 0 440861.47 252201.73 83920 32 1676
1678 0 440850.84 252203.67 83960 32 1677
1679 0 440811.9 252241.27 84040 32 1678
1680 0 440831.16 252263.06 84120 32 1679
1681 0 440850.88 252277.38 84160 32 1680
1682 0 440939.4 252284.03 84200 32 1681
1683 0 441110.7 252233.94 84280 32 1682
1684 0 441194.97 252227.33 84360 32 1683
1685 0 441227.34 252185.75 84440 32 1684
1686 0 441815.8 252477.39 83840 108 1671
1687 0 442228.34 252127.8 83840 80 1686
1688 0 442227.25 251601.64 83840 183 1687
1689 0 442022.94 251523.33 83840 183 1688
1690 0 442016.8 251524.39 83880 183 1689
1691 0 441935.28 251532.56 84000 183 1690
1692 0 441914.9 251508 84080 183 1691
1693 0 441946.75 251500.03 84160 183 1692
1694 0 442037.94 251459.52 84200 183 1693
1695 0 442087.6 251340.27 84240 183 1694
1696 0 442213.97 251268.56 84280 183 1695
1697 0 442349.88 251160.22 84320 163 1696
1698 0 442409.47 251124.83 84400 64 1697
1699 0 441423.34 252230 84000 32 1686
1700 0 441417.88 252098.48 84200 32 1699
1701 0 440983.22 252156.56 84200 32 1700
1702 0 440668.88 252266.1 84200 32 1701
1703 0 440366.38 252368.05 84200 71 1702
1704 0 440197.12 252436.53 84160 71 1703
1705 0 440132 252562.81 84120 71 1704
1706 0 439997 252511.92 84040 64 1705
1707 0 440055.53 252587.06 84000 71 1706
1708 0 440097.16 252651.28 83960 71 1707
1709 0 439929.53 252486.08 84000 64 1706
1710 0 439743.12 252437.42 83920 90 1709
1711 0 439646.16 252291.05 83920 90 1710
1712 0 439640.62 252206.3 83920 80 1711
1713 0 439645.06 252223.86 83880 80 1712
1714 0 439616.9 252168.84 83840 80 1713
1715 0 439584 252119.7 83800 80 1714
1716 0 439567.16 251906.64 83760 102 1715
1717 0 439403.16 251918.06 83680 102 1716
1718 0 439375.16 251900.36 83640 102 1717
1719 0 439302.12 251886.31 83600 102 1718
1720 0 439260.22 251902.92 83560 102 1719
1721 0 439282.62 251917.16 83480 102 1720
1722 0 439301.72 251904.86 83440 102 1721
1723 0 439505.7 251819.81 83440 102 1722
1724 0 439527.75 251799.67 83480 102 1723
1725 0 439514.94 251776.33 83520 102 1724
1726 0 439774.88 251663.2 83760 40 1716
1727 0 439777.72 251577.38 83800 40 1726
1728 0 439822.72 251484.53 83840 60 1727
1729 0 439842.3 251403.39 83920 60 1728
1730 0 439842.97 251386.53 84000 60 1729
1731 0 439874.34 251322.22 84080 71 1730
1732 0 439903.12 251274.2 84160 71 1731
1733 0 439827.88 251226.28 84240 60 1732
1734 0 439731.66 251206.81 84320 60 1733
1735 0 439670.62 251176.66 84360 60 1734
1736 0 439605.88 251174.81 84400 32 1735
1737 0 439535.2 251106.97 84440 32 1736
1738 0 439469.9 251054.36 84480 32 1737
1739 0 439412.78 251030.86 84560 32 1738
1740 0 439300.75 251010.89 84560 32 1739
1741 0 439200.75 250906.9 84560 32 1740
1742 0 439168.78 250814.9 84560 32 1741
1743 0 439175.6 250689.52 84520 32 1742
1744 0 439218.16 250603.38 84480 32 1743
1745 0 439199.53 250465.48 84520 -1 1744
1746 0 439200.84 250398.89 84560 -1 1745
1747 0 439185.3 250370.33 84600 -1 1746
1748 0 439171.44 250342.84 84640 -1 1747
1749 0 439896.94 252160.81 83840 80 1714
1750 0 439634.88 252188.36 83960 80 1712
1751 0 439455.03 251996.05 83920 102 1750
1752 0 440214.62 252714.53 84120 71 1705
1753 0 440248.4 252742.8 84160 71 1752
1754 0 440332.1 252978.3 84160 71 1753
1755 0 440299.1 253011.03 84120 71 1754
1756 0 441429.12 251811.44 84360 32 1700
1757 0 441350.2 251474.9 84560 80 1756
1758 0 441341.56 251405.17 84600 90 1757
1759 0 440981.2 250951.22 84600 81 1758
1760 0 440905.4 250839.34 84720 122 1759
1761 0 440491.2 250681.6 84720 122 1760
1762 0 440313.75 250660.36 84720 -1 1761
1763 0 440221.6 250639.27 84680 -1 1762
1764 0 440145.2 250614.9 84640 -1 1763
1765 0 439850.34 250462.66 84600 -1 1764
1766 0 439702.78 250368.42 84640 -1 1765
1767 0 439683.88 250368.42 84680 -1 1766
1768 0 439596.53 250337.6 84760 -1 1767
1769 0 439519.2 250309.16 84880 -1 1768
1770 0 439448.97 250357.95 84960 -1 1769
1771 0 439406.94 250392.69 85040 -1 1770
1772 0 439310.72 250415.34 85120 -1 1771
1773 0 440861.44 250805.6 84760 122 1760
1774 0 440870.6 250765.84 84880 122 1773
1775 0 440878.94 250766.67 84920 122 1774
1776 0 440713.5 250938.78 84960 122 1775
1777 0 440628 251019.05 84960 122 1776
1778 0 440631.44 251151.16 84960 122 1777
1779 0 440567.28 251206.39 84960 122 1778
1780 0 440542.06 251240.55 85000 122 1779
1781 0 440365.84 251292.42 85120 -1 1780
1782 0 440321.25 251275.08 85280 -1 1781
1783 0 440466.78 251202 84960 -1 1779
1784 0 440405.1 251147.86 84920 -1 1783
1785 0 440382.38 251149.22 84840 -1 1784
1786 0 440465.2 251184.69 84760 -1 1785
1787 0 440519.12 251206.31 84720 81 1786
1788 0 440518.25 251197.64 84640 81 1787
1789 0 440537.47 251216.48 84560 81 1788
1790 0 440561.44 251234.44 84440 -1 1789
1791 0 440538.5 251135.64 84280 -1 1790
1792 0 440469.22 251049.27 84160 71 1791
1793 0 440382.97 250928.9 84040 71 1792
1794 0 440435.22 250846.05 83920 -1 1793
1795 0 440548.03 250823.3 83840 -1 1794
1796 0 440813.06 250759 83840 -1 1795
1797 0 440867.28 250683.78 83840 -1 1796
1798 0 440896.06 250701.72 83800 -1 1797
1799 0 440940.44 250718.1 83760 -1 1798
1800 0 440985.34 250718.53 83720 -1 1799
1801 0 441016.66 250733.64 83680 -1 1800
1802 0 441051.97 250750.48 83600 -1 1801
1803 0 441035.56 250735.77 83520 -1 1802
1804 0 441006.6 250780.89 83440 -1 1803
1805 0 440912.06 250684.11 83280 -1 1804
1806 0 440775.84 250615.66 83160 -1 1805
1807 0 440656.8 250620.36 83120 -1 1806
1808 0 440522.06 250620.86 83040 -1 1807
1809 0 440413.7 250581.88 83040 -1 1808
1810 0 440302.62 250549.34 83080 -1 1809
1811 0 440236.78 250531.36 83120 -1 1810
1812 0 440112.7 250572.38 83120 -1 1811
1813 0 440034.53 250648.03 83120 -1 1812
1814 0 440047.34 250720.39 83000 -1 1813
1815 0 440033.16 250718.34 82920 -1 1814
1816 0 439916.2 250866.61 82840 -1 1815
1817 0 439909.1 251019.81 82680 -1 1816
1818 0 439891.38 251087.06 82600 -1 1817
1819 0 439772.9 251210.03 82520 -1 1818
1820 0 439890.7 251318.55 82320 -1 1819
1821 0 439927.16 251413.72 82200 -1 1820
1822 0 439927.12 251496 82080 -1 1821
1823 0 439956.28 251497.7 82000 -1 1822
1824 0 440001.2 251500.75 81880 -1 1823
1825 0 440083.25 251498.3 81760 -1 1824
1826 0 440214.06 251561.53 81600 -1 1825
1827 0 440419.7 251578.6 81440 -1 1826
1828 0 440604.12 251584.95 81240 -1 1827
1829 0 440552.47 251600.98 81200 -1 1828
1830 0 440671.94 250260.44 84920 189 1775
1831 0 440357.44 249588.17 84920 163 1830
1832 0 440167.03 249486.58 84760 81 1831
1833 0 440158.03 249506.94 84680 81 1832
1834 0 440417 249886.86 84680 163 1833
1835 0 440493.5 249878.86 84680 163 1834
1836 0 440501.38 249863.62 84640 163 1835
1837 0 440513.4 249834.94 84600 163 1836
1838 0 440566.88 249788.66 84520 163 1837
1839 0 440642.16 249716.8 84400 163 1838
1840 0 440732.47 249538.72 84240 -1 1839
1841 0 440752.3 249457.81 84200 -1 1840
1842 0 440784.94 249398.47 84160 -1 1841
1843 0 440877.28 249292.14 84040 -1 1842
1844 0 441098.9 249209.67 83960 -1 1843
1845 0 439932.1 248722.11 84600 71 1833
1846 0 439871.3 248475.48 84560 81 1845
1847 0 439756.84 248100.28 84560 32 1846
1848 0 439705.53 248113.39 84440 32 1847
1849 0 439645.97 248122.81 84320 32 1848
1850 0 439636.5 248130.9 84160 32 1849
1851 0 439634.88 248183.19 83960 32 1850
1852 0 439585.88 248036.05 83800 32 1851
1853 0 439670.75 247996.8 83680 98 1852
1854 0 439749.97 247871.11 83560 96 1853
1855 0 439771.44 247837.94 83520 96 1854
1856 0 439728.12 247827.31 83400 96 1855
1857 0 439710 247797.28 83240 96 1856
1858 0 439817.7 247494.39 83200 128 1857
1859 0 439958.34 247341.1 83160 148 1858
1860 0 439998.3 247311.14 83040 148 1859
1861 0 439978.97 247307.84 83000 148 1860
1862 0 439858.47 247629.77 83520 51 1855
1863 0 440065.88 247525.58 83520 51 1862
1864 0 440114.44 247499.4 83480 128 1863
1865 0 440143.03 247387.27 83400 128 1864
1866 0 440148.3 247156.4 83400 148 1865
1867 0 440187.72 247220.61 83280 148 1865
1868 0 440290.84 247048.45 83120 131 1867
1869 0 440641.34 246899.81 83040 108 1868
1870 0 440854.56 246635.02 83040 71 1869
1871 0 440900.4 246550.44 83000 71 1870
1872 0 441000.88 246346.11 82920 45 1871
1873 0 441036.97 246303.8 82880 45 1872
1874 0 439481.78 247900.39 84560 45 1847
1875 0 439355.1 247908.69 84560 45 1874
1876 0 439315.12 247898.73 84600 45 1875
1877 0 439279.72 247878.12 84640 45 1876
1878 0 439239 247862.67 84680 45 1877
1879 0 439256.62 247829.56 84720 45 1878
1880 0 439152.56 247745.6 84720 45 1879
1881 0 439139.28 247698.89 84680 45 1880
1882 0 439139.3 247664.31 84640 45 1881
1883 0 439109.9 247604 84560 45 1882
1884 0 439041.1 247572.45 84520 45 1883
1885 0 439220.94 247862.1 84800 45 1879
1886 0 440388.38 249667.02 85120 163 1831
1887 0 440429 249815 85480 230 1886
1888 0 440231.53 249397.05 85560 -1 1887
1889 0 440211.56 249390.44 85600 -1 1888
1890 0 440923 250044.11 85480 115 1887
1891 0 441217.28 250054.97 85480 32 1890
1892 0 441324.75 250081.84 85520 32 1891
1893 0 441352.06 250136.4 85560 32 1892
1894 0 441411.8 250134.88 85600 32 1893
1895 0 441447.97 250144.4 85640 32 1894
1896 0 441453.28 250164.9 85680 32 1895
1897 0 441503.38 250243.19 85760 32 1896
1898 0 441474.72 250354.94 85800 32 1897
1899 0 441469.66 250411.08 85840 51 1898
1900 0 441497.9 250485.62 85880 51 1899
1901 0 441507.78 250547.6 85920 51 1900
1902 0 441528.3 250600.34 85960 60 1901
1903 0 441602.5 250743.44 86040 60 1902
1904 0 441592.22 250780.14 86080 60 1903
1905 0 441619.9 250728.52 86160 60 1904
1906 0 441604.72 250704.8 86240 60 1905
1907 0 441651.2 250673.25 86320 60 1906
1908 0 441247.84 250708.98 84720 32 1760
1909 0 441215.78 250684.34 84680 32 1908
1910 0 441165 250698.4 84600 32 1909
1911 0 441226.22 250699.42 84560 32 1910
1912 0 441199.4 250676.77 84400 32 1911
1913 0 441062.75 250538.94 84280 32 1912
1914 0 441050.62 250508.28 84240 32 1913
1915 0 441006.1 250508.95 84160 32 1914
1916 0 441010.25 250473.34 84080 -1 1915
1917 0 441013.66 250424.05 84000 -1 1916
1918 0 441001.1 250456 83880 -1 1917
1919 0 441016.22 250483.78 83800 -1 1918
1920 0 441035.38 250473.42 83680 -1 1919
1921 0 440897.28 250492.42 83680 -1 1920
1922 0 440867.16 250488.39 83720 -1 1921
1923 0 440842.53 250499.05 83760 -1 1922
1924 0 440810.22 250517.8 83800 -1 1923
1925 0 440893.6 250496.16 83640 -1 1921
1926 0 441348.75 250733.22 84720 32 1908
1927 0 441423.25 250764.61 84760 40 1926
1928 0 441710.88 250825.11 84760 51 1927
1929 0 441941.53 250943.31 84760 64 1928
1930 0 441943.12 250928.4 84720 64 1929
1931 0 442047.38 250956.9 84720 64 1930
1932 0 442080.75 251001.12 84680 64 1931
1933 0 441839.38 250932.9 84720 64 1930
1934 0 441804.75 250925.2 84680 51 1933
1935 0 441764.9 250952.48 84600 51 1934
1936 0 441730.88 250916.17 84520 51 1935
1937 0 441718.97 250908.44 84440 51 1936
1938 0 441686.25 250891.11 84360 51 1937
1939 0 441673.84 250868.75 84280 51 1938
1940 0 441523.28 251565.44 84720 32 1758
1941 0 441687.3 251671.27 84800 64 1940
1942 0 441705 251660 84840 64 1941
1943 0 441722.9 251648.58 84880 64 1942
1944 0 441761.6 251580.5 84960 64 1943
1945 0 441806.53 251511.88 85040 64 1944
1946 0 441891.97 251358.92 85080 64 1945
1947 0 441915.75 251330.39 85200 64 1946
1948 0 442122.94 261100.84 86520 163 826
1949 0 442060.7 261091.84 86800 164 1948
1950 0 441587.53 260872.1 87240 217 1949
1951 0 440673.94 260428.39 87680 122 1950
1952 0 440650 260219.44 88120 160 1951
1953 0 440678.94 259672.53 88440 96 1952
1954 0 440560.1 259392.02 88640 98 1953
1955 0 440530.56 259475.45 88720 96 1954
1956 0 440553.84 259572.12 88840 96 1955
1957 0 440576.4 259311.38 89280 202 1956
1958 0 440696 259484.8 89880 104 1957
1959 0 441311.66 259279.61 90680 240 1958
1960 0 441737.44 259130.7 91120 217 1959
1961 0 442202.06 258535.83 91840 189 1960
1962 0 442734.7 258030.05 92320 163 1961
1963 0 443643.6 257421 92880 245 1962
1964 0 444295.6 257021.1 93280 240 1963
1965 0 445138.25 256777.48 93480 257 1964
1966 0 445512.7 256839.1 93800 246 1965
1967 0 447143.12 256584.81 93800 254 1966
1968 0 448299.38 255998.2 93800 236 1967
1969 0 450316.66 253939.67 93800 98 1968
1970 0 450315.53 253969.53 93840 98 1969
1971 0 450298.28 254324.16 94320 197 1970
1972 0 451107.97 253398.77 93520 200 1969
1973 0 451633.9 253051.69 93440 256 1972
1974 0 451701.78 252915.53 93240 257 1973
1975 0 454106.78 251691.27 92880 136 1974
1976 0 454764.12 251397.33 92800 186 1975
1977 0 456372.25 250740.2 92560 160 1976
1978 0 457345.22 250231.47 92320 122 1977
1979 0 457748.06 249993.94 92160 135 1978
1980 0 458257.22 249697.67 91960 131 1979
1981 0 458548.78 249680.08 91760 139 1980
1982 0 458766.4 249585.25 91600 140 1981
1983 0 459088 249504.89 91400 181 1982
1984 0 459243.66 249437.77 91200 154 1983
1985 0 459667.16 249201.16 91040 166 1984
1986 0 459778.75 249020.73 91000 143 1985
1987 0 459816.6 249148.62 90960 143 1986
1988 0 460040.97 248899.88 90840 108 1987
1989 0 460577.66 248680.66 90640 -1 1988
1990 0 460488.47 248605 90600 -1 1989
1991 0 459187.94 248582.81 90560 128 1990
1992 0 459705.94 248164.72 90280 203 1991
1993 0 459985.97 247786.86 90120 183 1992
1994 0 460408.75 247251.8 89760 212 1993
1995 0 460548.25 246889.98 89600 197 1994
1996 0 460678.5 246316 89240 115 1995
1997 0 460880.84 246064.48 88960 197 1996
1998 0 460994.88 246100.1 88760 181 1997
1999 0 461035.7 246135.52 88720 181 1998
2000 0 461148.88 246309.08 88640 181 1999
2001 0 461117.97 246292.67 88600 181 2000
2002 0 461075.72 246322.56 88560 256 2001
2003 0 461175.44 246205 88520 256 2002
2004 0 461339.8 246036.66 88200 224 2003
2005 0 461897.34 246216.4 87920 178 2004
2006 0 462433.6 246349.58 87560 128 2005
2007 0 462576.3 246515.12 87480 128 2006
2008 0 462532.1 246726.17 87400 -1 2007
2009 0 462272.9 246977.73 87360 -1 2008
2010 0 462106.25 247104.17 87360 -1 2009
2011 0 462114.2 247058.73 87440 -1 2010
2012 0 462101.25 247013 87520 -1 2011
2013 0 464101.53 245992.6 87560 181 2006
2014 0 465466.78 245495.98 87560 366 2013
2015 0 465679.28 245332.61 87600 273 2014
2016 0 466064.62 245288.78 87720 235 2015
2017 0 466863.6 245073.3 87800 316 2016
2018 0 467738.03 244697.95 88000 256 2017
2019 0 469319.56 244063.47 88200 124 2018
2020 0 469473.5 243834.12 88480 32 2019
2021 0 470552.38 242984.78 88480 257 2020
2022 0 473926.03 242659.72 88480 305 2021
2023 0 474068.2 242613.19 88520 305 2022
2024 0 474855.9 242083.38 88560 124 2023
2025 0 475011.3 242066.28 88600 -1 2024
2026 0 475020.38 242501.3 88640 -1 2025
2027 0 475134.75 241383.25 88760 90 2026
2028 0 474971.16 241063.56 89120 -1 2027
2029 0 474840.5 241213.11 89600 -1 2028
2030 0 475807 240991.64 88760 160 2027
2031 0 476005.2 240532.31 88760 101 2030
2032 0 476577.62 240035.98 88760 -1 2031
2033 0 478245.97 239129.75 88760 -1 2032
2034 0 478461.16 238603.47 89080 -1 2033
2035 0 478711.28 238099.66 89360 -1 2034
2036 0 479086.66 237586.03 89560 -1 2035
2037 0 479303.78 237133.53 89760 -1 2036
2038 0 480784.56 236068.39 90080 -1 2037
2039 0 481104.03 235521.1 90400 -1 2038
2040 0 482252.62 234366.16 90600 -1 2039
2041 0 483598.66 234187.77 90640 -1 2040
2042 0 484023.5 233888.73 90760 -1 2041
2043 0 484704 233113.4 91000 -1 2042
2044 0 485236.22 232474.6 91320 -1 2043
2045 0 485611 231826.16 91720 -1 2044
2046 0 485948.7 231105.06 92200 -1 2045
2047 0 486240.56 230747.22 92640 -1 2046
2048 0 486537.66 230259.83 92960 -1 2047
2049 0 486878.7 229626.77 93360 -1 2048
2050 0 486990.7 229258 93760 -1 2049
2051 0 487339.44 229070.72 94160 -1 2050
2052 0 487616.66 228850.36 94400 -1 2051
2053 0 488340.25 228152.67 94760 -1 2052
2054 0 488586.75 227819.44 95000 -1 2053
2055 0 489127.84 227058.5 95200 -1 2054
2056 0 489234.94 226578.67 95760 -1 2055
2057 0 489265.56 226121.67 96400 -1 2056
2058 0 489348.38 225724.08 96840 -1 2057
2059 0 489361.4 225428.94 97280 -1 2058
2060 0 489555.62 224916.02 97760 -1 2059
2061 0 489552.44 224583.55 98240 -1 2060
2062 0 489536.53 224048.56 98760 -1 2061
2063 0 489548.12 223828.94 99200 -1 2062
2064 0 489643.22 223410.31 99680 -1 2063
2065 0 489879.88 222816.9 100200 -1 2064
2066 0 489991.9 222365.9 100640 -1 2065
2067 0 490033.1 221627.89 101040 -1 2066
2068 0 490107.94 221154.75 101680 -1 2067
2069 0 490192.56 220811.86 102320 -1 2068
2070 0 490081.03 220277.84 102560 -1 2069
2071 0 490075.66 219705.31 102960 -1 2070
2072 0 490031.75 219116.27 103480 -1 2071
2073 0 490052 218523.39 104080 -1 2072
2074 0 489991.53 217937.36 104480 -1 2073
2075 0 490025.47 217720.97 104840 -1 2074
2076 0 490041.03 217536.39 105040 -1 2075
2077 0 489979.34 217314.33 105200 -1 2076
2078 0 489906.75 217056.36 105400 -1 2077
2079 0 489897.66 217031.39 105480 -1 2078
2080 0 490019.38 216778.06 105880 -1 2079
2081 0 489847.38 215878.69 106360 -1 2080
2082 0 489821.4 215320.89 106760 -1 2081
2083 0 489711.94 215014.47 107000 -1 2082
2084 0 489543.6 214590.28 107160 -1 2083
2085 0 489401.2 213794.83 107400 -1 2084
2086 0 489606.66 213181.06 107560 -1 2085
2087 0 489615.88 212379.47 107720 -1 2086
2088 0 489858.2 211347.77 108000 -1 2087
2089 0 490146.94 210820.02 108440 -1 2088
2090 0 490113.53 210509.14 108920 -1 2089
2091 0 489968.78 209942.62 109120 -1 2090
2092 0 489801.3 208956.14 109360 -1 2091
2093 0 489543.16 208518.67 109640 -1 2092
2094 0 489189.97 208100.84 109880 -1 2093
2095 0 488960.8 207499.36 110120 -1 2094
2096 0 488697.28 207047.56 110360 -1 2095
2097 0 488443.66 206822.83 110600 -1 2096
2098 0 488349.56 205788.88 110760 -1 2097
2099 0 488090.34 205356.56 110840 -1 2098
2100 0 487960.25 204795.4 110840 -1 2099
2101 0 487756.22 204389.33 110840 -1 2100
2102 0 487375.2 204156.72 110680 -1 2101
2103 0 486842.97 203598.34 110520 -1 2102
2104 0 486308 202885.66 110360 -1 2103
2105 0 486003.38 202532.39 109960 -1 2104
2106 0 486012.4 201710.98 109800 -1 2105
2107 0 485846.53 201485.73 109720 -1 2106
2108 0 485634.1 201333.48 109680 -1 2107
2109 0 485007.47 200945.31 109680 -1 2108
2110 0 484536.78 200607.16 109680 -1 2109
2111 0 484491.4 200562.34 109720 -1 2110
2112 0 483876.5 199928.56 109720 -1 2111
2113 0 484179.78 200240.4 110320 -1 2112
2114 0 483570.72 199659.31 109600 -1 2112
2115 0 482899.78 199217.06 109440 -1 2114
2116 0 481970.16 198666.77 109320 -1 2115
2117 0 481890.84 198597.58 109280 -1 2116
2118 0 481575.3 198297.08 109120 -1 2117
2119 0 480872 197921.61 109000 -1 2118
2120 0 480309.88 197370.48 109000 -1 2119
2121 0 479715.88 196896.14 109000 -1 2120
2122 0 478951.6 196495.02 108920 -1 2121
2123 0 478371.03 196222.39 108880 -1 2122
2124 0 477168.94 195465 108800 -1 2123
2125 0 475473.72 194325.97 108800 -1 2124
2126 0 473867.47 192958.19 108800 -1 2125
2127 0 473826.8 192909.17 108840 -1 2126
2128 0 473030.88 192429.1 108920 -1 2127
2129 0 472147.84 191838.6 109200 -1 2128
2130 0 471289 191123.23 109520 -1 2129
2131 0 470824.97 190597.39 109840 -1 2130
2132 0 470308.25 190314.72 110080 -1 2131
2133 0 469627.06 189664.67 110440 -1 2132
2134 0 468641.22 188839.3 110840 -1 2133
2135 0 468275.5 188703.48 111000 -1 2134
2136 0 466603.72 187769.12 111000 -1 2135
2137 0 465482.94 187373.53 111000 -1 2136
2138 0 464731.75 187119.47 110840 -1 2137
2139 0 463716.28 186862.17 110560 -1 2138
2140 0 462846.12 186628.2 110320 -1 2139
2141 0 461392.72 186335.95 110000 -1 2140
2142 0 460521.53 186299.97 109680 -1 2141
2143 0 459534.94 186278.17 109320 -1 2142
2144 0 458882.53 186343.67 109080 -1 2143
2145 0 458463.28 186442.53 108840 -1 2144
2146 0 458328.25 186495.73 108800 -1 2145
2147 0 456612.62 186692.8 108800 -1 2146
2148 0 456643.16 186557.67 108560 -1 2147
2149 0 456929.84 186586.73 108400 -1 2148
2150 0 455765.9 186546.28 108800 -1 2147
2151 0 455426.5 186487.58 108840 -1 2150
2152 0 455255.94 186414.39 108880 -1 2151
2153 0 454731.4 186195.5 109000 -1 2152
2154 0 453173.22 185397.83 109120 -1 2153
2155 0 451934.88 184860.6 109240 -1 2154
2156 0 450972.1 184519.55 109280 -1 2155
2157 0 450135.4 184069.56 109480 -1 2156
2158 0 449537.6 183796.48 109680 -1 2157
2159 0 448780.66 182826.89 109880 -1 2158
2160 0 447871.8 182386.84 110400 -1 2159
2161 0 446364.94 181906.25 110800 -1 2160
2162 0 445213.97 181835.9 111160 -1 2161
2163 0 444293.4 181664.94 111680 -1 2162
2164 0 443001.78 181141.58 112480 -1 2163
2165 0 442576.94 180974.92 113080 -1 2164
2166 0 441804.9 180780.78 113520 -1 2165
2167 0 441254.84 180463.72 114040 -1 2166
2168 0 440892.25 180289.83 114560 -1 2167
2169 0 440931.16 180239.64 115000 -1 2168
2170 0 440858.72 180090.25 115280 -1 2169
2171 0 440605.34 179603.55 115600 -1 2170
2172 0 440220.7 178852.56 116040 -1 2171
2173 0 439675.22 178534.3 116400 -1 2172
2174 0 439157.88 178169.62 116840 -1 2173
2175 0 439050.94 177978.08 117240 -1 2174
2176 0 438768.44 177849.34 117640 -1 2175
2177 0 438654.4 177966.94 117960 -1 2176
2178 0 438471.22 177979.94 118360 -1 2177
2179 0 438072 177830.64 119120 -1 2178
2180 0 437853.3 177686.22 119640 -1 2179
2181 0 437471.5 177460.92 120320 -1 2180
2182 0 437427.66 177532.56 121080 -1 2181
2183 0 437167.25 177333.22 121680 -1 2182
2184 0 436871.66 176854.14 122240 -1 2183
2185 0 436654.78 176530.27 123000 -1 2184
2186 0 436624.5 176483.94 123760 -1 2185
2187 0 436712.88 176470.17 124520 -1 2186
2188 0 436567.66 176455.25 125000 -1 2187
2189 0 436402.66 176455.17 125560 -1 2188
2190 0 436333.94 176437.94 126120 -1 2189
2191 0 436240.84 176362.92 126520 -1 2190
2192 0 436112.5 176342.66 127080 -1 2191
2193 0 435949.78 176335.03 127720 -1 2192
2194 0 435989.94 176317.42 128280 -1 2193
2195 0 435738.9 176162.7 128920 -1 2194
2196 0 435549.97 176197.02 129520 -1 2195
2197 0 435255.12 176360.89 130160 -1 2196
2198 0 435286.38 176447 130640 -1 2197
2199 0 435055.75 176573.38 131040 -1 2198
2200 0 434878.34 176575.8 131440 -1 2199
2201 0 434724.22 176901.23 132040 -1 2200
2202 0 434781.22 177006.16 132160 -1 2201
2203 0 434910.34 177359.11 132560 -1 2202
2204 0 435009.56 177372.8 133040 -1 2203
2205 0 435066.4 177292.52 133600 -1 2204
2206 0 434678.25 177536.17 133960 -1 2205
2207 0 434706.38 177475.45 134520 -1 2206
2208 0 434541.62 177559.16 134840 -1 2207
2209 0 434146.8 177729.53 135240 -1 2208
2210 0 433762.94 177940.89 135840 -1 2209
2211 0 433698.34 178125.53 136560 -1 2210
2212 0 433628.7 178167.67 137320 -1 2211
2213 0 433600.34 178030.95 137960 -1 2212
2214 0 433580.8 178193.64 138560 -1 2213
2215 0 433467.03 178596.64 139240 -1 2214
2216 0 432958.25 178911.36 139280 -1 2215
2217 0 433498.03 178635.5 139320 -1 2216
2218 0 433615.94 178630.08 139360 -1 2217
2219 0 433785.66 178764.64 139760 -1 2218
2220 0 433881.4 178890.34 140320 -1 2219
2221 0 433754.3 178995.39 140840 -1 2220
2222 0 433659.5 179049.86 141440 -1 2221
2223 0 433647.6 179109.17 142000 -1 2222
2224 0 433825 179202.28 142600 -1 2223
2225 0 434047.8 179093.7 143120 -1 2224
2226 0 434246.7 179038.78 143640 -1 2225
2227 0 434056.1 178908.95 144160 -1 2226
2228 0 433888.38 178882.61 144520 -1 2227
2229 0 433646.16 179013.08 145120 -1 2228
2230 0 433783.5 179063.05 145520 -1 2229
2231 0 434021.03 179197.95 146080 -1 2230
2232 0 434139.6 179104.25 146600 -1 2231
2233 0 434061.94 178994.69 147280 -1 2232
2234 0 433837.88 179148.7 147760 -1 2233
2235 0 433591.38 179446.38 148320 -1 2234
2236 0 433513.28 179005.42 149080 -1 2235
2237 0 433629.12 178902.1 149600 -1 2236
2238 0 434006.47 179680.36 150120 -1 2237
2239 0 433927.94 179401.05 150440 -1 2238
2240 0 433661.53 178814.83 150800 -1 2239
2241 0 433420.78 178741.17 151160 -1 2240
2242 0 433427.03 178802.33 151200 -1 2241
2243 0 433402.56 178875.17 151240 -1 2242
2244 0 433358.28 178838.28 151680 -1 2243
2245 0 433285 178791.22 152080 -1 2244
2246 0 433315.06 178779.84 152560 -1 2245
2247 0 433185.62 178611.69 152960 -1 2246
2248 0 433074.25 178426.94 153560 -1 2247
2249 0 433263.44 178364.52 153840 -1 2248
2250 0 433598.16 178275.9 154160 -1 2249
2251 0 433684.75 178254.12 154240 -1 2250
2252 0 433809.66 178157.34 154440 -1 2251
2253 0 433931.88 178068.1 154640 -1 2252
2254 0 433959.66 178044.34 154840 -1 2253
2255 0 433942.9 178028.97 154880 -1 2254
2256 0 433866.7 177947.72 155040 -1 2255
2257 0 433833 177942.36 155080 -1 2256
2258 0 433767.75 177932.75 155160 -1 2257
2259 0 433572 177905.36 155400 -1 2258
2260 0 433527.22 177822.84 155640 -1 2259
2261 0 433406 177763.05 155840 -1 2260
2262 0 433284.6 177729.16 156000 -1 2261
2263 0 433007.3 177512.11 156240 -1 2262
2264 0 432928.88 177417.33 156480 -1 2263
2265 0 432862.7 177382.7 156640 -1 2264
2266 0 432814.16 177359.36 156800 -1 2265
2267 0 432792.84 177341.94 156960 -1 2266
2268 0 432806.1 177382.5 157160 -1 2267
2269 0 432855.06 177446.98 157320 -1 2268
2270 0 432879.22 177463.17 157480 -1 2269
2271 0 432907.88 177618.36 157640 -1 2270
2272 0 432932.12 177618.58 157800 -1 2271
2273 0 433003.2 177603.31 157960 -1 2272
2274 0 433065.78 177700.22 158160 -1 2273
2275 0 433157.6 177809.94 158360 -1 2274
2276 0 433119.53 178052.75 158560 -1 2275
2277 0 433152.66 178067 158640 -1 2276
2278 0 433169.16 178074.17 158680 -1 2277
2279 0 433200.9 178087.6 158760 -1 2278
2280 0 433236.3 178055.58 158840 -1 2279
2281 0 433317.9 177984.28 159000 -1 2280
2282 0 433018.06 178361.69 159040 -1 2281
2283 0 432949.38 178411.4 159120 -1 2282
2284 0 432875.47 178470.52 159240 -1 2283
2285 0 432929 178445 159280 -1 2284
2286 0 432982.9 178418.88 159320 -1 2285
2287 0 432951.1 178393.6 159400 -1 2286
2288 0 432950.03 178467.61 159440 -1 2287
2289 0 432975.62 178490.39 159480 -1 2288
2290 0 433013.78 178428.33 159560 -1 2289
2291 0 432995.72 178369.45 159640 -1 2290
2292 0 433075.75 178475.47 159720 -1 2291
2293 0 433101.9 178475.14 159760 -1 2292
2294 0 433120.1 178509.1 159800 -1 2293
2295 0 433435.78 177948.02 159040 -1 2281
2296 0 433927.28 177766.02 159200 -1 2295
2297 0 435057.53 177738.11 159320 -1 2296
2298 0 435183.44 177733.44 159360 -1 2297
2299 0 435424.12 177712.45 159440 -1 2298
2300 0 435513.5 177614.53 159600 -1 2299
2301 0 435571.66 177578.38 159680 -1 2300
2302 0 435679.28 177535.53 159800 -1 2301
2303 0 435781.97 177324.84 159960 -1 2302
2304 0 435805.7 177297.92 160000 -1 2303
2305 0 435875.56 177216.69 160120 -1 2304
2306 0 435882.75 177116.5 160240 -1 2305
2307 0 435884.97 177082.89 160280 -1 2306
2308 0 435860.72 177109.47 160440 -1 2307
2309 0 435861.5 177081 160520 -1 2308
2310 0 435861.72 177053.23 160600 -1 2309
2311 0 435843.9 177056.28 160720 -1 2310
2312 0 435921.56 176949.53 160880 -1 2311
2313 0 435922 176941 160920 -1 2312
2314 0 435921.94 176931.56 160960 -1 2313
2315 0 435959.06 176829.88 161080 -1 2314
2316 0 436048.28 176763.72 161200 -1 2315
2317 0 436111 176736.62 161320 -1 2316
2318 0 437004 176358 161320 -1 2317
2319 0 437388 176590 161320 -1 2318
2320 0 437400 176626 161400 -1 2319
2321 0 436107.66 176661.67 161400 -1 2317
2322 0 436106.28 176623.97 161440 -1 2321
2323 0 436315.34 176496.78 161560 -1 2322
2324 0 436388 176418 161640 -1 2323
2325 0 436461.3 176338.83 161720 -1 2324
2326 0 436496 176326.33 161760 -1 2325
2327 0 436531 176313.5 161800 -1 2326
2328 0 436566.34 176300.6 161840 -1 2327
2329 0 436669.97 176224.72 161960 -1 2328
2330 0 436686.66 176200.33 162000 -1 2329
2331 0 436719.9 176150.53 162080 -1 2330
2332 0 436700.3 176150.67 162160 -1 2331
2333 0 436759.97 176103.34 162280 -1 2332
2334 0 436864.2 176019.8 162360 -1 2333
2335 0 436955.66 175967.75 162480 -1 2334
2336 0 437028.12 175875.83 162640 -1 2335
2337 0 437151.44 175733.53 162800 -1 2336
2338 0 437298.9 175641.28 162920 -1 2337
2339 0 437630.03 175419.52 163120 -1 2338
2340 0 437874.06 175146.14 163400 -1 2339
2341 0 437964.5 175057.94 163520 -1 2340
2342 0 438042.06 175028.02 163640 -1 2341
2343 0 438089.38 174924.9 163800 -1 2342
2344 0 438098.12 174788.5 163920 -1 2343
2345 0 438121.9 174719.14 164080 -1 2344
2346 0 438195.5 174640.08 164280 -1 2345
2347 0 438258.53 174557.11 164440 -1 2346
2348 0 438224.16 174538.95 164520 -1 2347
2349 0 438256.12 174543.52 164560 -1 2348
2350 0 438280.88 174546.95 164600 -1 2349
2351 0 438292.88 174543.94 164640 -1 2350
2352 0 438293.34 174542.22 164680 -1 2351
2353 0 438292.8 174547.53 164720 -1 2352
2354 0 438306.9 174541.17 164760 -1 2353
2355 0 438285.88 174447.28 164800 -1 2354
2356 0 438297.16 174438.25 164840 -1 2355
2357 0 438273 174413.77 164880 -1 2356
2358 0 438272.84 174414.44 164920 -1 2357
2359 0 438269.4 174371.12 165000 -1 2358
2360 0 438267.9 174369.23 165040 -1 2359
2361 0 438268.22 174360.08 165080 -1 2360
2362 0 438266.5 174355.86 165120 -1 2361
2363 0 438234.38 174286.31 165160 -1 2362
2364 0 438224.25 174299.72 165200 -1 2363
2365 0 438240.94 174300.19 165240 -1 2364
2366 0 438286.66 174297.05 165320 -1 2365
2367 0 438435.6 174170.36 165360 -1 2366
2368 0 438650.4 174104.61 165400 -1 2367
2369 0 439170.1 173714.98 165400 -1 2368
2370 0 439014.66 173449.69 165440 -1 2369
2371 0 439043.03 173402.7 165480 -1 2370
2372 0 439081.9 173293.28 165520 -1 2371
2373 0 439080.6 173280.6 165560 -1 2372
2374 0 439067.8 173265.73 165600 -1 2373
2375 0 439144.6 173178.05 165640 -1 2374
2376 0 439154.5 173141.02 165680 -1 2375
2377 0 439174.16 173079.16 165720 -1 2376
2378 0 439159.44 173010.28 165760 -1 2377
2379 0 439140.12 172986.05 165800 -1 2378
2380 0 439149.7 172914.33 165840 -1 2379
2381 0 439137.4 172852.36 165880 -1 2380
2382 0 439141.44 172795.08 165920 -1 2381
2383 0 439109 172762.83 165960 -1 2382
2384 0 439131.06 172622.66 166000 -1 2383
2385 0 439143.38 172531.08 166040 -1 2384
2386 0 439149.44 172435.12 166080 -1 2385
2387 0 439229 172313.58 166120 -1 2386
2388 0 439243.34 172153.45 166160 -1 2387
2389 0 439247.2 172066.95 166200 -1 2388
2390 0 439332.1 171896.92 166280 -1 2389
2391 0 439350.94 171841.78 166320 -1 2390
2392 0 439382.56 171769.38 166360 -1 2391
2393 0 439416.97 171680.47 166400 -1 2392
2394 0 439434.44 171606.81 166440 -1 2393
2395 0 439435.4 171584.77 166480 -1 2394
2396 0 439501.72 171522.72 166520 -1 2395
2397 0 439516 171510.23 166560 -1 2396
2398 0 439567.22 171444.67 166600 -1 2397
2399 0 439567.62 171441.73 166640 -1 2398
2400 0 439658.4 171327.05 166680 -1 2399
2401 0 439672.12 171303.86 166720 -1 2400
2402 0 439729.5 171188.47 166760 -1 2401
2403 0 439792.97 171133.77 166800 -1 2402
2404 0 439783.06 171083.83 166840 -1 2403
2405 0 439836.22 170977.97 166880 -1 2404
2406 0 439849.78 170923.62 166920 -1 2405
2407 0 439927.75 170879.28 166960 -1 2406
2408 0 439944.62 170782.25 167000 -1 2407
2409 0 439943.44 170716.05 167040 -1 2408
2410 0 439946.16 170698.75 167080 -1 2409
2411 0 439968.75 170615.28 167120 -1 2410
2412 0 440032.9 170548.5 167160 -1 2411
2413 0 440098.06 170436.66 167200 -1 2412
2414 0 440148.22 170314.12 167240 -1 2413
2415 0 440150.75 170295.02 167280 -1 2414
2416 0 440164.2 170217.28 167320 -1 2415
2417 0 440215.44 170115.83 167360 -1 2416
2418 0 440271.03 170026.64 167400 -1 2417
2419 0 440264.75 169955.7 167440 -1 2418
2420 0 440289.3 169937.45 167480 -1 2419
2421 0 440332 169811.38 167520 -1 2420
2422 0 440347.88 169703.42 167560 -1 2421
2423 0 440372.25 169636.48 167600 -1 2422
2424 0 440402.22 169574.52 167640 -1 2423
2425 0 440620.22 169310.38 167720 -1 2424
2426 0 440624.9 169224.36 167760 -1 2425
2427 0 440673.44 169149.78 167800 -1 2426
2428 0 440669.75 169040.73 167840 -1 2427
2429 0 440691.22 168959.66 167880 -1 2428
2430 0 440723.62 168829.23 167920 -1 2429
2431 0 440760.28 168742.6 167960 -1 2430
2432 0 440814.28 168560.47 168000 -1 2431
2433 0 440826.6 168483.2 168040 -1 2432
2434 0 440898.38 168305.58 168080 -1 2433
2435 0 440977.56 168138.23 168120 -1 2434
2436 0 441122.72 167458.45 168280 -1 2435
2437 0 441179.44 167017.69 168440 -1 2436
2438 0 441125.6 166815.56 168600 -1 2437
2439 0 441187.28 166473.31 168760 -1 2438
2440 0 441227.7 166251.17 168840 -1 2439
2441 0 441224.12 166067.89 168960 -1 2440
2442 0 441429.38 165261.66 169120 -1 2441
2443 0 441525.84 164716.86 169280 -1 2442
2444 0 441522.47 164451.16 169480 -1 2443
2445 0 441531 164451.72 169600 -1 2444
2446 0 441537.1 164241.73 169720 -1 2445
2447 0 441581.34 163738.23 169880 -1 2446
2448 0 441572.12 163522.58 170000 -1 2447
2449 0 441573.16 163450.62 170080 -1 2448
2450 0 441513.16 163119.28 170120 -1 2449
2451 0 441502.16 162592.31 170160 -1 2450
2452 0 441512.75 162465.48 170200 -1 2451
2453 0 441459.7 162146.05 170240 -1 2452
2454 0 441459.06 162037.7 170400 -1 2453
2455 0 441500 161754.31 170440 -1 2454
2456 0 441501 161635.38 170600 -1 2455
2457 0 441512.38 161482.12 170680 -1 2456
2458 0 441524.6 161000.39 170800 -1 2457
2459 0 441501.78 160275.06 170960 -1 2458
2460 0 441481.22 159968.23 171080 -1 2459
2461 0 441386.34 159755.2 171200 -1 2460
2462 0 441367.9 159595.53 171360 -1 2461
2463 0 441349.03 159557.62 171480 -1 2462
2464 0 441360.38 159519.52 171560 -1 2463
2465 0 441252.1 159349.86 171600 -1 2464
2466 0 441249.03 159076.27 171640 -1 2465
2467 0 441215.6 158763.84 171680 -1 2466
2468 0 441184.97 158613.16 171720 -1 2467
2469 0 441187.47 158511.6 171760 -1 2468
2470 0 441165.88 158476.7 171800 -1 2469
2471 0 441180.38 158376.36 171840 -1 2470
2472 0 441108.2 158088.6 171960 -1 2471
2473 0 440993.3 157642.52 172160 -1 2472
2474 0 440923.66 157315 172320 -1 2473
2475 0 440836.97 157156.78 172440 -1 2474
2476 0 440721.94 156920.86 172600 -1 2475
2477 0 440686.06 156693.55 172720 -1 2476
2478 0 440663.06 156501.86 172840 -1 2477
2479 0 440720.1 156291.08 173000 -1 2478
2480 0 440796.4 155994.17 173160 -1 2479
2481 0 440780.72 155641.03 173320 -1 2480
2482 0 440864.78 155154.48 173480 -1 2481
2483 0 440816.75 154818 173640 -1 2482
2484 0 440785.9 154659.62 173800 -1 2483
2485 0 440804.56 154640.16 173920 -1 2484
2486 0 440743.16 154454.81 174040 -1 2485
2487 0 440743.03 154376.84 174080 -1 2486
2488 0 440702.38 154301.25 174240 -1 2487
2489 0 440577.44 154154.52 174480 -1 2488
2490 0 440547.34 154143.27 174600 -1 2489
2491 0 440544.28 154182.81 174760 -1 2490
2492 0 440551.4 154229.12 174880 -1 2491
2493 0 440498.78 154232.27 175000 -1 2492
2494 0 440509.56 154217.95 175080 -1 2493
2495 0 440524.47 154099.39 175200 -1 2494
2496 0 440487 154033.27 175320 -1 2495
2497 0 440473.47 154008.73 175480 -1 2496
2498 0 440431.38 154015.6 175600 -1 2497
2499 0 440527.03 153835.98 175760 -1 2498
2500 0 440514.84 153663.39 175960 -1 2499
2501 0 440519.88 153684.53 176120 -1 2500
2502 0 440457.75 153654.88 176240 -1 2501
2503 0 440408.94 153570.92 176360 -1 2502
2504 0 440377.03 153487.06 176520 -1 2503
2505 0 440344.28 153470.94 176680 -1 2504
2506 0 440339.4 153459.31 176880 -1 2505
2507 0 440353.4 153425.08 177080 -1 2506
2508 0 440327.06 153423.4 177280 -1 2507
2509 0 440292.16 153423.53 177440 -1 2508
2510 0 440227.75 153418.38 177640 -1 2509
2511 0 440217.88 153383.34 177840 -1 2510
2512 0 440248.56 153346.53 178000 -1 2511
2513 0 440248.06 153227.6 178160 -1 2512
2514 0 440236.47 153131.11 178280 -1 2513
2515 0 440101.03 153015.89 178520 -1 2514
2516 0 440082.75 152966.11 178640 -1 2515
2517 0 440061.72 152876.2 178720 -1 2516
2518 0 440065.47 152888.33 178840 -1 2517
2519 0 439997.97 152825.48 179000 -1 2518
2520 0 439980.4 152755.66 179080 -1 2519
2521 0 439987.88 152757.75 179120 -1 2520
2522 0 439959.84 152709.83 179160 -1 2521
2523 0 439962.47 152693.56 179240 -1 2522
2524 0 439937.4 152702.66 179280 -1 2523
2525 0 439941.12 152707.45 179320 -1 2524
2526 0 439941.34 152705.61 179360 -1 2525
2527 0 439932.75 152714.92 179400 -1 2526
2528 0 439937.5 152670.08 179440 -1 2527
2529 0 439934.62 152656.4 179480 -1 2528
2530 0 439931.06 152629.39 179520 -1 2529
2531 0 439899.2 152605.45 179560 -1 2530
2532 0 439876.3 152530.6 179600 -1 2531
2533 0 439876.6 152496.5 179640 -1 2532
2534 0 439888.4 152455.73 179680 -1 2533
2535 0 439900.7 152440.94 179720 -1 2534
2536 0 439894.25 152432.34 179760 -1 2535
2537 0 439885.25 152403.14 179800 -1 2536
2538 0 439881.94 152404.05 179840 -1 2537
2539 0 439851.3 152405.12 179880 -1 2538
2540 0 439867.38 152405.44 179920 -1 2539
2541 0 439946.56 152402.7 179960 -1 2540
2542 0 439958.94 152405.08 180000 -1 2541
2543 0 439889.62 152418.19 180040 -1 2542
2544 0 439919.7 152414.92 180080 -1 2543
2545 0 439922.53 152479.38 180120 -1 2544
2546 0 439931.1 152503.55 180160 -1 2545
2547 0 439939.16 152504.92 180200 -1 2546
2548 0 439985.06 152471.78 180240 -1 2547
2549 0 439971.03 152487.67 180280 -1 2548
2550 0 439918.16 152424.06 180320 -1 2549
2551 0 439920.47 152430.19 180360 -1 2550
2552 0 439914.53 152442.53 180400 -1 2551
2553 0 439884.72 152429.28 180440 -1 2552
2554 0 439881.78 152437.69 180480 -1 2553
2555 0 439860.03 152421.33 180520 -1 2554
2556 0 439830.7 152391.78 180560 -1 2555
2557 0 439824.47 152406.81 180600 -1 2556
2558 0 439820.06 152374.39 180640 -1 2557
2559 0 439779.97 152391.72 180680 -1 2558
2560 0 439791.2 152402.7 180720 -1 2559
2561 0 439816.84 152334.77 180760 -1 2560
2562 0 439791.47 152357.78 180800 -1 2561
2563 0 439835.8 152363.12 180840 -1 2562
2564 0 439782.34 152356.5 180880 -1 2563
2565 0 439776 152376.3 180920 -1 2564
2566 0 439780.34 152376.36 180960 -1 2565
2567 0 439747.5 152406.61 181000 -1 2566
2568 0 439700.12 152353.53 181040 -1 2567
2569 0 439624.25 152324.75 181080 -1 2568
2570 0 439624.97 152331.67 181120 -1 2569
2571 0 439609.5 152310.84 181160 -1 2570
2572 0 439621.53 152318.56 181200 -1 2571
2573 0 439532.66 152369.72 181240 -1 2572
2574 0 439374.78 152419.4 181280 -1 2573
2575 0 439363.78 152402.62 181320 -1 2574
2576 0 439287.25 152293.94 181360 -1 2575
2577 0 439191.94 152203.23 181400 -1 2576
2578 0 439183.22 152208.17 181440 -1 2577
2579 0 439102.56 152188.05 181480 -1 2578
2580 0 439081.5 152127.28 181520 -1 2579
2581 0 439071.7 152119.45 181560 -1 2580
2582 0 439050.56 152113.05 181600 -1 2581
2583 0 439018.34 152062.33 181640 -1 2582
2584 0 438962.3 152068.3 181680 -1 2583
2585 0 438955.2 152057.36 181720 -1 2584
2586 0 438955.12 152057.3 181760 -1 2585
2587 0 438944.72 152056.88 181800 -1 2586
2588 0 438939.5 152049.14 181840 -1 2587
2589 0 438842.66 152027.52 181880 -1 2588
2590 0 438804.34 152047.11 181920 -1 2589
2591 0 438815.34 152041.17 181960 -1 2590
2592 0 438813.25 152011.69 182000 -1 2591
2593 0 438767.3 151860.77 182000 -1 2592
2594 0 438736.97 151849.9 182080 -1 2593
2595 0 438653.72 151810.88 182120 -1 2594
2596 0 438658.97 151800.48 182160 -1 2595
2597 0 438601.1 151726.53 182200 -1 2596
2598 0 438549.97 151729.92 182240 -1 2597
2599 0 438524.9 151679.94 182280 -1 2598
2600 0 438519.5 151659.12 182320 -1 2599
2601 0 438519.4 151632.81 182360 -1 2600
2602 0 438517.78 151618.5 182400 -1 2601
2603 0 438444.2 151569.36 182440 -1 2602
2604 0 438441.7 151540.72 182480 -1 2603
2605 0 438349.34 151394.34 182520 -1 2604
2606 0 438272.56 151297.34 182560 -1 2605
2607 0 438054.22 150768.92 182600 -1 2606
2608 0 437948.97 150573.58 182640 -1 2607
2609 0 437937.34 150502.12 182680 -1 2608
2610 0 437784.6 150364.1 182720 -1 2609
2611 0 437666.88 150216.83 182760 -1 2610
2612 0 437646.88 150204.67 182800 -1 2611
2613 0 437648.3 150184.2 182840 -1 2612
2614 0 437622.38 150083.47 182880 -1 2613
2615 0 437675.78 149974.2 182920 -1 2614
2616 0 437728.7 149848.97 182960 -1 2615
2617 0 437806.22 149814.02 183000 -1 2616
2618 0 437787.66 149795.67 183040 -1 2617
2619 0 437254.53 149427.38 183160 -1 2618
2620 0 437977.34 148228.66 183160 -1 2619
2621 0 438266.62 148030.48 183120 -1 2620
2622 0 438704.5 147752.39 183160 -1 2621
2623 0 439097.2 147432.14 183280 -1 2622
2624 0 439541.12 147039.02 183360 -1 2623
2625 0 440009.16 146812.61 183440 -1 2624
2626 0 440445.72 146535.62 183520 -1 2625
2627 0 440785.06 146337.11 183560 -1 2626
2628 0 441155.97 146191.92 183640 -1 2627
2629 0 441315.8 146064.52 183840 -1 2628
2630 0 441616.53 145804.88 183880 -1 2629
2631 0 441843.62 145727.19 183960 -1 2630
2632 0 442236.22 145665.72 184080 -1 2631
2633 0 442343.88 145670.05 184120 -1 2632
2634 0 442442.06 145679.84 184160 -1 2633
2635 0 442777.1 145774.12 184320 -1 2634
2636 0 442793.12 145805.06 184400 -1 2635
2637 0 442911.5 145681.55 184360 -1 2636
2638 0 442960.53 145485.17 184280 -1 2637
2639 0 443023.5 145185.86 184200 -1 2638
2640 0 443193.12 144887.05 184160 -1 2639
2641 0 443367.66 144762.61 184120 -1 2640
2642 0 443603.1 144733.45 184200 -1 2641
2643 0 443875.1 144873 184360 -1 2642
2644 0 444049 144927.61 184480 -1 2643
2645 0 444388.88 145118.94 184680 -1 2644
2646 0 444517.8 145104.42 184760 -1 2645
2647 0 444596.97 145155.95 184920 -1 2646
2648 0 444704.53 145252.4 185040 -1 2647
2649 0 444857.03 145330.17 185160 -1 2648
2650 0 445097.06 145384.7 185240 -1 2649
2651 0 445303.84 145479.55 185360 -1 2650
2652 0 445523.56 145490.58 185480 -1 2651
2653 0 445710.03 145535.52 185640 -1 2652
2654 0 445756.6 145550.19 185680 -1 2653
2655 0 445936.75 145639.03 185720 -1 2654
2656 0 446240.22 145852.86 185840 -1 2655
2657 0 446341.9 145922.38 185880 -1 2656
2658 0 447537.34 145774.17 185880 -1 2657
2659 0 448470.25 145578.8 185800 -1 2658
2660 0 448524.72 145441.78 185680 -1 2659
2661 0 448654.16 145329.42 185600 -1 2660
2662 0 448963.9 145232.16 185400 -1 2661
2663 0 449071.97 145213.7 185360 -1 2662
2664 0 449196.34 145182.86 185320 -1 2663
2665 0 449254 145100.5 185240 -1 2664
2666 0 449311.62 145018.31 185160 -1 2665
2667 0 449330.84 145018.78 185120 -1 2666
2668 0 449416.84 145012.33 184920 -1 2667
2669 0 449434.16 145010.73 184880 -1 2668
2670 0 449443.97 145134.48 184840 -1 2669
2671 0 449541.28 145183.06 184760 -1 2670
2672 0 436982.78 149019.02 183240 -1 2619
2673 0 436983.03 149011.95 183280 -1 2672
2674 0 436777.84 148941.34 183320 -1 2673
2675 0 436415.4 148877.77 183360 -1 2674
2676 0 436042.3 148638.19 183400 -1 2675
2677 0 435790.78 148600.97 183440 -1 2676
2678 0 435772.53 148597.78 183480 -1 2677
2679 0 435754.84 148625.48 183520 -1 2678
2680 0 435541.28 148606.47 183560 -1 2679
2681 0 435188.5 148436.66 183600 -1 2680
2682 0 435160.38 148445.69 183640 -1 2681
2683 0 435171.44 148468.14 183680 -1 2682
2684 0 435187.6 148490.97 183720 -1 2683
2685 0 435243.4 148433.25 183760 -1 2684
2686 0 435307.03 148459.4 183800 -1 2685
2687 0 435308.34 148490.9 183840 -1 2686
2688 0 435298.25 148523.97 183880 -1 2687
2689 0 435297.44 148558.58 183920 -1 2688
2690 0 436140.75 148549.4 183920 -1 2689
2691 0 435982.5 148604.75 183960 -1 2690
2692 0 435507.28 148772.45 184080 -1 2691
2693 0 435387.25 148855.17 184160 -1 2692
2694 0 435357.8 148932.84 184240 -1 2693
2695 0 435270.5 149085.69 184280 -1 2694
2696 0 435199.88 149222.14 184360 -1 2695
2697 0 435142.16 149258.39 184440 -1 2696
2698 0 435124.34 149295.45 184480 -1 2697
2699 0 436863 148941 183960 -1 2691
2700 0 436851 148995 184080 -1 2699
2701 0 437097 149317 184280 -1 2700
2702 0 437363 149721 184440 -1 2701
2703 0 437501 150059 184640 -1 2702
2704 0 437681 150291 184760 -1 2703
2705 0 437931 150579 184760 -1 2704
2706 0 438117 150883 184920 -1 2705
2707 0 438295 151217 185080 -1 2706
2708 0 438565 151715 185440 -1 2707
2709 0 438769 151933 185640 -1 2708
2710 0 439095 152181 185880 -1 2709
2711 0 439341.22 152326.33 186000 -1 2710
2712 0 439601.8 152422.42 186080 -1 2711
2713 0 440579.28 152492.22 186160 -1 2712
2714 0 440912.6 152350.38 186120 -1 2713
2715 0 440825.03 152254.6 185920 -1 2714
2716 0 440578.44 152501.97 186200 -1 2713
2717 0 440662.4 152510.33 186400 -1 2716
2718 0 440662.94 152465.47 186480 -1 2717
2719 0 440668.56 152176.12 187000 -1 2718
2720 0 440650.47 151830.66 187400 -1 2719
2721 0 440815.34 151666.55 187440 -1 2720
2722 0 440949.78 151522.89 187560 -1 2721
2723 0 441056 151568 187720 -1 2722
2724 0 441054 151594 187760 -1 2723
2725 0 440389.88 152019.7 187440 -1 2720
2726 0 440168.06 152073.48 187560 -1 2725
2727 0 440056 152068 187720 -1 2726
2728 0 440020 152190 187880 -1 2727
2729 0 434278 148186.86 183920 -1 2689
2730 0 433564.53 148055.33 183960 -1 2729
2731 0 433402.94 148008.53 184000 -1 2730
2732 0 433368.12 148080.22 184040 -1 2731
2733 0 433332.16 148097.45 184080 -1 2732
2734 0 433187.25 148060.53 184120 -1 2733
2735 0 433199.44 148082.42 184160 -1 2734
2736 0 433167.9 148142.66 184200 -1 2735
2737 0 433056.5 148180.03 184240 -1 2736
2738 0 433089.72 148223.98 184280 -1 2737
2739 0 433062.16 148289.25 184320 -1 2738
2740 0 433028.78 148379.95 184360 -1 2739
2741 0 432970.6 148395.69 184400 -1 2740
2742 0 432928.53 148470.69 184440 -1 2741
2743 0 432959.9 148490.1 184480 -1 2742
2744 0 432950.72 148525.4 184520 -1 2743
2745 0 432949.66 148572.27 184560 -1 2744
2746 0 432949.22 148602.34 184600 -1 2745
2747 0 432947.4 148576.89 184640 -1 2746
2748 0 432964.78 148572.56 184680 -1 2747
2749 0 432967.12 148605.6 184720 -1 2748
2750 0 432957.1 148638.1 184760 -1 2749
2751 0 432952.25 148647.27 184800 -1 2750
2752 0 433616.22 148993.06 184800 -1 2751
2753 0 433548.53 149108.94 184960 -1 2752
2754 0 433564.53 149154.98 185000 -1 2753
2755 0 433579.72 149202.84 185040 -1 2754
2756 0 432957.72 148688.42 184840 -1 2751
2757 0 432857.2 148679.64 184880 -1 2756
2758 0 432808.3 148705.31 184920 -1 2757
2759 0 432377.6 148598.19 184960 -1 2758
2760 0 432246.03 148556.19 185000 -1 2759
2761 0 432216.8 148586.69 185040 -1 2760
2762 0 432170.88 148644.9 185080 -1 2761
2763 0 431975.12 148620.88 185120 -1 2762
2764 0 431472.5 148520.92 185160 -1 2763
2765 0 431326.22 148515.52 185200 -1 2764
2766 0 431289.56 148374.88 185240 -1 2765
2767 0 431183.12 148354.97 185280 -1 2766
2768 0 431107.97 148365.64 185320 -1 2767
2769 0 431071.28 148362.2 185360 -1 2768
2770 0 431035.62 148385.28 185400 -1 2769
2771 0 431020.75 148362.6 185440 -1 2770
2772 0 431024.66 148368.19 185480 -1 2771
2773 0 431029.88 148383.8 185520 -1 2772
2774 0 431001.28 148461.55 185560 -1 2773
2775 0 430995.9 148491.12 185600 -1 2774
2776 0 431014.12 148507.8 185640 -1 2775
2777 0 431026.12 148539.81 185680 -1 2776
2778 0 431002.88 148526.86 185720 -1 2777
2779 0 430995.78 148556.67 185760 -1 2778
2780 0 431000.22 148583.25 185800 -1 2779
2781 0 430978.38 148552.23 185840 -1 2780
2782 0 431008.28 148550.58 185880 -1 2781
2783 0 431011.2 148581.58 185920 -1 2782
2784 0 431009.97 148601.06 185960 -1 2783
2785 0 431014.16 148618 186000 -1 2784
2786 0 431070.7 148610.78 186080 -1 2785
2787 0 431059.22 148594.17 186120 -1 2786
2788 0 431154.38 148654.75 186160 -1 2787
2789 0 431169.62 148694.05 186200 -1 2788
2790 0 431168.25 148714.64 186240 -1 2789
2791 0 431163.72 148732.08 186280 -1 2790
2792 0 431161.12 148741.11 186320 -1 2791
2793 0 431161.9 148749.02 186360 -1 2792
2794 0 431170.16 148755.64 186400 -1 2793
2795 0 431199.1 148762.2 186440 -1 2794
2796 0 431334.94 148799.1 186480 -1 2795
2797 0 431588.84 148817.97 186520 -1 2796
2798 0 431680.9 148704.97 186560 -1 2797
2799 0 431732.28 148675.47 186600 -1 2798
2800 0 431804.78 148635.14 186640 -1 2799
2801 0 431844.16 148610.19 186680 -1 2800
2802 0 431898.38 148584.66 186720 -1 2801
2803 0 431935.94 148571.27 186760 -1 2802
2804 0 431959.6 148558.19 186800 -1 2803
2805 0 431994.2 148545.67 186840 -1 2804
2806 0 432054.4 148548.3 186880 -1 2805
2807 0 432082.9 148549.34 186920 -1 2806
2808 0 432062.16 148533.89 186960 -1 2807
2809 0 432125.44 148513.94 187000 -1 2808
2810 0 432195.3 148510.39 187040 -1 2809
2811 0 432221.88 148516.92 187080 -1 2810
2812 0 432236.75 148542.64 187120 -1 2811
2813 0 432268.44 148553.27 187160 -1 2812
2814 0 432275.7 148558.7 187200 -1 2813
2815 0 432270.06 148566.2 187240 -1 2814
2816 0 432317.38 148580.83 187280 -1 2815
2817 0 432326.4 148582.3 187320 -1 2816
2818 0 432317.56 148583.36 187360 -1 2817
2819 0 432338 148606.39 187400 -1 2818
2820 0 432327.62 148607.56 187440 -1 2819
2821 0 432326.6 148622.55 187480 -1 2820
2822 0 432340.34 148635.19 187520 -1 2821
2823 0 432348.38 148661.44 187560 -1 2822
2824 0 432357.12 148675.4 187600 -1 2823
2825 0 432353.72 148700.08 187640 -1 2824
2826 0 432361.7 148745.75 187680 -1 2825
2827 0 432365.78 148776.2 187720 -1 2826
2828 0 432371.88 148862.42 187760 -1 2827
2829 0 432354.84 148882.19 187800 -1 2828
2830 0 432369.5 148889.08 187840 -1 2829
2831 0 432358.2 148898.77 187880 -1 2830
2832 0 432338.75 148937.78 187920 -1 2831
2833 0 432369.28 148976.44 187960 -1 2832
2834 0 432362.38 149042.38 188000 -1 2833
2835 0 432379.5 149060.98 188040 -1 2834
2836 0 432371.22 149058.22 188080 -1 2835
2837 0 432366.53 149070.6 188120 -1 2836
2838 0 432353.53 149075.42 188160 -1 2837
2839 0 432332.47 149086.02 188200 -1 2838
2840 0 432325.94 149098.28 188240 -1 2839
2841 0 432301.1 149104.52 188280 -1 2840
2842 0 432297.4 149102.53 188320 -1 2841
2843 0 432292.47 149100.14 188360 -1 2842
2844 0 432286.84 149113.28 188400 -1 2843
2845 0 432294 149093.12 188440 -1 2844
2846 0 432293.03 149109.08 188480 -1 2845
2847 0 432297.6 149107.55 188520 -1 2846
2848 0 432268.4 149114.53 188560 -1 2847
2849 0 432303.12 149086.81 188600 -1 2848
2850 0 432292.16 149097.53 188640 -1 2849
2851 0 432291.47 149091.64 188680 -1 2850
2852 0 432280 149097 188720 -1 2851
2853 0 432285.56 149116.6 188760 -1 2852
2854 0 432266.53 149103.11 188800 -1 2853
2855 0 432265.44 149111 188840 -1 2854
2856 0 432260.53 149129 188880 -1 2855
2857 0 432246.47 149154.55 188920 -1 2856
2858 0 432252.38 149171.55 188960 -1 2857
2859 0 432243.3 149203.95 189000 -1 2858
2860 0 432255.28 149246.81 189040 -1 2859
2861 0 432257 149276 189080 -1 2860
2862 0 432255.5 149348.33 189120 -1 2861
2863 0 432245 149397.44 189160 -1 2862
2864 0 432271.94 149400.38 189200 -1 2863
2865 0 432281.84 149470.17 189240 -1 2864
2866 0 432269.03 149540.86 189280 -1 2865
2867 0 432268.72 149568.4 189320 -1 2866
2868 0 432235.53 149601.12 189360 -1 2867
2869 0 432217.47 149627.5 189400 -1 2868
2870 0 432226.75 149638.06 189440 -1 2869
2871 0 432225.34 149661.86 189480 -1 2870
2872 0 432200.1 149707.36 189520 -1 2871
2873 0 432178.53 149738.53 189560 -1 2872
2874 0 432149.3 149756.89 189600 -1 2873
2875 0 432127.28 149774.02 189640 -1 2874
2876 0 432052.7 149801.17 189680 -1 2875
2877 0 432032.7 149821.98 189720 -1 2876
2878 0 432043.25 149819 189760 -1 2877
2879 0 432037.38 149819.14 189800 -1 2878
2880 0 431994.28 149826.1 189840 -1 2879
2881 0 431998.75 149819.89 189880 -1 2880
2882 0 431987.3 149821.33 189920 -1 2881
2883 0 431974.34 149826.97 189960 -1 2882
2884 0 431930.9 149843.47 190000 -1 2883
2885 0 431936.16 149851.83 190040 -1 2884
2886 0 431922.5 149877.53 190080 -1 2885
2887 0 431915.75 149876.44 190120 -1 2886
2888 0 431894.75 149876.39 190160 -1 2887
2889 0 431867.94 149879.02 190200 -1 2888
2890 0 431792.2 149901.31 190240 -1 2889
2891 0 431750.03 149897.56 190280 -1 2890
2892 0 431689.06 149845.06 190320 -1 2891
2893 0 431667.53 149832.2 190360 -1 2892
2894 0 431643.97 149829.34 190400 -1 2893
2895 0 431603.1 149840.05 190440 -1 2894
2896 0 431565.2 149847.55 190480 -1 2895
2897 0 431570.03 149855 190520 -1 2896
2898 0 431580.62 149857.98 190560 -1 2897
2899 0 431581 149853.98 190600 -1 2898
2900 0 431575.28 149820.2 190640 -1 2899
2901 0 431531.94 149995.77 190680 -1 2900
2902 0 431530.3 149993.84 190720 -1 2901
2903 0 431515.44 150028.72 190760 -1 2902
2904 0 431497.1 150054.08 190800 -1 2903
2905 0 431510.2 150040.08 190840 -1 2904
2906 0 431494.97 150081.83 190880 -1 2905
2907 0 431452.44 150074.69 190920 -1 2906
2908 0 431429 150081 190960 -1 2907
2909 0 431433.78 150094.69 191000 -1 2908
2910 0 431376.22 150128.67 191040 -1 2909
2911 0 431291.7 150149.42 191080 -1 2910
2912 0 431455.34 150170.33 191240 -1 2911
2913 0 431536.97 150180.94 191320 -1 2912
2914 0 431580.25 150248.88 191400 -1 2913
2915 0 431646.22 150312.11 191480 -1 2914
2916 0 431642.12 150400.97 191560 -1 2915
2917 0 431643 150441.4 191600 -1 2916
2918 0 431656.16 150535.33 191720 -1 2917
2919 0 431713.9 150535.38 191800 -1 2918
2920 0 431758.06 149868.73 191560 -1 2916
2921 0 431724.53 149804.47 191640 -1 2920
2922 0 431709.88 149834.75 191680 -1 2921
2923 0 431682.88 149841.56 191720 -1 2922
2924 0 429520.2 148282.9 186160 -1 2788
2925 0 429343.2 148241.3 186200 -1 2924
2926 0 429167.22 148179.5 186240 -1 2925
2927 0 429036.44 148160.61 186280 -1 2926
2928 0 428893.47 148130.5 186320 -1 2927
2929 0 428893.12 148136.86 186360 -1 2928
2930 0 428889.12 148139.84 186400 -1 2929
2931 0 428893 148128.27 186440 -1 2930
2932 0 428752.22 147969.86 186480 -1 2931
2933 0 428704.12 147935.22 186520 -1 2932
2934 0 428678.06 147880.94 186560 -1 2933
2935 0 428664.2 147879.19 186600 -1 2934
2936 0 428659.3 147842.84 186640 -1 2935
2937 0 428636.78 147817.94 186680 -1 2936
2938 0 428639.25 147809.38 186720 -1 2937
2939 0 428618.06 147788.55 186760 -1 2938
2940 0 428601.38 147749.9 186800 -1 2939
2941 0 428605.78 147715.03 186840 -1 2940
2942 0 428572.3 147679.06 186880 -1 2941
2943 0 428316.53 147509.56 186920 -1 2942
2944 0 428208.75 147441.11 186960 -1 2943
2945 0 428099.47 147464.58 187000 -1 2944
2946 0 428080.4 147438.62 187040 -1 2945
2947 0 428001.84 147428.14 187080 -1 2946
2948 0 427922.8 147371.94 187120 -1 2947
2949 0 427899.38 147334.7 187160 -1 2948
2950 0 427891.2 147332.48 187200 -1 2949
2951 0 427899.03 147305.44 187240 -1 2950
2952 0 427913.72 147300.08 187280 -1 2951
2953 0 427889.62 147262.97 187320 -1 2952
2954 0 427780.47 147228.55 187360 -1 2953
2955 0 427732.4 147172.73 187400 -1 2954
2956 0 427687.28 147142.83 187440 -1 2955
2957 0 427694.6 147136.44 187480 -1 2956
2958 0 427614.2 147009.38 187520 -1 2957
2959 0 427532.97 146826.94 187560 -1 2958
2960 0 427512.78 146774.95 187600 -1 2959
2961 0 427523.12 146770.44 187640 -1 2960
2962 0 427321.34 146597 187720 -1 2961
2963 0 427309.6 146588.72 187760 -1 2962
2964 0 427289.44 146558.03 187800 -1 2963
2965 0 427302.5 146555.73 187840 -1 2964
2966 0 427240.75 146448.89 187880 -1 2965
2967 0 427108.44 146353.56 187920 -1 2966
2968 0 427090.84 146315.7 187960 -1 2967
2969 0 427087.97 146307.16 188000 -1 2968
2970 0 427070.22 146267.17 188040 -1 2969
2971 0 427039.38 146232.66 188080 -1 2970
2972 0 427027.28 146220.48 188120 -1 2971
2973 0 426927.16 146148.84 188160 -1 2972
2974 0 426792.9 146047.6 188200 -1 2973
2975 0 426785.03 146005.94 188240 -1 2974
2976 0 426670.75 145848.9 188280 -1 2975
2977 0 426635.44 145819.48 188320 -1 2976
2978 0 426619.75 145843.1 188360 -1 2977
2979 0 426630.5 145831.23 188400 -1 2978
2980 0 426526.88 145828.72 188440 -1 2979
2981 0 426464 145802.81 188480 -1 2980
2982 0 426416.38 145734.2 188520 -1 2981
2983 0 426446.84 145730.78 188560 -1 2982
2984 0 426401.4 145715.38 188600 -1 2983
2985 0 426344.3 145679.84 188640 -1 2984
2986 0 426306.5 145653.31 188680 -1 2985
2987 0 426237.78 145604.53 188720 -1 2986
2988 0 426191.4 145568.81 188800 -1 2987
2989 0 426148.1 145537.55 188840 -1 2988
2990 0 426145.62 145532.31 188880 -1 2989
2991 0 426162.12 145539.33 188920 -1 2990
2992 0 426123.12 145511.67 188960 -1 2991
2993 0 426033.88 145495.05 189000 -1 2992
2994 0 425968.12 145436.58 189040 -1 2993
2995 0 425920.94 145434.73 189080 -1 2994
2996 0 425823.88 145297.14 189120 -1 2995
2997 0 425776.03 145283.33 189160 -1 2996
2998 0 425782.7 145306.75 189200 -1 2997
2999 0 425786.53 145327.47 189240 -1 2998
3000 0 425791.94 145337.89 189280 -1 2999
3001 0 425719.7 145291.16 189320 -1 3000
3002 0 425625.4 145239.83 189360 -1 3001
3003 0 425359.3 145230.25 189400 -1 3002
3004 0 425164.97 145068.89 189440 -1 3003
3005 0 425064.44 145034.4 189480 -1 3004
3006 0 425067.62 145044.47 189520 -1 3005
3007 0 424982.1 144978.38 189560 -1 3006
3008 0 424866.34 144949.92 189600 -1 3007
3009 0 424786.06 144912.23 189640 -1 3008
3010 0 424788.3 144912.67 189680 -1 3009
3011 0 424640.6 144854.55 189720 -1 3010
3012 0 424526 144821.95 189760 -1 3011
3013 0 424422.6 144790.4 189800 -1 3012
3014 0 424217.06 144720.95 189840 -1 3013
3015 0 424033.56 144620.75 189880 -1 3014
3016 0 423858.22 144523.61 189920 -1 3015
3017 0 423844.6 144515.45 189960 -1 3016
3018 0 423830.25 144477.39 190000 -1 3017
3019 0 423777.88 144436.06 190040 -1 3018
3020 0 423749.62 144370.36 190080 -1 3019
3021 0 423617.5 144360.89 190120 -1 3020
3022 0 423499.66 144327.95 190160 -1 3021
3023 0 423260.8 144296.77 190200 -1 3022
3024 0 423209.3 144246.94 190240 -1 3023
3025 0 423111 144213.48 190280 -1 3024
3026 0 423000.88 144150.4 190320 -1 3025
3027 0 422898.56 144108.02 190360 -1 3026
3028 0 422836.8 144075.06 190400 -1 3027
3029 0 422802 144066.1 190440 -1 3028
3030 0 422716.75 144066.08 190480 -1 3029
3031 0 422627.2 144001.28 190520 -1 3030
3032 0 422449 143872.38 190560 -1 3031
3033 0 422346.7 143882.95 190600 -1 3032
3034 0 422125.16 143799.17 190640 -1 3033
3035 0 422044.8 143757.39 190680 -1 3034
3036 0 421582.1 143465.12 190720 -1 3035
3037 0 421486.75 143406.02 190760 -1 3036
3038 0 421402.8 143309.73 190800 -1 3037
3039 0 421252.25 143154.2 190840 -1 3038
3040 0 421172.62 143095.27 190880 -1 3039
3041 0 420983.84 142990.94 190920 -1 3040
3042 0 420950.4 142953.36 190960 -1 3041
3043 0 420461.6 142645.97 191000 -1 3042
3044 0 420156.94 142328 191040 -1 3043
3045 0 419791.38 142340.78 191120 -1 3044
3046 0 416789.1 140114.2 191120 -1 3045
3047 0 415559.56 138538 191120 -1 3046
3048 0 414172.44 138055.9 191120 -1 3047
3049 0 414137.38 137929.66 191080 -1 3048
3050 0 414054.97 137683.22 191000 -1 3049
3051 0 414036.4 137366.4 190920 -1 3050
3052 0 413868.38 137289.88 190800 -1 3051
3053 0 413589.22 137162.92 190600 -1 3052
3054 0 413439.56 137153.95 190480 -1 3053
3055 0 413390.84 137152.64 190440 -1 3054
3056 0 413341.12 137149.4 190400 -1 3055
3057 0 413039.25 137132.5 190160 -1 3056
3058 0 411325.34 137423.73 190160 -1 3057
3059 0 411520 137382 189760 -1 3058
3060 0 410001.47 137375.84 190160 -1 3058
3061 0 409599.53 137273.84 190160 -1 3060
3062 0 409529.94 137209.5 190200 -1 3061
3063 0 409527.97 137169.25 190240 -1 3062
3064 0 409516.9 137175.86 190280 -1 3063
3065 0 409543.7 137167.23 190320 -1 3064
3066 0 409469.53 137126.92 190360 -1 3065
3067 0 409455.62 137141.08 190400 -1 3066
3068 0 409445.25 137165.98 190440 -1 3067
3069 0 409375.03 137170.48 190520 -1 3068
3070 0 409348.28 137175.53 190560 -1 3069
3071 0 409328.4 137188.45 190600 -1 3070
3072 0 409249.7 137232.23 190680 -1 3071
3073 0 409224.66 137233.27 190720 -1 3072
3074 0 409096.4 137229.95 190760 -1 3073
3075 0 408971.25 137223.39 190800 -1 3074
3076 0 408839.3 137228.97 190880 -1 3075
3077 0 408804.9 137205.19 190920 -1 3076
3078 0 408737.78 137158.55 191000 -1 3077
3079 0 408731.75 137164.25 191040 -1 3078
3080 0 408812.84 137242.84 191080 -1 3079
3081 0 408766.84 137233.34 191120 -1 3080
3082 0 408697.47 137261.27 191160 -1 3081
3083 0 408690.1 137223.56 191240 -1 3082
3084 0 408713.16 137191.8 191280 -1 3083
3085 0 408649.1 137161.67 191400 -1 3084
3086 0 408615.38 137164.56 191520 -1 3085
3087 0 408532.12 137182.39 191640 -1 3086
3088 0 408377.47 137391.3 191760 -1 3087
3089 0 408384 137493.4 191800 -1 3088
3090 0 408456.47 137714.14 191840 -1 3089
3091 0 408498.12 137767.36 191880 -1 3090
3092 0 409064.34 137351.98 190880 -1 3074
3093 0 409068.22 137448.14 190960 -1 3092
3094 0 409597.38 137701.5 189960 -1 3060
3095 0 408427.84 137727.36 189640 -1 3094
3096 0 407598.4 137613.72 189240 -1 3095
3097 0 407480.62 137563.98 189160 -1 3096
3098 0 407300.03 137508.16 189040 -1 3097
3099 0 407064.56 137434.64 188880 -1 3098
3100 0 406873.72 137309.1 188600 -1 3099
3101 0 406775.66 137340.67 188560 -1 3100
3102 0 406284.28 137499.28 188360 -1 3101
3103 0 406185.7 137531.02 188320 -1 3102
3104 0 406344.06 137519.52 188240 -1 3103
3105 0 406292.3 137442.45 188200 -1 3104
3106 0 406114.5 137477.23 188160 -1 3105
3107 0 406110.84 137524.66 188080 -1 3106
3108 0 406000.8 137571.11 188040 -1 3107
3109 0 405891.8 137617.73 188000 -1 3108
3110 0 405786.47 137696.48 187880 -1 3109
3111 0 405612.9 137735.27 187840 -1 3110
3112 0 405265.16 137812.39 187760 -1 3111
3113 0 405125.6 137975.12 187720 -1 3112
3114 0 404877.06 138016.62 187640 -1 3113
3115 0 404874.44 138053.67 187560 -1 3114
3116 0 404807 138017.5 187520 -1 3115
3117 0 404740.44 137981.3 187480 -1 3116
3118 0 404610.88 138011.28 187400 -1 3117
3119 0 404548.5 138024.78 187360 -1 3118
3120 0 403901.06 138431.08 187280 -1 3119
3121 0 403572.25 138640.42 187200 -1 3120
3122 0 403328.12 138795.25 187080 -1 3121
3123 0 403250.34 138869.67 187040 -1 3122
3124 0 403095.47 139018.6 186960 -1 3123
3125 0 402978.75 139126 186920 -1 3124
3126 0 402630.47 139447 186800 -1 3125
3127 0 402120.84 139888.64 186640 -1 3126
3128 0 401966.88 140093 186600 -1 3127
3129 0 401700.53 140170.67 186480 -1 3128
3130 0 401500.88 140366.6 186360 -1 3129
3131 0 401050.66 140580.03 186240 -1 3130
3132 0 400759.3 140887.44 186120 -1 3131
3133 0 400653.25 140898.25 186000 -1 3132
3134 0 400618.28 140902.05 185960 -1 3133
3135 0 400422.72 141138.83 185800 -1 3134
3136 0 400011.12 141328.08 185640 -1 3135
3137 0 399695.75 141539.08 185440 -1 3136
3138 0 399371.62 141716.69 185200 -1 3137
3139 0 398797.5 142295.25 184960 -1 3138
3140 0 398605.56 142487.94 184880 -1 3139
3141 0 399220.3 142567.86 184840 -1 3140
3142 0 399369.28 142434.97 184720 -1 3141
3143 0 399564.28 142300.61 184600 -1 3142
3144 0 399597.7 142080.06 184400 -1 3143
3145 0 399728.75 141894.83 184200 -1 3144
3146 0 399852.25 141733.73 183960 -1 3145
3147 0 399890.62 141642.6 183720 -1 3146
3148 0 399939.4 141509.66 183520 -1 3147
3149 0 399972.28 141311.31 183320 -1 3148
3150 0 400023.56 141231.12 183160 -1 3149
3151 0 400029.84 141271.4 183000 -1 3150
3152 0 400098.66 141225.67 182800 -1 3151
3153 0 400123.06 141214.16 182560 -1 3152
3154 0 400333.06 141304.05 182360 -1 3153
3155 0 400282.4 141212.89 182160 -1 3154
3156 0 400268.06 141226.12 181960 -1 3155
3157 0 400753 141010.4 181760 -1 3156
3158 0 400855.28 140937.53 181400 -1 3157
3159 0 400975.34 140890.81 181320 -1 3158
3160 0 401145.12 140529.52 181120 -1 3159
3161 0 401258.47 140413.64 180960 -1 3160
3162 0 401457.22 140210.36 180680 -1 3161
3163 0 401697.84 139837.31 180400 -1 3162
3164 0 401721.66 139794.5 180360 -1 3163
3165 0 401839.78 139581.56 180160 -1 3164
3166 0 401746.66 139325.33 179920 -1 3165
3167 0 401700.44 139196.69 179800 -1 3166
3168 0 401835 139237.72 179600 -1 3167
3169 0 401888.56 139254.08 179520 -1 3168
3170 0 401368.16 138670.81 179480 -1 3169
3171 0 401287.12 138574.27 179240 -1 3170
3172 0 401551.9 138293.5 178800 -1 3171
3173 0 401576.12 138268.31 178760 -1 3172
3174 0 401799.25 138291.05 178320 -1 3173
3175 0 402067.62 138176.77 177960 -1 3174
3176 0 402186.75 138125.92 177800 -1 3175
3177 0 401334.6 138302.2 177800 -1 3176
3178 0 401294.56 138300.73 177640 -1 3177
3179 0 401305.03 138305.69 177600 -1 3178
3180 0 400771 138399.06 177840 -1 3177
3181 0 400555 138391.06 177960 -1 3180
3182 0 400435 138271.06 178080 -1 3181
3183 0 400315 138255.06 178200 -1 3182
3184 0 400235 138167.06 178280 -1 3183
3185 0 402347 137901.28 177600 -1 3176
3186 0 402530.6 137791 177440 -1 3185
3187 0 402668.5 137708.5 177320 -1 3186
3188 0 402806.34 137626.39 177200 -1 3187
3189 0 402849.2 137564.8 177160 -1 3188
3190 0 403021.9 137319.64 177000 -1 3189
3191 0 403281.12 136951.84 176760 -1 3190
3192 0 403504.7 136635.27 176080 -1 3191
3193 0 403531.4 136598.47 176000 -1 3192
3194 0 403544.22 136579.44 175960 -1 3193
3195 0 403650.5 136430.77 175640 -1 3194
3196 0 403702.38 136157.78 175440 -1 3195
3197 0 403868.25 135970.39 175000 -1 3196
3198 0 404335.06 135472.94 174600 -1 3197
3199 0 404661.9 135125.4 174320 -1 3198
3200 0 404822.2 135052.64 174040 -1 3199
3201 0 404957.75 134999.25 173840 -1 3200
3202 0 405066.53 134956.06 173680 -1 3201
3203 0 405836.9 135424.5 173680 -1 3202
3204 0 405912.9 135464.5 173760 -1 3203
3205 0 405992.9 135496.5 173880 -1 3204
3206 0 405956.9 135508.5 173920 -1 3205
3207 0 405365.06 134837.62 173240 -1 3202
3208 0 405413.6 134813.25 173160 -1 3207
3209 0 405808.62 134743.88 172880 -1 3208
3210 0 405865.25 134733.52 172840 -1 3209
3211 0 406422.7 134090.78 172920 -1 3210
3212 0 406529.34 133847.5 173040 -1 3211
3213 0 406540.4 133695.98 173240 -1 3212
3214 0 406529.8 133556.75 173400 -1 3213
3215 0 406411.9 133367.8 173560 -1 3214
3216 0 406280.78 133114.88 173720 -1 3215
3217 0 406104.2 133053.3 173840 -1 3216
3218 0 406037.22 132950.77 174000 -1 3217
3219 0 405994.03 132802.4 174080 -1 3218
3220 0 406042.1 132705.34 174160 -1 3219
3221 0 405921.9 132365.47 174160 -1 3220
3222 0 405653.75 132089.61 174160 -1 3221
3223 0 405462.88 131520.05 174040 -1 3222
3224 0 405448.3 131401.06 174000 -1 3223
3225 0 405384.62 131207.6 173880 -1 3224
3226 0 405383.72 131028.34 173800 -1 3225
3227 0 405555.28 130735.875 173840 -1 3226
3228 0 405492.62 130339.28 173880 -1 3227
3229 0 405506.28 129945.125 174080 -1 3228
3230 0 405517.3 129719.984 174240 -1 3229
3231 0 405360.44 129583.48 174400 -1 3230
3232 0 405260.22 129487.05 174440 -1 3231
3233 0 405031.22 129144.22 174480 -1 3232
3234 0 403646.97 128684.23 174480 -1 3233
3235 0 403638.66 128715.016 174520 -1 3234
3236 0 403622.3 128747.25 174560 -1 3235
3237 0 403635.03 128861.586 174720 -1 3236
3238 0 403625.16 128839.91 174840 -1 3237
3239 0 403529.1 128774.84 174880 -1 3238
3240 0 403489.16 128762.836 174920 -1 3239
3241 0 403539.72 128755.02 174960 -1 3240
3242 0 403516.75 128755.17 175000 -1 3241
3243 0 403473.16 128765.59 175040 -1 3242
3244 0 403440.25 128737.8 175080 -1 3243
3245 0 402656.78 128541.41 175040 -1 3244
3246 0 402190.84 128595.55 175120 -1 3245
3247 0 402072.7 128634.76 175200 -1 3246
3248 0 401985.28 128813.45 175280 -1 3247
3249 0 401946.4 128865.71 175360 -1 3248
3250 0 401885.8 128858.88 175440 -1 3249
3251 0 401889.12 128899.68 175480 -1 3250
3252 0 401874.6 128822.76 175520 -1 3251
3253 0 401857.4 128711.44 175560 -1 3252
3254 0 401787.12 128615.836 175640 -1 3253
3255 0 401707.22 128651.4 175760 -1 3254
3256 0 401670.94 128675.77 175800 -1 3255
3257 0 401596.8 128646.7 175840 -1 3256
3258 0 401463.03 128635.15 175960 -1 3257
3259 0 401152.16 128741.91 176080 -1 3258
3260 0 400854.16 128888.84 176200 -1 3259
3261 0 400553.88 128982.914 176240 -1 3260
3262 0 400443.28 129046.31 176280 -1 3261
3263 0 400395.3 129056.48 176320 -1 3262
3264 0 400326 129106.6 176360 -1 3263
3265 0 400187.56 129194.32 176440 -1 3264
3266 0 400443.72 129538.3 176440 -1 3265
3267 0 400451.1 129616.93 176400 -1 3266
3268 0 400483.6 129623.66 176480 -1 3266
3269 0 400500.5 129591.8 176560 -1 3268
3270 0 400488.75 129589.33 176640 -1 3269
3271 0 400504.22 129623.83 176680 -1 3270
3272 0 400011.6 129203.445 176480 -1 3265
3273 0 399788.6 129203.78 176560 -1 3272
3274 0 399599.75 129273.164 176640 -1 3273
3275 0 399341.1 129345.86 176680 -1 3274
3276 0 399450.88 129363.94 176720 -1 3275
3277 0 399391.4 129383.13 176800 -1 3276
3278 0 399400.94 129364.15 176840 -1 3277
3279 0 399396.2 129402.84 176920 -1 3278
3280 0 399412.47 129455.484 176960 -1 3279
3281 0 399452.03 129519.21 177000 -1 3280
3282 0 399372.84 129627.61 177080 -1 3281
3283 0 399372.78 129672.91 177160 -1 3282
3284 0 399399.8 129647.91 177240 -1 3283
3285 0 399388.84 129627.61 177320 -1 3284
3286 0 399380.06 129601.05 177400 -1 3285
3287 0 399337.12 129592.37 177440 -1 3286
3288 0 399300.1 129568.516 177520 -1 3287
3289 0 399295.2 129568.63 177560 -1 3288
3290 0 399332.16 129555.57 177640 -1 3289
3291 0 399376.75 129543.03 177720 -1 3290
3292 0 399423.1 129514.375 177760 -1 3291
3293 0 399350.62 129538.06 177800 -1 3292
3294 0 399276.47 129515.086 177880 -1 3293
3295 0 399277.34 129498.29 177960 -1 3294
3296 0 399232.7 129470.47 178080 -1 3295
3297 0 399200.62 129469.78 178120 -1 3296
3298 0 399186 129454.086 178160 -1 3297
3299 0 399168.06 129416.445 176720 -1 3275
3300 0 398882.3 129463.3 176760 -1 3299
3301 0 398434.4 129595.6 176760 -1 3300
3302 0 398372.22 129683.52 176640 -1 3301
3303 0 398373.03 129744.49 176560 -1 3302
3304 0 398345.25 129751.79 176520 -1 3303
3305 0 398313 129852.03 176480 -1 3304
3306 0 398213 129920.03 176440 -1 3305
3307 0 398206.94 129995.79 176360 -1 3306
3308 0 398586.6 129503.125 176800 -1 3301
3309 0 398581.97 129478.16 176840 -1 3308
3310 0 398560.5 129464.31 176880 -1 3309
3311 0 398329.34 129542.33 176920 -1 3310
3312 0 398208.38 129577.445 176960 -1 3311
3313 0 398112.84 129584.984 177000 -1 3312
3314 0 398030 129636.95 177040 -1 3313
3315 0 397885.3 129764.086 177080 -1 3314
3316 0 397697.06 129922.9 177040 -1 3315
3317 0 397558.6 130118.04 177080 -1 3316
3318 0 397509.72 130151.23 177120 -1 3317
3319 0 397447.03 130195.12 177160 -1 3318
3320 0 397398.06 130232.62 177240 -1 3319
3321 0 397353.7 130227.76 177280 -1 3320
3322 0 398572.06 129361.52 176960 -1 3310
3323 0 398508.97 129324.914 177000 -1 3322
3324 0 398378.88 129319.02 177040 -1 3323
3325 0 398356.94 129325.2 177080 -1 3324
3326 0 398219.53 129311.14 177200 -1 3325
3327 0 398183.9 129259.35 177240 -1 3326
3328 0 398145.62 129219.29 177280 -1 3327
3329 0 397952 129199.09 177400 -1 3328
3330 0 397871.1 129184.91 177520 -1 3329
3331 0 397781.44 129108.1 177640 -1 3330
3332 0 397689.53 129094.26 177680 -1 3331
3333 0 397605.62 129056.97 177760 -1 3332
3334 0 397584.16 129077.29 177800 -1 3333
3335 0 397460.66 129061.53 177840 -1 3334
3336 0 397309.97 129025.484 177880 -1 3335
3337 0 397186.78 129027.88 177920 -1 3336
3338 0 397137 129005.445 178000 -1 3337
3339 0 397087.78 128977.34 178080 -1 3338
3340 0 397055.62 128983.2 178120 -1 3339
3341 0 397032.8 129009.72 178160 -1 3340
3342 0 397018.9 129000.46 178200 -1 3341
3343 0 396968.38 129014.19 178240 -1 3342
3344 0 396835.72 129031.82 178280 -1 3343
3345 0 396567.9 129000.96 178320 -1 3344
3346 0 396389.56 128961.6 178360 -1 3345
3347 0 396382.53 128930.516 178400 -1 3346
3348 0 396375.9 128917.97 178440 -1 3347
3349 0 396389.62 128905.664 178480 -1 3348
3350 0 396439.7 128928.57 178520 -1 3349
3351 0 396536 129073.03 178240 -1 3345
3352 0 396622.22 129080.44 178200 -1 3351
3353 0 398870 129527.03 176720 -1 3300
3354 0 398906 129547.03 176640 -1 3353
3355 0 402060.1 128617.84 175080 -1 3246
3356 0 402031.66 128646.66 175000 -1 3355
3357 0 402003.38 128684.24 174960 -1 3356
3358 0 401976.44 128722.97 174920 -1 3357
3359 0 401936.5 128777.01 174800 -1 3358
3360 0 401994.6 128788.82 174720 -1 3359
3361 0 402013.2 128767.19 174640 -1 3360
3362 0 402014 128783.14 174560 -1 3361
3363 0 403488.53 128778.65 175200 -1 3244
3364 0 403480.88 128865.07 175280 -1 3363
3365 0 403454.6 128956.74 175360 -1 3364
3366 0 403332.47 129274.734 175400 -1 3365
3367 0 403336.78 129263.336 175480 -1 3366
3368 0 403325.7 129226.98 175520 -1 3367
3369 0 403421.56 129198.95 175560 -1 3368
3370 0 403469.78 129073.17 175680 -1 3369
3371 0 402994.75 127494.99 174520 -1 3234
3372 0 402802.8 127118.96 174520 -1 3371
3373 0 402643.5 127053.33 174480 -1 3372
3374 0 402456.12 126949.27 174360 -1 3373
3375 0 402160.25 126793.53 174240 -1 3374
3376 0 401976.2 126504.3 174080 -1 3375
3377 0 401802.2 126290.75 174000 -1 3376
3378 0 401516.28 125898.36 174000 -1 3377
3379 0 401241.47 125855.24 173920 -1 3378
3380 0 401068.66 125843.65 173880 -1 3379
3381 0 400896.62 125823.766 173840 -1 3380
3382 0 400847.2 125810.02 173760 -1 3381
3383 0 400691.53 125729.57 173600 -1 3382
3384 0 400123.84 125528.81 173480 -1 3383
3385 0 399490.94 125424.336 173440 -1 3384
3386 0 399472.72 125397.21 173400 -1 3385
3387 0 399492.6 125389.11 173320 -1 3386
3388 0 399495.6 125391.92 173280 -1 3387
3389 0 399528.8 125417.09 173240 -1 3388
3390 0 399532.6 125407.38 173160 -1 3389
3391 0 399575.22 125447.3 173040 -1 3390
3392 0 399322.47 125407.16 173000 -1 3391
3393 0 399179.2 125424.32 172960 -1 3392
3394 0 399159.03 125451.83 172920 -1 3393
3395 0 398956.6 125538.39 172880 -1 3394
3396 0 398759.9 125665.516 172800 -1 3395
3397 0 398679.38 125732.55 172720 -1 3396
3398 0 398783 125797.24 172640 -1 3397
3399 0 398895.97 125836.24 172560 -1 3398
3400 0 400195.72 125731.42 173040 -1 3391
3401 0 400254.34 125747.05 173000 -1 3400
3402 0 400367.66 125954.914 172960 -1 3401
3403 0 400375.03 126023.81 172920 -1 3402
3404 0 400372.6 126039.35 172880 -1 3403
3405 0 398531.56 124707.875 173280 -1 3388
3406 0 398509.44 124667.71 173200 -1 3405
3407 0 398547.03 124560.41 173120 -1 3406
3408 0 398576.9 124543.29 173080 -1 3407
3409 0 398648.34 124462.945 172880 -1 3408
3410 0 398884 124667.03 172760 -1 3409
3411 0 398782.8 125128.414 173440 -1 3385
3412 0 398651.06 125041.836 173520 -1 3411
3413 0 398794.38 124979.46 173560 -1 3412
3414 0 398811.4 124929.836 173640 -1 3413
3415 0 398819.78 124890.695 173720 -1 3414
3416 0 398862.47 124850.24 173760 -1 3415
3417 0 398852.72 124801.26 173840 -1 3416
3418 0 398840.97 124739.37 173920 -1 3417
3419 0 398487.22 124985.016 173600 -1 3412
3420 0 398207.47 124921.93 173640 -1 3419
3421 0 398122.44 124886.23 173680 -1 3420
3422 0 398050.44 124858.375 173760 -1 3421
3423 0 397936.06 124849.31 173880 -1 3422
3424 0 400929.3 125879.47 173920 -1 3380
3425 0 400867.66 125901.54 173960 -1 3424
3426 0 400865.56 125938.13 174160 -1 3425
3427 0 400968.16 126010.16 174240 -1 3426
3428 0 401019.66 126105.84 174360 -1 3427
3429 0 401048.72 126178.73 174560 -1 3428
3430 0 403695 128648.03 174360 -1 3234
3431 0 403715 128680.03 174240 -1 3430
3432 0 403723 128668.03 174160 -1 3431
3433 0 403779 128660.03 174080 -1 3432
3434 0 405674.47 132102.05 174200 -1 3222
3435 0 405559.38 132067.33 174240 -1 3434
3436 0 405563.16 132061.5 174280 -1 3435
3437 0 405572.16 132062.08 174320 -1 3436
3438 0 405561.22 131984.39 174360 -1 3437
3439 0 405380.1 131813.5 174400 -1 3438
3440 0 405243.62 131721.19 174440 -1 3439
3441 0 405170.62 131650.6 174520 -1 3440
3442 0 404955.62 131530.55 174720 -1 3441
3443 0 404913.97 131435.08 174840 -1 3442
3444 0 404812.12 131400.19 174960 -1 3443
3445 0 404673.5 131357.56 175080 -1 3444
3446 0 404791.84 131300.16 175160 -1 3445
3447 0 404933.56 131231.83 175200 -1 3446
3448 0 404924.8 131195.06 175280 -1 3447
3449 0 404939.1 131075.67 175360 -1 3448
3450 0 404976.28 130959.78 175480 -1 3449
3451 0 405075.8 130873.55 175600 -1 3450
3452 0 405136.28 130720.914 175720 -1 3451
3453 0 405257.22 130328.76 175760 -1 3452
3454 0 405491.28 130229.34 175840 -1 3453
3455 0 405655.94 130131.34 175920 -1 3454
3456 0 405711.66 130099.664 175960 -1 3455
3457 0 405823.28 130037.45 176040 -1 3456
3458 0 406077.94 130019.28 176160 -1 3457
3459 0 406079.8 130062.32 176320 -1 3458
3460 0 406056.34 130017.32 176480 -1 3459
3461 0 406012.12 129842.83 176680 -1 3460
3462 0 406112.94 129762.74 176720 -1 3461
3463 0 406124.66 129690.85 176800 -1 3462
3464 0 406140.5 129642.96 176880 -1 3463
3465 0 406146.03 129621.31 176960 -1 3464
3466 0 406179.44 129617.586 177080 -1 3465
3467 0 406179.16 129642.62 177200 -1 3466
3468 0 406112.75 129659.22 177280 -1 3467
3469 0 406120.06 129650.89 177360 -1 3468
3470 0 406179.97 129599.086 177440 -1 3469
3471 0 406208.5 129571.91 177480 -1 3470
3472 0 406273 129405.05 177600 -1 3471
3473 0 406291.16 129358.3 177640 -1 3472
3474 0 406484.06 129016.66 177800 -1 3473
3475 0 406395.78 128873.64 177920 -1 3474
3476 0 406321.1 128820.35 177960 -1 3475
3477 0 406316.1 128799.17 178000 -1 3476
3478 0 406420.6 128729.54 178120 -1 3477
3479 0 406357 128681.305 178200 -1 3478
3480 0 406325.72 128657.46 178240 -1 3479
3481 0 406536.03 128754.59 178280 -1 3480
3482 0 406721.03 128810.18 178320 -1 3481
3483 0 406832.88 128821.65 178400 -1 3482
3484 0 406896.16 128787.34 178480 -1 3483
3485 0 406934.4 128704.47 178560 -1 3484
3486 0 406944.03 128583.88 178640 -1 3485
3487 0 406232.47 128574.67 178320 -1 3480
3488 0 406271.6 128499.22 178360 -1 3487
3489 0 406332.94 128480.53 178440 -1 3488
3490 0 406268 128339.586 178480 -1 3489
3491 0 406240.2 128178.54 178520 -1 3490
3492 0 406290.97 128123.15 178560 -1 3491
3493 0 406347.88 128093.89 178600 -1 3492
3494 0 406372.1 128067.71 178640 -1 3493
3495 0 406361.88 128087.59 178680 -1 3494
3496 0 406414.7 128022.555 178720 -1 3495
3497 0 406389.4 128095.99 178760 -1 3496
3498 0 406373.06 128078.984 178800 -1 3497
3499 0 406392.7 128095.914 178880 -1 3498
3500 0 405771.72 128527.3 178360 -1 3487
3501 0 405712.94 128504.77 178440 -1 3500
3502 0 405651.97 128435.56 178480 -1 3501
3503 0 406082.12 134682.23 172680 -1 3210
3504 0 406086.47 134692.94 172640 -1 3503
3505 0 406095 134714.86 172560 -1 3504
3506 0 406149.47 134845.6 172080 -1 3505
3507 0 406132.38 134582.92 171720 -1 3506
3508 0 407001.94 134542.69 171720 -1 3507
3509 0 407721.94 134854.69 171760 -1 3508
3510 0 408185.94 134598.75 171680 -1 3509
3511 0 408625.94 134614.75 171520 -1 3510
3512 0 408442 134495.06 171440 -1 3511
3513 0 408578 134455.06 171280 -1 3512
3514 0 408698 134367.06 171120 -1 3513
3515 0 408882 134271.06 170960 -1 3514
3516 0 408882 134247.06 170840 -1 3515
3517 0 409154 134279.06 171480 -1 3511
3518 0 409978 133911.06 171480 -1 3517
3519 0 410258 133799.06 171600 -1 3518
3520 0 410634 133199.06 171600 -1 3519
3521 0 410706 132971 171640 -1 3520
3522 0 410778 132743.06 171680 -1 3521
3523 0 410738 132255.06 171760 -1 3522
3524 0 411026 131663.06 171720 -1 3523
3525 0 410954 131295.06 171680 -1 3524
3526 0 410994 131159.06 171560 -1 3525
3527 0 410986 131063.07 171440 -1 3526
3528 0 410775.34 132425.67 171840 -1 3523
3529 0 410794 132511.06 171880 -1 3528
3530 0 410754 132639.06 172000 -1 3529
3531 0 410754 132567.06 172080 -1 3530
3532 0 410754 132519.06 172240 -1 3531
3533 0 410754 132375.06 172320 -1 3532
3534 0 410718 132259.03 172440 -1 3533
3535 0 410590 132067.03 172560 -1 3534
3536 0 410545 132067 172680 -1 3535
3537 0 410530 132067.03 172720 -1 3536
3538 0 410552.94 131986.88 172840 -1 3537
3539 0 410483.22 131883.81 172880 -1 3538
3540 0 410194 131887.03 172960 -1 3539
3541 0 410282 131847.03 173120 -1 3540
3542 0 410218 131959.03 173240 -1 3541
3543 0 410174 131999.03 173320 -1 3542
3544 0 410638 132051.03 172880 -1 3538
3545 0 410670 132127.03 173000 -1 3544
3546 0 410610 132143.03 173200 -1 3545
3547 0 410430 132167.03 173400 -1 3546
3548 0 410466 132047.03 173440 -1 3547
3549 0 410418 133863.06 171680 -1 3519
3550 0 410418 133935.06 171760 -1 3549
3551 0 410306 133823.06 171360 -1 3518
3552 0 410378 133855.06 171320 -1 3551
3553 0 410418 133799.06 171160 -1 3552
3554 0 410378 133759.06 171080 -1 3553
3555 0 410340.66 133761.67 171040 -1 3554
3556 0 410266 133767.06 170960 -1 3555
3557 0 410226 133775.06 170920 -1 3556
3558 0 409610 134527.06 170920 -1 3557
3559 0 409570 134495.06 170840 -1 3558
3560 0 409674 135071.06 170960 -1 3558
3561 0 409562 135415.06 171080 -1 3560
3562 0 409474 135663.06 171120 -1 3561
3563 0 409602 136063.14 171160 -1 3562
3564 0 409538 135959.06 171080 -1 3563
3565 0 409482.75 135935.6 170960 -1 3564
3566 0 409410 135975.06 170880 -1 3565
3567 0 409610 136127.06 171240 -1 3563
3568 0 409554 136127.06 171360 -1 3567
3569 0 409279.66 136068.97 171120 -1 3563
3570 0 410386 133671.06 170840 -1 3557
3571 0 410370 133487.06 170680 -1 3570
3572 0 410370 133383.06 170600 -1 3571
3573 0 410394 133207.06 170520 -1 3572
3574 0 410426 133191.11 170400 -1 3573
3575 0 410026 132863.06 170400 -1 3574
3576 0 409906 132711.06 170360 -1 3575
3577 0 409858 132535.06 170280 -1 3576
3578 0 409762 132487.06 170160 -1 3577
3579 0 409754 132431.06 170040 -1 3578
3580 0 410682 133359.06 170360 -1 3574
3581 0 410666 133327.11 170320 -1 3580
3582 0 410826 133447.06 170240 -1 3581
3583 0 406124.84 134465.92 171560 -1 3507
3584 0 406007.56 134324.58 171400 -1 3583
3585 0 405713.56 133970.62 171000 -1 3584
3586 0 405583.5 133729.08 170880 -1 3585
3587 0 405532 133104 170920 -1 3586
3588 0 405744 132964 171000 -1 3587
3589 0 405852 132960 171120 -1 3588
3590 0 405808 133052 171280 -1 3589
3591 0 405656 133076 171400 -1 3590
3592 0 405660 133156 171560 -1 3591
3593 0 405800 133084 171680 -1 3592
3594 0 405984 133036 171760 -1 3593
3595 0 405952 132978 171880 -1 3594
3596 0 405105.06 132841.55 170440 -1 3586
3597 0 404858 132558.06 170320 -1 3596
3598 0 404828 132498 170240 -1 3597
3599 0 404798 132438.03 170160 -1 3598
3600 0 404798 132434 170120 -1 3599
3601 0 404798 132430.03 170080 -1 3600
3602 0 404874 132386.03 169920 -1 3601
3603 0 404934 132358.06 169800 -1 3602
3604 0 404558 132094.03 169760 -1 3603
3605 0 404470 131874.03 169640 -1 3604
3606 0 404506 131838.03 169480 -1 3605
3607 0 404542 131858.03 169280 -1 3606
3608 0 404674 131870.03 169080 -1 3607
3609 0 404694 131746.03 168920 -1 3608
3610 0 404066 131434.03 168880 -1 3609
3611 0 404018 130778 168880 -1 3610
3612 0 403906 129786 168720 -1 3611
3613 0 404194 129650 168560 -1 3612
3614 0 404298 129474 168400 -1 3613
3615 0 404374 129394 168320 -1 3614
3616 0 404412 129354 168280 -1 3615
3617 0 404450 129314 168240 -1 3616
3618 0 404506 128930 168120 -1 3617
3619 0 404638 128738 168000 -1 3618
3620 0 404682 128674 167960 -1 3619
3621 0 404714 127954 167800 -1 3620
3622 0 404634 127634 167600 -1 3621
3623 0 404506 127546 167360 -1 3622
3624 0 404434 127490 167160 -1 3623
3625 0 404216.4 127221.2 167160 -1 3624
3626 0 404248.4 127245.2 167120 -1 3625
3627 0 404080 127085 167080 -1 3626
3628 0 404248 127301 167040 -1 3627
3629 0 404064 126837 166880 -1 3628
3630 0 403968 126733 166640 -1 3629
3631 0 403848 126605.03 166600 -1 3630
3632 0 403828 126585.03 166520 -1 3631
3633 0 403336 125977.03 166640 -1 3631
3634 0 403236 125841.03 166800 -1 3633
3635 0 403072 125717.03 167120 -1 3634
3636 0 402304 125237.03 167200 -1 3635
3637 0 401936 124541.07 167240 -1 3636
3638 0 401332 124073.1 167280 -1 3637
3639 0 401128 123733.03 167520 -1 3638
3640 0 400676 123481.03 167600 -1 3639
3641 0 399696 123297.07 167560 -1 3640
3642 0 398704 122625.03 167560 -1 3641
3643 0 397975 122273 167520 -1 3642
3644 0 398519 122273.13 167560 -1 3643
3645 0 398767 122233.13 167640 -1 3644
3646 0 398767 122057.13 167760 -1 3645
3647 0 398927 121921.13 167800 -1 3646
3648 0 398951 121689.07 167960 -1 3647
3649 0 399095 121601.07 168080 -1 3648
3650 0 396807 122025.07 167560 -1 3643
3651 0 396551 121689.07 167720 -1 3650
3652 0 396447 121673.07 167840 -1 3651
3653 0 396391 121569.07 168040 -1 3652
3654 0 396231 121353.07 168160 -1 3653
3655 0 395647 120825.07 168320 -1 3654
3656 0 395223 120921.07 168400 -1 3655
3657 0 394959 120953.07 168600 -1 3656
3658 0 394823 120961.07 168720 -1 3657
3659 0 394743 120953.07 168920 -1 3658
3660 0 394627 120958.66 168960 -1 3659
3661 0 394415 120977.07 169040 -1 3660
3662 0 394279 120905.07 169160 -1 3661
3663 0 394111 120833.07 169360 -1 3662
3664 0 393935 120793.07 169480 -1 3663
3665 0 393695 120893.055 169640 -1 3664
3666 0 393151 120913.13 169760 -1 3665
3667 0 393007 120897.13 169840 -1 3666
3668 0 392711 120905.13 170000 -1 3667
3669 0 391839 120745.07 169960 -1 3668
3670 0 391671 120777.07 170040 -1 3669
3671 0 390935 120665.07 170120 -1 3670
3672 0 390519 120545.07 170200 -1 3671
3673 0 390303 120305.07 170320 -1 3672
3674 0 390119 120289.07 170520 -1 3673
3675 0 389839 120225.07 170640 -1 3674
3676 0 389599 120057.07 170720 -1 3675
3677 0 389119 119849.13 170760 -1 3676
3678 0 388815 119577.13 170680 -1 3677
3679 0 388695 119481.13 170760 -1 3678
3680 0 388719 119489.13 170840 -1 3679
3681 0 393811 120833.03 169680 -1 3665
3682 0 393923 120849.03 169760 -1 3681
3683 0 393991 120917.03 169840 -1 3682
3684 0 394119 121013.03 169960 -1 3683
3685 0 393367 121093.03 169440 -1 3664
3686 0 393219 121177.03 169360 -1 3685
3687 0 394219 121182.63 168920 -1 3660
3688 0 394031 121206.63 168880 -1 3687
3689 0 397831 122321.07 167400 -1 3643
3690 0 397823 122409.07 167200 -1 3689
3691 0 397791 122489.07 167080 -1 3690
3692 0 397831 122505.07 167000 -1 3691
3693 0 397951 122625.07 166880 -1 3692
3694 0 398063 122705.07 166800 -1 3693
3695 0 398151 122817.07 166720 -1 3694
3696 0 398071 122857.07 166360 -1 3695
3697 0 398223 122921.07 166200 -1 3696
3698 0 398231 122961.07 166120 -1 3697
3699 0 399448 123225.03 167480 -1 3641
3700 0 399408 123309.03 167360 -1 3699
3701 0 399400 123329.03 167160 -1 3700
3702 0 401408 124221.03 167200 -1 3638
3703 0 401512 124313.03 167080 -1 3702
3704 0 401636 124397.03 167000 -1 3703
3705 0 404172 126301.03 166720 -1 3630
3706 0 404556 125977.03 166680 -1 3705
3707 0 404704 125705.03 166720 -1 3706
3708 0 404092 126905.03 166600 -1 3630
3709 0 404212 126933.03 166480 -1 3708
3710 0 404328 127117.03 166400 -1 3709
3711 0 404456 127277.03 166240 -1 3710
3712 0 404484 127345.03 166120 -1 3711
3713 0 405184 127717 166960 -1 3628
3714 0 405288 127845 166840 -1 3713
3715 0 405648 127933 166640 -1 3714
3716 0 405768 127901 166520 -1 3715
3717 0 405864 127869 166360 -1 3716
3718 0 405936.56 127920.83 166320 -1 3717
3719 0 405993 127953 166280 -1 3718
3720 0 406105 128017 166200 -1 3719
3721 0 406125.8 128060.2 166160 -1 3720
3722 0 406209 128233 166000 -1 3721
3723 0 406529 128337 165840 -1 3722
3724 0 406913 128337 165640 -1 3723
3725 0 406943 128361 165600 -1 3724
3726 0 407033 128433 165480 -1 3725
3727 0 407193 128425 165280 -1 3726
3728 0 407193 128433 165080 -1 3727
3729 0 407537 128529 164920 -1 3728
3730 0 407737 128569 164760 -1 3729
3731 0 407833 128497 164600 -1 3730
3732 0 408081 128505 164400 -1 3731
3733 0 408257 128593 164240 -1 3732
3734 0 408377 128609 164000 -1 3733
3735 0 408385 128625 163840 -1 3734
3736 0 408505 128673 163640 -1 3735
3737 0 408417 128489 163480 -1 3736
3738 0 408673 128578.6 163320 -1 3737
3739 0 408737 128601 163280 -1 3738
3740 0 409129 128793 163240 -1 3739
3741 0 409225 128849 163080 -1 3740
3742 0 409313 128753 162920 -1 3741
3743 0 409457 128724.2 162840 -1 3742
3744 0 409673 128681 162720 -1 3743
3745 0 409865 128670.336 162560 -1 3744
3746 0 409961 128665 162480 -1 3745
3747 0 410025 128665 162280 -1 3746
3748 0 410089 128583 162240 -1 3747
3749 0 410281 128337 162120 -1 3748
3750 0 410313 128121 161960 -1 3749
3751 0 410745 128409 161840 -1 3750
3752 0 410889 128505 161800 -1 3751
3753 0 411105 128337 161640 -1 3752
3754 0 411121 128225 161440 -1 3753
3755 0 411145 128153 161280 -1 3754
3756 0 411223 128153 161160 -1 3755
3757 0 411249 128153 161120 -1 3756
3758 0 411409 127161 161120 -1 3757
3759 0 411705 126473 161120 -1 3758
3760 0 411873 125989.03 161000 -1 3759
3761 0 411829 125481.09 160920 -1 3760
3762 0 411909 125269.03 160840 -1 3761
3763 0 412125 124997.03 160880 -1 3762
3764 0 412197 124941.03 160960 -1 3763
3765 0 412241 124961.03 161160 -1 3764
3766 0 412233 124937.03 161280 -1 3765
3767 0 411662.5 128104.91 161040 -1 3757
3768 0 411867.78 128082.516 161000 -1 3767
3769 0 411914.6 128073 160960 -1 3768
3770 0 412099.2 127996.68 160800 -1 3769
3771 0 412323.1 128004.14 160760 -1 3770
3772 0 413161 127881 160640 -1 3771
3773 0 413217 127836.2 160600 -1 3772
3774 0 413441 127657 160440 -1 3773
3775 0 413401 127649 160200 -1 3774
3776 0 413391.4 127653.8 160160 -1 3775
3777 0 413353 127673 160000 -1 3776
3778 0 413569 127529 159840 -1 3777
3779 0 413785 127425 159680 -1 3778
3780 0 413809 127411 159640 -1 3779
3781 0 413833 127397 159600 -1 3780
3782 0 413881 127369 159520 -1 3781
3783 0 413985 127305 159400 -1 3782
3784 0 413985 127393 159280 -1 3783
3785 0 414157.8 127273 159160 -1 3784
3786 0 414273 127193 159080 -1 3785
3787 0 414375.66 127084.336 159000 -1 3786
3788 0 414426.6 127029.8 158960 -1 3787
3789 0 414478 126975.5 158920 -1 3788
3790 0 414529 126921 158880 -1 3789
3791 0 414596.2 126873 158800 -1 3790
3792 0 414697 126801 158680 -1 3791
3793 0 414812.2 126583.4 158520 -1 3792
3794 0 414841 126529 158480 -1 3793
3795 0 415209 126433 158280 -1 3794
3796 0 415761 126377 158080 -1 3795
3797 0 415849 126169 157920 -1 3796
3798 0 416233 126073 157840 -1 3797
3799 0 416665 125881 157800 -1 3798
3800 0 417065 125865 157800 -1 3799
3801 0 417241 125785 157640 -1 3800
3802 0 417497 125705 157440 -1 3801
3803 0 417617 125641 157240 -1 3802
3804 0 417681 125577 157040 -1 3803
3805 0 417793 125481 156840 -1 3804
3806 0 418153 125449 156680 -1 3805
3807 0 418313 125345 156480 -1 3806
3808 0 418449 125297 156320 -1 3807
3809 0 418697 125393 156120 -1 3808
3810 0 418929 125489 155920 -1 3809
3811 0 419051 125535.91 155840 -1 3810
3812 0 419217 125577 155720 -1 3811
3813 0 419305 125609 155560 -1 3812
3814 0 419377 125545 155320 -1 3813
3815 0 419401 125449 155160 -1 3814
3816 0 419601 125417 154960 -1 3815
3817 0 419801 125025 154880 -1 3816
3818 0 419929 124961 154800 -1 3817
3819 0 420841 124553 154800 -1 3818
3820 0 421105 124497 154800 -1 3819
3821 0 421441 124369 154680 -1 3820
3822 0 421569 124257 154560 -1 3821
3823 0 421633 124081 154360 -1 3822
3824 0 421729 123985 154160 -1 3823
3825 0 421765.8 123973.8 154120 -1 3824
3826 0 421802.75 123962.75 154080 -1 3825
3827 0 421913 123929 153960 -1 3826
3828 0 422041 123697 153760 -1 3827
3829 0 422973 123505.03 153800 -1 3828
3830 0 423113 123573.03 153920 -1 3829
3831 0 423341 123673.03 154120 -1 3830
3832 0 422114.6 123623.4 153680 -1 3828
3833 0 422188.34 123549.664 153600 -1 3832
3834 0 422225 123513 153560 -1 3833
3835 0 422545 123449 153480 -1 3834
3836 0 422625 123373 153400 -1 3835
3837 0 422705 123297 153320 -1 3836
3838 0 422753 123129 153160 -1 3837
3839 0 422553 123385 153160 -1 3838
3840 0 422549 123389 153080 -1 3839
3841 0 422545 123393 153000 -1 3840
3842 0 422593 123617 152840 -1 3841
3843 0 422681 123589.03 152760 -1 3842
3844 0 422681 123561.03 152680 -1 3843
3845 0 422953 122649 153160 -1 3838
3846 0 423009 122601 153080 -1 3845
3847 0 423041 122585 153000 -1 3846
3848 0 423057 122577 152960 -1 3847
3849 0 423161 122681 152800 -1 3848
3850 0 423137 122717 152760 -1 3849
3851 0 423121 122745 152720 -1 3850
3852 0 423117 122777 152680 -1 3851
3853 0 419905 124969 154680 -1 3817
3854 0 420097 124937 154480 -1 3853
3855 0 420129 124889 154320 -1 3854
3856 0 420297 124889 154160 -1 3855
3857 0 420409 125473 154000 -1 3856
3858 0 420749.8 125487.4 153880 -1 3857
3859 0 420977 125497 153800 -1 3858
3860 0 421217 125353 153640 -1 3859
3861 0 421121 125329 153600 -1 3860
3862 0 421001 125281 153560 -1 3861
3863 0 421017 125313 153520 -1 3862
3864 0 420944 125241.51 153480 -1 3863
3865 0 421241 125257 153360 -1 3864
3866 0 421929 125489 153240 -1 3865
3867 0 422057 125489 153080 -1 3866
3868 0 422153 125489 152960 -1 3867
3869 0 422163 125433 152920 -1 3868
3870 0 422657 124609 152920 -1 3869
3871 0 423089 124229 153000 -1 3870
3872 0 423381 124077 153120 -1 3871
3873 0 423693 123785 153120 -1 3872
3874 0 423901 123653 153040 -1 3873
3875 0 424169 123613 152960 -1 3874
3876 0 424549 123293 153000 -1 3875
3877 0 424625 123333 152920 -1 3876
3878 0 424633 123373 152880 -1 3877
3879 0 422203 125461 152880 -1 3869
3880 0 422281 125485 152760 -1 3879
3881 0 422307 125493 152720 -1 3880
3882 0 422339 125481 152680 -1 3881
3883 0 422371 125469 152640 -1 3882
3884 0 422435 125445 152560 -1 3883
3885 0 422729 125385 152480 -1 3884
3886 0 422857 125491.664 152400 -1 3885
3887 0 422921 125545 152360 -1 3886
3888 0 423005 125605 152320 -1 3887
3889 0 423089 125665 152280 -1 3888
3890 0 423187 125717 152240 -1 3889
3891 0 423183 125705 152160 -1 3890
3892 0 422983 125681 152000 -1 3891
3893 0 422999 125721 151920 -1 3892
3894 0 423039 125745 151840 -1 3893
3895 0 423115 125745 151720 -1 3894
3896 0 423035 125697 151600 -1 3895
3897 0 423055 125713 151520 -1 3896
3898 0 423065 125713 151480 -1 3897
3899 0 423081 125745 151440 -1 3898
3900 0 403651.6 126910.87 167120 -1 3627
3901 0 403512 126863 167200 -1 3900
3902 0 403371.6 126814.94 167280 -1 3901
3903 0 403227.6 126662.94 167440 -1 3902
3904 0 403132 126575.07 167520 -1 3903
3905 0 403012 126607.07 167600 -1 3904
3906 0 402733.53 126588.9 167640 -1 3905
3907 0 402558.12 126596.37 167760 -1 3906
3908 0 402427.5 126622.49 167800 -1 3907
3909 0 402226.84 126701.29 167880 -1 3908
3910 0 402084 126767.07 167920 -1 3909
3911 0 401956 126759.13 168080 -1 3910
3912 0 401692 126903.13 168160 -1 3911
3913 0 401356 126967.07 168240 -1 3912
3914 0 400996 127063.07 168360 -1 3913
3915 0 400796 126991.13 168560 -1 3914
3916 0 400652 127047.13 168720 -1 3915
3917 0 400536 126983.03 168840 -1 3916
3918 0 400236 127007.03 168960 -1 3917
3919 0 399892 126903.055 169080 -1 3918
3920 0 399468 127079.03 169080 -1 3919
3921 0 399376 127299.03 169120 -1 3920
3922 0 399304 127367.03 169200 -1 3921
3923 0 399120 127330.4 169280 -1 3922
3924 0 398993.44 127251.75 169360 -1 3923
3925 0 398967.3 127270.414 169400 -1 3924
3926 0 398949.84 127270.266 169440 -1 3925
3927 0 398864 127274.4 169560 -1 3926
3928 0 399780 126815.03 169120 -1 3919
3929 0 399748 126747.03 169200 -1 3928
3930 0 399856 126759.03 169240 -1 3929
3931 0 399872 126747.03 169320 -1 3930
3932 0 404114.8 129066 167840 -1 3619
3933 0 403984 129148 167800 -1 3932
3934 0 403968 129228 167640 -1 3933
3935 0 404008 129300 167520 -1 3934
3936 0 404048 129372 167400 -1 3935
3937 0 404016 129446.664 167360 -1 3936
3938 0 403952 129596 167280 -1 3937
3939 0 403740.8 129788 167160 -1 3938
3940 0 403600 129916 167080 -1 3939
3941 0 403395.2 129980 167000 -1 3940
3942 0 403292.5 130012 166960 -1 3941
3943 0 403190.34 130044 166920 -1 3942
3944 0 402412 130104.03 166960 -1 3943
3945 0 402168 130128.03 167080 -1 3944
3946 0 401856 130184.03 167160 -1 3945
3947 0 401688 130248.03 167240 -1 3946
3948 0 401180 130248.03 167320 -1 3947
3949 0 400816 130108.03 167360 -1 3948
3950 0 400348 130064.03 167440 -1 3949
3951 0 398988 129720.03 167440 -1 3950
3952 0 398348 129360.07 167400 -1 3951
3953 0 398112 129056.03 167360 -1 3952
3954 0 398064 128896.03 167240 -1 3953
3955 0 397960 128816.03 167080 -1 3954
3956 0 397808 128716.03 166880 -1 3955
3957 0 397712 128748.07 166720 -1 3956
3958 0 397616 128696.07 166600 -1 3957
3959 0 397396 128392.07 166480 -1 3958
3960 0 397069.4 128119.58 166400 -1 3959
3961 0 396584 127752.03 166440 -1 3960
3962 0 396480 127616.03 166560 -1 3961
3963 0 396504 127440.03 166680 -1 3962
3964 0 396576 127312.03 166760 -1 3963
3965 0 396452 127136.07 166920 -1 3964
3966 0 397053.1 128126.06 166320 -1 3960
3967 0 397015.25 128137.914 166200 -1 3966
3968 0 397044 128216.07 166080 -1 3967
3969 0 397164 128200.07 165960 -1 3968
3970 0 397324 128272.07 165920 -1 3969
3971 0 397516 128304.07 165880 -1 3970
3972 0 397940 128616.07 165880 -1 3971
3973 0 397964 129008.07 165880 -1 3972
3974 0 398136 129080.03 165760 -1 3973
3975 0 397406.56 128308.7 165800 -1 3971
3976 0 397364 128312.07 165760 -1 3975
3977 0 397036 128336.07 165640 -1 3976
3978 0 396588 128316.03 165600 -1 3977
3979 0 396340 128320.03 165520 -1 3978
3980 0 396420 128284.03 165400 -1 3979
3981 0 396400 128216.03 165240 -1 3980
3982 0 396068 127880.07 165920 -1 3970
3983 0 395956 127680.03 165880 -1 3982
3984 0 395960 127776.03 165760 -1 3983
3985 0 397940 128720.03 167440 -1 3953
3986 0 397944 128492.03 167560 -1 3985
3987 0 397936 128336.03 167640 -1 3986
3988 0 403088 130076 166880 -1 3943
3989 0 403184 130108 166720 -1 3988
3990 0 403287 129978 166600 -1 3989
3991 0 403700 129952.03 166520 -1 3990
3992 0 403820 129932.03 166400 -1 3991
3993 0 403740 129948.03 166280 -1 3992
3994 0 403784 130112.03 166160 -1 3993
3995 0 403756 130192.03 166040 -1 3994
3996 0 402984 129820.03 167040 -1 3941
3997 0 402924 129652.03 167120 -1 3996
3998 0 402788 129568.03 167200 -1 3997
3999 0 402776 129568.03 167280 -1 3998
4000 0 402636 129500.03 167400 -1 3999
4001 0 403858 130026.07 167040 -1 3940
4002 0 404050 130202.07 166920 -1 4001
4003 0 404218 130322.07 166760 -1 4002
4004 0 404306 130314.07 166640 -1 4003
4005 0 404298 130298.07 166600 -1 4004
4006 0 404306 130250.07 166520 -1 4005
4007 0 403858 129730 168920 -1 3612
4008 0 403787.34 129675.336 169000 -1 4007
4009 0 403752.4 129648.4 169040 -1 4008
4010 0 403682 129594 169120 -1 4009
4011 0 403472 129516 169240 -1 4010
4012 0 403074 129842 169240 -1 4011
4013 0 402642 129578 169240 -1 4012
4014 0 402490 129626 169360 -1 4013
4015 0 402506 129658 169520 -1 4014
4016 0 402218 129750.03 169640 -1 4015
4017 0 401978 129902.03 169760 -1 4016
4018 0 401934 130002.03 169880 -1 4017
4019 0 401890 130094.03 169960 -1 4018
4020 0 401926 130138.03 170080 -1 4019
4021 0 403402 129490 169280 -1 4011
4022 0 403586 129458 169400 -1 4021
4023 0 403458 129438 169520 -1 4022
4024 0 403330 129418 169640 -1 4023
4025 0 403010 129530.07 169760 -1 4024
4026 0 402850 129482.07 169960 -1 4025
4027 0 402698 129466.07 170120 -1 4026
4028 0 402536.06 129432.734 170200 -1 4027
4029 0 402338 129514.07 170320 -1 4028
4030 0 402226 129438.03 170400 -1 4029
4031 0 402294 129590.03 170440 -1 4030
4032 0 402286 129638.03 170560 -1 4031
4033 0 403850 130506 169160 -1 3611
4034 0 403802 130546 169400 -1 4033
4035 0 404382 132234.03 170360 -1 3597
4036 0 404294 132078.03 170440 -1 4035
4037 0 404302 131946.03 170560 -1 4036
4038 0 404270 131906.05 170600 -1 4037
4039 0 404258 131810.03 170760 -1 4038
4040 0 404266 131814.03 170920 -1 4039
4041 0 404410 131922.03 171080 -1 4040
4042 0 404314 131918.03 171240 -1 4041
4043 0 406385.16 134698.25 170960 -1 3585
4044 0 406662.34 134783.83 170720 -1 4043
4045 0 407123.88 134964.36 170400 -1 4044
4046 0 407250.9 134976.38 170280 -1 4045
4047 0 407611.5 134983 170000 -1 4046
4048 0 407662.62 134984.05 169960 -1 4047
4049 0 408063.97 135093.03 169800 -1 4048
4050 0 408216.03 135093.05 169600 -1 4049
4051 0 408417 135347.25 169480 -1 4050
4052 0 408483.75 135432.17 169440 -1 4051
4053 0 408734.38 135129.16 169200 -1 4052
4054 0 409069.78 134757.66 168920 -1 4053
4055 0 409515.9 134493.33 168720 -1 4054
4056 0 409830.16 134384.72 168480 -1 4055
4057 0 410100.97 134526.8 168040 -1 4056
4058 0 410137 134519.33 168000 -1 4057
4059 0 410208.6 134504.42 167920 -1 4058
4060 0 410298.2 134539.2 167840 -1 4059
4061 0 410432.16 134592.23 167720 -1 4060
4062 0 410132.94 134429.27 167600 -1 4061
4063 0 410492.16 134588.28 167560 -1 4062
4064 0 410693.88 134755.78 167360 -1 4063
4065 0 410735.12 134848.45 167240 -1 4064
4066 0 410882.6 135042.03 167080 -1 4065
4067 0 411034.12 135190.4 166840 -1 4066
4068 0 411198.97 135254.61 166560 -1 4067
4069 0 411196.1 135317.52 166320 -1 4068
4070 0 411230.2 135417.7 166120 -1 4069
4071 0 411564.84 135561.34 165960 -1 4070
4072 0 411692.5 135610 165920 -1 4071
4073 0 411819.75 135658.75 165880 -1 4072
4074 0 412376.62 135400.38 165800 -1 4073
4075 0 412449.25 135438.2 165640 -1 4074
4076 0 412542.4 135577.39 165560 -1 4075
4077 0 412521.5 135637.5 165480 -1 4076
4078 0 412501.22 135698.1 165400 -1 4077
4079 0 412684.97 135648.56 165240 -1 4078
4080 0 412999.16 135214.4 165200 -1 4079
4081 0 413262.6 134875.22 165040 -1 4080
4082 0 413335.75 134867.5 164920 -1 4081
4083 0 413360.06 134864.64 164880 -1 4082
4084 0 413345.4 134866.4 164840 -1 4083
4085 0 413286.56 134872.48 164680 -1 4084
4086 0 413171.9 134803.33 164480 -1 4085
4087 0 413249.72 134498.25 164240 -1 4086
4088 0 413392.38 134327.52 164080 -1 4087
4089 0 413544.28 134039.2 164000 -1 4088
4090 0 413663 133860.95 163840 -1 4089
4091 0 413712.03 133471.77 163640 -1 4090
4092 0 413745.78 133311.89 163280 -1 4091
4093 0 413861.34 133027.73 163040 -1 4092
4094 0 414062.72 132767.08 162760 -1 4093
4095 0 414513.72 132453.02 162480 -1 4094
4096 0 414964.6 132072.17 162240 -1 4095
4097 0 415109 131968.03 162120 -1 4096
4098 0 415353 131872.06 161960 -1 4097
4099 0 415509 131708.03 161760 -1 4098
4100 0 415597 131516.03 161480 -1 4099
4101 0 415909 131432.03 161280 -1 4100
4102 0 416037 131508.06 161080 -1 4101
4103 0 416105 131444.06 160880 -1 4102
4104 0 416165 131416.06 160720 -1 4103
4105 0 416233 131432.06 160520 -1 4104
4106 0 416326.6 131405.6 160400 -1 4105
4107 0 416389 131388.03 160320 -1 4106
4108 0 416521 131348.03 160160 -1 4107
4109 0 416761 131352.03 160040 -1 4108
4110 0 416878 131358 159920 -1 4109
4111 0 416917 131360.06 159880 -1 4110
4112 0 416979 131330 159800 -1 4111
4113 0 417423 131098.03 159800 -1 4112
4114 0 418011 130870.03 159760 -1 4113
4115 0 418311 130798.03 159680 -1 4114
4116 0 418527 130738.03 159520 -1 4115
4117 0 418627 130462.03 159400 -1 4116
4118 0 418911 130294.03 159160 -1 4117
4119 0 419083 130074.03 158920 -1 4118
4120 0 419087 130034.03 158720 -1 4119
4121 0 419267 130022.03 158520 -1 4120
4122 0 419475 129770.03 158400 -1 4121
4123 0 419563 129522.07 158240 -1 4122
4124 0 419703 129254.07 158120 -1 4123
4125 0 419883 129030.1 157920 -1 4124
4126 0 420131 128998.03 157800 -1 4125
4127 0 420192.34 128979.336 157720 -1 4126
4128 0 420223 128970.03 157680 -1 4127
4129 0 420518 129001 157560 -1 4128
4130 0 420651 128922 157480 -1 4129
4131 0 420691 128790.03 157320 -1 4130
4132 0 420628.2 128799.2 157240 -1 4131
4133 0 420534 128813 157120 -1 4132
4134 0 417259 131390.03 159800 -1 4112
4135 0 417570.75 131398 159760 -1 4134
4136 0 417739 131398.03 159720 -1 4135
4137 0 416739 131302.03 159760 -1 4112
4138 0 416683 131310.03 159600 -1 4137
4139 0 416623 131306.03 159440 -1 4138
4140 0 416515 131298.03 159280 -1 4139
4141 0 416518 131298 159240 -1 4140
4142 0 416507 131254.03 159120 -1 4141
4143 0 416534.5 131211.5 159080 -1 4142
4144 0 416562.2 131168.98 159040 -1 4143
4145 0 416475 130990.03 158960 -1 4144
4146 0 416307 130774.03 158880 -1 4145
4147 0 416309 130740 158840 -1 4146
4148 0 416311 130706.03 158800 -1 4147
4149 0 416287 130586.03 158680 -1 4148
4150 0 416341 130606 158640 -1 4149
4151 0 416269 130466.03 158480 -1 4150
4152 0 416149 130338.03 158320 -1 4151
4153 0 416641 130698.03 158600 -1 4150
4154 0 416765 130726.03 158480 -1 4153
4155 0 416965 130718.03 158400 -1 4154
4156 0 416993 130746.03 158320 -1 4155
4157 0 416997 130666.03 158200 -1 4156
4158 0 417181 130614.03 158040 -1 4157
4159 0 417193 130550.03 157960 -1 4158
4160 0 412470.5 136406.5 165200 -1 4079
4161 0 412681.25 136649.33 164840 -1 4160
4162 0 412780.78 136889.67 164680 -1 4161
4163 0 413389.28 137846.2 164680 -1 4162
4164 0 414388.78 138188.62 164720 -1 4163
4165 0 414876.3 138412.62 164720 -1 4164
4166 0 415126.72 138524.97 164800 -1 4165
4167 0 415623.88 138788.3 164760 -1 4166
4168 0 415961.22 138840.78 164720 -1 4167
4169 0 416025.97 138874.16 164760 -1 4168
4170 0 416108.6 138920.89 164800 -1 4169
4171 0 412825.62 137068.75 164480 -1 4162
4172 0 412872.84 137132.86 164280 -1 4171
4173 0 412674.22 136883.05 164200 -1 4172
4174 0 412743.5 136776.19 163800 -1 4173
4175 0 412954.7 136385.31 163680 -1 4174
4176 0 413017.66 136219.27 163360 -1 4175
4177 0 413315.06 136071.53 163120 -1 4176
4178 0 413595.97 136088.48 162920 -1 4177
4179 0 413877.25 136054.58 162760 -1 4178
4180 0 414300.62 136065.16 162520 -1 4179
4181 0 414636.78 136241.28 162320 -1 4180
4182 0 415245 136254.47 162240 -1 4181
4183 0 415786.66 136298.5 162000 -1 4182
4184 0 415999.22 136407.52 161840 -1 4183
4185 0 416106.12 136417.16 161720 -1 4184
4186 0 416181 136527.06 161600 -1 4185
4187 0 416129 136543.03 161440 -1 4186
4188 0 415945 136487.03 161240 -1 4187
4189 0 416317 136315.03 161080 -1 4188
4190 0 416653 136239.03 160880 -1 4189
4191 0 416865 136007.06 160680 -1 4190
4192 0 416945 135971.03 160520 -1 4191
4193 0 417129 136019.03 160400 -1 4192
4194 0 417225 136019.03 160240 -1 4193
4195 0 417265 135999.03 160160 -1 4194
4196 0 417449 135887.03 160000 -1 4195
4197 0 417641 135763.03 159840 -1 4196
4198 0 417686.34 135731 159760 -1 4197
4199 0 417709 135715.03 159720 -1 4198
4200 0 417781 135819.03 159600 -1 4199
4201 0 417437 135671.03 159560 -1 4200
4202 0 417273 135687.03 159480 -1 4201
4203 0 417149 135779.03 159320 -1 4202
4204 0 417173 135691.03 159120 -1 4203
4205 0 417166.6 135550.2 158960 -1 4204
4206 0 417165 135515.03 158920 -1 4205
4207 0 418049 135903.03 159560 -1 4200
4208 0 418273 135943.03 159440 -1 4207
4209 0 418510.4 136058.58 159320 -1 4208
4210 0 418717 136211.06 159240 -1 4209
4211 0 418665 136195.11 159160 -1 4210
4212 0 416509 136095.03 161760 -1 4185
4213 0 416541 135779.03 161840 -1 4212
4214 0 416349 135575.03 161920 -1 4213
4215 0 416169 135555.03 161960 -1 4214
4216 0 416949 135787.03 161800 -1 4212
4217 0 417097 135727.03 161960 -1 4216
4218 0 417325 135679.03 162080 -1 4217
4219 0 417521 135615.03 162200 -1 4218
4220 0 418265 135355.03 162240 -1 4219
4221 0 418965 135143.06 162320 -1 4220
4222 0 419261 135047.03 162240 -1 4221
4223 0 419457 135071.03 162160 -1 4222
4224 0 419805 135155.03 162160 -1 4223
4225 0 419897 135123.03 162120 -1 4224
4226 0 419977 135095.03 162040 -1 4225
4227 0 420393 135083.03 162040 -1 4226
4228 0 420525 135015.03 162080 -1 4227
4229 0 420565 134991.03 161960 -1 4227
4230 0 415597.03 136246.19 162280 -1 4182
4231 0 415363.1 136233.12 162400 -1 4230
4232 0 413124.75 137414.81 164240 -1 4172
4233 0 413169.47 137939.92 164160 -1 4232
4234 0 413243.78 138154.69 164000 -1 4233
4235 0 413299.47 138263.58 163920 -1 4234
4236 0 413466.72 138824 163840 -1 4235
4237 0 413599.38 139041.88 163640 -1 4236
4238 0 413586.62 139016.33 163560 -1 4237
4239 0 413600.78 138988.28 163440 -1 4238
4240 0 413615.06 139015.31 163320 -1 4239
4241 0 413644.25 139110.56 163240 -1 4240
4242 0 413709.78 139306.97 163080 -1 4241
4243 0 413697.6 139346.53 162800 -1 4242
4244 0 413633.9 139968 162680 -1 4243
4245 0 413922.8 139902.31 162440 -1 4244
4246 0 413975 139805.5 162360 -1 4245
4247 0 414026.7 139708.72 162280 -1 4246
4248 0 414196.7 139860 162120 -1 4247
4249 0 414802.7 140365.95 161960 -1 4248
4250 0 415030.44 140404.1 161800 -1 4249
4251 0 413624.25 139416.14 163880 -1 4236
4252 0 412692.12 134843.98 165840 -1 4074
4253 0 412836.22 134587.61 165920 -1 4252
4254 0 412731.8 134510.88 166040 -1 4253
4255 0 409656.03 133996.9 167560 -1 4062
4256 0 409583.78 133909.03 167400 -1 4255
4257 0 409472.38 133891.42 167280 -1 4256
4258 0 409469.75 133891.78 167240 -1 4257
4259 0 408313 135639.28 169520 -1 4051
4260 0 408453 135783.28 169600 -1 4259
4261 0 408537 135823.28 169640 -1 4260
4262 0 408385 135903.28 169760 -1 4261
4263 0 408175.4 135206.47 170040 -1 4047
4264 0 408415.4 135158.47 170120 -1 4263
4265 0 408503 135270.06 170240 -1 4264
4266 0 408711 135398.06 170400 -1 4265
4267 0 408807 135662.06 170560 -1 4266
4268 0 408839 135846.06 170760 -1 4267
4269 0 409007 135894.06 170880 -1 4268
4270 0 409055 135878.06 171040 -1 4269
4271 0 409095 135950.12 171120 -1 4270
4272 0 406629 134950.03 172880 -1 3210
4273 0 406665 135090.03 172920 -1 4272
4274 0 406705 135190.03 173000 -1 4273
4275 0 406577 135318.06 173160 -1 4274
4276 0 406573 135302.06 173280 -1 4275
4277 0 406485 135270.06 173440 -1 4276
4278 0 406413 135114.06 173600 -1 4277
4279 0 406401 135106.03 173720 -1 4278
4280 0 406445 135134.03 173800 -1 4279
4281 0 403748.66 136814.33 175920 -1 3194
4282 0 404158.4 137284.86 175840 -1 4281
4283 0 404138.97 137431.44 175800 -1 4282
4284 0 404169.6 137449.08 175680 -1 4283
4285 0 404408.56 137491.92 176080 -1 3192
4286 0 404936.56 137315.92 176040 -1 4285
4287 0 405424.56 137612 176120 -1 4286
4288 0 405796.47 137684.86 176160 -1 4287
4289 0 406280.56 137644 176200 -1 4288
4290 0 406569 137812.06 176280 -1 4289
4291 0 407753 137956.06 176280 -1 4290
4292 0 409609 138188.11 176320 -1 4291
4293 0 410097 138532.12 176280 -1 4292
4294 0 410377 138932.06 176320 -1 4293
4295 0 410537 139196.06 176440 -1 4294
4296 0 410577 139356.06 176520 -1 4295
4297 0 410561 139428.06 176680 -1 4296
4298 0 410601 139436.06 176840 -1 4297
4299 0 410673 139484.06 177000 -1 4298
4300 0 410025 138468.12 176160 -1 4293
4301 0 409993 138404.06 175880 -1 4300
4302 0 409966.4 138372.28 175760 -1 4301
4303 0 409857 138412.06 175640 -1 4302
4304 0 409701.75 138399.25 175600 -1 4303
4305 0 409673 138452.06 175560 -1 4304
4306 0 409545 138556.06 175400 -1 4305
4307 0 409513 138228.06 176480 -1 4292
4308 0 409329 138188.06 176640 -1 4307
4309 0 409465 138204.11 176760 -1 4308
4310 0 409681 138332.06 176880 -1 4309
4311 0 409697 138380.06 177040 -1 4310
4312 0 405878.3 137766.7 176120 -1 4288
4313 0 405960.16 137803.08 176080 -1 4312
4314 0 405945 137833.39 175920 -1 4313
4315 0 405935.9 137987.66 175800 -1 4314
4316 0 405913 138220.06 175720 -1 4315
4317 0 405513 138364.14 175600 -1 4316
4318 0 405353 138572.14 175440 -1 4317
4319 0 405252.53 138513.56 175400 -1 4318
4320 0 405201 138556.19 175320 -1 4319
4321 0 400849.22 138191.19 178800 -1 3172
4322 0 400753.22 138095.19 178840 -1 4321
4323 0 402330.78 139498.88 179320 -1 3169
4324 0 402723 139474.78 179240 -1 4323
4325 0 402920.1 139462.53 179200 -1 4324
4326 0 403429.22 139562.95 179080 -1 4325
4327 0 403811.97 139680 178760 -1 4326
4328 0 404229.53 139727.31 178480 -1 4327
4329 0 404396.5 139746.42 178360 -1 4328
4330 0 404435.56 139753.67 178280 -1 4329
4331 0 404559.5 139878 178120 -1 4330
4332 0 404683.12 140001.72 177960 -1 4331
4333 0 404930.7 139997.78 177720 -1 4332
4334 0 405223.44 140053.5 177520 -1 4333
4335 0 405561.8 139982.27 177280 -1 4334
4336 0 405844.56 139827.95 176920 -1 4335
4337 0 406494.4 139893.25 176160 -1 4336
4338 0 406969.8 139673.62 175760 -1 4337
4339 0 407099.6 139428.5 175480 -1 4338
4340 0 407394.97 139237.08 175280 -1 4339
4341 0 407459.62 139009.52 175000 -1 4340
4342 0 407432.3 138970 174760 -1 4341
4343 0 407462.53 138787.75 174520 -1 4342
4344 0 407572.25 138658.25 174320 -1 4343
4345 0 407556.16 138588.61 174200 -1 4344
4346 0 407150.25 138697.97 174040 -1 4345
4347 0 407164.78 138668.92 173920 -1 4346
4348 0 407412.78 138721.16 173720 -1 4347
4349 0 407968.84 139224.98 173720 -1 4348
4350 0 407825.03 139656.97 173720 -1 4349
4351 0 407426.84 139944.6 173760 -1 4350
4352 0 407282.38 140294.31 173880 -1 4351
4353 0 407214 140390.03 173920 -1 4352
4354 0 407062 140610.03 173880 -1 4353
4355 0 407544.75 138745.95 173480 -1 4348
4356 0 407549.8 138753.4 173400 -1 4355
4357 0 408458 139261.02 173400 -1 4356
4358 0 408633.12 140237.44 173480 -1 4357
4359 0 408623.38 140223.81 173520 -1 4358
4360 0 408624.44 140128.27 173560 -1 4359
4361 0 408636.56 139208.4 173240 -1 4357
4362 0 408760.78 139073.5 173080 -1 4361
4363 0 408848.25 138992.4 173000 -1 4362
4364 0 408964.94 138848.64 172920 -1 4363
4365 0 409091.12 138761.2 172840 -1 4364
4366 0 409396.78 138775.28 172760 -1 4365
4367 0 409799.22 138714.53 172600 -1 4366
4368 0 410022.56 138609.42 172480 -1 4367
4369 0 410136.06 138563.5 172360 -1 4368
4370 0 410238.38 138577.88 172280 -1 4369
4371 0 410245.7 138521.48 172160 -1 4370
4372 0 410266.72 138447.64 172080 -1 4371
4373 0 410295.44 138420 172000 -1 4372
4374 0 410355.2 138429.47 171920 -1 4373
4375 0 407507 138750.67 173360 -1 4356
4376 0 407420.88 138745.78 173280 -1 4375
4377 0 407195.56 138734 173040 -1 4376
4378 0 407158.16 138732.33 173000 -1 4377
4379 0 407002.4 138725.38 172680 -1 4378
4380 0 406990.84 138693.9 172480 -1 4379
4381 0 406630.84 138509.88 172480 -1 4380
4382 0 406386.44 138435.61 172400 -1 4381
4383 0 406126.84 138483.98 172240 -1 4382
4384 0 405874.97 138492.17 172040 -1 4383
4385 0 405630 138366.27 171880 -1 4384
4386 0 405356.34 137896.94 171640 -1 4385
4387 0 404936.75 138013.39 171480 -1 4386
4388 0 404480.8 137697.95 171280 -1 4387
4389 0 404313.44 137546.69 171080 -1 4388
4390 0 404422.5 137487.9 171000 -1 4389
4391 0 404235.88 137309.22 170800 -1 4390
4392 0 404260.88 137160.38 170680 -1 4391
4393 0 404549.9 136554.78 170720 -1 4392
4394 0 404753.9 136458.27 170880 -1 4393
4395 0 404735.12 136501.88 170920 -1 4394
4396 0 404228.66 137087.33 170600 -1 4392
4397 0 404164.38 136942.17 170440 -1 4396
4398 0 404450.97 136721.95 170240 -1 4397
4399 0 404418.3 136657.33 170120 -1 4398
4400 0 404427.1 136565.22 169880 -1 4399
4401 0 404246.8 136546.95 169800 -1 4400
4402 0 404062.5 136419.83 169640 -1 4401
4403 0 404067.84 136379.23 169520 -1 4402
4404 0 404102.75 136381.86 169400 -1 4403
4405 0 404710.47 136682.34 169840 -1 4400
4406 0 404742.5 136699.73 169640 -1 4405
4407 0 404745.9 136700.22 169480 -1 4406
4408 0 404654.62 136784.95 169440 -1 4407
4409 0 407213.2 138956.23 172440 -1 4380
4410 0 407221 139324.03 172440 -1 4409
4411 0 407173 139396.03 172320 -1 4410
4412 0 407041 139488.06 172200 -1 4411
4413 0 406973 139512.03 172160 -1 4412
4414 0 406813 139688.03 172080 -1 4413
4415 0 406809 139852.03 172080 -1 4414
4416 0 406785 139940.03 172000 -1 4415
4417 0 406837 139920.03 171960 -1 4416
4418 0 406937 139576.03 172040 -1 4414
4419 0 407017 139528.03 171960 -1 4418
4420 0 406958.34 139522.67 171880 -1 4419
4421 0 406929 139520.03 171840 -1 4420
4422 0 406821 139544.03 171720 -1 4421
4423 0 406909 139584.03 172240 -1 4412
4424 0 406849 139616.03 172320 -1 4423
4425 0 406877 139600.03 172480 -1 4424
4426 0 406897 139544.03 172640 -1 4425
4427 0 406861 139524.03 172800 -1 4426
4428 0 406809 139464.03 172840 -1 4427
4429 0 407349 139048.03 172360 -1 4409
4430 0 407345 139054.67 172320 -1 4429
4431 0 407337 139068.05 172240 -1 4430
4432 0 407241 138968.03 172200 -1 4431
4433 0 407213 138920.03 172080 -1 4432
4434 0 407233 138816.03 171960 -1 4433
4435 0 407309 138844.03 171840 -1 4434
4436 0 407309 138820.03 171720 -1 4435
4437 0 407365 138728.03 171600 -1 4436
4438 0 407769 139164.03 172120 -1 4431
4439 0 407893 139088.03 172040 -1 4438
4440 0 407973 139084.03 171920 -1 4439
4441 0 408045 139156.03 171760 -1 4440
4442 0 408025 139128.03 171680 -1 4441
4443 0 402278.16 139534.48 179200 -1 4324
4444 0 402177.28 139566.34 178920 -1 4443
4445 0 402141.88 139617.22 178720 -1 4444
4446 0 402036.4 140001.8 178560 -1 4445
4447 0 402010.25 140098.17 178520 -1 4446
4448 0 401664.22 140218.55 178560 -1 4447
4449 0 401479.28 140241.83 178720 -1 4448
4450 0 401050.62 140258.53 178880 -1 4449
4451 0 400969.5 140254.52 178920 -1 4450
4452 0 402055.5 140071.05 178240 -1 4447
4453 0 402046.84 140081.6 177960 -1 4452
4454 0 402018.75 140217.03 177640 -1 4453
4455 0 401702.88 140329.88 177320 -1 4454
4456 0 401566.75 140209.97 177200 -1 4455
4457 0 401559 140307.8 176920 -1 4456
4458 0 401390.38 140411.9 176720 -1 4457
4459 0 401338.12 140425.94 176480 -1 4458
4460 0 401232.1 140417.92 176200 -1 4459
4461 0 400975.7 140575.45 175800 -1 4460
4462 0 400716 140523.67 175640 -1 4461
4463 0 400585.88 140497.5 175560 -1 4462
4464 0 400088.8 140502.55 175440 -1 4463
4465 0 399617.78 140477.92 175400 -1 4464
4466 0 399526.88 140410.77 175280 -1 4465
4467 0 399547.47 140411.48 175200 -1 4466
4468 0 399591.1 140393.53 175080 -1 4467
4469 0 399745.9 140499.39 174880 -1 4468
4470 0 399108.78 140258.25 174840 -1 4469
4471 0 399020 139991.31 174720 -1 4470
4472 0 399026.16 139955 174680 -1 4471
4473 0 399056.7 139774.56 174480 -1 4472
4474 0 398812.6 139938.4 174440 -1 4473
4475 0 398516.88 140150.3 174280 -1 4474
4476 0 398528.28 140181.03 174160 -1 4475
4477 0 399352.53 139670.33 174440 -1 4473
4478 0 399424.06 139651.36 174360 -1 4477
4479 0 400632.78 140465.9 174840 -1 4469
4480 0 400410.25 140491.27 174720 -1 4479
4481 0 400538.4 140516.16 174680 -1 4480
4482 0 400649.62 140531.03 174640 -1 4481
4483 0 399894.78 140488.36 174680 -1 4480
4484 0 399773.53 140483.19 174600 -1 4483
4485 0 398505.4 142582.95 184840 -1 3140
4486 0 398039.1 142674.02 184800 -1 4485
4487 0 397952.34 142683.33 184760 -1 4486
4488 0 397779.16 142701.64 184680 -1 4487
4489 0 397386.38 142720.78 184560 -1 4488
4490 0 397239.8 142727.47 184520 -1 4489
4491 0 396948.75 142734.81 184440 -1 4490
4492 0 396678.44 142614.27 184280 -1 4491
4493 0 395782.47 143245.38 184280 -1 4492
4494 0 395191.25 143503.48 184240 -1 4493
4495 0 395028.1 143484.28 184040 -1 4494
4496 0 394780.78 143518.39 184000 -1 4495
4497 0 394361.4 143557.7 183800 -1 4496
4498 0 394533.28 143286.31 183520 -1 4497
4499 0 394739.25 143189.25 183400 -1 4498
4500 0 394807.7 143156.92 183360 -1 4499
4501 0 395147.62 142782.81 183160 -1 4500
4502 0 395175.16 142673.69 183040 -1 4501
4503 0 395332.06 142669.84 182840 -1 4502
4504 0 395559.25 142538.47 182640 -1 4503
4505 0 395747.9 142396.9 182400 -1 4504
4506 0 395777.47 142326.94 182320 -1 4505
4507 0 395672.6 142276.45 182280 -1 4506
4508 0 395685.72 142261.72 182200 -1 4507
4509 0 395759.8 142249.12 182120 -1 4508
4510 0 395794.6 142222.83 182080 -1 4509
4511 0 395803.44 142255.2 181960 -1 4510
4512 0 395824.03 142278.33 181920 -1 4511
4513 0 395780.66 142424.45 182280 -1 4506
4514 0 395835.94 142457.02 182160 -1 4513
4515 0 392837.5 144391.55 183760 -1 4497
4516 0 392341.75 144308.33 183440 -1 4515
4517 0 392273.38 144221.66 183240 -1 4516
4518 0 392168.5 144225.3 183120 -1 4517
4519 0 392161.94 144238.78 182920 -1 4518
4520 0 392177.84 144382.58 182680 -1 4519
4521 0 392225.4 144494.56 182440 -1 4520
4522 0 392410.53 144503.17 182160 -1 4521
4523 0 392705.6 144526.61 181920 -1 4522
4524 0 392737.4 144558.22 181680 -1 4523
4525 0 392825.06 144655.27 181520 -1 4524
4526 0 392825.84 144713.33 181320 -1 4525
4527 0 392825.94 144725.34 181280 -1 4526
4528 0 392933.5 144605.88 181120 -1 4527
4529 0 393449.44 144726.02 181120 -1 4528
4530 0 393608.16 144879.03 181000 -1 4529
4531 0 393561 144998.5 180920 -1 4530
4532 0 393513.5 145118.06 180840 -1 4531
4533 0 393612.03 145093.55 180560 -1 4532
4534 0 393673.9 145373.34 180320 -1 4533
4535 0 393693.47 145466.19 180240 -1 4534
4536 0 393609.25 145467.69 180000 -1 4535
4537 0 393595.5 145490 179960 -1 4536
4538 0 393581.72 145512.45 179920 -1 4537
4539 0 393616.5 145865.36 179640 -1 4538
4540 0 393564.25 146404.92 179440 -1 4539
4541 0 393808.75 146694.97 179160 -1 4540
4542 0 393948.8 146826.23 179040 -1 4541
4543 0 393952.2 146992.4 178880 -1 4542
4544 0 393953.28 147033.86 178840 -1 4543
4545 0 393954.78 147117.19 178760 -1 4544
4546 0 393898.75 147029.42 178680 -1 4545
4547 0 393780.5 147421.75 178600 -1 4546
4548 0 393921.78 147682.64 178360 -1 4547
4549 0 393930.53 147594.27 178200 -1 4548
4550 0 394139.25 147574.42 177880 -1 4549
4551 0 394344.1 147610.55 177560 -1 4550
4552 0 394498.16 147667.27 177320 -1 4551
4553 0 394590.12 147698.67 177120 -1 4552
4554 0 394794.12 147635.83 176960 -1 4553
4555 0 394883.4 147701.53 176880 -1 4554
4556 0 395106.16 147780.66 176720 -1 4555
4557 0 395447.75 147859.34 176480 -1 4556
4558 0 395742 147986.61 176240 -1 4557
4559 0 395885.2 148113.23 176200 -1 4558
4560 0 396017.78 148225.42 176160 -1 4559
4561 0 396202.53 148237.83 176120 -1 4560
4562 0 396923.97 148529.86 176080 -1 4561
4563 0 397052.6 148635.55 176040 -1 4562
4564 0 397232 148676.5 176000 -1 4563
4565 0 397540.22 148822.58 175920 -1 4564
4566 0 397770.44 149000.33 175840 -1 4565
4567 0 398213.78 149126.42 175720 -1 4566
4568 0 398338.8 149244 175640 -1 4567
4569 0 398391.78 149452.69 175520 -1 4568
4570 0 398532.28 149701.33 175440 -1 4569
4571 0 398820.88 150092.16 175560 -1 4570
4572 0 398907.25 150193.5 175600 -1 4571
4573 0 399166.44 150498.16 175720 -1 4572
4574 0 399351.97 150653.4 175680 -1 4573
4575 0 399720.12 150954 175480 -1 4574
4576 0 400401.84 151394.06 175080 -1 4575
4577 0 400955.97 151769.6 174880 -1 4576
4578 0 401206.84 152077.4 174720 -1 4577
4579 0 401269.53 152624.81 174560 -1 4578
4580 0 401558.75 153166.06 174280 -1 4579
4581 0 401598.56 153240.38 174240 -1 4580
4582 0 401968.2 153532 174160 -1 4581
4583 0 402133.34 153829.84 173920 -1 4582
4584 0 402397.25 153941.12 173760 -1 4583
4585 0 402979.94 154358.77 173360 -1 4584
4586 0 403235.66 154737.16 173120 -1 4585
4587 0 403246 154779.33 173080 -1 4586
4588 0 403265.84 154864.42 173000 -1 4587
4589 0 403384.9 155080.9 172720 -1 4588
4590 0 403305.8 155509.73 172440 -1 4589
4591 0 403315.9 155605.22 172400 -1 4590
4592 0 403307.53 155108.6 172360 -1 4591
4593 0 403297.56 155069.03 172240 -1 4592
4594 0 403232.78 155073.69 172120 -1 4593
4595 0 403143.22 155026.33 171960 -1 4594
4596 0 403146.88 155116.83 171800 -1 4595
4597 0 403341.66 155892.95 172240 -1 4591
4598 0 403394.4 156241.25 172080 -1 4597
4599 0 403399.34 156337.33 172040 -1 4598
4600 0 403409.56 156530.08 171960 -1 4599
4601 0 402853.56 156070.25 171960 -1 4600
4602 0 402505.1 155957.72 171920 -1 4601
4603 0 403365.12 156949.56 171880 -1 4600
4604 0 403551.88 156471.97 171680 -1 4603
4605 0 403599.25 156228.9 171600 -1 4604
4606 0 403649.2 156097.22 171520 -1 4605
4607 0 403792.44 156140.08 171400 -1 4606
4608 0 403965.6 156321.27 171280 -1 4607
4609 0 404080.4 156440.22 171240 -1 4608
4610 0 399104.25 150487.48 175760 -1 4573
4611 0 395778.56 148041.7 176120 -1 4559
4612 0 395897.1 148033.45 175880 -1 4611
4613 0 395971.84 148025.73 175640 -1 4612
4614 0 396160.66 148185.95 175200 -1 4613
4615 0 396344.62 148214.62 174960 -1 4614
4616 0 396624.25 148148.8 174760 -1 4615
4617 0 396758.38 148093.16 174560 -1 4616
4618 0 397010.62 148049.39 174320 -1 4617
4619 0 397254 148103.64 174240 -1 4618
4620 0 397480.5 148348.64 174160 -1 4619
4621 0 397687.1 148346.17 174000 -1 4620
4622 0 397806.4 148333.66 173920 -1 4621
4623 0 398113.6 148365.05 173760 -1 4622
4624 0 398240 148333.2 173640 -1 4623
4625 0 398324.1 148312.27 173560 -1 4624
4626 0 398502.5 148341 173480 -1 4625
4627 0 398680.97 148369.81 173400 -1 4626
4628 0 398840.34 148328.7 173280 -1 4627
4629 0 398818.47 148329.38 173200 -1 4628
4630 0 398768.12 148325.9 173120 -1 4629
4631 0 398726 148806.03 173520 -1 4626
4632 0 398790 149010.03 173600 -1 4631
4633 0 398802 148954.03 173720 -1 4632
4634 0 398874 148922.03 173800 -1 4633
4635 0 398198 148478.03 174000 -1 4622
4636 0 398338 148538.03 174160 -1 4635
4637 0 398394 148538.03 174280 -1 4636
4638 0 397750.78 148796.83 174200 -1 4620
4639 0 397885.78 149080.92 174360 -1 4638
4640 0 397798 149065.03 174520 -1 4639
4641 0 393858.66 146361.2 178680 -1 4546
4642 0 393640.1 146277.94 178600 -1 4641
4643 0 393644.47 146265.8 178520 -1 4642
4644 0 394232 144970.02 180560 -1 4533
4645 0 394244 144894.02 180640 -1 4644
4646 0 394352 144922.02 180720 -1 4645
4647 0 392671.28 144624.03 181080 -1 4528
4648 0 392534.12 144653.81 181040 -1 4647
4649 0 392435.3 144602.28 180840 -1 4648
4650 0 392471.3 144567.4 180720 -1 4649
4651 0 392550.62 144439.34 180600 -1 4650
4652 0 392658.28 144398.92 180440 -1 4651
4653 0 392670.44 144408.66 180280 -1 4652
4654 0 393021.88 144030.95 180240 -1 4653
4655 0 393132.3 144044.06 180160 -1 4654
4656 0 392536.16 144322.98 180120 -1 4653
4657 0 392609.03 144326.05 179840 -1 4656
4658 0 392650.4 144294.36 179600 -1 4657
4659 0 392590.47 144286.48 179360 -1 4658
4660 0 392590.2 144308.48 179080 -1 4659
4661 0 392710.9 144382.1 178800 -1 4660
4662 0 392711 144409.6 178720 -1 4661
4663 0 392710.56 144451.38 178600 -1 4662
4664 0 392701.78 144559.53 178480 -1 4663
4665 0 392610.44 144667.94 178280 -1 4664
4666 0 392530.6 144831.2 178120 -1 4665
4667 0 392481.72 144927.61 177880 -1 4666
4668 0 392398.25 145010.97 177680 -1 4667
4669 0 392362.4 145151.23 177600 -1 4668
4670 0 392350.97 145231.53 177440 -1 4669
4671 0 392346.88 145231.89 177360 -1 4670
4672 0 392130.56 145270.6 177120 -1 4671
4673 0 391871.97 145474.58 176920 -1 4672
4674 0 391657.2 145646.19 176720 -1 4673
4675 0 391517.66 145501.36 176520 -1 4674
4676 0 391238.12 145600.89 176280 -1 4675
4677 0 391057.8 145584.44 176080 -1 4676
4678 0 390991.78 145639.36 176000 -1 4677
4679 0 390889.62 145648.44 175720 -1 4678
4680 0 390763 145531.36 175440 -1 4679
4681 0 390602.06 145524.11 175280 -1 4680
4682 0 390574.5 145519.81 175080 -1 4681
4683 0 390474.9 145547.5 174840 -1 4682
4684 0 390400.75 145349.72 174640 -1 4683
4685 0 390237.75 145321.7 174400 -1 4684
4686 0 390059.22 145338.98 174200 -1 4685
4687 0 389993.75 145398.7 173920 -1 4686
4688 0 389970.16 145414.88 173680 -1 4687
4689 0 389986.34 145537.66 173480 -1 4688
4690 0 389762.3 145779.39 173080 -1 4689
4691 0 389704.34 145897.77 172840 -1 4690
4692 0 389658.84 145955.56 172560 -1 4691
4693 0 389558.47 145908.3 172160 -1 4692
4694 0 389618.4 145815.45 171800 -1 4693
4695 0 389554.47 145771.05 171600 -1 4694
4696 0 389614.16 145703.83 171360 -1 4695
4697 0 389750.5 145543.45 171120 -1 4696
4698 0 389806.44 145524.08 170920 -1 4697
4699 0 389742.78 145609.64 170680 -1 4698
4700 0 389696.12 145617.23 170640 -1 4699
4701 0 389665 145689.38 170480 -1 4700
4702 0 389584.72 145536.14 170160 -1 4701
4703 0 389416.7 145328.19 169880 -1 4702
4704 0 389031.62 145166.83 169640 -1 4703
4705 0 388969.03 145193.11 169520 -1 4704
4706 0 388904.9 145040.02 169240 -1 4705
4707 0 388769.56 144991.7 168920 -1 4706
4708 0 388585.38 145008.73 168600 -1 4707
4709 0 388311.97 144913.4 168280 -1 4708
4710 0 388200.12 144961.55 168120 -1 4709
4711 0 388168.8 145046.8 167960 -1 4710
4712 0 388160.6 145068.28 167920 -1 4711
4713 0 388151.94 145151.78 167720 -1 4712
4714 0 388144.22 145181.47 167520 -1 4713
4715 0 387775.6 145177.69 167480 -1 4714
4716 0 387651.94 145303.39 167360 -1 4715
4717 0 387576.28 145427.84 167200 -1 4716
4718 0 387442.25 145501.55 166960 -1 4717
4719 0 387498.22 145632.48 166760 -1 4718
4720 0 387475.72 145671.83 166680 -1 4719
4721 0 387296.3 145813.92 166520 -1 4720
4722 0 386867.03 146023.84 166560 -1 4721
4723 0 386808.9 146280.2 166600 -1 4722
4724 0 386877 146488.16 166600 -1 4723
4725 0 386887.28 146471.98 166680 -1 4724
4726 0 386899.44 146496.27 166760 -1 4725
4727 0 387283.4 145819.6 166480 -1 4721
4728 0 387233.44 145842.28 166320 -1 4727
4729 0 387273.78 146051.53 166160 -1 4728
4730 0 387203.8 146036.27 166040 -1 4729
4731 0 387243.75 146111 165920 -1 4730
4732 0 387257.22 146136.48 165880 -1 4731
4733 0 387295.5 146133.5 165800 -1 4732
4734 0 387333.88 146131.16 165720 -1 4733
4735 0 387337.5 146139.5 165680 -1 4734
4736 0 387340.53 146148.05 165640 -1 4735
4737 0 387216.25 146119.16 165440 -1 4736
4738 0 387225.56 146207.83 165280 -1 4737
4739 0 388086.62 146345.4 165280 -1 4738
4740 0 388328.4 146461.72 165320 -1 4739
4741 0 388515.25 146354.55 165360 -1 4740
4742 0 387080.84 146257.7 165200 -1 4738
4743 0 387001.5 146271 165120 -1 4742
4744 0 386922 146284.23 165040 -1 4743
4745 0 386679.75 146230.75 164840 -1 4744
4746 0 386607 146241.33 164800 -1 4745
4747 0 386461.06 146261.7 164720 -1 4746
4748 0 386101.2 146471.28 164600 -1 4747
4749 0 385813.97 146541.2 164520 -1 4748
4750 0 385550.72 146672.62 164320 -1 4749
4751 0 385442.12 146690.95 164040 -1 4750
4752 0 385398.53 146875.33 163680 -1 4751
4753 0 385189.97 147042.02 163360 -1 4752
4754 0 385256.7 147143.56 162960 -1 4753
4755 0 385276.3 147158.11 162840 -1 4754
4756 0 385305.84 147189.89 162720 -1 4755
4757 0 385346.25 147382.28 162520 -1 4756
4758 0 385391.38 147343.62 162360 -1 4757
4759 0 385849.84 146299.3 162360 -1 4758
4760 0 385832.22 146219.28 162400 -1 4759
4761 0 385848.06 146195.58 162440 -1 4760
4762 0 385650.78 146201.23 162480 -1 4761
4763 0 385612.3 146235.89 162560 -1 4762
4764 0 386024.28 146191.39 162240 -1 4759
4765 0 386266.44 145869.53 162120 -1 4764
4766 0 386451.94 145716.33 162000 -1 4765
4767 0 386144.47 145974.47 161840 -1 4766
4768 0 386147.34 145962 161800 -1 4767
4769 0 386154 145938.06 161720 -1 4768
4770 0 386249.22 145793.39 161600 -1 4769
4771 0 386327.94 145651.08 161480 -1 4770
4772 0 386460.7 145628.75 161320 -1 4771
4773 0 386563.28 145723.17 161160 -1 4772
4774 0 386462.8 145502.58 161120 -1 4773
4775 0 386504.5 145455 161080 -1 4774
4776 0 386545.97 145407.4 161040 -1 4775
4777 0 386630.94 145292.73 160960 -1 4776
4778 0 386611.88 145297.33 160840 -1 4777
4779 0 386594.16 145368.23 160720 -1 4778
4780 0 386598.25 145348.14 160600 -1 4779
4781 0 386615.1 145316.44 160560 -1 4780
4782 0 386626.1 145313.05 160440 -1 4781
4783 0 386416.5 145534.03 161040 -1 4775
4784 0 386782.3 145770.47 161120 -1 4773
4785 0 386889.8 145618.34 161080 -1 4784
4786 0 386935.47 145683.84 160920 -1 4785
4787 0 386911.62 145713 160840 -1 4786
4788 0 386963.12 145666.56 160800 -1 4787
4789 0 385370 147548.14 162200 -1 4758
4790 0 385365.5 147552.25 162160 -1 4789
4791 0 385351.78 147564.72 162040 -1 4790
4792 0 385337.38 147713.81 161920 -1 4791
4793 0 385248.5 147970.17 161800 -1 4792
4794 0 385012.1 147601.81 161800 -1 4793
4795 0 384659.53 147621.77 161800 -1 4794
4796 0 384574 147719.4 161680 -1 4795
4797 0 384438 147623.4 161560 -1 4796
4798 0 385161.1 148158.06 161680 -1 4793
4799 0 385102.84 148349.45 161560 -1 4798
4800 0 385028.8 148402.95 161480 -1 4799
4801 0 384892.53 148620.22 161320 -1 4800
4802 0 385116.72 148755.7 161120 -1 4801
4803 0 385177.53 148817.25 160880 -1 4802
4804 0 385171.16 148891.88 160680 -1 4803
4805 0 385237.7 148973.61 160320 -1 4804
4806 0 385264.4 148961.61 160000 -1 4805
4807 0 385330.38 149102.11 159800 -1 4806
4808 0 385612.34 149058.55 159440 -1 4807
4809 0 385619.7 149020.75 159080 -1 4808
4810 0 385593.22 148912.64 158880 -1 4809
4811 0 385440.72 148904.22 158720 -1 4810
4812 0 385371.5 148820 158520 -1 4811
4813 0 385393.03 148835.81 158240 -1 4812
4814 0 385335.4 148876.73 158080 -1 4813
4815 0 385230.84 149090.77 157920 -1 4814
4816 0 384991.2 149322.3 157800 -1 4815
4817 0 385208.06 149253.89 157600 -1 4816
4818 0 385370.72 149272.11 157400 -1 4817
4819 0 385597.78 149445.25 157160 -1 4818
4820 0 385640.06 149458.98 156920 -1 4819
4821 0 385602.2 149366.78 156840 -1 4820
4822 0 385675.28 149376.39 156640 -1 4821
4823 0 385835.8 149397.47 156480 -1 4822
4824 0 385777.2 149453.38 156240 -1 4823
4825 0 385829.3 149566.22 155960 -1 4824
4826 0 385723.9 149605.42 155720 -1 4825
4827 0 385676.94 149609.28 155520 -1 4826
4828 0 385718.1 149607.27 155360 -1 4827
4829 0 385934.62 149701.25 155240 -1 4828
4830 0 386048.2 149750.72 155120 -1 4829
4831 0 386070.94 149724.9 155000 -1 4830
4832 0 385980.12 149686.22 154960 -1 4831
4833 0 386053.94 149694.95 154880 -1 4832
4834 0 386124.66 149711.72 154800 -1 4833
4835 0 386473.62 149690.19 154640 -1 4834
4836 0 386433.62 149878.27 154440 -1 4835
4837 0 386492 149976.7 154240 -1 4836
4838 0 386752.03 149977.64 154000 -1 4837
4839 0 386617.9 149907.34 153760 -1 4838
4840 0 386621 149863.25 153560 -1 4839
4841 0 386607.94 149819.48 153480 -1 4840
4842 0 386458.06 149885.6 153360 -1 4841
4843 0 386482.38 149854.72 153280 -1 4842
4844 0 386597.94 149784.08 153160 -1 4843
4845 0 386780.56 149668.1 153040 -1 4844
4846 0 386060.7 150051.36 153000 -1 4845
4847 0 385877.38 150209.86 152880 -1 4846
4848 0 385648.62 150430.73 152960 -1 4847
4849 0 385459.94 150385.84 152920 -1 4848
4850 0 385474.3 150259.08 152840 -1 4849
4851 0 385483.72 150254.9 152760 -1 4850
4852 0 385977.66 150202.33 152720 -1 4847
4853 0 385861.44 149962.44 152720 -1 4852
4854 0 385701.34 149962.44 152680 -1 4853
4855 0 385981.78 150339.11 152640 -1 4852
4856 0 385874.34 150450.53 152560 -1 4855
4857 0 385719.5 150524.86 152440 -1 4856
4858 0 385529 150595.5 152360 -1 4857
4859 0 385337.8 150666.47 152280 -1 4858
4860 0 385322.78 150704.92 152240 -1 4859
4861 0 385031.12 150841.36 152120 -1 4860
4862 0 384829.34 150939.06 152000 -1 4861
4863 0 384778.88 150908.61 151880 -1 4862
4864 0 384716.56 150885.48 151800 -1 4863
4865 0 384712.6 150931.7 151640 -1 4864
4866 0 384798.03 150994.66 151440 -1 4865
4867 0 384974.84 150920.28 151360 -1 4866
4868 0 385012.2 150829.25 151240 -1 4867
4869 0 384990.5 150681.94 151080 -1 4868
4870 0 384944.8 150551.97 150960 -1 4869
4871 0 384791.84 150491.77 150840 -1 4870
4872 0 384743.97 150707.3 150680 -1 4871
4873 0 385032.94 151434.36 150440 -1 4872
4874 0 385118.72 151973.64 150120 -1 4873
4875 0 384858.38 151746.11 149880 -1 4874
4876 0 384855.94 151521.28 149720 -1 4875
4877 0 384786.22 151081.89 149560 -1 4876
4878 0 384918 151170.03 149520 -1 4877
4879 0 384966 151190.03 149400 -1 4878
4880 0 385054 151106.03 149280 -1 4879
4881 0 385030 150998.03 149160 -1 4880
4882 0 385010 150938.03 149000 -1 4881
4883 0 384894 150898.03 148840 -1 4882
4884 0 384746 150846.03 148680 -1 4883
4885 0 384670 150850.03 148560 -1 4884
4886 0 384558 150854.03 148440 -1 4885
4887 0 384494 150874.03 148280 -1 4886
4888 0 384474 150854.03 148160 -1 4887
4889 0 384422 150818.06 148000 -1 4888
4890 0 384406 150782.06 147800 -1 4889
4891 0 384558 150694.06 147600 -1 4890
4892 0 384770 150714.03 147520 -1 4891
4893 0 384922 150614.03 147440 -1 4892
4894 0 385030 150486.06 147280 -1 4893
4895 0 385034 150498.06 147080 -1 4894
4896 0 385102 150518.06 146960 -1 4895
4897 0 385106 150474.06 146880 -1 4896
4898 0 385250 150498.03 146760 -1 4897
4899 0 385390 150462.03 146640 -1 4898
4900 0 385598 150478.03 146480 -1 4899
4901 0 385750 150506.03 146280 -1 4900
4902 0 385802 150546.03 146080 -1 4901
4903 0 385826 150546.03 145920 -1 4902
4904 0 385846 150530.03 145720 -1 4903
4905 0 385830 150426.06 145560 -1 4904
4906 0 385730 150438.03 145400 -1 4905
4907 0 385666 150554.03 145280 -1 4906
4908 0 385718 150690.03 145160 -1 4907
4909 0 385728.66 150724.67 145120 -1 4908
4910 0 385739.5 150759.5 145080 -1 4909
4911 0 385750 150794.03 145040 -1 4910
4912 0 385642 150970.03 144920 -1 4911
4913 0 385354 150782.05 144800 -1 4912
4914 0 385258 150598.03 144680 -1 4913
4915 0 385290 150586.03 144600 -1 4914
4916 0 385702 150490.03 145080 -1 4909
4917 0 385690 150434.03 144960 -1 4916
4918 0 385646 150338.03 144840 -1 4917
4919 0 385658 150422.03 144720 -1 4918
4920 0 385698 150422.03 144600 -1 4919
4921 0 385714 150438.03 144440 -1 4920
4922 0 385890 150474.06 144360 -1 4921
4923 0 384317.9 151513.27 151840 -1 4863
4924 0 384310.06 152104.52 151840 -1 4923
4925 0 383591.12 152700.75 151800 -1 4924
4926 0 383508.72 153023.28 151720 -1 4925
4927 0 383482.22 153241.98 151640 -1 4926
4928 0 383448.34 153212.9 151560 -1 4927
4929 0 383398.06 153366.06 151480 -1 4928
4930 0 383276.44 154366.23 151440 -1 4929
4931 0 383162.6 154704.39 151640 -1 4930
4932 0 382507.8 155293.97 151600 -1 4931
4933 0 382283.28 155465.17 151720 -1 4932
4934 0 382209.7 155732.19 151880 -1 4933
4935 0 381942.47 156254.1 152040 -1 4934
4936 0 381613.38 156828.14 152200 -1 4935
4937 0 381346.22 157145.77 152400 -1 4936
4938 0 381158.44 157374.6 152680 -1 4937
4939 0 381198.44 157406.11 152920 -1 4938
4940 0 381052 157404.55 153080 -1 4939
4941 0 380599.8 157547.22 153200 -1 4940
4942 0 380695.78 157668.12 153360 -1 4941
4943 0 380746 157815.86 153560 -1 4942
4944 0 380765.66 157874.55 153640 -1 4943
4945 0 380685.84 157894.34 153840 -1 4944
4946 0 380427.2 158117.94 153920 -1 4945
4947 0 380275.3 158461.06 154000 -1 4946
4948 0 380271.8 158654.8 154120 -1 4947
4949 0 380353.6 158954.31 154080 -1 4948
4950 0 381059.34 158909.17 154040 -1 4949
4951 0 381083.03 158990.88 153840 -1 4950
4952 0 381192 159055.72 153680 -1 4951
4953 0 381182.25 159069.78 153560 -1 4952
4954 0 380108.8 158742.2 154280 -1 4948
4955 0 380008 157786.03 154280 -1 4954
4956 0 379928 157682.03 154360 -1 4955
4957 0 380067.8 158763.58 154320 -1 4954
4958 0 380092.53 158844.47 154440 -1 4957
4959 0 379891.28 158466.7 154480 -1 4958
4960 0 380443.56 158017.53 154480 -1 4959
4961 0 380611.72 157813.27 154520 -1 4960
4962 0 380725.56 157794.89 154600 -1 4961
4963 0 380902 157875.06 154760 -1 4962
4964 0 380982 157779.06 154800 -1 4963
4965 0 381142 157899.06 154960 -1 4964
4966 0 379809.66 158457.84 154560 -1 4959
4967 0 379530 158528.1 154720 -1 4966
4968 0 379326.56 158410.81 154800 -1 4967
4969 0 379251 158463.03 154880 -1 4968
4970 0 379151 158531.03 155000 -1 4969
4971 0 378959 158503.03 155120 -1 4970
4972 0 378727 158591.06 155240 -1 4971
4973 0 378703 158751.06 155360 -1 4972
4974 0 380370.53 159601.06 154480 -1 4958
4975 0 380503.66 159944.81 154640 -1 4974
4976 0 380394.38 160432.48 154680 -1 4975
4977 0 379878.53 160968.14 154720 -1 4976
4978 0 378613.84 161767.06 154720 -1 4977
4979 0 378618.66 161770.61 154640 -1 4978
4980 0 377588.97 162795.61 154720 -1 4978
4981 0 377612.16 162763.47 154640 -1 4980
4982 0 377709.6 162728.19 154520 -1 4981
4983 0 377747.66 163028.34 154480 -1 4982
4984 0 377963.06 163211.38 154440 -1 4983
4985 0 378019.25 163156.98 154320 -1 4984
4986 0 377796.62 163099.64 154160 -1 4985
4987 0 377715.72 163104.83 154040 -1 4986
4988 0 377631 163043.38 153960 -1 4987
4989 0 377380.22 163065.66 154880 -1 4980
4990 0 377249.2 163305.56 154920 -1 4989
4991 0 377061.6 163499.31 155040 -1 4990
4992 0 377067.6 163611.11 155160 -1 4991
4993 0 377082.8 163642.08 155240 -1 4992
4994 0 377545.56 163489.88 155280 -1 4993
4995 0 377897.75 163451 155360 -1 4994
4996 0 378120.56 163385.77 155440 -1 4995
4997 0 378339.34 163393.22 155520 -1 4996
4998 0 378640 163377.8 155440 -1 4997
4999 0 378732.25 163387.12 155400 -1 4998
5000 0 378684 163375 155320 -1 4999
5001 0 378054 162391.03 154760 -1 4980
5002 0 378278 162487.03 154880 -1 5001
5003 0 378454 162619.03 155000 -1 5002
5004 0 378706 162759.03 155080 -1 5003
5005 0 379030 162715.03 155160 -1 5004
5006 0 378998 162731.03 155280 -1 5005
5007 0 378962 162791.03 155360 -1 5006
5008 0 378508.5 161787.45 154840 -1 4978
5009 0 378313.9 161778.16 155080 -1 5008
5010 0 378233.2 161867.6 155160 -1 5009
5011 0 378112.44 162001.98 155280 -1 5010
5012 0 377753.78 162136.6 155440 -1 5011
5013 0 377501.9 162323.77 155560 -1 5012
5014 0 377513.47 162580.81 155720 -1 5013
5015 0 377679.22 162668.94 155840 -1 5014
5016 0 377890.4 162921.47 156000 -1 5015
5017 0 381233.22 157473.81 153840 -1 4945
5018 0 381495.56 157473.88 153920 -1 5017
5019 0 381528.28 157566.67 154080 -1 5018
5020 0 383279.94 154393.03 151400 -1 4930
5021 0 383282.78 154408.6 151360 -1 5020
5022 0 383260.7 154432.1 151320 -1 5021
5023 0 383213.22 154636.98 151280 -1 5022
5024 0 383047.5 155022.55 151240 -1 5023
5025 0 383050.56 155048.8 151200 -1 5024
5026 0 383047.25 155068.25 151160 -1 5025
5027 0 383199.03 155148.1 151040 -1 5026
5028 0 383331.16 155339.08 150880 -1 5027
5029 0 383356 155481.06 150720 -1 5028
5030 0 383556 156001.06 150600 -1 5029
5031 0 383746.44 154796.81 151240 -1 5023
5032 0 384255.1 154804.25 151200 -1 5031
5033 0 384543.28 154935.97 151160 -1 5032
5034 0 384927.34 154999.86 151160 -1 5033
5035 0 385007.53 155075.62 151080 -1 5034
5036 0 384999.78 155071.8 151000 -1 5035
5037 0 384919.28 154810.03 151120 -1 5034
5038 0 384982.66 154842.72 151040 -1 5037
5039 0 384455.44 154979.39 151080 -1 5033
5040 0 384471.8 154991.84 151000 -1 5039
5041 0 383437.9 153258.44 151400 -1 4929
5042 0 383406.62 153283.38 151160 -1 5041
5043 0 383390.6 153270.53 150920 -1 5042
5044 0 387317.25 149497.11 153000 -1 4845
5045 0 387192.03 149605.23 152880 -1 5044
5046 0 387235.66 149625.95 152640 -1 5045
5047 0 387312.66 149641.33 152560 -1 5046
5048 0 387351.4 149649.27 152520 -1 5047
5049 0 387302.97 149671.28 152400 -1 5048
5050 0 387185.25 149707.12 152240 -1 5049
5051 0 387089.38 149768.28 152200 -1 5050
5052 0 388109.38 149017.88 153000 -1 5044
5053 0 388653.56 148497.1 153040 -1 5052
5054 0 388847.62 148337.47 152880 -1 5053
5055 0 388862.62 148224.64 152800 -1 5054
5056 0 388970.03 148010.7 152640 -1 5055
5057 0 388733.53 148524.05 152600 -1 5056
5058 0 388718.38 148671.58 152400 -1 5057
5059 0 388655.5 148809.94 152320 -1 5058
5060 0 388660.8 149000.53 152280 -1 5059
5061 0 388850.66 149151.72 152240 -1 5060
5062 0 388932.88 147864.12 152600 -1 5056
5063 0 388911.78 147760.72 152520 -1 5062
5064 0 388968.2 147553.33 152440 -1 5063
5065 0 389039.12 147414.39 152320 -1 5064
5066 0 389075.75 147359.2 152240 -1 5065
5067 0 389144.06 147438.62 152160 -1 5066
5068 0 389255.25 147446.53 152040 -1 5067
5069 0 389464.62 147392.58 151920 -1 5068
5070 0 389691.9 147253.58 151800 -1 5069
5071 0 389816.47 147336.53 151720 -1 5070
5072 0 388487 147239.06 152320 -1 5065
5073 0 388179.62 147253.83 152280 -1 5072
5074 0 388066.75 147157.31 152200 -1 5073
5075 0 387923.84 146995.08 152040 -1 5074
5076 0 387841.03 147031.28 151960 -1 5075
5077 0 387522.16 147057.56 151840 -1 5076
5078 0 387552.44 147116.28 151720 -1 5077
5079 0 388876.97 147239.06 152640 -1 5062
5080 0 389049.53 147084.55 152800 -1 5079
5081 0 385008.94 149818.6 155560 -1 4827
5082 0 384839.3 149939.94 155600 -1 5081
5083 0 384716 150092.11 155680 -1 5082
5084 0 384625.53 150133.83 155840 -1 5083
5085 0 384539.97 149980.53 156080 -1 5084
5086 0 384325.66 149937.47 156240 -1 5085
5087 0 384067.66 149906.03 156400 -1 5086
5088 0 383839.44 149989.23 156480 -1 5087
5089 0 383674.62 150068.12 156600 -1 5088
5090 0 383384.16 150175.78 156720 -1 5089
5091 0 383103.88 150164.48 156760 -1 5090
5092 0 382995.44 150247.88 156800 -1 5091
5093 0 382746.88 150207.39 156880 -1 5092
5094 0 382645.56 150231.44 156960 -1 5093
5095 0 382582 150319.03 157040 -1 5094
5096 0 382482 150399.03 157120 -1 5095
5097 0 382370 150467.03 157240 -1 5096
5098 0 382306 150539.03 157320 -1 5097
5099 0 382202 150567.03 157400 -1 5098
5100 0 382066 150571.06 157440 -1 5099
5101 0 381822 150655.1 157480 -1 5100
5102 0 381658 150759.1 157560 -1 5101
5103 0 381534 150791.1 157640 -1 5102
5104 0 381430 150791.12 157720 -1 5103
5105 0 381374 150819.03 157840 -1 5104
5106 0 381286 150843.06 157920 -1 5105
5107 0 384455.56 149362.81 157800 -1 4816
5108 0 384038.84 149157.16 157840 -1 5107
5109 0 383631.66 149167.73 157800 -1 5108
5110 0 383522.3 149194.02 157920 -1 5109
5111 0 383226.16 149321.94 157920 -1 5110
5112 0 383014.1 149261.78 157920 -1 5111
5113 0 382582 149214.06 157880 -1 5112
5114 0 382374 149198.06 157840 -1 5113
5115 0 386304.53 148556.61 158240 -1 4813
5116 0 386468.3 148168.8 158240 -1 5115
5117 0 386507 148079.53 158360 -1 5116
5118 0 388555.6 145189.27 167480 -1 4714
5119 0 388687.6 145329.33 167320 -1 5118
5120 0 388807.72 145385.64 167080 -1 5119
5121 0 388955.22 145415.44 166840 -1 5120
5122 0 388960.97 145364.22 166760 -1 5121
5123 0 388956.72 145514.86 166720 -1 5122
5124 0 388920 145535.84 166680 -1 5123
5125 0 388865.88 145388.36 166600 -1 5124
5126 0 388886.9 145317.67 166560 -1 5125
5127 0 388902.9 145250.39 166520 -1 5126
5128 0 388912 145379.7 166400 -1 5127
5129 0 388912.84 145056.34 166760 -1 5122
5130 0 388817.62 144912.69 166800 -1 5129
5131 0 388772.47 144906.55 166720 -1 5130
5132 0 388756.22 144903.08 166640 -1 5131
5133 0 388745.75 144888.53 166600 -1 5132
5134 0 392490.47 145423.1 177600 -1 4669
5135 0 392622.4 145456.56 177640 -1 5134
5136 0 392366 144872.06 183800 -1 4515
5137 0 392342 145136.06 183880 -1 5136
5138 0 392254 145448.06 184000 -1 5137
5139 0 391817.72 145801.06 184040 -1 5138
5140 0 390863.84 146401.19 184040 -1 5139
5141 0 388416.25 147839.44 184040 -1 5140
5142 0 388508 147813 184120 -1 5141
5143 0 388580 147815 184160 -1 5142
5144 0 388636 147961 184280 -1 5143
5145 0 388736 148245 184400 -1 5144
5146 0 388832 148233 184560 -1 5145
5147 0 388792 148391 184680 -1 5146
5148 0 388736 148405.67 184720 -1 5147
5149 0 388624 148435.03 184800 -1 5148
5150 0 388203.5 148040 184000 -1 5141
5151 0 387565.6 148643.31 183880 -1 5150
5152 0 386406.16 149475.31 183720 -1 5151
5153 0 385766 150262.6 183800 -1 5152
5154 0 385876 150048.64 183920 -1 5153
5155 0 386020 150124.64 184000 -1 5154
5156 0 386028 150533.06 184280 -1 5155
5157 0 386052 150789.12 184360 -1 5156
5158 0 386412 150837.06 184400 -1 5157
5159 0 384805.62 151443.78 183920 -1 5153
5160 0 383670.94 152553.33 184160 -1 5159
5161 0 383694.38 152860.03 184240 -1 5160
5162 0 383442.5 153688.14 184400 -1 5161
5163 0 383187.88 154198.75 184640 -1 5162
5164 0 382896.66 154316.47 184760 -1 5163
5165 0 382659.12 154610.58 184960 -1 5164
5166 0 382616.22 154745.97 185080 -1 5165
5167 0 382088.44 154964.89 185280 -1 5166
5168 0 381414.9 155204.62 185520 -1 5167
5169 0 380729.03 155549.4 185680 -1 5168
5170 0 380328.34 155847.36 185840 -1 5169
5171 0 378959.28 156592.11 186200 -1 5170
5172 0 378845 156599.75 186280 -1 5171
5173 0 378503.06 156622.92 186520 -1 5172
5174 0 378266.9 156620.05 186800 -1 5173
5175 0 377973.34 156423.55 187000 -1 5174
5176 0 377663.34 156466.7 187200 -1 5175
5177 0 377128.72 156293.56 187440 -1 5176
5178 0 377092.25 156275.05 187480 -1 5177
5179 0 376910.56 156180.78 187680 -1 5178
5180 0 376807.66 156238.33 187920 -1 5179
5181 0 376773.34 156257.33 188000 -1 5180
5182 0 376755.84 156267.25 188040 -1 5181
5183 0 376453.44 156398.44 188320 -1 5182
5184 0 376366.94 156436.25 188400 -1 5183
5185 0 376300.25 156447.25 188520 -1 5184
5186 0 376188.9 156466.22 188720 -1 5185
5187 0 376123.2 156570.69 189000 -1 5186
5188 0 376094.75 156615.19 189120 -1 5187
5189 0 375405.72 156862.9 189320 -1 5188
5190 0 375311.25 156968.55 189480 -1 5189
5191 0 374964.75 157069.08 189600 -1 5190
5192 0 374875.84 157094.81 189640 -1 5191
5193 0 374522.1 157194.23 189800 -1 5192
5194 0 374377.3 157243.75 189880 -1 5193
5195 0 374175.06 157318.44 190000 -1 5194
5196 0 373783.06 157505.19 190160 -1 5195
5197 0 373541.84 157686.22 190400 -1 5196
5198 0 373417.38 157728.45 190600 -1 5197
5199 0 373293.88 157831.11 190800 -1 5198
5200 0 373136.75 157959.28 190960 -1 5199
5201 0 373016.5 157984.89 191160 -1 5200
5202 0 373040.88 158017.89 191320 -1 5201
5203 0 373057.28 158230.5 191520 -1 5202
5204 0 373048.5 158245.75 191560 -1 5203
5205 0 373023.22 158293.27 191680 -1 5204
5206 0 372793.2 158522.11 191840 -1 5205
5207 0 372774.1 158634.48 192000 -1 5206
5208 0 372690.12 158633.58 192200 -1 5207
5209 0 372758.1 158613.17 192360 -1 5208
5210 0 372813.84 158614.62 192560 -1 5209
5211 0 372644.78 158497.14 192760 -1 5210
5212 0 372288.28 158500.88 192960 -1 5211
5213 0 371944.44 158469.75 193160 -1 5212
5214 0 371719.94 158651.52 193320 -1 5213
5215 0 371706.4 158544 193480 -1 5214
5216 0 371702.56 158517.45 193520 -1 5215
5217 0 371491.94 158471.77 193680 -1 5216
5218 0 371198.66 158687.08 193880 -1 5217
5219 0 370806.6 158933.6 194000 -1 5218
5220 0 370545.2 159098.17 194080 -1 5219
5221 0 370463.6 159200.4 194120 -1 5220
5222 0 370862.94 158733.69 194120 -1 5221
5223 0 370860.5 158720 194160 -1 5222
5224 0 370467.78 158871.53 194160 -1 5223
5225 0 370458.6 158857.73 194320 -1 5224
5226 0 370463.2 158825.58 194400 -1 5225
5227 0 370419 158846.06 194560 -1 5226
5228 0 370491 158918.06 194760 -1 5227
5229 0 370858.34 158706.11 194200 -1 5223
5230 0 370137.72 159610.31 194280 -1 5221
5231 0 369978.5 159658 194360 -1 5230
5232 0 369818.53 159706.17 194440 -1 5231
5233 0 369727.16 159837.95 194640 -1 5232
5234 0 368908.84 160356.14 194840 -1 5233
5235 0 368853.53 160603.61 195080 -1 5234
5236 0 368652.4 160686.2 195200 -1 5235
5237 0 368518 160741.25 195280 -1 5236
5238 0 367958.97 161165.3 195480 -1 5237
5239 0 367628.6 161266.33 195640 -1 5238
5240 0 367546.5 161291.5 195680 -1 5239
5241 0 367463.8 161316.81 195720 -1 5240
5242 0 367221.6 161395.3 195800 -1 5241
5243 0 367099 161431.33 195840 -1 5242
5244 0 366853.12 161504.17 195920 -1 5243
5245 0 366686 161422 196080 -1 5244
5246 0 366644.22 161401.45 196120 -1 5245
5247 0 366602.44 161380.92 196160 -1 5246
5248 0 366606.75 161370.88 196200 -1 5247
5249 0 366640 161299.97 196480 -1 5248
5250 0 366638.03 161199.98 196920 -1 5249
5251 0 366486.9 161167.1 197240 -1 5250
5252 0 366452.16 161096.62 197320 -1 5251
5253 0 366301.38 161051.58 197480 -1 5252
5254 0 366186.47 161096.73 197640 -1 5253
5255 0 365605.2 160706.47 197800 -1 5254
5256 0 364714.6 160668.17 197840 -1 5255
5257 0 362777.28 161961.1 197840 -1 5256
5258 0 362694.2 162122.97 198000 -1 5257
5259 0 362448.22 162577.38 198200 -1 5258
5260 0 362470.78 162374.31 198400 -1 5259
5261 0 362419.4 162369.6 198480 -1 5260
5262 0 362342.4 162362.8 198600 -1 5261
5263 0 362702.28 161936.55 198760 -1 5262
5264 0 362630 161647.77 198080 -1 5258
5265 0 362626 161563.77 198200 -1 5264
5266 0 362682 161451.77 198280 -1 5265
5267 0 362326 162455.16 197400 -1 5257
5268 0 362243.78 162544.81 197320 -1 5267
5269 0 362209.7 162581.5 197280 -1 5268
5270 0 362179.06 162620.45 197240 -1 5269
5271 0 362111.7 162695.38 197160 -1 5270
5272 0 361891.38 162139.25 197160 -1 5271
5273 0 361861.6 162165.17 197120 -1 5272
5274 0 361770.7 162233.95 197000 -1 5273
5275 0 361851.22 162434.22 196920 -1 5274
5276 0 361932.4 162365.52 196840 -1 5275
5277 0 361920.53 162498.95 196640 -1 5276
5278 0 361854.53 162592.45 196560 -1 5277
5279 0 361894.44 162615.25 196480 -1 5278
5280 0 361856.1 162711.6 196360 -1 5279
5281 0 361758.53 162675.67 196240 -1 5280
5282 0 361678.62 163498.02 197160 -1 5271
5283 0 361490.66 163530.38 197080 -1 5282
5284 0 361375.28 163657.5 196920 -1 5283
5285 0 361130.47 163973.27 196760 -1 5284
5286 0 361155.34 163948 196720 -1 5285
5287 0 361206.1 163897.83 196640 -1 5286
5288 0 361323.44 163744.55 196520 -1 5287
5289 0 361525.2 163690.3 196480 -1 5288
5290 0 361924 163583.03 197120 -1 5282
5291 0 361876 163735.03 197040 -1 5290
5292 0 361776 163855.03 196960 -1 5291
5293 0 361788 163939.06 196840 -1 5292
5294 0 361816 163995.06 196640 -1 5293
5295 0 361808 163991.06 196560 -1 5294
5296 0 361748 163931.03 196440 -1 5295
5297 0 361684.84 162438.83 197320 -1 5268
5298 0 365156.9 160600.31 197880 -1 5256
5299 0 365128.9 160619.73 197920 -1 5298
5300 0 365016.9 160697.42 198080 -1 5299
5301 0 365066.94 160773.94 198120 -1 5300
5302 0 364579.84 160044.16 198120 -1 5301
5303 0 364719 159952.06 198080 -1 5302
5304 0 365255 159856.06 198080 -1 5303
5305 0 365259 159972.06 198440 -1 5304
5306 0 364559 159936.06 197920 -1 5303
5307 0 364471 159864.06 197880 -1 5306
5308 0 364319 159856.06 197760 -1 5307
5309 0 364255 159736.06 197600 -1 5308
5310 0 364653.44 160013.2 198240 -1 5302
5311 0 364512.84 159970.52 198320 -1 5310
5312 0 364442.53 159949.17 198360 -1 5311
5313 0 364427 159795.67 198440 -1 5312
5314 0 364419.38 159719.25 198480 -1 5313
5315 0 364400.3 159717.77 198520 -1 5314
5316 0 364305.47 159699.17 198760 -1 5315
5317 0 364289.34 159696 198800 -1 5316
5318 0 364257.66 159689.52 198880 -1 5317
5319 0 364275.34 159640.12 198960 -1 5318
5320 0 364286.2 159662.31 199080 -1 5319
5321 0 364148.06 159142.25 199200 -1 5320
5322 0 363742.12 157651.66 199200 -1 5321
5323 0 363792.7 157556.47 199240 -1 5322
5324 0 364341 156885.9 199240 -1 5323
5325 0 364316 156370.5 199280 -1 5324
5326 0 364290.97 155854.75 199320 -1 5325
5327 0 364307.06 155844.48 199520 -1 5326
5328 0 364305 155754.5 199600 -1 5327
5329 0 364302.6 155664.88 199680 -1 5328
5330 0 364046.56 155490.98 199880 -1 5329
5331 0 364283 155604.94 200080 -1 5330
5332 0 364345.8 155622.6 200160 -1 5331
5333 0 364377.34 155631.67 200200 -1 5332
5334 0 364439.5 155649.14 200280 -1 5333
5335 0 364428 155621 200360 -1 5334
5336 0 364404.16 155564.9 200520 -1 5335
5337 0 364356.66 155469.33 200560 -1 5336
5338 0 364833 156185.06 200600 -1 5337
5339 0 364721 156185.06 200720 -1 5338
5340 0 364553 156233.06 200840 -1 5339
5341 0 364337 156121.06 200880 -1 5340
5342 0 364131.12 155990.55 201000 -1 5341
5343 0 364261.8 155278.2 200640 -1 5337
5344 0 364167.22 155087.39 200720 -1 5343
5345 0 363933 154755.2 200840 -1 5344
5346 0 363777.38 154533.78 200920 -1 5345
5347 0 363464.2 154426.33 201160 -1 5346
5348 0 363387.47 154367.02 201240 -1 5347
5349 0 363725.06 154870.81 201240 -1 5348
5350 0 363477.78 155111.16 201360 -1 5349
5351 0 363515.56 155224.83 201440 -1 5350
5352 0 363506.9 155307.4 201560 -1 5351
5353 0 363575.84 155388.45 201680 -1 5352
5354 0 363284.72 154253.03 201360 -1 5348
5355 0 363220.38 154136.88 201560 -1 5354
5356 0 363095.16 153888.98 201760 -1 5355
5357 0 362848 153621.44 201960 -1 5356
5358 0 362428.62 153193 202000 -1 5357
5359 0 361836.72 152600.73 202040 -1 5358
5360 0 361813.94 152332.44 202120 -1 5359
5361 0 361859.12 151866.52 202200 -1 5360
5362 0 362105.1 150641.42 202200 -1 5361
5363 0 362077.34 150598.48 202200 -1 5362
5364 0 362467.97 149550.05 202040 -1 5363
5365 0 362727.06 148363.58 202040 -1 5364
5366 0 363719.3 148084.19 201960 -1 5365
5367 0 365421.78 147654.6 202000 -1 5366
5368 0 365416.2 147783.84 202160 -1 5367
5369 0 365492.66 147792.67 202240 -1 5368
5370 0 365530.6 147796.6 202280 -1 5369
5371 0 365607.2 147804.67 202360 -1 5370
5372 0 365566.66 147870 202440 -1 5371
5373 0 365486.47 148000.3 202600 -1 5372
5374 0 365298.56 148530.97 202800 -1 5373
5375 0 365296 148628.2 202920 -1 5374
5376 0 365294.3 148693.2 203000 -1 5375
5377 0 365365.88 148828.2 203200 -1 5376
5378 0 365456.97 148825.34 203240 -1 5377
5379 0 365378.44 148794.83 203280 -1 5378
5380 0 365413.12 148819.14 203320 -1 5379
5381 0 366134.6 147632.67 202440 -1 5372
5382 0 366222.6 147840.67 202400 -1 5381
5383 0 365180.03 147669.55 201840 -1 5366
5384 0 365183.5 147633.88 201760 -1 5383
5385 0 365188.28 147579.58 201640 -1 5384
5386 0 365193.62 147506.67 201480 -1 5385
5387 0 365026.6 147639.34 201440 -1 5386
5388 0 364844.2 147517.86 201320 -1 5387
5389 0 364821 147550.9 201280 -1 5388
5390 0 364327.62 155638.19 199040 -1 5326
5391 0 364282.25 155584.94 199000 -1 5390
5392 0 364225.75 155608 198960 -1 5391
5393 0 364180.38 155625.67 198920 -1 5392
5394 0 364137.25 155645.02 198880 -1 5393
5395 0 363612.06 157737.86 199360 -1 5323
5396 0 363008.75 157579.33 199520 -1 5395
5397 0 362944.8 157616.8 199640 -1 5396
5398 0 362901.9 157642.23 199720 -1 5397
5399 0 362689.38 157697.97 199840 -1 5398
5400 0 362634.5 157656.08 199960 -1 5399
5401 0 362840.12 157811.83 200080 -1 5400
5402 0 362891 157974.6 200200 -1 5401
5403 0 362924.84 158083.3 200280 -1 5402
5404 0 363032.94 158158.58 200400 -1 5403
5405 0 363075.5 158278.5 200480 -1 5404
5406 0 363117.5 158398 200560 -1 5405
5407 0 363197.84 158661.14 200760 -1 5406
5408 0 363118 158562.2 200800 -1 5407
5409 0 362798.25 158166.97 200960 -1 5408
5410 0 362724.16 158150.1 201040 -1 5409
5411 0 362177 157753.06 199480 -1 5396
5412 0 361785 157537.06 199440 -1 5411
5413 0 361825 157481.06 199280 -1 5412
5414 0 363529.84 157682.78 199040 -1 5322
5415 0 363479.5 157740.5 198880 -1 5414
5416 0 363429.44 157798.47 198720 -1 5415
5417 0 363492.3 157858.84 198680 -1 5416
5418 0 363533.72 157918.31 198640 -1 5417
5419 0 364563 160180.06 198840 -1 5317
5420 0 364571 160260.06 198960 -1 5419
5421 0 364435 160340.06 199080 -1 5420
5422 0 364363 160332.06 199200 -1 5421
5423 0 364259 160244.06 199320 -1 5422
5424 0 365215.7 161067.52 198280 -1 5301
5425 0 365342.06 161100.75 198360 -1 5424
5426 0 365403 160652.06 197760 -1 5255
5427 0 365291 160652.06 197640 -1 5426
5428 0 365303 160664.06 197480 -1 5427
5429 0 365159 160720.06 197360 -1 5428
5430 0 364951 160800.06 197240 -1 5429
5431 0 364659 160700.06 197200 -1 5430
5432 0 364499 160676.06 197080 -1 5431
5433 0 364571 160676.06 196960 -1 5432
5434 0 366047.2 161668.1 195800 -1 5242
5435 0 365730.62 161745.6 195680 -1 5434
5436 0 365570.62 161696 195600 -1 5435
5437 0 365488.75 161684.45 195560 -1 5436
5438 0 365247.16 161715.11 195440 -1 5437
5439 0 364741.62 161681.25 195320 -1 5438
5440 0 364468.12 161671.56 195280 -1 5439
5441 0 364249.6 161661.36 195200 -1 5440
5442 0 363617.47 161643.58 195040 -1 5441
5443 0 363230.03 161661.48 194960 -1 5442
5444 0 362863.06 161728.16 194800 -1 5443
5445 0 362669 161747.42 194640 -1 5444
5446 0 362449.2 161823.62 194320 -1 5445
5447 0 362110.7 161919.75 194000 -1 5446
5448 0 361662.12 162161.23 193760 -1 5447
5449 0 361395.72 162201.02 193600 -1 5448
5450 0 360938.9 162121.62 193400 -1 5449
5451 0 360071.06 162011.72 193280 -1 5450
5452 0 359749.9 162227.84 193080 -1 5451
5453 0 359075.56 162251.56 193080 -1 5452
5454 0 358920.75 161993.81 193040 -1 5453
5455 0 359854.66 162199.33 193000 -1 5452
5456 0 359907.44 162184.97 192960 -1 5455
5457 0 359782.53 162453.33 192840 -1 5456
5458 0 359305.84 162806.83 192760 -1 5457
5459 0 358821.6 162836.12 192720 -1 5458
5460 0 358403.03 162758.53 192680 -1 5459
5461 0 358401.28 162809.56 192600 -1 5460
5462 0 359134.22 162893.19 192560 -1 5461
5463 0 359172.88 162916.97 192480 -1 5462
5464 0 359030.84 162955.14 192320 -1 5463
5465 0 359103.94 162978.33 192280 -1 5464
5466 0 359092.6 163015.86 192160 -1 5465
5467 0 359123.22 163043.5 192080 -1 5466
5468 0 359120.3 163139.05 191920 -1 5467
5469 0 359136.8 163138.52 191880 -1 5468
5470 0 359183.62 163235.16 191800 -1 5469
5471 0 359351.34 163276.08 191680 -1 5470
5472 0 359364.3 163298.67 191600 -1 5471
5473 0 359352.34 163347.11 191560 -1 5472
5474 0 359481.22 162596.6 192440 -1 5463
5475 0 359448.12 162509.6 192400 -1 5474
5476 0 359344.16 162335.78 192360 -1 5475
5477 0 359420.97 162125.12 192240 -1 5476
5478 0 359529.7 162167.5 192000 -1 5477
5479 0 359622.1 162243 191920 -1 5478
5480 0 357918.28 162430.03 192560 -1 5461
5481 0 358062.72 162531.33 192440 -1 5480
5482 0 358075.1 162465.7 192360 -1 5481
5483 0 357925.25 162353.14 192720 -1 5460
5484 0 357695.28 162149.38 192760 -1 5483
5485 0 372125.6 156830.39 193680 -1 5217
5486 0 373319.1 156065.11 193840 -1 5485
5487 0 373473.38 155950.77 193920 -1 5486
5488 0 373706.7 155782.89 194040 -1 5487
5489 0 374036.5 155654.5 194080 -1 5488
5490 0 374365.5 155525.64 194120 -1 5489
5491 0 374461.47 155566.89 194280 -1 5490
5492 0 374554.03 155777.06 194480 -1 5491
5493 0 375356.75 155973.17 194520 -1 5492
5494 0 375950.78 156083.58 194680 -1 5493
5495 0 376678.94 156148.23 194800 -1 5494
5496 0 377219.12 156152.48 194760 -1 5495
5497 0 377250.38 156134.56 194680 -1 5496
5498 0 377120.53 156265.33 194600 -1 5497
5499 0 376967.78 156454.89 194480 -1 5498
5500 0 377022.9 156335.62 194400 -1 5499
5501 0 377762.97 155987.95 194720 -1 5497
5502 0 377784.62 155930.95 194640 -1 5501
5503 0 376849.78 156120.06 194840 -1 5495
5504 0 376954.2 156169.62 195120 -1 5503
5505 0 376966.75 156174.17 195160 -1 5504
5506 0 377179.75 156162.19 195240 -1 5505
5507 0 377355.8 156158.8 195400 -1 5506
5508 0 377277.25 156159.34 195480 -1 5507
5509 0 376931.88 156140.64 195520 -1 5508
5510 0 376901.34 156147.89 195560 -1 5509
5511 0 376840.28 156162.4 195640 -1 5510
5512 0 376828.9 156201.92 195800 -1 5511
5513 0 377021.28 155977.47 195840 -1 5512
5514 0 377203.03 156003.67 196000 -1 5513
5515 0 377197.2 156055.36 196160 -1 5514
5516 0 376457.2 156453.81 195880 -1 5512
5517 0 376389.4 156542.62 196040 -1 5516
5518 0 377864.7 156365.2 195520 -1 5508
5519 0 378095.72 156438.62 195680 -1 5518
5520 0 378036.5 156526 195760 -1 5519
5521 0 377977.03 156613.2 195840 -1 5520
5522 0 374870.75 155569.42 194080 -1 5490
5523 0 374831.5 155497.36 194000 -1 5522
5524 0 374609.1 155159.31 193920 -1 5523
5525 0 374589.3 155124.23 193880 -1 5524
5526 1 374549.72 155054.1 193800 -1 5525
5527 0 374541.44 155068.78 193720 -1 5526
5528 0 373800 155244.06 194040 -1 5489
5529 0 373668.2 157964.47 191560 -1 5204
5530 0 373780.2 157836.47 191480 -1 5529
5531 0 373916 157604.06 191400 -1 5530
5532 0 374052 157428.06 191320 -1 5531
5533 0 375276.72 157097.12 189920 -1 5194
5534 0 375366.03 157098.02 190040 -1 5533
5535 0 375350.6 157174.39 190120 -1 5534
5536 0 375371.44 157125.97 190280 -1 5535
5537 0 375274.75 157112.2 190520 -1 5536
5538 0 375130.06 157091.17 190680 -1 5537
5539 0 374968.97 157030.02 190840 -1 5538
5540 0 376516.25 155643.28 188520 -1 5185
5541 0 376696.25 155599.28 188480 -1 5540
5542 0 376784.25 155507.28 188440 -1 5541
5543 0 377289 155837.03 187680 -1 5179
5544 0 377321 155637.03 187720 -1 5543
5545 0 386537.78 149351.84 183680 -1 5152
5546 0 386420.7 149422.95 183640 -1 5545
5547 0 386427.44 149375.19 183600 -1 5546
5548 0 386467.66 149264.81 183560 -1 5547
5549 0 386443.78 149302.4 183520 -1 5548
5550 0 387163.34 148387.48 183400 -1 5549
5551 0 387167 148366.33 183360 -1 5550
5552 0 387923.4 148447.31 183400 -1 5551
5553 0 387945.72 148490.67 183320 -1 5552
5554 0 388286 148492.06 183520 -1 5552
5555 0 388294 148604.06 183640 -1 5554
5556 0 387171.9 148327.3 183280 -1 5551
5557 0 387179.4 148470.38 183080 -1 5556
5558 0 387174.12 148587.48 182920 -1 5557
5559 0 387154 148758.84 182680 -1 5558
5560 0 387189.6 148751.86 182600 -1 5559
5561 0 387766 149020.06 183920 -1 5151
5562 0 388614 147612.06 183960 -1 5150
5563 0 388686 147380.06 183800 -1 5562
5564 0 388830 147260.06 183720 -1 5563
5565 0 388746.72 147233.22 183600 -1 5564
5566 0 388683.06 147224.12 183560 -1 5565
5567 0 389842.72 146444.61 184000 -1 5140
5568 0 389321.5 145700.9 183840 -1 5567
5569 0 389107.3 145178.69 183680 -1 5568
5570 0 388838.56 144804.05 183760 -1 5569
5571 0 388578.94 144629.22 183840 -1 5570
5572 0 388491.06 144270.42 183720 -1 5571
5573 0 388364.53 143838.47 183560 -1 5572
5574 0 388245.2 143707.98 183440 -1 5573
5575 0 388179.34 143609 183360 -1 5574
5576 0 388047.8 143410.77 183200 -1 5575
5577 0 387992.44 143296.11 183120 -1 5576
5578 0 387858.22 143065.98 183000 -1 5577
5579 0 388002.1 142826.05 183000 -1 5578
5580 0 388070.72 142606.1 182920 -1 5579
5581 0 388142.3 142563.08 182760 -1 5580
5582 0 388234.2 142510.58 182640 -1 5581
5583 0 388381.7 142434.73 182600 -1 5582
5584 0 388581.06 142372.95 182480 -1 5583
5585 0 388590.88 142385.19 182400 -1 5584
5586 0 388668.3 142447.11 182320 -1 5585
5587 0 388752.78 142565.67 182160 -1 5586
5588 0 388728.28 142651.33 182000 -1 5587
5589 0 388760.88 142769.8 181760 -1 5588
5590 0 388771.78 142753.66 181680 -1 5589
5591 0 388751.66 142846.17 181560 -1 5590
5592 0 388723.94 142902.39 181440 -1 5591
5593 0 388730.62 142947.19 181320 -1 5592
5594 0 388799.4 142897.17 181200 -1 5593
5595 0 388051.2 142445.92 182960 -1 5580
5596 0 387977.5 142324.5 183080 -1 5595
5597 0 387952.75 142284.27 183120 -1 5596
5598 0 387893.56 142194.39 183200 -1 5597
5599 0 387649.06 141964.17 183320 -1 5598
5600 0 387571.56 141903.77 183360 -1 5599
5601 0 387383.8 141890.12 183480 -1 5600
5602 0 387340.1 141902 183520 -1 5601
5603 0 389187 145199.03 183640 -1 5569
5604 0 390683.5 146440.06 183880 -1 5140
5605 0 390595.5 146344.06 183760 -1 5604
5606 0 390539.5 146240.06 183680 -1 5605
5607 0 390811.5 146560.06 184160 -1 5140
5608 0 391003.5 146712.06 184280 -1 5607
5609 0 391087.22 147079.34 184360 -1 5608
5610 0 391131.5 147112.06 184400 -1 5609
5611 0 391387.5 147328.06 184520 -1 5610
5612 0 391588 147408.06 184640 -1 5611
5613 0 391640.2 147466.16 184760 -1 5612
5614 0 391676 147632.06 184920 -1 5613
5615 0 391628 147760.06 184960 -1 5614
5616 0 391596 147776.14 185080 -1 5615
5617 0 391660 147848.14 185200 -1 5616
5618 0 394328.66 143320.06 184200 -1 4494
5619 0 394209 143296.06 184240 -1 5618
5620 0 394193 143400.06 184320 -1 5619
5621 0 396933 142194 184080 -1 4492
5622 0 396921 142154 184040 -1 5621
5623 0 396954.12 142072.4 184000 -1 5622
5624 0 396952.9 141937.31 183840 -1 5623
5625 0 397004.8 141746.14 183720 -1 5624
5626 0 397213.38 141648.14 183640 -1 5625
5627 0 397209.62 141625.14 183600 -1 5626
5628 0 395717.34 143648.67 184800 -1 4487
5629 0 395281.34 143880.67 184960 -1 5628
5630 0 395153.34 144000.67 185040 -1 5629
5631 0 395033.34 144092.67 185080 -1 5630
5632 0 394841 144217 185120 -1 5631
5633 0 394969 144157.06 185200 -1 5632
5634 0 394993 144197.06 185320 -1 5633
5635 0 395081 144225.03 185440 -1 5634
5636 0 395117 144361.03 185600 -1 5635
5637 0 394649 144341.06 185160 -1 5632
5638 0 394497 144477.06 185280 -1 5637
5639 0 394293 144505.03 185360 -1 5638
5640 0 394253 144473.03 185440 -1 5639
5641 0 394474 143889.06 184800 -1 5628
5642 0 394370 143929.14 184760 -1 5641
5643 0 402712.7 138633.69 187360 -1 3119
5644 0 402589.53 138488.14 187480 -1 5643
5645 0 402641.78 138499.34 187600 -1 5644
5646 0 402511.16 138346.31 187680 -1 5645
5647 0 402455.2 138305.27 187720 -1 5646
5648 0 402093 137954.33 187760 -1 5647
5649 0 402179.12 137890.84 187840 -1 5648
5650 0 402488.78 138111.2 187880 -1 5649
5651 0 402249.9 137842.48 187920 -1 5650
5652 0 402048.75 137734.77 188000 -1 5651
5653 0 401878.1 137735.45 188080 -1 5652
5654 0 401848.66 137730.67 188120 -1 5653
5655 0 401790.1 137721.66 188200 -1 5654
5656 0 401691.28 137687.89 188320 -1 5655
5657 0 401566.34 137803.33 188400 -1 5656
5658 0 401504.34 137861.06 188440 -1 5657
5659 0 401227.34 138084.42 188600 -1 5658
5660 0 401166.72 138121.61 188640 -1 5659
5661 0 401150.1 138073.16 188680 -1 5660
5662 0 401138.75 137843.19 188720 -1 5661
5663 0 400903.84 137818.64 188800 -1 5662
5664 0 400422.53 137900.08 188960 -1 5663
5665 0 399964.47 137947.14 189160 -1 5664
5666 0 399158.34 137951.08 189320 -1 5665
5667 0 398014.62 138384.58 189320 -1 5666
5668 0 397069.5 138579.73 189400 -1 5667
5669 0 396691.25 138739.36 189640 -1 5668
5670 0 396286.8 138944.03 189880 -1 5669
5671 0 396205.66 138939.94 189960 -1 5670
5672 0 395917.4 138943.2 190200 -1 5671
5673 0 395575.12 139042.6 190320 -1 5672
5674 0 395241.8 139081.55 190480 -1 5673
5675 0 395433.3 139220.62 190680 -1 5674
5676 0 395606.9 139260.34 190800 -1 5675
5677 0 404759.25 138129.19 188040 -1 3108
5678 0 404170.38 138141.47 188080 -1 5677
5679 0 404193.78 138183.73 188200 -1 5678
5680 0 404242 138380.03 188360 -1 5679
5681 0 412846.12 137154.78 190000 -1 3057
5682 0 412904 137142 189920 -1 5681
5683 0 414206.1 136170.5 190000 -1 5681
5684 0 414406 135027.23 190000 -1 5683
5685 0 414408.84 134310.94 190000 -1 5684
5686 0 414642.3 133814.86 189840 -1 5685
5687 0 414770.72 133164.67 189680 -1 5686
5688 0 414886.38 132733.52 189400 -1 5687
5689 0 414982.25 132269.2 189160 -1 5688
5690 0 415074.6 131797.98 188880 -1 5689
5691 0 415153.06 131512.45 188640 -1 5690
5692 0 415270.4 131330.12 188400 -1 5691
5693 0 415450.78 131217.6 188120 -1 5692
5694 0 415578.72 131081.1 187880 -1 5693
5695 0 415646.62 130807.22 187640 -1 5694
5696 0 415706.84 130532.41 187440 -1 5695
5697 0 415928.6 130176.75 187200 -1 5696
5698 0 416182 130220.59 186960 -1 5697
5699 0 416523.5 130162.086 186720 -1 5698
5700 0 416713.66 130107.57 186640 -1 5699
5701 0 416944.2 129981.03 186520 -1 5700
5702 0 417323.25 129815.07 186280 -1 5701
5703 0 417654.8 129542.3 186080 -1 5702
5704 0 417965.1 129275.484 185920 -1 5703
5705 0 418180.12 128798.4 185640 -1 5704
5706 0 418550.28 128242.5 185200 -1 5705
5707 0 418694.34 127986.516 184960 -1 5706
5708 0 419022.1 127536.04 184680 -1 5707
5709 0 419137.12 127287.05 184480 -1 5708
5710 0 419329.3 126938.25 184240 -1 5709
5711 0 419396.3 126622.766 184160 -1 5710
5712 0 419485.6 126452.38 184040 -1 5711
5713 0 419911.6 126104.54 183800 -1 5712
5714 0 420100 126015.54 183680 -1 5713
5715 0 420670.06 125991.28 183480 -1 5714
5716 0 420662.25 125927.24 183200 -1 5715
5717 0 421080.34 126079.5 183000 -1 5716
5718 0 421163.78 126110.19 182960 -1 5717
5719 0 421556.34 126279.55 182880 -1 5718
5720 0 423644.3 126666.68 182880 -1 5719
5721 0 425843.4 126517.984 182880 -1 5720
5722 0 428226.03 126669.086 182880 -1 5721
5723 0 427530 126485 182800 -1 5722
5724 0 427542 126541 182720 -1 5723
5725 0 427478 126557 182640 -1 5724
5726 0 428421.78 126664.555 182960 -1 5722
5727 0 429107.28 126648.74 183240 -1 5726
5728 0 430075.4 126240.62 183240 -1 5727
5729 0 430254 126041 183200 -1 5728
5730 0 430358 126025.07 183040 -1 5729
5731 0 430406 126097.07 182880 -1 5730
5732 0 430297.72 126104.766 183480 -1 5728
5733 0 430446.38 126014.09 183640 -1 5732
5734 0 430705.6 125855 183920 -1 5733
5735 0 431330.28 125849.086 184040 -1 5734
5736 0 432096.16 125605.336 184040 -1 5735
5737 0 432064.4 126022.37 184440 -1 5736
5738 0 432036.4 126398.27 184800 -1 5737
5739 0 433312 125804.33 184040 -1 5736
5740 0 433831.06 125735.93 183960 -1 5739
5741 0 434307.06 125471.98 183960 -1 5740
5742 0 434818.84 125355.96 183800 -1 5741
5743 0 435470.38 125263.38 183480 -1 5742
5744 0 435514.84 125270.9 183280 -1 5743
5745 0 435986.72 125519 183280 -1 5744
5746 0 436615.66 125705.21 183040 -1 5745
5747 0 436770.84 125986.64 182880 -1 5746
5748 0 436931.38 126160.414 182760 -1 5747
5749 0 437080.03 126343.086 182480 -1 5748
5750 0 437293.22 126509.984 182240 -1 5749
5751 0 437339.66 126534.336 182200 -1 5750
5752 0 437432.66 126582.61 182120 -1 5751
5753 0 437598.44 126629.41 182040 -1 5752
5754 0 437882.6 126842.4 181800 -1 5753
5755 0 438036.97 126980.82 181720 -1 5754
5756 0 438627.34 127347.984 181600 -1 5755
5757 0 439033.34 127272.35 181360 -1 5756
5758 0 439312.44 127050.86 181200 -1 5757
5759 0 439521.75 126885.04 181080 -1 5758
5760 0 439806.38 126741.25 180880 -1 5759
5761 0 439976.56 126654.82 180760 -1 5760
5762 0 440159.88 126490.695 180640 -1 5761
5763 0 440205 126221.75 180520 -1 5762
5764 0 440220.2 126131.75 180480 -1 5763
5765 0 440317.1 125984.31 180280 -1 5764
5766 0 440341.75 125976.14 180240 -1 5765
5767 0 440341.8 125844.625 180120 -1 5766
5768 0 440333.66 125792.58 180080 -1 5767
5769 0 440368.7 125804.38 180040 -1 5768
5770 0 440378.4 125808.61 180000 -1 5769
5771 0 440441.4 125835.16 179960 -1 5770
5772 0 440473.28 125849.336 179920 -1 5771
5773 0 440472.03 125862.26 179840 -1 5772
5774 0 440525.12 125785.83 179760 -1 5773
5775 0 440536.88 125766.91 179680 -1 5774
5776 0 440535.6 125732.26 179560 -1 5775
5777 0 440554.7 125684.33 179440 -1 5776
5778 0 428846 126481 183320 -1 5727
5779 0 428822 126577 183400 -1 5778
5780 0 428770 126465 183440 -1 5779
5781 0 428994 126465 183520 -1 5780
5782 0 429082 126433 183560 -1 5781
5783 0 429170 126401 183600 -1 5782
5784 0 429162 126393 183680 -1 5783
5785 0 429394 126341 183720 -1 5784
5786 0 425904 126463 183000 -1 5721
5787 0 425935.9 126433.914 183080 -1 5786
5788 0 426318 126281 183160 -1 5787
5789 0 426446 126233 183280 -1 5788
5790 0 426474 126249 183400 -1 5789
5791 0 425864 126535 182800 -1 5721
5792 0 425852 126567 182760 -1 5791
5793 0 421258.25 126348.78 182760 -1 5719
5794 0 421092.84 126375.53 182640 -1 5793
5795 0 421017.25 126408.305 182600 -1 5794
5796 0 420938 126446 182560 -1 5795
5797 0 420858.9 126484.34 182520 -1 5796
5798 0 420847.47 126510.6 182480 -1 5797
5799 0 420666.7 126499.5 182400 -1 5798
5800 0 420564.7 126619.75 182320 -1 5799
5801 0 420443.22 126776.836 182200 -1 5800
5802 0 420387.56 126897.91 182120 -1 5801
5803 0 420239.44 127044.195 182040 -1 5802
5804 0 420132.2 127027.234 181960 -1 5803
5805 0 420100.12 127021.25 181840 -1 5804
5806 0 420184.5 127101.04 181760 -1 5805
5807 0 420532.56 127265.05 181760 -1 5806
5808 0 420650.8 127247.055 181800 -1 5807
5809 0 420136.7 127184.97 181640 -1 5806
5810 0 420044.1 127197.3 181560 -1 5809
5811 0 420028 127322.195 181480 -1 5810
5812 0 419991.25 127443.97 181400 -1 5811
5813 0 420031.5 127635.84 181360 -1 5812
5814 0 421693.56 126911.234 182520 -1 5796
5815 0 421808.12 126773.04 182520 -1 5814
5816 0 414145.8 135223.75 190400 -1 5684
5817 0 414168 138060 191240 -1 3048
5818 0 416653.4 139919.25 191440 -1 3046
5819 0 416753.16 140129.08 192120 -1 5818
5820 0 429156 148038 186880 -1 2942
5821 0 429423.84 148052.05 186000 -1 2924
5822 0 429453.56 148021.84 185840 -1 5821
5823 0 429584.06 147967.94 185680 -1 5822
5824 0 429899.4 147760.81 185520 -1 5823
5825 0 430102.47 147710.25 185400 -1 5824
5826 0 430245.7 147605.11 185240 -1 5825
5827 0 430372.56 147496.42 185080 -1 5826
5828 0 431843.62 149459.92 186160 -1 2788
5829 0 431839.78 149628.84 186360 -1 5828
5830 0 431883.03 149850.5 186560 -1 5829
5831 0 431832.6 149899.03 186680 -1 5830
5832 0 433064.9 179068.58 159040 -1 2295
5833 0 432947.8 179174 159160 -1 5832
5834 0 432902.94 179206 159200 -1 5833
5835 0 432858.62 179242.1 159240 -1 5834
5836 0 432834.47 179329.08 159320 -1 5835
5837 0 432806.66 179371.28 159360 -1 5836
5838 0 432807 179395.9 159440 -1 5837
5839 0 432761.6 179403.16 159480 -1 5838
5840 0 432696.8 179373.25 159520 -1 5839
5841 0 432678.47 179404.16 159560 -1 5840
5842 0 432247.06 179537.86 159320 -1 5836
5843 0 431809.53 179671.67 159320 -1 5842
5844 0 431793.25 179692.5 159280 -1 5843
5845 0 431544.94 179820.44 159280 -1 5844
5846 0 431349.8 179765.33 159280 -1 5845
5847 0 431268.1 179742.36 159320 -1 5846
5848 0 431197.6 179708.2 159360 -1 5847
5849 0 431139.06 179687.33 159400 -1 5848
5850 0 430957.2 179687.33 159440 -1 5849
5851 0 430744.97 179663.08 159400 -1 5850
5852 0 430523.7 179705.52 159360 -1 5851
5853 0 430532.78 179729.77 159320 -1 5852
5854 0 432949.16 179036.78 158840 -1 2280
5855 0 432743.56 179296.34 158760 -1 5854
5856 0 432486.56 179341.45 158760 -1 5855
5857 0 432374.28 179386.88 158720 -1 5856
5858 0 432229.22 179382.72 158600 -1 5857
5859 0 431840.25 179518.84 158520 -1 5858
5860 0 431621.3 179613.53 158560 -1 5859
5861 0 431412.44 179743.61 158560 -1 5860
5862 0 431332.34 179752.3 158600 -1 5861
5863 0 431234.3 179793.69 158640 -1 5862
5864 0 431172.72 179789.69 158680 -1 5863
5865 0 431105.53 179798.73 158760 -1 5864
5866 0 431007.47 179690.06 158880 -1 5865
5867 0 430932.88 179627.05 158960 -1 5866
5868 0 430785.34 179632.62 159040 -1 5867
5869 0 430651.06 179711.22 159120 -1 5868
5870 0 431984.8 179438.25 158240 -1 5859
5871 0 432698.4 179724.11 158760 -1 5855
5872 0 432526.38 179843.25 158760 -1 5871
5873 0 432399.4 179801.3 158560 -1 5872
5874 0 432652.94 179778.28 158840 -1 5854
5875 0 432652.72 179915.14 158880 -1 5874
5876 0 432708.03 179964.27 158920 -1 5875
5877 0 432727.78 179931.92 158960 -1 5876
5878 0 432727.28 179917.62 159000 -1 5877
5879 0 432097.8 178596.78 158840 -1 2280
5880 0 431701.16 178746.08 158840 -1 5879
5881 0 431643.72 178770.62 158800 -1 5880
5882 0 431370.3 178826.19 158720 -1 5881
5883 0 431269.94 178826.22 158640 -1 5882
5884 0 431003 178925.86 158600 -1 5883
5885 0 430872.62 178953.6 158560 -1 5884
5886 0 430130.44 178961.64 158560 -1 5885
5887 0 429673.34 179053.66 158560 -1 5886
5888 0 429215.03 178992.55 158560 -1 5887
5889 0 429111.1 178990.47 158600 -1 5888
5890 0 428645.22 178995.36 158680 -1 5889
5891 0 428199.16 179000.25 158680 -1 5890
5892 0 427587.06 179093.1 158680 -1 5891
5893 0 427485.3 179134.38 158640 -1 5892
5894 0 427223.75 179177.56 158600 -1 5893
5895 0 426974.84 179143.39 158520 -1 5894
5896 0 426685.28 179115.5 158400 -1 5895
5897 0 426329.94 179049.47 158240 -1 5896
5898 0 426152.12 179015.83 158160 -1 5897
5899 0 425743.78 178899.94 158000 -1 5898
5900 0 425583.88 178914.11 157840 -1 5899
5901 0 425405.44 178789.19 157680 -1 5900
5902 0 425397.66 178814.3 157600 -1 5901
5903 0 425055.56 178827.45 157600 -1 5902
5904 0 424572.1 178705.19 157600 -1 5903
5905 0 424233.94 178592.12 157600 -1 5904
5906 0 423916.2 178612.8 157640 -1 5905
5907 0 423748.38 178620.53 157720 -1 5906
5908 0 423680.22 178624.38 157760 -1 5907
5909 0 423668.75 178604.2 157800 -1 5908
5910 0 423608.06 178581.73 157840 -1 5909
5911 0 423580.12 178578.33 157880 -1 5910
5912 0 423622.22 178580.12 157920 -1 5911
5913 0 424242.7 178591.16 157520 -1 5905
5914 0 423332.84 178093.33 157520 -1 5913
5915 0 422606.4 177740.4 157520 -1 5914
5916 0 422271.38 177770.45 157520 -1 5915
5917 0 421878.38 177612.72 157640 -1 5916
5918 0 421676.75 177474.4 157680 -1 5917
5919 0 421321.84 177347.6 157720 -1 5918
5920 0 420868.25 177068.03 157840 -1 5919
5921 0 420643.34 176745.56 157960 -1 5920
5922 0 420366.66 176419.9 158040 -1 5921
5923 0 420003.25 176140.33 158080 -1 5922
5924 0 419898.62 176018.27 158120 -1 5923
5925 0 419773.7 175853.48 158200 -1 5924
5926 0 419575.7 175627.64 158360 -1 5925
5927 0 419174.47 175196.33 158480 -1 5926
5928 0 418679.03 174625.28 158480 -1 5927
5929 0 418403.75 174058.23 158480 -1 5928
5930 0 418258.9 173946.23 158520 -1 5929
5931 0 417977.53 173679.02 158520 -1 5930
5932 0 417713.22 173237.66 158520 -1 5931
5933 0 417673.66 173149.94 158560 -1 5932
5934 0 417588.78 172812.92 158640 -1 5933
5935 0 417448.9 172285.67 158640 -1 5934
5936 0 416993.44 171704.83 158640 -1 5935
5937 0 416917.8 171630.02 158720 -1 5936
5938 0 416841.44 171559.64 158800 -1 5937
5939 0 416388.25 170819.58 158800 -1 5938
5940 0 416398.78 170728.47 158880 -1 5939
5941 0 416421.34 170491.66 159080 -1 5940
5942 0 416425.84 170444.3 159120 -1 5941
5943 0 416428.5 170254.81 159240 -1 5942
5944 0 416428.06 169934.47 159440 -1 5943
5945 0 416584.06 169527.58 159520 -1 5944
5946 0 416748 169127.33 159600 -1 5945
5947 0 416830.28 168926.55 159640 -1 5946
5948 0 416982.47 168527.42 159720 -1 5947
5949 0 416971.66 168431.38 160040 -1 5948
5950 0 416972.66 168426.67 160080 -1 5949
5951 0 416973.5 168417.5 160160 -1 5950
5952 0 416974.34 168412.67 160200 -1 5951
5953 0 416974.62 168408.38 160240 -1 5952
5954 0 416975.5 168403.5 160280 -1 5953
5955 0 416976.16 168398.86 160320 -1 5954
5956 0 416978.75 168376.44 160520 -1 5955
5957 0 416961 168424.5 160600 -1 5956
5958 0 416942.75 168473.4 160680 -1 5957
5959 0 416808 168595.86 160880 -1 5958
5960 0 416754.38 168645.33 160960 -1 5959
5961 0 416813.16 168765.83 161160 -1 5960
5962 0 416824.88 168790.17 161200 -1 5961
5963 0 417008.03 168576.5 161600 -1 5962
5964 0 417125.1 168597.11 162000 -1 5963
5965 0 417154.4 168530.12 162320 -1 5964
5966 0 417205.8 168593.77 162880 -1 5965
5967 0 417323.4 168699.73 163360 -1 5966
5968 0 417586.03 168945.95 163760 -1 5967
5969 0 417700.5 168840.27 164120 -1 5968
5970 0 417837.5 168851.56 164680 -1 5969
5971 0 417891.47 168875.36 165160 -1 5970
5972 0 417911.97 168838.66 165560 -1 5971
5973 0 417952 168699 165680 -1 5972
5974 0 417932 168575 165840 -1 5973
5975 0 417896 168499 165960 -1 5974
5976 0 417764 168487 166120 -1 5975
5977 0 417724 168447 166200 -1 5976
5978 0 417720 168395 166360 -1 5977
5979 0 417800 168487 166520 -1 5978
5980 0 417812 168543 166640 -1 5979
5981 0 417792 168551 166760 -1 5980
5982 0 417784 168555 166920 -1 5981
5983 0 417888 168619 167000 -1 5982
5984 0 418140 168911 167080 -1 5983
5985 0 418208 168979 167200 -1 5984
5986 0 418232 168971 167280 -1 5985
5987 0 418300 168967 167320 -1 5986
5988 0 419056 170247 167320 -1 5987
5989 0 419312 170719 167400 -1 5988
5990 0 419432 171103 167320 -1 5989
5991 0 419916 171307 167280 -1 5990
5992 0 420312 171755 167320 -1 5991
5993 0 420444 171947 167440 -1 5992
5994 0 420692 172183 167560 -1 5993
5995 0 420888 172359 167640 -1 5994
5996 0 421130.84 172479.95 167760 -1 5995
5997 0 421172 172575 167800 -1 5996
5998 0 421500 172899 167880 -1 5997
5999 0 418292 168979 167480 -1 5987
6000 0 418292 168979 167720 -1 5999
6001 0 418275 168963 167760 -1 6000
6002 0 418224 168915 167880 -1 6001
6003 0 418176 168951 168160 -1 6002
6004 0 416796.44 167984.67 159680 -1 5948
6005 0 416368.28 167568.48 159640 -1 6004
6006 0 416292.62 167503.2 159680 -1 6005
6007 0 416264.56 167475.3 159720 -1 6006
6008 0 416353.72 167437.02 159760 -1 6007
6009 0 416920.53 168232.12 159640 -1 6004
6010 0 416893.75 168255.95 159560 -1 6009
6011 0 416789.9 168102.72 159480 -1 6010
6012 0 416714.38 167962.2 159400 -1 6011
6013 0 416768.28 167934.06 159360 -1 6012
6014 0 416883.12 168881.5 159400 -1 5944
6015 0 417017.5 168677.9 159360 -1 6014
6016 0 417054.9 168549.84 159280 -1 6015
6017 0 417052.78 168466.73 159160 -1 6016
6018 0 417018 168418.88 159080 -1 6017
6019 0 416857.47 168362.73 159040 -1 6018
6020 0 416868.34 168387.06 159000 -1 6019
6021 0 416393.72 170518.1 159480 -1 5944
6022 0 416388.72 170967.98 159600 -1 6021
6023 0 416311.78 171381.75 159680 -1 6022
6024 0 416247.44 171396.53 159760 -1 6023
6025 0 416250.7 171397.78 159800 -1 6024
6026 0 416356.28 170221.69 158800 -1 5939
6027 0 416213.2 170095.16 158720 -1 6026
6028 0 416071.3 169973.98 158640 -1 6027
6029 0 415845.72 169900.84 158480 -1 6028
6030 0 415753.16 169740.61 158400 -1 6029
6031 0 415640.66 169670.55 158320 -1 6030
6032 0 415526.47 169578.83 158240 -1 6031
6033 0 415377.34 169460.02 158160 -1 6032
6034 0 415379 169414 158120 -1 6033
6035 0 415395 169338 158040 -1 6034
6036 0 415427 169310 157960 -1 6035
6037 0 423358.2 178123.6 157400 -1 5914
6038 0 423374.94 178144.02 157320 -1 6037
6039 0 423498.16 177985.06 157160 -1 6038
6040 0 423502.94 178020.61 157120 -1 6039
6041 0 428224.3 179088.8 158800 -1 5891
6042 0 430152.53 178976.11 158440 -1 5886
6043 0 430168.3 178995.9 158400 -1 6042
6044 0 466661.56 187967.86 111240 -1 2136
6045 0 467538.56 188338.73 111480 -1 6044
6046 0 467809.4 188546.94 111520 -1 6045
6047 0 474612.47 193603.75 108280 -1 2126
6048 0 474317.5 193476.25 108080 -1 6047
6049 0 484673.78 200776.7 109560 -1 2110
6050 0 485130.12 200873.8 109360 -1 6049
6051 0 487958.7 204850.64 111080 -1 2100
6052 0 488067.9 204893.14 111280 -1 6051
6053 0 473836.47 242687.45 88360 318 2022
6054 0 475840.22 241159.92 88360 270 6053
6055 0 475943.38 241039.38 88160 160 6054
6056 0 475836.62 241200.27 87720 270 6055
6057 0 475899.7 241365.17 87400 -1 6056
6058 0 475968 240704 87040 140 6057
6059 0 475808 240864 86840 51 6058
6060 0 475712 241024 86640 32 6059
6061 0 475584 241152 86440 96 6060
6062 0 475584 241184 86360 81 6061
6063 0 475328 241184 86400 96 6062
6064 0 475584 241344 86160 115 6062
6065 0 475808 241152 86160 71 6064
6066 0 475936 240928 86200 45 6065
6067 0 475904 240768 86320 45 6066
6068 0 475424 241472 85960 64 6064
6069 0 475392 241504 85840 45 6068
6070 0 475136 241376 85840 32 6069
6071 0 475424 241504 85560 51 6069
6072 0 475584 241376 85360 45 6071
6073 0 475680 241280 85240 32 6072
6074 0 476160 240736 86680 32 6058
6075 0 476320 240736 86480 75 6074
6076 0 476448 240640 86760 32 6075
6077 0 476896 240224 87200 81 6076
6078 0 477056 240224 87000 71 6077
6079 0 477216 240192 86800 32 6078
6080 0 477280 240192 86720 60 6079
6081 0 477440 240352 86880 91 6080
6082 0 477600 240576 86880 81 6081
6083 0 477792 240768 86880 32 6082
6084 0 477920 240800 86840 32 6083
6085 0 477440 240160 86480 64 6080
6086 0 477440 240320 86240 32 6085
6087 0 477440 240416 86160 32 6086
6088 0 476736 240128 87400 178 6077
6089 0 476512 239968 87200 32 6088
6090 0 476736 240128 87480 208 6088
6091 0 476704 240736 86560 32 6076
6092 0 476650.25 240165.94 88360 141 6054
6093 0 478150.3 239516.84 88360 202 6092
6094 0 478583.1 239668.22 87920 139 6093
6095 0 478807.84 239651.4 87760 134 6094
6096 0 478765.34 240119.14 87680 -1 6095
6097 0 478772.75 240239.6 87560 71 6096
6098 0 478864.97 240294.08 87440 71 6097
6099 0 478827.25 240419.98 87320 71 6098
6100 0 478821.03 240629.53 87200 71 6099
6101 0 478911.56 240751.81 87120 71 6100
6102 0 478969.03 240754.55 87000 75 6101
6103 0 479160.28 240761.11 86880 75 6102
6104 0 479272.4 240861.42 86800 75 6103
6105 0 479516.25 240899.23 86720 51 6104
6106 0 479690.12 241030.1 86560 75 6105
6107 0 479761.56 241075.7 86480 60 6106
6108 0 479804.97 241136.3 86400 60 6107
6109 0 479812.06 241236.45 86320 75 6108
6110 0 479912.34 241585.58 86200 120 6109
6111 0 479897.94 241730.12 86120 122 6110
6112 0 479954.78 241841.25 86000 122 6111
6113 0 479893.72 241819.73 85880 98 6112
6114 0 479804.8 241836.6 85720 98 6113
6115 0 479783.22 241842.7 85600 115 6114
6116 0 479777.84 241857.52 85440 115 6115
6117 0 479801.12 241875.19 85320 32 6116
6118 0 479924.1 241931.1 85200 32 6117
6119 0 479949.94 241970.94 85120 96 6118
6120 0 479895.3 241965 85040 96 6119
6121 0 479796.5 242050 84920 32 6120
6122 0 479754.5 242076.95 84800 64 6121
6123 0 479706.78 242164.12 84640 64 6122
6124 0 479699.28 242192.62 84600 64 6123
6125 0 480110.12 242786.5 84600 80 6124
6126 0 480091.5 242819.48 84720 80 6125
6127 0 479964.12 242938.08 84840 45 6126
6128 0 479845.88 243039.3 84960 32 6127
6129 0 479743.56 243086.56 85040 32 6128
6130 0 479594.03 243134.84 85080 32 6129
6131 0 479415.66 243118.55 85040 32 6130
6132 0 479368.28 243156.66 84920 32 6131
6133 0 479348.16 243166.11 84840 32 6132
6134 0 479303.7 243182.48 85040 32 6131
6135 0 479209.9 243146.95 85080 32 6134
6136 0 479686.5 242248.83 84520 64 6124
6137 0 479733.97 242308.58 84440 51 6136
6138 0 479715.6 242335.11 84400 51 6137
6139 0 479679.12 242390.17 84320 137 6138
6140 0 479737.94 242548.25 84200 137 6139
6141 0 479722.3 242677.78 84080 140 6140
6142 0 479649.3 242889.84 83960 140 6141
6143 0 479526.62 242978.81 83880 75 6142
6144 0 479474.12 243113.69 83760 75 6143
6145 0 479142.5 243307.69 83640 75 6144
6146 0 479163.03 243341.88 83520 86 6145
6147 0 479822.12 243043.88 83440 32 6146
6148 0 479994.12 243065.6 83320 32 6147
6149 0 480122.1 243020.52 83200 102 6148
6150 0 480296.88 242952.7 83080 131 6149
6151 0 480824.94 242588.61 83080 40 6150
6152 0 480874.2 242617.81 83000 40 6151
6153 0 481181.53 242657.06 82960 51 6152
6154 0 481285.56 242709.16 82840 51 6153
6155 0 481406.7 242716.72 82720 71 6154
6156 0 481683.03 242760.61 82680 45 6155
6157 0 481907 242764.77 82640 81 6156
6158 0 481985.53 242811.33 82560 81 6157
6159 0 480894.62 242505.61 83160 51 6151
6160 0 481085.97 242388.27 83200 60 6159
6161 0 481211.34 242344.11 83240 60 6160
6162 0 481477.9 242342.11 83280 51 6161
6163 0 481549.47 242349.67 83320 51 6162
6164 0 481837.97 242200.42 83360 40 6163
6165 0 482541.9 242288.14 83360 40 6164
6166 0 482849.3 242267.7 83320 -1 6165
6167 0 483265.75 242241.84 83360 -1 6166
6168 0 483549.53 242058.84 83400 -1 6167
6169 0 483514.6 242023.31 83520 -1 6168
6170 0 483498.03 242048.61 83600 -1 6169
6171 0 483766.22 241911.05 83480 -1 6168
6172 0 480261.47 242961.25 82960 128 6150
6173 0 480218.06 243017.27 82840 81 6172
6174 0 480218.94 243017.02 82720 81 6173
6175 0 480262.25 242977.3 82680 102 6174
6176 0 480369.72 242936.12 82520 120 6175
6177 0 480402.72 242888.1 82400 102 6176
6178 0 480330.34 242889.36 82360 102 6177
6179 0 480558.3 242721.36 82360 32 6178
6180 0 480598.78 242699.3 82320 32 6179
6181 0 480902.06 242623.2 82280 40 6180
6182 0 481014.75 242657.48 82240 80 6181
6183 0 481306.66 242433.55 82240 71 6182
6184 0 481734.03 242343.89 82200 81 6183
6185 0 481781.84 242339.16 82280 81 6184
6186 0 481807.25 242314.52 82120 81 6184
6187 0 482094.78 242257.4 82080 40 6186
6188 0 482445.84 242156.52 82040 51 6187
6189 0 482601.5 242143.16 82000 51 6188
6190 0 483085.2 242149.44 81960 96 6189
6191 0 483061.56 242150.6 81840 96 6190
6192 0 483034.25 242134.02 81800 96 6191
6193 0 483253.66 242186.97 82000 71 6190
6194 0 483346.94 242173.28 82080 71 6193
6195 0 483538.2 242119.86 82200 45 6194
6196 0 483941.44 242022.89 82280 51 6195
6197 0 480238.25 242953.22 82280 102 6178
6198 0 480166.06 242977.62 82200 96 6197
6199 0 480079.22 242988.89 82120 96 6198
6200 0 479976.78 242978.17 82000 108 6199
6201 0 479971.6 242982.42 81960 108 6200
6202 0 479967.34 242989 81920 108 6201
6203 0 479957 242981.19 81840 108 6202
6204 0 479918.62 242941.23 81760 115 6203
6205 0 479931.84 242896.02 81640 115 6204
6206 0 479921.12 242880.97 81520 115 6205
6207 0 479933.44 242805.23 81400 64 6206
6208 0 479955.4 242645 81360 64 6207
6209 0 479935.8 242559.61 81240 81 6208
6210 0 479950.06 242484.69 81080 90 6209
6211 0 479974.44 242408.34 80960 90 6210
6212 0 479916.8 242377.42 80840 96 6211
6213 0 479905.6 242401.58 80800 96 6212
6214 0 479819.8 242370.6 80680 96 6213
6215 0 479778.06 242385.97 80560 96 6214
6216 0 479777.4 242386.3 80440 96 6215
6217 0 479813.4 242457.34 80280 96 6216
6218 0 479843.53 242456.47 80200 96 6217
6219 0 479763.6 242824.4 80200 -1 6218
6220 0 479733.53 242857.4 80280 32 6219
6221 0 479817.94 242429.14 80080 32 6218
6222 0 479822.88 242371.81 79920 -1 6221
6223 0 479777.06 242295.17 79800 -1 6222
6224 0 479626.03 242313.42 79680 -1 6223
6225 0 479482.56 242307.81 79560 -1 6224
6226 0 479378.7 242341.5 79440 -1 6225
6227 0 479381.06 242386.12 79360 -1 6226
6228 0 479278.16 242409.52 79240 -1 6227
6229 0 479166.3 242427.22 79160 -1 6228
6230 0 479086.6 242428.53 79120 -1 6229
6231 0 478978 242441.89 79040 -1 6230
6232 0 479599.25 242471.6 79320 -1 6227
6233 0 479649.75 242484.58 79280 -1 6232
6234 0 479730.12 242469.53 79240 -1 6233
6235 0 479797.94 242452.6 79200 -1 6234
6236 0 479806.62 242432.45 79120 -1 6235
6237 0 479883.84 243100.83 82640 32 6175
6238 0 479637.7 243136.22 82560 60 6237
6239 0 479635.66 243124.2 82520 60 6238
6240 0 479537.66 243536.23 82520 60 6239
6241 0 479635.3 243111.6 82480 60 6239
6242 0 479623.1 243089.83 82440 45 6241
6243 0 479517.94 243033.84 82360 45 6242
6244 0 479429.72 242973.45 82280 45 6243
6245 0 479273.5 242902.08 82200 45 6244
6246 0 479191.3 242845.06 82120 107 6245
6247 0 479154.16 242802.33 82040 107 6246
6248 0 478341.8 243611.89 83440 90 6146
6249 0 478181.7 243058.14 83440 90 6248
6250 0 478203.34 243012.83 83400 -1 6249
6251 0 478274.22 242927.61 83320 -1 6250
6252 0 478378.9 242847.1 83240 -1 6251
6253 0 478546.12 242770.8 83200 -1 6252
6254 0 478653.9 242766.95 83160 -1 6253
6255 0 478781.9 242754.84 83120 -1 6254
6256 0 478853.12 242758.77 83080 60 6255
6257 0 478962.88 242743.58 83040 60 6256
6258 0 479088.66 242730.58 83000 60 6257
6259 0 479625.34 242815.44 82960 32 6258
6260 0 479982.75 242682.44 82920 81 6259
6261 0 480430.72 242622.38 82920 40 6260
6262 0 480586.03 242555.12 82840 40 6261
6263 0 480650.3 242451.95 82760 40 6262
6264 0 480730.34 242307.17 82680 40 6263
6265 0 480867.34 242098.89 82640 51 6264
6266 0 481179.2 241982.89 82640 60 6265
6267 0 481222.97 241898.47 82600 60 6266
6268 0 481357.78 241668.86 82560 40 6267
6269 0 481409.8 241638.06 82520 40 6268
6270 0 481450.78 241579.64 82480 108 6269
6271 0 481474.84 241529.62 82440 108 6270
6272 0 481514.06 241461.53 82360 108 6271
6273 0 481433.78 241513.38 82280 108 6272
6274 0 481349.84 241478.34 82200 60 6273
6275 0 481326.9 241408.48 82120 60 6274
6276 0 481306.56 241391.7 82080 60 6275
6277 0 481289.88 241373.86 82040 60 6276
6278 0 481269.38 241331.86 81960 60 6277
6279 0 480902.72 241982.77 82720 60 6265
6280 0 480917.7 241894.75 82800 60 6279
6281 0 480923.22 241850 82880 60 6280
6282 0 480945.34 241815.22 82960 60 6281
6283 0 480908.06 241819.03 83000 60 6282
6284 0 480694.9 241712.4 83040 60 6283
6285 0 480614.88 241552.53 83040 60 6284
6286 0 480318.88 241524.61 83040 -1 6285
6287 0 480273.16 241507.47 82960 -1 6286
6288 0 480270.88 241486.6 82920 -1 6287
6289 0 478301.97 242938.9 83160 -1 6252
6290 0 478281.97 242990.89 83120 -1 6289
6291 0 478061.16 243158.86 83080 -1 6290
6292 0 477605.5 243294.94 83080 60 6291
6293 0 477654.94 243271.28 83040 60 6292
6294 0 477813.7 243849.9 83440 137 6248
6295 0 477822.53 243863.4 83320 81 6294
6296 0 477830.53 243847.5 83280 81 6295
6297 0 477646.8 243683.08 83240 71 6296
6298 0 477330.72 243491.02 83200 60 6297
6299 0 476934.7 243425.11 83200 86 6298
6300 0 476814.47 243181.64 83280 32 6299
6301 0 476610.44 243049.67 83280 32 6300
6302 0 476590.5 242949.1 83200 32 6301
6303 0 476533.47 242856.84 83080 32 6302
6304 0 476666.12 242793.02 82960 32 6303
6305 0 476978.16 242740.89 82880 32 6304
6306 0 477277.8 242589.06 82880 -1 6305
6307 0 477421.84 242536.92 82800 -1 6306
6308 0 477506.7 242457.7 82720 -1 6307
6309 0 477647.12 242433.1 82640 -1 6308
6310 0 476550.84 243677.27 83200 86 6299
6311 0 476578.6 243673.5 83280 86 6310
6312 0 476570.34 243681.45 83320 64 6311
6313 0 476186.34 243737.42 83320 75 6312
6314 0 476126.94 243749.08 83360 75 6313
6315 0 475929.34 243820.25 83440 75 6314
6316 0 475806.2 243857.22 83400 107 6315
6317 0 475618.9 243833 83360 -1 6316
6318 0 476562 243689 83360 69 6312
6319 0 476554.25 243696.98 83400 75 6318
6320 0 477938.84 243926.92 83240 81 6296
6321 0 478013.97 243974.77 83160 40 6320
6322 0 478153.84 243990.88 83080 40 6321
6323 0 478238.97 244066.95 83040 45 6322
6324 0 478326.06 244142.89 82960 45 6323
6325 0 478350.38 244219.58 82840 32 6324
6326 0 478414.28 244276.08 82760 32 6325
6327 0 478358.66 244459.42 82720 32 6326
6328 0 478138.38 244516.36 82760 40 6327
6329 0 477958.2 244558.55 82800 51 6328
6330 0 477778.38 244551.64 82840 51 6329
6331 0 477685.53 244539.25 82880 51 6330
6332 0 477522.78 244468.89 82920 51 6331
6333 0 477351.47 244498.36 83000 51 6332
6334 0 477318.06 244433.3 83120 51 6333
6335 0 477307.12 244405.25 83200 51 6334
6336 0 477298.66 244429.27 83320 -1 6335
6337 0 477247.3 244413.7 83480 -1 6336
6338 0 477238.2 244396.7 83560 64 6337
6339 0 478534.97 244330.72 82600 102 6326
6340 0 478693.16 244286.53 82520 96 6339
6341 0 478779.16 244259.9 82440 96 6340
6342 0 478878.12 244207.5 82360 51 6341
6343 0 478953.9 244119.2 82280 51 6342
6344 0 479001.62 244031.81 82200 51 6343
6345 0 479063.25 243867.06 82120 51 6344
6346 0 479118.4 243798.39 82160 51 6345
6347 0 479143.2 243741.25 82240 51 6346
6348 0 479150.75 243701.1 82320 51 6347
6349 0 477241.56 243853.98 83440 60 6294
6350 0 477135.25 243829.72 83480 75 6349
6351 0 476938.25 243796.72 83560 64 6350
6352 0 476818.8 243772.3 83640 64 6351
6353 0 476700.25 243766.64 83720 51 6352
6354 0 476534.72 243713.86 83840 75 6353
6355 0 476446.56 243685.38 83880 75 6354
6356 0 476338.25 243665.05 83920 64 6355
6357 0 475912.97 243783.73 83960 107 6356
6358 0 475640.84 243963.9 84040 164 6357
6359 0 475396.9 244150.08 84120 81 6358
6360 0 475052.9 244568.22 84120 90 6359
6361 0 474946.56 244671.06 84160 90 6360
6362 0 474556.94 244968.36 84120 -1 6361
6363 0 474466.44 244994.47 84080 -1 6362
6364 0 474290.66 245067.02 84160 -1 6363
6365 0 474210.44 245072.5 84240 -1 6364
6366 0 474134.06 245107.97 84320 -1 6365
6367 0 474014.6 245106.61 84400 -1 6366
6368 0 473894.75 245075.95 84480 -1 6367
6369 0 473802.97 245131.72 84560 -1 6368
6370 0 473792.4 245174.56 84640 -1 6369
6371 0 473802.72 245156.38 84760 -1 6370
6372 0 473782.1 245148.67 84800 -1 6371
6373 0 473670.88 245218.17 84840 -1 6372
6374 0 473712.75 245188.61 84920 -1 6373
6375 0 480086.56 242490.14 84400 51 6138
6376 0 480414.44 242418.19 84400 51 6375
6377 0 480394.6 242370.55 84520 51 6376
6378 0 480361.8 242360.33 84320 51 6376
6379 0 480406 242315.1 84240 51 6378
6380 0 480421.38 242327.72 84160 137 6379
6381 0 479000.16 239503.47 87680 181 6095
6382 0 479270.78 239330.84 87520 186 6381
6383 0 479517.78 239119.62 87400 206 6382
6384 0 479749.22 238922.38 87200 160 6383
6385 0 479776.84 238936.02 87080 120 6384
6386 0 479794.03 238830.38 87000 120 6385
6387 0 480043.53 238722.98 86840 120 6386
6388 0 480362.6 238669.78 86600 104 6387
6389 0 480888.94 238785.69 86400 108 6388
6390 0 481436.1 238796.34 86360 107 6389
6391 0 482404.1 238919.44 86400 32 6390
6392 0 482725.8 238957.75 86520 150 6391
6393 0 483550.66 239122.22 86680 226 6392
6394 0 484077.66 239085.83 86800 226 6393
6395 0 484537.1 238942.34 86760 81 6394
6396 0 484894.12 238626.6 86680 32 6395
6397 0 484852.06 238305.73 86640 45 6396
6398 0 484725.62 238012.48 86560 96 6397
6399 0 484411.28 238074.73 86520 71 6398
6400 0 484011.56 238049.8 86520 -1 6399
6401 0 483926.6 238041.48 86560 -1 6400
6402 0 483859.78 238064.61 86600 -1 6401
6403 0 483629.44 238083.64 86640 -1 6402
6404 0 483363.28 238047.45 86560 -1 6403
6405 0 484398.6 238080.22 86440 71 6399
6406 0 484450.56 238088.77 86320 71 6405
6407 0 484429.03 238166.23 86280 96 6406
6408 0 484442.12 238227.34 86200 96 6407
6409 0 484580.28 237644.8 86520 124 6398
6410 0 484659.4 237474.88 86440 71 6409
6411 0 484702.03 237295.33 86400 71 6410
6412 0 484706.5 237219.88 86320 120 6411
6413 0 484696.28 237133.44 86240 120 6412
6414 0 484718.3 237033.86 86160 107 6413
6415 0 484721.22 237029.19 86120 107 6414
6416 0 484630.9 237139.8 86080 120 6415
6417 0 484630.2 237224.47 85960 120 6416
6418 0 484632.94 237244.61 85880 120 6417
6419 0 484485.72 237236.47 85800 120 6418
6420 0 484491 237234.78 85720 120 6419
6421 0 484490.4 237212.66 85680 107 6420
6422 0 484994.84 236445.36 85920 98 6415
6423 0 485013.44 236219.22 85760 141 6422
6424 0 484871.88 235940.4 85640 91 6423
6425 0 485033 236327.9 85600 141 6424
6426 0 485110.06 236527.81 85480 141 6425
6427 0 484824.88 235848.08 85600 91 6424
6428 0 484577.47 235642.2 85520 115 6427
6429 0 484258.94 235307.42 85400 136 6428
6430 0 483806.5 235166.1 85200 135 6429
6431 0 483544.44 234932.83 84960 128 6430
6432 0 483328.78 234802.94 84720 91 6431
6433 0 483118.03 234712.33 84520 81 6432
6434 0 483085.66 234795.67 84120 96 6433
6435 0 483004.22 234772.77 83960 96 6434
6436 0 482981.03 234851.86 83760 90 6435
6437 0 482944.16 234852.12 83480 32 6436
6438 0 482804.9 234748.48 83400 32 6437
6439 0 482702.22 234619.58 83120 160 6438
6440 0 482703.94 234516.61 82920 98 6439
6441 0 482736.88 234276.19 82680 96 6440
6442 0 482892.75 233660.22 82680 96 6441
6443 0 482860.84 233588.55 82600 40 6442
6444 0 482905.16 233659.5 82720 96 6442
6445 0 482684.9 234196.64 82600 96 6441
6446 0 482424.84 233876.69 82600 40 6445
6447 0 482420.84 233724.17 82680 40 6446
6448 0 482214 233724.9 82760 60 6447
6449 0 481898.3 233693.86 82840 81 6448
6450 0 481583.94 233676.78 82920 104 6449
6451 0 481322.78 233837.8 82840 51 6450
6452 0 481189.78 233873.1 82760 60 6451
6453 0 480768 233920 82400 136 6452
6454 0 480928 233856 82200 71 6453
6455 0 481184 233792 82120 32 6454
6456 0 481440 233728 82040 51 6455
6457 0 481696 233728 82040 51 6456
6458 0 481856 233824 81920 45 6457
6459 0 480544 234048 82360 51 6453
6460 0 480352 234240 82400 40 6459
6461 0 480160 234400 82440 51 6460
6462 0 479936 234592 82440 40 6461
6463 0 479712 234688 82560 81 6462
6464 0 479456 234784 82640 80 6463
6465 0 479200 234880 82640 51 6464
6466 0 479136 234880 82640 51 6465
6467 0 481827.2 233154.6 83240 84 6450
6468 0 481550.2 233492.17 83360 -1 6467
6469 0 481888 233024 83320 80 6467
6470 0 481952 232768 83360 80 6469
6471 0 481984 232512 83360 124 6470
6472 0 482112 232288 83400 101 6471
6473 0 482304 232096 83400 60 6472
6474 0 482464 231936 83280 51 6473
6475 0 482688 231872 83120 60 6474
6476 0 482720 231872 83120 51 6475
6477 0 482828.88 234388.89 82320 178 6445
6478 0 482988.6 234308.3 82080 108 6477
6479 0 482939.44 233955.42 82040 40 6478
6480 0 482971.44 233627.56 82040 40 6479
6481 0 482912.44 233516.36 82080 40 6480
6482 0 482913.2 233456.67 82160 40 6481
6483 0 482960.2 233303.97 82280 40 6482
6484 0 482996.78 234348.78 81960 104 6478
6485 0 483073.75 234472.16 81760 166 6484
6486 0 482929.1 234599.11 81560 154 6485
6487 0 482876.16 234647.31 81480 154 6486
6488 0 482769.66 234740.3 81320 189 6487
6489 0 482686.94 234836.77 81120 217 6488
6490 0 483178.06 235219.6 81120 217 6489
6491 0 483234.06 235310.8 81080 156 6490
6492 0 483283.25 235401.72 81000 156 6491
6493 0 482652.94 234877.06 81040 217 6489
6494 0 482636.88 234931.4 80840 156 6493
6495 0 482684.28 235089 80680 189 6494
6496 0 482649.44 235311.77 80480 172 6495
6497 0 482617.4 235603.67 80320 178 6496
6498 0 482625.03 235548.03 80080 178 6497
6499 0 482593.16 235487.77 79960 178 6498
6500 0 482505.56 236083.55 80320 75 6497
6501 0 482533.34 236200.86 80240 75 6500
6502 0 482565.16 236431.53 80160 64 6501
6503 0 482498.84 236567.48 80120 71 6502
6504 0 482514.4 236613.25 80040 71 6503
6505 0 482592.62 236832.6 79920 81 6504
6506 0 482621.4 236964.6 79760 60 6505
6507 0 482653.66 236948.11 79640 60 6506
6508 0 482769.62 236931.19 79600 64 6507
6509 0 482890 236980.38 79440 64 6508
6510 0 482877.62 237136.39 79200 122 6509
6511 0 482906.8 237192.56 79000 51 6510
6512 0 482789.06 237119.77 78960 45 6511
6513 0 482562.56 237144.66 78880 45 6512
6514 0 482464.28 237128.28 78840 60 6513
6515 0 483134.8 237448.5 79000 40 6511
6516 0 483269.44 237552.58 78920 40 6515
6517 0 483390.62 237736.45 78880 40 6516
6518 0 483755.7 237996.3 78760 -1 6517
6519 0 482557.6 237075.27 79600 60 6507
6520 0 485048.7 235636.11 85600 64 6427
6521 0 485448.53 235668.02 85600 32 6520
6522 0 485429.56 235566.05 85520 32 6521
6523 0 485446.97 235575.27 85400 32 6522
6524 0 485349.97 235538.55 85360 32 6523
6525 0 485325.06 235347.75 85320 32 6524
6526 0 485714.8 235268.02 85280 51 6525
6527 0 485733 235253.33 85240 51 6526
6528 0 485769.16 235224.42 85160 71 6527
6529 0 485884.38 234965.83 85120 -1 6528
6530 0 486429.84 235081.78 85040 -1 6529
6531 0 486027.75 234910.5 84880 -1 6530
6532 0 486624 235296 84880 51 6530
6533 0 486752 235424 84680 75 6532
6534 0 486880 235456 84440 81 6533
6535 0 486880 235520 84160 32 6534
6536 0 486880 235680 83920 51 6535
6537 0 486912 235872 83720 32 6536
6538 0 486944 235904 83640 32 6537
6539 0 485448.16 234467.02 85080 -1 6529
6540 0 485304.44 234309.64 85160 -1 6539
6541 0 485817 235251.72 85320 51 6526
6542 0 485225.78 235262.56 85360 32 6525
6543 0 485477.8 235724.05 85680 32 6521
6544 0 485479.12 235770.22 85720 32 6543
6545 0 484940.7 235479.58 85640 64 6520
6546 0 484802.12 235343.62 85680 107 6545
6547 0 484792.62 235280.27 85600 107 6546
6548 0 486741.84 238800.69 86640 176 6396
6549 0 487044.22 238823 86680 140 6548
6550 0 487190.3 238862.5 86800 122 6549
6551 0 487319.06 238869.89 86960 122 6550
6552 0 487248.12 238939.47 87160 122 6551
6553 0 487284.28 238976.27 87400 -1 6552
6554 0 487286.78 238856.4 87560 -1 6553
6555 0 487226.2 238800.94 87640 -1 6554
6556 0 487048.3 238831.4 86560 140 6548
6557 0 487350.25 238920.25 86440 122 6556
6558 0 487450.78 238950.33 86400 143 6557
6559 0 487823.1 239253.19 86280 172 6558
6560 0 488402.78 239429.98 86200 204 6559
6561 0 488812.53 239424.39 86120 163 6560
6562 0 488864 239744 86840 96 6561
6563 0 488960 239904 87080 71 6562
6564 0 489120 239936 87280 40 6563
6565 0 489280 239936 87480 45 6564
6566 0 489472 239904 87640 71 6565
6567 0 489696 239872 87800 71 6566
6568 0 489952 239840 87880 96 6567
6569 0 490176 239744 88000 71 6568
6570 0 490400 239648 88080 51 6569
6571 0 490656 239648 88080 71 6570
6572 0 490912 239680 88160 96 6571
6573 0 491168 239680 88240 81 6572
6574 0 491424 239616 88240 64 6573
6575 0 491680 239520 88240 96 6574
6576 0 491936 239456 88280 122 6575
6577 0 492064 239552 88440 64 6576
6578 0 492199.25 239745.61 88560 -1 6577
6579 0 492692.94 239124.88 88720 -1 6578
6580 0 492805.44 239252 88880 -1 6579
6581 0 492939.16 239633.4 89120 -1 6580
6582 0 493620.7 240548.28 88840 -1 6581
6583 0 493878.5 240893.31 88800 -1 6582
6584 0 493902.9 240905.48 88760 -1 6583
6585 0 493906.5 240792.47 88720 -1 6584
6586 0 493999.7 240856.17 88680 -1 6585
6587 0 493711.25 241274.69 88640 -1 6586
6588 0 493751.97 241462.1 88600 -1 6587
6589 0 493783.62 240873.94 88960 -1 6582
6590 0 493872.84 241238.77 89080 -1 6589
6591 0 493824 241376 89200 80 6590
6592 0 493888 241600 89320 51 6591
6593 0 493888 241824 89480 98 6592
6594 0 494048 241984 89600 81 6593
6595 0 494272 242112 89680 86 6594
6596 0 494496 242240 89680 91 6595
6597 0 494592 242432 89840 91 6596
6598 0 494848 242464 89880 96 6597
6599 0 495072 242496 90000 60 6598
6600 0 495072 242400 89720 32 6599
6601 0 495200 242464 89600 32 6600
6602 0 494624 242368 89560 81 6596
6603 0 494784 242528 89400 128 6602
6604 0 494592 242560 89240 75 6603
6605 0 494336 242528 89120 32 6604
6606 0 494336 242560 88880 45 6605
6607 0 495040 242624 89400 60 6603
6608 0 495232 242784 89480 107 6607
6609 0 495424 242976 89480 134 6608
6610 0 495520 243232 89360 160 6609
6611 0 495648 243456 89360 153 6610
6612 0 495808 243680 89400 160 6611
6613 0 495808 243904 89560 150 6612
6614 0 496064 244032 89560 122 6613
6615 0 496320 244128 89640 115 6614
6616 0 496288 244192 89760 137 6615
6617 0 496837 244270 89640 -1 6616
6618 0 496897 244108 89520 -1 6617
6619 0 496256 244256 89880 160 6616
6620 0 496288 244416 90080 140 6619
6621 0 496384 244672 90120 90 6620
6622 0 496384 244704 90160 75 6621
6623 0 495648 244128 89680 98 6613
6624 0 495584 244320 89840 150 6623
6625 0 495424 244256 90040 75 6624
6626 0 495264 244192 90280 64 6625
6627 0 495104 244288 90480 40 6626
6628 0 495008 244320 90600 32 6627
6629 0 495680 244416 89880 175 6624
6630 0 495680 244640 90040 75 6629
6631 0 495616 244800 90240 64 6630
6632 0 495712 244960 90440 64 6631
6633 0 495968 244992 90440 75 6632
6634 0 496064 244736 90520 32 6633
6635 0 496096 244672 90560 32 6634
6636 0 495712 245056 90520 32 6632
6637 0 495808 245280 90640 32 6636
6638 0 495616 245472 90600 51 6637
6639 0 495424 245632 90560 51 6638
6640 0 495168 245696 90560 120 6639
6641 0 494976 245888 90560 102 6640
6642 0 494816 246112 90560 81 6641
6643 0 494752 246336 90440 128 6642
6644 0 494624 246528 90320 80 6643
6645 0 494528 246784 90360 104 6644
6646 0 494592 247040 90360 120 6645
6647 0 494688 247264 90280 45 6646
6648 0 494752 247520 90160 51 6647
6649 0 494880 247744 90120 51 6648
6650 0 494816 248288 90160 32 6649
6651 0 495008 248480 90200 102 6650
6652 0 494944 248736 90200 148 6651
6653 0 494784 248960 90120 81 6652
6654 0 494624 249184 90120 51 6653
6655 0 494496 249440 90160 80 6654
6656 0 494368 249664 90280 98 6655
6657 0 494208 249824 90400 86 6656
6658 0 494144 249984 90600 81 6657
6659 0 495072 250090 90640 -1 6658
6660 0 494948 250328 90680 -1 6659
6661 0 494865 250553 90800 -1 6660
6662 0 494817 250783 90960 -1 6661
6663 0 495059 251139 90800 -1 6662
6664 0 495067 251509 90640 -1 6663
6665 0 494144 251941 90600 -1 6664
6666 0 494155 252333 90560 -1 6665
6667 0 494323 252807 90520 -1 6666
6668 0 494305 253388 90560 -1 6667
6669 0 494217 253570 90600 -1 6668
6670 0 494677 254257 90640 -1 6669
6671 0 493692 254392 90600 -1 6670
6672 0 493619 254532 90560 -1 6671
6673 0 493504 254624 90520 75 6672
6674 0 493440 254816 90320 101 6673
6675 0 493472 255040 90200 120 6674
6676 0 493312 255232 90040 98 6675
6677 0 493120 255392 89880 86 6676
6678 0 493024 255616 89800 75 6677
6679 0 492800 255776 89800 45 6678
6680 0 492544 255808 89680 101 6679
6681 0 492384 255680 89480 102 6680
6682 0 492128 255616 89440 91 6681
6683 0 491872 255680 89520 40 6682
6684 0 491840 255680 89520 40 6683
6685 0 492288 256437 89960 -1 6679
6686 0 495075 248673 90400 -1 6651
6687 0 488930.12 239402.53 86080 139 6561
6688 0 488981.62 239377.11 86000 139 6687
6689 0 489238.22 239167.95 85800 189 6688
6690 0 489725.03 238783.06 85760 197 6689
6691 0 490044.25 238629.4 85720 235 6690
6692 0 490054.47 238599.4 85680 235 6691
6693 0 489918.4 238199.34 85680 235 6692
6694 0 489892.12 238077.14 85720 235 6693
6695 0 489901.22 237983.03 85760 -1 6694
6696 0 489948.78 237888.2 85840 -1 6695
6697 0 489982.2 237848.08 85800 -1 6696
6698 0 490013.25 237815 85760 -1 6697
6699 0 490126.4 237753.16 85680 -1 6698
6700 0 489933.3 237791.8 85880 -1 6696
6701 0 489809.34 237709.67 85960 -1 6700
6702 0 489669.1 237632.16 86000 -1 6701
6703 0 489563.2 237477.69 86040 -1 6702
6704 0 489530.6 237328.97 86120 -1 6703
6705 0 489426.75 237157.12 86120 -1 6704
6706 0 489282.84 237029.53 86040 -1 6705
6707 0 489173.5 236983.64 86000 -1 6706
6708 0 489089.5 236949.61 85960 -1 6707
6709 0 489050.47 236938.9 85920 -1 6708
6710 0 488968.22 236906.39 85840 -1 6709
6711 0 488939.97 236892.48 85800 -1 6710
6712 0 488909.16 236877.38 85760 -1 6711
6713 0 488869.5 236861 85720 -1 6712
6714 0 488830 236845.28 85680 -1 6713
6715 0 488740.56 236805.17 85640 -1 6714
6716 0 490332.47 238422.9 85600 124 6692
6717 0 490556.5 238295.19 85560 81 6716
6718 0 490814.12 238230.78 85480 90 6717
6719 0 491414.16 238247.84 85440 148 6718
6720 0 491742.3 238335.78 85440 120 6719
6721 0 491599.2 238287.02 85360 120 6720
6722 0 491383.12 238238.84 85240 148 6721
6723 0 490541.44 238255.78 85200 81 6722
6724 0 490141.88 238575.5 85160 98 6723
6725 0 490094.44 238638.72 85080 115 6724
6726 0 490189.78 238727.08 84960 115 6725
6727 0 490199 238774.1 84840 104 6726
6728 0 490200.22 238830.23 84680 104 6727
6729 0 490380.47 239016.58 84480 75 6728
6730 0 490550.25 239110.11 84400 124 6729
6731 0 490727.72 239230.81 84320 136 6730
6732 0 490990.66 239318.25 84240 102 6731
6733 0 491293.34 239400.2 84120 51 6732
6734 0 491501.22 239470.75 84080 81 6733
6735 0 491527.38 239576.64 83960 81 6734
6736 0 491614.03 239687.03 83800 81 6735
6737 0 491749.9 239718.45 83640 51 6736
6738 0 491918.16 239711.94 83480 172 6737
6739 0 491893.94 239831.9 83320 172 6738
6740 0 491901.7 239808.1 83240 172 6739
6741 0 491878 239831.56 83080 122 6740
6742 0 491869.66 239894.69 82960 122 6741
6743 0 491790.22 239879.42 82800 128 6742
6744 0 491701 239936.55 82680 128 6743
6745 0 491702.56 239974.42 82600 120 6744
6746 0 491670.16 239943.5 82440 120 6745
6747 0 491541.88 239935.23 82320 96 6746
6748 0 491478.28 239966.02 82160 96 6747
6749 0 491478.44 239967.56 82000 115 6748
6750 0 491467.66 239978.22 81880 115 6749
6751 0 491397.6 239992.11 81840 115 6750
6752 0 490917.6 240040.14 81840 -1 6751
6753 0 490655.03 240104.45 81880 -1 6752
6754 0 490621.5 240095.86 81920 -1 6753
6755 0 490317.47 240055.89 81920 -1 6754
6756 0 490153.25 239978.55 81880 -1 6755
6757 0 489965.6 239944.2 81840 32 6756
6758 0 489629.62 239904.22 81840 32 6757
6759 0 489539.62 239914.33 81880 32 6758
6760 0 489341.3 239833.97 81920 32 6759
6761 0 489191.03 239761.02 81960 60 6760
6762 0 489206.1 239591.64 82040 45 6761
6763 0 489165 239563.62 82160 45 6762
6764 0 488837.7 239168.6 82200 71 6763
6765 0 488578.62 238991.53 82120 60 6764
6766 0 488354.1 238961.69 82040 64 6765
6767 0 488030.47 238861.38 82080 60 6766
6768 0 487921 238813.95 82160 60 6767
6769 0 487789.38 238713.8 82280 96 6768
6770 0 489826.44 239913.67 81760 32 6757
6771 0 489717.72 239925.38 81680 32 6770
6772 0 489498.25 239981.4 81600 71 6771
6773 0 489335.2 239980.34 81520 71 6772
6774 0 489289.84 239953.36 81440 71 6773
6775 0 489047.4 240029.56 81320 81 6774
6776 0 488688.62 240097.23 81240 75 6775
6777 0 488467.16 240160.19 81160 96 6776
6778 0 488400.75 240184.11 81080 96 6777
6779 0 488266.6 240244.42 80960 96 6778
6780 0 488224.03 240247.3 80920 96 6779
6781 0 488184.75 240249.55 80880 96 6780
6782 0 488019.66 240272.61 80800 81 6781
6783 0 487721.84 240327.52 80720 64 6782
6784 0 487477.4 240291.97 80640 64 6783
6785 0 487161.34 240304.06 80560 98 6784
6786 0 486934.44 240377.28 80480 45 6785
6787 0 486993.16 240298.27 80400 45 6786
6788 0 486573.16 240222.34 80400 60 6787
6789 0 486438.25 240184.19 80320 60 6788
6790 0 486217.7 240117.11 80240 60 6789
6791 0 486050.53 240057.64 80160 120 6790
6792 0 485861.78 240197.23 80240 120 6791
6793 0 485846.22 240232.22 80320 120 6792
6794 0 485873.12 240306.47 80400 120 6793
6795 0 485993.7 239971.69 80080 120 6791
6796 0 485960.53 239892.3 80000 102 6795
6797 0 485813.47 239907.83 79880 102 6796
6798 0 485919.56 239671.02 79800 60 6797
6799 0 485889.72 239579.69 79680 81 6798
6800 0 485884.88 239523.86 79600 81 6799
6801 0 485886.44 239467.64 79480 81 6800
6802 0 485737.75 239368.5 79400 81 6801
6803 0 485489.28 239384.3 79360 81 6802
6804 0 485438.16 239411.69 79280 81 6803
6805 0 485438.62 239405.1 79240 81 6804
6806 0 485449.44 239400.48 79120 -1 6805
6807 0 485509.44 239383.69 79000 -1 6806
6808 0 485533.72 239351.9 78920 -1 6807
6809 0 485528.9 239204.77 78840 -1 6808
6810 0 485443.97 239064.12 78760 -1 6809
6811 0 485251.3 239038.47 78680 -1 6810
6812 0 485086.28 239024.45 78600 -1 6811
6813 0 484969.53 238947.86 78520 -1 6812
6814 0 484963.22 238936.75 78440 -1 6813
6815 0 484903.28 239009.88 78320 -1 6814
6816 0 484858.47 239055.36 78280 -1 6815
6817 0 487040.28 240270.2 80320 45 6787
6818 0 487167.4 240238.81 80240 45 6817
6819 0 487276.62 240207.61 80160 98 6818
6820 0 487384.16 240166.84 80040 98 6819
6821 0 487423.66 240130.23 79920 98 6820
6822 0 488268.66 240069.55 80880 96 6781
6823 0 488301.6 240028.66 80800 96 6822
6824 0 491453.38 240070.97 81800 115 6751
6825 0 491477.28 240079.64 81720 81 6824
6826 0 491502 240135.81 81640 81 6825
6827 0 491526.47 240200.1 81560 120 6826
6828 0 491575.22 240222.89 81440 120 6827
6829 0 491629.75 240279.84 81280 98 6828
6830 0 491711.22 240318.19 81160 98 6829
6831 0 491804.1 240424.33 81080 101 6830
6832 0 491861 240467.23 81000 101 6831
6833 0 491901.9 240552.11 80840 104 6832
6834 0 491977.72 240594.48 80680 104 6833
6835 0 492062.22 240576.9 80560 101 6834
6836 0 492176.9 240550.11 80440 101 6835
6837 0 492274.97 240539.77 80320 185 6836
6838 0 492385.9 240518.33 80200 185 6837
6839 0 492416.84 240509.03 80080 192 6838
6840 0 492457.78 240494.94 79960 200 6839
6841 0 492493.66 240405.39 79840 200 6840
6842 0 492557.44 240373.19 79720 229 6841
6843 0 492555.78 240365.14 79600 189 6842
6844 0 493277.94 240973.38 79600 80 6843
6845 0 493727 241297.5 79640 71 6844
6846 0 493963 241217.5 79600 71 6845
6847 0 494075 241197.5 79520 71 6846
6848 0 494055 241173.5 79480 71 6847
6849 0 493757.62 241410.52 79800 71 6845
6850 0 493654.3 241596.97 79920 64 6849
6851 0 493326.7 241918.86 80000 160 6850
6852 0 492590.62 242209 80000 96 6851
6853 0 492345.9 242295.19 79840 71 6852
6854 0 492310.5 242307.03 79720 71 6853
6855 0 492238.34 242348.05 79600 32 6854
6856 0 492170.03 242375.12 79480 32 6855
6857 0 492167 242410.44 79400 32 6856
6858 0 492087.2 242431.75 79240 71 6857
6859 0 492122.06 242471.52 79080 163 6858
6860 0 492124.22 242542.39 78960 163 6859
6861 0 492013.53 242579.75 78840 140 6860
6862 0 491926.72 242671.12 78720 90 6861
6863 0 491818.6 242820.38 78600 90 6862
6864 0 491784.94 242924.16 78480 71 6863
6865 0 491745.78 243078.36 78360 51 6864
6866 0 491614.78 243322.8 78280 40 6865
6867 0 491365.72 243523.86 78160 40 6866
6868 0 490862.75 243817.42 78080 51 6867
6869 0 490425.75 244183.62 78120 80 6868
6870 0 489943.8 244321.31 78200 108 6869
6871 0 489336.2 244832.33 78200 32 6870
6872 0 489087.88 244998.28 78120 45 6871
6873 0 488925.47 245201.22 78040 60 6872
6874 0 488916.28 245246.95 77920 60 6873
6875 0 488848.66 245371.28 77800 122 6874
6876 0 488701.53 245626.2 77680 64 6875
6877 0 488727.38 245653.98 77560 64 6876
6878 0 488736.94 245795.17 77480 75 6877
6879 0 488593.06 245902.11 77360 75 6878
6880 0 488235.34 246088.3 77280 134 6879
6881 0 487799.28 246280.48 77280 32 6880
6882 0 487667.47 246480.44 77320 101 6881
6883 0 487703.5 246552.38 77400 101 6882
6884 0 487788.9 246574.16 77480 101 6883
6885 0 487768.22 246615.27 77600 101 6884
6886 0 487697.25 246637.55 77720 101 6885
6887 0 487696.34 246664.89 77880 101 6886
6888 0 487656.06 246669.7 78000 101 6887
6889 0 488215.22 246066.77 77200 134 6880
6890 0 488329.78 246008.73 77080 134 6889
6891 0 488258.53 245982.02 76960 134 6890
6892 0 488310.25 245959.03 76880 134 6891
6893 0 488387.34 245953.75 76840 134 6892
6894 0 488342.53 245989.42 76720 134 6893
6895 0 488331.22 246085.62 76600 134 6894
6896 0 488367.3 246173.97 76480 -1 6895
6897 0 488398.72 246485.61 76360 -1 6896
6898 0 488420.12 246490.55 76320 -1 6897
6899 0 488095.06 246701.27 76280 -1 6898
6900 0 488015.28 246710.12 76200 -1 6899
6901 0 487934.16 246721.9 76120 -1 6900
6902 0 487779.4 246789.25 76080 -1 6901
6903 0 487682.25 246853.88 76120 -1 6902
6904 0 487782.5 246793.11 75960 -1 6902
6905 0 487741.9 246812.31 75880 -1 6904
6906 0 487726.78 246813.45 75760 -1 6905
6907 0 487711.1 246834.1 75640 -1 6906
6908 0 487783.12 246865.52 75520 -1 6907
6909 0 487839.44 246873.89 75440 -1 6908
6910 0 487838.47 246873.5 75400 -1 6909
6911 0 487914.6 246978.03 75280 -1 6910
6912 0 488014.66 247009.92 75240 -1 6911
6913 0 487902 246902 75160 -1 6912
6914 0 487870 246858 75080 -1 6913
6915 0 487906 246818 74960 -1 6914
6916 0 487946 246782 74800 -1 6915
6917 0 487970 246782 74680 -1 6916
6918 0 487950 246806 74600 -1 6917
6919 0 487942 247054 74560 -1 6918
6920 0 487990 247118 74640 -1 6919
6921 0 488094 247262 74760 -1 6920
6922 0 488194 247406 74840 -1 6921
6923 0 487914 247050 74480 -1 6919
6924 0 487862 247046 74400 -1 6923
6925 0 487770 246974 74280 -1 6924
6926 0 487678 246930 74160 -1 6925
6927 0 487626 246906 74040 -1 6926
6928 0 487458 246906 73920 -1 6927
6929 0 487286 246974 73880 -1 6928
6930 0 487230 247030 73760 -1 6929
6931 0 487222 247054 73600 -1 6930
6932 0 487206 247086 73400 -1 6931
6933 0 487166 247150 73200 -1 6932
6934 0 487178 247118 73000 -1 6933
6935 0 487138 247202 72880 -1 6934
6936 0 487118 247294 72800 -1 6935
6937 0 487162 247350 72720 -1 6936
6938 0 487214 247446 72640 -1 6937
6939 0 487114 247490 72520 -1 6938
6940 0 487146 247506 72480 -1 6939
6941 0 487178 247522 72440 -1 6940
6942 0 487222 247534 72360 -1 6941
6943 0 487558.4 246833.61 75680 -1 6906
6944 0 487206.34 246823.53 75600 -1 6943
6945 0 487147.94 246822.62 75520 -1 6944
6946 0 487119.28 246822.66 75480 -1 6945
6947 0 487105.28 246869.44 75360 -1 6946
6948 0 487090.6 246953.98 75280 -1 6947
6949 0 487078.7 246942.03 75240 -1 6948
6950 0 486814.9 246629.7 75520 -1 6945
6951 0 486878.22 246541.7 75600 -1 6950
6952 0 486955.16 246422.17 75640 -1 6951
6953 0 486958.22 246165.45 75680 -1 6952
6954 0 487182.22 245949.4 75680 -1 6953
6955 0 487270.47 245921.22 75760 -1 6954
6956 0 487526.88 245753.67 75800 -1 6955
6957 0 487695.12 245676.61 75720 -1 6956
6958 0 487890.22 245661.34 75680 -1 6957
6959 0 488015.1 245740.6 75720 -1 6958
6960 0 488065.75 245756.94 75880 -1 6959
6961 0 488427.25 246436.06 76200 -1 6898
6962 0 488438.34 246428.2 76160 -1 6961
6963 0 493231.03 241911.56 80160 160 6851
6964 0 493350.8 241851.83 80240 160 6963
6965 0 493450.8 241865.98 80320 160 6964
6966 0 493514.56 241894.53 80480 160 6965
6967 0 493612.25 241933.55 80600 160 6966
6968 0 493610.72 242035.44 80680 160 6967
6969 0 493634 242007.16 80760 160 6968
6970 0 493733.8 242016.17 80840 -1 6969
6971 0 493734.34 242019.86 80960 -1 6970
6972 0 493700.56 242019.98 81080 -1 6971
6973 0 493634.38 241982.95 81200 -1 6972
6974 0 493541.12 241936 81280 -1 6973
6975 0 493474.94 241917.89 81400 -1 6974
6976 0 493366.53 241962.22 81520 -1 6975
6977 0 493174.6 242047.55 81560 -1 6976
6978 0 493151 242014.34 81440 -1 6977
6979 0 493274.84 241931.36 81360 -1 6978
6980 0 493175.7 240705.05 79480 96 6844
6981 0 493244.06 240693.62 79360 96 6980
6982 0 493277.16 240690.44 79240 96 6981
6983 0 493286.56 240630.42 79200 40 6982
6984 0 493380.8 240170.12 79240 32 6983
6985 0 493619.84 240117.9 79160 32 6984
6986 0 493763.53 240064.83 79080 60 6985
6987 0 493908.62 240001 78960 60 6986
6988 0 494082.78 239967.86 78840 60 6987
6989 0 494425.88 239898.64 78800 45 6988
6990 0 494804.9 239779.48 78760 60 6989
6991 0 494982.9 239739.11 78840 64 6990
6992 0 495142.97 239707.34 78920 64 6991
6993 0 495227.78 239667.62 79040 32 6992
6994 0 495351.1 239604.14 79160 32 6993
6995 0 495449.4 239303.2 79280 51 6994
6996 0 495517.38 238999.16 79280 51 6995
6997 0 495635.47 238934.66 79320 51 6996
6998 0 495771.22 238928.1 79440 -1 6997
6999 0 495852.22 238947.75 79480 -1 6998
7000 0 495964.47 238862.39 79520 -1 6999
7001 0 496202.88 238638.72 79600 -1 7000
7002 0 496427.2 238532.94 79560 -1 7001
7003 0 496835.38 238404.36 79480 -1 7002
7004 0 496999.06 238345.75 79440 -1 7003
7005 0 497271.75 238372.88 79400 -1 7004
7006 0 497535.28 238356.6 79360 -1 7005
7007 0 497642.2 238334.88 79280 -1 7006
7008 0 497695.53 238324.48 79240 -1 7007
7009 0 497904.2 238280.9 79120 -1 7008
7010 0 497966.75 238252.31 79040 -1 7009
7011 0 498146.47 238241.19 78960 -1 7010
7012 0 498548.44 238273.7 78880 -1 7011
7013 0 497643.7 238372.89 79400 -1 7007
7014 0 497619.12 238413 79560 -1 7013
7015 0 497476.7 238575.84 79640 -1 7014
7016 0 497415.84 238683.48 79760 -1 7015
7017 0 497375.6 238748.31 79840 -1 7016
7018 0 497334.9 238850.06 79920 -1 7017
7019 0 497279.84 238908.94 80000 -1 7018
7020 0 497274.7 238972.69 80080 -1 7019
7021 0 497222.94 239060.16 80160 -1 7020
7022 0 497179.5 239149.5 80280 -1 7021
7023 0 497139.34 239226.08 80360 -1 7022
7024 0 493183.06 239982.81 79200 32 6984
7025 0 493056.75 240046.05 79240 32 7024
7026 0 492507.72 240133.12 79480 160 6843
7027 0 492420.7 240016.88 79400 160 7026
7028 0 492302.97 239917.34 79280 108 7027
7029 0 491744 239488 78920 71 7028
7030 0 491744 239264 78800 81 7029
7031 0 491744 239136 78560 51 7030
7032 0 491584 239040 78360 32 7031
7033 0 491424 239040 78160 98 7032
7034 0 491296 238976 77920 71 7033
7035 0 491296 238976 77880 75 7034
7036 0 491315.5 238937.12 77720 -1 7035
7037 0 491292.16 238969.67 77480 -1 7036
7038 0 491141.62 239320.11 77240 -1 7037
7039 0 491022.7 239415.16 77040 -1 7038
7040 0 490849.1 239446.1 76840 -1 7039
7041 0 490828.56 239503.78 76680 -1 7040
7042 0 490624.9 239555.92 76480 -1 7041
7043 0 490332.56 239576.2 76320 -1 7042
7044 0 490114.8 239535.8 76160 -1 7043
7045 0 489957.75 239428.88 75960 -1 7044
7046 0 489685.3 239296.86 75760 -1 7045
7047 0 491672.62 238982.16 77400 -1 7037
7048 0 492925.66 237863.25 85480 163 6720
7049 0 493613.22 237566.69 85560 90 7048
7050 0 493982.12 237327.34 85520 143 7049
7051 0 494061.62 237439.45 85480 143 7050
7052 0 494221.62 237637.77 85400 143 7051
7053 0 494365.3 237663.67 85320 -1 7052
7054 0 494645.3 237607.61 85320 -1 7053
7055 0 495058.34 237736.72 85280 -1 7054
7056 0 495450.47 237804.95 85240 -1 7055
7057 0 495794.34 237880.86 85160 -1 7056
7058 0 495993.06 237928.88 85040 -1 7057
7059 0 496338.7 237963.98 84960 -1 7058
7060 0 496354.16 237948.6 84840 -1 7059
7061 0 496404.72 237977.02 84760 -1 7060
7062 0 493997.28 237222.6 85560 143 7050
7063 0 493981.3 237135.05 85640 131 7062
7064 0 493997.97 237070.12 85760 131 7063
7065 0 494133.56 237031.16 85880 101 7064
7066 0 494190.7 236912.48 85920 101 7065
7067 0 494222.25 236790.2 85960 45 7066
7068 0 494661.03 236449.53 86280 32 7067
7069 0 494985.4 236071.61 86600 -1 7068
7070 0 495761.1 235914.12 86560 -1 7069
7071 0 496082.16 235859.7 86360 -1 7070
7072 0 496491.12 235866.75 86160 32 7071
7073 0 496521.53 235690.78 85920 32 7072
7074 0 496977.78 235637.16 85680 51 7073
7075 0 497176.97 235322.78 85320 157 7074
7076 0 497174.34 235149.44 85040 202 7075
7077 0 497360.53 234903.38 84720 124 7076
7078 0 497901.5 234632 84680 163 7077
7079 0 498544.28 234039.12 84760 200 7078
7080 0 499174.16 233399.48 84680 204 7079
7081 0 499569.16 233098.33 84280 153 7080
7082 0 499321.16 233263.34 83840 32 7081
7083 0 499496.44 233416.84 83800 81 7082
7084 0 499745.25 233252.02 83760 81 7083
7085 0 499985.25 232895.89 83760 51 7084
7086 0 500066.03 233170.5 83560 81 7085
7087 0 499928.88 232270.69 83720 108 7085
7088 0 499909.2 232134.42 83640 108 7087
7089 0 499870.97 231847.75 83520 148 7088
7090 0 500020.56 231815.31 83360 75 7089
7091 0 500137.28 231682.5 83280 32 7090
7092 0 500144.4 231627.25 83200 32 7091
7093 0 500152.1 231570.33 83080 32 7092
7094 0 500073.12 231474.58 82920 32 7093
7095 0 500097.47 231414.34 82760 32 7094
7096 0 500072.38 231425.78 82640 32 7095
7097 0 499873.4 231310.06 82520 71 7096
7098 0 499717.44 231014.08 82520 60 7097
7099 0 499668.97 230602.17 82440 75 7098
7100 0 499673.8 230262.22 82400 40 7099
7101 0 499540.94 230001.3 82360 75 7100
7102 0 499524.94 229610.38 82320 60 7101
7103 0 499528.38 229525.97 82280 60 7102
7104 0 499532.7 229466 82200 60 7103
7105 0 499576.1 229418.14 82120 60 7104
7106 0 499580.8 229386.73 82080 60 7105
7107 0 500077.06 232718.34 83640 124 7088
7108 0 500088.9 232738.77 83600 124 7107
7109 0 499637 231142.38 83720 45 7087
7110 0 499684.5 230876.69 83800 64 7109
7111 0 499624.53 230542.39 83960 60 7110
7112 0 499603.44 230318.94 84080 51 7111
7113 0 499555.97 229874.4 84200 122 7112
7114 0 499499.72 229786.72 84080 60 7113
7115 0 499513.16 229809.92 84040 60 7114
7116 0 499333.6 229657.56 84000 45 7115
7117 0 499158.78 229626.77 83880 45 7116
7118 0 498916.6 229588.22 83760 64 7117
7119 0 498637.2 229634.5 83720 64 7118
7120 0 498535.66 229735.16 83600 64 7119
7121 0 498464.75 229786.02 83440 64 7120
7122 0 498515.66 229793.69 83240 -1 7121
7123 0 498436.97 229713.67 83040 -1 7122
7124 0 498469.5 229695.16 82840 -1 7123
7125 0 498460.2 229687.28 82560 -1 7124
7126 0 498453.44 229638.88 82480 -1 7125
7127 0 498536.78 229618.55 82320 -1 7126
7128 0 498584.75 229597.83 82200 -1 7127
7129 0 498601.22 229534.73 82040 -1 7128
7130 0 498532.97 229426.66 81920 -1 7129
7131 0 498420.3 229333.97 81760 -1 7130
7132 0 498427.97 229309.14 81640 -1 7131
7133 0 499506 229946.19 84000 60 7115
7134 0 499464.56 230006.42 83960 51 7133
7135 0 499780.72 233071.6 84800 197 7080
7136 0 499846.8 233021.31 85000 32 7135
7137 0 499989.44 232973.94 85120 154 7136
7138 0 500074.03 232929.95 85280 143 7137
7139 0 500248.97 232842.12 85440 143 7138
7140 0 500422.16 232730.89 85640 98 7139
7141 0 500598.34 232661.81 85800 153 7140
7142 0 500665.72 232654 85840 153 7141
7143 0 500754.3 232685.6 85960 153 7142
7144 0 500873.9 232603.83 86120 164 7143
7145 0 500955.22 232523.08 86240 122 7144
7146 0 501099.22 232441.42 86360 122 7145
7147 0 501099.22 232441.42 86360 122 7146
7148 0 501385.16 232251.1 86480 80 7147
7149 0 501686 232064.34 86560 134 7148
7150 0 501868.1 231949.22 86600 160 7149
7151 0 502047.94 231839.86 86640 154 7150
7152 0 501989.44 231053.08 86640 86 7151
7153 0 502036.2 231046.6 86720 90 7152
7154 0 502109.47 230983.88 86840 124 7153
7155 0 502673.72 230809.95 86920 131 7154
7156 0 503036.5 230640.78 87080 141 7155
7157 0 503230.4 230436.52 87240 154 7156
7158 0 503352.2 230313.8 87360 163 7157
7159 0 503367.5 230224.11 87480 124 7158
7160 0 503456.7 230127.1 87600 124 7159
7161 0 503879.56 229777.19 87720 120 7160
7162 0 504163.75 229877.19 87520 104 7161
7163 0 504311.47 229977.7 87400 104 7162
7164 0 504378.28 230063.06 87280 98 7163
7165 0 504448.34 230163.31 87120 98 7164
7166 0 504542.3 230198.03 87000 98 7165
7167 0 504703.34 230271.36 86920 102 7166
7168 0 504894.84 230212.83 86800 101 7167
7169 0 504763.47 230532.16 86760 60 7168
7170 0 504907.3 230831.66 86840 96 7169
7171 0 504863.72 230879.3 87000 96 7170
7172 0 504848.1 230893.94 87120 51 7171
7173 0 504826.9 230966.78 87280 96 7172
7174 0 504759.88 230970.88 87400 96 7173
7175 0 504630.44 230976.84 87520 71 7174
7176 0 504602.88 230947.2 87600 71 7175
7177 0 504561.6 231096.83 87680 75 7176
7178 0 504536.22 231127.38 87760 75 7177
7179 0 504505.03 231177.84 87880 75 7178
7180 0 504470.88 231197.72 88000 51 7179
7181 0 504173.9 231475.19 88120 60 7180
7182 0 504024.47 231553.14 88200 60 7181
7183 0 503942.28 231568.4 88320 71 7182
7184 0 503629.44 231644.4 88400 71 7183
7185 0 503099.1 231929.77 88480 120 7184
7186 0 502734.2 232225.8 88400 51 7185
7187 0 502536.16 232411.3 88360 -1 7186
7188 0 502510.3 232528.75 88280 -1 7187
7189 0 502448.75 232613.19 88240 -1 7188
7190 0 502332.28 232806.31 88200 -1 7189
7191 0 502049.12 233032.88 88120 -1 7190
7192 0 502055.72 233088.44 88040 -1 7191
7193 0 502993.56 231904.52 88640 51 7185
7194 0 503220.78 231945.78 88720 120 7193
7195 0 503112.1 231879.17 88840 120 7194
7196 0 503020.97 231949.52 88960 51 7195
7197 0 502936.7 231977.69 89120 51 7196
7198 0 502900.78 232038.94 89200 51 7197
7199 0 502929.03 232629.64 89240 75 7198
7200 0 502977.16 232702.08 89320 75 7199
7201 0 503176.78 232802.3 89400 75 7200
7202 0 503119.28 232730.73 89600 75 7201
7203 0 503083.7 232774.72 89680 75 7202
7204 0 502878.16 232860.81 89760 60 7203
7205 0 502831.84 232886.52 89680 60 7204
7206 0 502644.4 233019.77 89560 60 7205
7207 0 502164.44 233058.89 89600 60 7206
7208 0 501777.66 233159.95 89640 81 7207
7209 0 501689.75 233209.08 89760 81 7208
7210 0 501572 233237.7 89880 81 7209
7211 0 501429.06 233203.7 90040 86 7210
7212 0 501337.5 233120.14 90160 86 7211
7213 0 501280.84 233097.12 90320 86 7212
7214 0 501145.62 233158.25 90480 86 7213
7215 0 500895.28 233658.55 90480 -1 7214
7216 0 500795.66 233857.62 90360 -1 7215
7217 0 500553.8 234096.19 90280 64 7216
7218 0 500337.25 234257.8 90200 64 7217
7219 0 500185.06 234365.84 90080 64 7218
7220 0 500131.97 234421.75 89960 64 7219
7221 0 500059.38 234522.45 89840 98 7220
7222 0 500057.56 234620.77 89680 98 7221
7223 0 499873.1 234826.53 89560 64 7222
7224 0 499676.5 234987.39 89440 75 7223
7225 0 499449.2 235138.14 89280 40 7224
7226 0 498905.16 235404.19 89280 71 7225
7227 0 498662.12 235910.6 89200 64 7226
7228 0 498717.3 235981.05 89080 64 7227
7229 0 498778.4 236054.22 88960 71 7228
7230 0 498838.44 236127.83 88840 71 7229
7231 0 498881.28 236166.86 88760 45 7230
7232 0 501193.8 233112.44 90560 86 7214
7233 0 501260.5 233059.89 90600 86 7232
7234 0 505472 229760 86720 71 7168
7235 0 505664 229568 86680 115 7234
7236 0 505824 229408 86560 81 7235
7237 0 506048 229376 86400 81 7236
7238 0 506240 229216 86240 86 7237
7239 0 506432 229024 86200 128 7238
7240 0 506268.6 228592.97 85960 45 7239
7241 0 506592 229120 86240 96 7239
7242 0 506784 229152 86400 140 7241
7243 0 507008 229120 86280 86 7242
7244 0 507104 229344 86360 40 7243
7245 0 507296 229440 86200 104 7244
7246 0 507552 229440 86160 86 7245
7247 0 507808 229504 86080 107 7246
7248 0 508064 229600 86040 64 7247
7249 0 508320 229664 86040 60 7248
7250 0 508480 229856 85920 139 7249
7251 0 508819.78 230179.78 85480 108 7250
7252 0 509120 230464 84800 81 7251
7253 0 509248 230592 84560 71 7252
7254 0 509440 230624 84400 64 7253
7255 0 509504 230611.2 84320 62 7254
7256 0 509600 230592 84200 60 7255
7257 0 509792 230560 84200 32 7256
7258 0 509248 230080 86480 60 7250
7259 0 509472 230240 86600 198 7258
7260 0 509472 230496 86600 221 7259
7261 0 509440 230752 86640 128 7260
7262 0 509536 231008 86640 32 7261
7263 0 509632 231200 86480 134 7262
7264 0 509696 231424 86360 81 7263
7265 0 509664 231680 86240 60 7264
7266 0 509664 231904 86040 51 7265
7267 0 503886.2 229712.61 87840 120 7161
7268 0 503928.06 229556.58 88000 120 7267
7269 0 503982.2 229426.98 88120 122 7268
7270 0 504023.47 229320.38 88240 120 7269
7271 0 504004.34 229204.86 88400 120 7270
7272 0 504018.9 228961.16 88520 81 7271
7273 0 503849.4 228808.23 88640 60 7272
7274 0 504181.8 228799.64 88720 60 7273
7275 0 504110.94 228614.73 88800 64 7274
7276 0 504058.66 228396.06 88920 163 7275
7277 0 504060.22 228056.11 89040 51 7276
7278 0 504379.75 227999.92 89160 51 7277
7279 0 504504.2 227959.9 89320 75 7278
7280 0 504585.22 227936.58 89480 75 7279
7281 0 504916.5 227963.5 89600 101 7280
7282 0 505283.38 228125.52 89560 131 7281
7283 0 505701.22 228288.03 89480 196 7282
7284 0 505920.06 228331.72 89320 102 7283
7285 0 506088.62 228427.88 89160 102 7284
7286 0 506176.12 228469.95 89040 75 7285
7287 0 506325.4 228556.8 88920 98 7286
7288 0 506427 228606.14 88800 98 7287
7289 0 506503.47 228656.19 88720 98 7288
7290 0 506519.44 228663.84 88600 40 7289
7291 0 506699.3 228781.66 88520 32 7290
7292 0 506767.56 228867.47 88440 98 7291
7293 0 506954.75 228919.9 88320 98 7292
7294 0 507158.62 228904.22 88200 71 7293
7295 0 507634.06 228836.88 88160 71 7294
7296 0 507768.84 228762.2 88080 75 7295
7297 0 507894.16 228666.83 88000 75 7296
7298 0 507967.25 228659.44 87920 107 7297
7299 0 508091.97 228649.81 87840 107 7298
7300 0 508164.7 228734.94 87720 108 7299
7301 0 508520.62 228704.45 87600 81 7300
7302 0 508502.25 228777.83 87520 81 7301
7303 0 508565.16 228804.3 87440 81 7302
7304 0 508588.3 228818.5 87320 81 7303
7305 0 508813.4 228490.27 87680 51 7301
7306 0 508892.78 228472.88 87800 51 7305
7307 0 508736.8 228302.52 87800 51 7306
7308 0 508814.8 228148.73 87840 51 7307
7309 0 508812.5 227980.84 87800 51 7308
7310 0 509160.44 228456.75 87880 75 7306
7311 0 509262.28 228377.95 88000 75 7310
7312 0 509981.62 228203.05 88080 71 7311
7313 0 510275.4 228291.69 87920 172 7312
7314 0 510255.28 228391.88 87760 172 7313
7315 0 510350.06 228470.78 87640 122 7314
7316 0 510478.8 228469.58 87520 122 7315
7317 0 510642.1 228454.03 87400 122 7316
7318 0 510778.1 228500.73 87280 -1 7317
7319 0 510980.28 228553.34 87160 -1 7318
7320 0 511076.4 228537 87120 -1 7319
7321 0 511125.25 228535.42 87080 -1 7320
7322 0 511193.9 228549.31 86960 -1 7321
7323 0 511326.9 228543 86840 -1 7322
7324 0 511463.75 228537.2 86680 -1 7323
7325 0 510680.84 228023.61 88040 60 7313
7326 0 510824.5 227922.42 88120 91 7325
7327 0 511089.47 227760.28 88160 71 7326
7328 0 511615.94 227520.45 88280 71 7327
7329 0 511736.3 227398.38 88400 -1 7328
7330 0 511763.6 227244.08 88520 -1 7329
7331 0 511733 227171.31 88600 -1 7330
7332 0 512134.88 227101.88 88640 -1 7331
7333 0 512425.66 227170.33 88560 -1 7332
7334 0 512550.53 227221.05 88440 -1 7333
7335 0 512674.03 227251.23 88280 -1 7334
7336 0 512955.4 227104.42 88160 -1 7335
7337 0 513043.1 226970.28 88080 -1 7336
7338 0 513253.25 226941.67 88200 -1 7337
7339 0 513245.4 226956.02 88320 -1 7338
7340 0 513026.44 226971.48 87920 -1 7337
7341 0 513026.22 226979.23 87880 -1 7340
7342 0 513045.97 226791.84 88240 -1 7337
7343 0 512940.03 226723.28 88320 -1 7342
7344 0 512793.66 226602.14 88400 -1 7343
7345 0 512720.12 226412.17 88480 -1 7344
7346 0 512677.62 226284.72 88560 -1 7345
7347 0 512575.5 226153.7 88640 -1 7346
7348 0 512126.56 225723.02 88680 -1 7347
7349 0 512636.38 226259.25 88720 -1 7348
7350 0 513181.06 226648.9 88240 -1 7342
7351 0 513515.47 226712.02 88240 -1 7350
7352 0 513702.3 226696.22 88160 -1 7351
7353 0 513721.28 226691.9 88120 -1 7352
7354 0 511559.5 226941.6 88640 -1 7331
7355 0 511200.8 226509.06 88680 -1 7354
7356 0 511768.94 227011.64 88720 -1 7355
7357 0 506844.4 229084.84 88160 98 7294
7358 0 506878.16 229148.83 88080 98 7357
7359 0 506897 229321.67 88000 71 7358
7360 0 506967.7 229644.66 87920 -1 7359
7361 0 506972.5 229718.5 87880 -1 7360
7362 0 507109 229710 87920 -1 7361
7363 0 507197 229686 88040 -1 7362
7364 0 507281 229654 88120 -1 7363
7365 0 507361 229630 88280 -1 7364
7366 0 507361 229598 88320 -1 7365
7367 0 507369 229538 88360 71 7366
7368 0 507477 229442 88400 51 7367
7369 0 507493 229394 88440 51 7368
7370 0 507649 229350 88480 51 7369
7371 0 507821 229318 88440 71 7370
7372 0 507849 229402 88360 71 7371
7373 0 507885 229518 88280 -1 7372
7374 0 507897 229558 88240 -1 7373
7375 0 507873 229630 88120 -1 7374
7376 0 507833 229682 88080 -1 7375
7377 0 507861 229990 88080 -1 7376
7378 0 507901 230010 88160 -1 7377
7379 0 507913 229958 88240 -1 7378
7380 0 507885 229922 88280 -1 7379
7381 0 507949 229746 88320 -1 7380
7382 0 508233 229650 88320 -1 7381
7383 0 508529 229698 88280 -1 7382
7384 0 508657 229750 88160 -1 7383
7385 0 506977.22 229791.61 87840 -1 7361
7386 0 506922.66 229941.17 87760 -1 7385
7387 0 506924.06 230211.14 87720 -1 7386
7388 0 506928.1 230282.53 87640 -1 7387
7389 0 506942.3 230320.38 87520 -1 7388
7390 0 506999.53 230444.55 87400 -1 7389
7391 0 507000.5 230563.53 87320 -1 7390
7392 0 507031.53 230676.89 87200 -1 7391
7393 0 507064.22 230746.5 87120 -1 7392
7394 0 507134.5 230772.77 87080 -1 7393
7395 0 507218.34 230971.42 86960 -1 7394
7396 0 507294.78 231095.75 86840 -1 7395
7397 0 507325.88 231150.47 86800 -1 7396
7398 0 507410.16 231358.7 86760 -1 7397
7399 0 507426.53 231348.7 86720 -1 7398
7400 0 506926.4 231739.72 86720 -1 7399
7401 0 506738.47 232018.8 86760 -1 7400
7402 0 506589.44 232173.16 86680 -1 7401
7403 0 506652.38 232703.16 86680 -1 7402
7404 0 506551.5 232857.94 86720 -1 7403
7405 0 506442.34 233176.6 86800 -1 7404
7406 0 506168.2 233399.95 86760 -1 7405
7407 0 506045.2 233442.97 86680 -1 7406
7408 0 505873.75 233513.3 86640 -1 7407
7409 0 505835.3 233559.06 86520 -1 7408
7410 0 505787.28 233623.19 86400 -1 7409
7411 0 505747.8 233698.6 86200 -1 7410
7412 0 505747.25 233825.6 86080 -1 7411
7413 0 505638.8 233955.89 86000 -1 7412
7414 0 505714.25 234085.39 85880 -1 7413
7415 0 505724 234128.05 85800 -1 7414
7416 0 505685.94 234212.72 85720 -1 7415
7417 0 505589.72 234327.06 85600 -1 7416
7418 0 505493.16 234449.16 85520 -1 7417
7419 0 505293.72 234577.58 85400 -1 7418
7420 0 505141.28 234685.27 85280 -1 7419
7421 0 505062.12 234710.84 85160 -1 7420
7422 0 504927.16 234707.14 85040 -1 7421
7423 0 504782.5 234790.56 85000 -1 7422
7424 0 504672.78 234949.56 84920 -1 7423
7425 0 504653.6 235029.31 84840 -1 7424
7426 0 504594.1 235141.2 84720 -1 7425
7427 0 507441.25 231341.67 86680 -1 7399
7428 0 507500.06 231322.2 86600 -1 7427
7429 0 503857.7 227653.66 88920 91 7276
7430 0 503807.3 227561 89040 91 7429
7431 0 503699.44 227419.55 89200 91 7430
7432 0 503811.9 226336.34 89320 154 7431
7433 0 503692.7 225978.52 89440 196 7432
7434 0 503713.25 225695.02 89280 249 7433
7435 0 503729.2 225688.47 89120 249 7434
7436 0 503809.75 225667.19 88960 249 7435
7437 0 503869.72 225737.05 88800 134 7436
7438 0 503680.12 225690.12 88640 212 7437
7439 0 503791.84 225803.61 88480 212 7438
7440 0 503795.1 225808.89 88360 212 7439
7441 0 503841.1 225771.06 88320 212 7440
7442 0 504552.2 225902.25 88320 96 7441
7443 0 504401.84 225870.97 88200 96 7442
7444 0 504349.12 225822.88 88080 60 7443
7445 0 504403.62 225826.44 88000 60 7444
7446 0 504409 225787.81 87880 60 7445
7447 0 504394.06 225802.06 87720 51 7446
7448 0 504452.84 225876.84 87560 122 7447
7449 0 504455.22 225916.39 87400 122 7448
7450 0 504412.84 225936.27 87240 40 7449
7451 0 504193.94 225979.19 87120 40 7450
7452 0 504255.38 226850.2 87000 -1 7451
7453 0 504192.06 226832.27 86920 -1 7452
7454 0 504108.78 226855.44 86800 -1 7453
7455 0 503981.6 226700.08 86680 -1 7454
7456 0 503776 225920 86600 71 7451
7457 0 503712 225792 86320 32 7456
7458 0 503616 225728 86120 60 7457
7459 0 503424 225568 86080 51 7458
7460 0 503264 225504 85880 71 7459
7461 0 503200 225536 85640 120 7460
7462 0 503160 225496 85600 108 7461
7463 0 503040 225376 85480 75 7462
7464 0 502816 225248 85520 32 7463
7465 0 502624 225056 85640 64 7464
7466 0 502432 224928 85800 64 7465
7467 0 502400 224928 85840 71 7466
7468 0 503783.62 225909.22 85600 -1 7462
7469 0 503875.38 225981.14 85680 -1 7468
7470 0 504611.1 225999.5 87160 122 7450
7471 0 504691.47 226064.47 87120 122 7470
7472 0 504804.16 226109.22 87080 122 7471
7473 0 504836.12 226136.27 87000 40 7472
7474 0 505048.88 226247.95 86920 -1 7473
7475 0 505122.5 226337.48 86840 -1 7474
7476 0 505234.25 226362.97 86800 -1 7475
7477 0 505407.16 226203.83 86760 -1 7476
7478 0 505399.06 226180.38 86720 -1 7477
7479 0 505262.53 226403.67 86720 -1 7476
7480 0 505297.53 226578.44 86640 -1 7479
7481 0 505363.94 226727.69 86560 -1 7480
7482 0 505391.72 226844.72 86480 -1 7481
7483 0 505328.94 226878.77 86400 -1 7482
7484 0 504801.38 225262.17 88320 81 7442
7485 0 505524.72 225313.11 88320 178 7484
7486 0 505503.12 225279.86 88160 178 7485
7487 0 505654.66 225334.58 88000 128 7486
7488 0 506069.25 225429.28 87840 122 7487
7489 0 506128.9 225441.62 87720 122 7488
7490 0 506214.06 225467.52 87600 131 7489
7491 0 506280.1 225470.88 87440 131 7490
7492 0 506247.75 225506.1 87280 131 7491
7493 0 506098.44 225441.89 87120 154 7492
7494 0 506049.75 225401.05 87000 154 7493
7495 0 505961.2 225352.55 86880 154 7494
7496 0 505916.47 225345.36 86760 154 7495
7497 0 505840.12 225316.67 86640 91 7496
7498 0 505674.28 225142.33 86520 90 7497
7499 0 505657.1 225066.1 86400 90 7498
7500 0 505799.88 225071.08 86280 128 7499
7501 0 505887.38 225043.97 86160 128 7500
7502 0 505735.75 225055.92 86080 128 7501
7503 0 505287.84 225067.73 86080 128 7502
7504 0 505217.97 225035.72 86000 51 7503
7505 0 505004.56 225119.52 85880 -1 7504
7506 0 505882.4 225019.69 86000 51 7502
7507 0 505728.94 224637.31 85920 32 7506
7508 0 505755.62 224619.27 85840 32 7507
7509 0 506527.38 225068.31 86160 -1 7501
7510 0 506639.56 225072.25 86080 -1 7509
7511 0 506847.1 225123.56 86000 -1 7510
7512 0 507239.38 225159.55 86000 -1 7511
7513 0 503771.7 227179.56 88840 166 7429
7514 0 503802.3 227255.36 88720 166 7513
7515 0 503466.12 227129.84 88600 166 7514
7516 0 503446.6 227145.5 88520 -1 7515
7517 0 503363.16 227238.28 88440 -1 7516
7518 0 503436.28 227233.53 88360 -1 7517
7519 0 503260.03 227363.61 88280 -1 7518
7520 0 503316.5 227385.33 88120 -1 7519
7521 0 503473.66 227363.08 88000 -1 7520
7522 0 503570.2 227335.03 87880 -1 7521
7523 0 503665.1 227315.1 87760 -1 7522
7524 0 503804.25 227307.25 87640 -1 7523
7525 0 503893.2 227289.89 87520 -1 7524
7526 0 504033.66 227283.92 87400 -1 7525
7527 0 504093.06 227348.45 87280 -1 7526
7528 0 504155.44 227436.17 87160 -1 7527
7529 0 504178.53 227464.86 87120 -1 7528
7530 0 504242.56 227449.64 87080 -1 7529
7531 0 504245.34 227565.67 87000 -1 7530
7532 0 503036.62 227341.53 88200 -1 7519
7533 0 502792 227317.89 88120 -1 7532
7534 0 502880.25 227292.2 88280 -1 7533
7535 0 502529.78 227330.06 88000 -1 7533
7536 0 502313.78 227081.23 87920 -1 7535
7537 0 502005.72 227072.86 87840 -1 7536
7538 0 501884.75 227114.03 87760 -1 7537
7539 0 501758.88 227139.38 87640 -1 7538
7540 0 501608.75 227153.45 87520 -1 7539
7541 0 501470.75 227119.94 87400 -1 7540
7542 0 501388.78 227157.39 87240 -1 7541
7543 0 501388.03 227174.42 87120 -1 7542
7544 0 501396.8 227187.98 87000 -1 7543
7545 0 501336.34 227168.03 86880 -1 7544
7546 0 501198.03 227079.17 86760 -1 7545
7547 0 501042.88 226948.44 86640 -1 7546
7548 0 501047.88 226928.4 86560 -1 7547
7549 0 501215.84 226959.56 86480 -1 7548
7550 0 501422.6 226965.06 86400 -1 7549
7551 0 501514.5 226915.73 86320 -1 7550
7552 0 501775.97 226950.78 86200 -1 7551
7553 0 501887.56 226974.69 86080 -1 7552
7554 0 501964.72 226958.52 85960 -1 7553
7555 0 502016.62 226957.9 85840 -1 7554
7556 0 502002.75 226950.92 85800 -1 7555
7557 0 502160.78 226854.86 85800 -1 7556
7558 0 502220.6 226825.81 85840 -1 7557
7559 0 502264.25 226841.66 85880 -1 7558
7560 0 502284.6 226902.33 85920 -1 7559
7561 0 502392.53 226945.2 86000 -1 7560
7562 0 502580.75 226850.5 85960 -1 7561
7563 0 502736.38 226829.58 85880 -1 7562
7564 0 502844.66 226796.61 85840 -1 7563
7565 0 503172.88 226866.45 85800 -1 7564
7566 0 501988.78 226940.7 85760 -1 7556
7567 0 501778.38 226976.33 85640 -1 7566
7568 0 501467.03 226879.69 85680 -1 7567
7569 0 501440.38 226861.97 85720 -1 7568
7570 0 501395.47 226817.55 85600 -1 7568
7571 0 501375.47 226833.81 85480 -1 7570
7572 0 501372.62 226830.83 85360 -1 7571
7573 0 501420.53 226695.14 85240 -1 7572
7574 0 501424.6 226618.3 85120 -1 7573
7575 0 501439.94 226614.36 85000 -1 7574
7576 0 501410.06 226586.94 84880 -1 7575
7577 0 501348.06 226586.06 84760 -1 7576
7578 0 501305.28 226609.33 84680 -1 7577
7579 0 503717.9 227009.88 88320 -1 7518
7580 0 503773.94 227033.55 88200 -1 7579
7581 0 501924.22 231032.84 86560 86 7152
7582 0 501958.84 230970.95 86480 86 7581
7583 0 501437.9 230759.19 86480 45 7582
7584 0 501261.84 230821.52 86440 45 7583
7585 0 501189.28 230804.81 86360 45 7584
7586 0 501121.25 230745.25 86280 45 7585
7587 0 501100.78 230666.06 86200 81 7586
7588 0 501013.34 230604.45 86120 81 7587
7589 0 500952.9 230538.83 86000 60 7588
7590 0 500943.9 230483.2 85920 60 7589
7591 0 500921.28 230355.7 85840 32 7590
7592 0 500917.44 230263.86 85760 32 7591
7593 0 500908.28 230192.73 85680 32 7592
7594 0 500929.12 230136.06 85560 32 7593
7595 0 500919.8 230084.92 85400 32 7594
7596 0 500909.38 230040.42 85240 32 7595
7597 0 500937.38 229960.2 85120 32 7596
7598 0 500865.22 229908.11 85000 32 7597
7599 0 500821.25 229832.31 84960 32 7598
7600 0 500703.44 229655.8 84880 -1 7599
7601 0 500588.34 229583.73 84800 -1 7600
7602 0 500593.6 229603.12 84760 -1 7601
7603 0 502110.78 232186.45 86560 96 7150
7604 0 502166.72 232217.78 86480 51 7603
7605 0 502262.4 232299.56 86400 51 7604
7606 0 502383.34 232412.42 86320 51 7605
7607 0 502523.38 232596.84 86240 60 7606
7608 0 502622.3 232638.69 86160 60 7607
7609 0 502712.22 232719.84 86080 60 7608
7610 0 502814.38 232791.5 85960 60 7609
7611 0 502857.16 232793.19 85880 60 7610
7612 0 502917.25 232844.05 85800 60 7611
7613 0 503094.22 232942.6 85720 60 7612
7614 0 503241.38 233071.73 85640 -1 7613
7615 0 503377.53 233171.72 85680 -1 7614
7616 0 503401 233240.1 85800 -1 7615
7617 0 503432.47 233275.45 85920 -1 7616
7618 0 503457 233178.03 86040 -1 7617
7619 0 503433.97 233077.84 86120 -1 7618
7620 0 502301.7 232262.8 86280 51 7605
7621 0 502326.8 232253.1 86200 51 7620
7622 0 501284.3 232691.56 85920 75 7142
7623 0 501705.9 232877.67 85840 32 7622
7624 0 501856.4 233122.66 85920 40 7623
7625 0 502078.5 233413.5 85960 40 7624
7626 0 502029.53 233557.77 86000 51 7625
7627 0 501976.5 233570.31 85920 51 7626
7628 0 502002.03 233569.64 85840 45 7627
7629 0 502005.53 233594.17 85800 45 7628
7630 0 502079.97 233542.52 86080 51 7626
7631 0 502122.2 233703.86 86120 51 7630
7632 0 502024.06 233769.39 86200 51 7631
7633 0 502236.47 233418.17 85920 51 7625
7634 0 502442.06 233449.45 85840 51 7633
7635 0 502542.62 233488.77 85760 45 7634
7636 0 500820.62 233739.05 84760 120 7135
7637 0 501118.5 233891.66 84680 75 7636
7638 0 501292.22 234011.88 84560 75 7637
7639 0 501392.62 234059.67 84440 75 7638
7640 0 501420.66 234140.77 84320 86 7639
7641 0 501452.84 234246 84200 86 7640
7642 0 501685.38 234806.52 84080 137 7641
7643 0 501649.16 234781.92 83960 137 7642
7644 0 501401.34 235294.02 83960 -1 7643
7645 0 501292.94 235539.7 83880 -1 7644
7646 0 501172.75 235624.19 83840 -1 7645
7647 0 500985.12 235745.03 83880 -1 7646
7648 0 500880.8 235820.22 83840 -1 7647
7649 0 500868.9 235882.89 83760 -1 7648
7650 0 500828.9 235951.92 83640 -1 7649
7651 0 500750.9 236005.27 83520 -1 7650
7652 0 500732.97 236041.47 83440 -1 7651
7653 0 500693.38 236068.16 83320 -1 7652
7654 0 500596.8 236036.69 83200 -1 7653
7655 0 500496.66 236051.42 83120 -1 7654
7656 0 500417.2 236073.81 83040 -1 7655
7657 0 500249 236076.97 82960 -1 7656
7658 0 500150.03 236007.45 82880 -1 7657
7659 0 500130.34 235979.34 82800 -1 7658
7660 0 500173.7 235979.97 82680 -1 7659
7661 0 500174.28 235941.45 82560 -1 7660
7662 0 500269.47 235911.84 82440 -1 7661
7663 0 500349.03 235887.94 82320 -1 7662
7664 0 500409.53 235928.3 82200 -1 7663
7665 0 500481.38 235936.31 82080 -1 7664
7666 0 500530.3 235939.73 81960 -1 7665
7667 0 500541.8 235960.22 81840 -1 7666
7668 0 500574.4 235980 81760 -1 7667
7669 0 500576.7 236030.33 81640 -1 7668
7670 0 500576.7 236048.4 81560 -1 7669
7671 0 500597.72 236063.83 81520 -1 7670
7672 0 500638 236131.58 81400 -1 7671
7673 0 500754.28 236196.12 81280 -1 7672
7674 0 500889.56 236316.48 81200 -1 7673
7675 0 500892.7 236368.55 81160 -1 7674
7676 0 500930.16 236443.1 81040 -1 7675
7677 0 500937.6 236477.33 80920 -1 7676
7678 0 500909.47 236444.34 80800 -1 7677
7679 0 500953.47 236428.17 80680 -1 7678
7680 0 501017.97 236435.16 80560 -1 7679
7681 0 501105.9 236535.61 80480 -1 7680
7682 0 501143.06 236604.16 80400 -1 7681
7683 0 501150.44 236599.86 80320 -1 7682
7684 0 501145.72 236585 80280 -1 7683
7685 0 501672.53 234741.33 83880 137 7643
7686 0 501752.62 234649.03 83800 137 7685
7687 0 502172.75 234552.27 83720 137 7686
7688 0 502457.16 234409.9 83640 71 7687
7689 0 502620.66 234311.72 83560 150 7688
7690 0 502792.47 234231.97 83480 150 7689
7691 0 502957.25 234208.45 83400 96 7690
7692 0 503044.66 234135.6 83320 96 7691
7693 0 503628.62 234167.39 83320 86 7692
7694 0 503961.1 234243.9 83200 75 7693
7695 0 504386.44 234170.19 83080 64 7694
7696 0 504884.12 234150.5 83000 80 7695
7697 0 505129.06 234164.42 82960 60 7696
7698 0 505551.12 233982.4 82880 96 7697
7699 0 505545.03 233966.47 82960 96 7698
7700 0 505550.44 233944.02 83080 71 7699
7701 0 506238.94 233825.47 82800 153 7698
7702 0 506212.28 233806.94 82680 71 7701
7703 0 506176 233216 82440 102 7702
7704 0 506176 232960 82440 128 7703
7705 0 506176 232704 82480 96 7704
7706 0 506176 232448 82440 96 7705
7707 0 506112 232192 82440 64 7706
7708 0 505952 231968 82480 124 7707
7709 0 505824 231744 82480 139 7708
7710 0 505792 231712 82480 139 7709
7711 0 505760 231456 82480 51 7710
7712 0 505664 231200 82480 60 7711
7713 0 505664 230944 82440 86 7712
7714 0 505696 230688 82400 75 7713
7715 0 505728 230432 82400 107 7714
7716 0 505760 230176 82400 75 7715
7717 0 505952 229984 82320 128 7716
7718 0 506144 229824 82280 107 7717
7719 0 506272 229600 82320 107 7718
7720 0 506368 229344 82400 101 7719
7721 0 506528 229120 82480 98 7720
7722 0 506784 229056 82560 96 7721
7723 0 506976 228960 82720 75 7722
7724 0 507200 228832 82800 90 7723
7725 0 507360 228800 82960 128 7724
7726 0 507552 228896 83160 60 7725
7727 0 507776 228960 83280 32 7726
7728 0 508032 228992 83160 71 7727
7729 0 508288 228992 83200 143 7728
7730 0 508544 228992 83160 80 7729
7731 0 508800 228992 83160 40 7730
7732 0 509056 228992 83080 80 7731
7733 0 509312 228960 83080 75 7732
7734 0 509536 229088 83120 102 7733
7735 0 507360 228544 82920 91 7725
7736 0 507360 228288 83000 86 7735
7737 0 507360 228032 83040 107 7736
7738 0 507520 227808 83080 80 7737
7739 0 507616 227616 83240 51 7738
7740 0 507776 227456 83440 51 7739
7741 0 505792 231648 82200 45 7710
7742 0 505728 231616 81920 60 7741
7743 0 505600 231616 81680 71 7742
7744 0 506048 233120 82240 186 7703
7745 0 505856 233024 82040 148 7744
7746 0 505632 232896 81960 101 7745
7747 0 505504 232672 81840 91 7746
7748 0 505408 232512 81640 86 7747
7749 0 505280 232320 81520 91 7748
7750 0 505088 232224 81480 64 7749
7751 0 506396.38 233827.62 82640 71 7702
7752 0 506960.56 234255.6 82640 -1 7751
7753 0 507345.03 234379.2 82600 -1 7752
7754 0 507389.72 234416.6 82520 -1 7753
7755 0 507433.28 234607.67 82440 -1 7754
7756 0 507544.38 234698.92 82320 -1 7755
7757 0 507585.2 234770.81 82280 -1 7756
7758 0 507669.34 234951.78 82240 -1 7757
7759 0 507717.03 235127.4 82160 -1 7758
7760 0 507899.66 235330.72 82040 -1 7759
7761 0 507977.6 235387.58 81960 -1 7760
7762 0 508037.94 235468.8 81880 45 7761
7763 0 508145.78 235567.83 81760 45 7762
7764 0 508229.44 235619.78 81640 45 7763
7765 0 508345.44 235685.03 81560 45 7764
7766 0 508392.9 235725.38 81480 45 7765
7767 0 508472.5 235809.48 81360 60 7766
7768 0 508493.1 235914.34 81240 60 7767
7769 0 508426 236100.53 81160 51 7768
7770 0 508394.34 236297.6 81080 51 7769
7771 0 508329.88 236417.67 81000 51 7770
7772 0 508244.12 236526.73 80920 60 7771
7773 0 507985.12 236730.14 80840 98 7772
7774 0 507985.66 236728.98 80800 98 7773
7775 0 507869.38 236791.11 80680 80 7774
7776 0 507757.84 236850.53 80560 80 7775
7777 0 507719.72 236943.28 80480 51 7776
7778 0 507649.75 237019.39 80360 51 7777
7779 0 507577.1 237040.55 80280 75 7778
7780 0 507497.3 237069.55 80200 75 7779
7781 0 507430.78 237160.11 80120 60 7780
7782 0 507392.94 237258.73 80000 60 7781
7783 0 507411.44 237244.75 79880 60 7782
7784 0 507337 237273.84 79800 60 7783
7785 0 507325.56 237361.14 79680 60 7784
7786 0 507272.75 237589.88 79600 -1 7785
7787 0 507138.25 237885.38 79640 -1 7786
7788 0 507004.9 237890.34 79720 -1 7787
7789 0 506866.22 237876.7 79840 -1 7788
7790 0 506801.6 237897.52 80000 -1 7789
7791 0 507480.72 234271.27 82680 -1 7753
7792 0 507541.44 234223.66 82760 -1 7791
7793 0 507721.88 234068.25 82920 -1 7792
7794 0 507952.66 233964.7 82960 -1 7793
7795 0 508167.66 233746.84 83000 -1 7794
7796 0 503025 234114.1 83200 60 7692
7797 0 503112.97 233314.23 83200 101 7796
7798 0 503235.47 233229.33 83120 101 7797
7799 0 503265.34 233225.6 83040 101 7798
7800 0 503121.44 233337.64 82960 101 7799
7801 0 503049.44 233342.06 82840 101 7800
7802 0 502914.4 233105.62 82800 101 7801
7803 0 502912.56 233009.52 82680 101 7802
7804 0 502859.72 232977.3 82640 101 7803
7805 0 502716.4 232926.25 82600 -1 7804
7806 0 502601.66 232890.83 82480 -1 7805
7807 0 502457.34 232758.45 82400 -1 7806
7808 0 502365.34 232695.2 82280 -1 7807
7809 0 502237.2 232687.53 82200 -1 7808
7810 0 502177 232666.39 82160 -1 7809
7811 0 502132.62 232582.48 82080 -1 7810
7812 0 502093.72 232521.1 81960 -1 7811
7813 0 502020.62 232533.64 81840 -1 7812
7814 0 501945.66 232537.72 81760 -1 7813
7815 0 501866.03 232556.88 81680 -1 7814
7816 0 501769.38 232549.67 81600 -1 7815
7817 0 502373.7 232616.69 82480 -1 7807
7818 0 502340.44 232548.03 82560 -1 7817
7819 0 502291.44 232403.11 82640 -1 7818
7820 0 502252.75 232331.08 82720 -1 7819
7821 0 502413.84 232211.6 82760 -1 7820
7822 0 502137.88 232491.67 82760 -1 7820
7823 0 501906.2 232659.55 82800 -1 7822
7824 0 501578.12 232623.55 82800 -1 7823
7825 0 501540.06 232620.72 82920 -1 7824
7826 0 501845.06 232660.62 82840 -1 7823
7827 0 503575.6 233110.92 83000 71 7799
7828 0 486883 238696.64 86360 140 6558
7829 0 486737.5 238644.73 86280 176 7828
7830 0 486573.84 238565.55 86200 160 7829
7831 0 486348.38 238472.2 86120 186 7830
7832 0 486329.1 238465.28 86080 186 7831
7833 0 486380.56 238459.12 86040 186 7832
7834 0 483964.44 239524.39 86640 98 6393
7835 0 484141.88 239747.73 86560 40 7834
7836 0 484484.84 239963.62 86560 71 7835
7837 0 484812.75 240071.45 86520 71 7836
7838 0 485534.8 240217.14 86480 128 7837
7839 0 486383.44 240472.78 86520 64 7838
7840 0 486877.38 240638.52 86640 64 7839
7841 0 486947.16 240658.39 86760 64 7840
7842 0 487014.84 240723.52 86920 60 7841
7843 0 487087.84 240706.83 87000 60 7842
7844 0 487100.7 240700.38 87080 60 7843
7845 0 487174 240662.38 87200 91 7844
7846 0 487333.12 240533.8 87360 -1 7845
7847 0 487519.1 240456.52 87520 -1 7846
7848 0 487726.84 240476.23 87640 -1 7847
7849 0 488017.4 240544.66 87640 -1 7848
7850 0 488154.75 240611.02 87680 -1 7849
7851 0 488354.78 240748.03 87640 -1 7850
7852 0 488542.9 240883.95 87600 -1 7851
7853 0 488549.4 240943.45 87520 -1 7852
7854 0 488627.78 241051.97 87440 -1 7853
7855 0 488658.75 241121.22 87360 -1 7854
7856 0 488650.06 241184.16 87280 -1 7855
7857 0 487496.75 240933.55 86600 64 7840
7858 0 487972.16 241294.5 86640 75 7857
7859 0 488265.34 241508.36 86600 40 7858
7860 0 488654.78 241620.61 86560 75 7859
7861 0 488955.3 241699.97 86640 71 7860
7862 0 489096.5 241760.28 86720 71 7861
7863 0 489140.84 241879.22 86840 71 7862
7864 0 489215.22 242154.16 86840 45 7863
7865 0 489284.12 242150.95 86880 45 7864
7866 0 489340.53 242162.98 86920 102 7865
7867 0 489512.47 242242.25 87000 102 7866
7868 0 489704.16 242436.81 87000 60 7867
7869 0 489657.22 242665.08 86920 45 7868
7870 0 489526.84 242940.92 86960 86 7869
7871 0 489354.5 243103.39 87000 64 7870
7872 0 489316.06 243257.12 87080 64 7871
7873 0 489310.25 243477.47 87160 -1 7872
7874 0 489217.03 243379.98 87280 -1 7873
7875 0 489137.7 243291.66 87480 -1 7874
7876 0 489068.75 243213.64 87680 -1 7875
7877 0 489229.78 243106.58 87880 -1 7876
7878 0 489342.25 243074.58 88080 -1 7877
7879 0 489651.66 243134.6 88320 -1 7878
7880 0 490217.53 243259.34 88520 -1 7879
7881 0 489859.75 242369.66 87080 60 7868
7882 0 490206.6 242454.92 87120 45 7881
7883 0 489094.06 242157.58 86800 45 7864
7884 0 488949.16 242166.39 86720 71 7883
7885 0 488833.12 242317.08 86720 45 7884
7886 0 488678.16 242322.17 86760 71 7885
7887 0 488401.97 242342.17 86840 -1 7886
7888 0 488300.34 242434.97 86880 -1 7887
7889 0 488229.38 242471.6 86840 -1 7888
7890 0 488141.6 242422.92 86760 -1 7889
7891 0 488081.8 242494.56 86680 -1 7890
7892 0 488041.34 242501.61 86560 -1 7891
7893 0 487932.34 242525.73 86520 -1 7892
7894 0 487882.12 242569.11 86440 -1 7893
7895 0 489176.53 241692.61 86880 32 7863
7896 0 489319.5 241614.55 86960 32 7895
7897 0 481464.34 238851.19 86160 107 6390
7898 0 481482.94 238853.45 86000 139 7897
7899 0 481185.38 238716.7 85840 140 7898
7900 0 480975.4 238621.44 85680 221 7899
7901 0 480585.47 238566.89 85440 214 7900
7902 0 480045.75 238564.47 85280 153 7901
7903 0 479637.6 238567.86 85080 178 7902
7904 0 479348.84 238427.78 84920 137 7903
7905 0 478993.28 238382.12 84760 124 7904
7906 0 478781.53 238329.73 84640 153 7905
7907 0 478373.9 238305.53 84560 150 7906
7908 0 477957.12 238310.39 84440 186 7907
7909 0 477202.7 238154.14 84320 235 7908
7910 0 476850.34 238104.55 84240 230 7909
7911 0 476356.34 238105.03 84120 163 7910
7912 0 475910.2 238163.31 83960 166 7911
7913 0 475832.72 238190.88 83880 137 7912
7914 0 475792.2 238198.66 83840 137 7913
7915 0 475577.72 238263 83720 71 7914
7916 0 475537.6 238272.6 83600 71 7915
7917 0 475470.44 238270.52 83520 101 7916
7918 0 474402.4 238086.52 83520 51 7917
7919 0 474105.8 237989.34 83600 102 7918
7920 0 473905.38 237883.33 83720 124 7919
7921 0 473719.47 237802.95 83840 136 7920
7922 0 473446.25 237668.72 83960 135 7921
7923 0 473125.62 237563.94 84080 101 7922
7924 0 473037.88 237554.34 84120 101 7923
7925 0 472865.1 237534.16 84200 101 7924
7926 0 472683.72 237465.92 84280 107 7925
7927 0 472450.1 237369.9 84360 128 7926
7928 0 472275.88 237347 84480 128 7927
7929 0 472171.88 237350.31 84600 75 7928
7930 0 472054.1 237278.61 84720 120 7929
7931 0 471749.47 237037.7 84840 150 7930
7932 0 471550.34 236351.22 84920 128 7931
7933 0 470816 236544 84720 60 7932
7934 0 470560 236640 84680 75 7933
7935 0 470304 236736 84680 75 7934
7936 0 470048 236800 84600 60 7935
7937 0 469984 236800 84600 45 7936
7938 0 469824 236864 84800 75 7937
7939 0 469728 236896 85080 60 7938
7940 0 469536 236928 85280 51 7939
7941 0 469344 237024 85320 40 7940
7942 0 469824 236800 84400 60 7937
7943 0 469664 236608 84320 51 7942
7944 0 469504 236480 84160 32 7943
7945 0 469344 236384 83960 71 7944
7946 0 469120 236384 83840 51 7945
7947 0 468928 236320 83840 32 7946
7948 0 471840 235680 84840 204 7932
7949 0 471776 235456 84680 124 7948
7950 0 471712 235200 84560 91 7949
7951 0 471616 234976 84480 96 7950
7952 0 471616 234816 84280 40 7951
7953 0 471616 234656 84080 51 7952
7954 0 471648 234528 83840 134 7953
7955 0 471776 234368 83640 153 7954
7956 0 471840 234112 83600 284 7955
7957 0 471776 233984 83360 104 7956
7958 0 471744 233920 83120 32 7957
7959 0 471712 233856 82880 60 7958
7960 0 471712 233696 82680 75 7959
7961 0 471712 233536 82480 60 7960
7962 0 471712 233312 82360 51 7961
7963 0 471552 233120 82240 60 7962
7964 0 471328 233056 82080 64 7963
7965 0 471104 233120 81960 75 7964
7966 0 470912 233280 81920 107 7965
7967 0 470834.75 233509 81760 -1 7966
7968 0 472032 234048 83600 226 7956
7969 0 472288 233984 83640 163 7968
7970 0 472544 233888 83640 75 7969
7971 0 472800 233824 83640 108 7970
7972 0 473056 233792 83560 96 7971
7973 0 473280 233760 83440 81 7972
7974 0 473536 233696 83440 81 7973
7975 0 473934.22 233470.56 83280 -1 7974
7976 0 473728 233600 83240 101 7975
7977 0 473888 233440 83040 75 7976
7978 0 474048 233312 82880 86 7977
7979 0 474240 233184 82720 75 7978
7980 0 474496 233152 82680 134 7979
7981 0 474560 233100.8 82600 142 7980
7982 0 474656 233024 82480 154 7981
7983 0 474848 232992 82320 128 7982
7984 0 475104 232960 82240 81 7983
7985 0 475328 232960 82080 75 7984
7986 0 475552 232896 81960 91 7985
7987 0 475808 232768 81920 136 7986
7988 0 476416 232928 81440 60 7987
7989 0 476320 232864 81200 86 7988
7990 0 476256 232704 80960 120 7989
7991 0 476032 232672 80800 64 7990
7992 0 475904 232864 80680 140 7991
7993 0 476992 232256 81760 160 7988
7994 0 477248 232256 81760 136 7993
7995 0 477440 232128 81880 108 7994
7996 0 477536 232064 82120 81 7995
7997 0 477696 231936 82280 80 7996
7998 0 477952 231872 82360 71 7997
7999 0 478176 231712 82440 91 7998
8000 0 478400 231648 82560 128 7999
8001 0 478656 231616 82600 137 8000
8002 0 478912 231520 82640 90 8001
8003 0 479136 231424 82720 64 8002
8004 0 479392 231360 82800 51 8003
8005 0 479648 231328 82840 40 8004
8006 0 471593.47 236372.69 85040 64 7932
8007 0 471634.56 236681.22 85200 156 8006
8008 0 471706.5 236976.23 85320 172 8007
8009 0 471784.28 237300.62 85400 51 8008
8010 0 471876.9 237471.98 85560 32 8009
8011 0 471950.62 237557.72 85680 32 8010
8012 0 471990.97 237539.7 85720 32 8011
8013 0 471852.94 237593.31 85800 32 8012
8014 0 471590.12 237637.03 85840 32 8013
8015 0 471306.06 237509.05 85840 32 8014
8016 0 471573.75 237745.92 85920 32 8014
8017 0 471510.72 237785.23 86040 32 8016
8018 0 471683.97 237764.9 85720 32 8014
8019 0 471882.6 237817.8 85680 32 8018
8020 0 472009.66 237798.86 85600 32 8019
8021 0 472062 237776.8 85520 32 8020
8022 0 472121.53 237767.27 85440 32 8021
8023 0 472182 237776.2 85360 32 8022
8024 0 472290.44 237744.39 85240 32 8023
8025 0 472328.53 237700.33 85160 75 8024
8026 0 472477.53 237676.9 85080 75 8025
8027 0 472525.9 237652.47 85000 75 8026
8028 0 472076.88 237505.33 85800 32 8012
8029 0 472174.22 237500.92 85840 32 8028
8030 0 472508.78 237397.36 85800 32 8029
8031 0 472714.94 237321.56 85680 32 8030
8032 0 472797.5 237282.9 85600 -1 8031
8033 0 472985.78 237457.81 84320 101 7924
8034 0 473012.97 237281.6 84400 45 8033
8035 0 473074.22 237174.75 84520 32 8034
8036 0 473149.62 237073.42 84640 51 8035
8037 0 473165.16 237050.45 84760 51 8036
8038 0 473225.28 237165.52 84840 51 8037
8039 0 473117.3 237011.55 84840 51 8037
8040 0 473137.78 237064.62 84960 51 8039
8041 0 473170 237062.33 85040 51 8040
8042 0 473185.56 237060.89 85080 51 8041
8043 0 473216.22 237036.23 85160 51 8042
8044 0 473262.22 237025.6 85280 51 8043
8045 0 473329.66 236995.77 85360 51 8044
8046 0 473477.53 236942.7 85440 -1 8045
8047 0 473574 236920.34 85520 -1 8046
8048 0 473852.4 236891.5 85560 -1 8047
8049 0 473885.8 236944.4 85640 -1 8048
8050 0 475318.22 238362.19 83320 131 7917
8051 0 475284.2 238384.33 83280 131 8050
8052 0 475181.25 238450.8 83160 204 8051
8053 0 474596.88 238751.88 83040 202 8052
8054 0 474274.34 238906.17 82920 183 8053
8055 0 473549.72 239089.66 82760 212 8054
8056 0 473041.66 239112.34 82640 197 8055
8057 0 472400.38 239116.25 82520 253 8056
8058 0 471840.66 239166.36 82360 237 8057
8059 0 472128 238688 82080 140 8058
8060 0 472288 238496 82000 107 8059
8061 0 472512 238400 81880 86 8060
8062 0 472768 238368 81840 91 8061
8063 0 472960 238208 81760 86 8062
8064 0 473120 238208 81720 120 8063
8065 0 473280 238080 81560 107 8064
8066 0 473440 238016 81360 122 8065
8067 0 473664 237888 81240 135 8066
8068 0 473888 237792 81080 137 8067
8069 0 474048 237664 80920 176 8068
8070 0 474208 237568 80720 176 8069
8071 0 474432 237472 80560 178 8070
8072 0 474592 237408 80360 137 8071
8073 0 474816 237280 80360 168 8072
8074 0 474880 237248 80360 175 8073
8075 0 475072 237056 80280 98 8074
8076 0 475264 236896 80240 122 8075
8077 0 475456 236736 80200 102 8076
8078 0 475648 236576 80120 81 8077
8079 0 475840 236384 80120 120 8078
8080 0 476032 236192 80120 108 8079
8081 0 476256 236032 80080 60 8080
8082 0 476288 236000 80080 40 8081
8083 0 476320 236032 79800 75 8082
8084 0 476480 235904 79640 45 8083
8085 0 476640 235744 79520 60 8084
8086 0 476800 235584 79400 80 8085
8087 0 476960 235392 79320 45 8086
8088 0 477088 235168 79200 60 8087
8089 0 477152 234944 79080 51 8088
8090 0 477376 234784 79080 40 8089
8091 0 477632 234848 79000 51 8090
8092 0 477888 234848 78880 60 8091
8093 0 476384 235808 80280 64 8082
8094 0 476448 235776 80360 64 8093
8095 0 476608 235904 80520 45 8094
8096 0 476800 236032 80520 104 8095
8097 0 477056 236000 80440 96 8096
8098 0 477280 235872 80480 71 8097
8099 0 477440 235712 80600 96 8098
8100 0 477632 235552 80760 80 8099
8101 0 477824 235360 80840 90 8100
8102 0 477984 235200 81040 71 8101
8103 0 478144 235040 81200 107 8102
8104 0 478272 234848 81360 98 8103
8105 0 478496 234656 81360 102 8104
8106 0 478720 234496 81440 104 8105
8107 0 478912 234304 81560 128 8106
8108 0 479104 234112 81640 137 8107
8109 0 479264 233888 81640 175 8108
8110 0 479488 233696 81640 107 8109
8111 0 479680 233536 81680 80 8110
8112 0 479872 233344 81720 81 8111
8113 0 480032 233152 81800 71 8112
8114 0 480251.88 232960.02 81920 -1 8113
8115 0 480395.62 232860.25 82080 -1 8114
8116 0 480852.12 232770.56 82240 -1 8115
8117 0 476800 236288 80600 32 8096
8118 0 476800 236544 80600 40 8117
8119 0 477050.66 236888.86 80880 101 8118
8120 0 476544 235520 80360 71 8094
8121 0 476736 235296 80360 45 8120
8122 0 476832 235072 80440 75 8121
8123 0 475072 237440 80360 96 8074
8124 0 475232 237600 80240 40 8123
8125 0 475392 237760 80120 32 8124
8126 0 473120 237856 81600 40 8065
8127 0 473184 237632 81720 32 8126
8128 0 473344 237504 81920 40 8127
8129 0 473600 237376 81960 51 8128
8130 0 473696 237152 82040 71 8129
8131 0 473664 236992 82240 51 8130
8132 0 473632 236832 82440 45 8131
8133 0 473696 236768 82680 96 8132
8134 0 473728 236736 82720 96 8133
8135 0 473920 236640 82880 32 8134
8136 0 474176 236544 82960 124 8135
8137 0 474304 236448 83200 120 8136
8138 0 474496 236416 83360 51 8137
8139 0 473568 236736 82920 75 8134
8140 0 473440 236640 83160 45 8139
8141 0 473344 236608 83400 45 8140
8142 0 473216 238432 81600 71 8064
8143 0 473376 238592 81400 60 8142
8144 0 473536 238656 81200 64 8143
8145 0 473696 238656 81000 71 8144
8146 0 473888 238624 80840 60 8145
8147 0 474080 238592 80640 51 8146
8148 0 474240 238592 80440 45 8147
8149 0 474336 238656 80200 60 8148
8150 0 471473.66 239205.17 82240 202 8058
8151 0 471209.9 239246.53 82120 192 8150
8152 0 470949.03 239279.48 81920 202 8151
8153 0 469829.38 239755.67 82040 81 8152
8154 0 469454.1 239923.38 82200 32 8153
8155 0 468877.06 240139.83 82360 91 8154
8156 0 468581.3 240378.73 82520 136 8155
8157 0 468346.44 240531.67 82680 107 8156
8158 0 468226.97 240520.94 82800 120 8157
8159 0 468209.8 240506.34 82960 120 8158
8160 0 468093.6 240497.98 83080 104 8159
8161 0 467970.4 240520.28 83200 115 8160
8162 0 467858.12 240512.48 83360 115 8161
8163 0 467678.28 240417.31 83480 64 8162
8164 0 467610.94 240360.1 83600 45 8163
8165 0 467610.2 240204.4 83720 81 8164
8166 0 467569.22 240137.84 83840 81 8165
8167 0 467607.4 240101.66 83960 108 8166
8168 0 467602.53 240048.16 84080 108 8167
8169 0 467672.5 240052.94 84200 108 8168
8170 0 467721.72 240081.11 84320 186 8169
8171 0 467742.62 240092.61 84360 186 8170
8172 0 467338.6 239448.64 84360 71 8171
8173 0 467346.16 239345.55 84480 45 8172
8174 0 467361.62 239145.73 84560 45 8173
8175 0 467383.25 239140.02 84640 45 8174
8176 0 467469.5 239097.77 84800 45 8175
8177 0 467590.12 239036.7 84920 45 8176
8178 0 467514.2 239005.3 85080 86 8177
8179 0 467349.84 238993.05 85120 86 8178
8180 0 467157.72 239073.05 85160 86 8179
8181 0 466821.84 238935.16 85120 -1 8180
8182 0 466577.75 238951.08 85160 -1 8181
8183 0 466541.62 238964.39 85200 -1 8182
8184 0 467111.62 239069.34 85200 86 8180
8185 0 467064.84 239063.27 85240 86 8184
8186 0 467087.47 239163.02 85360 86 8185
8187 0 467118.12 239254.52 85440 86 8186
8188 0 467069.8 239360.12 85520 -1 8187
8189 0 466961.88 239484.11 85520 -1 8188
8190 0 466933.6 239574.73 85560 -1 8189
8191 0 467766.47 239057.19 85000 64 8177
8192 0 467981.66 238956.69 85040 90 8191
8193 0 467965.78 238702.92 85120 86 8192
8194 0 467953.4 238584.39 85200 86 8193
8195 0 468025 238267.36 85160 40 8194
8196 0 468129.47 238199.36 85240 40 8195
8197 0 467904.47 238576.64 85280 86 8194
8198 0 467667.1 238706.97 85360 86 8197
8199 0 467602 238778.44 85440 86 8198
8200 0 467498 238946.88 85480 64 8199
8201 0 467326.06 238974.48 85440 86 8200
8202 0 467275.3 238951 85360 86 8201
8203 0 467801.88 239082.95 85120 64 8191
8204 0 467917.62 239148.25 85200 64 8203
8205 0 468512 240032 84560 51 8171
8206 0 468672 240032 84760 141 8205
8207 0 468800 239904 84960 186 8206
8208 0 468896 239744 85160 230 8207
8209 0 468896 239520 85320 176 8208
8210 0 468928 239264 85360 51 8209
8211 0 468928 239008 85480 60 8210
8212 0 468928 238752 85520 40 8211
8213 0 468928 238656 85400 60 8212
8214 0 468018.34 240841.75 82680 120 8157
8215 0 467926.9 240933.16 82720 120 8214
8216 0 467842.53 241006.52 82760 104 8215
8217 0 467501.47 241153.19 82800 -1 8216
8218 0 467155.97 241200.98 82800 -1 8217
8219 0 467106.62 241253.58 82880 -1 8218
8220 0 470565.16 239262.28 81800 202 8152
8221 0 470268.78 239308.06 81720 189 8220
8222 0 470026.38 239306.81 81600 242 8221
8223 0 469982.06 239290.36 81520 242 8222
8224 0 470074.8 239385.75 81400 242 8223
8225 0 470214.06 239603.39 81280 189 8224
8226 0 470285.6 239628.47 81160 189 8225
8227 0 470266.1 239586.64 81080 189 8226
8228 0 470291.44 239587.2 80960 -1 8227
8229 0 470297.7 239586.94 80880 -1 8228
8230 0 470501.6 239572.45 81160 189 8226
8231 0 470610.1 239578.62 81080 -1 8230
8232 0 470735.3 239595.14 80960 -1 8231
8233 0 470813.62 239570.97 80880 -1 8232
8234 0 470914.2 239547.69 80800 -1 8233
8235 0 471085.9 239497.84 80720 -1 8234
8236 0 471222.34 239517.55 80600 -1 8235
8237 0 471266.94 239564.08 80520 -1 8236
8238 0 471305.5 239615.36 80440 -1 8237
8239 0 471294.97 239644.58 80320 -1 8238
8240 0 471306.4 239674.08 80240 -1 8239
8241 0 471298.25 239754.86 80160 -1 8240
8242 0 471370.22 239857.45 80040 -1 8241
8243 0 471440.5 239899.34 79960 -1 8242
8244 0 471570.88 239941.3 79840 -1 8243
8245 0 471677.88 239929.67 79760 -1 8244
8246 0 471785.16 239930.19 79680 -1 8245
8247 0 472089.6 239899.02 79560 45 8246
8248 0 472208.16 239878.23 79520 45 8247
8249 0 472338.2 239854.58 79440 45 8248
8250 0 472423.25 239806.95 79360 45 8249
8251 0 472578.3 239786.19 79240 40 8250
8252 0 472737.97 239799.1 79160 51 8251
8253 0 472897.8 239811.08 79080 51 8252
8254 0 472986 239886.25 79000 60 8253
8255 0 473070.47 239934.61 78880 60 8254
8256 0 473160.47 240037.39 78800 32 8255
8257 0 473029.2 240082.84 78720 32 8256
8258 0 473041.66 240211.66 78600 64 8257
8259 0 473062.9 240381.88 78520 64 8258
8260 0 473053.03 240583.95 78440 86 8259
8261 0 473206.12 240633.6 78360 86 8260
8262 0 473521.06 240506.8 78360 60 8261
8263 0 473664.9 240438.06 78440 60 8262
8264 0 473748.12 240434.84 78480 40 8263
8265 0 473957.22 240449.44 78600 64 8264
8266 0 474151.97 240426.28 78680 64 8265
8267 0 474349.4 240337.03 78840 60 8266
8268 0 474382.2 240258.05 79000 60 8267
8269 0 474398 240266 79120 60 8268
8270 0 473322.47 239992.6 78880 60 8256
8271 0 473386.06 239984.19 79000 60 8270
8272 0 468642.06 238966.62 81520 128 8223
8273 0 468158.06 238859.2 81600 150 8272
8274 0 467889.44 238771.64 81720 164 8273
8275 0 467802.6 238671.33 81840 172 8274
8276 0 467765.66 238605.11 81920 172 8275
8277 0 467300.3 238457.67 81880 32 8276
8278 0 467197.06 238420.8 81800 60 8277
8279 0 467009.75 238417.47 81720 75 8278
8280 0 466904.9 238436.42 81640 75 8279
8281 0 466801.16 238445.33 81560 60 8280
8282 0 466423.1 238528.89 81480 75 8281
8283 0 466181.9 238591.16 81440 60 8282
8284 0 465918.53 238595.7 81360 51 8283
8285 0 465862.7 238570.92 81280 51 8284
8286 0 465854.06 238556.55 81240 51 8285
8287 0 465670.06 238412.48 81240 51 8286
8288 0 465414.66 238334.94 81280 32 8287
8289 0 465294.22 238175.69 81320 -1 8288
8290 0 465191.28 238082.38 81400 -1 8289
8291 0 465114 237863.45 81440 -1 8290
8292 0 464950.9 237675.06 81480 -1 8291
8293 0 464962.28 237679.14 81520 -1 8292
8294 0 465322.2 237747.1 81520 -1 8293
8295 0 465718.1 237715.06 81520 -1 8294
8296 0 465821.84 237651.33 81440 -1 8295
8297 0 466014.16 237487.83 81360 -1 8296
8298 0 466039.16 237270.05 81400 -1 8297
8299 0 465822.72 237215.06 81480 -1 8298
8300 0 465781.56 237206.73 81560 -1 8299
8301 0 466134.72 237211.03 81480 -1 8298
8302 0 466197.56 237154.62 81560 -1 8301
8303 0 466285.6 236914.56 81560 -1 8302
8304 0 466306.6 236853.03 81480 -1 8303
8305 0 466359.1 236668.11 81400 -1 8304
8306 0 466319.62 236921.47 81600 -1 8303
8307 0 465721.5 237730.81 81560 -1 8295
8308 0 464705.47 237653.11 81560 -1 8293
8309 0 464357.4 237633.56 81600 -1 8308
8310 0 464086.94 237569.86 81680 -1 8309
8311 0 463963.03 237600.86 81720 -1 8310
8312 0 463769.8 237632.9 81760 -1 8311
8313 0 463715.38 237637.62 81840 -1 8312
8314 0 463629.8 237672.78 81920 -1 8313
8315 0 464935.3 237648.3 81400 -1 8292
8316 0 464958.22 237633.77 81320 -1 8315
8317 0 465861.2 238595.7 81160 32 8286
8318 0 465858.12 238600.8 81040 32 8317
8319 0 465945.97 238678.14 80960 32 8318
8320 0 466041.44 238664.8 80880 32 8319
8321 0 466146.8 238612.56 80760 32 8320
8322 0 466337.9 238572.4 80680 32 8321
8323 0 466521.03 238529.56 80720 32 8322
8324 0 466754.9 238496.4 80760 -1 8323
8325 0 466829.62 238484.78 80840 -1 8324
8326 0 466958.94 238460.31 80760 -1 8325
8327 0 467057.88 238416.3 80680 -1 8326
8328 0 467185 238356.89 80640 -1 8327
8329 0 467289.94 238337.56 80560 -1 8328
8330 0 467365.53 238328.33 80480 -1 8329
8331 0 467422.6 238265.8 80400 -1 8330
8332 0 467446.3 238247.03 80320 -1 8331
8333 0 467565.3 238260.86 80160 -1 8332
8334 0 467634.4 238267.27 80040 -1 8333
8335 0 467625.56 238249.12 80000 -1 8334
8336 0 467637.53 238225.75 79920 -1 8335
8337 0 467716.1 238158.22 79880 -1 8336
8338 0 467888.75 238304.05 79800 -1 8337
8339 0 467808 238368 82360 122 8276
8340 0 467808 238240 82600 124 8339
8341 0 467840 238048 82720 140 8340
8342 0 468096 238016 82720 148 8341
8343 0 468352 238048 82760 154 8342
8344 0 468608 238016 82840 120 8343
8345 0 468864 238016 82920 168 8344
8346 0 469088 238112 83040 40 8345
8347 0 469344 238016 83120 51 8346
8348 0 469568 237824 83120 32 8347
8349 0 469696 237632 83000 75 8348
8350 0 469792 237408 82920 45 8349
8351 0 469824 237184 82800 32 8350
8352 0 469728 236992 82640 45 8351
8353 0 469568 236832 82520 32 8352
8354 0 469440 236608 82520 32 8353
8355 0 469440 236512 82440 45 8354
8356 0 470720 234080 81360 104 8355
8357 0 470720 234112 81080 60 8356
8358 0 470720 234112 80800 64 8357
8359 0 467776 237856 82920 96 8341
8360 0 467776 237760 83040 115 8359
8361 0 467776 237696 83120 128 8360
8362 0 467712 237504 83280 212 8361
8363 0 467680 237248 83280 139 8362
8364 0 467680 237184 83280 124 8363
8365 0 467488 236992 83320 150 8364
8366 0 467232 236928 83360 115 8365
8367 0 466976 236864 83400 32 8366
8368 0 466784 236864 83400 32 8367
8369 0 466560 236992 83400 64 8368
8370 0 466336 237120 83400 86 8369
8371 0 466112 237280 83360 80 8370
8372 0 465856 237344 83320 101 8371
8373 0 465600 237440 83320 150 8372
8374 0 465344 237504 83280 175 8373
8375 0 465120 237600 83200 178 8374
8376 0 464896 237760 83200 166 8375
8377 0 464640 237856 83200 104 8376
8378 0 464416 237984 83280 60 8377
8379 0 464224 238208 83280 75 8378
8380 0 464032 238400 83240 81 8379
8381 0 463872 238560 83400 64 8380
8382 0 463712 238688 83600 71 8381
8383 0 463552 238848 83720 135 8382
8384 0 463328 238976 83720 60 8383
8385 0 463104 238944 83560 32 8384
8386 0 463072 238912 83600 32 8385
8387 0 466688 236640 83480 60 8368
8388 0 466678.7 236143.1 83560 -1 8387
8389 0 466530.8 236025.83 83720 -1 8388
8390 0 466209.62 236354.7 83600 -1 8389
8391 0 466366.5 236001.72 83880 -1 8389
8392 0 467808 237088 83040 90 8364
8393 0 467904 237088 82800 71 8392
8394 0 468032 236960 82600 32 8393
8395 0 468064 236768 82440 40 8394
8396 0 468000 236512 82360 90 8395
8397 0 467840 236288 82280 51 8396
8398 0 467648 236096 82280 60 8397
8399 0 467488 235872 82240 60 8398
8400 0 467456 235712 82080 51 8399
8401 0 467693.3 237314.17 83040 139 8360
8402 0 466715.62 236330.64 83080 81 8401
8403 0 465323.28 235854.8 83080 51 8402
8404 0 465263.38 236018.31 83400 71 8403
8405 0 465376 235712 82800 98 8403
8406 0 465280 235872 82600 137 8405
8407 0 465120 236032 82440 122 8406
8408 0 465024 236160 82240 115 8407
8409 0 464960 236320 82000 120 8408
8410 0 464992 236352 81720 131 8409
8411 0 464864 236448 81520 96 8410
8412 0 464864 236512 81440 71 8411
8413 0 464864 236672 81240 32 8412
8414 0 464896 236832 81040 90 8413
8415 0 464960 236864 80800 115 8414
8416 0 464992 236896 80520 120 8415
8417 0 464960 237024 80280 128 8416
8418 0 464914.47 237201.38 79720 185 8417
8419 0 465408 237344 79480 120 8418
8420 0 465600 237440 79320 134 8419
8421 0 465856 237440 79240 122 8420
8422 0 466048 237344 79080 81 8421
8423 0 466272 237280 78920 60 8422
8424 0 466496 237280 78760 81 8423
8425 0 466720 237280 78600 81 8424
8426 0 466880 237216 78400 51 8425
8427 0 467040 237216 78200 45 8426
8428 0 467200 237216 78000 91 8427
8429 0 467360 237184 77800 71 8428
8430 0 467488 237184 77560 51 8429
8431 0 467648 237280 77320 86 8430
8432 0 467808 237344 77080 128 8431
8433 0 467968 237248 76880 148 8432
8434 0 468128 237184 76640 51 8433
8435 0 468288 237216 76440 64 8434
8436 0 468416 237312 76240 71 8435
8437 0 468512 237312 76000 45 8436
8438 0 468608 237312 75760 81 8437
8439 0 468768 237312 75560 75 8438
8440 0 468832 237280 75320 81 8439
8441 0 468896 237344 75040 71 8440
8442 0 469056 237408 74840 64 8441
8443 0 469120 237408 74600 32 8442
8444 0 464992 236352 81240 32 8412
8445 0 465152 236256 81040 32 8444
8446 0 465184 236160 80800 32 8445
8447 0 465216 236096 80560 45 8446
8448 0 465416.94 236003.03 79880 60 8447
8449 0 465508.44 235890.66 79680 60 8448
8450 0 464112.25 245960.8 86920 186 2013
8451 0 463273.7 246317.3 86760 32 8450
8452 0 462620.03 246252.28 86640 203 8451
8453 0 462117.06 246390.97 86440 115 8452
8454 0 461100.3 246720.72 86040 104 8453
8455 0 460090.88 246691.8 85680 134 8454
8456 0 459627.38 246758 85480 150 8455
8457 0 458937.9 246856.52 84960 160 8456
8458 0 458498.28 247038.97 84360 202 8457
8459 0 458196.72 247140.67 83840 163 8458
8460 0 458050.94 247253.05 83360 178 8459
8461 0 457955.34 247290.11 83200 124 8460
8462 0 457122.16 247323.31 83200 32 8461
8463 0 457620.66 247209.75 82720 71 8462
8464 0 457633.62 247138.95 82680 71 8463
8465 0 457616 247226.64 82400 51 8464
8466 0 457783.03 246452.47 82680 136 8464
8467 0 457935.6 246288.22 82600 136 8466
8468 0 458560.16 245707.22 82400 124 8467
8469 0 459104.4 245297.06 82240 122 8468
8470 0 458339.4 245324.73 82200 120 8469
8471 0 458315.47 245373 82160 120 8470
8472 0 457947.4 245460.48 82120 120 8471
8473 0 457242.56 245463.53 81960 -1 8472
8474 0 459598.44 244911.83 82240 91 8469
8475 0 460093.22 244586.62 82240 143 8474
8476 0 460485.6 244054.23 82240 108 8475
8477 0 460742.3 243731.94 82400 143 8476
8478 0 461564.25 243061.06 82400 115 8477
8479 0 461742.66 242908.02 82280 102 8478
8480 0 461959.6 242696.92 82200 115 8479
8481 0 462007.28 242564.94 82040 64 8480
8482 0 461966.62 242442.66 81880 131 8481
8483 0 461860.47 241986.08 81680 160 8482
8484 0 461870.38 241638.22 81520 128 8483
8485 0 461983.38 241436.5 81360 128 8484
8486 0 462312.6 241243.25 81360 -1 8485
8487 0 462610.3 241349.69 81360 -1 8486
8488 0 462721.34 241427.23 81400 -1 8487
8489 0 462776.22 241448.39 81440 -1 8488
8490 0 462815.28 241450.06 81520 -1 8489
8491 0 462892.12 241494.27 81560 -1 8490
8492 0 463065.53 241549.36 81600 -1 8491
8493 0 463169.34 241570.7 81640 -1 8492
8494 0 463184.2 241558.22 81680 -1 8493
8495 0 461968.66 241367.81 81040 128 8485
8496 0 461903.6 241270.38 81000 102 8495
8497 0 461719.78 241174.27 80880 102 8496
8498 0 461235.8 240968.89 80880 40 8497
8499 0 460476.4 240870.9 80880 102 8498
8500 0 460249.16 240693.77 81080 135 8499
8501 0 459576.28 240961.2 81080 -1 8500
8502 0 459250.75 241019.33 81080 -1 8501
8503 0 459046.5 241171.56 81080 -1 8502
8504 0 459064.56 241230.83 81040 -1 8503
8505 0 459149.28 241340.4 80960 -1 8504
8506 0 459140.75 241375.36 80920 -1 8505
8507 0 458949.9 241480.14 80920 -1 8506
8508 0 458843.8 241567.84 80880 -1 8507
8509 0 458631.88 241680.31 80880 -1 8508
8510 0 458525.88 241712.44 80920 -1 8509
8511 0 458419.28 241745.33 80960 -1 8510
8512 0 458289.8 241762.98 81040 -1 8511
8513 0 458232.47 241764.38 81120 -1 8512
8514 0 458169.94 241740.84 81160 -1 8513
8515 0 457937.56 241751.27 81240 -1 8514
8516 0 457879.06 241754.4 81280 -1 8515
8517 0 458035.75 241775.66 81400 -1 8516
8518 0 458186.6 241761.98 81520 -1 8517
8519 0 458232.22 241769.17 81600 -1 8518
8520 0 460179.97 240585.02 81160 192 8500
8521 0 460044.12 240517.97 81280 192 8520
8522 0 459996.22 240235.84 81400 71 8521
8523 0 459727 239818.9 81400 107 8522
8524 0 458989.16 239561.8 81400 98 8523
8525 0 458862.12 239550.39 81360 120 8524
8526 0 458743.4 239531.19 81320 51 8525
8527 0 458725.88 239474.95 81160 51 8526
8528 0 458730.5 239479.81 81120 51 8527
8529 0 458882 239180.66 81120 51 8528
8530 0 458913.84 239060.28 81120 51 8529
8531 0 458905.06 239064.05 81160 51 8530
8532 0 458857.5 239020.67 81200 51 8531
8533 0 458811.94 238786.47 81240 -1 8532
8534 0 458793.47 238713.08 81280 -1 8533
8535 0 458823 238667.7 81320 -1 8534
8536 0 458852.5 238522.31 81480 -1 8535
8537 0 458844.6 238277.64 81560 -1 8536
8538 0 458813.06 238108.48 81560 -1 8537
8539 0 458776.8 238094.75 81600 -1 8538
8540 0 458747.22 238092.81 81640 -1 8539
8541 0 458716 238100.61 81680 -1 8540
8542 0 458686.44 238023.88 81840 -1 8541
8543 0 458688.47 238002.7 81920 -1 8542
8544 0 458685.1 237996.06 81960 -1 8543
8545 0 458680.9 237981.9 82000 -1 8544
8546 0 458664.75 237964.64 82040 -1 8545
8547 0 458627.84 237935.16 82080 -1 8546
8548 0 458562.44 237880.28 82120 -1 8547
8549 0 458581.9 237801.55 82160 -1 8548
8550 0 458582.78 237724.62 82240 -1 8549
8551 0 458603.53 237581.36 82360 -1 8550
8552 0 458600.78 237496.08 82480 -1 8551
8553 0 458791.9 237409.53 82640 -1 8552
8554 0 458894.06 237388.28 82680 -1 8553
8555 0 459025 237334.64 82680 -1 8554
8556 0 459136.28 237253.77 82680 -1 8555
8557 0 459290.72 237259.33 82600 -1 8556
8558 0 459363.62 237242.06 82560 -1 8557
8559 0 459407.2 237228.69 82520 -1 8558
8560 0 459449.94 237212.94 82480 -1 8559
8561 0 459559.6 237195.34 82400 -1 8560
8562 0 459591.16 237240.94 82280 -1 8561
8563 0 459100.3 237302.69 82880 -1 8555
8564 0 458787.72 239066.1 81240 51 8532
8565 0 458649.38 239096.62 81280 51 8564
8566 0 458590.22 239131.39 81400 51 8565
8567 0 458602.44 239112.38 81520 120 8566
8568 0 458688.66 239101.77 81680 120 8567
8569 0 458680.88 239126.23 81760 120 8568
8570 0 458677.97 239139.05 81800 120 8569
8571 0 458653.56 239213.97 81920 120 8570
8572 0 458831.94 239267.62 82040 98 8571
8573 0 458894.4 239284.78 82080 98 8572
8574 0 459006.25 239294.81 82120 98 8573
8575 0 459042.7 239321.28 82160 98 8574
8576 0 459068.22 239350.52 82200 163 8575
8577 0 459106.3 239368.16 82240 -1 8576
8578 0 459135.84 239399.23 82280 -1 8577
8579 0 459199.97 239439.64 82320 -1 8578
8580 0 459260.7 239469.2 82360 -1 8579
8581 0 459288.5 239480.3 82400 -1 8580
8582 0 459315.47 239486.4 82440 -1 8581
8583 0 459364.72 239448.61 82520 -1 8582
8584 0 459368.62 239453.39 82560 -1 8583
8585 0 458596.53 239560.11 80960 71 8528
8586 0 458442.4 239681.6 80880 32 8585
8587 0 458374.03 239770.11 80760 32 8586
8588 0 457977.1 239928.56 80680 108 8587
8589 0 457773.3 240009.2 80440 60 8588
8590 0 457656.94 240014.31 80360 60 8589
8591 0 457541.16 240019.06 80280 64 8590
8592 0 457495.16 240009.06 80240 64 8591
8593 0 457259.53 240019.1 80080 64 8592
8594 0 457097.28 240008.39 79920 60 8593
8595 0 456985.94 240027.12 79720 120 8594
8596 0 456917.97 240050.27 79600 120 8595
8597 0 456731.62 240109.08 79480 81 8596
8598 0 456436.97 240205.14 79480 51 8597
8599 0 456056.7 240209.52 79480 122 8598
8600 0 456082.78 240207.08 79360 122 8599
8601 0 455886.2 240244.6 79600 122 8599
8602 0 455877.7 240257.2 79640 122 8601
8603 0 455844.97 240195.77 79680 122 8602
8604 0 455811.03 240175.66 79720 122 8603
8605 0 455776.22 240131.47 79760 122 8604
8606 0 455966.38 239946.3 79840 122 8605
8607 0 455991.7 239878.22 79960 45 8606
8608 0 456029.72 239837.42 80080 45 8607
8609 0 456016.16 239823.14 80120 -1 8608
8610 0 456003.6 239821.53 80160 -1 8609
8611 0 455984 239814.58 80200 -1 8610
8612 0 456028.2 239948.47 79760 45 8606
8613 0 456125.16 239872.2 79680 45 8612
8614 0 456153.16 239820.94 79640 45 8613
8615 0 456197.4 239621.78 79520 45 8614
8616 0 456169.03 239604.53 79480 45 8615
8617 0 455866.3 240402.56 79640 104 8602
8618 0 455578.72 240601.19 79640 51 8617
8619 0 455501.47 240690.3 79680 51 8618
8620 0 455421.56 240746.05 79760 51 8619
8621 0 459133.9 239719.9 81760 163 8523
8622 0 460183 239910.88 81160 120 8520
8623 0 460734.8 239794.89 81160 40 8622
8624 0 460845.34 239749.8 81120 40 8623
8625 0 460984.25 239732.64 81080 32 8624
8626 0 461322.88 239591.4 81080 60 8625
8627 0 461617.44 239390.64 81080 136 8626
8628 0 461699.03 239257.5 81000 175 8627
8629 0 461668.44 239173.33 80800 175 8628
8630 0 461692.75 239168.61 80720 175 8629
8631 0 461662.88 239141.14 80680 175 8630
8632 0 461134.94 239274.25 80680 32 8631
8633 0 461026.9 239350.81 80640 32 8632
8634 0 460906.28 239405.48 80600 51 8633
8635 0 460780.5 239436.23 80520 51 8634
8636 0 460587.5 239435.73 80400 71 8635
8637 0 460515.44 239408.83 80320 81 8636
8638 0 460334.22 239332.25 80240 81 8637
8639 0 460117.53 239264.69 80240 81 8638
8640 0 460258.28 239234.58 80080 60 8639
8641 0 460370.1 239079.9 79960 60 8640
8642 0 460383.16 239019.83 79800 45 8641
8643 0 460503.53 238837.34 79680 51 8642
8644 0 460663.88 238628.61 79600 51 8643
8645 0 460703.94 238510.6 79520 51 8644
8646 0 459951.56 239221.56 80240 81 8639
8647 0 459878.75 239229.98 80280 81 8646
8648 0 459791.7 239209.5 80320 81 8647
8649 0 459777.7 239194.9 80360 81 8648
8650 0 459753.25 239164.75 80400 -1 8649
8651 0 459719.38 239146.75 80480 -1 8650
8652 0 459656.88 239111.42 80560 -1 8651
8653 0 462031.5 238744.73 80680 75 8631
8654 0 462092.34 238743.7 80640 75 8653
8655 0 462207.16 238658.81 80480 75 8654
8656 0 462266.66 238609.03 80400 75 8655
8657 0 462411.94 238558.56 80360 -1 8656
8658 0 462475.12 238573.27 80240 -1 8657
8659 0 462458.78 238733.11 80120 -1 8658
8660 0 462420.56 238776.64 80000 -1 8659
8661 0 462438.66 238764.67 79960 -1 8660
8662 0 462213.16 238749.47 79960 -1 8661
8663 0 461946.62 238859.95 79960 -1 8662
8664 0 461874 238895.72 79920 -1 8663
8665 0 463083 237294.4 79880 -1 8664
8666 0 461678.06 238955.02 79840 -1 8665
8667 0 461603.2 238968.72 79760 -1 8666
8668 0 461585.72 238982.61 79640 -1 8667
8669 0 461691.25 239020.6 79560 -1 8668
8670 0 461977.56 238997.3 79360 -1 8669
8671 0 462293.72 238927.45 79160 -1 8670
8672 0 462522.2 238918.11 79080 -1 8671
8673 0 462863.72 238922.36 79040 -1 8672
8674 0 463135.34 238901.3 79000 -1 8673
8675 0 463353.03 238844.73 78960 -1 8674
8676 0 463461.56 238825.34 78920 -1 8675
8677 0 463533.38 238803.78 78880 -1 8676
8678 0 462455.06 238769.45 79920 -1 8661
8679 0 463938.34 236943.95 79880 -1 8678
8680 0 464081.9 236984.97 79880 -1 8679
8681 0 464154.2 237062.38 79880 -1 8680
8682 0 462616.03 239045.9 79840 -1 8681
8683 0 462669.47 239090.03 79760 -1 8682
8684 0 462687.03 239172.8 79680 -1 8683
8685 0 462680.47 239201 79600 -1 8684
8686 0 462696.3 239230.08 79520 -1 8685
8687 0 462686.88 239223.28 79440 -1 8686
8688 0 462710.9 239229.28 79400 -1 8687
8689 0 461811.9 238971.38 81000 175 8628
8690 0 461961.84 238899.81 81000 128 8689
8691 0 462081.72 238603.66 81000 80 8690
8692 0 462128.7 238523.77 81040 80 8691
8693 0 462276.28 238148.25 81040 75 8692
8694 0 462475.97 237857 81040 45 8693
8695 0 462490.16 237742.22 81040 45 8694
8696 0 462497.28 237678.75 81080 45 8695
8697 0 462554 237656.02 81120 60 8696
8698 0 462698.06 237616.25 81160 60 8697
8699 0 462852.6 237514.97 81240 60 8698
8700 0 462883.2 237512.12 81280 60 8699
8701 0 462907.88 237508.67 81360 60 8700
8702 0 461299.5 240994.84 80760 40 8498
8703 0 461547.47 240632.03 80760 71 8702
8704 0 461654.28 240523.34 80760 71 8703
8705 0 461642.6 240499.6 80840 71 8704
8706 0 461716.1 240329.38 80960 71 8705
8707 0 461701.44 240307.4 81000 71 8706
8708 0 461675.1 240259.8 81040 -1 8707
8709 0 461530.56 240259.73 81120 60 8708
8710 0 461453.03 240335.6 81200 40 8709
8711 0 461465.9 240043.47 81320 60 8710
8712 0 461466.47 239950.83 81400 60 8711
8713 0 461462.7 239907.3 81480 60 8712
8714 0 461461.12 239924.31 81560 60 8713
8715 0 461439.72 239929.05 81640 60 8714
8716 0 461414.75 239894.84 81680 60 8715
8717 0 461395.88 239888.55 81720 -1 8716
8718 0 461367.75 239860.4 81760 -1 8717
8719 0 461354.9 239835.73 81800 -1 8718
8720 0 461354.4 239815.72 81840 -1 8719
8721 0 461348.53 239790.45 81880 -1 8720
8722 0 461312.88 239751.73 81960 -1 8721
8723 0 461292.4 239682.98 82040 -1 8722
8724 0 461262.5 239697.72 82080 -1 8723
8725 0 461048.72 241110.34 80440 86 8702
8726 0 460976.34 241214.88 80200 86 8725
8727 0 460973 241243.11 80080 86 8726
8728 0 460709.84 243790.97 82640 153 8477
8729 0 460867.1 243607.45 82960 120 8728
8730 0 460006.94 244069.55 82960 101 8729
8731 0 459951.47 244068.62 83080 101 8730
8732 0 459862.62 244100.14 83160 71 8731
8733 0 459831.7 244116.98 83280 71 8732
8734 0 459582.84 244293.6 82960 71 8730
8735 0 459383.4 244380.88 83080 71 8734
8736 0 460889.78 243590.61 83000 120 8729
8737 0 461261.6 243568.48 83280 71 8736
8738 0 461422.53 243561.55 83400 71 8737
8739 0 461585.72 243466.66 83560 75 8738
8740 0 461774.66 243814.72 83560 -1 8739
8741 0 461586.53 244078.88 83560 -1 8740
8742 0 461596.12 244114.05 83520 -1 8741
8743 0 461635.94 244132.39 83440 -1 8742
8744 0 461636.44 244114.52 83400 -1 8743
8745 0 461496.34 244081.98 83600 -1 8741
8746 0 461628.3 243441.88 83600 75 8739
8747 0 461627.56 243172.7 83840 128 8746
8748 0 461677.72 243043.8 83960 181 8747
8749 0 461717.62 242956.94 84040 32 8748
8750 0 461729.22 242914.28 84160 32 8749
8751 0 462156.34 243120.88 84200 45 8750
8752 0 462208.84 243195.28 84320 45 8751
8753 0 462747.62 242973.44 84480 107 8752
8754 0 463404.4 242697.77 84560 122 8753
8755 0 463673.72 242492.25 84640 108 8754
8756 0 463961.97 242264.86 84640 107 8755
8757 0 464158 242162.06 84760 102 8756
8758 0 464328.88 241979.95 84880 102 8757
8759 0 464247.5 241852.2 85000 45 8758
8760 0 464261.88 241807.94 85080 45 8759
8761 0 464293.75 241789 85120 46 8760
8762 0 464388.84 241732.5 85240 51 8761
8763 0 464469.5 241645.3 85320 45 8762
8764 0 464558.72 241563.08 85440 45 8763
8765 0 464597.88 241532.94 85520 45 8764
8766 0 464636.44 241535.86 85560 45 8765
8767 0 464714.6 241558.94 85640 45 8766
8768 0 464749.28 241563.56 85680 45 8767
8769 0 464845.12 241561.08 85720 45 8768
8770 0 464858.12 241568.72 85760 45 8769
8771 0 464924.5 241632.11 85840 45 8770
8772 0 464889.03 241667.33 85880 45 8771
8773 0 464862.47 241699.4 85920 45 8772
8774 0 464139.66 242303.03 84640 107 8756
8775 0 464243.88 242441.62 84560 51 8774
8776 0 464289.88 242518.69 84400 64 8775
8777 0 464258.94 242501.61 84200 64 8776
8778 0 464623.53 242386.78 83960 64 8777
8779 0 464660.47 242401.45 83920 64 8778
8780 0 464702.3 242464.06 83720 64 8779
8781 0 464701.75 242468.16 83680 64 8780
8782 0 461720.72 242560.22 84160 150 8750
8783 0 461744.47 242548.66 84200 150 8782
8784 0 461765.97 242536.53 84240 150 8783
8785 0 461885.25 242461.86 84520 96 8784
8786 0 461849.6 242423 84640 128 8785
8787 0 461825.97 242396.66 84720 128 8786
8788 0 461781.03 242246.2 84960 101 8787
8789 0 461838.9 242094.73 85120 107 8788
8790 0 461874.5 242052.5 85320 71 8789
8791 0 461890.1 242046.67 85400 107 8790
8792 0 462260.28 242200.83 85400 75 8791
8793 0 462311.5 242258.5 85480 75 8792
8794 0 462364.4 242320.5 85560 75 8793
8795 0 462580.5 242387.69 85680 81 8794
8796 0 462676.44 242468.28 85760 91 8795
8797 0 462749.44 242493.55 85880 91 8796
8798 0 462783.34 242471.9 85960 91 8797
8799 0 462686.88 242359.6 86000 91 8798
8800 0 462633.66 242384 86040 91 8799
8801 0 462966.12 242480.78 85760 75 8796
8802 0 463322.1 242412.78 85760 91 8801
8803 0 463369.12 242410.72 85800 91 8802
8804 0 463394.34 242394.95 85840 91 8803
8805 0 463362.34 242431.7 85920 91 8804
8806 0 463373.88 242418.89 85960 91 8805
8807 0 463432.28 242447.06 86000 91 8806
8808 0 463468.62 242460.86 86040 91 8807
8809 0 463531.7 242528.9 86080 91 8808
8810 0 463524.53 242271.48 85840 86 8804
8811 0 463547.53 242188.92 85840 86 8810
8812 0 463559 242202.52 85880 86 8811
8813 0 463720.3 242074.47 85920 86 8812
8814 0 463878.47 241957.06 85960 86 8813
8815 0 464086 241769.33 86000 -1 8814
8816 0 464118.1 241681.36 86040 -1 8815
8817 0 464216.75 241549.62 86080 -1 8816
8818 0 464242.06 241390.17 86120 -1 8817
8819 0 464247.88 241341.48 86160 -1 8818
8820 0 463379.38 242318.33 85560 86 8802
8821 0 463432.75 242196.03 85440 86 8820
8822 0 463458.9 242110.02 85240 32 8821
8823 0 463526 241904.2 85120 32 8822
8824 0 463543.03 241801.02 85000 32 8823
8825 0 463585.03 241764.38 84880 32 8824
8826 0 463544.1 241741.19 84840 32 8825
8827 0 461506.7 242286.92 85400 60 8791
8828 0 461460.5 242374.44 85440 51 8827
8829 0 461343.84 242546.11 85480 51 8828
8830 0 461322.84 242606.34 85520 40 8829
8831 0 461242.53 242705.31 85600 40 8830
8832 0 461146.53 242794.08 85680 40 8831
8833 0 461074.22 242829.78 85720 40 8832
8834 0 460922.06 242901.16 85800 51 8833
8835 0 460786.75 242981.1 85880 32 8834
8836 0 460760.06 243060.05 85960 32 8835
8837 0 460708.47 243215.97 86040 45 8836
8838 0 460497.25 243557.1 86160 98 8837
8839 0 460548.03 243689.25 86160 108 8838
8840 0 460473 243942.03 86160 91 8839
8841 0 460457 244010.03 86080 91 8840
8842 0 460508.44 243646.31 86280 108 8839
8843 0 460433.72 243588.58 86320 98 8842
8844 0 460182.34 243468.52 86320 98 8843
8845 0 459889.56 243624.72 86320 108 8844
8846 0 459642.3 243747 86280 -1 8845
8847 0 459544.75 243745.31 86240 -1 8846
8848 0 459733 243942.03 86240 -1 8847
8849 0 459789 243942.03 86200 91 8848
8850 0 459466.8 243748.73 86200 -1 8847
8851 0 459393.84 243792.47 86160 -1 8850
8852 0 459332.56 243839.42 86120 -1 8851
8853 0 459902.7 243607.14 86400 108 8845
8854 0 460823.38 243799.27 86160 108 8839
8855 0 460910.22 243827.69 86120 108 8854
8856 0 460972.38 243833.52 86080 108 8855
8857 0 461029.53 243821.02 86040 108 8856
8858 0 461108.16 243856.14 86000 108 8857
8859 0 461180.7 243819.97 85960 -1 8858
8860 0 461191.34 243797.12 85920 -1 8859
8861 0 461204.53 243785.83 85880 -1 8860
8862 0 461212.25 243768.81 85840 -1 8861
8863 0 461829.1 242044.89 85440 107 8791
8864 0 461900.5 241670.38 85440 107 8863
8865 0 462216.7 241343.64 85440 60 8864
8866 0 462457.72 241114.08 85360 45 8865
8867 0 462712.66 240955.02 85280 45 8866
8868 0 462822.7 240859.47 85240 45 8867
8869 0 463069.44 240652.78 85240 60 8868
8870 0 463196.78 240477.12 85240 122 8869
8871 0 463256.9 240439.42 85360 122 8870
8872 0 463265.88 240440.75 85400 122 8871
8873 0 463551.3 240319.08 85400 40 8872
8874 0 463595.47 240234.19 85400 40 8873
8875 0 463798.1 240123.1 85440 32 8874
8876 0 463863.56 240024.61 85480 75 8875
8877 0 463982.25 239871.52 85560 75 8876
8878 0 464040.75 239915.48 85680 75 8877
8879 0 464157.97 239947.03 85720 75 8878
8880 0 464226.38 239997.58 85760 75 8879
8881 0 464275.28 240031.2 85800 75 8880
8882 0 464275.56 240038.23 85840 75 8881
8883 0 463056.3 240524.67 85480 60 8872
8884 0 462859.47 240543.98 85520 32 8883
8885 0 462571.84 240653.44 85520 45 8884
8886 0 462372.16 240861.55 85520 45 8885
8887 0 462160.9 240957.83 85520 60 8886
8888 0 462058.3 240928.62 85480 60 8887
8889 0 461981.44 240919.2 85440 60 8888
8890 0 461908.75 240931.45 85400 60 8889
8891 0 461768.84 240997.9 85360 102 8890
8892 0 461662.03 241029.58 85320 102 8891
8893 0 461561.22 241034.1 85280 -1 8892
8894 0 461508.06 241030.1 85200 -1 8893
8895 0 461514.3 241008.52 85160 -1 8894
8896 0 462237.12 241091.39 85760 60 8887
8897 0 462247.66 241200.78 85800 60 8896
8898 0 462247.22 241259.81 85840 60 8897
8899 0 462240.5 241418.56 85920 60 8898
8900 0 462274.56 241472.64 85960 60 8899
8901 0 462247.56 241003.84 85800 60 8896
8902 0 462256.1 241002.73 85840 60 8901
8903 0 462235.9 241003.33 85880 60 8902
8904 0 462213.7 240970.53 85920 60 8903
8905 0 462235.53 240579.34 85920 120 8904
8906 0 462666.1 240440.83 85920 148 8905
8907 0 463068.56 240075.9 85920 154 8906
8908 0 463085.84 239717.19 85920 154 8907
8909 0 463122.84 239666.06 86000 98 8908
8910 0 463264.34 239578.98 86080 98 8909
8911 0 463596.06 239491.84 86200 32 8910
8912 0 463744.28 239478.75 86240 32 8911
8913 0 463856.8 239471 86280 32 8912
8914 0 464060.5 239372 86280 60 8913
8915 0 464215.28 239297.45 86320 60 8914
8916 0 464392.28 239222.9 86360 60 8915
8917 0 464525.44 239156.9 86400 -1 8916
8918 0 464731.53 239045.67 86400 -1 8917
8919 0 464786.34 239030.64 86360 -1 8918
8920 0 465208.94 239007.42 86360 -1 8919
8921 0 465429.2 238955.88 86360 -1 8920
8922 0 465624.66 239004.16 86360 137 8921
8923 0 465687 239020.52 86400 137 8922
8924 0 466023.88 238953.97 86440 96 8923
8925 0 466204.53 238975.25 86520 96 8924
8926 0 466348.6 238934.36 86520 96 8925
8927 0 466406.2 238923.05 86480 96 8926
8928 0 466561.72 238970.58 86400 96 8927
8929 0 466767.06 238987.4 86360 -1 8928
8930 0 465213.84 239006.95 86400 -1 8920
8931 0 465189.06 238983.44 86240 -1 8920
8932 0 465328 238759.27 86120 -1 8931
8933 0 465372.94 238684.25 86080 -1 8932
8934 0 465393.72 238656.81 86040 -1 8933
8935 0 465421.75 238627.52 86000 -1 8934
8936 0 465460.94 238573.92 85960 -1 8935
8937 0 465483.97 238568.02 85920 -1 8936
8938 0 465530.47 238523.23 85880 -1 8937
8939 0 465553.25 238474.88 85840 -1 8938
8940 0 464476.22 239164.14 86480 -1 8917
8941 0 462824 239659.92 85920 154 8908
8942 0 462615.97 239666.88 85920 148 8941
8943 0 462520.75 239692.69 85920 148 8942
8944 0 462442.22 239667.83 85880 148 8943
8945 0 462330 239634.48 85840 -1 8944
8946 0 462272.9 239586.22 85800 -1 8945
8947 0 462231.6 239570.53 85760 -1 8946
8948 0 462189.16 239555.02 85720 -1 8947
8949 0 462074.38 239557.3 85680 -1 8948
8950 0 462026.97 239577.19 85640 -1 8949
8951 0 462787.84 240650.42 85600 45 8884
8952 0 462817.6 240674.33 85640 45 8951
8953 0 462934.62 240670.03 85680 32 8952
8954 0 462857.7 240683.64 85040 45 8869
8955 0 462098.34 241610.83 85600 102 8865
8956 0 462048.53 241683.05 85680 107 8955
8957 0 461297.12 242685.19 84200 45 8783
8958 0 461048.34 242722.25 84200 45 8957
8959 0 460904.47 242663.89 84240 45 8958
8960 0 460861.28 242648.52 84320 45 8959
8961 0 460840.75 242648.77 84360 45 8960
8962 0 460818.8 242649.45 84400 45 8961
8963 0 460717.12 242612.2 84520 51 8962
8964 0 460616.4 242593.86 84600 71 8963
8965 0 460444.1 242559.84 84720 71 8964
8966 0 460340.3 242481.17 84840 90 8965
8967 0 460086 242351.16 85000 90 8966
8968 0 459904.9 242280.98 85080 71 8967
8969 0 459632.47 242140.66 85160 81 8968
8970 0 459400.3 242016.5 85240 80 8969
8971 0 459166.28 241914.8 85360 75 8970
8972 0 459110.94 241846.47 85400 75 8971
8973 0 458979.2 241865.22 85520 91 8972
8974 0 458659 241624.1 85520 91 8973
8975 0 458505.2 241319.48 85520 80 8974
8976 0 458404.38 240773.27 85520 81 8975
8977 0 458396.84 240710.52 85440 98 8976
8978 0 458097.2 240635.2 85400 102 8977
8979 0 458083.66 240622.33 85320 102 8978
8980 0 458076.53 240615.94 85280 102 8979
8981 0 458186.16 239274.1 85280 -1 8980
8982 0 458160.25 239094.81 85280 -1 8981
8983 0 458126.8 238991.58 85240 -1 8982
8984 0 458055.3 238573.08 85160 -1 8983
8985 0 457990.62 238376.61 85040 -1 8984
8986 0 457823.38 238058 84840 -1 8985
8987 0 457720.97 237912.92 84720 -1 8986
8988 0 457721.25 237851.42 84680 -1 8987
8989 0 457712.84 237827.69 84640 -1 8988
8990 0 457759.16 237753.08 84600 -1 8989
8991 0 457846.66 237630.73 84560 -1 8990
8992 0 457891.03 237596.83 84520 -1 8991
8993 0 457899.6 237580.2 84480 -1 8992
8994 0 458022.75 237598.7 84320 -1 8993
8995 0 458088.1 237530.72 84200 -1 8994
8996 0 458095.3 237522.48 84160 -1 8995
8997 0 458285.1 237436.2 84120 -1 8996
8998 0 458317.9 237443.62 84080 -1 8997
8999 0 457767.5 237752.16 84160 -1 8996
9000 0 457732.44 237819.53 84120 -1 8999
9001 0 457727.5 237929.97 84040 -1 9000
9002 0 457723.75 237927.38 84000 -1 9001
9003 0 457736.25 237924.67 83960 -1 9002
9004 0 457799.34 237901.55 83920 -1 9003
9005 0 457850.06 237853.86 83880 -1 9004
9006 0 457890 237835.7 83840 -1 9005
9007 0 458048.97 237721.72 83800 -1 9006
9008 0 458166.3 237636.23 83720 -1 9007
9009 0 458264.12 237593.95 83640 -1 9008
9010 0 458289.6 237566.7 83600 -1 9009
9011 0 458327.1 237551.58 83560 -1 9010
9012 0 457493.8 238109.12 83960 -1 9003
9013 0 457373.97 238172.53 83920 -1 9012
9014 0 456953.22 238266.2 83920 -1 9013
9015 0 456752.62 238325.45 83920 -1 9014
9016 0 456742.6 238322.11 83880 -1 9015
9017 0 456618.75 238319.16 83960 -1 9015
9018 0 456441.94 238373.16 83960 -1 9017
9019 0 456216.6 238375.14 83960 -1 9018
9020 0 456062.88 238351.5 83960 -1 9019
9021 0 456009.3 238342.11 83920 -1 9020
9022 0 455845.62 238303.64 83920 -1 9021
9023 0 455816.25 238284.64 83880 -1 9022
9024 0 455811.5 238288.05 83840 -1 9023
9025 0 455772.8 238291.47 83800 -1 9024
9026 0 455721.94 238350.6 83760 -1 9025
9027 0 455690.9 238362.33 83720 -1 9026
9028 0 455709.9 238381.72 83680 -1 9027
9029 0 455714.72 238408.28 83640 -1 9028
9030 0 455720.1 238425.19 83600 -1 9029
9031 0 455726.75 238455.06 83560 -1 9030
9032 0 455723.06 238480.3 83520 -1 9031
9033 0 455747.47 238542.31 83480 -1 9032
9034 0 455753.25 238591.33 83440 -1 9033
9035 0 455752.25 238644.17 83400 -1 9034
9036 0 455727.8 238657.03 83360 -1 9035
9037 0 455726.4 238675.44 83320 -1 9036
9038 0 455772.28 238683.44 83200 -1 9037
9039 0 455969.3 238706.84 83080 -1 9038
9040 0 456033.53 238726.69 83040 -1 9039
9041 0 458915.88 237375.52 84160 -1 8996
9042 0 459441.5 237246.39 84160 -1 9041
9043 0 459609 237288.2 84200 -1 9042
9044 0 459674.97 237265.3 84240 -1 9043
9045 0 459776.34 237199.19 84280 -1 9044
9046 0 460027.78 237035.22 84280 -1 9045
9047 0 460140.75 237000.08 84320 -1 9046
9048 0 460236.56 237035.02 84360 -1 9047
9049 0 460269.56 237138.69 84400 -1 9048
9050 0 460220.22 237261.8 84480 -1 9049
9051 0 457214.72 238078.97 84720 -1 8987
9052 0 457071.7 238157.38 84720 -1 9051
9053 0 456855.06 238323.58 84720 -1 9052
9054 0 456817.47 238342.69 84680 -1 9053
9055 0 456731.5 238415 84640 -1 9054
9056 0 456725 238409 84520 -1 9055
9057 0 456646.2 238486.77 84600 -1 9055
9058 0 456552.25 238612.47 84520 -1 9057
9059 0 456514.62 238691.98 84480 -1 9058
9060 0 456533.1 238761.5 84440 -1 9059
9061 0 456531.22 238813.92 84400 -1 9060
9062 0 456421.56 238993.56 84360 -1 9061
9063 0 456355.75 239097.64 84320 -1 9062
9064 0 456284.1 239155.6 84280 -1 9063
9065 0 456245.4 239200.89 84240 -1 9064
9066 0 456126.66 239259.22 84200 -1 9065
9067 0 457991.16 240493.88 85080 120 8980
9068 0 457721.12 240405.67 84920 75 9067
9069 0 456822.38 240371.12 85280 40 8980
9070 0 456626.97 240227.97 85280 40 9069
9071 0 456517.9 240211.75 85240 75 9070
9072 0 456448.62 240144.12 85160 75 9071
9073 0 456464.66 240126.5 85120 75 9072
9074 0 456557.47 240114.19 85080 75 9073
9075 0 456663.2 240085.5 85040 75 9074
9076 0 456668.97 240072.94 85000 75 9075
9077 0 456672.97 240079.31 84960 75 9076
9078 0 456691.28 240089.81 84920 75 9077
9079 0 456785.06 240095.97 84880 75 9078
9080 0 456824.9 240112.89 84840 75 9079
9081 0 456097.16 240169.1 85160 64 9072
9082 0 456005.75 240154.72 85120 64 9081
9083 0 455832.1 240131.92 85080 91 9082
9084 0 455584.94 240108.23 85000 71 9083
9085 0 455183.44 240019.3 84880 75 9084
9086 0 455118.7 239973.73 84800 75 9085
9087 0 455101.3 239923.67 84760 75 9086
9088 0 454982.2 239775.73 84680 75 9087
9089 0 454858 239804.06 84600 -1 9088
9090 0 454776.66 239809.67 84600 -1 9089
9091 0 454766.94 239819 84560 -1 9090
9092 0 454642.78 239835.64 84600 -1 9090
9093 0 454551.2 239804.94 84640 -1 9092
9094 0 454414.3 239773.6 84640 -1 9093
9095 0 454241.03 239891.9 84640 -1 9094
9096 0 454131.6 239974.17 84600 -1 9095
9097 0 453994.94 240028.97 84560 -1 9096
9098 0 453918.5 240027.12 84520 -1 9097
9099 0 453894.5 240006.5 84480 -1 9098
9100 0 453871.47 239986.36 84440 -1 9099
9101 0 453860.66 239975.1 84400 -1 9100
9102 0 453812.38 239960.3 84360 -1 9101
9103 0 453760.88 239948.78 84320 -1 9102
9104 0 453709.38 239933.12 84280 -1 9103
9105 0 453690.22 239927.42 84200 -1 9104
9106 0 453730.62 239888.52 84120 -1 9105
9107 0 453715.75 239807.9 84000 -1 9106
9108 0 453690.06 239762.7 83960 -1 9107
9109 0 454329.56 239694.58 84640 -1 9094
9110 0 454242.03 239718.86 84600 -1 9109
9111 0 454193.75 239721.16 84560 -1 9110
9112 0 454140.72 239681.34 84520 -1 9111
9113 0 454101.47 239566.94 84520 -1 9112
9114 0 454175.25 239511.52 84520 -1 9113
9115 0 454304.53 239505.53 84520 -1 9114
9116 0 454360.62 239470.61 84480 -1 9115
9117 0 454364.03 239436 84440 -1 9116
9118 0 454416.78 239767.55 84680 -1 9094
9119 0 458976.38 241880.53 85600 91 8973
9120 0 458973.44 242066.55 85760 91 9119
9121 0 458907.6 242327.66 85840 91 9120
9122 0 458739.44 242433.88 85960 -1 9121
9123 0 461804.2 242376.06 83840 32 8747
9124 0 461930.56 242318.52 83800 32 9123
9125 0 461988.84 242325.42 83760 32 9124
9126 0 462067.5 242303.66 83680 64 9125
9127 0 462197.56 242270.16 83560 64 9126
9128 0 462294.16 242196.55 83520 40 9127
9129 0 462436.3 242078 83520 40 9128
9130 0 462739.97 242012.83 83520 60 9129
9131 0 462733.72 241978.1 83600 32 9130
9132 0 462772.66 241888.58 83680 32 9131
9133 0 462805.6 241732.94 83800 32 9132
9134 0 462737.16 241508.02 83920 51 9133
9135 0 462784.7 241341.4 84000 60 9134
9136 0 463016.25 241150.11 84120 51 9135
9137 0 463106.78 241030.11 84160 40 9136
9138 0 463230.66 240913.55 84200 40 9137
9139 0 463284.34 240809.1 84240 51 9138
9140 0 463350.22 240628.66 84280 51 9139
9141 0 463382.53 240545.5 84320 51 9140
9142 0 463372.56 240339.61 84400 51 9141
9143 0 463373.6 240284.28 84480 51 9142
9144 0 463313.03 240280.03 84640 51 9143
9145 0 463289.94 240274.12 84720 51 9144
9146 0 462957.28 242071.58 83360 32 9130
9147 0 463049.72 242082.88 83240 32 9146
9148 0 463074.25 242053.4 83080 71 9147
9149 0 463105.84 242043.6 83040 71 9148
9150 0 463204.72 242010.94 82920 71 9149
9151 0 463274.97 241992.83 82880 71 9150
9152 0 463361.78 241982.88 82840 71 9151
9153 0 463425.22 241938.75 82800 71 9152
9154 0 463429.28 241929.28 82720 71 9153
9155 0 463440.97 241926.34 82680 71 9154
9156 0 463412.94 241912.88 82600 71 9155
9157 0 463390.22 241900.4 82520 71 9156
9158 0 463297.5 241913.7 82440 -1 9157
9159 0 463288.2 241926.45 82320 -1 9158
9160 0 463301.2 241944.56 82240 -1 9159
9161 0 463235.4 241960.02 82120 -1 9160
9162 0 463237.53 241967.69 82080 -1 9161
9163 0 463558.4 241927.75 82680 71 9155
9164 0 463642.25 241924.27 82640 -1 9163
9165 0 463719.5 241906 82600 -1 9164
9166 0 463796.6 241888 82560 -1 9165
9167 0 463960.47 241877.22 82520 -1 9166
9168 0 464114.62 241836.89 82520 -1 9167
9169 0 464374.75 241610.9 82480 -1 9168
9170 0 464401.97 241600.98 82440 -1 9169
9171 0 464220.28 241615.95 82400 -1 9170
9172 0 464143.72 241604.67 82360 -1 9171
9173 0 464072.56 241581.17 82320 -1 9172
9174 0 463958.9 241518.83 82280 -1 9173
9175 0 463884.2 241403.67 82240 -1 9174
9176 0 463874.28 241328.38 82080 -1 9175
9177 0 464542.97 241676.05 82440 -1 9170
9178 0 464585.34 241716.97 82440 -1 9177
9179 0 464695.7 241723.4 82440 -1 9178
9180 0 464648.72 241756.95 82320 -1 9179
9181 0 464654.03 241748.69 82280 -1 9180
9182 0 462363.97 243308.72 83520 51 8739
9183 0 462515.7 243287.42 83440 51 9182
9184 0 462603.94 243281.72 83400 51 9183
9185 0 460084.94 243963.03 82240 124 8476
9186 0 459019.12 245094.6 82000 135 8469
9187 0 456443.4 247080.03 83200 120 8462
9188 0 455948.94 246883.81 83360 128 9187
9189 0 455562.88 246782.8 83480 102 9188
9190 0 455140.75 246706.97 83560 136 9189
9191 0 454583.12 246736.64 83560 71 9190
9192 0 454236.12 246752.06 83560 115 9191
9193 0 454057.88 246742.05 83640 160 9192
9194 0 452953.53 246591.72 83640 150 9193
9195 0 452731.22 246594.19 83600 86 9194
9196 0 452694.72 246627.88 83560 86 9195
9197 0 452678.56 246654.9 83520 86 9196
9198 0 452696.25 246665.48 83480 45 9197
9199 0 452880.2 246618.92 83480 150 9198
9200 0 452963.06 246632.72 83440 150 9199
9201 0 453025.88 246682.73 83400 150 9200
9202 0 453063.88 246702.88 83360 150 9201
9203 0 453101.4 246712.9 83320 150 9202
9204 0 453138.5 246721.98 83280 150 9203
9205 0 452382.25 246777.55 83520 45 9197
9206 0 452258.7 246934.14 83480 101 9205
9207 0 452232.12 247041.38 83440 101 9206
9208 0 452097.38 247397.22 83440 40 9207
9209 0 451878.94 247564.36 83440 80 9208
9210 0 451853.47 247632.08 83480 64 9209
9211 0 451837.28 247689.92 83520 64 9210
9212 0 451738.25 247908.27 83520 51 9211
9213 0 451732.47 248100.77 83520 80 9212
9214 0 451606.44 248224.36 83520 80 9213
9215 0 451628.4 248254.84 83480 80 9214
9216 0 451671.28 248312.06 83400 80 9215
9217 0 451554.5 248547.92 83320 40 9216
9218 0 451541.56 248595.81 83280 40 9217
9219 0 451539.9 248648.66 83200 40 9218
9220 0 451494.1 248799.22 83120 102 9219
9221 0 451523.6 248803.97 83080 102 9220
9222 0 451539.53 248862.72 83040 102 9221
9223 0 451639.62 249108.45 83040 40 9222
9224 0 451681.12 249229.25 83000 51 9223
9225 0 451676.9 249425.86 82920 51 9224
9226 0 451600.75 249560.19 82840 60 9225
9227 0 451573.66 249622.39 82760 75 9226
9228 0 451562.16 249691.8 82720 75 9227
9229 0 451547.5 249771.23 82680 80 9228
9230 0 451463.7 249731.62 82600 80 9229
9231 0 451306.44 249793.05 82600 80 9230
9232 0 451274.3 249883.23 82600 80 9231
9233 0 451337.4 250079.88 82600 80 9232
9234 0 451363.7 250163.05 82560 80 9233
9235 0 451389.97 250152.34 82440 80 9234
9236 0 451340.22 250156.88 82400 80 9235
9237 0 451469.7 250199.5 82560 80 9234
9238 0 451476.3 250220.84 82600 80 9237
9239 0 451521.28 250284.27 82640 80 9238
9240 0 451519.9 250297.25 82680 80 9239
9241 0 451354 249001.02 83000 102 9222
9242 0 451772.38 248786.33 82920 102 9222
9243 0 451873.25 248760.7 82840 102 9242
9244 0 451883.4 248711.8 82760 102 9243
9245 0 451900.84 248672.98 82680 102 9244
9246 0 451911.8 248643.4 82600 102 9245
9247 0 451815.8 247718.03 83560 64 9211
9248 0 452164.16 247038.55 83280 71 9207
9249 0 452025.2 247029.39 83120 71 9248
9250 0 451754.8 247092.02 83040 51 9249
9251 0 451489.12 247142.53 83000 64 9250
9252 0 451318.22 247147.05 82920 86 9251
9253 0 451151.4 247231.33 82840 96 9252
9254 0 451092.44 247264.36 82760 96 9253
9255 0 450975 247352.58 82640 64 9254
9256 0 450876.72 247390.48 82560 64 9255
9257 0 450808.1 247417.75 82520 64 9256
9258 0 450727.2 247421.72 82480 64 9257
9259 0 450632.38 247409.61 82440 64 9258
9260 0 450549.34 247330.84 82400 64 9259
9261 0 450514.34 247314.98 82360 64 9260
9262 0 450491.56 247285.8 82320 64 9261
9263 0 450464.06 247277.7 82280 64 9262
9264 0 450467.62 247242.95 82240 64 9263
9265 0 454009.6 246730.45 83720 153 9193
9266 0 453198.1 246556.1 83800 150 9265
9267 0 453019.94 246484.05 83880 150 9266
9268 0 452430.16 246428.36 84000 102 9267
9269 0 451888.12 246528.75 84120 128 9268
9270 0 451882.97 246528.12 84240 128 9269
9271 0 452529.6 246219.94 84240 163 9270
9272 0 452560.66 246285.6 84440 157 9271
9273 0 452625.5 246200.5 84560 157 9272
9274 0 452690.5 246115.45 84680 137 9273
9275 0 452629.97 246197.19 85000 81 9274
9276 0 452159.94 246092.36 85560 40 9275
9277 0 452730 246127.81 85160 81 9275
9278 0 452966.84 245872.72 85360 32 9277
9279 0 453060.56 245794.6 85400 32 9278
9280 0 453771.4 245219.58 85400 45 9279
9281 0 454262.4 244643.27 85400 91 9280
9282 0 454450.97 244593.64 85560 131 9281
9283 0 454629.72 244465.55 85680 131 9282
9284 0 454515.78 244791.64 86160 131 9283
9285 0 454922.25 243610.39 85680 163 9283
9286 0 455256.3 243026.72 85680 75 9285
9287 0 455304.6 242884.36 85640 128 9286
9288 0 455294.25 242744.45 85520 128 9287
9289 0 455333.72 242690.55 85480 75 9288
9290 0 455786.38 242505.2 85480 40 9289
9291 0 456033.6 242358.77 85480 75 9290
9292 0 456130.56 242337.72 85520 75 9291
9293 0 456379.78 242384.86 85600 80 9292
9294 0 456458.25 242546.52 85680 71 9293
9295 0 456607.8 242654.31 85760 32 9294
9296 0 456608.94 242678.5 85800 32 9295
9297 0 456998.06 242593.4 85800 32 9296
9298 0 457075.3 242533.73 85760 32 9297
9299 0 457145.28 242471.55 85720 45 9298
9300 0 457237.38 242395.97 85680 51 9299
9301 0 457399.7 242291.84 85640 51 9300
9302 0 457570.9 242208.78 85600 51 9301
9303 0 457796.66 242225.31 85560 51 9302
9304 0 457854.56 242097.97 85480 51 9303
9305 0 457867.9 242005.25 85400 -1 9304
9306 0 457937.56 242393.61 85560 51 9303
9307 0 457958.97 242403.16 85520 -1 9306
9308 0 457990.2 242426.1 85480 -1 9307
9309 0 457980.75 242413.47 85440 -1 9308
9310 0 458009.53 242454.62 85400 -1 9309
9311 0 458083.06 242480.02 85360 -1 9310
9312 0 458313.4 242533.2 85280 -1 9311
9313 0 458360.9 242531.19 85240 -1 9312
9314 0 458471.12 242512.02 85200 -1 9313
9315 0 458561.06 242457.92 85120 -1 9314
9316 0 458701.16 242398.66 85080 -1 9315
9317 0 458804.72 242287.14 84960 75 9316
9318 0 458845.72 242244.27 84920 75 9317
9319 0 458839.16 242218.27 84880 75 9318
9320 0 458788.12 242216.77 84800 -1 9319
9321 0 458760.6 242216.16 84720 -1 9320
9322 0 458789.47 242203.34 84600 -1 9321
9323 0 458758.25 242171.81 84480 -1 9322
9324 0 458704.72 242107.3 84320 -1 9323
9325 0 458695.56 242115.64 84280 -1 9324
9326 0 458676.06 242133.67 84240 -1 9325
9327 0 458674.84 242165.77 84200 -1 9326
9328 0 458681.78 242183.73 84160 -1 9327
9329 0 456576.03 242748.77 85840 32 9296
9330 0 456549.53 242799.9 85880 32 9329
9331 0 455227.62 242621.42 85360 140 9289
9332 0 455125.97 242569.27 85320 101 9331
9333 0 455025.78 242251.44 85320 80 9332
9334 0 454947 242176.11 85280 51 9333
9335 0 454792.28 241655.92 85200 86 9334
9336 0 454764.28 241539.61 85160 86 9335
9337 0 454744.84 241332.2 85040 134 9336
9338 0 454718.47 241172.11 84880 102 9337
9339 0 454664.7 241031.55 84720 51 9338
9340 0 454700.8 240954.27 84680 51 9339
9341 0 454733.34 240875.12 84600 45 9340
9342 0 454689.3 240760.84 84480 45 9341
9343 0 454719.12 240700.95 84400 60 9342
9344 0 454749.5 240646.39 84320 60 9343
9345 0 454794.9 240618.86 84240 60 9344
9346 0 454891.22 240519.45 84120 60 9345
9347 0 454878.8 240351.42 84040 60 9346
9348 0 454828.28 240317.2 83960 60 9347
9349 0 454795.28 240282.38 83880 60 9348
9350 0 454811.4 240250.1 83840 60 9349
9351 0 454838.8 240216.81 83800 -1 9350
9352 0 454875.03 240210.81 83720 -1 9351
9353 0 454890.66 240182 83640 -1 9352
9354 0 454869.5 240178.66 83600 -1 9353
9355 0 455066.5 240363.8 83720 -1 9352
9356 0 455108.38 240471.84 83640 -1 9355
9357 0 455082.6 240523.84 83600 -1 9356
9358 0 455088.6 240570.3 83560 -1 9357
9359 0 455109.66 240625.98 83480 -1 9358
9360 0 455132.78 240680.62 83400 -1 9359
9361 0 455104.88 240646.81 83320 -1 9360
9362 0 455104.97 240610.31 83280 -1 9361
9363 0 455112.6 240615.44 83240 -1 9362
9364 0 455138.78 240602.66 83200 -1 9363
9365 0 455114.1 240388.56 83760 -1 9355
9366 0 455220.4 240436.14 83840 -1 9365
9367 0 455285.12 240465.42 83880 -1 9366
9368 0 454939.5 242604.84 85280 101 9332
9369 0 454793.2 242623.73 85240 51 9368
9370 0 454703.75 242602.97 85200 51 9369
9371 0 454678.5 242542.34 85160 51 9370
9372 0 454512.25 242448.77 85160 64 9371
9373 0 454298.1 242436.34 85040 98 9372
9374 0 454096.25 242365.45 85040 98 9373
9375 0 454070.75 242347.48 85000 98 9374
9376 0 453824.94 242259.72 84880 64 9375
9377 0 453816.78 242259.44 84840 64 9376
9378 0 453618.94 242307.67 84760 64 9377
9379 0 453366.12 242314.83 84680 64 9378
9380 0 453166.03 242331.92 84600 -1 9379
9381 0 452979.7 242442.3 84520 -1 9380
9382 0 453831.78 242162.36 84840 64 9377
9383 0 453808.34 242111.22 84800 64 9382
9384 0 453798.22 242064.62 84760 64 9383
9385 0 453787.7 241970.81 84720 64 9384
9386 0 453758.88 241915.7 84680 64 9385
9387 0 453742.7 241876.94 84600 64 9386
9388 0 453746.78 241877.75 84520 64 9387
9389 0 453731.56 241901.58 84480 64 9388
9390 0 453719.25 241898.22 84440 64 9389
9391 0 453694.97 241897.78 84400 64 9390
9392 0 453689.2 241899.34 84360 64 9391
9393 0 453680.3 241904.25 84320 -1 9392
9394 0 453694.16 241904.72 84280 -1 9393
9395 0 453686.97 241909.62 84240 -1 9394
9396 0 453685.06 241945.08 84200 -1 9395
9397 0 453681.22 241960.56 84160 -1 9396
9398 0 453672.44 241965.31 84120 -1 9397
9399 0 453676.75 241979.14 84080 -1 9398
9400 0 453698.1 242028.69 84040 -1 9399
9401 0 453789.56 242091.36 84000 -1 9400
9402 0 453909.75 242125.23 84000 -1 9401
9403 0 454106.22 242126.08 84000 -1 9402
9404 0 454288.5 242093.5 84040 -1 9403
9405 0 454454.9 242017.48 84040 -1 9404
9406 0 454439.9 242028.86 84120 -1 9405
9407 0 454437.62 242028.5 84000 -1 9405
9408 0 454459.84 242010.31 83960 -1 9407
9409 0 454516.4 242029.75 83920 -1 9408
9410 0 454608.53 242098.34 83880 -1 9409
9411 0 454635 242122.6 83840 -1 9410
9412 0 454729.34 242132.3 83800 -1 9411
9413 0 454775.8 242152.44 83760 -1 9412
9414 0 454819.8 242151.83 83720 -1 9413
9415 0 454852.03 242166.03 83680 -1 9414
9416 0 454174.66 242431.14 85160 98 9372
9417 0 454198.12 242512 85200 98 9416
9418 0 454176.66 242639.77 85280 98 9417
9419 0 454231.72 242637.9 85360 98 9418
9420 0 454227.16 242656.7 85440 98 9419
9421 0 454245.62 244608.6 85280 91 9281
9422 0 454238.3 244612.81 85240 91 9421
9423 0 454226.84 244651.95 85200 91 9422
9424 0 454227.44 244632.45 85160 91 9423
9425 0 454230.06 244614.86 85120 91 9424
9426 0 454199.28 244626.42 85080 91 9425
9427 0 454192.5 244622.73 85040 91 9426
9428 0 454111.7 244559.5 84920 91 9427
9429 0 454029.78 244503.08 84800 -1 9428
9430 0 453834.03 244447.28 84640 -1 9429
9431 0 453644.53 244434.44 84560 -1 9430
9432 0 453423.97 244384.67 84520 -1 9431
9433 0 453316.12 244363.89 84480 -1 9432
9434 0 453195.06 244431.9 84440 -1 9433
9435 0 453143.34 244546.1 84400 -1 9434
9436 0 453113.94 244576.72 84360 -1 9435
9437 0 453129.5 244627.17 84200 -1 9436
9438 0 453157.47 244575.25 84080 -1 9437
9439 0 453148 244526.38 84040 -1 9438
9440 0 453127.6 244485.88 84000 -1 9439
9441 0 453124.34 244465.86 83960 -1 9440
9442 0 453123.7 244462.27 83840 -1 9441
9443 0 453125.12 244470.52 83760 -1 9442
9444 0 452964 245712 84560 137 9273
9445 0 452900 245716 84440 137 9444
9446 0 452876 245748 84640 137 9444
9447 0 451113.4 246618.48 84240 124 9270
9448 0 450808.84 246653.3 84360 108 9447
9449 0 450504.88 246615.23 84520 104 9448
9450 0 450518.97 246536.81 84760 71 9449
9451 0 450656.84 246482.45 84960 90 9450
9452 0 450617.75 246343.17 85160 90 9451
9453 0 450450.4 246087.06 85240 200 9452
9454 0 450447.5 246096.56 85280 200 9453
9455 0 450452.5 246088.77 85320 200 9454
9456 0 450094.62 245264.36 85320 194 9455
9457 0 450286.44 244516.73 85320 60 9456
9458 0 450278.5 244441.7 85280 120 9457
9459 0 450247.4 244350.89 85240 120 9458
9460 0 450103.78 244183.05 85200 120 9459
9461 0 449910.75 243957.28 85040 75 9460
9462 0 449817.06 243572.77 84960 32 9461
9463 0 449810.53 243560.5 84840 32 9462
9464 0 449787.4 243564.69 84800 80 9463
9465 0 449349.78 243802.73 84640 124 9464
9466 0 449093.84 243821.28 84520 128 9465
9467 0 449008 243827.52 84480 128 9466
9468 0 448964.62 243833.31 84400 131 9467
9469 0 448856.6 243981.5 84280 131 9468
9470 0 448649.22 243608.94 84280 107 9469
9471 0 448602.12 243613.47 84240 107 9470
9472 0 448480.06 243582.11 84200 64 9471
9473 0 448152.84 243527.16 84120 98 9472
9474 0 448028.78 243474.2 84080 98 9473
9475 0 447980.66 243483.98 83960 71 9474
9476 0 447995.47 243497.36 83880 71 9475
9477 0 447805.7 243521.56 83840 71 9476
9478 0 447773.88 243497.28 83800 71 9477
9479 0 447772 243482 83760 71 9478
9480 0 447776.34 243483.72 83720 71 9479
9481 0 447773.9 243471.14 83680 71 9480
9482 0 447743.72 243460.23 83600 71 9481
9483 0 447708.28 243452.55 83560 71 9482
9484 0 447763.75 243529.55 83440 71 9483
9485 0 447832.47 243476.42 84080 71 9474
9486 0 447532 243386.22 84080 75 9485
9487 0 447516.44 243382.31 84120 75 9486
9488 0 447373.62 243291.64 84160 91 9487
9489 0 447278.6 243254.48 84200 91 9488
9490 0 446899.84 243048.06 84200 120 9489
9491 0 446487.88 242956.36 84200 107 9490
9492 0 446481.03 242969.3 84160 107 9491
9493 0 446414 242933.3 84120 107 9492
9494 0 446290 242917.45 84040 32 9493
9495 0 446242.38 242887.56 83960 51 9494
9496 0 445886.25 242970.17 84040 71 9494
9497 0 445730.34 243085.69 84040 40 9496
9498 0 445678.2 243161.97 84080 40 9497
9499 0 445488.72 243340.31 84080 40 9498
9500 0 445459.2 243480.17 84080 40 9499
9501 0 445299.66 243770.6 84080 51 9500
9502 0 445252.38 244045.34 84080 64 9501
9503 0 445228.97 244100.42 84040 64 9502
9504 0 445249.5 244277.55 83960 120 9503
9505 0 445334.4 244324.31 83760 120 9504
9506 0 445475.88 244266.48 83720 40 9505
9507 0 445717.66 244247.16 83720 40 9506
9508 0 445808.28 244201.45 83720 40 9507
9509 0 445915.44 244191.19 83640 40 9508
9510 0 445464.06 243476.84 84120 40 9500
9511 0 446265.16 242890.58 84360 51 9491
9512 0 446216.22 242846 84480 51 9511
9513 0 446376.66 242670.62 84480 32 9512
9514 0 446408.5 242627.5 84520 32 9513
9515 0 446440.5 242584.14 84560 32 9514
9516 0 446499.5 242508.62 84600 107 9515
9517 0 446616.16 242446.78 84640 107 9516
9518 0 446631.03 242461.73 84680 107 9517
9519 0 445705.97 242774.73 84480 40 9512
9520 0 445674.94 242777.14 84520 40 9519
9521 0 445543.28 242852.77 84600 40 9520
9522 0 445493 243013.89 84720 40 9521
9523 0 445493.72 243020.98 84760 40 9522
9524 0 445360.34 243275.97 84760 40 9523
9525 0 445277 243522.42 84840 -1 9524
9526 0 445257 243677.62 84880 -1 9525
9527 0 445253.2 243777.42 84880 -1 9526
9528 0 445322.2 243851.2 84880 -1 9527
9529 0 445329.78 243936.31 84840 -1 9528
9530 0 445256.97 244133.84 84840 -1 9529
9531 0 445272.28 244270.97 84840 -1 9530
9532 0 445261.66 244321.52 84800 -1 9531
9533 0 445244.4 243678.08 84920 -1 9526
9534 0 445600.12 243035.23 84840 -1 9523
9535 0 445845.03 243119.42 84960 -1 9534
9536 0 445886.88 243166.55 85080 -1 9535
9537 0 448757.78 244191.75 84080 131 9469
9538 0 448645.2 244266.66 84000 -1 9537
9539 0 448391 244459.11 83960 -1 9538
9540 0 448339 244547.84 83880 -1 9539
9541 0 448102.53 244622.11 83880 -1 9540
9542 0 447933.28 244658.73 83840 -1 9541
9543 0 447699.1 244761.52 83720 -1 9542
9544 0 447871.38 244802.95 83600 -1 9543
9545 0 449879.9 243166.03 84800 81 9464
9546 0 450040.34 243000.73 84800 81 9545
9547 0 449969 242801 84880 81 9546
9548 0 449973 242793 84960 81 9547
9549 0 450051.84 242986.19 84760 64 9546
9550 0 450019.8 242980.61 84640 64 9549
9551 0 449995.56 243074.75 84480 90 9550
9552 0 450026.97 243095.42 84280 90 9551
9553 0 450014.8 243068 84240 90 9552
9554 0 449966.06 242960.05 84080 90 9553
9555 0 449972.88 242926.52 84040 90 9554
9556 0 449978.7 242858.2 83960 90 9555
9557 0 449987.62 242867.61 83920 90 9556
9558 0 449688.88 242742.66 83880 90 9557
9559 0 449635.5 242727.86 83840 90 9558
9560 0 449607.72 242776.7 83800 90 9559
9561 0 449469.66 242693.45 83760 -1 9560
9562 0 449311.78 242444.86 83760 -1 9561
9563 0 449180.4 242500.92 83760 -1 9562
9564 0 449181.25 242603.36 83760 -1 9563
9565 0 449119.72 242732.06 83720 -1 9564
9566 0 449032.34 242768.34 83680 -1 9565
9567 0 449012.62 242787.25 83640 -1 9566
9568 0 450115.12 242689.36 83880 90 9557
9569 0 450162.56 242620.98 83840 90 9568
9570 0 450227.22 242539.7 83800 -1 9569
9571 0 450211.38 242517.39 83760 -1 9570
9572 0 450259.4 242435.27 83600 -1 9571
9573 0 450216.16 242345.89 83480 -1 9572
9574 0 450222.66 242326.22 83440 -1 9573
9575 0 450189.88 242308.3 83360 -1 9574
9576 0 450096.97 242297.16 83280 -1 9575
9577 0 449943.9 242244.64 83240 -1 9576
9578 0 449738.47 242248.16 83200 -1 9577
9579 0 449627.06 242212.6 83160 -1 9578
9580 0 449517.22 242226.02 83120 -1 9579
9581 0 449359.34 242227.5 83120 -1 9580
9582 0 449385.5 242234.4 83080 -1 9581
9583 0 449284.6 242195.73 83160 -1 9581
9584 0 449209 242192.52 83200 -1 9583
9585 0 449167.4 242193.89 83240 -1 9584
9586 0 448973.16 242168.05 83240 -1 9585
9587 0 448706.9 242130.31 83240 -1 9586
9588 0 448232.72 242151.97 83240 -1 9587
9589 0 448282 242150.16 83120 -1 9588
9590 0 448263.53 242166 83040 -1 9589
9591 0 448124.3 242305.56 82960 -1 9590
9592 0 447975.75 242582.6 82880 -1 9591
9593 0 447599.56 242850.02 82800 -1 9592
9594 0 447397.7 242974.06 82720 -1 9593
9595 0 447275.9 243069.08 82640 -1 9594
9596 0 447146.62 243144.28 82600 -1 9595
9597 0 447094.5 243207.42 82600 -1 9596
9598 0 447079.72 243433.03 82600 -1 9597
9599 0 447078.4 243462.2 82520 -1 9598
9600 0 447066.6 243478.03 82480 -1 9599
9601 0 447043.25 243506.38 82400 -1 9600
9602 0 447093.2 243542.22 82320 -1 9601
9603 0 447199.16 243540.27 82240 -1 9602
9604 0 447190.03 243555.31 82120 -1 9603
9605 0 447232.53 243559.73 82080 -1 9604
9606 0 447282.66 243522.08 82040 -1 9605
9607 0 447338.25 243509.75 82000 -1 9606
9608 0 447354.38 243512.78 81960 -1 9607
9609 0 447358.4 243517.64 81920 -1 9608
9610 0 447407.22 243526.53 81800 -1 9609
9611 0 447436.62 243504.12 81760 -1 9610
9612 0 446894.5 243549.02 82320 -1 9602
9613 0 446676.5 243619.6 82280 -1 9612
9614 0 446655 243617.42 82240 -1 9613
9615 0 446615.66 243656.2 82200 -1 9614
9616 0 446551.53 243723.39 82120 -1 9615
9617 0 446457.7 243780.02 82040 -1 9616
9618 0 446372.47 243788.47 81960 -1 9617
9619 0 446295.53 243797.4 81880 -1 9618
9620 0 446300.38 243843.89 81800 -1 9619
9621 0 446303.94 243898.45 81760 -1 9620
9622 0 446326.06 243937.03 81720 -1 9621
9623 0 446248.1 244049.72 81640 -1 9622
9624 0 446198.3 244079.02 81600 -1 9623
9625 0 446137.1 244116.02 81560 -1 9624
9626 0 445997.97 244196.9 81520 -1 9625
9627 0 445966.88 244248.77 81480 -1 9626
9628 0 445937.5 244364.81 81440 -1 9627
9629 0 445973.1 244456.66 81400 -1 9628
9630 0 446033.53 244474.08 81360 -1 9629
9631 0 446080.1 244466.56 81320 -1 9630
9632 0 446163.94 244513.7 81280 -1 9631
9633 0 446270.72 244523.06 81240 -1 9632
9634 0 447472.22 242949.19 82640 -1 9595
9635 0 448045.5 242134.56 83360 -1 9588
9636 0 450895.84 244139.8 85240 51 9459
9637 0 451257.3 243928.1 85240 122 9636
9638 0 451263.16 243919.19 85200 122 9637
9639 0 451254.88 243906.47 85160 122 9638
9640 0 451271.78 244021.39 85080 122 9639
9641 0 451256.8 244033.7 85040 122 9640
9642 0 451283.28 243704.69 85160 51 9639
9643 0 451344.25 243612.19 85160 40 9642
9644 0 451264.62 243383.69 85160 40 9643
9645 0 451280.75 243162.08 85160 60 9644
9646 0 451300.28 243159.5 85200 60 9645
9647 0 451329.88 243045.38 85240 40 9646
9648 0 451372.16 242996.69 85280 40 9647
9649 0 451459.88 242898.97 85320 40 9648
9650 0 451692.75 242703.67 85360 75 9649
9651 0 451870.34 242393.95 85360 80 9650
9652 0 451797.6 242272.78 85400 80 9651
9653 0 451617.66 242221.48 85400 71 9652
9654 0 451587.72 242194.02 85360 40 9653
9655 0 451557.3 242164.23 85320 40 9654
9656 0 451537.34 242105.98 85280 40 9655
9657 0 451468.66 242025.38 85160 40 9656
9658 0 451516.7 241931.69 85120 40 9657
9659 0 451581.88 241817.14 85080 40 9658
9660 0 451616.78 241773.88 85040 40 9659
9661 0 451702.78 241711.61 85000 40 9660
9662 0 451732.72 241648.02 84960 40 9661
9663 0 451755.47 241606.95 84920 -1 9662
9664 0 451762.47 241569.22 84880 -1 9663
9665 0 451745.16 241568.75 84840 -1 9664
9666 0 451742.88 241556.19 84800 -1 9665
9667 0 451738.38 241558.38 84760 -1 9666
9668 0 451746.62 241554.62 84720 -1 9667
9669 0 451752.56 241546.44 84680 -1 9668
9670 0 451759.66 241546.73 84600 -1 9669
9671 0 451744.1 241518.52 84520 -1 9670
9672 0 451721.5 241546.61 84400 -1 9671
9673 0 451609.53 241551.72 84240 -1 9672
9674 0 451550.5 241533.62 84200 -1 9673
9675 0 451474.5 241548.78 84160 -1 9674
9676 0 451386.3 241542.62 84120 -1 9675
9677 0 451357.1 241541.06 84080 -1 9676
9678 0 451802.5 242286.33 85440 80 9652
9679 0 451350.66 244233.16 85280 122 9637
9680 0 451384.47 244275.97 85320 122 9679
9681 0 451393.7 244304.84 85360 122 9680
9682 0 451419.9 244332.78 85400 122 9681
9683 0 451416.84 244379.45 85440 122 9682
9684 0 451406.34 244414.38 85480 122 9683
9685 0 450142.5 245229.72 85560 51 9456
9686 0 449971.28 245068 85720 51 9685
9687 0 449631.3 245042.25 85960 200 9686
9688 0 448734.56 245053.5 85960 98 9687
9689 0 448789.62 245088.88 86160 98 9688
9690 0 448189.25 245646.67 86160 150 9689
9691 0 447844.47 245934.33 86160 150 9690
9692 0 447832.56 245937.75 86120 150 9691
9693 0 447903.38 245983.53 86040 150 9692
9694 0 447906 246101.61 86000 150 9693
9695 0 447928.9 246243.83 86000 -1 9694
9696 0 447737.03 246427.4 86000 -1 9695
9697 0 447683.6 246527.75 86040 -1 9696
9698 0 447646.72 246566.66 86080 -1 9697
9699 0 447606.12 246589.25 86120 -1 9698
9700 0 447394.03 246680.02 86120 -1 9699
9701 0 447344.78 246704.86 86080 -1 9700
9702 0 447303.62 246714.47 86040 -1 9701
9703 0 446981.22 246751.39 85920 -1 9702
9704 0 446879.44 246813.14 85880 -1 9703
9705 0 447905.2 246061.14 85960 150 9694
9706 0 449264.2 244896.19 86360 143 9689
9707 0 449655.8 244648.72 86560 240 9706
9708 0 449697 244515.22 86600 240 9707
9709 0 448343 244521.66 85760 80 9688
9710 0 448416.06 244254.36 85720 80 9709
9711 0 448347.97 244126.77 85680 40 9710
9712 0 448347.84 244109.67 85640 40 9711
9713 0 448338.62 243967.86 85640 40 9712
9714 0 448347.34 243853.92 85560 51 9713
9715 0 448354.8 243724.42 85480 51 9714
9716 0 448323.4 243613.36 85400 81 9715
9717 0 448363 243408.33 85320 74 9716
9718 0 448382.56 243305.8 85280 71 9717
9719 0 448582.25 243048.8 85200 51 9718
9720 0 448678.9 242861.56 85120 102 9719
9721 0 448688.16 242826.38 85080 102 9720
9722 0 448717.75 242735.28 85000 96 9721
9723 0 448779.8 242641.36 84920 96 9722
9724 0 448971.97 242520.08 84920 71 9723
9725 0 449023.9 242243.22 84920 90 9724
9726 0 448990.47 242190.5 84800 90 9725
9727 0 448993.7 242153.53 84760 90 9726
9728 0 449085.8 242045.73 84760 40 9727
9729 0 449194.16 241887.97 84760 51 9728
9730 0 449236.3 241803.31 84680 51 9729
9731 0 449228.12 241724.23 84640 91 9730
9732 0 449302.7 241642.23 84520 91 9731
9733 0 449566.16 241647.9 84520 75 9732
9734 0 449623.8 241600.61 84480 75 9733
9735 0 449677.12 241536.95 84440 32 9734
9736 0 449698.2 241468.19 84360 32 9735
9737 0 449843.3 241404.83 84360 32 9736
9738 0 449924.03 241356.89 84360 32 9737
9739 0 450018.06 241226.62 84360 32 9738
9740 0 450033.3 241167.19 84400 32 9739
9741 0 449982.94 240946.05 84440 32 9740
9742 0 449988.06 240853.6 84480 32 9741
9743 0 450138.75 240650.86 84480 -1 9742
9744 0 450362 240512.39 84480 -1 9743
9745 0 450478.25 240433.36 84440 -1 9744
9746 0 450679.5 240288.66 84400 -1 9745
9747 0 450881.97 240171.5 84360 -1 9746
9748 0 451200.7 240010.92 84280 -1 9747
9749 0 451331.62 239914.34 84240 -1 9748
9750 0 451534.1 239828.1 84240 -1 9749
9751 0 451618.66 239826.22 84200 -1 9750
9752 0 451703.4 239817.77 84160 -1 9751
9753 0 451767.8 239805.38 84120 -1 9752
9754 0 451854.2 239813.45 84000 -1 9753
9755 0 452015.88 239794.8 83960 -1 9754
9756 0 452093.94 239759.25 83920 -1 9755
9757 0 452162.56 239702.1 83880 -1 9756
9758 0 452346.16 239622.45 83840 -1 9757
9759 0 452518.66 239498.72 83800 -1 9758
9760 0 452950.34 239335.7 83680 -1 9759
9761 0 453147.47 239200.3 83560 -1 9760
9762 0 453178.12 239127.47 83520 -1 9761
9763 0 453245.53 239081.95 83480 -1 9762
9764 0 453310.62 239063.88 83440 -1 9763
9765 0 453356.97 239025.61 83400 -1 9764
9766 0 453519.66 239002.83 83280 -1 9765
9767 0 453632.8 238925.61 83160 -1 9766
9768 0 453849.3 238853.47 83040 -1 9767
9769 0 454085.7 238791.1 82960 -1 9768
9770 0 454156.16 238765.88 82920 -1 9769
9771 0 454205.5 238730.19 82880 -1 9770
9772 0 454290.53 238689.83 82840 -1 9771
9773 0 454366.44 238652.45 82800 -1 9772
9774 0 454410 238624.23 82760 -1 9773
9775 0 454438.94 238632.02 82720 -1 9774
9776 0 450175.88 240658.31 84600 -1 9743
9777 0 450063.3 240757.97 84720 -1 9776
9778 0 450075.38 240827.34 84760 -1 9777
9779 0 450075.75 240926.34 84800 32 9778
9780 0 450097.34 241026.95 84840 32 9779
9781 0 450155.94 241195.11 84880 32 9780
9782 0 450192.3 241236.62 84920 32 9781
9783 0 450302.8 241326.75 85000 -1 9782
9784 0 450359.38 241376.84 85080 -1 9783
9785 0 450005.5 241224.84 84320 32 9739
9786 0 448220.8 244097.95 85640 40 9712
9787 0 448169.22 244086.83 85600 40 9786
9788 0 448096.16 244017.03 85560 40 9787
9789 0 448064.78 243961.45 85520 51 9788
9790 0 447986.2 243882.48 85440 51 9789
9791 0 447967.44 243864.72 85400 51 9790
9792 0 447812.16 243883.03 85400 51 9791
9793 0 450123.94 246256.64 85160 102 9452
9794 0 449985.88 246314.8 85160 60 9793
9795 0 449817.78 246323.03 85160 60 9794
9796 0 449868.94 246348.03 85120 60 9794
9797 0 449724.5 246528.8 85080 60 9796
9798 0 449649.47 246612.16 85040 60 9797
9799 0 449561.72 246642.73 85000 80 9798
9800 0 449466.72 246502.73 84800 80 9799
9801 0 449396.84 246403.69 84680 80 9800
9802 0 449365.03 246383.11 84600 80 9801
9803 0 449318.72 246342.03 84520 80 9802
9804 0 449239.2 246338.9 84480 80 9803
9805 0 449125.56 246255.16 84480 -1 9804
9806 0 448959.47 246179.22 84480 -1 9805
9807 0 448897.3 246084.2 84520 -1 9806
9808 0 448848.38 246022.81 84560 -1 9807
9809 0 448789.34 245886.31 84560 -1 9808
9810 0 448835.7 245761.56 84560 -1 9809
9811 0 448903.3 245571.05 84520 -1 9810
9812 0 448927.9 245455.75 84480 -1 9811
9813 0 448848.53 245416.66 84440 -1 9812
9814 0 448790.4 245887.38 84600 -1 9809
9815 0 449217.8 246340.42 84400 -1 9804
9816 0 449222.8 246348.75 84320 -1 9815
9817 0 449369.9 246400.31 84240 -1 9816
9818 0 449353.44 246481.94 84160 -1 9817
9819 0 449366.5 246500.92 84080 -1 9818
9820 0 449460.84 246536.81 83960 -1 9819
9821 0 449596.53 246539.58 83880 -1 9820
9822 0 449741.25 246550.25 83800 -1 9821
9823 0 449896 246554.23 83760 -1 9822
9824 0 450402.25 246417.88 83760 -1 9823
9825 0 450430.44 246439.55 83720 -1 9824
9826 0 450484.72 246467.16 83680 -1 9825
9827 0 450585.5 246497.2 83600 -1 9826
9828 0 450950.44 246474.9 83520 -1 9827
9829 0 451026.88 246456.97 83480 -1 9828
9830 0 449005.94 247102.67 85000 32 9799
9831 0 448645.16 247441.66 85000 91 9830
9832 0 448612.1 247483.2 84920 150 9831
9833 0 448798.25 247133.81 84920 32 9832
9834 0 448766.16 247069.38 84920 32 9833
9835 0 448702.4 247058.84 84880 32 9834
9836 0 448624.97 247033.17 84840 32 9835
9837 0 448547.3 247017.25 84800 91 9836
9838 0 448372.5 246993.5 84800 91 9837
9839 0 448208.66 247060.84 84840 91 9838
9840 0 448205.88 247051.8 84800 91 9839
9841 0 448206.84 247025.28 84760 -1 9840
9842 0 448187.22 247031.22 84720 -1 9841
9843 0 448178.94 247024.02 84680 -1 9842
9844 0 448103.75 247010.56 84560 -1 9843
9845 0 448051.88 247072.8 84480 -1 9844
9846 0 448003.97 247126.4 84400 -1 9845
9847 0 447989 247134.62 84360 -1 9846
9848 0 447999.9 247135.11 84320 -1 9847
9849 0 448033.22 247139.08 84280 -1 9848
9850 0 448145.6 247089.66 84240 -1 9849
9851 0 448366.88 247075.33 84200 -1 9850
9852 0 448389.66 247108.17 84160 -1 9851
9853 0 448360.22 247148.77 84040 -1 9852
9854 0 448292.53 247231.9 83960 -1 9853
9855 0 448313.88 247237.83 83840 -1 9854
9856 0 448349.7 247235.7 83800 -1 9855
9857 0 448407.94 247249.53 83760 -1 9856
9858 0 448433.56 247255.62 83720 -1 9857
9859 0 448528.47 247343.58 83640 -1 9858
9860 0 448057.88 247066.84 84840 -1 9839
9861 0 448005.1 247055.6 84800 -1 9860
9862 0 447970.44 247056.69 84760 -1 9861
9863 0 447835.9 247015.3 84760 -1 9862
9864 0 447649.56 247033.92 84760 -1 9863
9865 0 447511.56 247035.78 84680 -1 9864
9866 0 447290.2 247072.61 84640 -1 9865
9867 0 447176.6 247148.17 84600 -1 9866
9868 0 447152.62 247230.58 84480 40 9867
9869 0 448608.62 247580.38 84520 150 9832
9870 0 448602.7 247578.56 84440 150 9869
9871 0 448605.12 247588.14 84360 150 9870
9872 0 448633 247632.66 84280 150 9871
9873 0 448626.16 247672.2 84240 150 9872
9874 0 448621.1 247707.5 84200 -1 9873
9875 0 448589.12 247766.08 84160 -1 9874
9876 0 448516.56 247807.6 84120 -1 9875
9877 0 448474.3 247823.06 84080 -1 9876
9878 0 448359.34 247880.48 84040 -1 9877
9879 0 448300.25 247930.72 84000 -1 9878
9880 0 454231.75 246878.28 83720 115 9265
9881 0 454220.62 246960.8 83720 115 9880
9882 0 454158.9 247069.97 83760 160 9881
9883 0 454086.66 247152.05 83800 160 9882
9884 0 453985.5 247292.67 83880 160 9883
9885 0 453968.1 247356.9 83960 -1 9884
9886 0 453986.62 247486.44 83960 -1 9885
9887 0 454009.34 247546.86 83920 -1 9886
9888 0 453984.28 247599.81 83880 -1 9887
9889 0 453907.28 247672.73 83840 -1 9888
9890 0 453896.84 247718.02 83800 -1 9889
9891 0 453900.22 247732.66 83720 -1 9890
9892 0 453953.75 247812.94 83600 -1 9891
9893 0 453994.03 247970.58 83480 -1 9892
9894 0 453955.56 248094.72 83440 -1 9893
9895 0 453788.88 248219.98 83400 -1 9894
9896 0 453754.97 248282.38 83320 -1 9895
9897 0 453632.4 248369.6 83080 -1 9896
9898 0 453635.47 248404.75 83000 -1 9897
9899 0 454216.7 246702.2 83480 91 9192
9900 0 454289.1 246579.48 83360 91 9899
9901 0 454359.47 246556.08 83240 40 9900
9902 0 454340.53 246588.64 83200 40 9901
9903 0 454270.78 246592.02 83160 40 9902
9904 0 454189.53 246609.02 83120 40 9903
9905 0 454099.72 246675.2 83080 91 9904
9906 0 454030.16 246739.3 83040 91 9905
9907 0 454508.06 246372.2 83240 51 9901
9908 0 454506.22 246214.64 83240 51 9907
9909 0 454495.03 246162.33 83280 51 9908
9910 0 454459.16 246123.89 83320 51 9909
9911 0 454398.9 246095.86 83400 51 9910
9912 0 454391.75 246050.3 83440 51 9911
9913 0 454390.1 245998.34 83480 51 9912
9914 0 454403.94 245963.3 83520 51 9913
9915 0 454477.72 245912.27 83560 51 9914
9916 0 454616.8 245877.12 83600 51 9915
9917 0 454812.7 245835.53 83600 51 9916
9918 0 455094 245917.97 83600 -1 9917
9919 0 455256.38 245876.62 83600 -1 9918
9920 0 455211.28 245730.16 83600 -1 9919
9921 0 455378.75 245893.06 83600 -1 9919
9922 0 455684 245778.11 83600 -1 9921
9923 0 455740.62 245786.66 83520 -1 9922
9924 0 455475.2 245614.19 83600 -1 9922
9925 0 454808.7 245824.1 83720 51 9917
9926 0 462957.28 246320.14 86400 160 8453
9927 0 463053.1 246328.25 86200 160 9926
9928 0 463262.75 246310.39 86040 175 9927
9929 0 463431.3 246267.31 85960 -1 9928
