# Supplementary material for: Connectomics Analysis Reveals First-, Second-, and Third-Order Thermosensory and Hygrosensory Neurons in the Adult Drosophila Brain
Source: Curr Biol. 2020 Aug 17;30(16):3167–3182.e4. doi: 10.1016/j.cub.2020.06.028 (PMC7443704; doi:10.1016/j.cub.2020.06.028)
Supplement: Data S1. Skeletons and Meshes, Related to STAR Methods — marin2020-skeletons contains files describing the morphology of each neuron in this study (in FAFB14 space, .swc format). glomeruli_meshes contains the glomerular meshes (in FAFB14 space, .stl format). neuropil_meshes contains the glomerular meshes (in FAFB14 space, .stl format). [file mmc5.zip › VP_SI/marin2020-skeletons/11128057.swc]

# SWC format file
# based on specifications at http://www.neuronland.org/NLMorphologyConverter/MorphologyFormats/SWC/Spec.html
# Created by nat::write.neuron.swc
# PointNo Label X Y Z Radius Parent 
1 0 335108 138215 201000 1591 -1
2 0 337448 138919 200520 -1 1
3 0 337644 138783 200720 -1 2
4 0 338100 138479 200960 -1 3
5 0 338720 138595 201080 -1 4
6 0 339060 138671 201120 -1 5
7 0 339500 138959 201280 -1 6
8 0 339708 139115 201400 -1 7
9 0 339800 139275 201520 -1 8
10 0 339876 139327 201640 -1 9
11 0 340172 139399 201840 -1 10
12 0 340492 139659 202040 -1 11
13 0 340856 139731 202160 -1 12
14 0 341288 139659 202320 -1 13
15 0 342036 139727 202400 -1 14
16 0 342796 139727 202560 -1 15
17 0 343260 139959 202520 -1 16
18 0 343764 140067 202400 -1 17
19 0 344044 140155 202280 -1 18
20 0 344800 140099 201960 -1 19
21 0 344820 140115 202160 -1 20
22 0 345528 140295 202320 -1 21
23 0 345724 140363 202360 -1 22
24 0 345904 140455 202480 -1 23
25 0 346340 140543 202600 -1 24
26 0 346604 140527 202680 -1 25
27 0 346876 140491 202800 -1 26
28 0 347204 140439 202960 -1 27
29 0 347264 140483 203000 -1 28
30 0 347588 140559 203120 -1 29
31 0 347976 140591 203160 -1 30
32 0 348944 140427 203280 -1 31
33 0 349836 140495 203440 -1 32
34 0 349992 140523 203480 -1 33
35 0 350172 140595 203560 -1 34
36 0 350416 140655 203640 -1 35
37 0 350752 140651 203680 -1 36
38 0 351324 140835 203720 -1 37
39 0 352136 140899 203720 -1 38
40 0 352564 141003 203760 -1 39
41 0 353012 141103 203800 -1 40
42 0 354132 141287 203800 -1 41
43 0 354876 141563 203800 -1 42
44 0 355748 141423 203840 -1 43
45 0 356252 141291 203920 -1 44
46 0 356964 141207 203960 -1 45
47 0 357736 141103 204000 -1 46
48 0 358168 141071 204040 -1 47
49 0 358848 141155 204120 -1 48
50 0 359204 141243 204160 -1 49
51 0 359492 141291 204200 -1 50
52 0 359796 141303 204240 -1 51
53 0 360612 141231 204280 -1 52
54 0 360928 141191 204360 -1 53
55 0 361104 141187 204400 -1 54
56 0 361692 141115 204520 -1 55
57 0 361928 141075 204600 -1 56
58 0 363504 140939 204600 -1 57
59 0 363764 140931 204520 -1 58
60 0 364888 141123 204560 -1 59
61 0 366004 141263 204600 -1 60
62 0 366828 141315 204760 -1 61
63 0 367412 141123 204720 -1 62
64 0 367704 141047 204680 -1 63
65 0 368828 140643 204520 -1 64
66 0 369536 140479 204440 -1 65
67 0 369972 140351 204440 -1 66
68 0 371120 140119 204400 -1 67
69 0 371768 139987 204440 -1 68
70 0 372164 139975 204520 -1 69
71 0 372252 139975 204600 -1 70
72 0 373460 139847 204600 -1 71
73 0 374088 139799 204560 -1 72
74 0 375088 139755 204560 -1 73
75 0 375656 139647 204520 -1 74
76 0 375844 139607 204480 -1 75
77 0 375984 139535 204400 -1 76
78 0 376216 139495 204320 -1 77
79 0 376596 139439 204240 -1 78
80 0 377028 139443 204200 -1 79
81 0 377572 139547 204280 -1 80
82 0 377664 139603 204320 -1 81
83 0 377932 139695 204360 -1 82
84 0 378952 139731 204400 -1 83
85 0 379744 139747 204440 -1 84
86 0 380236 139715 204400 -1 85
87 0 380688 139683 204360 -1 86
88 0 381284 139643 204240 -1 87
89 0 381384 139619 204200 -1 88
90 0 382340 139523 204120 -1 89
91 0 382600 139531 204080 -1 90
92 0 383120 139443 203920 -1 91
93 0 383512 139467 203840 -1 92
94 0 384060 139495 203720 -1 93
95 0 384212 139495 203680 -1 94
96 0 384360 139467 203640 -1 95
97 0 384688 139495 203560 -1 96
98 0 385184 139495 203480 -1 97
99 0 385812 139495 203400 -1 98
100 0 386088 139519 203360 -1 99
101 0 386332 139503 203320 -1 100
102 0 387156 139539 203240 -1 101
103 0 387752 139599 203200 -1 102
104 0 388600 139659 203120 -1 103
105 0 389824 139651 202920 -1 104
106 0 390068 139743 202880 -1 105
107 0 390500 139819 202840 -1 106
108 0 391008 139975 202720 -1 107
109 0 391156 140083 202680 -1 108
110 0 391308 140095 202640 -1 109
111 0 391640 140111 202560 -1 110
112 0 391888 140151 202520 -1 111
113 0 392332 140351 202400 -1 112
114 0 392480 140411 202320 -1 113
115 0 392564 140475 202280 -1 114
116 0 392824 140539 202200 -1 115
117 0 392904 140535 202160 -1 116
118 0 393184 140519 202040 -1 117
119 0 393314 140497 202000 -1 118
120 0 393444 140475 201960 -1 119
121 0 393928 140443 201800 -1 120
122 0 393964 140467 201760 -1 121
123 0 394308 140483 201680 -1 122
124 0 394352 140539 201640 -1 123
125 0 394708 140671 201520 -1 124
126 0 394800 140691 201480 -1 125
127 0 394924 140703 201440 -1 126
128 0 395036 140707 201400 -1 127
129 0 395308 140539 201280 -1 128
130 0 395380 140455 201240 -1 129
131 0 395540 140235 201120 -1 130
132 0 395644 140071 201040 -1 131
133 0 395728 140079 201000 -1 132
134 0 395788 140147 200960 -1 133
135 0 395976 140207 200880 -1 134
136 0 396188 140403 200800 -1 135
137 0 396340 140571 200720 -1 136
138 0 396424 140639 200680 -1 137
139 0 396592 140775 200600 -1 138
140 0 396720 140891 200520 -1 139
141 0 396704 140863 200480 -1 140
142 0 396724 140871 200400 -1 141
143 0 396724 140787 200280 -1 142
144 0 396728 140603 200200 -1 143
145 0 396696 140499 200160 -1 144
146 0 396680 140427 200120 -1 145
147 0 396652 140215 200040 -1 146
148 0 396644 140099 2e+05 -1 147
149 0 396656 140095 199960 -1 148
150 0 396688 140103 199920 -1 149
151 0 396948 140275 199800 -1 150
152 0 397140 140295 199680 -1 151
153 0 397216 140379 199640 -1 152
154 0 397348 140451 199520 -1 153
155 0 397576 140867 199520 -1 154
156 0 397612 141439 199520 -1 155
157 0 397636 141907 199520 -1 156
158 0 397636 142107 199560 -1 157
159 0 397604 142739 199560 -1 158
160 0 397764 143323 199560 -1 159
161 0 397916 143723 199560 -1 160
162 0 398164 143571 199440 -1 161
163 0 398404 143475 199400 -1 162
164 0 398624 143335 199320 -1 163
165 0 398744 143275 199280 -1 164
166 0 398892 143251 199240 -1 165
167 0 398968 143207 199200 -1 166
168 0 399176 143123 199120 -1 167
169 0 399384 143123 199040 -1 168
170 0 399660 143027 198920 -1 169
171 0 399732 142971 198840 -1 170
172 0 399876 142951 198760 -1 171
173 0 399988 142883 198680 -1 172
174 0 400060 142875 198640 -1 173
175 0 400320 142835 198560 -1 174
176 0 400440 142767 198480 -1 175
177 0 400676 142651 198400 -1 176
178 0 400884 142595 198360 -1 177
179 0 400944 142487 198280 -1 178
180 0 401236 142427 198240 -1 179
181 0 401404 142383 198160 -1 180
182 0 401512 142263 198000 -1 181
183 0 401624 142231 197880 -1 182
184 0 401712 142135 197760 -1 183
185 0 401832 141995 197720 -1 184
186 0 401872 141927 197680 -1 185
187 0 401952 141867 197640 -1 186
188 0 402332 141643 197560 -1 187
189 0 402396 141563 197520 -1 188
190 0 402456 141559 197440 -1 189
191 0 402524 141515 197400 -1 190
192 0 402980 141123 197280 -1 191
193 0 403140 141019 197200 40 192
194 0 403484 140787 197160 40 193
195 0 403588 140687 197120 40 194
196 0 403956 140283 196920 40 195
197 0 404116 140199 196760 75 196
198 0 403812 140559 196560 40 197
199 0 403832 140595 196520 75 198
200 0 403837.34 140624.33 196440 75 199
201 0 403768 140467 196360 75 200
202 0 403680 140383 196240 75 201
203 0 403660 140339 196200 75 202
204 0 403600 140343 196120 75 203
205 0 403840 140639 196400 75 200
206 0 403836 140771 196280 75 205
207 0 403916 140863 196240 75 206
208 0 404024 140935 196120 81 207
209 0 404062 140989 196040 81 208
210 0 404090 141009 196000 81 209
211 0 404102 141129 195880 96 210
212 0 404074 141157 195800 96 211
213 0 404102 141197 195760 96 212
214 0 404230 141141 195640 71 213
215 0 404282 141149 195560 71 214
216 0 404318 141133 195480 96 215
217 0 404362 141121 195440 96 216
218 0 404394 141093 195320 96 217
219 0 404394 141085 195280 75 218
220 0 404478 141017 195120 75 219
221 0 404494 141001 195080 75 220
222 0 404518 140981 195040 64 221
223 0 404542 140945 194960 64 222
224 0 404550 140949 194920 64 223
225 0 404590 140949 194840 64 224
226 0 404630 140905 194760 81 225
227 0 404630 140913 194720 81 226
228 0 404826 140953 194600 64 227
229 0 404874 141005 194560 64 228
230 0 404734 140861 194520 64 229
231 0 404778 140845 194440 64 230
232 0 404806 140833 194400 64 231
233 0 404850 140897 194320 71 232
234 0 404898 140929 194240 71 233
235 0 404982 140957 194120 71 234
236 0 405046 141021 194000 71 235
237 0 405154 141045 193880 71 236
238 0 405186 141037 193840 60 237
239 0 405286 141057 193760 60 238
240 0 405306 141089 193720 60 239
241 0 405358 141117 193680 71 240
242 0 405390 141133 193640 71 241
243 0 405426 141145 193520 71 242
244 0 405450 141137 193400 75 243
245 0 405454 141153 193360 75 244
246 0 405474 141157 193280 75 245
247 0 405562 141197 193160 96 246
248 0 405594 141197 193120 96 247
249 0 405662 141185 193000 96 248
250 0 405674 141181 192960 96 249
251 0 405710 141157 192920 91 250
252 0 405730 141185 192880 91 251
253 0 405494 140969 192880 96 252
254 0 405446 140865 192840 96 253
255 0 405434 140873 192720 91 254
256 0 405346 140893 192600 91 255
257 0 405310 140889 192560 91 256
258 0 405222 140857 192440 91 257
259 0 405154 140825 192360 91 258
260 0 405138 140789 192320 91 259
261 0 405750 141213 192840 91 252
262 0 405766 141245 192800 91 261
263 0 405830 141257 192680 128 262
264 0 405874 141277 192640 128 263
265 0 405922 141301 192560 128 264
266 0 405946 141341 192480 128 265
267 0 406014 141305 192400 128 266
268 0 406118 141265 192280 75 267
269 0 406214 141241 192200 75 268
270 0 406234 141245 192160 64 269
271 0 406230 141237 192080 64 270
272 0 406250 141229 192000 64 271
273 0 406250 141253 191960 64 272
274 0 406258 141209 191880 75 273
275 0 406258 141161 191840 75 274
276 0 406266 141145 191760 75 275
277 0 406286 141197 191640 75 276
278 0 406310 141181 191520 81 277
279 0 406338 141233 191400 81 278
280 0 406365 141272 191280 71 279
281 0 406114 141053 191280 81 280
282 0 406026 140741 191280 81 281
283 0 405978 140693 191400 81 282
284 0 406374 141285 191240 71 280
285 0 406374 141321 191200 71 284
286 0 406438 141325 191120 71 285
287 0 406382 141313 190960 71 286
288 0 406370 141261 190920 71 287
289 0 406386 141185 190720 122 288
290 0 406378 141189 190680 122 289
291 0 406326 141133 190480 122 290
292 0 406302 141141 190440 122 291
293 0 406262 141131.67 190360 122 292
294 0 406598 141233 190360 122 293
295 0 406638 141245 190320 122 294
296 0 406182 141113 190200 81 293
297 0 406114 141177 190120 81 296
298 0 405536 140864 189080 75 297
299 0 405440 140800 188840 64 298
300 0 405344 140800 188560 96 299
301 0 405280 140800 188280 98 300
302 0 405216 140864 188000 60 301
303 0 405152 140928 187760 32 302
304 0 405312 140928 187520 75 303
305 0 405472 140896 187320 75 304
306 0 405536 141024 187080 75 305
307 0 405568 141152 186840 51 306
308 0 405568 141248 186600 64 307
309 0 405600 141344 186360 81 308
310 0 405600 141376 186280 96 309
311 0 405536 141408 186040 75 310
312 0 405376 141440 185840 60 311
313 0 405184 141376 185640 51 312
314 0 404992 141280 185480 75 313
315 0 404832 141120 185280 60 314
316 0 404736 141056 185040 90 315
317 0 404576 141120 184840 32 316
318 0 404384 141088 184680 107 317
319 0 404256 140864 184600 122 318
320 0 404096 140672 184560 128 319
321 0 403968 140480 184440 98 320
322 0 403904 140288 184280 102 321
323 0 403904 140064 184120 51 322
324 0 403808 139872 183960 71 323
325 0 403744 139680 183760 32 324
326 0 403744 139488 183560 60 325
327 0 403616 139392 183320 81 326
328 0 403456 139360 183120 64 327
329 0 403392 139296 182880 98 328
330 0 403328 139232 182640 32 329
331 0 403264 139136 182400 60 330
332 0 403296 139104 182120 45 331
333 0 403328 139040 181880 81 332
334 0 403296 139040 181600 51 333
335 0 405824 141216 186280 32 310
336 0 406080 141216 186280 40 335
337 0 406336 141248 186360 51 336
338 0 406592 141280 186400 51 337
339 0 406848 141312 186400 51 338
340 0 406880 141312 186400 51 339
341 0 406250 141265 192360 75 267
342 0 406466 141241 192280 75 341
343 0 406606 141257 192240 64 342
344 0 406698 141265 192200 64 343
345 0 406766 141293 192160 64 344
346 0 406798 141293 192120 64 345
347 0 406806 141349 192080 64 346
348 0 406802 141401 192040 64 347
349 0 406870 141533 192040 64 348
350 0 407078 141665 192000 64 349
351 0 407102 141757 191960 -1 350
352 0 407106 141849 191920 -1 351
353 0 407138 141869 191880 -1 352
354 0 407158 141853 191840 -1 353
355 0 407158 141853 191800 -1 354
356 0 407122 141821 191720 -1 355
357 0 407102 141797 191680 71 356
358 0 407102 141801 191640 71 357
359 0 407118 141805 191600 71 358
360 0 406950 141633 192080 64 349
361 0 406926 141625 192120 64 360
362 0 405870 141529 192400 32 267
363 0 405786 141985 192320 75 362
364 0 405722 142165 192280 75 363
365 0 405718 142213 192240 80 364
366 0 405622 142313 192200 80 365
367 0 405298 142505 192280 51 366
368 0 405166 142401 192240 51 367
369 0 405134 142353 192200 51 368
370 0 405138 142341 192160 51 369
371 0 405062 142277 192120 51 370
372 0 405066 142261 192080 51 371
373 0 405078 142153 192040 51 372
374 0 405098 142121 192000 51 373
375 0 405302 142641 192320 75 367
376 0 405314 142905 192280 51 375
377 0 405430 143077 192200 81 376
378 0 405466 143325 192160 75 377
379 0 405414 143561 192200 40 378
380 0 405462 143897 192200 75 379
381 0 405498 144229 192240 60 380
382 0 405790 144549 192200 51 381
383 0 405866 144565 192160 51 382
384 0 405898 144633 192080 71 383
385 0 405954 144613 192000 71 384
386 0 405886 144705 191920 71 385
387 0 405822 144877 191840 60 386
388 0 405842 145009 191800 60 387
389 0 405878 145205 191760 60 388
390 0 406014 145637 191720 98 389
391 0 406066 145697 191680 86 390
392 0 406134 145901 191600 86 391
393 0 406150 145913 191560 86 392
394 0 406154 145921 191480 60 393
395 0 406206 146205 191440 51 394
396 0 406250 146233 191400 51 395
397 0 406294 146253 191360 51 396
398 0 406354 146325 191320 51 397
399 0 406466 146397 191280 51 398
400 0 406558 146453 191240 51 399
401 0 406622 146557 191200 60 400
402 0 406662 146581 191160 60 401
403 0 406806 146625 191120 60 402
404 0 406850 146633 191080 60 403
405 0 406906 146629 191000 60 404
406 0 406942 146633 190960 60 405
407 0 407070 146685 190880 60 406
408 0 407206 146721 190840 60 407
409 0 407138 146697 190800 60 408
410 0 407058 146661 190720 60 409
411 0 406998 146657 190680 60 410
412 0 406846 146625 190640 60 411
413 0 406770 146577 190560 60 412
414 0 406826 146597 190520 60 413
415 0 406826 146589 190480 60 414
416 0 406842 146585 190400 60 415
417 0 406814 146601 190320 60 416
418 0 406834 146593 190240 -1 417
419 0 406850 146601 190120 -1 418
420 0 406830 146609 189960 -1 419
421 0 406874 146613 189800 -1 420
422 0 406878 146599 189760 -1 421
423 0 406882 146585 189720 -1 422
424 0 407590 146813 190760 -1 408
425 0 407790 146861 190720 -1 424
426 0 407830 146849 190680 -1 425
427 0 407974 146873 190640 -1 426
428 0 408062 146917 190600 -1 427
429 0 408094 146929 190560 -1 428
430 0 408142 146977 190480 -1 429
431 0 408142 147013 190440 -1 430
432 0 408206 147033 190360 -1 431
433 0 408246 147025 190320 -1 432
434 0 408274 147049 190240 -1 433
435 0 408322 147089 190160 -1 434
436 0 408346 147141 190080 -1 435
437 0 408562 147181 189920 -1 436
438 0 408618 147189 189880 -1 437
439 0 408750 147261 189800 -1 438
440 0 408838 147285 189760 -1 439
441 0 408906 147333 189680 -1 440
442 0 409006 147381 189640 -1 441
443 0 409194 147405 189560 -1 442
444 0 409366 147349 189480 -1 443
445 0 409494 147277 189440 -1 444
446 0 409630 147229 189400 -1 445
447 0 409782 147185 189360 -1 446
448 0 409994 147121 189280 -1 447
449 0 410210 147129 189160 -1 448
450 0 410266 147097 189080 -1 449
451 0 410366 147025 188960 -1 450
452 0 410510 147021 188840 -1 451
453 0 410578 147017 188800 -1 452
454 0 410690 147001 188720 -1 453
455 0 405550 143309 192120 75 378
456 0 405790 143417 192120 75 455
457 0 404296 139919 196680 -1 197
458 0 404544 139607 196640 -1 457
459 0 404648 139555 196600 -1 458
460 0 404880 139423 196520 -1 459
461 0 405012 139207 196440 -1 460
462 0 405096 138943 196280 -1 461
463 0 405096 138831 196160 -1 462
464 0 405172 138663 196000 -1 463
465 0 405232 138575 195920 -1 464
466 0 405288 138487 195880 -1 465
467 0 405372 138299 195800 -1 466
468 0 405484 138215 195760 -1 467
469 0 405668 137867 195640 -1 468
470 0 405772 137595 195560 -1 469
471 0 405824 137487 195520 -1 470
472 0 405920 137267 195400 -1 471
473 0 406032 137071 195320 -1 472
474 0 406324 136803 195360 -1 473
475 0 406348 136579 195280 -1 474
476 0 406428 136375 195200 -1 475
477 0 406576 136071 195120 -1 476
478 0 406720 135823 195080 -1 477
479 0 407004 135663 195080 -1 478
480 0 407332 135411 195040 -1 479
481 0 407528 135211 194960 -1 480
482 0 407788 134987 194880 -1 481
483 0 407948 134827 194720 -1 482
484 0 408148 134715 194560 -1 483
485 0 408268 134643 194440 -1 484
486 0 408376 134579 194320 -1 485
487 0 408520 134535 194160 -1 486
488 0 408616 134431 194040 -1 487
489 0 408692 134443 193920 -1 488
490 0 408756 134411 193720 -1 489
491 0 408780 134427 193520 -1 490
492 0 408836 134351 193400 -1 491
493 0 408888 134259 193320 -1 492
494 0 408948 134207 193160 -1 493
495 0 408880 134015 193080 -1 494
496 0 408944 133875 193040 -1 495
497 0 409128 133595 192960 -1 496
498 0 409196 133447 192880 -1 497
499 0 409192 133083 192880 -1 498
500 0 408904 132795 192960 -1 499
501 0 408608 132579 192960 -1 500
502 0 408328 132263 193000 -1 501
503 0 408172 132455 193000 -1 502
504 0 408260 131919 192960 -1 502
505 0 408504 131495 192920 -1 504
506 0 408688 131187 192880 -1 505
507 0 408768 130939 192800 -1 506
508 0 408672 130663 192760 -1 507
509 0 408520 130455 192680 -1 508
510 0 408496 130175 192600 -1 509
511 0 408596 129935 192520 -1 510
512 0 409004 129623 192440 -1 511
513 0 409440 129459 192480 -1 512
514 0 409504 129327 192520 -1 513
515 0 409524 129131 192640 -1 514
516 0 409452 128695 192680 -1 515
517 0 409468 128599 192800 -1 516
518 0 409524 128535 192920 -1 517
519 0 409648 128467 193040 -1 518
520 0 409696 128347 193120 -1 519
521 0 409892 128127 193200 -1 520
522 0 410192 127955 193240 -1 521
523 0 410176 127955 193360 -1 522
524 0 410173.34 127979 193440 -1 523
525 0 410172 127991 193480 -1 524
526 0 410136 127923 193600 -1 525
527 0 410072 127863 193720 -1 526
528 0 410004 127875 193760 -1 527
529 0 409944 127895 193880 -1 528
530 0 409956 127927 193960 -1 529
531 0 410004 128047 194000 -1 530
532 0 410044 128091 194040 -1 531
533 0 410096 128043 194160 -1 532
534 0 410184 128035 194280 -1 533
535 0 410224 128051 194360 -1 534
536 0 410280 128039 194440 -1 535
537 0 410332 128047 194480 -1 536
538 0 410428 128055 194520 -1 537
539 0 410536 128039 194560 -1 538
540 0 410584 128027 194600 -1 539
541 0 410648 128015 194640 -1 540
542 0 410708 127831 194680 -1 541
543 0 410980 127723 194640 -1 542
544 0 410996 127639 194680 -1 543
545 0 410978 127401 194680 -1 544
546 0 410996 127395 194720 -1 545
547 0 411180 127303 194760 -1 546
548 0 411240 127327 194800 -1 547
549 0 411416 127285 194800 -1 548
550 0 411460.4 127243.2 194760 -1 549
551 0 411400 127257 194840 -1 549
552 0 410960 127407 194640 -1 545
553 0 409850 128103 193440 -1 524
554 0 409794 128135 193480 -1 553
555 0 409746 128139 193520 -1 554
556 0 409734 128127 193560 -1 555
557 0 409710 128127 193600 -1 556
558 0 409618 128175 193640 -1 557
559 0 409470 128331 193680 -1 558
560 0 409354 128359 193680 -1 559
561 0 409262 128451 193680 -1 560
562 0 409106 128495 193680 -1 561
563 0 408918 128495 193720 -1 562
564 0 408858 128675 193720 -1 563
565 0 408750 128791 193720 -1 564
566 0 408554 128927 193800 -1 565
567 0 408490 128971 193840 -1 566
568 0 408442 128965 193880 -1 567
569 0 410664 127867 193240 -1 522
570 0 410724 127859 193200 -1 569
571 0 411020 127795 193160 -1 570
572 0 411416 127791 193200 -1 571
573 0 411620 127863 193240 -1 572
574 0 412196 127935 193200 -1 573
575 0 412652 127999 193240 -1 574
576 0 412852 127979 193200 -1 575
577 0 413040 127987 193160 -1 576
578 0 413248 128019 193080 -1 577
579 0 413396 128099 193040 -1 578
580 0 413436 128067 193000 -1 579
581 0 413520 127957 192920 -1 580
582 0 413828 127773 192920 -1 581
583 0 413972 127781 193040 -1 582
584 0 414112 127669 193120 -1 583
585 0 414208 127653 193240 -1 584
586 0 414204 127609 193320 -1 585
587 0 414248 127505 193480 -1 586
588 0 414288 127361 193520 -1 587
589 0 414184 127245 193640 -1 588
590 0 413988 127077 193720 -1 589
591 0 413929.6 126878.18 193720 -1 590
592 0 414492 127217 193480 -1 588
593 0 414588 127101 193480 -1 592
594 0 414628 127045 193560 -1 593
595 0 414596 126981 193640 -1 594
596 0 414612 126837 193680 -1 595
597 0 414540 127161 193440 -1 592
598 0 414604 127057 193400 -1 597
599 0 414656 126977 193360 -1 598
600 0 414736 126861 193320 -1 599
601 0 414780 126741 193280 -1 600
602 0 414848 126709 193240 -1 601
603 0 415240 126493 193200 -1 602
604 0 415518 126151 193200 -1 603
605 0 415594 125975 193160 -1 604
606 0 415626 125863 193120 -1 605
607 0 415646 125787 193080 -1 606
608 0 415694 125719 193040 -1 607
609 0 415746 125575 192960 -1 608
610 0 415938 125351 192880 -1 609
611 0 415950 125083 192840 -1 610
612 0 415934 124999 192800 -1 611
613 0 415920 124957 192760 -1 612
614 0 416028 124797 192680 -1 613
615 0 416060 124717 192640 -1 614
616 0 416100 124605 192560 -1 615
617 0 416152 124509 192440 -1 616
618 0 416184 124441 192320 -1 617
619 0 416344 124513 192240 -1 618
620 0 416444 124593 192160 -1 619
621 0 416548 124649 192120 -1 620
622 0 416088 124365 192280 -1 618
623 0 416100 124325 192200 -1 622
624 0 416080 124265 192120 -1 623
625 0 416064 124213 191960 -1 624
626 0 416104 124097 191840 -1 625
627 0 416124 123977 191760 -1 626
628 0 416192 123993 191640 -1 627
629 0 416160 124901 192880 -1 611
630 0 416300 124869 192920 -1 629
631 0 416320 124864 192960 -1 630
632 0 416343 124921 193000 -1 631
633 0 416357 124805 193000 -1 632
634 0 416337 124829 193080 -1 633
635 0 416335 124845 193120 -1 634
636 0 416237 124841 193200 -1 635
637 0 416164 124698 193160 -1 636
638 0 416243 124857 193280 -1 636
639 0 416177 124865 193320 -1 638
640 0 416345 124759 192960 -1 633
641 0 413536 128033 192880 -1 581
642 0 413552 128109 192840 -1 641
643 0 413644 128049 192760 -1 642
644 0 413664 128025 192640 -1 643
645 0 413710 128019 192560 -1 644
646 0 413640 128229 192600 -1 645
647 0 413718 128315 192640 -1 646
648 0 413706 127963 192480 -1 645
649 0 413688 127925 192440 -1 648
650 0 413670 127887 192400 -1 649
651 0 413670 127899 192360 -1 650
652 0 413762 127987 192320 -1 651
653 0 413796 128003 192240 -1 652
654 0 413796 127981 192200 -1 653
655 0 413788 127875 192120 -1 654
656 0 413800 127873 192080 -1 655
657 0 413792 127897 192040 -1 656
658 0 413748 127861 191960 -1 657
659 0 413760 128005 191920 -1 658
660 0 413768 128145 191960 -1 659
661 0 413820 128297 191920 -1 660
662 0 413832 128321 191840 -1 661
663 0 413772 128417 191800 -1 662
664 0 413776 128457 191760 -1 663
665 0 413804 128497 191720 -1 664
666 0 413832 128557 191680 -1 665
667 0 413798 128563 191600 -1 666
668 0 413876 128757 191600 -1 667
669 0 413896 128781 191520 -1 668
670 0 413932 128789 191480 -1 669
671 0 413982 128773 191400 -1 670
672 0 414038 128749 191360 -1 671
673 0 414150 128773 191280 -1 672
674 0 414198 128849 191240 -1 673
675 0 414150 129041 191200 -1 674
676 0 414230 128881 191160 -1 675
677 0 414250 128893 191120 -1 676
678 0 413712 128937 191480 -1 670
679 0 413524 128969 191520 -1 678
680 0 413436 129113 191480 -1 679
681 0 413430 129123 191440 -1 680
682 0 413664 127745 192120 -1 655
683 0 413644 127661 192040 -1 682
684 0 413736 127537 191960 -1 683
685 0 413900 127617 191880 -1 684
686 0 413956 127625 191680 -1 685
687 0 413992 127597 191560 -1 686
688 0 414052 127593 191440 -1 687
689 0 414264 127521 191320 -1 688
690 0 414328 127575 191280 -1 689
691 0 414564 127529 191280 -1 689
692 0 414590 127607 191240 -1 691
693 0 413488 128219 193080 -1 579
694 0 413490 128265 193120 -1 693
695 0 413494 128293 193160 -1 694
696 0 413430 128373 193240 -1 695
697 0 413370 128417 193280 -1 696
698 0 413270 128429 193320 -1 697
699 0 413214 128465 193360 -1 698
700 0 413124 128621 193400 -1 699
701 0 413091.25 128658.92 193440 -1 700
702 0 409519 129177 192680 -1 515
703 0 409515 129177 192720 -1 702
704 0 409499 129213 192800 -1 703
705 0 409491 129217 192840 -1 704
706 0 409647 129225 192920 -1 705
707 0 409727 129193 192960 -1 706
708 0 409743 129189 193000 -1 707
709 0 409763 129225 193040 -1 708
710 0 409807 129281 193080 -1 709
711 0 409843 129343 193120 -1 710
712 0 409839 129405 193160 -1 711
713 0 409839 129409 193200 -1 712
714 0 409839 129417 193240 -1 713
715 0 409847 129437 193280 -1 714
716 0 409887 129469 193320 -1 715
717 0 409975 129517 193360 -1 716
718 0 409999 129513 193400 -1 717
719 0 409368 133047 192760 -1 499
720 0 409552 132947 192720 -1 719
721 0 409884 132859 192640 -1 720
722 0 410132 132787 192520 -1 721
723 0 410324 132735 192480 -1 722
724 0 410416 132657 192520 -1 723
725 0 410556 132329 192520 -1 724
726 0 410888 131985 192520 -1 725
727 0 411164 131749 192480 -1 726
728 0 401608 142331 197680 -1 184
729 0 401556 142439 197600 -1 728
730 0 401468 142503 197520 -1 729
731 0 401424 142615 197480 -1 730
732 0 401460 142907 197480 -1 731
733 0 401496 143243 197480 -1 732
734 0 401508 143215 197400 -1 733
735 0 401552 143223 197360 -1 734
736 0 401624 143307 197320 -1 735
737 0 401640 143367 197240 -1 736
738 0 401636 143351 197200 -1 737
739 0 401624 143463 197120 -1 738
740 0 401628 143499 197080 -1 739
741 0 401636 143559 197040 -1 740
742 0 401628 143615 196960 -1 741
743 0 401564 143551 196840 -1 742
744 0 401548 143515 196760 -1 743
745 0 401568 143463 196720 -1 744
746 0 401512 143379 196640 -1 745
747 0 401484 143351 196600 -1 746
748 0 401496 143323 196560 -1 747
749 0 401484 143299 196480 -1 748
750 0 401516 143295 196400 -1 749
751 0 401528 143259 196360 -1 750
752 0 401540 143259 196320 -1 751
753 0 401556 143259 196280 -1 752
754 0 401592 143247 196240 -1 753
755 0 401632 143211 196200 -1 754
756 0 401624 143199 196160 -1 755
757 0 401384 143123 197320 -1 735
758 0 401364 143107 197280 -1 757
759 0 401332 143031 197240 -1 758
760 0 401284 142975 197200 -1 759
761 0 401216 142863 197160 -1 760
762 0 401208 142799 197120 -1 761
763 0 401488 142879 197440 -1 732
764 0 401620 142871 197400 -1 763
765 0 401720 142855 197360 -1 764
766 0 397580 144139 199680 -1 161
767 0 397324 144515 199760 -1 766
768 0 396956 145115 199800 -1 767
769 0 396680 145783 199840 -1 768
770 0 396540 146179 199880 -1 769
771 0 396460 146335 199960 -1 770
772 0 396388 146675 2e+05 -1 771
773 0 396408 146991 200040 -1 772
774 0 396540 147323 200120 -1 773
775 0 396660 147647 200200 -1 774
776 0 396684 147819 200240 -1 775
777 0 396752 148279 200320 -1 776
778 0 396820 148443 200360 -1 777
779 0 396808 148595 200400 -1 778
780 0 396860 148843 200480 -1 779
781 0 397260 149831 200400 -1 780
782 0 397252 149947 200320 -1 781
783 0 396988 149947 200680 -1 782
784 0 396784 149955 200760 -1 783
785 0 396680 150107 200800 -1 784
786 0 396184 150667 200800 -1 785
787 0 395980 151387 200800 -1 786
788 0 395876 151867 200760 -1 787
789 0 395816 152783 200720 -1 788
790 0 395704 153187 200680 -1 789
791 0 395264 153767 200640 -1 790
792 0 394880 154135 200560 40 791
793 0 394900 154231 200520 40 792
794 0 394704 154375 200400 40 793
795 0 394516 154263 200280 32 794
796 0 394196 154163 200160 40 795
797 0 394008 153955 200080 40 796
798 0 393664 153795 2e+05 60 797
799 0 393044 154223 2e+05 40 798
800 0 392828 154711 200080 51 799
801 0 392620 154919 200120 40 800
802 0 392288 155275 200160 40 801
803 0 392232 155559 200240 40 802
804 0 392472 155651 200400 40 803
805 0 391932 155859 200240 86 803
806 0 391956 156179 200400 81 805
807 0 391940 156179 200480 81 806
808 0 391912 156231 200520 81 807
809 0 390976 156544 201240 60 808
810 0 390848 156640 201440 71 809
811 0 390784 156768 201680 60 810
812 0 390656 156928 201880 51 811
813 0 390496 157056 202080 51 812
814 0 390336 157088 202280 60 813
815 0 390176 157088 202480 71 814
816 0 389952 157056 202640 64 815
817 0 389728 156992 202800 60 816
818 0 389536 156992 203000 60 817
819 0 389376 157024 203200 64 818
820 0 389184 157056 203360 81 819
821 0 389024 157088 203560 64 820
822 0 388992 157088 203840 60 821
823 0 388960 157088 203880 71 822
824 0 388800 157184 204080 86 823
825 0 388736 157440 204080 40 824
826 0 388640 157696 204080 40 825
827 0 388480 157856 204200 51 826
828 0 388416 158016 204440 101 827
829 0 388416 158080 204600 81 828
830 0 389120 156928 204000 40 823
831 0 389088 156704 204120 51 830
832 0 388960 156480 204080 40 831
833 0 388832 156224 204040 75 832
834 0 388800 156128 204040 80 833
835 0 391776 155783 200280 75 805
836 0 391628 155779 200080 51 805
837 0 391340 155767 2e+05 60 836
838 0 391336 155839 199960 107 837
839 0 391212 155963 199880 107 838
840 0 391160 156059 199840 86 839
841 0 391068 156087 199760 86 840
842 0 390876 156211 199920 75 841
843 0 390848 156227 199960 75 842
844 0 390964 156211 199720 75 841
845 0 390756 156343 199680 98 844
846 0 390652 156379 199640 98 845
847 0 389888 156960 199160 120 846
848 0 389728 157056 199080 128 847
849 0 389504 157152 199000 115 848
850 0 389280 157184 198880 98 849
851 0 389024 157248 198880 101 850
852 0 388768 157248 198800 102 851
853 0 388512 157280 198760 107 852
854 0 388288 157408 198720 136 853
855 0 388128 157632 198720 120 854
856 0 388000 157824 198680 140 855
857 0 387744 157824 198760 153 856
858 0 387584 157984 198880 115 857
859 0 387392 158176 198880 98 858
860 0 387200 158368 198800 120 859
861 0 387072 158496 198800 120 860
862 0 387104 158496 198520 81 861
863 0 387264 158496 198320 136 862
864 0 387456 158528 198160 91 863
865 0 387616 158560 197960 96 864
866 0 387776 158592 197760 96 865
867 0 387904 158592 197520 96 866
868 0 387904 158752 197320 98 867
869 0 387904 158944 197120 90 868
870 0 387872 159136 196960 86 869
871 0 387872 159360 196840 86 870
872 0 387872 159584 196640 71 871
873 0 387936 159840 196600 75 872
874 0 387968 160096 196520 107 873
875 0 387968 160352 196480 80 874
876 0 387968 160608 196480 80 875
877 0 388000 160864 196560 81 876
878 0 388192 161088 196560 80 877
879 0 388256 161344 196520 102 878
880 0 388384 161568 196440 80 879
881 0 388576 161792 196400 98 880
882 0 388800 161984 196400 108 881
883 0 389024 162080 196320 108 882
884 0 389216 162240 196240 124 883
885 0 389408 162432 196320 120 884
886 0 389568 162560 196360 120 885
887 0 389760 162656 196560 60 886
888 0 390016 162688 196640 51 887
889 0 390272 162688 196680 40 888
890 0 390528 162688 196720 64 889
891 0 390752 162720 196840 51 890
892 0 390976 162720 197000 64 891
893 0 391200 162784 197120 71 892
894 0 391456 162912 197120 60 893
895 0 391488 162912 197120 71 894
896 0 391712 162944 197280 40 895
897 0 391904 162752 197320 51 896
898 0 392064 162592 197160 32 897
899 0 392064 162432 196960 32 898
900 0 392064 162400 196840 45 899
901 0 391552 163104 196960 40 895
902 0 391552 163328 196840 45 901
903 0 391520 163424 196840 32 902
904 0 389728 162528 196160 137 886
905 0 389856 162624 195960 71 904
906 0 390016 162624 195760 45 905
907 0 390208 162624 195560 140 906
908 0 390368 162752 195400 60 907
909 0 390400 162784 195400 64 908
910 0 386944 158624 198840 80 861
911 0 386784 158752 199040 115 910
912 0 386528 158848 199080 60 911
913 0 386304 159008 199000 45 912
914 0 386080 159104 198920 32 913
915 0 385856 159136 198760 128 914
916 0 385728 159328 198600 131 915
917 0 385568 159552 198560 91 916
918 0 385312 159584 198480 104 917
919 0 385056 159648 198440 64 918
920 0 384800 159680 198440 102 919
921 0 384672 159680 198400 107 920
922 0 384608 159424 198400 40 921
923 0 384416 159232 198400 51 922
924 0 384224 159232 198400 51 923
925 0 384448 159840 198320 60 921
926 0 384224 159968 198320 81 925
927 0 384000 160128 198320 86 926
928 0 383977 161233 198440 206 927
929 0 382944 161440 198440 120 928
930 0 382688 161504 198400 86 929
931 0 382432 161600 198360 102 930
932 0 382208 161728 198360 98 931
933 0 381984 161920 198360 51 932
934 0 381856 162144 198280 139 933
935 0 381664 162304 198200 115 934
936 0 381472 162496 198160 86 935
937 0 381408 162752 198120 81 936
938 0 381216 162944 198080 107 937
939 0 380992 163040 197920 71 938
940 0 380832 163200 197760 40 939
941 0 380704 163392 197600 86 940
942 0 379999 163927.33 196960 122 941
943 0 379136 164192 196280 64 942
944 0 378880 164160 196240 81 943
945 0 378624 164128 196200 80 944
946 0 378368 164128 196080 45 945
947 0 378112 164192 196000 64 946
948 0 377920 164384 195880 32 947
949 0 377728 164576 195760 75 948
950 0 377664 164800 195600 75 949
951 0 377664 164928 195480 102 950
952 0 377504 165088 195360 75 951
953 0 377440 165344 195320 51 952
954 0 377248 165568 195320 81 953
955 0 377056 165696 195160 71 954
956 0 376864 165888 195080 60 955
957 0 376704 166080 195000 71 956
958 0 376480 166240 195000 32 957
959 0 376384 166464 194920 32 958
960 0 376128 166560 194920 75 959
961 0 375872 166592 194880 60 960
962 0 375616 166624 194840 60 961
963 0 375360 166688 194760 51 962
964 0 375104 166752 194720 64 963
965 0 374848 166752 194680 60 964
966 0 374624 166784 194560 60 965
967 0 374368 166816 194480 81 966
968 0 374112 166880 194360 71 967
969 0 373888 166880 194160 90 968
970 0 373632 166976 194120 115 969
971 0 373376 167008 194120 104 970
972 0 373152 167104 194040 124 971
973 0 372896 167168 194000 96 972
974 0 372672 167264 193920 98 973
975 0 372448 167392 193840 60 974
976 0 372224 167520 193840 80 975
977 0 371968 167584 193720 60 976
978 0 371776 167616 193560 96 977
979 0 371520 167712 193480 108 978
980 0 371328 167808 193280 104 979
981 0 371072 167872 193240 101 980
982 0 370816 167968 193160 108 981
983 0 370560 167968 193040 131 982
984 0 370368 168096 192880 91 983
985 0 370112 168160 192840 120 984
986 0 369856 168256 192760 90 985
987 0 369600 168256 192720 64 986
988 0 369376 168384 192640 107 987
989 0 369152 168576 192600 120 988
990 0 368928 168704 192520 81 989
991 0 368736 168832 192360 51 990
992 0 368704 169024 192200 98 991
993 0 368640 169088 191920 51 992
994 0 368544 169152 191680 71 993
995 0 368384 169248 191440 71 994
996 0 368320 169440 191240 71 995
997 0 368096 169536 191120 64 996
998 0 367936 169536 190920 45 997
999 0 367776 169664 190760 51 998
1000 0 367552 169792 190600 60 999
1001 0 367360 169952 190520 60 1000
1002 0 367104 170080 190440 60 1001
1003 0 366944 170304 190320 51 1002
1004 0 366880 170464 190120 32 1003
1005 0 366912 170592 189880 51 1004
1006 0 366880 170752 189680 64 1005
1007 0 366752 170848 189440 60 1006
1008 0 366592 170848 189240 90 1007
1009 0 366464 170912 189000 60 1008
1010 0 366304 171008 188800 71 1009
1011 0 366176 171168 188640 71 1010
1012 0 366016 171296 188480 51 1011
1013 0 365920 171424 188280 75 1012
1014 0 365728 171552 188080 60 1013
1015 0 365504 171648 187960 71 1014
1016 0 365344 171840 187800 64 1015
1017 0 365184 172000 187640 60 1016
1018 0 365056 172160 187440 60 1017
1019 0 364928 172352 187280 81 1018
1020 0 364864 172576 187160 45 1019
1021 0 364672 172736 187120 51 1020
1022 0 364512 172896 186920 75 1021
1023 0 364320 173024 186720 51 1022
1024 0 364192 173184 186560 45 1023
1025 0 364000 173248 186360 90 1024
1026 0 363904 173152 186120 51 1025
1027 0 363744 173088 185920 75 1026
1028 0 363584 173088 185680 60 1027
1029 0 363424 173120 185440 60 1028
1030 0 363264 173280 185320 98 1029
1031 0 363040 173440 185240 60 1030
1032 0 362848 173536 185040 64 1031
1033 0 362624 173504 184840 51 1032
1034 0 362464 173408 184640 60 1033
1035 0 362304 173312 184440 45 1034
1036 0 362080 173312 184240 45 1035
1037 0 361824 173344 184160 75 1036
1038 0 361600 173312 184040 40 1037
1039 0 361344 173376 183960 45 1038
1040 0 361088 173440 183880 51 1039
1041 0 360832 173440 183840 60 1040
1042 0 360576 173472 183800 75 1041
1043 0 360352 173600 183640 75 1042
1044 0 360160 173760 183600 60 1043
1045 0 360000 173952 183560 60 1044
1046 0 359808 174144 183520 80 1045
1047 0 359552 174208 183480 71 1046
1048 0 359328 174336 183480 60 1047
1049 0 359072 174336 183480 75 1048
1050 0 358816 174400 183480 107 1049
1051 0 358560 174496 183520 168 1050
1052 0 358304 174464 183480 104 1051
1053 0 358080 174464 183400 120 1052
1054 0 358080 174624 183200 75 1053
1055 0 357952 174816 183000 183 1054
1056 0 357696 174848 182920 128 1055
1057 0 357472 174880 182800 128 1056
1058 0 357376 174976 182640 75 1057
1059 0 357888 174336 183240 80 1053
1060 0 357632 174272 183160 32 1059
1061 0 357536 174272 183160 32 1060
1062 0 377856 165120 195440 51 951
1063 0 378048 165280 195400 40 1062
1064 0 378112 165344 195480 32 1063
1065 0 378048 164032 195800 32 947
1066 0 377952 163840 195640 71 1065
1067 0 377920 163776 195400 124 1066
1068 0 377792 163680 195160 139 1067
1069 0 377600 163616 195000 124 1068
1070 0 377344 163552 194960 172 1069
1071 0 377088 163488 194880 115 1070
1072 0 376864 163552 194760 60 1071
1073 0 376640 163584 194640 51 1072
1074 0 376384 163584 194600 40 1073
1075 0 376128 163680 194480 75 1074
1076 0 375904 163808 194360 64 1075
1077 0 375712 164000 194280 51 1076
1078 0 375456 164096 194280 71 1077
1079 0 375200 164128 194280 75 1078
1080 0 374976 164288 194280 51 1079
1081 0 374784 164480 194240 45 1080
1082 0 374592 164640 194080 51 1081
1083 0 374560 164672 194040 64 1082
1084 0 374624 164704 193800 60 1083
1085 0 374784 164768 193600 60 1084
1086 0 374912 164768 193360 60 1085
1087 0 375008 164736 193080 45 1086
1088 0 375168 164672 192840 32 1087
1089 0 375328 164672 192640 32 1088
1090 0 375552 164608 192520 75 1089
1091 0 375776 164512 192440 51 1090
1092 0 375840 164480 192440 60 1091
1093 0 374336 164576 194200 75 1083
1094 0 374080 164576 194200 51 1093
1095 0 373824 164512 194160 71 1094
1096 0 373632 164512 194120 40 1095
1097 0 386688 158368 198800 32 910
1098 0 386464 158208 198760 40 1097
1099 0 386336 157984 198680 32 1098
1100 0 386272 157888 198800 45 1099
1101 0 388160 157984 198560 64 856
1102 0 388352 158048 198400 71 1101
1103 0 388608 158176 198400 71 1102
1104 0 388832 158304 198400 32 1103
1105 0 389088 158304 198360 40 1104
1106 0 389888 157152 198840 45 848
1107 0 390112 157280 198800 45 1106
1108 0 390240 157376 198760 45 1107
1109 0 394084 153843 199800 108 798
1110 0 394152 153803 199640 81 1109
1111 0 394176 153887 199520 81 1110
1112 0 394528 154208 198640 168 1111
1113 0 394688 154208 198440 160 1112
1114 0 394688 154048 198240 96 1113
1115 0 394720 153888 198040 120 1114
1116 0 394752 153696 197840 81 1115
1117 0 394752 153536 197640 71 1116
1118 0 394880 153376 197440 75 1117
1119 0 395136 153280 197320 107 1118
1120 0 395296 153120 197120 122 1119
1121 0 395296 153024 196880 51 1120
1122 0 395296 153024 196600 71 1121
1123 0 395296 153024 196320 32 1122
1124 0 395296 153088 196040 91 1123
1125 0 395456 153120 195840 122 1124
1126 0 395488 153056 195560 115 1125
1127 0 395648 153024 195320 96 1126
1128 0 395744 152928 195080 96 1127
1129 0 395840 152800 194840 134 1128
1130 0 395936 152768 194600 122 1129
1131 0 396000 152768 194320 131 1130
1132 0 396064 152832 194080 96 1131
1133 0 396224 152992 193920 120 1132
1134 0 396416 153056 193760 75 1133
1135 0 396576 153120 193560 75 1134
1136 0 396800 153120 193440 75 1135
1137 0 397056 153088 193360 91 1136
1138 0 397280 153120 193240 75 1137
1139 0 397472 153184 193080 60 1138
1140 0 397696 153184 192880 107 1139
1141 0 397888 153280 192720 120 1140
1142 0 398080 153344 192560 81 1141
1143 0 398272 153376 192400 64 1142
1144 0 398432 153344 192200 64 1143
1145 0 398656 153248 192080 51 1144
1146 0 398816 153216 191880 124 1145
1147 0 398976 153248 191680 81 1146
1148 0 399136 153280 191480 71 1147
1149 0 399296 153344 191280 75 1148
1150 0 399424 153408 191040 120 1149
1151 0 399584 153472 190840 81 1150
1152 0 399648 153408 190600 90 1151
1153 0 399744 153376 190360 163 1152
1154 0 399968 153376 190240 102 1153
1155 0 400160 153472 190040 75 1154
1156 0 400352 153568 189880 81 1155
1157 0 400544 153600 189680 101 1156
1158 0 400736 153504 189480 124 1157
1159 0 400960 153472 189360 107 1158
1160 0 401184 153440 189240 86 1159
1161 0 401440 153472 189160 107 1160
1162 0 401600 153312 188960 122 1161
1163 0 401664 153248 188720 148 1162
1164 0 401728 153088 188480 115 1163
1165 0 401888 152992 188280 137 1164
1166 0 402112 152992 188120 143 1165
1167 0 402176 152960 187880 120 1166
1168 0 402368 152832 187760 71 1167
1169 0 402528 152672 187640 64 1168
1170 0 402688 152640 187400 81 1169
1171 0 402880 152512 187200 45 1170
1172 0 403072 152480 187040 96 1171
1173 0 403232 152608 186880 75 1172
1174 0 403456 152448 186880 71 1173
1175 0 403648 152288 186840 51 1174
1176 0 403872 152160 186840 60 1175
1177 0 404064 152000 186800 51 1176
1178 0 404320 151872 186800 45 1177
1179 0 404512 151712 186840 32 1178
1180 0 404640 151488 186880 60 1179
1181 0 404832 151296 186840 45 1180
1182 0 405024 151104 186720 71 1181
1183 0 405248 150976 186640 32 1182
1184 0 405472 150880 186520 40 1183
1185 0 405696 150752 186480 45 1184
1186 0 405920 150624 186480 51 1185
1187 0 406144 150496 186480 64 1186
1188 0 406400 150432 186480 45 1187
1189 0 406624 150272 186520 40 1188
1190 0 406880 150176 186480 32 1189
1191 0 407136 150112 186360 45 1190
1192 0 407360 150080 186240 51 1191
1193 0 407552 149952 186040 51 1192
1194 0 407680 149760 185880 51 1193
1195 0 407648 149536 185760 40 1194
1196 0 407584 149344 185600 32 1195
1197 0 407520 149312 185560 32 1196
1198 0 403264 152640 186840 60 1173
1199 0 403360 152864 186920 40 1198
1200 0 403584 152992 186760 64 1199
1201 0 403808 153056 186640 32 1200
1202 0 403968 153088 186440 102 1201
1203 0 404064 152896 186240 98 1202
1204 0 404128 152704 186040 90 1203
1205 0 404128 152608 185800 124 1204
1206 0 404256 152480 185600 160 1205
1207 0 404320 152320 185400 122 1206
1208 0 404448 152256 185160 104 1207
1209 0 404416 152128 184920 107 1208
1210 0 404288 151968 184720 104 1209
1211 0 404320 151936 184680 108 1210
1212 0 404416 151744 184520 80 1211
1213 0 404512 151552 184360 40 1212
1214 0 404640 151360 184240 80 1213
1215 0 404704 151136 184120 71 1214
1216 0 404704 150912 183960 51 1215
1217 0 404704 150688 183760 81 1216
1218 0 404832 150528 183560 81 1217
1219 0 405088 150432 183520 51 1218
1220 0 404960 150208 183400 45 1219
1221 0 405184 150048 183360 32 1220
1222 0 404128 152096 184880 71 1210
1223 0 403872 152160 184880 102 1222
1224 0 403680 152384 184880 128 1223
1225 0 403456 152544 184920 45 1224
1226 0 403264 152736 184920 51 1225
1227 0 403072 152928 184920 40 1226
1228 0 402912 153120 185000 81 1227
1229 0 402720 153312 185040 51 1228
1230 0 402528 153472 185120 60 1229
1231 0 402336 153664 185160 60 1230
1232 0 402144 153856 185240 51 1231
1233 0 401952 154048 185360 75 1232
1234 0 401760 154240 185400 60 1233
1235 0 401568 154432 185400 40 1234
1236 0 401376 154624 185400 40 1235
1237 0 401312 154688 185400 51 1236
1238 0 401280 154944 185400 81 1237
1239 0 401280 155200 185440 40 1238
1240 0 401184 155456 185440 81 1239
1241 0 401056 155680 185360 60 1240
1242 0 400864 155872 185360 51 1241
1243 0 400608 155936 185400 60 1242
1244 0 400384 155936 185400 75 1243
1245 0 399765.8 156459.89 184600 96 1244
1246 0 399775.94 156648.34 184440 51 1245
1247 0 399755.03 156970.6 184320 32 1246
1248 0 399931.53 157083.69 184360 32 1247
1249 0 400013 157132.3 184200 32 1248
1250 0 399957.3 157005.38 184080 32 1249
1251 0 399929.44 156892.69 183960 60 1250
1252 0 399854.62 156716.12 184240 51 1247
1253 0 399910 156590 184200 51 1252
1254 0 399964.88 156463.78 184160 51 1253
1255 0 400003 156399.5 184120 64 1254
1256 0 400384 156096 185600 32 1244
1257 0 400384 156320 185760 51 1256
1258 0 400416 156384 185800 40 1257
1259 0 401184 154528 185240 32 1237
1260 0 401216 154368 185040 45 1259
1261 0 401280 154176 184880 40 1260
1262 0 401440 154016 184680 51 1261
1263 0 401600 153856 184480 75 1262
1264 0 401760 153664 184320 40 1263
1265 0 401824 153472 184160 45 1264
1266 0 401952 153312 184000 32 1265
1267 0 402112 153152 183800 51 1266
1268 0 402208 153056 183560 45 1267
1269 0 402400 153056 183360 45 1268
1270 0 402560 153056 183240 45 1269
1271 0 395788 152563 200840 -1 789
1272 0 395864 152599 200880 -1 1271
1273 0 395840 152555 200920 -1 1272
1274 0 395824 150339 201040 -1 786
1275 0 395836 150207 201080 -1 1274
1276 0 395888 150015 201280 -1 1275
1277 0 395872 150047 201360 -1 1276
1278 0 397196 149883 200240 -1 782
1279 0 397140 149675 200120 -1 1278
1280 0 397056 149475 200040 -1 1279
1281 0 397040 149351 2e+05 -1 1280
1282 0 397108 149387 199920 -1 1281
1283 0 397076 149463 199880 -1 1282
1284 0 397116 149499 199840 -1 1283
1285 0 397120 149487 199800 -1 1284
1286 0 397152 149579 199720 -1 1285
1287 0 397200 149635 199600 -1 1286
1288 0 397188 149783 199480 -1 1287
1289 0 397232 149887 199360 -1 1288
1290 0 397452 150035 199240 -1 1289
1291 0 397884 150367 199120 -1 1290
1292 0 398072 150439 199040 -1 1291
1293 0 398300 150663 198960 -1 1292
1294 0 398620 150911 198880 -1 1293
1295 0 398708 150951 198840 -1 1294
1296 0 398836 150999 198760 -1 1295
1297 0 399056 151103 198600 -1 1296
1298 0 399260 151247 198520 -1 1297
1299 0 399520 151375 198440 -1 1298
1300 0 399624 151407 198400 -1 1299
1301 0 399896 151543 198280 -1 1300
1302 0 400120 151567 198120 -1 1301
1303 0 400376 151651 197920 -1 1302
1304 0 400388 151599 197880 -1 1303
1305 0 400644 151635 197760 -1 1304
1306 0 401032 151739 197640 -1 1305
1307 0 401216 151851 197560 -1 1306
1308 0 401576 151975 197480 -1 1307
1309 0 401792 152075 197400 -1 1308
1310 0 401908 152131 197320 -1 1309
1311 0 402128 152195 197240 -1 1310
1312 0 402516 152371 197240 -1 1311
1313 0 403360 152639 197240 -1 1312
1314 0 403704 152899 197200 -1 1313
1315 0 404068 153151 197160 -1 1314
1316 0 404212 153207 197080 -1 1315
1317 0 404360 153279 197000 -1 1316
1318 0 404608 153315 196840 -1 1317
1319 0 404824 153319 196680 -1 1318
1320 0 405472 153383 196440 -1 1319
1321 0 406312 153339 196320 -1 1320
1322 0 406772 153283 196200 -1 1321
1323 0 407128 153319 196080 -1 1322
1324 0 407292 153319 196000 -1 1323
1325 0 407484 153263 195840 -1 1324
1326 0 407604 153171 195680 -1 1325
1327 0 407724 153071 195520 -1 1326
1328 0 407804 153047 195440 -1 1327
1329 0 408200 152855 195240 -1 1328
1330 0 408408 152763 195160 -1 1329
1331 0 408612 152695 195120 -1 1330
1332 0 409328 152159 194920 -1 1331
1333 0 409472 151995 194760 -1 1332
1334 0 409724 151975 194640 -1 1333
1335 0 410228 151891 194400 -1 1334
1336 0 410636 151951 194240 -1 1335
1337 0 411044 152067 194040 -1 1336
1338 0 411488 152007 193880 -1 1337
1339 0 411644 151963 193800 -1 1338
1340 0 412052 151931 193600 -1 1339
1341 0 412324 151791 193480 -1 1340
1342 0 412744 151683 193280 -1 1341
1343 0 413144 151751 193080 -1 1342
1344 0 413464 151663 192880 -1 1343
1345 0 413744 151615 192680 -1 1344
1346 0 413972 151595 192560 -1 1345
1347 0 414288 151531 192400 -1 1346
1348 0 414416 151503 192360 -1 1347
1349 0 415080 151431 192160 -1 1348
1350 0 415168 151463 192120 -1 1349
1351 0 415460 151471 192000 -1 1350
1352 0 415716 151535 191880 -1 1351
1353 0 415764 151491 191840 -1 1352
1354 0 415984 151483 191640 -1 1353
1355 0 416204 151463 191480 -1 1354
1356 0 416300 151431 191400 -1 1355
1357 0 416612 151455 191240 -1 1356
1358 0 416948 151391 191040 -1 1357
1359 0 417244 151303 190880 -1 1358
1360 0 417564 151291 190760 -1 1359
1361 0 417804 151195 190600 -1 1360
1362 0 418020 151115 190520 -1 1361
1363 0 418172 151123 190440 -1 1362
1364 0 418360 150911 190200 -1 1363
1365 0 418472 150859 190080 -1 1364
1366 0 418644 150723 189920 -1 1365
1367 0 418840 150587 189760 -1 1366
1368 0 419108 150415 189600 -1 1367
1369 0 419292 150275 189480 -1 1368
1370 0 419492 150171 189360 -1 1369
1371 0 419648 150019 189240 -1 1370
1372 0 419860 149919 189120 -1 1371
1373 0 420108 149763 189000 -1 1372
1374 0 420340 149603 188920 -1 1373
1375 0 420792 149415 188840 -1 1374
1376 0 420824 149343 188760 -1 1375
1377 0 420936 149271 188680 -1 1376
1378 0 421064 149171 188520 -1 1377
1379 0 421252 149103 188360 -1 1378
1380 0 421540 148979 188200 -1 1379
1381 0 421928 148955 188080 -1 1380
1382 0 422236 148907 187920 -1 1381
1383 0 422540 148807 187760 -1 1382
1384 0 422616 148771 187720 -1 1383
1385 0 422868 148627 187560 -1 1384
1386 0 423056 148539 187440 -1 1385
1387 0 423228 148455 187320 -1 1386
1388 0 423488 148351 187160 -1 1387
1389 0 423588 148303 187080 -1 1388
1390 0 423928 148175 186880 -1 1389
1391 0 423988 148179 186840 -1 1390
1392 0 424020 148191 186800 -1 1391
1393 0 424424 148043 186600 -1 1392
1394 0 424568 147995 186520 -1 1393
1395 0 424756 147971 186400 -1 1394
1396 0 425008 147859 186240 -1 1395
1397 0 425300 147679 186080 -1 1396
1398 0 425436 147635 186000 -1 1397
1399 0 425664 147519 185880 -1 1398
1400 0 425984 147351 185720 -1 1399
1401 0 426088 147275 185680 -1 1400
1402 0 426340 147019 185520 -1 1401
1403 0 426672 146787 185320 -1 1402
1404 0 426872 146607 185200 -1 1403
1405 0 427128 146483 185080 -1 1404
1406 0 427216 146327 184960 -1 1405
1407 0 427404 146103 184800 -1 1406
1408 0 427460 146035 184720 -1 1407
1409 0 427624 145799 184520 -1 1408
1410 0 427680 145723 184480 -1 1409
1411 0 427816 145551 184320 -1 1410
1412 0 427928 145391 184240 -1 1411
1413 0 428204 144983 184000 -1 1412
1414 0 428380 144823 183880 -1 1413
1415 0 428488 144703 183800 -1 1414
1416 0 428712 144451 183680 -1 1415
1417 0 429104 144255 183480 -1 1416
1418 0 429308 144079 183360 -1 1417
1419 0 429556 144031 183200 -1 1418
1420 0 429716 143955 183040 -1 1419
1421 0 430220 143859 182840 -1 1420
1422 0 430288 143871 182800 -1 1421
1423 0 430564 143827 182680 -1 1422
1424 0 430672 143839 182640 -1 1423
1425 0 430920 143799 182520 -1 1424
1426 0 431064 143811 182400 -1 1425
1427 0 431308 143799 182240 -1 1426
1428 0 431428 143775 182120 -1 1427
1429 0 431652 143719 181960 -1 1428
1430 0 431904 143515 181800 -1 1429
1431 0 432152 143415 181680 -1 1430
1432 0 432440 143303 181560 -1 1431
1433 0 432624 143223 181480 -1 1432
1434 0 432988 143007 181320 -1 1433
1435 0 433368 142775 181200 -1 1434
1436 0 433664 142639 181040 -1 1435
1437 0 433904 142351 180880 -1 1436
1438 0 434120 142159 180680 -1 1437
1439 0 434392 141931 180480 -1 1438
1440 0 434484 141819 180360 -1 1439
1441 0 434628 141703 180240 -1 1440
1442 0 434700 141659 180160 64 1441
1443 0 434872 141399 180040 64 1442
1444 0 435000 141203 179880 64 1443
1445 0 435140 141115 179720 64 1444
1446 0 435288 141091 179600 64 1445
1447 0 435432 141039 179520 107 1446
1448 0 435560 140959 179400 122 1447
1449 0 435572 140947 179280 122 1448
1450 0 435740 140871 179200 115 1449
1451 0 435816 140847 179120 115 1450
1452 0 436004 140819 179040 104 1451
1453 0 436348 140591 178840 128 1452
1454 0 436576 140503 178760 124 1453
1455 0 436652 140439 178640 107 1454
1456 0 436744 140419 178520 96 1455
1457 0 436744 140419 178400 96 1456
1458 0 437072 140315 178240 120 1457
1459 0 437224 140275 178120 128 1458
1460 0 437444 140247 178000 120 1459
1461 0 437660 140227 177880 136 1460
1462 0 437792 140191 177760 136 1461
1463 0 437844 140171 177720 122 1462
1464 0 438060 140143 177600 122 1463
1465 0 438224 140155 177440 104 1464
1466 0 438392 140147 177320 102 1465
1467 0 438728 139919 177120 102 1466
1468 0 438904 139775 177000 107 1467
1469 0 439064 139671 176880 107 1468
1470 0 439160 139603 176800 32 1469
1471 0 439360 139511 176640 102 1470
1472 0 439692 139395 176440 81 1471
1473 0 440020 139311 176240 98 1472
1474 0 440192 139247 176160 102 1473
1475 0 440512 139135 176000 102 1474
1476 0 440888 138947 175840 102 1475
1477 0 441040 138787 175720 86 1476
1478 0 441204 138723 175680 86 1477
1479 0 441400 138539 175600 107 1478
1480 0 441676 138367 175480 107 1479
1481 0 441776 138299 175440 107 1480
1482 0 442044 137939 175400 75 1481
1483 0 441820 138287 175360 107 1482
1484 0 442120 138119 175320 107 1483
1485 0 442296 137979 175280 107 1484
1486 0 442488 137859 175160 156 1485
1487 0 442520 137855 175120 156 1486
1488 0 442696 137803 174960 164 1487
1489 0 443000 137659 174760 108 1488
1490 0 443024 137543 174680 86 1489
1491 0 443184 137471 174640 86 1490
1492 0 443448 137259 174520 75 1491
1493 0 443460 137251 174440 91 1492
1494 0 443676 137135 174360 91 1493
1495 0 443848 136999 174280 91 1494
1496 0 444184 136763 174080 102 1495
1497 0 444572 136559 173880 81 1496
1498 0 445004 136259 173680 91 1497
1499 0 445224 136099 173600 98 1498
1500 0 445380 136059 173520 101 1499
1501 0 445476 136055 173480 101 1500
1502 0 445972 135839 173400 81 1501
1503 0 446148 135755 173360 75 1502
1504 0 446148 135755 173320 75 1503
1505 0 446212 135699 173240 75 1504
1506 0 446480 135515 173200 90 1505
1507 0 446740 135319 173160 80 1506
1508 0 446992 135079 173120 86 1507
1509 0 447536 134695 173120 80 1508
1510 0 447968 134227 173120 80 1509
1511 0 448056 134075 173160 102 1510
1512 0 448296 133551 173240 86 1511
1513 0 448560 133051 173280 75 1512
1514 0 448812 132499 173240 107 1513
1515 0 449024 132299 173160 154 1514
1516 0 449188 132111 173040 128 1515
1517 0 449520 131751 172880 90 1516
1518 0 450076 131419 172760 122 1517
1519 0 450284 131075 172680 90 1518
1520 0 450472 130895 172640 86 1519
1521 0 450984 130495 172520 81 1520
1522 0 451280 130307 172360 108 1521
1523 0 451536 130099 172240 120 1522
1524 0 451732 129819 172040 86 1523
1525 0 451768 129711 172000 86 1524
1526 0 452236 129455 171840 107 1525
1527 0 452460 129263 171760 101 1526
1528 0 452780 129031 171680 80 1527
1529 0 453132 128891 171640 81 1528
1530 0 453648 128679 171560 80 1529
1531 0 453984 128487 171520 107 1530
1532 0 454108 128331 171440 71 1531
1533 0 454200 128215 171360 71 1532
1534 0 454384 128035 171240 128 1533
1535 0 454532 127979 171040 98 1534
1536 0 454676 127831 170880 107 1535
1537 0 454736 127771 170640 107 1536
1538 0 454772 127743 170600 102 1537
1539 0 454852 127711 170480 102 1538
1540 0 455024 127575 170320 96 1539
1541 0 455068 127567 170240 96 1540
1542 0 455128 127451 170080 51 1541
1543 0 455184 127403 170040 102 1542
1544 0 455208 127323 169920 102 1543
1545 0 455332 127207 169840 98 1544
1546 0 455532 127071 169680 81 1545
1547 0 455736 126971 169560 115 1546
1548 0 455972 126895 169360 128 1547
1549 0 456084 126871 169280 128 1548
1550 0 456196 126847 169200 102 1549
1551 0 456944 126931 169120 120 1550
1552 0 457404 127011 169040 115 1551
1553 0 457616 127031 169000 107 1552
1554 0 458308 127119 168920 51 1553
1555 0 458888 127091 168800 104 1554
1556 0 459016 127123 168720 101 1555
1557 0 459316 127087 168600 98 1556
1558 0 459804 127107 168400 108 1557
1559 0 460088 127143 168280 90 1558
1560 0 460276 127211 168120 90 1559
1561 0 460656 127391 167920 91 1560
1562 0 461184 127491 167720 81 1561
1563 0 461396 127527 167560 104 1562
1564 0 461740 127575 167440 96 1563
1565 0 462224 127767 167280 131 1564
1566 0 462384 127839 167120 160 1565
1567 0 462552 127971 166960 104 1566
1568 0 462656 128051 166800 122 1567
1569 0 462796 128159 166680 122 1568
1570 0 462844 128239 166520 108 1569
1571 0 463216 128467 166280 107 1570
1572 0 462964 128443 166240 124 1571
1573 0 463296 128567 166200 107 1572
1574 0 463348 128607 166160 86 1573
1575 0 463432 128683 166080 86 1574
1576 0 463544 128799 166000 75 1575
1577 0 463656 128927 165920 75 1576
1578 0 463736 129035 165840 75 1577
1579 0 463780 129063 165800 75 1578
1580 0 463944 129291 165680 80 1579
1581 0 464160 129511 165520 122 1580
1582 0 464252 129575 165480 122 1581
1583 0 464600 129799 165280 104 1582
1584 0 464844 129767 165080 122 1583
1585 0 465048 129691 164960 154 1584
1586 0 465352 129719 164840 196 1585
1587 0 465364 129743 164800 196 1586
1588 0 464580 129703 164800 128 1587
1589 0 464508 129735 164720 128 1588
1590 0 464404 129691 164680 128 1589
1591 0 464364 129687 164640 128 1590
1592 0 464352 129699 164560 128 1591
1593 0 465548 129791 164720 139 1587
1594 0 465848 129767 164640 136 1593
1595 0 465844 129767 164560 136 1594
1596 0 465896 129823 164520 136 1595
1597 0 465984 129901 164440 128 1596
1598 0 466072 129979 164360 128 1597
1599 0 466172 130055 164280 128 1598
1600 0 466328 130151 164120 107 1599
1601 0 466360 130243 164000 107 1600
1602 0 466536 130251 163840 122 1601
1603 0 466596 130363 163680 131 1602
1604 0 466716 130375 163560 131 1603
1605 0 466900 130387 163400 136 1604
1606 0 466964 130419 163320 104 1605
1607 0 467076 130431 163240 104 1606
1608 0 467192 130435 163160 102 1607
1609 0 467288 130411 163040 102 1608
1610 0 467444 130395 162880 140 1609
1611 0 467528 130383 162800 140 1610
1612 0 467640 130379 162720 140 1611
1613 0 467680 130355 162640 140 1612
1614 0 467776 130291 162560 163 1613
1615 0 468172 130183 162480 219 1614
1616 0 468316 130231 162440 219 1615
1617 0 468844 130163 162360 284 1616
1618 0 468956 130175 162320 284 1617
1619 0 469040 130039 162240 266 1618
1620 0 469092 130063 162160 266 1619
1621 0 469468 130095 162080 245 1620
1622 0 469592 130039 162040 241 1621
1623 0 469624 129999 162000 241 1622
1624 0 470460 129891 161960 91 1623
1625 0 470684 129839 161880 120 1624
1626 0 470680 129775 161760 120 1625
1627 0 470616 129619 161640 75 1626
1628 0 470816 128704 160920 91 1627
1629 0 470976 128608 160720 120 1628
1630 0 471136 128480 160520 81 1629
1631 0 471200 128320 160320 64 1630
1632 0 471200 128096 160200 101 1631
1633 0 471264 127904 160000 32 1632
1634 0 471424 127744 159880 45 1633
1635 0 471552 127584 159720 32 1634
1636 0 471552 127424 159520 71 1635
1637 0 471424 127360 159280 75 1636
1638 0 471328 127232 159040 71 1637
1639 0 471200 127104 158840 71 1638
1640 0 471104 126976 158600 96 1639
1641 0 471104 126816 158400 60 1640
1642 0 471104 126656 158200 60 1641
1643 0 471104 126464 158000 51 1642
1644 0 471136 126304 157800 51 1643
1645 0 471232 126176 157560 32 1644
1646 0 471296 126016 157360 60 1645
1647 0 471360 125824 157160 71 1646
1648 0 471360 125664 156920 71 1647
1649 0 471328 125632 156640 81 1648
1650 0 471328 125472 156400 128 1649
1651 0 471424 125312 156200 120 1650
1652 0 471616 125152 156040 120 1651
1653 0 471744 125024 155840 96 1652
1654 0 471712 124864 155600 148 1653
1655 0 471712 124832 155520 178 1654
1656 0 471712 124608 155360 139 1655
1657 0 471712 124448 155160 71 1656
1658 0 471712 124288 154960 51 1657
1659 0 471744 124096 154760 75 1658
1660 0 471776 123968 154520 71 1659
1661 0 471744 123808 154320 108 1660
1662 0 471776 123776 154040 64 1661
1663 0 471776 123648 153800 71 1662
1664 0 471744 123584 153560 90 1663
1665 0 471712 123616 153280 45 1664
1666 0 471680 123680 153040 60 1665
1667 0 471616 123808 152800 51 1666
1668 0 471488 123840 152560 60 1667
1669 0 471360 123808 152320 64 1668
1670 0 471392 123712 152080 96 1669
1671 0 471456 123744 151840 64 1670
1672 0 471488 123776 151560 90 1671
1673 0 471488 123840 151280 51 1672
1674 0 471584 123936 151040 90 1673
1675 0 471584 124032 150880 60 1674
1676 0 471840 124992 155360 186 1655
1677 0 471968 125184 155200 175 1676
1678 0 471776 125376 155200 139 1677
1679 0 471520 125440 155280 150 1678
1680 0 471296 125440 155400 104 1679
1681 0 471264 125440 155440 128 1680
1682 0 471148 129951 161880 80 1625
1683 0 471480 129995 161960 75 1682
1684 0 471688 130055 162000 86 1683
1685 0 472680 130163 162000 153 1684
1686 0 473000 130231 161920 156 1685
1687 0 473352 130255 161800 120 1686
1688 0 473900 130335 161760 102 1687
1689 0 474436 130299 161720 102 1688
1690 0 475640 130587 161640 107 1689
1691 0 475768 130675 161600 107 1690
1692 0 476288 130767 161560 96 1691
1693 0 476744 130967 161520 140 1692
1694 0 476640 130843 161360 139 1693
1695 0 476548 130659 161240 86 1694
1696 0 476544 130475 161160 86 1695
1697 0 476736 129504 160440 221 1696
1698 0 476896 129280 160400 163 1697
1699 0 477088 129088 160400 136 1698
1700 0 477216 128864 160400 81 1699
1701 0 477248 128608 160280 91 1700
1702 0 477408 128448 160120 71 1701
1703 0 477600 128320 160000 60 1702
1704 0 477856 128192 159960 80 1703
1705 0 478080 128032 159920 60 1704
1706 0 478336 127936 159920 75 1705
1707 0 478592 127872 159880 60 1706
1708 0 478816 127776 159760 81 1707
1709 0 479040 127584 159760 71 1708
1710 0 479264 127392 159760 91 1709
1711 0 479456 127200 159760 120 1710
1712 0 479648 127008 159760 172 1711
1713 0 479872 126976 159600 200 1712
1714 0 480096 126976 159480 175 1713
1715 0 480352 127008 159440 218 1714
1716 0 480608 126976 159480 244 1715
1717 0 480832 126784 159480 178 1716
1718 0 481088 126752 159480 164 1717
1719 0 481344 126784 159440 81 1718
1720 0 481600 126848 159320 60 1719
1721 0 481856 126912 159280 75 1720
1722 0 482112 126912 159280 40 1721
1723 0 482368 126912 159280 75 1722
1724 0 482624 126848 159200 71 1723
1725 0 482880 126784 159120 51 1724
1726 0 483136 126784 159120 51 1725
1727 0 483392 126784 159040 75 1726
1728 0 483648 126880 158920 60 1727
1729 0 483904 126880 158880 51 1728
1730 0 484160 126784 158840 60 1729
1731 0 484320 126624 158720 81 1730
1732 0 484576 126528 158600 60 1731
1733 0 484768 126368 158440 64 1732
1734 0 485024 126368 158400 51 1733
1735 0 485280 126400 158400 51 1734
1736 0 485536 126496 158360 60 1735
1737 0 485760 126624 158320 51 1736
1738 0 486016 126656 158320 60 1737
1739 0 486272 126720 158280 75 1738
1740 0 486496 126848 158240 86 1739
1741 0 486720 126976 158200 71 1740
1742 0 486944 127104 158240 51 1741
1743 0 487200 127168 158280 60 1742
1744 0 487456 127232 158280 71 1743
1745 0 487712 127232 158280 75 1744
1746 0 487968 127200 158240 60 1745
1747 0 488224 127168 158160 51 1746
1748 0 488480 127168 158120 75 1747
1749 0 488736 127232 158120 75 1748
1750 0 488992 127232 158080 60 1749
1751 0 489248 127232 158000 60 1750
1752 0 489504 127264 157960 80 1751
1753 0 489760 127264 157960 75 1752
1754 0 490016 127264 157960 40 1753
1755 0 490272 127200 157920 60 1754
1756 0 490528 127136 157920 71 1755
1757 0 490784 127072 157880 86 1756
1758 0 491040 127040 157880 75 1757
1759 0 491264 127008 157760 107 1758
1760 0 491392 127008 157680 163 1759
1761 0 491584 127200 157680 108 1760
1762 0 491840 127232 157680 124 1761
1763 0 492096 127296 157800 102 1762
1764 0 492320 127424 157800 51 1763
1765 0 492512 127616 157760 51 1764
1766 0 492736 127744 157760 51 1765
1767 0 492992 127744 157760 122 1766
1768 0 493184 127648 157600 150 1767
1769 0 493440 127584 157600 164 1768
1770 0 493696 127584 157640 157 1769
1771 0 493824 127808 157520 157 1770
1772 0 493984 128000 157440 197 1771
1773 0 493920 128224 157280 124 1772
1774 0 491424 126752 157720 163 1760
1775 0 491328 126528 157600 108 1774
1776 0 491328 126272 157600 91 1775
1777 0 491296 126016 157600 32 1776
1778 0 491264 125952 157600 40 1777
1779 0 477108 131563 161640 122 1693
1780 0 477284 131803 161720 120 1779
1781 0 477488 132195 161600 156 1780
1782 0 477608 132375 161520 102 1781
1783 0 477836 132767 161440 120 1782
1784 0 477916 133015 161440 120 1783
1785 0 478172 133243 161400 124 1784
1786 0 478624 133531 161320 120 1785
1787 0 479024 133663 161320 124 1786
1788 0 479804 133859 161320 102 1787
1789 0 480544 134107 161320 120 1788
1790 0 481324 134499 161320 80 1789
1791 0 481684 134639 161360 80 1790
1792 0 482388 134979 161400 101 1791
1793 0 483160 135359 161440 120 1792
1794 0 484412 135743 161320 80 1793
1795 0 484848 135791 161280 86 1794
1796 0 485792 135959 161400 80 1795
1797 0 486324 136211 161400 108 1796
1798 0 486756 136543 161400 128 1797
1799 0 487088 136663 161400 115 1798
1800 0 487528 136799 161360 80 1799
1801 0 488480 137327 161360 80 1800
1802 0 488736 137459 161440 51 1801
1803 0 489108 137483 161480 75 1802
1804 0 489760 137539 161360 185 1803
1805 0 489848 137579 161200 185 1804
1806 0 490256 137863 161520 137 1804
1807 0 490344 137963 161600 128 1806
1808 0 490532 137979 161640 128 1807
1809 0 490832 138031 161720 90 1808
1810 0 491272 138207 161800 71 1809
1811 0 491688 138267 161880 128 1810
1812 0 491896 138371 161920 137 1811
1813 0 492248 138347 162000 160 1812
1814 0 493108 138275 162080 124 1813
1815 0 494060 138319 162120 192 1814
1816 0 494560 138355 162120 104 1815
1817 0 494876 138407 162080 98 1816
1818 0 495704 138499 162000 128 1817
1819 0 496332 138587 161960 86 1818
1820 0 496844 138515 161960 102 1819
1821 0 497160 138563 161920 102 1820
1822 0 497440 138707 161840 108 1821
1823 0 497660 138775 161800 108 1822
1824 0 497956 138835 161760 153 1823
1825 0 498036 138851 161720 153 1824
1826 0 498112 138867 161680 153 1825
1827 0 498232 138883 161640 148 1826
1828 0 499812 138671 161600 210 1827
1829 0 500456 138423 161560 80 1828
1830 0 500944 138191 161520 207 1829
1831 0 501808 137703 161400 102 1830
1832 0 502072 137639 161360 122 1831
1833 0 502612 137615 161320 150 1832
1834 0 503552 137483 161160 40 1833
1835 0 504104 137271 161080 98 1834
1836 0 504272 137139 161000 120 1835
1837 0 504828 136803 160960 197 1836
1838 0 504972 136775 160880 212 1837
1839 0 505056 136751 160800 212 1838
1840 0 505048 136803 160720 212 1839
1841 0 505088 136715 160640 230 1840
1842 0 505088 136815 160600 254 1841
1843 0 505176 136751 160560 254 1842
1844 0 505196 136771 160520 254 1843
1845 0 505424 136963 160480 150 1844
1846 0 505820 137407 160480 80 1845
1847 0 505980 137539 160400 81 1846
1848 0 506492 137743 160360 86 1847
1849 0 507052 138003 160360 80 1848
1850 0 507568 138175 160360 86 1849
1851 0 508196 138343 160360 108 1850
1852 0 508384 138375 160440 108 1851
1853 0 508824 138427 160560 75 1852
1854 0 509188 138587 160600 80 1853
1855 0 509592 138903 160520 120 1854
1856 0 509848 139087 160440 107 1855
1857 0 510148 139295 160360 81 1856
1858 0 510284 139447 160320 98 1857
1859 0 510236 139567 160360 45 1858
1860 0 510168 139659 160440 45 1859
1861 0 510164 139655 160480 45 1860
1862 0 510148 139675 160560 45 1861
1863 0 510096 139799 160600 75 1862
1864 0 510096 139799 160640 75 1863
1865 0 509824 140576 161280 190 1864
1866 0 509792 140832 161280 107 1865
1867 0 509920 141056 161320 107 1866
1868 0 509952 141312 161320 60 1867
1869 0 510112 141536 161280 51 1868
1870 0 510176 141792 161200 51 1869
1871 0 510240 142048 161120 86 1870
1872 0 510368 142304 161080 91 1871
1873 0 510528 142464 160960 71 1872
1874 0 510688 142592 160800 91 1873
1875 0 510816 142784 160680 86 1874
1876 0 511008 142944 160640 81 1875
1877 0 511232 143072 160480 51 1876
1878 0 511488 143200 160480 64 1877
1879 0 511616 143424 160480 71 1878
1880 0 511712 143680 160520 101 1879
1881 0 511744 143904 160640 107 1880
1882 0 511680 144032 160880 60 1881
1883 0 511648 144192 161080 140 1882
1884 0 511648 144352 161280 178 1883
1885 0 511648 144608 161200 224 1884
1886 0 511456 144768 161240 128 1885
1887 0 511264 144960 161240 81 1886
1888 0 511072 145152 161240 51 1887
1889 0 510556 139471 160040 75 1858
1890 0 510796 139431 159880 86 1889
1891 0 510864 139419 159840 98 1890
1892 0 511028 139423 159720 98 1891
1893 0 511236 139419 159520 102 1892
1894 0 511344 139451 159400 128 1893
1895 0 511608 139503 159240 108 1894
1896 0 511708 139555 159160 139 1895
1897 0 511856 139619 159080 139 1896
1898 0 511912 139627 159040 120 1897
1899 0 512156 139727 158920 128 1898
1900 0 512264 139799 158880 128 1899
1901 0 512372 139791 158840 124 1900
1902 0 512904 139987 158720 102 1901
1903 0 513300 140155 158600 98 1902
1904 0 513520 140279 158520 81 1903
1905 0 513676 140355 158360 75 1904
1906 0 513756 140403 158240 81 1905
1907 0 513804 140515 158120 81 1906
1908 0 513904 140639 157960 120 1907
1909 0 513924 140679 157880 120 1908
1910 0 514152 140687 157760 96 1909
1911 0 514336 140763 157640 104 1910
1912 0 514496 140907 157520 91 1911
1913 0 514668 141071 157440 81 1912
1914 0 514784 141111 157360 81 1913
1915 0 514876 141175 157240 81 1914
1916 0 515048 141179 157000 51 1915
1917 0 515176 141175 156920 51 1916
1918 0 515276 141259 156720 71 1917
1919 0 515348 141327 156560 71 1918
1920 0 515364 141335 156520 51 1919
1921 0 515420 141355 156440 51 1920
1922 0 515540 141383 156320 32 1921
1923 0 515636 141371 156200 32 1922
1924 0 515644 141371 156080 32 1923
1925 0 515608 141383 156040 32 1924
1926 0 515520 141263 155960 71 1925
1927 0 515404 141159 155680 81 1926
1928 0 515408 141179 155640 81 1927
1929 0 515376 141147 155560 51 1928
1930 0 515244 141159 155400 51 1929
1931 0 515084 141107 155200 120 1930
1932 0 515004 141071 154960 128 1931
1933 0 515016 141027 154800 128 1932
1934 0 515036 141043 154560 115 1933
1935 0 515072 141083 154400 115 1934
1936 0 515128 141131 154240 108 1935
1937 0 515176 141219 154040 163 1936
1938 0 515244 141195 153960 163 1937
1939 0 515284 141151 153840 154 1938
1940 0 515316 141151 153600 154 1939
1941 0 515532 141163 153520 176 1940
1942 0 515596 141131 153400 176 1941
1943 0 515836 141027 153200 150 1942
1944 0 516220 140975 153200 120 1943
1945 0 516860 140947 153200 107 1944
1946 0 517224 140915 153240 80 1945
1947 0 517580 141015 153320 86 1946
1948 0 518304 141135 153320 98 1947
1949 0 518808 141235 153320 108 1948
1950 0 519464 141375 153320 107 1949
1951 0 519544 141403 153280 107 1950
1952 0 519788 141371 153200 98 1951
1953 0 520132 141487 153040 75 1952
1954 0 520508 141615 152960 64 1953
1955 0 520868 141647 152920 96 1954
1956 0 520892 141679 152880 96 1955
1957 0 521136 141639 152760 75 1956
1958 0 521460 141683 152680 51 1957
1959 0 521648 141707 152640 60 1958
1960 0 521728 141743 152600 60 1959
1961 0 521876 141767 152560 64 1960
1962 0 522104 141775 152520 60 1961
1963 0 522588 141651 152440 75 1962
1964 0 523100 141547 152440 91 1963
1965 0 523564 141551 152320 86 1964
1966 0 523768 141519 152280 75 1965
1967 0 523988 141471 152240 60 1966
1968 0 524236 141511 152200 60 1967
1969 0 524616 141571 152160 86 1968
1970 0 524784 141607 152120 86 1969
1971 0 525080 141643 152080 81 1970
1972 0 526124 141611 152080 80 1971
1973 0 526652 141587 152040 91 1972
1974 0 527764 141795 152000 51 1973
1975 0 527956 141799 151960 75 1974
1976 0 528076 141811 151920 75 1975
1977 0 528272 141871 151800 71 1976
1978 0 528520 141919 151720 51 1977
1979 0 528584 141951 151680 51 1978
1980 0 528884 142011 151600 64 1979
1981 0 529116 142019 151520 75 1980
1982 0 529268 142043 151480 75 1981
1983 0 529352 142031 151440 75 1982
1984 0 529708 141991 151440 75 1983
1985 0 530344 142023 151440 86 1984
1986 0 530536 142067 151360 115 1985
1987 0 530764 142139 151280 108 1986
1988 0 531448 142267 151200 51 1987
1989 0 531920 142355 151160 51 1988
1990 0 532060 142379 151120 51 1989
1991 0 532516 142259 151120 64 1990
1992 0 532540 142263 151080 64 1991
1993 0 532900 142207 151080 71 1992
1994 0 533240 142291 151080 64 1993
1995 0 533348 142323 151040 64 1994
1996 0 533472 142339 151000 51 1995
1997 0 533876 142335 150960 45 1996
1998 0 534440 142323 150960 101 1997
1999 0 534976 142411 150960 64 1998
2000 0 535548 142431 150960 108 1999
2001 0 536060 142367 150960 75 2000
2002 0 536492 142399 150920 75 2001
2003 0 537040 142471 150920 96 2002
2004 0 537564 142455 150920 75 2003
2005 0 537832 142511 150880 75 2004
2006 0 538200 142599 150800 60 2005
2007 0 538648 142587 150800 80 2006
2008 0 539084 142607 150760 80 2007
2009 0 539104 142667 150720 80 2008
2010 0 539128 142791 150680 80 2009
2011 0 539172 142915 150640 40 2010
2012 0 539696 143059 150600 40 2011
2013 0 540936 143071 150600 40 2012
2014 0 541096 143003 150640 40 2013
2015 0 541396 142955 150680 32 2014
2016 0 541744 143035 150640 40 2015
2017 0 542612 143015 150600 51 2016
2018 0 541892 143131 150720 40 2017
2019 0 542676 143139 150560 51 2017
2020 0 542944 143427 150480 51 2019
2021 0 543044 143511 150440 51 2020
2022 0 543296 143335 150480 40 2021
2023 0 543340 143199 150520 40 2022
2024 0 543416 143027 150560 40 2023
2025 0 543492 142899 150600 40 2024
2026 0 543612 142755 150640 40 2025
2027 0 543724 142655 150680 51 2026
2028 0 543872 142507 150720 51 2027
2029 0 544204 142503 150800 75 2028
2030 0 544396 142447 150840 102 2029
2031 0 544784 142351 150960 102 2030
2032 0 545120 142159 151040 81 2031
2033 0 545212 142059 151120 81 2032
2034 0 545388 141979 151280 101 2033
2035 0 545508 141959 151360 104 2034
2036 0 545616 141971 151400 104 2035
2037 0 545988 141907 151440 124 2036
2038 0 546216 141807 151480 148 2037
2039 0 546380 141799 151600 178 2038
2040 0 546504 141759 151680 164 2039
2041 0 546636 141731 151720 164 2040
2042 0 546788 141683 151840 120 2041
2043 0 546996 141679 151920 124 2042
2044 0 547176 141715 152000 218 2043
2045 0 547780 141567 151960 80 2044
2046 0 548400 141463 152000 90 2045
2047 0 548696 141335 152080 81 2046
2048 0 548852 141347 152120 81 2047
2049 0 548944 141307 152160 98 2048
2050 0 549248 141315 152360 101 2049
2051 0 549356 141311 152400 71 2050
2052 0 549420 141311 152440 71 2051
2053 0 549548 141279 152480 71 2052
2054 0 549724 141259 152560 75 2053
2055 0 549792 141275 152600 75 2054
2056 0 550068 141223 152720 98 2055
2057 0 550216 141195 152880 98 2056
2058 0 550220 141175 152920 98 2057
2059 0 550400 141107 153080 90 2058
2060 0 550528 141083 153160 80 2059
2061 0 550680 141023 153240 98 2060
2062 0 550692 141043 153280 98 2061
2063 0 550816 141047 153400 98 2062
2064 0 550928 141059 153520 81 2063
2065 0 551488 141440 154360 197 2064
2066 0 551584 141440 154600 157 2065
2067 0 551744 141568 154760 181 2066
2068 0 551968 141536 154880 120 2067
2069 0 552128 141504 155080 96 2068
2070 0 552320 141504 155280 91 2069
2071 0 552480 141472 155520 81 2070
2072 0 552576 141536 155760 81 2071
2073 0 552672 141568 156040 108 2072
2074 0 552448 141696 156040 80 2073
2075 0 552224 141824 156120 60 2074
2076 0 552032 142016 156240 60 2075
2077 0 551904 142240 156280 80 2076
2078 0 551808 142432 156440 32 2077
2079 0 551712 142592 156640 60 2078
2080 0 551616 142784 156800 51 2079
2081 0 551456 142976 156840 60 2080
2082 0 551328 143200 156920 86 2081
2083 0 551296 143456 156920 71 2082
2084 0 551232 143712 157000 51 2083
2085 0 551232 143968 157000 86 2084
2086 0 551264 144160 156800 101 2085
2087 0 551296 144416 156760 200 2086
2088 0 551136 144608 156840 175 2087
2089 0 551072 144768 157040 75 2088
2090 0 551072 144928 157240 71 2089
2091 0 551072 145152 157400 75 2090
2092 0 551072 145376 157560 51 2091
2093 0 551072 145632 157640 60 2092
2094 0 551008 145888 157760 60 2093
2095 0 551008 146144 157840 80 2094
2096 0 551104 146400 157960 60 2095
2097 0 551200 146656 158000 60 2096
2098 0 551264 146912 158080 64 2097
2099 0 551360 147168 158120 104 2098
2100 0 551456 147424 158120 40 2099
2101 0 551488 147680 158080 60 2100
2102 0 551488 147840 158080 75 2101
2103 0 552832 141440 156200 81 2073
2104 0 553024 141280 156360 75 2103
2105 0 554029 141028 156640 210 2104
2106 0 554752 140352 157360 203 2105
2107 0 554752 140128 157240 186 2106
2108 0 554880 139872 157240 209 2107
2109 0 554976 139648 157320 226 2108
2110 0 555008 139392 157240 139 2109
2111 0 555008 139168 157120 64 2110
2112 0 555104 138912 157040 71 2111
2113 0 555264 138784 156880 60 2112
2114 0 555456 138688 156720 64 2113
2115 0 555680 138592 156600 51 2114
2116 0 555936 138560 156520 64 2115
2117 0 556192 138592 156440 75 2116
2118 0 556384 138624 156280 60 2117
2119 0 556608 138624 156160 71 2118
2120 0 556832 138688 156040 81 2119
2121 0 557088 138720 156040 108 2120
2122 0 557344 138656 156040 71 2121
2123 0 557568 138528 156040 124 2122
2124 0 557760 138336 156040 40 2123
2125 0 557952 138144 156000 81 2124
2126 0 558144 137952 156080 51 2125
2127 0 558336 137792 156160 75 2126
2128 0 558560 137632 156200 81 2127
2129 0 558784 137440 156200 60 2128
2130 0 559008 137312 156200 60 2129
2131 0 559232 137280 156080 60 2130
2132 0 559456 137184 155960 60 2131
2133 0 559680 137088 155840 60 2132
2134 0 559936 136992 155840 80 2133
2135 0 560160 136992 155720 80 2134
2136 0 560384 136864 155640 208 2135
2137 0 560640 136800 155640 197 2136
2138 0 560832 136704 155440 178 2137
2139 0 561088 136608 155400 172 2138
2140 0 561280 136416 155320 107 2139
2141 0 561504 136256 155320 98 2140
2142 0 561696 136096 155240 71 2141
2143 0 561920 135968 155200 81 2142
2144 0 562176 135872 155120 60 2143
2145 0 562432 135808 155040 51 2144
2146 0 562688 135808 155040 64 2145
2147 0 562944 135744 155040 40 2146
2148 0 563200 135648 155040 60 2147
2149 0 563456 135584 155040 71 2148
2150 0 563712 135520 155000 60 2149
2151 0 563936 135360 155000 80 2150
2152 0 564192 135232 155040 60 2151
2153 0 564448 135136 155040 81 2152
2154 0 564672 135008 155000 80 2153
2155 0 564864 134848 154960 80 2154
2156 0 565088 134720 154920 64 2155
2157 0 565312 134592 154880 71 2156
2158 0 554656 141216 157640 71 2105
2159 0 554816 141408 157800 86 2158
2160 0 554848 141664 157920 51 2159
2161 0 554816 141856 158120 75 2160
2162 0 554816 142048 158320 71 2161
2163 0 554816 142208 158520 64 2162
2164 0 554816 142336 158760 75 2163
2165 0 554944 142496 158920 75 2164
2166 0 554976 142656 159120 60 2165
2167 0 554976 142816 159320 71 2166
2168 0 555008 142944 159560 91 2167
2169 0 554880 142944 159800 60 2168
2170 0 554784 142944 160040 71 2169
2171 0 554624 142976 160280 71 2170
2172 0 554624 143136 160480 80 2171
2173 0 554656 143360 160600 60 2172
2174 0 554720 143616 160680 60 2173
2175 0 554816 143872 160720 51 2174
2176 0 555008 144064 160760 71 2175
2177 0 555136 144288 160800 51 2176
2178 0 555232 144544 160800 51 2177
2179 0 555360 144768 160840 80 2178
2180 0 555360 145024 160880 60 2179
2181 0 555360 145088 160960 60 2180
2182 0 546980 141787 152160 218 2044
2183 0 546836 141763 152200 124 2182
2184 0 547140 141787 152320 218 2183
2185 0 546736 141695 152280 124 2183
2186 0 546732 141719 152360 124 2185
2187 0 546764 141743 152480 218 2186
2188 0 505192 136695 160360 230 1845
2189 0 505208 136715 160280 254 2188
2190 0 505236 136723 160240 254 2189
2191 0 505240 136723 160080 254 2190
2192 0 505256 136707 160040 254 2191
2193 0 503752 137379 161480 102 1834
2194 0 503892 137267 161680 102 2193
2195 0 503920 137251 161720 64 2194
2196 0 504000 137219 161880 64 2195
2197 0 504072 137219 162080 64 2196
2198 0 504156 137195 162200 102 2197
2199 0 504204 137287 162400 102 2198
2200 0 504180 137403 162560 136 2199
2201 0 504124 137427 162760 136 2200
2202 0 504064 137427 162840 128 2201
2203 0 504076 137511 162960 32 2202
2204 0 503972 137459 163160 96 2203
2205 0 504036 137475 163200 175 2204
2206 0 503916 137459 163320 96 2205
2207 0 503684 137303 163400 128 2206
2208 0 503408 137263 163640 91 2207
2209 0 503360 137199 163880 71 2208
2210 0 503300 137071 164120 71 2209
2211 0 503292 136971 164280 75 2210
2212 0 503284 136919 164360 75 2211
2213 0 503176 136815 164440 32 2212
2214 0 502980 136999 164480 45 2213
2215 0 502812 137131 164560 81 2214
2216 0 502704 137219 164680 81 2215
2217 0 502652 137263 164720 81 2216
2218 0 502496 137455 164840 60 2217
2219 0 502400 137703 164960 75 2218
2220 0 502384 137779 165000 75 2219
2221 0 502336 137823 165040 75 2220
2222 0 502324 137975 165080 137 2221
2223 0 502300 138023 165120 137 2222
2224 0 502292 138043 165160 137 2223
2225 0 502468 138287 165200 137 2224
2226 0 502520 138307 165240 137 2225
2227 0 502160 137999 165280 98 2224
2228 0 502116 138071 165400 98 2227
2229 0 502088 138083 165480 98 2228
2230 0 501972 138143 165520 98 2229
2231 0 501876 138287 165560 98 2230
2232 0 501424 138831 165560 71 2231
2233 0 501416 138831 165600 71 2232
2234 0 501312 138911 165680 81 2233
2235 0 501172 139115 165720 80 2234
2236 0 501060 139271 165760 51 2235
2237 0 500996 139383 165800 51 2236
2238 0 500924 139543 165840 32 2237
2239 0 500904 139579 165880 32 2238
2240 0 500868 139555 165960 32 2239
2241 0 500820 139507 166000 32 2240
2242 0 500784 139507 166040 32 2241
2243 0 500740 139527 166080 32 2242
2244 0 500700 139555 166120 32 2243
2245 0 500676 139559 166160 32 2244
2246 0 500616 139583 166200 32 2245
2247 0 500592 139515 166280 32 2246
2248 0 500544 139531 166320 32 2247
2249 0 500540 139567 166360 32 2248
2250 0 500572 139667 166480 32 2249
2251 0 500588 139911 166600 80 2250
2252 0 500736 140307 166640 156 2251
2253 0 500984 140479 166800 80 2252
2254 0 501292 140855 166840 51 2253
2255 0 501380 140927 166880 51 2254
2256 0 501444 141055 166960 75 2255
2257 0 501528 141115 167000 75 2256
2258 0 501568 141119 167040 75 2257
2259 0 501640 141267 167080 86 2258
2260 0 501952 141563 167120 120 2259
2261 0 502212 142043 167120 91 2260
2262 0 502380 142219 167160 101 2261
2263 0 502444 142715 167160 60 2262
2264 0 502688 142963 167080 32 2263
2265 0 502680 143083 167040 32 2264
2266 0 503148 143239 167040 102 2265
2267 0 503968 143791 167040 164 2266
2268 0 503936 143959 166880 164 2267
2269 0 503928 144019 166840 164 2268
2270 0 503956 144051 166800 164 2269
2271 0 503864 144075 166760 164 2270
2272 0 503880 144207 166720 164 2271
2273 0 503856 144307 166680 164 2272
2274 0 504648 144779 166880 90 2268
2275 0 504672 145043 166960 75 2274
2276 0 504740 145079 167000 75 2275
2277 0 504828 145163 167080 60 2276
2278 0 504908 145339 167120 40 2277
2279 0 505080 145727 167080 86 2278
2280 0 505156 145859 167040 81 2279
2281 0 505240 145951 167000 81 2280
2282 0 505308 146219 166920 80 2281
2283 0 505332 146283 166880 80 2282
2284 0 505552 146619 166880 80 2283
2285 0 505940 147019 166880 124 2284
2286 0 505920 147107 166840 124 2285
2287 0 505848 147503 166840 101 2286
2288 0 505964 147871 166800 86 2287
2289 0 506156 148487 166800 60 2288
2290 0 505936 148951 166800 80 2289
2291 0 505800 149583 166800 80 2290
2292 0 505796 149575 166880 80 2291
2293 0 505824 149755 166960 71 2292
2294 0 505880 149811 167000 71 2293
2295 0 505936 149879 167080 81 2294
2296 0 506040 149948.33 167160 81 2295
2297 0 506092 149983 167200 81 2296
2298 0 506132 149987 167240 81 2297
2299 0 506224 150047 167280 45 2298
2300 0 506320 150167 167320 45 2299
2301 0 506372 150367 167400 75 2300
2302 0 506384 150399 167440 75 2301
2303 0 506428 150459 167480 75 2302
2304 0 506472 150567 167520 75 2303
2305 0 506552 150675 167560 51 2304
2306 0 506564 150767 167600 51 2305
2307 0 506596 150875 167640 51 2306
2308 0 506696 151455 167720 96 2307
2309 0 506720 151523 167760 96 2308
2310 0 506724 151659 167840 102 2309
2311 0 506748 152051 167920 81 2310
2312 0 506760 152155 167960 90 2311
2313 1 506768 152275 168000 90 2312
2314 0 506756 152455 168080 75 2313
2315 0 506796 152815 168240 115 2314
2316 0 506772 152807 168320 115 2315
2317 0 506820 152875 168520 150 2316
2318 0 506820 152919 168560 150 2317
2319 0 506852 153279 168800 91 2318
2320 0 506840 153423 168880 91 2319
2321 0 506832 153495 168920 98 2320
2322 0 506688 154368 169640 80 2321
2323 0 506688 154624 169640 51 2322
2324 0 506688 154880 169680 32 2323
2325 0 506688 155136 169720 32 2324
2326 0 506816 155392 169760 45 2325
2327 0 507008 155584 169880 140 2326
2328 0 507168 155776 169920 153 2327
2329 0 507168 156000 170040 197 2328
2330 0 507104 156192 170200 240 2329
2331 0 507200 156320 170400 164 2330
2332 0 507328 156288 170640 189 2331
2333 0 507360 156416 170880 141 2332
2334 0 507328 156448 171160 137 2333
2335 0 507328 156576 171400 143 2334
2336 0 507456 156768 171520 120 2335
2337 0 507616 156928 171680 86 2336
2338 0 507744 157088 171880 51 2337
2339 0 507840 157248 172080 51 2338
2340 0 507840 157408 172280 81 2339
2341 0 507840 157600 172480 51 2340
2342 0 507904 157760 172680 71 2341
2343 0 507904 157856 172960 64 2342
2344 0 507904 157856 173000 64 2343
2345 0 505064 145767 167200 86 2279
2346 0 505076 145759 167280 86 2345
2347 0 504092 143719 167160 186 2267
2348 0 504294 143702.06 167200 186 2347
2349 0 504188 143691 167240 186 2348
2350 0 504160 143655 167320 186 2349
2351 0 504100 143651 167360 186 2350
2352 0 504108 143455 167440 183 2351
2353 0 504100 143439 167520 183 2352
2354 0 504016 143175 167560 -1 2353
2355 0 504036 143071 167640 -1 2354
2356 0 504056 142939 167720 -1 2355
2357 0 500172 138755 161840 192 1828
2358 0 468644 130027 161840 209 1623
2359 0 468580 130059 161800 209 2358
2360 0 468568 129995 161760 166 2359
2361 0 468560 130027 161720 166 2360
2362 0 469096 129975 161720 284 2361
2363 0 469160 129971 161640 284 2362
2364 0 468084 129971 161720 210 2361
2365 0 467804 129927 161680 166 2364
2366 0 467456 129839 161640 166 2365
2367 0 467416 129839 161600 166 2366
2368 0 467388 129831 161560 166 2367
2369 0 467352 129775 161520 166 2368
2370 0 455852 126551 169240 128 1549
2371 0 455836 126407 169200 128 2370
2372 0 455768 126247 169160 128 2371
2373 0 455740 126115 169120 128 2372
2374 0 455672 126055 169080 128 2373
2375 0 398376 143875 199360 -1 161
2376 0 398404 143891 199320 -1 2375
2377 0 398428 143903 199280 -1 2376
2378 0 398456 143999 199240 -1 2377
