# Supplementary material for: Connectomics Analysis Reveals First-, Second-, and Third-Order Thermosensory and Hygrosensory Neurons in the Adult Drosophila Brain
Source: Curr Biol. 2020 Aug 17;30(16):3167–3182.e4. doi: 10.1016/j.cub.2020.06.028 (PMC7443704; doi:10.1016/j.cub.2020.06.028)
Supplement: Data S1. Skeletons and Meshes, Related to STAR Methods — marin2020-skeletons contains files describing the morphology of each neuron in this study (in FAFB14 space, .swc format). glomeruli_meshes contains the glomerular meshes (in FAFB14 space, .stl format). neuropil_meshes contains the glomerular meshes (in FAFB14 space, .stl format). [file mmc5.zip › VP_SI/marin2020-skeletons/13054040.swc]

# SWC format file
# based on specifications at http://www.neuronland.org/NLMorphologyConverter/MorphologyFormats/SWC/Spec.html
# Created by nat::write.neuron.swc
# PointNo Label X Y Z Radius Parent 
1 0 582565.5 287020.94 55040 148 -1
2 0 582766.25 286696.62 55240 166 1
3 0 582961.4 286411.44 55440 150 2
4 0 583099.7 286063.62 55640 186 3
5 0 583401 285503.8 55840 189 4
6 0 583619.25 285220.62 55960 273 5
7 0 583856.7 284966.2 56120 186 6
8 0 584053.44 284851.7 56280 122 7
9 0 584203.06 284468.47 56480 176 8
10 0 584621.4 283975.38 56560 175 9
11 0 584660.4 283711.28 56640 196 10
12 0 584766.75 283405.94 56760 240 11
13 0 584733 283096.03 56920 243 12
14 0 584852.94 281895.28 57000 209 13
15 0 584906.9 280549.66 56960 104 14
16 0 584752.8 279829.5 56800 197 15
17 0 583861.5 278706.25 56680 228 16
18 0 583187.9 277976.7 56720 198 17
19 0 582722.5 277702 56800 263 18
20 0 582390.9 277563.66 56920 163 19
21 0 582249.75 277332.28 57040 246 20
22 0 582089.4 277200.3 57160 256 21
23 0 581730.6 276779.88 57320 178 22
24 0 581478.8 276529.22 57440 224 23
25 0 581219.3 276267.34 57600 224 24
26 0 580992.25 275914.97 57760 200 25
27 0 580862.25 275623.25 57880 245 26
28 0 580762.3 275471.22 58080 148 27
29 0 580549.2 275340.72 58240 148 28
30 0 580360.6 275250.44 58440 143 29
31 0 580075.56 275097.28 58640 168 30
32 0 579906.4 274977.75 58840 140 31
33 0 579562.75 274888.3 59080 148 32
34 0 579350.8 274778.22 59280 140 33
35 0 579245.94 274714.9 59440 163 34
36 0 579041 274618.03 59600 166 35
37 0 578819.25 274595.94 59800 209 36
38 0 578499.5 274597.3 60000 198 37
39 0 579263 274676.44 60040 160 38
40 0 579179.7 274663.38 60160 160 39
41 0 578717 274692 60320 75 40
42 0 578426.3 274773 60480 134 41
43 0 578135.25 274789.16 60600 143 42
44 0 577743.25 274833.28 60760 168 43
45 0 577369.7 275058.78 60920 186 44
46 0 576932.94 275365.9 61080 124 45
47 0 576659.2 275444.72 61240 234 46
48 0 576486.4 275513.4 61400 234 47
49 0 576168.25 275654.25 61560 200 48
50 0 575424 275648 62240 181 49
51 0 575232 275808 62280 153 50
52 0 574976 275776 62320 234 51
53 0 574720 275712 62440 120 52
54 0 574464 275744 62560 32 53
55 0 574464 275488 62840 102 54
56 0 574208 275520 62880 154 55
57 0 573952 275456 62920 224 56
58 0 573728 275360 63000 240 57
59 0 573504 275168 63000 237 58
60 0 573280 275040 63040 244 59
61 0 573152 274784 63080 224 60
62 0 572928 274656 63120 200 61
63 0 572672 274656 63160 237 62
64 0 572448 274560 63240 186 63
65 0 572192 274624 63320 272 64
66 0 571968 274592 63440 288 65
67 0 571808 274432 63600 251 66
68 0 571648 274240 63720 235 67
69 0 571424 274144 63840 186 68
70 0 571264 273984 64000 186 69
71 0 571136 273760 64160 269 70
72 0 570976 273760 64360 226 71
73 0 570720 273728 64480 150 72
74 0 570560 273856 64640 80 73
75 0 570368 273888 64800 128 74
76 0 570112 273888 64800 160 75
77 0 569920 273824 65000 104 76
78 0 569728 273888 65200 176 77
79 0 569632 273888 65440 156 78
80 0 569440 273824 65640 229 79
81 0 569408 273792 65680 217 80
82 0 569184 273696 65800 181 81
83 0 568960 273536 65840 200 82
84 0 568704 273504 65960 226 83
85 0 568576 273504 66200 256 84
86 0 568480 273408 66440 204 85
87 0 568256 273312 66560 212 86
88 0 568064 273120 66560 230 87
89 0 568032 272928 66760 135 88
90 0 567968 272768 66960 172 89
91 0 568032 272544 67120 175 90
92 0 568032 272320 67240 242 91
93 0 568032 272064 67280 240 92
94 0 568000 271808 67280 245 93
95 0 567936 271552 67320 175 94
96 0 567936 271296 67400 214 95
97 0 567904 271040 67400 235 96
98 0 567744 271040 67640 200 97
99 0 567552 271104 67800 197 98
100 0 567424 271232 68000 157 99
101 0 567392 271264 68280 104 100
102 0 567360 271264 68560 64 101
103 0 567328 271264 68840 148 102
104 0 567232 271136 69080 202 103
105 0 567200 271040 69320 189 104
106 0 567232 271040 69600 186 105
107 0 567200 271136 69840 141 106
108 0 567296 271072 70080 150 107
109 0 567392 271104 70360 150 108
110 0 567520 271200 70560 140 109
111 0 567584 271168 70800 190 110
112 0 567712 271168 71040 160 111
113 0 567776 271200 71280 175 112
114 0 567808 271264 71520 163 113
115 0 567904 271200 71760 163 114
116 0 567904 271168 72040 104 115
117 0 567904 271104 72320 160 116
118 0 567968 271200 72560 163 117
119 0 567968 271232 72840 154 118
120 0 567872 271296 73080 124 119
121 0 567808 271456 73280 154 120
122 0 566987.7 271844.5 74040 189 121
123 0 565952 272000 74600 221 122
124 0 565792 272000 74800 190 123
125 0 565664 272096 75000 164 124
126 0 565504 272128 75200 164 125
127 0 565344 272128 75400 131 126
128 0 565184 272128 75600 176 127
129 0 565024 272096 75800 196 128
130 0 564832 272032 76000 229 129
131 0 564736 272064 76240 217 130
132 0 564640 272032 76320 218 131
133 0 564480 271936 76120 98 132
134 0 564288 271808 76000 115 133
135 0 564096 271648 75840 186 134
136 0 563840 271552 75800 200 135
137 0 563712 271456 75560 251 136
138 0 563456 271456 75480 196 137
139 0 563232 271296 75480 226 138
140 0 563104 271104 75280 202 139
141 0 563104 270848 75240 107 140
142 0 563072 270592 75240 90 141
143 0 563040 270336 75240 107 142
144 0 563008 270080 75240 124 143
145 0 562944 269824 75280 122 144
146 0 563008 269568 75320 45 145
147 0 563136 269312 75320 81 146
148 0 563264 269088 75320 71 147
149 0 563296 268832 75280 102 148
150 0 563424 268576 75320 81 149
151 0 563680 268512 75320 107 150
152 0 563936 268544 75200 71 151
153 0 564160 268672 75040 81 152
154 0 564224 268736 74960 60 153
155 0 564672 272032 76600 198 132
156 0 564512 271936 76840 189 155
157 0 564384 271840 77040 148 156
158 0 564320 271712 77280 115 157
159 0 564192 271616 77480 104 158
160 0 564064 271584 77720 45 159
161 0 564064 271424 77920 71 160
162 0 564064 271264 78160 45 161
163 0 564064 271200 78240 60 162
164 0 564096 271040 78440 124 163
165 0 564192 271040 78680 131 164
166 0 564192 271040 78720 137 165
167 0 564064 270816 78600 134 166
168 0 564064 270560 78560 124 167
169 0 564000 270304 78480 102 168
170 0 563936 270048 78480 120 169
171 0 563936 269792 78480 75 170
172 0 563936 269536 78480 51 171
173 0 563936 269280 78480 86 172
174 0 563904 269024 78480 120 173
175 0 563936 268768 78480 124 174
176 0 564032 268512 78560 80 175
177 0 564096 268256 78640 101 176
178 0 564096 268000 78680 80 177
179 0 564096 267968 78680 86 178
180 0 564064 267712 78680 51 179
181 0 564032 267456 78680 107 180
182 0 563840 267264 78600 91 181
183 0 563648 267104 78520 90 182
184 0 563456 266944 78440 75 183
185 0 563232 266784 78400 51 184
186 0 563040 266592 78400 40 185
187 0 562848 266400 78440 51 186
188 0 562688 266240 78560 60 187
189 0 562496 266048 78640 104 188
190 0 562336 265824 78720 91 189
191 0 562176 265632 78800 51 190
192 0 562016 265472 78960 90 191
193 0 561824 265280 78960 80 192
194 0 561664 265056 78960 143 193
195 0 561664 264800 78920 150 194
196 0 561504 264608 78960 166 195
197 0 561312 264416 79000 120 196
198 0 561120 264224 79040 136 197
199 0 560928 264064 79080 140 198
200 0 560736 263872 79080 120 199
201 0 560512 263744 79000 98 200
202 0 560426.7 263722.66 78960 98 201
203 0 560106.5 263764.53 79200 -1 202
204 0 560256 263680 78880 98 202
205 0 560096 263648 78680 139 204
206 0 559936 263680 78480 80 205
207 0 559840 263616 78240 40 206
208 0 559712 263456 78040 75 207
209 0 559584 263264 77880 120 208
210 0 559584 263008 77840 86 209
211 0 559584 262752 77800 166 210
212 0 559680 262528 77720 120 211
213 0 559680 262304 77720 75 212
214 0 564320 267936 78800 102 179
215 0 564576 267936 78840 80 214
216 0 564832 267904 78920 80 215
217 0 565088 267936 79000 86 216
218 0 565312 268096 79000 81 217
219 0 565568 268160 79000 122 218
220 0 565792 268288 79000 107 219
221 0 565984 268448 78960 101 220
222 0 566240 268544 78920 102 221
223 0 566432 268736 78920 98 222
224 0 566624 268928 78800 64 223
225 0 566624 268960 78640 51 224
226 0 566528 268832 78400 75 225
227 0 566368 268672 78200 32 226
228 0 566208 268512 78040 71 227
229 0 566048 268320 77960 64 228
230 0 565888 268128 77920 128 229
231 0 565920 267904 77800 32 230
232 0 566080 267744 77680 51 231
233 0 566208 267584 77480 90 232
234 0 566368 267424 77280 60 233
235 0 566528 267296 77080 75 234
236 0 566784 267264 77040 75 235
237 0 566976 267104 76880 115 236
238 0 567200 266944 76840 178 237
239 0 567456 266944 76760 154 238
240 0 567648 267104 76680 175 239
241 0 567872 267264 76680 115 240
242 0 568096 267392 76680 141 241
243 0 568224 267456 76600 101 242
244 0 566784 269184 78600 154 225
245 0 566944 269408 78640 124 244
246 0 567136 269600 78680 108 245
247 0 567296 269792 78720 75 246
248 0 567488 269984 78800 81 247
249 0 567552 270176 78960 75 248
250 0 567648 270432 78960 80 249
251 0 567712 270688 78960 128 250
252 0 567904 270880 78880 120 251
253 0 568096 271072 78800 81 252
254 0 568256 271232 78640 80 253
255 0 568352 271360 78600 91 254
256 0 566752 269088 78360 141 244
257 0 566848 269056 78080 175 256
258 0 567072 268960 77960 150 257
259 0 567328 268896 77840 98 258
260 0 567520 268832 77680 102 259
261 0 567584 268800 77600 107 260
262 0 564224 271232 78880 150 166
263 0 564192 271488 78920 208 262
264 0 564192 271648 79120 189 263
265 0 564224 271872 79280 120 264
266 0 564224 272032 79480 139 265
267 0 564384 272224 79640 198 266
268 0 564448 272480 79720 148 267
269 0 564416 272736 79720 134 268
270 0 564576 272960 79840 164 269
271 0 564736 273152 79960 166 270
272 0 564864 273312 79960 197 271
273 0 565056 273504 80000 160 272
274 0 565248 273696 79960 140 273
275 0 565440 273888 79880 115 274
276 0 565632 274080 79880 86 275
277 0 565760 274304 79800 137 276
278 0 565920 274528 79800 160 277
279 0 566112 274720 79800 80 278
280 0 566272 274880 79680 115 279
281 0 566464 275040 79560 124 280
282 0 566528 275296 79560 80 281
283 0 566592 275552 79560 107 282
284 0 566624 275584 79560 120 283
285 0 566816 275776 79640 98 284
286 0 566944 276000 79720 122 285
287 0 567104 276224 79760 51 286
288 0 567328 276416 79720 122 287
289 0 567552 276576 79640 102 288
290 0 567776 276640 79520 140 289
291 0 567968 276800 79360 98 290
292 0 568064 277024 79240 124 291
293 0 568320 277152 79200 108 292
294 0 568480 277344 79120 91 293
295 0 568576 277568 79040 51 294
296 0 568736 277792 78960 64 295
297 0 568736 277888 78880 32 296
298 0 568864 278080 79040 115 297
299 0 569024 278272 79120 96 298
300 0 569280 278400 79160 140 299
301 0 569536 278400 79160 32 300
302 0 569792 278400 79160 40 301
303 0 569984 278528 79320 153 302
304 0 570240 278592 79320 178 303
305 0 570496 278624 79360 183 304
306 0 570720 278688 79240 136 305
307 0 570944 278720 79120 102 306
308 0 571168 278848 79120 75 307
309 0 571424 278944 79120 64 308
310 0 571680 279008 79120 75 309
311 0 571936 279040 79040 91 310
312 0 572192 279040 78960 81 311
313 0 572416 278912 78800 45 312
314 0 572576 278752 78640 51 313
315 0 572832 278688 78600 80 314
316 0 573088 278624 78600 80 315
317 0 573184 278528 78600 51 316
318 0 573376 278368 78640 107 317
319 0 573632 278336 78640 81 318
320 0 573792 278176 78840 75 319
321 0 573920 278016 79040 80 320
322 0 573984 277760 79080 120 321
323 0 573984 277504 79080 124 322
324 0 573984 277344 79080 148 323
325 0 574176 277152 79080 128 324
326 0 574272 276896 79120 107 325
327 0 574336 276640 79160 75 326
328 0 574464 276416 79160 86 327
329 0 574624 276224 79120 160 328
330 0 574720 276160 78880 128 329
331 0 574560 276288 78720 124 330
332 0 574560 276416 78680 102 331
333 0 573760 277280 79200 120 324
334 0 573600 277120 79320 90 333
335 0 573440 276960 79520 75 334
336 0 573312 276832 79680 122 335
337 0 574177.75 277546.8 78960 -1 324
338 0 574354.6 277636.94 78840 -1 337
339 0 574387.5 277683.9 78760 -1 338
340 0 573088 278496 78360 32 317
341 0 572928 278528 78160 32 340
342 0 568576 278016 78720 75 297
343 0 568352 278080 78560 32 342
344 0 568160 278048 78360 60 343
345 0 568064 278048 78120 160 344
346 0 568064 277952 77880 163 345
347 0 568140.8 277856 77760 147 346
348 0 568192 277792 77680 137 347
349 0 568320 277600 77560 163 348
350 0 568480 277376 77520 120 349
351 0 568640 277280 77320 140 350
352 0 568800 277152 77120 150 351
353 0 568928 277152 76880 101 352
354 0 569024 277152 76600 71 353
355 0 569088 277152 76320 71 354
356 0 569248 277184 76120 64 355
357 0 569408 277216 75920 104 356
358 0 569568 277216 75720 98 357
359 0 569792 277216 75560 75 358
360 0 570016 277248 75400 81 359
361 0 570208 277344 75240 128 360
362 0 570432 277408 75120 98 361
363 0 570688 277472 75040 75 362
364 0 570912 277568 74960 81 363
365 0 571168 277664 74920 98 364
366 0 571424 277696 74800 80 365
367 0 571648 277824 74680 75 366
368 0 571872 277952 74520 91 367
369 0 572064 278144 74400 122 368
370 0 572224 278336 74360 90 369
371 0 572352 278560 74400 51 370
372 0 572480 278784 74480 122 371
373 0 572640 278944 74640 136 372
374 0 572704 279008 74680 163 373
375 0 572864 279136 74880 157 374
376 0 573056 279328 74960 122 375
377 0 573088 279520 75160 128 376
378 0 573088 279744 75320 136 377
379 0 573216 279936 75480 168 378
380 0 573248 280096 75680 104 379
381 0 572640 279264 74640 156 374
382 0 572576 279520 74520 122 381
383 0 572576 279744 74400 120 382
384 0 572608 280000 74440 101 383
385 0 572608 279968 74720 164 384
386 0 572512 280032 74960 108 385
387 0 572480 280096 75040 51 386
388 0 566464 275648 79760 98 284
389 0 566240 275648 79960 98 388
390 0 566016 275552 80080 51 389
391 0 565824 275392 79880 32 390
392 0 564928 273376 79720 178 272
393 0 565056 273312 79480 186 392
394 0 565280 273344 79280 186 393
395 0 565472 273376 79120 176 394
396 0 565728 273408 79040 181 395
397 0 565920 273536 78920 124 396
398 0 564192 271040 78040 32 163
399 0 564352 271040 78160 32 398
400 0 567808 270816 67320 236 97
401 0 567680 270592 67280 240 400
402 0 567520 270400 67360 229 401
403 0 567296 270240 67360 230 402
404 0 567168 270144 67160 277 403
405 0 567040 270240 66960 237 404
406 0 566944 270240 66880 226 405
407 0 566848 270368 67160 32 406
408 0 566944 270976 67160 32 407
409 0 566752 270272 66680 284 406
410 0 566560 270144 66560 240 409
411 0 566336 269984 66560 178 410
412 0 566336 269728 66560 181 411
413 0 566176 269504 66600 250 412
414 0 565952 269376 66640 240 413
415 0 565696 269280 66600 248 414
416 0 565472 269152 66600 254 415
417 0 565216 269024 66640 221 416
418 0 564992 268864 66720 202 417
419 0 564864 268736 66760 200 418
420 0 564992 268544 66920 120 419
421 0 565088 268288 67000 75 420
422 0 565088 268064 67200 40 421
423 0 565120 267872 67400 60 422
424 0 565216 267712 67600 81 423
425 0 565376 267712 67800 81 424
426 0 565536 267552 68000 32 425
427 0 565664 267392 68160 120 426
428 0 565792 267200 68320 163 427
429 0 565792 267168 68600 160 428
430 0 565888 267008 68840 139 429
431 0 565856 266848 69040 86 430
432 0 565824 266688 69240 107 431
433 0 565792 266560 69480 102 432
434 0 565792 266432 69720 90 433
435 0 565856 266400 69960 96 434
436 0 566016 266400 70200 90 435
437 0 566176 266432 70400 131 436
438 0 566272 266432 70640 148 437
439 0 566240 266528 70920 143 438
440 0 566176 266592 71160 198 439
441 0 566176 266752 71360 143 440
442 0 566048 266912 71560 124 441
443 0 565984 267104 71720 124 442
444 0 565984 267360 71720 81 443
445 0 565984 267584 71560 71 444
446 0 565984 267616 71520 64 445
447 0 564608 268672 66760 197 419
448 0 564352 268576 66760 183 447
449 0 564096 268480 66760 135 448
450 0 563872 268352 66760 124 449
451 0 563648 268224 66760 197 450
452 0 563424 268096 66760 197 451
453 0 563168 268000 66760 200 452
454 0 562944 267872 66760 181 453
455 0 562688 267776 66840 227 454
456 0 562432 267872 66880 157 455
457 0 562176 267936 66880 136 456
458 0 561920 267936 67000 120 457
459 0 561760 268096 67200 60 458
460 0 561664 268192 67280 32 459
461 0 561472 268384 67320 104 460
462 0 561280 268576 67440 194 461
463 0 561088 268768 67440 175 462
464 0 561056 269024 67480 136 463
465 0 560992 269280 67560 128 464
466 0 560832 269504 67640 160 465
467 0 560768 269760 67680 131 466
468 0 560608 269984 67720 120 467
469 0 560544 270240 67760 107 468
470 0 560448 270496 67800 91 469
471 0 560320 270720 67800 163 470
472 0 560352 270944 67680 32 471
473 0 560384 271104 67480 115 472
474 0 560416 271360 67440 98 473
475 0 560544 271584 67440 122 474
476 0 560608 271840 67480 86 475
477 0 560608 272096 67360 139 476
478 0 560608 272352 67360 128 477
479 0 560704 272576 67480 164 478
480 0 560704 272736 67680 128 479
481 0 560704 272768 67760 122 480
482 0 560480 272672 67920 148 481
483 0 560288 272544 68120 81 482
484 0 560224 272480 68360 51 483
485 0 560224 272416 68440 64 484
486 0 560320 272288 68640 64 485
487 0 560480 272160 68800 51 486
488 0 560704 272064 68880 64 487
489 0 560896 271904 68920 101 488
490 0 560960 271712 69040 189 489
491 0 560960 271872 69280 128 490
492 0 561024 272032 69480 101 491
493 0 561120 272064 69720 115 492
494 0 561056 272064 70000 128 493
495 0 560896 272000 70200 128 494
496 0 560736 272160 70360 181 495
497 0 560672 272416 70440 81 496
498 0 560672 272448 70440 75 497
499 0 560928 271456 69160 150 490
500 0 560832 271232 69240 139 499
501 0 560768 270976 69240 75 500
502 0 560640 270752 69320 140 501
503 0 560480 270592 69440 172 502
504 0 560224 270464 69440 148 503
505 0 559968 270432 69440 71 504
506 0 559712 270432 69440 81 505
507 0 559488 270400 69560 128 506
508 0 559264 270464 69680 175 507
509 0 559008 270528 69760 164 508
510 0 558816 270560 69920 137 509
511 0 560160 272256 68240 32 485
512 0 560096 272064 68040 32 511
513 0 560096 272032 68000 32 512
514 0 560832 272896 67960 150 481
515 0 560992 273024 68120 209 514
516 0 561248 273088 68080 189 515
517 0 561440 273248 68000 163 516
518 0 561504 273312 67960 157 517
519 0 561696 273440 67800 124 518
520 0 561920 273568 67800 107 519
521 0 562144 273760 67800 128 520
522 0 562336 273920 67680 80 521
523 0 562528 273952 67520 51 522
524 0 562752 274112 67480 40 523
525 0 562976 274272 67360 135 524
526 0 563168 274464 67280 80 525
527 0 563360 274688 67280 64 526
528 0 563552 274880 67240 98 527
529 0 563744 275072 67200 108 528
530 0 563968 275232 67200 160 529
531 0 564160 275392 67280 154 530
532 0 564224 275616 67400 98 531
533 0 564256 275808 67560 107 532
534 0 564352 276032 67680 86 533
535 0 564352 276256 67800 156 534
536 0 564224 276448 67960 153 535
537 0 564064 276480 68160 150 536
538 0 563872 276512 68360 128 537
539 0 563712 276512 68360 96 538
540 0 561568 273376 68200 98 518
541 0 561568 273472 68480 32 540
542 0 561696 273664 68600 71 541
543 0 561728 273728 68640 96 542
544 0 561472 268000 67280 51 460
545 0 561312 267808 67440 122 544
546 0 561248 267616 67560 186 545
547 0 561408 267552 67760 102 546
548 0 561568 267488 67960 141 547
549 0 561696 267264 67960 154 548
550 0 561824 267072 67760 32 549
551 0 561856 267264 67480 32 550
552 0 561056 267424 67560 122 546
553 0 560864 267264 67640 197 552
554 0 560704 267040 67640 178 553
555 0 560704 266976 67640 189 554
556 0 560864 266816 67760 150 555
557 0 561088 266688 67800 160 556
558 0 561248 266496 67640 153 557
559 0 561280 266240 67600 128 558
560 0 561344 265984 67560 120 559
561 0 561472 265792 67360 32 560
562 0 561600 265696 67120 75 561
563 0 561824 265696 66960 98 562
564 0 561952 265728 66840 81 563
565 0 560512 266784 67760 204 555
566 0 560352 266784 67880 226 565
567 0 560288 266816 68120 240 566
568 0 560224 266784 68360 168 567
569 0 560160 266624 68600 108 568
570 0 560096 266464 68800 81 569
571 0 559968 266304 69000 81 570
572 0 559872 266144 69200 60 571
573 0 559744 266048 69400 40 572
574 0 559712 266016 69680 51 573
575 0 559616 266016 69960 96 574
576 0 559520 265984 70200 90 575
577 0 559392 265984 70440 71 576
578 0 559392 265952 70720 81 577
579 0 559360 265920 71000 90 578
580 0 559360 265824 71240 71 579
581 0 559360 265760 71520 71 580
582 0 559360 265664 71800 71 581
583 0 559360 265600 72080 90 582
584 0 559456 265632 72320 104 583
585 0 559552 265760 72560 108 584
586 0 559680 265856 72760 124 585
587 0 559840 265984 72960 75 586
588 0 559872 266112 73200 64 587
589 0 559872 266272 73400 60 588
590 0 559936 266464 73560 75 589
591 0 559968 266624 73760 128 590
592 0 559968 266784 73960 108 591
593 0 559808 266944 74160 160 592
594 0 559808 267168 74360 134 593
595 0 559648 267296 74520 178 594
596 0 559392 267200 74400 108 595
597 0 559200 267008 74320 104 596
598 0 559232 266816 74160 101 597
599 0 559360 266816 74000 150 598
600 0 560192 266560 67880 219 566
601 0 560096 266304 67840 237 600
602 0 560000 266112 68000 226 601
603 0 560000 265856 68000 203 602
604 0 560128 265632 67880 178 603
605 0 560128 265376 67920 189 604
606 0 560064 265216 67960 228 605
607 0 560256 265024 68080 189 606
608 0 560352 264800 68240 197 607
609 0 560512 264608 68320 228 608
610 0 560672 264448 68480 200 609
611 0 560832 264288 68640 226 610
612 0 560960 264096 68760 207 611
613 0 561184 264096 68880 228 612
614 0 561408 263968 69000 176 613
615 0 561536 263936 69240 204 614
616 0 561728 263808 69400 185 615
617 0 561888 263776 69600 219 616
618 0 562112 263648 69600 264 617
619 0 562240 263424 69720 245 618
620 0 562240 263296 69960 96 619
621 0 562528 263136 70440 204 620
622 0 562560 262880 70520 200 621
623 0 562528 262624 70560 163 622
624 0 562368 262400 70680 163 623
625 0 562240 262208 70800 153 624
626 0 562240 262016 71000 186 625
627 0 562272 261824 71160 185 626
628 0 562272 261600 71320 236 627
629 0 562144 261440 71480 230 628
630 0 561984 261248 71600 176 629
631 0 561952 260992 71680 128 630
632 0 561856 260736 71680 196 631
633 0 561792 260576 71800 124 632
634 0 561632 260416 71640 160 633
635 0 561472 260256 71520 208 634
636 0 561440 260416 71320 124 635
637 0 561440 260576 71120 122 636
638 0 561440 260736 70920 102 637
639 0 561344 260896 70720 32 638
640 0 561504 261120 70680 60 639
641 0 561728 261184 70560 32 640
642 0 561728 261152 70520 32 641
643 0 561280 260096 71480 128 635
644 0 561088 259904 71400 120 643
645 0 560864 259712 71400 104 644
646 0 560832 259488 71320 166 645
647 0 560608 259488 71440 120 646
648 0 560384 259488 71600 81 647
649 0 560128 259552 71680 101 648
650 0 559872 259552 71680 137 649
651 0 559616 259520 71600 150 650
652 0 559360 259488 71560 164 651
653 0 559136 259616 71520 124 652
654 0 558944 259808 71400 134 653
655 0 558848 260032 71280 183 654
656 0 558688 260192 71400 98 655
657 0 558560 260448 71400 98 656
658 0 558336 260576 71400 64 657
659 0 558080 260640 71360 64 658
660 0 557856 260736 71280 96 659
661 0 557600 260832 71280 81 660
662 0 557344 260832 71280 96 661
663 0 557088 260896 71320 104 662
664 0 556832 260928 71320 140 663
665 0 556640 260992 71480 172 664
666 0 556416 261024 71600 150 665
667 0 556160 261152 71600 212 666
668 0 555904 261056 71640 197 667
669 0 555648 261056 71640 172 668
670 0 555424 261088 71760 166 669
671 0 555200 261184 71840 122 670
672 0 555040 261408 71920 101 671
673 0 555040 261504 72160 96 672
674 0 555200 261440 72400 178 673
675 0 555232 261504 72680 101 674
676 0 555200 261600 72920 98 675
677 0 555264 261696 73160 60 676
678 0 555200 261568 73200 81 677
679 0 554784 261408 71920 51 672
680 0 554528 261408 71920 104 679
681 0 554272 261280 71960 140 680
682 0 554112 261120 72080 140 681
683 0 554016 260896 72200 115 682
684 0 553856 260704 72320 108 683
685 0 553728 260480 72440 124 684
686 0 553600 260288 72600 124 685
687 0 553472 260128 72800 128 686
688 0 553376 259904 72920 120 687
689 0 553344 259648 72960 91 688
690 0 553248 259456 73160 81 689
691 0 553088 259264 73240 71 690
692 0 552960 259104 73440 64 691
693 0 552896 258944 73640 115 692
694 0 553056 258848 73840 64 693
695 0 553216 258720 74040 32 694
696 0 553376 258656 74240 96 695
697 0 553504 258624 74360 163 696
698 0 553568 258560 74600 134 697
699 0 553664 258496 74840 102 698
700 0 553824 258464 75040 60 699
701 0 553984 258528 75240 86 700
702 0 554176 258560 75400 120 701
703 0 554240 258304 75480 75 702
704 0 554144 258048 75520 75 703
705 0 554048 257920 75320 45 704
706 0 554272 257952 75200 128 705
707 0 554528 257984 75200 136 706
708 0 554560 257984 75200 139 707
709 0 553568 258368 74280 128 697
710 0 553728 258176 74360 32 709
711 0 553728 257984 74560 64 710
712 0 560864 259296 71160 214 646
713 0 560864 259040 71160 202 712
714 0 560960 258848 70960 217 713
715 0 560960 258592 70880 176 714
716 0 561024 258336 70760 143 715
717 0 561184 258144 70680 224 716
718 0 561280 257888 70680 172 717
719 0 561344 257632 70680 102 718
720 0 561408 257376 70760 164 719
721 0 561600 257216 70800 124 720
722 0 561824 257088 70960 107 721
723 0 562016 256896 71040 154 722
724 0 562176 256704 71000 186 723
725 0 562240 256448 70920 256 724
726 0 562304 256192 71000 224 725
727 0 562272 255936 71040 163 726
728 0 562304 255776 71240 139 727
729 0 562272 255520 71280 143 728
730 0 562176 255360 71480 107 729
731 0 562208 255104 71560 102 730
732 0 562208 254944 71640 104 731
733 0 562464 254848 71640 124 732
734 0 562656 254656 71680 124 733
735 0 562912 254624 71720 80 734
736 0 563072 254496 71880 45 735
737 0 562912 254368 72080 91 736
738 0 562912 254208 72320 45 737
739 0 562912 254144 72440 32 738
740 0 562112 254752 71800 115 732
741 0 562112 254592 72000 86 740
742 0 562112 254400 72200 51 741
743 0 562080 254240 72400 108 742
744 0 562048 254080 72600 91 743
745 0 562016 253984 72840 140 744
746 0 561920 253984 73080 148 745
747 0 561856 253824 73280 131 746
748 0 561696 253856 73520 148 747
749 0 561536 253984 73680 148 748
750 0 561408 254016 73840 128 749
751 0 561216 254208 73800 120 750
752 0 561056 254400 73840 150 751
753 0 560928 254624 73920 102 752
754 0 560800 254848 73920 81 753
755 0 560704 255104 73920 91 754
756 0 560704 255360 73840 124 755
757 0 560608 255488 73640 140 756
758 0 560448 255616 73440 128 757
759 0 560256 255776 73320 139 758
760 0 560096 255968 73360 120 759
761 0 559840 256000 73400 178 760
762 0 559648 256064 73560 163 761
763 0 559584 256096 73640 140 762
764 0 561376 253984 74120 51 750
765 0 561376 253984 74160 40 764
766 0 561184 253824 74240 51 765
767 0 561024 253760 74440 45 766
768 0 560864 253792 74640 81 767
769 0 560832 253856 74880 71 768
770 0 560768 253952 75120 108 769
771 0 560608 253984 75320 163 770
772 0 560512 253920 75560 163 771
773 0 560320 253760 75680 136 772
774 0 560160 253632 75840 128 773
775 0 560160 253504 76080 153 774
776 0 560256 253344 76320 107 775
777 0 560320 253184 76520 148 776
778 0 560416 253120 76760 175 777
779 0 560320 253024 77000 178 778
780 0 560256 252864 77200 102 779
781 0 560128 252672 77320 102 780
782 0 560000 252448 77360 108 781
783 0 559872 252224 77360 80 782
784 0 559840 251968 77360 75 783
785 0 559744 251712 77360 80 784
786 0 559776 251456 77320 137 785
787 0 559776 251424 77320 148 786
788 0 559584 251232 77320 124 787
789 0 559424 251072 77440 136 788
790 0 559200 250912 77440 101 789
791 0 558976 250752 77440 124 790
792 0 558752 250624 77560 107 791
793 0 558496 250560 77680 90 792
794 0 558240 250432 77680 135 793
795 0 557984 250336 77680 150 794
796 0 557728 250240 77680 172 795
797 0 557472 250176 77640 183 796
798 0 557216 250080 77520 148 797
799 0 557024 249920 77480 91 798
800 0 556800 249792 77520 104 799
801 0 555646 249622.06 77560 90 800
802 0 559936 251232 77280 178 787
803 0 560096 251104 77080 108 802
804 0 560160 250944 76880 71 803
805 0 560224 250848 76640 75 804
806 0 560352 250720 76440 115 805
807 0 560384 250592 76200 178 806
808 0 560448 250528 75960 163 807
809 0 560544 250400 75760 202 808
810 0 560736 250176 75720 168 809
811 0 560992 250080 75720 209 810
812 0 561216 249984 75600 226 811
813 0 561408 250176 75600 154 812
814 0 561600 250304 75760 131 813
815 0 561664 250400 75880 86 814
816 0 560000 251680 77440 139 785
817 0 560064 251648 77760 32 816
818 0 559904 251424 77840 32 817
819 0 561600 254176 74200 98 765
820 0 561792 254368 74320 81 819
821 0 561856 254400 74360 120 820
822 0 562016 254176 74360 128 821
823 0 562176 253952 74400 98 822
824 0 562400 253792 74400 143 823
825 0 562656 253664 74440 178 824
826 0 562816 253504 74560 181 825
827 0 562912 253536 74800 128 826
828 0 563104 253696 74960 137 827
829 0 563232 253824 75160 136 828
830 0 563232 253920 75280 107 829
831 0 561984 254528 74560 150 821
832 0 562080 254656 74800 140 831
833 0 562080 254816 75000 178 832
834 0 562176 254944 75240 102 833
835 0 562208 255104 75440 190 834
836 0 562368 255264 75600 154 835
837 0 562560 255424 75720 128 836
838 0 562752 255616 75800 120 837
839 0 562880 255840 75960 120 838
840 0 563008 256032 76080 122 839
841 0 563168 256224 76160 102 840
842 0 563328 256384 76280 135 841
843 0 563520 256512 76400 124 842
844 0 563776 256640 76400 120 843
845 0 563968 256832 76320 102 844
846 0 564224 256864 76320 80 845
847 0 564480 256864 76360 124 846
848 0 564736 256864 76440 107 847
849 0 564992 256864 76560 81 848
850 0 565248 256832 76600 98 849
851 0 565472 256800 76760 98 850
852 0 565728 256768 76840 122 851
853 0 565920 256576 76800 150 852
854 0 566176 256448 76760 160 853
855 0 566432 256384 76800 115 854
856 0 566656 256384 76960 81 855
857 0 566848 256512 77160 108 856
858 0 566944 256640 77160 136 857
859 0 567104 256576 77360 40 858
860 0 567200 256352 77480 124 859
861 0 567360 256160 77600 120 860
862 0 567584 256032 77600 120 861
863 0 567808 255936 77440 91 862
864 0 567968 255936 77240 64 863
865 0 568032 255936 76960 136 864
866 0 568064 255968 76680 137 865
867 0 568000 256064 76440 81 866
868 0 567968 256064 76320 81 867
869 0 566944 256896 77160 91 858
870 0 566976 257152 77240 156 869
871 0 567008 257376 77360 168 870
872 0 567008 257632 77360 172 871
873 0 567008 257856 77240 163 872
874 0 567136 258048 77120 90 873
875 0 567360 258176 77080 120 874
876 0 567616 258240 77040 163 875
877 0 567840 258368 76960 86 876
878 0 568000 258496 76800 104 877
879 0 568256 258496 76720 80 878
880 0 568512 258496 76720 80 879
881 0 568768 258496 76720 60 880
882 0 569024 258400 76720 64 881
883 0 569280 258432 76720 64 882
884 0 569536 258432 76720 64 883
885 0 569792 258528 76720 96 884
886 0 570048 258624 76680 96 885
887 0 570304 258656 76680 64 886
888 0 570560 258656 76800 81 887
889 0 570816 258624 76840 108 888
890 0 570880 258592 76880 101 889
891 0 570912 258752 77080 32 890
892 0 570624 258976 77200 32 891
893 0 570624 259008 77200 32 892
894 0 571072 258400 76920 96 890
895 0 571104 258368 76920 115 894
896 0 571264 258560 76880 32 895
897 0 571424 258752 76960 51 896
898 0 571424 258784 77000 45 897
899 0 571360 258240 76920 75 895
900 0 571616 258144 76960 141 899
901 0 571616 257952 77160 81 900
902 0 571488 257792 77360 120 901
903 0 571392 257568 77440 124 902
904 0 571328 257312 77520 120 903
905 0 571552 257312 77640 107 904
906 0 571776 257312 77800 51 905
907 0 572000 257376 77920 51 906
908 0 572032 257376 77920 51 907
909 0 562016 260576 72000 86 633
910 0 562208 260576 72200 45 909
911 0 562400 260608 72360 64 910
912 0 562656 260672 72400 96 911
913 0 562912 260672 72400 60 912
914 0 562944 260672 72400 80 913
915 0 562944 260928 72480 60 914
916 0 562944 261184 72480 60 915
917 0 562976 261440 72480 75 916
918 0 563008 261696 72560 101 917
919 0 562912 261888 72720 96 918
920 0 562912 262080 72920 32 919
921 0 562912 262336 72920 150 920
922 0 562912 262560 73080 75 921
923 0 562912 262816 73160 120 922
924 0 562912 262912 73040 64 923
925 0 563168 260576 72480 81 914
926 0 563424 260576 72520 75 925
927 0 563680 260576 72520 75 926
928 0 563904 260416 72480 51 927
929 0 564128 260256 72440 40 928
930 0 564384 260160 72440 86 929
931 0 564640 260096 72440 81 930
932 0 564896 260032 72440 75 931
933 0 565152 260032 72400 91 932
934 0 565376 260000 72240 71 933
935 0 565568 260000 72040 45 934
936 0 565920 260096 71960 32 935
937 0 566176 260192 71920 51 936
938 0 566400 260320 71880 75 937
939 0 566624 260448 71880 91 938
940 0 566816 260640 71960 81 939
941 0 566976 260672 72200 153 940
942 0 567200 260640 72320 128 941
943 0 567456 260640 72280 98 942
944 0 567648 260640 72160 140 943
945 0 567904 260576 72160 148 944
946 0 568160 260448 72160 128 945
947 0 568384 260320 72280 75 946
948 0 568608 260352 72160 91 947
949 0 568768 260448 72080 136 948
950 0 567579.44 260617.14 71960 62 944
951 0 567552 260608 71880 32 950
952 0 567456 260640 71640 32 951
953 0 567552 260864 71520 98 952
954 0 567744 260992 71440 71 953
955 0 559840 265056 67880 221 606
956 0 559680 264864 67800 164 955
957 0 559552 264672 67680 81 956
958 0 559392 264480 67640 80 957
959 0 559296 264256 67560 136 958
960 0 559136 264032 67560 139 959
961 0 559008 263808 67440 139 960
962 0 558880 263584 67320 122 961
963 0 558752 263392 67200 128 962
964 0 558624 263296 67480 32 963
965 0 558368 263360 67440 32 964
966 0 558304 263392 67400 32 965
967 0 558592 263232 67040 128 963
968 0 558464 263008 66960 157 967
969 0 558336 262880 66880 190 968
970 0 558272 262688 67040 163 969
971 0 558336 262688 67320 148 970
972 0 558240 262848 67560 108 971
973 0 558368 262912 67800 60 972
974 0 558496 262944 67960 75 973
975 0 558432 262752 66680 178 969
976 0 558560 262592 66520 150 975
977 0 558688 262368 66480 124 976
978 0 558848 262144 66440 120 977
979 0 559008 261952 66400 122 978
980 0 559168 261728 66320 108 979
981 0 559328 261504 66320 131 980
982 0 559424 261248 66360 122 981
983 0 559552 261024 66280 128 982
984 0 559680 260800 66280 122 983
985 0 559808 260576 66240 115 984
986 0 559968 260352 66240 160 985
987 0 560160 260160 66200 137 986
988 0 560320 259968 66120 115 987
989 0 560416 259744 66000 124 988
990 0 560416 259488 66000 156 989
991 0 560416 259456 66000 160 990
992 0 560160 259456 66080 134 991
993 0 560000 259584 66240 40 992
994 0 559808 259712 66360 32 993
995 0 559616 259904 66440 40 994
996 0 560576 259232 65880 166 991
997 0 560608 258976 65840 153 996
998 0 560608 258720 65760 160 997
999 0 560736 258528 65640 128 998
1000 0 560928 258368 65560 189 999
1001 0 561088 258304 65360 150 1000
1002 0 561280 258176 65200 135 1001
1003 0 561408 258080 65000 176 1002
1004 0 561568 258016 64800 178 1003
1005 0 561728 257888 64640 163 1004
1006 0 561920 257696 64560 102 1005
1007 0 562048 257504 64440 120 1006
1008 0 562176 257344 64280 134 1007
1009 0 562336 257312 64080 148 1008
1010 0 562528 257408 63880 107 1009
1011 0 562656 257408 63800 102 1010
1012 0 562784 257472 64120 32 1011
1013 0 562880 257280 64080 32 1012
1014 0 562848 257376 63640 128 1011
1015 0 563072 257344 63480 135 1014
1016 0 563296 257216 63400 120 1015
1017 0 563520 257120 63280 98 1016
1018 0 563776 257120 63240 137 1017
1019 0 563968 257056 63040 163 1018
1020 0 564160 256928 62920 136 1019
1021 0 564320 256768 62800 64 1020
1022 0 564384 256608 62440 32 1021
1023 0 564512 256416 62320 60 1022
1024 0 564512 256384 62320 60 1023
1025 0 564320 256160 62320 60 1024
1026 0 564320 255904 62280 124 1025
1027 0 564256 255648 62280 157 1026
1028 0 564064 255488 62360 140 1027
1029 0 563936 255328 62400 80 1028
1030 0 564672 256384 62120 120 1024
1031 0 564864 256224 62080 64 1030
1032 0 565120 256256 62000 40 1031
1033 0 565376 256352 62040 40 1032
1034 0 565568 256544 62120 102 1033
1035 0 565632 256640 62120 139 1034
1036 0 565856 256512 61960 166 1035
1037 0 567030.25 256371.23 61880 150 1036
1038 0 568064 256032 61920 136 1037
1039 0 568320 255936 62040 104 1038
1040 0 568576 255936 62120 102 1039
1041 0 568800 255936 62280 91 1040
1042 0 569024 256000 62400 75 1041
1043 0 569216 256160 62440 32 1042
1044 0 569664 256000 62720 32 1043
1045 0 569632 255712 62880 137 1044
1046 0 569856 255680 63040 156 1045
1047 0 570112 255616 63160 164 1046
1048 0 570304 255616 63360 128 1047
1049 0 570464 255584 63560 60 1048
1050 0 570624 255456 63720 64 1049
1051 0 570784 255264 63880 86 1050
1052 0 570880 255072 64040 104 1051
1053 0 570912 255008 64280 104 1052
1054 0 570880 254944 64400 150 1053
1055 0 570880 254688 64400 96 1054
1056 0 570912 254432 64440 75 1055
1057 0 570848 254240 64600 32 1056
1058 0 570456 253415.06 65280 102 1057
1059 0 570616 253375.06 65400 102 1058
1060 0 570816 253463.14 65600 160 1059
1061 0 570792 253471.14 65800 160 1060
1062 0 570744 253463.14 66040 32 1061
1063 0 570872 253343.14 66280 90 1062
1064 0 570784 253175.14 66400 81 1063
1065 0 570776 252951.2 66600 81 1064
1066 0 570832 252959.2 66680 81 1065
1067 0 570776 252607.06 66840 81 1066
1068 0 570472 251823.06 67040 60 1067
1069 0 570256 251223.06 67280 91 1068
1070 0 569912 251103.06 67440 98 1069
1071 0 569576 251215.06 67720 32 1070
1072 0 569592 251223.06 67880 124 1071
1073 0 569328 251095.06 68080 80 1072
1074 0 569088 250959.06 68240 143 1073
1075 0 569528 251012.4 68280 124 1074
1076 0 569624 251076.4 68400 128 1075
1077 0 569736 251188.4 68560 81 1076
1078 0 569792 251276.4 68720 120 1077
1079 0 569728 251316.4 68880 120 1078
1080 0 569824 251260.4 69080 108 1079
1081 0 569896 251340.4 69240 71 1080
1082 0 569960 251444.4 69440 71 1081
1083 0 570008 251508.4 69600 148 1082
1084 0 569976 251524.4 69720 96 1083
1085 0 569936 251500.4 69880 96 1084
1086 0 570024 251580.4 70040 96 1085
1087 0 570088 251684.4 70160 75 1086
1088 0 570232 252124.4 70240 81 1087
1089 0 570312 252620.47 70360 148 1088
1090 0 570336 253212.06 70280 154 1089
1091 0 570032 253668.06 70160 148 1090
1092 0 569656 254228.06 70040 197 1091
1093 0 569096 254692.14 69920 172 1092
1094 0 568904 254936 69960 163 1093
1095 0 568848 255252.2 69880 75 1094
1096 0 568800.06 255428.25 69760 64 1095
1097 0 568768 255484.2 69600 64 1096
1098 0 568672 255644.2 69400 64 1097
1099 0 568512 255908.1 69200 64 1098
1100 0 568712 255180.14 70000 104 1094
1101 0 568648 255236.14 70080 104 1100
1102 0 568448 255380.2 70320 80 1101
1103 0 569272 254460.2 69840 153 1093
1104 0 569224 254508.2 69720 153 1103
1105 0 568952 254644.2 69560 163 1104
1106 0 568784 254764.06 69400 163 1105
1107 0 567736 250927.06 68320 122 1074
1108 0 567104 251119.19 68400 163 1107
1109 0 566760 251479.14 68200 163 1108
1110 0 566824 251583.14 68040 175 1109
1111 0 566664 251759.14 67960 175 1110
1112 0 566456 251935.14 67840 175 1111
1113 0 566192 252111.14 67720 -1 1112
1114 0 566360 251983.14 67560 -1 1113
1115 0 567064 251095 68440 163 1108
1116 0 566944 251023.14 68560 120 1115
1117 0 567032 250895.14 68680 120 1116
1118 0 566984 250871.14 68720 120 1117
1119 0 570232 253327.06 65200 136 1058
1120 0 569632 253047.06 65200 172 1119
1121 0 569376 253055.06 65240 172 1120
1122 0 569256 253087.06 65440 172 1121
1123 0 570024 253239.06 65040 102 1119
1124 0 569848 253055.06 64920 102 1123
1125 0 569616 252727.06 64760 163 1124
1126 0 569320 252103.06 64640 81 1125
1127 0 569032 251655.06 64520 71 1126
1128 0 568560 251287.06 64560 91 1127
1129 0 567712 251095.06 64640 71 1128
1130 0 567048 250823.06 64720 91 1129
1131 0 566176 250711.06 64760 186 1130
1132 0 565648 250551.06 64880 101 1131
1133 0 565224 250383.06 65040 206 1132
1134 0 565080.4 250454.52 65240 189 1133
1135 0 564920 250199.06 65400 189 1134
1136 0 570880 255104 64600 51 1054
1137 0 570976 255232 64800 96 1136
1138 0 571040 255328 65040 98 1137
1139 0 571008 255520 65200 60 1138
1140 0 571008 255744 65320 51 1139
1141 0 570944 255808 65320 32 1140
1142 0 571072 255968 65480 102 1141
1143 0 571200 256192 65520 91 1142
1144 0 571392 256384 65600 75 1143
1145 0 571584 256544 65720 86 1144
1146 0 571808 256672 65800 91 1145
1147 0 572064 256800 65840 86 1146
1148 0 572256 256960 66000 96 1147
1149 0 572448 256992 66160 108 1148
1150 0 572544 256960 66400 71 1149
1151 0 572576 256896 66640 32 1150
1152 0 572576 256864 66720 45 1151
1153 0 572672 257056 66880 75 1152
1154 0 572544 257312 66880 107 1153
1155 0 572352 257472 66840 51 1154
1156 0 572416 256736 66920 51 1152
1157 0 572288 256576 67120 136 1156
1158 0 572256 256512 67360 101 1157
1159 0 572192 256672 67560 128 1158
1160 0 572096 256736 67800 120 1159
1161 0 572096 256576 68040 75 1160
1162 0 572256 256544 68280 32 1161
1163 0 572512 256640 68280 90 1162
1164 0 572736 256768 68240 102 1163
1165 0 572896 256896 68080 98 1164
1166 0 570720 255872 65440 90 1141
1167 0 570496 255776 65520 120 1166
1168 0 570240 255712 65520 102 1167
1169 0 569984 255776 65520 71 1168
1170 0 569728 255840 65520 64 1169
1171 0 569472 255968 65520 81 1170
1172 0 569216 256000 65520 104 1171
1173 0 568960 255968 65400 64 1172
1174 0 568736 256000 65280 40 1173
1175 0 568480 256000 65200 51 1174
1176 0 568224 256064 65200 71 1175
1177 0 567968 256064 65200 115 1176
1178 0 567712 256128 65120 122 1177
1179 0 567488 256288 65080 124 1178
1180 0 567360 256512 65160 163 1179
1181 0 567296 256768 65120 120 1180
1182 0 567296 256960 64920 40 1181
1183 0 567296 257216 64840 128 1182
1184 0 567392 257472 64840 81 1183
1185 0 567552 257696 64800 51 1184
1186 0 567584 257952 64800 71 1185
1187 0 567584 257984 64800 71 1186
1188 0 565408 256768 62160 86 1035
1189 0 565152 256768 62200 80 1188
1190 0 564960 256608 62200 64 1189
1191 0 569600 273824 65880 124 81
1192 0 569792 273856 66040 75 1191
1193 0 569920 273856 66040 45 1192
1194 0 570144 273888 66200 71 1193
1195 0 570368 273888 66320 81 1194
1196 0 570496 274016 66480 90 1195
1197 0 570592 274016 66720 40 1196
1198 0 570528 273984 67000 45 1197
1199 0 570368 273984 67200 101 1198
1200 0 570176 273984 67400 102 1199
1201 0 569984 274176 67480 120 1200
1202 0 569792 274336 67520 120 1201
1203 0 569632 274496 67680 75 1202
1204 0 569472 274656 67880 197 1203
1205 0 569248 274816 67960 107 1204
1206 0 569056 274944 68120 150 1205
1207 0 568832 275072 68160 124 1206
1208 0 568672 275200 68320 139 1207
1209 0 568480 275392 68280 80 1208
1210 0 568288 275584 68280 81 1209
1211 0 568192 275808 68400 81 1210
1212 0 568128 276000 68600 98 1211
1213 0 567968 276224 68680 75 1212
1214 0 567776 276416 68800 98 1213
1215 0 567584 276576 68920 91 1214
1216 0 567456 276672 69120 150 1215
1217 0 567296 276704 69320 134 1216
1218 0 567136 276768 69520 102 1217
1219 0 567072 276832 69600 122 1218
1220 0 567104 277056 69480 128 1219
1221 0 567136 277312 69440 102 1220
1222 0 567328 277504 69400 178 1221
1223 0 567520 277664 69360 204 1222
1224 0 567712 277792 69480 160 1223
1225 0 567872 277792 69680 96 1224
1226 0 567936 277792 69760 96 1225
1227 0 567040 276864 69880 122 1219
1228 0 567168 276832 70120 45 1227
1229 0 567360 276768 70320 60 1228
1230 0 567520 276736 70520 64 1229
1231 0 567712 276736 70720 96 1230
1232 0 567904 276768 70880 71 1231
1233 0 568096 276736 71080 98 1232
1234 0 568320 276736 71280 98 1233
1235 0 568544 276768 71400 107 1234
1236 0 568768 276768 71560 81 1235
1237 0 568992 276896 71680 124 1236
1238 0 569184 277088 71680 80 1237
1239 0 569408 277216 71800 45 1238
1240 0 569568 277376 71920 60 1239
1241 0 569728 277568 71960 107 1240
1242 0 569760 277824 71960 51 1241
1243 0 569792 278080 71960 64 1242
1244 0 569664 278336 71960 128 1243
1245 0 569536 278560 71840 140 1244
1246 0 569376 278720 71680 172 1245
1247 0 569184 278752 71520 91 1246
1248 0 569024 278848 71320 81 1247
1249 0 568864 278848 71120 45 1248
1250 0 568864 278848 71080 45 1249
1251 0 570528 274272 66440 32 1196
1252 0 570656 274528 66480 160 1251
1253 0 570848 274720 66400 115 1252
1254 0 570976 274816 66360 86 1253
1255 0 569952 273696 65840 32 1193
1256 0 569984 273440 65680 32 1255
1257 0 570176 273600 65600 32 1256
1258 0 570176 273632 65560 32 1257
1259 0 581578.25 278434.7 56800 32 20
1260 0 581553.2 278544 56720 53 1259
1261 0 581376 278624 56640 75 1260
1262 0 581152 278752 56480 51 1261
1263 0 580992 278880 56320 81 1262
1264 0 580832 279040 56200 160 1263
1265 0 580608 279200 56280 102 1264
1266 0 580576 279392 56440 124 1265
1267 0 580576 279520 56440 86 1266
1268 0 584664.44 282935.1 57080 196 13
1269 0 584557.2 282811.75 57280 115 1268
1270 0 583743.4 282536.84 57320 32 1269
1271 0 582752 282976 57440 128 1270
1272 0 582528 283072 57560 143 1271
1273 0 582272 283008 57600 172 1272
1274 0 582176 283008 57600 197 1273
1275 0 581920 282912 57600 154 1274
1276 0 581696 282912 57760 81 1275
1277 0 581536 282944 57960 64 1276
1278 0 581376 283072 58120 64 1277
1279 0 581216 283104 58320 71 1278
1280 0 580960 283104 58400 75 1279
1281 0 580704 283136 58480 86 1280
1282 0 580448 283232 58560 139 1281
1283 0 580192 283328 58560 128 1282
1284 0 580000 283488 58480 102 1283
1285 0 579872 283648 58280 128 1284
1286 0 579712 283840 58160 160 1285
1287 0 579584 284032 57960 135 1286
1288 0 579520 284192 57760 163 1287
1289 0 579392 284416 57600 98 1288
1290 0 582048 283168 57440 71 1274
1291 0 581888 283328 57320 60 1290
1292 0 581760 283552 57320 140 1291
1293 0 581600 283776 57320 172 1292
1294 0 581568 284032 57320 150 1293
1295 0 581600 284288 57360 86 1294
1296 0 581600 284544 57360 166 1295
1297 0 581568 284800 57280 207 1296
1298 0 581536 284928 57240 148 1297
1299 0 582976 288032 54480 148 1
1300 0 582976 288288 54360 128 1299
1301 0 583008 288512 54240 164 1300
1302 0 583008 288736 54040 251 1301
1303 0 583008 288960 53920 236 1302
1304 0 583136 289184 53920 214 1303
1305 0 583296 289376 53880 178 1304
1306 0 583392 289632 53800 202 1305
1307 0 583520 289856 53760 154 1306
1308 0 583520 290112 53760 124 1307
1309 0 583520 290368 53760 190 1308
1310 0 583616 290624 53760 178 1309
1311 0 583776 290784 53640 166 1310
1312 0 584000 290944 53640 240 1311
1313 0 584224 291136 53640 250 1312
1314 0 584384 291360 53640 250 1313
1315 0 584640 291456 53640 209 1314
1316 0 584832 291648 53640 186 1315
1317 0 585024 291808 53600 156 1316
1318 0 584832 292000 53800 32 1317
1319 0 584672 292192 53400 32 1318
1320 0 584704 292224 53320 32 1319
1321 0 585056 291808 53600 154 1317
1322 0 585184 292000 53440 153 1321
1323 0 585344 292064 53240 154 1322
1324 0 585504 292224 53040 136 1323
1325 0 585696 292416 53040 124 1324
1326 0 585856 292576 52880 139 1325
1327 0 585888 292768 52720 176 1326
1328 0 586112 292832 52560 245 1327
1329 0 586336 292800 52440 207 1328
1330 0 586464 292864 52200 181 1329
1331 0 586592 293024 52000 160 1330
1332 0 586752 293120 51800 134 1331
1333 0 586784 293184 51560 202 1332
1334 0 586880 293184 51320 141 1333
1335 0 586880 293184 51040 208 1334
1336 0 586880 293184 50760 163 1335
1337 0 586880 293184 50480 51 1336
1338 0 586912 293184 50200 160 1337
1339 0 587072 293120 50000 164 1338
1340 0 587168 293184 49760 189 1339
1341 0 587200 293120 49520 160 1340
1342 0 587200 292992 49280 86 1341
1343 0 587200 292928 49000 75 1342
1344 0 587136 292864 48760 98 1343
1345 0 587232 292704 48560 136 1344
1346 0 587360 292544 48360 154 1345
1347 0 587456 292352 48160 75 1346
1348 0 587520 292288 48080 45 1347
1349 0 587552 292256 48040 32 1348
1350 0 587712 292096 47840 60 1349
1351 0 587744 291904 47640 80 1350
1352 0 587680 291744 47440 104 1351
1353 0 587744 291712 47200 143 1352
1354 0 587840 291840 47000 140 1353
1355 0 587936 291936 46760 189 1354
1356 0 587968 292032 46520 163 1355
1357 0 587968 292128 46280 134 1356
1358 0 588128 292128 46040 178 1357
1359 0 588192 292064 45760 176 1358
1360 0 588096 292000 45520 172 1359
1361 0 588064 291936 45280 150 1360
1362 0 588064 291776 45080 218 1361
1363 0 588192 291776 44840 148 1362
1364 0 588352 291616 44640 209 1363
1365 0 588224 291552 44400 214 1364
1366 0 588256 291552 44120 197 1365
1367 0 588384 291456 43920 185 1366
1368 0 588544 291456 43720 217 1367
1369 0 588704 291456 43480 206 1368
1370 0 588768 291392 43240 229 1369
1371 0 588864 291456 43000 172 1370
1372 0 588864 291552 42720 181 1371
1373 0 588960 291680 42520 124 1372
1374 0 589088 291840 42360 128 1373
1375 0 589184 292064 42200 81 1374
1376 0 589216 292256 42040 91 1375
1377 0 589280 292480 41920 86 1376
1378 0 589344 292704 41760 80 1377
1379 0 589344 292800 41520 32 1378
1380 0 589472 292704 41320 136 1379
1381 0 589632 292512 41160 148 1380
1382 0 589760 292352 41000 128 1381
1383 0 589952 292192 40880 181 1382
1384 0 590144 292064 40760 226 1383
1385 0 590400 292000 40760 200 1384
1386 0 590592 291904 40600 206 1385
1387 0 590624 291776 40360 245 1386
1388 0 590720 291712 40120 160 1387
1389 0 590848 291648 39880 108 1388
1390 0 590944 291552 39640 181 1389
1391 0 591072 291360 39480 226 1390
1392 0 591296 291328 39320 120 1391
1393 0 591360 291232 39080 181 1392
1394 0 591456 291232 38840 172 1393
1395 0 591360 291264 38600 236 1394
1396 0 591392 291264 38320 243 1395
1397 0 591520 291168 38120 226 1396
1398 0 591616 291104 37880 217 1397
1399 0 591744 290912 37680 137 1398
1400 0 591904 290752 37560 40 1399
1401 0 591968 290656 37480 51 1400
1402 0 591584 290560 37360 80 1401
1403 0 591488 290784 37480 102 1402
1404 0 591328 290912 37680 64 1403
1405 0 591264 290912 37800 45 1404
1406 0 591584 290304 37320 51 1402
1407 0 591584 290048 37240 60 1406
1408 0 591552 289856 37200 75 1407
1409 0 591520 289696 36960 32 1408
1410 0 591680 289792 36760 64 1409
1411 0 591872 289984 36680 80 1410
1412 0 592064 290176 36600 80 1411
1413 0 592256 290368 36480 128 1412
1414 0 592448 290464 36280 258 1413
1415 0 592416 290336 36040 148 1414
1416 0 592576 290304 35840 163 1415
1417 0 592736 290336 35640 178 1416
1418 0 592864 290368 35400 160 1417
1419 0 592832 290368 35120 160 1418
1420 0 592832 290304 34840 148 1419
1421 0 592832 290208 34560 102 1420
1422 0 592832 290080 34320 108 1421
1423 0 592832 289952 34080 176 1422
1424 0 592736 289888 33840 185 1423
1425 0 592768 289888 33560 96 1424
1426 0 592768 289856 33280 189 1425
1427 0 592800 289888 33000 136 1426
1428 0 592928 289920 32760 108 1427
1429 0 593024 289888 32520 186 1428
1430 0 593088 289952 32280 234 1429
1431 0 593216 289952 32040 236 1430
1432 0 593376 290080 31840 163 1431
1433 0 593536 290144 31640 203 1432
1434 0 593664 290272 31400 198 1433
1435 0 593792 290400 31200 168 1434
1436 0 594016 290432 31040 176 1435
1437 0 594112 290464 30920 164 1436
1438 0 594240 290592 30720 176 1437
1439 0 594272 290720 30480 196 1438
1440 0 594368 290848 30280 189 1439
1441 0 594528 290880 30040 148 1440
1442 0 594688 290976 29840 168 1441
1443 0 594752 291104 29600 181 1442
1444 0 594656 291104 29320 172 1443
1445 0 594656 291104 29040 168 1444
1446 0 594560 291008 28800 176 1445
1447 0 594624 290912 28560 176 1446
1448 0 594784 290816 28360 154 1447
1449 0 594880 290688 28160 175 1448
1450 0 594912 290624 27920 208 1449
1451 0 594944 290560 27680 197 1450
1452 0 595072 290656 27480 166 1451
1453 0 595136 290848 27280 98 1452
1454 0 595040 291008 27080 202 1453
1455 0 595040 291264 26960 140 1454
1456 0 595072 291456 26800 181 1455
1457 0 595168 291616 26560 122 1456
1458 0 595200 291840 26440 163 1457
1459 0 595072 292032 26280 139 1458
1460 0 595040 292224 26160 175 1459
1461 0 595040 292416 26000 166 1460
1462 0 594912 292576 25800 128 1461
1463 0 594752 292800 25680 120 1462
1464 0 594592 292960 25480 107 1463
1465 0 594368 293056 25400 181 1464
1466 0 594112 293184 25440 153 1465
1467 0 593920 293344 25400 200 1466
1468 0 593728 293408 25240 212 1467
1469 0 593536 293376 25040 219 1468
1470 0 593440 293376 24800 154 1469
1471 0 593376 293280 24560 120 1470
1472 0 593280 293152 24320 131 1471
1473 0 593280 293024 24080 137 1472
1474 0 593280 292864 23880 148 1473
1475 0 593344 292672 23720 128 1474
1476 0 593472 292480 23600 148 1475
1477 0 593632 292288 23480 153 1476
1478 0 593792 292128 23320 172 1477
1479 0 593952 291968 23160 190 1478
1480 0 594112 291936 22960 185 1479
1481 0 594304 291744 22920 164 1480
1482 0 594528 291744 22720 163 1481
1483 0 594624 291872 22520 148 1482
1484 0 594784 291840 22280 185 1483
1485 0 594944 291744 22080 178 1484
1486 0 595136 291584 22000 96 1485
1487 0 595232 291552 22000 32 1486
1488 0 595538 291490 21760 -1 1487
1489 0 596877 291492 21240 -1 1488
1490 0 596920 289325 21200 -1 1489
1491 0 597003 289292 21160 -1 1490
1492 0 597203 289301 20960 -1 1491
1493 0 597571 289174 20480 -1 1492
1494 0 598016 288992 20120 260 1493
1495 0 598272 288992 20200 288 1494
1496 0 598528 288928 20120 207 1495
1497 0 598752 288800 20040 163 1496
1498 0 598944 288672 19880 168 1497
1499 0 599040 288544 19640 143 1498
1500 0 598944 288416 19400 235 1499
1501 0 599008 288192 19280 237 1500
1502 0 599232 288032 19280 200 1501
1503 0 599424 287872 19320 140 1502
1504 0 599616 287712 19400 237 1503
1505 0 599872 287616 19440 183 1504
1506 0 600128 287552 19400 137 1505
1507 0 600384 287424 19400 156 1506
1508 0 600640 287328 19400 163 1507
1509 0 600864 287200 19400 186 1508
1510 0 601088 287040 19400 209 1509
1511 0 601280 286976 19560 194 1510
1512 0 601472 286816 19640 160 1511
1513 0 601696 286624 19640 115 1512
1514 0 602112 286528 19720 148 1513
1515 0 601952 286688 19840 104 1514
1516 0 601760 286880 19880 51 1515
1517 0 602336 286336 19680 160 1514
1518 0 602496 286144 19640 120 1517
1519 0 602720 285952 19640 107 1518
1520 0 602944 285888 19720 32 1519
1521 0 603072 285824 19800 124 1520
1522 0 603200 285792 19640 115 1521
1523 0 603296 285568 19560 86 1522
1524 0 603456 285344 19560 80 1523
1525 0 603680 285152 19560 139 1524
1526 0 603936 285056 19520 139 1525
1527 0 604160 284928 19440 128 1526
1528 0 604416 284800 19360 122 1527
1529 0 604672 284800 19360 128 1528
1530 0 604928 284704 19400 91 1529
1531 0 605184 284640 19360 96 1530
1532 0 605440 284608 19280 128 1531
1533 0 605504 284544 19240 107 1532
1534 0 605760 284448 19200 51 1533
1535 0 606016 284384 19120 40 1534
1536 0 606080 284320 18960 32 1535
1537 0 606080 284368 18840 51 1536
1538 0 606080 284416 18720 71 1537
1539 0 606080 284672 18640 45 1538
1540 0 606810 284262 18840 91 1537
1541 0 606912 284160 18680 218 1540
1542 0 607104 284000 18720 139 1541
1543 0 607360 283904 18760 186 1542
1544 0 607520 283744 18920 32 1543
1545 0 608000 283782 19160 -1 1544
1546 0 608096 283616 19200 71 1545
1547 0 608256 283744 19360 141 1546
1548 0 608448 283776 19560 154 1547
1549 0 608704 283680 19640 150 1548
1550 0 608928 283584 19760 150 1549
1551 0 609184 283488 19840 154 1550
1552 0 609376 283360 19840 157 1551
1553 0 609408 283168 19680 154 1552
1554 0 609536 282976 19520 80 1553
1555 0 609792 282912 19520 51 1554
1556 0 609920 282720 19400 91 1555
1557 0 609984 282528 19240 32 1556
1558 0 609920 282464 19240 51 1557
1559 0 609568 283424 20000 104 1552
1560 0 609792 283264 20040 107 1559
1561 0 610048 283200 20040 91 1560
1562 0 610272 283200 19920 81 1561
1563 0 610464 283008 19880 139 1562
1564 0 610464 282784 19720 107 1563
1565 0 610528 282560 19600 131 1564
1566 0 610368 282368 19520 107 1565
1567 0 610112 282464 19600 75 1566
1568 0 609952 282592 19800 32 1567
1569 0 609920 282656 19880 32 1568
1570 0 606784 284288 18880 60 1540
1571 0 606784 284448 19080 32 1570
1572 0 606208 284512 19120 32 1571
1573 0 606080 284768 19120 104 1572
1574 0 605888 284896 19240 134 1573
1575 0 605696 284736 19120 75 1574
1576 0 605632 284608 18880 128 1575
1577 0 605472 284544 19040 96 1576
1578 0 606176 284544 19240 51 1535
1579 0 606336 284736 19320 107 1578
1580 0 606304 284960 19480 81 1579
1581 0 606048 285024 19560 150 1580
1582 0 605504 284864 19240 81 1532
1583 0 605568 285056 19440 86 1582
1584 0 605376 285152 19600 128 1583
1585 0 605120 285184 19600 136 1584
1586 0 604864 285120 19600 120 1585
1587 0 604704 285120 19560 136 1586
1588 0 597888 288768 20080 282 1494
1589 0 597696 288608 20040 250 1588
1590 0 597440 288544 20000 154 1589
1591 0 597184 288544 19920 131 1590
1592 0 597024 288704 19760 64 1591
1593 0 597088 288960 19680 32 1592
1594 0 595104 292640 26120 156 1461
1595 0 595072 292896 26120 75 1594
1596 0 595008 293152 26040 32 1595
1597 0 595008 293312 25880 32 1596
1598 0 594816 292096 26160 91 1460
1599 0 594560 292064 26160 80 1598
1600 0 594304 292000 26160 86 1599
1601 0 594240 291808 26320 81 1600
1602 0 594304 291552 26440 51 1601
1603 0 594304 291456 26440 40 1602
1604 0 594208 290208 30920 86 1437
1605 0 594208 289984 30760 150 1604
1606 0 594368 289760 30760 96 1605
1607 0 594560 289920 30720 71 1606
1608 0 594784 290048 30720 32 1607
1609 0 594880 289888 30600 96 1608
1610 0 594496 289600 30960 104 1606
1611 0 594400 289440 31160 75 1610
1612 0 594144 289440 31200 60 1611
1613 0 593920 289408 31440 32 1612
1614 0 591936 290304 36560 80 1412
1615 0 591744 290496 36560 80 1614
1616 0 591488 290496 36560 40 1615
1617 0 591296 290304 36640 40 1616
1618 0 591168 290080 36720 51 1617
1619 0 591328 290048 37240 32 1407
1620 0 591072 290016 37200 40 1619
1621 0 590848 289920 37120 40 1620
1622 0 590880 289728 36960 32 1621
1623 0 590912 289696 36920 51 1622
1624 0 590112 291936 40760 166 1384
1625 0 589984 291744 40640 71 1624
1626 0 589824 291584 40440 120 1625
1627 0 589696 291616 40200 140 1626
1628 0 589728 291616 39920 163 1627
1629 0 589760 291552 39680 86 1628
1630 0 587648 292480 47880 86 1348
1631 0 587808 292640 47680 40 1630
1632 0 587776 292288 47480 32 1631
1633 0 587552 292256 47520 32 1632
1634 0 587296 292160 48200 134 1347
1635 0 587104 292000 48160 75 1634
1636 0 586944 291968 47960 104 1635
1637 0 587008 292128 47760 107 1636
1638 0 586912 292224 47520 75 1637
1639 0 586784 292288 47280 51 1638
1640 0 586944 292128 47160 122 1639
1641 0 587104 291968 46960 178 1640
1642 0 587104 291872 46960 156 1641
1643 0 586880 292800 48760 86 1344
1644 0 586624 292800 48760 71 1643
1645 0 586368 292896 48760 80 1644
1646 0 586304 292896 48760 75 1645
