# Supplementary material for: Connectomics Analysis Reveals First-, Second-, and Third-Order Thermosensory and Hygrosensory Neurons in the Adult Drosophila Brain
Source: Curr Biol. 2020 Aug 17;30(16):3167–3182.e4. doi: 10.1016/j.cub.2020.06.028 (PMC7443704; doi:10.1016/j.cub.2020.06.028)
Supplement: Data S1. Skeletons and Meshes, Related to STAR Methods — marin2020-skeletons contains files describing the morphology of each neuron in this study (in FAFB14 space, .swc format). glomeruli_meshes contains the glomerular meshes (in FAFB14 space, .stl format). neuropil_meshes contains the glomerular meshes (in FAFB14 space, .stl format). [file mmc5.zip › VP_SI/marin2020-skeletons/561100.swc]

# SWC format file
# based on specifications at http://www.neuronland.org/NLMorphologyConverter/MorphologyFormats/SWC/Spec.html
# Created by nat::write.neuron.swc
# PointNo Label X Y Z Radius Parent 
1 0 614016.4 311471.47 39200 2557 -1
2 0 614145.8 311657.12 39000 -1 1
3 0 611871.75 309217.88 39000 -1 2
4 0 610874.2 307700.53 38840 -1 3
5 0 610752.7 307563 38720 -1 4
6 0 610271.56 306842.06 38680 -1 5
7 0 609617.3 305848.28 38680 -1 6
8 0 609607.4 305824.16 38800 -1 7
9 0 609572.06 305737.47 38880 -1 8
10 0 609503.2 305621.3 39000 -1 9
11 0 609408.2 305535.84 39120 -1 10
12 0 609388.7 305423.62 39240 -1 11
13 0 609347.9 305384.75 39320 -1 12
14 0 609232.8 305188.78 39440 -1 13
15 0 609172.7 305090.56 39520 -1 14
16 0 609204 304983.47 39600 -1 15
17 0 609217.25 304891.03 39680 -1 16
18 0 609236.94 304779.16 39760 -1 17
19 0 609296.25 304659.8 39840 -1 18
20 0 609335.94 304420.4 39920 -1 19
21 0 609365 304304.88 39960 -1 20
22 0 609378.25 304079.47 40040 -1 21
23 0 609342.9 303911.84 40120 -1 22
24 0 609329.7 303802.66 40280 -1 23
25 0 609293.7 303758.4 40320 -1 24
26 0 609214.25 303667 40440 -1 25
27 0 609172.25 303617.84 40560 -1 26
28 0 609085.8 303662.12 40680 -1 27
29 0 609037 303675.9 40760 -1 28
30 0 609023.2 303716.16 40920 -1 29
31 0 609006.9 303719.3 41040 -1 30
32 0 608956.5 303672.75 41160 -1 31
33 0 608897.2 303706.3 41320 -1 32
34 0 608867.9 303827.25 41440 -1 33
35 0 608799.2 303481.94 41560 -1 34
36 0 608725.3 303049.75 41720 -1 35
37 0 608733.94 302717.94 41840 -1 36
38 0 608722.3 302374.16 42000 -1 37
39 0 608716.9 302164.38 42080 -1 38
40 0 608706.25 302040.84 42160 -1 39
41 0 608691.8 301779.34 42320 -1 40
42 0 608682.25 301597.34 42400 -1 41
43 0 608631.8 301368.9 42520 -1 42
44 0 608588.06 301241.66 42640 -1 43
45 0 608527.44 301213.8 42760 -1 44
46 0 608502.75 301151.53 42880 -1 45
47 0 608490.8 301103.1 43000 -1 46
48 0 608442.56 301055.4 43120 -1 47
49 0 608435.5 301027.62 43240 -1 48
50 0 608362.2 301016.47 43360 -1 49
51 0 608344.2 301007.1 43480 -1 50
52 0 608310 300988.3 43600 -1 51
53 0 608259.2 300991.66 43720 -1 52
54 0 608235.06 300983.9 43800 -1 53
55 0 608152.75 300952.53 43920 -1 54
56 0 608146.94 300936.75 44040 -1 55
57 0 608128.9 300945.62 44160 -1 56
58 0 608105.8 300924.72 44280 -1 57
59 0 608100.5 300927.1 44360 -1 58
60 0 608068.1 300931.56 44440 -1 59
61 0 608054.06 300903.3 44520 -1 60
62 0 608006.44 300913.84 44680 -1 61
63 0 607961.2 300919.1 44760 -1 62
64 0 607953.56 300882.03 44880 -1 63
65 0 607951.2 300890.34 44960 -1 64
66 0 607929.8 300863.72 45040 -1 65
67 0 607910.9 300871.56 45120 -1 66
68 0 607907.75 300874.4 45200 -1 67
69 0 607896.9 300869.72 45280 -1 68
70 0 607901.2 300857.88 45320 -1 69
71 0 607889.9 300861.94 45400 -1 70
72 0 607950.4 300820.62 45480 -1 71
73 0 608017.1 300790.06 45560 -1 72
74 0 608080.6 300753.97 45640 -1 73
75 0 608090.75 300693.22 45720 -1 74
76 0 608150.06 300657.53 45800 -1 75
77 0 608148.25 300572.34 45880 -1 76
78 0 608145.94 300530.5 45960 -1 77
79 0 608097.4 300508.72 46040 -1 78
80 0 608099.7 300429 46120 -1 79
81 0 608058.8 300368.16 46200 -1 80
82 0 607975.7 300211.7 46280 -1 81
83 0 607946.2 300107.84 46360 -1 82
84 0 607922.9 300046.12 46400 -1 83
85 0 607900 299912.88 46480 -1 84
86 0 607913.9 299868.72 46560 -1 85
87 0 607896.1 299830.16 46600 -1 86
88 0 607848.9 299760.9 46640 -1 87
89 0 607892.6 299752.6 46680 -1 88
90 0 607878.8 299672.2 46720 -1 89
91 0 607860.4 299606.47 46760 -1 90
92 0 607868.44 299637.75 46840 -1 91
93 0 607778.25 299365.66 47040 -1 92
94 0 607755.6 299328.2 47000 -1 93
95 0 607762.6 299343.7 46920 -1 94
96 0 607710.44 299308.4 46880 -1 95
97 0 607587 299187.75 46840 -1 96
98 0 606904 299057.56 46800 -1 97
99 0 606891.9 299056.06 46720 -1 98
100 0 606815.8 299027.72 46680 -1 99
101 0 606307.6 298869.28 46640 -1 100
102 0 606248.44 298820.06 46480 -1 101
103 0 606246.6 298816.16 46320 -1 102
104 0 606239 298784.3 46200 -1 103
105 0 606278.44 298818.28 46120 -1 104
106 0 605902.94 298112.28 46000 -1 105
107 0 605759.94 297728.84 45840 -1 106
108 0 605632.25 297563.44 45720 -1 107
109 0 605304.94 296861.53 45520 -1 108
110 0 605095.25 296808.2 45440 -1 109
111 0 605050.06 296643.94 45280 -1 110
112 0 604995.25 296557.72 45160 -1 111
113 0 604989.5 296534.5 45120 -1 112
114 0 605041.44 296621.6 45080 -1 113
115 0 605284.5 296669.62 45680 -1 109
116 0 604964.3 296546.44 45720 -1 115
117 0 604936.8 296526.03 45800 -1 116
118 0 604875.5 296461.72 45880 -1 117
119 0 604784.7 296408.22 45960 -1 118
120 0 604789.2 296399.78 46040 -1 119
121 0 604601.2 296311.38 46120 -1 120
122 0 604536.4 296228.25 46200 -1 121
123 0 604471.8 296159.97 46280 -1 122
124 0 604416.25 296060.06 46360 -1 123
125 0 604431.25 296047.84 46400 -1 124
126 0 604427.25 296014 46440 -1 125
127 0 604470.7 295945.06 46480 -1 126
128 0 604474 295916.34 46560 -1 127
129 0 604441.8 295839.44 46640 -1 128
130 0 604470.3 295814.78 46680 -1 129
131 0 604409.8 295828.66 46720 -1 130
132 0 604377.8 295813.22 46760 -1 131
133 0 604325.56 295752.94 46880 -1 132
134 0 604314.94 295701.78 47000 -1 133
135 0 604203.1 295699.53 47120 -1 134
136 0 604186.25 295650.12 47200 -1 135
137 0 604127.2 295575.53 47280 -1 136
138 0 604094.56 295527.66 47400 -1 137
139 0 604214 295541.97 47480 -1 138
140 0 604321.94 295551.38 47560 -1 139
141 0 604360.7 295562 47600 -1 140
142 0 604441.1 295547.62 47640 -1 141
143 0 604255.94 295579.06 47680 -1 142
144 0 604077.75 295503.34 47760 -1 143
145 0 604206.56 295433.66 47800 -1 144
146 0 604152.7 295373.7 47840 -1 145
147 0 604123.4 295317.44 47880 -1 146
148 0 604068.75 295289.7 47920 -1 147
149 0 604009.94 295188.72 47960 -1 148
150 0 603944.25 294477.38 47960 -1 149
151 0 604133.44 294361.06 47880 -1 150
152 0 604088.75 294576.2 47800 -1 151
153 0 604114.8 294695.16 47680 -1 152
154 0 604263 294708.97 47640 -1 153
155 0 604169.25 294723.5 47600 -1 154
156 0 604091.56 294743.53 47560 -1 155
157 0 604024.75 294736.7 47520 -1 156
158 0 603916.2 294760.56 47480 -1 157
159 0 603565.4 294322.3 48040 -1 150
160 0 603514.6 294479.22 48080 -1 159
161 0 603572.6 294757.72 48160 -1 160
162 0 603585.56 294879.94 48280 -1 161
163 0 603580.9 294874.84 48400 -1 162
164 0 603582.9 294875.56 48520 -1 163
165 0 603613.94 294877.56 48600 -1 164
166 0 603625.56 294909.47 48680 -1 165
167 0 603658.6 294916.47 48760 -1 166
168 0 603644.7 294919.8 48800 -1 167
169 0 603739.56 294742.78 48840 -1 168
170 0 603944.2 295192.38 48880 -1 169
171 0 603925.6 295189.9 48960 -1 170
172 0 603992 295168.97 49040 -1 171
173 0 604061.3 295183.28 49120 -1 172
174 0 604057.06 295101.88 49200 -1 173
175 0 604018.06 295052.84 49280 -1 174
176 0 604004.8 295014.4 49360 -1 175
177 0 603898.2 294951.34 49400 -1 176
178 0 603845.06 294900.84 49480 -1 177
179 0 603845.75 294838.5 49640 -1 178
180 0 603778.75 294795.97 49760 -1 179
181 0 603716.9 294769.5 49880 -1 180
182 0 603671.3 294746.97 50000 -1 181
183 0 603590.94 294664 50120 -1 182
184 0 603538.25 294550.66 50240 -1 183
185 0 603486.56 294414.94 50320 -1 184
186 0 603475.4 294368.47 50400 -1 185
187 0 603448.7 294361.56 50440 -1 186
188 0 603406.44 294333.03 50480 -1 187
189 0 603365.25 294213.97 50640 -1 188
190 0 603338.44 294132.4 50760 -1 189
191 0 603157.5 293972.84 50880 -1 190
192 0 603091.2 293828.84 51000 -1 191
193 0 603020.56 293694.6 51080 -1 192
194 0 603022 293536.56 51240 -1 193
195 0 602992.3 293499.47 51360 -1 194
196 0 603015.9 293403.7 51520 -1 195
197 0 603016.1 293275.94 51680 -1 196
198 0 602987.06 293263.2 51800 -1 197
199 0 603006.94 293156.78 51920 -1 198
200 0 602991.44 293089.72 52000 -1 199
201 0 602985 292951.75 52120 -1 200
202 0 602955.25 292833.16 52200 -1 201
203 0 602949.56 292604.62 52320 -1 202
204 0 602992.8 292531.4 52440 -1 203
205 0 603016.6 292311.28 52480 -1 204
206 0 603043.44 292002.3 52600 -1 205
207 0 603092 291931.28 52680 -1 206
208 0 603167.44 291843.5 52760 -1 207
209 0 603181.7 291667.5 52800 -1 208
210 0 603194.56 291589.84 52880 -1 209
211 0 603046.25 291520.4 52920 -1 210
212 0 602898.06 291452.6 52960 -1 211
213 0 602681.94 291402.8 53040 -1 212
214 0 602646.1 291347.47 53160 -1 213
215 0 602626.25 291223.44 53280 -1 214
216 0 602508.75 291120.62 53360 -1 215
217 0 601495.06 290970.4 53440 -1 216
218 0 602531.9 291012.22 53560 -1 217
219 0 602479.06 290913.53 53680 -1 218
220 0 602425.94 290831.2 53760 -1 219
221 0 602426.75 290797.7 53840 -1 220
222 0 602439.6 290729.4 53960 -1 221
223 0 602477.25 290675.38 54040 -1 222
224 0 602499.9 290627.72 54120 -1 223
225 0 602479.9 290590.28 54200 -1 224
226 0 602486.25 290535.94 54320 -1 225
227 0 602520.7 290517.97 54440 -1 226
228 0 602541.4 290489.97 54600 -1 227
229 0 602555.8 290466.34 54720 -1 228
230 0 602563.4 290447.62 54840 -1 229
231 0 602576.75 290411.7 54960 -1 230
232 0 602585.94 290420.88 55080 -1 231
233 0 602580 290406.3 55200 -1 232
234 0 602543.7 290427.66 55360 -1 233
235 0 602521.94 290409.56 55520 -1 234
236 0 602509.4 290392.53 55640 -1 235
237 0 602490.2 290384.34 55760 -1 236
238 0 602467.25 290383.97 55880 -1 237
239 0 602458.4 290372.8 56000 -1 238
240 0 602483.1 290354.75 56120 -1 239
241 0 602494.7 290290.03 56280 -1 240
242 0 602487.25 290254.72 56360 -1 241
243 0 602497.7 290239.1 56440 -1 242
244 0 602503.5 290169.25 56520 -1 243
245 0 602492.5 290031.16 56640 -1 244
246 0 602562.6 289696.22 56800 -1 245
247 0 602628.1 289554.06 56880 -1 246
248 0 602598.9 289478.62 56920 -1 247
249 0 602605.5 289393.94 56960 -1 248
250 0 602672.8 289233.16 57040 -1 249
251 0 602733.44 289153.9 57160 -1 250
252 0 602849 288855.7 57320 -1 251
253 0 602955.44 288666.56 57400 -1 252
254 0 603084.9 288534.44 57520 -1 253
255 0 603242.44 288433.62 57600 -1 254
256 0 603354.1 288359.75 57720 -1 255
257 0 603502.44 288322.16 57840 -1 256
258 0 603560.9 288285.66 57960 -1 257
259 0 603627.5 288258 58040 -1 258
260 0 603664.4 288244.8 58120 -1 259
261 0 603707.25 288241.1 58200 -1 260
262 0 603759.2 288190.22 58280 -1 261
263 0 603857.06 288081.6 58400 -1 262
264 0 603936.06 288012.38 58520 -1 263
265 0 603986.3 287956.44 58600 -1 264
266 0 604052.3 287859.7 58680 -1 265
267 0 604055.1 287899.2 58720 -1 266
268 0 604071.4 287877 58760 -1 267
269 0 604192.3 287555.72 58800 -1 268
270 0 604204.8 287383.62 58840 -1 269
271 0 604270.1 287242.25 58840 -1 270
272 0 604256.2 287164.44 58920 -1 271
273 0 604263.7 286927.84 58960 -1 272
274 0 604267.5 286821.3 59040 -1 273
275 0 604272.7 286767.34 59080 -1 274
276 0 604289.3 286622 59160 -1 275
277 0 604332.75 286093.66 59160 -1 276
278 0 604311.44 286101.53 59120 -1 277
279 0 604329.06 285997.28 59040 -1 278
280 0 604339.1 285971.53 59000 -1 279
281 0 604327.3 285969.28 58920 -1 280
282 0 604302.7 285981.03 58880 -1 281
283 0 604357 286079.4 59200 -1 277
284 0 604398 286058.94 59280 -1 283
285 0 604401.7 286026.66 59360 -1 284
286 0 604395.1 286022.2 59440 -1 285
287 0 604436.6 285789.84 59520 -1 286
288 0 604462.6 285911 59560 -1 287
289 0 604459.9 285912.34 59600 -1 288
290 0 604433.25 285898.8 59640 -1 289
291 0 604362.94 285824.28 59680 -1 290
292 0 604500.7 286146.9 59680 -1 291
293 0 604523.44 286062.5 59800 -1 292
294 0 604533.75 286046.94 59840 -1 293
295 0 604024.2 285635.4 59720 -1 291
296 0 604009.44 285590.72 59800 -1 295
297 0 603989.56 285566.2 59840 -1 296
298 0 603981.3 285522.62 59920 -1 297
299 0 603961.9 285480.7 59960 -1 298
300 0 603949.2 285460.3 60000 -1 299
301 0 604904 285566.53 60040 -1 300
302 0 604932.75 285548.5 60080 -1 301
303 0 604940.4 285524.2 60120 -1 302
304 0 604949.75 285551.72 60160 -1 303
305 0 604966.8 285530.34 60200 -1 304
306 0 604986 285519 60240 -1 305
307 0 604988.7 285510.44 60280 -1 306
308 0 604976.94 285514.78 60320 -1 307
309 0 604979.1 285510.88 60360 -1 308
310 0 604969.6 285532.6 60400 -1 309
311 0 604984.56 285509.9 60440 -1 310
312 0 604976 285489.94 60480 -1 311
313 0 604988.3 285444.56 60560 -1 312
314 0 604936.6 285374.66 60640 -1 313
315 0 604905.1 285306.3 60720 -1 314
316 0 604928.7 285202.97 60800 -1 315
317 0 604911.94 285132.7 60880 -1 316
318 0 604879.9 285054.5 61000 -1 317
319 0 604845.56 284959.97 61080 -1 318
320 0 604800 284889.12 61200 -1 319
321 0 604780.25 284870.1 61280 -1 320
322 0 604797.75 284800.16 61400 -1 321
323 0 604826.1 284719.28 61520 -1 322
324 0 604904.2 284636.8 61640 -1 323
325 0 604922.1 284566.44 61760 -1 324
326 0 604907.75 284463.84 61880 -1 325
327 0 604937 284451.12 61960 -1 326
328 0 604963.06 284380.3 62080 -1 327
329 0 604992.44 284294.7 62200 -1 328
330 0 605045 284220.1 62320 -1 329
331 0 605029.56 284133.22 62400 -1 330
332 0 605038.75 284069.47 62520 -1 331
333 0 605044.44 283945.72 62640 -1 332
334 0 605050.5 283834.47 62720 -1 333
335 0 605044.4 283736.44 62840 -1 334
336 0 605043.4 283639.53 62920 -1 335
337 0 605109.1 283544.38 63000 -1 336
338 0 605118.25 283461.16 63120 -1 337
339 0 605134.3 283362.72 63240 -1 338
340 0 605136 283228.56 63360 -1 339
341 0 605127.8 283169.4 63440 -1 340
342 0 605150.7 283077.66 63520 -1 341
343 0 605148.9 282972.34 63640 -1 342
344 0 605195.25 282909.6 63680 -1 343
345 0 605224.8 282401.5 63880 -1 344
346 0 605329.6 282025.3 64040 -1 345
347 0 605380.44 281836.97 64160 -1 346
348 0 605448 281771.38 64240 -1 347
349 0 605486.2 281737.94 64280 -1 348
350 0 605763.1 281638.88 64440 -1 349
351 0 605818.5 281698.53 64560 -1 350
352 0 605870.94 281780.75 64640 -1 351
353 0 605968.2 281787.1 64760 -1 352
354 0 606092.2 281672.22 64920 -1 353
355 0 606198.5 281551.6 65080 -1 354
356 0 606259.06 281419.53 65240 -1 355
357 0 606309.44 281313.62 65400 -1 356
358 0 606390.3 281194.44 65520 -1 357
359 0 606445.5 281089.7 65600 -1 358
360 0 606497 280992.1 65680 -1 359
361 0 606561.56 280864.97 65760 -1 360
362 0 606599.56 280712.28 65880 -1 361
363 0 606629.75 280529.4 65960 -1 362
364 0 606663.5 280382.62 66040 -1 363
365 0 606713.25 280270.88 66120 -1 364
366 0 606862.4 279935.75 66240 -1 365
367 0 606918.6 279739.2 66320 -1 366
368 0 606963.9 279547.5 66400 -1 367
369 0 607020.25 279288.47 66520 -1 368
370 0 607177.8 279003.72 66640 -1 369
371 0 607372.06 278646.62 66640 -1 370
372 0 607381.94 278379.03 66720 -1 371
373 0 607379.8 278164.34 66800 -1 372
374 0 607378 277698.75 66880 -1 373
375 0 607298.06 277073.94 66920 -1 374
376 0 607283.6 275881.66 67040 -1 375
377 0 607219.8 275363.12 67160 -1 376
378 0 607163.4 274578.72 67160 -1 377
379 0 607049.94 273558.75 67040 -1 378
380 0 607026.6 273468.72 66960 -1 379
381 0 607075.4 273220.5 66840 -1 380
382 0 607074.44 273119.1 66680 -1 381
383 0 607118.25 272930.28 66560 -1 382
384 0 607151.7 272738.75 66400 -1 383
385 0 607139.25 272646.34 66280 -1 384
386 0 607093.6 272544.78 66160 -1 385
387 0 607023.9 272213.34 66000 -1 386
388 0 606999.1 272004.2 65960 -1 387
389 0 607055.2 271708.6 65800 -1 388
390 0 607131.94 271147.12 65720 -1 389
391 0 607324.4 270352.28 65760 -1 390
392 0 607444.94 270022.12 65880 -1 391
393 0 607564.75 269731.2 66000 -1 392
394 0 607727.25 269357.44 66160 -1 393
395 0 607839.2 269265.94 66240 -1 394
396 0 607896.44 269165.16 66320 -1 395
397 0 608003.56 268998.5 66400 -1 396
398 0 608025.3 268915.22 66480 -1 397
399 0 608144.8 268745.56 66560 -1 398
400 0 608151.94 268658.53 66640 -1 399
401 0 608165.7 268641 66720 -1 400
402 0 608081.56 268354 66920 -1 401
403 0 607991.5 268126.28 66920 -1 402
404 0 607927.56 268003.75 67000 -1 403
405 0 607761.75 267680.2 67120 -1 404
406 0 607600.2 267500.53 67200 -1 405
407 0 607479.6 267306.1 67280 -1 406
408 0 607384.6 267238.53 67400 -1 407
409 0 607250.8 267178.44 67440 -1 408
410 0 607069.8 267091.28 67560 -1 409
411 0 606061.56 265914.22 67440 -1 410
412 0 605997.06 265826.97 67360 -1 411
413 0 605890.8 265821 67320 -1 412
414 0 605063.94 265657.25 67280 -1 413
415 0 604807.75 265577 67320 -1 414
416 0 604706.6 265705.25 67480 -1 415
417 0 604680.44 266006.5 67600 -1 416
418 0 604760.6 266348.97 67640 -1 417
419 0 604780.25 266451.75 67680 -1 418
420 0 604806.9 266640.97 67720 -1 419
421 0 604833.5 266839.8 67760 -1 420
422 0 604846.5 267434.2 67760 -1 421
423 0 604915.4 267670.2 67800 -1 422
424 0 604938.56 267695.3 67840 -1 423
425 0 604944.5 267683.2 67880 -1 424
426 0 604957.75 267735.12 67920 -1 425
427 0 604968.8 267823.66 67960 -1 426
428 0 604992.2 267898.56 68040 -1 427
429 0 605003 267923.97 68080 -1 428
430 0 605004.06 267956.94 68120 -1 429
431 0 605016.1 268016.38 68160 -1 430
432 0 605025.4 268035.4 68200 -1 431
433 0 605025.4 268041.44 68240 -1 432
434 0 605032.25 268071.75 68280 -1 433
435 0 605054.6 268114.1 68320 -1 434
436 0 605084.44 268172.53 68360 -1 435
437 0 604380.7 265195.72 67320 -1 415
438 0 604240.75 265034.6 67200 -1 437
439 0 603723.9 264309.22 67240 -1 438
440 0 603654.56 264070.28 67320 -1 439
441 0 603588.9 263913.4 67360 -1 440
442 0 603433.2 263743.06 67440 -1 441
443 0 603244.56 263516.8 67560 -1 442
444 0 603140.7 263401.47 67600 -1 443
445 0 602943.9 263153.7 67640 -1 444
446 0 602923.75 263138.9 67680 -1 445
447 0 602907.06 263085.66 67760 -1 446
448 0 602915.2 262787.03 67880 -1 447
449 0 602928.5 262711.97 67960 -1 448
450 0 602924.56 262581.75 68080 -1 449
451 0 602936.7 262404.16 68240 -1 450
452 0 602867.06 262260.53 68360 -1 451
453 0 602837.25 262169.12 68480 -1 452
454 0 602696.25 262079.73 68600 -1 453
455 0 602642.06 262025.06 68640 -1 454
456 0 602493.5 261865.31 68720 -1 455
457 0 602374 261692.14 68800 -1 456
458 0 601960.2 261303.44 68840 -1 457
459 0 601899.8 261043.73 68920 -1 458
460 0 601863 260794.27 69000 -1 459
461 0 601820.3 260725.8 69080 -1 460
462 0 601845.25 260600.16 69160 -1 461
463 0 601439.75 259886.94 69160 -1 462
464 0 601228.4 259735.78 69200 -1 463
465 0 601186.6 259622.66 69320 -1 464
466 0 600823.5 259356.19 69400 -1 465
467 0 600186.7 258567.61 69480 -1 466
468 0 600100.3 258457.31 69520 -1 467
469 0 600180.8 258540.62 69320 -1 468
470 0 600177.25 258643.77 69240 -1 469
471 0 600233.75 258886.17 69120 -1 470
472 0 600264.5 258955.58 69040 -1 471
473 0 600361.2 259150.5 68960 -1 472
474 0 600347.75 259086.36 68920 -1 473
475 0 600021.1 258342.7 69560 -1 468
476 0 599916.9 258233.33 69640 -1 475
477 0 599876.75 258162.28 69720 -1 476
478 0 599843.9 258092.72 69800 -1 477
479 0 599753.3 258067.45 69840 -1 478
480 0 599765.6 258013.72 69920 -1 479
481 0 599736.2 257954.83 70040 -1 480
482 0 599745 257936.34 70120 -1 481
483 0 599495.3 257618.02 70200 -1 482
484 0 599511.3 257639.38 70160 -1 483
485 0 599347.9 257522.34 70120 -1 484
486 0 599101.06 257285.72 70080 -1 485
487 0 599045.5 257264.28 70000 -1 486
488 0 599078.3 257300.2 69920 -1 487
489 0 598298 256767.4 69840 -1 488
490 0 598050.25 256503.92 69720 -1 489
491 0 597878.1 256354.6 69640 -1 490
492 0 597269.5 256011.25 69640 -1 491
493 0 596982.6 255873.22 69560 -1 492
494 0 596749.6 255658.06 69480 -1 493
495 0 596393.7 255445.42 69400 -1 494
496 0 595873.4 255104.53 69320 -1 495
497 0 595403.75 254781 69280 -1 496
498 0 595328.2 254688.05 69320 -1 497
499 0 595077.3 254539.6 69400 -1 498
500 0 595086.7 254524.7 69440 -1 499
501 0 595057.9 254476.31 69480 -1 500
502 0 594231.3 253901.11 69520 -1 501
503 0 593970.9 253726.98 69560 -1 502
504 0 593524.94 253463.2 69600 -1 503
505 0 593233.1 253226.03 69640 -1 504
506 0 592981.5 253038.4 69680 -1 505
507 0 592165.2 252212.02 69680 -1 506
508 0 591841.06 251766.86 69920 -1 507
509 0 591810.3 251712.89 70040 -1 508
510 0 591804.9 251581.7 70160 -1 509
511 0 591465.25 251173.78 70200 -1 510
512 0 591279.8 251033.92 70120 -1 511
513 0 590709.1 250671 70040 -1 512
514 0 590351.8 250484.88 69920 -1 513
515 0 589671 250344.77 69800 -1 514
516 0 589318.7 250219.47 69640 -1 515
517 0 588962.6 250152.25 69360 -1 516
518 0 588744.94 250076.19 69200 -1 517
519 0 588621.9 250086.3 69040 -1 518
520 0 587557.94 249939.97 68680 -1 519
521 0 587583.6 249891.27 68840 -1 520
522 0 585601.06 248950.02 68920 -1 521
523 0 584965.56 248575.92 69000 -1 522
524 0 584748.75 248504.73 69040 -1 523
525 0 584221.06 248245.33 69080 -1 524
526 0 583375.3 247970.16 69160 -1 525
527 0 583042.1 247831.36 69240 -1 526
528 0 582520.44 247480.19 69320 -1 527
529 0 581875 247161.8 69440 -1 528
530 0 581820 247119.72 69560 -1 529
531 0 581770.5 247057.19 69680 -1 530
532 0 581769.06 247019.45 69760 -1 531
533 0 581505.6 246806.9 69840 -1 532
534 0 581414.1 246780.45 69920 -1 533
535 0 581331.8 246728.11 70000 -1 534
536 0 581073.7 246647.81 70040 -1 535
537 0 580701.2 246399.17 70120 -1 536
538 0 579754.3 246004.44 70160 -1 537
539 0 579726.5 245987.62 70240 -1 538
540 0 579435.75 245751.2 70360 -1 539
541 0 579401.94 245716 70440 -1 540
542 0 579159.7 245632.53 70560 -1 541
543 0 578865.75 245490.06 70680 -1 542
544 0 578711.3 245413.95 70760 -1 543
545 0 578252.44 245252.83 70880 -1 544
546 0 577721.8 244950.48 71000 -1 545
547 0 577373.7 244710.45 71120 -1 546
548 0 576811.25 244235.28 71280 -1 547
549 0 576192.75 244020.14 71400 -1 548
550 0 575800.3 243873.7 71520 -1 549
551 0 575255.9 243602.67 71640 -1 550
552 0 575056.3 243404.44 71760 -1 551
553 0 574882.94 243264.78 71800 -1 552
554 0 574166.4 242779.1 71880 -1 553
555 0 574057.94 242625.02 71960 -1 554
556 0 573874.2 242378.6 72040 -1 555
557 0 573765.06 242060.05 72200 -1 556
558 0 573168.3 241376.36 72200 -1 557
559 0 572852.1 241059.14 72320 -1 558
560 0 572627.94 240928.5 72360 -1 559
561 0 572262.06 240774.56 72480 -1 560
562 0 572244.2 240713.33 72560 -1 561
563 0 572090.75 240625.14 72680 -1 562
564 0 571849.44 240548.17 72760 -1 563
565 0 571615.44 240447.31 72880 -1 564
566 0 571452.5 240283.25 73000 -1 565
567 0 571260.06 240140.56 73120 -1 566
568 0 571067.4 239918.22 73240 -1 567
569 0 570842.56 239668.56 73360 -1 568
570 0 570544 239449.44 73480 -1 569
571 0 570250.5 239332.16 73640 -1 570
572 0 569990.7 239163.55 73760 -1 571
573 0 569762.4 238999.83 73880 -1 572
574 0 569240.3 238894.1 74080 -1 573
575 0 568920.5 238815.08 74280 -1 574
576 0 568692.9 238735.02 74400 -1 575
577 0 567861.9 238349.55 74680 -1 576
578 0 567635.8 238258.28 74840 -1 577
579 0 567323.2 238101.77 75040 -1 578
580 0 567159.44 238049.97 75160 -1 579
581 0 566671.6 237853.81 75320 -1 580
582 0 566467.56 237776.64 75480 -1 581
583 0 566116.6 237736.27 75640 -1 582
584 0 565839 237701.88 75840 -1 583
585 0 565651.94 237681.22 76000 -1 584
586 0 565495.1 237683.66 76160 -1 585
587 0 565462.44 237684.64 76320 -1 586
588 0 565372.7 237610.92 76440 -1 587
589 0 565254.1 237557.94 76640 -1 588
590 0 565239 237560.72 76840 -1 589
591 0 565221.5 237507.64 77120 -1 590
592 0 565132.3 237381.64 77360 -1 591
593 0 565096.4 237331.12 77440 -1 592
594 0 564906.6 237174.39 77600 -1 593
595 0 564756.25 237040.11 77720 -1 594
596 0 564515.2 236929.64 77880 -1 595
597 0 564380.56 236919.69 78040 -1 596
598 0 563990.1 236998.22 78200 -1 597
599 0 564146.5 236872.88 78320 -1 598
600 0 564206 236747.69 78480 -1 599
601 0 564144.75 236622.5 78640 -1 600
602 0 564075.9 236532.11 78800 -1 601
603 0 563899.06 236476.89 78960 -1 602
604 0 563676.4 236441.33 79120 -1 603
605 0 563473.4 236478.9 79280 -1 604
606 0 563347.3 236510.69 79440 -1 605
607 0 563174.56 236502.25 79600 -1 606
608 0 562969.44 236488.73 79760 -1 607
609 0 562766.56 236522.28 79960 -1 608
610 0 562681.3 236560.39 80160 -1 609
611 0 562609.3 236568.69 80360 -1 610
612 0 562525.5 236573.92 80520 -1 611
613 0 562478.3 236531.47 80720 -1 612
614 0 562450.75 236468.53 80880 -1 613
615 0 562375.4 236381.56 81040 -1 614
616 0 562312.56 236296.88 81200 -1 615
617 0 562267.25 236241.05 81280 -1 616
618 0 562205.1 236156.47 81440 -1 617
619 0 562114.3 236015.44 81560 -1 618
620 0 562031.1 235973.88 81720 -1 619
621 0 561888.5 235894.53 81840 -1 620
622 0 561813.2 235798.5 82000 -1 621
623 0 561723 235713.31 82120 -1 622
624 0 561685.75 235679.94 82160 -1 623
625 0 561706.06 235653.88 82200 -1 624
626 0 561649.5 235667.88 82240 -1 625
627 0 561503 235585.16 82360 -1 626
628 0 561520.6 235524.69 82400 -1 627
629 0 561416.56 235371.12 82560 -1 628
630 0 561301.9 235246.12 82680 -1 629
631 0 561222.1 235069.97 82840 -1 630
632 0 561232.3 234969.78 82960 -1 631
633 0 561105.75 234773.84 83080 -1 632
634 0 561028.75 234472.56 83280 -1 633
635 0 560966.06 234225.16 83480 -1 634
636 0 560893.8 233983.61 83680 -1 635
637 0 560710.75 233716.44 83880 -1 636
638 0 560572.9 233384.92 84120 -1 637
639 0 560539.3 233118.11 84360 -1 638
640 0 560532.5 232996.66 84480 -1 639
641 0 560426.9 232836.86 84680 -1 640
642 0 560349.1 232775.84 84800 -1 641
643 0 560342.06 232717.48 84920 -1 642
644 0 560339.8 232604.64 85040 -1 643
645 0 560321.56 232547.42 85200 -1 644
646 0 560275 232416.03 85320 -1 645
647 0 560343.8 232332.55 85400 -1 646
648 0 560390.75 232186.5 85520 -1 647
649 0 560304.3 231907.89 85640 -1 648
650 0 560243.44 231824.38 85840 -1 649
651 0 560238.44 231753.31 85960 -1 650
652 0 560147.3 231559.9 86120 -1 651
653 0 560128.5 231451.33 86280 -1 652
654 0 560120.25 231367.3 86400 -1 653
655 0 560041.7 231320.2 86560 -1 654
656 0 559974 231257.78 86720 -1 655
657 0 559967.94 231127.83 86840 -1 656
658 0 559889.75 231001.2 87000 -1 657
659 0 559976.75 230982.08 87080 -1 658
660 0 560004.1 230950.16 87200 -1 659
661 0 560027.94 230835.34 87320 -1 660
662 0 559989.6 230740.47 87480 -1 661
663 0 559980.2 230668.86 87600 -1 662
664 0 559965.5 230427.92 87760 -1 663
665 0 559932.06 230259.47 87880 -1 664
666 0 559894.8 230228.02 87920 -1 665
667 0 559854 230067.08 88000 -1 666
668 0 559808.7 229968.89 88080 -1 667
669 0 559789.56 229849.44 88200 -1 668
670 0 559737.56 229771.06 88320 -1 669
671 0 559715.5 229601.86 88480 -1 670
672 0 559702.4 229474.25 88600 -1 671
673 0 559663.5 229456.2 88640 -1 672
674 0 559658.6 229409.42 88720 -1 673
675 0 559618.8 229246 88840 -1 674
676 0 559596.25 229172.56 88920 -1 675
677 0 559590.3 229047.45 89040 -1 676
678 0 559622 228933.92 89200 -1 677
679 0 559639.5 228732.27 89360 -1 678
680 0 559668.3 228627.06 89520 -1 679
681 0 559678.94 228555.97 89680 -1 680
682 0 559638.1 228425.83 89800 -1 681
683 0 559655 228329.39 89960 -1 682
684 0 559633 228298.75 90080 -1 683
685 0 559698.75 228256.56 90200 -1 684
686 0 559742.44 228165.2 90360 -1 685
687 0 559712.8 228055.92 90560 -1 686
688 0 559688.5 227873.11 90760 -1 687
689 0 559707.94 227752.25 90920 -1 688
690 0 559698.56 227587.86 91080 -1 689
691 0 559671.3 227342.2 91240 -1 690
692 0 559659 227041.16 91400 -1 691
693 0 559655.8 226849.16 91560 -1 692
694 0 559611.7 226680.38 91680 -1 693
695 0 559565.3 226423.67 91880 -1 694
696 0 559473.2 226159.61 92040 -1 695
697 0 559509.2 226053.47 92200 -1 696
698 0 559491.06 225972.3 92400 -1 697
699 0 559478.94 225794.28 92600 -1 698
700 0 559473.3 225652.52 92760 -1 699
701 0 559417.2 225416.97 92920 -1 700
702 0 559403.3 225273.75 93040 -1 701
703 0 559371.5 225017.5 93160 -1 702
704 0 559308.8 224936.94 93320 -1 703
705 0 559298.4 224848.7 93480 -1 704
706 0 559259.2 224669.25 93640 -1 705
707 0 559317.4 224568.44 93800 -1 706
708 0 559357.4 224522.6 93920 -1 707
709 0 559419.4 224390.12 94040 -1 708
710 0 559437 224179.61 94200 -1 709
711 0 559496.1 223975.12 94360 -1 710
712 0 559485.3 223857.3 94480 -1 711
713 0 559562.7 223743.88 94600 -1 712
714 0 559565.06 223647.22 94720 -1 713
715 0 559558.94 223533.7 94800 -1 714
716 0 559617.1 223441.45 94880 -1 715
717 0 559653.8 223319.08 94960 -1 716
718 0 559656.9 223237.34 95080 -1 717
719 0 559644.7 223045.62 95200 -1 718
720 0 559643.9 222946.2 95320 -1 719
721 0 559656.06 222763.31 95480 -1 720
722 0 559611.8 222616.36 95600 -1 721
723 0 559610.5 222497.7 95760 -1 722
724 0 559630.75 222342.12 95880 -1 723
725 0 559663.9 222274.83 95960 -1 724
726 0 559712.6 222128.2 96080 -1 725
727 0 559747.7 221980.25 96200 -1 726
728 0 559735.7 221662.64 96360 -1 727
729 0 559736.25 221601.06 96480 -1 728
730 0 559694.44 221412.34 96640 -1 729
731 0 559716.44 221187.64 96840 -1 730
732 0 559721.6 221002.66 96960 -1 731
733 0 559724.25 220817.52 97080 -1 732
734 0 559751.3 220586.77 97240 -1 733
735 0 559761.25 220453.36 97360 -1 734
736 0 559781.2 220318.25 97480 -1 735
737 0 559802.9 220242.3 97600 -1 736
738 0 559797.56 220195.1 97720 -1 737
739 0 559802.06 220102.58 97800 -1 738
740 0 559803.1 219997.89 97920 -1 739
741 0 559859.06 219910.7 98000 -1 740
742 0 559881.25 219801.84 98120 -1 741
743 0 559813.06 219697.38 98240 -1 742
744 0 559802.4 219636.88 98360 -1 743
745 0 559690 219460.39 98480 -1 744
746 0 559738.75 219369.55 98600 -1 745
747 0 559641.3 219246.73 98720 -1 746
748 0 559559.94 219134.56 98880 -1 747
749 0 559518.44 218904.23 99040 -1 748
750 0 559519.6 218722.58 99200 -1 749
751 0 559587.4 218624.67 99360 -1 750
752 0 559628 218536.8 99480 -1 751
753 0 559667.9 218484.5 99560 -1 752
754 0 559731.06 218344.2 99680 -1 753
755 0 559877 218173.67 99800 -1 754
756 0 559917.2 218050.11 99880 -1 755
757 0 560006.94 217921.22 100040 -1 756
758 0 560158.6 217806.06 100160 -1 757
759 0 560258.44 217736.81 100320 -1 758
760 0 560333.3 217639.42 100440 -1 759
761 0 560439.8 217539.53 100560 -1 760
762 0 560605.5 217452.31 100680 -1 761
763 0 560722.44 217350.3 100840 -1 762
764 0 560848.4 217177.45 100960 -1 763
765 0 560972.1 216921.77 101120 -1 764
766 0 561014.94 216843.4 101200 -1 765
767 0 561203.1 216645.55 101360 -1 766
768 0 561267.6 216476.1 101480 -1 767
769 0 561349.2 216330.23 101600 -1 768
770 0 561524.7 216195.34 101720 -1 769
771 0 561676.3 216055.78 101920 -1 770
772 0 561720.9 215950.95 102000 -1 771
773 0 561851.6 215771.89 102080 -1 772
774 0 561920.06 215454.6 102200 -1 773
775 0 561969.25 215244.4 102280 -1 774
776 0 562107.75 215045.33 102360 -1 775
777 0 562261.1 214802.81 102480 -1 776
778 0 562575.1 214544.12 102600 -1 777
779 0 562752.2 214384.84 102720 -1 778
780 0 562887.06 214255.42 102880 -1 779
781 0 563042.56 214061.34 103000 -1 780
782 0 563138.44 213935.42 103120 -1 781
783 0 563170.7 213738.52 103280 -1 782
784 0 563300.6 213561.86 103440 -1 783
785 0 563339.75 213374.16 103560 -1 784
786 0 563501.06 213107.61 103680 -1 785
787 0 563589 212947.36 103800 -1 786
788 0 563940.9 212607.33 103960 -1 787
789 0 564231.8 212293.7 104080 -1 788
790 0 564611 211862.56 104200 -1 789
791 0 564842.7 211567.48 104280 -1 790
792 0 564964.56 211342.6 104360 -1 791
793 0 565130.3 211108.22 104400 -1 792
794 0 565364.7 210941.47 104520 -1 793
795 0 565408.2 210922.8 104600 -1 794
796 0 565322 210969.23 104680 -1 795
797 0 565188 210982.3 104800 -1 796
798 0 565525.44 210674.77 104960 -1 797
799 0 566336.56 209656.7 105200 -1 798
800 0 566303.4 209590.94 105320 -1 799
801 0 566373.2 209260.19 105400 -1 800
802 0 566292.1 209111.95 105520 -1 801
803 0 566334.5 209047.72 105680 -1 802
804 0 566338.6 209010.77 105720 -1 803
805 0 566334.8 209111.44 105840 -1 804
806 0 566404.8 209146.98 105880 -1 805
807 0 566345.9 209699.52 105120 -1 799
808 0 566369.94 209622.27 105000 -1 807
809 0 567219.06 207545.61 104920 -1 808
810 0 567302.25 207261.11 104800 -1 809
811 0 567422.6 206975.31 104640 -1 810
812 0 567509.25 206737.1 104520 -1 811
813 0 567462.44 206460.14 104400 -1 812
814 0 567516.3 206234.27 104320 -1 813
815 0 567566.1 206184.9 104280 -1 814
816 0 567711.44 205691.67 104120 -1 815
817 0 567774.9 205391.89 103960 -1 816
818 0 568023.56 205158.56 103800 -1 817
819 0 568225.4 204966.89 103680 -1 818
820 0 568370.06 204719.52 103520 -1 819
821 0 568512.6 204566.53 103400 -1 820
822 0 568743.25 204410.08 103280 -1 821
823 0 568858 204260.4 103160 -1 822
824 0 568984.4 203988.72 103040 -1 823
825 0 569068.1 203758.88 102920 -1 824
826 0 569285 203466.4 102760 -1 825
827 0 569539.5 203191.52 102600 -1 826
828 0 569829.56 203016.92 102440 -1 827
829 0 570231 202840.2 102280 -1 828
830 0 570451.06 202652.77 102120 -1 829
831 0 570565.75 202664.64 101960 -1 830
832 0 570619 202684.75 101800 -1 831
833 0 570709 202708.11 101640 -1 832
834 0 570856.4 202665.84 101480 -1 833
835 0 570972.94 202589.42 101280 -1 834
836 0 571040.6 202584.52 101120 -1 835
837 0 571152.75 202480.14 101000 -1 836
838 0 572063.1 201801.5 100840 -1 837
839 0 572428.25 201782.97 100720 -1 838
840 0 572678.1 201666.83 100600 -1 839
841 0 573071.06 201394.86 100440 -1 840
842 0 573440.3 201169.81 100360 -1 841
843 0 573456.94 201082.1 100240 -1 842
844 0 573821 200931.45 100080 -1 843
845 0 573864.4 200871.12 99920 -1 844
846 0 574638.75 199970.62 99760 -1 845
847 0 574974.3 199862.3 99680 -1 846
848 0 576059.9 199804.36 99680 -1 847
849 0 577157.75 199567.31 99840 -1 848
850 0 577340.8 199619.55 1e+05 -1 849
851 0 577347.3 199603.28 100040 -1 850
852 0 576338.56 199760 99600 -1 848
853 0 576772 199623 99440 -1 852
854 0 576932.75 199594.56 99320 -1 853
855 0 577094.5 199419.12 99200 -1 854
856 0 578999.75 199076.77 99040 -1 855
857 0 579567.8 199037.45 98920 -1 856
858 0 580976.8 198761.9 98920 -1 857
859 0 581593.7 198743.97 98720 -1 858
860 0 582162.75 198663.53 98680 -1 859
861 0 582923.6 198498 98560 -1 860
862 0 583347.6 198417.7 98480 -1 861
863 0 583559.6 198371.95 98400 -1 862
864 0 584924.1 198328.48 98320 -1 863
865 0 585182.8 198284.48 98200 -1 864
866 0 585394.3 198331.08 98080 -1 865
867 0 586511.5 198276.81 97920 -1 866
868 0 586516 198290.33 97840 -1 867
869 0 586688.9 198261.52 97720 -1 868
870 0 588258.75 198084.56 97600 -1 869
871 0 589278.5 197875.77 97480 -1 870
872 0 590972.56 197397.17 97480 -1 871
873 0 591682.25 197255.64 97440 -1 872
874 0 592173.8 197138.02 97320 -1 873
875 0 593026.3 196772.89 97200 -1 874
876 0 593739.94 196523.48 97120 -1 875
877 0 594969.2 196054.94 97000 -1 876
878 0 595249.8 196010.95 96840 -1 877
879 0 595512.5 195931.97 96680 -1 878
880 0 596410.7 195644.1 96520 -1 879
881 0 596435.1 195639.73 96320 -1 880
882 0 597272.56 195458.02 95960 -1 881
883 0 598632.8 194707.86 95920 -1 882
884 0 599042.6 194497.19 95800 -1 883
885 0 599317.8 194501.02 95640 -1 884
886 0 599654.44 194490.02 95480 -1 885
887 0 600143.44 194332.34 95280 -1 886
888 0 600766.4 194152.16 95080 -1 887
889 0 600981.9 194057.06 94880 -1 888
890 0 601486.3 193938.62 94680 -1 889
891 0 602047.75 193900.22 94520 -1 890
892 0 602421.3 193721.72 94360 -1 891
893 0 603239.7 193469.67 94200 -1 892
894 0 603988.56 193282.28 94120 -1 893
895 0 604379.9 193158.3 94000 -1 894
896 0 605652.6 192102.2 93880 -1 895
897 0 607254.3 191362.53 93800 -1 896
898 0 608895 190813.36 94040 -1 897
899 0 609494.8 190636.67 94160 -1 898
900 0 609840.5 190511.44 94240 -1 899
901 0 610193.6 190433.81 94440 -1 900
902 0 610697.4 190253.47 94600 -1 901
903 0 611025.5 190133.12 94720 -1 902
904 0 611213.94 190098.58 94800 -1 903
905 0 611819.8 189780.08 95000 -1 904
906 0 612181.6 189689.55 95080 -1 905
907 0 613856.4 189040.66 95200 -1 906
908 0 614067.5 188941.94 95320 -1 907
909 0 614174.9 188906.34 95440 -1 908
910 0 615033.5 188775.48 95520 -1 909
911 0 615111.44 188811.92 95640 -1 910
912 0 615163.3 188798.14 95760 -1 911
913 0 615947.5 188762.11 95880 -1 912
914 0 616166.7 188595.6 96040 -1 913
915 0 616385.56 188472.03 96240 -1 914
916 0 616708.06 188360.88 96360 -1 915
917 0 616931.75 188307.12 96480 -1 916
918 0 617278.9 188185.86 96640 -1 917
919 0 617428.5 188092.66 96800 -1 918
920 0 617628.3 188016.45 96960 -1 919
921 0 617710.9 187966.69 97040 -1 920
922 0 617761.6 187963.98 97080 -1 921
923 0 617801.7 187950.83 97120 -1 922
924 0 617868.3 187876.73 97200 -1 923
925 0 617944.4 187887.5 97280 -1 924
926 0 618116.44 187821.45 97400 -1 925
927 0 618356.8 187773.44 97560 -1 926
928 0 618467.3 187717.66 97680 -1 927
929 0 618557.9 187625.75 97880 -1 928
930 0 618667.8 187517.56 98080 -1 929
931 0 618839.6 187407.8 98240 -1 930
932 0 618952.3 187360.11 98360 -1 931
933 0 619075.94 187280.53 98520 -1 932
934 0 619292.6 187226.16 98720 -1 933
935 0 619369.44 187199.1 98880 -1 934
936 0 619529.5 187132.4 99040 -1 935
937 0 619690.4 187030.16 99280 -1 936
938 0 620023.1 187025.58 99480 -1 937
939 0 620099.3 186952.31 99680 -1 938
940 0 620401.4 186988 99840 -1 939
941 0 620695.5 186956.97 1e+05 -1 940
942 0 621157.25 186891.12 100200 -1 941
943 0 621415.94 186934.8 100400 -1 942
944 0 621616.44 186919.38 100600 -1 943
945 0 621751.6 186962.1 100800 -1 944
946 0 622011.56 187017.11 101000 -1 945
947 0 622015.9 187027.83 101160 -1 946
948 0 622078.3 186985.08 101320 -1 947
949 0 622223.9 186991.08 101520 -1 948
950 0 622340.56 186959.52 101720 -1 949
951 0 622465.1 186907.12 102000 -1 950
952 0 622595.44 187064.1 102160 -1 951
953 0 622726.5 187051.3 102320 -1 952
954 0 622889.1 187028.62 102480 -1 953
955 0 622986.7 187025.14 102680 -1 954
956 0 623147.3 187084.75 102960 -1 955
957 0 623283 187110.23 103160 -1 956
958 0 623349.4 187171.8 103320 -1 957
959 0 623462 187234.16 103480 -1 958
960 0 623643.8 187286.53 103680 -1 959
961 0 623726.44 187326.88 103840 -1 960
962 0 623826.1 187364.25 104000 -1 961
963 0 624071.25 187418.42 104200 -1 962
964 0 624292.25 187489.22 104400 -1 963
965 0 624567.56 187580.27 104600 -1 964
966 0 624693.44 187597.67 104760 -1 965
967 0 624779.94 187596.42 104920 -1 966
968 0 624940.25 187637.66 105120 -1 967
969 0 625086 187683 105320 -1 968
970 0 625134.94 187696.83 105520 -1 969
971 0 625304.56 187713.42 105720 -1 970
972 0 625351.56 187759.73 105880 -1 971
973 0 625520.4 187782.64 106080 -1 972
974 0 625613.6 187793.44 106240 -1 973
975 0 625797.9 187811.33 106560 -1 974
976 0 625824.4 187752.42 106800 -1 975
977 0 625974.94 187659.5 107040 -1 976
978 0 626018.1 187572.52 107280 -1 977
979 0 626046.56 187626.28 107480 -1 978
980 0 626135.6 187610.97 107720 -1 979
981 0 626216 187644.12 107960 -1 980
982 0 626270.8 187697.12 108240 -1 981
983 0 626244.6 187716.84 108440 -1 982
984 0 626356.25 187798.06 108640 -1 983
985 0 626335.3 187743.75 108840 -1 984
986 0 626419 187753.61 109080 -1 985
987 0 626467.25 187800.03 109240 -1 986
988 0 626597.44 187786.75 109400 -1 987
989 0 626594.94 187740.25 109600 -1 988
990 0 626745.06 187667.62 109800 -1 989
991 0 626801.6 187629.72 110000 -1 990
992 0 626824.5 187540.44 110160 -1 991
993 0 626954.4 187514.7 110320 -1 992
994 0 626919.75 187450.5 110480 -1 993
995 0 627087.8 187442 110640 -1 994
996 0 627043.2 187375.36 110800 -1 995
997 0 627094.3 187329.27 111080 -1 996
998 0 627092.25 187374.78 111320 -1 997
999 0 627169.56 187437.47 111560 -1 998
1000 0 627217.9 187464.44 111840 -1 999
1001 0 627231.5 187466.73 112000 -1 1000
1002 0 627301.5 187472.42 112200 -1 1001
1003 0 627375 187494.22 112400 -1 1002
1004 0 627436.1 187476.53 112600 -1 1003
1005 0 627454.2 187501.4 112800 -1 1004
1006 0 627544.44 187482.47 113000 -1 1005
1007 0 627573.4 187499.95 113160 -1 1006
1008 0 627685.1 187442.84 113360 -1 1007
1009 0 627906 187357.98 113560 -1 1008
1010 0 627934.06 187301.52 113720 -1 1009
1011 0 628104.1 187264.64 113880 -1 1010
1012 0 628239.44 187180.19 114120 -1 1011
1013 0 628287.06 187102.42 114280 -1 1012
1014 0 628268.5 186977.83 114480 -1 1013
1015 0 628341.1 186858.95 114680 -1 1014
1016 0 628322.2 186742.39 114880 -1 1015
1017 0 628415.3 186663.8 115080 -1 1016
1018 0 628476.25 186580.78 115280 -1 1017
1019 0 628605 186505.03 115480 -1 1018
1020 0 628783.25 186426.81 115680 -1 1019
1021 0 628951.56 186423.97 115920 -1 1020
1022 0 629042.8 186404.34 116120 -1 1021
1023 0 629095.2 186353.42 116320 -1 1022
1024 0 629104.3 186293.88 116520 -1 1023
1025 0 629134.94 186194.52 116720 -1 1024
1026 0 629140.4 186167.28 116920 -1 1025
1027 0 629173.56 186098.94 117120 -1 1026
1028 0 629222.1 186104.44 117360 -1 1027
1029 0 629258.5 186107.11 117520 -1 1028
1030 0 629333 186109.4 117680 -1 1029
1031 0 629356.8 186083.05 117880 -1 1030
1032 0 629381.44 186137.7 118000 -1 1031
1033 0 629378.75 186106.69 118160 -1 1032
1034 0 629360 186060.53 118400 -1 1033
1035 0 629381.44 186012.62 118640 -1 1034
1036 0 629311.4 185980.28 118840 -1 1035
1037 0 629188.7 185960.6 119040 -1 1036
1038 0 629145.2 185956.66 119200 -1 1037
1039 0 629052.56 185931.88 119360 -1 1038
1040 0 628931.5 185924.02 119560 -1 1039
1041 0 628908.25 185866.19 119720 -1 1040
1042 0 628783.94 185878.39 119920 -1 1041
1043 0 628747.3 185905.17 120120 -1 1042
1044 0 628688.2 185985.4 120400 -1 1043
1045 0 628682.1 186143.33 120600 -1 1044
1046 0 628695 186166.23 120840 -1 1045
1047 0 628729.7 186313.05 121080 -1 1046
1048 0 628722.4 186295.78 121320 -1 1047
1049 0 628682.06 186256.94 121480 -1 1048
1050 0 628675.7 186231.94 121720 -1 1049
1051 0 628582.2 186098.98 121960 -1 1050
1052 0 628544.5 186013.38 122200 -1 1051
1053 0 628518.2 185998.03 122480 -1 1052
1054 0 628541.7 185970.61 122640 -1 1053
1055 0 628539.8 185933.02 122920 -1 1054
1056 0 628475.1 185870.19 123160 -1 1055
1057 0 628403.9 185838.53 123360 -1 1056
1058 0 628294.1 185801.84 123560 -1 1057
1059 0 628295.9 185695.6 123760 -1 1058
1060 0 628323.5 185770.89 123920 -1 1059
1061 0 628375.9 185811.56 124120 -1 1060
1062 0 628444.06 185815.16 124360 -1 1061
1063 0 628530.6 185768.17 124600 -1 1062
1064 0 628492.94 185758.4 124800 -1 1063
1065 0 628560.56 185659.67 125000 -1 1064
1066 0 628514.1 185509.08 125240 -1 1065
1067 0 628415.94 185403.42 125480 -1 1066
1068 0 628331.25 185288.12 125720 -1 1067
1069 0 628253.8 185131.05 126000 -1 1068
1070 0 628136.9 185001.03 126280 -1 1069
1071 0 628081 184908.86 126520 -1 1070
1072 0 628053.1 184760.78 126800 -1 1071
1073 0 628090 184644 127040 -1 1072
1074 0 628124.4 184509.78 127280 -1 1073
1075 0 628042.75 184419.12 127480 -1 1074
1076 0 628035.06 184304.67 127720 -1 1075
1077 0 628011.44 184187.06 127920 -1 1076
1078 0 627970.9 184091.72 128200 -1 1077
1079 0 627923.8 183954.84 128400 -1 1078
1080 0 627803.75 183834.36 128600 -1 1079
1081 0 627646.4 183705.17 128840 -1 1080
1082 0 627535.56 183648.34 129080 -1 1081
1083 0 627483.9 183511.72 129280 -1 1082
1084 0 627409.5 183431.6 129480 -1 1083
1085 0 627335.1 183298.2 129680 -1 1084
1086 0 627305.06 183181.92 129920 -1 1085
1087 0 627318.2 183105.1 130120 -1 1086
1088 0 627301.25 183065.88 130360 -1 1087
1089 0 627277.75 182995.27 130600 -1 1088
1090 0 627207.94 182918.25 130840 -1 1089
1091 0 627166.4 182832.23 131080 -1 1090
1092 0 627153.2 182820.42 131240 -1 1091
1093 0 627134.9 182727.9 131400 -1 1092
1094 0 627135.56 182661.05 131560 -1 1093
1095 0 627177.75 182615.22 131720 -1 1094
1096 0 627120.2 182627.48 131880 -1 1095
1097 0 627100.25 182626.05 132080 -1 1096
1098 0 627111.2 182625.81 132360 -1 1097
1099 0 627095.44 182618.34 132560 -1 1098
1100 0 627042.7 182560.67 132800 -1 1099
1101 0 626935 182562.75 133040 -1 1100
1102 0 626795 182468.53 133280 -1 1101
1103 0 626713.56 182411.1 133440 -1 1102
1104 0 626679.75 182341.62 133720 -1 1103
1105 0 626589.7 182233.02 133920 -1 1104
1106 0 626541 182170.53 134160 -1 1105
1107 0 626471.1 182131.73 134360 -1 1106
1108 0 626399.94 182032.45 134600 -1 1107
1109 0 626389.25 181954.23 134800 -1 1108
1110 0 626372.2 181926.53 135000 -1 1109
1111 0 626376.56 181834.78 135160 -1 1110
1112 0 626457.06 181811.27 135400 -1 1111
1113 0 626470.1 181749.23 135600 -1 1112
1114 0 626411.44 181749.05 135840 -1 1113
1115 0 626340 181743.11 135920 -1 1114
1116 0 626241 181709.73 136040 -1 1115
1117 0 626142.75 181763.81 136240 -1 1116
1118 0 626001.75 181783.02 136440 -1 1117
1119 0 625871.56 181703.38 136680 -1 1118
1120 0 625677.9 181688.34 136840 -1 1119
1121 0 625507.1 181650.9 137080 -1 1120
1122 0 625440.4 181627.22 137320 -1 1121
1123 0 625432.75 181579.14 137560 -1 1122
1124 0 625390.7 181486.12 137760 -1 1123
1125 0 625286.56 181418.94 137960 -1 1124
1126 0 625282.94 181421.27 138160 -1 1125
1127 0 625192.3 181363.25 138360 -1 1126
1128 0 625154.8 181359.19 138600 -1 1127
1129 0 625017.94 181350.73 138840 -1 1128
1130 0 624976.44 181417.95 139040 -1 1129
1131 0 624995 181467.08 139240 -1 1130
1132 0 624995.7 181482.44 139280 -1 1131
1133 0 624975.7 181515.47 139360 -1 1132
1134 0 625001.44 181580.31 139480 -1 1133
1135 0 625075.6 181605.98 139680 -1 1134
1136 0 625097.1 181582.56 139880 -1 1135
1137 0 625017.06 181536.89 140080 -1 1136
1138 0 624988.06 181537.55 140280 -1 1137
1139 0 624957.06 181498.7 140480 -1 1138
1140 0 624901.56 181476.7 140720 -1 1139
1141 0 624811.5 181436.39 140920 -1 1140
1142 0 624773.44 181451.28 141120 -1 1141
1143 0 624641.44 181348.28 141320 -1 1142
1144 0 624626.25 181202.7 141520 -1 1143
1145 0 624560.1 181020.45 141720 -1 1144
1146 0 624586.25 180730.4 141960 -1 1145
1147 0 624476.3 180615.4 142240 -1 1146
1148 0 624435.8 180401.52 142480 -1 1147
1149 0 624289.5 180408.06 142760 -1 1148
1150 0 624257.94 180298.03 143000 -1 1149
1151 0 624148.3 180259.02 143160 -1 1150
1152 0 624068.8 180272.27 143240 -1 1151
1153 0 624065.2 180386.28 143400 -1 1152
1154 0 624134.06 180246.4 143560 -1 1153
1155 0 624141.6 180304.45 143680 -1 1154
1156 0 624125.56 180282.92 143920 -1 1155
1157 0 624225.56 180400.86 144080 -1 1156
1158 0 624164.1 180324.17 144280 -1 1157
1159 0 624049.75 180245.55 144480 -1 1158
1160 0 623834.75 180200.47 144640 -1 1159
1161 0 623699.2 180050.4 144880 -1 1160
1162 0 623184.7 179839.6 145080 -1 1161
1163 0 623033.1 179638.94 145240 -1 1162
1164 0 622702.75 179475.66 145320 -1 1163
1165 0 622488.4 179312.3 145480 -1 1164
1166 0 622403.2 179173.4 145640 -1 1165
1167 0 622343.4 179150.84 145840 -1 1166
1168 0 622275.06 179078.38 146000 -1 1167
1169 0 622212.4 178841.56 146240 -1 1168
1170 0 622152.9 178762.27 146400 -1 1169
1171 0 622332.6 178792.72 146600 -1 1170
1172 0 622080.06 178528.69 146800 -1 1171
1173 0 621966.1 178322.16 147000 -1 1172
1174 0 621866.1 178130.33 147200 -1 1173
1175 0 621868.7 178076.77 147400 -1 1174
1176 0 621681 177796.1 147760 -1 1175
1177 0 621682.2 177711.4 148000 -1 1176
1178 0 621476.5 177499.44 148240 -1 1177
1179 0 621475.56 177386.44 148320 -1 1178
1180 0 621487.94 177223.08 148520 -1 1179
1181 0 621417.75 176834.58 148800 -1 1180
1182 0 621323.56 176644.72 149000 -1 1181
1183 0 621287.5 176413.48 149200 -1 1182
1184 0 621291.5 176284.28 149440 -1 1183
1185 0 621207.06 176189.97 149640 -1 1184
1186 0 621065.1 176294.62 149840 -1 1185
1187 0 620943.4 176354.53 150080 -1 1186
1188 0 620975.7 176228.86 150280 -1 1187
1189 0 621022.7 175852.27 150480 -1 1188
1190 0 621199.9 175447.81 150680 -1 1189
1191 0 621240.4 175173.16 150920 -1 1190
1192 0 621119.94 174945.48 151040 -1 1191
1193 0 621078.44 174783.34 151160 -1 1192
1194 0 621104.2 174541.84 151400 -1 1193
1195 0 620972.44 174244.5 151640 -1 1194
1196 0 620844.56 174058.62 151800 -1 1195
1197 0 620703.3 173541.58 152040 -1 1196
1198 0 620505.7 173052.39 152280 -1 1197
1199 0 620467.06 172861.45 152560 -1 1198
1200 0 620368.8 172606.3 152720 -1 1199
1201 0 620343.5 172388.08 152840 -1 1200
1202 0 620277 171750.33 153200 -1 1201
1203 0 620164.9 171383.33 153520 -1 1202
1204 0 620192.8 171102.4 153760 -1 1203
1205 0 620196.75 170877.92 153960 -1 1204
1206 0 620173.7 170639.83 154160 -1 1205
1207 0 620110.3 170387.77 154360 -1 1206
1208 0 620054.3 170102.64 154600 -1 1207
1209 0 619941.9 169777.1 154800 -1 1208
1210 0 619835.8 169473.83 155000 -1 1209
1211 0 619725.8 169087.39 155200 -1 1210
1212 0 619700.44 168799.75 155440 -1 1211
1213 0 619594.56 168290.97 155680 -1 1212
1214 0 619623.6 167960.36 155880 -1 1213
1215 0 619587.06 167687.34 156040 -1 1214
1216 0 619618.5 167311.42 156240 -1 1215
1217 0 619699.5 167006.53 156440 -1 1216
1218 0 619807.6 166811.66 156640 -1 1217
1219 0 619903.4 166535.52 156880 -1 1218
1220 0 620042.4 166257.7 157080 -1 1219
1221 0 620113.2 166040.3 157240 -1 1220
1222 0 620098.5 165677.27 157520 -1 1221
1223 0 619989.56 165323.1 157720 -1 1222
1224 0 619983.25 165162.88 157880 -1 1223
1225 0 619980.7 164712.2 158080 -1 1224
1226 0 619845.2 164204.86 158280 -1 1225
1227 0 619859.94 164071.06 158400 -1 1226
1228 0 619722.25 163495.77 158600 -1 1227
1229 0 619775.6 163280.39 158760 -1 1228
1230 0 619719.94 163001.39 158920 -1 1229
1231 0 619783.75 162773.88 159080 -1 1230
1232 0 619739 162507.14 159240 -1 1231
1233 0 619745.4 162233.75 159440 -1 1232
1234 0 619724.2 161847 159640 -1 1233
1235 0 619597.1 161435.9 159880 -1 1234
1236 0 619645.5 161364.75 160120 -1 1235
1237 0 619559.5 161264.36 160240 -1 1236
1238 0 619575.7 161233.38 160360 -1 1237
1239 0 619577.56 161204.44 160480 -1 1238
1240 0 619663.3 161139.39 160640 -1 1239
1241 0 619908.4 160989.72 160800 -1 1240
1242 0 619980.8 160897.27 160920 -1 1241
1243 0 620053.3 160795.88 161080 -1 1242
1244 0 620086.8 160726.6 161240 -1 1243
1245 0 620154.5 160594.67 161400 -1 1244
1246 0 620288.9 160549.42 161560 -1 1245
1247 0 620308.25 160540.23 161720 -1 1246
1248 0 620490.56 160598.5 161880 -1 1247
1249 0 620581.44 160599.23 162040 -1 1248
1250 0 620713.06 160645.72 162200 -1 1249
1251 0 620852.7 160703.73 162360 -1 1250
1252 0 620940 160609.23 162560 -1 1251
1253 0 621044.06 160526.64 162760 -1 1252
1254 0 621131.44 160530.47 162840 -1 1253
1255 0 621285.94 160510.53 163040 -1 1254
1256 0 621312.3 160393.89 163240 -1 1255
1257 0 621400.4 160315 163440 -1 1256
1258 0 621487.25 160260.61 163640 -1 1257
1259 0 621621.75 160149.62 163840 -1 1258
1260 0 621826.06 160021.62 164080 -1 1259
1261 0 621983.5 159914.58 164320 -1 1260
1262 0 621994.9 159812.31 164520 -1 1261
1263 0 622140.1 159711.67 164680 -1 1262
1264 0 622217.7 159526.81 164920 -1 1263
1265 0 622254.5 159424.28 165080 -1 1264
1266 0 622392.1 159335.48 165200 -1 1265
1267 0 622488.9 159344.81 165400 -1 1266
1268 0 622611.4 159301.83 165480 -1 1267
1269 0 622830.3 159208.53 165640 -1 1268
1270 0 622989.5 159051.2 165920 -1 1269
1271 0 623231 158777.3 166080 -1 1270
1272 0 623338.1 158680.36 166200 -1 1271
1273 0 623614.56 158558.33 166440 -1 1272
1274 0 623998.44 158464.12 166600 -1 1273
1275 0 624466.9 158211.23 166760 -1 1274
1276 0 625406.5 157966.56 166880 -1 1275
1277 0 625841.1 157793.06 167000 -1 1276
1278 0 626245.3 157659.17 167120 -1 1277
1279 0 626923.7 157403.12 167320 -1 1278
1280 0 627447.3 156998.2 167440 -1 1279
1281 0 629485.1 156029.5 167720 -1 1280
1282 0 630171.06 155818.1 168000 -1 1281
1283 0 631389.4 155531.72 168200 -1 1282
1284 0 631783.5 155467.56 168280 -1 1283
1285 0 632515.56 155401.33 168480 -1 1284
1286 0 632942.6 155321.48 168640 -1 1285
1287 0 633399.5 155212.55 168800 -1 1286
1288 0 634307.2 155079.72 169040 -1 1287
1289 0 634509.7 154892.89 169200 -1 1288
1290 0 634827.4 154921.12 169400 -1 1289
1291 0 634948.1 154757.61 169560 -1 1290
1292 0 635342.3 154718.8 169760 -1 1291
1293 0 635657.9 154682.84 170000 -1 1292
1294 0 635883.75 154620.36 170160 -1 1293
1295 0 636432.4 154471.58 170400 -1 1294
1296 0 636931.5 154230.62 170720 -1 1295
1297 0 637176.06 154135.8 170920 -1 1296
1298 0 637466.06 154038.23 171080 -1 1297
1299 0 637784.7 153971.77 171240 -1 1298
1300 0 638132.2 153730.38 171440 -1 1299
1301 0 639136.2 153438.34 171600 -1 1300
1302 0 639587.8 153465.78 171720 -1 1301
1303 0 640664.1 153102.48 171720 -1 1302
1304 0 641234.44 152959.2 171920 -1 1303
1305 0 641433.2 152850.78 172080 -1 1304
1306 0 641910 152530.31 172240 -1 1305
1307 0 642563.25 152140.47 172400 -1 1306
1308 0 643084.7 151809.36 172520 -1 1307
1309 0 643817.2 151304.77 172640 -1 1308
1310 0 645354.6 150247.34 172720 -1 1309
1311 0 646036.56 149894.27 172800 -1 1310
1312 0 646090.06 149926.89 172960 -1 1311
1313 0 646403.6 149801 173000 -1 1312
1314 0 647658.5 149297.17 173160 -1 1313
1315 0 648528.06 148875.81 173200 -1 1314
1316 0 648977.06 148657.9 173320 -1 1315
1317 0 649224.7 148444.44 173440 -1 1316
1318 0 649539.94 148310.42 173560 -1 1317
1319 0 649931.94 148254.16 173680 -1 1318
1320 0 650494 148077.97 173760 -1 1319
1321 0 650871.56 148033.66 173920 -1 1320
1322 0 652129.44 147764.8 174040 -1 1321
1323 0 652445 147759.66 174200 -1 1322
1324 0 652738.75 147623.66 174320 -1 1323
1325 0 653163.94 147576.12 174480 -1 1324
1326 0 653362.2 147655.1 174640 -1 1325
1327 0 653717.44 147409.69 174760 -1 1326
1328 0 654336.06 146990.16 174960 -1 1327
1329 0 654420.8 146899.62 175000 -1 1328
1330 0 654930.7 146399.92 175320 -1 1329
1331 0 655155.44 146174.55 175480 -1 1330
1332 0 655519.8 145829.58 175680 -1 1331
1333 0 656663.8 144478.61 175800 -1 1332
1334 0 657089.06 143178.14 175880 -1 1333
1335 0 657116 143078.25 176000 -1 1334
1336 0 657125.25 143044.75 176040 -1 1335
1337 0 656846.9 142181.25 176360 -1 1336
1338 0 656804.06 141159.19 176480 -1 1337
1339 0 656920.6 139832.58 176480 -1 1338
1340 0 657641.2 138095.61 176520 -1 1339
1341 0 658450.7 136608.4 176440 -1 1340
1342 0 659075.75 135552.11 176520 -1 1341
1343 0 659060.1 135398.28 176440 -1 1342
1344 0 659004.56 134860.17 176160 -1 1343
1345 0 658973 134552.8 176000 -1 1344
1346 0 658964.56 134475.86 175960 -1 1345
1347 0 657937 133742.5 175840 -1 1346
1348 0 657074.25 133094.56 175400 -1 1347
1349 0 657018 132981.25 175320 -1 1348
1350 0 656850 132640.23 175080 -1 1349
1351 0 656794 132526.4 175000 -1 1350
1352 0 656709.94 132355.61 174880 -1 1351
1353 0 656347.7 131939.84 174640 -1 1352
1354 0 656005.25 131690.5 174520 -1 1353
1355 0 654969 130941 174160 -1 1354
1356 0 654747.94 130775.77 174080 -1 1355
1357 0 653679.75 130400.27 173720 -1 1356
1358 0 653344.6 130269.34 173600 -1 1357
1359 0 651789.06 129985.97 173520 -1 1358
1360 1 651121.25 129436.03 173680 -1 1359
1361 0 650756.8 129269.33 173720 -1 1360
1362 0 650194.6 129810 173720 -1 1361
1363 0 650188.75 129791.59 173600 -1 1362
1364 0 650204.5 129839.64 173920 -1 1362
1365 0 650177.8 129915.78 174080 -1 1364
1366 0 650183.2 129916.92 174200 -1 1365
1367 0 650194.94 129882 174320 -1 1366
1368 0 649023.1 129293.06 173240 -1 1359
1369 0 650254.06 129764.65 173080 -1 1368
1370 0 650172.56 129884.16 172800 -1 1369
1371 0 650147.5 129910 172720 -1 1370
1372 0 650121.9 129936.42 172640 -1 1371
1373 0 650001.44 130065.04 172360 -1 1372
1374 0 649976 130091.664 172280 -1 1373
1375 0 649938.5 130131.75 172160 -1 1374
1376 0 649925.75 130144.93 172120 -1 1375
1377 0 650522.5 130724.805 172040 -1 1376
1378 0 650915.5 131493.81 171920 -1 1377
1379 0 650048.2 133118.19 171960 -1 1378
1380 0 650054 133104 172000 -1 1379
1381 0 649010 133968 172000 -1 1380
1382 0 648620 134674 172080 -1 1381
1383 0 648608 134678 172160 -1 1382
1384 0 648504 134738 172200 -1 1383
1385 0 648276 134602 172680 -1 1384
1386 0 648264 134530 172800 -1 1385
1387 0 649796 132966 172200 -1 1380
1388 0 649372 132914 172320 -1 1387
1389 0 649128 133742 172480 -1 1388
1390 0 649116 133866 172680 -1 1389
1391 0 649544 134310 172880 -1 1390
1392 0 649762.75 134581.25 173080 -1 1391
1393 0 649894 134744 173200 -1 1392
1394 0 649938 134816 173320 -1 1393
1395 0 649934 134828 173440 -1 1394
1396 0 649702 134616 173640 -1 1395
1397 0 649702 134616 173760 -1 1396
1398 0 649606 134468 173960 -1 1397
1399 0 649642 134438.67 174000 -1 1398
1400 0 649714 134379.5 174080 -1 1399
1401 0 649894 134232 174280 -1 1400
1402 0 649934 134216 174320 -1 1401
1403 0 651311.7 133369.67 174320 -1 1402
1404 0 651327 133310 174200 -1 1403
1405 0 651331.7 133289.67 174160 -1 1404
1406 0 651335.7 133305.67 174080 -1 1405
1407 0 651415.7 133061.67 173920 -1 1406
1408 0 651415.7 133061.67 173880 -1 1407
1409 0 651431.7 132989.67 173840 -1 1408
1410 0 651437.7 132979.67 173760 -1 1409
1411 0 651481.7 133083.67 173600 -1 1410
1412 0 651637.7 133211.67 173480 -1 1411
1413 0 651687.25 133448.38 173240 -1 1412
1414 0 649931 134207 174440 -1 1402
1415 0 649930 134204 174480 -1 1414
1416 0 649933.7 134187.67 174520 -1 1415
1417 0 649941.2 134156.8 174600 -1 1416
1418 0 649951.7 134109.67 174720 -1 1417
1419 0 651908 134746 174720 -1 1418
1420 0 653704 135222 174720 -1 1419
1421 0 653719.3 135214.67 174680 -1 1420
1422 0 653750 135200 174600 -1 1421
1423 0 653778 135184 174480 -1 1422
1424 0 653882 135240 174360 -1 1423
1425 0 654094 135272 174320 -1 1424
1426 0 654126 135216 174080 -1 1425
1427 0 654306 135136 174040 -1 1426
1428 0 654606 135060 174000 -1 1427
1429 0 655086 135108 173840 -1 1428
1430 0 655074 134988 173720 -1 1429
1431 0 655066 134984 173680 -1 1430
1432 0 655110 134868 173560 -1 1431
1433 0 654906 134764 173480 -1 1432
1434 0 654881.4 134621.19 173040 -1 1433
1435 0 652850 135300 174080 -1 1426
1436 0 652654 135348 173680 -1 1435
1437 0 653174 133992 174480 -1 1423
1438 0 652950 133820 174280 -1 1437
1439 0 652918 133796 174200 -1 1438
1440 0 652802 133796 174040 -1 1439
1441 0 652678 134108 173920 -1 1440
1442 0 652678 134172 173760 -1 1441
1443 0 652670 134148 173600 -1 1442
1444 0 652662 134204 173440 -1 1443
1445 0 652654 134268 173360 -1 1444
1446 0 652514 134232 173200 -1 1445
1447 0 652514 134232 173120 -1 1446
1448 0 652558 134272 172960 -1 1447
1449 0 653144 134468.98 172600 -1 1448
1450 0 653770 135184 174840 -1 1420
1451 0 653841.6 135254.8 175000 -1 1450
1452 0 653854 135260 175040 -1 1451
1453 0 653814 135200 175240 -1 1452
1454 0 653766 135160 175360 -1 1453
1455 0 653706 135276 175560 -1 1454
1456 0 653714 135420 175640 -1 1455
1457 0 653498 135228 175760 -1 1456
1458 0 653212.4 135001.47 176280 -1 1457
1459 0 654022 134248 175360 -1 1454
1460 0 654810 134572 175400 -1 1459
1461 0 654686 134584 175600 -1 1460
1462 0 654626 134996 175760 -1 1461
1463 0 654413 134378 175000 -1 1451
1464 0 649939.7 134093.67 174920 -1 1418
1465 0 649939.7 134093.67 175080 -1 1464
1466 0 649935.7 134093.67 175160 -1 1465
1467 0 649935.7 133933.67 175240 -1 1466
1468 0 650073.7 133807.67 175520 -1 1467
1469 0 650374.4 133093.94 176240 -1 1468
1470 0 650048 135068 172920 -1 1392
1471 0 650220 135128 172800 -1 1470
1472 0 650404 135160 172720 -1 1471
1473 0 650500 135136 172680 -1 1472
1474 0 650716 135184 172560 -1 1473
1475 0 650788 135212 172360 -1 1474
1476 0 650423.56 134916.53 171880 -1 1475
1477 0 651640 134948 172720 -1 1472
1478 0 651688 134840 172880 -1 1477
1479 0 647777.8 133263 172840 -1 1390
1480 0 647729.8 133175 173000 -1 1479
1481 0 647741.8 133023 173160 -1 1480
1482 0 647909.8 132947 173320 -1 1481
1483 0 648277.8 132551 173480 -1 1482
1484 0 648428.5 132449.5 173760 -1 1483
1485 0 648449.8 132435 173800 -1 1484
1486 0 646849.8 133231 172760 -1 1479
1487 0 646769.8 133455 172640 -1 1486
1488 0 646739.8 133457 172480 -1 1487
1489 0 646799.8 133545 172320 -1 1488
1490 0 646839.8 133601 172200 -1 1489
1491 0 646847.8 133621 172080 -1 1490
1492 0 646847.8 133621 172000 -1 1491
1493 0 646911.8 133509 171840 -1 1492
1494 0 646987.8 133445 171640 -1 1493
1495 0 647059.8 133285 171480 -1 1494
1496 0 647115.8 133297 171360 -1 1495
1497 0 647115.8 133333 171320 -1 1496
1498 0 647083.8 133293 171280 -1 1497
1499 0 647262 133539 171200 -1 1497
1500 0 646996.06 133130.27 170880 -1 1499
1501 0 649268 132802 172440 -1 1388
1502 0 649548.7 132570.55 172720 -1 1501
1503 0 650412 132394 172280 -1 1387
1504 0 650372 132374 172440 -1 1503
1505 0 650404 132546 172560 -1 1504
1506 0 650344.9 132590.33 172800 -1 1505
1507 0 649645.9 132924.33 171680 -1 1379
1508 0 649531.2 132868.94 171600 -1 1507
1509 0 649492.5 132856.5 171560 -1 1508
1510 0 649454.3 132843.67 171520 -1 1509
1511 0 649416 132831.16 171480 -1 1510
1512 0 649095.3 132824.53 171400 -1 1511
1513 0 649080 132817 171360 -1 1512
1514 0 649065 132809 171320 -1 1513
1515 0 649049.5 132801 171280 -1 1514
1516 0 649003.5 132776.78 171160 -1 1515
1517 0 649003.9 132724.08 171040 -1 1516
1518 0 648986.75 132689.3 170920 -1 1517
1519 0 647794.25 132184.8 171160 -1 1516
1520 0 647473.6 131792.47 171160 -1 1519
1521 0 647469.3 131726 171120 -1 1520
1522 0 647460.06 131594.16 171040 -1 1521
1523 0 647384.4 131424.66 170880 -1 1522
1524 0 647364 131372.75 170840 -1 1523
1525 0 647304.4 131215.97 170720 -1 1524
1526 0 647303.9 131098.67 170640 -1 1525
1527 0 647413.94 131186.94 170520 -1 1526
1528 0 647502.7 131199.52 170400 -1 1527
1529 0 647533.56 131262.61 170320 -1 1528
1530 0 647526.8 131303.34 170200 -1 1529
1531 0 647489 131319.88 170120 -1 1530
1532 0 647535.3 131373.94 170040 -1 1531
1533 0 647510.8 131360.28 169960 -1 1532
1534 0 647477.06 131359.23 169920 -1 1533
1535 0 647807 132053.75 171320 -1 1519
1536 0 647839 132041.75 171520 -1 1535
1537 0 647851 131909.75 171640 -1 1536
1538 0 648035 131793.75 171760 -1 1537
1539 0 648091 131849.75 171840 -1 1538
1540 0 648199 131737.75 172040 -1 1539
1541 0 648341 131592 172360 -1 1540
1542 0 648743 131349.75 172560 -1 1541
1543 0 648765.8 133691 171320 -1 1514
1544 0 650573 131215 171720 -1 1378
1545 0 650569 131227 171520 -1 1544
1546 0 650257 131159 171400 -1 1545
1547 0 650249 131315 171200 -1 1546
1548 0 650121 131423 170960 -1 1547
1549 0 649965 131423 170800 -1 1548
1550 0 649793 131459 170760 -1 1549
1551 0 649847.2 131897.28 170240 -1 1550
1552 0 649533 129955 172040 -1 1376
1553 0 649721 129475 171920 -1 1552
1554 0 650021.4 129366.66 171720 -1 1553
1555 0 649245 130163 171920 -1 1552
1556 0 649249 130163 171800 -1 1555
1557 0 649269 130127 171760 -1 1556
1558 0 649137 130111 171640 -1 1557
1559 0 648805 130203 171560 -1 1558
1560 0 648696.7 130198.08 171480 -1 1559
1561 0 649080.56 129176.08 173680 -1 1368
1562 0 649088.3 129170.664 173720 -1 1561
1563 0 649098.56 129150.195 173800 -1 1562
1564 0 649047.8 128918.95 174080 -1 1563
1565 0 649016.94 128923.06 174280 -1 1564
1566 0 653131 130226 174040 -1 1357
1567 0 652740.1 130177.86 174280 -1 1566
1568 0 652672.8 130162.34 174320 -1 1567
1569 0 652629.5 130196.5 174440 -1 1568
1570 0 652615.4 130208.4 174480 -1 1569
1571 0 652600.94 130219.79 174520 -1 1570
1572 0 652420.7 130433.89 174760 -1 1571
1573 0 652235.4 130449.2 174920 -1 1572
1574 0 650837 130600 174920 -1 1573
1575 0 650645 130736 174760 -1 1574
1576 0 650637 130732 174680 -1 1575
1577 0 650649 130704 175000 -1 1574
1578 0 650555 130698 175040 -1 1577
1579 0 650660.9 130461.62 176240 -1 1578
1580 0 652189.2 130453.12 174960 -1 1573
1581 0 652238.7 130509.54 175120 -1 1580
1582 0 652331 130489.2 175280 -1 1581
1583 0 652354.25 130484.43 175320 -1 1582
1584 0 652604 130645 175640 -1 1583
1585 0 652711.4 130560.02 175840 -1 1584
1586 0 652793.4 130544.7 176000 -1 1585
1587 0 653013.56 130692.59 176360 -1 1586
1588 0 653028.1 130741.61 176520 -1 1587
1589 0 652613.06 130757.88 176720 -1 1588
1590 0 652396.94 130666.29 176880 -1 1589
1591 0 652429.8 130695.34 177040 -1 1590
1592 0 652433.25 130708.93 177080 -1 1591
1593 0 651683.3 131563.56 174920 -1 1573
1594 0 651655.3 131603.56 174840 -1 1593
1595 0 651618.06 131569.53 174560 -1 1594
1596 0 653526 131758 174920 -1 1573
1597 0 654206 132622 174840 -1 1596
1598 0 654222 132718 174960 -1 1597
1599 0 654226 132726 175000 -1 1598
1600 0 654238 132750 175120 -1 1599
1601 0 654238 132750 175200 -1 1600
1602 0 654870 133750 175200 -1 1601
1603 0 655246 133982 175240 -1 1602
1604 0 655430 134294 175360 -1 1603
1605 0 655702 134574 175440 -1 1604
1606 0 656226 135170 175520 -1 1605
1607 0 656266 135474 175600 -1 1606
1608 0 656064 135840 175440 -1 1607
1609 0 655955.7 135958.19 175200 -1 1608
1610 0 656234 135518.8 175680 -1 1607
1611 0 656186 135586 175800 -1 1610
1612 0 656242 135599.33 175840 -1 1611
1613 0 656354 135626 175920 -1 1612
1614 0 656354 135626 176080 -1 1613
1615 0 656390 135624 176120 -1 1614
1616 0 657234 135026 176120 -1 1615
1617 0 657700 135156 176360 -1 1616
1618 0 657832 135304 176520 -1 1617
1619 0 657937.6 135198.4 176680 -1 1618
1620 0 656462 135620 176200 -1 1615
1621 0 656498 135618 176240 -1 1620
1622 0 656582 135630 176360 -1 1621
1623 0 656610 135634 176400 -1 1622
1624 0 656594 135906 176560 -1 1623
1625 0 656626 136330 176720 -1 1624
1626 0 656666 136434 176920 -1 1625
1627 0 654242 132744 175360 -1 1601
1628 0 654382 132804 175520 -1 1627
1629 0 654466 132884 175680 -1 1628
1630 0 654510 132884 175720 -1 1629
1631 0 655050 132932 176040 -1 1630
1632 0 655054.94 133040.34 176240 -1 1631
1633 0 654208 132630 174800 -1 1597
1634 0 654214 132654 174680 -1 1633
1635 0 654226 132648 174560 -1 1634
1636 0 654230 132646 174520 -1 1635
1637 0 654258 132670 174440 -1 1636
1638 0 654286 132694 174360 -1 1637
1639 0 654350 132670 174240 -1 1638
1640 0 654242 132464 174080 -1 1639
1641 0 653999 132449 173960 -1 1640
1642 0 653918 132444 173920 -1 1641
1643 0 653914 132424 173840 -1 1642
1644 0 653642 132496 173760 -1 1643
1645 0 653438 132660 173560 -1 1644
1646 0 653286 132800 173400 -1 1645
1647 0 653274 132984 173280 -1 1646
1648 0 653500 132850 173120 -1 1647
1649 0 653688 132738 173040 -1 1648
1650 0 656535.1 132420.58 174360 -1 1354
1651 0 656587.1 132452.58 174280 -1 1650
1652 0 656587.1 132448.58 174160 -1 1651
1653 0 656635.1 132480.58 174000 -1 1652
1654 0 656251.1 132176.58 173800 -1 1653
1655 0 656131.1 132152.58 173760 -1 1654
1656 0 655935.1 132076.58 173640 -1 1655
1657 0 655757 131983 173480 -1 1656
1658 0 655481 131919 173360 -1 1657
1659 0 655449 132019 173280 -1 1658
1660 0 655301 131819 173240 -1 1659
1661 0 655065 131691 172960 -1 1660
1662 0 654838.5 131828.89 172600 -1 1661
1663 0 656772.94 134658.64 175720 -1 1347
1664 0 656692.94 134650.64 175480 -1 1663
1665 0 656664.94 134630.64 175400 -1 1664
1666 0 656583 134541 175240 -1 1665
1667 0 656908 134280 174920 -1 1666
1668 0 657841 133581 176000 -1 1345
1669 0 657664 133483.5 176120 -1 1668
1670 0 657369 133321 176320 -1 1669
1671 0 656981 133025 176440 -1 1670
1672 0 656965 133010.33 176480 -1 1671
1673 0 656885 132937 176680 -1 1672
1674 0 656761 132705 176840 -1 1673
1675 0 656809 132837 177080 -1 1674
1676 0 656833.7 132831 177120 -1 1675
1677 0 656858.5 132825 177160 -1 1676
1678 0 656883 132819 177200 -1 1677
1679 0 656907 132859 177360 -1 1678
1680 0 657771 133483 177520 -1 1679
1681 0 657771 133475 177680 -1 1680
1682 0 657679 133155 177840 -1 1681
1683 0 657679 133155 177960 -1 1682
1684 0 657679 133155 178040 -1 1683
1685 0 657459 134017 178200 -1 1684
1686 0 657471 134315 178320 -1 1685
1687 0 657210 134763.14 179000 -1 1686
1688 0 656891 134275 177640 -1 1680
1689 0 656179 134587 177720 -1 1688
1690 0 656103 134731 177480 -1 1689
1691 0 656055 134827 177280 -1 1690
1692 0 656043 134835 177160 -1 1691
1693 0 655974.06 134721.73 176760 -1 1692
1694 0 659326 135526 176920 -1 1342
1695 0 659562 135558 177000 -1 1694
1696 0 659664 135644 177160 -1 1695
1697 0 659291.3 135687.33 177680 -1 1696
1698 0 659118 135782 177880 -1 1697
1699 0 659044 135876 178080 -1 1698
1700 0 658976 136112 178160 -1 1699
1701 0 659026.7 136117.33 178320 -1 1700
1702 0 659052 136120 178400 -1 1701
1703 0 658932 136140 178600 -1 1702
1704 0 658864 136112 178640 -1 1703
1705 0 658824 136328 178720 -1 1704
1706 0 658620 136504 178920 -1 1705
1707 0 658612 136504 179000 -1 1706
1708 0 658558 136670 179200 -1 1707
1709 0 658606 136738 179360 -1 1708
1710 0 658310.5 136541.02 179680 -1 1709
1711 0 658186 136746 178640 -1 1704
1712 0 658685.56 138326.72 176720 -1 1340
1713 0 659345.56 138910.72 176800 -1 1712
1714 0 659897.56 138982.72 176960 -1 1713
1715 0 659973.56 139006.72 177000 -1 1714
1716 0 660037.56 138982.72 177200 -1 1715
1717 0 659997.56 139002.72 177280 -1 1716
1718 0 659941.56 139078.72 177520 -1 1717
1719 0 659885.56 139070.72 177680 -1 1718
1720 0 659829.56 139078.72 177840 -1 1719
1721 0 659889.56 139042.72 177920 -1 1720
1722 0 660191.56 139376.72 178120 -1 1721
1723 0 660227.56 139472.72 178240 -1 1722
1724 0 660171 139503 178360 -1 1723
1725 0 660151.56 139512.72 178400 -1 1724
1726 0 660151.56 139512.72 178480 -1 1725
1727 0 660111.56 139564.72 178600 -1 1726
1728 0 660112 139562.33 178640 -1 1727
1729 0 660111.56 139556.72 178720 -1 1728
1730 0 660071.56 139536.72 178760 -1 1729
1731 0 660086.75 139280.92 179120 -1 1730
1732 0 660096.6 139408.97 180080 -1 1731
1733 0 660019.56 140416.72 178120 -1 1724
1734 0 660012 140443.67 178040 -1 1733
1735 0 660007.56 140456.72 178000 -1 1734
1736 0 659131.56 140372.72 178000 -1 1735
1737 0 659151.56 140336.72 177800 -1 1736
1738 0 660103.56 140600.72 177920 -1 1734
1739 0 660140.7 140627.67 177720 -1 1738
1740 0 660147.56 140632.72 177680 -1 1739
1741 0 660090 140811 177560 -1 1740
1742 0 660366 141071 177480 -1 1741
1743 0 660566 141219 177080 -1 1742
1744 0 660566 141219 177040 -1 1743
1745 0 660447.8 141189.45 176600 -1 1744
1746 0 657727 138114 176320 -1 1340
1747 0 657727 138114 176040 -1 1746
1748 0 657727 138114 175880 -1 1747
1749 0 657719 138118 175680 -1 1748
1750 0 657588 138124.5 175600 -1 1749
1751 0 657456.6 138130.8 175520 -1 1750
1752 0 657391 138134 175480 -1 1751
1753 0 657307 138168 175440 -1 1752
1754 0 657223 138202 175400 -1 1753
1755 0 657087 138263.33 175320 -1 1754
1756 0 657019 138294 175280 -1 1755
1757 0 657019 138298 175160 -1 1756
1758 0 657005.7 138343.33 175080 -1 1757
1759 0 656999 138366 175040 -1 1758
1760 0 656827 138426 174920 -1 1759
1761 0 656483 138434 174800 -1 1760
1762 0 656491 138418 174760 -1 1761
1763 0 656308.8 138378.61 174520 -1 1762
1764 0 657911 137862 174960 -1 1759
1765 0 658031 137798 174800 -1 1764
1766 0 658035 137782 174760 -1 1765
1767 0 658035 137770 174600 -1 1766
1768 0 658035 137634 174440 -1 1767
1769 0 657759.25 137417.31 174040 -1 1768
1770 0 658083 137218 175280 -1 1756
1771 0 657415 136482 175160 -1 1770
1772 0 657299 136414 175040 -1 1771
1773 0 657183 136442 174920 -1 1772
1774 0 657083 136454 174840 -1 1773
1775 0 657031 136418 174640 -1 1774
1776 0 656975 136318 174560 -1 1775
1777 0 656791 136210 174440 -1 1776
1778 0 656275 136054 174040 -1 1777
1779 0 655943 136038 173880 -1 1778
1780 0 655459 136078 173680 -1 1779
1781 0 655275 136062 173560 -1 1780
1782 0 655133 136120 173400 -1 1781
1783 0 654909 136108 173240 -1 1782
1784 0 654721 136112 173120 -1 1783
1785 0 654613 136156 172960 -1 1784
1786 0 654445 136116 172800 -1 1785
1787 0 654197 136060 172640 -1 1786
1788 0 654085 135992 172520 -1 1787
1789 0 653929 135904 172360 -1 1788
1790 0 653701 135708 172240 -1 1789
1791 0 653517 135628 172120 -1 1790
1792 0 653251 135654 172000 -1 1791
1793 0 652375 135594 171880 -1 1792
1794 0 652035 135630 171840 -1 1793
1795 0 651081 135668 171800 -1 1794
1796 0 650133 136008 171760 -1 1795
1797 0 650135 136222 171560 -1 1796
1798 0 650111 136198 171360 -1 1797
1799 0 650101.1 136370.36 171040 -1 1798
1800 0 649751 136154 171880 -1 1796
1801 0 649575 136214 171960 -1 1800
1802 0 648975 136238 172120 -1 1801
1803 0 648499 135594 171960 -1 1802
1804 0 648475 135314 171760 -1 1803
1805 0 648451 135202 171640 -1 1804
1806 0 648503 135058 171480 -1 1805
1807 0 648459 134922 171320 -1 1806
1808 0 648479 134822 171080 -1 1807
1809 0 648439 134742 170880 -1 1808
1810 0 648463 134718 170840 -1 1809
1811 0 648503 136358 171880 -1 1802
1812 0 648503 136358 171800 -1 1811
1813 0 648478.4 136289.06 171720 -1 1812
1814 0 648979 136233 172160 -1 1802
1815 0 648991 136218 172280 -1 1814
1816 0 648901 136086 172440 -1 1815
1817 0 648867 136090 172560 -1 1816
1818 0 648773.44 135371.02 173480 -1 1817
1819 0 652051 135598 171600 -1 1794
1820 0 651947 135574 171520 -1 1819
1821 0 651795 135514 171360 -1 1820
1822 0 651779 135510 171280 -1 1821
1823 0 651671 135482 171160 -1 1822
1824 0 651619 135486 171040 -1 1823
1825 0 656695 140007 176000 -1 1339
1826 0 656719 140079 175720 -1 1825
1827 0 657223 140467 175520 -1 1826
1828 0 657371 140535 175440 -1 1827
1829 0 657347 140651 175400 -1 1828
1830 0 657520 142222 177320 -1 1337
1831 0 657872 142222 177440 -1 1830
1832 0 658196 142258 177600 -1 1831
1833 0 658100 142238 177760 -1 1832
1834 0 658376 142166 177960 -1 1833
1835 0 658530 142118 178040 -1 1834
1836 0 658684 142070 178120 -1 1835
1837 0 658684 142070 178160 -1 1836
1838 0 659090.25 141720.36 178760 -1 1837
1839 0 656101 141855 176160 -1 1337
1840 0 656017 141739 175920 -1 1839
1841 0 657118 143044 176280 -1 1336
1842 0 657118 143044 176440 -1 1841
1843 0 657118 143044 176560 -1 1842
1844 0 657202 143020 176600 -1 1843
1845 0 658438 142904 176600 -1 1844
1846 0 658570 142732 176720 -1 1845
1847 0 658630 142644 176840 -1 1846
1848 0 658638 142656 176960 -1 1847
1849 0 658670 142695.39 177520 -1 1848
1850 0 657150 143345 175720 -1 1334
1851 0 657174 143397 175560 -1 1850
1852 0 657238 143425 175480 -1 1851
1853 0 657310 143437 175320 -1 1852
1854 0 657318 143441 175240 -1 1853
1855 0 657547 143263.72 174840 -1 1854
1856 0 587700.2 249980.31 68560 -1 520
1857 0 587824.44 250010.38 68480 -1 1856
1858 0 587900.4 250050.34 68360 -1 1857
1859 0 588081.94 250081.08 68320 -1 1858
1860 0 588179.94 250151.62 68280 -1 1859
1861 0 588602.25 250444.45 68120 -1 1860
1862 0 588772.2 250591.81 67960 -1 1861
1863 0 588850.25 250645.73 67920 -1 1862
1864 0 588975.7 250812.1 67800 -1 1863
1865 0 589064.5 250765.11 67680 -1 1864
1866 0 589070.2 250708.08 67600 -1 1865
1867 0 589081.4 250561.55 67440 -1 1866
1868 0 589126.6 250503.06 67360 -1 1867
1869 0 589203.56 250514.7 67240 -1 1868
1870 0 589398.7 250623.9 67080 -1 1869
1871 0 589525 250829.1 66920 -1 1870
1872 0 589674.1 251042.19 66800 -1 1871
1873 0 589791.2 251127.84 66640 -1 1872
1874 0 589986.8 251130.55 66440 -1 1873
1875 0 590179.6 251187.6 66320 -1 1874
1876 0 590362.75 251261.44 66160 -1 1875
1877 0 590471.9 251307.1 66000 -1 1876
1878 0 590566 251346.5 65800 -1 1877
1879 0 590713 251354 65640 -1 1878
1880 0 590847.1 251373.53 65480 -1 1879
1881 0 590910.2 251361.78 65360 -1 1880
1882 0 591055.7 251391.34 65160 -1 1881
1883 0 591216 251387.5 65000 -1 1882
1884 0 591328.4 251431.94 64800 -1 1883
1885 0 591412.3 251472.53 64680 -1 1884
1886 0 591422.7 251269.38 64480 -1 1885
1887 0 591479.6 251156.8 64320 -1 1886
1888 0 591539.56 251100.25 64200 -1 1887
1889 0 591537.94 251081.89 64040 -1 1888
1890 0 591582.6 251206.77 63880 -1 1889
1891 0 591629.7 251357.47 63720 -1 1890
1892 0 591621.25 251356.64 63680 -1 1891
1893 0 591612.6 251372.23 63640 -1 1892
1894 0 591649.3 251347.17 63520 -1 1893
1895 0 591649.75 251353.34 63360 -1 1894
1896 0 591677.7 251354.45 63200 -1 1895
1897 0 591698.75 251296.34 63080 -1 1896
1898 0 591740.5 251270.12 62920 -1 1897
1899 0 591843.06 251186.38 62760 -1 1898
1900 0 591881.5 251155.34 62640 -1 1899
1901 0 591963.6 251245.62 62520 -1 1900
1902 0 591941.2 251203.67 62400 -1 1901
1903 0 591945.94 251116.08 62240 -1 1902
1904 0 591941.4 251052.88 62080 -1 1903
1905 0 591947.1 250995.7 61920 -1 1904
1906 0 591939.3 250930.53 61720 -1 1905
1907 0 591871.56 250851.12 61520 -1 1906
1908 0 591824.2 250726.02 61320 -1 1907
1909 0 591784.8 250698.36 61120 -1 1908
1910 0 591759.94 250615.08 60960 -1 1909
1911 0 591715.25 250580.69 60760 -1 1910
1912 0 591748.4 250567.31 60680 -1 1911
1913 0 591746.06 250550.75 60640 -1 1912
1914 0 591711.56 250539.58 60560 -1 1913
1915 0 591717.94 250476.47 60440 -1 1914
1916 0 591670.44 250459.16 60280 -1 1915
1917 0 591645.44 250442.36 60120 -1 1916
1918 0 591401.94 250277.38 59920 -1 1917
1919 0 591295.6 250232.69 59760 -1 1918
1920 0 591113.44 250212.94 59560 -1 1919
1921 0 591056.06 250132.22 59360 -1 1920
1922 0 590886.44 250013.94 59200 -1 1921
1923 0 590735.2 249996.02 59040 -1 1922
1924 0 590592.9 250031.03 58880 -1 1923
1925 0 590566.3 250007.31 58760 -1 1924
1926 0 590465.06 250049.94 58640 -1 1925
1927 0 590405.56 250019.69 58560 -1 1926
1928 0 590383.94 250060.69 58520 -1 1927
1929 0 589915.9 250015.86 58440 -1 1928
1930 0 589865.3 249962.28 58400 -1 1929
1931 0 589841.9 249913.6 58320 -1 1930
1932 0 589746.56 249842.38 58240 -1 1931
1933 0 589700.3 249814.08 58160 -1 1932
1934 0 589684.94 249843.52 58040 -1 1933
1935 0 589620.6 249858.42 57960 -1 1934
1936 0 589609.25 249864.31 57880 -1 1935
1937 0 589619.56 249892.88 57760 -1 1936
1938 0 589600.94 249950.45 57680 -1 1937
1939 0 589563.9 250002.84 57560 -1 1938
1940 0 589498.7 250025.42 57440 -1 1939
1941 0 589316.1 250054.67 57280 -1 1940
1942 0 589248.6 250106.2 57160 -1 1941
1943 0 589241.75 250120.3 57000 -1 1942
1944 0 589197.2 250106.02 56920 -1 1943
1945 0 589207 250110.83 56880 -1 1944
1946 0 589183.4 250114.84 56760 -1 1945
1947 0 589183.06 250116.44 56680 -1 1946
1948 0 589238.9 250109.64 56520 -1 1947
1949 0 589274.56 250134.95 56400 -1 1948
1950 0 589298.8 250117.73 56320 -1 1949
1951 0 589319.1 250107.5 56240 -1 1950
1952 0 589312.9 250101.39 56120 -1 1951
1953 0 589289.56 250112.33 56080 -1 1952
1954 0 589308.25 250059.94 56000 -1 1953
1955 0 589291.6 250062.73 55920 -1 1954
1956 0 589244.75 250050.45 55840 -1 1955
1957 0 589195.4 250000 55720 -1 1956
1958 0 589121.06 249974.42 55600 -1 1957
1959 0 589035.56 249988.22 55480 -1 1958
1960 0 588976.3 249966.11 55320 -1 1959
1961 0 588892.4 250010.27 55200 -1 1960
1962 0 588786.5 250060.66 55080 -1 1961
1963 0 588699.6 250093.88 55000 -1 1962
1964 0 588473.25 250275.28 54760 -1 1963
1965 0 588415.75 250319.78 54720 -1 1964
1966 0 588359.06 250363.14 54680 -1 1965
1967 0 588382.9 250343.77 54640 -1 1966
1968 0 588370.5 250370.95 54600 -1 1967
1969 0 588213.2 250492.97 54920 -1 1963
1970 0 587982.7 250690.17 55040 -1 1969
1971 0 587838.94 250854.81 55200 -1 1970
1972 0 587750.8 250988.45 55320 -1 1971
1973 0 587690 251092.22 55440 -1 1972
1974 0 587602.1 251153.9 55560 -1 1973
1975 0 587472.1 251231.39 55760 -1 1974
1976 0 587341.2 251341 55920 -1 1975
1977 0 587216.7 251363.36 56000 -1 1976
1978 0 587132.5 251399.52 56040 -1 1977
1979 0 587000.25 251417.66 56120 -1 1978
1980 0 586874.25 251535.14 56240 -1 1979
1981 0 586789.1 251555.62 56320 -1 1980
1982 0 586692.44 251622.14 56400 -1 1981
1983 0 586558.5 251669.22 56520 -1 1982
1984 0 586491.1 251692.48 56680 -1 1983
1985 0 586375.94 251724.39 56800 -1 1984
1986 0 586262.25 251752.23 56960 -1 1985
1987 0 586220.9 251896 57120 -1 1986
1988 0 586041.44 251962.55 57240 -1 1987
1989 0 585802.9 252008.22 57400 -1 1988
1990 0 585629.25 252063.39 57600 -1 1989
1991 0 585556 252106 57680 -1 1990
1992 0 585483.3 252148.66 57760 -1 1991
1993 0 585389.7 252249.22 57880 -1 1992
1994 0 585278.7 252344.88 58000 -1 1993
1995 0 585139 252436.48 58120 -1 1994
1996 0 584938.56 252506.36 58320 -1 1995
1997 0 584731.6 252765.48 58520 -1 1996
1998 0 584667.6 252892.56 58680 -1 1997
1999 0 584564.3 253001.62 58840 -1 1998
2000 0 584486.2 253181.97 59040 -1 1999
2001 0 584482 253239.42 59200 -1 2000
2002 0 584461.25 253362.67 59440 -1 2001
2003 0 584445.2 253432.89 59600 -1 2002
2004 0 584458.25 253519.16 59800 -1 2003
2005 0 584579 253536.42 60000 -1 2004
2006 0 584559 254714.27 60120 -1 2005
2007 0 584755.9 253738.2 60240 -1 2006
2008 0 584731 253828.2 60480 -1 2007
2009 0 584728.4 253889.75 60560 -1 2008
2010 0 584714.5 253941.97 60640 -1 2009
2011 0 584699.3 254002.23 60840 -1 2010
2012 0 584738.75 254057.83 61040 -1 2011
2013 0 584745.75 254135.61 61200 -1 2012
2014 0 584849.8 254243.19 61440 -1 2013
2015 0 584976.94 254304.08 61640 -1 2014
2016 0 585059.44 254352.2 61840 -1 2015
2017 0 585259.56 254407.12 62040 -1 2016
2018 0 585349.44 254368.17 62200 -1 2017
2019 0 585459.06 254416.17 62320 -1 2018
2020 0 585604.3 254489.12 62480 -1 2019
2021 0 585627.6 254487.61 62680 -1 2020
2022 0 585678.7 254508.23 62880 -1 2021
2023 0 585693.9 254504.52 63040 -1 2022
2024 0 585697 254422.14 63280 -1 2023
2025 0 585718.06 254435 63520 -1 2024
2026 0 585721.25 254463.2 63600 -1 2025
2027 0 585614.5 254473 63640 -1 2026
2028 0 585590.9 254465.72 63680 -1 2027
2029 0 585669.94 254343.05 63800 -1 2028
2030 0 585654.8 254172.66 64000 -1 2029
2031 0 585844.8 254123.17 64160 -1 2030
2032 0 585864.8 254219.3 64320 -1 2031
2033 0 586013.2 254390.53 64440 -1 2032
2034 0 586080.4 254537.5 64600 -1 2033
2035 0 586261.94 254812.55 64760 -1 2034
2036 0 586558.94 255171.56 64920 -1 2035
2037 0 586685 255287.9 65080 -1 2036
2038 0 587574.1 255708.11 65080 -1 2037
2039 0 588017.44 255557.38 65080 -1 2038
2040 0 588199.25 255287.02 65000 -1 2039
2041 0 588104.4 254966.06 64880 -1 2040
2042 0 587458.94 254595.25 64880 -1 2041
2043 0 587208 254368.5 64800 -1 2042
2044 0 586536.25 253944.88 64720 -1 2043
2045 0 586345.8 253795.97 64560 -1 2044
2046 0 585610.5 253549.58 63920 -1 2045
2047 0 586718.9 255314.33 65120 -1 2037
2048 0 586966.5 255565.95 65320 -1 2047
2049 0 586817.94 255313.83 65480 -1 2048
2050 0 586822.4 255300.88 65560 -1 2049
2051 0 586813.75 255237.58 65600 -1 2050
2052 0 586873.06 255225.84 65640 -1 2051
2053 0 586937.25 255217.95 65680 -1 2052
2054 0 586978.56 255240.55 65760 -1 2053
2055 0 587018.56 255241.95 65800 -1 2054
2056 0 587047.1 255264.72 65840 -1 2055
2057 0 587055.2 255274.47 65880 -1 2056
2058 0 587064.3 255290.16 65920 -1 2057
2059 0 587063.2 255309.81 65960 -1 2058
2060 0 587060.25 255374.78 66000 -1 2059
2061 0 587027.94 255394.06 66040 -1 2060
2062 0 587010.06 255444.95 66080 -1 2061
2063 0 586978.8 255468.95 66120 -1 2062
2064 0 586931.1 255492.56 66160 -1 2063
2065 0 586895.7 255512.83 66200 -1 2064
2066 0 586884.3 255523.95 66240 -1 2065
2067 0 586866.56 255548 66280 -1 2066
2068 0 586844.3 255576.47 66320 -1 2067
2069 0 586819.44 255594.42 66360 -1 2068
2070 0 586791.1 255614.6 66400 -1 2069
2071 0 586761.4 255655.55 66440 -1 2070
2072 0 586770.94 255660.7 66480 -1 2071
2073 0 586774.2 255700.16 66520 -1 2072
2074 0 586778.6 255715.42 66560 -1 2073
2075 0 586731.8 255729.08 66600 -1 2074
2076 0 586738.3 255742.62 66640 -1 2075
2077 0 586717.94 255758.77 66720 -1 2076
2078 0 586674.9 255718.89 66800 -1 2077
2079 0 586640.75 255709.61 66840 -1 2078
2080 0 586609.9 255600.34 66920 -1 2079
2081 0 586566.94 255509.45 67000 -1 2080
2082 0 586544.06 255411.06 67120 -1 2081
2083 0 586542.8 255356.75 67200 -1 2082
2084 0 586563.7 255363.06 67280 -1 2083
2085 0 586592.4 255426.39 67360 -1 2084
2086 0 586605 255517.62 67440 -1 2085
2087 0 586619.2 255577.03 67480 -1 2086
2088 0 586658.8 255609.81 67520 -1 2087
2089 0 586666.6 255718.62 67560 -1 2088
2090 0 586681.06 255793.75 67600 -1 2089
2091 0 586734.06 255918.56 67680 -1 2090
2092 0 586801.5 255982.69 67760 -1 2091
2093 0 586820.94 255997.66 67800 -1 2092
2094 0 587006.5 256108.83 67840 -1 2093
2095 0 587017.44 256116.86 67880 -1 2094
2096 0 587024.75 256151.92 67920 -1 2095
2097 0 587047.7 256170.69 67960 -1 2096
2098 0 587088.3 256177.88 68000 -1 2097
2099 0 587077.56 255637.83 65480 -1 2048
2100 0 587469.3 256037.3 65600 -1 2099
2101 0 587652.4 256255.3 65800 -1 2100
2102 0 587701.7 256285.06 65960 -1 2101
2103 0 587778.1 256567.97 66120 -1 2102
2104 0 587654.6 257668.83 66160 -1 2103
2105 0 588192 258428.94 66200 -1 2104
2106 0 588200.8 258398.42 66320 -1 2105
2107 0 588257.1 258328.67 66400 -1 2106
2108 0 588780.1 259270.61 66640 -1 2107
2109 0 588890.7 259439.02 66800 -1 2108
2110 0 589026.7 259435.78 66920 -1 2109
2111 0 589232.8 259366.88 67160 -1 2110
2112 0 589410.8 259464.8 67320 -1 2111
2113 0 589791.7 259692.78 67560 -1 2112
2114 0 590126.25 260042.95 67800 -1 2113
2115 0 590313.06 260146.36 68000 -1 2114
2116 0 590422 260242.12 68080 -1 2115
2117 0 590505.9 260277.05 68120 -1 2116
2118 0 590579.44 260373.22 68120 -1 2117
2119 0 590667.3 260482.38 68240 -1 2118
2120 0 590717.56 260561.98 68320 -1 2119
2121 0 590697.9 260575.55 68440 -1 2120
2122 0 590045.44 260957 68440 -1 2121
2123 0 589930.6 260977.27 68360 -1 2122
2124 0 589761.7 261095.86 68200 -1 2123
2125 0 589759.94 261205.61 68120 -1 2124
2126 0 589726.75 261412.67 68040 -1 2125
2127 0 589730.4 261525.6 67960 -1 2126
2128 0 589761.94 261568.36 67920 -1 2127
2129 0 589980.5 261565.97 67880 -1 2128
2130 0 590107.4 261632.3 67760 -1 2129
2131 0 590106.06 261633.66 67720 -1 2130
2132 0 590096.8 261580.4 67680 -1 2131
2133 0 590049.4 261465.89 67600 -1 2132
2134 0 589940.75 261445.12 67520 -1 2133
2135 0 590108.6 261796.84 67720 -1 2131
2136 0 590229 261921.92 67720 -1 2135
2137 0 590394.25 262013.86 67720 -1 2136
2138 0 590595.8 262009.17 67680 -1 2137
2139 0 590736.25 262074.08 67680 -1 2138
2140 0 590929.56 262033.38 67640 -1 2139
2141 0 591110.7 262095.11 67680 -1 2140
2142 0 591183.75 262192.1 67760 -1 2141
2143 0 591397.8 262269.6 67840 -1 2142
2144 0 591425.44 262340.94 67880 -1 2143
2145 0 589545.4 261710.22 67880 -1 2128
2146 0 589441.06 261809.86 67840 -1 2145
2147 0 589396.1 261893.39 67760 -1 2146
2148 0 589286.1 261976.72 67600 -1 2147
2149 0 589210.56 261970.12 67560 -1 2148
2150 0 589116.3 261984.22 67560 -1 2149
2151 0 589042.7 262015.75 67600 -1 2150
2152 0 588852.7 261956.52 67640 -1 2151
2153 0 588685 261912.31 67680 -1 2152
2154 0 588675.8 261965.3 67720 -1 2153
2155 0 588664.8 262031.14 67800 -1 2154
2156 0 588619.25 262135.56 67840 -1 2155
2157 0 588490.06 262171.12 67880 -1 2156
2158 0 588377.56 262164.84 68000 -1 2157
2159 0 588353.44 262137.67 68200 -1 2158
2160 0 589234.6 262069.31 67440 -1 2149
2161 0 589252.56 262210.22 67320 -1 2160
2162 0 589190.2 262455.7 67320 -1 2161
2163 0 589256.1 262653.9 67320 -1 2162
2164 0 589304.75 262823.72 67280 -1 2163
2165 0 589337.75 262964.4 67200 -1 2164
2166 0 589549.44 263179.34 67200 -1 2165
2167 0 589731.56 263504.56 67240 -1 2166
2168 0 589815.8 263667.4 67280 -1 2167
2169 0 589850 263717.72 67320 -1 2168
2170 0 590684 260582.25 68480 -1 2121
2171 0 590830.9 260638.3 68600 -1 2170
2172 0 590891.5 260615.89 68760 -1 2171
2173 0 590961.2 260801.81 68880 -1 2172
2174 0 591016.9 260817.4 69080 -1 2173
2175 0 591073.75 260834.84 69240 -1 2174
2176 0 591198.6 260831.25 69400 -1 2175
2177 0 591346.94 260870.62 69560 -1 2176
2178 0 591512.44 260917.53 69720 -1 2177
2179 0 591799.7 260973.4 69920 -1 2178
2180 0 591974.75 260988.89 70040 -1 2179
2181 0 591984.9 260977.94 70160 -1 2180
2182 0 592283.25 261141.44 70320 -1 2181
2183 0 592460.7 261359.02 70480 -1 2182
2184 0 592468.3 261421.69 70520 -1 2183
2185 0 592714.6 261113.84 70520 -1 2184
2186 0 592928.7 261145.98 70560 -1 2185
2187 0 593368.06 261337.73 70760 -1 2186
2188 0 593796.06 261568.23 71000 -1 2187
2189 0 594354.6 261957.55 71320 -1 2188
2190 0 594631.06 262033.1 71520 -1 2189
2191 0 594777.56 262087.97 71760 -1 2190
2192 0 594868.2 262080.47 71920 -1 2191
2193 0 594901.44 262118.75 72080 -1 2192
2194 0 594963.6 262174 72240 -1 2193
2195 0 595043.7 262227.9 72400 -1 2194
2196 0 595040.06 262244.56 72560 -1 2195
2197 0 595059.4 262284.72 72600 -1 2196
2198 0 595045.7 262290.66 72640 -1 2197
2199 0 595072.25 262300.75 72680 -1 2198
2200 0 595092.06 262348.7 72720 -1 2199
2201 0 595080.2 262342.25 72760 -1 2200
2202 0 595082.2 262341.1 72800 -1 2201
2203 0 595045.3 262896.7 72880 -1 2202
2204 0 595071.06 263120.28 73000 -1 2203
2205 0 595174.1 263311.3 73200 -1 2204
2206 0 595261.6 263323.66 73400 -1 2205
2207 0 595215 263336.62 73560 -1 2206
2208 0 595639.75 264131.88 73360 -1 2206
2209 0 595612.3 264355.34 73520 -1 2208
2210 0 595804.25 264546.72 73720 -1 2209
2211 0 595843.2 264572.03 73760 -1 2210
2212 0 595354.94 264989.97 73760 -1 2211
2213 0 595263.9 265154.75 73640 -1 2212
2214 0 595184.06 265301 73600 -1 2213
2215 0 595056.75 265352.22 73560 -1 2214
2216 0 594637.2 265501.53 73440 -1 2215
2217 0 594439.7 265683.75 73320 -1 2216
2218 0 594358.8 265803.75 73200 -1 2217
2219 0 594322.56 265872.88 73080 -1 2218
2220 0 594291 265977.3 73000 -1 2219
2221 0 594260.4 266228.28 72920 -1 2220
2222 0 594268.94 266357.47 72840 -1 2221
2223 0 594245.5 266553.3 72760 -1 2222
2224 0 596009.9 264660.6 73920 -1 2211
2225 0 592528.94 261758.61 70720 -1 2184
2226 0 592299.7 262529.84 70720 -1 2225
2227 0 592203.75 262420.56 70560 -1 2226
2228 0 592172.75 262445.47 70520 -1 2227
2229 0 592167.4 262417.8 70440 -1 2228
2230 0 592097.3 262443.7 70320 -1 2229
2231 0 591929.75 262383 70200 -1 2230
2232 0 591793.7 262370.9 70080 -1 2231
2233 0 591671.94 262389.1 69920 -1 2232
2234 0 591627 262386.38 69880 -1 2233
2235 0 591385.56 262545.06 69880 -1 2234
2236 0 591180.56 262482.7 70000 -1 2235
2237 0 591247.8 262505.97 70120 -1 2236
2238 0 591263.7 262517.8 70160 -1 2237
2239 0 591222.44 262535.97 70280 -1 2238
2240 0 591148.7 262535.62 70400 -1 2239
2241 0 591021.3 262567.84 70480 -1 2240
2242 0 590809.9 262595.78 70600 -1 2241
2243 0 590763.44 262563.4 70640 -1 2242
2244 0 591313.2 262637.7 70120 -1 2237
2245 0 591522.6 262777.88 70120 -1 2244
2246 0 591750.6 262947.4 70040 -1 2245
2247 0 591807.94 263103.28 70000 -1 2246
2248 0 591902.5 263266.22 69920 -1 2247
2249 0 591912.06 263362.75 69800 -1 2248
2250 0 591919.6 263431.8 69680 -1 2249
2251 0 591920.4 263538.78 69520 -1 2250
2252 0 591925.25 263608.1 69320 -1 2251
2253 0 591920.94 263713.22 69160 -1 2252
2254 0 591967.44 263804.38 69000 -1 2253
2255 0 591968.56 263868.9 68880 -1 2254
2256 0 592041.6 263875.1 68840 -1 2255
2257 0 592065.3 263967.66 68800 -1 2256
2258 0 592135.7 264046.44 68720 -1 2257
2259 0 592083.5 264105.75 68640 -1 2258
2260 0 592054.9 264124.94 68600 -1 2259
2261 0 592014.4 264155.94 68560 -1 2260
2262 0 591920.2 264202.94 68520 -1 2261
2263 0 591677.44 264246.7 68440 -1 2262
2264 0 591535.25 264297.72 68360 -1 2263
2265 0 591474.06 264330.44 68320 -1 2264
2266 0 591504.7 262448.47 69800 -1 2235
2267 0 591614.75 262309.78 69720 -1 2266
2268 0 591623.9 262270.6 69600 -1 2267
2269 0 591615.1 262243.94 69480 -1 2268
2270 0 591634.6 262193.16 69360 -1 2269
2271 0 591656.5 262171.78 69240 -1 2270
2272 0 591634.8 262177.22 69120 -1 2271
2273 0 591676.6 262285.47 68920 -1 2272
2274 0 591722.9 262304.47 68760 -1 2273
2275 0 591761.7 262370.38 68600 -1 2274
2276 0 591727.06 262412.97 68400 -1 2275
2277 0 591622.94 262449.28 68280 -1 2276
2278 0 591492.9 262464.7 68160 -1 2277
2279 0 591571.56 262525 68080 -1 2278
2280 0 591668.5 262665.84 68000 -1 2279
2281 0 591710.75 262751.56 67920 -1 2280
2282 0 591953 262856.72 67760 -1 2281
2283 0 592304.2 262905.44 67760 -1 2282
2284 0 592393.75 262931 67680 -1 2283
2285 0 592509 262880.06 67600 -1 2284
2286 0 592601 262078.1 70880 -1 2225
2287 0 592679.4 262217.5 71080 -1 2286
2288 0 592701.3 262057.69 71280 -1 2287
2289 0 592713.1 262157.84 71400 -1 2288
2290 0 592267.94 265404.2 71400 -1 2289
2291 0 592094.1 266100.66 71200 -1 2290
2292 0 591854.5 267006.84 70720 -1 2291
2293 0 591751.44 267291.16 70520 -1 2292
2294 0 592234.25 267862.8 70520 -1 2293
2295 0 592269.4 267870.38 70560 -1 2294
2296 0 592302.56 267887.12 70600 -1 2295
2297 0 592366.4 267921.9 70720 -1 2296
2298 0 592406.2 267944.5 70800 -1 2297
2299 0 592474.9 267930.94 70920 -1 2298
2300 0 592496.3 267873.12 71040 -1 2299
2301 0 592430.56 267817.75 71120 -1 2300
2302 0 591573.94 267874.38 70120 -1 2293
2303 0 591598.06 268380.25 69840 -1 2302
2304 0 591390.5 269183.56 69160 -1 2303
2305 0 591447.9 269545.06 68880 -1 2304
2306 0 591410.7 270039.3 68680 -1 2305
2307 0 591312.3 270498.66 68560 -1 2306
2308 0 590871.1 271083.25 68560 -1 2307
2309 0 590475.94 271002.34 68600 -1 2308
2310 0 590392.5 270964.3 68760 -1 2309
2311 0 590308.3 270959.88 68920 -1 2310
2312 0 590188.8 270867.94 69000 -1 2311
2313 0 590162 270873.62 69120 -1 2312
2314 0 590070.6 270853.72 69280 -1 2313
2315 0 590005.56 270822.44 69400 -1 2314
2316 0 589992.2 270874.84 69560 -1 2315
2317 0 589924.75 270814.78 69680 -1 2316
2318 0 589842.6 270705.47 69800 -1 2317
2319 0 589789.5 270703.78 69880 -1 2318
2320 0 589742.8 270702.9 69960 -1 2319
2321 0 589504.7 270621.62 70160 -1 2320
2322 0 589474.94 270688.06 70320 -1 2321
2323 0 589351.25 270680.34 70480 -1 2322
2324 0 589289.6 270628.28 70640 -1 2323
2325 0 589189.2 270679.16 70800 -1 2324
2326 0 588927.75 270657.03 70960 -1 2325
2327 0 588662.1 270617.4 71120 -1 2326
2328 0 588406.44 270522.2 71280 -1 2327
2329 0 588214.56 270450.75 71440 -1 2328
2330 0 588065.8 270337.56 71600 -1 2329
2331 0 588062.3 270213.4 71800 -1 2330
2332 0 587913.56 270114.97 71920 -1 2331
2333 0 587808.25 270063.5 72080 -1 2332
2334 0 587669.25 269761.25 72240 -1 2333
2335 0 587508.06 269544.94 72400 -1 2334
2336 0 587497.3 269381.3 72520 -1 2335
2337 0 587459.8 269320.53 72680 -1 2336
2338 0 587405.06 269215.94 72880 -1 2337
2339 0 587275.94 268615.12 72880 -1 2338
2340 0 587176.25 268485.25 72760 -1 2339
2341 0 587026.94 268229.44 72680 -1 2340
2342 0 586861.8 268001.06 72600 -1 2341
2343 0 586784.6 267943.34 72560 -1 2342
2344 0 586753.6 267953.5 72480 -1 2343
2345 0 586726.06 267902.1 72400 -1 2344
2346 0 586728.56 267892.75 72360 -1 2345
2347 0 586694.4 267654.4 72360 -1 2346
2348 0 586698.2 267590.16 72440 -1 2347
2349 0 586669.2 267576.16 72480 -1 2348
2350 0 586714.7 267847.16 72200 -1 2346
2351 0 586675.75 267748.53 72160 -1 2350
2352 0 586724 267525.5 72080 -1 2351
2353 0 586675.06 267529.75 72000 -1 2352
2354 0 586708.8 267533.6 71960 -1 2353
2355 0 586747.7 267540.38 71880 -1 2354
2356 0 586713.8 267922.06 72160 -1 2350
2357 0 586804.1 267979.75 72080 -1 2356
2358 0 586823.56 267967.72 72040 -1 2357
2359 0 587154.6 267981.75 72040 -1 2358
2360 0 587263.8 267977.38 71960 -1 2359
2361 0 587386.75 267964.53 71800 -1 2360
2362 0 586652.4 268040.9 72040 -1 2358
2363 0 586580.1 268079.88 71960 -1 2362
2364 0 586552.6 268113.6 71840 -1 2363
2365 0 586492.1 268193.88 71720 -1 2364
2366 0 586452.5 268248 71640 -1 2365
2367 0 586386.5 268257 71560 -1 2366
2368 0 586336.94 268253.47 71520 -1 2367
2369 0 586272.94 268075.53 71520 -1 2368
2370 0 586225.3 268080.56 71440 -1 2369
2371 0 586064.5 268208.6 71440 -1 2368
2372 0 586016.9 268208.78 71360 -1 2371
2373 0 586005.06 268252.47 71280 -1 2372
2374 0 587279.4 268605.9 73000 -1 2339
2375 0 587219.75 268602.97 73160 -1 2374
2376 0 587198.7 268583.8 73320 -1 2375
2377 0 587273.06 268626.1 73400 -1 2376
2378 0 587305.25 268645.47 73440 -1 2377
2379 0 589596.8 270074.16 69880 -1 2319
2380 0 589472.94 269943.12 69960 -1 2379
2381 0 589406.6 269829.78 70040 -1 2380
2382 0 589236.25 269606.72 70040 -1 2381
2383 0 589165.25 269563.53 69920 -1 2382
2384 0 589136.3 269560.22 69880 -1 2383
2385 0 589091.6 269573.8 69840 -1 2384
2386 0 589039.6 269603.16 69760 -1 2385
2387 0 589024.3 269641.2 69680 -1 2386
2388 0 589013.56 269664.97 69600 -1 2387
2389 0 588987.44 269736 69480 -1 2388
2390 0 588978.44 269777.4 69400 -1 2389
2391 0 588956.06 269799.72 69320 -1 2390
2392 0 588950.25 269876.56 69200 -1 2391
2393 0 589333.75 269482.34 70160 -1 2382
2394 0 589379 269376.06 70320 -1 2393
2395 0 589527.2 269230.66 70480 -1 2394
2396 0 589546.2 269095.78 70600 -1 2395
2397 0 589630.25 269213.72 70600 -1 2396
2398 0 589708.7 269244.94 70680 -1 2397
2399 0 589725.56 269242.88 70760 -1 2398
2400 0 589798.6 269214.5 70880 -1 2399
2401 0 589876.4 269209.44 70960 -1 2400
2402 0 590021 269194.12 71080 -1 2401
2403 0 590058 269188.84 71120 -1 2402
2404 0 589575.6 269080.62 70680 -1 2396
2405 0 589606.2 269053.4 70760 -1 2404
2406 0 589649.3 268958.53 70840 -1 2405
2407 0 589791.6 268374.78 70840 -1 2406
2408 0 589939.75 268294.38 70920 -1 2407
2409 0 589921.25 268309.25 70960 -1 2408
2410 0 589652.1 268424.34 70960 -1 2409
2411 0 589527.7 268438.1 71040 -1 2410
2412 0 589458.56 268427.47 71120 -1 2411
2413 0 589423.75 268398.6 71200 -1 2412
2414 0 589406.7 268351.4 71320 -1 2413
2415 0 589354.25 268278.75 71440 -1 2414
2416 0 589280.9 268169.72 71560 -1 2415
2417 0 590213.25 267994.03 70960 -1 2409
2418 0 590450.44 267826.88 71120 -1 2417
2419 0 590436.56 267730.28 71200 -1 2418
2420 0 590408.5 267635.72 71280 -1 2419
2421 0 590356.3 267531.94 71400 -1 2420
2422 0 590350.7 267446.38 71480 -1 2421
2423 0 590312.7 267374.75 71560 -1 2422
2424 0 590298.1 267270.34 71680 -1 2423
2425 0 590219.6 267090.8 71800 -1 2424
2426 0 590151.9 266952.34 71920 -1 2425
2427 0 590065.5 266776.78 72080 -1 2426
2428 0 589992.5 266617.06 72200 -1 2427
2429 0 589938.9 266448.6 72320 -1 2428
2430 0 589662.75 266408.22 72320 -1 2429
2431 0 589511.9 266394.84 72360 -1 2430
2432 0 589370.8 266322.28 72400 -1 2431
2433 0 589124.6 266221.47 72440 -1 2432
2434 0 588998.2 266194.72 72520 -1 2433
2435 0 588933.6 266220.62 72600 -1 2434
2436 0 589846.2 266335 72480 -1 2429
2437 0 589784 266256.5 72560 -1 2436
2438 0 589754.75 266223.62 72600 -1 2437
2439 0 589720.5 266212.7 72680 -1 2438
2440 0 589569.8 266101.53 72560 -1 2437
2441 0 589320.4 266179.78 72560 -1 2440
2442 0 589193.2 266154.53 72600 -1 2441
2443 0 589062.44 266072.88 72640 -1 2442
2444 0 589029.5 266074 72680 -1 2443
2445 0 589038.3 266020.16 72720 -1 2444
2446 0 589045.7 266085.34 72760 -1 2445
2447 0 589379.1 266117.5 72760 -1 2446
2448 0 589462.5 266129.62 72840 -1 2447
2449 0 589482.3 266164.5 72920 -1 2448
2450 0 589456.75 266206.12 73040 -1 2449
2451 0 589634.1 266349.28 73120 -1 2450
2452 0 589804.06 266600.1 73200 -1 2451
2453 0 589851.7 266661.1 73240 -1 2452
2454 0 589919.5 266741.62 73320 -1 2453
2455 0 589939.9 266772.97 73360 -1 2454
2456 0 589942.9 268281.44 70720 -1 2407
2457 0 589967.25 268183.34 70520 -1 2456
2458 0 589897.25 268164.4 70400 -1 2457
2459 0 589884.94 268137.72 70320 -1 2458
2460 0 590858.94 271355.5 68600 -1 2308
2461 0 590819.3 271450.2 68720 -1 2460
2462 0 590751.75 271566.5 68880 -1 2461
2463 0 590776.75 272002.44 69040 -1 2462
2464 0 590825.1 272280.44 69200 -1 2463
2465 0 590803.8 272354.84 69360 -1 2464
2466 0 590853.6 272377.88 69400 -1 2465
2467 0 590539.2 272880.66 69400 -1 2466
2468 0 590456.9 273096.9 69520 -1 2467
2469 0 590392.06 273198.75 69720 -1 2468
2470 0 590351.3 273350.25 69920 -1 2469
2471 0 590294.6 273507.5 70040 -1 2470
2472 0 590275.7 273690.78 70200 -1 2471
2473 0 590323.56 273795.3 70400 -1 2472
2474 0 590321.6 273869.8 70560 -1 2473
2475 0 590452.6 273963.78 70680 -1 2474
2476 0 590601.5 274105.38 70880 -1 2475
2477 0 590716.2 274116.97 71040 -1 2476
2478 0 590807.3 274163.7 71320 -1 2477
2479 0 590820.06 274189.9 71480 -1 2478
2480 0 590850.6 274255.3 71640 -1 2479
2481 0 591072.44 274408.47 72040 -1 2480
2482 0 591132.4 274485.53 72160 -1 2481
2483 0 591291.3 274520.75 72320 -1 2482
2484 0 591412.4 274521.22 72480 -1 2483
2485 0 591497.3 274539.4 72600 -1 2484
2486 0 591534.2 274529.38 72760 -1 2485
2487 0 592618.3 275409.44 72760 -1 2486
2488 0 592542.2 275430.62 72800 -1 2487
2489 0 593557.2 276627.78 72800 -1 2488
2490 0 593560.94 276757.1 72600 -1 2489
2491 0 593584.2 276770.56 72560 -1 2490
2492 0 593558.44 276819.38 72520 -1 2491
2493 0 594547.4 276819.03 72800 -1 2489
2494 0 594621.75 277467.78 72720 -1 2493
2495 0 594668.7 277701.97 72600 -1 2494
2496 0 594763.44 277860.62 72400 -1 2495
2497 0 594935 278098.78 72200 -1 2496
2498 0 597232.06 279741.72 72200 -1 2497
2499 0 597334.1 279702.38 72280 -1 2498
2500 0 597443.4 279696.2 72320 -1 2499
2501 0 597514.9 279730.03 72400 -1 2500
2502 0 597657.8 279894.75 72440 -1 2501
2503 0 597736.94 279963.75 72480 -1 2502
2504 0 598008.2 280094.3 72560 -1 2503
2505 0 598188.44 280154.56 72680 -1 2504
2506 0 598337.5 280215.88 72800 -1 2505
2507 0 598601.6 280252.6 72920 -1 2506
2508 0 598833.6 280308.84 73080 -1 2507
2509 0 598873.6 280330.97 73240 -1 2508
2510 0 598933.94 280400.6 73440 -1 2509
2511 0 599009.4 280339.28 73560 -1 2510
2512 0 599077.8 280337.88 73720 -1 2511
2513 0 599030 280332.56 73920 -1 2512
2514 0 598919.6 280371.47 74120 -1 2513
2515 0 598856.8 280373.22 74320 -1 2514
2516 0 598841 280443.5 74520 -1 2515
2517 0 598791.4 280535.03 74640 -1 2516
2518 0 598886.25 280751.2 74840 -1 2517
2519 0 598958.4 280938.16 75000 -1 2518
2520 0 599059 281056.9 75120 -1 2519
2521 0 599092.06 281146.7 75200 -1 2520
2522 0 599122.44 281217.22 75280 -1 2521
2523 0 599110.9 281243.1 75320 -1 2522
2524 0 592572.6 275367.12 72920 -1 2488
2525 0 592539.1 275318.22 73120 -1 2524
2526 0 592448.94 275314.8 73280 -1 2525
2527 0 592377.94 275322.94 73480 -1 2526
2528 0 592378.75 275338.5 73520 -1 2527
2529 0 592381.3 275384.6 73640 -1 2528
2530 0 592466 275353.62 73800 -1 2529
2531 0 592472.94 275318 74040 -1 2530
2532 0 592692.5 275049.5 74240 -1 2531
2533 0 592729.5 274925.06 74440 -1 2532
2534 0 592689 274821.06 74600 -1 2533
2535 0 592845.8 274748.2 74760 -1 2534
2536 0 592884.75 274730.38 74800 -1 2535
2537 0 592395.5 274989.5 74760 -1 2535
2538 0 592288.7 275015.88 74920 -1 2537
2539 0 592266.7 275027.8 75080 -1 2538
2540 0 592277 275055.34 75160 -1 2539
2541 0 592281.56 275068.88 75200 -1 2540
2542 0 592316.6 275137.06 75280 -1 2541
2543 0 591603.44 274761.25 73520 -1 2528
2544 0 591580.7 274626.62 73600 -1 2543
2545 0 591561.1 274494.9 73720 -1 2544
2546 0 591534.1 274320.5 73880 -1 2545
2547 0 592767.5 275409 72600 -1 2487
2548 0 592729.06 275421.53 72480 -1 2547
2549 0 591259.06 272501.66 69600 -1 2466
2550 0 591423.4 272559.78 69720 -1 2549
2551 0 591656.75 272679.22 69920 -1 2550
2552 0 591630.9 272690.84 70040 -1 2551
2553 0 592789.8 273091.47 70040 -1 2552
2554 0 592976.25 273103.25 70200 -1 2553
2555 0 593614.3 273208.66 70400 -1 2554
2556 0 593858.94 273225.97 70480 -1 2555
2557 0 594121.7 273194.47 70600 -1 2556
2558 0 594161.7 273183.9 70720 -1 2557
2559 0 594343.06 273202.5 70840 -1 2558
2560 0 594397.4 273178.66 71000 -1 2559
2561 0 594520.6 273121.5 71160 -1 2560
2562 0 594595.25 273038.44 71360 -1 2561
2563 0 594603.75 272987.06 71520 -1 2562
2564 0 594674.3 272860.75 71680 -1 2563
2565 0 594704.7 272803.12 71880 -1 2564
2566 0 594718.06 272708.3 72040 -1 2565
2567 0 594798.5 272625.4 72240 -1 2566
2568 0 594761.3 272549.3 72400 -1 2567
2569 0 594826 272403.9 72560 -1 2568
2570 0 594751.6 272266.44 72720 -1 2569
2571 0 594635.44 272361.84 72920 -1 2570
2572 0 594557.7 272298.62 73080 -1 2571
2573 0 594653.8 272272 73240 -1 2572
2574 0 594627.5 272300.44 73360 -1 2573
2575 0 594648.1 272221.7 73520 -1 2574
2576 0 594662.5 272160 73680 -1 2575
2577 0 594685.5 271949.1 73880 -1 2576
2578 0 594796.3 271600.8 74040 -1 2577
2579 0 594784.9 271525.25 74200 -1 2578
2580 0 594906.06 271454.75 74320 -1 2579
2581 0 594891.8 271430.38 74440 -1 2580
2582 0 594884 271442.56 74520 -1 2581
2583 0 595135.7 271448.8 74640 -1 2582
2584 0 595184 271453.78 74760 -1 2583
2585 0 595220.8 271449.2 74840 -1 2584
2586 0 595281 271454.9 74920 -1 2585
2587 0 595334.2 271473.62 75000 -1 2586
2588 0 595369.2 271473.1 75120 -1 2587
2589 0 595411.9 271509.97 75200 -1 2588
2590 0 595595.3 271520.25 75240 -1 2589
2591 0 595658.2 271531.53 75280 -1 2590
2592 0 595703.44 271563.25 75360 -1 2591
2593 0 595775.25 271581.25 75440 -1 2592
2594 0 595363.6 271378.56 75280 -1 2588
2595 0 595420.6 271375.1 75360 -1 2594
2596 0 595064.3 271419.38 74560 -1 2582
2597 0 594806.9 273211.2 72400 -1 2568
2598 0 594680.25 273443.38 72520 -1 2597
2599 0 594585.6 273438.78 72640 -1 2598
2600 0 594549.2 273403.28 72760 -1 2599
2601 0 594456.25 273363.03 72880 -1 2600
2602 0 594404.56 273285.66 73000 -1 2601
2603 0 594371.3 273192.34 73120 -1 2602
2604 0 594326.8 273135.4 73200 -1 2603
2605 0 594257 273089.88 73280 -1 2604
2606 0 591561.06 272686.44 70120 -1 2552
2607 0 591548.8 272721.28 70200 -1 2606
2608 0 591538.75 272689.56 70240 -1 2607
2609 0 591555.94 272702.34 70280 -1 2608
2610 0 591213.7 270958.47 68440 -1 2307
2611 0 591352.44 270705.1 67320 -1 2610
2612 0 591398.3 270743.84 67240 -1 2611
2613 0 592528.2 265234 71600 -1 2290
2614 0 592875.44 265331.56 71880 -1 2613
2615 0 592976 265442.34 72000 -1 2614
2616 0 592917.75 265923.34 72000 -1 2615
2617 0 592941.4 266045.56 72080 -1 2616
2618 0 592894.7 266139.94 72120 -1 2617
2619 0 592940 266150.25 72160 -1 2618
2620 0 592997.25 266317.6 72320 -1 2619
2621 0 593139.75 266502 72440 -1 2620
2622 0 593269.94 266633.44 72560 -1 2621
2623 0 593303 266675.6 72680 -1 2622
2624 0 593411.75 266649 72720 -1 2623
2625 0 593463.75 266728.2 72760 -1 2624
2626 0 593038.5 265629.88 72160 -1 2615
2627 0 593211.7 265614.94 72280 -1 2626
2628 0 593260.5 265594.8 72480 -1 2627
2629 0 593547.2 265592.16 72680 -1 2628
2630 0 593768.44 265557.3 72920 -1 2629
2631 0 593852.8 265559.5 73120 -1 2630
2632 0 593838.9 265609.72 73320 -1 2631
2633 0 593719.7 265558.62 73560 -1 2632
2634 0 593640.44 265536.34 73680 -1 2633
2635 0 593568.1 265402.84 73800 -1 2634
2636 0 593442.1 265332.97 73960 -1 2635
2637 0 593218.06 265164.34 74160 -1 2636
2638 0 593061.56 265052.25 74320 -1 2637
2639 0 592999.8 264971.7 74480 -1 2638
2640 0 592875.6 265050.16 74640 -1 2639
2641 0 592767.2 265032.66 74840 -1 2640
2642 0 592576.2 265119.16 75000 -1 2641
2643 0 592188.5 265325.16 75200 -1 2642
2644 0 592037.7 265398.44 75400 -1 2643
2645 0 592005.75 265420.53 75560 -1 2644
2646 0 592038.25 265451.7 75760 -1 2645
2647 0 592042.8 265428.3 75920 -1 2646
2648 0 592096.56 265404.84 76080 -1 2647
2649 0 592121.5 265465.9 76240 -1 2648
2650 0 592091.6 265488.1 76440 -1 2649
2651 0 592107.2 265371.34 76600 -1 2650
2652 0 591816.06 265365.34 76600 -1 2651
2653 0 591748.3 265153.6 76680 -1 2652
2654 0 591772.75 265087.66 76760 -1 2653
2655 0 591760.44 265088.56 76880 -1 2654
2656 0 591820.9 265099.97 77040 -1 2655
2657 0 591858.75 265084.34 77160 -1 2656
2658 0 592795.56 262047.97 71520 -1 2289
2659 0 592825.8 262074.19 71600 -1 2658
2660 0 592849.44 262105.89 71760 -1 2659
2661 0 592906.56 261927.66 71920 -1 2660
2662 0 592920.6 261896.61 72080 -1 2661
2663 0 592939.4 261819.62 72280 -1 2662
2664 0 592831.5 261697.16 72440 -1 2663
2665 0 592946.1 261615.67 72520 -1 2664
2666 0 592965.9 261729.05 72560 -1 2665
2667 0 593093.94 261760.78 72720 -1 2666
2668 0 593231.5 261740.22 72880 -1 2667
2669 0 593306.44 261724.33 73040 -1 2668
2670 0 593426.7 261774.1 73200 -1 2669
2671 0 593105.94 261583.81 73200 -1 2670
2672 0 593085.9 261565.16 73240 -1 2671
2673 0 593076.7 261543.11 73280 -1 2672
2674 0 593555.06 261763.5 73360 -1 2670
2675 0 593821.56 261917.44 73600 -1 2674
2676 0 593961.6 261979.86 73760 -1 2675
2677 0 594115.44 262041.66 73840 -1 2676
2678 0 593558.94 262167.5 73840 -1 2677
2679 0 593403.06 262164.44 73920 -1 2678
2680 0 593211.9 262156.8 74040 -1 2679
2681 0 592752.4 262100.75 74280 -1 2680
2682 0 592389.5 261950.9 74480 -1 2681
2683 0 592075.8 261943.78 74680 -1 2682
2684 0 591780.94 261914.77 74880 -1 2683
2685 0 591866.44 261923.34 75040 -1 2684
2686 0 591851.4 261918.56 75080 -1 2685
2687 0 592502.3 262291.38 75080 -1 2686
2688 0 592658.5 262415.03 75040 -1 2687
2689 0 592736.9 262463.62 75000 -1 2688
2690 0 592841.56 262547.66 74880 -1 2689
2691 0 592851.1 262578.62 74840 -1 2690
2692 0 592954.94 262764.53 74800 -1 2691
2693 0 593100 262810.12 74760 -1 2692
2694 0 591833.7 261892.89 75200 -1 2686
2695 0 591820.44 261785.42 75360 -1 2694
2696 0 591863.7 261846.66 75440 -1 2695
2697 0 591594.44 261501.34 75440 -1 2696
2698 0 591563.25 261367 75560 -1 2697
2699 0 591425.2 261219.83 75640 -1 2698
2700 0 591360 261228.12 75680 -1 2699
2701 0 591320.3 261228.25 75720 -1 2700
2702 0 591243.4 261216.3 75760 -1 2701
2703 0 591852.6 261839.67 75520 -1 2696
2704 0 591940.4 261727.44 75600 -1 2703
2705 0 594180.3 261994.64 73920 -1 2677
2706 0 594369.4 262003.16 74080 -1 2705
2707 0 594540.8 261963.52 74280 -1 2706
2708 0 594737.44 261999.12 74440 -1 2707
2709 0 594781 262015.62 74600 -1 2708
2710 0 594856.75 262042.7 74760 -1 2709
2711 0 595046.06 262083.3 74920 -1 2710
2712 0 595241.5 262178.97 75080 -1 2711
2713 0 595280 262190.06 75120 -1 2712
2714 0 595345.56 262235.25 75200 -1 2713
2715 0 595478.56 262311.8 75360 -1 2714
2716 0 595645.8 262427 75480 -1 2715
2717 0 595862.25 262572.62 75600 -1 2716
2718 0 596032.6 262807.06 75720 -1 2717
2719 0 596181 263079.1 75760 -1 2718
2720 0 596000.56 263246.97 75760 -1 2719
2721 0 595915.7 263390.25 75720 -1 2720
2722 0 596227.6 263137.75 75840 -1 2719
2723 0 596333.5 263304.56 76000 -1 2722
2724 0 596455.8 263438.88 76080 -1 2723
2725 0 596518.2 263501.3 76120 -1 2724
2726 0 596626 263747.12 76240 -1 2725
2727 0 596767.4 264303.78 76360 -1 2726
2728 0 596573.3 264832.84 76360 -1 2727
2729 0 596565.6 264827.44 76320 -1 2728
2730 0 595823.8 264830.56 76320 -1 2729
2731 0 595736.94 264799.4 76240 -1 2730
2732 0 595651.94 264760.9 76160 -1 2731
2733 0 595581.06 264693.06 76080 -1 2732
2734 0 595520.06 264683.66 76000 -1 2733
2735 0 595415.25 264596 75920 -1 2734
2736 0 595270.56 264523.12 75840 -1 2735
2737 0 596046.9 264705.97 76440 -1 2728
2738 0 595858 264585.8 76480 -1 2737
2739 0 596836.56 265390.8 76520 -1 2738
2740 0 596826.8 265539.88 76680 -1 2739
2741 0 597174.75 266055.38 76880 -1 2740
2742 0 597361.56 266390.53 76960 -1 2741
2743 0 597449.56 266581.7 77120 -1 2742
2744 0 597633 266770.34 77280 -1 2743
2745 0 597900.75 266914.97 77480 -1 2744
2746 0 598045.2 267003.97 77560 -1 2745
2747 0 598206.94 267043.03 77640 -1 2746
2748 0 598585 267263.7 77800 -1 2747
2749 0 598530.94 267213.53 77880 -1 2748
2750 0 599448.1 267806.88 77880 -1 2749
2751 0 599884.44 268030.8 78040 -1 2750
2752 0 600376.8 268298.1 78120 -1 2751
2753 0 600710.8 268686.22 78320 -1 2752
2754 0 600774.8 268698.7 78480 -1 2753
2755 0 600934.8 268699.66 78760 -1 2754
2756 0 601056.94 268455.1 78960 -1 2755
2757 0 601272.7 269953.5 78480 -1 2754
2758 0 600894.44 271243.22 78480 -1 2757
2759 0 600909.2 271253.78 78680 -1 2758
2760 0 600974.75 271646.84 78800 -1 2759
2761 0 601023.2 271753.66 78880 -1 2760
2762 0 600879.1 272050.44 79000 -1 2761
2763 0 600566.75 272194.9 79120 -1 2762
2764 0 600476.25 272347.03 79320 -1 2763
2765 0 600362.7 272420.9 79440 -1 2764
2766 0 600120.94 272471.66 79520 -1 2765
2767 0 599905.1 272489.1 79560 -1 2766
2768 0 599741.6 272594.2 79680 -1 2767
2769 0 599596.3 272631.16 79800 -1 2768
2770 0 601441 270530.53 79880 -1 2769
2771 0 599529.2 272823.72 80000 -1 2770
2772 0 599508.94 272896.5 80080 -1 2771
2773 0 599462.7 272912.94 80160 -1 2772
2774 0 599454.94 272975.06 80240 -1 2773
2775 0 599215.8 273103.8 80480 -1 2774
2776 0 599144.7 273178.44 80600 -1 2775
2777 0 599063.56 273218.3 80720 -1 2776
2778 0 598894.94 273286.5 80760 -1 2777
2779 0 598662.5 273423.78 80880 -1 2778
2780 0 598615 273549.7 81000 -1 2779
2781 0 598567.2 273668.34 81040 -1 2780
2782 0 598581.2 273878.5 81120 -1 2781
2783 0 598470.75 274061.28 81200 -1 2782
2784 0 598287.3 273928.44 81200 -1 2783
2785 0 598248.75 273867.38 81240 -1 2784
2786 0 598222.7 273853.34 81280 -1 2785
2787 0 597888.94 273456.72 81280 -1 2786
2788 0 597581.8 273334.97 81280 -1 2787
2789 0 597527.6 273277.88 81200 -1 2788
2790 0 597510.9 273276.78 81160 -1 2789
2791 0 597638.5 273312.1 81360 -1 2788
2792 0 599474.5 272926.06 80240 -1 2773
2793 0 599494.9 272882.16 80360 -1 2792
2794 0 600662.9 271563.28 78080 -1 2758
2795 0 600671.44 271774.25 77960 -1 2794
2796 0 600536.1 271784.2 77800 -1 2795
2797 0 600144.4 271736.97 77600 -1 2796
2798 0 600039.7 271721.03 77520 -1 2797
2799 0 599394.4 271262.06 77520 -1 2798
2800 0 599444.3 271280.78 77640 -1 2799
2801 0 599778.2 271514.9 77320 -1 2798
2802 0 599459.5 271220.12 77320 -1 2801
2803 0 599431.94 271068.06 77080 -1 2802
2804 0 600078.2 271698.06 77120 -1 2801
2805 0 600147 271648.56 77040 -1 2804
2806 0 600480.25 271673.97 77040 -1 2805
2807 0 600506.2 271682 77120 -1 2806
2808 0 600496.56 271685.2 76960 -1 2806
2809 0 600425.06 271698.44 76840 -1 2808
2810 0 600901.44 270936.06 78080 -1 2794
2811 0 601025.7 271025.94 78000 -1 2810
2812 0 601142.56 271119.16 77840 -1 2811
2813 0 601212.5 271336.8 77720 -1 2812
2814 0 601106.1 271585.4 77480 -1 2813
2815 0 601011 271749.3 77240 -1 2814
2816 0 600977.8 271764.6 77160 -1 2815
2817 0 595661 264282.38 76520 -1 2738
2818 0 595642.9 264130.7 76600 -1 2817
2819 0 595567.5 263990.6 76640 -1 2818
2820 0 595467.06 263824.75 76680 -1 2819
2821 0 595445 263642.75 76680 -1 2820
2822 0 595326.8 263463.62 76640 -1 2821
2823 0 595256.25 263263.8 76560 -1 2822
2824 0 595201.6 263122.7 76600 -1 2823
2825 0 595185 263095.2 76560 -1 2824
2826 0 595189.5 263074.62 76520 -1 2825
2827 0 594754.44 262886.03 76520 -1 2826
2828 0 594509.2 262806.44 76560 -1 2827
2829 0 594365.44 262744.25 76520 -1 2828
2830 0 594367.2 262710.25 76440 -1 2829
2831 0 594375.75 262719.84 76400 -1 2830
2832 0 595199.2 263029.3 76440 -1 2826
2833 0 595241.4 263006.9 76320 -1 2832
2834 0 595953.3 263311.1 76080 -1 2724
2835 0 595819.4 263248.84 76160 -1 2834
2836 0 595761.9 263225.3 76280 -1 2835
2837 0 595862.75 263257.97 76400 -1 2836
2838 0 595136.2 262551.03 75120 -1 2713
2839 0 595182.9 262858.06 75120 -1 2838
2840 0 595203.1 262833.75 75000 -1 2839
2841 0 595266.75 262855.9 74880 -1 2840
2842 0 592260.75 261438.62 72520 -1 2665
2843 0 592032.8 261359.98 72560 -1 2842
2844 0 592010.4 261333.48 72600 -1 2843
2845 0 591911 261264.05 72640 -1 2844
2846 0 591792.06 261211.31 72720 -1 2845
2847 0 591718.9 261109.98 72760 -1 2846
2848 0 591610.8 261087.6 72840 -1 2847
2849 0 591381 261094.84 72920 -1 2848
2850 0 591290.06 261086.45 72960 -1 2849
2851 0 592060.75 261593.42 72520 -1 2842
2852 0 592037.2 261697.8 72560 -1 2851
2853 0 592132.5 261910.34 72600 -1 2852
2854 0 592216 262129.11 72640 -1 2853
2855 0 591961.44 262274.56 72600 -1 2854
2856 0 591876.9 262375.5 72520 -1 2855
2857 0 591845.8 262452.56 72440 -1 2856
2858 0 591945.75 262453.4 72400 -1 2857
2859 0 592240.1 262120.72 72680 -1 2854
2860 0 592280.56 262161.8 72720 -1 2859
2861 0 592404.5 262106.08 72760 -1 2860
2862 0 592460.56 262110.81 72840 -1 2861
2863 0 592516.94 262082.92 72880 -1 2862
2864 0 592574.44 262046.78 72920 -1 2863
2865 0 592623.56 261999.05 72960 -1 2864
2866 0 592471.06 261161.56 69560 -1 2177
2867 0 592670.7 261108.84 69560 -1 2866
2868 0 592727 261094.75 69520 -1 2867
2869 0 592767.06 261082.22 69480 -1 2868
2870 0 592804.25 261112.33 69400 -1 2869
2871 0 592828.44 261089.75 69320 -1 2870
2872 0 592868.25 261158.84 69240 -1 2871
2873 0 592918.3 261180.45 69160 -1 2872
2874 0 592945 261251.2 69040 -1 2873
2875 0 592963.3 261363.92 68880 -1 2874
2876 0 592974.06 261405.89 68760 -1 2875
2877 0 593004.94 261494.27 68640 -1 2876
2878 0 593044.7 261553.9 68520 -1 2877
2879 0 593036.1 261638.27 68400 -1 2878
2880 0 593029 261771.38 68240 -1 2879
2881 0 593012.8 261922.48 68080 -1 2880
2882 0 592973.94 262115.42 67920 -1 2881
2883 0 592971.44 262459.88 67760 -1 2882
2884 0 593019.7 262503.47 67640 -1 2883
2885 0 593149.3 262564.62 67560 -1 2884
2886 0 593363.8 262810.47 67680 -1 2885
2887 0 593490.94 262823.78 67800 -1 2886
2888 0 593484.75 262744.97 67880 -1 2887
2889 0 593151.8 262512.6 67480 -1 2885
2890 0 593187.3 262553.97 67320 -1 2889
2891 0 593173.44 262639.25 67240 -1 2890
2892 0 593144.1 262666.53 67200 -1 2891
2893 0 593165.8 262691.9 67160 -1 2892
2894 0 593155.3 262935.62 67040 -1 2893
2895 0 593141.9 263218.44 66920 -1 2894
2896 0 593127.6 263435.3 66840 -1 2895
2897 0 592870.25 263901.47 66760 -1 2896
2898 0 592799.3 263980.3 66680 -1 2897
2899 0 592853.75 264151.47 66800 -1 2897
2900 0 592804.25 264218.66 66840 -1 2899
2901 0 592783.8 264299.4 66880 -1 2900
2902 0 592717.9 264453.88 66960 -1 2901
2903 0 592778.2 264502.7 67120 -1 2902
2904 0 592883.6 264706.38 67280 -1 2903
2905 0 592871.1 264938.78 67440 -1 2904
2906 0 592996.9 265206.06 67640 -1 2905
2907 0 592934.75 265149.3 67760 -1 2906
2908 0 592961.8 265064.4 67840 -1 2907
2909 0 592963.6 265027.25 67880 -1 2908
2910 0 592949.44 265039.72 67920 -1 2909
2911 0 593357.06 262752.12 67200 -1 2892
2912 0 593690.4 262691.25 67200 -1 2911
2913 0 593964.4 262733.44 67200 -1 2912
2914 0 594026.94 262801.94 67120 -1 2913
2915 0 594084.8 262911.56 67000 -1 2914
2916 0 591173 260853.58 68160 -1 2119
2917 0 591288 260916.62 68120 -1 2916
2918 0 591361.6 260965 68080 -1 2917
2919 0 591421.56 261020.6 68040 -1 2918
2920 0 591429.4 261145.36 67960 -1 2919
2921 0 591462.9 261292.08 67920 -1 2920
2922 0 591492.2 261345.12 67880 -1 2921
2923 0 591537.3 261470.38 67760 -1 2922
2924 0 591524.44 261542.81 67680 -1 2923
2925 0 591506.8 261530.39 67560 -1 2924
2926 0 591533.5 261630.64 67440 -1 2925
2927 0 591577.06 261721 67320 -1 2926
2928 0 591629.44 261756.69 67240 -1 2927
2929 0 591693.56 261854.23 67200 -1 2928
2930 0 591724.4 261967.84 67160 -1 2929
2931 0 591875.9 262127.33 67120 -1 2930
2932 0 591926.56 262247.22 67040 -1 2931
2933 0 592235.6 262396.66 67000 -1 2932
2934 0 592698.4 261987.53 67000 -1 2933
2935 0 592815.1 261828.55 67040 -1 2934
2936 0 592916.25 261723.98 67080 -1 2935
2937 0 592956.6 261631.34 67120 -1 2936
2938 0 592269.9 262448.3 66960 -1 2933
2939 0 592392.6 262706 66800 -1 2938
2940 0 592396.3 262780.1 66760 -1 2939
2941 0 591763.06 262646.72 66760 -1 2940
2942 0 591607.2 262688.47 66560 -1 2941
2943 0 591543.56 262707.16 66480 -1 2942
2944 0 591450.9 262765.16 66280 -1 2943
2945 0 591406.8 262753.97 66120 -1 2944
2946 0 591414.06 262824.03 66080 -1 2945
2947 0 591453.9 262851.5 65960 -1 2946
2948 0 591475.75 262978.75 65880 -1 2947
2949 0 591441.4 263018.34 65840 -1 2948
2950 0 591425.1 263043 65800 -1 2949
2951 0 591250.44 263120.44 65680 -1 2950
2952 0 591189.75 263177.94 65600 -1 2951
2953 0 591297.44 263267.1 65520 -1 2952
2954 0 591345.6 263287.75 65480 -1 2953
2955 0 591475.5 263314.62 65400 -1 2954
2956 0 591477.4 263292.5 65360 -1 2955
2957 0 591069 263245.53 65480 -1 2954
2958 0 591018.25 263266.9 65400 -1 2957
2959 0 590984.3 263384.38 65320 -1 2958
2960 0 590934.44 263447.84 65240 -1 2959
2961 0 590863.3 263546.4 65080 -1 2960
2962 0 590668.06 263607.28 64960 -1 2961
2963 0 590558.1 263681.75 64840 -1 2962
2964 0 590526.25 263728.16 64720 -1 2963
2965 0 590530.56 263685.8 64680 -1 2964
2966 0 590522.7 263601.4 64640 -1 2965
2967 0 590499.75 263519.22 64600 -1 2966
2968 0 590497 263443.5 64560 -1 2967
2969 0 590528.5 263355.75 64520 -1 2968
2970 0 590536.94 263234 64480 -1 2969
2971 0 590574.9 263168.53 64440 -1 2970
2972 0 590289.8 263813.7 64720 -1 2964
2973 0 589922.44 263615.88 64680 -1 2972
2974 0 589806.1 263490.75 64640 -1 2973
2975 0 589655.1 263440.5 64600 -1 2974
2976 0 589678.44 263370.8 64560 -1 2975
2977 0 589609.4 263310.7 64520 -1 2976
2978 0 589563.1 263242.75 64480 -1 2977
2979 0 589512.4 263193.66 64440 -1 2978
2980 0 589482.5 263161.38 64400 -1 2979
2981 0 589466.25 263116.25 64360 -1 2980
2982 0 589331.44 263056.4 64360 -1 2981
2983 0 589262.9 263021.12 64320 -1 2982
2984 0 589193 262987.47 64280 -1 2983
2985 0 589170.9 262949.06 64240 -1 2984
2986 0 589161.44 262943.8 64200 -1 2985
2987 0 589140.06 262948.47 64160 -1 2986
2988 0 589110.06 262984.2 64120 -1 2987
2989 0 589084.56 262995.12 64080 -1 2988
2990 0 589062.94 263031.34 64040 -1 2989
2991 0 591655.06 263200.06 65840 -1 2949
2992 0 591894.7 263371.6 65800 -1 2991
2993 0 591972.56 263467.25 65720 -1 2992
2994 0 592025.2 263505.1 65680 -1 2993
2995 0 591362 263120.1 66080 -1 2946
2996 0 591338.7 263224.7 66000 -1 2995
2997 0 591238.7 263320.1 65920 -1 2996
2998 0 591058.7 263410.1 65880 -1 2997
2999 0 590910.3 263448.25 65840 -1 2998
3000 0 590719.44 263559.34 65760 -1 2999
3001 0 590533.56 263626.7 65720 -1 3000
3002 0 590387.5 263720.4 65640 -1 3001
3003 0 590341 263735.62 65600 -1 3002
3004 0 592414.25 262802.84 66600 -1 2940
3005 0 592634.9 262493.28 66600 -1 3004
3006 0 592852.5 262400.53 66560 -1 3005
3007 0 592927.9 262396.97 66520 -1 3006
3008 0 593014.75 262349.88 66440 -1 3007
3009 0 593101.75 262318.25 66400 -1 3008
3010 0 593166.8 262290.3 66360 -1 3009
3011 0 593257.5 262127.33 66280 -1 3010
3012 0 593570.3 261942.31 66280 -1 3011
3013 0 593951.8 262061.23 66280 -1 3012
3014 0 594078.6 262056.48 66440 -1 3013
3015 0 594082.1 262025.02 66520 -1 3014
3016 0 594063.1 261851.16 66560 -1 3015
3017 0 594001.7 261771.31 66640 -1 3016
3018 0 593956.7 261695.44 66720 -1 3017
3019 0 593982.4 261629.84 66800 -1 3018
3020 0 593790.4 261457.6 66840 -1 3019
3021 0 593600.8 261270.38 66880 -1 3020
3022 0 592471.06 262988.97 66440 -1 3004
3023 0 592591.44 263118.34 66280 -1 3022
3024 0 592854.94 263204.84 66120 -1 3023
3025 0 593047.7 263214.62 65960 -1 3024
3026 0 593523.9 263092.7 65760 -1 3025
3027 0 593715 263116.75 65600 -1 3026
3028 0 594135.2 263300.84 65600 -1 3027
3029 0 594363.9 263394.84 65680 -1 3028
3030 0 594423.2 263464.38 65760 -1 3029
3031 0 594426.4 263527.72 65800 -1 3030
3032 0 594425.44 263528.7 65840 -1 3031
3033 0 594456.56 263516.38 65920 -1 3032
3034 0 594472.75 263474.88 66040 -1 3033
3035 0 594486.94 263503.8 66120 -1 3034
3036 0 594611.2 263563.3 66160 -1 3035
3037 0 594725.94 263564.6 66200 -1 3036
3038 0 594766.25 263522.12 66320 -1 3037
3039 0 594485.9 263721.38 65840 -1 3032
3040 0 594493.2 263759.3 65880 -1 3039
3041 0 594626.56 263884.1 65920 -1 3040
3042 0 594719.1 263996.62 65960 -1 3041
3043 0 594782.56 264120.53 66000 -1 3042
3044 0 594779.75 264144.5 66040 -1 3043
3045 0 593874.75 263107.25 65440 -1 3027
3046 0 593830.1 263148.88 65400 -1 3045
3047 0 587674.7 257433.67 66480 -1 2104
3048 0 587698.56 257409.67 66640 -1 3047
3049 0 587691.6 257330.92 66760 -1 3048
3050 0 587556.5 256973.62 66880 -1 3049
3051 0 587501.3 256862.81 66960 -1 3050
3052 0 609005.5 267674.6 66960 -1 403
3053 0 609264.44 267356.62 67000 -1 3052
3054 0 609278 266991.06 67160 -1 3053
3055 0 609303.8 266791.3 67320 -1 3054
3056 0 609366.44 266701.12 67440 -1 3055
3057 0 609431.75 266701.3 67560 -1 3056
3058 0 609565.5 266036.06 67560 -1 3057
3059 0 609572.7 265941.47 67680 -1 3058
3060 0 609380.1 265614.7 67720 -1 3059
3061 0 609271.75 265357.38 67600 -1 3060
3062 0 609229.7 265281.4 67520 -1 3061
3063 0 609194.3 265141.34 67400 -1 3062
3064 0 609160.2 265050.72 67320 -1 3063
3065 0 609096.94 265007.6 67240 -1 3064
3066 0 609048.6 265002.88 67200 -1 3065
3067 0 609038.2 265011.34 67160 -1 3066
3068 0 609042.1 265047.1 67120 -1 3067
3069 0 609069.9 265117.47 67040 -1 3068
3070 0 609111.56 265218.06 66960 -1 3069
3071 0 609122.1 265281.22 66920 -1 3070
3072 0 609146.4 265330.2 66880 -1 3071
3073 0 609140.2 265427.88 66840 -1 3072
3074 0 609136.6 265511.75 66800 -1 3073
3075 0 609124 265588.6 66760 -1 3074
3076 0 609105.3 265601.47 66720 -1 3075
3077 0 609064.7 265606.84 66680 -1 3076
3078 0 609042.56 265620.3 66640 -1 3077
3079 0 608953 265653.12 66600 -1 3078
3080 0 608889.8 265687.22 66560 -1 3079
3081 0 608774.06 265724.03 66520 -1 3080
3082 0 608744.56 265732.2 66480 -1 3081
3083 0 608729.94 265732.62 66440 -1 3082
3084 0 608718.4 265740.16 66400 -1 3083
3085 0 608713.7 265749.9 66360 -1 3084
3086 0 608634.6 265803.4 66320 -1 3085
3087 0 608515.4 265833.97 66320 -1 3086
3088 0 608402.06 265864.47 66320 -1 3087
3089 0 608330.5 265881.8 66320 -1 3088
3090 0 608243.8 265906.72 66280 -1 3089
3091 0 608222.75 265947.4 66240 -1 3090
3092 0 608215.4 265980.22 66200 -1 3091
3093 0 608192.2 266017.28 66160 -1 3092
3094 0 608138.4 266069.97 66120 -1 3093
3095 0 608087 266079.47 66120 -1 3094
3096 0 607941.7 266121.56 66120 -1 3095
3097 0 607822.25 266167.4 66080 -1 3096
3098 0 607708.5 266245.25 66040 -1 3097
3099 0 607631.7 266303.94 66040 -1 3098
3100 0 607626.7 266340 66000 -1 3099
3101 0 607529.06 266422.5 65960 -1 3100
3102 0 607464.4 266529.12 65920 -1 3101
3103 0 607393.4 266648.1 65880 -1 3102
3104 0 607337.75 266818.75 65840 -1 3103
3105 0 607250.1 266901.44 65800 -1 3104
3106 0 607215.44 266963.7 65760 -1 3105
3107 0 607163.94 266984.94 65720 -1 3106
3108 0 607133.1 267038.44 65680 -1 3107
3109 0 607066.5 267082.97 65640 -1 3108
3110 0 606945.75 267169.75 65640 -1 3109
3111 0 606825.5 267218.97 65640 -1 3110
3112 0 606731.5 267250.25 65680 -1 3111
3113 0 606694.25 267251.75 65720 -1 3112
3114 0 606622.44 267227.44 65760 -1 3113
3115 0 606601.2 267231.2 65800 -1 3114
3116 0 606596.9 267232.47 65840 -1 3115
3117 0 606575.56 267238.6 65880 -1 3116
3118 0 606571.4 267227.9 65920 -1 3117
3119 0 606568.8 267207.2 65960 -1 3118
3120 0 606520.44 267165.16 66000 -1 3119
3121 0 606447.25 267141.12 66040 -1 3120
3122 0 606406.75 267162.16 66080 -1 3121
3123 0 606368.3 267172.72 66120 -1 3122
3124 0 606328.1 267185.78 66160 -1 3123
3125 0 606296.9 267178.9 66200 -1 3124
3126 0 606241.6 267174.72 66240 -1 3125
3127 0 606194.8 267155.16 66280 -1 3126
3128 0 606133.75 267141.66 66320 -1 3127
3129 0 606087.2 267129.28 66360 -1 3128
3130 0 606060.56 267099.28 66400 -1 3129
3131 0 608668.25 265613.56 66360 -1 3085
3132 0 608627.6 265579.78 66320 -1 3131
3133 0 608885.56 265090.72 67160 -1 3067
3134 0 608819.8 265149.53 67160 -1 3133
3135 0 608690.2 265180.94 67160 -1 3134
3136 0 608663.94 265283.34 67120 -1 3135
3137 0 608681.5 265345.84 67080 -1 3136
3138 0 608729.06 265400.7 67040 -1 3137
