# Supplementary material for: Connectomics Analysis Reveals First-, Second-, and Third-Order Thermosensory and Hygrosensory Neurons in the Adult Drosophila Brain
Source: Curr Biol. 2020 Aug 17;30(16):3167–3182.e4. doi: 10.1016/j.cub.2020.06.028 (PMC7443704; doi:10.1016/j.cub.2020.06.028)
Supplement: Data S1. Skeletons and Meshes, Related to STAR Methods — marin2020-skeletons contains files describing the morphology of each neuron in this study (in FAFB14 space, .swc format). glomeruli_meshes contains the glomerular meshes (in FAFB14 space, .stl format). neuropil_meshes contains the glomerular meshes (in FAFB14 space, .stl format). [file mmc5.zip › VP_SI/marin2020-skeletons/3444556.swc]

# SWC format file
# based on specifications at http://www.neuronland.org/NLMorphologyConverter/MorphologyFormats/SWC/Spec.html
# Created by nat::write.neuron.swc
# PointNo Label X Y Z Radius Parent 
1 0 430054.88 260581.73 29880 -1 -1
2 0 430040.28 260579.56 29920 -1 1
3 0 429960.84 260582 30000 -1 2
4 0 429933.7 260588.03 30080 -1 3
5 0 429874.28 260372.97 30160 -1 4
6 0 429758.94 260260.39 30240 -1 5
7 0 429570.4 260055.5 30320 -1 6
8 0 429422.53 259844.9 30400 -1 7
9 0 429262.03 259722.72 30440 -1 8
10 0 429097.9 259564.62 30520 -1 9
11 0 428930.34 259423.17 30600 -1 10
12 0 428659.66 259225.73 30680 -1 11
13 0 428609.12 259140.78 30760 -1 12
14 0 428165.4 259023.05 30840 -1 13
15 0 427879.56 258866.58 30920 -1 14
16 0 427659 258781.81 31000 -1 15
17 0 427596.94 258699.38 31080 -1 16
18 0 427405.6 258636.38 31160 -1 17
19 0 427280.06 258619.89 31240 -1 18
20 0 427231.16 258582.47 31320 -1 19
21 0 427329.62 258545.05 31440 -1 20
22 0 427291.53 258563.83 31520 -1 21
23 0 427265.2 258579.05 31600 -1 22
24 0 427221.56 258395.02 31640 -1 23
25 0 427186.9 258542.55 31680 -1 24
26 0 427134.75 258560.44 31760 -1 25
27 0 427089.1 258523.28 31840 -1 26
28 0 427071.25 258492.36 31920 -1 27
29 0 427025.28 258484.48 32000 -1 28
30 0 427028.62 258482.64 32080 -1 29
31 0 426972.47 258410.52 32160 -1 30
32 0 426919.28 258382 32240 -1 31
33 0 426881.12 258342.64 32320 -1 32
34 0 426656.88 258312.19 32400 -1 33
35 0 426628.97 258300.39 32520 -1 34
36 0 426562.03 258256.66 32600 -1 35
37 0 426464.62 258177.66 32680 -1 36
38 0 426431.25 258123.83 32760 -1 37
39 0 426195.28 258071.84 32760 -1 38
40 0 426211.9 258024.58 32840 -1 39
41 0 426124.5 257909.64 32920 -1 40
42 0 426039.5 257820.75 33000 -1 41
43 0 426006.34 257756.88 33080 -1 42
44 0 425964.47 257670.64 33160 -1 43
45 0 425939.34 257646.83 33240 -1 44
46 0 425746.34 257455.34 33320 -1 45
47 0 425727.3 257378.36 33400 -1 46
48 0 425626.66 257275.44 33480 -1 47
49 0 425554.7 257214.25 33560 -1 48
50 0 425436.25 257147.58 33640 -1 49
51 0 425381.97 257082.45 33720 -1 50
52 0 425322.97 257033.72 33800 -1 51
53 0 425231.03 256938.92 33880 -1 52
54 0 425165.8 256827.56 34000 -1 53
55 0 425194.47 256720.7 34080 -1 54
56 0 425166.84 256616.08 34160 -1 55
57 0 425147.1 256568.97 34240 -1 56
58 0 425152.22 256502.22 34320 -1 57
59 0 425099.97 256422.89 34400 -1 58
60 0 425013.56 256363.64 34480 -1 59
61 0 424989.12 256314.12 34600 -1 60
62 0 424917.6 256244.94 34680 -1 61
63 0 424852.1 256196.73 34760 -1 62
64 0 424817.3 256168.62 34840 -1 63
65 0 424797.8 256109.73 34920 -1 64
66 0 424798.25 255963.67 35040 -1 65
67 0 424782.62 255873.33 35120 -1 66
68 0 424845.16 255925.38 35200 -1 67
69 0 424846.97 255929.22 35280 -1 68
70 0 424803.88 255866.3 35360 -1 69
71 0 424739.22 255788.42 35440 -1 70
72 0 424717.84 255702.08 35560 -1 71
73 0 424648.84 255679.06 35640 -1 72
74 0 424612.7 255636.9 35720 -1 73
75 0 424565.06 255595.89 35760 -1 74
76 0 424500.47 255544.73 35840 -1 75
77 0 424474.66 255500.08 35920 -1 76
78 0 424389 255421.94 36000 -1 77
79 0 424326.2 255331.72 36040 -1 78
80 0 424252.9 255308 36120 -1 79
81 0 424194.38 255170.16 36200 -1 80
82 0 424094.25 255039.7 36280 -1 81
83 0 424014.53 254960.69 36360 -1 82
84 0 423966.06 254869.25 36440 -1 83
85 0 424200.38 254777.12 36520 -1 84
86 0 424501.8 254675.48 36600 -1 85
87 0 424782.53 254546.58 36680 -1 86
88 0 425051.72 254395.14 36760 -1 87
89 0 425150.44 254278.48 36840 -1 88
90 0 425214.2 254178.84 36920 -1 89
91 0 425209.06 254062.97 37000 -1 90
92 0 425143.62 253959.28 37040 -1 91
93 0 424902.66 253840.98 37120 -1 92
94 0 424468.47 253757.98 37200 -1 93
95 0 423992.47 253690.73 37280 -1 94
96 0 423557.88 253699.22 37360 -1 95
97 0 423118.25 253762.28 37440 -1 96
98 0 423039.12 253747.88 37520 -1 97
99 0 422899.5 253655.55 37520 -1 98
100 0 422808.03 253536.86 37600 -1 99
101 0 422742.6 253626.48 37680 -1 100
102 0 422611.88 253569.64 37800 -1 101
103 0 422479.22 253487.44 37920 -1 102
104 0 422470.5 253454.72 38040 -1 103
105 0 422425.06 253383.11 38120 -1 104
106 0 422221.94 253020.97 38200 -1 105
107 0 422163.2 252978.33 38280 -1 106
108 0 422090.56 252946.28 38360 -1 107
109 0 422069.53 252900.58 38440 -1 108
110 0 421962.53 252808.53 38520 -1 109
111 0 421895.75 252689.84 38600 -1 110
112 0 421858.53 252634.77 38680 -1 111
113 0 421803.34 252545.42 38760 -1 112
114 0 421790.34 252461.86 38840 -1 113
115 0 421782.88 252424.2 38920 -1 114
116 0 421717.66 252363.45 39000 -1 115
117 0 421690.06 252276.14 39080 -1 116
118 0 421629.78 252199.52 39200 -1 117
119 0 421635.6 252162.95 39280 -1 118
120 0 421603.47 252101.88 39360 -1 119
121 0 421598.5 252092.78 39440 -1 120
122 0 421588.97 252075.72 39520 -1 121
123 0 421579.56 252071.2 39600 -1 122
124 0 421535.4 251999.44 39680 -1 123
125 0 421489.7 251940.84 39760 -1 124
126 0 421479.2 251929.94 39840 -1 125
127 0 421454.97 251888.5 39920 -1 126
128 0 421424.7 251831.47 40000 -1 127
129 0 421420.22 251807.67 40080 -1 128
130 0 421411.56 251771.9 40160 -1 129
131 0 421385.8 251694.7 40240 -1 130
132 0 421366.8 251667.9 40320 -1 131
133 0 421330.66 251625.3 40400 -1 132
134 0 421323.03 251543.66 40480 -1 133
135 0 421269.3 251448.45 40560 -1 134
136 0 421252.4 251421.61 40640 -1 135
137 0 421220.2 251351.86 40720 -1 136
138 0 421198.34 251261.16 40800 -1 137
139 0 421194.4 251184.62 40880 -1 138
140 0 421177.22 251148.9 40960 -1 139
141 0 421161.4 251031.62 41040 -1 140
142 0 421168.6 250924.89 41120 -1 141
143 0 421142.38 250772.05 41200 -1 142
144 0 421094.66 250644.67 41280 -1 143
145 0 421026.94 250500.45 41360 -1 144
146 0 420907.94 250363.33 41440 -1 145
147 0 420915 250238.12 41520 -1 146
148 0 420908.12 250179.45 41560 -1 147
149 0 420880.1 250137.33 41600 -1 148
150 0 420851.56 250074.38 41640 -1 149
151 0 420795.5 249978.31 41640 -1 150
152 0 420698.28 249820.89 41720 -1 151
153 0 420563.12 249583.81 41800 -1 152
154 0 420516.47 249409.47 41880 -1 153
155 0 420378.5 249211.44 41960 -1 154
156 0 420313.78 249045.88 42080 -1 155
157 0 420218.6 248864.9 42160 -1 156
158 0 420099.03 248732 42240 -1 157
159 0 420043.44 248646.1 42360 -1 158
160 0 419994.88 248587.4 42440 -1 159
161 0 419926.22 248477.39 42520 -1 160
162 0 419866.6 248416.06 42640 -1 161
163 0 419818.84 248316.19 42720 -1 162
164 0 419757.66 248216.4 42840 -1 163
165 0 419697.5 248092.25 42960 -1 164
166 0 419681.5 247971.31 43080 -1 165
167 0 419629.5 247839.53 43200 -1 166
168 0 419614.2 247760.23 43320 -1 167
169 0 419612.8 247760.1 43440 -1 168
170 0 419578.44 247639.44 43520 -1 169
171 0 419559.38 247574.84 43640 -1 170
172 0 419503.22 247462.06 43800 -1 171
173 0 419502.9 247395.56 43920 -1 172
174 0 419410.88 247227.64 43960 -1 173
175 0 419358.8 246931.7 43960 -1 174
176 0 419374.1 246656.3 44040 -1 175
177 0 419352.8 246544.28 44120 -1 176
178 0 419329.56 246462.17 44200 -1 177
179 0 419318.56 246397.11 44280 -1 178
180 0 419322.72 246308.72 44360 -1 179
181 0 419322.8 246196.67 44480 -1 180
182 0 419306.9 246066.64 44600 -1 181
183 0 419317.12 245949.28 44680 -1 182
184 0 419323.4 245872.81 44760 -1 183
185 0 419339.88 245766.38 44840 -1 184
186 0 419388.2 245643.48 44960 -1 185
187 0 419422.94 245582.73 45040 -1 186
188 0 419459.28 245526.77 45120 -1 187
189 0 419511.1 245363.83 45200 -1 188
190 0 419515.4 245352.08 45240 -1 189
191 0 419537.47 245301.81 45320 -1 190
192 0 419598.34 245269.52 45400 -1 191
193 0 419581.7 245219.7 45520 -1 192
194 0 419529.2 245217.17 45600 -1 193
195 0 419444.6 245343.06 45680 -1 194
196 0 419327.5 245314.84 45800 -1 195
197 0 419408.2 245119.72 45800 -1 196
198 0 419453.5 244895.9 45920 -1 197
199 0 419562.03 244723.45 46040 -1 198
200 0 419722.16 244544.89 46160 -1 199
201 0 419910.7 244339.5 46280 -1 200
202 0 419989.44 244046.81 46400 -1 201
203 0 419942.56 243872.28 46480 -1 202
204 0 419894.8 243675.56 46560 -1 203
205 0 419877.84 243585.31 46640 -1 204
206 0 419841.2 243411.34 46760 -1 205
207 0 419855.4 243200.03 46880 -1 206
208 0 419823.5 243052.67 46960 -1 207
209 0 419807.06 242985.22 47040 -1 208
210 0 419804.25 242859.73 47160 -1 209
211 0 419839.4 242748.69 47280 -1 210
212 0 419837.84 242708.03 47360 -1 211
213 0 419809.97 242642.9 47440 -1 212
214 0 419696.47 242771.52 47520 -1 213
215 0 419509.72 242737.39 47600 -1 214
216 0 419417.2 242677.62 47680 -1 215
217 0 419321.25 242550.08 47760 -1 216
218 0 419293.38 242527.38 47800 -1 217
219 0 419245.47 242420.97 47880 -1 218
220 0 419224.78 242308.22 47960 -1 219
221 0 419354.78 242172.5 48040 -1 220
222 0 419436 242118.27 48120 -1 221
223 0 419467.06 242099.4 48200 -1 222
224 0 419394.84 242059.34 48280 -1 223
225 0 419395.78 242043.1 48360 -1 224
226 0 419317.2 241975.34 48440 -1 225
227 0 419294.25 241936.78 48520 -1 226
228 0 419266.5 241895.95 48600 -1 227
229 0 419255.22 241833.22 48680 -1 228
230 0 419209.47 241790.05 48760 -1 229
231 0 419171.3 241768.38 48840 -1 230
232 0 419117.7 241734.64 48920 -1 231
233 0 419047.12 241705.11 49000 -1 232
234 0 418984.03 241672.06 49080 -1 233
235 0 418898.5 241634.05 49160 -1 234
236 0 419138.84 241394.03 49240 -1 235
237 0 419176.2 241305.28 49320 -1 236
238 0 419182.06 241220.45 49400 -1 237
239 0 419267.5 241072.89 49480 -1 238
240 0 419317.66 240989.8 49560 -1 239
241 0 419341.75 240955.98 49640 -1 240
242 0 419365.03 240877.58 49720 -1 241
243 0 419337.56 240802.8 49800 -1 242
244 0 419393.38 240778.75 49880 -1 243
245 0 419380.25 240766.11 49920 -1 244
246 0 419147.84 240931.4 50000 -1 245
247 0 419306.9 240681.25 50080 -1 246
248 0 419324.94 240549.53 50160 -1 247
249 0 419306.3 240375.98 50240 -1 248
250 0 419295.1 240251.02 50360 -1 249
251 0 419294.44 240241.95 50480 -1 250
252 0 419251.5 240238.16 50560 -1 251
253 0 419217.47 240234.28 50640 -1 252
254 0 419217.66 240333.5 50760 -1 253
255 0 419141.34 240461.45 50840 -1 254
256 0 419495.94 240424.42 50880 -1 255
257 0 419506.38 240316.69 51000 -1 256
258 0 419504.62 240185.39 51120 -1 257
259 0 419478.3 240085.94 51240 -1 258
260 0 419501.53 240003.6 51320 -1 259
261 0 419491.47 239884.38 51400 -1 260
262 0 419482.44 239757.27 51520 -1 261
263 0 419450.03 239671.3 51600 -1 262
264 0 419426.8 239558.48 51680 -1 263
265 0 419427.53 239306.56 51760 -1 264
266 0 419386.8 239133.8 51840 -1 265
267 0 419384.56 239069.34 51920 -1 266
268 0 419280.75 238891.94 52000 -1 267
269 0 419218.1 238703.6 52080 -1 268
270 0 419150.03 238540.45 52200 -1 269
271 0 419088.6 238382.31 52320 -1 270
272 0 419092.75 238359.53 52400 -1 271
273 0 419073.47 238279.92 52520 -1 272
274 0 419097.22 238230.69 52600 -1 273
275 0 419075.9 238135.02 52720 -1 274
276 0 419083.53 238087.53 52800 -1 275
277 0 419091.9 237971.2 52920 -1 276
278 0 419164.53 237897.81 53040 -1 277
279 0 419156.25 237869.95 53080 -1 278
280 0 419196.22 237786.62 53160 -1 279
281 0 419248.16 237694.17 53280 -1 280
282 0 419170.3 237655.83 53400 -1 281
283 0 419203.56 237601.03 53480 -1 282
284 0 419182.38 237516.44 53560 -1 283
285 0 419182 237417.53 53680 -1 284
286 0 419170.8 237324.89 53760 -1 285
287 0 419169.72 237260.3 53840 -1 286
288 0 419161.94 237194.33 53920 -1 287
289 0 419146.72 237075.16 54040 -1 288
290 0 419130.9 237026.23 54120 -1 289
291 0 419146.22 236923.66 54240 -1 290
292 0 419145.72 236863.62 54320 -1 291
293 0 419157.75 236755.56 54440 -1 292
294 0 419166 236706.22 54560 -1 293
295 0 419205.3 236621.66 54640 -1 294
296 0 419238.56 236584.45 54760 -1 295
297 0 419267.3 236501.64 54880 -1 296
298 0 419239.03 236437.69 54960 -1 297
299 0 419303.22 236394.25 55040 -1 298
300 0 419326.53 236355.97 55120 -1 299
301 0 419370.16 236280.62 55240 -1 300
302 0 419374.6 236234.9 55320 -1 301
303 0 419390.78 236191.31 55400 -1 302
304 0 419415.62 236139.31 55480 -1 303
305 0 419429.78 236108.61 55560 -1 304
306 0 419451.2 236055.58 55640 -1 305
307 0 419479.47 235988.11 55720 -1 306
308 0 419498.5 235968.28 55800 -1 307
309 0 419502.6 235912.66 55880 -1 308
310 0 419535.38 235815.69 55960 -1 309
311 0 419546.5 235751.48 56040 -1 310
312 0 419559.78 235679.86 56120 -1 311
313 0 419572.6 235603.11 56240 -1 312
314 0 419594.9 235503.89 56360 -1 313
315 0 419630.56 235432.31 56480 -1 314
316 0 419626.6 235365.19 56600 -1 315
317 0 419634.75 235327.67 56680 -1 316
318 0 419682.2 235275.33 56760 -1 317
319 0 419695.53 235208.05 56880 -1 318
320 0 419736 235131.8 57000 -1 319
321 0 419757.78 235052.5 57080 -1 320
322 0 419782.16 234955.11 57160 -1 321
323 0 419825.12 234662.88 57200 -1 322
324 0 419627.44 235097.36 57240 -1 323
325 0 419621.25 234702.31 57280 -1 324
326 0 419678.2 234653.38 57360 -1 325
327 0 419689.97 234602.98 57480 -1 326
328 0 419719.84 234532.52 57600 -1 327
329 0 419752.28 234477.31 57680 -1 328
330 0 419749.3 234432.08 57760 -1 329
331 0 419784.7 234354.19 57840 -1 330
332 0 419805.9 234281.2 57960 -1 331
333 0 419844.3 234176.94 58080 -1 332
334 0 419850 234082.61 58200 -1 333
335 0 419843.1 233985.45 58320 -1 334
336 0 419856.7 233921.36 58440 -1 335
337 0 419911.56 233778.75 58560 -1 336
338 0 419999.1 233653.83 58680 -1 337
339 0 420074.7 233533.75 58800 -1 338
340 0 420157.84 233439.77 58920 -1 339
341 0 420293.56 233336.55 59040 -1 340
342 0 420338.97 233272.2 59160 -1 341
343 0 420426.4 233172.58 59280 -1 342
344 0 420580.66 233016.34 59400 -1 343
345 0 420837.66 233037.9 59480 -1 344
346 0 420685.88 232891.27 59520 -1 345
347 0 420726.7 232847.67 59600 -1 346
348 0 420824.97 232795.86 59680 -1 347
349 0 420931.38 232736.08 59800 -1 348
350 0 421014.06 232674.4 59880 -1 349
351 0 421144.3 232602.31 60000 -1 350
352 0 421270.56 232524.17 60120 -1 351
353 0 421306.22 232383.19 60240 -1 352
354 0 421345.5 232159.28 60360 -1 353
355 0 421417.5 231995.31 60480 -1 354
356 0 421480.44 231808.2 60600 -1 355
357 0 421607.9 231503.16 60720 -1 356
358 0 421707.53 231333.22 60840 -1 357
359 0 421833.62 231301.72 60960 -1 358
360 0 421957.5 231238.77 61080 -1 359
361 0 421961.72 231191.23 61200 -1 360
362 0 422024.72 231227.64 61320 -1 361
363 0 422099.62 231317.77 61440 -1 362
364 0 422169.4 231383.05 61560 -1 363
365 0 422271.56 231422.02 61680 -1 364
366 0 422340.5 231435.31 61800 -1 365
367 0 422397.66 231414.95 61880 -1 366
368 0 422505.34 231406.12 62000 -1 367
369 0 422609.38 231338.5 62120 -1 368
370 0 422677.1 231312.08 62200 -1 369
371 0 422737.56 231257.11 62280 -1 370
372 0 422805.72 231236.7 62360 -1 371
373 0 422970.16 231151.95 62480 -1 372
374 0 423011.2 231096.81 62560 -1 373
375 0 423149.78 230809.34 62680 -1 374
376 0 423172.03 230767.33 62720 -1 375
377 0 423221.53 230673.5 62840 -1 376
378 0 423242.3 230605.5 62960 -1 377
379 0 423286.6 230579.9 63040 -1 378
380 0 423362.2 230484.06 63160 -1 379
381 0 423370.75 230412.83 63280 -1 380
382 0 423339.28 230327.25 63400 -1 381
383 0 423318.84 230262.84 63480 -1 382
384 0 423338.03 230144.58 63600 -1 383
385 0 423395.78 230000.72 63680 -1 384
386 0 423521.94 229972.61 63760 -1 385
387 0 423619.06 229964.45 63840 -1 386
388 0 423694.38 229957.1 63920 -1 387
389 0 423791.4 229910.44 64000 -1 388
390 0 423862.8 229877.17 64120 -1 389
391 0 423874.47 229852.08 64200 -1 390
392 0 423877.7 229795.17 64280 -1 391
393 0 423863.66 229684.78 64400 -1 392
394 0 423812.5 229529 64520 -1 393
395 0 423771.56 229415.16 64640 -1 394
396 0 423737.56 229299.17 64760 -1 395
397 0 423759.66 229275.72 64880 -1 396
398 0 423774.7 229264.16 65000 -1 397
399 0 423764.2 229255.25 65120 -1 398
400 0 423795.62 229208.23 65240 -1 399
401 0 423857.62 229200.58 65400 -1 400
402 0 423894.78 229201.16 65520 -1 401
403 0 423966.34 229226.36 65640 -1 402
404 0 424040.28 229265.08 65760 -1 403
405 0 424088.22 229314.44 65880 -1 404
406 0 424163.4 229366.27 66040 -1 405
407 0 424235.16 229446.52 66160 -1 406
408 0 424353.34 229539.06 66280 -1 407
409 0 424400.53 229551 66400 -1 408
410 0 424449 229571.38 66520 -1 409
411 0 424479.97 229659.06 66640 -1 410
412 0 424522.7 229730.03 66760 -1 411
413 0 424694.9 229853.14 66920 -1 412
414 0 424858.4 229923.9 67040 -1 413
415 0 424959.5 230019.73 67160 -1 414
416 0 424961.56 230078.47 67280 -1 415
417 0 424910.8 230073.31 67400 -1 416
418 0 424799.97 230102.56 67520 -1 417
419 0 424688.06 230153.78 67640 -1 418
420 0 424606.03 230190.72 67760 -1 419
421 0 424645.5 230243.22 67880 -1 420
422 0 424668.56 230338.47 68000 -1 421
423 0 424676.47 230386.16 68120 -1 422
424 0 424673.3 230454.42 68240 -1 423
425 0 424672.16 230491.73 68400 -1 424
426 0 424688.62 230526.16 68520 -1 425
427 0 424721.5 230578.47 68640 -1 426
428 0 424751.34 230596.33 68760 -1 427
429 0 424785.5 230621.2 68880 -1 428
430 0 424828.8 230635.16 69000 -1 429
431 0 424849.3 230677.23 69120 -1 430
432 0 424860.38 230703.69 69240 -1 431
433 0 424864.1 230745.36 69360 -1 432
434 0 424889.12 230777.9 69480 -1 433
435 0 424909.56 230829.53 69600 -1 434
436 0 424919.28 230866.42 69720 -1 435
437 0 424915.16 230935.53 69840 -1 436
438 0 424916.8 230963.88 69960 -1 437
439 0 424908.5 231029.44 70080 -1 438
440 0 424908.56 231095.56 70200 -1 439
441 0 424921.2 231133.72 70320 -1 440
442 0 424940.1 231214.36 70440 -1 441
443 0 424948.84 231261.98 70560 -1 442
444 0 424973.88 231309.08 70680 -1 443
445 0 425008.12 231342.53 70800 -1 444
446 0 424989.5 231401.06 70880 -1 445
447 0 424997.34 231434.19 71000 -1 446
448 0 424992.88 231485.33 71120 -1 447
449 0 425037.12 231502.81 71240 -1 448
450 0 425033.78 231581.5 71360 -1 449
451 0 425076.5 231595.12 71480 -1 450
452 0 425157.8 231585.83 71600 -1 451
453 0 425192.2 231569.83 71720 -1 452
454 0 425270.38 231546.2 71840 -1 453
455 0 425300.62 231503.03 71960 -1 454
456 0 425356.66 231458.7 72080 -1 455
457 0 425395.66 231443.88 72200 -1 456
458 0 425424.25 231433.97 72320 -1 457
459 0 425449.28 231406.53 72440 -1 458
460 0 425452.66 231383.06 72560 -1 459
461 0 425461.06 231353.98 72680 -1 460
462 0 425508.84 231366.25 72800 -1 461
463 0 425544.53 231390.92 72960 -1 462
464 0 425593.7 231429.56 73120 -1 463
465 0 425632.3 231427.38 73280 -1 464
466 0 425640.4 231430.73 73400 -1 465
467 0 425645.47 231450.84 73520 -1 466
468 0 425640.56 231446.25 73640 -1 467
469 0 425635.16 231450.03 73760 -1 468
470 0 425613.88 231477.55 73880 -1 469
471 0 425605.1 231501.48 74000 -1 470
472 0 425633.3 231494.27 74120 -1 471
473 0 425620.7 231518.7 74240 -1 472
474 0 425596.88 231589.72 74400 -1 473
475 0 425608.3 231595.62 74520 -1 474
476 0 425656.16 231593.95 74640 -1 475
477 0 425684.06 231594.17 74760 -1 476
478 0 425736.44 231627.19 74880 -1 477
479 0 425801.03 231675.17 75000 -1 478
480 0 425842.75 231678.1 75120 -1 479
481 0 425845.06 231662.12 75240 -1 480
482 0 425905.62 231673.52 75360 -1 481
483 0 425973.06 231678.53 75480 -1 482
484 0 425992.97 231689.8 75600 -1 483
485 0 426126.16 231717.84 75760 -1 484
486 0 426241 231766.19 75880 -1 485
487 0 426288.22 231785.97 76000 -1 486
488 0 426461.16 231863.3 76120 -1 487
489 0 426561.12 231910.88 76240 -1 488
490 0 426649.06 231949.69 76360 -1 489
491 0 426685.66 231970.3 76480 -1 490
492 0 426728.88 231991.33 76600 -1 491
493 0 426763.66 232034.23 76680 -1 492
494 0 426804.44 232042.61 76760 -1 493
495 0 426857.22 232057.31 76880 -1 494
496 0 426873.25 232070.45 77000 -1 495
497 0 426909.6 232080.97 77080 -1 496
498 0 426979.84 232066.39 77160 -1 497
499 0 427011.3 232058.52 77240 -1 498
500 0 427058.06 232036.94 77320 -1 499
501 0 427101.4 232030.58 77400 -1 500
502 0 427164.78 232015.83 77520 -1 501
503 0 427203.22 231997.12 77640 -1 502
504 0 427217.78 231993.38 77720 -1 503
505 0 427284.56 231985 77800 -1 504
506 0 427341.78 231949.4 77920 -1 505
507 0 427392.72 231937.77 78040 -1 506
508 0 427468.6 231870.75 78160 -1 507
509 0 427601.22 231901.45 78280 -1 508
510 0 427636.78 231834.23 78360 -1 509
511 0 427681.06 231824.55 78440 -1 510
512 0 427683.56 231810.84 78520 -1 511
513 0 427716.84 231789.94 78600 -1 512
514 0 427750.97 231780.44 78680 -1 513
515 0 427808.38 231768.64 78760 -1 514
516 0 427873.12 231777.92 78840 -1 515
517 0 427893 231789.31 78920 -1 516
518 0 427982.1 231837.6 79000 -1 517
519 0 428065.88 231861.2 79080 -1 518
520 0 428141.4 231905.28 79160 -1 519
521 0 428265.7 231953.92 79240 -1 520
522 0 428323.97 232005.73 79320 -1 521
523 0 428408.5 232037.69 79400 -1 522
524 0 428492.9 232058.86 79480 -1 523
525 0 428552.88 232093.55 79560 -1 524
526 0 428616.97 232130.33 79640 -1 525
527 0 428695.22 232185.2 79720 -1 526
528 0 428804.88 232248.95 79800 -1 527
529 0 430035.7 230873.56 79880 -1 528
530 0 428944.66 232349.36 79960 -1 529
531 0 429008.28 232415.94 80040 -1 530
532 0 429084.6 232493.92 80120 -1 531
533 0 429193.1 232594.22 80200 -1 532
534 0 429283.97 232674.84 80280 -1 533
535 0 429410.47 232748.8 80360 -1 534
536 0 429445.4 232785.47 80440 -1 535
537 0 429504.34 232833.52 80520 -1 536
538 0 429569.5 232885.75 80600 -1 537
539 0 429673.47 232942.02 80680 -1 538
540 0 429759.47 233000.77 80760 -1 539
541 0 429852.84 233097.84 80840 -1 540
542 0 429925.12 233177.83 80920 -1 541
543 0 430028.88 233254.25 81000 -1 542
544 0 430165.34 233496.7 81080 -1 543
545 0 430192.88 233545.44 81160 -1 544
546 0 430228.75 233665.34 81240 -1 545
547 0 430293.6 233746.08 81360 -1 546
548 0 430337.4 233876.77 81480 -1 547
549 0 430344.8 233897.69 81600 -1 548
550 0 430372.78 233985.42 81640 -1 549
551 0 430389.56 234057.02 81760 -1 550
552 0 430461.7 234225.52 81880 -1 551
553 0 430520.25 234458.11 81960 -1 552
554 0 430733.47 234733.22 82000 -1 553
555 0 431075.06 235183.86 82040 -1 554
556 0 431260.47 235385.6 82080 -1 555
557 0 431429.06 235589.47 82160 -1 556
558 0 431588.66 235813.2 82240 -1 557
559 0 431740.5 236017.44 82320 -1 558
560 0 431949.16 236265.58 82360 -1 559
561 0 432133.12 236485.31 82440 -1 560
562 0 432441.22 236905.23 82440 -1 561
563 0 432829.38 237341.14 82440 -1 562
564 0 433109.47 237685.08 82440 -1 563
565 0 433213.56 237941.05 82440 -1 564
566 0 433412.72 238277.81 82480 -1 565
567 0 433652.78 238517.86 82480 -1 566
568 0 433940.8 238697.89 82480 -1 567
569 0 434228.88 238925.9 82480 -1 568
570 0 434357 239309.97 82480 -1 569
571 0 434353.44 239550.4 82480 -1 570
572 0 434305.78 239761.4 82400 -1 571
573 0 434296.66 239965.67 82280 -1 572
574 0 434291.2 240025.88 82200 -1 573
575 0 434329.5 240109.38 82120 -1 574
576 0 434425.56 240186.1 82040 -1 575
577 0 434505.4 240252.94 81960 -1 576
578 0 434623.75 240422.78 81920 -1 577
579 0 434791.7 240554.8 81920 -1 578
580 0 434979.62 240742.86 81920 -1 579
581 0 435241.66 240960.69 81960 -1 580
582 0 435474.8 241076.8 82000 -1 581
583 0 435690.72 241132.81 82000 -1 582
584 0 435858.72 241276.83 82000 -1 583
585 0 435902.34 241384.69 82080 -1 584
586 0 436269.72 241557.64 82200 -1 585
587 0 436536.9 241604.83 82320 -1 586
588 0 436690.84 241616.81 82440 -1 587
589 0 436913.2 241589.19 82560 -1 588
590 0 437030.2 241620.83 82640 -1 589
591 0 437190.2 241428.86 82640 -1 590
592 0 437246.16 241276.86 82640 -1 591
593 0 437286.12 241124.89 82640 -1 592
594 0 437383.38 241008.31 82720 -1 593
595 0 437541.62 240940.3 82800 -1 594
596 0 437722.72 240896.7 82880 -1 595
597 0 438018.44 240896.2 82920 -1 596
598 0 438322.7 240872.61 82880 -1 597
599 0 437079.38 241648.5 82720 -1 590
600 0 437105.9 241676.31 82800 -1 599
601 0 437142.7 241728.75 82880 -1 600
602 0 437170.84 241716.73 82960 -1 601
603 0 437534.53 241846.48 83040 -1 602
604 0 437683.2 241917.33 83160 -1 603
605 0 437777.6 241905.5 83280 -1 604
606 0 438089.72 241964.72 83360 -1 605
607 0 438539.28 242088.62 83480 -1 606
608 0 438678.56 242164.12 83560 -1 607
609 0 438710.12 242201.02 83680 -1 608
610 0 438908.97 242311.5 83800 -1 609
611 0 439117.88 242587.73 83920 -1 610
612 0 439307.25 242697.53 84040 -1 611
613 0 439525.94 242879.77 84120 -1 612
614 0 439896.1 243086.75 84240 -1 613
615 0 440205.44 243210.34 84320 -1 614
616 0 440442.12 243286.12 84400 -1 615
617 0 440583.22 243300.73 84480 -1 616
618 0 440741.47 243329.11 84560 -1 617
619 0 441006.97 243384 84640 -1 618
620 0 441206.28 243564.16 84760 -1 619
621 0 441556.97 243624.14 84880 -1 620
622 0 441693.44 243660.11 85000 -1 621
623 0 441898.8 243692.06 85080 -1 622
624 0 442154.28 243756.69 85160 -1 623
625 0 442455.9 243860.03 85240 -1 624
626 0 442633.56 243936.5 85320 -1 625
627 0 442879.66 244072.23 85400 -1 626
628 0 443110.44 244175.53 85480 -1 627
629 0 443357.16 244323.52 85560 -1 628
630 0 443730.38 244532.44 85640 -1 629
631 0 444071.1 244709.44 85760 -1 630
632 0 444471.25 244936.73 85800 -1 631
633 0 444818.4 245161.5 85920 -1 632
634 0 445445.72 245523.94 86000 -1 633
635 0 445702.4 245629.97 86080 -1 634
636 0 445950.5 245761.95 86160 -1 635
637 0 446093.84 245798.58 86240 -1 636
638 0 446240.03 245783.25 86320 -1 637
639 0 446522.12 245760.36 86400 -1 638
640 0 446660.25 245797.97 86480 -1 639
641 0 447125.5 245738.97 86560 -1 640
642 0 447650.47 245649.03 86680 -1 641
643 0 448677.44 245108.25 86680 -1 642
644 0 449611.78 244547.5 86760 -1 643
645 0 450183.38 244372.81 86720 -1 644
646 0 450499.2 244237.86 86600 -1 645
647 0 450951.5 243966.7 86520 -1 646
648 0 451421.72 243536.98 86440 -1 647
649 0 451888.06 243300.14 86440 -1 648
650 0 452192.56 243164.53 86400 -1 649
651 0 452559.34 242990.42 86400 -1 650
652 0 452864.34 242675.33 86320 -1 651
653 0 453315.72 242341.42 86320 -1 652
654 0 453597.8 242167.62 86280 -1 653
655 0 453852.66 242030.58 86240 -1 654
656 0 454478.1 241905 86240 -1 655
657 0 454884.72 241690.92 86240 -1 656
658 0 455262.62 241329.2 86240 -1 657
659 0 455307.7 241167.75 86120 -1 658
660 0 455370.66 241104.86 86040 -1 659
661 0 455469.88 241035.36 85960 -1 660
662 0 455622.06 240921.14 85880 -1 661
663 0 455926.66 240846.34 85800 -1 662
664 0 456446.6 240782.23 85800 -1 663
665 0 456669.4 240559.6 85680 -1 664
666 0 457060.53 240338.03 85600 -1 665
667 0 457286.22 240193.89 85520 -1 666
668 0 457540.75 240023.6 85440 -1 667
669 0 458260.47 239759.66 85440 -1 668
670 0 458829.66 239530.05 85440 -1 669
671 0 459131.7 239293.8 85360 -1 670
672 0 459805.3 239019.19 85400 -1 671
673 0 459448.47 239086.22 85280 -1 672
674 0 459550.1 239003.25 85200 -1 673
675 0 459549.97 238945.8 85120 -1 674
676 0 459526.4 238905.48 85080 -1 675
677 0 459525.56 238903.03 85040 -1 676
678 0 459518.12 238866.36 84960 -1 677
679 0 459517.94 238805.84 84880 -1 678
680 0 459606.3 238689.58 84840 -1 679
681 0 459585.1 238586.27 84800 -1 680
682 0 459576.7 238590.3 84720 -1 681
683 0 459585.5 238646.17 84640 -1 682
684 0 459549.56 238654.38 84560 -1 683
685 0 459545.84 238677.97 84480 -1 684
686 0 460577.38 238743.25 85400 -1 672
687 0 461577.44 238407.3 85400 -1 686
688 0 461277.53 238467.33 85200 -1 687
689 0 461194.3 238517.36 85120 -1 688
690 0 461181.8 238510.23 85040 -1 689
691 0 461117.8 238474 84960 -1 690
692 0 461153.28 238461.94 84880 -1 691
693 0 462250.9 238097.9 85320 -1 687
694 0 463212.62 237870.92 85240 -1 693
695 0 463672.62 237653.7 85160 -1 694
696 0 464356.3 237430.72 85280 -1 695
697 0 464832.38 237326.66 85280 -1 696
698 0 465444.44 237090.62 85280 -1 697
699 0 465604.34 237034 85200 -1 698
700 0 465925.3 236920.38 85040 -1 699
701 0 465921.6 236953.16 84960 -1 700
702 0 465937.28 237053.14 84880 -1 701
703 0 465974.16 237145.02 84800 -1 702
704 0 466005.25 237136.95 84720 -1 703
705 0 466022.9 237068.45 84640 -1 704
706 0 466081.25 237409 84720 -1 704
707 0 466125.28 237521.06 84680 -1 706
708 0 466199 237624.38 84640 -1 707
709 0 466225.28 237715.67 84600 -1 708
710 0 466443.03 237973.14 84520 -1 709
711 0 466637.88 238289.16 84440 -1 710
712 0 466701.84 238533.1 84440 -1 711
713 0 466637.84 238745.03 84440 -1 712
714 0 466465.88 239176.92 84440 -1 713
715 0 466375.1 239229.27 84520 -1 714
716 0 466328.25 239141.45 84600 -1 715
717 0 466329.34 239188.81 84680 -1 716
718 0 466510.62 239308.19 84400 -1 714
719 0 466533.7 239349.17 84320 -1 718
720 0 466576.84 239389.98 84200 -1 719
721 0 466591.1 239462.98 84160 -1 720
722 0 466634.7 239512.5 84080 -1 721
723 0 466628.25 239532.64 84000 -1 722
724 0 466595.47 239600.67 83920 -1 723
725 0 466564.94 239713.78 83840 -1 724
726 0 466493.16 239814.77 83760 -1 725
727 0 466514.1 239808.52 83720 -1 726
728 0 466514.25 239809.9 83680 -1 727
729 0 466428.06 239964.08 83640 -1 728
730 0 466156.97 240419.75 83560 -1 729
731 0 465992.8 240947.98 83560 -1 730
732 0 465708.62 241396.23 83560 -1 731
733 0 465524.53 241620.38 83560 -1 732
734 0 465484.4 242032.53 83560 -1 733
735 0 465596.28 242556.67 83560 -1 734
736 0 465454.12 242984.89 83560 -1 735
737 0 465370.78 243220.3 83680 -1 736
738 0 465343.56 243294.89 83720 -1 737
739 0 465246.06 243729.61 83760 -1 738
740 0 465124.12 244189.48 83760 -1 739
741 0 464944.2 244348.78 83840 -1 740
742 0 464738.5 244491.05 84000 -1 741
743 0 465039.7 244349.48 83720 -1 741
744 0 465101.75 244352.89 83640 -1 743
745 0 465319.6 244657.69 83560 -1 744
746 0 465533.53 244821.11 83640 -1 745
747 0 465760.66 244909.97 83680 -1 746
748 0 465860.66 244977.92 83680 -1 747
749 0 466101.4 244985.16 83640 -1 748
750 0 466124.16 245014.55 83520 -1 749
751 0 466280.3 245051.62 83440 -1 750
752 0 466567.7 245058.39 83400 -1 751
753 0 466727.75 245088.78 83360 -1 752
754 0 466977.44 245133.42 83320 -1 753
755 0 467241.78 245166.25 83400 -1 754
756 0 467587.7 245108.8 83480 -1 755
757 0 467797.94 245113.03 83560 -1 756
758 0 468299.47 245144.55 83600 -1 757
759 0 468715.44 245132.56 83600 -1 758
760 0 469317.34 245192.61 83600 -1 759
761 0 469509.47 245195.69 83720 -1 760
762 0 469767.22 245268.12 83800 -1 761
763 0 470187.4 245511.97 83800 -1 762
764 0 470417.3 245624.06 83960 -1 763
765 0 470509.66 245565.5 84120 -1 764
766 0 470642.03 245477.6 84280 -1 765
767 0 470898.66 245480.97 84360 -1 766
768 0 471006.1 245521.52 84280 -1 767
769 0 471174.12 245437.52 84280 -1 768
770 0 471334.1 245285.45 84280 -1 769
771 0 471606.16 245253.4 84280 -1 770
772 0 472002.22 245221.31 84280 -1 771
773 0 471998.16 245236.3 84200 -1 772
774 0 472021.34 245249.36 84120 -1 773
775 0 472031.9 245228.1 84040 -1 774
776 0 471873.8 245299.61 83960 -1 775
777 0 471874.88 245369.8 83880 -1 776
778 0 471785.84 245367.78 83800 -1 777
779 0 472484.34 245193.19 84280 -1 772
780 0 473060.47 245101 84280 -1 779
781 0 473474.56 245012.86 84280 -1 780
782 0 473934.66 244876.7 84280 -1 781
783 0 474107.97 244896 84200 -1 782
784 0 474159.03 244925.33 84120 -1 783
785 0 474032.78 244932.31 84000 -1 784
786 0 474048.44 244935.25 83920 -1 785
787 0 474064.25 244936.33 83840 -1 786
788 0 473242.3 244983.89 84400 -1 780
789 0 473373.88 244939.89 84520 -1 788
790 0 473464.22 244903.53 84640 -1 789
791 0 473506.66 244829.47 84760 -1 790
792 0 473581.97 244788.72 84800 -1 791
793 0 473613.84 244748.9 84880 -1 792
794 0 473868.78 244631.55 84920 -1 793
795 0 474012.6 244660.45 85080 -1 794
796 0 474072.38 244771.47 85240 -1 795
797 0 474055.9 244768.73 85320 -1 796
798 0 474127.66 244512.14 84960 -1 794
799 0 474476.8 244419.1 84840 -1 798
800 0 474694.38 244394.86 84680 -1 799
801 0 474931.47 244416.31 84520 -1 800
802 0 475320.88 244263.34 84400 -1 801
803 0 475456.25 244260.16 84280 -1 802
804 0 476028.47 244236.1 84160 -1 803
805 0 476119.12 244258.77 84040 -1 804
806 0 476234.28 244167.86 83920 -1 805
807 0 476246.72 244004.8 83840 -1 806
808 0 476308.16 244050.88 83720 -1 807
809 0 476569.5 244101 83680 -1 808
810 0 476830.78 244151.42 83640 -1 809
811 0 476918.5 244159.98 83600 -1 810
812 0 476995.94 244212.7 83520 -1 811
813 0 477075.34 244232.72 83480 -1 812
814 0 469482.44 245210.72 83520 -1 760
815 0 469481.97 245209.77 83400 -1 814
816 0 469490.66 245192.08 83360 -1 815
817 0 465244.44 241748.52 83560 -1 733
818 0 465240.66 241712.98 83600 -1 817
819 0 464980.66 241649.02 83600 -1 818
820 0 464895.38 241621.52 83800 -1 819
821 0 464730.5 241491.66 83880 -1 820
822 0 464619.28 241394.1 83960 -1 821
823 0 464593.53 241365.31 84000 -1 822
824 0 464546.7 241235.75 84080 -1 823
825 0 464619.1 241273.77 84200 -1 824
826 0 464679.2 241246.17 84280 -1 825
827 0 464608.12 241193.53 84320 -1 826
828 0 464615.66 241189.25 84400 -1 827
829 0 464581.1 241169.12 84480 -1 828
830 0 464611.3 241077.25 84600 -1 829
831 0 464636.3 241072.73 84680 -1 830
832 0 464566.25 241022.9 84800 -1 831
833 0 464535.9 241018.02 84840 -1 832
834 0 466084.72 241356.08 83560 -1 732
835 0 466268.72 241408.03 83560 -1 834
836 0 466324.62 241478.33 83680 -1 835
837 0 466343.62 241522.16 83760 -1 836
838 0 466359.03 241529.33 83800 -1 837
839 0 465605.25 241356.62 83440 -1 732
840 0 465538.28 241264.94 83360 -1 839
841 0 465433.5 241265.33 83320 -1 840
842 0 465229.47 241377.38 83320 -1 841
843 0 465170.94 241444.5 83240 -1 842
844 0 466612.47 239592.23 84240 -1 721
845 0 466612.62 239584.72 84360 -1 844
846 0 466612.44 239581.61 84480 -1 845
847 0 466595.75 239786.23 84560 -1 846
848 0 466694.7 238311.7 84400 -1 711
849 0 466625.38 236604.27 85040 -1 700
850 0 467213.38 236356.2 85040 -1 849
851 0 467705.38 235928.16 85040 -1 850
852 0 468093.34 235596.14 85040 -1 851
853 0 468157.5 235632.22 84920 -1 852
854 0 468186.84 235652.69 84800 -1 853
855 0 468145.25 235725.72 84680 -1 854
856 0 468188.97 235772.83 84560 -1 855
857 0 468192.72 235773.47 84480 -1 856
858 0 468216.84 235782.75 84440 -1 857
859 0 468197.97 235948.95 84360 -1 858
860 0 468216.16 235964.62 84280 -1 859
861 0 468265.2 235936.12 84240 -1 860
862 0 468581.34 235392.16 85040 -1 852
863 0 468993.34 235284.19 85040 -1 862
864 0 469713.38 235320.3 85040 -1 863
865 0 469891.38 235341.62 84960 -1 864
866 0 470631.9 235143.78 84920 -1 865
867 0 470923.94 234975.73 84920 -1 866
868 0 471284.03 234863.64 84920 -1 867
869 0 471908.22 234759.44 84920 -1 868
870 0 472277.88 234699.84 85000 -1 869
871 0 472690.1 234637.02 85080 -1 870
872 0 473176.5 234641.61 85160 -1 871
873 0 473554 234641.02 85080 -1 872
874 0 473754.1 234635.36 85000 -1 873
875 0 473893.66 234644.12 84920 -1 874
876 0 473969.53 234627.92 84840 -1 875
877 0 474156.94 234555.97 84760 -1 876
878 0 474514.88 234369.61 84680 -1 877
879 0 474759.44 234284.47 84600 -1 878
880 0 474906.6 234260.81 84520 -1 879
881 0 475066.3 234198.44 84440 -1 880
882 0 475159.38 234196.05 84360 -1 881
883 0 475249.62 234194.88 84280 -1 882
884 0 475356.4 234200.6 84200 -1 883
885 0 475554.66 234233.27 84120 -1 884
886 0 476044.03 234266.81 84000 -1 885
887 0 476035.66 234372.61 83920 -1 886
888 0 475989.03 234461.62 83840 -1 887
889 0 475938.66 234572.9 83720 -1 888
890 0 475934.22 234613.36 83640 -1 889
891 0 475883.16 234624.69 83560 -1 890
892 0 475888.28 234656.08 83480 -1 891
893 0 476544.06 234110.86 84000 -1 886
894 0 476887.06 233948.66 84120 -1 893
895 0 477307.1 233792.56 84120 -1 894
896 0 477727.1 233516.45 84120 -1 895
897 0 478273.1 233268.31 84120 -1 896
898 0 478577.12 233080.22 84120 -1 897
899 0 478948.5 232916.69 84240 -1 898
900 0 479256.44 232844.66 84240 -1 899
901 0 479512.4 232796.64 84240 -1 900
902 0 479959 232634.92 84280 -1 901
903 0 480251.88 232461.34 84200 -1 902
904 0 480463.8 232353.19 84200 -1 903
905 0 480715.7 232213 84200 -1 904
906 0 480884.4 232255.78 84000 -1 905
907 0 480923.75 232301.48 83920 -1 906
908 0 480947 232342.25 83840 -1 907
909 0 481090.8 232358.78 83760 -1 908
910 0 481238.3 232399.52 83640 -1 909
911 0 481382.7 232415.52 83560 -1 910
912 0 481472.47 232358.03 83480 -1 911
913 0 481538 232352.55 83400 -1 912
914 0 481635.12 232274.52 83320 -1 913
915 0 481846.25 232127.33 83240 -1 914
916 0 482013.97 231988.81 83160 -1 915
917 0 482410.38 231774.23 83120 -1 916
918 0 482780.94 231603.42 83080 -1 917
919 0 483365.03 231439.31 83080 -1 918
920 0 483777.03 231139.25 83080 -1 919
921 0 483986.53 230934.9 83200 -1 920
922 0 484142.47 230687.02 83200 -1 921
923 0 484126.4 230671.84 83360 -1 922
924 0 484223 230404.3 83440 -1 923
925 0 484199.06 230254.86 83600 -1 924
926 0 484635 229974.53 83600 -1 925
927 0 484991 229854.31 83600 -1 926
928 0 485390.97 229650.03 83600 -1 927
929 0 485642.25 229491 83680 -1 928
930 0 485893.28 229282.02 83760 -1 929
931 0 486069.16 229030.12 83760 -1 930
932 0 486341.03 228810.17 83760 -1 931
933 0 486724.9 228598.19 83760 -1 932
934 0 486769.56 228557.25 83840 -1 933
935 0 487100.8 228334.38 83920 -1 934
936 0 487459.9 228126.5 83960 -1 935
937 0 487792 227918.31 83960 -1 936
938 0 488119.06 227667.6 84000 -1 937
939 0 488372.5 227353.08 84120 -1 938
940 0 488441.25 227315.05 84200 -1 939
941 0 489072.38 226814.8 84280 -1 940
942 0 489395.8 226770.12 84400 -1 941
943 0 489504.25 226733.4 84560 -1 942
944 0 489867.88 226686.16 84400 -1 943
945 0 490188 226558.67 84280 -1 944
946 0 490451.88 226430.66 84280 -1 945
947 0 490819.75 226302.61 84280 -1 946
948 0 491067.7 226118.6 84280 -1 947
949 0 491362.38 225950.6 84200 -1 948
950 0 491742.22 225838.58 84200 -1 949
951 0 492102.1 225774.6 84200 -1 950
952 0 492767.34 225543.88 84240 -1 951
953 0 493271.25 225371.88 84240 -1 952
954 0 494111.3 225089.97 84280 -1 953
955 0 494827.56 224965.38 84080 -1 954
956 0 495018.28 225028.69 83960 -1 955
957 0 495143.25 225127.78 83840 -1 956
958 0 495271.53 225188.38 83760 -1 957
959 0 495711.47 225160.45 83760 -1 958
960 0 496015.4 225168.52 83760 -1 959
961 0 496487.34 225128.61 83760 -1 960
962 0 496800.6 225067.67 83840 -1 961
963 0 496955.53 224985.08 83920 -1 962
964 0 497282.22 224982.11 84040 -1 963
965 0 497638.22 225038.5 84160 -1 964
966 0 498086.1 224946.44 84160 -1 965
967 0 498738.25 224918.45 84160 -1 966
968 0 499414.3 224854.28 84160 -1 967
969 0 499888.4 224986.2 84160 -1 968
970 0 500257.2 225034.08 84120 -1 969
971 0 500306.72 225197.17 84000 -1 970
972 0 500396.97 225397.83 83880 -1 971
973 0 500388.9 225459.73 83800 -1 972
974 0 500414.75 225754.72 83720 -1 973
975 0 500311.44 226233.75 83680 -1 974
976 0 500285.12 226327.95 83640 -1 975
977 0 500131.06 226543.39 83560 -1 976
978 0 500103.06 226865.27 83520 -1 977
979 0 500068.8 227370.39 83480 -1 978
980 0 499958.97 227588.19 83520 -1 979
981 0 499863.94 227876.45 83600 -1 980
982 0 499708.94 228081.11 83680 -1 981
983 0 499560.2 228255.94 83760 -1 982
984 0 499187.7 228581.86 83840 -1 983
985 0 499018.56 228983.81 83800 -1 984
986 0 499026.3 229316.23 83760 -1 985
987 0 498984.7 229168.39 83400 -1 986
988 0 498999.7 229125.02 83320 -1 987
989 0 499693.38 229940.4 83760 -1 986
990 0 499710.4 229940.94 83880 -1 989
991 0 499865.56 229895.73 84000 -1 990
992 0 499235.06 228453.69 84000 -1 984
993 0 499322.12 228392.66 84120 -1 992
994 0 499428.5 228236.22 83520 -1 983
995 0 500257.5 226410.02 83480 -1 977
996 0 500297.03 226555.42 83360 -1 995
997 0 500281.94 226748.2 83280 -1 996
998 0 500297.06 226770.03 83160 -1 997
999 0 500318.38 226768.03 83080 -1 998
1000 0 500357.56 226737.72 83040 -1 999
1001 0 500495.75 226642.66 82880 -1 1000
1002 0 500405.94 226623.95 82760 -1 1001
1003 0 500668.97 225126.08 84120 -1 970
1004 0 501100.72 225278.08 84120 -1 1003
1005 0 501296.22 225332.8 84040 -1 1004
1006 0 501456.25 225461.27 83960 -1 1005
1007 0 501968.16 225705.17 83960 -1 1006
1008 0 502101.88 225791.28 83920 -1 1007
1009 0 502370.2 225963.81 83840 -1 1008
1010 0 502526.3 225978.6 83720 -1 1009
1011 0 502634.12 226023.47 83600 -1 1010
1012 0 503031.16 226032.45 83480 -1 1011
1013 0 503717.4 226180.75 83360 -1 1012
1014 0 503909.5 226317.31 83280 -1 1013
1015 0 504016.53 226457.1 83240 -1 1014
1016 0 504165.06 226599.33 83200 -1 1015
1017 0 504411.84 226671.5 83160 -1 1016
1018 0 504523.62 226736.56 83080 -1 1017
1019 0 504647.66 226768.53 83080 -1 1018
1020 0 504737.38 226874.94 83000 -1 1019
1021 0 504849.7 227036.39 82920 -1 1020
1022 0 504913.16 227142.23 82880 -1 1021
1023 0 505061.03 227218.3 82880 -1 1022
1024 0 505010.28 227199.69 82840 -1 1023
1025 0 505035.16 227284.3 82760 -1 1024
1026 0 505080.7 227373.2 82680 -1 1025
1027 0 505160.8 227573.22 82680 -1 1026
1028 0 505195.97 227613.08 82600 -1 1027
1029 0 505248 227736.25 82520 -1 1028
1030 0 505246.6 227829.25 82360 -1 1029
1031 0 505262.72 227927.58 82280 -1 1030
1032 0 505262.22 227992.53 82240 -1 1031
1033 0 505288.34 228256.95 82200 -1 1032
1034 0 505249.3 228247.34 82120 -1 1033
1035 0 505292.44 228248.77 82040 -1 1034
1036 0 505285.3 228247.7 81960 -1 1035
1037 0 505456.12 228252.22 82520 -1 1029
1038 0 505434.7 228249.16 82360 -1 1037
1039 0 505623.5 228730.48 82520 -1 1037
1040 0 505691.6 229154.67 82520 -1 1039
1041 0 505734.38 229068.92 82600 -1 1040
1042 0 506006.44 229176.86 82600 -1 1041
1043 0 505997.62 229193.34 82680 -1 1042
1044 0 506079.72 229238.16 82720 -1 1043
1045 0 505710.5 229840.92 82600 -1 1041
1046 0 505703.56 229910.52 82720 -1 1045
1047 0 505859.5 229973 82840 -1 1046
1048 0 506031.47 230200.38 82960 -1 1047
1049 0 506023.28 230207.75 83040 -1 1048
1050 0 505977.8 230248.12 83120 -1 1049
1051 0 505986.34 230252.16 83160 -1 1050
1052 0 506001.03 230564.03 83240 -1 1051
1053 0 505997.06 230760.02 83240 -1 1052
1054 0 506156 230814.92 83360 -1 1053
1055 0 506208.47 230779.92 83480 -1 1054
1056 0 506065.78 230509.36 83560 -1 1055
1057 0 506094.6 230331.72 83640 -1 1056
1058 0 506101.7 230311.9 83680 -1 1057
1059 0 506124.78 230958.38 83560 -1 1055
1060 0 505848.72 231073.06 83680 -1 1059
1061 0 505813.3 231044.47 83760 -1 1060
1062 0 505795.34 231032.81 83800 -1 1061
1063 0 505847.8 230915.67 83920 -1 1062
1064 0 505936.66 230896.72 84080 -1 1063
1065 0 505975.94 230905.42 84200 -1 1064
1066 0 506081.2 230897.33 84360 -1 1065
1067 0 506076.94 231028.64 84480 -1 1066
1068 0 506084.97 231058.67 84600 -1 1067
1069 0 506065.53 231108.81 84720 -1 1068
1070 0 505817.62 231384.84 84720 -1 1069
1071 0 505573.66 231556.89 84720 -1 1070
1072 0 505321.66 231600.94 84720 -1 1071
1073 0 505162.78 231590.61 84600 -1 1072
1074 0 505043.28 231575.03 84520 -1 1073
1075 0 504966.34 231589.27 84440 -1 1074
1076 0 504691.1 231649.12 84400 -1 1075
1077 0 504443 231625.14 84400 -1 1076
1078 0 504343.72 231632.27 84320 -1 1077
1079 0 504363.12 231629.89 84240 -1 1078
1080 0 504342.97 231777.19 84400 -1 1077
1081 0 504282.47 231829.1 84440 -1 1080
1082 0 504187.62 231916.7 84480 -1 1081
1083 0 504138.28 231976.88 84560 -1 1082
1084 0 504264.9 232018.97 84680 -1 1083
1085 0 504267.06 232493.62 84760 -1 1084
1086 0 503959 232913.7 84760 -1 1085
1087 0 503961.53 232912.39 84640 -1 1086
1088 0 503896.22 232984.88 84560 -1 1087
1089 0 503932.53 233141.25 84440 -1 1088
1090 0 503902.25 233332.12 84320 -1 1089
1091 0 503617.22 233389.42 84240 -1 1090
1092 0 506081.2 231096 84840 -1 1069
1093 0 506194.16 231008.17 84960 -1 1092
1094 0 506307.53 230932.69 85080 -1 1093
1095 0 506408.7 230908.38 85200 -1 1094
1096 0 506507.84 230888.3 85320 -1 1095
1097 0 506605.1 230820.94 85400 -1 1096
1098 0 506783.5 230718.88 85520 -1 1097
1099 0 506855.97 230656.25 85640 -1 1098
1100 0 506896.75 230592.73 85760 -1 1099
1101 0 507013.6 230493.03 85880 -1 1100
1102 0 507084.12 230475 86000 -1 1101
1103 0 507169.3 230403.73 86120 -1 1102
1104 0 507208.22 229986.55 86200 -1 1103
1105 0 507252.75 229840.47 86320 -1 1104
1106 0 507287.1 229763.1 86440 -1 1105
1107 0 507397.97 229525.03 86480 -1 1106
1108 0 507578.44 229453.16 86480 -1 1107
1109 0 507710.88 229201.88 86480 -1 1108
1110 0 507670 229049.27 86400 -1 1109
1111 0 507414.06 228890.36 86440 -1 1110
1112 0 506997.84 228551.89 86440 -1 1111
1113 0 506745.72 228348.78 86440 -1 1112
1114 0 506731.72 228364.98 86520 -1 1113
1115 0 506655.1 228335.22 86560 -1 1114
1116 0 507566.22 228831.8 86360 -1 1111
1117 0 507667.88 228736.72 86280 -1 1116
1118 0 507699.9 228609.06 86280 -1 1117
1119 0 507555.66 228485.45 86280 -1 1118
1120 0 507601.22 228473.14 86200 -1 1119
1121 0 507604.3 228470.48 86160 -1 1120
1122 0 507622.3 228460.14 86120 -1 1121
1123 0 507437.06 229491.38 86600 -1 1107
1124 0 507541.28 229396.69 86720 -1 1123
1125 0 507653.8 229291.22 86800 -1 1124
1126 0 507779.1 229239.44 86920 -1 1125
1127 0 507828.47 229223.28 87000 -1 1126
1128 0 507874.7 229193.03 87080 -1 1127
1129 0 507888.28 229207.1 87120 -1 1128
1130 0 507937.4 229140.67 87240 -1 1129
1131 0 507891.84 229012.02 87320 -1 1130
1132 0 507889.9 228875.17 87440 -1 1131
1133 0 507874.3 228744.5 87520 -1 1132
1134 0 507981.53 228482.14 87640 -1 1133
1135 0 508019.22 228368.2 87720 -1 1134
1136 0 508119.34 228141.66 87800 -1 1135
1137 0 508179.2 228039.8 87880 -1 1136
1138 0 508447.47 227753.83 88000 -1 1137
1139 0 508526.94 227661.86 88040 -1 1138
1140 0 508627 227530 88080 -1 1139
1141 0 508726.56 227397.81 88120 -1 1140
1142 0 508881.06 226941.92 88120 -1 1141
1143 0 509024.03 226798.86 88120 -1 1142
1144 0 508965.25 226816.11 88240 -1 1143
1145 0 508948.47 226749.58 88360 -1 1144
1146 0 509139.88 226541.83 88240 -1 1145
1147 0 509226.44 226523.97 88120 -1 1146
1148 0 509286.38 226547.55 88040 -1 1147
1149 0 509485.6 226324.33 88040 -1 1148
1150 0 509581.28 226156.38 88040 -1 1149
1151 0 509704.62 226176.12 87920 -1 1150
1152 0 509841.2 226125.67 87840 -1 1151
1153 0 509946.88 226083.7 87760 -1 1152
1154 0 510029.22 226092.16 87680 -1 1153
1155 0 510179.9 226111.22 87600 -1 1154
1156 0 510363.84 226060.36 87520 -1 1155
1157 0 510662.12 226029.66 87400 -1 1156
1158 0 510990 225859.53 87360 -1 1157
1159 0 511110.2 225846.6 87480 -1 1158
1160 0 511147.38 225866.44 87600 -1 1159
1161 0 511246.62 225841.11 87720 -1 1160
1162 0 511370.8 225767.19 87840 -1 1161
1163 0 511470 225741.17 87920 -1 1162
1164 0 511493.53 225697.52 88000 -1 1163
1165 0 511720.44 225549.48 88120 -1 1164
1166 0 511922.5 225440.25 88240 -1 1165
1167 0 511990.4 225403.98 88280 -1 1166
1168 0 512103 225330.48 88360 -1 1167
1169 0 512325.06 225296.44 88480 -1 1168
1170 0 512354.25 225148.73 88600 -1 1169
1171 0 512373.44 225064.36 88640 -1 1170
1172 0 512642.22 225174.89 88720 -1 1171
1173 0 512772.06 225201.39 88800 -1 1172
1174 0 512843.06 225213.22 88880 -1 1173
1175 0 512921.34 225157.89 89000 -1 1174
1176 0 513004.75 225195.1 89120 -1 1175
1177 0 513084.56 225150.8 89240 -1 1176
1178 0 513141.12 225110.75 89360 -1 1177
1179 0 513629.06 225050.67 89360 -1 1178
1180 0 513849 224946.61 89360 -1 1179
1181 0 514080.9 224750.52 89360 -1 1180
1182 0 514086.94 224750.89 89200 -1 1181
1183 0 514366.34 224587.97 89080 -1 1182
1184 0 514498.72 224461.47 89000 -1 1183
1185 0 514667.12 224459.14 88920 -1 1184
1186 0 514770.16 224415.6 88840 -1 1185
1187 0 514844.3 224269 88760 -1 1186
1188 0 514856.62 224241.78 88720 -1 1187
1189 0 514869.66 224072.05 88640 -1 1188
1190 0 515193.8 224114.1 88520 -1 1189
1191 0 515291.56 224140.8 88440 -1 1190
1192 0 515534.8 224039.73 88440 -1 1191
1193 0 515738.03 224014.23 88440 -1 1192
1194 0 516096.62 224022.67 88440 -1 1193
1195 0 516256.3 223916.47 88440 -1 1194
1196 0 516392.28 223745.86 88440 -1 1195
1197 0 516673.88 223524.88 88440 -1 1196
1198 0 517216.66 223318.88 88440 -1 1197
1199 0 517277.9 223148.39 88600 -1 1198
1200 0 517306.62 223236.28 88720 -1 1199
1201 0 517787.94 223248.08 88760 -1 1200
1202 0 518011.28 223285.25 88840 -1 1201
1203 0 518226.9 223252.67 88960 -1 1202
1204 0 518353.2 223160.61 89040 -1 1203
1205 0 518436.47 223173.53 89120 -1 1204
1206 0 518704.78 223094.48 89200 -1 1205
1207 0 518996.72 223030.44 89200 -1 1206
1208 0 519168.6 223004.06 89280 -1 1207
1209 0 519532.16 222990.64 89320 -1 1208
1210 0 519706 222970.69 89400 -1 1209
1211 0 519789.56 222994.2 89480 -1 1210
1212 0 519853.56 223026.38 89600 -1 1211
1213 0 519941.5 223018.8 89720 -1 1212
1214 0 520101.8 223070.92 89840 -1 1213
1215 0 520317.22 223142.86 89960 -1 1214
1216 0 520625.06 223104.98 90040 -1 1215
1217 0 521047.9 223091.38 90160 -1 1216
1218 0 521372.8 223125.88 90280 -1 1217
1219 0 521800.56 223086.02 90280 -1 1218
1220 0 522313.97 223064.5 90360 -1 1219
1221 0 522430.44 223136.75 90480 -1 1220
1222 0 522744.28 223174.64 90600 -1 1221
1223 0 523001.84 223304.08 90720 -1 1222
1224 0 523327.66 223364.47 90840 -1 1223
1225 0 523679.03 223438.34 90960 -1 1224
1226 0 523909.34 223464 91000 -1 1225
1227 0 524342.6 223516.66 91080 -1 1226
1228 0 524545.06 223581.77 91120 -1 1227
1229 0 525011.06 223723.16 91160 -1 1228
1230 0 525383.7 223808.47 91240 -1 1229
1231 0 525643.9 223904.12 91240 -1 1230
1232 0 526009.94 223999.73 91280 -1 1231
1233 0 526485.56 223943.11 91280 -1 1232
1234 0 526827.25 223758.58 91280 -1 1233
1235 0 527247.7 223746.28 91240 -1 1234
1236 0 527499.9 223925.88 91240 -1 1235
1237 0 527789.06 223994.27 91160 -1 1236
1238 0 528033.1 224053.98 91160 -1 1237
1239 0 528152.56 224042.36 91080 -1 1238
1240 0 528467.9 223977.06 91080 -1 1239
1241 0 528956 223969.33 90960 -1 1240
1242 0 529240.94 223968.14 90880 -1 1241
1243 0 529517.4 223973.28 90800 -1 1242
1244 0 529715.2 223949.08 90720 -1 1243
1245 0 530253.75 223988.94 90640 -1 1244
1246 0 530563.75 224062.06 90560 -1 1245
1247 0 530728.75 224123.86 90480 -1 1246
1248 0 530959.6 224117.61 90400 -1 1247
1249 0 531187.75 224125.39 90280 -1 1248
1250 0 531417.7 224026.25 90200 -1 1249
1251 0 531626.8 223940.11 90080 -1 1250
1252 0 531877.25 223927.62 90000 -1 1251
1253 0 532137.4 223955.47 90000 -1 1252
1254 0 532389.5 223963.33 90000 -1 1253
1255 0 532709.6 223895.16 90000 -1 1254
1256 0 532961.75 224050.95 90000 -1 1255
1257 0 533121.94 224262.81 90000 -1 1256
1258 0 533149.25 224228.67 89840 -1 1257
1259 0 533257.75 224242.12 89720 -1 1258
1260 0 533292.3 224295.05 89640 -1 1259
1261 0 533470.5 224402.27 89480 -1 1260
1262 0 533532.5 224430.33 89360 -1 1261
1263 0 533610.9 224464.61 89240 -1 1262
1264 0 533703.2 224487.27 89120 -1 1263
1265 0 533830.2 224487.9 89000 -1 1264
1266 0 533976.8 224606.66 88880 -1 1265
1267 0 534113.1 224703.83 88760 -1 1266
1268 0 534342.8 224704.53 88640 -1 1267
1269 0 534452.25 224713.47 88520 -1 1268
1270 0 534638.44 224800.72 88400 -1 1269
1271 0 534828.94 224887.86 88280 -1 1270
1272 0 534921.75 224899.34 88200 -1 1271
1273 0 535024.3 224932 88120 -1 1272
1274 0 535163.9 224964.86 88000 -1 1273
1275 0 535377.56 224999.89 87880 -1 1274
1276 0 535479 225004.48 87800 -1 1275
1277 0 535600.56 225017.64 87720 -1 1276
1278 0 535707.75 225014.14 87640 -1 1277
1279 0 535795.6 225028.05 87560 -1 1278
1280 0 535918.06 225029.22 87480 -1 1279
1281 0 536013.2 225026.5 87400 -1 1280
1282 0 536128.75 225016.33 87320 -1 1281
1283 0 536151.8 225017.86 87240 -1 1282
1284 0 536238.7 225016.7 87160 -1 1283
1285 0 536300.94 225023.16 87120 -1 1284
1286 0 536304.3 225018.81 87080 -1 1285
1287 0 536346.94 225024.14 87000 -1 1286
1288 0 536433.7 225041.75 86920 -1 1287
1289 0 536524.44 225016.42 86840 -1 1288
1290 0 536627.1 225062.02 86720 -1 1289
1291 0 536732.25 225086.53 86600 -1 1290
1292 0 536790.9 225072.78 86520 -1 1291
1293 0 536895.25 225041.33 86400 -1 1292
1294 0 537060.9 225031.23 86280 -1 1293
1295 0 537195.5 225015.83 86160 -1 1294
1296 0 537305 225003.77 86080 -1 1295
1297 0 537428.56 224989.69 86000 -1 1296
1298 0 537531.25 224949.22 85920 -1 1297
1299 0 537661.3 224936.61 85840 -1 1298
1300 0 537719.25 224904.19 85760 -1 1299
1301 0 537789.75 224884.23 85680 -1 1300
1302 0 537961 224865.45 85560 -1 1301
1303 0 538038.94 224866.36 85480 -1 1302
1304 0 538091 224863.94 85360 -1 1303
1305 0 538203.2 224877.75 85240 -1 1304
1306 0 538233.75 224861.77 85120 -1 1305
1307 0 538318.8 224808.7 85000 -1 1306
1308 0 538384.4 224704.78 84880 -1 1307
1309 0 538384.75 224692.17 84760 -1 1308
1310 0 538437.25 224691.39 84640 -1 1309
1311 0 538454.6 224684.23 84520 -1 1310
1312 0 538484.7 224684.02 84400 -1 1311
1313 0 538548.56 224675.95 84280 -1 1312
1314 0 538760.56 224907.92 84280 -1 1313
1315 0 538803.8 224977.33 84160 -1 1314
1316 0 538877.9 225017.19 84040 -1 1315
1317 0 538987.25 225116.2 83920 -1 1316
1318 0 539058.6 225151.53 83800 -1 1317
1319 0 539101.4 225167.2 83680 -1 1318
1320 0 539230.1 225184.86 83560 -1 1319
1321 0 539330.44 225215.89 83480 -1 1320
1322 0 539498.2 225260 83360 -1 1321
1323 0 539678.9 225282.25 83240 -1 1322
1324 0 539782.94 225283.02 83120 -1 1323
1325 0 539909.8 225306.77 83000 -1 1324
1326 0 539967.75 225279.55 82880 -1 1325
1327 0 540063.2 225275.05 82760 -1 1326
1328 0 540148.6 225311.48 82640 -1 1327
1329 0 540233.6 225317.16 82520 -1 1328
1330 0 540335 225324.39 82400 -1 1329
1331 0 540505.3 225347.52 82280 -1 1330
1332 0 540626.2 225351.3 82160 -1 1331
1333 0 540791.1 225340.34 82040 -1 1332
1334 0 540873.6 225332.73 82000 -1 1333
1335 0 541078.3 225343.16 81920 -1 1334
1336 0 541200.25 225338.19 81840 -1 1335
1337 0 541379.56 225399.67 81720 -1 1336
1338 0 541544.25 225380 81600 -1 1337
1339 0 541692.06 225335.7 81480 -1 1338
1340 0 541763.75 225339.6 81360 -1 1339
1341 0 541845.56 225343.42 81240 -1 1340
1342 0 541980.4 225407.53 81120 -1 1341
1343 0 542117.75 225480.23 81000 -1 1342
1344 0 542388.7 225539.42 80880 -1 1343
1345 0 542487.9 225521.33 80760 -1 1344
1346 0 542587.2 225517.33 80600 -1 1345
1347 0 542740.44 225511.67 80480 -1 1346
1348 0 542886.7 225535.38 80360 -1 1347
1349 0 542973.4 225543.08 80240 -1 1348
1350 0 543053.2 225540.73 80120 -1 1349
1351 0 543125.56 225519.8 80000 -1 1350
1352 0 543293.5 225411.42 79880 -1 1351
1353 0 543339.06 225482.25 79760 -1 1352
1354 0 543440.4 225488.02 79640 -1 1353
1355 0 543531.5 225534.97 79520 -1 1354
1356 0 543663.94 225587.34 79400 -1 1355
1357 0 543810.7 225633.62 79280 -1 1356
1358 0 543910.3 225617.28 79160 -1 1357
1359 0 544075.75 225592.7 79040 -1 1358
1360 0 544278.44 225584.97 78920 -1 1359
1361 0 544411.25 225560.31 78800 -1 1360
1362 0 544592 225519.28 78680 -1 1361
1363 0 544765.1 225445.2 78560 -1 1362
1364 0 544886.06 225368.72 78440 -1 1363
1365 0 544999.94 225311.88 78320 -1 1364
1366 0 545069.9 225312.06 78200 -1 1365
1367 0 545128.9 225399.6 78080 -1 1366
1368 0 545134.5 225469.19 78000 -1 1367
1369 0 545178.4 225569.9 77880 -1 1368
1370 0 545175.6 225661.61 77760 -1 1369
1371 0 545240.94 225728.58 77640 -1 1370
1372 0 545329.94 225782.17 77480 -1 1371
1373 0 545336.4 225824.92 77360 -1 1372
1374 0 545375.3 225819.19 77200 -1 1373
1375 0 545476.6 225849.03 77040 -1 1374
1376 0 545555.7 225838.11 76880 -1 1375
1377 0 545590.6 225803.84 76720 -1 1376
1378 0 545704.6 225758.73 76600 -1 1377
1379 0 545820.1 225755.45 76480 -1 1378
1380 0 545940.6 225754.98 76320 -1 1379
1381 0 546007.56 225786.95 76160 -1 1380
1382 0 546068.44 225780.7 76000 -1 1381
1383 0 546267.75 225796.2 75880 -1 1382
1384 0 546327.6 225824.31 75760 -1 1383
1385 0 546426.7 225894.88 75640 -1 1384
1386 0 546566.75 225879.53 75480 -1 1385
1387 0 546689.25 225884.1 75320 -1 1386
1388 0 546725.94 225895.45 75160 -1 1387
1389 0 546766.7 225891.42 75000 -1 1388
1390 0 546914.9 225930.75 74840 -1 1389
1391 0 546978.1 226119.05 74680 -1 1390
1392 0 547031.4 226251.12 74520 -1 1391
1393 0 547258.94 226452.39 74400 -1 1392
1394 0 547404.56 226667.22 74280 -1 1393
1395 0 547662.3 226807.7 74160 -1 1394
1396 0 548103.9 226943.67 74040 -1 1395
1397 0 548315.9 227035.62 74040 -1 1396
1398 0 548459.44 227096.19 74120 -1 1397
1399 0 548664.75 227146.14 74240 -1 1398
1400 0 548742.2 227235.02 74280 -1 1399
1401 0 548982.2 227170.97 74280 -1 1400
1402 0 549406.1 226986.88 74280 -1 1401
1403 0 549720.1 226878.81 74280 -1 1402
1404 0 549847.2 226817.86 74240 -1 1403
1405 0 550003.9 226754.19 74200 -1 1404
1406 0 550287.2 226691.55 74120 -1 1405
1407 0 550575.7 226647.56 74040 -1 1406
1408 0 550879.75 226678.16 73960 -1 1407
1409 0 551164.94 226738.8 73880 -1 1408
1410 0 551464.94 226730.88 73880 -1 1409
1411 0 551508.1 226719.23 73800 -1 1410
1412 0 551588.56 226729.69 73720 -1 1411
1413 0 551639.6 226706.94 73640 -1 1412
1414 0 551635.1 226779.39 73600 -1 1413
1415 0 551707.56 226834.47 73520 -1 1414
1416 0 551778.6 226782.72 73440 -1 1415
1417 0 551870.4 226793.44 73360 -1 1416
1418 0 551858.2 226840.53 73280 -1 1417
1419 0 551909.2 226892.86 73200 -1 1418
1420 0 551968.44 226934.64 73120 -1 1419
1421 0 551980.8 226946.22 73040 -1 1420
1422 0 552061.8 226987.67 72960 -1 1421
1423 0 552151.75 227026.7 72880 -1 1422
1424 0 552441.9 227223.67 72840 -1 1423
1425 0 552925.7 227335.75 72840 -1 1424
1426 0 553102.94 227412.64 72760 -1 1425
1427 0 553583.4 227486 72680 -1 1426
1428 0 553759.9 227503.52 72600 -1 1427
1429 0 553923.1 227501.72 72520 -1 1428
1430 0 554072.75 227525.4 72440 -1 1429
1431 0 554211.6 227540.22 72360 -1 1430
1432 0 554425 227579.14 72280 -1 1431
1433 0 554614.25 227598.7 72160 -1 1432
1434 0 554909.4 227702.72 72080 -1 1433
1435 0 555094.94 227802.14 72000 -1 1434
1436 0 555261.1 227862.25 71920 -1 1435
1437 0 555467.44 227993.6 71840 -1 1436
1438 0 555599.56 228080.61 71760 -1 1437
1439 0 555744 228053.52 71800 -1 1438
1440 0 555968 228089.56 71800 -1 1439
1441 0 556172.56 228214.58 71720 -1 1440
1442 0 556397.56 228387.58 71680 -1 1441
1443 0 556508.94 228462.89 71560 -1 1442
1444 0 556614.06 228589.9 71480 -1 1443
1445 0 556668.3 228646.28 71360 -1 1444
1446 0 556715.4 228706.72 71240 -1 1445
1447 0 556814.25 228793.55 71120 -1 1446
1448 0 556850.7 228893.45 71000 -1 1447
1449 0 557098.7 229097.27 71000 -1 1448
1450 0 557366.7 229289.05 71000 -1 1449
1451 0 557522.75 229385.36 70880 -1 1450
1452 0 558173.3 229640.72 70800 -1 1451
1453 0 558490.1 229737.08 70760 -1 1452
1454 0 558888.1 229949 70760 -1 1453
1455 0 559139.56 230081.67 70720 -1 1454
1456 0 559480.9 230253.64 70680 -1 1455
1457 0 559796.94 230357.64 70680 -1 1456
1458 0 560233 230501.64 70680 -1 1457
1459 0 560941.06 230777.69 70680 -1 1458
1460 0 561151.4 230901.38 70640 -1 1459
1461 0 561138.06 230945.53 70520 -1 1460
1462 0 561154.9 231041.14 70400 -1 1461
1463 0 561227.4 231209.98 70240 -1 1462
1464 0 561356.94 231364.72 70080 -1 1463
1465 0 561511.9 231469.38 69920 -1 1464
1466 0 561657.3 231535.12 69800 -1 1465
1467 0 561839 231597.83 69680 -1 1466
1468 0 562118.25 231709.61 69600 -1 1467
1469 0 562346.25 231809.58 69600 -1 1468
1470 0 562521.44 231873.12 69520 -1 1469
1471 0 562686.3 231973.05 69400 -1 1470
1472 0 562934.1 232068.44 69280 -1 1471
1473 0 563631.6 232393.31 69200 -1 1472
1474 0 563986.3 232553.14 69080 -1 1473
1475 0 564181.2 232809.77 69000 -1 1474
1476 0 564260.06 232889.33 68920 -1 1475
1477 0 564302.8 233017.08 68800 -1 1476
1478 0 564362.3 233092.6 68680 -1 1477
1479 0 564516.44 233269.62 68560 -1 1478
1480 0 564704.8 233372.72 68480 -1 1479
1481 0 565072.9 233560.66 68480 -1 1480
1482 0 565385.75 233635.81 68400 -1 1481
1483 0 565885.94 233879.84 68400 -1 1482
1484 0 566207.5 234009.06 68280 -1 1483
1485 0 566391.44 234101.08 68160 -1 1484
1486 0 566602.9 234219.72 68040 -1 1485
1487 0 567112.6 234515.14 68080 -1 1486
1488 0 567410.8 234633.2 68120 -1 1487
1489 0 567699.56 234784.48 68160 -1 1488
1490 0 568099.56 234908.34 68160 -1 1489
1491 0 568337.6 235008.34 68080 -1 1490
1492 0 568453.56 235124.78 68000 -1 1491
1493 0 568933 235385.44 67920 -1 1492
1494 0 569570.3 235771.25 67880 -1 1493
1495 0 569864 235887.47 67760 -1 1494
1496 0 570750.06 236287.38 67680 -1 1495
1497 0 571414 236622.56 67680 -1 1496
1498 0 571824.06 236851.11 67760 -1 1497
1499 0 572216.06 237047.05 67760 -1 1498
1500 0 572922.1 237274.89 67760 -1 1499
1501 0 573395.6 237324.48 67680 -1 1500
1502 0 574012.75 237505.38 67600 -1 1501
1503 0 574492.4 237592.2 67600 -1 1502
1504 0 575115.8 237626.89 67600 -1 1503
1505 0 575527.06 237652.2 67480 -1 1504
1506 0 575689.94 237692.27 67360 -1 1505
1507 0 576073.7 238004.73 67280 -1 1506
1508 0 576508.25 238280.7 67280 -1 1507
1509 0 576902.56 238430.56 67320 -1 1508
1510 0 577054.56 238496.7 67360 -1 1509
1511 0 577221.6 238557.52 67400 -1 1510
1512 0 577553.4 238707.95 67520 -1 1511
1513 0 577733.1 238869 67640 -1 1512
1514 0 578022.4 239070.5 67760 -1 1513
1515 0 578357.94 239407.19 67800 -1 1514
1516 0 579069.9 239646.98 67800 -1 1515
1517 0 579318.2 239729.05 67680 -1 1516
1518 0 579374 239651.03 67560 -1 1517
1519 0 579406.25 239615.75 67440 -1 1518
1520 0 579416.9 239604.2 67400 -1 1519
1521 0 579817.9 239557.61 67240 -1 1520
1522 0 579985.25 239596.6 67120 -1 1521
1523 0 580213.2 239767.45 66960 -1 1522
1524 0 580225.8 239893.58 66840 -1 1523
1525 0 580208.2 239972.61 66760 -1 1524
1526 0 580101 240025.27 66680 -1 1525
1527 0 579315.6 239674.52 67880 -1 1516
1528 0 579554.8 239803.34 68000 -1 1527
1529 0 579723.6 240043.28 68120 -1 1528
1530 0 580059.7 240306.8 68200 -1 1529
1531 0 580311.7 240482.73 68200 -1 1530
1532 0 580483.8 241082.5 68200 -1 1531
1533 0 580548.06 241331.03 68120 -1 1532
1534 0 580530.6 241395.9 68080 -1 1533
1535 0 580513.5 241495.19 67960 -1 1534
1536 0 580514 241572.17 67840 -1 1535
1537 0 580490.4 241742.92 67720 -1 1536
1538 0 580342.5 241778.6 67600 -1 1537
1539 0 580236.25 241948.38 67520 -1 1538
1540 0 580208.25 242170.53 67440 -1 1539
1541 0 580287.06 242411.73 67360 -1 1540
1542 0 580371.56 242532.58 67320 -1 1541
1543 0 580397.75 242825.2 67240 -1 1542
1544 0 580377.06 243150 67160 -1 1543
1545 0 580377.4 243393.1 67080 -1 1544
1546 0 580322.75 243622.02 67000 -1 1545
1547 0 580313.1 243886.88 66880 -1 1546
1548 0 580311.4 244183.06 66760 -1 1547
1549 0 580255 244381.34 66680 -1 1548
1550 0 580144.2 244446.45 66560 -1 1549
1551 0 579997.4 244434.03 66520 -1 1550
1552 0 579549.4 244394.14 66520 -1 1551
1553 0 579217.4 244378.23 66520 -1 1552
1554 0 579053.4 244354.31 66520 -1 1553
1555 0 578834.2 244322.53 66560 -1 1554
1556 0 578716.94 244294.28 66600 -1 1555
1557 0 578552.3 244258.45 66640 -1 1556
1558 0 578384.56 244177.48 66720 -1 1557
1559 0 578306.56 244074.31 66800 -1 1558
1560 0 578014.56 243994.5 66800 -1 1559
1561 0 577852.3 243852.8 66880 -1 1560
1562 0 577628.44 243728.67 66960 -1 1561
1563 0 577279.6 243608.02 67040 -1 1562
1564 0 576996.25 243529.31 67040 -1 1563
1565 0 576998.56 243458.05 67120 -1 1564
1566 0 576798.1 243329.62 67200 -1 1565
1567 0 576639.06 243223.95 67280 -1 1566
1568 0 576428.5 243180.67 67360 -1 1567
1569 0 575970.2 243040.45 67440 -1 1568
1570 0 575766.75 242989.52 67440 -1 1569
1571 0 575578.3 242988.88 67400 -1 1570
1572 0 575343.25 242854.52 67400 -1 1571
1573 0 575198.4 242749.36 67440 -1 1572
1574 0 574945.7 242701.81 67480 -1 1573
1575 0 574730.3 242602.98 67480 -1 1574
1576 0 574592.1 242548.97 67560 -1 1575
1577 0 574414.8 242482.31 67600 -1 1576
1578 0 574188.8 242466.38 67640 -1 1577
1579 0 574052.1 242516.98 67680 -1 1578
1580 0 573754.75 242527.67 67760 -1 1579
1581 0 573498.2 242499.42 67840 -1 1580
1582 0 573214.4 242392.75 67880 -1 1581
1583 0 572710.44 242408.8 67880 -1 1582
1584 0 572664.1 242428.88 67960 -1 1583
1585 0 572203.56 242525.12 68000 -1 1584
1586 0 571919.6 242587.64 68040 -1 1585
1587 0 571611.6 242667.67 68040 -1 1586
1588 0 570951.9 242672.03 68040 -1 1587
1589 0 570748.2 242645.06 67960 -1 1588
1590 0 570480.2 242657.08 67960 -1 1589
1591 0 570209.3 242756.61 67920 -1 1590
1592 0 569941.3 242840.64 67920 -1 1591
1593 0 569614.5 242896.7 67880 -1 1592
1594 0 569417.6 242984.36 67840 -1 1593
1595 0 569230.6 243044.1 67800 -1 1594
1596 0 569034.6 243152.08 67800 -1 1595
1597 0 568878.1 243319.92 67720 -1 1596
1598 0 568526.1 243456 67720 -1 1597
1599 0 567724.2 243572.17 67720 -1 1598
1600 0 567713.2 243556.66 67680 -1 1599
1601 0 567742.9 243608.6 67600 -1 1600
1602 0 567777.5 243645.08 67560 -1 1601
1603 0 566683.44 243822.23 67560 -1 1602
1604 0 567944.9 243766.94 67520 -1 1602
1605 0 568119.44 243937.1 67440 -1 1604
1606 0 568341 244023.89 67360 -1 1605
1607 0 568368.94 244172.33 67280 -1 1606
1608 0 568439.94 244291.33 67200 -1 1607
1609 0 568482.8 244388.05 67120 -1 1608
1610 0 568487.56 244419.7 67040 -1 1609
1611 0 568521.6 244451.08 67000 -1 1610
1612 0 568536.44 244535.52 66920 -1 1611
1613 0 568534.5 244663.78 66840 -1 1612
1614 0 568593.4 244771.84 66760 -1 1613
1615 0 568682.4 244815.28 66680 -1 1614
1616 0 567565.9 243589.48 67800 -1 1599
1617 0 567534.3 243597.2 67880 -1 1616
1618 0 567465.44 243586.08 68000 -1 1617
1619 0 567461.94 243580.33 68040 -1 1618
1620 0 567299.25 243570.98 68080 -1 1619
1621 0 567197.4 243485.73 68200 -1 1620
1622 0 566862.56 243314.03 68240 -1 1621
1623 0 566867.3 243265.67 68280 -1 1622
1624 0 566875.6 243169.1 68360 -1 1623
1625 0 566829.4 243177.39 68440 -1 1624
1626 0 579093.5 244358.31 66360 -1 1554
1627 0 579092.9 244369.8 66320 -1 1626
1628 0 580260.25 244882.45 66560 -1 1550
1629 0 580168.25 245282.45 66560 -1 1628
1630 0 579896.2 245874.48 66560 -1 1629
1631 0 579749.4 245865.58 66600 -1 1630
1632 0 579752.25 245850.98 66640 -1 1631
1633 0 579553.75 245861.36 66720 -1 1632
1634 0 579526.9 245823.58 66800 -1 1633
1635 0 579577.44 245616.05 66880 -1 1634
1636 0 579472.44 245466.55 66960 -1 1635
1637 0 579390.9 245420.31 67040 -1 1636
1638 0 579023.6 245432.95 67040 -1 1637
1639 0 579050.8 245358.17 67120 -1 1638
1640 0 579530.7 245340.69 67040 -1 1637
1641 0 579525.44 245293.73 67120 -1 1640
1642 0 579374 245822.23 66840 -1 1634
1643 0 579074.1 246165.4 66840 -1 1642
1644 0 578662.3 246281.28 66840 -1 1643
1645 0 578326.44 246333.27 66840 -1 1644
1646 0 578083 246225.64 66880 -1 1645
1647 0 577895.06 246277.48 66880 -1 1646
1648 0 577435.25 246500.7 66880 -1 1647
1649 0 577286.8 246612.8 66840 -1 1648
1650 0 576930.94 246756.45 66840 -1 1649
1651 0 576135.06 247055.88 66840 -1 1650
1652 0 575964.75 247558.56 66840 -1 1651
1653 0 575939.5 247684.72 66800 -1 1652
1654 0 575899.3 247754.8 66880 -1 1653
1655 0 575846.3 247692.84 66960 -1 1654
1656 0 575852.4 247628.45 67000 -1 1655
1657 0 576282.75 248105.06 66880 -1 1654
1658 0 576370.3 248064.03 67000 -1 1657
1659 0 576505.3 248373.27 67000 -1 1658
1660 0 576749.06 248451 67080 -1 1659
1661 0 577155.7 248553.31 67080 -1 1660
1662 0 577148.9 248506.22 67160 -1 1661
1663 0 575911.5 247803.39 66760 -1 1653
1664 0 575851.56 247910.05 66640 -1 1663
1665 0 575835.44 247919.66 66600 -1 1664
1666 0 575807.2 247938.89 66520 -1 1665
1667 0 575532.06 247994.78 66400 -1 1666
1668 0 575274.5 248054.28 66360 -1 1667
1669 0 575235.9 248049.42 66280 -1 1668
1670 0 575047.94 248015.44 66160 -1 1669
1671 0 574891.3 247987.22 66080 -1 1670
1672 0 574926.9 247978.55 66000 -1 1671
1673 0 574864.7 247971.33 65960 -1 1672
1674 0 574740 247955.69 65880 -1 1673
1675 0 574378.6 247844.25 65760 -1 1674
1676 0 574259.4 247723.23 65680 -1 1675
1677 0 574098.56 247647.9 65600 -1 1676
1678 0 573879 247650.06 65520 -1 1677
1679 0 573854.2 247644.7 65400 -1 1678
1680 0 573841.3 247618.98 65280 -1 1679
1681 0 573672.1 247557.64 65200 -1 1680
1682 0 573576.7 247540.6 65080 -1 1681
1683 0 573445.25 247513.05 64960 -1 1682
1684 0 573283.94 247426.34 64840 -1 1683
1685 0 573200.25 247426.62 64720 -1 1684
1686 0 573015.5 247309.5 64600 -1 1685
1687 0 572815.56 247077.23 64480 -1 1686
1688 0 572776.8 246922.6 64360 -1 1687
1689 0 572548.44 246738.11 64280 -1 1688
1690 0 572496.7 246676.47 64240 -1 1689
1691 0 572402.6 246589.34 64160 -1 1690
1692 0 572307.4 246508.72 64080 -1 1691
1693 0 572201.75 246507.05 63960 -1 1692
1694 0 572148.56 246524.88 63920 -1 1693
1695 0 571982.7 246550.11 63840 -1 1694
1696 0 571963.9 246598.03 63760 -1 1695
1697 0 571789.56 246643.98 63640 -1 1696
1698 0 571636.3 246431.8 63560 -1 1697
1699 0 571490.25 246256.52 63480 -1 1698
1700 0 571383.5 246017.6 63400 -1 1699
1701 0 571389.94 246044.14 63280 -1 1700
1702 0 571332.06 245957.81 63240 -1 1701
1703 0 571291.9 245876.48 63320 -1 1702
1704 0 571236.06 245687.75 63440 -1 1703
1705 0 571143.44 245453.95 63520 -1 1704
1706 0 571085.9 245303.78 63640 -1 1705
1707 0 571056.6 245082.69 63760 -1 1706
1708 0 571033.75 244937.1 63840 -1 1707
1709 0 570774.25 245012.67 63840 -1 1708
1710 0 570514.75 245080.27 63840 -1 1709
1711 0 570255.06 245088.4 63840 -1 1710
1712 0 570265.56 244976.14 63960 -1 1711
1713 0 570303.9 244942.4 64000 -1 1712
1714 0 570253.7 245147.6 63760 -1 1711
1715 0 571022.3 244862.66 63880 -1 1708
1716 0 571022.75 244769.27 63960 -1 1715
1717 0 570980.5 244706.5 64000 -1 1716
1718 0 570938.06 244644.03 64040 -1 1717
1719 0 570903.7 244257.94 64040 -1 1718
1720 0 570970.8 244143.53 64040 -1 1719
1721 0 571315.9 243827.67 64040 -1 1720
1722 0 571407.2 243756.58 64040 -1 1721
1723 0 571517.56 243574.2 64160 -1 1722
1724 0 570828.1 244740.56 64120 -1 1718
1725 0 570806 244773.67 64200 -1 1724
1726 0 570795.4 244790.45 64240 -1 1725
1727 0 570709.2 244879.72 64320 -1 1726
1728 0 570692.56 244888.33 64400 -1 1727
1729 0 570537.06 244876.27 64480 -1 1728
1730 0 570442.9 244903.58 64560 -1 1729
1731 0 580095.1 244462.45 66480 -1 1550
1732 0 580043.4 244531 66400 -1 1731
1733 0 580039.94 244553.88 66320 -1 1732
1734 0 580038.5 244566.73 66280 -1 1733
1735 0 579947.56 244582.42 66160 -1 1734
1736 0 579842.9 244611.83 66040 -1 1735
1737 0 579758.7 244655.8 65920 -1 1736
1738 0 579752.06 244781.86 65800 -1 1737
1739 0 579742.5 244876.58 65680 -1 1738
1740 0 579750.3 244940.8 65560 -1 1739
1741 0 579798.94 244988.44 65480 -1 1740
1742 0 579902 245064.86 65400 -1 1741
1743 0 580049.7 245227.84 65360 -1 1742
1744 0 580186.1 245332.73 65280 -1 1743
1745 0 580196 245432.89 65200 -1 1744
1746 0 580214.25 245508.78 65160 -1 1745
1747 0 580268 245580.3 65040 -1 1746
1748 0 580437.94 245655.77 64960 -1 1747
1749 0 580555.94 245757.5 64880 -1 1748
1750 0 581027.94 245861.58 64880 -1 1749
1751 0 581707.8 245985.67 64880 -1 1750
1752 0 582159.75 246081.73 64880 -1 1751
1753 0 582583.7 246113.77 64880 -1 1752
1754 0 582929.25 246102 65000 -1 1753
1755 0 583305.3 245998 65000 -1 1754
1756 0 583506.06 246045.94 65120 -1 1755
1757 0 583731.7 246065.16 65200 -1 1756
1758 0 583901.94 246084.25 65320 -1 1757
1759 0 584385.8 246088.27 65320 -1 1758
1760 0 585057.7 246260.31 65320 -1 1759
1761 0 585140.2 246367.77 65400 -1 1760
1762 0 585153.44 246383.34 65520 -1 1761
1763 0 585260.7 246378.67 65560 -1 1762
1764 0 585476.44 246369.73 65640 -1 1763
1765 0 585932.6 246396.25 65800 -1 1764
1766 0 586237.5 246363.33 65920 -1 1765
1767 0 586705.7 246390.97 65960 -1 1766
1768 0 586818.25 246402.27 66000 -1 1767
1769 0 587529.56 246329.8 66120 -1 1768
1770 0 587785.94 246371.33 66160 -1 1769
1771 0 588042.9 246410.27 66200 -1 1770
1772 0 588278.75 246410.31 66200 -1 1771
1773 0 588265.4 246455.12 66040 -1 1772
1774 0 588159.56 246621.86 65920 -1 1773
1775 0 588490.9 246364.92 66320 -1 1772
1776 0 588555.9 246373.28 66360 -1 1775
1777 0 588618 246380.5 66400 -1 1776
1778 0 588680.06 246388.23 66440 -1 1777
1779 0 588773.94 246393.38 66520 -1 1778
1780 0 588831.3 246389.25 66640 -1 1779
1781 0 588977.2 246403.94 66720 -1 1780
1782 0 589029 246327.33 66800 -1 1781
1783 0 589054.7 246288.66 66840 -1 1782
1784 0 589634.06 246367.9 66840 -1 1783
1785 0 589888 246334.05 66920 -1 1784
1786 0 590185.1 246279.56 67000 -1 1785
1787 0 590308.94 246202.11 67120 -1 1786
1788 0 590352.8 246188.88 67240 -1 1787
1789 0 590419.56 246222.69 67360 -1 1788
1790 0 590503.56 246304.44 67480 -1 1789
1791 0 590618.2 246437.23 67600 -1 1790
1792 0 590892.44 246580.3 67720 -1 1791
1793 0 591220.56 246656.19 67720 -1 1792
1794 0 591324.25 246809.47 67760 -1 1793
1795 0 591368.4 246954.94 67880 -1 1794
1796 0 591511.94 246990.47 68000 -1 1795
1797 0 591597.3 247013.98 68160 -1 1796
1798 0 591773.25 247093.6 68280 -1 1797
1799 0 591917.7 247157.4 68400 -1 1798
1800 0 592280.4 247373.98 68520 -1 1799
1801 0 592600.4 247573.92 68520 -1 1800
1802 0 592735.25 247734.75 68640 -1 1801
1803 0 592942.6 247909.64 68760 -1 1802
1804 0 593074.94 248037.64 68880 -1 1803
1805 0 593255.94 248226.16 69000 -1 1804
1806 0 593404 248470.11 69000 -1 1805
1807 0 593609.5 248729.22 69080 -1 1806
1808 0 593865.5 248965.14 69080 -1 1807
1809 0 594233.5 249237.03 69080 -1 1808
1810 0 594537.5 249368.17 69160 -1 1809
1811 0 594711.2 249392.73 69280 -1 1810
1812 0 594732.06 249384.88 69360 -1 1811
1813 0 594742.4 249380.8 69400 -1 1812
1814 0 595066.7 249453.2 69480 -1 1813
1815 0 595143.3 249473.42 69600 -1 1814
1816 0 595267.25 249553.77 69720 -1 1815
1817 0 595271 249569.95 69760 -1 1816
1818 0 595815 249497.89 69760 -1 1817
1819 0 596199 249473.86 69760 -1 1818
1820 0 596295 249546.36 69880 -1 1819
1821 0 596607.44 249636.4 69960 -1 1820
1822 0 597087.44 249656.38 69960 -1 1821
1823 0 597515.4 249652.34 69960 -1 1822
1824 0 597729.4 249720.33 69960 -1 1823
1825 0 597913.4 249809.38 70040 -1 1824
1826 0 598001.56 249864.73 70160 -1 1825
1827 0 598373.6 250116.64 70160 -1 1826
1828 0 598649.2 250462.23 70280 -1 1827
1829 0 599091.1 250954.33 70280 -1 1828
1830 0 599591.3 251446.23 70400 -1 1829
1831 0 600416.44 251808.47 70560 -1 1830
1832 0 600641.7 251990.98 70600 -1 1831
1833 0 600901.6 252201.11 70640 -1 1832
1834 0 601170.06 252347.98 70680 -1 1833
1835 0 601381.5 252564.88 70760 -1 1834
1836 0 601569.5 252752.92 70760 -1 1835
1837 0 602001.5 252912.94 70760 -1 1836
1838 0 602493.5 253112.95 70760 -1 1837
1839 0 602969.56 253485.05 70760 -1 1838
1840 0 603231.56 253793.14 70760 -1 1839
1841 0 603336.06 254013.03 70840 -1 1840
1842 0 603540.1 254296.9 70840 -1 1841
1843 0 603632.6 254366.84 70960 -1 1842
1844 0 603767.56 254532.6 71080 -1 1843
1845 0 604047.2 254744.19 71160 -1 1844
1846 0 604539.06 255068.17 71160 -1 1845
1847 0 605143 255352.12 71160 -1 1846
1848 0 605482.94 255564.1 71160 -1 1847
1849 0 606268.8 256284.05 71160 -1 1848
1850 0 606776.8 256507.97 71160 -1 1849
1851 0 606776.4 256447.61 71080 -1 1850
1852 0 606744.75 256446.62 70960 -1 1851
1853 0 606743.75 256448.22 70920 -1 1852
1854 0 606698.7 256360 70840 -1 1853
1855 0 606676.1 256315.98 70800 -1 1854
1856 0 606672.06 256196.11 70680 -1 1855
1857 0 606718.7 256162.73 70600 -1 1856
1858 0 606836.4 256133.36 70520 -1 1857
1859 0 606867.75 256168.48 70400 -1 1858
1860 0 607136.56 256276.34 70280 -1 1859
1861 0 607267.6 256246.81 70160 -1 1860
1862 0 607323.3 256232.98 70040 -1 1861
1863 0 607356.7 256231.92 69920 -1 1862
1864 0 607351.75 256227.83 69800 -1 1863
1865 0 607356.2 256223.27 69680 -1 1864
1866 0 607348 256240.92 69520 -1 1865
1867 0 607346.94 256272.55 69400 -1 1866
1868 0 607276.2 256312.03 69280 -1 1867
1869 0 607262 256338.33 69240 -1 1868
1870 0 607175.3 256429.89 69120 -1 1869
1871 0 607199.6 256587.48 69000 -1 1870
1872 0 607173.1 256695.25 68880 -1 1871
1873 0 607271.8 256856.78 68760 -1 1872
1874 0 607341.9 256956.73 68680 -1 1873
1875 0 607421.94 257021.34 68560 -1 1874
1876 0 607514.4 257096.72 68520 -1 1875
1877 0 607470.25 257100.22 68360 -1 1876
1878 0 607525.6 257171.56 68240 -1 1877
1879 0 607533.44 257276.11 68120 -1 1878
1880 0 607742.75 257427.69 67960 -1 1879
1881 0 608109.25 257687.75 67840 -1 1880
1882 0 608124.56 257742.66 67720 -1 1881
1883 0 608360.75 257699.22 67560 -1 1882
1884 0 608716.25 257906 67560 -1 1883
1885 0 608663.3 257710.66 67440 -1 1884
1886 0 608611.3 257664.67 67400 -1 1885
1887 0 608508.5 257571.56 67320 -1 1886
1888 0 608497.25 257390.62 67240 -1 1887
1889 0 608508.94 257423.73 67160 -1 1888
1890 0 608517.8 257933.28 67800 -1 1881
1891 0 608959.9 258085.2 67800 -1 1890
1892 0 609252 258565.36 67800 -1 1891
1893 0 609295.6 258615.48 67840 -1 1892
1894 0 609529.44 258655.28 67960 -1 1893
1895 0 609576.4 258651.92 68080 -1 1894
1896 0 609579.7 258651.56 68120 -1 1895
1897 0 609675.4 258730.98 68240 -1 1896
1898 0 609822.94 258836.16 68360 -1 1897
1899 0 609929.75 258960.08 68480 -1 1898
1900 0 609945.56 259000.1 68600 -1 1899
1901 0 609974 258998.02 68720 -1 1900
1902 0 609999.44 258975.67 68880 -1 1901
1903 0 610049.94 258963.06 69000 -1 1902
1904 0 610002.2 258969.11 69120 -1 1903
1905 0 609994.3 258988.77 69160 -1 1904
1906 0 561202.25 230785.9 70720 -1 1460
1907 0 561201.94 230777.48 70840 -1 1906
1908 0 561210.3 230772.06 71000 -1 1907
1909 0 561126.9 230706.44 71120 -1 1908
1910 0 561116.2 230662.25 71240 -1 1909
1911 0 561117.25 230577.8 71360 -1 1910
1912 0 561067.2 230546.28 71480 -1 1911
1913 0 561004.44 230505.8 71600 -1 1912
1914 0 548722.2 227367.03 74280 -1 1400
1915 0 548650.1 227539.08 74280 -1 1914
1916 0 548526.1 227763.12 74280 -1 1915
1917 0 548541.94 227805.86 74200 -1 1916
1918 0 548563.56 227940.6 74120 -1 1917
1919 0 548471.56 228020.66 74120 -1 1918
1920 0 548411.6 228236.77 74120 -1 1919
1921 0 548331.7 228452.88 74120 -1 1920
1922 0 548275.3 228662.95 74080 -1 1921
1923 0 548118.8 229135.05 74040 -1 1922
1924 0 548160.5 229080.16 73800 -1 1923
1925 0 548162.2 229091.98 73680 -1 1924
1926 0 548163.3 229106.02 73560 -1 1925
1927 0 548167.7 229108.11 73440 -1 1926
1928 0 548165 229176.64 73360 -1 1927
1929 0 548169.4 229215.28 73320 -1 1928
1930 0 548165.8 229277.34 73240 -1 1929
1931 0 548161.9 229556.95 73240 -1 1930
1932 0 548106 229579.4 73160 -1 1931
1933 0 548021.75 229612.86 73040 -1 1932
1934 0 548023.75 229592.12 72960 -1 1933
1935 0 548021.8 229583.45 72920 -1 1934
1936 0 548021.94 229582.75 72880 -1 1935
1937 0 548025.75 229519.67 72800 -1 1936
1938 0 548026.94 229486.45 72760 -1 1937
1939 0 547981.2 229514.4 72720 -1 1938
1940 0 547977.7 229523.86 72640 -1 1939
1941 0 547976.6 229524.45 72560 -1 1940
1942 0 547980.06 229486.3 72480 -1 1941
1943 0 548148.5 229411.83 72400 -1 1942
1944 0 548091.75 229450.73 72280 -1 1943
1945 0 548076.94 229466.94 72240 -1 1944
1946 0 547816.9 229935.64 72800 -1 1937
1947 0 547580.94 230383.61 72800 -1 1946
1948 0 548129.94 229744.62 73240 -1 1931
1949 0 548038.06 230044.19 73240 -1 1948
1950 0 548005.4 230278.12 73280 -1 1949
1951 0 547906.3 230472.3 73360 -1 1950
1952 0 547897.56 230452.5 73440 -1 1951
1953 0 547912.75 230408.8 73520 -1 1952
1954 0 548072.8 230312.69 73520 -1 1953
1955 0 548077.5 230306.2 73560 -1 1954
1956 0 548294 228449.69 74200 -1 1921
1957 0 538376.56 224507.98 84280 -1 1313
1958 0 538398.44 224472.55 84200 -1 1957
1959 0 538397.2 224471.64 84120 -1 1958
1960 0 538403.7 224469.27 84040 -1 1959
1961 0 538377.94 224439.31 83960 -1 1960
1962 0 538326 224464.2 83880 -1 1961
1963 0 538298.94 224488.4 83840 -1 1962
1964 0 506342.4 230699.78 83800 -1 1062
1965 0 505603.38 231258.44 83760 -1 1061
1966 0 505672.34 231223.48 83640 -1 1965
1967 0 505704.34 231228.5 83520 -1 1966
1968 0 505447.47 231414.4 83760 -1 1965
1969 0 505283.5 231550.38 83760 -1 1968
1970 0 505227.56 231706.34 83760 -1 1969
1971 0 503789.34 226336.53 83400 -1 1013
1972 0 503805.38 226368.23 83480 -1 1971
1973 0 503795.72 226358 83520 -1 1972
1974 0 502098.34 225700.4 84040 -1 1008
1975 0 502057.34 225585.3 84120 -1 1974
1976 0 502071.38 225527.7 84240 -1 1975
1977 0 502077.97 225462.95 84360 -1 1976
1978 0 502118.4 225420.84 84440 -1 1977
1979 0 502093.38 225408.9 84480 -1 1978
1980 0 502115.2 225340.64 84560 -1 1979
1981 0 502118.44 225272.16 84640 -1 1980
1982 0 502121.8 225205.66 84720 -1 1981
1983 0 502086.38 225132.05 84800 -1 1982
1984 0 502163.4 225069.14 84840 -1 1983
1985 0 502175.6 225070.56 84880 -1 1984
1986 0 484135 230296.36 83680 -1 925
1987 0 484127.06 230343.45 83720 -1 1986
1988 0 484078.9 230382.9 83760 -1 1987
1989 0 467105.53 236373.47 84960 -1 850
1990 0 467289.94 236243.61 84840 -1 1989
1991 0 467341.2 236188.73 84720 -1 1990
1992 0 467433.1 236219.73 84600 -1 1991
1993 0 467477.1 236237.53 84480 -1 1992
1994 0 467697.9 236188.52 84400 -1 1993
1995 0 468161.1 236276.69 84320 -1 1994
1996 0 468489.4 236319.97 84240 -1 1995
1997 0 468480.78 236256.9 84120 -1 1996
1998 0 468624.06 236308.25 84000 -1 1997
1999 0 468789.5 236355.83 84240 -1 1996
2000 0 468974.9 236426.2 84040 -1 1999
2001 0 469274.53 236596.67 83920 -1 2000
2002 0 469794.53 236812.73 83920 -1 2001
2003 0 469775.1 236845.44 83880 -1 2002
2004 0 469704.62 236889.25 83720 -1 2003
2005 0 469861.06 236969.1 83640 -1 2004
2006 0 469942.25 237028.95 83560 -1 2005
2007 0 470012.28 237085.58 83480 -1 2006
2008 0 470205.84 237127.42 83360 -1 2007
2009 0 470302.16 237152.64 83280 -1 2008
2010 0 470417.12 237180.94 83160 -1 2009
2011 0 470585.47 237226 83040 -1 2010
2012 0 470753.72 237308.64 82920 -1 2011
2013 0 470977.06 237332.88 82800 -1 2012
2014 0 471079.94 237296.55 82720 -1 2013
2015 0 471129.88 237277.03 82680 -1 2014
2016 0 471438.1 237258.36 82560 -1 2015
2017 0 471640.12 237316.81 82520 -1 2016
2018 0 471845.72 237376.6 82480 -1 2017
2019 0 472249.6 237297.81 82400 -1 2018
2020 0 472501.3 237251.64 82320 -1 2019
2021 0 472768.9 237241.58 82240 -1 2020
2022 0 472790.28 237237.61 82200 -1 2021
2023 0 472789.8 237237.11 82160 -1 2022
2024 0 473017.78 237129.03 82160 -1 2023
2025 0 473211.75 237012.95 82160 -1 2024
2026 0 473351.72 237012.9 82160 -1 2025
2027 0 473467.72 236980.88 82160 -1 2026
2028 0 473478.78 236988.73 82080 -1 2027
2029 0 473515.9 236979.81 82000 -1 2028
2030 0 473627.72 236976.31 81920 -1 2029
2031 0 473836.94 236956.4 81840 -1 2030
2032 0 473947.44 236967.94 81800 -1 2031
2033 0 474195.47 237017.06 81720 -1 2032
2034 0 474315.88 237040.48 81640 -1 2033
2035 0 474377.62 237088.56 81560 -1 2034
2036 0 474399.84 237100.12 81520 -1 2035
2037 0 474520.62 237164.56 81440 -1 2036
2038 0 474715.3 237220.66 81360 -1 2037
2039 0 475000.06 237261.31 81240 -1 2038
2040 0 475035.4 237279.31 81160 -1 2039
2041 0 475187.6 237264 81040 -1 2040
2042 0 475264.25 237216.58 80960 -1 2041
2043 0 475264.56 237212.45 80920 -1 2042
2044 0 475266.7 237208.42 80880 -1 2043
2045 0 475267.25 237210.98 80840 -1 2044
2046 0 475280.2 237187.94 80760 -1 2045
2047 0 475312.34 237191.73 80680 -1 2046
2048 0 475391.56 237179.92 80600 -1 2047
2049 0 475455.7 237160.25 80560 -1 2048
2050 0 475510.5 237101.42 80480 -1 2049
2051 0 475603.97 237071.36 80400 -1 2050
2052 0 475815.97 236999.86 80320 -1 2051
2053 0 475929.6 236960.23 80240 -1 2052
2054 0 476078.28 236939.33 80160 -1 2053
2055 0 476216.9 236932.2 80080 -1 2054
2056 0 476405.5 236951.86 80000 -1 2055
2057 0 476516.66 236979.97 79920 -1 2056
2058 0 477606.44 235630.61 79880 -1 2057
2059 0 476593.72 236937.86 79840 -1 2058
2060 0 476901.75 237029.75 79840 -1 2059
2061 0 477045.72 236981.67 79840 -1 2060
2062 0 477104.78 236967.92 79920 -1 2061
2063 0 477105.66 236983.61 80000 -1 2062
2064 0 477137.16 236968.3 80080 -1 2063
2065 0 477125.97 236951.17 80160 -1 2064
2066 0 477081.72 236964.19 80240 -1 2065
2067 0 477018.16 237047.19 80400 -1 2066
2068 0 476656.75 236860.73 79760 -1 2059
2069 0 476713.38 236836.44 79680 -1 2068
2070 0 476741.94 236807.17 79600 -1 2069
2071 0 476874.25 236663.08 79520 -1 2070
2072 0 476942.4 236559.39 79440 -1 2071
2073 0 476957.72 236528.36 79360 -1 2072
2074 0 476993.2 236499.38 79320 -1 2073
2075 0 477009.94 236479.86 79280 -1 2074
2076 0 477437.22 236324.02 79240 -1 2075
2077 0 477933.25 236220.03 79240 -1 2076
2078 0 478297.25 236148.05 79240 -1 2077
2079 0 478483.97 236051.47 79160 -1 2078
2080 0 478511.72 235984.27 79080 -1 2079
2081 0 478614 235904.02 79000 -1 2080
2082 0 478910.9 235792.66 78920 -1 2081
2083 0 479102.78 235702.36 78840 -1 2082
2084 0 479198.56 235755.81 78760 -1 2083
2085 0 479414.97 235810.2 78680 -1 2084
2086 0 480201.53 235961.55 78680 -1 2085
2087 0 480717.88 236117.73 78680 -1 2086
2088 0 481224.28 236318.02 78680 -1 2087
2089 0 481590.53 236580.17 78720 -1 2088
2090 0 481682.28 236667.1 78840 -1 2089
2091 0 481763.5 236760.02 78920 -1 2090
2092 0 481957.22 236991.66 79000 -1 2091
2093 0 481891.2 236729.42 79160 -1 2092
2094 0 481882.44 236628.67 79280 -1 2093
2095 0 481987.56 236581.81 79360 -1 2094
2096 0 482071.5 236575.64 79440 -1 2095
2097 0 482123.25 236548.44 79800 -1 2096
2098 0 482111.3 236528.72 79920 -1 2097
2099 0 482106.47 236525.16 80040 -1 2098
2100 0 482082.28 236382.03 80240 -1 2099
2101 0 482207.75 237067.89 79040 -1 2092
2102 0 482434.78 237119.58 79120 -1 2101
2103 0 482587.7 237111.8 79240 -1 2102
2104 0 482666.78 237075.45 79360 -1 2103
2105 0 482770.8 237255.45 79360 -1 2104
2106 0 482967.1 237279.75 79400 -1 2105
2107 0 483083.12 237323.73 79400 -1 2106
2108 0 483169.16 237403.73 79400 -1 2107
2109 0 483485.16 237499.7 79400 -1 2108
2110 0 483654.06 237574.86 79320 -1 2109
2111 0 483894 237510.86 79320 -1 2110
2112 0 484121.97 237474.84 79320 -1 2111
2113 0 484377.94 237490.81 79320 -1 2112
2114 0 485109.97 237678.67 79320 -1 2113
2115 0 485320.06 237946.72 79280 -1 2114
2116 0 485331.25 238011.97 79160 -1 2115
2117 0 485370.84 238027.8 79040 -1 2116
2118 0 485439.88 238054.2 78960 -1 2117
2119 0 485424.3 238147.36 78880 -1 2118
2120 0 485316.53 238311.31 78760 -1 2119
2121 0 485367.5 238360.55 78680 -1 2120
2122 0 485369.75 238410.73 78600 -1 2121
2123 0 485359.16 238501.06 78560 -1 2122
2124 0 485287.25 238564.53 78480 -1 2123
2125 0 485282.97 238734.84 78400 -1 2124
2126 0 485345.03 238851.92 78320 -1 2125
2127 0 485338.16 238893.22 78280 -1 2126
2128 0 485147.88 239006.19 78200 -1 2127
2129 0 485154.9 239035.67 78120 -1 2128
2130 0 485094.8 239060.06 78040 -1 2129
2131 0 485149.44 239058.48 77960 -1 2130
2132 0 485161.8 239063.53 77880 -1 2131
2133 0 485227.62 239056.89 77800 -1 2132
2134 0 485282.22 239087.89 77720 -1 2133
2135 0 485265.88 239113.16 77640 -1 2134
2136 0 485296.88 239117.05 77560 -1 2135
2137 0 485296.25 239133.2 77480 -1 2136
2138 0 485268.84 239113.47 77400 -1 2137
2139 0 485278.44 239106.4 77320 -1 2138
2140 0 485257.2 239104.75 77240 -1 2139
2141 0 485249.84 239093.73 77160 -1 2140
2142 0 485233.56 239071.34 77080 -1 2141
2143 0 485210.6 239026.81 77000 -1 2142
2144 0 485221.3 239003.06 76920 -1 2143
2145 0 485183.06 238975.89 76880 -1 2144
2146 0 485206.66 238967.11 76840 -1 2145
2147 0 485610.94 239103.45 77720 -1 2134
2148 0 485322.44 239083.34 78400 -1 2125
2149 0 485335.12 239355.72 78400 -1 2148
2150 0 485425.25 239413.69 78440 -1 2149
2151 0 485426.25 239411.72 78480 -1 2150
2152 0 485207.1 237783.67 79400 -1 2114
2153 0 485220.6 237782.98 79480 -1 2152
2154 0 485266.88 237894.45 79600 -1 2153
2155 0 485343.97 237950.25 79640 -1 2154
2156 0 485376.06 237967.14 79760 -1 2155
2157 0 485400.72 237979.81 79800 -1 2156
2158 0 485412.94 237966.19 79840 -1 2157
2159 0 486343.9 236908.1 79880 -1 2158
2160 0 485569.66 238006.3 79920 -1 2159
2161 0 485561.9 238023.55 79960 -1 2160
2162 0 485648.2 238053.06 80040 -1 2161
2163 0 485681.16 238022.06 80120 -1 2162
2164 0 485743.34 238050.5 80240 -1 2163
2165 0 485807.8 238079.16 80360 -1 2164
2166 0 485808.12 238058.3 80440 -1 2165
2167 0 485788.2 238066.14 80600 -1 2166
2168 0 485790.66 238043.17 80720 -1 2167
2169 0 485799.4 238071.56 80760 -1 2168
2170 0 485819.88 238129.84 80840 -1 2169
2171 0 485887.97 238158 80920 -1 2170
2172 0 485941.03 238144 81000 -1 2171
2173 0 485980.34 238046.67 81120 -1 2172
2174 0 486014.88 237910.78 81240 -1 2173
2175 0 486125.1 237846.62 81320 -1 2174
2176 0 486441.16 237926.58 81320 -1 2175
2177 0 486584.84 237837.33 81400 -1 2176
2178 0 486668.56 237866.3 81520 -1 2177
2179 0 486660.12 237879.39 81640 -1 2178
2180 0 486746.88 237923.14 81720 -1 2179
2181 0 486883.84 237943.16 81760 -1 2180
2182 0 487043.7 237970.9 81800 -1 2181
2183 0 487075.16 237983.03 81920 -1 2182
2184 0 487083.9 237934.44 81960 -1 2183
2185 0 487104.3 237907.52 82000 -1 2184
2186 0 487140.38 237854.5 82080 -1 2185
2187 0 486724.06 237562.7 82080 -1 2186
2188 0 486568.8 237475.1 82120 -1 2187
2189 0 486452.5 237479.92 82200 -1 2188
2190 0 486390.12 237419.25 82240 -1 2189
2191 0 486384.03 237372.14 82360 -1 2190
2192 0 486376.06 237415.55 82400 -1 2191
2193 0 487605.4 238134.39 82000 -1 2185
2194 0 487875.16 238251.14 81920 -1 2193
2195 0 488251.62 238451.64 81840 -1 2194
2196 0 488313.62 238607.58 81840 -1 2195
2197 0 488705.62 238867.5 81840 -1 2196
2198 0 488792.22 239002.88 81760 -1 2197
2199 0 488785 239023.73 81640 -1 2198
2200 0 488702.94 239245.48 81520 -1 2199
2201 0 488698.72 239593.81 81400 -1 2200
2202 0 488636.1 239847.19 81280 -1 2201
2203 0 488578.53 239862.33 81240 -1 2202
2204 0 488328.1 240127.22 81280 -1 2203
2205 0 488047.1 240486.33 81240 -1 2204
2206 0 487887.25 240654.33 81240 -1 2205
2207 0 487714.4 240735.12 81360 -1 2206
2208 0 487561.4 240814.16 81480 -1 2207
2209 0 487543.5 240817.56 81520 -1 2208
2210 0 487391.06 240583.3 81640 -1 2209
2211 0 487699.1 240930.44 81520 -1 2209
2212 0 487699.06 241118.42 81520 -1 2211
2213 0 487603.06 241166.45 81520 -1 2212
2214 0 487530.2 241194.72 81600 -1 2213
2215 0 487405.12 241270.08 81680 -1 2214
2216 0 487362.3 241347.19 81760 -1 2215
2217 0 487110.28 241335.23 81760 -1 2216
2218 0 487048.06 241374.5 81840 -1 2217
2219 0 489105.62 239307.38 81840 -1 2197
2220 0 489361.62 239419.34 81840 -1 2219
2221 0 489355 239359.38 81920 -1 2220
2222 0 489376.06 239262.58 82040 -1 2221
2223 0 489142.44 239054.3 82080 -1 2222
2224 0 489064.97 239178.66 82160 -1 2223
2225 0 489045.44 239154.17 82240 -1 2224
2226 0 488998.2 239130.75 82320 -1 2225
2227 0 488966.5 239174.48 82400 -1 2226
2228 0 488868.6 239147.06 82480 -1 2227
2229 0 487292.94 238115.1 81720 -1 2182
2230 0 487414.16 238347.47 81640 -1 2229
2231 0 487429.72 238350.86 81560 -1 2230
2232 0 487432.47 238330.61 81480 -1 2231
2233 0 487366.8 238342.06 81400 -1 2232
2234 0 487303.44 238330.45 81320 -1 2233
2235 0 487237 238370.98 81240 -1 2234
2236 0 487175 238425.58 81160 -1 2235
2237 0 487154.38 238442.7 81120 -1 2236
2238 0 487133.12 238459.31 81080 -1 2237
2239 0 487063.34 238461.39 81000 -1 2238
2240 0 487046.53 238464.14 80960 -1 2239
2241 0 487037.88 238466.1 80920 -1 2240
2242 0 481691.88 237179.97 79040 -1 2092
2243 0 481451.94 237183.98 79040 -1 2242
2244 0 481348.44 237175.88 79080 -1 2243
2245 0 481195.62 237300.2 79160 -1 2244
2246 0 481115.7 237339.95 79240 -1 2245
2247 0 481119.78 237355.55 79280 -1 2246
2248 0 480313.1 236202.98 78600 -1 2086
2249 0 480432.47 236238.28 78480 -1 2248
2250 0 480484.28 236255.25 78360 -1 2249
2251 0 480600.62 236271.38 78280 -1 2250
2252 0 480544.94 236294.98 78200 -1 2251
2253 0 476225.62 236836.22 80240 -1 2054
2254 0 476166 236819.8 80320 -1 2253
2255 0 476277.97 236739.8 80320 -1 2254
2256 0 476198.1 236735.77 80400 -1 2255
2257 0 467481.97 236280.53 84400 -1 1993
2258 0 467244 236321.8 85080 -1 850
2259 0 467367.7 236185.22 85240 -1 2258
2260 0 467411.62 236209.11 85360 -1 2259
2261 0 467335.84 236300.45 85440 -1 2260
2262 0 467283.22 236394.47 85520 -1 2261
2263 0 467316.5 236519.88 85600 -1 2262
2264 0 467290.97 236646.28 85680 -1 2263
2265 0 467244.22 236769.75 85760 -1 2264
2266 0 467343.2 237052.86 85800 -1 2265
2267 0 467371.62 237168.98 85880 -1 2266
2268 0 467551.16 237161.81 85840 -1 2267
2269 0 467648.25 237241.67 85760 -1 2268
2270 0 467716.28 237313.66 85760 -1 2269
2271 0 467799.3 237340.75 85800 -1 2270
2272 0 467967.6 237472.89 85880 -1 2271
2273 0 468081.88 237588.66 85960 -1 2272
2274 0 468153.9 237645.7 86040 -1 2273
2275 0 468223.88 237656.25 86120 -1 2274
2276 0 468263.62 237700.8 86200 -1 2275
2277 0 468372.7 237782.17 86280 -1 2276
2278 0 468432.94 237832.39 86320 -1 2277
2279 0 468492.1 237867.88 86360 -1 2278
2280 0 468544.62 237905.05 86400 -1 2279
2281 0 468574.75 237926.19 86440 -1 2280
2282 0 468652.53 237954.02 86480 -1 2281
2283 0 468687.94 237977.92 86520 -1 2282
2284 0 468732.5 238009.73 86560 -1 2283
2285 0 468772.38 238034.5 86600 -1 2284
2286 0 468826.53 238078.39 86640 -1 2285
2287 0 468982.38 238050.02 86720 -1 2286
2288 0 469182.2 238072.69 86760 -1 2287
2289 0 469273.44 238146.08 86840 -1 2288
2290 0 469363.6 238183.7 86880 -1 2289
2291 0 469416.78 238217.19 86960 -1 2290
2292 0 469441.7 238237.39 87000 -1 2291
2293 0 456602.6 241292.64 85880 -1 664
2294 0 456602.16 241811.6 86000 -1 2293
2295 0 456470.25 242031.73 86000 -1 2294
2296 0 456102.44 242428.05 86000 -1 2295
2297 0 455986.22 242760.14 86080 -1 2296
2298 0 455833.88 243355.92 86080 -1 2297
2299 0 455557.97 243643.8 86080 -1 2298
2300 0 455538.84 243649.06 86000 -1 2299
2301 0 455546.75 243577.44 85880 -1 2300
2302 0 455627.8 243470.67 85800 -1 2301
2303 0 455599.62 243478.28 85720 -1 2302
2304 0 455619.38 243443.31 85640 -1 2303
2305 0 455629.7 243402.52 85560 -1 2304
2306 0 455661.88 243314.97 85440 -1 2305
2307 0 455706.97 243290.56 85360 -1 2306
2308 0 455717.47 243285.47 85320 -1 2307
2309 0 455874.03 243318.81 85240 -1 2308
2310 0 456245.38 243652.2 85200 -1 2309
2311 0 456230.06 243758.77 85000 -1 2310
2312 0 456218.22 243794.34 84880 -1 2311
2313 0 456291.25 243811.39 84840 -1 2312
2314 0 456555.28 243951.36 84840 -1 2313
2315 0 456783.16 244123.19 84840 -1 2314
2316 0 457131.16 244243.1 84840 -1 2315
2317 0 457262.28 244290.47 85000 -1 2316
2318 0 457278.66 244319.03 85080 -1 2317
2319 0 457234.6 244339.39 85200 -1 2318
2320 0 457197.56 244374.38 85280 -1 2319
2321 0 457158.78 244358.58 85360 -1 2320
2322 0 457147.3 244321.69 85400 -1 2321
2323 0 455182.16 243919.7 86080 -1 2299
2324 0 455143.62 243942.75 86160 -1 2323
2325 0 455122.47 244022.88 86240 -1 2324
2326 0 454812 244239.81 86320 -1 2325
2327 0 454452.53 244530.25 86320 -1 2326
2328 0 453922.03 244776.2 86320 -1 2327
2329 0 453643.3 244872.75 86240 -1 2328
2330 0 453217.16 244919.36 86240 -1 2329
2331 0 452695 245009.34 86160 -1 2330
2332 0 452650.97 245050.16 86040 -1 2331
2333 0 452546.72 245064.23 85920 -1 2332
2334 0 452166.75 245331.78 85920 -1 2333
2335 0 452044.84 245227.05 85720 -1 2334
2336 0 452059.6 245068.14 85640 -1 2335
2337 0 452064.66 245080.11 85600 -1 2336
2338 0 452069.62 245094.72 85560 -1 2337
2339 0 452054.28 245090.33 85480 -1 2338
2340 0 452179.5 245201.77 85400 -1 2339
2341 0 452265.3 245194.48 85320 -1 2340
2342 0 452343.03 245186.55 85240 -1 2341
2343 0 451662.75 245758.97 85920 -1 2334
2344 0 451246.75 245966.58 85920 -1 2343
2345 0 450330.7 246222.16 85920 -1 2344
2346 0 450275.53 246364.08 86040 -1 2345
2347 0 450283.28 246368.19 86160 -1 2346
2348 0 450257.12 246408.58 86280 -1 2347
2349 0 449853.66 246881.55 86280 -1 2348
2350 0 449458.8 247131.58 86280 -1 2349
2351 0 449568.94 246992.66 86120 -1 2350
2352 0 449571.84 246958.89 86000 -1 2351
2353 0 449482.12 246823.27 85920 -1 2352
2354 0 449406.78 246529.9 85640 -1 2353
2355 0 449545.94 246170.48 85560 -1 2354
2356 0 449655.06 246062.25 85480 -1 2355
2357 0 449509.88 246076.11 85360 -1 2356
2358 0 449495.3 246103.06 85280 -1 2357
2359 0 448780.62 247489.58 86360 -1 2350
2360 0 448512.44 247688.2 86400 -1 2359
2361 0 448291.7 247921.28 86480 -1 2360
2362 0 447814.97 248146.45 86520 -1 2361
2363 0 447840.8 248145.3 86120 -1 2362
2364 0 447841.16 248084.89 85960 -1 2363
2365 0 447982.7 248291.02 86680 -1 2362
2366 0 448043.72 248331.77 86760 -1 2365
2367 0 447545.22 248547.72 86760 -1 2366
2368 0 447202.25 248733.11 86760 -1 2367
2369 0 447020.47 248991.8 86760 -1 2368
2370 0 446851.47 249042.84 86520 -1 2369
2371 0 446885.3 249031.38 86480 -1 2370
2372 0 446807.72 248948.92 86400 -1 2371
2373 0 446508.56 249344.12 86760 -1 2369
2374 0 445925.88 249730.89 86680 -1 2373
2375 0 445889.34 249807.11 86600 -1 2374
2376 0 445844.78 249839.2 86520 -1 2375
2377 0 445793.72 250003.42 86440 -1 2376
2378 0 445726.94 250212.4 86360 -1 2377
2379 0 445660.66 250332.58 86240 -1 2378
2380 0 445621.2 250409.95 86160 -1 2379
2381 0 445542.25 250545.44 86080 -1 2380
2382 0 445433.1 250674.95 86000 -1 2381
2383 0 445262.94 250732.02 85920 -1 2382
2384 0 445023.3 250751.83 85840 -1 2383
2385 0 444976.78 250708.47 85760 -1 2384
2386 0 444889.06 250699.8 85640 -1 2385
2387 0 444834.44 250614.97 85560 -1 2386
2388 0 444775.25 250567.28 85480 -1 2387
2389 0 444683.84 250460.73 85360 -1 2388
2390 0 444535.5 250400.5 85320 -1 2389
2391 0 444387.22 250340.27 85280 -1 2390
2392 0 444310.97 250348.05 85200 -1 2391
2393 0 444218.56 250352.02 85120 -1 2392
2394 0 444227.28 250384.33 85040 -1 2393
2395 0 443934.78 250379.67 84920 -1 2394
2396 0 443888.2 250368.34 84880 -1 2395
2397 0 443786.94 250359.31 84800 -1 2396
2398 0 443698.3 250345.06 84680 -1 2397
2399 0 443706.97 250363.53 84560 -1 2398
2400 0 443162.75 249687.73 84560 -1 2399
2401 0 443110.28 249598.42 84440 -1 2400
2402 0 443040.03 249479.34 84280 -1 2401
2403 0 443278.72 249986.28 84320 -1 2400
2404 0 443298.38 250036.36 84280 -1 2403
2405 0 442995.3 249603.95 84840 -1 2400
2406 0 442922.72 249615.23 84880 -1 2405
2407 0 442574.8 249499.19 84880 -1 2406
2408 0 442449.1 249527.14 84960 -1 2407
2409 0 442319.3 249560.45 85040 -1 2408
2410 0 442097.38 249517.95 85160 -1 2409
2411 0 442069 249463.33 85240 -1 2410
2412 0 442055.06 249436.42 85280 -1 2411
2413 0 442047.3 249360.06 85360 -1 2412
2414 0 441996.34 249327.84 85440 -1 2413
2415 0 442039.84 249276.47 85520 -1 2414
2416 0 443149.34 249410.78 84960 -1 2406
2417 0 443239.16 249340.42 85040 -1 2416
2418 0 443250.53 249256.1 85120 -1 2417
2419 0 443235.62 249283.88 85240 -1 2418
2420 0 443194.53 249180.2 85320 -1 2419
2421 0 443176.2 249215.7 85440 -1 2420
2422 0 443171.78 249268.3 85520 -1 2421
2423 0 443165.06 249291.14 85600 -1 2422
2424 0 443154.7 249311.02 85680 -1 2423
2425 0 443180.62 249349.36 85760 -1 2424
2426 0 443683.06 250388.4 84480 -1 2399
2427 0 443835.88 250684.31 84440 -1 2426
2428 0 443835.84 251224.5 84440 -1 2427
2429 0 443503.8 251580.61 84440 -1 2428
2430 0 443147.8 251752.67 84440 -1 2429
2431 0 442923.22 251839.25 84360 -1 2430
2432 0 442759.16 252032.3 84280 -1 2431
2433 0 442583.1 252180.75 84200 -1 2432
2434 0 442374.6 252360.33 84160 -1 2433
2435 0 442183.16 252572.62 84120 -1 2434
2436 0 441976.56 252859.52 84080 -1 2435
2437 0 441600.7 253207.42 84080 -1 2436
2438 0 441155.2 253652.97 84120 -1 2437
2439 0 441039.22 253719.58 84000 -1 2438
2440 0 441030.16 253737.6 83880 -1 2439
2441 0 440911.12 253852.08 83800 -1 2440
2442 0 440551 254164.23 83800 -1 2441
2443 0 440471.28 254360.61 83720 -1 2442
2444 0 440467.3 254479.98 83600 -1 2443
2445 0 440400.1 254569.69 83520 -1 2444
2446 0 440578.6 254752.94 83440 -1 2445
2447 0 440587.22 254764.3 83320 -1 2446
2448 0 440583.34 254825.48 83200 -1 2447
2449 0 440584.16 254871.17 83160 -1 2448
2450 0 440582.44 254964.19 83080 -1 2449
2451 0 440551.75 255155.5 82960 -1 2450
2452 0 440600.72 255225.56 82880 -1 2451
2453 0 440622.38 255260.22 82840 -1 2452
2454 0 440482.03 255358.5 82760 -1 2453
2455 0 440407.8 255328.19 82720 -1 2454
2456 0 440523.66 255346.67 82720 -1 2454
2457 0 440606.94 255323.7 82640 -1 2456
2458 0 440628.1 255320.66 82560 -1 2457
2459 0 440628.06 255320.72 82440 -1 2458
2460 0 440576.25 255360.55 82400 -1 2459
2461 0 440195.7 255177.45 82360 -1 2460
2462 0 439743.7 255185.48 82360 -1 2461
2463 0 439111.7 255321.5 82360 -1 2462
2464 0 439008.34 255377.23 82280 -1 2463
2465 0 438978.84 255425.02 82200 -1 2464
2466 0 438808.75 255592.58 82120 -1 2465
2467 0 438708.5 255557.25 82040 -1 2466
2468 0 438637.34 255619.89 81960 -1 2467
2469 0 438785.4 255659.8 81960 -1 2468
2470 0 438960.66 255660.1 81960 -1 2469
2471 0 439104.6 255576.08 81960 -1 2470
2472 0 439135.5 255585.36 81920 -1 2471
2473 0 439191.66 255568.9 81800 -1 2472
2474 0 439170.66 255551.98 81720 -1 2473
2475 0 438489.28 255567.97 81960 -1 2468
2476 0 438470.53 255600.48 81880 -1 2475
2477 0 438491.78 255617.02 81800 -1 2476
2478 0 439720.53 255091.53 82320 -1 2462
2479 0 439748.44 255088.48 82240 -1 2478
2480 0 439791.84 255024.4 82160 -1 2479
2481 0 439695.72 254976.2 82080 -1 2480
2482 0 439668.25 254939.98 81960 -1 2481
2483 0 439677.5 254884.81 81880 -1 2482
2484 0 439884.66 255332.52 82880 -1 2452
2485 0 439518.6 255468.5 82880 -1 2484
2486 0 439262.53 255348.48 82880 -1 2485
2487 0 439369.28 255239.7 82640 -1 2486
2488 0 439162.22 255292.64 82560 -1 2487
2489 0 439582.75 255387.58 82800 -1 2485
2490 0 439633.72 255336.38 82720 -1 2489
2491 0 439633.25 255339.75 82640 -1 2490
2492 0 425923.34 258055.8 32760 -1 39
2493 0 425819.3 258039.69 32680 -1 2492
2494 0 425839.1 258038.42 32600 -1 2493
2495 0 425934.75 257948.8 32520 -1 2494
2496 0 426020.5 257912.3 32440 -1 2495
2497 0 426021.6 257851.83 32360 -1 2496
2498 0 426112.28 257820.48 32280 -1 2497
2499 0 426251.06 257786.83 32200 -1 2498
2500 0 426702.44 257625.73 32120 -1 2499
2501 0 426753.44 257627.6 32000 -1 2500
