# Supplementary material for: Connectomics Analysis Reveals First-, Second-, and Third-Order Thermosensory and Hygrosensory Neurons in the Adult Drosophila Brain
Source: Curr Biol. 2020 Aug 17;30(16):3167–3182.e4. doi: 10.1016/j.cub.2020.06.028 (PMC7443704; doi:10.1016/j.cub.2020.06.028)
Supplement: Data S1. Skeletons and Meshes, Related to STAR Methods — marin2020-skeletons contains files describing the morphology of each neuron in this study (in FAFB14 space, .swc format). glomeruli_meshes contains the glomerular meshes (in FAFB14 space, .stl format). neuropil_meshes contains the glomerular meshes (in FAFB14 space, .stl format). [file mmc5.zip › VP_SI/marin2020-skeletons/8865505.swc]

# SWC format file
# based on specifications at http://www.neuronland.org/NLMorphologyConverter/MorphologyFormats/SWC/Spec.html
# Created by nat::write.neuron.swc
# PointNo Label X Y Z Radius Parent 
1 0 651767 117523 168600 2200 -1
2 0 651775 117851 170320 -1 1
3 0 651663 118055 170520 -1 2
4 0 651639 118349 170720 -1 3
5 0 651667 118625 170920 -1 4
6 0 651807 118703 171080 -1 5
7 0 651323 118903 171280 -1 6
8 0 651159 118945 171440 -1 7
9 0 651479 119275 171600 -1 8
10 0 651379 119669 171800 -1 9
11 0 651287 119873 171960 -1 10
12 0 650935 120139 172160 -1 11
13 0 650955 120499 172360 -1 12
14 0 650675 120605 172520 -1 13
15 0 650399 120629 172680 -1 14
16 0 650423 120717 172800 -1 15
17 0 650147 120971 172920 -1 16
18 0 649807 121191 173160 -1 17
19 0 649535 121353 173360 -1 18
20 0 649371 121883 173560 -1 19
21 0 649327 122147 173760 -1 20
22 0 649183 122359 173960 -1 21
23 0 649079 122511 174160 -1 22
24 0 649163 122737 174280 -1 23
25 0 648923 122893 174440 -1 24
26 0 648859 123105 174600 -1 25
27 0 648775 123241 174760 -1 26
28 0 648743 123411 174920 -1 27
29 0 648575 123659 175080 -1 28
30 0 648347 123679 175240 -1 29
31 0 648271 123769 175320 -1 30
32 0 648167 123803 175400 -1 31
33 0 648075 124327 175440 -1 32
34 0 648067 123907 175480 -1 33
35 0 648091 123913 175520 -1 34
36 0 647951 123967 175680 -1 35
37 0 647923 124041 175840 -1 36
38 0 647735 124189 176040 -1 37
39 0 647691 124153 176280 -1 38
40 0 647599 124165 176480 -1 39
41 0 647487 124245 176720 -1 40
42 0 647387 124301 176960 -1 41
43 0 647379 124419 177160 -1 42
44 0 647327 124527 177400 -1 43
45 0 647235 124491 177640 -1 44
46 0 647027 124503 177880 -1 45
47 0 646991 124443 178120 -1 46
48 0 646891 124463 178360 -1 47
49 0 646851 124351 178520 -1 48
50 0 646835 124251 178760 -1 49
51 0 646751 124263 179000 -1 50
52 0 646707 124271 179240 -1 51
53 0 646619 124255 179440 -1 52
54 0 646691 124235 179640 -1 53
55 0 646739 124297 179880 -1 54
56 0 646747 124405 180120 -1 55
57 0 646687 124489 180320 -1 56
58 0 646651 124561 180520 -1 57
59 0 646619 124697 180720 -1 58
60 0 646567 124785 180920 -1 59
61 0 646523 124917 181080 -1 60
62 0 646515 124991 181200 -1 61
63 0 646383 125013 181320 -1 62
64 0 646367 125049 181360 -1 63
65 0 646387 125003 181400 -1 64
66 0 646323 124923 181600 -1 65
67 0 646267 125039 181800 -1 66
68 0 646163 125035 182000 -1 67
69 0 646303 124995 182200 -1 68
70 0 646327 124971 182400 -1 69
71 0 646179 124963 182600 -1 70
72 0 646187 124943 182800 -1 71
73 0 646099 124919 183000 -1 72
74 0 646131 124827 183200 -1 73
75 0 646147 124885 183400 -1 74
76 0 646087 124977 183600 -1 75
77 0 645963 125081 183760 -1 76
78 0 646027 125171 183880 -1 77
79 0 645963 125441 184080 -1 78
80 0 645943 125617 184280 -1 79
81 0 645763 125863 184480 -1 80
82 0 645559 126043 184680 -1 81
83 0 645363 126111 184840 -1 82
84 0 645275 126207 185040 -1 83
85 0 645111 126303 185240 -1 84
86 0 645027 126355 185440 -1 85
87 0 644955 126355 185640 -1 86
88 0 644939 126397 185760 -1 87
89 0 644959 126409 185800 -1 88
90 0 645195 126305 185840 -1 89
91 0 644887 126483 185960 -1 90
92 0 644915 126435 186120 -1 91
93 0 644847 126623 186320 -1 92
94 0 644867 126699 186560 -1 93
95 0 644903 126727 186760 -1 94
96 0 644967 126747 186920 -1 95
97 0 645103 126729 187120 -1 96
98 0 645211 126829 187320 -1 97
99 0 645119 126957 187520 -1 98
100 0 645155 127085 187720 -1 99
101 0 645135 127185 187920 -1 100
102 0 644963 127355 188080 -1 101
103 0 644919 127631 188280 -1 102
104 0 644815 127647 188440 -1 103
105 0 644595 127849 188560 -1 104
106 0 644043 128451 188440 -1 105
107 0 643707 128723 188320 -1 106
108 0 643443 128927 188160 -1 107
109 0 643263 128985 188000 -1 108
110 0 643175 128961 187880 -1 109
111 0 642679 129147 187840 -1 110
112 0 642587 129341 187720 -1 111
113 0 642359 129479 187560 -1 112
114 0 642287 129713 187520 -1 113
115 0 642223 130001 187440 -1 114
116 0 642175 130807 187480 -1 115
117 0 641763 132157 187520 -1 116
118 0 641903 132909 187440 -1 117
119 0 641875 133071 187360 -1 118
120 0 642039 133325 187280 -1 119
121 0 642683 133583 187200 -1 120
122 0 643039 133987 187080 -1 121
123 0 643091 134083 186920 -1 122
124 0 643151 134215 186760 -1 123
125 0 643139 134289 186640 -1 124
126 0 643159 134345 186480 -1 125
127 0 643083 134413 186320 -1 126
128 0 643123 134497 186200 -1 127
129 0 643187 134555 186120 -1 128
130 0 643219 134659 186000 -1 129
131 0 643263 134645 185960 -1 130
132 0 643331 134691 185880 -1 131
133 0 643427 134747 185800 -1 132
134 0 643563 134867 185680 -1 133
135 0 643643 135019 185520 -1 134
136 0 643699 134971 185400 -1 135
137 0 643719 134981 185320 -1 136
138 0 643803 135097 185120 -1 137
139 0 643911 135109 184920 -1 138
140 0 643999 134997 184680 -1 139
141 0 644091 134849 184440 -1 140
142 0 644131 134771 184240 -1 141
143 0 643811 135205 184240 -1 142
144 0 643767 135235 184080 -1 143
145 0 643611 135275 183880 -1 144
146 0 643551 135445 183720 -1 145
147 0 643415 135359 183600 -1 146
148 0 643327 135527 183440 -1 147
149 0 643207 135583 183280 -1 148
150 0 642927 135787 183080 -1 149
151 0 643047 135721 182920 -1 150
152 0 643171 135305 182920 -1 151
153 0 643523 135021 182920 -1 152
154 0 643591 134975 182840 -1 153
155 0 643551 135071 182680 -1 154
156 0 643771 134801 182640 -1 155
157 0 643743 134757 182560 -1 156
158 0 643747 134765 182520 -1 157
159 0 643731 134733 182480 -1 158
160 0 643675 134715 182440 -1 159
161 0 643715 134755 182400 -1 160
162 0 643691 134799 182360 -1 161
163 0 643623 134907 182280 -1 162
164 0 643607 135025 182200 -1 163
165 0 643571 135069 182120 -1 164
166 0 643455 135203 182080 -1 165
167 0 643167 135261 182080 -1 166
168 0 643187 135269 182160 -1 167
169 0 643195 135221 182200 -1 168
170 0 643231 135189 182280 -1 169
171 0 643271 135157 182360 -1 170
172 0 643133 135291 182040 -1 167
173 0 643475 135221 182040 -1 166
174 0 643699 134939 182040 -1 173
175 0 643831 134941 181960 -1 174
176 0 643863 134917 181880 -1 175
177 0 643935 134889 181760 -1 176
178 0 644019 134797 181680 -1 177
179 0 644107 134757 181600 -1 178
180 0 644099 134783 181480 -1 179
181 0 644179 134779 181400 -1 180
182 0 644479 134687 181320 -1 181
183 0 644559 134653 181280 -1 182
184 0 644395 134545 181240 -1 183
185 0 644423 134657 181200 -1 184
186 0 643423 135251 181960 -1 173
187 0 643499 135243 181880 -1 186
188 0 643527 135227 181800 -1 187
189 0 643523 135251 181720 -1 188
190 0 643607 135223 181640 -1 189
191 0 643707 135227 181560 -1 190
192 0 643811 134801 182920 -1 153
193 0 643871 134693 182920 -1 192
194 0 642819 135873 183040 -1 150
195 0 642671 136113 182920 -1 194
196 0 642643 136183 182840 -1 195
197 0 642451 136427 182720 -1 196
198 0 642267 136549 182600 -1 197
199 0 641951 136765 182440 -1 198
200 0 641651 137013 182360 -1 199
201 0 641039 137571 182280 -1 200
202 0 640555 138461 182240 -1 201
203 0 640543 138563 182400 -1 202
204 0 640419 138727 182560 -1 203
205 0 640455 138699 182680 -1 204
206 0 641579 138819 182680 -1 205
207 0 641655 138845 182760 -1 206
208 0 641951 138957 182840 -1 207
209 0 642231 139217 182880 -1 208
210 0 642255 139303 182960 -1 209
211 0 642867 138783 182960 -1 210
212 0 642931 138747 183040 -1 211
213 0 643195 138571 183160 -1 212
214 0 643563 138531 183320 -1 213
215 0 643795 138359 183520 -1 214
216 0 643891 138319 183720 -1 215
217 0 643971 138211 183920 -1 216
218 0 644111 138113 184000 -1 217
219 0 644155 138089 184160 -1 218
220 0 644203 138057 184320 -1 219
221 0 644215 138049 184360 -1 220
222 0 644299 138021 184520 -1 221
223 0 644547 138005 184680 -1 222
224 0 644803 137909 184600 -1 223
225 0 645023 137921 184480 -1 224
226 0 645019 137903.67 184440 -1 225
227 0 644467 138064.2 184840 -1 223
228 0 644447 138079 184880 -1 227
229 0 644543 138071 185120 -1 228
230 0 644571 138105.67 185160 -1 229
231 0 644199 138285 185160 -1 230
232 0 644663 138259 185320 -1 230
233 0 644711 138279 185360 -1 232
234 0 644591 138435 185480 -1 233
235 0 644639 138477 185600 -1 234
236 0 644761.4 138675 185720 -1 235
237 0 644843 138807 185800 -1 236
238 0 645331 139353 185720 -1 237
239 0 645523 139747 185640 -1 238
240 0 645503 139667 185560 -1 239
241 0 645567 140135 185480 -1 240
242 0 645583 140417 185520 -1 241
243 0 645607 140561 185600 -1 242
244 0 645611 140745 185680 -1 243
245 0 645687 140813 185760 -1 244
246 0 645711 141001 185840 -1 245
247 0 645699 141085 185960 -1 246
248 0 646231 141639 186000 -1 247
249 0 646235 141667 185840 -1 248
250 0 646235 141659 185640 -1 249
251 0 646127 141963 185640 -1 250
252 0 646119 141957 185560 -1 251
253 0 646179 142065 185440 -1 252
254 0 646179 142067 185360 -1 253
255 0 646123 142095 185240 -1 254
256 0 646015 142051 185080 -1 255
257 0 645831 141899 184920 -1 256
258 0 645523 141909 184760 -1 257
259 0 645253 142007 184680 -1 258
260 0 644983 142105 184600 -1 259
261 0 644447 142535 184600 -1 260
262 0 644435 142521 184720 -1 261
263 0 644331 142653 184880 -1 262
264 0 644131 142761 185040 -1 263
265 0 643791 143115 185120 -1 264
266 0 643575 143449 185080 -1 265
267 0 643491 143701 185040 -1 266
268 0 643539 143905 185000 -1 267
269 0 643503 143909 184960 -1 268
270 0 643691 144187 185000 -1 269
271 0 643719 144259 185040 -1 270
272 0 643759 144323 185080 -1 271
273 0 643939 144523 185120 -1 272
274 0 644039 144689 185200 -1 273
275 0 644171 144853 185200 -1 274
276 0 644191 144875 185240 -1 275
277 0 644423 144967 185240 -1 276
278 0 644455 144975 185200 -1 277
279 0 644787 145019 185160 -1 278
280 0 645071 144993 185160 -1 279
281 0 645351 144807 185160 -1 280
282 0 645371 144771 185120 -1 281
283 0 645459 144687 185040 -1 282
284 0 645531 144531 185000 -1 283
285 0 645495 144543 184920 -1 284
286 0 645579 144703 184880 -1 285
287 0 645655 144681 184840 -1 286
288 0 645659 144677 184800 -1 287
289 0 645687 144677 184760 -1 288
290 0 645695 144657 184720 -1 289
291 0 645719 144669 184680 -1 290
292 0 645359 145105 185160 -1 280
293 0 645535 144993 185160 -1 292
294 0 645651 144947 185120 -1 293
295 0 645731 144927 185080 -1 294
296 0 645775 144949 185040 -1 295
297 0 645723 144955 184920 -1 296
298 0 645659 144939 184840 -1 297
299 0 645655 144959 184800 -1 298
300 0 645635 144999 184720 -1 299
301 0 645663 145035 184680 -1 300
302 0 645559 145023 185240 -1 293
303 0 645547 145015 185320 -1 302
304 0 645639 145003 185440 -1 303
305 0 645715 144911 185520 -1 304
306 0 645751 144941 185560 -1 305
307 0 645795 144949 185600 -1 306
308 0 645883 144975 185680 -1 307
309 0 645935 144959 185720 -1 308
310 0 645971 144991 185760 -1 309
311 0 645987 145027 185800 -1 310
312 0 646031 145127 185840 -1 311
313 0 646039 145143 185880 -1 312
314 0 646047 145163 185920 -1 313
315 0 646075 145179 185960 -1 314
316 0 646103 145183 186000 -1 315
317 0 646171 145187 186080 -1 316
318 0 646251 145199 186120 -1 317
319 0 646287 145167 186160 -1 318
320 0 646303 145135 186200 -1 319
321 0 643771 143097 185320 -1 265
322 0 643771 143017 185520 -1 321
323 0 643867 142929 185600 -1 322
324 0 644475 142539 184480 -1 261
325 0 644523 142519 184320 -1 324
326 0 644435 142507 184160 -1 325
327 0 644179 142551 184040 -1 326
328 0 644275 142573 184000 -1 327
329 0 644207 142693 183920 -1 328
330 0 644159 142813 183880 -1 329
331 0 644159 142813 183840 -1 330
332 0 644071 142781 183760 -1 331
333 0 643795 142901 183680 -1 332
334 0 643663 142933 183600 -1 333
335 0 643591 142901 183520 -1 334
336 0 643539 142869 183440 -1 335
337 0 643471 142781 183360 -1 336
338 0 643387 142793 183320 -1 337
339 0 643343 142807 183280 -1 338
340 0 643311 142787 183240 -1 339
341 0 643311 142811 183200 -1 340
342 0 643319 142795 183160 -1 341
343 0 643267 142799 183120 -1 342
344 0 643155 142681 183080 -1 343
345 0 643083 142587 183040 -1 344
346 0 643023 142387 183000 -1 345
347 0 643151 142247 182960 -1 346
348 0 643175 142241 182920 -1 347
349 0 643199 142237 182840 -1 348
350 0 643199 142237 182800 -1 349
351 0 645332.3 142026.33 184520 -1 259
352 0 645488.3 142358.33 184440 -1 351
353 0 645480.3 142438.33 184480 -1 352
354 0 645520.3 142534.33 184560 -1 353
355 0 645508.3 142546.33 184680 -1 354
356 0 645572.3 142562.33 184760 -1 355
357 0 645636.3 142622.33 184840 -1 356
358 0 645624.3 142638.33 184880 -1 357
359 0 645732.3 142670.33 184920 -1 358
360 0 645776.3 142686.33 184960 -1 359
361 0 645824.3 142706.33 185000 -1 360
362 0 645888.3 142702.33 185040 -1 361
363 0 646004.3 142730.33 185080 -1 362
364 0 646308 142760 185080 -1 363
365 0 646296 142772 185040 -1 364
366 0 646468 142800 184960 -1 365
367 0 646484 142812 184920 -1 366
368 0 646528 142856 184880 -1 367
369 0 646532 142848 184840 -1 368
370 0 646536 142832 184800 -1 369
371 0 646524 142892 184760 -1 370
372 0 646556 142928 184720 -1 371
373 0 646568 142956 184680 -1 372
374 0 646600 142960 184640 -1 373
375 0 646612 142980 184600 -1 374
376 0 645612.3 142670.33 184920 -1 358
377 0 645636.3 142698.33 184960 -1 376
378 0 645570.3 142840.33 185000 -1 377
379 0 646211 141631 186160 -1 248
380 0 646375 141775 186400 -1 379
381 0 646707 141855 186600 -1 380
382 0 646679 141920 186640 -1 381
383 0 646735 141966 186680 -1 382
384 0 646883 142198 186720 -1 383
385 0 647123 142328 186720 -1 384
386 0 647103 142404 186640 -1 385
387 0 647163 142540 186560 -1 386
388 0 647231 143052 186480 -1 387
389 0 647271 143266 186280 -1 388
390 0 647475 143778 186280 -1 389
391 0 647563 144424 186280 -1 390
392 0 647579 144672 186240 -1 391
393 0 647519 144666 186200 -1 392
394 0 647431 144700 186120 -1 393
395 0 647287 144682 186000 -1 394
396 0 647211 143282 186240 -1 389
397 0 647179 143254 186200 -1 396
398 0 647167 143286 186160 -1 397
399 0 647103 143274 186120 -1 398
400 0 646955 143226 186080 -1 399
401 0 646887 143248 186000 -1 400
402 0 646875 143306 185920 -1 401
403 0 646919 143274 185840 -1 402
404 0 646855 143314 185760 -1 403
405 0 646807 143350 185720 -1 404
406 0 646823 143348 185680 -1 405
407 0 646803 143360 185640 -1 406
408 0 646935 143352 185560 -1 407
409 0 646923 143376 185520 -1 408
410 0 646951 143372 185480 -1 409
411 0 646931 143408 185440 -1 410
412 0 646939 143408 185400 -1 411
413 0 646935 143420 185320 -1 412
414 0 646943 143384 185240 -1 413
415 0 647043 143380 185160 -1 414
416 0 647135 143416 185080 -1 415
417 0 647159 143424 184960 -1 416
418 0 647195 143420 184840 -1 417
419 0 647279 143396 184720 -1 418
420 0 647363 143434 184680 -1 419
421 0 647487 143530 184640 -1 420
422 0 647479 143580 184600 -1 421
423 0 647503 143568 184520 -1 422
424 0 647539 143576 184440 -1 423
425 0 647563 143576 184400 -1 424
426 0 647595 143579 184360 -1 425
427 0 647621 143553 184280 -1 426
428 0 647659 143543 184200 -1 427
429 0 647707 143529 184120 -1 428
430 0 647757 143529 184040 -1 429
431 0 647773 143506 184000 -1 430
432 0 647889 143561 183960 -1 431
433 0 647923 143557 183920 -1 432
434 0 647973 143567 183840 -1 433
435 0 647955 143683 183720 -1 434
436 0 647967 143877 183680 -1 435
437 0 644915 137899 185720 -1 236
438 0 645027 137843 185800 -1 437
439 0 645067 137831 185880 -1 438
440 0 645079 137807 185960 -1 439
441 0 645167 137807 186000 -1 440
442 0 645563 137741 186120 -1 441
443 0 645675 137655 186200 -1 442
444 0 645759 137651 186360 -1 443
445 0 645879 137643 186520 -1 444
446 0 646087 137647 186640 -1 445
447 0 646363 137603 186760 -1 446
448 0 646523 137639 186800 -1 447
449 0 646667 137603 186880 -1 448
450 0 647067 137535 186960 -1 449
451 0 647387 137769 187080 -1 450
452 0 647419 137857 187200 -1 451
453 0 647647 138033 187240 -1 452
454 0 647575 137577 186960 -1 450
455 0 647651 137841 186840 -1 454
456 0 647659 137885 186760 -1 455
457 0 647627 137903 186720 -1 456
458 0 647639 137967 186640 -1 457
459 0 647639 137987 186560 -1 458
460 0 647643 138023 186480 -1 459
461 0 647851 138011 186360 -1 460
462 0 647959 138021 186320 -1 461
463 0 648179 138201 186280 -1 462
464 0 648415 138333 186240 -1 463
465 0 648615 138431 186240 -1 464
466 0 648691 138453 186200 -1 465
467 0 648715 138489 186160 -1 466
468 0 648883 138517 186160 -1 467
469 0 649035 138657 186120 -1 468
470 0 649279 138763 186160 -1 469
471 0 649363 138951 186200 -1 470
472 0 649379 138987 186240 -1 471
473 0 649409 139038 186280 -1 472
474 0 649295 138895 186360 -1 473
475 0 649263 138855 186480 -1 474
476 0 649299 138823 186560 -1 475
477 0 649267 138836 186600 -1 476
478 0 649247 138904 186640 -1 477
479 0 649223 138944 186680 -1 478
480 0 649211 138950 186760 -1 479
481 0 649277 138924 186840 -1 480
482 0 649359 138920 186920 -1 481
483 0 649435 138878 187000 -1 482
484 0 649527 138876 187080 -1 483
485 0 649555 138916 187200 -1 484
486 0 649549 138972 187280 -1 485
487 0 649531 139032 187360 -1 486
488 0 649513 139078 187480 -1 487
489 0 649439 139089 186320 -1 473
490 0 649607 139279 186320 -1 489
491 0 649647 139291 186360 -1 490
492 0 649939 139735 186400 -1 491
493 0 649951 139789 186520 -1 492
494 0 650003 139749 186640 -1 493
495 0 650019 140027 186640 -1 494
496 0 650027 140055 186680 -1 495
497 0 650039 140071 186720 -1 496
498 0 650039 140079 186760 -1 497
499 0 650039 140063 186800 -1 498
500 0 650065 140048 186840 -1 499
501 0 650063 140040 186880 -1 500
502 0 650079 140012 186920 -1 501
503 0 650109 139916 187000 -1 502
504 0 650099 139950 187040 -1 503
505 0 650097 139922 187080 -1 504
506 0 650077 139910 187120 -1 505
507 0 650071 139894 187160 -1 506
508 0 650029 139879 187200 -1 507
509 0 649997 139899 187240 -1 508
510 0 649981 139879 187280 -1 509
511 0 649963 139881 187320 -1 510
512 0 649937 139881 187400 -1 511
513 0 649831 139859 187480 -1 512
514 0 649777 139867 187560 -1 513
515 0 649527 139831 187640 -1 514
516 0 649447 139789 187720 -1 515
517 0 649371 139725 187800 -1 516
518 0 649151 139615 187800 -1 517
519 0 649005 139408 187760 -1 518
520 0 648849 139336 187720 -1 519
521 0 648781 139291 187680 -1 520
522 0 648713 139225 187600 -1 521
523 0 648659 139187 187520 -1 522
524 0 648629 139155 187440 -1 523
525 0 648597 139085 187360 -1 524
526 0 648565 139057 187280 -1 525
527 0 648549 139047 187200 -1 526
528 0 648505 139043 187120 -1 527
529 0 648365 139171 187040 -1 528
530 0 648359 139218 187120 -1 529
531 0 648279 139290 187160 -1 530
532 0 648197 139367 187240 -1 531
533 0 648167 139419 187280 -1 532
534 0 648125 139457 187320 -1 533
535 0 648113 139445 187360 -1 534
536 0 648423 139067 187000 -1 528
537 0 648391 139092 186920 -1 536
538 0 648419 139154 186840 -1 537
539 0 648485 139216 186720 -1 538
540 0 648500 139235 186680 -1 539
541 0 649867 139909 186200 -1 492
542 0 649999 140155 186200 -1 541
543 0 649871 140295 186240 -1 542
544 0 649899 140327 186360 -1 543
545 0 649883 140407 186440 -1 544
546 0 649711 140515 186440 -1 545
547 0 649779 139991 186120 -1 541
548 0 649763 140047 186080 -1 547
549 0 649743 140135 186000 -1 548
550 0 649731 140203 185960 -1 549
551 0 649619 140295 185920 -1 550
552 0 649555 140287 186000 -1 551
553 0 649443 140283 186120 -1 552
554 0 649483 140271 186200 -1 553
555 0 648259 138319 186200 -1 464
556 0 648163 138351 186120 -1 555
557 0 644798.1 138606.42 185880 -1 236
558 0 644826 138555 186000 -1 557
559 0 640035 139019 182680 -1 205
560 0 640039 139061 182800 -1 559
561 0 639755 139237 183000 -1 560
562 0 639683 139353 183160 -1 561
563 0 639371 139545 183320 -1 562
564 0 639383 139753 183480 -1 563
565 0 639195 140071 183640 -1 564
566 0 639123 140355 183840 -1 565
567 0 639071 140675 184040 -1 566
568 0 639007 140953 184200 -1 567
569 0 638943 141197 184360 -1 568
570 0 638911 141385 184520 -1 569
571 0 638835 141529 184720 -1 570
572 0 638827 141879 184880 -1 571
573 0 638891 142015 185040 -1 572
574 0 638971 142139 185240 -1 573
575 0 639135 142483 185400 -1 574
576 0 639215 142611 185600 -1 575
577 0 639375 142725 185800 -1 576
578 0 639503 142925 185960 -1 577
579 0 639599 143029 186160 -1 578
580 0 639739 143229 186360 -1 579
581 0 639927 143281 186600 -1 580
582 0 640231 143539 186800 -1 581
583 0 640551 143643 187000 -1 582
584 0 640671 143665 187240 -1 583
585 0 640823 143737 187440 -1 584
586 0 640923 143865 187680 -1 585
587 0 640919 143993 187880 -1 586
588 0 640903 144189 188080 -1 587
589 0 640987 144121 188280 -1 588
590 0 641027 144293 188520 -1 589
591 0 641067 144545 188760 -1 590
592 0 641091 144807 189000 -1 591
593 0 641287 145093 189200 -1 592
594 0 641443 145345 189440 -1 593
595 0 641815 145773 189680 -1 594
596 0 642155 146267 189840 -1 595
597 0 642163 146509 189880 -1 596
598 0 642263 147429 190040 -1 597
599 0 642279 147523 190240 -1 598
600 0 642339 147741 190440 -1 599
601 0 642383 148539 190560 -1 600
602 0 642159 149529 190680 -1 601
603 0 642167 150263 190840 -1 602
604 0 642447 151009 190960 -1 603
605 0 642855 152095 191080 -1 604
606 0 643071 152865 191280 -1 605
607 0 643459 153699 191440 -1 606
608 0 643715 153945 191440 -1 607
609 0 643827 154485 191440 -1 608
610 0 643971 154645 191560 -1 609
611 0 644023 154695 191600 -1 610
612 0 643887 155521 191600 -1 611
613 0 643859 155751 191800 -1 612
614 0 643831 156475 191880 -1 613
615 0 643603.56 158596.61 191880 -1 614
616 0 643428.56 158944.64 191760 -1 615
617 0 643489 159175 191600 -1 616
618 0 643533 159499 191360 -1 617
619 0 643517 159851 191160 -1 618
620 0 643489 160289 191000 -1 619
621 0 643389 160557 190840 -1 620
622 0 643413 161017 190640 -1 621
623 0 643429 161467 190440 -1 622
624 0 643333 161791 190240 -1 623
625 0 643201 162043 190040 -1 624
626 0 643117 162289 189840 -1 625
627 0 642969 162441 189680 -1 626
628 0 642949 162681 189480 -1 627
629 0 642897 162885 189280 -1 628
630 0 642925 163125 189040 -1 629
631 0 642973 163515 188760 -1 630
632 0 642937 163861 188520 -1 631
633 0 642937 164173 188320 -1 632
634 0 642809 164529 188160 -1 633
635 0 642653 164747 187920 -1 634
636 0 642277 165103 187680 -1 635
637 0 642113 165455 187480 -1 636
638 0 641897 165701 187280 -1 637
639 0 641657 165917 187040 -1 638
640 0 641437 166137 186800 -1 639
641 0 641177 166317 186560 -1 640
642 0 640953 166485 186320 -1 641
643 0 640913 166649 186080 -1 642
644 0 640897 166757 185840 -1 643
645 0 640801 166987 185600 -1 644
646 0 640805 167171 185400 -1 645
647 0 640793 167435 185160 -1 646
648 0 640805 167639 184920 -1 647
649 0 640797 167773 184680 -1 648
650 0 640797 167881 184480 -1 649
651 0 640801 167881 184240 -1 650
652 0 640761 167869 184080 -1 651
653 0 640573 167897 183880 -1 652
654 0 640489 167797 183680 -1 653
655 0 640321 167817 183440 -1 654
656 0 640229 167825 183160 -1 655
657 0 640053 167893 182960 -1 656
658 0 640025 168017 182760 -1 657
659 0 639961 168121 182480 -1 658
660 0 639997 168051 182280 -1 659
661 0 639901 168263 182200 -1 660
662 0 639893 168289 182160 -1 661
663 0 639917 168405 181960 -1 662
664 0 639981 168529 181760 -1 663
665 0 640005 168581 181600 -1 664
666 0 640101 168757 181360 -1 665
667 0 640109 168823 181320 -1 666
668 0 640089 168805 181280 -1 667
669 0 639761 169105 181240 -1 668
670 0 640069 168921 181200 -1 669
671 0 640129 168935 181120 -1 670
672 0 640149 168975 180960 -1 671
673 0 640273 169027 180800 -1 672
674 0 640285 169087 180600 -1 673
675 0 640317 169167 180360 -1 674
676 0 640245 169227 180160 -1 675
677 0 640261 169227 179960 -1 676
678 0 640193 169351 179760 -1 677
679 0 640117 169403 179520 -1 678
680 0 640145 169555 179280 -1 679
681 0 640157 169611 179080 -1 680
682 0 640237 169767 178800 -1 681
683 0 640197 169823 178560 -1 682
684 0 640273 169963 178320 -1 683
685 0 640361 170143 178120 -1 684
686 0 640349 170279 177880 -1 685
687 0 640329 170357 177680 -1 686
688 0 640317 170447 177560 -1 687
689 0 640333 170503 177360 -1 688
690 0 640317 170523 177160 -1 689
691 0 640353 170547 176960 -1 690
692 0 640337 170551 176720 -1 691
693 0 640305 170619 176520 -1 692
694 0 640317 170707 176280 -1 693
695 0 640281 170849 176240 -1 694
696 0 640317 170717 176200 -1 695
697 0 640265 170703 176160 -1 696
698 0 640245 170733 176120 -1 697
699 0 640281 170785 175920 -1 698
700 0 640349 170829 175680 -1 699
701 0 640353 170799 175640 -1 700
702 0 640389 170775 175560 -1 701
703 0 640465 170743 175480 -1 702
704 0 640365 170835 175440 -1 703
705 0 640341 170859 175400 -1 704
706 0 640261 171003 175360 -1 705
707 0 640337 170847 175320 -1 706
708 0 640321 170869 175280 -1 707
709 0 640397 170929 175160 -1 708
710 0 640413 171001 174960 -1 709
711 0 640445 171049 174720 -1 710
712 0 640353 170981 174560 -1 711
713 0 640373 170981 174360 -1 712
714 0 640381 170957 174080 -1 713
715 0 640285 170941 173880 -1 714
716 0 640229 170981 173680 -1 715
717 0 640233 171033 173480 -1 716
718 0 640173 171073 173280 -1 717
719 0 640081 171117 173040 -1 718
720 0 640065 171237 172800 -1 719
721 0 640149 171297 172560 -1 720
722 0 640069 171345 172280 -1 721
723 0 640121 171401 172040 -1 722
724 0 640205 171369 171800 -1 723
725 0 640353 171413 171560 -1 724
726 0 640397 171433 171320 -1 725
727 0 640409 171417 171080 -1 726
728 0 640613 171521 170840 -1 727
729 0 640717 171547 170680 -1 728
730 0 640809 171527 170480 -1 729
731 0 640929 171599 170280 -1 730
732 0 641017 171559 170040 -1 731
733 0 641065 171563 169800 -1 732
734 0 641045 171531 169600 -1 733
735 0 641001 171575 169360 -1 734
736 0 640825 171759 169120 -1 735
737 0 640837 171711 168920 -1 736
738 0 640773 171779 168680 -1 737
739 0 640653 171807 168440 -1 738
740 0 640569 171947 168200 -1 739
741 0 640589 171975 168000 -1 740
742 0 640665 172017 167800 -1 741
743 0 640553 172145 167520 -1 742
744 0 640377 172237 167280 -1 743
745 0 640265 172321 167040 -1 744
746 0 640053 172429 166800 -1 745
747 0 640009 172455 166600 -1 746
748 0 640025 172571 166400 -1 747
749 0 639957 172667 166200 -1 748
750 0 639941 172739 165960 -1 749
751 0 639953 172815 165720 -1 750
752 0 639989 172951 165480 -1 751
753 0 640161 173067 165240 -1 752
754 0 640145 173179 164960 -1 753
755 0 640105 173187 164720 -1 754
756 0 640105 173203 164520 -1 755
757 0 640177 173279 164320 -1 756
758 0 640185 173291 164080 -1 757
759 0 640193 173335 163840 -1 758
760 0 640209 173291 163600 -1 759
761 0 640197 173351 163320 -1 760
762 0 640285 173411 163080 -1 761
763 0 640277 173303 162800 -1 762
764 0 640217 173327 162560 -1 763
765 0 640165 173255 162320 -1 764
766 0 640121 173207 162080 -1 765
767 0 640073 173171 161840 -1 766
768 0 640081 173115 161600 -1 767
769 0 640181 173071 161360 -1 768
770 0 640185 173083 161160 -1 769
771 0 640201 173091 160960 -1 770
772 0 640321 173063 160720 -1 771
773 0 640409 173059 160480 -1 772
774 0 640493 173031 160240 -1 773
775 0 640601 173043 160000 -1 774
776 0 640697 173035 159760 -1 775
777 0 640821 173067 159520 -1 776
778 0 640913 173103 159280 -1 777
779 0 640945 173111 159040 -1 778
780 0 640985 172999 158800 -1 779
781 0 640961 172947 158560 -1 780
782 0 640957 172843 158320 -1 781
783 0 641001 172715 158080 -1 782
784 0 641097 172643 157840 -1 783
785 0 641045 172659 157640 -1 784
786 0 641033 172779 157400 -1 785
787 0 640953 172923 157160 -1 786
788 0 640817 173087 156920 -1 787
789 0 640813 173203 156720 -1 788
790 0 640809 173215 156480 -1 789
791 0 640777 173275 156200 -1 790
792 0 640809 173323 155960 -1 791
793 0 640885 173415 155640 -1 792
794 0 640825 173443 155400 -1 793
795 0 640857 173375 155120 -1 794
796 0 640925 173383 154840 -1 795
797 0 641029 173443 154560 -1 796
798 0 641037 173475 154280 -1 797
799 0 641069 173519 154040 -1 798
800 0 641061 173547 153800 -1 799
801 0 641025 173535 153520 -1 800
802 0 640997 173527 153240 -1 801
803 0 641041 173567 152920 -1 802
804 0 641149 173563 152640 -1 803
805 0 641161 173511 152440 -1 804
806 0 641289 173547 152160 -1 805
807 0 641341 173527 151920 -1 806
808 0 641449 173623 151640 -1 807
809 0 641453 173599 151360 -1 808
810 0 641469 173603 151080 -1 809
811 0 641629 173641 150840 -1 810
812 0 641613 173889 150640 -1 811
813 0 641409 174237 150400 -1 812
814 0 641277 174373 150240 -1 813
815 0 641321 174453 150080 -1 814
816 0 641353 174329 149920 -1 815
817 0 641653 174169 149680 -1 816
818 0 641893 174109 149440 -1 817
819 0 641917 174113 149200 -1 818
820 0 641941 174125 149000 -1 819
821 0 641973 174169 148760 -1 820
822 0 641993 174377 148440 -1 821
823 0 641953 174365 148240 -1 822
824 0 641897 174301 147960 -1 823
825 0 641785 174373 147720 -1 824
826 0 641681 174381 147480 -1 825
827 0 641685 174397 147240 -1 826
828 0 641581 174413 147000 -1 827
829 0 641497 174385 146760 -1 828
830 0 641389 174365 146520 -1 829
831 0 641369 174373 146240 -1 830
832 0 641421 174423 146160 -1 831
833 0 641509 174325 146000 -1 832
834 0 641493 174313 145880 -1 833
835 0 641385 174309 145720 -1 834
836 0 641397 174347 145480 -1 835
837 0 641257 174371 145240 -1 836
838 0 641257 174483 145000 -1 837
839 0 641217 174455 144800 -1 838
840 0 641257 174487 144560 -1 839
841 0 641341 174379 144320 -1 840
842 0 641225 174379 144080 -1 841
843 0 641065 174395 143720 -1 842
844 0 640989 174467 143480 -1 843
845 0 640837 174391 143240 -1 844
846 0 640693 174423 142960 -1 845
847 0 640589 174507 142680 -1 846
848 0 640545 174495 142400 -1 847
849 0 640421 174563 142160 -1 848
850 0 640361 174567 141880 -1 849
851 0 640297 174719 141640 -1 850
852 0 640317 174763 141400 -1 851
853 0 640369 174803 141200 -1 852
854 0 640389 174847 140960 -1 853
855 0 640449 174867 140720 -1 854
856 0 640493 174899 140480 -1 855
857 0 640485 174919 140240 -1 856
858 0 640481 174915 139960 -1 857
859 0 640373 174879 139720 -1 858
860 0 640281 174791 139440 -1 859
861 0 640149 174731 139200 -1 860
862 0 640049 174631 138960 -1 861
863 0 639965 174499 138720 -1 862
864 0 639969 174435 138440 -1 863
865 0 640001 174211 138160 -1 864
866 0 639977 174171 137920 -1 865
867 0 639977 174209 137880 -1 866
868 0 639941 174261 137680 -1 867
869 0 639973 174317 137480 -1 868
870 0 640053 174325 137280 -1 869
871 0 640109 174333 137040 -1 870
872 0 640073 174309 136800 -1 871
873 0 640057 174341 136520 -1 872
874 0 640101 174325 136240 -1 873
875 0 640169 174333 135960 -1 874
876 0 640277 174405 135680 -1 875
877 0 640341 174509 135440 -1 876
878 0 640397 174649 135160 -1 877
879 0 640549 174949 134920 -1 878
880 0 640585 175101 134680 -1 879
881 0 640677 175271 134480 -1 880
882 0 640553 175419 134200 -1 881
883 0 640853 175587 133960 -1 882
884 0 640957 175675 133720 -1 883
885 0 640913 175863 133480 -1 884
886 0 640921 175937 133240 -1 885
887 0 640957 176017 133000 -1 886
888 0 640933 176081 132760 -1 887
889 0 640937 176089 132520 -1 888
890 0 640949 176045 132280 -1 889
891 0 640953 176041 132040 -1 890
892 0 640901 175989 131800 -1 891
893 0 640965 176033 131560 -1 892
894 0 641041 176153 131320 -1 893
895 0 641025 176201 131040 -1 894
896 0 641021 176253 130800 -1 895
897 0 640997 176269 130560 -1 896
898 0 640877 176003 130440 -1 897
899 0 640873 175927 130160 -1 898
900 0 640877 176007 129880 -1 899
901 0 641013 176103 129680 -1 900
902 0 641105 176251 129400 -1 901
903 0 641093 176271 129200 -1 902
904 0 641049 176303 129040 -1 903
905 0 641017 176315 128960 -1 904
906 0 641081 176333 128840 -1 905
907 0 640813 176293 128640 -1 906
908 0 641121 176379 128560 -1 907
909 0 641197 176423 128400 -1 908
910 0 641205 176567 128160 -1 909
911 0 641133 176607 127920 -1 910
912 0 641081 176707 127720 -1 911
913 0 641049 176767 127480 -1 912
914 0 640985 176871 127240 -1 913
915 0 640917 176975 127040 -1 914
916 0 640789 177075 126840 -1 915
917 0 640765 177167 126600 -1 916
918 0 640597 177271 126360 -1 917
919 0 640505 177353 126200 -1 918
920 0 640489 177489 126000 -1 919
921 0 640433 177537 125800 -1 920
922 0 640385 177597 125600 -1 921
923 0 640301 177713 125400 -1 922
924 0 640201 177833 125160 -1 923
925 0 640129 177881 124920 -1 924
926 0 640069 177917 124680 -1 925
927 0 640001 177905 124440 -1 926
928 0 639873 177865 124240 -1 927
929 0 639773 177925 124040 -1 928
930 0 639653 177857 123840 -1 929
931 0 639549 177805 123640 -1 930
932 0 639393 177781 123440 -1 931
933 0 639445 177791 123200 -1 932
934 0 639677 177895 123160 -1 933
935 0 639701 177935 123000 -1 934
936 0 639773 177975 122840 -1 935
937 0 639725 177955 122640 -1 936
938 0 639705 177955 122440 -1 937
939 0 639597 177967 122240 -1 938
940 0 639549 178039 122000 -1 939
941 0 639485 178135 121760 -1 940
942 0 639417 178143 121520 -1 941
943 0 639349 178275 121320 -1 942
944 0 639297 178327 121080 -1 943
945 0 639185 178395 120800 -1 944
946 0 638889 178425 120600 -1 945
947 0 638913 178445 120360 -1 946
948 0 639009 178229 120160 -1 947
949 0 639105 178277 119920 -1 948
950 0 639041 178301 119720 -1 949
951 0 638953 178405 119520 -1 950
952 0 638785 178441 119280 -1 951
953 0 638741 178543 119080 -1 952
954 0 638661 178615 118880 -1 953
955 0 638493 178655 118640 -1 954
956 0 638433 178719 118360 -1 955
957 0 638221 178739 118160 -1 956
958 0 638113 178731 117920 -1 957
959 0 637977 178727 117720 -1 958
960 0 637905 178763 117480 -1 959
961 0 637721 178787 117240 -1 960
962 0 637649 178855 117040 -1 961
963 0 637617 178883 116760 -1 962
964 0 637561 178943 116480 -1 963
965 0 637413 178967 116200 -1 964
966 0 637313 179043 115960 -1 965
967 0 637157 179107 115720 -1 966
968 0 637025 179199 115480 -1 967
969 0 636857 179225 115280 -1 968
970 0 636757 179265 115080 -1 969
971 0 636681 179305 114840 -1 970
972 0 636561 179401 114600 -1 971
973 0 636473 179493 114320 -1 972
974 0 636433 179549 114080 -1 973
975 0 636341 179637 113840 -1 974
976 0 636297 179681 113600 -1 975
977 0 636241 179831 113400 -1 976
978 0 636237 179903 113160 -1 977
979 0 636213 180019 112880 -1 978
980 0 636157 180071 112640 -1 979
981 0 636073 180079 112400 -1 980
982 0 636053 180079 112120 -1 981
983 0 636049 180191 111840 -1 982
984 0 635941 180235 111600 -1 983
985 0 635857 180375 111360 -1 984
986 0 635789 180399 111120 -1 985
987 0 635769 180383 110880 -1 986
988 0 635817 180435 110680 -1 987
989 0 635881 180503 110400 -1 988
990 0 635757 180623 110160 -1 989
991 0 635853 180707 109920 -1 990
992 0 635833 180699 109680 -1 991
993 0 635933 180719 109400 -1 992
994 0 635997 180671 109160 -1 993
995 0 636073 180771 108880 -1 994
996 0 636233 180803 108640 -1 995
997 0 636345 180859 108400 -1 996
998 0 636353 180845 108200 -1 997
999 0 636349 180819 108000 -1 998
1000 0 636345 180811 107760 -1 999
1001 0 636349 180835 107520 -1 1000
1002 0 636381 180835 107280 -1 1001
1003 0 636437 180819 107080 -1 1002
1004 0 636457 180943 106880 -1 1003
1005 0 636533 181083 106680 -1 1004
1006 0 636581 181211 106440 -1 1005
1007 0 636525 181319 106200 -1 1006
1008 0 636521 181303 106000 -1 1007
1009 0 636533 181283 105600 -1 1008
1010 0 636481 181199 105400 -1 1009
1011 0 636461 181303 105120 -1 1010
1012 0 636397 181427 104840 -1 1011
1013 0 636297 181403 104560 -1 1012
1014 0 636049 181315 104280 -1 1013
1015 0 635833 181239 104080 -1 1014
1016 0 635661 181159 103880 -1 1015
1017 0 635573 181115 103640 -1 1016
1018 0 635489 181075 103400 -1 1017
1019 0 635361 181003 103200 -1 1018
1020 0 635229 180883 102960 -1 1019
1021 0 635145 180891 102720 -1 1020
1022 0 635065 180851 102520 -1 1021
1023 0 635001 180749 102320 -1 1022
1024 0 634997 180739 102120 -1 1023
1025 0 634905 180731 101880 -1 1024
1026 0 634933 180743 101680 -1 1025
1027 0 635037 180683 101400 -1 1026
1028 0 634973 180699 101160 -1 1027
1029 0 634797 180635 100920 -1 1028
1030 0 634721 180587 100680 -1 1029
1031 0 634653 180567 100440 -1 1030
1032 0 634513 180579 100200 -1 1031
1033 0 634417 180663 1e+05 -1 1032
1034 0 634253 180795 99760 -1 1033
1035 0 634085 180981 99560 -1 1034
1036 0 634073 181101 99360 -1 1035
1037 0 633885 181269 99120 -1 1036
1038 0 633829 181505 98920 -1 1037
1039 0 633849 181665 98720 -1 1038
1040 0 633769 181761 98520 -1 1039
1041 0 633761 181933 98320 -1 1040
1042 0 633681 182083 98080 -1 1041
1043 0 633697 182159 97840 -1 1042
1044 0 633717 182243 97600 -1 1043
1045 0 633665 182331 97360 -1 1044
1046 0 633589 182343 97200 -1 1045
1047 0 633589 182419 96960 -1 1046
1048 0 633581 182499 96760 -1 1047
1049 0 633525 182595 96520 -1 1048
1050 0 633577 182615 96320 -1 1049
1051 0 633609 182635 96040 -1 1050
1052 0 633585 182719 95800 -1 1051
1053 0 633585 182727 95520 -1 1052
1054 0 633577 182747 95240 -1 1053
1055 0 633529 182771 94920 -1 1054
1056 0 633533 182807 94720 -1 1055
1057 0 633577 182859 94480 -1 1056
1058 0 633553 182863 94200 -1 1057
1059 0 633513 182931 93920 -1 1058
1060 0 633481 182891 93680 -1 1059
1061 0 633469 182931 93440 -1 1060
1062 0 633461 182995 93160 -1 1061
1063 0 633457 183167 92880 -1 1062
1064 0 633445 183313 92680 -1 1063
1065 0 633445 183409 92440 -1 1064
1066 0 633417 183421 92240 -1 1065
1067 0 633361 183437 92080 -1 1066
1068 0 633381 183509 91840 -1 1067
1069 0 633437 183729 91600 -1 1068
1070 0 633353 183805 91320 -1 1069
1071 0 633305 183913 91040 -1 1070
1072 0 633325 183913 90800 -1 1071
1073 0 633377 183957 90520 -1 1072
1074 0 633377 184005 90240 -1 1073
1075 0 633461 184037 90000 -1 1074
1076 0 633421 184041 89720 -1 1075
1077 0 633401 184145 89440 -1 1076
1078 0 633357 184177 89160 -1 1077
1079 0 633345 184127 89040 -1 1078
1080 0 633353 184239 88840 -1 1079
1081 0 633341 184239 88640 -1 1080
1082 0 633353 184207 88400 -1 1081
1083 0 633381 184103 88120 -1 1082
1084 0 633357 184093 88040 -1 1083
1085 0 633357 184087 88000 -1 1084
1086 0 633409 183979 87920 -1 1085
1087 0 633469 183921 87720 -1 1086
1088 0 633489 183853 87480 -1 1087
1089 0 633621 183689 87240 -1 1088
1090 0 633685 183621 87000 -1 1089
1091 0 633617 183733 86800 -1 1090
1092 0 633733 183805 86520 -1 1091
1093 0 633837 183777 86280 -1 1092
1094 0 633885 183837 86080 -1 1093
1095 0 633905 183797 85800 -1 1094
1096 0 633905 183797 85520 -1 1095
1097 0 633969 183833 85240 -1 1096
1098 0 633917 183833 85000 -1 1097
1099 0 633833 183857 84720 -1 1098
1100 0 633809 183861 84480 -1 1099
1101 0 633821 183929 84200 -1 1100
1102 0 633725 184041 83920 -1 1101
1103 0 633765 184065 83720 -1 1102
1104 0 633705 184145 83440 -1 1103
1105 0 633705 184101 83200 -1 1104
1106 0 633657 184145 82920 -1 1105
1107 0 633733 184169 82640 -1 1106
1108 0 633857 184161 82360 -1 1107
1109 0 633873 184249 82040 -1 1108
1110 0 633929 184245 81720 -1 1109
1111 0 633993 184269 81400 -1 1110
1112 0 634021 184385 81120 -1 1111
1113 0 634057 184461 80800 -1 1112
1114 0 634109 184509 80520 -1 1113
1115 0 634145 184529 80240 -1 1114
1116 0 634185 184529 80000 -1 1115
1117 0 634249 184461 79720 -1 1116
1118 0 634365 184453 79440 -1 1117
1119 0 634421 184397 79200 -1 1118
1120 0 634537 184397 78920 -1 1119
1121 0 634505 184485 78680 -1 1120
1122 0 634453 184569 78440 -1 1121
1123 0 634345 184693 78240 -1 1122
1124 0 634365 184853 78040 -1 1123
1125 0 634401 184887 77960 -1 1124
1126 0 634501 184931 77760 -1 1125
1127 0 634461 184947 77480 -1 1126
1128 0 634517 185019 77240 -1 1127
1129 0 634517 185019 77080 -1 1128
1130 0 634301 184999 76840 -1 1129
1131 0 634337 184919 76640 -1 1130
1132 0 634321 184771 76480 -1 1131
1133 0 634249 184727 76240 -1 1132
1134 0 634257 184587 76000 -1 1133
1135 0 634241 184583 75720 -1 1134
1136 0 634245 184579 75480 -1 1135
1137 0 634285 184635 75280 -1 1136
1138 0 634249 184815 75080 -1 1137
1139 0 634317 185185 74840 -1 1138
1140 0 633781 184761 74840 -1 1139
1141 0 633749 184737 74640 -1 1140
1142 0 633577 184689 74440 -1 1141
1143 0 633389 184749 74200 -1 1142
1144 0 633257 184839 73960 -1 1143
1145 0 632749 184805 73880 -1 1144
1146 0 632621 184841 73800 -1 1145
1147 0 632397 184771 73560 -1 1146
1148 0 632297 184653 73320 -1 1147
1149 0 632333 184657 73200 -1 1148
1150 0 632361 184661 72920 -1 1149
1151 0 632325 185105 72920 -1 1150
1152 0 632197 184597 72760 -1 1150
1153 0 632081 184633 72520 -1 1152
1154 0 631977 184721 72280 -1 1153
1155 0 631921 184733 72000 -1 1154
1156 0 632189 184805 71720 -1 1155
1157 0 632257 184941 71480 -1 1156
1158 0 632225 184869 71280 -1 1157
1159 0 632245 184813 71040 -1 1158
1160 0 632269 184737 70800 -1 1159
1161 0 632157 184633 70560 -1 1160
1162 0 632117 184685 70280 -1 1161
1163 0 632113 184697 70040 -1 1162
1164 0 631941 184549 69840 -1 1163
1165 0 631725 184487 69520 -1 1164
1166 0 631637 184511 69240 -1 1165
1167 0 631681 184531 69000 -1 1166
1168 0 631613 184433 68880 -1 1167
1169 0 631573 184455 68680 -1 1168
1170 0 631505 184467 68440 -1 1169
1171 0 631425 184527 68160 -1 1170
1172 0 631253 184479 67880 -1 1171
1173 0 630865 184603 67640 -1 1172
1174 0 630665 184773 67360 -1 1173
1175 0 630657 184765 67240 -1 1174
1176 0 630693 185269 67240 -1 1175
1177 0 630625 184627 67080 -1 1175
1178 0 630709 184571 66920 -1 1177
1179 0 630689 184531 66720 -1 1178
1180 0 630645 184411 66520 -1 1179
1181 0 629653 184311 66360 -1 1180
1182 0 629409 184289 66120 -1 1181
1183 0 629201 184269 65880 -1 1182
1184 0 629157 184397 65680 -1 1183
1185 0 629097 184457 65440 -1 1184
1186 0 628993 184607 65240 -1 1185
1187 0 628961 184699 65000 -1 1186
1188 0 628901 184939 64760 -1 1187
1189 0 628869 184909 64600 -1 1188
1190 0 628673 184861 64400 -1 1189
1191 0 628481 184881 64200 -1 1190
1192 0 628253 184909 63960 -1 1191
1193 0 628085 184857 63760 -1 1192
1194 0 627825 184873 63520 -1 1193
1195 0 627705 184947 63280 -1 1194
1196 0 627645 184899 63040 -1 1195
1197 0 627521 184927 62800 -1 1196
1198 0 627437 184889 62760 -1 1197
1199 0 627325 184817 62640 -1 1198
1200 0 627077 184839 62520 -1 1199
1201 0 627061 184761 62400 -1 1200
1202 0 626801 184675 62200 -1 1201
1203 0 626625 184627 62040 -1 1202
1204 0 626361 184667 61800 -1 1203
1205 0 625993 184779 61600 -1 1204
1206 0 625805 184769 61480 -1 1205
1207 0 625621 184761 61360 -1 1206
1208 0 625529 184777 61120 -1 1207
1209 0 625205 184809 60880 -1 1208
1210 0 625001 184717 60640 -1 1209
1211 0 624925 184625 60480 -1 1210
1212 0 624781 184335 60200 -1 1211
1213 0 624369 184027 59960 -1 1212
1214 0 624173 183885 59720 -1 1213
1215 0 624029 183905 59480 -1 1214
1216 0 623661 183829 59240 -1 1215
1217 0 623293 183933 59040 -1 1216
1218 0 623149 183911 58840 -1 1217
1219 0 623065 183867 58640 -1 1218
1220 0 623137 183911 58360 -1 1219
1221 0 623157 183949 58160 -1 1220
1222 0 623425 183993 58160 -1 1221
1223 0 622421 183613 58160 -1 1221
1224 0 622469 183615 58000 -1 1223
1225 0 622429 183597 57760 -1 1224
1226 0 622441 183567 57520 -1 1225
1227 0 622481 183723 57240 -1 1226
1228 0 622461 183735 56960 -1 1227
1229 0 622429 183759 56760 -1 1228
1230 0 622393 183767 56560 -1 1229
1231 0 622437 183671 56280 -1 1230
1232 0 622249 183699 56040 -1 1231
1233 0 622209 183577 55800 -1 1232
1234 0 622201 183603 55680 -1 1233
1235 0 622081 183613 55520 -1 1234
1236 0 621997 183621 55280 -1 1235
1237 0 621785 183553 55040 -1 1236
1238 0 621509 183433 54800 -1 1237
1239 0 621337 183353 54560 -1 1238
1240 0 621049 183285 54320 -1 1239
1241 0 620897 183253 54040 -1 1240
1242 0 620693 183225 53840 -1 1241
1243 0 620645 183165 53680 -1 1242
1244 0 620341 182939 53400 -1 1243
1245 0 620213 182955 53080 -1 1244
1246 0 619985 182973 52960 -1 1245
1247 0 619853 182981 52880 -1 1246
1248 0 619825 182997 52800 -1 1247
1249 0 619701 183059 52680 -1 1248
1250 0 619621 183127 52480 -1 1249
1251 0 619409 183219 52240 -1 1250
1252 0 619301 183339 51960 -1 1251
1253 0 619221 183327 51680 -1 1252
1254 0 619105 183387 51400 -1 1253
1255 0 619089 183415 51120 -1 1254
1256 0 619093 183427 50840 -1 1255
1257 0 619081 183427 50600 -1 1256
1258 0 619009 183487 50360 -1 1257
1259 0 618965 183525 50160 -1 1258
1260 0 618833 183461 49920 -1 1259
1261 0 618741 183485 49640 -1 1260
1262 0 618681 183493 49400 -1 1261
1263 0 618577 183521 49160 -1 1262
1264 0 618397 183309 48920 -1 1263
1265 0 618201 183221 48720 -1 1264
1266 0 617781 183083 48560 -1 1265
1267 0 617681 182999 48280 -1 1266
1268 0 617369 182739 48080 -1 1267
1269 0 617369 182653 48000 -1 1268
1270 0 617469 182705 47920 -1 1269
1271 0 618013 182575 47880 -1 1270
1272 0 617585 182739 47840 -1 1271
1273 0 617569 182735 47800 -1 1272
1274 0 617401 182799 47760 -1 1273
1275 0 617781 184223 47680 -1 1274
1276 0 617593 182855 47640 -1 1275
1277 0 617517 182799 47600 -1 1276
1278 0 615741 182397 47440 -1 1277
1279 0 615801 182343 47200 -1 1278
1280 0 615801 182343 47000 -1 1279
1281 0 615669 182319 46760 -1 1280
1282 0 614857 182535 46640 -1 1281
1283 0 613569 182809 46640 -1 1282
1284 0 613061 182573 46640 -1 1283
1285 0 611889 182655 46640 -1 1284
1286 0 611693 182633 46440 -1 1285
1287 0 611521 182797 46200 -1 1286
1288 0 611633 182893 46000 -1 1287
1289 0 611733 182813 45960 -1 1288
1290 0 611713 182775 45800 -1 1289
1291 0 611201 183277 46000 -1 1288
1292 0 611193 183301 45960 -1 1291
1293 0 611193 183315 45920 -1 1292
1294 0 611013 183383 45840 -1 1293
1295 0 610525 183533 45800 -1 1294
1296 0 609601 183273 45920 -1 1295
1297 0 609057 183215 45840 -1 1296
1298 0 608637 183317 45680 -1 1297
1299 0 608349 183317 45440 -1 1298
1300 0 608177 183263 45240 -1 1299
1301 0 608197 183113 45200 -1 1300
1302 0 608145 183199 45080 -1 1301
1303 0 608149 183203 44880 -1 1302
1304 0 607441 183175 44680 -1 1303
1305 0 606977 183405 44800 -1 1304
1306 0 607005 183349 44960 -1 1305
1307 0 606561 183541 45120 -1 1306
1308 0 606237 183691 45240 -1 1307
1309 0 605781 183705 45200 -1 1308
1310 0 605769 183917 45160 -1 1309
1311 0 605701 183889 45080 -1 1310
1312 0 605485 183989 44960 -1 1311
1313 0 605463.7 184021 44880 -1 1312
1314 0 605453 184037 44840 -1 1313
1315 0 605409 184079 44720 -1 1314
1316 0 605273 184119 44560 -1 1315
1317 0 605209 184111 44360 -1 1316
1318 0 604941 184167 44200 -1 1317
1319 0 604805 184159 44040 -1 1318
1320 0 604537 184203 43840 -1 1319
1321 0 604337 184211 43600 -1 1320
1322 0 604105 184131 43360 -1 1321
1323 0 603449 184445 43280 -1 1322
1324 0 603153 184587 43080 -1 1323
1325 0 602305 184751 42880 -1 1324
1326 0 601457 184813 42880 -1 1325
1327 0 601097 184825 42760 -1 1326
1328 0 600737 184733 42680 -1 1327
1329 0 600329 184643 42600 -1 1328
1330 0 600177 184699 42440 -1 1329
1331 0 600181 184691 42280 -1 1330
1332 0 600009 184645 42040 -1 1331
1333 0 600101 184721 41880 -1 1332
1334 0 600009 184687 41680 -1 1333
1335 0 599621 184785 41600 -1 1334
1336 0 599537 184813 41480 -1 1335
1337 0 599189 184761 41280 -1 1336
1338 0 597965 185117 41080 -1 1337
1339 0 597037 186077 41080 -1 1338
1340 0 596721 185815 40840 -1 1339
1341 0 595281 186089 40760 -1 1340
1342 0 594617 186583 40680 -1 1341
1343 0 594053 187017 40560 -1 1342
1344 0 593265 187197 40480 -1 1343
1345 0 592917 187171 40320 -1 1344
1346 0 592685 187223 40160 -1 1345
1347 0 591853 187337 39920 -1 1346
1348 0 590509 187475 40000 -1 1347
1349 0 589873 188113 40080 -1 1348
1350 0 589509 188093 40040 -1 1349
1351 0 588985 188431 39960 -1 1350
1352 0 588677 188649 40040 -1 1351
1353 0 588457 188921 40040 -1 1352
1354 0 587853 189069 40040 -1 1353
1355 0 586845 190063 40040 -1 1354
1356 0 586497 190017 40480 -1 1355
1357 0 584773 190315 40480 -1 1356
1358 0 583913 189867 40480 -1 1357
1359 0 583697 189765 40280 -1 1358
1360 0 583593 189665 40040 -1 1359
1361 0 583605 189725 39960 -1 1360
1362 0 583917 189633 39960 -1 1361
1363 0 583933 189665 39760 -1 1362
1364 0 583177 189733 39960 -1 1361
1365 0 583101 189709 39840 -1 1364
1366 0 582813 189811 39680 -1 1365
1367 0 582745 189811 39400 -1 1366
1368 0 582533 189819 39160 -1 1367
1369 0 582273 189751 38880 -1 1368
1370 0 581233 189655 38640 -1 1369
1371 0 580189 189157 38840 -1 1370
1372 0 579889 189079 39000 -1 1371
1373 0 579353 188527 39000 -1 1372
1374 0 578969 188505 39200 -1 1373
1375 0 578449 188349 39360 -1 1374
1376 0 578345 188255 39560 -1 1375
1377 0 578265 188231 39760 -1 1376
1378 0 578241.7 188219 39800 -1 1377
1379 0 578125 188159 40000 -1 1378
1380 0 577917 188089 40160 -1 1379
1381 0 577689 187913 40360 98 1380
1382 0 577533 187833 40480 98 1381
1383 0 577373 187889 40680 98 1382
1384 0 577037 187783 40760 98 1383
1385 0 576797 187195 40760 228 1384
1386 0 576029 187109 40760 181 1385
1387 0 575561 186035 40640 91 1386
1388 0 575353 186085 40800 40 1387
1389 0 575258.3 185999 40880 40 1388
1390 0 575265 186039 41080 40 1389
1391 0 575313 186147 41280 128 1390
1392 0 575305 186155 41480 128 1391
1393 0 575205 186119 41680 51 1392
1394 0 574933 185923 41880 128 1393
1395 0 574697 185811 42080 160 1394
1396 0 574545 185607 42320 166 1395
1397 0 574385 185451 42560 157 1396
1398 0 574117 185227 42760 122 1397
1399 0 573729 184911 42960 115 1398
1400 0 573557 184639 43160 176 1399
1401 0 573417 184377 43400 164 1400
1402 0 573261 184331 43600 164 1401
1403 0 573141 184395 43800 128 1402
1404 0 572973 184339 44000 96 1403
1405 0 572637 184143 44200 90 1404
1406 0 572365 184165 44400 160 1405
1407 0 572037 184161 44600 203 1406
1408 0 572085 184075 44800 203 1407
1409 0 572065 183939 45040 40 1408
1410 0 572049 183883 45240 134 1409
1411 0 571921 183859 45480 122 1410
1412 0 571573 183973 45640 51 1411
1413 0 571173 184261 45800 45 1412
1414 0 571117 184125 45920 32 1413
1415 0 571321 183781 46040 40 1414
1416 0 571457 183521 46160 60 1415
1417 0 571609 183337 46240 60 1416
1418 0 571649 183139 46320 40 1417
1419 0 571657 183039 46400 90 1418
1420 0 571577 182939 46560 90 1419
1421 0 571517 182805 46760 90 1420
1422 0 570717 182545 46920 178 1421
1423 0 570485 182539 47080 226 1422
1424 0 570545 182441 47320 224 1423
1425 0 570509 182229 47560 96 1424
1426 0 570589 181961 47760 101 1425
1427 0 570613 182047 47800 101 1426
1428 0 570449 181683 47960 32 1427
1429 0 569817 181721 47960 45 1428
1430 0 569417 181377 47960 102 1429
1431 0 569065 181411 48120 75 1430
1432 0 568909 181527 48320 128 1431
1433 0 568273 181343 48480 101 1432
1434 0 567881 181249 48360 102 1433
1435 0 567333 181149 48240 71 1434
1436 0 567065 181131 48320 104 1435
1437 0 567041 181179 48480 101 1436
1438 0 567253 181159 48640 -1 1437
1439 0 567217 181173 48680 -1 1438
1440 0 566545 181405 48720 -1 1439
1441 0 566561 181389 48760 -1 1440
1442 0 566573 181429 48800 -1 1441
1443 0 566505 181399 48920 -1 1442
1444 0 566233 181287 49120 124 1443
1445 0 565024 181056 48920 139 1444
1446 0 564768 180960 48920 157 1445
1447 0 564512 181024 49000 166 1446
1448 0 564416 181024 48960 164 1447
1449 0 564576 180864 48760 32 1448
1450 0 564544 180768 48480 137 1449
1451 0 564544 180640 48240 64 1450
1452 0 564576 180448 48040 32 1451
1453 0 564640 180288 47840 32 1452
1454 0 564640 180320 47560 45 1453
1455 0 564640 180320 47480 32 1454
1456 0 564192 181056 49080 157 1448
1457 0 563936 181120 49200 81 1456
1458 0 563712 181120 49360 86 1457
1459 0 563456 181152 49400 108 1458
1460 0 563232 181152 49520 104 1459
1461 0 562976 181184 49520 128 1460
1462 0 562720 181184 49560 124 1461
1463 0 562560 181152 49760 131 1462
1464 0 562336 181248 49840 101 1463
1465 0 562080 181312 49880 71 1464
1466 0 561824 181312 49960 96 1465
1467 0 561664 181312 50160 96 1466
1468 0 561472 181280 50320 75 1467
1469 0 561280 181184 50520 64 1468
1470 0 561056 181120 50640 81 1469
1471 0 560928 181088 50640 108 1470
1472 0 560960 181024 50880 64 1471
1473 0 561024 180992 51120 91 1472
1474 0 561216 180864 51240 122 1473
1475 0 561280 180896 51320 64 1474
1476 0 560704 180960 50520 81 1471
1477 0 560576 180800 50320 122 1476
1478 0 560608 180608 50160 200 1477
1479 0 560384 180480 50160 115 1478
1480 0 560128 180384 50200 86 1479
1481 0 559872 180384 50200 120 1480
1482 0 559616 180448 50240 186 1481
1483 0 559360 180448 50320 139 1482
1484 0 559104 180480 50320 153 1483
1485 0 558848 180480 50280 128 1484
1486 0 558592 180480 50280 122 1485
1487 0 558336 180544 50200 128 1486
1488 0 558080 180608 50160 124 1487
1489 0 557824 180608 50120 102 1488
1490 0 557600 180608 50000 86 1489
1491 0 557344 180640 49920 153 1490
1492 0 557088 180704 49880 153 1491
1493 0 556928 180736 49680 128 1492
1494 0 556704 180608 49600 209 1493
1495 0 556512 180672 49440 157 1494
1496 0 556320 180544 49280 163 1495
1497 0 556064 180480 49200 175 1496
1498 0 555872 180352 49080 183 1497
1499 0 555840 180320 49040 181 1498
1500 0 556096 180192 48960 150 1499
1501 0 556352 180224 48920 141 1500
1502 0 556544 180096 48720 86 1501
1503 0 556800 180000 48680 120 1502
1504 0 557056 179968 48720 75 1503
1505 0 557184 179904 48760 40 1504
1506 0 555584 180320 49040 136 1499
1507 0 555328 180288 49000 128 1506
1508 0 555072 180256 49080 192 1507
1509 0 554848 180320 49200 122 1508
1510 0 554624 180448 49200 71 1509
1511 0 554368 180480 49200 80 1510
1512 0 554112 180480 49080 122 1511
1513 0 554048 180480 49040 108 1512
1514 0 553889 180458 48960 -1 1513
1515 0 553720 180386 48920 -1 1514
1516 0 553569 180332 48880 -1 1515
1517 0 553485 180256 48840 -1 1516
1518 0 553435 180232 48760 -1 1517
1519 0 553525 180238 48720 -1 1518
1520 0 554046 179999 48680 -1 1519
1521 0 553984 180000 48640 40 1520
1522 0 553728 179968 48600 80 1521
1523 0 553504 179968 48440 90 1522
1524 0 553280 179840 48320 80 1523
1525 0 553024 179776 48280 60 1524
1526 0 552768 179712 48280 75 1525
1527 0 552544 179584 48280 150 1526
1528 0 552288 179520 48280 160 1527
1529 0 552032 179520 48280 139 1528
1530 0 551776 179552 48320 153 1529
1531 0 551552 179680 48320 139 1530
1532 0 551456 179552 48560 136 1531
1533 0 551424 179520 48840 102 1532
1534 0 551360 179424 49480 32 1533
1535 0 551616 179424 49480 32 1534
1536 0 551328 179744 48320 163 1531
1537 0 551104 179744 48480 86 1536
1538 0 550848 179744 48480 91 1537
1539 0 550592 179680 48440 124 1538
1540 0 550560 179872 48400 81 1539
1541 0 550336 180000 48240 40 1540
1542 0 550080 180032 48160 40 1541
1543 0 550068 180131 48120 -1 1542
1544 0 549972 180129 48080 -1 1543
1545 0 549873 180163 48040 -1 1544
1546 0 549593 180370 48000 -1 1545
1547 0 549424 180164 47960 -1 1546
1548 0 549639 180372 47920 -1 1547
1549 0 549684 180426 47840 -1 1548
1550 0 549625 180415 47720 -1 1549
1551 0 549617 180561 47560 -1 1550
1552 0 549610 180619 47520 -1 1551
1553 0 549553 180675 47480 -1 1552
1554 0 549632 180960 47320 128 1553
1555 0 549632 180736 47480 60 1554
1556 0 549472 181184 47360 150 1554
1557 1 549281 181999.03 48080 128 1556
1558 0 549184 182720 47360 143 1557
1559 0 549088 182944 47200 96 1558
1560 0 549056 183200 47120 189 1559
1561 0 549152 183360 46880 122 1560
1562 0 549312 183520 46720 75 1561
1563 0 549408 183680 46520 104 1562
1564 0 549568 183808 46320 128 1563
1565 0 549664 183936 46120 104 1564
1566 0 549696 183936 46040 80 1565
1567 0 549728 184192 46040 71 1566
1568 0 549632 184448 46080 81 1567
1569 0 549536 184704 46120 32 1568
1570 0 549536 184960 46080 108 1569
1571 0 549536 185184 45920 124 1570
1572 0 549472 185376 45760 124 1571
1573 0 549504 185600 45640 205 1572
1574 0 549472 185760 45440 237 1573
1575 0 549536 185824 45200 202 1574
1576 0 549376 185952 45000 172 1575
1577 0 549280 186080 44800 81 1576
1578 0 549184 186208 44600 136 1577
1579 0 549024 186400 44520 172 1578
1580 0 548960 186624 44400 107 1579
1581 0 548896 186848 44240 150 1580
1582 0 548768 187072 44120 218 1581
1583 0 548704 187296 44240 134 1582
1584 0 548677 187574 44280 -1 1583
1585 0 548544 187712 44240 81 1584
1586 0 548512 187712 44200 96 1585
1587 0 548448 187872 44000 45 1586
1588 0 548224 188064 43960 64 1587
1589 0 548064 188224 43840 86 1588
1590 0 547936 188352 44040 60 1589
1591 0 547872 188480 44280 90 1590
1592 0 547648 188512 44480 115 1591
1593 0 547424 188448 44600 32 1592
1594 0 547168 188480 44600 45 1593
1595 0 546912 188576 44600 128 1594
1596 0 546688 188640 44720 148 1595
1597 0 546432 188640 44720 104 1596
1598 0 546336 188736 44480 107 1597
1599 0 549600 183744 45880 64 1566
1600 0 549600 183584 45680 51 1599
1601 0 549632 183520 45400 51 1600
1602 0 549728 183392 45200 71 1601
1603 0 549696 183328 44960 71 1602
1604 0 549632 183264 44720 101 1603
1605 0 549600 183200 44440 40 1604
1606 0 549504 183072 44240 51 1605
1607 0 549376 182944 44040 75 1606
1608 0 549344 182880 43760 45 1607
1609 0 549312 182848 43480 90 1608
1610 0 549216 182784 43240 160 1609
1611 0 549056 182720 43040 178 1610
1612 0 548960 182688 42800 198 1611
1613 0 548928 182624 42560 208 1612
1614 0 549152 182624 42360 200 1613
1615 0 549216 182432 42120 178 1614
1616 0 549408 182528 41960 160 1615
1617 0 549632 182624 41840 98 1616
1618 0 548992 183264 47120 202 1560
1619 0 548800 183424 47160 204 1618
1620 0 548736 183584 47360 163 1619
1621 0 548704 183648 47600 45 1620
1622 0 548768 183680 47840 75 1621
1623 0 548800 183712 48120 40 1622
1624 0 548576 183584 48040 32 1623
1625 0 550336 179552 48440 51 1539
1626 0 550112 179424 48440 51 1625
1627 0 549888 179296 48400 75 1626
1628 0 549710 179104 48320 -1 1627
1629 0 549324 178930 48160 -1 1628
1630 0 549149 178780 48080 -1 1629
1631 0 548870 178771 48000 -1 1630
1632 0 548576 178592 48040 32 1631
1633 0 548512 178560 47760 60 1632
1634 0 548352 178592 47560 81 1633
1635 0 548128 178720 47440 75 1634
1636 0 547090 178712.48 47160 189 1635
1637 0 546208 178944 46320 86 1636
1638 0 545984 178912 46200 96 1637
1639 0 545728 178912 46200 60 1638
1640 0 545472 178944 46200 51 1639
1641 0 545216 179040 46160 81 1640
1642 0 545010 179040 46080 -1 1641
1643 0 544851 179137 46040 -1 1642
1644 0 544700 179181 46120 -1 1643
1645 0 544602 179168 46160 -1 1644
1646 0 544257 179296 46200 -1 1645
1647 0 544320 179232 46280 60 1646
1648 0 544192 179328 46360 90 1647
1649 0 543968 179392 46520 160 1648
1650 0 543808 179456 46760 140 1649
1651 0 543648 179552 46960 60 1650
1652 0 543424 179712 47080 71 1651
1653 0 543264 179872 47240 101 1652
1654 0 543040 180000 47360 108 1653
1655 0 542784 180032 47400 122 1654
1656 0 542560 180032 47520 197 1655
1657 0 542336 180032 47680 209 1656
1658 0 542080 180096 47760 122 1657
1659 0 541920 180160 47960 98 1658
1660 0 541728 180096 48160 96 1659
1661 0 541472 180064 48200 86 1660
1662 0 541280 180224 48280 75 1661
1663 0 541120 180384 48480 115 1662
1664 0 540896 180512 48560 156 1663
1665 0 540672 180608 48640 122 1664
1666 0 540504 180712 48560 -1 1665
1667 0 540336 180763 48480 -1 1666
1668 0 540200 180831 48400 -1 1667
1669 0 540160 180800 48360 98 1668
1670 0 540128 180800 48320 81 1669
1671 0 539904 180800 48200 51 1670
1672 0 539744 180800 48000 32 1671
1673 0 539616 180800 47760 102 1672
1674 0 539680 180832 47520 108 1673
1675 0 539520 181024 47480 131 1674
1676 0 539392 181120 47280 90 1675
1677 0 539483 181077 47160 -1 1676
1678 0 539367 181275 47080 -1 1677
1679 0 539373 181433 47040 -1 1678
1680 0 539360 181536 46960 64 1679
1681 0 539328 181568 46920 45 1680
1682 0 539296 181760 46760 51 1681
1683 0 539360 181920 46520 128 1682
1684 0 539262.4 182481.86 45640 208 1683
1685 0 539300.8 182540.47 45320 208 1684
1686 0 539338.8 182622.19 44960 208 1685
1687 0 538944 182752 44040 115 1686
1688 0 538784 182752 43800 75 1687
1689 0 538656 182816 43560 96 1688
1690 0 538688 182880 43320 81 1689
1691 0 538688 182880 43040 141 1690
1692 0 538816 182976 42840 128 1691
1693 0 538976 183040 42640 102 1692
1694 0 539200 183136 42560 178 1693
1695 0 539392 183264 42360 189 1694
1696 0 539424 183392 42120 80 1695
1697 0 539456 183456 41880 160 1696
1698 0 539520 183424 41600 160 1697
1699 0 539520 183488 41320 75 1698
1700 0 539520 183520 41040 64 1699
1701 0 539488 183424 40800 134 1700
1702 0 539392 183424 40560 198 1701
1703 0 539232 183424 40360 51 1702
1704 0 539200 183360 40120 163 1703
1705 0 539040 183488 40200 120 1704
1706 0 538816 183648 40240 40 1705
1707 0 538624 183584 40400 124 1706
1708 0 538592 183328 40400 163 1707
1709 0 539040 183328 39920 104 1704
1710 0 538784 183392 39800 128 1709
1711 0 538624 183552 39640 124 1710
1712 0 538624 183744 39440 98 1711
1713 0 538656 183968 39280 178 1712
1714 0 538720 184000 39040 214 1713
1715 0 538784 183936 38800 186 1714
1716 0 538784 183936 38520 160 1715
1717 0 538848 184000 38280 164 1716
1718 0 538816 183840 38080 81 1717
1719 0 538688 183744 37880 90 1718
1720 0 538624 183744 37600 108 1719
1721 0 538496 183808 37360 71 1720
1722 0 538496 183872 37080 90 1721
1723 0 538496 183936 36800 115 1722
1724 0 538528 183808 36560 104 1723
1725 0 538592 183712 36320 164 1724
1726 0 538624 183744 36040 160 1725
1727 0 538656 183808 35800 160 1726
1728 0 538720 183808 35520 134 1727
1729 0 538656 183840 35240 71 1728
1730 0 538560 183936 35000 60 1729
1731 0 538560 183968 34720 45 1730
1732 0 538560 183936 34440 104 1731
1733 0 538496 183904 34200 90 1732
1734 0 538496 183936 33920 96 1733
1735 0 538400 184000 33680 75 1734
1736 0 538272 184032 33440 45 1735
1737 0 538112 184032 33240 60 1736
1738 0 537952 184032 33040 104 1737
1739 0 537792 184128 32800 108 1738
1740 0 537568 184160 32680 96 1739
1741 0 537376 184128 32520 194 1740
1742 0 537312 184064 32760 160 1741
1743 0 537152 184096 33000 164 1742
1744 0 536960 184128 33160 60 1743
1745 0 536768 184032 33320 137 1744
1746 0 536512 183936 33240 40 1745
1747 0 536288 183968 33120 80 1746
1748 0 536224 183936 32880 131 1747
1749 0 536128 183968 32640 120 1748
1750 0 536032 183936 32440 178 1749
1751 0 537152 184000 32440 176 1741
1752 0 536992 183968 32240 90 1751
1753 0 536800 184032 32080 140 1752
1754 0 536544 184032 32040 140 1753
1755 0 536320 183936 31960 160 1754
1756 0 536256 183776 31720 190 1755
1757 0 536160 183584 31560 208 1756
1758 0 535968 183424 31480 135 1757
1759 0 535712 183360 31400 64 1758
1760 0 535648 183360 31400 51 1759
1761 0 535624 183390 31320 -1 1759
1762 0 534648 183577.52 31120 75 1761
1763 0 533728 184128 30760 192 1762
1764 0 533686 184056 30720 -1 1763
1765 0 533780 184091 30520 -1 1764
1766 0 534117 184090 30240 -1 1765
1767 0 534270 184280 30040 -1 1766
1768 0 534282 184535 30000 -1 1767
1769 0 534184 184027 29960 -1 1768
1770 0 534318 183655 29720 -1 1769
1771 0 534446 183674 29560 -1 1770
1772 0 534454 183587 29440 -1 1771
1773 0 534411 183459 29320 -1 1772
1774 0 534688 183328 29280 40 1773
1775 0 534624 183328 29280 51 1774
1776 0 534400 183232 29200 98 1775
1777 0 534208 183136 29040 175 1776
1778 0 534240 182880 28960 137 1777
1779 0 534400 182656 28920 80 1778
1780 0 533568 184320 30800 32 1763
1781 0 533312 184416 30840 81 1780
1782 0 540448 180608 48760 80 1665
1783 0 575069 185827 41040 60 1389
1784 0 576297 185550 40640 91 1387
1785 0 575673 185826 40400 186 1784
1786 0 574205 185890 40160 282 1785
1787 0 574421 185880 40040 208 1786
1788 0 573277 186554 40040 96 1787
1789 0 573093 186586 39920 32 1788
1790 0 573065 186628 39880 32 1789
1791 0 573029 186668 39760 51 1790
1792 0 572997 186716 39640 51 1791
1793 0 572925 186812 39480 45 1792
1794 0 572977 186848 39320 45 1793
1795 0 573113 186940 39200 45 1794
1796 0 574689 185826 39840 221 1787
1797 0 574669 185818 39600 221 1796
1798 0 574889 185814 39360 221 1797
1799 0 576453 185494 40720 -1 1784
1800 0 576549 185464 40880 -1 1799
1801 0 576641 185516 41000 -1 1800
1802 0 578437 188231 39800 -1 1378
1803 0 600149 184277 41880 -1 1333
1804 0 605413 183921 44880 -1 1313
1805 0 631437 183937 68880 -1 1168
1806 0 630905 183533 68880 -1 1805
1807 0 632009 183977 73560 -1 1147
1808 0 631853 183889 73720 -1 1807
1809 0 633977 185509 74840 -1 1139
1810 0 633833 186125 74840 -1 1809
1811 0 636533 181283 105800 -1 1008
1812 0 639185 177679 123200 -1 933
1813 0 640529 176257 128960 -1 905
1814 0 640377 176357 129040 -1 1813
1815 0 644899 154485 191560 -1 611
1816 0 645395 154231 191680 -1 1815
1817 0 645975 153793 191800 -1 1816
1818 0 646967 153743 191680 -1 1817
1819 0 647451 153605 191560 -1 1818
1820 0 647755 153673 191400 -1 1819
1821 0 648103 153511 191240 -1 1820
1822 0 648511 153527 191040 -1 1821
1823 0 648699 153431 190920 -1 1822
1824 0 648839 153363 190760 -1 1823
1825 0 648959 153331 190600 -1 1824
1826 0 649203 153263 190440 -1 1825
1827 0 649451 153243 190280 -1 1826
1828 0 649571 153235 190120 -1 1827
1829 0 649747 153207 189920 -1 1828
1830 0 649891 153247 189720 -1 1829
1831 0 649971 153207 189520 -1 1830
1832 0 650175 153071 189320 -1 1831
1833 0 650227 152999 189160 -1 1832
1834 0 650491 152977 189000 -1 1833
1835 0 650647 152909 188840 -1 1834
1836 0 650931 152965 188640 -1 1835
1837 0 651279 153029 188440 -1 1836
1838 0 651363 152945 188240 -1 1837
1839 0 651499 152933 188080 -1 1838
1840 0 651563 152929 187920 -1 1839
1841 0 651811 152925 187760 -1 1840
1842 0 651851 152883 187600 -1 1841
1843 0 651931 152853 187400 -1 1842
1844 0 651945.7 152899.67 187360 -1 1843
1845 0 651975 152993 187280 -1 1844
1846 0 651959 152968.2 187240 -1 1845
1847 0 651895 152869 187080 -1 1846
1848 0 651871 152871 186960 -1 1847
1849 0 652115 152721 186840 -1 1848
1850 0 652119 152613 186640 -1 1849
1851 0 651767 152721 186440 -1 1850
1852 0 651797 152729 186360 -1 1851
1853 0 651827 152737 186280 -1 1852
1854 0 651851 152763.67 186240 -1 1853
1855 0 651899 152817 186160 -1 1854
1856 0 651975 152188 185960 -1 1855
1857 0 652179 153144 185960 -1 1856
1858 0 652199 153350 185840 -1 1857
1859 0 652299 153288 185720 -1 1858
1860 0 652371 153240 185640 -1 1859
1861 0 652591 153182 185520 -1 1860
1862 0 652411 151340 185960 -1 1856
1863 0 653231 151202 185800 -1 1862
1864 0 653735 151452 185800 -1 1863
1865 0 654231 151690 185800 -1 1864
1866 0 654291 151836 185960 -1 1865
1867 0 654299 151852 186120 -1 1866
1868 0 654319 151846 186280 -1 1867
1869 0 654391 151870 186360 -1 1868
1870 0 654611 151854 186560 -1 1869
1871 0 654643 151914 186680 -1 1870
1872 0 654567 152182 186720 -1 1871
1873 0 654535 152202 186800 -1 1872
1874 0 654631 152216 186840 -1 1873
1875 0 654735 152390 186840 -1 1874
1876 0 654631 152614 186880 -1 1875
1877 0 654647 152710 186920 -1 1876
1878 0 654523 151638 185800 -1 1865
1879 0 654847 151558 185800 -1 1878
1880 0 654927 151508 185760 -1 1879
1881 0 655063 151496 185720 -1 1880
1882 0 655095 151512 185680 -1 1881
1883 0 655109 151548 185640 -1 1882
1884 0 655125 151572 185600 -1 1883
1885 0 655135 151576 185560 -1 1884
1886 0 655223 151612 185520 -1 1885
1887 0 653699 151664 185800 -1 1864
1888 0 653717 151841 185840 -1 1887
1889 0 653733 151889 185880 -1 1888
1890 0 653729 151945 185920 -1 1889
1891 0 653721 152016 185960 -1 1890
1892 0 653775 152056 186000 -1 1891
1893 0 653075 151192 185440 -1 1863
1894 0 652811 151644 185440 -1 1893
1895 0 652931 151858 185320 -1 1894
1896 0 653019 152040 185280 -1 1895
1897 0 653079 152052 185120 -1 1896
1898 0 653167 152234 185040 -1 1897
1899 0 653119 152186 184920 -1 1898
1900 0 653083 152162 184800 -1 1899
1901 0 653099 152214 184680 -1 1900
1902 0 653119 152398 184640 -1 1901
1903 0 653323 152548 184640 -1 1902
1904 0 653411 152568 184680 -1 1903
1905 0 653483 152592 184720 -1 1904
1906 0 653555 152636 184760 -1 1905
1907 0 653607 152680 184800 -1 1906
1908 0 653643 152708 184840 -1 1907
1909 0 653707 152736 184880 -1 1908
1910 0 653715 152776 184920 -1 1909
1911 0 653699 152788 184960 -1 1910
1912 0 653731 152792 185000 -1 1911
1913 0 653735 152816 185040 -1 1912
1914 0 653743 152852 185080 -1 1913
1915 0 653751 152846 185120 -1 1914
1916 0 653763 152830 185160 -1 1915
1917 0 653779 152821 185240 -1 1916
1918 0 653147 152178 184520 -1 1901
1919 0 653187 152150 184440 -1 1918
1920 0 653223 152124 184400 -1 1919
1921 0 653259 152098 184360 -1 1920
1922 0 653275 152082 184320 -1 1921
1923 0 653315 152054 184240 -1 1922
1924 0 653435 152098 184160 -1 1923
1925 0 653503 152202 184080 -1 1924
1926 0 653599 152102 184000 -1 1925
1927 0 653583 152034 183920 -1 1926
1928 0 653635 151942 183840 -1 1927
1929 0 653571 151738 183760 -1 1928
1930 0 653539 151558 183680 -1 1929
1931 0 653663 152206 183840 -1 1928
1932 0 653655 152226 183800 -1 1931
1933 0 653671 152214 183760 -1 1932
1934 0 653859 152324 183720 -1 1933
1935 0 653939 152368 183680 -1 1934
1936 0 653991 152352 183640 -1 1935
1937 0 653923 152344 183600 -1 1936
1938 0 652791 151710 185160 -1 1897
1939 0 652811 151659 185080 -1 1938
1940 0 652813 151631 184960 -1 1939
1941 0 652849 151623 184880 -1 1940
1942 0 652867 151599 184800 -1 1941
1943 0 652863 151571 184720 -1 1942
1944 0 652833 151541 184640 -1 1943
1945 0 652759 151523 184560 -1 1944
1946 0 652729 151523 184520 -1 1945
1947 0 652637 151541 184480 -1 1946
1948 0 652593 151485 184440 -1 1947
1949 0 652577 151501 184400 -1 1948
1950 0 652569 151443 184360 -1 1949
1951 0 652497 151303 184280 -1 1950
1952 0 652505 151291 184200 -1 1951
1953 0 652513 151279 184160 -1 1952
1954 0 652509 151259 184120 -1 1953
1955 0 652425 151199 184040 -1 1954
1956 0 652385 151167 183960 -1 1955
1957 0 652353 151095 183880 -1 1956
1958 0 652331 151056 183840 -1 1957
1959 0 652339 151040 183800 -1 1958
1960 0 652325 151012 183760 -1 1959
1961 0 652307 150978 183720 -1 1960
1962 0 652293 150960 183680 -1 1961
1963 0 652275 150906 183640 -1 1962
1964 0 652247 150852 183600 -1 1963
1965 0 652155 150702 183560 -1 1964
1966 0 652137 150619 183520 -1 1965
1967 0 652121 150547 183480 -1 1966
1968 0 652127 150505 183440 -1 1967
1969 0 653599 152590 185280 -1 1896
1970 0 654195 152610 185280 -1 1969
1971 0 654987 152996 185320 -1 1970
1972 0 655179 152910 185400 -1 1971
1973 0 655831 153294 185400 -1 1972
1974 0 655975 153588 185400 -1 1973
1975 0 656231 153696 185400 -1 1974
1976 0 653307 151008 185360 -1 1893
1977 0 653527 150968 185280 -1 1976
1978 0 653899 150986 185280 -1 1977
1979 0 653891 150976 185400 -1 1978
1980 0 653867 150900 185480 -1 1979
1981 0 653899 150860 185560 -1 1980
1982 0 653911 150858 185600 -1 1981
1983 0 652803 150288 185960 -1 1862
1984 0 653123 150154 185840 -1 1983
1985 0 653391 149945 185760 -1 1984
1986 0 653451 149858 185840 -1 1985
1987 0 653439 149838 185920 -1 1986
1988 0 653659 149736 185680 -1 1985
1989 0 653795 149578 185560 -1 1988
1990 0 653911 149420 185480 -1 1989
1991 0 653931 149282 185400 -1 1990
1992 0 653979 149040 185280 -1 1991
1993 0 654063 148952 185160 -1 1992
1994 0 654139 148874 185040 -1 1993
1995 0 654203 148768 184840 -1 1994
1996 0 654215 148636 184680 -1 1995
1997 0 654347 148648 184480 -1 1996
1998 0 654299 148170 184320 -1 1997
1999 0 654367 148024 184160 -1 1998
2000 0 654191 147846 184040 -1 1999
2001 0 654183 147628 183920 -1 2000
2002 0 654043 147858 183920 -1 2001
2003 0 654039 147768 183800 -1 2002
2004 0 654071 147752 183680 -1 2003
2005 0 654047 147740 183560 -1 2004
2006 0 654151 147760 183480 -1 2005
2007 0 654139 147696 183400 -1 2006
2008 0 653895 147664 183400 -1 2007
2009 0 653587 147552 183320 -1 2008
2010 0 653443 147538 183280 -1 2009
2011 0 653387 147442 183200 -1 2010
2012 0 653331 147412 183160 -1 2011
2013 0 653307 147332 183160 -1 2012
2014 0 653439 147444 183120 -1 2012
2015 0 653471 147452 183080 -1 2014
2016 0 653487 147456 183040 -1 2015
2017 0 653483 147444 183000 -1 2016
2018 0 653475 147452 182960 -1 2017
2019 0 653505 147499 182920 -1 2018
2020 0 653517 147557 182880 -1 2019
2021 0 653491 147597 182840 -1 2020
2022 0 653399 147585 182800 -1 2021
2023 0 653325 147587 182760 -1 2022
2024 0 653209 147601 182720 -1 2023
2025 0 652909 147579 182680 -1 2024
2026 0 652857 147615 182600 -1 2025
2027 0 652901 147649 182560 -1 2026
2028 0 652681 147239 182640 -1 2025
2029 0 652589 147291 182560 -1 2028
2030 0 652549 147303 182520 -1 2029
2031 0 652529 147287 182480 -1 2030
2032 0 652589 147197 182440 -1 2031
2033 0 652521 147215 182360 -1 2032
2034 0 652377 147247 182240 -1 2033
2035 0 652395.7 147233.67 182160 -1 2034
2036 0 652405 147227 182120 -1 2035
2037 0 652397 147217 182080 -1 2036
2038 0 652365 147193 181960 -1 2037
2039 0 652273 147161 181800 -1 2038
2040 0 652269 147121 181680 -1 2039
2041 0 652205 147069 181560 -1 2040
2042 0 652141 146993 181440 -1 2041
2043 0 652153 146973 181360 -1 2042
2044 0 652141 146951 181320 -1 2043
2045 0 652145 146895 181240 -1 2044
2046 0 652181 146943 181200 -1 2045
2047 0 652249 146951 181080 -1 2046
2048 0 652353 146887 180920 -1 2047
2049 0 652497 146841 180840 -1 2048
2050 0 652545 146925 180760 -1 2049
2051 0 652605 146929 180680 -1 2050
2052 0 652593 146977 180640 -1 2051
2053 0 652697 147175 182720 -1 2028
2054 0 652669 147071 182800 -1 2053
2055 0 654619 147836 183400 -1 2007
2056 0 654591 147816 183320 -1 2055
2057 0 654779 147852 183240 -1 2056
2058 0 654747 147924 183080 -1 2057
2059 0 654835 148004 183000 -1 2058
2060 0 654963 148130 182920 -1 2059
2061 0 655071 148186 182840 -1 2060
2062 0 655123 148286 182720 -1 2061
2063 0 655227 148422 182680 -1 2062
2064 0 655207 148448 182600 -1 2063
2065 0 655415 148476 182600 -1 2064
2066 0 655195 148448 182520 -1 2064
2067 0 655183 148480 182440 -1 2066
2068 0 655119 148432 182360 -1 2067
2069 0 655027 148444 182240 -1 2068
2070 0 654983 148448 182160 -1 2069
2071 0 654983 148476 182080 -1 2070
2072 0 654971 148460 182000 -1 2071
2073 0 654995 148476 181920 -1 2072
2074 0 655015 148464 181840 -1 2073
2075 0 655055 148420 181760 -1 2074
2076 0 655035 148368 181680 -1 2075
2077 0 655027 148334 181600 -1 2076
2078 0 655015 148294 181520 -1 2077
2079 0 654943 148246 181440 -1 2078
2080 0 654863 148242 181400 -1 2079
2081 0 654371 148350 181400 -1 2080
2082 0 654299 148322 181520 -1 2081
2083 0 654301.7 148287.33 181600 -1 2082
2084 0 654935 148134 181320 -1 2080
2085 0 654939 148046 181240 -1 2084
2086 0 654979 147928 181160 -1 2085
2087 0 654995 147900 181080 -1 2086
2088 0 655043 147820 181000 -1 2087
2089 0 655103 147736 180920 -1 2088
2090 0 655103 147692 180880 -1 2089
2091 0 655139 147630 180840 -1 2090
2092 0 655175 147586 180800 -1 2091
2093 0 655155 147546 180760 -1 2092
2094 0 655159 147518 180720 -1 2093
2095 0 655111 147470 180680 -1 2094
2096 0 655103 147462 180640 -1 2095
2097 0 655079 147450 180600 -1 2096
2098 0 655051 147410 180560 -1 2097
2099 0 655027 147402 180520 -1 2098
2100 0 655003 147374 180440 -1 2099
2101 0 654979 147282 180360 -1 2100
2102 0 654799 147222 180240 -1 2101
2103 0 654883 147918 182720 -1 2062
2104 0 654311 147378 183920 -1 2001
2105 0 654123 146400 183840 -1 2104
2106 0 654131 146310 183680 -1 2105
2107 0 654163 145936 183520 -1 2106
2108 0 654143 145810 183400 -1 2107
2109 0 654043 145666 183320 -1 2108
2110 0 654023 145623 183280 -1 2109
2111 0 654003 145580 183240 -1 2110
2112 0 653987 145574 183200 -1 2111
2113 0 653991 145586 183120 -1 2112
2114 0 653999 145638 183040 -1 2113
2115 0 653987 145674 183000 -1 2114
2116 0 653967 145698 182920 -1 2115
2117 0 653935 145778 182840 -1 2116
2118 0 653775 145940 182760 -1 2117
2119 0 653739 145900 182680 -1 2118
2120 0 653763 146076 182680 -1 2119
2121 0 653759 146164 182600 -1 2120
2122 0 653731 146202 182560 -1 2121
2123 0 653655 146270 182480 -1 2122
2124 0 653635 146314 182440 -1 2123
2125 0 653639 145846 182560 -1 2119
2126 0 653647 145800 182480 -1 2125
2127 0 653599 145772 182360 -1 2126
2128 0 653579 145832 182240 -1 2127
2129 0 653591 145820 182120 -1 2128
2130 0 653531 145784 182040 -1 2129
2131 0 653419 145760 181960 -1 2130
2132 0 653359 145746 181880 -1 2131
2133 0 653327 145714 181800 -1 2132
2134 0 653351 145666 181720 -1 2133
2135 0 653367 145556 181680 -1 2134
2136 0 653399 145512 181640 -1 2135
2137 0 653451 145504 181600 -1 2136
2138 0 653303 145394 181560 -1 2136
2139 0 653211 145366 181480 -1 2138
2140 0 653167 145310 181400 -1 2139
2141 0 653159 145298 181320 -1 2140
2142 0 653083 145088 181280 -1 2141
2143 0 653035 145260 181240 -1 2142
2144 0 653031 145278 181200 -1 2143
2145 0 653019 145252 181120 -1 2144
2146 0 653019 145208 181000 -1 2145
2147 0 653047 145156 180920 -1 2146
2148 0 653079 145132 180840 -1 2147
2149 0 653095 145108 180760 -1 2148
2150 0 653125 145133 180640 -1 2149
2151 0 653181 145103 180560 -1 2150
2152 0 653257 145095 180440 -1 2151
2153 0 653271 145089 180320 -1 2152
2154 0 653272 145065 180280 -1 2153
2155 0 653273 145041 180240 -1 2154
2156 0 653293 145015 180200 -1 2155
2157 0 653325 144999 180160 -1 2156
2158 0 653313 144949 180080 -1 2157
2159 0 653333 144961 180040 -1 2158
2160 0 653385 144937 179960 -1 2159
2161 0 653437 144713 179920 -1 2160
2162 0 653529 144725 179760 -1 2161
2163 0 653585 144709 179600 -1 2162
2164 0 653793 144621 179560 -1 2163
2165 0 653817 144321 179520 -1 2164
2166 0 654177 144169 179560 -1 2165
2167 0 654301 144165 179600 -1 2166
2168 0 654153 144045 179520 -1 2166
2169 0 654121 143953 179400 -1 2168
2170 0 654197 143737 179360 -1 2169
2171 0 654157 143709 179320 -1 2170
2172 0 654049 143669 179240 -1 2171
2173 0 653933 143617 179200 -1 2172
2174 0 653893 143605 179160 -1 2173
2175 0 653409 144685 180000 -1 2161
2176 0 653321 144481 180080 -1 2175
2177 0 653097 144281 180160 -1 2176
2178 0 652937 144045 180080 -1 2177
2179 0 652977 143909 180000 -1 2178
2180 0 653093 143837 179920 -1 2179
2181 0 653085 143797 179800 -1 2180
2182 0 653461 145121 179960 -1 2160
2183 0 653529 145165 179880 -1 2182
2184 0 652423 151318 186000 -1 1862
2185 0 651367 152923 186960 -1 1848
2186 0 651095 152989 187000 -1 2185
2187 0 650843 152909 186920 -1 2186
2188 0 650787 152941 186880 -1 2187
2189 0 650587 153009 186840 -1 2188
2190 0 650551 153057 186800 -1 2189
2191 0 650507 153063 186760 -1 2190
2192 0 650399 153079 186720 -1 2191
2193 0 642715 152491 191560 -1 606
2194 0 642699 152571 191760 -1 2193
2195 0 642371 151759 191760 -1 2194
2196 0 642403 151607 191920 -1 2195
2197 0 642443 151247 192080 -1 2196
2198 0 641907 146645 189720 -1 597
2199 0 641803 146685 189680 -1 2198
2200 0 641799 146653 189640 -1 2199
2201 0 641735 146665 189560 -1 2200
2202 0 641723 146673 189440 -1 2201
2203 0 641463 146699 189360 -1 2202
2204 0 641431 146651 189280 -1 2203
2205 0 641391 146641 189200 -1 2204
2206 0 641167 146429 189160 -1 2205
2207 0 641415 146637 189160 -1 2205
2208 0 641455 146677 189120 -1 2207
2209 0 641499 146657 189080 -1 2208
2210 0 641515 146693 189040 -1 2209
2211 0 641535 146709 189000 -1 2210
2212 0 641527 146729 188960 -1 2211
2213 0 641547 146749 188920 -1 2212
2214 0 641547 146749 188880 -1 2213
2215 0 644783 134335 184120 -1 142
2216 0 644975 134231 183960 -1 2215
2217 0 645087 134073 183800 -1 2216
2218 0 645451 133979 183680 -1 2217
2219 0 645627 133803 183480 -1 2218
2220 0 645795 133689 183320 -1 2219
2221 0 645971 133605 183160 -1 2220
2222 0 646015 133629 183000 -1 2221
2223 0 646147 133547 182840 -1 2222
2224 0 646279 133563 182680 -1 2223
2225 0 646431 133547 182480 -1 2224
2226 0 646663 133547 182280 -1 2225
2227 0 646659 133577 182120 -1 2226
2228 0 646647 133779 182000 -1 2227
2229 0 646819 133715 181880 -1 2228
2230 0 646775 133743 181680 -1 2229
2231 0 646971 133675 181560 -1 2230
2232 0 647203 133635 181360 -1 2231
2233 0 647295 133493 181240 -1 2232
2234 0 647479 133601 181040 -1 2233
2235 0 647859 133679 180840 -1 2234
2236 0 648523 133985 180680 -1 2235
2237 0 649439 134423 180680 -1 2236
2238 0 649603 134969.17 180880 -1 2237
2239 0 650479.8 134969.17 180720 -1 2238
2240 0 650577 134838.5 180600 -1 2239
2241 0 650561.5 134989.95 180480 -1 2240
2242 0 650643.56 134992.78 180360 -1 2241
2243 0 650722.75 135032.39 180240 -1 2242
2244 0 650768.5 135013.5 180160 -1 2243
2245 0 650782.7 135135.11 180160 -1 2244
2246 0 650497.3 135441.7 180120 -1 2245
2247 0 650412.5 135438.88 179960 -1 2246
2248 0 650644.4 135358.27 179840 -1 2247
2249 0 650684 135371 179800 -1 2248
2250 0 651100 135435 179760 -1 2249
2251 0 651148 135559 179680 -1 2250
2252 0 651008 135655 179600 -1 2251
2253 0 651180 135779 179480 -1 2252
2254 0 651168 135831 179360 -1 2253
2255 0 651140 135951 179240 -1 2254
2256 0 651076 136023 179120 -1 2255
2257 0 651084 136021 179000 -1 2256
2258 0 651172 135971 178920 -1 2257
2259 0 651238 135957 178760 -1 2258
2260 0 651240 135951 178640 -1 2259
2261 0 651176 135985 178520 -1 2260
2262 0 651086 136075 178440 -1 2261
2263 0 651186 135990 178320 -1 2262
2264 0 651210 135962 178200 -1 2263
2265 0 651168 135856 178040 -1 2264
2266 0 651122 135998 177880 -1 2265
2267 0 651138 136086 177720 -1 2266
2268 0 651164 136156 177560 -1 2267
2269 0 651188 136216 177440 -1 2268
2270 0 651132 136194 177320 -1 2269
2271 0 651110 136186 177240 -1 2270
2272 0 651126 136121 177120 -1 2271
2273 0 651196 136159 176960 -1 2272
2274 0 651252 136148 176800 -1 2273
2275 0 651778 136216 176720 -1 2274
2276 0 651826 136235 176680 -1 2275
2277 0 651996 136277 176640 -1 2276
2278 0 652022 136363 176520 -1 2277
2279 0 652044 136408 176400 -1 2278
2280 0 651730 136530 176400 -1 2279
2281 0 651642 136594 176320 -1 2280
2282 0 651610 136694 176240 -1 2281
2283 0 651576 136723 176160 -1 2282
2284 0 651512 136816 176120 -1 2283
2285 0 651256 137110 176120 -1 2284
2286 0 651099.2 137107.6 176280 -1 2285
2287 0 651060 137107 176320 -1 2286
2288 0 650894 137153 176360 -1 2287
2289 0 650836 137169 176440 -1 2288
2290 0 650796 137157 176520 -1 2289
2291 0 650910 137109 176640 -1 2290
2292 0 650910 137088 176720 -1 2291
2293 0 650814 137184 176720 -1 2292
2294 0 650820 137190 176760 -1 2293
2295 0 650804 137224 176800 -1 2294
2296 0 650804 137230 176840 -1 2295
2297 0 650814 137244 176880 -1 2296
2298 0 650776 137264 176920 -1 2297
2299 0 650762 137284 176960 -1 2298
2300 0 650738 137262 177000 -1 2299
2301 0 650684 137254 177040 -1 2300
2302 0 650684 137232 177080 -1 2301
2303 0 650678 137224 177120 -1 2302
2304 0 650674 137190 177160 -1 2303
2305 0 650672 137200 177200 -1 2304
2306 0 650671 137190 177240 -1 2305
2307 0 650670 137180 177280 -1 2306
2308 0 650628 137201 177360 -1 2307
2309 0 650584 137217 177440 -1 2308
2310 0 650574 137219 177480 -1 2309
2311 0 650558 137219 177520 -1 2310
2312 0 650570 137221 177560 -1 2311
2313 0 650578 137221 177600 -1 2312
2314 0 650590 137231 177640 -1 2313
2315 0 650580 137247 177680 -1 2314
2316 0 650564 137253 177720 -1 2315
2317 0 650560 137263 177760 -1 2316
2318 0 650568 137267 177800 -1 2317
2319 0 650930 137117 176080 -1 2286
2320 0 650868 137096 175920 -1 2319
2321 0 650838 137132 175800 -1 2320
2322 0 652058 136409 176320 -1 2279
2323 0 652100 136467 176200 -1 2322
2324 0 652212 136440 176080 -1 2323
2325 0 652494 136453 176040 -1 2324
2326 0 652844 136721 176000 -1 2325
2327 0 652888 136691 175960 -1 2326
2328 0 652872 136677 175920 -1 2327
2329 0 652842 136643 175880 -1 2328
2330 0 652824 136653 175840 -1 2329
2331 0 652826 136675 175800 -1 2330
2332 0 652824 136707 175760 -1 2331
2333 0 652864 136714 175720 -1 2332
2334 0 652924 136665 175680 -1 2333
2335 0 653014 136552 175600 -1 2334
2336 0 653010 136778 175560 -1 2335
2337 0 653028 136600 175520 -1 2336
2338 0 653040 136615 175480 -1 2337
2339 0 653098 136349 175440 -1 2338
2340 0 653164 136265 175400 -1 2339
2341 0 653218 136241 175280 -1 2340
2342 0 653242 136240 175200 -1 2341
2343 0 653242 136133 175160 -1 2342
2344 0 653146 136068 175200 -1 2343
2345 0 653118 136037 175240 -1 2344
2346 0 653042 135981 175320 -1 2345
2347 0 652956 135951 175400 -1 2346
2348 0 652896 135953 175480 -1 2347
2349 0 653060 135778 175520 -1 2348
2350 0 653036 135823 175560 -1 2349
2351 0 653056 135571 175600 -1 2350
2352 0 653014 135597 175640 -1 2351
2353 0 653360 136059 175040 -1 2343
2354 0 653484 136082 174920 -1 2353
2355 0 653466 136069 174880 -1 2354
2356 0 653524 136014 174720 -1 2355
2357 0 653498 135971 174680 -1 2356
2358 0 653474 135971 174640 -1 2357
2359 0 653438 135915 174560 -1 2358
2360 0 653412 135878 174480 -1 2359
2361 0 653104 136441 175680 -1 2335
2362 0 653038 136466 175760 -1 2361
2363 0 652122 136141 176680 -1 2277
2364 0 652144 136122 176720 -1 2363
2365 0 652118 136096 176760 -1 2364
2366 0 651056 136149 176720 -1 2274
2367 0 651236 136241 176680 -1 2366
2368 0 651194 136281 176560 -1 2367
2369 0 650772 136095 176680 -1 2366
2370 0 650698 136082 176640 -1 2369
2371 0 650550 136048 176600 -1 2370
2372 0 650460 136024 176560 -1 2371
2373 0 650188 135972 176480 -1 2372
2374 0 649998 136048 176440 -1 2373
2375 0 649966 136054 176400 -1 2374
2376 0 649832 136104 176280 -1 2375
2377 0 649433.2 136201.58 176280 -1 2376
2378 0 649424.7 136419.38 176280 -1 2377
2379 0 649396.7 136468.5 176320 -1 2378
2380 0 649385.4 136499.61 176400 -1 2379
2381 0 649470.25 136530.72 176440 -1 2380
2382 0 649524 136553.34 176480 -1 2381
2383 0 649580.56 136573.16 176520 -1 2382
2384 0 649580.56 136592.95 176560 -1 2383
2385 0 649583.4 136583.05 176600 -1 2384
2386 0 649572.06 136588.7 176640 -1 2385
2387 0 649919.7 136077.12 176200 -1 2376
2388 0 649993.25 136057.33 176080 -1 2387
2389 0 650032.8 136048.84 176000 -1 2388
2390 0 650055.44 136057.33 175920 -1 2389
2391 0 649998.9 136034.7 175840 -1 2390
2392 0 649953.6 136057.33 175800 -1 2391
2393 0 650964 135518 178040 -1 2265
2394 0 651048.4 135330.14 178080 -1 2393
2395 0 650822 135370 177960 -1 2393
2396 0 650776 135368 177920 -1 2395
2397 0 650662 135366 177840 -1 2396
2398 0 650574.3 135313.67 177800 -1 2397
2399 0 650514.94 135209.02 177760 -1 2398
2400 0 650520.56 135206.19 177720 -1 2399
2401 0 650492.3 135155.28 177680 -1 2400
2402 0 650489.44 135177.9 177640 -1 2401
2403 0 650464 135172.25 177600 -1 2402
2404 0 650099.1 135028 177560 -1 2403
2405 0 649963.25 135029.42 177600 -1 2404
2406 0 649929.3 135043.56 177680 -1 2405
2407 0 649850.1 135097.3 177760 -1 2406
2408 0 650611.06 135143.97 177720 -1 2400
2409 0 650613.94 135160.94 177760 -1 2408
2410 0 650653.5 135132.66 177800 -1 2409
2411 0 650690.3 135115.69 177840 -1 2410
2412 0 650744 135084.58 177880 -1 2411
2413 0 650772.3 135070.42 177920 -1 2412
2414 0 650803.44 135044.97 177960 -1 2413
2415 0 650806.25 135047.8 178000 -1 2414
2416 0 650826.06 135033.66 178040 -1 2415
2417 0 650834.56 135013.86 178120 -1 2416
2418 0 650994.6 135533.78 178120 -1 2393
2419 0 650983.3 135556.4 178200 -1 2418
2420 0 650980.5 135533.78 178240 -1 2419
2421 0 650960.7 135497.02 178280 -1 2420
2422 0 650904 136195 178440 -1 2262
2423 0 650888 136133 179000 -1 2257
2424 0 650772.06 136213.61 178920 -1 2423
2425 0 650755.06 136210.78 178880 -1 2424
2426 0 650690 136239.06 178840 -1 2425
2427 0 650661.75 136253.2 178800 -1 2426
2428 0 650605.44 136344.92 178760 -1 2427
2429 0 650571.5 136163.9 179000 -1 2423
2430 0 650487.1 136156.92 179040 -1 2429
2431 0 650184.5 136145.61 179080 -1 2430
2432 0 649946.44 136158.73 179000 -1 2431
2433 0 649912.5 136250.66 178920 -1 2432
2434 0 649827.6 136261.97 178880 -1 2433
2435 0 649836.1 136276.11 178840 -1 2434
2436 0 649838.94 136276.11 178800 -1 2435
2437 0 650019.3 135430.39 179960 -1 2247
2438 0 649810 135622.73 179960 -1 2437
2439 0 649651.6 135645.36 179880 -1 2438
2440 0 649524.4 135554.84 179760 -1 2439
2441 0 649481.56 135655.4 179720 -1 2440
2442 0 649277.94 135678.03 179680 -1 2441
2443 0 649215.7 135678.03 179640 -1 2442
2444 0 649105.4 135709.16 179600 -1 2443
2445 0 649085.2 135704.75 179560 -1 2444
2446 0 648960.75 135699.1 179520 -1 2445
2447 0 648845.06 135694.75 179480 -1 2446
2448 0 648833.75 135728.7 179440 -1 2447
2449 0 648830.9 135703.25 179360 -1 2448
2450 0 648794.1 135677.78 179280 -1 2449
2451 0 648765.8 135646.67 179240 -1 2450
2452 0 648774.3 135649.5 179200 -1 2451
2453 0 648760.2 135666.47 179160 -1 2452
2454 0 648751.7 135607.08 179080 -1 2453
2455 0 648703.6 135575.97 179000 -1 2454
2456 0 648689.5 135530.7 178920 -1 2455
2457 0 648655.5 135491.11 178880 -1 2456
2458 0 648587.6 135457.17 178840 -1 2457
2459 0 648448 135271 178840 -1 2458
2460 0 648484 135171 178800 -1 2459
2461 0 648504 135167 178720 -1 2460
2462 0 649425 135460.25 179720 -1 2441
2463 0 649269.44 135477.22 179680 -1 2462
2464 0 649210.06 135403.67 179640 -1 2463
2465 0 649065.8 135372.56 179600 -1 2464
2466 0 649082.75 135335.8 179560 -1 2465
2467 0 649085.6 135287.72 179520 -1 2466
2468 0 649074.25 135259.42 179480 -1 2467
2469 0 649062.94 135324.48 179440 -1 2468
2470 0 649062.94 135310.34 179400 -1 2469
2471 0 650581.8 134787.77 180640 -1 2240
2472 0 650553.5 134554.42 180640 -1 2471
2473 0 650612.94 134475.22 180560 -1 2472
2474 0 650627.06 134342.3 180440 -1 2473
2475 0 650579 134297.03 180360 -1 2474
2476 0 650562 134285.72 180320 -1 2475
2477 0 650516.75 134268.75 180240 -1 2476
2478 0 650460.2 134254.61 180160 -1 2477
2479 0 649675 134249 180640 -1 2237
2480 0 649707 134153 180560 -1 2479
2481 0 649791 133981 180480 -1 2480
2482 0 650247 133833 180440 -1 2481
2483 0 649811 133903 180400 -1 2481
2484 0 649823 133775 180320 -1 2483
2485 0 649823 133699 180240 -1 2484
2486 0 649811 133631 180160 -1 2485
2487 0 649783 133523 180080 -1 2486
2488 0 649631 133415 180040 -1 2487
2489 0 649547 133227 179960 -1 2488
2490 0 649259 133143 179920 -1 2489
2491 0 649127 133111 179880 -1 2490
2492 0 649027 133067 179760 -1 2491
2493 0 649011 132983 179640 -1 2492
2494 0 648855 132967 179600 -1 2493
2495 0 648955 132879 179480 -1 2494
2496 0 649039 132883 179400 -1 2495
2497 0 649051 132807 179320 -1 2496
2498 0 649159 132803 179200 -1 2497
2499 0 649195 132823 179120 -1 2498
2500 0 649207 132875 179040 -1 2499
2501 0 649215 132995 178920 -1 2500
2502 0 649243 133059 178800 -1 2501
2503 0 649203 133167 178720 -1 2502
2504 0 649191 132743 178920 -1 2500
2505 0 649291 132663 178880 -1 2504
2506 0 649431 132607 178800 -1 2505
2507 0 649483 132547 178720 -1 2506
2508 0 649535 132463 178640 -1 2507
2509 0 649487 132479 178560 -1 2508
2510 0 648907 133235 179680 -1 2492
2511 0 649875 133543 180040 -1 2487
