# Supplementary material for: Connectomics Analysis Reveals First-, Second-, and Third-Order Thermosensory and Hygrosensory Neurons in the Adult Drosophila Brain
Source: Curr Biol. 2020 Aug 17;30(16):3167–3182.e4. doi: 10.1016/j.cub.2020.06.028 (PMC7443704; doi:10.1016/j.cub.2020.06.028)
Supplement: Data S1. Skeletons and Meshes, Related to STAR Methods — marin2020-skeletons contains files describing the morphology of each neuron in this study (in FAFB14 space, .swc format). glomeruli_meshes contains the glomerular meshes (in FAFB14 space, .stl format). neuropil_meshes contains the glomerular meshes (in FAFB14 space, .stl format). [file mmc5.zip › VP_SI/marin2020-skeletons/12242212.swc]

# SWC format file
# based on specifications at http://www.neuronland.org/NLMorphologyConverter/MorphologyFormats/SWC/Spec.html
# Created by nat::write.neuron.swc
# PointNo Label X Y Z Radius Parent 
1 0 474395.2 271885.9 47040 -1 -1
2 0 474240 271744 47120 45 1
3 0 474240 271904 47320 75 2
4 0 474304 272096 47480 81 3
5 0 474304 272192 47600 45 4
6 0 474304 272288 47840 98 5
7 0 474400 272224 48080 51 6
8 0 474592 272416 48160 40 7
9 0 474816 272576 48280 81 8
10 0 474976 272608 48480 128 9
11 0 475104 272704 48680 108 10
12 0 475264 272704 48920 108 11
13 0 475360 272768 49160 107 12
14 0 475232 272864 49360 80 13
15 0 475200 272928 49640 124 14
16 0 475232 272992 49880 96 15
17 0 475296 272928 50120 64 16
18 0 475360 272992 50360 96 17
19 0 475360 273024 50640 101 18
20 0 475456 273056 50880 75 19
21 0 475488 272960 51120 75 20
22 0 475360 272960 51360 81 21
23 0 475264 272864 51600 98 22
24 0 474749.2 272633.8 52280 81 23
25 0 474699.7 272621 52400 81 24
26 0 474667.06 272632.28 52480 81 25
27 0 474651.2 272624.44 52520 81 26
28 0 474596.38 272495.3 52560 81 27
29 0 474612.3 272581.25 52600 81 28
30 0 474563.56 272587.2 52720 81 29
31 0 474459.06 272555.88 52920 98 30
32 0 474231.62 272546.62 53120 98 31
33 0 474107.75 272528.62 53320 75 32
34 0 474042.62 272525.9 53480 75 33
35 0 473968.97 272538.34 53640 108 34
36 0 473862.75 272534.88 53800 108 35
37 0 473793.4 272483.56 54000 45 36
38 0 473652.06 272425.16 54200 51 37
39 0 473590.44 272323.3 54400 107 38
40 0 473534.6 272265.75 54600 107 39
41 0 473513 272203.3 54800 137 40
42 0 473488.8 272153.5 54960 81 41
43 0 473385.53 272135.56 55160 98 42
44 0 473272.3 272109.38 55280 98 43
45 0 473208.62 272064.44 55360 107 44
46 0 473139.8 271998.94 55480 107 45
47 0 473037.62 271968.72 55560 101 46
48 0 472964.25 271889.94 55680 101 47
49 0 472880.75 271853.5 55760 107 48
50 0 472778.25 271812.38 55840 107 49
51 0 472698.1 271750.84 55920 90 50
52 0 472623.7 271719 55960 90 51
53 0 472534.88 271662.75 56040 102 52
54 0 472451.38 271589.84 56120 102 53
55 0 472381.97 271523.78 56200 102 54
56 0 472285.8 271475.75 56280 64 55
57 0 472167.2 271373.3 56360 91 56
58 0 472084.78 271354.94 56440 91 57
59 0 471971.44 271296.88 56520 91 58
60 0 471875 271233 56600 51 59
61 0 471780.78 271150.88 56680 51 60
62 0 471705.25 271098.7 56760 90 61
63 0 471600.56 271028.12 56800 90 62
64 0 471509.94 270976.2 56840 86 63
65 0 471469.03 270911.5 56880 86 64
66 0 471436.3 270882.88 56920 86 65
67 0 471400.9 270834.22 56960 86 66
68 0 471331.8 270761.25 57000 160 67
69 0 471305.72 270685.7 57040 160 68
70 0 471116.97 270480.75 57080 98 69
71 0 471017.9 270358.06 57160 107 70
72 0 470898.56 270271.88 57280 107 71
73 0 470760.44 270236.56 57360 60 72
74 0 470714.72 270160.75 57440 45 73
75 0 470597.34 270123.62 57520 32 74
76 0 470407.88 270068.88 57600 40 75
77 0 470198.97 269992.22 57680 102 76
78 0 469965.25 269929.2 57760 98 77
79 0 469740.38 269799.2 57880 98 78
80 0 469572.56 269758.75 58000 98 79
81 0 469403.7 269728.1 58080 86 80
82 0 469263.88 269698.47 58160 32 81
83 0 469134.03 269664.47 58240 32 82
84 0 469008.2 269595.47 58320 32 83
85 0 468865.16 269543.03 58400 86 84
86 0 468767.3 269492.8 58480 86 85
87 0 468576.1 269494.5 58560 96 86
88 0 468340.25 269479.78 58600 81 87
89 0 468110.8 269448 58640 98 88
90 0 467877.62 269386.72 58720 120 89
91 0 467701.3 269368.03 58800 120 90
92 0 467477.88 269355.97 58880 128 91
93 0 467257.62 269367.56 58960 104 92
94 0 467029.88 269377.25 59040 115 93
95 0 466915.34 269411.8 59120 91 94
96 0 466682.06 269469.3 59200 120 95
97 0 466522 269507.56 59280 120 96
98 0 466111.75 269688.06 59320 104 97
99 0 465889 269829.12 59280 98 98
100 0 465486.34 270111 59240 45 99
101 0 465352.75 270414 59200 32 100
102 0 465256.75 270588.94 59120 51 101
103 0 465244.16 270716.56 59040 51 102
104 0 465245.44 270842.25 58960 60 103
105 0 465266.06 271047.3 58840 60 104
106 0 465318.75 271154.56 58720 60 105
107 0 465589.47 271270.5 58560 98 106
108 0 465699.06 271393.94 58440 160 107
109 0 465884.03 271539.25 58280 134 108
110 0 466002.84 271715.62 58160 120 109
111 0 466082.06 271824.2 58080 120 110
112 0 466330.72 272035.38 58000 160 111
113 0 466674.62 272237.38 57920 75 112
114 0 466874.66 272365.5 57840 60 113
115 0 467081.3 272577.25 57760 80 114
116 0 467426.2 272717.56 57840 81 115
117 0 467888.94 272950.5 57920 120 116
118 0 468212.3 273080.53 58000 120 117
119 0 468526.88 273193.78 58080 120 118
120 0 468774.8 273232.25 58160 131 119
121 0 468924.28 273279.22 58200 134 120
122 0 469096.06 273334.3 58240 134 121
123 0 469611.25 273499.44 58320 120 122
124 0 470027.4 273631.88 58480 80 123
125 0 470083.8 273681.7 58600 80 124
126 0 470242.62 273802.38 58720 80 125
127 0 470470.22 273899.78 58840 139 126
128 0 470744.9 274041.53 59000 108 127
129 0 470931.9 274211.97 59120 124 128
130 0 471197.9 274303.5 59240 107 129
131 0 471326.22 274445.78 59360 108 130
132 0 471313.1 274627.1 59480 107 131
133 0 471095.84 274827.7 59560 86 132
134 0 470853.8 275041.62 59600 120 133
135 0 470192 275404.88 59560 51 134
136 0 469749.12 275692.75 59480 122 135
137 0 469038.44 275756.3 59440 136 136
138 0 468486.12 275608.7 59360 75 137
139 0 467942.56 275290.66 59280 136 138
140 0 467763 274957.5 59440 150 139
141 0 467655.94 274890.66 59520 150 140
142 0 467695 274707.12 59600 75 141
143 0 467719.12 274457 59680 80 142
144 0 467789.12 274194.88 59760 75 143
145 0 467920.44 273796.5 59880 91 144
146 0 468126.2 273568.94 60000 107 145
147 0 468244.9 273417.66 60080 107 146
148 0 468284.94 273169.2 60200 60 147
149 0 468314.47 272978.53 60320 91 148
150 0 468349.34 272803.56 60440 120 149
151 0 468361.25 272734.4 60520 102 150
152 0 468333.03 272618.06 60600 102 151
153 0 468336.25 272601.75 60640 102 152
154 0 468203 271857.6 60680 32 153
155 0 468236.28 271704.4 60720 32 154
156 0 468239.5 271800.7 60760 32 155
157 0 468341.56 271982.75 60960 32 156
158 0 468483.38 271943.3 61160 75 157
159 0 468539.12 271857.38 61320 122 158
160 0 468568.53 271745.94 61480 122 159
161 0 468607.88 271587.72 61680 108 160
162 0 468635.8 271474.94 61840 90 161
163 0 468687.78 271383.7 62000 81 162
164 0 468717.5 271374.38 62120 128 163
165 0 468616.72 271278.53 62280 128 164
166 0 468681.97 271230.62 62480 128 165
167 0 468685.28 271177.44 62560 32 166
168 0 468394.5 271024.12 62680 32 167
169 0 468314.2 270975.2 62840 137 168
170 0 468169.2 270923.3 63000 96 169
171 0 468060.53 270868.62 63160 124 170
172 0 467968.53 270767.7 63320 124 171
173 0 467885.7 270677.1 63480 64 172
174 0 467857.62 270677.1 63520 64 173
175 0 467804.25 270612.66 63680 98 174
176 0 467924.03 270436.47 63840 60 175
177 0 467973.94 270294.3 63960 60 176
178 0 468011.06 270154.62 64080 81 177
179 0 467906.75 270092.75 64200 81 178
180 0 467871.5 270071.75 64240 81 179
181 0 467742.44 270075.56 64360 107 180
182 0 467441.7 270085.25 64520 75 181
183 0 467119.06 270125.22 64680 81 182
184 0 467046.62 270054.62 64840 81 183
185 0 467001 269977.56 65040 86 184
186 0 466839.8 269883.53 65200 96 185
187 0 466642.62 269793.44 65320 120 186
188 0 466476.06 269699.94 65480 136 187
189 0 466389.44 269594.78 65640 136 188
190 0 466395.44 269543.2 65760 81 189
191 0 466335 269533.12 65920 81 190
192 0 466021.25 269638.5 65960 80 191
193 0 465866.25 269661.5 66000 98 192
194 0 465765.97 269646.88 66040 98 193
195 0 465626.88 269661.5 66080 96 194
196 0 465515.1 269653.8 66160 96 195
197 0 465368.3 269604.06 66280 120 196
198 0 465175.75 269597.5 66400 96 197
199 0 464994.62 269606 66520 96 198
200 0 464941.44 269577.03 66640 122 199
201 0 464807.1 269527.53 66760 122 200
202 0 464768.88 269379.5 66920 120 201
203 0 464706.5 269272.06 67080 98 202
204 0 464518.8 269225 67200 122 203
205 0 464371.16 269159.25 67320 122 204
206 0 464234.9 269074.94 67400 102 205
207 0 464104.5 269090.22 67480 128 206
208 0 463933.28 269076.12 67600 128 207
209 0 463575.7 268998.25 67720 102 208
210 0 463462 268973.94 67800 98 209
211 0 463387.62 268920.3 67920 98 210
212 0 463245.94 268817.66 68040 81 211
213 0 463098.38 268710.5 68200 45 212
214 0 462941.6 268620.16 68360 81 213
215 0 462658.38 268496.25 68560 96 214
216 0 462618.12 268435.6 68680 96 215
217 0 462579.4 268404.56 68800 128 216
218 0 462535.22 268315.56 68960 108 217
219 0 462466.94 268268.94 69080 60 218
220 0 462468.75 268205.4 69240 60 219
221 0 462430.8 268165.53 69400 60 220
222 0 462378.12 268062.44 69600 104 221
223 0 462348.06 268019.8 69760 108 222
224 0 462306.3 267939.5 69960 108 223
225 0 462236.84 267893.75 70120 98 224
226 0 462203.84 267824.75 70280 101 225
227 0 462201.97 267689.25 70440 101 226
228 0 462142.38 267577 70600 135 227
229 0 462132.7 267463.56 70720 120 228
230 0 462131.2 267442.12 70880 120 229
231 0 462116.56 267226.03 71040 102 230
232 0 462084.75 267090.56 71200 104 231
233 0 462068.7 266976.44 71280 71 232
234 0 462089.94 266910.12 71360 71 233
235 0 462081.3 266802.12 71440 102 234
236 0 462086.25 266694.56 71520 102 235
237 0 462113.5 266550.88 71600 96 236
238 0 462205.88 266358.1 71680 96 237
239 0 462245.16 266270.38 71760 98 238
240 0 462301.38 266085.9 71840 98 239
241 0 462342.1 265876.44 71920 102 240
242 0 462406.06 265541.9 72000 102 241
243 0 462579.12 265105.3 72040 71 242
244 0 462747.38 264802.7 72080 102 243
245 0 462784.62 264314.03 72120 128 244
246 0 462819.38 263786.88 72160 163 245
247 0 462847.44 263713.8 72240 163 246
248 0 462847.4 263713.78 72320 163 247
249 0 462859.78 263656.25 72440 163 248
250 0 462904.44 263365.5 72520 197 249
251 0 462899.5 263164.5 72600 166 250
252 0 462912.8 262846.7 72680 186 251
253 0 462924.12 262416.12 72760 139 252
254 0 462924.88 262149.47 72840 120 253
255 0 463092.44 261909.64 72880 124 254
256 0 463174.5 261731 72920 120 255
257 0 463230.2 261615.28 72960 120 256
258 0 463255.62 261544.9 73000 160 257
259 0 463400.75 261373.05 73080 160 258
260 0 463526.56 261155.12 73160 136 259
261 0 463586.9 261015.88 73240 150 260
262 0 463651.97 260778.2 73320 139 261
263 0 463803.72 260545.4 73400 120 262
264 0 463816.62 260324.34 73480 108 263
265 0 463817.94 260228.56 73560 108 264
266 0 463814.62 260141.98 73640 96 265
267 0 463801.25 260066.92 73720 96 266
268 0 463822.88 259903.62 73800 104 267
269 0 463848.75 259791.2 73880 104 268
270 0 463892.03 259625.73 73920 81 269
271 0 463922.2 259523.83 74000 81 270
272 0 463910.88 259439.5 74120 81 271
273 0 463816.88 259263.42 74240 81 272
274 0 463734.88 259171.95 74320 175 273
275 0 463743.66 259044.64 74400 175 274
276 0 463735.62 258875.22 74480 175 275
277 0 463761.62 258748.36 74640 75 276
278 0 463945.7 258544.28 74760 80 277
279 0 464060.12 258447.84 74880 131 278
280 0 464144.7 258240.53 75000 197 279
281 0 464179.2 258074.05 75120 139 280
282 0 464177.25 257999.58 75200 139 281
283 0 464199.44 257936.97 75320 139 282
284 0 464239.66 257788.33 75400 139 283
285 0 464259.94 257713.61 75440 139 284
286 0 464590.16 256682.28 75520 120 285
287 0 464882.66 256102.16 75600 168 286
288 0 464909.7 255547.28 75560 168 287
289 0 464910.16 255445.69 75480 168 288
290 0 464895.7 255016.6 75320 124 289
291 0 464872.38 254721.5 75240 134 290
292 0 464927.47 254586.66 75160 131 291
293 0 465056.4 254209.69 75080 175 292
294 0 465081.66 253928.22 75040 175 293
295 0 465028 253821.06 75000 136 294
296 0 465001.94 253559.62 74920 124 295
297 0 465024.8 253386.56 74840 124 296
298 0 464969.84 253259.44 74720 86 297
299 0 464889.44 253126.08 74560 75 298
300 0 464886.7 253033.83 74440 75 299
301 0 464954.88 252891.05 74320 96 300
302 0 464954.6 252802.53 74200 96 301
303 0 464997.38 252816.06 74040 131 302
304 0 465016.7 252808.06 73880 131 303
305 0 465028 252795.14 73800 122 304
306 0 464877.8 252843.73 73680 122 305
307 0 464790.38 252831.17 73600 122 306
308 0 464593 252849.1 73440 122 307
309 0 464348.38 252863.2 73280 96 308
310 0 464226.56 252867.97 73160 101 309
311 0 464106.53 252869.83 73000 101 310
312 0 464027.2 252900.94 72920 104 311
313 0 463956.16 252957.22 72800 104 312
314 0 463979.94 253095.31 72680 81 313
315 0 463896.88 253175.64 72560 91 314
316 0 463859.56 253215.42 72400 91 315
317 0 463810.44 253252.39 72240 81 316
318 0 463770.3 253289.89 72040 115 317
319 0 463770.4 253363.1 71840 115 318
320 0 463723.25 253495.86 71680 128 319
321 0 463691.8 253553.44 71520 122 320
322 0 463693.75 253554.4 71360 64 321
323 0 463684.4 253576.36 71160 64 322
324 0 463651.62 253591.34 71120 122 323
325 0 463587.25 253583.6 70960 122 324
326 0 463535.3 253607.77 70800 134 325
327 0 463521.75 253574.7 70640 134 326
328 0 463619.25 253515.58 70440 160 327
329 0 463676 253446.81 70320 137 328
330 0 463777.7 253323.6 70160 115 329
331 0 463831.3 253266.11 69960 115 330
332 0 463853.7 253240.83 69920 143 331
333 0 463861.25 253190.56 69800 156 332
334 0 463864.2 253184.47 69640 156 333
335 0 463941.7 253155.34 69440 90 334
336 0 464101.38 253053.03 69320 131 335
337 0 464132 252996.55 69120 131 336
338 0 464128.22 252825.12 68920 128 337
339 0 464261.44 252707.4 68800 202 338
340 0 464427.62 252568.9 68640 189 339
341 0 464446.75 252359 68520 153 340
342 0 464452.62 252289.31 68480 141 341
343 0 464403.56 251697.12 68520 86 342
344 0 464317.53 251588.62 68640 32 343
345 0 464314.72 251534.22 68800 32 344
346 0 463985.9 250982.78 68880 86 345
347 0 463789.7 250750.88 68960 75 346
348 0 463616.66 250448.9 69040 102 347
349 0 463573.9 250332.81 69200 90 348
350 0 463448 250132.88 69360 91 349
351 0 463367.25 249950.25 69440 91 350
352 0 463273.38 249705.27 69480 81 351
353 0 463163.1 249596.45 69600 81 352
354 0 463032.8 249319.05 69720 136 353
355 0 462911.97 249166.73 69880 136 354
356 0 462612.62 249028.98 70000 135 355
357 0 462457.72 248971.33 70120 135 356
358 0 462398.8 248963.78 70240 137 357
359 0 462231.06 248931.7 70360 136 358
360 0 462077.47 248903.92 70480 140 359
361 0 461805.84 248868.27 70600 163 360
362 0 461524.7 248823.77 70680 178 361
363 0 461367 248794 70720 191 362
364 0 461209.2 248763.61 70760 204 363
365 0 461038.3 248697.12 70840 266 364
366 0 460915.75 248640 70960 264 365
367 0 460657.2 248349.62 71080 207 366
368 0 460609.06 248421.14 71160 207 367
369 0 460503.7 248404.92 71240 207 368
370 0 460502.9 248329.52 71320 164 369
371 0 460334.5 248097.62 71640 -1 370
372 0 460316.8 247889.9 71160 120 367
373 0 459816.72 247305.98 71160 200 372
374 0 459761.88 246930.52 71280 176 373
375 0 459741.25 246033.89 71280 148 374
376 0 459740.25 245884.53 71200 148 375
377 0 459725.94 245397.83 71080 157 376
378 0 459758.72 244906.58 71000 178 377
379 0 459666.75 244834.25 70880 178 378
380 0 459635.6 244810.12 70840 178 379
381 0 459610.16 244803.92 70800 178 380
382 0 459600.75 244483.8 70680 154 381
383 0 459583.7 244221.38 70560 101 382
384 0 459564 244100.47 70440 102 383
385 0 459467.62 244060.58 70280 102 384
386 0 459405.3 244013.42 70200 101 385
387 0 459393.3 243805.23 70120 32 386
388 0 459362.25 243762.02 70040 32 387
389 0 459327 243666.31 69880 32 388
390 0 459250.25 243572.34 69680 86 389
391 0 459204.8 243490.19 69520 96 390
392 0 459143.7 243450.25 69320 96 391
393 0 459094.3 243411.8 69080 51 392
394 0 459023.62 243342.47 68920 101 393
395 0 459049.25 243269.25 68720 101 394
396 0 459068.56 243176.48 68560 51 395
397 0 459116.12 243105.28 68400 51 396
398 0 459103.3 243005.4 68240 51 397
399 0 459094.3 242911.61 68080 64 398
400 0 459090.94 242759.84 67920 90 399
401 0 459121.44 242540.45 67760 107 400
402 0 459237.2 242411.7 67640 139 401
403 0 459400.9 242300.81 67520 139 402
404 0 459644.94 242150.19 67400 120 403
405 0 459865.28 242076.95 67280 120 404
406 0 459980 241950.06 67120 137 405
407 0 460000.3 241836.3 67000 137 406
408 0 459897.88 241732.95 66880 137 407
409 0 459736.44 241676.58 66720 137 408
410 0 459727.62 241683.55 66680 150 409
411 0 459699.2 241630.45 66600 150 410
412 0 459822.28 241450.84 66440 128 411
413 0 459948.12 241355.38 66360 140 412
414 0 459959.38 241199.66 66240 141 413
415 0 460001.62 241074.56 66080 141 414
416 0 460182.66 240894.77 66040 75 415
417 0 460356.5 240730.5 66000 108 416
418 0 460530.1 240566.05 65960 120 417
419 0 461056.2 240033.3 65920 80 418
420 0 461301.62 239690.2 65960 107 419
421 0 461681.53 239186.3 66000 120 420
422 0 461796.06 238910.88 66040 115 421
423 0 462355.47 238368.77 66080 135 422
424 0 462610 238113.2 66120 108 423
425 0 462384.97 238269.31 66160 -1 424
426 0 462244.88 238392.67 66280 -1 425
427 0 462187.34 238412.33 66320 -1 426
428 0 462071.97 238451.14 66400 -1 427
429 0 461959.7 238473.86 66480 -1 428
430 0 461926 238473 66600 -1 429
431 0 463028.3 237738.17 66040 122 424
432 0 463343.8 237278.88 66080 96 431
433 0 463716.44 236878.78 66040 128 432
434 0 463761.16 236922.58 65920 121 433
435 0 463971.78 237126 65360 89 434
436 0 464032 237184 65200 81 435
437 0 464192 237152 65000 71 436
438 0 464288 237088 64760 75 437
439 0 464288 237088 64600 55 438
440 0 464288 237088 64560 51 439
441 0 464288 237120 64440 51 440
442 0 464266.34 237139.17 64400 51 441
443 0 464157.75 237234.9 64200 51 442
444 0 464000 237280 64000 32 443
445 0 463840 237248 63800 81 444
446 0 463744 237232 63720 107 445
447 0 463648 237216 63640 134 446
448 0 463424 237248 63480 124 447
449 0 463200 237248 63320 124 448
450 0 462944 237216 63280 107 449
451 0 462752 237088 63160 122 450
452 0 462496 237056 63040 71 451
453 0 462336 236896 62920 32 452
454 0 462176 236736 62720 51 453
455 0 461984 236672 62520 75 454
456 0 461728 236576 62400 40 455
457 0 461568 236448 62240 32 456
458 0 461472 236480 62280 32 457
459 0 460930.16 236517.28 62120 -1 458
460 0 460534.8 236351.88 61960 -1 459
461 0 460115.2 236144.45 61720 -1 460
462 0 459939.25 235988.61 61520 -1 461
463 0 459718.5 235753.92 61280 -1 462
464 0 459390.34 235762.55 61120 -1 463
465 0 459155.5 235805.75 60960 -1 464
466 0 458931.88 235820.45 60800 -1 465
467 0 458658.8 235935.9 60600 -1 466
468 0 458472.22 235880.36 60400 -1 467
469 0 458352.06 235851.38 60160 -1 468
470 0 458122.12 235839.5 59960 -1 469
471 0 457710.28 235715.95 59720 -1 470
472 0 456974.06 235764.23 59440 -1 471
473 0 456650.66 235987.33 59320 -1 472
474 0 456694.66 236043.33 59400 -1 473
475 0 456824.66 235519.47 59120 -1 473
476 0 457093.5 235441.67 58960 -1 475
477 0 457070 235461 58920 -1 476
478 0 457046.44 235479.94 58880 -1 477
479 0 457068.28 235532.6 58720 -1 478
480 0 457188.88 235486.36 58600 -1 479
481 0 457212 235545 58520 -1 480
482 0 457235.44 235603.56 58440 -1 481
483 0 457236.53 235604.9 58400 -1 482
484 0 457271.16 235706.58 58240 -1 483
485 0 457218.62 235780.12 58080 -1 484
486 0 457397.06 236068.45 57880 -1 485
487 0 457569.94 236530.1 58040 -1 486
488 0 457609.3 236546.5 58120 -1 487
489 0 457542.38 236579.62 58160 -1 488
490 0 457406.4 236583.81 58280 -1 489
491 0 457549.22 236161.19 57720 -1 486
492 0 457594 236271 57600 -1 491
493 0 457639.2 236381.45 57480 -1 492
494 0 457661.7 236632.9 57360 -1 493
495 0 457670.75 236849.03 57280 -1 494
496 0 457664.3 237017.81 57120 -1 495
497 0 457516.12 237323.64 56880 -1 496
498 0 457452.8 237391.2 56800 -1 497
499 0 457358.34 237492.39 56680 -1 498
500 0 456904.75 237484.42 56520 -1 499
501 0 456851 237441.84 56480 -1 500
502 0 456698.47 237448.84 56280 -1 501
503 0 456457.5 237546.44 56040 -1 502
504 0 456365.62 237673.12 55840 -1 503
505 0 456114.25 237895.48 55600 -1 504
506 0 455974.5 238019.39 55360 -1 505
507 0 455951.28 238179.52 55200 -1 506
508 0 455881.44 238192.25 54960 -1 507
509 0 455637.16 238811.58 54720 -1 508
510 0 455756.75 238967.67 54520 -1 509
511 0 455753.5 238960.81 54440 -1 510
512 0 455756.34 238937.77 54400 -1 511
513 0 455730.8 238960.69 54200 -1 512
514 0 455556.88 239030.55 54000 -1 513
515 0 455504.38 239046.88 53800 -1 514
516 0 455388.5 239157.4 53560 -1 515
517 0 454913.72 239157.06 53360 -1 516
518 0 454887.97 239214.83 53120 -1 517
519 0 454772.16 239332.5 52920 -1 518
520 0 454748.56 239355.84 52880 -1 519
521 0 454757.66 239401 52800 -1 520
522 0 454775.12 239490.94 52640 -1 521
523 0 454747.88 239411.08 52560 -1 522
524 0 454874.06 239571.5 52360 -1 523
525 0 454902 239680.62 52280 -1 524
526 0 454937.97 239773.58 52200 -1 525
527 0 454345.62 239882.62 52240 -1 526
528 0 454181.44 239901.55 52400 -1 527
529 0 454953.12 239848.42 52120 -1 526
530 0 454806.94 239985.81 51880 -1 529
531 0 454861.2 240143.69 51640 -1 530
532 0 454899.06 240135.11 51600 -1 531
533 0 454923.25 240141.97 51480 -1 532
534 0 455226.66 240134.95 51240 -1 533
535 0 455445.06 240232.55 51040 -1 534
536 0 455612.4 240334.4 50920 -1 535
537 0 455724 240401.75 50840 -1 536
538 0 455549.6 240215.64 50720 -1 537
539 0 455802.88 241150.69 50600 -1 538
540 0 455970.12 241408.1 50520 -1 539
541 0 456141.75 241648.67 50440 -1 540
542 0 456145.88 241939.44 50280 -1 541
543 0 456167.12 242038.53 50240 -1 542
544 0 456139.2 242066.16 50200 -1 543
545 0 455929.6 242468.78 50040 -1 544
546 0 455935 242529.56 50000 -1 545
547 0 455865.03 242676.45 49960 -1 546
548 0 455860.25 242734.19 49920 -1 547
549 0 455938.2 242834.7 49880 -1 548
550 0 456027 243049.33 49760 -1 549
551 0 456129 243091.6 49640 -1 550
552 0 456196.78 243120.45 49560 -1 551
553 0 456312.5 243331.25 49400 -1 552
554 0 456288.12 243611.83 49240 -1 553
555 0 456602.47 244145 49040 -1 554
556 0 456721.28 244608.42 48880 -1 555
557 0 456893.84 244745.97 48680 -1 556
558 0 457105.7 244730.52 48440 -1 557
559 0 457302.44 244952.81 48320 -1 558
560 0 457181.28 244992.08 48120 -1 559
561 0 456954.3 245104.84 47920 -1 560
562 0 457052.8 245368.67 47760 -1 561
563 0 456537.88 245732.47 47720 -1 562
564 0 457090.06 245626.8 47680 -1 563
565 0 457244.06 245766.52 47640 -1 564
566 0 457445.06 245950.1 47560 -1 565
567 0 457880.38 246295.52 47440 -1 566
568 0 457619.88 246926.4 47320 -1 567
569 0 457181.28 247705.38 47520 -1 568
570 0 457109.5 247991.94 47600 -1 569
571 0 457062.53 248055.3 47680 -1 570
572 0 457599.56 247153.36 47080 -1 568
573 0 457555.4 247219.12 46920 -1 572
574 0 457486.56 247716.45 46720 -1 573
575 0 457901.25 247831.34 46520 -1 574
576 0 457967.03 247836.34 46320 -1 575
577 0 457818.06 248175.12 46120 -1 576
578 0 457858 248245.4 46040 -1 577
579 0 457918.06 248350.86 45920 -1 578
580 0 458042.75 248331.17 45720 -1 579
581 0 458030.06 248127.2 45600 -1 580
582 0 458554.3 247627.1 46720 -1 575
583 0 458609.38 247637.2 46800 -1 582
584 0 464544 237120 64440 71 441
585 0 464736 237216 64280 154 584
586 0 464992 237248 64240 122 585
587 0 465248 237248 64240 64 586
588 0 465504 237248 64320 45 587
589 0 465728 237184 64400 32 588
590 0 465998.47 237248.84 64480 10 589
591 0 466129.94 237131.88 64520 -1 590
592 0 466139.5 236881.5 64720 -1 591
593 0 466497.2 236650.12 64720 -1 592
594 0 466716.16 236576.1 64920 -1 593
595 0 467008.88 236468.61 65000 -1 594
596 0 467446.3 236297.64 65160 -1 595
597 0 467485.72 236251.12 65240 -1 596
598 0 467721 236186.72 65400 -1 597
599 0 467899.5 236083.5 65520 -1 598
600 0 467959.34 236049.45 65560 -1 599
601 0 467960.38 236034.56 65720 -1 600
602 0 467816.5 235907.52 65880 -1 601
603 0 464096 237248 64480 32 440
604 0 464032 237280 64720 32 603
605 0 463936 237344 64760 32 604
606 0 463728.25 236484.9 66080 150 433
607 0 463763.5 236326.6 66120 150 606
608 0 463818.5 236183 66160 158 607
609 0 463873.12 236038.97 66200 166 608
610 0 463916.94 235873.56 66240 166 609
611 0 463894 236033.06 66320 166 610
612 0 463888.9 236035 66480 166 611
613 0 463916.75 236085.52 66600 166 612
614 0 463897.06 236150.67 66720 189 613
615 0 463857.8 236160.52 66760 189 614
616 0 463995.72 235505.42 66320 136 610
617 0 464078.6 235240.12 66200 160 616
618 0 464011.78 235110.84 66120 80 617
619 0 463963.75 234897.28 66000 86 618
620 0 463866.66 234836.3 65880 86 619
621 0 463781.72 234657.62 65760 90 620
622 0 463689.06 234554.66 65680 71 621
623 0 463661.47 234552.55 65560 71 622
624 0 463597.38 234457.38 65400 98 623
625 0 463519.8 234327.08 65280 98 624
626 0 463455 234271.66 65160 104 625
627 0 463351.75 234236.17 65040 86 626
628 0 463315.2 234126.22 64920 86 627
629 0 463227.97 233937.4 64800 128 628
630 0 463253.5 233841.22 64640 131 629
631 0 463246.75 233744.02 64520 131 630
632 0 463253.2 233624.98 64440 137 631
633 0 463256.38 233551.14 64360 137 632
634 0 463251.12 233363.81 64280 98 633
635 0 463266.44 233021.44 64240 90 634
636 0 463239.34 232883 64160 101 635
637 0 463225.56 232814.47 64120 107 636
638 0 463048.47 232753.64 64080 124 637
639 0 462933.38 232623.73 63960 124 638
640 0 462790.84 232350.27 63880 120 639
641 0 462635.78 232089.62 63920 166 640
642 0 462650.66 232055 63960 166 641
643 0 462679.9 231985.08 64040 166 642
644 0 462793.5 232268 63840 166 640
645 0 462796.2 232185.9 63800 166 644
646 0 462741.66 232137 63760 166 645
647 0 462632.72 232038.9 63680 71 646
648 0 462712.5 231888.48 63520 60 647
649 0 462761.44 231771 63400 80 648
650 0 462810.62 231611.61 63320 120 649
651 0 462834.06 231507.75 63240 120 650
652 0 462854.38 231423.64 63120 102 651
653 0 462855.06 231407.62 63000 102 652
654 0 462862.5 231366 62960 102 653
655 0 462869.66 231324 62920 102 654
656 0 462877 231282.16 62880 104 655
657 0 462843.88 231207.16 62760 104 656
658 0 462842.7 231205.08 62640 104 657
659 0 462868.75 231152.92 62520 86 658
660 0 462762.44 231063.16 62400 90 659
661 0 462677.06 231022.52 62360 90 660
662 0 462610.53 230930.83 62280 32 661
663 0 462554.12 230904.66 62200 32 662
664 0 462528.56 230775.19 62120 32 663
665 0 462499.97 230693.25 62080 45 664
666 0 462454.44 230617.77 62000 45 665
667 0 462379.7 230589.22 61920 96 666
668 0 462300 230463.44 61840 75 667
669 0 462313.8 230342.84 61760 75 668
670 0 462283.8 230204.66 61640 124 669
671 0 462215.88 230073.81 61520 141 670
672 0 462100.47 229901.16 61440 150 671
673 0 461671.03 230428.98 61400 189 672
674 0 461580.88 230412.36 61280 189 673
675 0 461575.7 230377.17 61240 189 674
676 0 461551.5 230388 61200 141 675
677 0 461527.34 230399 61160 93 676
678 0 461478.34 230421.33 61080 -1 677
679 0 461295.97 230254.45 61000 -1 678
680 0 461192.66 230149.77 60960 -1 679
681 0 462256.8 229582.23 61360 178 672
682 0 462242.25 229319.88 61280 139 681
683 0 462145.22 229144.48 61200 139 682
684 0 462077.4 228913.84 61120 64 683
685 0 461979.8 228645.22 61040 32 684
686 0 461866.8 228517.1 60960 81 685
687 0 461795.88 228345.38 60880 81 686
688 0 461750.22 228286.69 60800 98 687
689 0 461574.88 228166.14 60680 128 688
690 0 461435.06 228025.06 60600 122 689
691 0 461339.94 227907.5 60480 122 690
692 0 461165.9 227795.7 60400 108 691
693 0 460576 227072 60120 81 692
694 0 460560 227024 60080 79 693
695 0 460512 226880 59960 75 694
696 0 460416 226656 59880 90 695
697 0 460256 226496 59720 124 696
698 0 460256 226272 59600 96 697
699 0 460256 226240 59560 101 698
700 0 460096 226080 59360 140 699
701 0 460048 225936 59240 128 700
702 0 460032 225888 59200 124 701
703 0 460032 225632 59120 124 702
704 0 460128 225408 58960 60 703
705 0 460288 225216 58920 124 704
706 0 460544 225120 58880 163 705
707 0 460600.2 225031.61 58800 167 706
708 0 460640 224928 58720 172 707
709 0 460832 224768 58600 139 708
710 0 461056 224672 58480 104 709
711 0 461312 224672 58400 128 710
712 0 461504 224704 58240 120 711
713 0 461653.34 224704 58160 94 712
714 0 461728 224704 58120 81 713
715 0 461920 224736 57920 81 714
716 0 462144 224800 57760 102 715
717 0 462304 224896 57560 60 716
718 0 462464 224960 57360 81 717
719 0 462592 225056 57120 71 718
720 0 462720 225184 56920 51 719
721 0 462880 225248 56720 90 720
722 0 463040 225312 56480 81 721
723 0 463200 225440 56280 81 722
724 0 463264 225440 56000 81 723
725 0 463392 225344 55760 101 724
726 0 463520 225184 55560 115 725
727 0 463664 225160 55440 106 726
728 0 463712 225152 55400 104 727
729 0 463968 225248 55400 81 728
730 0 464224 225248 55320 32 729
731 0 464416 225280 55160 32 730
732 0 464320 225248 54880 32 731
733 0 464435.2 225286.4 54760 48 732
734 0 464512 225312 54680 60 733
735 0 464592 225392 54600 70 734
736 0 464672 225472 54520 81 735
737 0 464864 225632 54440 75 736
738 0 464928 225728 54360 86 737
739 0 464992 225824 54280 98 738
740 0 464975.75 226083.33 54200 136 739
741 0 465056 226336 54160 148 740
742 0 465081.5 226374.5 54120 138 741
743 0 465107.2 226412.8 54080 129 742
744 0 465184 226528 53960 102 743
745 0 465269.34 226656 53880 55 744
746 0 465312 226720 53840 32 745
747 0 465312 226880 53640 32 746
748 0 465152 226944 53440 64 747
749 0 465120 226984 53400 59 748
750 0 465088 227024 53360 54 749
751 0 465024 227104 53280 45 750
752 0 465072 227200 53240 73 751
753 0 465120 227296 53200 102 752
754 0 465175.2 227306.4 53120 60 753
755 0 465258.16 227322.44 53000 -1 754
756 0 465046.56 227144.61 52960 -1 755
757 0 465058.28 226986.19 52920 -1 756
758 0 464846.3 226859.66 52880 -1 757
759 0 464847.8 227306.7 52840 -1 758
760 0 464721.2 227045.38 52800 -1 759
761 0 464324.44 226981.14 52640 -1 760
762 0 464076.25 226897.56 52560 -1 761
763 0 464100 226891 52480 -1 762
764 0 464123.5 226884.38 52400 -1 763
765 0 463970.4 226954.8 52280 -1 764
766 0 463867.56 227002.36 52200 -1 765
767 0 463843 227017.4 52160 -1 766
768 0 463743.06 227078.61 52000 -1 767
769 0 463692.38 227313.48 51840 -1 768
770 0 463303.2 227489.8 51680 -1 769
771 0 463206.16 227533.97 51640 -1 770
772 0 463385.7 227677.86 51480 -1 771
773 0 463704.8 227941.11 51280 -1 772
774 0 463940.5 228067.75 51160 -1 773
775 0 464018.6 228109.9 51120 -1 774
776 0 464162.22 228176.45 51040 -1 775
777 0 464122.4 228184.8 50960 -1 776
778 0 464063.44 228197.95 50840 -1 777
779 0 464099.66 228210.67 50760 -1 778
780 0 464117.6 228216.6 50720 -1 779
781 0 464154.34 228229 50640 -1 780
782 0 464116.44 228018.2 50480 -1 781
783 0 464070.78 228145.3 50280 -1 782
784 0 463999.8 228494.6 50120 -1 783
785 0 463981.66 228582.28 50080 -1 784
786 0 464133.2 228714.8 49920 -1 785
787 0 464170.75 228747.62 49880 -1 786
788 0 464356.9 228956.67 49680 -1 787
789 0 464473.38 229455.23 49600 -1 788
790 0 464424.62 229811.05 49520 -1 789
791 0 464446 229794 49480 -1 790
792 0 464509.4 229742.81 49360 -1 791
793 0 464743.56 229915.48 49120 -1 792
794 0 464751.38 229912.8 48880 -1 793
795 0 464764.62 229866.42 48760 -1 794
796 0 464806.8 229728.73 48560 -1 795
797 0 464713.38 229812.17 48360 -1 796
798 0 464456.06 229718.67 48160 -1 797
799 0 463935.16 229465.33 47960 -1 798
800 0 464061.5 229605 47840 -1 799
801 0 464103.38 229664.95 47760 -1 800
802 0 464045.9 229821.28 47680 -1 801
803 0 464467.78 229141.22 48400 -1 796
804 0 464268.56 228935.56 48280 -1 803
805 0 462215 227329.14 51600 -1 771
806 0 461676.06 227204.23 51560 -1 805
807 0 461066.62 226895.33 51440 -1 806
808 0 460670.06 226637.22 51520 -1 807
809 0 460378.88 226520.66 51680 -1 808
810 0 460027 226415.4 51840 -1 809
811 0 459793.5 226286.5 51920 -1 810
812 0 459677 226222 51960 -1 811
813 0 459559.5 226158 52000 -1 812
814 0 459115.75 225967.7 52120 -1 813
815 0 458661.47 225787.73 52160 -1 814
816 0 458170.88 225614.08 52080 -1 815
817 0 456969.56 225309.31 51840 -1 816
818 0 456240.25 225047.84 51760 -1 817
819 0 455664.38 224093.19 51880 -1 818
820 0 455434.2 223546.86 52080 -1 819
821 0 455274 223419 52120 -1 820
822 0 454741.12 222737.45 52080 -1 821
823 0 454441.3 222475.48 52040 -1 822
824 0 455113.7 223290.52 52160 -1 821
825 0 455032.4 222902.2 52280 -1 824
826 0 454978.3 222643.33 52360 -1 825
827 0 454940.5 222632.25 52400 -1 826
828 0 454827.56 222599.73 52520 -1 827
829 0 454820.9 222530.44 52600 -1 828
830 0 454818.25 222469.1 52720 -1 829
831 0 454851 222453.5 52800 -1 830
832 0 454884.25 222437.64 52880 -1 831
833 0 455115.7 222411.88 53040 -1 832
834 0 455215.2 222425.6 53080 -1 833
835 0 454834.7 223307.28 52800 -1 831
836 0 454844.5 223328 52880 -1 835
837 0 454853.62 223349.25 52960 -1 836
838 0 454885.06 223323.77 53040 -1 837
839 0 454968.88 223362.06 53160 -1 838
840 0 454983.75 223333.48 53240 -1 839
841 0 455114.75 223846.44 52400 -1 827
842 0 455297.88 224032.12 52560 -1 841
843 0 455301.56 224102.4 52760 -1 842
844 0 459776 225888 59160 102 702
845 0 459520 225920 59200 186 844
846 0 459370.66 226005.33 59280 156 845
847 0 459296 226048 59320 141 846
848 0 459253.34 226122.67 59360 120 847
849 0 459168 226272 59440 80 848
850 0 459136 226528 59520 75 849
851 0 463179.38 229130.4 61400 64 681
852 0 463538.78 229165.28 61400 60 851
853 0 463724.12 229146.67 61440 60 852
854 0 463818.12 229116.2 61480 96 853
855 0 464118.06 229075.8 61560 91 854
856 0 464830.38 228907.97 61680 -1 855
857 0 465459.06 228686.94 61600 -1 856
858 0 465801.44 228695.03 61640 -1 857
859 0 466094.2 228769.94 61760 -1 858
860 0 466918.06 228610 61880 -1 859
861 0 467700.3 228318.42 61920 -1 860
862 0 468311.75 227873.08 61800 -1 861
863 0 468583.8 227443.3 61600 -1 862
864 0 468325.5 227725.36 61520 -1 863
865 0 468353.94 227715.3 61480 -1 864
866 0 468357.25 227697.19 61440 -1 865
867 0 468343.94 227680.55 61400 -1 866
868 0 469524.88 227067.34 61600 -1 863
869 0 469584.2 227028.2 61520 -1 868
870 0 469673.06 226969.9 61400 -1 869
871 0 469769.7 226830.17 61320 -1 870
872 0 469777.66 226736.33 61280 -1 871
873 0 469793.06 226548.6 61200 -1 872
874 0 469878.2 226474.2 61120 -1 873
875 0 470005.7 226361.81 61000 -1 874
876 0 470060.16 226018.53 60880 -1 875
877 0 470065.25 225992.78 60840 -1 876
878 0 469993.94 226221.02 60720 -1 877
879 0 469994.38 226188.16 60680 -1 878
880 0 469973.22 227254.03 61200 -1 871
881 0 470125.4 227358.23 61120 -1 880
882 0 470201.75 227427.95 61080 -1 881
883 0 470051.3 227280.23 60960 -1 882
884 0 470006.62 227292.56 60920 -1 883
885 0 469705.7 227199.5 61680 -1 868
886 0 469831.62 227339.5 61800 -1 885
887 0 469752.8 227369.2 61800 -1 886
888 0 470041.12 227572.5 62000 -1 886
889 0 459967.5 244805 71120 175 378
890 0 460036.6 244771.34 71160 148 889
891 0 460208.06 244842.98 71440 141 890
892 0 460317.06 244699.64 71640 122 891
893 0 460464.6 244597.4 71760 147 892
894 0 460563.03 244528.97 71840 164 893
895 0 460603.4 244530.6 71920 178 894
896 0 460663.7 244533.1 72040 178 895
897 0 460856 244531.5 72160 137 896
898 0 460920.5 244531.2 72200 124 897
899 0 461275.5 244514.16 72240 81 898
900 0 461548.25 244451.98 72320 64 899
901 0 461726.5 244422 72400 64 900
902 0 461895.66 244362.42 72440 81 901
903 0 462428.8 244202.4 72680 77 902
904 0 462784 244096 72840 75 903
905 0 463040 243968 72920 60 904
906 0 463296 243936 73000 51 905
907 0 463456 243936 73200 75 906
908 0 463712 243936 73280 81 907
909 0 463865.6 243859.2 73440 81 908
910 0 463904 243840 73480 81 909
911 0 464074.66 243840 73560 109 910
912 0 464160 243840 73600 124 911
913 0 464416 243808 73640 175 912
914 0 464672 243808 73680 175 913
915 0 464755 243779 73720 171 914
916 0 465087 243663 73880 155 915
917 0 465335.75 243576.14 74000 143 916
918 0 466308.06 243477.34 74080 -1 917
919 0 467194.5 243366 74200 -1 918
920 0 467490.25 243328.81 74240 -1 919
921 0 468048.38 243456.48 74320 -1 920
922 0 468248.28 243614.72 74480 -1 921
923 0 468031.9 244016.3 74640 -1 922
924 0 468124.78 244375.53 74760 -1 923
925 0 468210.7 244684.83 74560 -1 924
926 0 468167 245114.89 74560 -1 925
927 0 468096.2 245211.89 74480 -1 926
928 0 468102.56 245210.34 74320 -1 927
929 0 467974.8 245191.9 74200 -1 928
930 0 467826.06 245195.64 74040 -1 929
931 0 467830.25 245206.5 74000 -1 930
932 0 467843.4 245238.33 73880 -1 931
933 0 467824.34 245278.67 73800 -1 932
934 0 467814.7 245298.9 73760 -1 933
935 0 468217.7 245202.7 74720 -1 926
936 0 468423.84 245493.67 74920 -1 935
937 0 468468.38 245749.83 75040 -1 936
938 0 468502.66 245752 75080 -1 937
939 0 468571.97 245756.28 75160 -1 938
940 0 468554.5 243295.11 74160 -1 920
941 0 469880.44 242959.56 74160 -1 940
942 0 470703.3 242642.8 74280 -1 941
943 0 471167.38 242484.38 74360 -1 942
944 0 471802.44 241826.19 74120 -1 943
945 0 472567.8 241363.16 74160 -1 944
946 0 472562.06 241231.28 74320 -1 945
947 0 472545 241220.67 74520 -1 946
948 0 472539.38 241229.11 74640 -1 947
949 0 472656.62 241211.66 74760 -1 948
950 0 472865.66 241191.72 74960 -1 949
951 0 472895 241187.5 75080 -1 950
952 0 472924.12 241183.2 75200 -1 951
953 0 472971.9 241230.45 75360 -1 952
954 0 472970.25 241184.8 75560 -1 953
955 0 472972 241177.4 75640 -1 954
956 0 472974.62 241165.94 75760 -1 955
957 0 472993.1 241127.83 75920 -1 956
958 0 473123.3 241092.69 76120 -1 957
959 0 473176.94 241110.84 76320 -1 958
960 0 473214.5 241045.05 76440 -1 959
961 0 473221.3 240885.44 76640 -1 960
962 0 473335.44 240840.75 76800 -1 961
963 0 473451.2 240821.44 76960 -1 962
964 0 473603.06 240748.72 77120 -1 963
965 0 473689.38 240552.25 77280 -1 964
966 0 473733 240378.7 77480 -1 965
967 0 473400.78 239899 77640 -1 966
968 0 473039.66 239692.17 77480 -1 967
969 0 472466.2 239602.58 77320 -1 968
970 0 472108.3 239634.62 77160 -1 969
971 0 471666 239646.33 77080 -1 970
972 0 471444.84 239652.45 77040 -1 971
973 0 471240.5 239691.5 77000 -1 972
974 0 471036.5 239731.17 76960 -1 973
975 0 471070.4 239763.4 76880 -1 974
976 0 471122.44 239811.72 76760 -1 975
977 0 471139.5 239828 76720 -1 976
978 0 471157.16 239844.05 76680 -1 977
979 0 471267.4 239787.2 76520 -1 978
980 0 471295.28 239772.6 76480 -1 979
981 0 471297.7 239770.2 76360 -1 980
982 0 471240.4 239806 76200 -1 981
983 0 471226.12 239814.66 76160 -1 982
984 0 470957.34 239931.67 76080 -1 983
985 0 470822.53 239990.48 76040 -1 984
986 0 472470.44 241473.78 73960 -1 945
987 0 472462.8 241543 73840 -1 986
988 0 472458.44 241589.1 73760 -1 987
989 0 472410.47 241794.31 73560 -1 988
990 0 472382.75 241720.95 73400 -1 989
991 0 472407.2 241671 73360 -1 990
992 0 472455.5 241571 73280 -1 991
993 0 472503.8 241471.4 73200 -1 992
994 0 472526.75 241394.75 73120 -1 993
995 0 472526.75 241411.39 73000 -1 994
996 0 459766.5 246900.38 71360 176 374
997 0 459775.12 246907.31 71520 185 996
998 0 459966 246599 71840 185 997
999 0 464563.25 252123.72 68400 120 342
1000 0 464660.06 252075.94 68320 120 999
1001 0 464868.75 252030.38 68240 86 1000
1002 0 464922.66 252013.33 68200 84 1001
1003 0 464745.25 252496.69 68160 -1 1002
1004 0 464783.78 252967.2 68080 -1 1003
1005 0 465030.38 251980.28 68120 81 1002
1006 0 465185.94 251813.06 68040 81 1005
1007 0 465353.5 251793.5 68000 78 1006
1008 0 465521.28 251774.44 67960 75 1007
1009 0 465595.78 251907.12 67920 75 1008
1010 0 465643.38 251966.81 67800 75 1009
1011 0 465844.44 251695.78 67680 75 1010
1012 0 466224.38 251531.53 67600 80 1011
1013 0 466305.12 251518.22 67560 51 1012
1014 0 466622.06 251089.4 67520 75 1013
1015 0 466995.03 250949.4 67480 45 1014
1016 0 467160.5 250915.5 67440 76 1015
1017 0 467326.16 250882.1 67400 107 1016
1018 0 467513.25 250918.98 67320 71 1017
1019 0 467598.78 251033.31 67200 71 1018
1020 0 467607.62 251042.06 67160 71 1019
1021 0 467260.3 251099.8 67040 32 1020
1022 0 467173.2 251103.94 67000 81 1021
1023 0 467046.75 251116.03 66920 98 1022
1024 0 466932.7 251159.64 66840 98 1023
1025 0 466710 251269.73 66720 148 1024
1026 0 466630.75 251329.88 66640 122 1025
1027 0 466539.12 251367.83 66560 122 1026
1028 0 466525 251371.7 66520 122 1027
1029 0 466502.75 251365.14 66440 139 1028
1030 0 466428.62 251426.78 66320 139 1029
1031 0 466390.66 251472.22 66240 139 1030
1032 0 466229.44 251635.94 66200 120 1031
1033 0 466001.06 251891.55 66160 120 1032
1034 0 465615.12 252075.39 66240 160 1033
1035 0 465784.94 251940.9 66080 120 1033
1036 0 465743 251987 66040 140 1035
1037 0 465701.34 252032.61 66000 160 1036
1038 0 465423.8 252110.58 65960 128 1037
1039 0 465173.38 252257.94 65920 91 1038
1040 0 465141.16 252302.55 65880 91 1039
1041 0 465065 252360.83 65840 60 1040
1042 0 464952.7 252506.84 65760 60 1041
1043 0 464687.94 252442.58 65720 64 1042
1044 0 464548.44 252401.84 65680 64 1043
1045 0 464344.03 252402.94 65600 60 1044
1046 0 464187.2 252508.55 65520 60 1045
1047 0 464095 252551.48 65440 101 1046
1048 0 464062.5 252548.2 65400 101 1047
1049 0 464033.47 252599.7 65320 102 1048
1050 0 463971.5 252593.5 65280 102 1049
1051 0 463909.56 252586.61 65240 102 1050
1052 0 463926.2 252588.72 65160 102 1051
1053 0 463813.5 252481 65120 86 1052
1054 0 463700.8 252372.98 65080 71 1053
1055 0 463451.44 252322.12 65040 128 1054
1056 0 463342.8 252301.58 65000 128 1055
1057 0 463210.2 252249.2 64960 75 1056
1058 0 463118.8 252186.77 64920 75 1057
1059 0 462907.56 252175.2 64880 98 1058
1060 0 462828 252147.48 64840 75 1059
1061 0 462758.94 252106.1 64760 75 1060
1062 0 462742.22 252001.67 64680 75 1061
1063 0 462738.38 251837.34 64600 71 1062
1064 0 462709.2 251747.7 64520 71 1063
1065 0 462621.62 251647.89 64480 75 1064
1066 0 462597.78 251559.52 64440 75 1065
1067 0 462361.7 251244.81 64400 81 1066
1068 0 462223.2 250918.7 64360 75 1067
1069 0 462340.44 250418.88 64320 140 1068
1070 0 462294 249948.66 64360 122 1069
1071 0 462120.88 249740.5 64400 160 1070
1072 0 462038.94 249641.38 64440 160 1071
1073 0 461927.3 249527.22 64480 104 1072
1074 0 461671.28 249327.89 64520 80 1073
1075 0 461370.56 249145.72 64560 80 1074
1076 0 460961.5 248980.31 64600 80 1075
1077 0 460749.28 248851.81 64560 -1 1076
1078 0 460738.84 248886.39 64480 -1 1077
1079 0 460789.94 248932.8 64400 -1 1078
1080 0 460918.8 248960.2 64240 -1 1079
1081 0 460950.56 248966.67 64200 -1 1080
1082 0 460628.44 248833.97 64680 102 1076
1083 0 460446 248601.44 64760 108 1082
1084 0 460397.56 248538.72 64800 108 1083
1085 0 460326.06 248367.72 64880 102 1084
1086 0 460264.2 248219.05 64920 137 1085
1087 0 460147.12 247873.62 65000 124 1086
1088 0 460038.94 247547.05 65040 107 1087
1089 0 459970.72 247049.16 65000 51 1088
1090 0 460012.12 246432.94 64920 64 1089
1091 0 459856.75 246825.81 64880 -1 1090
1092 0 459567.38 247151.06 64720 -1 1091
1093 0 459892.4 245689.97 64880 120 1090
1094 0 459609.22 245629.56 64800 186 1093
1095 0 459429.56 245541.78 64920 186 1094
1096 0 459372.25 245533 65040 186 1095
1097 0 459353.3 245529.53 65080 186 1096
1098 0 458879.2 245612.47 65160 75 1097
1099 0 458547.03 245597.75 65320 -1 1098
1100 0 460208.9 245094.75 64920 134 1093
1101 0 460195.3 244429.1 64880 102 1100
1102 0 460236.34 244152.28 64840 107 1101
1103 0 460204.34 244036.53 64760 107 1102
1104 0 460281.5 243840.81 64680 102 1103
1105 0 460369.25 243711.2 64600 98 1104
1106 0 460421.3 243580.95 64520 98 1105
1107 0 460415.03 243367.64 64440 64 1106
1108 0 460437.44 243290.67 64400 101 1107
1109 0 460420.06 243216.97 64320 101 1108
1110 0 460364.75 243132.81 64240 101 1109
1111 0 460307.25 242800.48 64120 32 1110
1112 0 460288.53 242711.62 64080 32 1111
1113 0 460382.4 242650.39 64000 32 1112
1114 0 460527.38 242333.73 64000 32 1113
1115 0 460420.5 242243.5 63920 40 1114
1116 0 460252.7 242060.97 63800 40 1115
1117 0 460032.47 241939 63680 51 1116
1118 0 459883 241843.44 63600 51 1117
1119 0 459768.94 241775.67 63480 101 1118
1120 0 459662.56 241807.9 63360 101 1119
1121 0 459630.62 241815.67 63200 135 1120
1122 0 459616.8 241718.31 63040 135 1121
1123 0 459558.16 241568.5 62880 98 1122
1124 0 459540.72 241435.62 62720 32 1123
1125 0 459524.94 241409.28 62640 40 1124
1126 0 459601.5 241281.5 62520 32 1125
1127 0 459645.2 241180.61 62400 32 1126
1128 0 459622.38 241120.83 62280 98 1127
1129 0 459660.44 241100.64 62240 98 1128
1130 0 459695.28 240845.67 62120 115 1129
1131 0 459714.2 240716.33 62000 115 1130
1132 0 459821.06 240643.5 61920 64 1131
1133 0 459827.7 240549.34 61840 64 1132
1134 0 459868 240510.33 61760 125 1133
1135 0 459888.12 240490.6 61720 156 1134
1136 0 459879.56 240444.12 61680 156 1135
1137 0 459950.2 240386.77 61600 156 1136
1138 0 460173.66 240386.08 61480 124 1137
1139 0 460365.2 240347.33 61400 131 1138
1140 0 460529.3 240341.48 61320 122 1139
1141 0 460591.5 240324.5 61280 122 1140
1142 0 460653.7 240307.61 61240 122 1141
1143 0 460741.4 240264.58 61200 102 1142
1144 0 460913.94 240234.58 61120 81 1143
1145 0 461196.38 240231.44 61040 75 1144
1146 0 461497.6 240352.58 61000 64 1145
1147 0 461575.94 240298.77 60960 64 1146
1148 0 461682.2 240229.45 60880 64 1147
1149 0 461821.53 240168.42 60840 86 1148
1150 0 461866.4 240120.08 60800 86 1149
1151 0 461915.06 240059.88 60720 86 1150
1152 0 462063.6 239987.75 60640 101 1151
1153 0 462171.62 240019.72 60560 98 1152
1154 0 462236.3 239968.27 60480 98 1153
1155 0 462311.12 239855.45 60360 98 1154
1156 0 462372.62 239817.28 60320 51 1155
1157 0 462422.84 239740.48 60240 51 1156
1158 0 462522.06 239626.47 60120 32 1157
1159 0 462537.12 239610.98 60040 32 1158
1160 0 462480.75 239409.34 59960 81 1159
1161 0 462489.75 239297.9 59880 81 1160
1162 0 462538.5 239208.7 59800 135 1161
1163 0 462583.06 239166.97 59720 135 1162
1164 0 462646.75 239094.14 59640 98 1163
1165 0 462666.2 238991.45 59560 98 1164
1166 0 462620.44 238940.02 59480 98 1165
1167 0 462621.2 238905.34 59440 51 1166
1168 0 462708.5 238797.72 59360 51 1167
1169 0 462715.38 238680.05 59280 75 1168
1170 0 462646.44 238449.14 59200 75 1169
1171 0 462678.94 238110.39 59160 60 1170
1172 0 462771.62 237688.94 59120 80 1171
1173 0 462736.94 237423.6 59080 80 1172
1174 0 462750.03 237353.7 59040 80 1173
1175 0 462729.12 237288.98 59000 91 1174
1176 0 462721 236923.39 58920 75 1175
1177 0 462659 236754.73 58880 86 1176
1178 0 462620.53 236680.33 58840 86 1177
1179 0 462570.38 236551.92 58760 81 1178
1180 0 462622.06 236437.64 58680 128 1179
1181 0 462703.2 236319.38 58600 128 1180
1182 0 462641.25 236158.4 58480 107 1181
1183 0 462595.88 236157.14 58400 107 1182
1184 0 462666.06 236058.38 58320 81 1183
1185 0 462703.1 235925.48 58240 81 1184
1186 0 462807.3 235842.78 58200 96 1185
1187 0 462934.2 235730.53 58120 96 1186
1188 0 463066.78 235595.98 58040 71 1187
1189 0 463146.22 235439.6 57920 120 1188
1190 0 463282.38 235328.23 57840 75 1189
1191 0 463331.94 235223.03 57760 75 1190
1192 0 463507.06 235100.27 57680 120 1191
1193 0 463474.5 235061.5 57640 120 1192
1194 0 463441.84 235022.72 57600 120 1193
1195 0 462983.16 235342.52 57600 91 1194
1196 0 462789.62 235593.62 57560 120 1195
1197 0 462698.25 235618.66 57520 120 1196
1198 0 462595.47 235676 57440 120 1197
1199 0 462533.7 235723.08 57360 120 1198
1200 0 462444.56 235745.58 57320 120 1199
1201 0 462334.97 235777.55 57280 120 1200
1202 0 463429.25 234934.55 57520 98 1194
1203 0 463383.56 234884.86 57400 98 1202
1204 0 463395.5 234808.6 57280 104 1203
1205 0 463399.25 234769.28 57160 104 1204
1206 0 463431.25 234739 57040 176 1205
1207 0 463454.47 234724.19 57000 176 1206
1208 0 463486.84 234706.55 56880 176 1207
1209 0 463524.7 234632.97 56760 164 1208
1210 0 463554.66 234611.61 56680 164 1209
1211 0 463616.94 234580.9 56640 164 1210
1212 0 463663.78 234518.94 56520 124 1211
1213 0 463715.5 234379.1 56400 128 1212
1214 0 463743.25 234318.23 56320 128 1213
1215 0 463757.06 234223.1 56200 91 1214
1216 0 463787.66 234099.61 56120 91 1215
1217 0 463845.16 234000.03 56040 107 1216
1218 0 463908.78 233941.8 55920 107 1217
1219 0 464009.75 233926.61 55840 124 1218
1220 0 464134.84 233952.19 55760 124 1219
1221 0 464208.34 233995.78 55640 45 1220
1222 0 464330.5 234028.4 55560 45 1221
1223 0 464348.84 234081.81 55440 -1 1222
1224 0 464377.62 234301.62 55200 -1 1223
1225 0 464526.6 234612.53 55000 -1 1224
1226 0 464637.2 234663.56 54760 -1 1225
1227 0 464732.5 234788.42 54520 -1 1226
1228 0 464694.72 234876.25 54320 -1 1227
1229 0 464887.06 234969.97 54160 -1 1228
1230 0 465051.78 235292.44 53960 -1 1229
1231 0 465247.12 235562.73 53840 -1 1230
1232 0 465340.62 235789.3 53640 -1 1231
1233 0 465412.75 235962.36 53520 -1 1232
1234 0 465452.88 236153.25 53480 -1 1233
1235 0 465180.5 236366.14 53440 -1 1234
1236 0 465469.94 236369.17 53400 -1 1235
1237 0 465612.38 236578.06 53240 -1 1236
1238 0 465826.25 236863.5 53160 -1 1237
1239 0 465425.16 237298.7 53000 -1 1238
1240 0 465845.56 237521.66 52960 -1 1239
1241 0 466014.06 237676.69 52880 -1 1240
1242 0 466026 237953 53040 -1 1241
1243 0 466028.56 238021.81 53080 -1 1242
1244 0 466320.62 238555.16 53200 -1 1243
1245 0 466600.5 238925.5 53240 -1 1244
1246 0 466879.88 239295.58 53280 -1 1245
1247 0 466991 239463.5 53400 -1 1246
1248 0 467143.25 239594.5 53520 -1 1247
1249 0 467194.12 239638.16 53560 -1 1248
1250 0 467202 239648.33 53600 -1 1249
1251 0 467217.12 239720.11 53600 -1 1250
1252 0 467218.2 239669.34 53680 -1 1250
1253 0 466833.06 239595.02 53840 -1 1252
1254 0 466163.94 239250.23 54000 -1 1253
1255 0 465636.78 238971.11 54040 -1 1254
1256 0 465645.12 238739.44 54000 -1 1255
1257 0 465555 238642.33 54040 -1 1256
1258 0 465548.62 238672.62 54120 -1 1257
1259 0 466097.75 239247.75 54040 -1 1254
1260 0 465898.88 239241.06 54160 -1 1259
1261 0 465511.8 239339.75 54280 -1 1260
1262 0 465389.6 239347.6 54360 -1 1261
1263 0 465206.38 239359.22 54480 -1 1262
1264 0 464625.5 239288.78 54680 -1 1263
1265 0 463942.1 239382.52 54880 -1 1264
1266 0 463518.56 239570.97 54600 -1 1265
1267 0 463408.03 239609.88 54400 -1 1266
1268 0 463260.47 239758.53 54200 -1 1267
1269 0 463240.5 239744.11 54000 -1 1268
1270 0 463221.06 239705.61 53840 -1 1269
1271 0 463699.9 239602.1 55080 -1 1265
1272 0 463672 239637.5 55160 -1 1271
1273 0 463643.88 239673.16 55240 -1 1272
1274 0 462891.7 240109.83 55400 -1 1273
1275 0 462454.38 240483.8 55520 -1 1274
1276 0 461988.5 240586 55560 -1 1275
1277 0 461522.66 240688 55600 -1 1276
1278 0 462026.5 240562.7 55760 -1 1277
1279 0 462098.53 240521.45 55920 -1 1278
1280 0 461953.9 240468.22 56120 -1 1279
1281 0 461899.06 240475.72 56280 -1 1280
1282 0 461964.06 240424.75 56520 -1 1281
1283 0 461056.7 240790.39 55640 -1 1277
1284 0 460912.25 240854.94 55720 -1 1283
1285 0 467763.03 239839.89 53920 -1 1253
1286 0 467978.56 239900.97 54120 -1 1285
1287 0 467869.3 239938 54280 -1 1286
1288 0 467852.66 239979.56 54400 -1 1287
1289 0 467969.5 239672.75 53680 -1 1252
1290 0 468515.44 239106.73 53680 -1 1289
1291 0 468796 238958.11 53760 -1 1290
1292 0 468689.2 239021.61 53880 -1 1291
1293 0 467435.66 239405.78 53120 -1 1246
1294 0 467632.06 239487.86 53000 -1 1293
1295 0 467737.78 239181.25 52960 -1 1294
1296 0 460031.25 247563.12 65080 107 1088
1297 0 460054.03 247579.84 65160 107 1296
1298 0 460055.6 247728.72 65280 124 1297
1299 0 460020.1 247784.38 65360 124 1298
1300 0 460065.56 248243.14 65480 -1 1299
1301 0 460001.84 248169.06 65600 -1 1300
1302 0 468262.94 251014.75 67120 51 1020
1303 0 468973.75 250852.17 67080 148 1302
1304 0 469725.25 250473.23 67000 45 1303
1305 0 469888 250208 67000 60 1304
1306 0 470112 250048 67000 71 1305
1307 0 470336 249856 67000 98 1306
1308 0 470464 249632 67040 91 1307
1309 0 470624 249440 67080 80 1308
1310 0 470656 249184 67080 40 1309
1311 0 470848 248992 67080 40 1310
1312 0 471040 248800 67080 45 1311
1313 0 471232 248608 67040 86 1312
1314 0 471296 248352 67000 71 1313
1315 0 471456 248160 66920 71 1314
1316 0 471424 247936 66760 128 1315
1317 0 471424 247680 66680 120 1316
1318 0 471328 247456 66600 120 1317
1319 0 471296 247200 66600 148 1318
1320 0 471314.66 247165.19 66640 -1 1319
1321 0 471330.88 247120.75 66800 -1 1320
1322 0 471583.12 247110.52 66920 -1 1321
1323 0 471288 247152 66560 145 1319
1324 0 471280 247104 66520 143 1323
1325 0 471264 247008 66440 139 1324
1326 0 471328 246794.67 66360 126 1325
1327 0 471360 246688 66320 120 1326
1328 0 471360 246432 66440 75 1327
1329 0 471360 246208 66560 120 1328
1330 0 471361.28 245969.14 66600 163 1329
1331 0 471392 245920 66600 185 1330
1332 0 471584 246048 66720 45 1331
1333 0 471808 246240 66720 81 1332
1334 0 472032 246336 66840 64 1333
1335 0 472224 246336 66920 60 1334
1336 0 471424 245664 66520 120 1331
1337 0 471488 245408 66560 107 1336
1338 0 471520 245344 66560 120 1337
1339 0 471776 245376 66680 128 1338
1340 0 471936 245344 66880 101 1339
1341 0 472000 245568 67000 115 1340
1342 0 471939.28 245538.2 67040 86 1341
1343 0 471861.4 245491.1 67080 -1 1342
1344 0 471928.2 245454.56 67120 -1 1343
1345 0 471584 245088 66560 115 1338
1346 0 471712 244864 66480 122 1345
1347 0 471840 244640 66400 107 1346
1348 0 471840 244584 66360 107 1347
1349 0 471840 244416 66240 107 1348
1350 0 471840 244160 66160 40 1349
1351 0 471936 243936 66080 60 1350
1352 0 472128 243744 65960 60 1351
1353 0 472192 243632 65920 73 1352
1354 0 472256 243520 65880 86 1353
1355 0 472256 243264 65760 81 1354
1356 0 472352 243008 65720 160 1355
1357 0 472416 242752 65720 51 1356
1358 0 472448 242496 65720 51 1357
1359 0 472544 242240 65640 175 1358
1360 0 472416 241984 65560 164 1359
1361 0 472352 241856 65320 186 1360
1362 0 472320 241760 65240 208 1361
1363 0 472512 241568 65240 141 1362
1364 0 472487.84 241485.55 65160 127 1363
1365 0 472480 241376 65040 107 1364
1366 0 472416 241120 65000 60 1365
1367 0 472362.66 241066.67 64960 60 1366
1368 0 472239.44 241467.03 64960 -1 1367
1369 0 472256 240960 64880 60 1367
1370 0 472160 240992 64840 60 1369
1371 0 472056.94 241413.31 64800 -1 1370
1372 0 472059 241415 64760 -1 1371
1373 0 472063.34 241418.66 64680 -1 1372
1374 0 472156.44 241383.61 64600 -1 1373
1375 0 472064 241696 65320 91 1362
1376 0 471808 241568 65240 81 1375
1377 0 471584 241408 65240 75 1376
1378 0 471360 241280 65200 64 1377
1379 0 471136 241152 65200 80 1378
1380 0 470976 240992 65080 96 1379
1381 0 470944 240832 64960 60 1380
1382 0 470944 240704 64800 52 1381
1383 0 470944 240672 64760 51 1382
1384 0 470912 240512 64520 98 1383
1385 0 470912 240493.72 64440 100 1384
1386 0 470912 240448 64240 108 1385
1387 0 470990.2 240340.2 64200 -1 1386
1388 0 471069.94 240312.36 64160 -1 1387
1389 0 471073.2 240353.67 64080 -1 1388
1390 0 471044.88 240337.62 64040 -1 1389
1391 0 471045.78 240285.4 63960 -1 1390
1392 0 470999.3 240217.25 63920 -1 1391
1393 0 470895.12 240103.6 63800 -1 1392
1394 0 470944 240704 64200 40 1386
1395 0 470944 240928 64360 40 1394
1396 0 471072 241120 64440 32 1395
1397 0 470879.25 241260.47 64520 -1 1396
1398 0 470720 240672 64960 71 1381
1399 0 470496 240544 64960 32 1398
1400 0 470432 240544 64880 32 1399
1401 0 471534.62 246936.86 66160 -1 1327
1402 0 471809.1 247030.67 65920 -1 1401
1403 0 471818.22 247079.9 65800 -1 1402
1404 0 471832.2 246992.03 65720 -1 1403
1405 0 466580.7 269385.75 65960 32 191
1406 0 466710.3 269305.06 66040 64 1405
1407 0 466804 269230.5 66160 64 1406
1408 0 466874.88 269211.6 66280 71 1407
1409 0 466948.5 269143.25 66400 71 1408
1410 0 467201.6 269028.75 66520 81 1409
1411 0 467443.62 268997.4 66600 104 1410
1412 0 467638.53 268949.7 66680 104 1411
1413 0 467747.94 268940.94 66760 102 1412
1414 0 467951.47 268850.22 66840 98 1413
1415 0 468134.56 268720.7 66880 98 1414
1416 0 468288.62 268585.75 66920 81 1415
1417 0 468514.6 268400.97 66960 107 1416
1418 0 468736.5 268257.2 67040 120 1417
1419 0 469107.06 268081.62 67080 102 1418
1420 0 469198.8 268009.62 67120 102 1419
1421 0 469400.62 267898.8 67200 124 1420
1422 0 469761.78 267763.3 67280 122 1421
1423 0 469906.25 267711.06 67320 122 1422
1424 0 470357.2 267334.94 67320 75 1423
1425 0 470472.03 267106.25 67240 80 1424
1426 0 470509.3 267042.62 67200 80 1425
1427 0 470564.47 266937.56 67160 120 1426
1428 0 470550.94 266854.7 67120 120 1427
1429 0 470726.7 266683.25 67080 120 1428
1430 0 470797.1 266615.38 67040 120 1429
1431 0 470834.44 266143.94 67080 124 1430
1432 0 470931.84 265967.38 67160 128 1431
1433 0 470953.2 265891.97 67200 128 1432
1434 0 470910.03 265684.75 67240 124 1433
1435 0 470915.62 265686.34 67360 124 1434
1436 0 471007 265628.38 67480 124 1435
1437 0 470942 265704 67560 124 1436
1438 0 471015.7 265598.72 67760 120 1437
1439 0 471129.97 265426.34 67880 -1 1438
1440 0 470775.8 265318 67280 128 1434
1441 0 470639.7 264983.72 67320 160 1440
1442 0 470580.66 264709.5 67360 80 1441
1443 0 470453.88 264575.38 67400 80 1442
1444 0 470006.88 264314.12 67440 40 1443
1445 0 469580.78 264279.56 67320 51 1444
1446 0 469290.53 264198.9 67240 104 1445
1447 0 469245.34 264127.75 67200 60 1446
1448 0 469107.38 264062.1 67160 60 1447
1449 0 468913.12 264075.94 67120 40 1448
1450 0 468793.56 264059 67080 40 1449
1451 0 468711.88 264074.88 67040 32 1450
1452 0 468366.44 264138.7 66880 -1 1451
1453 0 468060.53 264158.28 66680 -1 1452
1454 0 467843.9 264175.88 66480 -1 1453
1455 0 467756.3 264310.5 66280 -1 1454
1456 0 467605.44 264431.8 66080 -1 1455
1457 0 467426.66 264504.7 65840 -1 1456
1458 0 466865.38 264514.25 65600 -1 1457
1459 0 466104.2 264531.03 65440 -1 1458
1460 0 465049.06 264717.5 65320 -1 1459
1461 0 464497.88 264807.38 65280 -1 1460
1462 0 463973.28 265006.94 65200 -1 1461
1463 0 462963 265139.62 65120 -1 1462
1464 0 462054.7 265537.1 65000 -1 1463
1465 0 462070.2 265583.4 64920 -1 1464
1466 0 462093.12 265652.88 64800 -1 1465
1467 0 462064 265667.03 64720 -1 1466
1468 0 461960.7 266176.38 64520 -1 1467
1469 0 462047.25 266348 64360 -1 1468
1470 0 462271.34 266535.1 64200 -1 1469
1471 0 462306.62 266779.22 64040 -1 1470
1472 0 462436.78 267011.88 63920 -1 1471
1473 0 462405.97 267185.62 63840 -1 1472
1474 0 462267.34 265468.94 65280 -1 1463
1475 0 462567.38 265484.8 65480 -1 1474
1476 0 462764.34 265379.66 65560 -1 1475
1477 0 462862.8 265327.1 65600 -1 1476
1478 0 462813.3 265410.7 65680 -1 1477
1479 0 462803.3 265440.2 65720 -1 1478
1480 0 470472.62 263986.78 67520 32 1444
1481 0 470928.38 263835.38 67560 32 1480
1482 0 471455.2 263560.28 67720 40 1481
1483 0 471825.5 263331 67760 139 1482
1484 0 471996 263321.03 67640 139 1483
1485 0 472196.38 263327.25 67520 -1 1484
1486 0 472401.7 263345.5 67360 -1 1485
1487 0 472484.88 263391.4 67240 -1 1486
1488 0 472196.38 263102.3 67800 164 1483
1489 0 472674.2 262856.5 67920 163 1488
1490 0 472772.75 262824.06 67960 163 1489
1491 0 472815.2 262783.7 68000 131 1490
1492 0 472985.56 262568.25 68040 157 1491
1493 0 473099.5 262478.9 68120 157 1492
1494 0 473118.62 262414.28 68160 163 1493
1495 0 473246.16 262313.88 68240 140 1494
1496 0 473333.88 262161.7 68280 140 1495
1497 0 473555.3 261861.56 68320 91 1496
1498 0 473957.66 261491.89 68320 122 1497
1499 0 474086.38 261240 68280 120 1498
1500 0 474384.5 260993.11 68240 75 1499
1501 0 474821.34 260627.16 68160 90 1500
1502 0 475019.22 260353.92 68040 104 1501
1503 0 475801.53 260176.3 68080 154 1502
1504 0 475811 260170.38 67960 154 1503
1505 0 475877.28 260171.97 67800 154 1504
1506 0 476077.06 260197.95 67720 154 1505
1507 0 476330.8 260202.83 67600 64 1506
1508 0 476582.6 260192.02 67480 107 1507
1509 0 476738.75 260177.36 67360 107 1508
1510 0 476889.88 260208.6 67280 51 1509
1511 0 477112.44 260336.84 67240 51 1510
1512 0 477376.66 260430.02 67200 32 1511
1513 0 477581.8 260504.34 67160 32 1512
1514 0 477846.44 260528.66 67120 32 1513
1515 0 477872.62 260499.4 67080 32 1514
1516 0 478003.7 260498.33 67040 32 1515
1517 0 478300.38 260651.81 66960 -1 1516
1518 0 478338.66 260771.33 66880 -1 1517
1519 0 478358.28 260831.27 66840 -1 1518
1520 0 476749.88 260110.28 67240 107 1510
1521 0 476750.12 260093.89 67120 107 1520
1522 0 476690.94 260116.39 67000 75 1521
1523 0 476541.94 260088.39 66880 51 1522
1524 0 476403.62 259941.36 66760 51 1523
1525 0 476401.12 259989.11 66600 51 1524
1526 0 476230.7 259948.27 66320 51 1525
1527 0 476300.25 259697.81 66040 64 1526
1528 0 476408.53 259665.17 65920 64 1527
1529 0 476537.38 259680.53 65800 64 1528
1530 0 476606.34 259669.33 65760 64 1529
1531 0 476744.7 259646.34 65680 60 1530
1532 0 476956.75 259520.56 65600 102 1531
1533 0 477070.53 259399.8 65480 102 1532
1534 0 477049.44 259254.02 65360 71 1533
1535 0 477234.94 259115.27 65280 71 1534
1536 0 477371.5 259007 65240 76 1535
1537 0 477561.1 258611.62 65280 -1 1536
1538 0 477507.75 258898.77 65200 81 1536
1539 0 477576 258822.5 65160 102 1538
1540 0 477644.2 258745.86 65120 102 1539
1541 0 477906.94 258487.58 65080 186 1540
1542 0 477963.66 258438.67 65000 186 1541
1543 0 477992.25 258414.05 64960 186 1542
1544 0 477975.6 258442.6 64920 174 1543
1545 0 477909.88 258557.31 64760 128 1544
1546 0 477900.2 258557.88 64640 128 1545
1547 0 477766.7 258440.47 64480 -1 1546
1548 0 477662.78 258225.48 64440 -1 1547
1549 0 477628.2 258171.14 64400 -1 1548
1550 0 478183.62 257855.27 65120 107 1541
1551 0 478439.44 258150.48 65160 -1 1550
1552 0 479005.5 258254.64 65240 -1 1551
1553 0 479282.3 258152.56 65360 -1 1552
1554 0 479511 258115.33 65440 -1 1553
1555 0 478356.7 257595.47 65160 75 1550
1556 0 478562.47 257453.6 65320 60 1555
1557 0 478740.12 257321.42 65480 51 1556
1558 0 478902.34 257148.4 65720 67 1557
1559 0 479200 256832 66160 98 1558
1560 0 479232 256704 66200 65 1559
1561 0 479264 256576 66240 32 1560
1562 0 479104 256384 66200 40 1561
1563 0 479040 256128 66280 64 1562
1564 0 478976 255872 66320 60 1563
1565 0 478944 255648 66440 71 1564
1566 0 479040 255424 66560 51 1565
1567 0 479200 255232 66640 102 1566
1568 0 479360 255040 66680 40 1567
1569 0 479456 254784 66720 40 1568
1570 0 479488 254528 66760 75 1569
1571 0 479552 254272 66720 51 1570
1572 0 479584 254016 66720 40 1571
1573 0 479712 253792 66720 32 1572
1574 0 479872 253568 66760 75 1573
1575 0 480032 253344 66760 81 1574
1576 0 480224 253184 66800 75 1575
1577 0 480480 253120 66840 80 1576
1578 0 480704 252960 66920 60 1577
1579 0 480864 252800 67080 81 1578
1580 0 481024 252640 67200 32 1579
1581 0 481088 252576 67280 39 1580
1582 0 481152 252512 67360 47 1581
1583 0 481184 252480 67400 51 1582
1584 0 481344 252384 67600 90 1583
1585 0 481568 252288 67720 120 1584
1586 0 481600 252288 67720 120 1585
1587 0 481856 252288 67720 120 1586
1588 0 482112 252352 67720 124 1587
1589 0 482240 252384 67760 163 1588
1590 0 482464 252352 67600 134 1589
1591 0 482688 252256 67440 75 1590
1592 0 482832 252184 67320 79 1591
1593 0 482880 252160 67280 81 1592
1594 0 483124.7 252104.66 67240 101 1593
1595 0 483296 252096 67200 51 1594
1596 0 483284.53 252065.67 67000 -1 1595
1597 0 482240 252356.58 67880 148 1589
1598 0 482240 252320 68040 128 1597
1599 0 482240 252117.81 68360 116 1598
1600 0 482240 252042.11 68480 112 1599
1601 0 482240 251840 68800 101 1600
1602 0 482336 251840 69040 60 1601
1603 0 482432 251840 69280 45 1602
1604 0 482464 251840 69560 60 1603
1605 0 482400 251872 69840 60 1604
1606 0 482528 251904 70080 40 1605
1607 0 482355.2 252187.64 70280 -1 1606
1608 0 482259.12 252373.33 70440 -1 1607
1609 0 482200.62 252566.48 70600 -1 1608
1610 0 482247.66 252809.84 70760 -1 1609
1611 0 482198.25 252856 70800 -1 1610
1612 0 482048.56 252994.19 70920 -1 1611
1613 0 482000.72 253170.42 71120 -1 1612
1614 0 481869.56 253208.31 71320 -1 1613
1615 0 481797.56 253279.27 71400 -1 1614
1616 0 481543.72 253282.78 71560 -1 1615
1617 0 481342.3 253293.97 71680 -1 1616
1618 0 480956.3 253458.47 71920 -1 1617
1619 0 480579.7 253642.69 72120 -1 1618
1620 0 480504.94 253628.47 72200 -1 1619
1621 0 480489.3 253671.25 72360 -1 1620
1622 0 480490.25 253679.5 72400 -1 1621
1623 0 480494.44 253704.77 72520 -1 1622
1624 0 480539 253698.5 72560 -1 1623
1625 0 480583.84 253692.2 72600 -1 1624
1626 0 480541 253700 72640 -1 1625
1627 0 480455 253653.1 72800 -1 1626
1628 0 480330.88 253610.39 73000 -1 1627
1629 0 480365.28 253605.88 73120 -1 1628
1630 0 480261.2 253583.86 73280 -1 1629
1631 0 480135.62 253549.75 73440 -1 1630
1632 0 480175.16 253619.7 73560 -1 1631
1633 0 480110.12 253683.52 73720 -1 1632
1634 0 480030.03 253829.5 73920 -1 1633
1635 0 480018.75 253856.83 74040 -1 1634
1636 0 480041.8 253905.4 74120 -1 1635
1637 0 480076.28 253977.55 74240 -1 1636
1638 0 480008.62 253869.4 74400 -1 1637
1639 0 479954.66 253877.61 74560 -1 1638
1640 0 479805 254085 74680 -1 1639
1641 0 479812.16 254144.3 74680 -1 1640
1642 0 479754.62 254154.14 74720 -1 1640
1643 0 479732 254209 74800 -1 1642
1644 0 479708.72 254264.06 74880 -1 1643
1645 0 479700.5 254327.9 75040 -1 1644
1646 0 479825 254416 75120 -1 1645
1647 0 479949.88 254504.48 75200 -1 1646
1648 0 480015.3 254645.34 75320 -1 1647
1649 0 480045.8 254715.66 75400 -1 1648
1650 0 480098.94 254783.9 75520 -1 1649
1651 0 480184.88 255139.38 75680 -1 1650
1652 0 480150.66 255324.69 75840 -1 1651
1653 0 480224.1 255306.73 76040 -1 1652
1654 0 479906.47 254977.67 74960 -1 1646
1655 0 479918.3 255066.67 74800 -1 1654
1656 0 479929.25 255065.56 74760 -1 1655
1657 0 476176 260060.9 68200 107 1503
1658 0 476664.3 259938.67 68280 80 1657
1659 0 477942.53 259415.48 68640 120 1658
1660 0 478223.34 259354 68720 107 1659
1661 0 478784 259232 68880 81 1660
1662 0 478896 259184 68960 80 1661
1663 0 478952 259160 69000 80 1662
1664 0 479008 259136 69040 80 1663
1665 0 479232 259008 69120 75 1664
1666 0 479488 258976 69120 64 1665
1667 0 479680 258944 69280 122 1666
1668 0 479840 258912 69480 128 1667
1669 0 480000 258816 69680 90 1668
1670 0 480192 258752 69880 101 1669
1671 0 480352 258688 70080 71 1670
1672 0 480512 258592 70320 90 1671
1673 0 480736 258560 70440 80 1672
1674 0 480960 258528 70600 90 1673
1675 0 481184 258528 70800 91 1674
1676 0 481408 258400 70840 80 1675
1677 0 482024 257984.03 71320 136 1676
1678 0 482784 257632 71520 96 1677
1679 0 483040 257600 71480 60 1678
1680 0 483296 257696 71440 124 1679
1681 0 483520 257760 71320 137 1680
1682 0 483776 257824 71280 124 1681
1683 0 483968 257824 71200 122 1682
1684 0 484857 258129.06 70960 102 1683
1685 0 484942.16 258101.5 71080 124 1684
1686 0 485169.06 258028.16 71400 184 1685
1687 0 485311.2 257982.4 71600 223 1686
1688 0 485368 257964.06 71680 239 1687
1689 0 485380 257644.03 72200 154 1688
1690 0 485361.66 257647 72240 113 1689
1691 0 485325 257653.11 72320 32 1690
1692 0 485326 257690 72360 26 1691
1693 0 485331.03 257874.75 72560 -1 1692
1694 0 485288.12 257940.06 72680 -1 1693
1695 0 485396.12 257914.92 72800 -1 1694
1696 0 483904 257824 70920 124 1683
1697 0 483850.66 257792 70840 93 1696
1698 0 483744 257728 70680 32 1697
1699 0 483696 257712 70640 35 1698
1700 0 483552 257664 70520 45 1699
1701 0 483392 257728 70440 71 1700
1702 0 483437.34 257717.17 70400 59 1701
1703 0 483664.34 257663.48 70200 -1 1702
1704 0 481914.94 257960.42 71600 104 1677
1705 0 481728 257920 72080 51 1704
1706 0 481471.25 257924.7 72200 81 1705
1707 0 481411 257801.06 72200 -1 1706
1708 0 481248 257888 72360 128 1706
1709 0 480992 257952 72320 163 1708
1710 0 480864 257984 72320 131 1709
1711 0 480800 258035.2 72400 91 1710
1712 0 480761.38 258087.56 72440 71 1711
1713 0 480704 258112 72520 32 1712
1714 0 480640 258086.4 72600 51 1713
1715 0 480544 258048 72720 81 1714
1716 0 480479 257978.5 72760 72 1715
1717 0 480413.94 257909.12 72800 64 1716
1718 0 480272.03 257939.53 72960 32 1717
1719 0 480128 258016 73040 124 1718
1720 0 479936 258240 73040 136 1719
1721 0 480067.3 258267.97 73080 40 1720
1722 0 480073.44 258180.03 73120 -1 1721
1723 0 480058.16 258058.61 73200 -1 1722
1724 0 479946.4 258180.1 73320 -1 1723
1725 0 480211.62 258517.08 73080 40 1721
1726 0 480390.66 258588.33 73000 40 1725
1727 0 480480 258624 72960 40 1726
1728 0 480384 258848 72880 32 1727
1729 0 480343.75 258910.89 72800 -1 1728
1730 0 480325.62 258960.8 72680 -1 1729
1731 0 480299.38 258896.6 72600 -1 1730
