# Supplementary material for: Connectomics Analysis Reveals First-, Second-, and Third-Order Thermosensory and Hygrosensory Neurons in the Adult Drosophila Brain
Source: Curr Biol. 2020 Aug 17;30(16):3167–3182.e4. doi: 10.1016/j.cub.2020.06.028 (PMC7443704; doi:10.1016/j.cub.2020.06.028)
Supplement: Data S1. Skeletons and Meshes, Related to STAR Methods — marin2020-skeletons contains files describing the morphology of each neuron in this study (in FAFB14 space, .swc format). glomeruli_meshes contains the glomerular meshes (in FAFB14 space, .stl format). neuropil_meshes contains the glomerular meshes (in FAFB14 space, .stl format). [file mmc5.zip › VP_SI/marin2020-skeletons/10515783.swc]

# SWC format file
# based on specifications at http://www.neuronland.org/NLMorphologyConverter/MorphologyFormats/SWC/Spec.html
# Created by nat::write.neuron.swc
# PointNo Label X Y Z Radius Parent 
1 0 630442.9 270971.4 23880 2282 -1
2 0 630928.75 271264.9 24360 -1 1
3 0 632175.9 270749.97 25520 -1 2
4 0 633190.8 269866.1 26120 -1 3
5 0 633534.3 269195.44 26360 -1 4
6 0 633720.3 268812.56 26560 -1 5
7 0 633936.25 268572.7 26760 -1 6
8 0 634045.4 268241.03 26920 -1 7
9 0 634036.9 268139.2 27080 -1 8
10 0 634169.75 267902.12 27280 -1 9
11 0 634260.1 267622.3 27520 -1 10
12 0 634369.44 267486.72 27720 -1 11
13 0 634423.9 267462.56 27880 -1 12
14 0 634526.4 267487.8 28040 -1 13
15 0 634606.4 267536.53 28200 -1 14
16 0 634782.94 267610.38 28360 -1 15
17 0 634814.9 267649 28600 -1 16
18 0 634900.1 267714.94 28800 -1 17
19 0 635036.06 267738.44 28960 -1 18
20 0 635137.25 267779.88 29160 -1 19
21 0 635185.4 267868.97 29280 -1 20
22 0 635189.9 267951.3 29440 -1 21
23 0 635197 267960.8 29600 -1 22
24 0 635014.2 268085.7 29760 -1 23
25 0 634791 268068.44 29880 -1 24
26 0 634682.4 268055.72 30000 -1 25
27 0 634605.94 267902.06 30120 -1 26
28 0 634569.5 267741.12 30280 -1 27
29 0 634372.1 267562.3 30440 -1 28
30 0 634284.3 267445.2 30600 -1 29
31 0 634175.44 267306.5 30800 -1 30
32 0 634144.7 267149.1 30960 -1 31
33 0 634019.06 267035.3 31160 -1 32
34 0 633787.6 267072.94 31320 -1 33
35 0 633501.6 267083.25 31480 -1 34
36 0 633269 267047.62 31640 -1 35
37 0 632962.7 267000 31800 -1 36
38 0 632794.6 266918.88 31960 -1 37
39 0 632675.4 267008.3 32080 -1 38
40 0 632606.1 267128.8 32240 -1 39
41 0 632569.75 267167.12 32400 -1 40
42 0 632513.75 267282.62 32560 -1 41
43 0 632478.75 267323.66 32720 -1 42
44 0 632497.7 267329.3 32920 -1 43
45 0 632528.8 267429.06 33080 -1 44
46 0 632508.5 267543.56 33240 -1 45
47 0 632485.3 267642.88 33440 -1 46
48 0 632506.8 267794.12 33640 -1 47
49 0 632428.25 267924.78 33840 -1 48
50 0 632365.9 268064.94 34000 -1 49
51 0 632357.8 268189.75 34120 -1 50
52 0 632279.2 268313.7 34240 -1 51
53 0 632294.4 268381.7 34320 -1 52
54 0 632220.6 268523.6 34440 -1 53
55 0 632122.75 268688.2 34600 -1 54
56 0 632060.5 268808.72 34760 -1 55
57 0 631989.5 269006.53 34920 -1 56
58 0 631887.1 269150.4 35080 -1 57
59 0 631780.6 269298.1 35240 -1 58
60 0 631561.9 269367.3 35360 -1 59
61 0 631387.75 269417.3 35480 -1 60
62 0 631264.4 269467.25 35560 -1 61
63 0 631057.1 269793.7 35720 -1 62
64 0 630888.3 270021.56 35880 -1 63
65 0 630770.5 270130.53 35960 -1 64
66 0 630669.3 270328.25 36080 -1 65
67 0 630604.94 270483.84 36200 -1 66
68 0 630528.94 270594.25 36320 -1 67
69 0 630496.6 270656.88 36400 -1 68
70 0 630457.56 270674.62 36440 -1 69
71 0 630325.25 270675 36480 -1 70
72 0 630107.5 270647.25 36520 -1 71
73 0 629935.9 270629.03 36560 -1 72
74 0 629724.8 270584.2 36600 -1 73
75 0 629533 270544.62 36640 -1 74
76 0 629327.7 270600.2 36680 -1 75
77 0 629137.3 270591.3 36720 -1 76
78 0 628961.1 270536.5 36760 -1 77
79 0 628794 270494.38 36840 -1 78
80 0 628682.5 270482.75 36920 -1 79
81 0 628672.25 270557.5 36960 -1 80
82 0 628712.25 270604.12 37000 -1 81
83 0 628729.1 270729.88 37040 -1 82
84 0 628743.94 270804.12 37080 -1 83
85 0 628757.1 270898.1 37120 -1 84
86 0 628854.25 271010.44 37160 -1 85
87 0 628911.25 271122.62 37200 -1 86
88 0 629034.06 271204.53 37240 -1 87
89 0 629143.1 271300.9 37280 -1 88
90 0 629271.2 271418.34 37320 -1 89
91 0 629399.44 271523.9 37360 -1 90
92 0 629566.25 271636.75 37400 -1 91
93 0 629622.94 271869.5 37480 -1 92
94 0 629592.2 271848.22 37600 -1 93
95 0 629479.25 271906.75 37760 -1 94
96 0 629391.6 272004.88 37960 -1 95
97 0 629346.56 272101.28 38200 -1 96
98 0 629357.5 272165.88 38440 -1 97
99 0 629407.94 272176.9 38680 -1 98
100 0 629388.5 272256.8 38880 -1 99
101 0 629375.5 272302.03 39080 -1 100
102 0 629390.44 272340.28 39280 -1 101
103 0 629398.6 272364.84 39480 -1 102
104 0 629482.4 272441.6 39680 -1 103
105 0 629502.6 272500.8 39880 -1 104
106 0 629502.1 272571.3 40080 -1 105
107 0 629565.44 272632.75 40200 -1 106
108 0 629546.6 272780.75 40400 -1 107
109 0 629559 272959.34 40560 -1 108
110 0 629585.9 273006.47 40720 -1 109
111 0 629602.4 273080.44 40840 -1 110
112 0 629497.5 273229.94 41000 -1 111
113 0 629541.4 273360.84 41160 -1 112
114 0 629544.5 273440.12 41280 -1 113
115 0 629458.8 273459.8 41400 -1 114
116 0 629417.6 273491.72 41600 -1 115
117 0 629380.5 273535.34 41680 -1 116
118 0 629320.6 273599.3 41760 -1 117
119 0 629240.44 273634.72 41880 -1 118
120 0 629137.9 273769.94 42000 -1 119
121 0 629015.5 273855.38 42160 -1 120
122 0 628913.4 273934.94 42320 -1 121
123 0 628832.9 274038.62 42480 -1 122
124 0 628781.6 274113.06 42720 -1 123
125 0 628710.75 274141.7 42960 -1 124
126 0 628643.7 274132.5 43120 -1 125
127 0 628567.3 274170.16 43320 -1 126
128 0 628527.06 274177.2 43520 -1 127
129 0 628523.25 274187.47 43720 -1 128
130 0 628541.94 274252.88 43920 -1 129
131 0 628509.75 274290.3 44080 -1 130
132 0 628475.2 274318.3 44240 -1 131
133 0 628408.6 274303.56 44400 -1 132
134 0 628361.06 274324.8 44560 -1 133
135 0 628269 274348.44 44720 -1 134
136 0 628109 274352.94 44880 -1 135
137 0 628076.25 274341.12 45040 -1 136
138 0 628015.25 274363.25 45160 -1 137
139 0 627991.7 274355.06 45200 -1 138
140 0 627777.94 275178.44 45240 -1 139
141 0 628013.06 274357.47 45280 -1 140
142 0 628011.44 274448.84 45440 -1 141
143 0 628068.9 274533.7 45560 -1 142
144 0 628112.8 274618.12 45680 -1 143
145 0 628056.1 274715.5 45840 -1 144
146 0 627890.6 274795.8 46000 -1 145
147 0 627695.06 274887 46120 -1 146
148 0 627591.4 274980.84 46200 -1 147
149 0 627537 275000.72 46240 -1 148
150 0 627424.2 275100.44 46280 -1 149
151 0 627188.9 275243.03 46480 -1 150
152 0 627212 275259.38 46640 -1 151
153 0 627185.06 275300.44 46720 -1 152
154 0 627147.9 275344.8 46880 -1 153
155 0 627170.1 275371.72 47000 -1 154
156 0 627156.75 275366.06 47080 -1 155
157 0 627130 275417.72 47200 -1 156
158 0 627052.1 275498.75 47320 -1 157
159 0 627068.6 275623.44 47440 -1 158
160 0 627217 275693.47 47560 -1 159
161 0 627259.6 275772.56 47680 -1 160
162 0 627206.9 275835.3 47800 -1 161
163 0 627170.06 275864.3 47840 -1 162
164 0 626711.9 275720.62 47920 -1 163
165 0 626400 275515.56 47960 -1 164
166 0 626336.3 275468.8 48040 -1 165
167 0 626369.3 275615.9 48080 -1 166
168 0 626416.25 275791.12 48120 -1 167
169 0 626452.44 275952.12 48160 -1 168
170 0 626478.4 276107.3 48200 -1 169
171 0 626427.5 276179.75 48240 -1 170
172 0 626378.56 276220.3 48280 -1 171
173 0 626135.06 276444.3 48400 -1 172
174 0 625826 276642.06 48560 -1 173
175 0 625538.1 276741.9 48680 -1 174
176 0 625302.5 276868.5 48840 -1 175
177 0 625207.75 276979.5 48960 -1 176
178 0 625160.6 277068.56 49080 -1 177
179 0 625097.94 277144.8 49160 -1 178
180 0 624937.6 277195.62 49200 -1 179
181 0 624710.25 277216.25 49320 -1 180
182 0 624567.25 277200.8 49440 -1 181
183 0 624499.1 277174.88 49560 -1 182
184 0 624411 277154.28 49680 -1 183
185 0 624330.9 277169.38 49800 -1 184
186 0 624262.56 277256.03 49960 -1 185
187 0 624128.8 277355.38 50120 -1 186
188 0 624050.75 277423.16 50240 -1 187
189 0 623972.7 277503.3 50320 -1 188
190 0 623916.3 277561.88 50400 -1 189
191 0 623787.25 277538.94 50480 -1 190
192 0 623689.75 277512 50560 -1 191
193 0 623575.4 277499.2 50640 -1 192
194 0 623509.4 277482.47 50720 -1 193
195 0 623479.06 277468.12 50760 -1 194
196 0 623416.5 277400.84 50800 -1 195
197 0 623322.6 277478.44 50840 -1 196
198 0 623160.94 277371.28 50880 -1 197
199 0 623096.1 277401 50960 -1 198
200 0 622953.7 277505.16 51040 -1 199
201 0 622817.25 277626.56 51160 -1 200
202 0 622673.25 277764 51320 -1 201
203 0 622506.56 277831.62 51480 -1 202
204 0 622368.4 277857.38 51680 -1 203
205 0 622297.9 277943.66 51880 -1 204
206 0 622227.25 278033.44 52040 -1 205
207 0 622134.5 278112.56 52200 -1 206
208 0 622020.4 278195.7 52440 -1 207
209 0 621928.25 278171.6 52600 -1 208
210 0 621821.6 278170.7 52800 -1 209
211 0 621815.44 278176.06 52880 -1 210
212 0 621725.4 278174.28 52920 -1 211
213 0 621667.75 278171.8 52960 -1 212
214 0 621470.94 278170.56 53000 -1 213
215 0 621349.56 278150.84 53040 -1 214
216 0 621306.94 278148.2 53120 -1 215
217 0 621136.94 278151.62 53280 -1 216
218 0 620942.5 278216.25 53400 -1 217
219 0 620301.44 278181.88 53440 -1 218
220 0 620920.3 278261.7 53480 -1 219
221 0 620845.8 278337.3 53640 -1 220
222 0 620705.75 278375 53800 -1 221
223 0 620529.5 278426.8 53960 -1 222
224 0 620471.4 278456.7 54080 -1 223
225 0 620330.6 278515.2 54240 -1 224
226 0 620224.9 278575.12 54400 -1 225
227 0 620177.25 278573.62 54560 -1 226
228 0 620135.6 278610.3 54680 -1 227
229 0 620000.25 278697.9 54880 -1 228
230 0 619933.44 278717.47 55040 -1 229
231 0 619891.25 278678.56 55200 -1 230
232 0 619832.94 278657.5 55320 -1 231
233 0 619753 278669.5 55480 -1 232
234 0 619668.56 278641.03 55640 -1 233
235 0 619675.06 278656.1 55720 -1 234
236 0 619558.8 278618.12 55800 -1 235
237 0 619473.06 278584.7 55920 -1 236
238 0 619378.25 278549.78 56040 -1 237
239 0 619298.8 278531.28 56160 -1 238
240 0 619276.2 278505.88 56240 -1 239
241 0 619237.8 278474.16 56320 -1 240
242 0 619209.6 278434.8 56400 -1 241
243 0 619113.94 278430.56 56480 -1 242
244 0 619005 278362.72 56560 -1 243
245 0 618893.2 278361.56 56640 -1 244
246 0 618807.56 278337.72 56720 -1 245
247 0 618601.25 278339.3 56840 -1 246
248 0 618498.4 278345.22 56920 -1 247
249 0 618435.25 278369.88 56960 -1 248
250 0 618357.75 278394.25 57000 -1 249
251 0 618249.56 278433.12 57080 -1 250
252 0 618141.06 278439.25 57160 -1 251
253 0 618042.9 278454.75 57240 -1 252
254 0 617892.94 278498.8 57320 -1 253
255 0 617709.56 278559.47 57440 -1 254
256 0 617606.1 278558.75 57520 -1 255
257 0 617509.56 278580.75 57600 -1 256
258 0 617398.6 278611.12 57680 -1 257
259 0 617243.9 278601.12 57760 -1 258
260 0 617095.4 278600.38 57840 -1 259
261 0 616881.1 278607.06 57920 -1 260
262 0 616709.06 278614.12 58040 -1 261
263 0 616446.5 278657.8 58160 -1 262
264 0 616306.2 278628.97 58240 -1 263
265 0 616173.75 278618.3 58320 -1 264
266 0 616053.9 278589.75 58400 -1 265
267 0 615924.8 278547 58480 -1 266
268 0 615814.9 278553.06 58560 -1 267
269 0 615736.2 278498.22 58640 -1 268
270 0 615543.8 278464.44 58720 -1 269
271 0 615392.4 278475.06 58800 -1 270
272 0 615146.6 278499.56 58880 -1 271
273 0 614923.9 278543.56 58960 -1 272
274 0 614603.25 278583.12 59040 -1 273
275 0 614348.6 278591.94 59120 -1 274
276 0 614219.7 278596.56 59200 -1 275
277 0 614006.9 278668.25 59280 -1 276
278 0 613888.7 278668.8 59360 -1 277
279 0 613794.4 278676.94 59400 -1 278
280 0 613730.75 278650.34 59440 -1 279
281 0 613617.8 278633.66 59480 -1 280
282 0 613438.6 278623.5 59520 -1 281
283 0 613349.2 278600.56 59560 -1 282
284 0 613261.8 278584.12 59600 -1 283
285 0 613052.1 278599.44 59640 -1 284
286 0 612965.06 278573.88 59680 -1 285
287 0 612937.8 278569.3 59720 -1 286
288 0 612876.94 278571.38 59760 -1 287
289 0 612739.75 278548.94 59800 -1 288
290 0 612628.25 278547.56 59840 -1 289
291 0 612374.7 278604.25 59880 -1 290
292 0 612060.94 278713.56 59960 -1 291
293 0 612014.1 278739.25 60000 -1 292
294 0 612927.7 278803.1 60040 -1 293
295 0 612810.6 278819.2 60080 -1 294
296 0 612541.3 278851.3 60120 -1 295
297 0 612355 278883.22 60160 -1 296
298 0 612179.2 278953.25 60200 -1 297
299 0 612113.8 278977.78 60240 -1 298
300 0 612036.3 279016.22 60280 -1 299
301 0 611946 279049.1 60320 -1 300
302 0 611847.9 279085.75 60360 -1 301
303 0 611778.9 279086.75 60400 -1 302
304 0 611687.25 279109.12 60440 -1 303
305 0 611579.1 279084.97 60480 -1 304
306 0 611474.75 279088.12 60520 -1 305
307 0 611308.1 279105.53 60560 -1 306
308 0 610857.5 279090.1 60640 -1 307
309 0 610673.56 279092.5 60680 -1 308
310 0 610529.25 279104.38 60720 -1 309
311 0 610307.3 279111.94 60760 -1 310
312 0 610018.5 279154.12 60800 -1 311
313 0 609824.9 279169.34 60880 -1 312
314 0 609654.56 279167.34 60920 -1 313
315 0 609477.6 279184.34 61000 -1 314
316 0 609415 279174.44 61080 -1 315
317 0 609268.44 279163.8 61160 -1 316
318 0 609104.5 279126 61240 -1 317
319 0 608949.3 279120.06 61320 -1 318
320 0 608829.94 279107.47 61360 -1 319
321 0 608673.3 279055.56 61400 -1 320
322 0 608556.06 279018.25 61440 -1 321
323 0 608338.94 278942.38 61480 -1 322
324 0 608142.44 278917.25 61560 -1 323
325 0 607804.4 278836.78 61640 -1 324
326 0 607665.3 278774.8 61680 -1 325
327 0 607454.75 278733.8 61760 -1 326
328 0 607407.8 278701.62 61800 -1 327
329 0 607340.75 278673.94 61840 -1 328
330 0 607214.56 278629.8 61880 -1 329
331 0 607058.8 278590.62 61920 -1 330
332 0 606942.25 278562.88 61960 -1 331
333 0 606684.2 278406.38 62040 -1 332
334 0 606436.25 278462.12 62120 -1 333
335 0 606289.3 278500.62 62160 -1 334
336 0 606195.3 278503.3 62200 -1 335
337 0 606084.6 278561.12 62240 -1 336
338 0 605850.6 278668.66 62280 -1 337
339 0 605562.5 278886.47 62400 -1 338
340 0 605440.94 279030.2 62520 -1 339
341 0 605308.3 279030.38 62640 -1 340
342 0 605223.9 279070.06 62680 -1 341
343 0 605146.75 279102.28 62760 -1 342
344 0 605065.6 279140.1 62840 -1 343
345 0 604934.1 279178.62 62920 -1 344
346 0 604823.5 279199.12 63000 -1 345
347 0 604702.5 279210.44 63080 -1 346
348 0 604627.25 279225 63160 -1 347
349 0 604557.9 279193.7 63240 -1 348
350 0 604474.6 279179.12 63280 -1 349
351 0 604323.4 279131.53 63360 -1 350
352 0 604235.6 279055.25 63400 -1 351
353 0 604146.9 279045.75 63440 -1 352
354 0 604080.44 279037.88 63480 -1 353
355 0 603998.9 279053.5 63560 -1 354
356 0 603937.56 279091.7 63600 -1 355
357 0 603822.4 279127.62 63640 -1 356
358 0 603797.1 279118.66 63680 -1 357
359 0 603740.6 279036.88 63720 -1 358
360 0 603681.25 279005.06 63760 -1 359
361 0 603618.1 278949.84 63800 -1 360
362 0 603557.94 278889.94 63840 -1 361
363 0 603453.3 278853.38 63880 -1 362
364 0 603396.25 278797.97 63920 -1 363
365 0 603330.7 278748.7 63960 -1 364
366 0 603277.6 278692 64000 -1 365
367 0 603096.75 278646 64080 -1 366
368 0 602973.25 278648.66 64160 -1 367
369 0 602777.2 278687.88 64240 -1 368
370 0 602643.75 278762.5 64320 -1 369
371 0 602527.6 278863.28 64360 -1 370
372 0 602469.4 278940.53 64400 -1 371
373 0 602397.94 279067.06 64440 -1 372
374 0 602348.25 279165.7 64480 -1 373
375 0 602254.25 279318.25 64520 -1 374
376 0 602199.4 279457.88 64560 -1 375
377 0 602148.2 279595.12 64600 -1 376
378 0 602090.2 279754.44 64640 -1 377
379 0 602014.75 279904.06 64680 -1 378
380 0 601870.1 279967.66 64720 -1 379
381 0 601746.8 280023.25 64760 -1 380
382 0 601629.94 280094.66 64800 -1 381
383 0 601471.8 280166.16 64880 -1 382
384 0 601295.3 280212.62 64960 -1 383
385 0 601273.25 280238.12 65000 -1 384
386 0 601159.7 280258.84 65040 -1 385
387 0 601036 280274.44 65080 -1 386
388 0 600685.8 280308.5 65160 -1 387
389 0 600546.6 280302.94 65240 -1 388
390 0 600403.75 280325.72 65320 -1 389
391 0 600256.7 280324.5 65400 -1 390
392 0 600135.5 280291.97 65480 -1 391
393 0 600087 280287.9 65520 -1 392
394 0 599901.25 280264.5 65560 -1 393
395 0 599745.5 280274.7 65600 -1 394
396 0 599593.25 280305.56 65640 -1 395
397 0 599454.25 280345.03 65680 -1 396
398 0 599340.8 280333.97 65720 -1 397
399 0 599013.6 280324.12 65800 -1 398
400 0 598808.1 280283.38 65880 -1 399
401 0 598610.8 280201.44 66000 -1 400
402 0 598554.4 280147.7 66120 -1 401
403 0 598494 280088.12 66200 -1 402
404 0 598398.3 280038.88 66280 -1 403
405 0 598312.94 279965.88 66360 -1 404
406 0 598220.3 279910.62 66440 -1 405
407 0 598124.9 279842.5 66520 -1 406
408 0 598002.8 279759.22 66600 -1 407
409 0 597925.75 279767.5 66680 -1 408
410 0 597782.75 279730.25 66720 -1 409
411 0 597680.5 279626.94 66800 -1 410
412 0 597635.7 279548.56 66840 -1 411
413 0 597565.75 279450.44 66880 -1 412
414 0 597434.6 279358.1 66920 -1 413
415 0 597280.25 279234.3 66960 -1 414
416 0 597075.25 279112.25 67000 -1 415
417 0 596903.44 279055.75 67040 -1 416
418 0 596784.75 278993.2 67080 -1 417
419 0 596667.56 278916.06 67120 -1 418
420 0 596446.3 278827.94 67240 -1 419
421 0 596367.25 278868 67320 -1 420
422 0 596256.56 278924.7 67440 -1 421
423 0 596165.75 279122.56 67560 -1 422
424 0 596102.25 279277.62 67640 -1 423
425 0 595994 279423.62 67800 -1 424
426 0 595887.1 279397.3 67920 -1 425
427 0 595718.8 279369.7 68040 -1 426
428 0 595571 279368.12 68160 -1 427
429 0 595387.9 279253.72 68280 -1 428
430 0 595291.94 279188.2 68400 -1 429
431 0 595240.75 279108.44 68480 -1 430
432 0 595153.06 279012.8 68600 -1 431
433 0 595047.94 278913 68720 -1 432
434 0 594961.75 278822.9 68840 -1 433
435 0 594862.1 278746.84 68960 -1 434
436 0 594771.9 278670.66 69040 -1 435
437 0 594714.06 278598.2 69120 -1 436
438 0 594680.94 278533.38 69200 -1 437
439 0 594606.75 278482.25 69280 -1 438
440 0 594536.94 278418.5 69400 -1 439
441 0 594496.5 278344.5 69520 -1 440
442 0 594446.4 278280.1 69600 -1 441
443 0 594362.2 278213.88 69680 -1 442
444 0 594290 278162.3 69760 -1 443
445 0 594198.4 278102.56 69840 -1 444
446 0 594131.56 278037.06 69920 -1 445
447 0 594082.06 277950.8 70000 -1 446
448 0 593984.25 277854.3 70080 -1 447
449 0 593883.06 277749.75 70160 -1 448
450 0 593792 277652.06 70240 -1 449
451 0 593690.75 277544.38 70320 -1 450
452 0 593612.94 277509.8 70360 -1 451
453 0 593487.9 277458.94 70480 -1 452
454 0 593389.5 277406.03 70600 -1 453
455 0 593278.7 277345.25 70720 -1 454
456 0 593155 277260.3 70840 -1 455
457 0 593090.75 277221.62 70960 -1 456
458 0 592983 277143.1 71080 -1 457
459 0 592930.3 277086.62 71160 -1 458
460 0 592850.4 277034.4 71240 -1 459
461 0 592740.75 276901.5 71360 -1 460
462 0 592667.4 276829.06 71440 -1 461
463 0 592593.9 276730.12 71560 -1 462
464 0 592548.8 276650.8 71680 -1 463
465 0 592507.9 276577.66 71760 -1 464
466 0 592425.44 276472.1 71840 -1 465
467 0 592350.25 276401.16 71920 -1 466
468 0 592216.25 276295.97 72040 -1 467
469 0 592164.8 276301.88 72080 -1 468
470 0 592153.3 276413.44 72120 -1 469
471 0 592102.9 276183.94 72160 -1 470
472 0 592059.9 276123.7 72200 -1 471
473 0 592015.56 276086.97 72280 -1 472
474 0 591884.4 275977.16 72360 -1 473
475 0 591780 275921.8 72480 -1 474
476 0 591710 275894 72520 -1 475
477 0 591651.2 275855.94 72560 -1 476
478 0 591534.9 275759.12 72600 -1 477
479 0 591347.2 275630.34 72680 -1 478
480 0 591242.4 275562.3 72760 -1 479
481 0 591125.94 275502.7 72840 -1 480
482 0 591005 275363.25 72960 -1 481
483 0 590918.25 275263.72 73080 -1 482
484 0 590832.1 275236.8 73160 -1 483
485 0 590712.94 275206.88 73280 -1 484
486 0 590646.1 275149.7 73360 -1 485
487 0 590497.4 275055.75 73480 -1 486
488 0 590401.4 274997 73560 -1 487
489 0 590241 274908.1 73640 -1 488
490 0 590046.44 274756.78 73720 -1 489
491 0 589836.6 274704.38 73800 -1 490
492 0 589760.56 274684.3 73880 -1 491
493 0 589651.2 274608.6 73960 -1 492
494 0 589537.2 274557.9 74040 -1 493
495 0 589453.06 274521.28 74120 -1 494
496 0 589400 274505.6 74160 -1 495
497 0 589316.44 274479.7 74200 -1 496
498 0 589239.2 274452.94 74240 -1 497
499 0 589165.4 274449.16 74280 -1 498
500 0 589050.5 274406.1 74360 -1 499
501 0 588884.7 274343.12 74480 -1 500
502 0 588828.5 274317 74560 -1 501
503 0 588711.06 274269 74600 -1 502
504 0 588505.3 274195.12 74720 -1 503
505 0 588404.3 274155.12 74840 -1 504
506 0 588179.25 274103.88 75000 -1 505
507 0 588012.7 274083.94 75200 -1 506
508 0 588005.56 274074.5 75360 -1 507
509 0 587949.44 274024.5 75480 -1 508
510 0 587866.75 273987.7 75600 -1 509
511 0 587787.44 273980.25 75720 -1 510
512 0 587710 273978.7 75840 -1 511
513 0 587580.6 273965.5 75920 -1 512
514 0 587514.6 273936.94 76000 -1 513
515 0 587442.1 273942.94 76120 -1 514
516 0 587371.4 273938.16 76200 -1 515
517 0 587287.75 273944.38 76280 -1 516
518 0 587213.9 273944 76360 -1 517
519 0 587127 273964.47 76440 -1 518
520 0 587057.7 273979.06 76520 -1 519
521 0 586974.6 273997.94 76600 -1 520
522 0 586885.4 274016.5 76680 -1 521
523 0 586712.2 274111.8 76800 -1 522
524 0 586649.6 274127 76880 -1 523
525 0 586589.9 274150.25 76960 -1 524
526 0 586522 274191.38 77040 -1 525
527 0 586409.75 274243.94 77120 -1 526
528 0 586147.3 274308.62 77160 -1 527
529 0 586070.25 274293.3 77200 -1 528
530 0 585901.06 274237.9 77240 -1 529
531 0 585692.3 274162.62 77280 -1 530
532 0 585509.2 274089.7 77320 -1 531
533 0 585459.3 274047.94 77400 -1 532
534 0 585421.75 274005.94 77480 -1 533
535 0 585329.75 273992.2 77520 -1 534
536 0 585172.6 273962.9 77600 -1 535
537 0 585090.8 273940.38 77680 -1 536
538 0 584959.9 273926.88 77760 -1 537
539 0 584838.44 273888.94 77840 -1 538
540 0 584713.25 273843.06 77920 -1 539
541 0 584612.9 273815.56 78000 -1 540
542 0 584469.3 273791.72 78040 -1 541
543 0 584269.56 273733.12 78080 -1 542
544 0 584145.6 273653.44 78120 -1 543
545 0 583940.3 273596.8 78160 -1 544
546 0 583782.8 273552.88 78200 -1 545
547 0 583791.25 273452.7 78240 -1 546
548 0 583611.2 273480.2 78280 -1 547
549 0 583555.9 273422.3 78320 -1 548
550 0 583517.3 273369.2 78360 -1 549
551 0 583492.44 273297.44 78400 -1 550
552 0 583465.6 273250.47 78440 -1 551
553 0 583451.8 273187.44 78480 -1 552
554 0 583404.7 273143.84 78520 -1 553
555 0 583351.9 273074.94 78560 -1 554
556 0 583295.25 272965.53 78600 -1 555
557 0 583189.44 272840.25 78640 -1 556
558 0 583135.9 272801.5 78680 -1 557
559 0 582991.25 272680 78720 -1 558
560 0 582898.5 272553.25 78760 -1 559
561 0 582766.8 272272.5 78800 -1 560
562 0 582697.3 272081.06 78840 -1 561
563 0 582661.25 271984.88 78880 -1 562
564 0 582468.75 271635.16 78920 -1 563
565 0 582491.3 271434.28 78880 -1 564
566 0 582281.56 271103.5 78880 -1 565
567 0 582213.44 270877.38 78840 -1 566
568 0 582000.1 270637.16 78800 -1 567
569 0 581683 270152.3 78800 -1 568
570 0 581543.1 270029.66 78760 -1 569
571 0 581122.9 269692.72 78720 -1 570
572 0 580999.94 269578.3 78680 -1 571
573 0 580746.1 269181.12 78640 -1 572
574 0 580604.5 269022.75 78600 -1 573
575 0 580478.25 268900.06 78560 -1 574
576 0 580343.4 268769.22 78520 -1 575
577 0 580128.44 268542.25 78480 -1 576
578 0 579908.8 268366.53 78440 -1 577
579 0 579797.06 268213.62 78400 -1 578
580 0 579526.94 267987.66 78360 -1 579
581 0 579302 267809.5 78320 -1 580
582 0 578971.44 267557.12 78280 -1 581
583 0 579036.94 267362.8 78240 -1 582
584 0 578657.75 267351.9 78200 -1 583
585 0 578531.94 267325.38 78160 -1 584
586 0 578362 267175.94 78080 -1 585
587 0 578228.2 266940.1 78000 -1 586
588 0 578204 266885.88 77960 -1 587
589 0 578132.3 266764.56 77880 -1 588
590 0 578025.25 266656.06 77800 -1 589
591 0 577927.6 266492.8 77720 -1 590
592 0 577588.1 265846.12 77720 -1 591
593 0 577536.2 265792.66 77680 -1 592
594 0 577040.8 265180.22 77680 -1 593
595 0 576691.06 264556 77680 -1 594
596 0 576423.7 264091.12 77680 -1 595
597 0 576090.9 263633.06 77640 -1 596
598 0 575921.3 263402.28 77600 -1 597
599 0 575733.2 263123.7 77560 -1 598
600 0 575511.9 262868.3 77520 -1 599
601 0 575322.56 262646.22 77480 -1 600
602 0 575220.75 262469.44 77440 -1 601
603 0 575177.75 262219.7 77400 -1 602
604 0 575153.9 261952.06 77320 -1 603
605 0 575128.44 261813.3 77240 -1 604
606 0 575120.5 261683.06 77160 -1 605
607 0 575100.8 261541.47 77080 -1 606
608 0 575041.5 261396.69 77000 -1 607
609 0 574892.6 261205.75 76920 -1 608
610 0 574833.3 261137.98 76840 -1 609
611 0 574779.9 260948.19 76760 -1 610
612 0 574680.3 260774.25 76720 -1 611
613 0 574527.4 260587.56 76600 -1 612
614 0 574326.6 260379.12 76480 -1 613
615 0 574257.5 260224.9 76440 -1 614
616 0 574195.1 260137.62 76400 -1 615
617 0 574064.75 259949.47 76360 -1 616
618 0 573923.8 259907.6 76320 -1 617
619 0 573705.8 259929.19 76280 -1 618
620 0 573629.25 259730.84 76200 -1 619
621 0 573029.1 259343.38 76200 -1 620
622 0 573330.9 259352.69 76480 -1 621
623 0 573732 259171.81 76560 -1 622
624 0 573850.3 259213.47 76680 -1 623
625 0 573918 259176.5 76720 -1 624
626 0 573986.25 259139.9 76760 -1 625
627 0 574123.44 259075.1 76880 -1 626
628 0 574265.94 259052.9 77000 -1 627
629 0 574388.3 259026.53 77120 -1 628
630 0 574471.8 259008.66 77280 -1 629
631 0 574506.75 258912.97 77440 -1 630
632 0 574529.4 258888.62 77520 -1 631
633 0 574277.9 258946.69 77560 -1 632
634 0 573982 258942.38 77600 -1 633
635 0 573960.5 258936.81 77640 -1 634
636 0 573479.75 259182.9 77640 -1 635
637 0 573442.7 259278.78 77760 -1 636
638 0 573371.56 259394.62 77880 -1 637
639 0 573309.5 259431.88 77960 -1 638
640 0 573181.7 259538.12 78080 -1 639
641 0 573124.1 259605.36 78120 -1 640
642 0 574641.6 258850.38 77600 -1 632
643 0 574693.94 258788.38 77680 -1 642
644 0 574740.6 258723.34 77800 -1 643
645 0 574777.4 258720.9 77880 -1 644
646 0 574919.1 258740.16 78000 -1 645
647 0 574939.25 258690.56 78080 -1 646
648 0 574919.5 258682.47 78160 -1 647
649 0 574880.8 258739.4 78200 -1 648
650 0 575169.75 258417.19 78240 -1 649
651 0 574926.8 258701.28 78280 -1 650
652 0 575104.9 258543.2 78360 -1 651
653 0 575193.94 258450.25 78400 -1 652
654 0 575225.25 258382.58 78440 -1 653
655 0 575385 258275.66 78560 -1 654
656 0 575475.9 258250.34 78640 -1 655
657 0 575603.6 258205.7 78720 -1 656
658 0 575698.4 258139.28 78800 -1 657
659 0 575867.56 258076.11 78840 -1 658
660 0 575971.5 258107.45 78920 -1 659
661 0 576142.06 258181.81 79000 -1 660
662 0 576232.8 258191.66 79080 -1 661
663 0 576394.9 258287.53 79160 -1 662
664 0 576565.8 258414.4 79200 -1 663
665 0 576904.3 258598.16 79240 -1 664
666 0 577054.75 258724.25 79320 -1 665
667 0 577161.3 258827.55 79440 -1 666
668 0 577180.56 258857.31 79640 -1 667
669 0 577405.44 258964.66 79720 -1 668
670 0 577637 259080.56 79800 -1 669
671 0 577923.1 259181.53 79840 -1 670
672 0 578274.5 259400.27 79840 -1 671
673 0 577592 260214.06 79880 -1 672
674 0 578381 259541.14 79920 -1 673
675 0 578541.44 259568.38 80040 -1 674
676 0 578976.5 259751.55 80040 -1 675
677 0 579066.5 259796.53 80120 -1 676
678 0 579197.4 259863.55 80200 -1 677
679 0 579451.7 260001.05 80280 -1 678
680 0 579562.3 260127.89 80360 -1 679
681 0 579691 260215.19 80440 -1 680
682 0 579833.75 260304.38 80520 -1 681
683 0 579994.1 260353.4 80600 -1 682
684 0 580306.44 260267.45 80680 -1 683
685 0 580715 260286.25 80760 -1 684
686 0 580934.9 260275.39 80800 -1 685
687 0 581121.4 260370.55 80840 -1 686
688 0 581314.25 260477.47 80920 -1 687
689 0 581687.25 260628.44 80960 -1 688
690 0 582139.1 260750.17 81040 -1 689
691 0 582260.44 260836.42 81200 -1 690
692 0 582583.5 261081.45 81320 -1 691
693 0 582690.56 261351.88 81440 -1 692
694 0 582792.9 261581.48 81520 -1 693
695 0 583046.6 261699.08 81560 -1 694
696 0 583155.5 261882.9 81640 -1 695
697 0 583274.4 262155.75 81680 -1 696
698 0 583534.6 262577.78 81720 -1 697
699 0 583856.6 262857.44 81760 -1 698
700 0 584152.8 263148.12 81720 -1 699
701 0 584417.1 263311.75 81680 -1 700
702 0 584660.2 263527.62 81760 -1 701
703 0 584840.25 263736.12 81840 -1 702
704 0 584979.4 263855.97 81880 -1 703
705 0 585105.7 263934.38 81920 -1 704
706 0 585199 264032.25 81960 -1 705
707 0 585294.75 264111.8 82000 -1 706
708 0 585398.56 264190.7 82040 -1 707
709 0 585490.75 264230.7 82080 -1 708
710 0 585554.7 264318.34 82120 -1 709
711 0 585677.5 264439.22 82160 -1 710
712 0 585816.75 264580.75 82200 -1 711
713 0 586074.94 264843.44 82240 -1 712
714 0 586314.25 265128.38 82280 -1 713
715 0 586685 265529.88 82320 -1 714
716 0 586976.1 265928.97 82360 -1 715
717 0 587095.1 266017.53 82400 -1 716
718 0 587294.1 266377.62 82320 -1 717
719 0 587226.3 266452.84 82240 -1 718
720 0 587503.4 267065.94 82200 -1 719
721 0 587398.44 267133.78 82280 -1 720
722 0 587278.6 267337.12 82360 -1 721
723 0 587258.44 267538.6 82440 -1 722
724 0 587204.5 267622.1 82480 -1 723
725 0 587162.3 267755.12 82560 -1 724
726 0 587198.25 267821.25 82600 -1 725
727 0 587066.1 267975.38 82640 -1 726
728 0 586997.94 268037.75 82680 -1 727
729 0 586981.75 268093.7 82720 -1 728
730 0 586936.4 268176.6 82760 -1 729
731 0 586890 268335.94 82800 -1 730
732 0 586802 268541.3 82840 -1 731
733 0 586790.94 268740.25 82880 -1 732
734 0 586780.56 269227.3 82840 -1 733
735 0 586998.25 269610.84 82800 -1 734
736 0 587107.75 269797.62 82760 -1 735
737 0 587223.6 270143.94 82720 -1 736
738 0 587249.9 270532.88 82760 -1 737
739 0 587051.6 270817.62 82800 -1 738
740 0 586798.5 271246.62 82840 -1 739
741 0 586443.56 271732.88 82880 -1 740
742 0 586119 271848.03 82920 -1 741
743 0 585570.25 272253.34 82920 -1 742
744 0 585361.4 272518.12 82880 -1 743
745 0 585286 272545 82840 -1 744
746 0 585198.25 272625.75 82800 -1 745
747 0 585076.25 272920.38 82760 -1 746
748 0 585357.9 273353.88 82840 -1 747
749 0 585591.1 273622.78 82840 -1 748
750 0 585630.8 274257.94 82840 -1 749
751 0 585637 274897.25 82880 -1 750
752 0 585652.6 274936.88 83040 -1 751
753 0 585701.9 274974.84 83200 -1 752
754 0 585805.4 274965.25 83360 -1 753
755 0 585786.1 274911.75 83400 -1 754
756 0 585888.25 275046.34 83480 -1 755
757 0 586276.8 275235.53 83520 -1 756
758 0 586673.75 275649.44 83560 -1 757
759 0 586826.06 275730.06 83640 -1 758
760 0 586977.06 276122.38 83680 -1 759
761 0 587043.94 276487.12 83640 -1 760
762 0 587344.25 276827.88 83600 -1 761
763 0 587499.3 277033.7 83640 -1 762
764 0 587589.75 277255 83680 -1 763
765 0 587715.25 277364.3 83720 -1 764
766 0 587831.25 277550.12 83760 -1 765
767 0 587993.5 277781.78 83800 -1 766
768 0 587736.06 278079 83840 -1 767
769 0 587633.56 278058.5 83880 -1 768
770 0 587300.2 278046.7 84080 -1 769
771 0 587375.9 278035.2 84120 -1 770
772 0 587658.6 278518.25 84120 -1 771
773 0 587697.94 278602.4 84200 -1 772
774 0 587782.25 278673.88 84280 -1 773
775 0 587976.06 278833.94 84360 -1 774
776 0 587939 278999.22 84400 -1 775
777 0 587821.56 278284.94 83760 -1 768
778 0 587966.25 278446.78 83640 -1 777
779 0 588234.4 278483.03 83560 -1 778
780 0 586575.3 276207 83800 -1 759
781 0 587885.44 267099.06 82160 -1 720
782 0 588158 267279.84 82160 -1 781
783 0 588305.9 267297.1 82200 -1 782
784 0 588657.56 267362 82120 -1 783
785 0 589024.9 267452.12 82040 -1 784
786 0 588999.06 267373.94 81960 -1 785
787 0 589352.1 267483.88 82080 -1 785
788 0 589572.44 267560.56 82080 -1 787
789 0 589740.06 267579.94 82000 -1 788
790 0 590094.8 267565.6 81920 -1 789
791 0 591015.5 267727.3 81920 -1 790
792 0 591022.9 267677 81800 -1 791
793 0 591079.6 267792.94 82080 -1 791
794 0 591157.06 267863.7 82160 -1 793
795 0 591339.94 267981.4 82240 -1 794
796 0 591351.5 268028.3 82280 -1 795
797 0 591333 268022.6 82320 -1 796
798 0 591322.06 268067.06 82360 -1 797
799 0 591351 268362.88 82400 -1 798
800 0 591511.25 268536.25 82480 -1 799
801 0 591571.8 268638.38 82520 -1 800
802 0 591588 268673.56 82560 -1 801
803 0 591589.8 268695 82600 -1 802
804 0 591689.6 268933.06 82680 -1 803
805 0 591789 269081.1 82720 -1 804
806 0 591923.1 269247 82800 -1 805
807 0 591985 269304.62 82840 -1 806
808 0 592098.6 269344.8 82880 -1 807
809 0 592204.1 269476.56 82920 -1 808
810 0 592331.94 269524.2 82960 -1 809
811 0 592450.9 269534.3 83000 -1 810
812 0 592570.3 269649 83040 -1 811
813 0 592690.75 269768.25 83080 -1 812
814 0 592830.4 269996.88 83120 -1 813
815 0 592941.6 270184.06 83200 -1 814
816 0 593090.25 270439.88 83160 -1 815
817 0 593204.94 270582.56 83120 -1 816
818 0 593377.1 270708.7 83120 -1 817
819 0 593329.06 270852.16 83160 -1 818
820 0 593313.25 271253.7 83200 -1 819
821 0 593386.75 271498.7 83120 -1 820
822 0 593825.1 271752.8 83120 -1 821
823 0 593989.75 271886.94 83160 -1 822
824 0 593968.06 271971.88 83240 -1 823
825 0 593919.44 272147.25 83360 -1 824
826 0 593945.5 272253.38 83400 -1 825
827 0 594035.5 272285.94 83440 -1 826
828 0 594058.4 272286.25 83520 -1 827
829 0 594171.9 272408.44 83560 -1 828
830 0 594319.9 272496.3 83520 -1 829
831 0 572986.5 259341.78 76160 -1 621
832 0 572350.9 259202.03 76000 -1 831
833 0 572105.2 258707.75 75920 -1 832
834 0 571756.5 258399.66 75800 -1 833
835 0 571339.3 259231.62 75800 -1 834
836 0 571093.5 259291.16 75720 -1 835
837 0 570870.94 259306.34 75640 -1 836
838 0 570647 259433.56 75560 -1 837
839 0 570464.8 259536.38 75480 -1 838
840 0 570261.4 259680.1 75360 -1 839
841 0 570029.4 259888.53 75240 -1 840
842 0 569891.94 260049.81 75160 -1 841
843 0 569844.7 260187.22 75120 -1 842
844 0 569608.9 260429.4 75080 -1 843
845 0 569571 260437.9 75000 -1 844
846 0 569531.4 260403.5 74920 -1 845
847 0 571573.6 258116.4 75680 -1 834
848 0 571299 257858.44 75520 -1 847
849 0 571092.75 257761.12 75360 -1 848
850 0 570789.4 257455.4 75200 -1 849
851 0 570443.9 257066.81 75080 -1 850
852 0 570339.5 256746.03 75000 -1 851
853 0 570164.56 256435.69 74880 -1 852
854 0 569945.75 256260.22 74760 -1 853
855 0 569702 256169.34 74640 -1 854
856 0 569351.6 255950.69 74560 -1 855
857 0 568891.6 255668.19 74440 -1 856
858 0 568443.5 255391.66 74320 -1 857
859 0 568287.25 255054.72 74160 -1 858
860 0 567952.3 254696.34 74080 -1 859
861 0 567566.4 254364.69 74000 -1 860
862 0 567053 254046.9 73880 -1 861
863 0 566792.75 253779.62 73800 -1 862
864 0 566273.8 253446.62 73720 -1 863
865 0 565711.9 253563.84 73320 -1 864
866 0 565122.6 253364.03 72920 -1 865
867 0 565186.7 253465.25 72720 -1 866
868 0 565276.25 253557.28 72520 -1 867
869 0 565442.4 253723.47 72280 -1 868
870 0 565474.56 253866.69 72040 -1 869
871 0 565460.3 253901.28 71840 -1 870
872 0 565632.75 254098.5 71720 -1 871
873 0 565486.75 254162.03 71520 -1 872
874 0 565490.1 254269.84 71320 -1 873
875 0 565330.44 254252.78 71120 -1 874
876 0 565100 254224.97 70880 -1 875
877 0 564312.9 254190.66 70560 -1 876
878 0 564122.1 254167.75 70480 -1 877
879 0 563970.1 254153.72 70360 -1 878
880 0 563771.4 254148.25 70240 -1 879
881 0 563515 254155.84 70120 -1 880
882 0 562981.5 254314.94 70040 -1 881
883 0 562325.6 254283.44 70000 -1 882
884 0 561756.25 254258.1 69960 -1 883
885 0 561635.9 254265.72 69760 -1 884
886 0 561401.4 254317.69 69640 -1 885
887 0 560856.4 254452.16 69600 -1 886
888 0 559997.1 254565.31 69560 -1 887
889 0 559728.44 254689.44 69520 -1 888
890 0 559261.9 254770.25 69440 -1 889
891 0 558967.75 254756.4 69280 -1 890
892 0 558967.75 254756.4 69120 -1 891
893 0 558933 254812.69 68920 -1 892
894 0 558657.75 254870.34 68760 -1 893
895 0 558419 254843 68680 -1 894
896 0 558179.56 254815.53 68600 -1 895
897 0 557963.25 255023.88 68520 -1 896
898 0 557635.3 255648.56 68360 -1 897
899 0 557735.56 255812.94 68280 -1 898
900 0 557755.6 256069.97 68160 -1 899
901 0 557526.25 256955.94 68040 -1 900
902 0 557478.56 257257.69 67920 -1 901
903 0 557484.06 257526.4 67800 -1 902
904 0 557575.1 257990.94 67680 -1 903
905 0 557820.8 258090.53 67640 -1 904
906 0 558102.06 258280.19 67600 -1 905
907 0 558249.25 258673.6 67600 -1 906
908 0 558294.2 259300.97 67600 -1 907
909 0 558231.2 259401.75 67720 -1 908
910 0 558287.94 259376.66 67880 -1 909
911 0 558217.5 259350.56 68000 -1 910
912 0 558123.2 259349.88 68160 -1 911
913 0 558037.3 259389.5 68280 -1 912
914 0 557976.5 259467.16 68400 -1 913
915 0 557780.9 259514.97 68520 -1 914
916 0 557359.3 259551.22 68640 -1 915
917 0 557199.1 259523.03 68800 -1 916
918 0 557156.8 259470.03 68920 -1 917
919 0 557084.1 259518.31 68960 -1 918
920 0 557019.6 259522.31 69040 -1 919
921 0 556916.75 259547.25 69160 -1 920
922 0 556858.75 259578.17 69240 -1 921
923 0 556788.7 259584.67 69280 -1 922
924 0 556647.7 259597.73 69360 -1 923
925 0 556527.06 259635.17 69480 -1 924
926 0 556464.2 259630.08 69520 -1 925
927 0 556377.1 259649.22 69640 -1 926
928 0 556324.9 259655.12 69720 -1 927
929 0 556337.5 259699.84 69880 -1 928
930 0 556307.1 259695.56 69920 -1 929
931 0 556230.9 259720.73 70040 -1 930
932 0 556154.5 259604.81 70200 -1 931
933 0 555841.44 259642.78 70160 -1 932
934 0 555645.3 259660.64 70280 -1 933
935 0 555515.5 259701 70320 -1 934
936 0 555386.4 259741.2 70360 -1 935
937 0 555378.9 259715.97 70440 -1 936
938 0 555008.44 258831.56 70440 -1 937
939 0 555800.3 260231.3 70320 -1 935
940 0 555744.5 260349.73 70280 -1 939
941 0 555939.5 260462.92 70240 -1 940
942 0 556078.9 260541.9 70160 -1 941
943 0 556741.75 259713.44 69920 -1 930
944 0 556962.75 259765.16 69280 -1 923
945 0 556947.7 259825.9 69360 -1 944
946 0 556917.3 259906.02 69440 -1 945
947 0 557169.94 259378.88 68960 -1 918
948 0 557147 259298.94 69000 -1 947
949 0 557096.9 259227.4 69080 -1 948
950 0 557062.25 259128.67 69160 -1 949
951 0 557069.94 259028 69240 -1 950
952 0 558322.56 259238.47 67360 -1 908
953 0 558622.94 259535.06 67200 -1 952
954 0 558830.1 259946.4 67160 -1 953
955 0 558985.1 260301.34 67120 -1 954
956 0 558999.2 260478.6 67080 -1 955
957 0 558858.9 260808.19 67040 -1 956
958 0 558920.4 260924.22 67000 -1 957
959 0 558897.3 261114.25 66920 -1 958
960 0 558902.4 261294.5 66840 -1 959
961 0 559004.1 261397.14 66800 -1 960
962 0 559028.9 261816.31 66720 -1 961
963 0 559142.5 263168.47 66600 -1 962
964 0 559129.25 263017.78 66560 -1 963
965 0 559149.2 263029.78 66520 -1 964
966 0 559149.2 263029.78 66480 -1 965
967 0 559116.25 262762.94 66440 -1 966
968 0 559015.6 262603.53 66400 -1 967
969 0 558937.7 262626.25 66360 -1 968
970 0 559482.25 264685.6 66640 -1 963
971 0 559658.9 264999.1 66600 -1 970
972 0 559644.75 265165.22 66480 -1 971
973 0 559724.9 265202.5 66360 -1 972
974 0 559800.25 265208.47 66240 -1 973
975 0 559930.94 265158.72 66120 -1 974
976 0 560072.06 265158.44 66000 -1 975
977 0 560261.4 265108.16 65880 -1 976
978 0 560463.25 265059.1 65760 -1 977
979 0 560639.4 265035.72 65680 -1 978
980 0 560897 265063.1 65560 -1 979
981 0 561159.5 265127.84 65480 -1 980
982 0 561167.2 265206.88 65400 -1 981
983 0 561272.5 265292.1 65240 -1 982
984 0 561400.06 265362.1 65120 -1 983
985 0 561490.25 265401.34 65000 -1 984
986 0 561795.25 265428.72 64880 -1 985
987 0 562089.56 265404.6 64760 -1 986
988 0 562339.4 265399.47 64720 -1 987
989 0 562439.1 265369.62 64680 -1 988
990 0 562602.9 265308.4 64640 -1 989
991 0 563360 265387.84 64600 -1 990
992 0 563546.94 265462.44 64560 -1 991
993 0 563996.9 265458.44 64520 -1 992
994 0 564172.9 265557.9 64480 -1 993
995 0 564379.4 265540.8 64440 -1 994
996 0 564775 265566.66 64480 -1 995
997 0 565213.44 265749.9 64520 -1 996
998 0 565591.75 265778.5 64560 -1 997
999 0 566615.5 265726.88 64640 -1 998
1000 0 566763.75 265560.75 64600 -1 999
1001 0 566856.94 265466.62 64480 -1 1000
1002 0 567043.8 265213.7 64400 -1 1001
1003 0 567256.5 265035.38 64280 -1 1002
1004 0 567319.1 265006.44 64240 -1 1003
1005 0 566545.3 265683.66 64800 -1 999
1006 0 566509.75 265662.3 64880 -1 1005
1007 0 565596.25 266182.5 64600 -1 998
1008 0 565602.25 266365.16 64640 -1 1007
1009 0 565591.44 266434.2 64680 -1 1008
1010 0 565603.25 266480.97 64720 -1 1009
1011 0 559583 265125.66 66680 -1 970
1012 0 559672.3 265209.9 66720 -1 1011
1013 0 559778.94 265503.97 66760 -1 1012
1014 0 560065 266659.7 66800 -1 1013
1015 0 559934.2 266640.34 66840 -1 1014
1016 0 559839 266748.7 66880 -1 1015
1017 0 559799.3 266662.22 66960 -1 1016
1018 0 559765.5 266580.72 67040 -1 1017
1019 0 559791.8 266516 67120 -1 1018
1020 0 559618 266643.9 67160 -1 1019
1021 0 559733.8 266583.03 67200 -1 1020
1022 0 559764.6 266555.2 67240 -1 1021
1023 0 559603.7 266642.88 67280 -1 1022
1024 0 559480.1 266907.72 67320 -1 1023
1025 0 559546.8 267042.12 67360 -1 1024
1026 0 559488.9 267194 67400 -1 1025
1027 0 559448.3 267457.88 67440 -1 1026
1028 0 559398.25 267702.03 67480 -1 1027
1029 0 559474.5 267611.56 67520 -1 1028
1030 0 559424.56 267773.25 67560 -1 1029
1031 0 559424.56 267831.53 67600 -1 1030
1032 0 559392.1 267782.47 67640 -1 1031
1033 0 559444.75 267971.2 67680 -1 1032
1034 0 559429.06 267985.28 67720 -1 1033
1035 0 559418.9 268084.44 67760 -1 1034
1036 0 559240.5 268302.7 67800 -1 1035
1037 0 559142 268864.78 67840 -1 1036
1038 0 559098.75 268945.97 67880 -1 1037
1039 0 559077.8 268988.16 67920 -1 1038
1040 0 559134.6 268965.66 67960 -1 1039
1041 0 559090.8 268976.25 68000 -1 1040
1042 0 559075.44 269057.38 68040 -1 1041
1043 0 558877.4 269258.2 68080 -1 1042
1044 0 558509.1 269447.03 68080 -1 1043
1045 0 558499.56 269440.75 68120 -1 1044
1046 0 558430.7 269371.72 68240 -1 1045
1047 0 558191.2 269381.03 68360 -1 1046
1048 0 558151.6 269295.2 68480 -1 1047
1049 0 558134.75 269311.34 68560 -1 1048
1050 0 558080.1 269389.03 68600 -1 1049
1051 0 558013.44 269399.66 68640 -1 1050
1052 0 558018.44 269431.56 68680 -1 1051
1053 0 558043.6 269521.56 68720 -1 1052
1054 0 557956.9 269496.06 68760 -1 1053
1055 0 557951.5 269498.8 68800 -1 1054
1056 0 557932.1 269462.28 68840 -1 1055
1057 0 557984 269512.25 68880 -1 1056
1058 0 558035.4 269602.84 68920 -1 1057
1059 0 558061.2 269709.84 68960 -1 1058
1060 0 557973.5 269812.97 69000 -1 1059
1061 0 557976.25 269828.34 69040 -1 1060
1062 0 558010.1 269850.8 69080 -1 1061
1063 0 558010.1 269850.8 69120 -1 1062
1064 0 558010.1 269850.8 69160 -1 1063
1065 0 558010.1 269850.8 69200 -1 1064
1066 0 558010.1 269850.8 69240 -1 1065
1067 0 558010.1 269850.8 69280 -1 1066
1068 0 558010.1 269850.8 69320 -1 1067
1069 0 558010.1 269850.8 69360 -1 1068
1070 0 558010.1 269850.8 69400 -1 1069
1071 0 558010.1 269850.8 69440 -1 1070
1072 0 558010.1 269850.8 69480 -1 1071
1073 0 557999.5 269857.16 69520 -1 1072
1074 0 557999.5 269857.16 69560 -1 1073
1075 0 557999.5 269857.16 69600 -1 1074
1076 0 557999.5 269857.16 69640 -1 1075
1077 0 557999.5 269857.16 69680 -1 1076
1078 0 557999.5 269857.16 69760 -1 1077
1079 0 557999.5 269857.16 69800 -1 1078
1080 0 557999.5 269857.16 69840 -1 1079
1081 0 557999.5 269857.16 69880 -1 1080
1082 0 558002.25 269845.8 69920 -1 1081
1083 0 557934.56 269940.03 69960 -1 1082
1084 0 557934.56 269940.03 70000 -1 1083
1085 0 557934.56 269940.03 70040 -1 1084
1086 0 557934.56 269940.03 70080 -1 1085
1087 0 557934.56 269940.03 70120 -1 1086
1088 0 557934.56 269940.03 70160 -1 1087
1089 0 557934.56 269940.03 70200 -1 1088
1090 0 557935.94 269941.38 70240 -1 1089
1091 0 557935.94 269941.38 70280 -1 1090
1092 0 557964.1 269952.97 70320 -1 1091
1093 0 558010.75 270056.84 70360 -1 1092
1094 0 557988.2 270047.6 70400 -1 1093
1095 0 557865.56 269970.88 70440 -1 1094
1096 0 557833.94 269926.1 70480 -1 1095
1097 0 557919.6 269999.38 70560 -1 1096
1098 0 558022.7 269958.2 70600 -1 1097
1099 0 558071.8 270049.47 70640 -1 1098
1100 0 558076.5 270079.78 70680 -1 1099
1101 0 558053.94 270087.2 70720 -1 1100
1102 0 558136.2 270054.03 70760 -1 1101
1103 0 558255.06 270108.56 70800 -1 1102
1104 0 558250.44 270109.94 70840 -1 1103
1105 0 558335.1 270105.47 70920 -1 1104
1106 0 558357.6 270064.66 70960 -1 1105
1107 0 558340.44 270064.66 71000 -1 1106
1108 0 558294.94 270103.6 71040 -1 1107
1109 0 558358.8 270085.38 71080 -1 1108
1110 0 558358.8 270085.38 71120 -1 1109
1111 0 558402.56 270085.7 71160 -1 1110
1112 0 558464.25 270095.62 71200 -1 1111
1113 0 558472.75 270119.97 71240 -1 1112
1114 0 558472.75 270119.97 71280 -1 1113
1115 0 558503.25 270164.12 71320 -1 1114
1116 0 558511.44 270081.44 71400 -1 1115
1117 0 558472.44 270058.94 71440 -1 1116
1118 0 558576.8 270120.62 71480 -1 1117
1119 0 558563.06 270138.94 71520 -1 1118
1120 0 558617.1 270143.03 71560 -1 1119
1121 0 558614.44 270125.7 71600 -1 1120
1122 0 558753.44 270237.62 71640 -1 1121
1123 0 558741.2 270217.16 71680 -1 1122
1124 0 558739 270162.62 71720 -1 1123
1125 0 558655.3 270095.47 71760 -1 1124
1126 0 558835.3 270130.56 71800 -1 1125
1127 0 558794.44 270101.78 71920 -1 1126
1128 0 558794.44 270101.78 72080 -1 1127
1129 0 558791.1 270101.78 72240 -1 1128
1130 0 558791.1 270101.78 72320 -1 1129
1131 0 558781.1 270103.16 72400 -1 1130
1132 0 558781.1 270103.16 72480 -1 1131
1133 0 558733 270103.3 72520 -1 1132
1134 0 559338.44 270075.56 72560 -1 1133
1135 0 559736.2 270086.25 72600 -1 1134
1136 0 559736.2 270086.25 72640 -1 1135
1137 0 559736.2 270086.25 72680 -1 1136
1138 0 559736.2 270086.25 72720 -1 1137
1139 0 559736.2 270086.25 72760 -1 1138
1140 0 559770.2 269977.34 72800 -1 1139
1141 0 559859.5 270031 72880 -1 1140
1142 0 559867.5 270031 73000 -1 1141
1143 0 559867.5 270031 73080 -1 1142
1144 0 559867.5 270031 73120 -1 1143
1145 0 559867.5 270031 73160 -1 1144
1146 0 559867.5 270031 73200 -1 1145
1147 0 559867.5 270031 73240 -1 1146
1148 0 559896.8 270109.2 73280 -1 1147
1149 0 559871.6 270050.5 73320 -1 1148
1150 0 559874.6 270010.75 73360 -1 1149
1151 0 559960.6 270205.38 73400 -1 1150
1152 0 559943.8 270129.5 73440 -1 1151
1153 0 559961.56 269983.7 73480 -1 1152
1154 0 560017.7 270123.97 73520 -1 1153
1155 0 560176.06 270178.44 73560 -1 1154
1156 0 560361.25 270377.28 73600 -1 1155
1157 0 560432.8 270385.25 73640 -1 1156
1158 0 560533.06 270494.06 73680 -1 1157
1159 0 560592.9 270576.75 73720 -1 1158
1160 0 560744.1 270661.3 73760 -1 1159
1161 0 560876.25 270711 73800 -1 1160
1162 0 560973.75 270719 73840 -1 1161
1163 0 561007.6 270731.03 73880 -1 1162
1164 0 561104 270782.88 73920 -1 1163
1165 0 561136.1 270799.3 73960 -1 1164
1166 0 561140.5 270778.7 74000 -1 1165
1167 0 561321.56 270870.78 74040 -1 1166
1168 0 561423.9 270901.25 74080 -1 1167
1169 0 561423.9 270901.25 74120 -1 1168
1170 0 561393.3 270837.38 74160 -1 1169
1171 0 561551.44 270924.8 74200 -1 1170
1172 0 561550.1 270926.2 74240 -1 1171
1173 0 561619.3 270948.28 74280 -1 1172
1174 0 561786.3 270980.72 74320 -1 1173
1175 0 561877.8 271036.84 74360 -1 1174
1176 0 561962.7 271130.6 74400 -1 1175
1177 0 561973.1 271090.62 74440 -1 1176
1178 0 562034.44 271106.56 74480 -1 1177
1179 0 562034.44 271106.56 74520 -1 1178
1180 0 562034.44 271106.56 74560 -1 1179
1181 0 562034.44 271107.94 74640 -1 1180
1182 0 562201.1 271228.62 74680 -1 1181
1183 0 562294.4 271312.22 74720 -1 1182
1184 0 562365.75 271352.97 74760 -1 1183
1185 0 562365.75 271352.97 74800 -1 1184
1186 0 562365.75 271352.97 74840 -1 1185
1187 0 562356.4 271419.75 74880 -1 1186
1188 0 562573.7 271479.7 74920 -1 1187
1189 0 562724.3 271610 74960 -1 1188
1190 0 562700.06 271624.25 75000 -1 1189
1191 0 562666.94 271584.38 75040 -1 1190
1192 0 562599.94 271473.53 75080 -1 1191
1193 0 562846.44 271655.44 75120 -1 1192
1194 0 562966.1 271806.62 75160 -1 1193
1195 0 563186.25 271851.06 75200 -1 1194
1196 0 563255.7 271914.7 75240 -1 1195
1197 0 563312.4 272025.06 75280 -1 1196
1198 0 563347.06 272206.44 75320 -1 1197
1199 0 563450.7 272184.44 75360 -1 1198
1200 0 563541.7 272223.03 75400 -1 1199
1201 0 563651.7 272323.22 75440 -1 1200
1202 0 563653.4 272341.88 75480 -1 1201
1203 0 563743.1 272383.8 75520 -1 1202
1204 0 563954.1 272499.75 75560 -1 1203
1205 0 563980.5 272522.94 75600 -1 1204
1206 0 564132.06 272633.28 75640 -1 1205
1207 0 564371.8 272817.38 75720 -1 1206
1208 0 564391.8 272862.38 75760 -1 1207
1209 0 564461.7 272892.25 75800 -1 1208
1210 0 564544 272969.75 75840 -1 1209
1211 0 564544.9 273000.66 75880 -1 1210
1212 0 564546.1 272983.1 75920 -1 1211
1213 0 564679.2 273049.2 75960 -1 1212
1214 0 564791.1 273133.3 76040 -1 1213
1215 0 564866.44 273197.3 76120 -1 1214
1216 0 564950 273294.75 76200 -1 1215
1217 0 564982.25 273363.72 76280 -1 1216
1218 0 565082.75 273419.7 76400 -1 1217
1219 0 565181.25 273470.62 76480 -1 1218
1220 0 565253.25 273509.9 76560 -1 1219
1221 0 565358.5 273568.25 76640 -1 1220
1222 0 565453.9 273606.34 76720 -1 1221
1223 0 565497.25 273635.53 76800 -1 1222
1224 0 565616.75 273679.34 76920 -1 1223
1225 0 565645.94 273683.78 77000 -1 1224
1226 0 565751.25 273802.3 77040 -1 1225
1227 0 565840.2 273831.7 77120 -1 1226
1228 0 565995.75 273830 77200 -1 1227
1229 0 566129.4 273809.4 77280 -1 1228
1230 0 566205.3 273826.7 77400 -1 1229
1231 0 566204 273860.6 77480 -1 1230
1232 0 566266.56 273865.12 77600 -1 1231
1233 0 566298.3 273885.44 77720 -1 1232
1234 0 566329.6 273931.3 77760 -1 1233
1235 0 566339.6 273961.72 77800 -1 1234
1236 0 566635.94 274817.75 77800 -1 1235
1237 0 566945.8 275178.38 77840 -1 1236
1238 0 567176.06 275433.72 77800 -1 1237
1239 0 567291.6 275591.9 77760 -1 1238
1240 0 567489.75 275954.38 77720 -1 1239
1241 0 567634.25 276277.12 77760 -1 1240
1242 0 567546.7 276620.94 77720 -1 1241
1243 0 567522.6 276777.3 77680 -1 1242
1244 0 567439.6 276982.25 77640 -1 1243
1245 0 567544.44 277323.84 77600 -1 1244
1246 0 567468.5 277865.12 77600 -1 1245
1247 0 567452.6 277963.88 77680 -1 1246
1248 0 567594.8 278101.06 77760 -1 1247
1249 0 567875.94 278455.25 77880 -1 1248
1250 0 568051 278655.1 77920 -1 1249
1251 0 568139.5 278769.7 77960 -1 1250
1252 0 568197.9 278830.3 78000 -1 1251
1253 0 568270.44 278955.06 78040 -1 1252
1254 0 568399.4 279098.84 78080 -1 1253
1255 0 568474.3 279184.88 78120 -1 1254
1256 0 568645 279250.88 78160 -1 1255
1257 0 568815 279305.62 78200 -1 1256
1258 0 569277.8 279677 78240 -1 1257
1259 0 569678.9 279850.2 78320 -1 1258
1260 0 569989.3 280189.44 78360 -1 1259
1261 0 570575.5 280536 78320 -1 1260
1262 0 571159.9 280768.16 78360 -1 1261
1263 0 571594.7 280965.2 78400 -1 1262
1264 0 571869.25 281060.38 78440 -1 1263
1265 0 571989.6 281154.3 78480 -1 1264
1266 0 572232.9 281285 78520 -1 1265
1267 0 572456 281404.03 78560 -1 1266
1268 0 572630.5 281502.88 78600 -1 1267
1269 0 572754.4 281551.94 78640 -1 1268
1270 0 572834.4 281557.5 78720 -1 1269
1271 0 572944.25 281568.12 78800 -1 1270
1272 0 573377.06 281842.5 78880 -1 1271
1273 0 573751.06 282008.75 78840 -1 1272
1274 0 573851.56 282065.66 78800 -1 1273
1275 0 573942.1 282205.88 78720 -1 1274
1276 0 574076.4 282294.3 78680 -1 1275
1277 0 574337.75 282445.22 78600 -1 1276
1278 0 574407.25 282463.12 78560 -1 1277
1279 0 574720.75 282579.12 78480 -1 1278
1280 0 575148.06 282689.25 78440 -1 1279
1281 0 575609.06 282928 78480 -1 1280
1282 0 575959.56 283102.88 78520 -1 1281
1283 0 576197.25 283214.06 78560 -1 1282
1284 0 576552.44 283299.38 78600 -1 1283
1285 0 576644.3 283334.94 78680 -1 1284
1286 0 576730.6 283421.1 78760 -1 1285
1287 0 576903.1 283447.38 78840 -1 1286
1288 0 576921.06 283498.7 78920 -1 1287
1289 0 576965.4 283532.2 79040 -1 1288
1290 0 577031.75 283572.12 79200 -1 1289
1291 0 577021.8 283555.3 79360 -1 1290
1292 0 577020.2 283553.3 79520 -1 1291
1293 0 577038.75 283507 79720 -1 1292
1294 0 577021.9 283508.25 79960 -1 1293
1295 0 577041.1 283505 80160 -1 1294
1296 0 577024.3 283469.62 80360 -1 1295
1297 0 577070.2 283540.44 80560 -1 1296
1298 0 577160.9 283443.38 80760 -1 1297
1299 0 577164.9 283372.06 80880 -1 1298
1300 0 567527.06 275970.66 77680 -1 1240
1301 0 567652.94 275984.25 77600 -1 1300
1302 0 567782.25 276040.3 77560 -1 1301
1303 0 567953.56 276060.94 77520 -1 1302
1304 0 568033.5 276090.2 77480 -1 1303
1305 0 568116.56 276074.22 77440 -1 1304
1306 0 568270.5 275978.28 77400 -1 1305
1307 0 568394.9 275962.44 77440 -1 1306
1308 0 568561.3 275840.1 77480 -1 1307
1309 0 568802.06 275640.03 77520 -1 1308
1310 0 568862.56 275604.25 77560 -1 1309
1311 0 569074.7 275522.2 77640 -1 1310
1312 0 569136 275404.94 77680 -1 1311
1313 0 569214.25 275342.28 77720 -1 1312
1314 0 569395.25 275272.72 77760 -1 1313
1315 0 569653.75 275000.12 77800 -1 1314
1316 0 570142.06 274774.34 77840 -1 1315
1317 0 570408.5 274741.8 77800 -1 1316
1318 0 570569.3 274621.6 77760 -1 1317
1319 0 570962.1 274577.38 77800 -1 1318
1320 0 571338.4 274648.7 77760 -1 1319
1321 0 571590.75 274711.8 77720 -1 1320
1322 0 571848.6 274719.94 77680 -1 1321
1323 0 571968.2 274711 77600 -1 1322
1324 0 572196.3 274664.75 77520 -1 1323
1325 0 572524.9 274659.38 77440 -1 1324
1326 0 556589 255553.9 68360 -1 898
1327 0 556397.56 255584.97 68400 -1 1326
1328 0 556124.1 255382.97 68320 -1 1327
1329 0 556023.75 255244.25 68280 -1 1328
1330 0 558432.1 254509.4 68680 -1 895
1331 0 558359.5 254279.9 68600 -1 1330
1332 0 558510.75 254206.16 68520 -1 1331
1333 0 565903.6 253083.1 73600 -1 864
1334 0 565634.6 252924.44 73440 -1 1333
1335 0 565245.1 252732.31 73280 -1 1334
1336 0 564832.6 252389.69 73160 -1 1335
1337 0 564317.3 252083.12 73000 -1 1336
1338 0 564100.75 251643.9 72920 -1 1337
1339 0 563853.5 251056.62 72880 -1 1338
1340 0 563429.1 250694.4 72840 -1 1339
1341 0 563117.9 250307.06 72760 -1 1340
1342 0 562433.9 249739.6 72840 -1 1341
1343 0 561298.4 249049.56 72800 -1 1342
1344 0 561374.75 249453.69 72760 -1 1343
1345 0 561375.4 249715.81 72720 -1 1344
1346 0 561337.75 249846.12 72640 -1 1345
1347 0 561202.4 249832.38 72560 -1 1346
1348 0 560966.6 249941.19 72480 -1 1347
1349 0 560853.44 249985.75 72440 -1 1348
1350 0 560791.5 250021.39 72400 -1 1349
1351 0 560703.7 250070.45 72360 -1 1350
1352 0 560550.6 250153.45 72320 -1 1351
1353 0 560451.8 250193.44 72280 -1 1352
1354 0 560336.6 250208.78 72200 -1 1353
1355 0 560215.7 250243.3 72160 -1 1354
1356 0 560102.56 250289.1 72080 -1 1355
1357 0 559936.6 250309.34 72040 -1 1356
1358 0 559788 250284.98 72000 -1 1357
1359 0 559768.25 250276.52 71920 -1 1358
1360 0 559661.8 250261.16 71800 -1 1359
1361 0 559476.9 250289.39 71720 -1 1360
1362 0 559296.06 250180.6 71680 -1 1361
1363 0 559195.75 250162.88 71600 -1 1362
1364 0 559063.5 250133.9 71520 -1 1363
1365 0 558939.3 250133.06 71480 -1 1364
1366 0 558870.5 250117.88 71440 -1 1365
1367 0 558774.9 250138.17 71360 -1 1366
1368 0 558476.5 250172.5 71280 -1 1367
1369 0 558178.5 250239.9 71240 -1 1368
1370 0 557892.9 250230.6 71200 -1 1369
1371 0 557752.8 249753.17 71200 -1 1370
1372 0 557662.56 249726.75 71160 -1 1371
1373 0 557784.7 250263.48 71160 -1 1370
1374 0 557439.8 250371.58 71080 -1 1373
1375 0 557170.1 250480.5 71040 -1 1374
1376 0 556743.06 250664.19 71000 -1 1375
1377 0 556441.3 250882.52 70960 -1 1376
1378 0 556223.5 250954.88 71000 -1 1377
1379 0 556165.1 251002.42 71040 -1 1378
1380 0 556070.44 251088.83 71120 -1 1379
1381 0 555966.5 251154.45 71200 -1 1380
1382 0 555856.75 251245.66 71280 -1 1381
1383 0 555821.25 251292.92 71360 -1 1382
1384 0 555759.1 251289.83 71480 -1 1383
1385 0 555628.56 251336.9 71640 -1 1384
1386 0 555528.7 251425.94 71760 -1 1385
1387 0 555477.8 251431.16 71840 -1 1386
1388 0 555376.56 251447.67 71960 -1 1387
1389 0 555124.94 251464.33 72120 -1 1388
1390 0 555050.8 251475.72 72280 -1 1389
1391 0 555013.7 251486.44 72360 -1 1390
1392 0 554946.06 251522.66 72480 -1 1391
1393 0 554862.75 251544.1 72560 -1 1392
1394 0 554719.5 251549.27 72680 -1 1393
1395 0 554451.9 251536.33 72840 -1 1394
1396 0 554211.9 251513 72960 -1 1395
1397 0 554013 251499.72 73040 -1 1396
1398 0 553921.94 251550.92 73080 -1 1397
1399 0 553739 251691 73080 -1 1398
1400 0 553637 251717.62 73040 -1 1399
1401 0 553584.1 251768.17 73000 -1 1400
1402 0 553559.56 251798.16 72960 -1 1401
1403 0 553510.1 251842.95 72880 -1 1402
1404 0 553477.1 251960.44 72800 -1 1403
1405 0 553485.4 251981.98 72720 -1 1404
1406 0 553849.7 251352.78 73240 -1 1398
1407 0 553760.5 251328.75 73360 -1 1406
1408 0 553721.06 251309.89 73440 -1 1407
1409 0 553656.6 251214.95 73560 -1 1408
1410 0 553510.56 251100.94 73680 -1 1409
1411 0 553399.5 251096.12 73760 -1 1410
1412 0 553289 251067.06 73840 -1 1411
1413 0 553368.75 250823.17 73840 -1 1412
1414 0 553300.4 250572.42 73840 -1 1413
1415 0 553318.5 250330.67 73880 -1 1414
1416 0 553022.4 251027.25 73880 -1 1412
1417 0 552881 250906.44 73920 -1 1416
1418 0 552670.4 250777.64 73960 -1 1417
1419 0 552506.5 250696.45 74000 -1 1418
1420 0 552288 250630.45 74080 -1 1419
1421 0 552185.06 250940.78 74720 -1 1420
1422 0 551898.2 250023.73 74080 -1 1420
1423 0 554974.1 251547.39 72080 -1 1389
1424 0 554972.75 251591.1 72000 -1 1423
1425 0 554960.1 251618.6 71920 -1 1424
1426 0 554966.2 251632.66 71840 -1 1425
1427 0 554971.1 251661.52 71760 -1 1426
1428 0 560772.6 248606.9 72840 -1 1343
1429 0 560722.9 248561.84 73000 -1 1428
1430 0 560647.94 248553.12 73200 -1 1429
1431 0 560453.9 248556.4 73280 -1 1430
1432 0 560268.5 248554.1 73360 -1 1431
1433 0 560162.75 248560.97 73440 -1 1432
1434 0 560055.75 248599.53 73480 -1 1433
1435 0 559960.1 248616.56 73640 -1 1434
1436 0 560145.8 248410.66 72880 -1 1428
1437 0 559670 248236.34 72920 -1 1436
1438 0 559137.4 248116.4 72960 -1 1437
1439 0 559001.9 248020.22 73040 -1 1438
1440 0 558913.25 247820.25 73200 -1 1439
1441 0 558704.9 247657.12 73360 -1 1440
1442 0 558186.56 247516.84 73480 -1 1441
1443 0 557570.06 247461.19 73520 -1 1442
1444 0 556955.1 247274.22 73560 -1 1443
1445 0 556628 247223.22 73680 -1 1444
1446 0 556133.6 247270.25 73800 -1 1445
1447 0 556086.94 247214.9 73640 -1 1446
1448 0 556115.7 247067.9 73440 -1 1447
1449 0 556162.9 247009.97 73280 -1 1448
1450 0 556161.6 246971.84 73120 -1 1449
1451 0 556231.3 246881.38 72960 -1 1450
1452 0 556270.4 246924.69 72920 -1 1451
1453 0 556190.2 246872.44 72800 -1 1452
1454 0 556184.25 246838 72720 -1 1453
1455 0 556179 246846.56 72680 -1 1454
1456 0 556372.5 246705.4 72600 -1 1455
1457 0 556493.75 246657.16 72560 -1 1456
1458 0 557031.6 246559 72560 -1 1457
1459 0 557172.4 246526.1 72520 -1 1458
1460 0 557225.6 246486.6 72480 -1 1459
1461 0 557360.9 246382.97 72440 -1 1460
1462 0 557595.1 246444.69 72200 -1 1461
1463 0 557747.6 246442.69 72040 -1 1462
1464 0 557873.1 246440.06 71960 -1 1463
1465 0 558041.06 246495.67 71840 -1 1464
1466 0 558237.1 246539.78 71760 -1 1465
1467 0 558337.5 246569.22 71680 -1 1466
1468 0 558403.1 246574.62 71640 -1 1467
1469 0 558426.75 246556.3 71560 -1 1468
1470 0 558455.7 246551.4 71480 -1 1469
1471 0 558543.5 246623.17 71400 -1 1470
1472 0 558612 246643.33 71320 -1 1471
1473 0 558672.5 246633.62 71240 -1 1472
1474 0 558699.2 246632.77 71160 -1 1473
1475 0 558734.44 246630.14 71080 -1 1474
1476 0 558743.44 246607.23 71000 -1 1475
1477 0 558797.8 246674.12 70880 -1 1476
1478 0 558821.5 246740.19 70760 -1 1477
1479 0 558816.25 246769.3 70640 -1 1478
1480 0 558865.7 246842.78 70480 -1 1479
1481 0 559008.75 247014.95 70440 -1 1480
1482 0 559068.9 247022.9 70480 -1 1481
1483 0 559102.94 247001.03 70560 -1 1482
1484 0 559120.75 247054.88 70400 -1 1481
1485 0 559251.56 247026.8 70360 -1 1484
1486 0 559409.3 247012.38 70320 -1 1485
1487 0 559445.5 247018.36 70280 -1 1486
1488 0 559505.25 247062.62 70240 -1 1487
1489 0 559513.3 247075.06 70200 -1 1488
1490 0 555506.9 247109.56 73920 -1 1446
1491 0 554821.25 246958.84 74080 -1 1490
1492 0 554644.9 246779.5 74240 -1 1491
1493 0 554599.1 246625.1 74320 -1 1492
1494 0 554250.06 246463.36 74400 -1 1493
1495 0 554018.9 246307.6 74560 -1 1494
1496 0 553490.6 246180.52 74640 -1 1495
1497 0 553071.2 245902.6 74720 -1 1496
1498 0 552741.25 245708.06 74760 -1 1497
1499 0 552286.5 245480.25 74800 -1 1498
1500 0 552258.1 245381.56 74880 -1 1499
1501 0 552188.5 245327.88 75000 -1 1500
1502 0 551837.6 245144.47 75080 -1 1501
1503 0 551640.9 245052.66 75160 -1 1502
1504 0 551545.75 244964.5 75240 -1 1503
1505 0 551404.3 244852 75360 -1 1504
1506 0 551328.4 244583.03 75480 -1 1505
1507 0 551165.3 244507.16 75560 -1 1506
1508 0 551079 244385 75680 -1 1507
1509 0 550929.4 244267.69 75760 -1 1508
1510 0 550597.5 244149.44 75840 -1 1509
1511 0 550321 243974.66 75920 -1 1510
1512 0 550247.9 243933.72 76040 -1 1511
1513 0 550269.2 243835.47 76160 -1 1512
1514 0 550275 243523.06 76240 -1 1513
1515 0 550276.9 243451.88 76400 -1 1514
1516 0 550225.1 243491.47 76600 -1 1515
1517 0 550147.8 243211.72 76800 -1 1516
1518 0 550135.6 243098.25 76960 -1 1517
1519 0 549943.9 242789.1 77160 -1 1518
1520 0 549881.4 242556.03 77280 -1 1519
1521 0 549674.75 242453.88 77440 -1 1520
1522 0 549391.25 242019.28 77520 -1 1521
1523 0 549187.2 241223.9 77600 -1 1522
1524 0 549023.7 240976.25 77760 -1 1523
1525 0 548982.4 240776.47 77920 -1 1524
1526 0 548984.75 240481.81 78040 -1 1525
1527 0 548973.4 240319.9 78120 -1 1526
1528 0 548838.94 240219.6 78200 -1 1527
1529 0 548758.6 240092.22 78320 -1 1528
1530 0 548483 239861.75 78400 -1 1529
1531 0 548039.06 239426.47 78440 -1 1530
1532 0 547640.75 238837.66 78440 -1 1531
1533 0 547599.1 238472.16 78480 -1 1532
1534 0 547498 238172.47 78560 -1 1533
1535 0 547506.25 237789.75 78680 -1 1534
1536 0 547315.3 237049.56 78760 -1 1535
1537 0 547201 236910 78920 -1 1536
1538 0 547033 236884.6 79120 -1 1537
1539 0 546505.5 236584.28 79360 -1 1538
1540 0 545928.9 236095.03 79440 -1 1539
1541 0 546062.94 235862.72 79400 -1 1540
1542 0 546159 235810.47 79280 -1 1541
1543 0 546332 235750.78 79160 -1 1542
1544 0 546469.9 235703.62 79080 -1 1543
1545 0 546632.7 235654.12 78960 -1 1544
1546 0 546678.5 235613.16 78880 -1 1545
1547 0 546720.4 235587.89 78800 -1 1546
1548 0 546715.7 235537.42 78680 -1 1547
1549 0 546694.25 235463.47 78560 -1 1548
1550 0 546851.6 235250.6 78560 -1 1549
1551 0 546890.5 235392.31 78280 -1 1550
1552 0 546952.2 235384.56 78160 -1 1551
1553 0 547146.06 235419.34 78080 -1 1552
1554 0 547179.25 235452.75 78000 -1 1553
1555 0 547136.5 235521.28 77880 -1 1554
1556 0 547095.5 235565.31 77760 -1 1555
1557 0 546937.8 235656.22 77680 -1 1556
1558 0 546785 235678.98 77640 -1 1557
1559 0 546763.9 235672.98 77600 -1 1558
1560 0 546724.6 235700.52 77520 -1 1559
1561 0 546647.4 235728.06 77440 -1 1560
1562 0 545547.6 235785.4 79520 -1 1540
1563 0 545129.7 235320.75 79320 -1 1562
1564 0 544876.75 235081.31 79480 -1 1563
1565 0 544770.56 235024.66 79600 -1 1564
1566 0 544559.4 235016.6 79760 -1 1565
1567 0 544354.7 235048.28 79960 -1 1566
1568 0 544161.44 234969.2 80160 -1 1567
1569 0 544049.1 234820.64 80320 -1 1568
1570 0 543975.2 234713.5 80520 -1 1569
1571 0 543964.5 234560.08 80720 -1 1570
1572 0 543927 234478.17 80880 -1 1571
1573 0 543753.06 234369.69 81080 -1 1572
1574 0 543589.1 234232.47 81280 -1 1573
1575 0 543448 234158.62 81400 -1 1574
1576 0 543224.7 234116.25 81560 -1 1575
1577 0 543014.75 234128.31 81720 -1 1576
1578 0 542878.1 233926.25 81880 -1 1577
1579 0 542843.9 233664.56 81960 -1 1578
1580 0 542780.4 233493.53 82080 -1 1579
1581 0 542792.9 233352.56 82200 -1 1580
1582 0 542728.5 233175.25 82320 -1 1581
1583 0 542584.3 233038.9 82440 -1 1582
1584 0 542313.1 232876.78 82560 -1 1583
1585 0 541948.8 232858.12 82720 -1 1584
1586 0 541771 232817.88 82880 -1 1585
1587 0 541721.75 232688.12 83040 -1 1586
1588 0 541552.44 232570.81 83200 -1 1587
1589 0 541096.5 232598.16 83200 -1 1588
1590 0 540977.5 232421.94 83320 -1 1589
1591 0 540749.4 232139.34 83440 -1 1590
1592 0 540597 232046.78 83480 -1 1591
1593 0 540440.9 231939.88 83520 -1 1592
1594 0 540352.5 231916.34 83560 -1 1593
1595 0 540204.44 231827.25 83640 -1 1594
1596 0 539900.5 231599.22 83720 -1 1595
1597 0 539822.1 231469.75 83760 -1 1596
1598 0 539602.94 231310 83880 -1 1597
1599 0 539540.7 231118.22 84040 -1 1598
1600 0 539498.6 230882.16 84240 -1 1599
1601 0 539575.6 230689.1 84440 -1 1600
1602 0 539430.4 230376.78 84640 -1 1601
1603 0 539318.56 230146.75 84720 -1 1602
1604 0 538911.5 229865.66 85160 -1 1603
1605 0 538897 229756.28 85320 -1 1604
1606 0 538864.4 229650.22 85480 -1 1605
1607 0 538734.1 229573.94 85600 -1 1606
1608 0 538656.75 229572.44 85760 -1 1607
1609 0 538565.4 229533.9 85920 -1 1608
1610 0 538423.6 229429.69 86120 -1 1609
1611 0 538250.2 229368.84 86320 -1 1610
1612 0 538094 229234.19 86520 -1 1611
1613 0 537927.06 229060 86720 -1 1612
1614 0 537628.25 229022.03 86880 -1 1613
1615 0 537258.9 229029.78 87120 -1 1614
1616 0 537042.1 228966.31 87320 -1 1615
1617 0 536886.1 228982.66 87520 -1 1616
1618 0 536852 229056.69 87680 -1 1617
1619 0 536776.56 228671.22 87800 -1 1618
1620 0 536576.5 228458.28 87920 -1 1619
1621 0 536430.5 228026.22 88000 -1 1620
1622 0 536191.3 227938.84 88240 -1 1621
1623 0 536059.9 227858.88 88400 -1 1622
1624 0 536014.75 227765.88 88600 -1 1623
1625 0 535864.75 227752.5 88800 -1 1624
1626 0 535848.94 227514.28 89040 -1 1625
1627 0 535768.9 227422.5 89240 -1 1626
1628 0 535699.9 227383.47 89480 -1 1627
1629 0 535596.9 227334.12 89640 -1 1628
1630 0 535521.2 227335.78 89840 -1 1629
1631 0 535453.9 227384.97 90040 -1 1630
1632 0 535392.4 227438.69 90240 -1 1631
1633 0 535285.1 227469.16 90440 -1 1632
1634 0 535221.2 227534.97 90640 -1 1633
1635 0 535074.8 227560.66 90840 -1 1634
1636 0 534894.6 227391.92 91000 -1 1635
1637 0 534876.8 226796.62 91040 -1 1636
1638 0 534830.75 227332.36 91080 -1 1637
1639 0 534649.8 227270.48 91200 -1 1638
1640 0 534364.4 227181.72 91400 -1 1639
1641 0 534206.4 227075.34 91560 -1 1640
1642 0 534000.3 226801.05 91760 -1 1641
1643 0 533795.2 226634.73 91880 -1 1642
1644 0 533632 226424.89 92080 -1 1643
1645 0 533424.44 226305.5 92200 -1 1644
1646 0 533148.8 226041.86 92280 -1 1645
1647 0 532953.44 225851.02 92440 -1 1646
1648 0 532808.75 225821.34 92600 -1 1647
1649 0 532717.5 225705.2 92720 -1 1648
1650 0 532510 225593.16 92920 -1 1649
1651 0 531392 224980.64 93080 -1 1650
1652 0 530782.6 224916.94 93200 -1 1651
1653 0 530476.9 224923.05 93680 -1 1652
1654 0 529788 224935.8 93800 -1 1653
1655 0 529507.4 224787.17 93880 -1 1654
1656 0 529147.2 224700.22 93960 -1 1655
1657 0 528174.6 224489.81 93960 -1 1656
1658 0 528047.1 224326.48 93840 -1 1657
1659 0 527737.56 224148.44 93760 -1 1658
1660 0 527645.6 223956.94 93600 -1 1659
1661 0 527317.1 223961.2 93720 -1 1660
1662 0 527175.2 224085.77 93840 -1 1661
1663 0 526730.9 224059.1 94000 -1 1662
1664 0 526088.75 223893.7 94240 -1 1663
1665 0 525883.1 223824.33 94400 -1 1664
1666 0 525907.25 223796.17 94680 -1 1665
1667 0 525812.25 223750.75 95000 -1 1666
1668 0 525499 223756.47 95360 -1 1667
1669 0 525106.3 223780.22 95440 -1 1668
1670 0 524942.2 223805.16 95640 -1 1669
1671 0 524465.4 223938.14 95760 -1 1670
1672 0 524295.56 224004.69 95920 -1 1671
1673 0 523879.88 224096.06 96040 -1 1672
1674 0 523445.06 224203.05 96080 -1 1673
1675 0 522973.4 224230.83 96200 -1 1674
1676 0 522815.7 224231.67 96240 -1 1675
1677 0 522402.88 224223.47 96400 -1 1676
1678 0 522038 224240.44 96560 -1 1677
1679 0 521431.53 224332.7 96720 -1 1678
1680 0 521148.7 224465.1 96880 -1 1679
1681 0 521068.22 224504.36 97040 -1 1680
1682 0 520907.38 224519.53 97240 -1 1681
1683 0 520437.88 224746.86 97440 -1 1682
1684 0 519516.7 225179.75 97600 -1 1683
1685 0 518630.12 225504.4 97560 -1 1684
1686 0 518148.5 225555.4 97480 -1 1685
1687 0 517837.47 225813.9 97360 -1 1686
1688 0 517517.53 226088.44 97240 -1 1687
1689 0 517503.38 226204.34 97080 -1 1688
1690 0 517371 226380.4 96920 -1 1689
1691 0 517245.62 226645.03 96760 -1 1690
1692 0 517072.56 226842.72 96560 -1 1691
1693 0 516946.75 227001.12 96400 -1 1692
1694 0 516773.78 227112.56 96200 -1 1693
1695 0 516345.44 227849.47 96080 -1 1694
1696 0 515996.34 228439.9 96000 -1 1695
1697 0 515687.62 228605.19 96120 -1 1696
1698 0 515499.4 229173.44 96040 -1 1697
1699 0 515461.56 229292.06 95880 -1 1698
1700 0 515519.28 229272.03 95720 -1 1699
1701 0 514858.03 229648.16 95560 -1 1700
1702 0 514569.78 230267.69 95440 -1 1701
1703 0 514638.3 230479.53 95240 -1 1702
1704 0 514719.16 230651.66 95040 -1 1703
1705 0 514807.88 230626.81 94880 -1 1704
1706 0 514816.53 230641.44 94680 -1 1705
1707 0 514784.94 230693.16 94440 -1 1706
1708 0 514629.7 230834.22 94200 -1 1707
1709 0 514607.28 230833.4 94000 -1 1708
1710 0 514311.1 230799.81 93800 -1 1709
1711 0 514065.16 230792.34 93560 -1 1710
1712 0 513833.3 230940.22 93320 -1 1711
1713 0 513811.88 231027.84 93240 -1 1712
1714 0 513754.34 231156.69 93000 -1 1713
1715 0 513663.06 231330.75 92760 -1 1714
1716 0 513438.22 231602.69 92560 -1 1715
1717 0 513355.16 231802.9 92320 -1 1716
1718 0 513271.72 231819.19 92120 -1 1717
1719 0 512986.1 232028.84 91960 -1 1718
1720 0 512700.06 232378.44 91800 -1 1719
1721 0 512621.53 232648.34 91560 -1 1720
1722 0 512302.97 232958.44 91400 -1 1721
1723 0 512188.12 233141.19 91320 -1 1722
1724 0 512234.28 233262.44 91240 -1 1723
1725 0 512106.56 233460.19 91080 -1 1724
1726 0 511936.3 233587.6 90920 -1 1725
1727 0 511691.72 233822.25 90720 -1 1726
1728 0 511376.1 234108.28 90520 -1 1727
1729 0 511380.34 234482.69 90360 -1 1728
1730 0 511280.9 234653.1 90160 -1 1729
1731 0 511194.06 234622.62 89920 -1 1730
1732 0 511147.34 234586.97 89680 -1 1731
1733 0 510973.7 234692.5 89440 -1 1732
1734 0 510806.16 234730.22 89160 -1 1733
1735 0 510703.7 234638.84 89040 -1 1734
1736 0 510264.47 234707.9 88840 -1 1735
1737 0 509840.88 234812.28 88640 -1 1736
1738 0 509880.97 235136.22 88400 -1 1737
1739 0 509737.2 235338.44 88240 -1 1738
1740 0 509819.06 235403.28 88000 -1 1739
1741 0 509777.56 235491.78 87800 -1 1740
1742 0 509728.9 235576.25 87680 -1 1741
1743 0 509652.03 235628.9 87440 -1 1742
1744 0 509467.75 235772.81 87200 -1 1743
1745 0 509345.8 235820.44 87160 -1 1744
1746 0 509313.3 235876.84 87080 -1 1745
1747 0 509217.72 235929.25 86920 -1 1746
1748 0 509158.03 235995.47 86760 -1 1747
1749 0 509042.34 236135.44 86600 -1 1748
1750 0 508989.1 236238.69 86400 -1 1749
1751 0 508905.28 236370.31 86240 -1 1750
1752 0 508825.6 236592.72 86080 -1 1751
1753 0 508709.62 236728.72 85880 -1 1752
1754 0 508587.03 236793.16 85680 -1 1753
1755 0 508366.88 236944.94 85520 -1 1754
1756 0 508164.06 237081.06 85360 -1 1755
1757 0 507856.66 237342.94 85200 -1 1756
1758 0 507553.53 237678.44 85000 -1 1757
1759 0 507385.66 237881.56 84880 -1 1758
1760 0 507270.78 238608.94 84840 -1 1759
1761 0 507381.44 239287.62 84760 -1 1760
1762 0 507020.94 239778.34 84800 -1 1761
1763 0 507018.47 239754.25 84840 -1 1762
1764 0 507218.12 239978.62 85200 -1 1763
1765 0 507401.06 240109.88 85400 -1 1764
1766 0 507416.94 240331.6 85560 -1 1765
1767 0 507292.2 240608.66 85720 -1 1766
1768 0 507217.22 240852.31 85920 -1 1767
1769 0 506989.38 241201.97 86120 -1 1768
1770 0 506166.62 242129.25 86320 -1 1769
1771 0 505699.88 243555.69 86240 -1 1770
1772 0 505557.84 243522.62 86080 -1 1771
1773 0 505534.8 243571.5 85840 -1 1772
1774 0 505271.1 243537.22 85640 -1 1773
1775 0 504753.03 243643.9 85560 -1 1774
1776 0 504718.97 243765.6 84760 -1 1775
1777 0 504442.47 243836 84600 -1 1776
1778 0 504200.53 243972.47 84480 -1 1777
1779 0 504155.88 244051.53 84400 -1 1778
1780 0 503766.16 244287.97 84360 -1 1779
1781 0 503664.94 244283.62 84280 -1 1780
1782 0 503548.62 244263.38 84160 -1 1781
1783 0 503520.53 244241.77 84040 -1 1782
1784 0 503425.56 244251.2 83920 -1 1783
1785 0 503431.44 244264.33 83800 -1 1784
1786 0 503396 244333.23 83680 -1 1785
1787 0 503393.3 244389.56 83560 -1 1786
1788 0 503390.56 244422.16 83440 -1 1787
1789 0 503380.34 244437.5 83320 -1 1788
1790 0 503330.88 244484.23 83200 -1 1789
1791 0 503281.88 244493.19 83040 -1 1790
1792 0 503210.94 244444.47 82920 -1 1791
1793 0 503177.06 244462.84 82800 -1 1792
1794 0 503195.03 244460.34 82680 -1 1793
1795 0 503223.4 244472.27 82520 -1 1794
1796 0 503302.56 244507.67 82360 -1 1795
1797 0 503344.72 244526.89 82200 -1 1796
1798 0 503409.88 244491.11 82040 -1 1797
1799 0 503547.94 244491.62 81880 -1 1798
1800 0 503594.78 244445 81720 -1 1799
1801 0 503689.38 244410.84 81560 -1 1800
1802 0 503889.9 244372.61 81400 -1 1801
1803 0 504026.2 244303.92 81320 -1 1802
1804 0 504097.25 244240.36 81160 -1 1803
1805 0 504114.44 244146.19 81000 -1 1804
1806 0 504152.44 244065.5 80800 -1 1805
1807 0 504139.38 243998.03 80640 -1 1806
1808 0 504374.8 243980.2 80480 -1 1807
1809 0 504476.62 243933.66 80400 -1 1808
1810 0 504548.12 243864.7 80320 -1 1809
1811 0 504644.38 243764.53 80280 -1 1810
1812 0 504724.8 243769.56 80200 -1 1811
1813 0 504902.56 243715.03 80080 -1 1812
1814 0 505006 243626.98 80000 -1 1813
1815 0 505204.25 243448.64 79920 -1 1814
1816 0 505339.75 243386.9 79840 -1 1815
1817 0 505408.12 243275.78 79760 -1 1816
1818 0 505452.06 243205.12 79680 -1 1817
1819 0 505506.28 243096.52 79560 -1 1818
1820 0 505538.94 243022.08 79480 -1 1819
1821 0 505670.44 242915.84 79360 -1 1820
1822 0 505749.47 242838.73 79280 -1 1821
1823 0 505821.78 242785.83 79160 -1 1822
1824 0 505920.3 242693.53 79080 -1 1823
1825 0 506179.38 242496.86 79080 -1 1824
1826 0 506171.7 242472.67 79000 -1 1825
1827 0 506213.4 242440.16 78880 -1 1826
1828 0 506327.9 242403.48 78760 -1 1827
1829 0 506382.38 242343.08 78640 -1 1828
1830 0 506506.5 242101.03 78520 -1 1829
1831 0 506510.53 242034.77 78440 -1 1830
1832 0 503800.22 244592.77 84360 -1 1780
1833 0 503911.8 244709.31 84280 -1 1832
1834 0 503838.94 244788.08 84200 -1 1833
1835 0 503753.5 245112.42 84000 -1 1834
1836 0 503741.53 245202.78 83920 -1 1835
1837 0 503683.3 245319.5 83800 -1 1836
1838 0 503678.38 245399.88 83720 -1 1837
1839 0 503751.34 245523.27 83640 -1 1838
1840 0 503937.97 245630.8 83520 -1 1839
1841 0 504240.88 245787.03 83440 -1 1840
1842 0 504448.94 245839.31 83400 -1 1841
1843 0 504849.8 245829.55 83360 -1 1842
1844 0 505166.56 245739.3 83360 -1 1843
1845 0 505269.44 245725.16 83440 -1 1844
1846 0 505381.34 245688.06 83560 -1 1845
1847 0 505452.8 245625.17 83640 -1 1846
1848 0 505551.34 245512.44 83760 -1 1847
1849 0 505955.44 245257.02 83800 -1 1848
1850 0 506466.25 245342.23 83760 -1 1849
1851 0 506687.94 245407.16 83600 -1 1850
1852 0 506735.78 245421.5 83520 -1 1851
1853 0 506829.7 245406.95 83480 -1 1852
1854 0 506944.38 245390.05 83440 -1 1853
1855 0 507045.2 245404.92 83360 -1 1854
1856 0 507138.25 245413.72 83240 -1 1855
1857 0 507251.06 245434.16 83120 -1 1856
1858 0 507305.66 245445.33 83080 -1 1857
1859 0 507406.94 245447.38 82960 -1 1858
1860 0 507504.8 245418.88 82840 -1 1859
1861 0 507700.06 245411.67 82760 -1 1860
1862 0 507735.66 245420.78 82680 -1 1861
1863 0 507873.62 245449.44 82600 -1 1862
1864 0 507898.84 245432.25 82480 -1 1863
1865 0 508039.44 245396.22 82360 -1 1864
1866 0 508100.62 245311.61 82280 -1 1865
1867 0 508165.75 245291.52 82200 -1 1866
1868 0 508203.7 245337.88 82080 -1 1867
1869 0 508349.6 245348.47 81920 -1 1868
1870 0 508462.75 245326.55 81720 -1 1869
1871 0 508592.56 245291.78 81520 -1 1870
1872 0 508620.3 245310.8 81400 -1 1871
1873 0 508720.12 245308.23 81280 -1 1872
1874 0 508835.5 245298.22 81120 -1 1873
1875 0 508961.3 245311.61 80960 -1 1874
1876 0 508990.44 245370.83 80880 -1 1875
1877 0 509043.94 245424.83 80760 -1 1876
1878 0 509094.56 245416 80680 -1 1877
1879 0 509208 245473.05 80480 -1 1878
1880 0 509513.94 245571.62 80400 -1 1879
1881 0 509627 245603.17 80280 -1 1880
1882 0 509571.44 245604.61 80120 -1 1881
1883 0 509585 245592.39 80080 -1 1882
1884 0 509871.2 245541.95 80080 -1 1883
1885 0 509582.66 245565.9 79920 -1 1883
1886 0 509787.3 245627.72 79760 -1 1885
1887 0 509777.3 245606.03 79720 -1 1886
1888 0 509043.78 245189.75 80960 -1 1875
1889 0 508977 244982.1 80920 -1 1888
1890 0 508986.84 244852 80880 -1 1889
1891 0 508964.16 244756.45 80840 -1 1890
1892 0 509046.38 245087.22 80880 -1 1888
1893 0 507323.38 245342.64 82760 -1 1860
1894 0 507302.56 245322.45 82640 -1 1893
1895 0 507290.5 245290.44 82560 -1 1894
1896 0 507228.44 245249.83 82440 -1 1895
1897 0 507214.7 245185.3 82320 -1 1896
1898 0 504544 243648.19 85640 -1 1775
1899 0 504394.22 243694.56 85680 -1 1898
1900 0 504171.62 243634.56 85720 -1 1899
1901 0 503895.28 243555.22 85800 -1 1900
1902 0 503763.9 243601.62 85880 -1 1901
1903 0 503391.03 243822.5 85840 -1 1902
1904 0 503134.3 243882.5 85760 -1 1903
1905 0 502870.4 243962.12 85680 -1 1904
1906 0 502820.38 244066.4 85560 -1 1905
1907 0 502226.56 244286.73 85440 -1 1906
1908 0 502089.75 244339.98 85400 -1 1907
1909 0 502033.7 244360.44 85320 -1 1908
1910 0 502023.62 244341.45 85280 -1 1909
1911 0 501955.34 244269.42 85200 -1 1910
1912 0 501779.06 244337.12 85160 -1 1911
1913 0 501652.5 244392.8 85120 -1 1912
1914 0 501550.44 244461.9 85080 -1 1913
1915 0 501399.97 244522.86 85040 -1 1914
1916 0 501343.5 244530.36 85000 -1 1915
1917 0 501280 244531.53 84920 -1 1916
1918 0 501176.75 244589.34 84840 -1 1917
1919 0 501091.75 244638.3 84760 -1 1918
1920 0 500985.75 244649.64 84680 -1 1919
1921 0 500958.62 244647.02 84640 -1 1920
1922 0 500883.47 244723.4 84560 -1 1921
1923 0 500733.5 244840.44 84520 -1 1922
1924 0 500551.8 244933.3 84480 -1 1923
1925 0 500322.5 244973.25 84440 -1 1924
1926 0 500260.28 245004.11 84360 -1 1925
1927 0 500145.94 245054.73 84320 -1 1926
1928 0 500064.2 245139.83 84240 -1 1927
1929 0 499859.25 245204.66 84160 -1 1928
1930 0 499523.1 245234.11 84120 -1 1929
1931 0 498978.06 245126.33 84120 -1 1930
1932 0 498839.44 245092.06 84080 -1 1931
1933 0 498619.06 245021.94 84040 -1 1932
1934 0 498438.44 244995.22 84000 -1 1933
1935 0 498318.4 244966.1 83920 -1 1934
1936 0 498010.7 244740.89 83920 -1 1935
1937 0 497923.72 244661.3 83880 -1 1936
1938 0 497839.78 244625.64 83840 -1 1937
1939 0 497733.06 244615.45 83800 -1 1938
1940 0 497665.88 244568.23 83720 -1 1939
1941 0 497527.06 244576.66 83640 -1 1940
1942 0 497428.44 244587.84 83560 -1 1941
1943 0 497297.8 244592.11 83480 -1 1942
1944 0 497157 244621.94 83400 -1 1943
1945 0 497041.84 244641.7 83320 -1 1944
1946 0 496919.62 244660.89 83240 -1 1945
1947 0 496886.9 244823.89 83080 -1 1946
1948 0 496949.28 244783.45 83040 -1 1947
1949 0 496964 244829.05 82960 -1 1948
1950 0 496992 244856.1 82840 -1 1949
1951 0 496993.12 244911.75 82720 -1 1950
1952 0 496991.97 244920.22 82600 -1 1951
1953 0 496996.3 245026.42 82520 -1 1952
1954 0 496860.66 245229.4 82440 -1 1953
1955 0 496953.84 245280.88 82360 -1 1954
1956 0 497075.5 245302.34 82280 -1 1955
1957 0 496861.34 245600.45 82240 -1 1956
1958 0 496801.38 245647.64 82160 -1 1957
1959 0 496687.3 245749.53 82080 -1 1958
1960 0 496592.22 245912.73 81960 -1 1959
1961 0 496324.44 245957.3 81960 -1 1960
1962 0 496100.62 246124.69 81920 -1 1961
1963 0 495903.62 246283.9 81880 -1 1962
1964 0 495879.3 246306.92 81840 -1 1963
1965 0 495691.62 246351.34 81760 -1 1964
1966 0 495620.06 246389.78 81680 -1 1965
1967 0 495561.38 246425.06 81560 -1 1966
1968 0 495389.88 246444.34 81480 -1 1967
1969 0 495288.5 246515.3 81400 -1 1968
1970 0 495112.66 246527.3 81320 -1 1969
1971 0 494956.16 246599.25 81240 -1 1970
1972 0 494828.94 246659.11 81160 -1 1971
1973 0 494707.34 246776.86 81080 -1 1972
1974 0 494587.7 246827.31 81000 -1 1973
1975 0 494491.44 246768.88 80880 -1 1974
1976 0 494464.3 246763.1 80720 -1 1975
1977 0 494250.03 246794.22 80560 -1 1976
1978 0 494031.1 246911.44 80440 -1 1977
1979 0 494021.8 246949.42 80280 -1 1978
1980 0 494063.75 246975.48 80120 -1 1979
1981 0 494087 246991.47 80040 -1 1980
1982 0 494133.62 246949.64 79960 -1 1981
1983 0 494144.88 246929.95 79920 -1 1982
1984 0 494168.75 247127.27 79800 -1 1983
1985 0 493802.16 247626.05 79800 -1 1984
1986 0 493807.62 247655.64 79680 -1 1985
1987 0 497267.44 244745.39 82600 -1 1952
1988 0 497619.06 244583.17 82640 -1 1987
1989 0 497641.3 244068.02 82640 -1 1988
1990 0 497528.34 243622.53 82680 -1 1989
1991 0 497422.38 243581.8 82880 -1 1990
1992 0 497348.03 243508.9 83080 -1 1991
1993 0 497156.44 243048.95 83080 -1 1992
1994 0 497072.12 242992.11 83120 -1 1993
1995 0 497054.94 242957.3 83200 -1 1994
1996 0 497054.28 242962.94 83240 -1 1995
1997 0 497261.5 243496.5 82640 -1 1990
1998 0 497166.25 243429.16 82600 -1 1997
1999 0 501058.25 244844.97 84520 -1 1922
2000 0 501232.75 244891.62 84480 -1 1999
2001 0 502729.38 244013.08 85720 -1 1905
2002 0 502723.1 243999.2 85800 -1 2001
2003 0 502726.94 244019.95 85840 -1 2002
2004 0 503731.03 243543.6 85920 -1 1902
2005 0 503600.56 243451.53 85960 -1 2004
2006 0 503501 243326.12 86040 -1 2005
2007 0 503391.22 243264.19 86080 -1 2006
2008 0 503036.53 243025 86160 -1 2007
2009 0 502660.75 242870.23 86200 -1 2008
2010 0 502516.62 242835.67 86240 -1 2009
2011 0 502302.28 242848.97 86280 -1 2010
2012 0 502090.06 242853.69 86320 -1 2011
2013 0 501958.38 242857.06 86360 -1 2012
2014 0 501830.44 242871.5 86400 -1 2013
2015 0 501616.06 242792.6 86440 -1 2014
2016 0 501391.84 242720.75 86480 -1 2015
2017 0 501104.88 242697.44 86520 -1 2016
2018 0 500936.06 242666.19 86600 -1 2017
2019 0 500778.38 242649.12 86680 -1 2018
2020 0 500665.06 242625.8 86760 -1 2019
2021 0 500550.9 242612.3 86840 -1 2020
2022 0 500380.5 242580.78 86920 -1 2021
2023 0 500179.78 242576.69 87000 -1 2022
2024 0 500036 242639.4 87080 -1 2023
2025 0 500010.6 242602.83 87160 -1 2024
2026 0 499637.12 242493.66 87280 -1 2025
2027 0 499551.88 242414.23 87320 -1 2026
2028 0 499479.94 242289.06 87400 -1 2027
2029 0 499369.7 242191.03 87480 -1 2028
2030 0 499043.78 242003.27 87560 -1 2029
2031 0 498646 241940.75 87600 -1 2030
2032 0 498406.12 241925.86 87760 -1 2031
2033 0 498046.34 241459.17 87760 -1 2032
2034 0 498015.3 241377.64 87800 -1 2033
2035 0 497931.7 241106.02 87880 -1 2034
2036 0 497871.5 240987.53 87920 -1 2035
2037 0 497915.5 240804.1 88000 -1 2036
2038 0 497733 240390.36 88000 -1 2037
2039 0 497791.12 240363.34 87880 -1 2038
2040 0 497807.94 240305.19 87800 -1 2039
2041 0 497806.44 240265.11 87760 -1 2040
2042 0 497677.03 240242.08 88080 -1 2038
2043 0 497670.4 240188.86 88240 -1 2042
2044 0 497487.44 240248.67 88360 -1 2043
2045 0 497283.12 240244.4 88440 -1 2044
2046 0 497125.56 240201.2 88480 -1 2045
2047 0 496984.9 240110.9 88440 -1 2046
2048 0 496801 240128.6 88440 -1 2047
2049 0 498115.94 242102.42 87680 -1 2032
2050 0 497951.56 242210.22 87600 -1 2049
2051 0 497793.5 242303.94 87520 -1 2050
2052 0 497630.2 242486.3 87400 -1 2051
2053 0 497359 242666.12 87320 -1 2052
2054 0 497136.38 242809.62 87280 -1 2053
2055 0 496963.44 242868.31 87240 -1 2054
2056 0 496757.34 242912.19 87240 -1 2055
2057 0 496660 242872.11 87320 -1 2056
2058 0 496548.25 242852.61 87400 -1 2057
2059 0 496541.7 242823.12 87440 -1 2058
2060 0 496220.7 242904.31 87440 -1 2059
2061 0 495970.75 242829.11 87480 -1 2060
2062 0 495700.12 242933.47 87440 -1 2061
2063 0 495479.8 242796.38 87520 -1 2062
2064 0 495213.06 242454.5 87480 -1 2063
2065 0 495009.06 242302 87560 -1 2064
2066 0 494786.5 242173.31 87680 -1 2065
2067 0 494647.56 242107.86 87760 -1 2066
2068 0 495658.7 242568.98 87520 -1 2063
2069 0 495688 242515.72 87600 -1 2068
2070 0 495697.78 242367.38 87680 -1 2069
2071 0 495715.66 242310.05 87760 -1 2070
2072 0 495674.53 242211.58 87840 -1 2071
2073 0 496903.5 242947.58 87160 -1 2055
2074 0 505812.62 244088.94 86160 -1 1771
2075 0 505840.34 244129.4 86000 -1 2074
2076 0 506186.34 244735.53 85920 -1 2075
2077 0 506265.38 245077.19 85800 -1 2076
2078 0 506132 245397.44 85680 -1 2077
2079 0 505772.28 246527.69 85480 -1 2078
2080 0 505650.06 247716.73 85480 -1 2079
2081 0 505426.78 248092.77 85640 -1 2080
2082 0 505569.84 248150.33 85800 -1 2081
2083 0 505579.53 248209.14 86000 -1 2082
2084 0 505412.12 248306.8 86160 -1 2083
2085 0 505194.8 248626.86 86360 -1 2084
2086 0 504984.22 248738.11 86520 -1 2085
2087 0 504726.72 249051.48 86640 -1 2086
2088 0 504541 249199.83 86800 -1 2087
2089 0 504425.28 249332.98 87000 -1 2088
2090 0 504355.53 249417.58 87160 -1 2089
2091 0 504296.53 249262.08 87360 -1 2090
2092 0 504204.44 249184.08 87520 -1 2091
2093 0 504098.84 249127.11 87760 -1 2092
2094 0 503991.47 249120.39 87920 -1 2093
2095 0 503897.06 249106.14 88120 -1 2094
2096 0 503609.4 249209.27 88320 -1 2095
2097 0 503156.03 249418.52 88480 -1 2096
2098 0 502691.28 249672.7 88600 -1 2097
2099 0 502688.44 249390.53 88720 -1 2098
2100 0 502553.62 249524.31 88880 -1 2099
2101 0 502343.12 249586.75 89080 -1 2100
2102 0 501909.38 250164.75 89200 -1 2101
2103 0 501303.8 250652.06 89200 -1 2102
2104 0 500510.66 251044.69 89200 -1 2103
2105 0 500229.9 251442.88 89200 -1 2104
2106 0 500098.2 251513.06 89280 -1 2105
2107 0 500056.06 251558.5 89360 -1 2106
2108 0 499719.12 251800.06 89480 -1 2107
2109 0 499449.66 251905.97 89640 -1 2108
2110 0 499088.06 252034.94 89800 -1 2109
2111 0 498986.16 252060.56 89840 -1 2110
2112 0 498775.94 252243.25 89960 -1 2111
2113 0 498489.7 252402.97 90080 -1 2112
2114 0 498253.47 252496.88 90200 -1 2113
2115 0 497885.66 252714.19 90360 -1 2114
2116 0 497471.9 252847.25 90480 -1 2115
2117 0 496612 253406 90480 -1 2116
2118 0 496125.28 253879 90440 -1 2117
2119 0 495855.25 254100.75 90320 -1 2118
2120 0 495651.34 254238.78 90240 -1 2119
2121 0 495388.72 254658.56 90160 -1 2120
2122 0 495063.53 255322.06 90080 -1 2121
2123 0 494727.44 255761.38 90000 -1 2122
2124 0 494242 255978.06 90080 -1 2123
2125 0 494160.4 256067.69 90200 -1 2124
2126 0 493720.28 256539.34 90280 -1 2125
2127 0 493545.12 256654.28 90200 -1 2126
2128 0 493478.56 256698.12 90080 -1 2127
2129 0 493365 256781.12 89960 -1 2128
2130 0 493206.5 256826.12 89880 -1 2129
2131 0 492651.56 257143.66 89800 -1 2130
2132 0 492273.38 257563.31 89800 -1 2131
2133 0 492046.6 257616.03 89880 -1 2132
2134 0 491647.9 257953.34 89960 -1 2133
2135 0 491176.38 258412.6 90000 -1 2134
2136 0 490776.16 258764.28 89960 -1 2135
2137 0 490379 258875.38 89960 -1 2136
2138 0 489991.7 259154.1 89920 -1 2137
2139 0 489640.3 259482.6 90000 -1 2138
2140 0 488886.97 259933.22 90040 -1 2139
2141 0 488215.78 259796.69 90000 -1 2140
2142 0 487909.38 259774.12 89960 -1 2141
2143 0 487661.8 259843.47 89880 -1 2142
2144 0 487445.56 259885.03 89800 -1 2143
2145 0 486981.44 259915.77 89680 -1 2144
2146 0 486591.94 260094.19 89600 -1 2145
2147 0 486572.8 260049.08 89440 -1 2146
2148 0 486450.75 260084.3 89240 -1 2147
2149 0 485885.25 260480.39 89200 -1 2148
2150 0 485228.5 260799.62 89240 -1 2149
2151 0 484918 260942.02 89280 -1 2150
2152 0 484838.44 260980.83 89320 -1 2151
2153 0 484642.4 261080.12 89360 -1 2152
2154 0 484562.12 261133.77 89400 -1 2153
2155 0 484348.7 261195.58 89440 -1 2154
2156 0 483837.4 261453.47 89480 -1 2155
2157 0 483637.22 261564.28 89520 -1 2156
2158 0 483433.44 261659.19 89560 -1 2157
2159 0 483138.3 261906.55 89600 -1 2158
2160 0 483031.53 261940.58 89640 -1 2159
2161 0 482834.94 262051.34 89680 -1 2160
2162 0 482673.7 262116.42 89800 -1 2161
2163 0 482577.25 262361.8 89880 -1 2162
2164 0 482636.8 262567.3 89920 -1 2163
2165 0 482620.62 262615.8 90000 -1 2164
2166 0 482496 262685.75 90080 -1 2165
2167 0 482470.66 262709.34 90160 -1 2166
2168 0 482457.8 262720.75 90200 -1 2167
2169 0 482086.16 262595.8 90320 -1 2168
2170 0 482002.03 262577.44 90360 -1 2169
2171 0 482674.12 262835.8 90360 -1 2168
2172 0 482081.7 262884.25 90160 -1 2167
2173 0 481729.62 263320.44 90080 -1 2172
2174 0 481653.75 263382.8 90040 -1 2173
2175 0 481652.78 263383.78 89960 -1 2174
2176 0 480989.47 262999.75 89960 -1 2175
2177 0 480779.94 262984.6 90000 -1 2176
2178 0 480643.53 262839.4 90040 -1 2177
2179 0 480481.75 262689.94 90120 -1 2178
2180 0 480317.94 262632.25 90200 -1 2179
2181 0 480180.7 262557.12 90280 -1 2180
2182 0 480053.44 262513.56 90360 -1 2181
2183 0 479871.8 262446.72 90440 -1 2182
2184 0 479547.12 262381.9 90440 -1 2183
2185 0 479370 262335.12 90520 -1 2184
2186 0 479201.47 262362.1 90560 -1 2185
2187 0 478802 262556.62 90600 -1 2186
2188 0 481658.66 263384.88 89880 -1 2175
2189 0 481681.7 263410 89720 -1 2188
2190 0 481745.12 263426.44 89560 -1 2189
2191 0 481930.16 263576.56 89480 -1 2190
2192 0 481998.44 263647.7 89440 -1 2191
2193 0 481989.03 263607.25 89400 -1 2192
2194 0 482011.06 263652.38 89320 -1 2193
2195 0 482012.8 263705.88 89200 -1 2194
2196 0 481936.38 263683.7 89080 -1 2195
2197 0 481868.2 263720.47 88960 -1 2196
2198 0 481813.8 263823.38 88840 -1 2197
2199 0 481729.12 263877.25 88760 -1 2198
2200 0 481438.4 263697.34 90360 -1 2173
2201 0 481329.12 263845.03 90440 -1 2200
2202 0 492607.22 257170.72 89680 -1 2131
2203 0 492659.03 257159.06 89520 -1 2202
2204 0 492704.3 257057.94 89360 -1 2203
2205 0 492708.7 257022.31 89200 -1 2204
2206 0 492563.88 257005.06 89000 -1 2205
2207 0 492514.2 257025.94 88880 -1 2206
2208 0 492328.9 257063.44 88760 -1 2207
2209 0 492308 257027.06 88720 -1 2208
2210 0 494783.53 255767.12 89840 -1 2123
2211 0 494803.97 255820.72 89760 -1 2210
2212 0 495142.5 256277.97 89760 -1 2211
2213 0 495162.75 256317.81 89640 -1 2212
2214 0 495238.94 256364.19 89520 -1 2213
2215 0 495302 256362.31 89400 -1 2214
2216 0 495419.38 256513.5 89280 -1 2215
2217 0 495489.84 256581.88 89200 -1 2216
2218 0 495618.78 256636.52 89160 -1 2217
2219 0 495644.5 256641.52 89080 -1 2218
2220 0 495723.25 256633.31 88960 -1 2219
2221 0 495744.16 256697.95 88840 -1 2220
2222 0 495793.7 256623.33 88720 -1 2221
2223 0 495719.84 256565.31 88640 -1 2222
2224 0 495665.66 256671.98 88600 -1 2223
2225 0 498416.72 251838.47 89840 -1 2111
2226 0 498169.44 251766.92 89920 -1 2225
2227 0 497685.8 251581.47 90000 -1 2226
2228 0 497193.44 251414.75 90040 -1 2227
2229 0 496760.2 251213.97 90000 -1 2228
2230 0 496660.2 251169.45 89960 -1 2229
2231 0 496453.34 251123.9 89920 -1 2230
2232 0 496140.62 250992.05 89880 -1 2231
2233 0 495969.3 250822.16 89840 -1 2232
2234 0 495722.25 250607.11 89760 -1 2233
2235 0 495579.25 250420.27 89720 -1 2234
2236 0 495380 250218.7 89680 -1 2235
2237 0 494966.94 249993.58 89680 -1 2236
2238 0 494576.75 249820.05 89640 -1 2237
2239 0 494384.25 249589.5 89600 -1 2238
2240 0 494280.44 249598.9 89520 -1 2239
2241 0 494174.62 249554.02 89400 -1 2240
2242 0 494098 249501.44 89280 -1 2241
2243 0 493928.78 249361.52 89080 -1 2242
2244 0 493830.25 249278.42 88960 -1 2243
2245 0 493507.3 249063.86 88840 -1 2244
2246 0 493284.44 249088.8 88720 -1 2245
2247 0 492843.75 249291.9 88640 -1 2246
2248 0 492450.3 249206.45 88600 -1 2247
2249 0 491877 249301.31 88520 -1 2248
2250 0 491122.97 249369.1 88480 -1 2249
2251 0 490623.53 249438.86 88440 -1 2250
2252 0 490511.03 249484.16 88400 -1 2251
2253 0 490160.47 249775.89 88240 -1 2252
2254 0 489895.03 250018.83 88120 -1 2253
2255 0 489640.8 250306.19 88040 -1 2254
2256 0 489582.88 250429.42 88000 -1 2255
2257 0 489506 250582.2 87880 -1 2256
2258 0 489306.44 250903.9 87800 -1 2257
2259 0 489142.62 251221.28 87680 -1 2258
2260 0 489087.56 251309.66 87640 -1 2259
2261 0 489013.16 251356.52 87600 -1 2260
2262 0 488939.9 251399.42 87560 -1 2261
2263 0 488897.94 251440.52 87520 -1 2262
2264 0 488852.25 251546.36 87440 -1 2263
2265 0 488782.34 251673.22 87360 -1 2264
2266 0 488775.25 251780.38 87280 -1 2265
2267 0 488722.66 252013.33 87200 -1 2266
2268 0 488665.25 252228.38 87160 -1 2267
2269 0 488666.53 251881.2 87120 -1 2268
2270 0 488646.8 251805.98 87080 -1 2269
2271 0 488590.5 251707.6 87000 -1 2270
2272 0 488505.06 251683.84 86960 -1 2271
2273 0 488484.53 251673.94 86880 -1 2272
2274 0 488370.06 251520.08 86880 -1 2273
2275 0 488359.8 251432.28 86800 -1 2274
2276 0 488356.22 251455.27 86720 -1 2275
2277 0 488328.66 251490.6 86640 -1 2276
2278 0 488237.62 251537.86 86560 -1 2277
2279 0 488195.75 251565.92 86480 -1 2278
2280 0 488151.38 251616.03 86360 -1 2279
2281 0 487841.44 251549.88 86320 -1 2280
2282 0 487344.8 251555.06 86320 -1 2281
2283 0 487123.38 251653.78 86360 -1 2282
2284 0 487059.56 251733.55 86400 -1 2283
2285 0 487056.44 251737.16 86440 -1 2284
2286 0 487021.7 251766.81 86480 -1 2285
2287 0 486890.38 251918.1 86520 -1 2286
2288 0 486861.38 251938.55 86600 -1 2287
2289 0 487130.3 251626.38 86240 -1 2282
2290 0 487095.75 251648.45 86200 -1 2289
2291 0 487003.3 251645.05 86120 -1 2290
2292 0 486837.12 251613.58 86040 -1 2291
2293 0 486507.66 251686.47 86000 -1 2292
2294 0 486243.8 252070.4 86000 -1 2293
2295 0 485935.8 252210.31 86040 -1 2294
2296 0 485689.44 252225.92 86080 -1 2295
2297 0 488396.44 251755.03 86320 -1 2280
2298 0 488447.34 251827.1 86280 -1 2297
2299 0 488507.56 251834.61 86240 -1 2298
2300 0 488567.34 251928.03 86200 -1 2299
2301 0 488676.62 251999.14 86160 -1 2300
2302 0 505403.1 247841.14 85320 -1 2080
2303 0 505229.62 247754.98 85080 -1 2302
2304 0 505140.3 247730.48 84840 -1 2303
2305 0 504876.44 248199.3 84640 -1 2304
2306 0 504598.3 248765.83 84440 -1 2305
2307 0 504507.1 248913.02 84280 -1 2306
2308 0 504162.2 249214.52 84080 -1 2307
2309 0 503832.06 249658.19 84040 -1 2308
2310 0 503614.4 249924.69 84000 -1 2309
2311 0 503039.47 250585.56 83960 -1 2310
2312 0 502995.62 250724.9 83880 -1 2311
2313 0 502450.44 251336.84 83800 -1 2312
2314 0 502325.25 251464.66 83720 -1 2313
2315 0 502131.72 251579.06 83640 -1 2314
2316 0 502052.62 251726.94 83520 -1 2315
2317 0 502013.66 251871.06 83400 -1 2316
2318 0 501924.53 251984.19 83240 -1 2317
2319 0 501857.22 252100.44 83120 -1 2318
2320 0 501904.75 252063.16 83000 -1 2319
2321 0 501538.44 252465.5 82880 -1 2320
2322 0 501476.28 252421.69 82680 -1 2321
2323 0 501444.94 252497.6 82640 -1 2322
2324 0 501434.62 252532.47 82560 -1 2323
2325 0 501274.6 253292.34 82560 -1 2324
2326 0 500708.16 253874.22 82520 -1 2325
2327 0 500618.84 254127.78 82440 -1 2326
2328 0 500387.1 254689.84 82400 -1 2327
2329 0 500211.75 255148.38 82360 -1 2328
2330 0 500056.28 255670.88 82320 -1 2329
2331 0 499741.22 255945.31 82280 -1 2330
2332 0 499705.03 255936.5 82240 -1 2331
2333 0 499638.84 255757.4 82080 -1 2332
2334 0 499505.75 255679.38 81920 -1 2333
2335 0 498533.25 256046.03 81920 -1 2334
2336 0 498295.3 256368.78 82000 -1 2335
2337 0 498117.84 257257.78 81960 -1 2336
2338 0 497964.3 257580.66 81920 -1 2337
2339 0 497964.38 257946.38 81840 -1 2338
2340 0 497721.78 258137.03 81720 -1 2339
2341 0 497293.03 258313.44 81560 -1 2340
2342 0 497058.3 258526.47 81480 -1 2341
2343 0 496842.3 258691.1 81320 -1 2342
2344 0 496484.9 259177.25 81240 -1 2343
2345 0 496000.53 259648.38 81280 -1 2344
2346 0 495949.2 259638.75 81360 -1 2345
2347 0 495851.6 259642.72 81440 -1 2346
2348 0 496237.78 259479.69 81120 -1 2344
2349 0 496054.3 259726.28 81000 -1 2348
2350 0 495826.78 259898.94 80840 -1 2349
2351 0 495515.94 260163.1 80720 -1 2350
2352 0 495380.16 260519.06 80560 -1 2351
2353 0 495299.28 260664.31 80480 -1 2352
2354 0 495169.56 260800.66 80360 -1 2353
2355 0 495160.53 261173.72 80240 -1 2354
2356 0 495216.84 261621.78 80080 -1 2355
2357 0 495390.1 261746.9 80040 -1 2356
2358 0 496102.62 262033.31 80040 -1 2357
2359 0 496625.62 262196.2 80080 -1 2358
2360 0 496810.3 262289.8 80120 -1 2359
2361 0 496936.3 262426.8 80080 -1 2360
2362 0 497043.56 262607.4 80000 -1 2361
2363 0 497149.75 262604.53 79920 -1 2362
2364 0 497265.25 262616.75 79800 -1 2363
2365 0 497337.1 262655.88 79640 -1 2364
2366 0 497339.12 262654.78 79440 -1 2365
2367 0 497476.12 262598 79280 -1 2366
2368 0 498124.62 262632.7 79280 -1 2367
2369 0 498609.44 262524.06 79160 -1 2368
2370 0 498623.75 262524.75 79120 -1 2369
2371 0 498868.97 262355.97 79080 -1 2370
2372 0 498904.75 262358.9 79040 -1 2371
2373 0 498676.56 262584.5 79320 -1 2370
2374 0 498766 262731.75 79520 -1 2373
2375 0 498840.62 263127.75 79640 -1 2374
2376 0 498948.7 263497.25 79520 -1 2375
2377 0 499049.2 263546.5 79320 -1 2376
2378 0 499162.97 263633.38 79120 -1 2377
2379 0 499266.8 263852.12 78920 -1 2378
2380 0 499247.6 263944.06 78800 -1 2379
2381 0 499693.28 263533.75 78800 -1 2380
2382 0 499909.7 263540.88 78720 -1 2381
2383 0 500058.34 263538 78680 -1 2382
2384 0 500354.7 263532.5 78600 -1 2383
2385 0 500653.8 263452 78560 -1 2384
2386 0 500908.6 263410.7 78520 -1 2385
2387 0 501075.8 263441.56 78480 -1 2386
2388 0 501290.25 263426.47 78400 -1 2387
2389 0 501422.88 263442 78320 -1 2388
2390 0 500002.3 263561.78 78560 -1 2383
2391 0 499984.56 263594.62 78480 -1 2390
2392 0 499775.88 263698.44 78360 -1 2391
2393 0 499695.16 263783.2 78320 -1 2392
2394 0 495357.9 261689.81 79920 -1 2357
2395 0 495213.25 261689.69 79800 -1 2394
2396 0 495125.44 261690.72 79680 -1 2395
2397 0 495013.34 261945.1 79560 -1 2396
2398 0 494899.9 262080.4 79440 -1 2397
2399 0 494184 262534.34 79520 -1 2398
2400 0 494016.97 262944.3 79480 -1 2399
2401 0 493846.5 263294.3 79400 -1 2400
2402 0 493735.66 263828.1 79240 -1 2401
2403 0 493575.84 264569.44 79160 -1 2402
2404 0 493227.9 265122.03 79120 -1 2403
2405 0 492810.62 265819.03 79080 -1 2404
2406 0 492682.28 265968.8 78960 -1 2405
2407 0 492572.1 266120.75 78680 -1 2406
2408 0 492565.5 266207 78480 -1 2407
2409 0 492534.5 266264.2 78320 -1 2408
2410 0 492422.97 266391.94 78160 -1 2409
2411 0 492238.12 266495.62 78000 -1 2410
2412 0 492085.38 266586.7 77880 -1 2411
2413 0 491862.5 266767.5 77720 -1 2412
2414 0 491733 266909 77640 -1 2413
2415 0 491766.22 267058.72 77520 -1 2414
2416 0 491759.28 267167.12 77440 -1 2415
2417 0 491405.75 267149.03 77320 -1 2416
2418 0 490884.78 267283.44 77280 -1 2417
2419 0 490619.3 267276.12 77200 -1 2418
2420 0 489993.06 267547.28 77200 -1 2419
2421 0 489560.6 267496.1 76960 -1 2420
2422 0 489468.53 267314.16 76720 -1 2421
2423 0 489336.7 267276.72 76640 -1 2422
2424 0 489154.22 266994.38 76080 -1 2423
2425 0 489255.7 266882.62 75920 -1 2424
2426 0 489216.88 266762.06 75760 -1 2425
2427 0 489090.5 266723.53 75600 -1 2426
2428 0 488934.72 266633.38 75400 -1 2427
2429 0 488858.25 266565.25 75280 -1 2428
2430 0 488841.62 266523.56 75120 -1 2429
2431 0 488544.25 266520.62 74960 -1 2430
2432 0 488293.62 266542.56 74840 -1 2431
2433 0 488187.12 266502.62 74760 -1 2432
2434 0 487931.6 266499.62 74600 -1 2433
2435 0 487782.16 266522.5 74440 -1 2434
2436 0 487637.5 266536.75 74280 -1 2435
2437 0 487549.47 266569.28 74160 -1 2436
2438 0 487370.8 266638 74000 -1 2437
2439 0 487213.97 266645.2 73840 -1 2438
2440 0 487071.97 266753.75 73680 -1 2439
2441 0 486960.94 266822.8 73520 -1 2440
2442 0 486805.56 266902.75 73360 -1 2441
2443 0 486441.8 266999.7 73200 -1 2442
2444 0 486196.62 267057.84 73160 -1 2443
2445 0 486013.12 266970.78 73200 -1 2444
2446 0 486101.2 267080.22 73080 -1 2444
2447 0 486154.78 267176.3 72960 -1 2446
2448 0 486054.47 267228 72840 -1 2447
2449 0 485947.44 267282.03 72760 -1 2448
2450 0 485890.03 267327.7 72680 -1 2449
2451 0 485753 267400.44 72560 -1 2450
2452 0 485648.88 267439.38 72440 -1 2451
2453 0 485684.06 267477.7 72280 -1 2452
2454 0 485653.38 267551.1 72120 -1 2453
2455 0 485651.8 267604.88 71960 -1 2454
2456 0 485609.2 267709 71800 -1 2455
2457 0 485581.75 267846.38 71640 -1 2456
2458 0 485567.7 267922.3 71480 -1 2457
2459 0 485460.84 268024.38 71320 -1 2458
2460 0 485396.44 268073.9 71200 -1 2459
2461 0 485328.16 268078.5 71080 -1 2460
2462 0 485272.47 268116.06 70920 -1 2461
2463 0 485236 268122.88 70760 -1 2462
2464 0 485155.72 268129.75 70560 -1 2463
2465 0 485112 268108.9 70400 -1 2464
2466 0 485102.75 268042.8 70240 -1 2465
2467 0 485069.5 267994.62 70080 -1 2466
2468 0 485043.94 267972.12 69920 -1 2467
2469 0 485030.8 268025.06 69720 -1 2468
2470 0 485031.2 268031.62 69680 -1 2469
2471 0 484980.25 268160.56 69680 -1 2470
2472 0 484923.44 268223.44 69600 -1 2471
2473 0 484884.47 268259.5 69480 -1 2472
2474 0 484887.8 268296.38 69360 -1 2473
2475 0 484812.94 268354.06 69320 -1 2474
2476 0 484641.06 268388.94 69280 -1 2475
2477 0 485032.7 268098.3 69280 -1 2470
2478 0 485028.7 268130.88 69200 -1 2477
2479 0 485017.56 268192.2 69120 -1 2478
2480 0 485003.53 268279.06 69040 -1 2479
2481 0 484966.75 268372.25 68920 -1 2480
2482 0 484995.1 268302.56 68800 -1 2481
2483 0 484870.44 268246.7 68640 -1 2482
2484 0 484869.5 268257.7 68480 -1 2483
2485 0 484785 268357.44 68320 -1 2484
2486 0 484666.06 268498.06 68160 -1 2485
2487 0 484547.88 268579.88 68000 -1 2486
2488 0 484418.5 268701.25 67840 -1 2487
2489 0 484404.62 268728.56 67680 -1 2488
2490 0 484310.88 268861.25 67560 -1 2489
2491 0 484210.72 268865 67440 -1 2490
2492 0 484077.38 268841.7 67320 -1 2491
2493 0 483844.12 268945.5 67160 -1 2492
2494 0 483678.9 268984.5 67120 -1 2493
2495 0 483559.4 269063.2 67040 -1 2494
2496 0 483404.62 269122.3 66960 -1 2495
2497 0 483241.62 269275.8 66880 -1 2496
2498 0 482970.94 269422.1 66760 -1 2497
2499 0 482820.75 269486.53 66680 -1 2498
2500 0 482736.06 269521.1 66600 -1 2499
2501 0 482664 269583.44 66480 -1 2500
2502 0 482573.12 269605.06 66360 -1 2501
2503 0 482509.56 269583.12 66240 -1 2502
2504 0 482403.53 269517.38 66080 -1 2503
2505 0 482313.62 269464.97 65920 -1 2504
2506 0 482222.5 269393.06 65760 -1 2505
2507 0 482135.47 269394.72 65600 -1 2506
2508 0 481795.22 269529.56 65600 -1 2507
2509 0 481514.5 269697.5 65560 -1 2508
2510 0 481279.5 269739.06 65480 -1 2509
2511 0 481089.75 269794.2 65400 -1 2510
2512 0 480945.25 269835.3 65320 -1 2511
2513 0 480813.25 269887.03 65240 -1 2512
2514 0 480489.44 269952.06 65000 -1 2513
2515 0 480379.06 270104.7 64920 -1 2514
2516 0 479937.25 270173.47 64880 -1 2515
2517 0 479642.56 270344.94 64840 -1 2516
2518 0 479663.4 270736.44 64880 -1 2517
2519 0 479697 270880.44 64960 -1 2518
2520 0 479678.06 270966.38 65000 -1 2519
2521 0 479566.78 271220.5 65080 -1 2520
2522 0 479527.94 271557.75 65240 -1 2521
2523 0 479499.5 271583.75 65280 -1 2522
2524 0 478988.12 271744.53 65280 -1 2523
2525 0 478873.9 271729.8 65240 -1 2524
2526 0 478765.28 271757.12 65160 -1 2525
2527 0 478741.38 271748.88 65120 -1 2526
2528 0 479413.75 271660.7 65400 -1 2523
2529 0 479409.25 271697.3 65600 -1 2528
2530 0 490138.88 267756 77320 -1 2420
2531 0 490145.5 268433.28 77400 -1 2530
2532 0 490277.38 268829.2 77360 -1 2531
2533 0 490321.7 268902.75 77320 -1 2532
2534 0 490435.12 269053.7 77240 -1 2533
2535 0 490477.7 269141.47 77160 -1 2534
2536 0 490495.3 269186.88 77080 -1 2535
2537 0 490519.8 269201.9 77000 -1 2536
2538 0 490615.56 269241.12 76880 -1 2537
2539 0 490677.8 269286.44 76760 -1 2538
2540 0 490728.62 269287.56 76600 -1 2539
2541 0 490812.06 269328.8 76440 -1 2540
2542 0 490844.22 269333.5 76280 -1 2541
2543 0 490898.16 269311.25 76080 -1 2542
2544 0 491032.88 269327.5 75880 -1 2543
2545 0 491091.75 269293.53 75720 -1 2544
2546 0 491190.16 269183 75600 -1 2545
2547 0 491629.25 268730.5 75560 -1 2546
2548 0 491690.88 268535.8 75520 -1 2547
2549 0 491780.5 268479 75480 -1 2548
2550 0 491883.94 268408.8 75360 -1 2549
2551 0 491963.38 268370.3 75240 -1 2550
2552 0 492063.5 268271.22 75080 -1 2551
2553 0 492110.94 268199.12 75000 -1 2552
2554 0 492107.25 268161.22 74920 -1 2553
2555 0 492128.62 268128.66 74800 -1 2554
2556 0 492156.56 268076.06 74640 -1 2555
2557 0 492190 268030.4 74520 -1 2556
2558 0 492207.75 268029.47 74440 -1 2557
2559 0 492281.3 268025 74360 -1 2558
2560 0 492353.47 268009.94 74280 -1 2559
2561 0 492613.72 267979 74160 -1 2560
2562 0 492715.7 267981.28 74040 -1 2561
2563 0 492809.94 268061.5 73800 -1 2562
2564 0 492857.75 268112.84 73640 -1 2563
2565 0 492953.7 268124.12 73440 -1 2564
2566 0 493017.62 268113.44 73280 -1 2565
2567 0 493098.53 268099.94 73120 -1 2566
2568 0 493191.66 267973.2 72960 -1 2567
2569 0 493243.56 267965.38 72920 -1 2568
2570 0 493362 267960.9 72800 -1 2569
2571 0 493442.2 267989.06 72680 -1 2570
2572 0 493566.38 268032.44 72560 -1 2571
2573 0 493663.66 268028.25 72440 -1 2572
2574 0 493744.8 268054.8 72280 -1 2573
2575 0 493870.06 268048.56 72160 -1 2574
2576 0 492166 268398.75 75000 -1 2553
2577 0 491870.72 266896.12 78960 -1 2406
2578 0 491564.94 266929.9 79040 -1 2577
2579 0 491247.72 267350.38 79080 -1 2578
2580 0 490991.5 267604.28 79120 -1 2579
2581 0 490801.72 267837.56 79160 -1 2580
2582 0 490623.7 268021.28 79200 -1 2581
2583 0 490585.62 268115.62 79240 -1 2582
2584 0 490475.3 268407.9 79280 -1 2583
2585 0 490468.38 268449.88 79320 -1 2584
2586 0 490455.06 268594.94 79400 -1 2585
2587 0 490362.28 268771.88 79480 -1 2586
2588 0 490134.88 269005.62 79560 -1 2587
2589 0 490000.38 269145.38 79640 -1 2588
2590 0 489925.88 269199.7 79680 -1 2589
2591 0 489858.06 269250.97 79760 -1 2590
2592 0 489732.56 269353.44 79840 -1 2591
2593 0 489623.62 269414.3 79880 -1 2592
2594 0 489538.28 269447 79920 -1 2593
2595 0 489429.7 269498.5 80000 -1 2594
2596 0 489333.56 269539.8 80080 -1 2595
2597 0 489129.94 269549.16 80160 -1 2596
2598 0 489001.16 269424.56 80200 -1 2597
2599 0 488868.94 269372.53 80280 -1 2598
2600 0 488834.6 269349.5 80320 -1 2599
2601 0 488727.7 269370.44 80360 -1 2600
2602 0 488646.66 269361.2 80440 -1 2601
2603 0 488555.3 269349.2 80520 -1 2602
2604 0 488530.16 269333.97 80600 -1 2603
2605 0 488412.94 269410.53 80600 -1 2604
2606 0 488278.12 269362 80640 -1 2605
2607 0 489075.2 269623.2 80200 -1 2597
2608 0 489039.3 269653.06 80280 -1 2607
2609 0 489013.4 269677.25 80360 -1 2608
2610 0 488940 269733.66 80440 -1 2609
2611 0 488898.88 269763.97 80520 -1 2610
2612 0 488794.44 269793.75 80640 -1 2611
2613 0 488678.88 269834.88 80760 -1 2612
2614 0 488574 269876.25 80880 -1 2613
2615 0 488466.38 269945.2 80960 -1 2614
2616 0 488395.5 269983.44 81040 -1 2615
2617 0 488363.28 269985.12 81160 -1 2616
2618 0 488193.94 270045.44 81280 -1 2617
2619 0 488028.3 270100.1 81400 -1 2618
2620 0 487936.5 270138.8 81520 -1 2619
2621 0 487816.5 270192 81680 -1 2620
2622 0 487513.53 270373.3 81800 -1 2621
2623 0 487414.88 270613.06 81960 -1 2622
2624 0 487434.9 270784.38 82200 -1 2623
2625 0 487507.8 271248.25 82240 -1 2624
2626 0 487444.53 271425.44 82400 -1 2625
2627 0 487332 271579.25 82560 -1 2626
2628 0 487231.56 271690.06 82680 -1 2627
2629 0 487061.7 271766.06 82800 -1 2628
2630 0 486965.94 271816.53 82880 -1 2629
2631 0 486863 271892.62 82960 -1 2630
2632 0 486746.62 271967.8 83080 -1 2631
2633 0 486648.03 272036.22 83200 -1 2632
2634 0 486474.75 272100.72 83360 -1 2633
2635 0 486232.12 272209.25 83520 -1 2634
2636 0 486127.03 272263.06 83600 -1 2635
2637 0 485971.88 272302.12 83720 -1 2636
2638 0 485874.3 272372.8 83800 -1 2637
2639 0 485778.7 272375.5 83880 -1 2638
2640 0 485602.03 272498 83960 -1 2639
2641 0 485342.88 272694.7 84040 -1 2640
2642 0 485049.72 272859.25 84160 -1 2641
2643 0 484841.56 272867.8 84320 -1 2642
2644 0 485035.3 272840.66 84400 -1 2643
2645 0 485111.94 272771.7 84600 -1 2644
2646 0 485004 272881.3 84760 -1 2645
2647 0 485074.28 272951.06 84880 -1 2646
2648 0 485037.7 273059.78 85080 -1 2647
2649 0 484992.22 273095.38 85200 -1 2648
2650 0 484980.88 273075.2 85280 -1 2649
2651 0 485174.94 272932.03 85280 -1 2650
2652 0 485425.06 272947.97 85360 -1 2651
2653 0 485432.5 272962.44 85400 -1 2652
2654 0 485582.1 272956.3 85440 -1 2653
2655 0 485656.3 272913.2 85480 -1 2654
2656 0 485701.4 272899.25 85520 -1 2655
2657 0 485743.44 272882.38 85600 -1 2656
2658 0 485769.9 272816.84 85680 -1 2657
2659 0 485827.8 272781.88 85760 -1 2658
2660 0 485942.1 272751 85880 -1 2659
2661 0 486098.44 272652.06 86000 -1 2660
2662 0 484933.62 273182.5 85320 -1 2650
2663 0 484871.62 273233.03 85400 -1 2662
2664 0 484808.66 273285.56 85480 -1 2663
2665 0 484652.72 273414.94 85600 -1 2664
2666 0 484536.03 273528.28 85680 -1 2665
2667 0 484382.8 273633.8 85760 -1 2666
2668 0 484171.9 273720.6 85800 -1 2667
2669 0 483982.12 273872.3 85880 -1 2668
2670 0 483798.9 273968.3 85960 -1 2669
2671 0 483660.38 274060.44 86080 -1 2670
2672 0 483429.8 273894.8 86280 -1 2671
2673 0 483359.28 273871.66 86400 -1 2672
2674 0 482863.56 274042.72 86400 -1 2673
2675 0 482540.22 273944.7 86400 -1 2674
2676 0 482116.9 273995.3 86360 -1 2675
2677 0 482077 274003.94 86320 -1 2676
2678 0 482042.12 274018 86280 -1 2677
2679 0 481890.72 274033.62 86240 -1 2678
2680 0 481754.06 274043.47 86160 -1 2679
2681 0 481643.44 274060.2 86120 -1 2680
2682 0 481482.88 274088.3 86080 -1 2681
2683 0 481269.38 274049 86080 -1 2682
2684 0 481092.06 273992.88 86040 -1 2683
2685 0 481075.8 273969.06 86000 -1 2684
2686 0 480964.7 273919.38 85960 -1 2685
2687 0 480944.8 273914.25 85920 -1 2686
2688 0 480896.12 273966.56 85840 -1 2687
2689 0 484348.03 272899.84 84400 -1 2643
2690 0 484136.8 272884.88 84480 -1 2689
2691 0 490010.4 269099.38 79480 -1 2589
2692 0 489958 269046.12 79320 -1 2691
2693 0 489854.53 269019.38 79240 -1 2692
2694 0 489675.38 269089.88 79120 -1 2693
2695 0 489569.62 269129.47 79040 -1 2694
2696 0 489552.16 269192.06 78960 -1 2695
2697 0 489243.06 269240.94 78880 -1 2696
2698 0 488993.78 269422.25 78920 -1 2697
2699 0 491858.7 266997.25 78920 -1 2577
2700 0 492009.8 267068.62 78880 -1 2699
2701 0 492026.4 267137.25 78880 -1 2700
2702 0 491988.88 267180.12 78840 -1 2701
2703 0 491886.8 267177.7 78840 -1 2702
2704 0 492011.9 267359.44 78800 -1 2703
2705 0 498254.72 258146.47 81680 -1 2340
2706 0 498246.1 258230.88 81560 -1 2705
2707 0 498477.53 258304.34 81440 -1 2706
2708 0 498594.7 258320.88 81320 -1 2707
2709 0 498722.7 258339.97 81240 -1 2708
2710 0 498860.25 258373.66 81160 -1 2709
2711 0 499029.88 258408.45 81040 -1 2710
2712 0 499080.7 258387.06 80960 -1 2711
2713 0 499156.34 258382.83 80840 -1 2712
2714 0 499258.12 258454.22 80720 -1 2713
2715 0 499316.66 258504.84 80600 -1 2714
2716 0 499405.3 258517.05 80480 -1 2715
2717 0 499476.03 258520.11 80320 -1 2716
2718 0 499388.2 258546.38 80160 -1 2717
2719 0 499394.5 258582.97 80000 -1 2718
2720 0 499359.22 258589.23 79840 -1 2719
2721 0 499302.44 258599.77 79720 -1 2720
2722 0 499293.3 258596.97 79600 -1 2721
2723 0 499233.06 258588.97 79560 -1 2722
2724 0 499010.94 258560.5 79560 -1 2723
2725 0 498958.8 258569.62 79480 -1 2724
2726 0 499340.3 258609.16 79520 -1 2722
2727 0 499329.6 258625.53 79400 -1 2726
2728 0 499280.25 258658.9 79280 -1 2727
2729 0 499340.88 258696.36 79160 -1 2728
2730 0 499421.22 258783.11 79040 -1 2729
2731 0 499381.97 259005.78 78960 -1 2730
2732 0 499387.84 259138.16 78880 -1 2731
2733 0 499407.44 259271.14 78760 -1 2732
2734 0 499414.88 259348.2 78600 -1 2733
2735 0 499269.03 259578.64 78440 -1 2734
2736 0 499293.3 259806.53 78360 -1 2735
2737 0 499298.56 260018.92 78240 -1 2736
2738 0 499172.2 260255.64 78120 -1 2737
2739 0 499184.5 260372.86 78000 -1 2738
2740 0 499003.97 260618.72 78000 -1 2739
2741 0 498924.75 260695.22 77920 -1 2740
2742 0 498917.66 260802.3 77840 -1 2741
2743 0 498920 260802.53 77760 -1 2742
2744 0 498823.44 260862.23 77600 -1 2743
2745 0 498825.2 260928.58 77480 -1 2744
2746 0 498772.9 261010.17 77320 -1 2745
2747 0 498753.8 261024.38 77120 -1 2746
2748 0 498688.03 261017.89 76920 -1 2747
2749 0 498675 260959.52 76760 -1 2748
2750 0 498301.9 260906.02 76760 -1 2749
2751 0 498137.66 260900.81 76720 -1 2750
2752 0 498021.5 260813.06 76720 -1 2751
2753 0 497956.44 260848.48 76640 -1 2752
2754 0 498705.44 261006.56 76680 -1 2749
2755 0 498763.34 261053.72 76600 -1 2754
2756 0 498806.38 261079.22 76480 -1 2755
2757 0 498901 260986.98 76160 -1 2756
2758 0 498986.7 261045 76000 -1 2757
2759 0 499003.8 261154.6 75960 -1 2758
2760 0 499020.75 261279.83 75920 -1 2759
2761 0 499055.62 261291.9 75880 -1 2760
2762 0 498929.25 261437.95 75920 -1 2761
2763 0 499049.44 261228.62 75840 -1 2761
2764 0 499047.06 261108.67 75720 -1 2763
2765 0 499014.8 261069.17 75640 -1 2764
2766 0 499022.72 261093.05 75520 -1 2765
2767 0 498993.94 261169.06 75360 -1 2766
2768 0 498950.5 261166.55 75200 -1 2767
2769 0 498904.12 261193.66 75040 -1 2768
2770 0 498483.2 261189.53 75040 -1 2769
2771 0 498146.56 261288.72 75080 -1 2770
2772 0 498145.84 261309.44 75160 -1 2771
2773 0 554970.06 246977.22 74360 -1 1493
2774 0 555086.6 247037.88 74520 -1 2773
2775 0 555192.44 247080.53 74680 -1 2774
2776 0 555294.44 247143.8 74760 -1 2775
2777 0 555341.9 247207.23 74840 -1 2776
2778 0 555385.94 247240.02 74960 -1 2777
2779 0 555413.6 247260.22 75120 -1 2778
2780 0 555403.6 247353.16 75280 -1 2779
2781 0 555254.2 247428.7 75320 -1 2780
2782 0 555326 247489.03 75480 -1 2781
2783 0 555334.75 247619.45 75640 -1 2782
2784 0 555330.44 247636.8 75760 -1 2783
2785 0 555128.8 247782.62 75880 -1 2784
2786 0 555074.3 247838.48 75960 -1 2785
2787 0 555015.6 247895.56 76080 -1 2786
2788 0 555034.5 247908.14 76200 -1 2787
2789 0 555027.75 247903.94 76320 -1 2788
2790 0 555006.6 247962.64 76480 -1 2789
2791 0 554967.4 248105.27 76640 -1 2790
2792 0 554959.9 248170.12 76760 -1 2791
2793 0 554817 248258.52 76800 -1 2792
2794 0 554794.25 248305.94 76840 -1 2793
2795 0 554771.2 248370.56 76880 -1 2794
2796 0 554722.2 248407.89 76920 -1 2795
2797 0 554607 248481.4 76960 -1 2796
2798 0 554459.94 248547.3 77000 -1 2797
2799 0 554449.4 248572.84 77200 -1 2798
2800 0 554386.3 248543.67 77280 -1 2799
2801 0 554354.75 248529.3 77320 -1 2800
2802 0 554279.8 248631.62 77240 -1 2800
2803 0 554258.94 248683.83 77200 -1 2802
2804 0 564147.6 250848.94 72800 -1 1339
2805 0 564262.9 250806.06 72720 -1 2804
2806 0 564332 250788.6 72600 -1 2805
2807 0 564337.4 250787.44 72480 -1 2806
2808 0 564558.8 250589.34 72400 -1 2807
2809 0 564670 250491.56 72320 -1 2808
2810 0 564796.25 250408.03 72240 -1 2809
2811 0 564872.4 250351.34 72160 -1 2810
2812 0 564897.1 250339.97 72080 -1 2811
2813 0 564937.1 250365.47 71960 -1 2812
2814 0 564989.9 250452.84 71840 -1 2813
2815 0 565068 250541.12 71760 -1 2814
2816 0 565066.8 250564.12 71680 -1 2815
2817 0 565081.25 250569.03 71560 -1 2816
2818 0 565213 250599.64 71440 -1 2817
2819 0 565332.5 250608.6 71320 -1 2818
2820 0 565414 250605.62 71200 -1 2819
2821 0 565495.56 250621.45 71120 -1 2820
2822 0 565551.5 250643.31 71040 -1 2821
2823 0 565606.3 250637.08 70920 -1 2822
2824 0 565718.5 250709.88 70800 -1 2823
2825 0 565848.6 250772.27 70720 -1 2824
2826 0 565850.4 250757.61 70600 -1 2825
2827 0 565932.06 250786.34 70440 -1 2826
2828 0 566080 250832.44 70320 -1 2827
2829 0 566418 251093.84 70280 -1 2828
2830 0 566584.75 251144.22 70200 -1 2829
2831 0 566765.1 251215.39 70120 -1 2830
2832 0 566979.4 251279.28 70040 -1 2831
2833 0 567001.75 251322.84 69920 -1 2832
2834 0 567041.4 251503.06 69880 -1 2833
2835 0 567511.8 251805.48 69880 -1 2834
2836 0 567653.3 251947.78 69840 -1 2835
2837 0 567787.3 252177.42 69920 -1 2836
2838 0 567854.6 252208.97 69960 -1 2837
2839 0 567923.8 252271.88 70000 -1 2838
2840 0 568004.9 252374.7 70080 -1 2839
2841 0 568087.8 252470.97 70160 -1 2840
2842 0 568185.94 252430.72 70200 -1 2841
2843 0 568285.4 252419.83 70240 -1 2842
2844 0 568665.25 252435.14 70280 -1 2843
2845 0 568973.9 252418.44 70480 -1 2844
2846 0 569161.25 252397.31 70560 -1 2845
2847 0 569329.5 252424.66 70640 -1 2846
2848 0 569571.25 252413.52 70680 -1 2847
2849 0 569778.8 252350.55 70640 -1 2848
2850 0 569738.75 252431.53 70600 -1 2849
2851 0 569725.1 252486.92 70560 -1 2850
2852 0 569686.56 252504.72 70520 -1 2851
2853 0 569634.1 252533.66 70440 -1 2852
2854 0 569615.5 252536.23 70400 -1 2853
2855 0 569520.6 252473.31 70360 -1 2854
2856 0 570270.94 252437.75 70680 -1 2849
2857 0 570500 252465.5 70720 -1 2856
2858 0 570629.9 252472.31 70760 -1 2857
2859 0 570930.25 252252.55 70760 -1 2858
2860 0 571181.25 252108.58 70720 -1 2859
2861 0 571324.8 252053.81 70680 -1 2860
2862 0 571654.94 252027.3 70640 -1 2861
2863 0 571793 252011.8 70720 -1 2862
2864 0 571897.7 252008.9 70800 -1 2863
2865 0 572055.25 251906.9 70840 -1 2864
2866 0 572181.9 251843.6 70880 -1 2865
2867 0 572144.1 251685.06 70920 -1 2866
2868 0 572072.7 251467.92 70920 -1 2867
2869 0 571936.2 251218.98 70920 -1 2868
2870 0 571836.1 251143.05 70880 -1 2869
2871 0 571809.94 251085.56 70840 -1 2870
2872 0 572191.56 251419.89 70960 -1 2868
2873 0 572372 251251.25 70960 -1 2872
2874 0 571532.44 252072.25 70480 -1 2862
2875 0 571348.44 252122.1 70400 -1 2874
2876 0 571327.75 252130.95 70320 -1 2875
2877 0 571280.94 252168.78 70280 -1 2876
2878 0 571298.06 252272.48 70240 -1 2877
2879 0 571492.75 252349.89 70200 -1 2878
2880 0 568199.7 252828.28 70160 -1 2841
2881 0 568326.56 252897.39 70200 -1 2880
2882 0 568445 253160.9 70200 -1 2881
2883 0 568471.8 253219.33 70120 -1 2882
2884 0 568492.44 253345.33 70040 -1 2883
2885 0 568567.7 253469.16 69960 -1 2884
2886 0 568631.6 253606.64 69920 -1 2885
2887 0 568745.75 253730.4 69880 -1 2886
2888 0 568829.8 253818.8 69840 -1 2887
2889 0 568863.5 253921 69760 -1 2888
2890 0 568948.75 254023.56 69680 -1 2889
2891 0 569111.75 254154.64 69600 -1 2890
2892 0 569155.1 254294.14 69520 -1 2891
2893 0 569322.25 254477.34 69400 -1 2892
2894 0 569350.56 254489.8 69320 -1 2893
2895 0 569441.6 254545.36 69200 -1 2894
2896 0 569488.5 254562.72 69080 -1 2895
2897 0 569620.56 254631.53 68960 -1 2896
2898 0 569682.1 254695.5 68880 -1 2897
2899 0 569797.6 254759.33 68800 -1 2898
2900 0 569874.5 254854.92 68720 -1 2899
2901 0 569918 254894 68600 -1 2900
2902 0 570023.75 254905.89 68480 -1 2901
2903 0 570117.4 254943.77 68360 -1 2902
2904 0 570197.6 255026.25 68240 -1 2903
2905 0 570246.9 255141.06 68160 -1 2904
2906 0 570297.9 255000.55 68120 -1 2905
2907 0 570391.9 255048.98 68040 -1 2906
2908 0 570562.1 255077.02 67960 -1 2907
2909 0 570917.8 255188.23 67880 -1 2908
2910 0 571071.06 255306.5 67840 -1 2909
2911 0 571253.5 255450.38 67800 -1 2910
2912 0 571382.2 255493.52 67720 -1 2911
2913 0 571614.4 255474 67680 -1 2912
2914 0 571879.56 255434.98 67600 -1 2913
2915 0 571931 255420.55 67480 -1 2914
2916 0 571974.2 255561.7 67440 -1 2915
2917 0 572002.6 255644.86 67360 -1 2916
2918 0 572109.7 255763.84 67320 -1 2917
2919 0 572245.6 256056.42 67280 -1 2918
2920 0 572271.2 256168.73 67240 -1 2919
2921 0 572167.9 256056.3 67200 -1 2919
2922 0 572116.56 256083.06 67120 -1 2921
2923 0 572017.4 256251.27 67040 -1 2922
2924 0 571998.94 256573.22 66960 -1 2923
2925 0 571704.9 257103.5 66960 -1 2924
2926 0 571878.7 257685.11 66920 -1 2925
2927 0 572043.5 257943.81 66880 -1 2926
2928 0 572036.9 258227.77 66840 -1 2927
2929 0 572030.25 258475.27 66800 -1 2928
2930 0 572221.7 258728.78 66760 -1 2929
2931 0 572227.9 258801.53 66720 -1 2930
2932 0 572286.9 258919.22 66640 -1 2931
2933 0 572330.25 258989.95 66600 -1 2932
2934 0 572416.44 259073.05 66560 -1 2933
2935 0 572463.75 259167.45 66480 -1 2934
2936 0 572613.4 259280.69 66360 -1 2935
2937 0 572719.94 259410.06 66280 -1 2936
2938 0 572770.1 259656.31 66240 -1 2937
2939 0 572870.1 259935.84 66280 -1 2938
2940 0 572957.3 259937.12 66360 -1 2939
2941 0 570321.1 255249.86 68120 -1 2905
2942 0 569127.25 254774.67 69400 -1 2893
2943 0 569221 254990.19 69440 -1 2942
2944 0 569255.94 255071.36 69520 -1 2943
2945 0 572188.7 260598.56 76040 -1 832
2946 0 572599.1 261415.88 76080 -1 2945
2947 0 572688.75 261495.78 76200 -1 2946
2948 0 572951.6 261639.12 76360 -1 2947
2949 0 573140.56 261664.53 76560 -1 2948
2950 0 573331.6 261701.84 76720 -1 2949
2951 0 573487.9 262044.9 76800 -1 2950
2952 0 574039.9 262675.9 76920 -1 2951
2953 0 574268.6 262943.6 77000 -1 2952
2954 0 574528.6 263053.56 77160 -1 2953
2955 0 574727.9 263132.8 77280 -1 2954
2956 0 575077.1 263177.62 77400 -1 2955
2957 0 575369.9 263412.94 77520 -1 2956
2958 0 575598.4 263602.62 77680 -1 2957
2959 0 575694.1 263747.47 77800 -1 2958
2960 0 575652.6 264060.03 77920 -1 2959
2961 0 576071.94 264530.47 77960 -1 2960
2962 0 576472.6 265172.25 78080 -1 2961
2963 0 576523.1 265373.66 78200 -1 2962
2964 0 576648 265546.16 78320 -1 2963
2965 0 576979.9 265683.4 78480 -1 2964
2966 0 577411.9 265858.72 78600 -1 2965
2967 0 577484.9 266013.2 78680 -1 2966
2968 0 577538.75 266107.7 78760 -1 2967
2969 0 577738.25 266278.75 78920 -1 2968
2970 0 577781.06 266331.5 79080 -1 2969
2971 0 577843.5 266539.03 79240 -1 2970
2972 0 577943.5 266781.12 79400 -1 2971
2973 0 578196.75 267023.4 79560 -1 2972
2974 0 578299 267586 79680 -1 2973
2975 0 578418.1 268274.78 79680 -1 2974
2976 0 578677.9 268761.75 79720 -1 2975
2977 0 578830.06 268989.06 79800 -1 2976
2978 0 578914.6 269159.88 79920 -1 2977
2979 0 579023.6 269346.44 80000 -1 2978
2980 0 579134.56 269460.78 80160 -1 2979
2981 0 579352.2 269631.9 80320 -1 2980
2982 0 579647.1 269915.88 80480 -1 2981
2983 0 579852.4 270172.66 80640 -1 2982
2984 0 580084.75 270497.5 80840 -1 2983
2985 0 580241.25 270603.47 81040 -1 2984
2986 0 580350.1 270838.03 81240 -1 2985
2987 0 580491.5 271075.7 81400 -1 2986
2988 0 580668.5 271222.66 81560 -1 2987
2989 0 580813.5 271429.84 81720 -1 2988
2990 0 580864.25 271515.4 81840 -1 2989
2991 0 580363.75 270844.4 81160 -1 2990
2992 0 580989.9 271615.22 82000 -1 2990
2993 0 581113.3 271924.06 82200 -1 2992
2994 0 581191.6 271896.9 82360 -1 2993
2995 0 581307.1 271900.66 82480 -1 2994
2996 0 581701.6 271739.8 82640 -1 2995
2997 0 581878.4 271695.28 82800 -1 2996
2998 0 581852.3 271995.4 83000 -1 2997
2999 0 582129.25 272192.28 83200 -1 2998
3000 0 582220.6 272157.88 83440 -1 2999
3001 0 582269.5 272177.38 83560 -1 3000
3002 0 582259.2 272243.3 83720 -1 3001
3003 0 582206.75 272250.56 83920 -1 3002
3004 0 582109.7 272397.78 84160 -1 3003
3005 0 582073.44 272482.9 84400 -1 3004
3006 0 582059.75 272555.28 84560 -1 3005
3007 0 581978.25 272580 84680 -1 3006
3008 0 582034.6 272695.2 84840 -1 3007
3009 0 582068.5 272753.2 84880 -1 3008
3010 0 582155.75 272823.47 85080 -1 3009
3011 0 582171.5 272809.22 85280 -1 3010
3012 0 582202.2 272928.84 85480 -1 3011
3013 0 582204.2 272938.78 85640 -1 3012
3014 0 582143.9 272966.3 85880 -1 3013
3015 0 582227.1 272939.34 86080 -1 3014
3016 0 582193.25 272844.38 86280 -1 3015
3017 0 582241.94 272775.75 86480 -1 3016
3018 0 582252.44 272735.47 86640 -1 3017
3019 0 582250 272724.47 86800 -1 3018
3020 0 582211.9 272667.38 87000 -1 3019
3021 0 582156.9 272543.53 87200 -1 3020
3022 0 582153.75 272660.97 87360 -1 3021
3023 0 582209 272725.62 87600 -1 3022
3024 0 582189.5 272702.8 87800 -1 3023
3025 0 582153.3 272620.72 88000 -1 3024
3026 0 582147.4 272600.4 88200 -1 3025
3027 0 582143.44 272506.72 88400 -1 3026
3028 0 582160.9 272532.47 88560 -1 3027
3029 0 582087 272676.6 88640 -1 3028
3030 0 581868.6 272966.88 88720 -1 3029
3031 0 581965.3 272727.7 88840 -1 3030
3032 0 581998.4 272665.75 88920 -1 3031
3033 0 582004.1 272538.62 89120 -1 3032
3034 0 582009.06 272491.56 89320 -1 3033
3035 0 581969.56 272507.7 89520 -1 3034
3036 0 581986.1 272516.78 89720 -1 3035
3037 0 581939.8 272546.12 89880 -1 3036
3038 0 581897.94 272513.72 90080 -1 3037
3039 0 581846.1 272561.7 90240 -1 3038
3040 0 581810.2 272550.38 90400 -1 3039
3041 0 581706.56 272587.38 90600 -1 3040
3042 0 581618.44 272550.2 90840 -1 3041
3043 0 581612.9 272521.03 91040 -1 3042
3044 0 581485.5 272481.22 91240 -1 3043
3045 0 581455.7 272336.47 91440 -1 3044
3046 0 581462.44 272215.47 91600 -1 3045
3047 0 581414.6 272058.12 91800 -1 3046
3048 0 581461.6 272015.97 92000 -1 3047
3049 0 581659.94 271904.06 92200 -1 3048
3050 0 581676.1 271847.94 92400 -1 3049
3051 0 581617.25 271710.94 92600 -1 3050
3052 0 581671.7 271628.12 92760 -1 3051
3053 0 581702 271542.34 92920 -1 3052
3054 0 581775.8 271389.12 93160 -1 3053
3055 0 581815.5 271369.84 93320 -1 3054
3056 0 581893.75 271306.12 93520 -1 3055
3057 0 581933.4 271310.6 93680 -1 3056
3058 0 582044.2 271322.38 93880 -1 3057
3059 0 582065.4 271284.06 94080 -1 3058
3060 0 582156.6 271271.25 94280 -1 3059
3061 0 582204.8 271176.4 94480 -1 3060
3062 0 582334.6 271142.9 94720 -1 3061
3063 0 582431.25 271122.8 94960 -1 3062
3064 0 582486.7 271075.8 95160 -1 3063
3065 0 582526.5 271052.78 95360 -1 3064
3066 0 582616.75 271059.6 95600 -1 3065
3067 0 582635.8 270953.9 95800 -1 3066
3068 0 582641 270852.38 96000 -1 3067
3069 0 582673 270743.8 96200 -1 3068
3070 0 582683.6 270672.7 96360 -1 3069
3071 0 582648.75 270540.75 96560 -1 3070
3072 0 582752.3 270390 96680 -1 3071
3073 0 582748.25 270374.06 96880 -1 3072
3074 0 582762 270336.53 97080 -1 3073
3075 0 582764 270307.25 97320 -1 3074
3076 0 582541.9 270266.5 97520 -1 3075
3077 0 582563.9 270169.78 97720 -1 3076
3078 0 582553.25 270013.78 97880 -1 3077
3079 0 582457.3 270010.38 98080 -1 3078
3080 0 582464 270048 98240 32 3079
3081 0 582208 269984 98320 128 3080
3082 0 582048 269984 98560 122 3081
3083 0 582144 269984 98800 157 3082
3084 0 582080 269952 99040 164 3083
3085 0 582048 269856 99280 107 3084
3086 0 582144 269856 99520 122 3085
3087 0 582304 269824 99760 107 3086
3088 0 582528 269760 99920 98 3087
3089 0 582720 269600 100040 98 3088
3090 0 582912 269472 100200 90 3089
3091 0 583104.25 269389.2 100400 81 3090
3092 0 583232 269280 100600 75 3091
3093 0 583392 269248 100840 96 3092
3094 0 583456 269248 101120 32 3093
3095 0 583566.1 269239.75 101360 32 3094
3096 0 583614.6 269177.34 101560 51 3095
3097 0 583599.1 269124.53 101680 41 3096
3098 0 583616 268928 101800 32 3097
3099 0 583648 268928 102080 90 3098
3100 0 583744 268896 102320 181 3099
3101 0 583808 268896 102600 128 3100
3102 0 583904 268832 102840 120 3101
3103 0 583840 268704 103080 122 3102
3104 0 583808 268544 103280 115 3103
3105 0 583904 268448 103520 108 3104
3106 0 584064 268416 103720 115 3105
3107 0 584288 268416 103600 107 3106
3108 0 584512 268416 103400 81 3107
3109 0 584416 268448 103160 104 3108
3110 0 584288 268320 102960 71 3109
3111 0 584128 268160 102960 32 3110
3112 0 584224 268416 103920 108 3106
3113 0 584416 268448 104080 108 3112
3114 0 584608 268512 104240 80 3113
3115 0 584832 268544 104360 40 3114
3116 0 585024 268416 104560 131 3115
3117 0 585280 268448 104640 154 3116
3118 0 585472 268416 104800 135 3117
3119 0 585664 268288 105000 128 3118
3120 0 585824 268224 105200 108 3119
3121 0 585920 268160 105440 108 3120
3122 0 586048 268064 105640 104 3121
3123 0 586176 267936 105840 128 3122
3124 0 586336 267776 106040 108 3123
3125 0 586400 267584 106240 122 3124
3126 0 586464 267392 106400 96 3125
3127 0 586464 267168 106520 107 3126
3128 0 586464 266944 106680 120 3127
3129 0 586432 266752 106840 102 3128
3130 0 586432 266560 107040 98 3129
3131 0 586464 266400 107240 51 3130
3132 0 586432 266272 107480 75 3131
3133 0 586496 266144 107720 75 3132
3134 0 586496 265984 107920 81 3133
3135 0 586624 265824 108120 60 3134
3136 0 586688 265664 108320 71 3135
3137 0 586432 265664 108320 51 3136
3138 0 586176 265632 108400 75 3137
3139 0 585952 265728 108320 71 3138
3140 0 585920 265792 108240 81 3139
3141 0 586688 265632 108400 51 3136
3142 0 586688 265472 108600 51 3141
3143 0 586624 265280 108760 71 3142
3144 0 586496 265120 108960 60 3143
3145 0 586368 264960 109120 60 3144
3146 0 586304 264800 109320 81 3145
3147 0 586208 264608 109480 140 3146
3148 0 586208 264416 109680 140 3147
3149 0 586176 264224 109880 124 3148
3150 0 586240 264064 110080 122 3149
3151 0 586272 263904 110320 128 3150
3152 0 586272 263744 110520 148 3151
3153 0 586304 263584 110760 51 3152
3154 0 586464 263584 110960 115 3153
3155 0 586528 263424 111160 134 3154
3156 0 586560 263168 111240 128 3155
3157 0 586656 262976 111400 134 3156
3158 0 586688 262816 111600 71 3157
3159 0 586816 262624 111720 71 3158
3160 0 586976 262592 111920 81 3159
3161 0 587136 262816 111920 32 3160
3162 0 587264 263008 111800 32 3161
3163 0 587296 263008 111720 32 3162
3164 0 586848 262752 112080 32 3160
3165 0 586848 262720 112240 32 3164
3166 0 587072 262528 112040 60 3160
3167 0 587200 262400 112280 81 3166
3168 0 586976 262272 112320 45 3167
3169 0 586848 262144 112520 32 3168
3170 0 586976 262048 112720 98 3169
3171 0 587136 261920 112920 64 3170
3172 0 587360 262368 112520 101 3167
3173 0 587520 262272 112720 96 3172
3174 0 587584 262112 112920 32 3173
3175 0 587648 261984 113160 108 3174
3176 0 587744 261824 113360 60 3175
3177 0 587872 261664 113560 115 3176
3178 0 588000 261504 113720 40 3177
3179 0 588160 261312 113880 86 3178
3180 0 588288 261120 114080 86 3179
3181 0 588320 260896 114200 81 3180
3182 0 588352 260672 114320 80 3181
3183 0 588352 260416 114440 80 3182
3184 0 588384 260160 114560 86 3183
3185 0 588384 259936 114720 91 3184
3186 0 588256 259744 114920 104 3185
3187 0 588352 259552 115080 141 3186
3188 0 588544 259360 115160 102 3187
3189 0 588640 259232 115360 104 3188
3190 0 588736 259104 115560 107 3189
3191 0 588832 258944 115760 115 3190
3192 0 588992 258816 115960 108 3191
3193 0 589056 258656 116200 90 3192
3194 0 589152 258528 116440 134 3193
3195 0 589152 258272 116560 71 3194
3196 0 589184 258048 116720 60 3195
3197 0 589280 257888 116920 40 3196
3198 0 589440 257728 117120 107 3197
3199 0 589632 257600 117240 120 3198
3200 0 589760 257440 117400 90 3199
3201 0 589792 257280 117600 60 3200
3202 0 589888 257056 117760 51 3201
3203 0 589920 257024 117800 64 3202
3204 0 590112 256640 117760 40 3203
3205 0 590272 256416 117840 81 3204
3206 0 590304 256192 117960 120 3205
3207 0 590464 255968 118040 102 3206
3208 0 590624 255776 118080 71 3207
3209 0 590720 255704 118200 79 3208
3210 0 590752 255680 118240 81 3209
3211 0 590432 256000 118200 40 3209
3212 0 590560 255808 118320 51 3211
3213 0 590624 255648 118520 71 3212
3214 0 590720 255520 118720 80 3213
3215 0 590912 255360 118680 40 3214
3216 0 591376 254928 118680 76 3215
3217 0 591296 255008 118600 81 3216
3218 0 591136 255200 118520 101 3217
3219 0 590944 255424 118520 51 3218
3220 0 590880 255488 118520 45 3219
3221 0 591456 254848 118760 71 3216
3222 0 591520 254656 118920 102 3221
3223 0 591648 254432 119080 96 3222
3224 0 591744 254240 119240 75 3223
3225 0 591840 254016 119400 51 3224
3226 0 591904 253856 119600 64 3225
3227 0 591968 253600 119720 98 3226
3228 0 592000 253344 119760 86 3227
3229 0 591936 253088 119800 107 3228
3230 0 591968 252832 119880 120 3229
3231 0 592032 252576 119920 98 3230
3232 0 592160 252320 119960 86 3231
3233 0 592288 252096 120040 75 3232
3234 0 592512 251936 120160 71 3233
3235 0 592736 251936 120360 102 3234
3236 0 592896 251744 120400 120 3235
3237 0 593088 251552 120480 115 3236
3238 0 593312 251424 120520 101 3237
3239 0 593536 251296 120560 86 3238
3240 0 593728 251136 120640 102 3239
3241 0 593920 250944 120720 120 3240
3242 0 594080 250752 120840 108 3241
3243 0 594208 250496 120840 86 3242
3244 0 594400 250304 120960 75 3243
3245 0 594577 250215 121080 -1 3244
3246 0 594816 250016 121200 32 3245
3247 0 594880 249824 121240 40 3246
3248 0 595104 249632 121280 98 3247
3249 0 595296 249440 121400 91 3248
3250 0 595488 249248 121480 81 3249
3251 0 595648 249056 121560 98 3250
3252 0 595840 248864 121640 108 3251
3253 0 596032 248672 121680 71 3252
3254 0 596224 248480 121720 81 3253
3255 0 596416 248288 121800 107 3254
3256 0 596608 248128 121840 102 3255
3257 0 596832 248000 121880 90 3256
3258 0 597024 247808 121920 86 3257
3259 0 596896 247648 122080 32 3258
3260 0 596640 247744 122120 32 3259
3261 0 597120 247712 121960 98 3258
3262 0 597376 247616 122000 91 3261
3263 0 597600 247488 122080 102 3262
3264 0 597792 247328 122160 102 3263
3265 0 598016 247168 122200 86 3264
3266 0 598208 246976 122200 81 3265
3267 0 598464 246880 122240 168 3266
3268 0 598624 246912 122280 140 3267
3269 0 598880 246912 122320 90 3268
3270 0 599008 246592 122360 32 3269
3271 0 598496 246624 122280 107 3267
3272 0 598720 246496 122160 102 3271
3273 0 598976 246464 122120 91 3272
3274 0 599232 246432 122160 150 3273
3275 0 599392 246400 122360 168 3274
3276 0 599648 246432 122400 71 3275
3277 0 599872 246400 122520 102 3276
3278 0 600128 246336 122560 86 3277
3279 0 600320 246176 122640 91 3278
3280 0 600544 246016 122720 98 3279
3281 0 600800 245920 122760 75 3280
3282 0 601056 245888 122760 75 3281
3283 0 601280 245792 122680 51 3282
3284 0 601536 245696 122640 81 3283
3285 0 601760 245568 122560 98 3284
3286 0 602016 245504 122600 64 3285
3287 0 602272 245536 122600 80 3286
3288 0 602496 245664 122640 80 3287
3289 0 602752 245696 122720 86 3288
3290 0 603008 245600 122720 80 3289
3291 0 603264 245568 122760 80 3290
3292 0 603520 245504 122840 120 3291
3293 0 603776 245472 122880 107 3292
3294 0 604032 245472 122920 124 3293
3295 0 604288 245440 123000 96 3294
3296 0 604512 245440 123120 81 3295
3297 0 604768 245408 123200 107 3296
3298 0 605024 245408 123240 102 3297
3299 0 605280 245408 123280 120 3298
3300 0 605536 245408 123320 120 3299
3301 0 605792 245440 123360 102 3300
3302 0 606048 245504 123360 91 3301
3303 0 606304 245504 123320 80 3302
3304 0 606560 245568 123240 107 3303
3305 0 606784 245696 123240 98 3304
3306 0 606912 245888 123120 51 3305
3307 0 607072 246080 122960 71 3306
3308 0 607328 246144 122960 64 3307
3309 0 607584 246144 123000 80 3308
3310 0 607840 246176 123000 90 3309
3311 0 608032 246304 122840 64 3310
3312 0 608224 246368 122680 60 3311
3313 0 609344 246624 122800 64 3312
3314 0 609152 246656 122600 32 3313
3315 0 609600 246656 122840 96 3313
3316 0 609824 246784 122680 71 3315
3317 0 609952 246944 122520 51 3316
3318 0 610208 246912 122520 75 3317
3319 0 610432 247008 122360 75 3318
3320 0 610592 247136 122160 64 3319
3321 0 610656 247264 121920 45 3320
3322 0 610464 247232 121880 75 3321
3323 0 610751 247306 121760 -1 3322
3324 0 611205 247468 121520 -1 3323
3325 0 611659 247749 121360 -1 3324
3326 0 611968 247872 121080 73 3325
3327 0 611936 247872 121120 71 3326
3328 0 612096 248032 121280 71 3327
3329 0 612352 248128 121240 60 3328
3330 0 612576 248224 121160 32 3329
3331 0 612096 247872 120920 81 3326
3332 0 612352 247936 120840 81 3331
3333 0 612544 248032 120640 98 3332
3334 0 612768 248000 120520 51 3333
3335 0 612992 247872 120480 45 3334
3336 0 613088 247904 120240 45 3335
3337 0 613056 248128 120040 32 3336
3338 0 613152 248256 119800 75 3337
3339 0 613344 248256 119600 75 3338
3340 0 613536 248224 119440 91 3339
3341 0 613760 248256 119320 91 3340
3342 0 613984 248224 119200 98 3341
3343 0 614208 248224 119040 86 3342
3344 0 614432 248256 118920 81 3343
3345 0 614656 248256 118760 60 3344
3346 0 614848 248224 118560 102 3345
3347 0 615040 248192 118400 115 3346
3348 0 615200 248192 118200 102 3347
3349 0 615456 248224 118200 32 3348
3350 0 615616 248192 117960 32 3349
3351 0 615776 248128 117720 71 3350
3352 0 615936 248032 117520 81 3351
3353 0 616160 248032 117320 71 3352
3354 0 616384 248032 117160 81 3353
3355 0 616512 247936 116920 51 3354
3356 0 616640 247904 116680 40 3355
3357 0 616768 247776 116480 32 3356
3358 0 616928 247936 116400 40 3357
3359 0 616672 247712 116440 96 3357
3360 0 616832 247712 116240 75 3359
3361 0 617088 247712 116160 51 3360
3362 0 617280 247872 116040 40 3361
3363 0 617504 247904 115920 51 3362
3364 0 617472 247808 115920 40 3363
3365 0 617280 247648 115800 45 3364
3366 0 617696 247872 115720 45 3363
3367 0 617728 247840 115680 40 3366
3368 0 617568 247712 115520 40 3367
3369 0 617408 247552 115400 32 3368
3370 0 617408 247520 115360 45 3369
3371 0 617920 247712 115480 75 3367
3372 0 618080 247680 115280 32 3371
3373 0 618176 247648 115040 71 3372
3374 0 618336 247616 114840 64 3373
3375 0 618592 247520 114800 90 3374
3376 0 618720 247424 114600 40 3375
3377 0 618592 247424 114600 40 3376
3378 0 619000 247408 114480 36 3376
3379 0 619040 247424 114520 32 3378
3380 0 618880 247360 114360 51 3378
3381 0 618848 247200 114160 32 3380
3382 0 618944 247040 113960 81 3381
3383 0 619168 246976 113840 91 3382
3384 0 619392 246912 113720 64 3383
3385 0 619648 246912 113720 101 3384
3386 0 619872 246912 113600 102 3385
3387 0 620096 246912 113480 120 3386
3388 0 620288 246880 113320 122 3387
3389 0 620512 246848 113160 108 3388
3390 0 620672 246752 112960 75 3389
3391 0 620864 246656 112760 51 3390
3392 0 621024 246528 112600 60 3391
3393 0 621216 246432 112440 75 3392
3394 0 621344 246624 112560 40 3393
3395 0 621931 246709 112080 115 3393
3396 0 621856 246688 112120 102 3395
3397 0 621888 246464 112000 32 3396
3398 0 621856 246272 112000 32 3397
3399 0 622080 246752 112000 140 3395
3400 0 622176 246688 111760 81 3399
3401 0 622304 246656 111520 104 3400
3402 0 622112 246624 111320 40 3401
3403 0 621856 246592 111280 124 3402
3404 0 621760 246464 111480 122 3403
3405 0 621760 246464 111520 104 3404
3406 0 622432 246464 111320 64 3401
3407 0 622592 246336 111120 60 3406
3408 0 622624 246080 111120 40 3407
3409 0 622496 245920 111240 32 3408
3410 0 622688 246336 110960 98 3407
3411 0 622880 246272 110800 75 3410
3412 0 623104 246240 110640 75 3411
3413 0 623296 246176 110480 91 3412
3414 0 623552 246112 110400 80 3413
3415 0 623744 245952 110360 80 3414
3416 0 623968 245856 110280 86 3415
3417 0 624160 245760 110120 80 3416
3418 0 624416 245760 110040 86 3417
3419 0 624640 245760 109920 75 3418
3420 0 624864 245728 109800 81 3419
3421 0 625088 245728 109640 91 3420
3422 0 625312 245728 109520 81 3421
3423 0 625536 245728 109360 81 3422
3424 0 625568 245472 109400 40 3423
3425 0 625504 245312 109160 51 3424
3426 0 625760 245216 109120 40 3425
3427 0 625984 245088 109120 40 3426
3428 0 626240 245024 109040 51 3427
3429 0 625760 245728 109200 81 3423
3430 0 625984 245632 109120 81 3429
3431 0 626240 245536 109040 80 3430
3432 0 626496 245472 108960 80 3431
3433 0 626720 245344 108880 80 3432
3434 0 626912 245184 108840 80 3433
3435 0 627168 245120 108760 120 3434
3436 0 627424 245088 108680 120 3435
3437 0 627680 245024 108600 108 3436
3438 0 627904 245024 108480 115 3437
3439 0 628160 244960 108440 101 3438
3440 0 628384 244896 108320 108 3439
3441 0 628640 244832 108240 120 3440
3442 0 628896 244768 108160 96 3441
3443 0 629120 244768 108000 90 3442
3444 0 629376 244672 107960 96 3443
3445 0 629632 244608 107880 81 3444
3446 0 629888 244544 107840 75 3445
3447 0 630144 244480 107760 80 3446
3448 0 630240 244416 107720 64 3447
3449 0 631040 244160 107440 64 3448
3450 0 631200 244096 107240 32 3449
3451 0 631392 243936 107320 60 3450
3452 0 631648 243808 107280 60 3451
3453 0 631904 243712 107160 86 3452
3454 0 632160 243712 107040 51 3453
3455 0 632320 243840 106840 75 3454
3456 0 632352 243904 106720 98 3455
3457 0 632128 244032 106760 75 3456
3458 0 631904 244160 106840 51 3457
3459 0 631712 244032 107000 40 3458
3460 0 631680 244000 107000 32 3459
3461 0 632608 243872 106640 91 3456
3462 0 632832 243744 106640 81 3461
3463 0 633088 243648 106600 60 3462
3464 0 633120 243616 106600 71 3463
3465 0 633024 243552 106840 51 3464
3466 0 632832 243584 106960 64 3465
3467 0 633344 243488 106600 60 3464
3468 0 633568 243360 106600 75 3467
3469 0 633760 243168 106600 51 3468
3470 0 633792 243104 106840 32 3469
3471 0 634016 243008 106960 71 3470
3472 0 634240 242848 106920 75 3471
3473 0 634432 242656 106840 81 3472
3474 0 634624 242464 106760 101 3473
3475 0 634848 242336 106720 91 3474
3476 0 635072 242176 106720 102 3475
3477 0 635296 242016 106680 86 3476
3478 0 635552 241920 106680 86 3477
3479 0 635808 241920 106680 86 3478
3480 0 636032 241792 106640 107 3479
3481 0 636160 241568 106640 107 3480
3482 0 636384 241408 106640 90 3481
3483 0 636576 241248 106600 86 3482
3484 0 636768 241088 106520 81 3483
3485 0 636800 240928 106400 32 3484
3486 0 637962 240399 106520 -1 3484
3487 0 639104 239776 106520 80 3486
3488 0 639168 239520 106520 86 3487
3489 0 639200 239264 106440 80 3488
3490 0 639232 239008 106480 80 3489
3491 0 639424 238848 106520 102 3490
3492 0 639648 238688 106640 98 3491
3493 0 639840 238624 106800 75 3492
3494 0 640032 238528 107000 60 3493
3495 0 640256 238368 107040 80 3494
3496 0 640480 238208 107080 81 3495
3497 0 640704 238048 107040 91 3496
3498 0 640896 237856 107080 80 3497
3499 0 641024 237632 107000 60 3498
3500 0 641056 237408 106840 81 3499
3501 0 641184 237184 106840 86 3500
3502 0 641248 236928 106840 80 3501
3503 0 641408 236704 106920 80 3502
3504 0 641568 236512 107000 60 3503
3505 0 641792 236416 107080 51 3504
3506 0 641888 236288 107120 51 3505
3507 0 642048 236448 107240 51 3506
3508 0 641952 236704 107280 51 3507
3509 0 641792 236896 107240 71 3508
3510 0 642428 236240 107280 -1 3507
3511 0 642683 235885 107320 -1 3510
3512 0 643246 234986 107440 -1 3511
3513 0 643264 234976 107520 45 3512
3514 0 643456 234784 107560 45 3513
3515 0 643584 234560 107560 51 3514
3516 0 643648 234400 107640 40 3515
3517 0 643392 234304 107640 32 3516
3518 0 643136 234368 107560 51 3517
3519 0 642912 234592 107480 32 3518
3520 0 642752 234560 107520 32 3519
3521 0 643840 234240 107720 81 3516
3522 0 643968 234048 107880 96 3521
3523 0 644128 233920 108040 81 3522
3524 0 644256 233728 108200 60 3523
3525 0 644352 233600 108400 60 3524
3526 0 644512 233408 108520 51 3525
3527 0 644640 233216 108560 60 3526
3528 0 644576 233152 108320 45 3527
3529 0 644704 233120 108200 40 3528
3530 0 644864 233056 108600 40 3527
3531 0 644896 232896 108440 32 3530
3532 0 645286 232422 108440 -1 3531
3533 0 645554 232184 108400 -1 3532
3534 0 645850 231741 108440 -1 3533
3535 0 646176 231104 108880 32 3534
3536 0 646080 231328 108720 64 3535
3537 0 645984 231552 108600 75 3536
3538 0 646208 231040 108640 45 3535
3539 0 646240 230912 108600 40 3538
3540 0 646208 230912 109040 60 3535
3541 0 646336 230688 109160 71 3540
3542 0 646528 230496 109240 45 3541
3543 0 647136 230112 109240 45 3542
3544 0 647264 229952 109040 60 3543
3545 0 647488 229792 108960 75 3544
3546 0 647680 229632 109040 60 3545
3547 0 647840 229472 109240 45 3546
3548 0 647648 229600 109400 51 3547
3549 0 647456 229760 109400 40 3548
3550 0 647710 229477 109480 -1 3548
3551 0 647748 229391 109600 -1 3550
3552 0 647616 229280 109760 60 3551
3553 0 647616 229312 109760 51 3552
3554 0 647616 229056 109960 75 3552
3555 0 647616 228896 110160 120 3554
3556 0 647648 228704 110320 86 3555
3557 0 647776 228544 110520 81 3556
3558 0 647808 228288 110600 40 3557
3559 0 648037 228088 110680 -1 3558
3560 0 648416 227712 110800 51 3559
3561 0 648224 227904 110760 40 3560
3562 0 647968 227936 110760 32 3561
3563 0 648544 227520 110920 40 3560
3564 0 648320 227424 111040 51 3563
3565 0 648128 227296 111240 60 3564
3566 0 648256 227136 111400 45 3565
3567 0 648320 226944 111560 45 3566
3568 0 648352 226912 111560 45 3567
3569 0 648887 225858 111640 -1 3568
3570 0 649164 225490 111760 -1 3569
3571 0 649403 224928 111760 61 3570
3572 0 649408 224928 111800 60 3571
3573 0 649536 225056 112000 45 3572
3574 0 649568 225248 112160 75 3573
3575 0 649664 225472 112080 75 3574
3576 0 649632 225696 111960 90 3575
3577 0 649504 225920 111840 75 3576
3578 0 649472 225952 111840 60 3577
3579 0 649376 224928 111520 71 3571
3580 0 649472 224800 111280 98 3579
3581 0 649600 224704 111080 98 3580
3582 0 649760 224512 111040 75 3581
3583 0 649856 224288 111160 71 3582
3584 0 649888 224096 111320 60 3583
3585 0 649888 223936 111520 51 3584
3586 0 649888 223872 111560 45 3585
3587 0 649886 223323 111600 -1 3586
3588 0 649857 222904 111320 -1 3587
3589 0 649809 222577 111800 -1 3588
3590 0 649880 222426 111960 -1 3589
3591 0 649920 222752 112200 32 3590
3592 0 649952 222752 112320 81 3591
3593 0 650144 222752 112520 81 3592
3594 0 650304 222592 112640 75 3593
3595 0 650464 222688 112840 51 3594
3596 0 650528 222432 112840 51 3595
3597 0 650708 222069 112800 -1 3596
3598 0 650750 221655 112680 -1 3597
3599 0 650845 221403 112560 -1 3598
3600 0 651360 220736 112520 81 3599
3601 0 651520 220640 112560 75 3600
3602 0 651776 220608 112600 40 3601
3603 0 652032 220512 112600 40 3602
3604 0 652224 220320 112600 60 3603
3605 0 652256 220128 112440 60 3604
3606 0 652224 219968 112240 102 3605
3607 0 652320 219968 112280 80 3606
3608 0 652512 219936 112440 51 3607
3609 0 652576 220000 112680 32 3608
3610 0 652032 219840 112120 71 3606
3611 0 651776 219840 112040 51 3610
3612 0 651520 219872 112120 81 3611
3613 0 651328 220000 112280 60 3612
3614 0 651264 220096 112400 60 3613
3615 0 651657 220244 112840 -1 3611
3616 0 651729 220111 113120 -1 3615
3617 0 651844 220005 113360 -1 3616
3618 0 651894 219898 113640 -1 3617
3619 0 651943 219756 113920 -1 3618
3620 0 651890 219599 114080 -1 3619
3621 0 651812 219429 114240 -1 3620
3622 0 651584 219296 114440 80 3621
3623 0 651392 219168 114560 60 3622
3624 0 651136 219232 114560 81 3623
3625 0 651104 219072 114800 71 3624
3626 0 651168 218880 115000 51 3625
3627 0 651392 218688 115000 80 3626
3628 0 651616 218528 115000 80 3627
3629 0 651680 218560 114880 45 3628
3630 0 652271 218303 114680 -1 3629
3631 0 653020 217925 114560 -1 3630
3632 0 653466 217637 114520 -1 3631
3633 0 654146 217400 114440 -1 3632
3634 0 654214 216897 114440 -1 3633
3635 0 653882 216644 114440 -1 3634
3636 0 653786 216468 114520 -1 3635
3637 0 653752 216238 114600 -1 3636
3638 0 654112 215488 114640 45 3637
3639 0 653984 215680 114760 32 3638
3640 0 653920 215712 114760 32 3639
3641 0 654208 215232 114600 51 3638
3642 0 654400 215072 114640 40 3641
3643 0 654656 215040 114640 32 3642
3644 0 654752 214080 114680 80 3642
3645 0 654880 214016 114680 80 3644
3646 0 655072 213824 114720 102 3645
3647 0 655328 213760 114760 75 3646
3648 0 655584 213696 114720 32 3647
3649 0 655712 213299 114760 -1 3648
3650 0 655808 212640 114840 32 3649
3651 0 655584 212512 114920 40 3650
3652 0 655392 212640 114800 32 3651
3653 0 655296 212640 114520 128 3652
3654 0 655520 212512 114520 120 3653
3655 0 655776 212768 114600 32 3650
3656 0 655744 212768 114560 40 3655
3657 0 656032 212352 114800 75 3650
3658 0 656128 212224 114720 51 3657
3659 0 656096 212000 114600 75 3658
3660 0 656192 211744 114480 120 3659
3661 0 656384 211552 114360 51 3660
3662 0 656512 211328 114400 75 3661
3663 0 656544 211168 114640 75 3662
3664 0 656736 211104 114800 60 3663
3665 0 657114 210836 114720 -1 3664
3666 0 657340 210594 114600 -1 3665
3667 0 657696 210208 114520 40 3666
3668 0 657792 209984 114600 40 3667
3669 0 658016 209888 114720 75 3668
3670 0 658208 209824 114880 81 3669
3671 0 658368 209792 115120 32 3670
3672 0 658469 209616 115240 -1 3671
3673 0 658778 209394 115360 -1 3672
3674 0 659110 209068 115440 -1 3673
3675 0 659176 208790 115520 -1 3674
3676 0 659158 208607 115600 -1 3675
3677 0 659006 208423 115720 -1 3676
3678 0 658838 208275 115840 -1 3677
3679 0 659200 208032 116040 51 3678
3680 0 659264 208032 116040 80 3679
3681 0 659424 207808 116120 75 3680
3682 0 659552 207584 116160 91 3681
3683 0 659584 207328 116200 102 3682
3684 0 659584 207072 116240 80 3683
3685 0 659616 206816 116320 40 3684
3686 0 659424 206624 116360 40 3685
3687 0 660048 206013 116360 -1 3686
3688 0 660286 205746 116320 -1 3687
3689 0 661279 204960 116560 -1 3688
3690 0 661695 204648 116640 -1 3689
3691 0 662115 203872 116640 -1 3690
3692 0 662317 203398 116720 -1 3691
3693 0 662385 203186 116920 -1 3692
3694 0 662453 203038 117080 -1 3693
3695 0 662617 202718 117280 -1 3694
3696 0 662757 202566 117440 -1 3695
3697 0 662793 202454 117600 -1 3696
3698 0 662805 202338 117720 -1 3697
3699 0 662593 202230 117840 -1 3698
3700 0 662617 202234 118000 -1 3699
3701 0 662883 201752 118000 -1 3700
3702 0 663063 201392 118080 -1 3701
3703 0 662923 201280 118160 -1 3702
3704 0 662983 200952 118240 -1 3703
3705 0 662991 200468 118320 -1 3704
3706 0 663027 199892 118360 -1 3705
3707 0 663053 199630 118480 -1 3706
3708 0 663249 199330 118600 -1 3707
3709 0 663361 199118 118800 -1 3708
3710 0 663561 198910 118960 -1 3709
3711 0 663689 198682 119120 -1 3710
3712 0 664017.4 198319.64 119280 29 3711
3713 0 664000 197728 119520 75 3712
3714 0 664064 197472 119520 96 3713
3715 0 664160 197216 119560 81 3714
3716 0 664192 196992 119720 86 3715
3717 0 664288 196768 119800 86 3716
3718 0 664448 196544 119880 64 3717
3719 0 664544 196320 119960 71 3718
3720 0 664544 196288 120000 60 3719
3721 0 664661 196054 120080 -1 3720
3722 0 664576 196096 120200 60 3721
3723 0 664672 195872 120320 60 3722
3724 0 664832 195648 120400 60 3723
3725 0 664864 195392 120440 90 3724
3726 0 664896 195136 120480 60 3725
3727 0 665056 194944 120520 45 3726
3728 0 665056 194752 120520 40 3727
3729 0 665056 194496 120560 45 3728
3730 0 665184 194368 120760 60 3729
3731 0 665376 194560 120840 51 3730
3732 0 665402 194349 120920 -1 3731
3733 0 665564 194241 121080 -1 3732
3734 0 665759 194118 121240 -1 3733
3735 0 666089 193949 121320 -1 3734
3736 0 666212 193703 122000 -1 3735
3737 0 666254 193025 122000 -1 3736
3738 0 666767 192676 122000 -1 3737
3739 0 666912 192512 122160 81 3738
3740 0 667008 192320 122320 64 3739
3741 0 667008 192128 122520 51 3740
3742 0 667072 191904 122680 75 3741
3743 0 667232 191744 122840 75 3742
3744 0 667296 191488 122960 51 3743
3745 0 667296 191264 123080 60 3744
3746 0 667296 191008 123160 86 3745
3747 0 667552 190976 123200 32 3746
3748 0 667676 190805 123280 -1 3747
3749 0 667866 190610 123400 -1 3748
3750 0 667955 190455 123480 -1 3749
3751 0 667552 190304 123680 60 3750
3752 0 667584 190112 123880 51 3751
3753 0 667520 189920 124040 45 3752
3754 0 667584 189792 124280 75 3753
3755 0 667392 189664 124400 60 3754
3756 0 667168 189600 124520 90 3755
3757 0 667168 189408 124720 32 3756
3758 0 667200 189216 124880 60 3757
3759 0 667200 189152 124960 75 3758
3760 0 667964 188627 125640 -1 3759
3761 0 668236 188370 125760 -1 3760
3762 0 668114 188173 125880 -1 3761
3763 0 667790 187908 126000 -1 3762
3764 0 667488 187616 126120 75 3763
3765 0 667488 187488 126160 51 3764
3766 0 667584 187264 126320 80 3765
3767 0 667680 187072 126480 86 3766
3768 0 667680 186848 126640 71 3767
3769 0 667776 186656 126800 32 3768
3770 0 667790 186430 126960 -1 3769
3771 0 667657 186104 127080 -1 3770
3772 0 667692 185825 127200 -1 3771
3773 0 667360 185152 127600 98 3772
3774 0 667456 184992 127800 60 3773
3775 0 667456 184768 128000 40 3774
3776 0 667648 184704 128200 32 3775
3777 0 667648 184576 128400 32 3776
3778 0 667520 184352 128320 60 3777
3779 0 667488 184160 128520 101 3778
3780 0 667456 183904 128560 60 3779
3781 0 667520 183776 128800 40 3780
3782 0 667552 183776 128880 51 3781
3783 0 667808 183616 129200 32 3782
3784 0 667840 183520 129320 40 3783
3785 0 667648 183328 129440 60 3784
3786 0 667584 183136 129600 51 3785
3787 0 667744 183136 129600 32 3786
3788 0 667712 183008 129760 32 3787
3789 0 667520 182848 129720 64 3788
3790 0 667520 182688 129920 45 3789
3791 0 667552 182560 130160 71 3790
3792 0 667552 182400 130360 64 3791
3793 0 667584 182272 130520 60 3792
3794 0 667648 182080 130680 60 3793
3795 0 667712 181856 130800 51 3794
3796 0 667872 181632 130800 60 3795
3797 0 667968 181440 130880 60 3796
3798 0 668128 181280 130760 60 3797
3799 0 668288 181120 130640 32 3798
3800 0 668288 181024 130760 32 3799
3801 0 668000 181248 131080 45 3797
3802 0 668000 181088 131280 45 3801
3803 0 668032 180928 131480 60 3802
3804 0 668128 180800 131520 60 3803
3805 0 668224 180800 131280 45 3804
3806 0 668288 180544 131280 45 3805
3807 0 668224 180640 131720 71 3804
3808 0 668320 180640 131960 51 3807
3809 0 668448 180480 132120 104 3808
3810 0 668416 180320 132120 45 3809
3811 0 668512 180192 133240 60 3809
3812 0 668608 180096 133480 81 3811
3813 0 668768 180032 133680 60 3812
3814 0 668992 180000 133800 40 3813
3815 0 668987 179909 133960 -1 3814
3816 0 669000 179867 134160 -1 3815
3817 0 669056 179744 134320 71 3816
3818 0 668864 179808 134480 64 3817
3819 0 668896 179712 134760 51 3818
3820 0 669120 179584 134840 71 3819
3821 0 669184 179584 134800 75 3820
3822 0 669289 179566 134920 -1 3821
3823 0 669300 179481 135160 -1 3822
3824 0 669464 179399 135360 -1 3823
3825 0 669440 179392 135600 86 3824
3826 0 669664 179264 135600 40 3825
3827 0 669696 179200 135760 32 3826
3828 0 669376 179584 135760 64 3825
3829 0 669472 179520 136000 64 3828
3830 0 669696 179232 136000 32 3829
3831 0 669792 179328 136240 45 3830
3832 0 669696 179520 136400 40 3831
3833 0 669504 179712 136400 40 3832
3834 0 669440 179776 136440 45 3833
3835 0 669581 179649 136560 -1 3834
3836 0 669531 179797 137080 -1 3835
3837 0 669632 180224 137160 75 3836
3838 0 669888 180096 137160 80 3837
3839 0 670048 179872 137120 96 3838
3840 0 670080 179648 137000 60 3839
3841 0 669440 180384 137280 60 3837
3842 0 669376 180576 137440 90 3841
3843 0 669280 180704 137680 81 3842
3844 0 669280 180672 137960 64 3843
3845 0 669280 180416 138040 40 3844
3846 0 669312 180288 138040 51 3845
3847 0 669190 181030 138000 -1 3844
3848 0 669248 181184 138080 51 3847
3849 0 669088 181184 138280 51 3848
3850 0 668992 181376 138440 51 3849
3851 0 669184 181728 138480 51 3850
3852 0 669184 181920 138640 60 3851
3853 0 668992 181888 138800 45 3852
3854 0 668864 181888 139040 45 3853
3855 0 668864 182080 139240 45 3854
3856 0 668960 182336 139320 51 3855
3857 0 669088 182560 139440 32 3856
3858 0 669056 182752 139640 64 3857
3859 0 669056 182944 139840 32 3858
3860 0 668896 182880 140040 60 3859
3861 0 668858 182733 140040 37 3860
3862 0 668864 182720 140000 32 3861
3863 0 668832 182784 140200 60 3861
3864 0 668736 182752 140440 64 3863
3865 0 668768 182816 140680 71 3864
3866 0 668768 182848 140960 32 3865
3867 0 668736 183008 140920 60 3866
3868 0 668768 183040 141080 51 3867
3869 0 668736 183136 141320 64 3868
3870 0 668768 183008 141560 71 3869
3871 0 668704 183232 141680 96 3870
3872 0 668789 183294 142320 -1 3871
3873 0 669328 183072 142680 80 3872
3874 0 669344 183072 142720 75 3873
3875 0 669408 183072 143000 71 3874
3876 0 669472 183168 143240 81 3875
3877 0 669440 183200 143320 75 3876
3878 0 669157 183509 143520 -1 3877
3879 0 669373 183509 143760 -1 3878
3880 0 669535 183555 143920 -1 3879
3881 0 669592 183540 144000 -1 3880
3882 0 669620 183593 144040 -1 3881
3883 0 669657 183591 144200 -1 3882
3884 0 669728 183328 144320 32 3883
3885 0 669728 183328 144600 32 3884
3886 0 669824 183360 144840 64 3885
3887 0 670060 183433 144960 -1 3886
3888 0 670071 183413 145160 -1 3887
3889 0 669984 183408 145640 92 3888
3890 0 669952 183360 145520 81 3889
3891 0 669824 183392 145280 60 3890
3892 0 670016 183456 145760 102 3889
3893 0 669984 183712 145840 64 3892
3894 0 669952 183776 145920 64 3893
3895 0 669984 183648 146200 51 3894
3896 0 670080 183392 146080 51 3895
3897 0 669952 183840 146400 45 3895
3898 0 670016 183936 146640 60 3897
3899 0 670144 184096 146840 45 3898
3900 0 670208 184160 146960 51 3899
3901 0 670335 184139 147040 -1 3900
3902 0 670386 184176 147160 -1 3901
3903 0 670640 183980 147320 -1 3902
3904 0 670819 183996 147480 -1 3903
3905 0 670877 184207 147680 -1 3904
3906 0 670974 184304 147840 -1 3905
3907 0 671120 184409 148040 -1 3906
3908 0 671168 184192 148080 51 3907
3909 0 671200 184352 148280 81 3908
3910 0 671264 184608 148360 45 3909
3911 0 671296 184384 148400 32 3910
3912 0 671373 184583 148560 -1 3911
3913 0 671778 185074 149240 -1 3912
3914 0 671874 185098 149560 -1 3913
3915 0 671611 185389 149760 -1 3914
3916 0 671680 185600 149800 51 3915
3917 0 671744 185536 149720 45 3916
3918 0 671520 185760 149920 51 3916
3919 0 671360 185952 149960 51 3918
3920 0 671232 186176 150040 51 3919
3921 0 671200 186400 150160 51 3920
3922 0 671488 186400 150200 32 3921
3923 0 671456 186592 150360 51 3922
3924 0 671712 186624 150480 51 3923
3925 0 671936 186528 150560 40 3924
3926 0 672192 186560 150640 32 3925
3927 0 672320 186784 150760 51 3926
3928 0 672416 186720 151000 32 3927
3929 0 673079 187934 151280 -1 3928
3930 0 673131 188277 151680 -1 3929
3931 0 672931 188586 152040 -1 3930
3932 0 672832 189700 152720 -1 3931
3933 0 672622 190323 152920 -1 3932
3934 0 672407 191732 152920 -1 3933
3935 0 672529 192697 152880 -1 3934
3936 0 672007 193519 152880 -1 3935
3937 0 671718 194572 152840 -1 3936
3938 0 672182 195584 152840 -1 3937
3939 0 672236 196309 152960 -1 3938
3940 0 671915 197131 153560 -1 3939
3941 0 671490 198257 153560 -1 3940
3942 0 671681 198885 153640 -1 3941
3943 0 671468 199443 153720 -1 3942
3944 0 671376 200138 153760 -1 3943
3945 0 671351 200726 153560 -1 3944
3946 0 671114 201581 153720 -1 3945
3947 0 670658 202665 153880 -1 3946
3948 0 670706.25 202549.19 153720 -1 3947
3949 0 670706.25 202485.06 153560 -1 3948
3950 0 670698.75 202431.5 153400 -1 3949
3951 0 670718.5 202170.84 153280 -1 3950
3952 0 670639.2 202816.84 153960 -1 3947
3953 0 670636.5 203003.34 154080 -1 3952
3954 0 670663.44 203235.88 154200 -1 3953
3955 0 670551.9 204112.66 154280 -1 3954
3956 0 670313.3 204448.84 154320 -1 3955
3957 0 670103.75 204563.78 154560 -1 3956
3958 0 670135.44 205353.9 154560 -1 3957
3959 0 669653.6 205705.88 154560 -1 3958
3960 0 669361 205943.34 154680 -1 3959
3961 0 668956.25 206771.69 154680 -1 3960
3962 0 668577.1 206835.6 154920 -1 3961
3963 0 668266.6 207367.4 155040 -1 3962
3964 0 667922.2 208216.88 155000 -1 3963
3965 0 667409 208923.6 154920 -1 3964
3966 0 667186.8 209291 155000 -1 3965
3967 0 667209.9 209338.62 155080 -1 3966
3968 0 667143 209508.72 155200 -1 3967
3969 0 666866 210184.53 155280 -1 3968
3970 0 666499.25 210617.06 155360 -1 3969
3971 0 666343.75 210669.75 155520 -1 3970
3972 0 666123.8 210834.72 155640 -1 3971
3973 0 666010.25 211312.25 155720 -1 3972
3974 0 665579.75 211760.84 155800 -1 3973
3975 0 665117.25 211967.12 155600 -1 3974
3976 0 664355.9 212308.94 155600 -1 3975
3977 0 664200.25 213139.47 155600 -1 3976
3978 0 663910.75 214139.44 155560 -1 3977
3979 0 663637.8 214817.88 155560 -1 3978
3980 0 663476.5 215164.19 155640 -1 3979
3981 0 663388.94 215307.97 155720 -1 3980
3982 0 663269 215824.4 155800 -1 3981
3983 0 662896 216722.1 155800 -1 3982
3984 0 662801.3 217242.03 155840 -1 3983
3985 0 662339.06 217643.75 155840 -1 3984
3986 0 661987.9 217889.38 155880 -1 3985
3987 0 661385.4 218566.72 155920 -1 3986
3988 0 661161.75 218901.12 155960 -1 3987
3989 0 661053.1 219062.19 156000 -1 3988
3990 0 660949 219122.88 156080 -1 3989
3991 0 660691.2 219389.66 156160 -1 3990
3992 0 660543 219461.44 156360 -1 3991
3993 0 660288.75 220036.97 156400 -1 3992
3994 0 659920.5 220384.4 156440 -1 3993
3995 0 659800.8 220451.34 156520 -1 3994
3996 0 659493.44 220592.19 156600 -1 3995
3997 0 659306.94 220767.84 156680 -1 3996
3998 0 659295.9 221045.16 156760 -1 3997
3999 0 659328.4 221333.78 156880 -1 3998
4000 0 659291.25 221446.9 157040 -1 3999
4001 0 659203.9 221751.88 157200 -1 4000
4002 0 659160.7 221924.75 157320 -1 4001
4003 0 658848.06 222313.25 157440 -1 4002
4004 0 658537.9 222769.69 157600 -1 4003
4005 0 658373.9 223649.06 157600 -1 4004
4006 0 657348.44 224815.6 157600 -1 4005
4007 0 657336.3 225964.9 157600 -1 4006
4008 0 657444 226913.75 157600 -1 4007
4009 0 656810.25 227722.81 157600 -1 4008
4010 0 656895.4 228131.06 157320 -1 4009
4011 0 656694.75 228418.44 157200 -1 4010
4012 0 656539.2 228553.78 157080 -1 4011
4013 0 656522.06 228587.47 156880 -1 4012
4014 0 656408.75 228803.47 156720 -1 4013
4015 0 656161.9 229018.97 156640 -1 4014
4016 0 656155.3 229639.56 156640 -1 4015
4017 0 655813.9 229996.38 156680 -1 4016
4018 0 655761.1 230431.81 156520 -1 4017
4019 0 655797.8 230542.16 156400 -1 4018
4020 0 655754.6 230609.53 156280 -1 4019
4021 0 655794.4 230676.94 156120 -1 4020
4022 0 655643.94 230980.84 156000 -1 4021
4023 0 655495.75 231026.97 155840 -1 4022
4024 0 655335.2 230999.06 155680 -1 4023
4025 0 655319.6 231321.47 155520 -1 4024
4026 0 655470 231501.28 155360 -1 4025
4027 0 655161.6 231505.81 155200 -1 4026
4028 0 654962.9 231363.12 155120 -1 4027
4029 0 654568.75 231821.06 154960 -1 4028
4030 0 653991.5 232257.84 154840 -1 4029
4031 0 653570 233118.66 154640 -1 4030
4032 0 653152.25 233903.88 154600 -1 4031
4033 0 653175.4 234162.31 154520 -1 4032
4034 0 653086.25 234384.31 154440 -1 4033
4035 0 652913.9 234687.19 154320 -1 4034
4036 0 652724.9 234988.84 154200 -1 4035
4037 0 652697.9 235075.25 154080 -1 4036
4038 0 652633.1 235131.12 153920 -1 4037
4039 0 652544.1 235276.5 153720 -1 4038
4040 0 652454.06 235550.78 153520 -1 4039
4041 0 652293.75 235844.19 153400 -1 4040
4042 0 652129.4 236023.53 153240 -1 4041
4043 0 652102.1 236213.6 153120 -1 4042
4044 0 652051.2 236510.78 153000 -1 4043
4045 0 652007 236650 152920 -1 4044
4046 0 652000.1 236870.53 152800 -1 4045
4047 0 651827.56 237233.12 152720 -1 4046
4048 0 651855.1 237412.6 152640 -1 4047
4049 0 651704.6 237911.1 152600 -1 4048
4050 0 651586.56 238009.69 152440 -1 4049
4051 0 651445.1 238116.31 152240 -1 4050
4052 0 651253.25 238911.94 152240 -1 4051
4053 0 651274.4 239070.38 152160 -1 4052
4054 0 651385 239158.47 151960 -1 4053
4055 0 651327.6 239511.03 151840 -1 4054
4056 0 651370.5 239827.47 151720 -1 4055
4057 0 651345.1 240231.31 151560 -1 4056
4058 0 651247.4 240392.62 151360 -1 4057
4059 0 650778 241022.16 151280 -1 4058
4060 0 650547.5 242180.97 151200 -1 4059
4061 0 650524.9 242159.88 151120 -1 4060
4062 0 650359.44 242853.03 150600 -1 4061
4063 0 650164.25 243467.75 150560 -1 4062
4064 0 650005.6 243766.25 150480 -1 4063
4065 0 649930.75 244275.12 150400 -1 4064
4066 0 649838 244515.6 150320 -1 4065
4067 0 649721.2 244861.81 150200 -1 4066
4068 0 649799.44 245110.75 150040 -1 4067
4069 0 649850.1 245380.97 149880 -1 4068
4070 0 650188.1 245552.72 149720 -1 4069
4071 0 650487.2 245698.9 149600 -1 4070
4072 0 650976.25 246263.28 149520 -1 4071
4073 0 651177.25 246936.06 149440 -1 4072
4074 0 651177 247188.38 149280 -1 4073
4075 0 651176.6 247612.38 149040 -1 4074
4076 0 651220.75 248012.47 148800 -1 4075
4077 0 651237.8 248285.88 148680 -1 4076
4078 0 651202.06 248582.25 148520 -1 4077
4079 0 651136.25 248721.31 148440 -1 4078
4080 0 651067.6 248842.1 148400 -1 4079
4081 0 650780.44 249146.19 148280 -1 4080
4082 0 650619.06 249256.5 148240 -1 4081
4083 0 650503.56 249356.62 148200 -1 4082
4084 0 650420.1 249443.6 148160 -1 4083
4085 0 650229.4 249493.97 148120 -1 4084
4086 0 650173.8 249580.81 148080 -1 4085
4087 0 650000.5 249807.6 148000 -1 4086
4088 0 649925.1 249896.44 147880 -1 4087
4089 0 649888.56 249971.06 147720 -1 4088
4090 0 649924.1 250098.1 147560 -1 4089
4091 0 650038.25 250111.1 147440 -1 4090
4092 0 650018.5 250326.25 147280 -1 4091
4093 0 650000.6 250459.47 147120 -1 4092
4094 0 649933 250648.6 146960 -1 4093
4095 0 649913.6 250684.1 146800 -1 4094
4096 0 649905.3 251165.12 146640 -1 4095
4097 0 649942.9 251610.53 146600 -1 4096
4098 0 649880.75 251785.78 146520 -1 4097
4099 0 649623.5 252096.56 146480 -1 4098
4100 0 649381.2 252204.47 146440 -1 4099
4101 0 649774.5 252408.69 146360 -1 4100
4102 0 649763.25 252567.62 146240 -1 4101
4103 0 649552.5 252924.94 146120 -1 4102
4104 0 649384.8 253172.03 146040 -1 4103
4105 0 649300.75 253238.6 145920 -1 4104
4106 0 649448.6 253371.53 145760 -1 4105
4107 0 649449.25 253468.22 145560 -1 4106
4108 0 649349.5 253543.44 145360 -1 4107
4109 0 649240.5 253733.19 145160 -1 4108
4110 0 649087.5 253915.75 145000 -1 4109
4111 0 648658.1 254809.72 144920 -1 4110
4112 0 648576.4 254883.28 144800 -1 4111
4113 0 648594.9 254840.19 144640 -1 4112
4114 0 648372.5 255052.31 144400 -1 4113
4115 0 648133.1 255393.1 144200 -1 4114
4116 0 648076.2 255580.78 144120 -1 4115
4117 0 647997.75 255766.75 144040 -1 4116
4118 0 647891.25 255902.84 143960 -1 4117
4119 0 647784.5 255976.62 143920 -1 4118
4120 0 647729.2 256599.25 143720 -1 4119
4121 0 647731.1 256925.03 143640 -1 4120
4122 0 647686.6 256959.78 143520 -1 4121
4123 0 647642.75 257047.9 143360 -1 4122
4124 0 647642.75 257057.97 143200 -1 4123
4125 0 647623.25 257307.16 143080 -1 4124
4126 0 647638.5 257385.84 142960 -1 4125
4127 0 647615.56 257525.72 142760 -1 4126
4128 0 647616.25 257797 142680 -1 4127
4129 0 647490 257883.47 142520 -1 4128
4130 0 647270.5 257921.06 142400 -1 4129
4131 0 646859 258079.03 142280 -1 4130
4132 0 646295.7 258330.75 142240 -1 4131
4133 0 646176.8 258408.34 142080 -1 4132
4134 0 646046.1 258418.47 141920 -1 4133
4135 0 646042.9 258417.47 141880 -1 4134
4136 0 645316.75 258125.06 141880 -1 4135
4137 0 644585.94 258016.19 141880 -1 4136
4138 0 644172.75 257811.1 141960 -1 4137
4139 0 643849.1 257609.9 142040 -1 4138
4140 0 643560.4 257468.6 142160 -1 4139
4141 0 643265.56 257210.84 142240 -1 4140
4142 0 646100.94 258569.1 141760 -1 4135
4143 0 645945.75 258881.62 141640 -1 4142
4144 0 645931.1 259072.75 141480 -1 4143
4145 0 645859.6 259271.5 141320 -1 4144
4146 0 645863.5 259358.56 141160 -1 4145
4147 0 645781.1 259442.19 141000 -1 4146
4148 0 645732.1 259594.31 140840 -1 4147
4149 0 646137.4 260074.31 140840 -1 4148
4150 0 646410.6 260087.44 140760 -1 4149
4151 0 646485.1 260005.4 140640 -1 4150
4152 0 646535.1 259979.66 140520 -1 4151
4153 0 646720.7 260118.56 140400 -1 4152
4154 0 646861.9 260282.34 140320 -1 4153
4155 0 647245.06 260715.06 140280 -1 4154
4156 0 647708.1 261173.5 140240 -1 4155
4157 0 648225.4 261777.53 140240 -1 4156
4158 0 648307.94 261862.66 140160 -1 4157
4159 0 648205.3 261790.12 140360 -1 4157
4160 0 648221.2 261765.6 140440 -1 4159
4161 0 645409.7 259764.84 140720 -1 4148
4162 0 645150.5 259915.81 140640 -1 4161
4163 0 644981.6 259992.94 140560 -1 4162
4164 0 644668.6 260174.38 140480 -1 4163
4165 0 644350.94 260370.28 140400 -1 4164
4166 0 644202.6 260445.4 140280 -1 4165
4167 0 644237.1 260559.53 140200 -1 4166
4168 0 644228.2 260659.44 140120 -1 4167
4169 0 648568 255039.78 145000 -1 4111
4170 0 648576.25 255138.25 145120 -1 4169
4171 0 648641.25 255208.78 145280 -1 4170
4172 0 648656.5 255211.03 145360 -1 4171
4173 0 650326.56 242986.38 151240 -1 4060
4174 0 650217.1 243066.62 151320 -1 4173
4175 0 650095.75 243113.9 151480 -1 4174
4176 0 649951.4 243247.12 151600 -1 4175
4177 0 649712.4 243520.78 151680 -1 4176
4178 0 649630.5 243580.9 151800 -1 4177
4179 0 649604.1 243621.53 151880 -1 4178
4180 0 649505.6 243803.38 151920 -1 4179
4181 0 670691.56 204333.12 154200 -1 3955
4182 0 670937.4 204282.94 154120 -1 4181
4183 0 671001 204492.28 154040 -1 4182
4184 0 671030.44 204651.19 153960 -1 4183
4185 0 670917.75 204788.22 153880 -1 4184
4186 0 670762 204962.31 153760 -1 4185
4187 0 669952 183392 144600 32 3886
4188 0 670016 183584 144440 40 4187
4189 0 669856 183776 144400 45 4188
4190 0 669248 183072 142480 107 3873
4191 0 669184 183040 142240 71 4190
4192 0 668928 182944 142120 32 4191
4193 0 669408 181408 138000 60 3848
4194 0 669376 181600 138160 51 4193
4195 0 669344 181632 138200 60 4194
4196 0 668480 180320 133000 71 3811
4197 0 668448 180160 132800 32 4196
4198 0 668480 180032 132560 32 4197
4199 0 668480 179968 132480 64 4198
4200 0 667680 183008 129800 32 3786
4201 0 667808 182816 129920 32 4200
4202 0 667968 182592 130000 32 4201
4203 0 667968 182496 130080 32 4202
4204 0 667616 182784 130000 71 4201
4205 0 667616 182624 130240 32 4204
4206 0 667744 184960 128200 32 3776
4207 0 667808 185184 128080 32 4206
4208 0 667360 185216 127520 81 3773
4209 0 667616 189632 124560 32 3755
4210 0 667392 191520 123000 40 3744
4211 0 667584 191680 122960 40 4210
4212 0 666656 192608 122160 40 3739
4213 0 666592 192672 122160 40 4212
4214 0 665344 194816 120800 45 3731
4215 0 665312 194880 120800 45 4214
4216 0 665024 194848 120480 40 3727
4217 0 662611.3 202056.61 118240 -1 3701
4218 0 662646 202050.47 118280 -1 4217
4219 0 662723.3 202036.77 118320 -1 4218
4220 0 662495.94 202160.14 118360 -1 4219
4221 1 662518.56 202169.06 118400 -1 4220
4222 0 662521.4 202151.83 118440 -1 4221
4223 0 662517.8 202187.08 118480 -1 4222
4224 0 662497.94 202182.11 118520 -1 4223
4225 0 662505.3 202224.69 118560 -1 4224
4226 0 662514.2 202216.08 118600 -1 4225
4227 0 662500.5 202225.06 118640 -1 4226
4228 0 662445 202023.84 118200 -1 4217
4229 0 662291.25 201883.08 118160 -1 4228
4230 0 662204.56 201874.48 118120 -1 4229
4231 0 659232 206816 116280 32 3686
4232 0 657472 210336 114520 40 3667
