# Supplementary material for: Connectomics Analysis Reveals First-, Second-, and Third-Order Thermosensory and Hygrosensory Neurons in the Adult Drosophila Brain
Source: Curr Biol. 2020 Aug 17;30(16):3167–3182.e4. doi: 10.1016/j.cub.2020.06.028 (PMC7443704; doi:10.1016/j.cub.2020.06.028)
Supplement: Data S1. Skeletons and Meshes, Related to STAR Methods — marin2020-skeletons contains files describing the morphology of each neuron in this study (in FAFB14 space, .swc format). glomeruli_meshes contains the glomerular meshes (in FAFB14 space, .stl format). neuropil_meshes contains the glomerular meshes (in FAFB14 space, .stl format). [file mmc5.zip › VP_SI/marin2020-skeletons/5678610.swc]

# SWC format file
# based on specifications at http://www.neuronland.org/NLMorphologyConverter/MorphologyFormats/SWC/Spec.html
# Created by nat::write.neuron.swc
# PointNo Label X Y Z Radius Parent 
1 0 450705 273813 35480 -1 -1
2 0 450689 273869 35640 -1 1
3 0 450725 273913 35760 -1 2
4 0 450765 273961 35920 -1 3
5 0 450889 273993 36080 -1 4
6 0 450989 274005 36200 -1 5
7 0 451061 274005 36360 -1 6
8 0 451245 273977 36480 -1 7
9 0 451741 273921 36600 -1 8
10 0 452217 273821 36720 -1 9
11 0 452637 273729 36880 -1 10
12 0 452797 273741 37040 -1 11
13 0 452489 273857 37200 -1 12
14 0 452077 274033 37320 -1 13
15 0 451817 274181 37440 -1 14
16 0 451957 274241 37600 -1 15
17 0 452023 274265 37760 -1 16
18 0 452215 274313 37880 -1 17
19 0 452531 274409 38040 -1 18
20 0 453071 274517 38200 -1 19
21 0 453319 274637 38360 -1 20
22 0 453451 274693 38520 -1 21
23 0 453687 274709 38680 -1 22
24 0 453951 274757 38880 -1 23
25 0 454171 274801 39080 -1 24
26 0 454385 274857 39240 -1 25
27 0 454633 274969 39360 -1 26
28 0 454885 275009 39520 -1 27
29 0 455085 275021 39640 -1 28
30 0 455377 275089 39760 -1 29
31 0 455635 275089 39880 -1 30
32 0 456011 275161 40000 -1 31
33 0 456267 275297 40160 -1 32
34 0 456605 275409 40280 -1 33
35 0 456989 275485 40440 -1 34
36 0 457305 275493 40600 -1 35
37 0 457557 275481 40760 -1 36
38 0 457829 275461 40920 -1 37
39 0 457983 275397 41080 -1 38
40 0 458195 275361 41240 -1 39
41 0 458427 275325 41400 -1 40
42 0 458711 275297 41560 -1 41
43 0 458875 275249 41760 -1 42
44 0 459051 275149 41960 -1 43
45 0 459263 275141 42160 -1 44
46 0 459375 275105 42360 -1 45
47 0 459457 275049 42520 -1 46
48 0 459529 275005 42680 -1 47
49 0 459613 275041 42840 -1 48
50 0 459785 275065 43000 -1 49
51 0 459933 275077 43160 -1 50
52 0 460141 275125 43320 -1 51
53 0 460277 275113 43480 -1 52
54 0 460353 275105 43640 -1 53
55 0 460485 275117 43800 -1 54
56 0 460685 275125 44000 -1 55
57 0 460833 275169 44200 -1 56
58 0 460953 275225 44400 -1 57
59 0 461097 275341 44600 -1 58
60 0 461233 275449 44800 -1 59
61 0 461367 275545 44960 -1 60
62 0 461563 275705 45160 -1 61
63 0 461771 275857 45320 -1 62
64 0 461843 276005 45480 -1 63
65 0 461951 276273 45600 -1 64
66 0 462091 276505 45760 -1 65
67 0 462179 276585 45920 -1 66
68 0 462425 276609 46080 -1 67
69 0 462513 276541 46240 -1 68
70 0 462709 276445 46400 -1 69
71 0 462733 276457 46560 -1 70
72 0 463009 276573 46680 -1 71
73 0 463541 276549 46800 -1 72
74 0 464211 276153 47000 -1 73
75 0 464611 276249 47120 -1 74
76 0 464895 276193 47240 -1 75
77 0 465351 276265 47400 -1 76
78 0 465411 276609 47600 -1 77
79 0 465475 276433 47760 -1 78
80 0 465471 276085 47880 -1 79
81 0 465757 276169 48040 -1 80
82 0 466317 276513 48200 -1 81
83 0 466485 276529 48360 -1 82
84 0 466749 276549 48520 -1 83
85 0 466953 276693 48680 -1 84
86 0 467089 276625 48880 -1 85
87 0 467225 276697 49080 -1 86
88 0 467193 276793 49240 -1 87
89 0 467237 276801 49400 -1 88
90 0 467411 276881 49520 -1 89
91 0 467503 276905 49680 -1 90
92 0 467655 276945 49840 -1 91
93 0 467775 276977 50000 -1 92
94 0 467947 276985 50160 -1 93
95 0 468151 276993 50320 -1 94
96 0 468315 277033 50480 -1 95
97 0 468547 277073 50640 -1 96
98 0 468805 277113 50800 -1 97
99 0 469317 277013 50960 -1 98
100 0 469473 276925 51120 -1 99
101 0 469625 276917 51320 -1 100
102 0 469713 276837 51480 -1 101
103 0 469821 276785 51720 -1 102
104 0 469877 276765 51880 -1 103
105 0 469865 276761 52080 -1 104
106 0 469933 276697 52280 -1 105
107 0 470065 276689 52440 -1 106
108 0 470105 276689 52680 -1 107
109 0 470113 276713 52880 -1 108
110 0 470205 276717 53080 -1 109
111 0 470239 276725 53280 -1 110
112 0 470387 276673 53440 -1 111
113 0 470527 276653 53600 -1 112
114 0 470683 276657 53760 -1 113
115 0 470719 276661 53960 -1 114
116 0 470731 276669 54120 -1 115
117 0 470703 276641 54240 -1 116
118 0 470783 276597 54440 -1 117
119 0 470775 276565 54600 -1 118
120 0 470845 276597 54800 -1 119
121 0 470865 276665 55000 -1 120
122 0 470861 276701 55160 -1 121
123 0 470893 276721 55320 -1 122
124 0 470909 276725 55520 -1 123
125 0 470929 276769 55720 -1 124
126 0 470889 276829 55920 -1 125
127 0 470829 276877 56160 -1 126
128 0 470869 276921 56360 -1 127
129 0 470801 276933 56520 -1 128
130 0 470689 276953 56680 -1 129
131 0 470657 276977 56840 -1 130
132 0 470657 276993 57000 -1 131
133 0 470601 277013 57160 -1 132
134 0 470545 277061 57320 -1 133
135 0 470521 277101 57480 -1 134
136 0 470497 277105 57640 -1 135
137 0 470477 277117 57800 -1 136
138 0 470381 277249 57960 -1 137
139 0 470357 277337 58120 -1 138
140 0 470341 277377 58280 -1 139
141 0 470357 277465 58480 -1 140
142 0 470425 277513 58640 -1 141
143 0 470461 277565 58800 -1 142
144 0 470527 277625 58920 -1 143
145 0 470655 277729 59080 -1 144
146 0 470799 277805 59240 -1 145
147 0 470987 277857 59400 -1 146
148 0 471119 277917 59560 -1 147
149 0 471219 277949 59760 -1 148
150 0 471399 277949 59920 -1 149
151 0 471563 277961 60080 -1 150
152 0 471735 277921 60280 -1 151
153 0 471917 277821 60440 -1 152
154 0 472025 277693 60600 -1 153
155 0 472023 276629 60680 -1 154
156 0 472309 277081.06 60840 -1 155
157 0 472593 277405.03 61000 -1 156
158 0 473221 277685.03 61280 -1 157
159 0 474057 277885.03 61920 -1 158
160 0 474645 277897.06 62400 -1 159
161 0 475193 277769.06 62800 -1 160
162 0 475565 277609.06 63240 -1 161
163 0 476133 277301.06 63640 -1 162
164 0 476829 276793.06 64160 -1 163
165 0 476533 276853.06 64600 -1 164
166 0 476569 276761.03 65000 -1 165
167 0 476553 276653.03 65280 -1 166
168 0 476421 276581.03 65520 -1 167
169 0 476325 276641.03 65640 -1 168
170 0 476217 276625.03 65840 -1 169
171 0 476081 276529.03 66000 -1 170
172 0 476041 276505.03 66200 -1 171
173 0 475913 276461.03 66360 -1 172
174 0 475681 276361.03 66560 -1 173
175 0 475453 276145.1 66720 -1 174
176 0 475573 275817.1 66960 -1 175
177 0 475857 275277.1 67360 -1 176
178 0 475629 275281.1 67520 -1 177
179 0 475509 275129.06 67960 -1 178
180 0 475573 275073.03 68160 -1 179
181 0 475605 274913.03 68360 -1 180
182 0 475477 274781.03 68520 -1 181
183 0 475549.03 274733.2 68680 -1 182
184 0 475433.03 274685.2 68800 -1 183
185 0 475281.03 274653.2 69080 -1 184
186 0 475247 274577 69200 -1 185
187 0 475213.03 274501.16 69320 -1 186
188 0 475301.03 274405.16 69520 -1 187
189 0 475209.03 274337.16 69760 -1 188
190 0 475161.03 274369.16 69960 -1 189
191 0 475117.03 274473.16 70240 -1 190
192 0 475025.03 274537.12 70480 -1 191
193 0 474893 274549.1 70640 -1 192
194 0 474857 274665.06 70840 -1 193
195 0 474819.66 274633 70920 -1 194
196 0 474801 274617.03 70960 -1 195
197 0 474665 274761.03 71160 -1 196
198 0 474581 274794 71280 -1 197
199 0 474553 274805.03 71320 -1 198
200 0 474449 274785.03 71480 -1 199
201 0 474377 274825.03 71680 -1 200
202 0 474333 274937.03 71800 -1 201
203 0 474253 274989.06 71960 -1 202
204 0 474185 275037.06 72160 -1 203
205 0 473983.4 275286.6 72320 -1 204
206 0 473933 275349.06 72360 -1 205
207 0 473849 275465.06 72520 -1 206
208 0 473817 275601.1 72680 -1 207
209 0 473585 275705.1 72840 -1 208
210 0 473405 275753.1 73040 -1 209
211 0 473305 275721.1 73160 -1 210
212 0 473157 275793.1 73400 -1 211
213 0 473013 275897.1 73520 -1 212
214 0 473029 275969.12 73680 -1 213
215 0 472957 276001.12 73840 -1 214
216 0 472761 275989.12 74040 -1 215
217 0 472593 276025.16 74440 -1 216
218 0 472041 276041.16 74920 -1 217
219 0 471349 275881.03 75000 -1 218
220 0 470641 275817.03 75080 -1 219
221 0 470229 275909.06 75200 -1 220
222 0 469937 275897.03 75360 -1 221
223 0 469861 275897.03 75600 -1 222
224 0 469689 275889.03 75760 -1 223
225 0 469489 275829.03 76000 -1 224
226 0 469293 275805.03 76160 -1 225
227 0 469193.03 275713.1 76200 -1 226
228 0 468833 275357.03 76360 -1 227
229 0 467623 274753 76440 -1 228
230 0 467057 274361 76560 -1 229
231 0 467033 274289 76720 -1 230
232 0 466933 274197 76920 -1 231
233 0 466693 274073 77160 -1 232
234 0 466539 273981 77320 -1 233
235 0 466311 273865 77440 -1 234
236 0 466219 273825 77600 -1 235
237 0 466143 273809 77760 -1 236
238 0 466143 273817 77880 -1 237
239 0 466099 273773 78040 -1 238
240 0 465903 273697 78200 -1 239
241 0 465847 273625 78360 -1 240
242 0 465783 273549 78520 -1 241
243 0 465847 273365 78680 -1 242
244 0 465855 273145 78800 -1 243
245 0 465817 273025 78920 -1 244
246 0 465893 272909 79080 -1 245
247 0 465969 272773 79240 -1 246
248 0 466013 272545 79360 -1 247
249 0 466085 272293 79480 -1 248
250 0 466169 272213 79600 -1 249
251 0 466451 271849 79720 -1 250
252 0 466719 271449 79800 -1 251
253 0 467055 271325 79920 -1 252
254 0 467181 271021 80000 -1 253
255 0 467229 270745 80080 -1 254
256 0 467131 270197 80160 -1 255
257 0 467079 269937 80280 -1 256
258 0 467084.34 269827.66 80360 -1 257
259 0 467087 269773 80400 -1 258
260 0 466979 269685 80520 -1 259
261 0 466935.66 269629 80560 -1 260
262 0 466892.5 269573 80600 -1 261
263 0 466849 269517 80640 -1 262
264 0 466941 269389 80760 -1 263
265 0 467105 268933 80840 -1 264
266 0 467211 267821 80800 -1 265
267 0 467061 267229 80880 -1 266
268 0 466965 267081 80960 -1 267
269 0 466629 266701 81040 -1 268
270 0 466455 266177 81120 -1 269
271 0 466423 266005 81240 -1 270
272 0 466399 265901 81360 -1 271
273 0 466303 265725 81520 -1 272
274 0 466283 265565 81640 -1 273
275 0 466226.34 265389 81680 -1 274
276 0 466163 265281 81960 -1 275
277 0 466146 265262 82000 -1 276
278 0 466539.2 265656.75 82000 -1 277
279 0 466634.8 265884.75 82000 -1 278
280 0 466391.78 265966.75 82080 -1 279
281 0 466354.5 265952.56 82160 -1 280
282 0 466095 265205 82120 -1 277
283 0 466123 265193 82160 -1 282
284 0 466127 265125 82280 -1 283
285 0 466050.22 265055.8 82360 -1 284
286 0 466113 265037 81760 -1 275
287 0 466069 264861 81880 -1 286
288 0 466025 264417 82000 -1 287
289 0 466026 264283 82040 -1 288
290 0 466027 264149 82080 -1 289
291 0 466063 264125 82160 -1 290
292 0 466681.66 263671.66 82240 -1 291
293 0 466623 263737 82400 -1 292
294 0 466589 263759 82440 -1 293
295 0 466487 263825 82560 -1 294
296 0 466527 263857 82680 -1 295
297 0 466591 263969 82720 -1 296
298 0 466583 264013 82800 -1 297
299 0 466991 263445 82280 -1 292
300 0 467039 263433 82400 -1 299
301 0 467031 263581 82480 -1 300
302 0 467083 263685 82600 -1 301
303 0 467343 263489 82720 -1 302
304 0 467337 263565 82800 -1 303
305 0 467331 263641 82880 -1 304
306 0 467307 263669 83000 -1 305
307 0 467291 263721 83080 -1 306
308 0 467271 263757 83120 -1 307
309 0 467287 263765 83200 -1 308
310 0 467288.34 263763.66 83240 -1 309
311 0 467291 263761 83320 -1 310
312 0 467223 263813 83480 -1 311
313 0 467167 263921 83640 -1 312
314 0 467155 263901 83760 -1 313
315 0 467119 263845 83920 -1 314
316 0 467175 263801 84120 -1 315
317 0 467235 263749 84280 -1 316
318 0 467363 263717 84400 -1 317
319 0 467403 263673 84520 -1 318
320 0 467407 263641 84600 -1 319
321 0 467461 263553 84760 -1 320
322 0 467577 263541 84840 -1 321
323 0 467661 263569 84920 -1 322
324 0 467717 263517 84960 -1 323
325 0 467797 263457 85080 -1 324
326 0 467737 263417 85200 -1 325
327 0 467709 263361 85360 -1 326
328 0 467565 263293 85440 -1 327
329 0 467533 263281 85560 -1 328
330 0 467505 263325 85680 -1 329
331 0 467525 263345 85800 -1 330
332 0 467501 263349 85920 -1 331
333 0 467385 263385 86000 -1 332
334 0 467257 263369 86080 -1 333
335 0 467285 263319 86120 -1 334
336 0 467313 263269 86160 -1 335
337 0 467157 263185 86240 -1 336
338 0 467137 263061 86360 -1 337
339 0 467085 263057 86400 -1 338
340 0 467321 262749 86520 -1 339
341 0 467341 262813 86640 -1 340
342 0 467105.88 262855.5 86720 -1 341
343 0 467008.56 262874.44 86800 -1 342
344 0 466899.9 262890 86920 -1 343
345 0 466815.06 262938.34 86920 -1 344
346 0 466785.72 263061.22 86840 -1 345
347 0 467383 263175 82200 -1 299
348 0 467627 262983 82120 -1 347
349 0 467807 262691 82040 -1 348
350 0 468107 262287 82040 -1 349
351 0 468231 261859 82080 -1 350
352 0 468329 261687 82160 -1 351
353 0 468417 261695 82240 -1 352
354 0 468513 261495 82320 -1 353
355 0 468613 261351 82400 -1 354
356 0 468665 261063 82520 -1 355
357 0 468969 260683 82600 -1 356
358 0 469051 260531 82680 -1 357
359 0 469143 260343 82840 -1 358
360 0 469317 260159 83040 -1 359
361 0 469569 259955 83160 -1 360
362 0 469865 259727 83280 -1 361
363 0 470109 259399 83400 -1 362
364 0 470165 259207 83520 -1 363
365 0 470283 259031 83720 -1 364
366 0 470323 258915 83880 -1 365
367 0 470411 258751 84000 -1 366
368 0 470479 258655 84080 -1 367
369 0 470955 258459 84200 -1 368
370 0 471015 258359 84320 -1 369
371 0 471091 258235 84440 -1 370
372 0 471139 258003 84560 -1 371
373 0 471233 257911 84640 -1 372
374 0 471333 257839 84760 -1 373
375 0 471413 257815 84880 -1 374
376 0 471609 257611 85000 -1 375
377 0 471765 257511 85120 -1 376
378 0 471905 257427 85240 -1 377
379 0 471901 257503 85360 -1 378
380 0 472073 257339 85480 -1 379
381 0 472225 257219 85560 -1 380
382 0 472309 257167 85640 -1 381
383 0 472409 257135 85720 -1 382
384 0 472489 257079 85800 -1 383
385 0 472537 257103 85840 -1 384
386 0 472585 257127 85880 -1 385
387 0 472625 257191 86000 -1 386
388 0 472655 257143 86040 -1 387
389 0 472659 257119 86080 -1 388
390 0 472723 257051 86200 -1 389
391 0 472675 256991 86320 -1 390
392 0 472683 256919 86440 -1 391
393 0 472692.5 256860.5 86480 -1 392
394 0 472701.66 256801.67 86520 -1 393
395 0 472699 256735 86560 -1 394
396 0 472295 256751 86640 -1 395
397 0 472115 256611 86760 -1 396
398 0 472035 256583 86840 -1 397
399 0 472011 256603 86880 -1 398
400 0 472059 256427 87000 -1 399
401 0 471975 256335 87120 -1 400
402 0 471531 256387 87240 -1 401
403 0 471339 256375 87320 -1 402
404 0 471175 256295 87440 -1 403
405 0 471163 256223 87560 -1 404
406 0 471135 256167 87640 -1 405
407 0 470297 255967 87760 -1 406
408 0 469589 255647 87800 -1 407
409 0 469641 255655 88000 -1 408
410 0 469709 255555 88120 -1 409
411 0 469517 255403 87720 -1 408
412 0 469449 255191 87640 -1 411
413 0 469409 255131 87520 -1 412
414 0 469309 255191 87400 -1 413
415 0 469269 255207 87320 -1 414
416 0 469253 255207 87160 -1 415
417 0 469193 255067 87080 -1 416
418 0 469149 255143 87000 -1 417
419 0 469153 255131 86920 -1 418
420 0 469249 255023 86760 -1 419
421 0 469079 254987 86640 -1 420
422 0 469219 255023 86560 -1 421
423 0 469239 255063 86440 -1 422
424 0 469273.66 255087 86360 -1 423
425 0 469291 255099 86320 -1 424
426 0 469295 255227 86200 -1 425
427 0 469307 255251 86120 -1 426
428 0 469267 255383 86000 -1 427
429 0 469163 255427 85880 -1 428
430 0 469107 255407 85760 -1 429
431 0 469079 255395 85640 -1 430
432 0 469051 255327 85520 -1 431
433 0 469011 255287 85400 -1 432
434 0 468787 255271 85280 -1 433
435 0 468655 255235 85160 -1 434
436 0 468571 255227 85040 -1 435
437 0 468483 255255 84920 -1 436
438 0 468303 255431 84800 -1 437
439 0 468155 255523 84680 -1 438
440 0 467967 255635 84560 -1 439
441 0 467791 255803 84440 -1 440
442 0 467375 256287 84320 -1 441
443 0 467251 256491 84240 -1 442
444 0 467083 256647 84160 -1 443
445 0 466577 257363 84040 -1 444
446 0 466403 257643 83920 -1 445
447 0 466139 257933.67 84000 -1 446
448 0 466007 258079 84040 -1 447
449 0 465927 258195 84080 -1 448
450 0 466031 258087 84160 -1 449
451 0 466407.62 257780.62 84280 -1 450
452 0 466411.53 257764.62 84320 -1 451
453 0 465763 257983 83880 -1 447
454 0 465627 258151 83760 -1 453
455 0 465655 258315 83680 -1 454
456 0 465671 258323 83640 -1 455
457 0 465883 258219 83520 -1 456
458 0 466437.66 257656.33 83800 -1 446
459 0 472071 256203 87320 -1 401
460 0 472155 256035 87480 -1 459
461 0 472243 255907 87640 -1 460
462 0 472279 255844 87760 -1 461
463 0 472291 255823 87800 -1 462
464 0 472275.06 255839.5 87880 -1 463
465 0 472759 256715 86600 -1 395
466 0 473587 256503 86680 -1 465
467 0 473903 256427 86720 -1 466
468 0 474479 256291 86840 -1 467
469 0 475175 256115 86920 -1 468
470 0 475803 256187 86800 -1 469
471 0 476799 255831 86720 -1 470
472 0 476899 255803 86640 -1 471
473 0 476911 255803 86560 -1 472
474 0 477203 255641 86520 -1 473
475 0 477195 255691 86480 -1 474
476 0 477179 255791 86400 -1 475
477 0 477240.34 255735 86320 -1 476
478 0 477271 255707 86280 -1 477
479 0 477077.06 256006.61 86200 -1 478
480 0 477175 255155 86520 -1 474
481 0 477195 254887 86640 -1 480
482 0 477177 254807 86680 -1 481
483 0 477159 254727 86720 -1 482
484 0 477055 254623 86800 -1 483
485 0 476971 254459 86880 -1 484
486 0 476835 254271 86960 -1 485
487 0 476807 254199 87000 -1 486
488 0 476775 254087 87080 -1 487
489 0 476475 254067 87160 -1 488
490 0 476147 253663 87240 -1 489
491 0 476019 253555 87320 -1 490
492 0 476027 253463 87400 -1 491
493 0 475911 253231 87480 -1 492
494 0 475959 253175 87560 -1 493
495 0 475999 253135 87640 -1 494
496 0 476083 253087 87680 -1 495
497 0 476163 252855 87800 -1 496
498 0 476067 252755 87920 -1 497
499 0 476099 252611 88040 -1 498
500 0 476119 252515 88160 -1 499
501 0 476263 252399 88280 -1 500
502 0 477495 255479 86480 -1 474
503 0 478087 255321 86440 -1 502
504 0 478307 255189 86360 -1 503
505 0 478563 255041 86280 -1 504
506 0 478891 254757 86200 -1 505
507 0 479079 254585 86120 -1 506
508 0 479143 254501 86080 -1 507
509 0 479419 254145 86000 -1 508
510 0 479537 253817 85960 -1 509
511 0 479655 253489 85920 -1 510
512 0 479660.5 253051.28 86080 -1 511
513 0 479754.8 252685.31 86200 -1 512
514 0 479675.22 252561.34 86320 -1 513
515 0 479667 252469 86480 -1 514
516 0 479688.34 252482.33 86520 -1 515
517 0 479731 252509 86600 -1 516
518 0 479895.12 252247.12 86600 -1 517
519 0 479846.28 251873.3 86640 -1 518
520 0 479847.56 251537.44 86720 -1 519
521 0 479798.4 252273.33 86400 -1 515
522 0 479883.8 252101.19 86360 -1 521
523 0 479935.62 251928.22 86280 -1 522
524 0 480366.47 251836.86 86200 -1 523
525 0 480526.25 251910.5 86120 -1 524
526 0 479547 254069 85880 -1 510
527 0 479565.66 254050.33 85840 -1 526
528 0 480068 252466.61 85840 -1 527
529 0 480062.53 252257.83 85760 -1 528
530 0 480134.78 252293.53 85680 -1 529
531 0 479603 254013 85760 -1 527
532 0 479627 254021 85640 -1 531
533 0 479619 253965 85560 -1 532
534 0 465183 264204 82040 -1 289
535 0 464927 264152 82000 -1 534
536 0 464835 264252 81920 -1 535
537 0 464667 264240 81840 -1 536
538 0 463943 264320 81760 -1 537
539 0 463699 264356 81640 -1 538
540 0 463575 264428 81520 -1 539
541 0 463575 264532 81400 -1 540
542 0 463555 264600 81280 -1 541
543 0 463491 264776 81160 -1 542
544 0 463523 264844 81040 -1 543
545 0 463539 264912 80920 -1 544
546 0 463543 264980 80800 -1 545
547 0 463519 265020 80680 -1 546
548 0 463515 265096 80560 -1 547
549 0 463503 265144 80400 -1 548
550 0 463505.66 265176 80320 -1 549
551 0 463507 265192 80280 -1 550
552 0 463519 265252 80160 -1 551
553 0 463491 265268 80040 -1 552
554 0 463439 265268 79920 -1 553
555 0 463339 265332 79760 -1 554
556 0 463207 265396 79680 -1 555
557 0 463155 265460 79600 -1 556
558 0 463071 265436 79520 -1 557
559 0 462867 265456 79400 -1 558
560 0 462591 265532 79280 -1 559
561 0 462399 265612 79160 -1 560
562 0 462171 265652 79080 -1 561
563 0 461947 265678 79040 -1 562
564 0 461479 265742 79000 -1 563
565 0 461067 265774 78960 -1 564
566 0 460679 265966 79040 -1 565
567 0 459939 266302 79080 -1 566
568 0 459401 266609 79120 -1 567
569 0 459333.12 267009.3 79120 -1 568
570 0 459255.3 267396.84 79040 -1 569
571 0 459070.12 267438.38 78960 -1 570
572 0 458916.97 267460.72 78880 -1 571
573 0 458863 266916 79160 -1 568
574 0 458841 266988 79200 -1 573
575 0 458819 267060 79240 -1 574
576 0 458821 267100 79280 -1 575
577 0 457789.12 267113.03 79280 -1 576
578 0 457509.8 267103.7 79280 -1 577
579 0 457298.2 266974.5 79280 -1 578
580 0 457316 266942.25 79240 -1 579
581 0 458823 267140 79320 -1 576
582 0 458847 267108 79440 -1 581
583 0 458315 267144 79560 -1 582
584 0 457667 267284 79680 -1 583
585 0 457487 267272 79760 -1 584
586 0 457191 267256 79840 -1 585
587 0 456107.62 266875.5 79920 -1 586
588 0 455720.62 266616.06 80080 -1 587
589 0 456318.88 266856.53 80080 -1 588
590 0 456632.88 266954.88 80120 -1 589
591 0 456793.62 267103.25 80240 -1 590
592 0 456802.1 267133.4 80280 -1 591
593 0 456777.2 267191.84 80360 -1 592
594 0 456531 267400.4 80360 -1 593
595 0 456561.97 267362.4 80440 -1 594
596 0 456598.6 267382.66 80560 -1 595
597 0 456529.47 267400.4 80600 -1 596
598 0 456536.8 267367.6 80680 -1 597
599 0 455212.72 266197.44 80000 -1 588
600 0 454923 266098.62 79840 -1 599
601 0 454266.5 265796.03 79720 -1 600
602 0 454260.75 265546.06 79560 -1 601
603 0 453856.38 265268.3 79480 -1 602
604 0 453660.44 265083.28 79400 -1 603
605 0 453258.5 264527.75 79240 -1 604
606 0 453086.1 264381.7 79120 -1 605
607 0 452628 264178 78960 -1 606
608 0 452398.97 264076.25 78880 -1 607
609 0 452206 264044 78800 -1 608
610 0 452109.5 264028 78760 -1 609
611 0 451382.47 264076.7 78760 -1 610
612 0 451331.62 263998.44 78800 -1 611
613 0 452012.94 264012.2 78720 -1 610
614 0 451980 264017.7 78600 -1 613
615 0 451830 263958 78520 -1 614
616 0 451604.88 263868.2 78400 -1 615
617 0 451606.6 263810.8 78320 -1 616
618 0 451607.66 263782.34 78280 -1 617
619 0 451608.88 263725.16 78200 -1 618
620 0 451628.28 263684.53 78160 -1 619
621 0 451907.88 263689.7 78080 -1 620
622 0 459163 267548 79240 -1 575
623 0 459403 267776 79360 -1 622
624 0 459395 267768 79400 -1 623
625 0 459271 267916 79480 -1 624
626 0 459215 267933.34 79520 -1 625
627 0 459103 267968 79600 -1 626
628 0 459043 267936 79640 -1 627
629 0 466689 274253 76440 -1 230
630 0 466697 274229 76280 -1 629
631 0 466641 274129 76120 -1 630
632 0 466581 274001 76000 -1 631
633 0 466505 273977 75880 -1 632
634 0 466257 273833 75800 -1 633
635 0 466097 273657 75720 -1 634
636 0 465613 273241 75640 -1 635
637 0 464925 272905 75560 -1 636
638 0 464907 272785 75520 -1 637
639 0 465021.3 272448.25 75520 -1 638
640 0 465252.75 272356.06 75600 -1 639
641 0 465300.47 272375.2 75640 -1 640
642 0 465395.88 272413.44 75720 -1 641
643 0 464889 272665 75480 -1 638
644 0 464817 272617 75400 -1 643
645 0 464737 272589 75360 -1 644
646 0 464657 272561 75320 -1 645
647 0 464217 272389 75240 -1 646
648 0 464768.1 272666.06 75040 -1 647
649 0 464459.8 272158.38 74920 -1 648
650 0 463677 272009 75240 -1 647
651 0 463177 271645 75280 -1 650
652 0 462701 271357 75160 -1 651
653 0 462001 270773 75160 -1 652
654 0 462001 270769 75120 -1 653
655 0 462001 270761 75040 -1 654
656 0 462001 270761 74920 -1 655
657 0 461964.3 271002.53 74880 -1 656
658 0 461907.5 270979.38 74800 -1 657
659 0 461794.66 270956.56 74720 -1 658
660 0 461977 270741 75200 -1 654
661 0 461905 270753 75320 -1 660
662 0 461889 270797 75440 -1 661
663 0 461917 270749 75480 -1 662
664 0 462041 270897 75600 -1 663
665 0 462109 270921 75640 -1 664
666 0 462177 270945 75680 -1 665
667 0 462365 271001 75760 -1 666
668 0 462452.8 271088.88 75880 -1 667
669 0 462450.3 270941.47 76000 -1 668
670 0 462349.25 270697.25 76000 -1 669
671 0 462304.7 270631.66 76080 -1 670
672 0 462282.34 270610.88 76120 -1 671
673 0 462137.5 270467.3 76160 -1 672
674 0 462015.56 270381.78 76240 -1 673
675 0 461877.25 270278.38 76240 -1 674
676 0 461770.4 270193.4 76240 -1 675
677 0 461783.97 270126.34 76320 -1 676
678 0 461776.44 270075.5 76360 -1 677
679 0 461358.84 270849.12 75480 -1 663
680 0 461188.66 270946.8 75680 -1 679
681 0 461083.03 270957.47 75800 -1 680
682 0 460959.94 271012.38 75920 -1 681
683 0 460821.75 271008.5 76040 -1 682
684 0 460765.88 271055.72 76200 -1 683
685 0 460751.53 271120.06 76360 -1 684
686 0 460596.44 271238.75 76480 -1 685
687 0 460575.88 271412 76640 -1 686
688 0 460584.25 271487.75 76760 -1 687
689 0 460587.2 271512.8 76800 -1 688
690 0 460589.75 271538 76840 -1 689
691 0 460484.4 271604.8 76920 -1 690
692 0 460326.47 271704.53 77040 -1 691
693 0 460244 271741.94 77240 -1 692
694 0 460152.94 271758.12 77440 -1 693
695 0 460119.97 271796.8 77600 -1 694
696 0 460085.34 271763.25 77640 -1 695
697 0 459224.8 271528.12 77640 -1 696
698 0 458914.56 271441.8 77640 -1 697
699 0 458677.03 271373.38 77640 -1 698
700 0 458537.88 271215.2 77640 -1 699
701 0 458291.28 271177.12 77640 -1 700
702 0 458002.88 271053.5 77520 -1 701
703 0 457906.72 271012.28 77480 -1 702
704 0 457748.84 270952.4 77320 -1 703
705 0 457604.94 270937.78 77200 -1 704
706 0 457637.56 270929.7 77160 -1 705
707 0 457604.44 270924.53 77080 -1 706
708 0 457722.44 270856.97 77040 -1 707
709 0 460085.34 271763.25 77680 -1 696
710 0 460726.44 271767.94 77680 -1 709
711 0 461000.34 271866.75 77680 -1 710
712 0 461215.22 271891.38 77680 -1 711
713 0 461249.3 271899.84 77640 -1 712
714 0 461315.12 271938.16 77560 -1 713
715 0 460113.56 271758.56 77720 -1 709
716 0 460286.97 271758.5 77840 -1 715
717 0 460521.38 271400.5 77920 -1 716
718 0 459698.97 271171.16 77960 -1 717
719 0 459815.3 270995.22 77920 -1 718
720 0 459850 270986.62 77840 -1 719
721 0 459833.8 270948.66 77760 -1 720
722 0 459833.8 270948.66 77720 -1 721
723 0 459830.94 270937.22 77680 -1 722
724 0 459835.8 270915.2 77640 -1 723
725 0 459501.8 271209.94 78000 -1 718
726 0 459550.06 271452.78 78080 -1 725
727 0 459539.47 271494.12 78160 -1 726
728 0 459748.8 271563.53 78240 -1 727
729 0 459607.72 271631.94 78320 -1 728
730 0 459582.88 271555.97 78360 -1 729
731 0 459582.88 271555.97 78400 -1 730
732 0 459624.8 271635.62 78480 -1 731
733 0 461569 269993 75320 -1 661
734 0 461613 269789 75240 -1 733
735 0 461601 269753 75200 -1 734
736 0 461521 269629 75120 -1 735
737 0 461245 269561 75040 -1 736
738 0 461077 269521 74960 -1 737
739 0 460901 269461 74880 -1 738
740 0 460205 269133 74800 -1 739
741 0 460157 269129 74880 -1 740
742 0 459875.84 268836.84 74880 -1 741
743 0 459830.1 268733.2 74920 -1 742
744 0 459816.47 268704.47 74960 -1 743
745 0 459780.44 268731.47 75040 -1 744
746 0 459797.78 268749.44 75120 -1 745
747 0 460185 269117 74720 -1 740
748 0 460197 269101 74680 -1 747
749 0 460209 269085 74640 -1 748
750 0 460548.12 269300.84 74520 -1 749
751 0 460022.9 269424.75 74360 -1 750
752 0 460250.44 269276.6 74240 -1 751
753 0 463153 271585 75360 -1 651
754 0 463169 271641 75480 -1 753
755 0 463213 271657 75560 -1 754
756 0 463544.94 271758.12 75600 -1 755
757 0 463559.25 271721.88 75680 -1 756
758 0 463527.8 271709.44 75720 -1 757
759 0 470061 276013.06 76240 -1 227
760 0 470289 276193.06 76400 -1 759
761 0 470409 276337.1 76560 -1 760
762 0 470553 276501.1 76720 -1 761
763 0 470725 276725.03 77120 -1 762
764 0 470813 276757.03 77280 -1 763
765 0 471069 276773.03 77520 -1 764
766 0 471369 276685.06 77720 -1 765
767 0 471577 276669.06 77920 -1 766
768 0 471833 276617.06 78080 -1 767
769 0 471977 276581.06 78360 -1 768
770 0 471989 276545.1 78600 -1 769
771 0 472081 276577.1 78840 -1 770
772 0 472297 276633.1 78960 -1 771
773 0 472373 276633.1 79120 -1 772
774 0 472425.03 276661.12 79320 -1 773
775 0 472401 276609 79480 -1 774
776 0 472445 276637 79640 -1 775
777 0 472517 276745 79800 -1 776
778 0 472585 276777 79960 -1 777
779 0 472721 276845 80120 -1 778
780 0 472769 276877 80160 -1 779
781 0 472861 276885 80280 -1 780
782 0 472929 276905 80360 -1 781
783 0 473081 276889 80480 -1 782
784 0 473201 276893 80600 -1 783
785 0 473333 276889 80720 -1 784
786 0 473401 276841 80840 -1 785
787 0 473481 276829 80960 -1 786
788 0 473609 276789 81120 -1 787
789 0 473713 276693 81280 -1 788
790 0 473869 276649 81400 -1 789
791 0 473989 276569 81520 -1 790
792 0 474049 276445 81640 -1 791
793 0 474137 276353 81800 -1 792
794 0 474165 276273 81920 -1 793
795 0 474369 276217 82040 -1 794
796 0 474485 276109 82160 -1 795
797 0 474417 276065 82240 -1 796
798 0 474565 275829 82320 -1 797
799 0 474649 275717 82400 -1 798
800 0 474745 275525 82480 -1 799
801 0 474753 275157 82560 -1 800
802 0 474845 274869 82440 -1 801
803 0 474801 274977 82320 -1 802
804 0 474751 275107 82600 -1 801
805 0 474749 275057 82640 -1 804
806 0 474737 275053 82680 -1 805
807 0 474689 274969 82760 -1 806
808 0 474663 274905 82800 -1 807
809 0 474637 274841 82840 -1 808
810 0 474401 274625 82920 -1 809
811 0 474277 274429 83000 -1 810
812 0 474205 274301 83080 -1 811
813 0 474121 274229 83160 -1 812
814 0 473765 274057 83240 -1 813
815 0 473629 274001 83320 -1 814
816 0 473546.34 273923.66 83400 -1 815
817 0 473505 273885 83440 -1 816
818 0 473129 273793 83520 -1 817
819 0 473097 273789 83560 -1 818
820 0 473065 273785 83600 -1 819
821 0 472969 273741 83680 -1 820
822 0 472789 273569 83760 -1 821
823 0 472639 273479 83800 -1 822
824 0 472489 273389 83840 -1 823
825 0 472403 273291 83880 -1 824
826 0 472317 273193 83920 -1 825
827 0 472293 273153 84000 -1 826
828 0 472137 273053 84080 -1 827
829 0 471997 272961 84160 -1 828
830 0 472041 272873 84240 -1 829
831 0 471801 272753 84320 -1 830
832 0 471741 272673 84400 -1 831
833 0 471729 272645 84440 -1 832
834 0 471669 272497 84520 -1 833
835 0 470885 271997 84600 -1 834
836 0 470312.7 271696.12 84600 -1 835
837 0 470326.62 271505.94 84600 -1 836
838 0 470324.12 271545.06 84640 -1 837
839 0 470285.5 271530.56 84680 -1 838
840 0 470669 272017 84680 -1 835
841 0 470561 271965 84800 -1 840
842 0 470325 271989 84960 -1 841
843 0 470017 272061 85080 -1 842
844 0 469777 272149 85160 -1 843
845 0 469553 272233 85240 -1 844
846 0 469389 272233 85320 -1 845
847 0 469157 272345 85400 -1 846
848 0 468649 272421 85480 -1 847
849 0 468537 272345 85560 -1 848
850 0 468445 272329 85640 -1 849
851 0 468389 272297 85720 -1 850
852 0 468293 272277 85760 -1 851
853 0 468357 272437 85880 -1 852
854 0 468273 272493 85920 -1 853
855 0 468273 272517 85960 -1 854
856 0 469071.38 272010.47 85960 -1 855
857 0 469073.72 271956.88 86040 -1 856
858 0 469043.25 271965.38 86080 -1 857
859 0 469039.44 271991.44 86120 -1 858
860 0 469030 271935.28 86160 -1 859
861 0 468181 272521 86080 -1 855
862 0 467957 272373 86240 -1 861
863 0 467841 272237 86360 -1 862
864 0 467753 272117 86480 -1 863
865 0 467629 272077 86600 -1 864
866 0 467561 272005 86720 -1 865
867 0 467481 271913 86840 -1 866
868 0 467409 271769 86920 -1 867
869 0 467153 271529 87000 -1 868
870 0 466813 271305 87160 -1 869
871 0 466285 271065 87280 -1 870
872 0 465517 270801 87360 -1 871
873 0 465441 270665 87480 -1 872
874 0 465253 270585 87600 -1 873
875 0 464801 270341 87760 -1 874
876 0 464301 269717 87840 -1 875
877 0 463909 269073 87920 -1 876
878 0 463849 269041 87840 -1 877
879 0 463753 269049 87760 -1 878
880 0 463621 269057 87680 -1 879
881 0 463460.94 269123 87600 -1 880
882 0 463479.44 269197.44 87520 -1 881
883 0 463510.47 269227.94 87480 -1 882
884 0 464061 268929 88000 -1 877
885 0 464197 268653 88080 -1 884
886 0 464317 268573 88160 -1 885
887 0 464269 268521 88240 -1 886
888 0 464181 268441 88320 -1 887
889 0 464185 268413 88400 -1 888
890 0 464237 268397 88480 -1 889
891 0 464267.25 268222.28 88480 -1 890
892 0 464263.7 268068.5 88560 -1 891
893 0 464239.16 267973.47 88600 -1 892
894 0 464749 267725 88320 -1 888
895 0 464937 267513 88360 -1 894
896 0 465353 266717 88440 -1 895
897 0 465389 266841 88320 -1 896
898 0 465381 266881 88200 -1 897
899 0 465429 267005 88120 -1 898
900 0 465681 267105 88000 -1 899
901 0 465709 267097 87920 -1 900
902 0 465001 267057 88080 -1 898
903 0 464965 267145 88000 -1 902
904 0 464865 267225 87920 -1 903
905 0 464893 267345 87840 -1 904
906 0 464825 267421 87760 -1 905
907 0 464795 267425 87720 -1 906
908 0 464765 267429 87680 -1 907
909 0 464758.44 267448.84 87640 -1 908
910 0 464718.78 267568.12 87400 -1 909
911 0 465441 266453 88560 -1 896
912 0 465439 266263 88600 -1 911
913 0 465437 266073 88640 -1 912
914 0 465273 266765 88760 -1 913
915 0 465401 266697 88880 -1 914
916 0 465525 266621 89000 -1 915
917 0 465601 266737 89080 -1 916
918 0 465641 266901 89120 -1 917
919 0 465764.97 267328.7 89080 -1 918
920 0 465771.25 267353.7 89160 -1 919
921 0 465775 267355.97 89280 -1 920
922 0 465766.44 267298.25 89400 -1 921
923 0 465782.38 267277.06 89560 -1 922
924 0 465921.94 267289.1 89600 -1 923
925 0 465951.7 267350.28 89680 -1 924
926 0 467013 271477 87120 -1 869
927 0 466909 271477 87240 -1 926
928 0 466925 271465 87320 -1 927
929 0 466857 271381 87440 -1 928
930 0 466817 271221 87560 -1 929
931 0 466777 271181 87680 -1 930
932 0 466833 271153 87800 -1 931
933 0 466829 271095 87840 -1 932
934 0 466825 271037 87880 -1 933
935 0 466661.8 270866.6 88000 -1 934
936 0 467124.38 271334.75 88000 -1 935
937 0 467175.25 271258.7 88080 -1 936
938 0 467221 271129.97 88160 -1 937
939 0 467181.5 271065.47 88200 -1 938
940 0 467143.9 271049.5 88240 -1 939
941 0 466553 270753 88080 -1 935
942 0 466337 270517 88160 -1 941
943 0 466325 270425 88240 -1 942
944 0 466277 270249 88400 -1 943
945 0 466253 270069 88520 -1 944
946 0 466189 269753 88640 -1 945
947 0 472261 272981 84560 -1 834
948 0 472337 272945 84680 -1 947
949 0 472309 272925 84800 -1 948
950 0 472521 273025 84920 -1 949
951 0 472729 273145 85000 -1 950
952 0 472781 273225 85120 -1 951
953 0 472837 273245 85200 -1 952
954 0 472805 273377 85280 -1 953
955 0 472789 273441 85400 -1 954
956 0 472833 273477 85560 -1 955
957 0 472677 273517 85680 -1 956
958 0 472647.66 273565 85760 -1 957
959 0 472633 273589 85800 -1 958
960 0 472597 273633 85880 -1 959
961 0 472581 273677 85960 -1 960
962 0 472573 273657 86080 -1 961
963 0 472565 273613 86160 -1 962
964 0 472513 273589 86200 -1 963
965 0 472437 273549 86280 -1 964
966 0 472741 273585 86400 -1 965
967 0 472793 273603 86440 -1 966
968 0 472845 273621 86480 -1 967
969 0 472949 273629 86560 -1 968
970 0 472982.88 273507.88 86680 -1 969
971 0 472947.66 273445.84 86720 -1 970
972 0 472909.6 273409.25 86800 -1 971
973 0 472109 273421 86360 -1 965
974 0 471957 273357 86440 -1 973
975 0 471845 273313 86520 -1 974
976 0 471601 273281 86560 -1 975
977 0 471557 273257 86600 -1 976
978 0 473145 276005.16 74480 -1 217
979 0 473261 276053.16 74600 -1 978
980 0 473477 276025.16 74760 -1 979
981 0 473473 275853.16 74880 -1 980
982 0 473679 275713 74880 -1 981
983 0 473687 275577 74840 -1 982
984 0 474027 275381 74880 -1 983
985 0 473843 275133 74840 -1 984
986 0 473403 274493 74840 -1 985
987 0 473411 274404 74920 -1 986
988 0 473559.78 274749.34 75160 -1 987
989 0 473648.9 274455.94 75240 -1 988
990 0 473373 274389 74760 -1 986
991 0 473357 274269 74680 -1 990
992 0 473393 274213 74600 -1 991
993 0 473365 274141 74520 -1 992
994 0 473349 274017 74440 -1 993
995 0 473375 273969 74400 -1 994
996 0 473401 273921 74360 -1 995
997 0 473461 273901 74320 -1 996
998 0 473637 273813 74200 -1 997
999 0 473583.66 273839.66 74120 -1 998
1000 0 473557 273853 74080 -1 999
1001 0 473541 273877 74000 -1 1000
1002 0 473709 273929 73880 -1 1001
1003 0 473837 273889 73800 -1 1002
1004 0 473917 273865 73680 -1 1003
1005 0 474017 273897 73600 -1 1004
1006 0 473953 274009 73520 -1 1005
1007 0 474051.94 274177.8 73440 -1 1006
1008 0 474042.4 274215.12 73360 -1 1007
1009 0 474038.75 274299.44 73320 -1 1008
