# Supplementary material for: Connectomics Analysis Reveals First-, Second-, and Third-Order Thermosensory and Hygrosensory Neurons in the Adult Drosophila Brain
Source: Curr Biol. 2020 Aug 17;30(16):3167–3182.e4. doi: 10.1016/j.cub.2020.06.028 (PMC7443704; doi:10.1016/j.cub.2020.06.028)
Supplement: Data S1. Skeletons and Meshes, Related to STAR Methods — marin2020-skeletons contains files describing the morphology of each neuron in this study (in FAFB14 space, .swc format). glomeruli_meshes contains the glomerular meshes (in FAFB14 space, .stl format). neuropil_meshes contains the glomerular meshes (in FAFB14 space, .stl format). [file mmc5.zip › VP_SI/marin2020-skeletons/13599982.swc]

# SWC format file
# based on specifications at http://www.neuronland.org/NLMorphologyConverter/MorphologyFormats/SWC/Spec.html
# Created by nat::write.neuron.swc
# PointNo Label X Y Z Radius Parent 
1 0 586880 262656 58840 108 -1
2 0 586784 262656 58840 75 1
3 0 586528 262656 58800 120 2
4 0 586560 262816 58680 139 3
5 0 586688 263040 58640 60 4
6 0 586720 263232 58480 75 5
7 0 586816 263360 58280 98 6
8 0 586880 263424 58040 198 7
9 0 586976 263680 57960 156 8
10 0 586944 263744 57720 101 9
11 0 586976 263936 57520 60 10
12 0 587040 264128 57360 91 11
13 0 587136 264320 57200 91 12
14 0 587136 264544 57040 75 13
15 0 587168 264800 56960 140 14
16 0 587232 264992 56800 150 15
17 0 587392 265184 56640 175 16
18 0 587296 265440 56600 124 17
19 0 587232 265696 56520 150 18
20 0 587296 265856 56320 107 19
21 0 587296 266048 56120 137 20
22 0 587264 266272 55960 71 21
23 0 587200 266528 55960 102 22
24 0 587104 266752 55840 81 23
25 0 587072 266976 55680 60 24
26 0 586944 267200 55680 60 25
27 0 586816 267424 55680 90 26
28 0 586752 267680 55640 120 27
29 0 586720 267776 55560 157 28
30 0 586528 267968 55520 163 29
31 0 586272 268064 55440 102 30
32 0 586112 268192 55280 124 31
33 0 585920 268352 55160 136 32
34 0 585728 268544 55120 107 33
35 0 585568 268704 55000 102 34
36 0 585408 268896 54840 107 35
37 0 585248 269056 54680 86 36
38 0 585120 269248 54560 141 37
39 0 585024 269440 54400 108 38
40 0 584832 269568 54200 81 39
41 0 584576 269600 54200 81 40
42 0 584352 269728 54240 40 41
43 0 584096 269760 54240 101 42
44 0 584064 269760 54240 108 43
45 0 584064 269984 54080 122 44
46 0 584192 270176 53960 45 45
47 0 584352 270304 53760 148 46
48 0 584448 270528 53680 128 47
49 0 584352 270752 53600 107 48
50 0 584256 270944 53440 154 49
51 0 584224 271200 53360 172 50
52 0 584160 271456 53280 150 51
53 0 584096 271712 53240 131 52
54 0 584064 271968 53240 108 53
55 0 584064 272224 53280 96 54
56 0 583936 272448 53280 135 55
57 0 583872 272608 53080 104 56
58 0 583872 272864 53080 104 57
59 0 583840 273088 52960 102 58
60 0 583840 273312 52840 128 59
61 0 583840 273536 52720 102 60
62 0 583808 273792 52640 137 61
63 0 583936 273984 52520 124 62
64 0 583936 274240 52520 153 63
65 0 583904 274496 52520 153 64
66 0 583872 274752 52520 136 65
67 0 583872 275008 52560 160 66
68 0 583840 275264 52560 139 67
69 0 583744 275520 52600 136 68
70 0 583712 275776 52600 120 69
71 0 583648 276032 52640 120 70
72 0 583520 276192 52800 98 71
73 0 583456 276448 52880 136 72
74 0 583360 276704 52920 137 73
75 0 583296 276960 52920 137 74
76 0 583200 277184 53040 101 75
77 0 583072 277408 53200 131 76
78 0 583008 277664 53240 71 77
79 0 583008 277920 53240 96 78
80 0 583008 278176 53240 128 79
81 0 582848 278368 53320 86 80
82 0 582869 278713 53400 -1 81
83 0 582550 278828 53440 -1 82
84 0 582764 279015 53480 -1 83
85 0 582770 279023 53520 -1 84
86 0 582784 279008 53560 80 85
87 0 582656 279232 53600 80 86
88 0 582464 279424 53720 124 87
89 0 582400 279616 53880 178 88
90 0 582368 279872 53880 140 89
91 0 582240 280096 53920 153 90
92 0 582144 280352 53920 140 91
93 0 581920 280480 53960 150 92
94 0 581792 280736 53960 197 93
95 0 581792 280992 53960 204 94
96 0 581568 281152 53960 107 95
97 0 581376 281344 54000 166 96
98 0 581216 281568 54040 163 97
99 0 581056 281792 53960 153 98
100 0 581120 282048 53920 156 99
101 0 580992 282272 53920 140 100
102 0 580960 282528 53880 131 101
103 0 580864 282784 53920 160 102
104 0 580832 283040 53960 115 103
105 0 580800 283296 53960 131 104
106 0 580800 283552 54000 131 105
107 0 580832 283808 54000 150 106
108 0 580864 284064 54000 136 107
109 0 580992 284320 54000 150 108
110 0 581024 284576 53960 139 109
111 0 581120 284832 53920 136 110
112 0 581248 285088 53920 98 111
113 0 581344 285344 53920 91 112
114 0 581440 285600 53880 107 113
115 0 581440 285824 53760 124 114
116 0 581472 286080 53680 163 115
117 0 581536 286336 53640 160 116
118 0 581472 286592 53640 104 117
119 0 581536 286848 53640 128 118
120 0 581568 287072 53480 136 119
121 0 581600 287328 53400 120 120
122 0 581696 287584 53400 122 121
123 0 581760 287840 53280 104 122
124 0 581856 288096 53280 108 123
125 0 581920 288288 53120 90 124
126 0 582048 288480 52960 91 125
127 0 582080 288704 52840 115 126
128 0 582048 288928 52720 176 127
129 0 582144 289152 52560 139 128
130 0 582144 289376 52440 139 129
131 0 582208 289600 52320 128 130
132 0 582336 289760 52160 124 131
133 0 582368 289952 51960 75 132
134 0 582528 290144 51840 140 133
135 0 582656 290304 51680 150 134
136 0 582784 290464 51480 156 135
137 0 582912 290624 51280 137 136
138 0 583040 290784 51120 115 137
139 0 583200 290944 51000 136 138
140 0 583296 291104 50800 135 139
141 0 583456 291200 50560 115 140
142 0 583552 291328 50360 108 141
143 0 583680 291456 50120 115 142
144 0 583744 291584 49880 135 143
145 0 583840 291680 49640 115 144
146 0 583904 291776 49400 134 145
147 0 584032 291808 49160 81 146
148 0 584014 291782 49080 -1 147
149 0 583972 291793 49000 -1 148
150 0 583992 291763 48960 -1 149
151 0 583999 291646 48880 -1 150
152 0 583869 291185 48840 -1 151
153 0 583626 291529 48800 -1 152
154 0 583623 291516 48760 -1 153
155 0 583708 291499 48720 -1 154
156 0 583840 291430 48640 -1 155
157 0 583933 291406 48600 -1 156
158 0 584015 291395 48560 -1 157
159 0 584080 291348 48520 -1 158
160 0 584115 291329 48480 -1 159
161 0 584191 291325 48440 -1 160
162 0 584282 291297 48360 -1 161
163 0 584352 291232 48280 60 162
164 0 584480 291136 48200 40 163
165 0 584544 290944 48040 51 164
166 0 584704 291104 47880 120 165
167 0 584832 291264 47720 115 166
168 0 585056 291296 47600 120 167
169 0 585120 291296 47320 75 168
170 0 585184 291360 47080 120 169
171 0 585216 291456 46840 128 170
172 0 585344 291456 46600 143 171
173 0 585344 291488 46320 181 172
174 0 585504 291584 46120 75 173
175 0 585728 291616 45960 136 174
176 0 585984 291680 45920 81 175
177 0 586144 291712 45720 98 176
178 0 586304 291648 45520 108 177
179 0 586368 291520 45280 96 178
180 0 586400 291424 45040 128 179
181 0 586560 291360 44840 115 180
182 0 586720 291296 44640 108 181
183 0 586880 291232 44400 164 182
184 0 586944 291200 44160 148 183
185 0 587104 291232 43920 137 184
186 0 587232 291168 43680 96 185
187 0 587392 291264 43480 98 186
188 0 587552 291328 43280 107 187
189 0 587744 291424 43120 148 188
190 0 587840 291392 42880 98 189
191 0 587968 291520 42680 141 190
192 0 588128 291680 42480 104 191
193 0 588224 291904 42320 102 192
194 0 588352 292096 42160 98 193
195 0 588448 292288 42000 86 194
196 0 588512 292512 41880 86 195
197 0 588640 292736 41760 80 196
198 0 588736 292864 41520 64 197
199 0 588864 292704 41360 102 198
200 0 588960 292512 41200 102 199
201 0 589088 292320 41040 104 200
202 0 589088 292096 40840 120 201
203 0 589184 291904 40640 104 202
204 0 589216 291744 40400 122 203
205 0 589312 291616 40200 143 204
206 0 589344 291456 39960 96 205
207 0 589440 291392 39720 107 206
208 0 589568 291392 39480 124 207
209 0 589728 291328 39280 131 208
210 0 589856 291264 39040 101 209
211 0 589984 291232 38800 96 210
212 0 590176 291200 38600 101 211
213 0 590336 291200 38400 104 212
214 0 590496 291168 38200 98 213
215 0 590656 291072 38000 124 214
216 0 590816 290944 37800 150 215
217 0 590912 290688 37720 60 216
218 0 590976 290528 37520 64 217
219 0 590976 290272 37400 32 218
220 0 590976 290016 37360 40 219
221 0 590816 289888 37200 40 220
222 0 590560 289952 37200 40 221
223 0 590560 289696 37120 45 222
224 0 590688 289504 37000 75 223
225 0 590880 289376 36880 120 224
226 0 591040 289568 36720 40 225
227 0 591744 290240 36440 32 226
228 0 591712 290240 36400 32 227
229 0 591744 290240 36120 51 228
230 0 591904 290272 35880 122 229
231 0 591968 290336 35600 128 230
232 0 592000 290272 35360 96 231
233 0 592160 290176 35160 102 232
234 0 592224 290048 34920 101 233
235 0 592224 289952 34680 96 234
236 0 592224 289856 34440 64 235
237 0 592256 289824 34160 96 236
238 0 592256 289824 33880 96 237
239 0 592224 289824 33600 137 238
240 0 592192 289824 33320 137 239
241 0 592192 289856 33040 140 240
242 0 592224 289856 32760 122 241
243 0 592352 289632 32640 128 242
244 0 592480 289600 32400 164 243
245 0 592640 289568 32200 115 244
246 0 592800 289696 32040 75 245
247 0 592896 289824 31800 98 246
248 0 593088 289856 31640 32 247
249 0 593093 289792 31600 -1 248
250 0 593213 289768 31520 -1 249
251 0 593376 289728 31440 81 250
252 0 593120 289632 31400 45 251
253 0 593280 289696 31160 32 252
254 0 593408 289792 30960 32 253
255 0 593504 289856 30920 32 254
256 0 593568 290048 30960 32 255
257 0 593664 290176 30760 64 256
258 0 593792 290336 30560 71 257
259 0 593920 290528 30400 71 258
260 0 593984 290688 30200 71 259
261 0 594080 290880 30040 75 260
262 0 594240 291008 29880 98 261
263 0 594272 291040 29840 102 262
264 0 594359 291124 29760 -1 263
265 0 594356 291096 29640 -1 264
266 0 594351 291068 29480 -1 265
267 0 594341 291001 29400 -1 266
268 0 594333 290948 29280 -1 267
269 0 594329 290917 29160 -1 268
270 0 594318 290898 29040 -1 269
271 0 594357 290883 28920 -1 270
272 0 594258 290870 28800 -1 271
273 0 594241 290815 28680 -1 272
274 0 594324 290757 28520 -1 273
275 0 594428 290673 28360 -1 274
276 0 594426 290595 28200 -1 275
277 0 594400 290517 28040 -1 276
278 0 594389 290443 27880 -1 277
279 0 594395 290418 27720 -1 278
280 0 594240 290464 27560 90 279
281 0 594208 290624 27360 51 280
282 0 594080 290784 27200 60 281
283 0 593952 290976 27000 40 282
284 0 593920 291072 26960 51 283
285 0 594016 291136 26760 120 284
286 0 593856 291296 26640 124 285
287 0 593664 291488 26520 102 286
288 0 593600 291712 26360 75 287
289 0 593536 291968 26240 51 288
290 0 593600 292192 26080 51 289
291 0 593632 292384 25920 51 290
292 0 593504 292576 25800 51 291
293 0 593312 292736 25640 45 292
294 0 593280 292768 25600 45 293
295 0 593184 292896 25480 40 294
296 0 593056 293056 25320 51 295
297 0 592896 293152 25120 75 296
298 0 592832 293248 24880 64 297
299 0 592832 293280 24760 64 298
300 0 592988 293285 24680 -1 299
301 0 592992 293251 24560 -1 300
302 0 592910 293180 24440 -1 301
303 0 592864 293088 24360 51 302
304 0 592800 293024 24240 32 303
305 0 592800 292832 24040 32 304
306 0 592832 292640 23840 80 305
307 0 593088 292576 23840 75 306
308 0 593184 292352 23720 75 307
309 0 593216 292128 23560 71 308
310 0 593408 291968 23440 75 309
311 0 593568 291808 23320 81 310
312 0 593824 291712 23280 90 311
313 0 593984 291584 23120 90 312
314 0 594240 291520 23120 75 313
315 0 594464 291424 23000 75 314
316 0 594720 291456 22920 32 315
317 0 593408 292896 25360 32 295
318 0 593632 292864 25240 32 317
319 0 593632 292864 25160 32 318
320 0 593088 292640 25760 32 294
321 0 593056 292608 25800 40 320
322 0 594272 291104 26840 102 285
323 0 593312 289824 31640 45 248
324 0 592032 290016 34640 45 235
325 0 591840 290144 34760 60 324
326 0 582624 278528 53360 60 81
327 0 582592 278592 53360 51 326
328 0 583840 269664 54400 96 44
329 0 583680 269536 54600 71 328
330 0 583520 269376 54800 64 329
331 0 583328 269280 55000 75 330
332 0 583104 269280 55160 80 331
333 0 582880 269280 55360 86 332
334 0 582656 269216 55520 80 333
335 0 582432 269216 55680 51 334
336 0 582240 269184 55840 45 335
337 0 582016 269152 56000 60 336
338 0 581760 269088 56080 40 337
339 0 581504 269024 56160 81 338
340 0 581376 268896 56360 60 339
341 0 581152 268896 56480 75 340
342 0 580928 268896 56640 40 341
343 0 580672 268928 56560 64 342
344 0 580416 269024 56560 86 343
345 0 580192 269152 56520 178 344
346 0 579968 269248 56440 175 345
347 0 579712 269152 56480 156 346
348 0 579488 269056 56600 137 347
349 0 579328 268864 56680 120 348
350 0 579136 268640 56680 128 349
351 0 578944 268448 56600 71 350
352 0 578720 268288 56520 71 351
353 0 578528 268192 56360 104 352
354 0 578304 268064 56240 115 353
355 0 578176 267808 56160 60 354
356 0 578016 267648 56000 98 355
357 0 577760 267584 56000 60 356
358 0 577536 267488 56160 75 357
359 0 577344 267424 56320 60 358
360 0 577152 267328 56520 60 359
361 0 576992 267200 56680 51 360
362 0 576768 267072 56840 45 361
363 0 576608 266976 57040 45 362
364 0 576384 266880 57120 86 363
365 0 576192 266784 57280 64 364
366 0 576160 266752 57320 45 365
367 0 576033 266730 57360 -1 366
368 0 575960 266747 57400 -1 367
369 0 575911 266746 57440 -1 368
370 0 575840 266720 57480 32 369
371 0 575680 266752 57680 60 370
372 0 575488 266752 57880 75 371
373 0 575424 266816 58120 81 372
374 0 575328 266912 58360 80 373
375 0 575232 267072 58560 64 374
376 0 575136 267232 58760 32 375
377 0 575104 267424 58960 136 376
378 0 575136 267520 59000 124 377
379 0 575264 267744 59000 51 378
380 0 575360 267968 59080 81 379
381 0 575392 268224 59160 75 380
382 0 575520 268416 59320 128 381
383 0 575360 268576 59480 32 382
384 0 575200 268704 59640 32 383
385 0 575104 268896 59880 80 384
386 0 575616 268512 59400 98 382
387 0 575808 268640 59520 107 386
388 0 575808 268896 59560 80 387
389 0 575552 269024 59600 32 388
390 0 574880 267232 58960 64 377
391 0 574784 267008 59040 60 390
392 0 574560 266848 59040 128 391
393 0 574368 266784 58840 98 392
394 0 574400 266624 58640 51 393
395 0 574624 266624 58520 75 394
396 0 574880 266656 58440 81 395
397 0 575040 266848 58520 32 396
398 0 575008 266912 58680 32 397
399 0 578032 267667 55800 -1 356
400 0 578032 267613 55560 -1 399
401 0 578004 267544 55360 -1 400
402 0 578016 267506 55160 -1 401
403 0 578026 267505 55000 -1 402
404 0 577916 267450 54840 -1 403
405 0 577705 267446 54680 -1 404
406 0 577711 267497 54560 -1 405
407 0 577640 267579 54440 -1 406
408 0 577572 267617 54400 -1 407
409 0 577549 267673 54320 -1 408
410 0 577415.44 267743.3 54240 -1 409
411 0 577375.6 267812.56 54160 -1 410
412 0 577243.56 267865.38 54040 -1 411
413 0 577188.4 267923.9 53920 -1 412
414 0 577076.75 267951.22 53800 -1 413
415 0 576910.4 268025.12 53680 -1 414
416 0 576903.6 268065.88 53520 -1 415
417 0 576694.1 268091.03 53360 -1 416
418 0 576605.75 268150.12 53320 -1 417
419 0 576553.56 268212.38 53240 -1 418
420 0 576454.3 268206.8 53120 -1 419
421 0 576434 268243.56 53000 -1 420
422 0 576473.5 268259.97 52880 -1 421
423 0 576413.5 268275.66 52760 -1 422
424 0 576382.4 268225.3 52640 -1 423
425 0 576381.4 268226.3 52480 -1 424
426 0 576301.2 268227.2 52320 -1 425
427 0 576212.44 268232.62 52160 -1 426
428 0 576123.3 268345.1 52000 -1 427
429 0 576487.44 268132.8 51960 -1 428
430 0 576477.4 268122.5 51840 -1 429
431 0 576583.2 268105.94 51720 -1 430
432 0 576849.6 268074.25 51600 -1 431
433 0 577270.06 268158.88 51520 -1 432
434 0 577755.56 268228.7 51480 -1 433
435 0 577872.06 268117.88 51440 -1 434
436 0 577861.7 267823.7 51320 -1 435
437 0 577944.6 267758.44 51160 -1 436
438 0 578672.75 267674.3 51160 -1 437
439 0 579021.1 268070.75 51160 -1 438
440 0 578669.56 267637.53 51080 -1 438
441 0 578675.6 267611.75 51000 -1 440
442 0 578655.6 267645.25 50920 -1 441
443 0 578557.3 267947.53 50800 -1 442
444 0 578621.1 268060.12 50680 -1 443
445 0 578638.75 268058.28 50600 -1 444
446 0 578575.3 267892.34 50560 -1 445
447 0 578618.94 267888.56 50480 -1 446
448 0 578208.44 268180.03 50760 -1 443
449 0 577895.25 268198.2 50720 -1 448
450 0 577860.5 268181.9 50600 -1 449
451 0 578015 268171.5 50480 -1 450
452 0 578115 268178.88 50400 -1 451
453 0 578176.7 268207.75 50320 -1 452
454 0 577918.9 268545.28 51520 -1 434
455 0 577978.94 268752.1 51560 -1 454
456 0 577957.9 268864.44 51640 -1 455
457 0 577977 268891.3 51680 -1 456
458 0 578009.1 268983.84 51760 -1 457
459 0 578151.7 269282.12 51840 -1 458
460 0 575793.06 268496.2 51840 -1 428
461 0 575666.9 268577.56 51680 -1 460
462 0 575721.2 268677.47 51560 -1 461
463 0 575725.5 268782.06 51480 -1 462
464 0 575742.75 268874.56 51320 -1 463
465 0 575616.1 269072.4 51200 -1 464
466 0 575508.25 269113.3 51160 -1 465
467 0 575024.9 269353 51120 -1 466
468 0 574246.94 269286.47 51120 -1 467
469 0 574186.94 269320.3 51080 -1 468
470 0 573231.75 269637.06 51040 -1 469
471 0 572671.6 269890.88 51080 -1 470
472 0 572272.6 270466.25 51160 -1 471
473 0 571932.9 270579.62 51280 -1 472
474 0 571885.4 270630.6 51400 -1 473
475 0 571783.75 270590.88 51520 -1 474
476 0 571386.75 270693.3 51600 -1 475
477 0 570964.1 270598.88 51280 -1 473
478 0 570724.6 270753.2 51200 -1 477
479 0 570742.56 270782.94 51160 -1 478
480 0 572553.8 270221.56 51000 -1 471
481 0 571897.9 270627.5 51000 -1 480
482 0 572010 270813.7 50840 -1 481
483 0 572044.94 270841.06 50800 -1 482
484 0 571980.1 270840.06 50640 -1 483
485 0 586784 267840 55320 104 29
486 0 586784 267744 55080 128 485
487 0 586784 267648 54840 156 486
488 0 586816 267552 54600 51 487
489 0 586912 267392 54400 32 488
490 0 587072 267264 54280 32 489
491 0 587114 267301 54160 -1 490
492 0 587200 267232 54040 45 491
493 0 587360 267264 53840 32 492
494 0 587520 267200 53640 51 493
495 0 587776 267232 53520 51 494
496 0 587968 267296 53320 60 495
497 0 588160 267296 53240 32 496
498 0 588213 267274 53160 -1 497
499 0 588457 267212 53080 -1 498
500 0 588737 267124 53000 -1 499
501 0 588981 267092 52960 -1 500
502 0 589175 267191 52920 -1 501
503 0 589267 267227 52880 -1 502
504 0 589280 267168 52760 64 503
505 0 589440 267040 52760 60 504
506 0 589696 266976 52720 108 505
507 0 589888 266816 52600 71 506
508 0 590048 266592 52600 45 507
509 0 590208 266400 52480 102 508
510 0 590400 266496 52320 80 509
511 0 590450.06 266747.62 52200 81 510
512 0 590317.56 266847.44 52200 128 511
513 0 590208 266848 52120 51 512
514 0 590254.7 266795.2 52080 -1 513
515 0 590262.56 266731.8 52040 -1 514
516 0 590206 266770.22 52000 -1 515
517 0 586976 266912 56040 96 24
518 0 586848 267136 56120 51 517
519 0 586752 267296 56160 32 518
520 0 587520 265088 56720 104 17
521 0 587776 264960 56800 120 520
522 0 588000 264960 56680 81 521
523 0 588224 264992 56560 86 522
524 0 588480 264992 56560 150 523
525 0 588672 264896 56720 134 524
526 0 588928 264832 56760 60 525
527 0 589184 264800 56760 124 526
528 0 589408 264704 56840 98 527
529 0 589600 264512 56840 102 528
530 0 589824 264384 56880 150 529
531 0 590016 264256 57040 124 530
532 0 590272 264224 57040 86 531
533 0 590528 264160 57040 75 532
534 0 590784 264128 57040 51 533
535 0 591040 264096 57040 86 534
536 0 591296 264000 57040 108 535
537 0 591552 263968 56960 128 536
538 0 591776 263840 56920 60 537
539 0 591837 263864 56840 -1 538
540 0 592040 263844 56760 -1 539
541 0 592143 263807 56640 -1 540
542 0 592258 263832 56520 -1 541
543 0 592367 263741 56400 -1 542
544 0 592512 263776 56120 45 543
545 0 592672 263776 55920 32 544
546 0 592832 263648 55760 71 545
547 0 592864 263648 55600 71 546
548 0 592704 263552 55400 40 547
549 0 592544 263424 55200 64 548
550 0 592384 263360 55000 40 549
551 0 592160 263296 54880 81 550
552 0 591968 263264 54720 71 551
553 0 591776 263232 54560 75 552
554 0 591552 263264 54400 60 553
555 0 591360 263328 54240 71 554
556 0 591232 263392 54000 128 555
557 0 591104 263296 53800 124 556
558 0 590912 263168 53920 134 557
559 0 590656 263104 53880 80 558
560 0 590400 263200 53880 90 559
561 0 590144 263232 53840 136 560
562 0 589920 263104 53760 75 561
563 0 589728 262976 53640 60 562
564 0 589504 262816 53640 60 563
565 0 589344 262592 53600 81 564
566 0 589184 262464 53560 60 565
567 0 589051 262371 53520 -1 566
568 0 588707 262366 53480 -1 567
569 0 588301 262370 53440 -1 568
570 0 588321 262406 53400 -1 569
571 0 587744 262304 53360 64 570
572 0 587648 262368 53360 75 571
573 0 587424 262496 53280 75 572
574 0 587200 262656 53200 80 573
575 0 586976 262752 53120 32 574
576 0 586938 262780 53040 -1 575
577 0 586976 262784 52960 51 576
578 0 586816 262912 52800 75 577
579 0 586720 263008 52560 75 578
580 0 586560 263104 52360 75 579
581 0 586464 263264 52160 60 580
582 0 586336 263360 51920 75 581
583 0 586208 263392 51680 75 582
584 0 586048 263392 51480 98 583
585 0 585888 263360 51280 71 584
586 0 585696 263328 51120 51 585
587 0 585600 263328 51080 32 586
588 0 585649 263318 51000 -1 587
589 0 585628 263265 50920 -1 588
590 0 585622 263255 50880 -1 589
591 0 585689 263362 50840 -1 590
592 0 585630 263458 50760 -1 591
593 0 585589 263441 50600 -1 592
594 0 585152 263083 50560 60 593
595 0 585088 263040 50600 60 594
596 0 584864 262880 50640 45 595
597 0 584672 262688 50680 45 596
598 0 584480 262496 50800 32 597
599 0 584288 262304 50920 32 598
600 0 584096 262144 50960 51 599
601 0 583840 262112 51040 40 600
602 0 583831 262067 51080 -1 601
603 0 583801 262029 51160 -1 602
604 0 583840 261984 51200 51 603
605 0 583776 261920 51240 51 604
606 0 583584 261760 51320 86 605
607 0 583360 261600 51280 45 606
608 0 583168 261408 51400 75 607
609 0 582976 261216 51480 75 608
610 0 582848 260992 51520 80 609
611 0 582688 260832 51640 75 610
612 0 582496 260704 51760 40 611
613 0 582336 260512 51840 98 612
614 0 582080 260512 51800 60 613
615 0 581553.06 260212.78 51800 -1 614
616 0 580867.06 259722.81 51760 -1 615
617 0 580837.4 259682.03 51600 -1 616
618 0 580825.2 259655.84 51520 -1 617
619 0 580885 259399 51840 -1 616
620 0 580893.6 259237.19 51880 -1 619
621 0 580962.4 258921.45 51920 -1 620
622 0 580977.25 258610.88 51960 -1 621
623 0 580896.9 258508.58 52160 -1 622
624 0 580237.4 259069.84 51840 -1 619
625 0 580130.9 259042.38 52000 -1 624
626 0 585280 263168 50480 60 594
627 0 585312 263328 50240 45 626
628 0 585440 263520 50120 60 627
629 0 585504 263552 50080 45 628
630 0 585856 263488 50720 32 592
631 0 585856 263520 50440 51 630
632 0 585888 263584 50200 60 631
633 0 585888 263584 49920 71 632
634 0 585856 263648 49680 60 633
635 0 585984 263648 49440 45 634
636 0 586208 263680 49240 40 635
637 0 586272 263520 49040 45 636
638 0 586340 263452 48960 -1 637
639 0 586437 263268 48880 -1 638
640 0 586503 263047 48800 -1 639
641 0 586583 262948 48720 -1 640
642 0 586606 262875 48640 -1 641
643 0 586722 262785 48560 -1 642
644 0 586829 262656 48480 -1 643
645 0 586908 262549 48400 -1 644
646 0 587000 262445 48320 -1 645
647 0 587083 262382 48240 -1 646
648 0 587088.6 262352.38 48200 -1 647
649 0 587082.8 262159.06 48160 -1 648
650 0 587044.6 261928.08 48080 -1 649
651 0 587056.6 261837.95 48040 -1 650
652 0 586944.25 261784.67 48000 -1 651
653 0 586825.4 261713.39 47960 -1 652
654 0 587150.94 261799.77 47920 -1 653
655 0 587526.44 261908.69 47880 -1 654
656 0 587536.9 261871.9 47840 -1 655
657 0 587576 261805.19 47800 -1 656
658 0 587746.75 261553.67 47760 -1 657
659 0 588970.1 260682.23 47720 -1 658
660 0 587879.5 261624.72 47680 -1 659
661 0 587833.9 261548.94 47600 -1 660
662 0 588050.1 260829.2 47560 -1 661
663 0 588102.3 260411.92 47520 -1 662
664 0 588128.94 260029.33 47440 -1 663
665 0 588017 260022.11 47600 -1 664
666 0 588022.1 259968.03 47640 -1 665
667 0 588179.5 259868.69 47680 -1 666
668 0 589675.1 258649.17 47720 -1 667
669 0 587925.9 259754.23 47760 -1 668
670 0 587736.9 259852.42 47800 -1 669
671 0 587679.7 259784.38 47840 -1 670
672 0 587630.8 259728.17 47880 -1 671
673 0 587312.4 259568.84 47920 -1 672
674 0 586958.75 259409.98 47960 -1 673
675 0 587036.6 259403.89 48000 -1 674
676 0 587156.9 259399.89 48040 -1 675
677 0 587108.5 259508.3 48160 -1 676
678 0 587217.5 259442.53 48280 -1 677
679 0 588112 259923.69 47400 -1 664
680 0 588145.1 259824.72 47320 -1 679
681 0 588259.25 259733.36 47240 -1 680
682 0 588354.2 259602.19 47120 -1 681
683 0 588444.9 259544.62 47040 -1 682
684 0 588624 259397.55 46960 -1 683
685 0 588948.56 258952.75 47000 -1 684
686 0 588989.25 258747 47040 -1 685
687 0 588973.06 258598.02 47120 -1 686
688 0 589093.9 258297.77 47240 -1 687
689 0 589124.5 258210.17 47320 -1 688
690 0 588563.75 259552.75 46840 -1 684
691 0 588611.75 259672.48 46760 -1 690
692 0 588643.8 259724 46680 -1 691
693 0 588780.6 259841.56 46600 -1 692
694 0 589310.9 260239.81 46600 -1 693
695 0 589505.5 260516.42 46520 -1 694
696 0 589645.8 260612.98 46480 -1 695
697 0 589755.75 260762.47 46440 -1 696
698 0 589767.4 260888.64 46360 -1 697
699 0 589839.2 261085.56 46320 -1 698
700 0 589986.06 261255.75 46240 -1 699
701 0 590227.75 261537.95 46160 -1 700
702 0 590370.2 261730.92 46080 -1 701
703 0 590689.2 262154.3 46000 -1 702
704 0 590868.25 262314.88 45920 -1 703
705 0 590919.2 262375 45800 -1 704
706 0 590936.9 262472.34 45720 -1 705
707 0 590888.4 262565.56 45640 -1 706
708 0 590918.5 262662 45560 -1 707
709 0 590839.3 263007.06 45480 -1 708
710 0 590800.9 263137.75 45440 -1 709
711 0 590815.2 263277 45280 -1 710
712 0 590904.5 263687.7 45200 -1 711
713 0 590826.6 263885.06 45160 -1 712
714 0 590870.8 263892.38 45080 -1 713
715 0 591092.94 263139.3 45200 -1 711
716 0 591143.75 263026.25 45120 -1 715
717 0 591149.9 263011.5 45040 -1 716
718 0 591176.9 263017.8 45000 -1 717
719 0 593120 263648 55600 45 547
720 0 593376 263552 55640 32 719
721 0 593504 263552 55640 32 720
722 0 593870 263177 55640 -1 721
723 0 594154 263017 55600 -1 722
724 0 594315 262996 55520 -1 723
725 0 594456 262855 55480 -1 724
726 0 594521 262827 55400 -1 725
727 0 594577 262793 55320 -1 726
728 0 594745 262765 55240 -1 727
729 0 594908 262694 55160 -1 728
730 0 595046 262575 55080 -1 729
731 0 595146 262339 55000 -1 730
732 0 595356 262106 54840 -1 731
733 0 595460 261997 54760 -1 732
734 0 595522 261899 54720 -1 733
735 0 595952 261674 54680 -1 734
736 0 596224 261152 54720 134 735
737 0 596064 260960 54680 128 736
738 0 596032 260704 54640 124 737
739 0 596128 260544 54840 124 738
740 0 596192 260512 55080 115 739
741 0 596224 260512 55360 124 740
742 0 596096 260480 55600 135 741
743 0 596096 260384 55840 139 742
744 0 596224 260224 56000 140 743
745 0 596384 260032 56120 98 744
746 0 596409.6 259955.2 56200 99 745
747 0 596448 259840 56320 102 746
748 0 596428.8 259744 56440 99 747
749 0 596416 259680 56520 98 748
750 0 596224 259776 56680 71 749
751 0 596032 259936 56720 45 750
752 0 595840 260128 56760 40 751
753 0 595904.94 260210.75 56680 36 752
754 0 595840 260288 56560 32 753
755 0 595920.6 260338.58 56520 32 754
756 0 596256 261088 54960 91 736
757 0 596096 260992 55160 40 756
758 0 592320 263584 56120 32 544
759 0 592128 263744 56040 120 758
760 0 586368 262432 58800 51 3
761 0 586336 262176 58800 51 760
762 0 586144 261952 58800 75 761
763 0 585952 261760 58800 60 762
764 0 585792 261600 59000 90 763
765 0 585728 261376 59120 75 764
766 0 585728 261120 59240 40 765
767 0 585632 260864 59280 60 766
768 0 585440 260640 59280 80 767
769 0 585248 260448 59280 80 768
770 0 585056 260256 59240 98 769
771 0 584864 260096 59160 98 770
772 0 584704 259904 59080 102 771
773 0 584640 259648 59040 107 772
774 0 584512 259424 59000 107 773
775 0 584352 259200 58960 107 774
776 0 584224 258944 58880 98 775
777 0 584064 258720 58840 150 776
778 0 583936 258464 58840 102 777
779 0 583840 258208 58800 96 778
780 0 583872 257952 58720 120 779
781 0 584000 257728 58680 139 780
782 0 584032 257472 58720 40 781
783 0 584064 257248 58600 60 782
784 0 584179 257164 58480 -1 783
785 0 584192 257088 58400 60 784
786 0 584352 256896 58280 32 785
787 0 584448 256672 58160 51 786
788 0 584544 256416 58160 120 787
789 0 584608 256160 58080 163 788
790 0 584736 255968 57960 124 789
791 0 584928 255776 58000 101 790
792 0 585120 255616 57920 71 791
793 0 585248 255456 57760 51 792
794 0 585440 255264 57680 75 793
795 0 585600 255072 57560 80 794
796 0 585728 254848 57520 75 795
797 0 585920 254624 57520 102 796
798 0 586112 254432 57480 141 797
799 0 586336 254336 57360 137 798
800 0 586496 254272 57160 104 799
801 0 586688 254176 56960 71 800
802 0 586912 254112 56840 98 801
803 0 587168 254080 56720 81 802
804 0 587424 254048 56680 96 803
805 0 587680 254080 56560 98 804
806 0 587936 254080 56440 81 805
807 0 588128 254048 56280 107 806
808 0 588384 254112 56280 120 807
809 0 588608 253984 56240 75 808
810 0 588832 253920 56120 101 809
811 0 589056 253792 56040 81 810
812 0 589312 253760 56000 81 811
813 0 589568 253824 55920 139 812
814 0 589824 253824 55840 120 813
815 0 590048 253760 55680 91 814
816 0 590144 253696 55640 45 815
817 0 590368 253696 55640 67 816
818 0 590432 253632 55600 64 817
819 0 590592 253408 55480 98 818
820 0 590816 253376 55320 75 819
821 0 591040 253440 55200 96 820
822 0 591296 253440 55120 80 821
823 0 591552 253440 55040 40 822
824 0 591584 253408 54760 32 823
825 0 591648 253216 54600 51 824
826 0 591872 253184 54480 75 825
827 0 592128 253216 54480 98 826
828 0 592384 253184 54400 156 827
829 0 592576 253152 54200 115 828
830 0 592832 253152 54160 124 829
831 0 593056 253152 54000 141 830
832 0 593280 252992 54000 135 831
833 0 593312 252768 53880 156 832
834 0 593216 252768 53800 128 833
835 0 593120 252832 53560 160 834
836 0 593184 252864 53320 137 835
837 0 593408 252864 53200 150 836
838 0 593536 252768 53120 108 837
839 0 593792 252800 53080 98 838
840 0 593952 252768 52840 101 839
841 0 594144 252832 52640 86 840
842 0 594336 252896 52480 80 841
843 0 594496 252896 52280 51 842
844 0 594656 252896 52080 60 843
845 0 594880 252896 51920 60 844
846 0 595104 252864 51760 80 845
847 0 595264 252800 51520 96 846
848 0 595424 252768 51280 75 847
849 0 595616 252736 51080 75 848
850 0 595808 252768 50920 71 849
851 0 595936 252960 50720 60 850
852 0 596096 253120 50560 96 851
853 0 596160 253280 50360 137 852
854 0 596160 253440 50160 154 853
855 0 596064 253504 49920 51 854
856 0 596096 253504 49640 108 855
857 0 596224 253568 49400 120 856
858 0 596352 253568 49160 64 857
859 0 596425 253732 49000 -1 858
860 0 596421 253650 48920 -1 859
861 0 596422 253649 48880 -1 860
862 0 596160 253184 48840 102 861
863 0 596416 253152 48720 157 862
864 0 596640 253120 48520 160 863
865 0 596864 253152 48400 135 864
866 0 597120 253088 48280 86 865
867 0 597216 252864 48160 51 866
868 0 597367 252670 48080 -1 867
869 0 597516 252358 48000 -1 868
870 0 597811.75 252535.4 47880 -1 869
871 0 598037 252278 47720 -1 870
872 0 598019.9 252386.39 47600 -1 871
873 0 597918 252155 47000 -1 872
874 0 598048 251904 46680 102 873
875 0 598144 251904 46680 139 874
876 0 598112 251744 46480 86 875
877 0 598112 251552 46280 91 876
878 0 598208 251584 46040 120 877
879 0 598272 251392 45840 81 878
880 0 598272 251136 45800 120 879
881 0 598144 250944 45640 91 880
882 0 598048 250720 45520 107 881
883 0 598113.25 250581.78 45360 45 882
884 0 598198.1 250443.62 45240 -1 883
885 0 598248.3 250379.27 45120 -1 884
886 0 598381.94 250200.17 45000 -1 885
887 0 598567.75 250024.48 44880 -1 886
888 0 598635.6 249927.66 44800 -1 887
889 0 598735.5 249831.6 44720 -1 888
890 0 598770 249750.05 44600 -1 889
891 0 598900.75 249600.02 44520 -1 890
892 0 598887 249543.8 44400 -1 891
893 0 598909.06 249452.53 44280 -1 892
894 0 598933.7 249350.83 44160 -1 893
895 0 598915 249232.97 44040 -1 894
896 0 598894.25 249111.62 43920 -1 895
897 0 598792.94 248989.2 43840 -1 896
898 0 598629.1 248710.6 43760 -1 897
899 0 598539.3 248520.94 43680 -1 898
900 0 598457.56 248402.03 43600 -1 899
901 0 598295.44 248222.08 43480 -1 900
902 0 598231.94 248090.72 43360 -1 901
903 0 598017 247909.9 43240 -1 902
904 0 597407.9 247671.33 43200 -1 903
905 0 596709.6 247413.4 43240 -1 904
906 0 596234.06 247177.39 43280 -1 905
907 0 596102.2 246992.7 43160 -1 906
908 0 596072.5 246939.72 43000 -1 907
909 0 595975.7 246847.31 42920 -1 908
910 0 595826.8 246705.72 42800 -1 909
911 0 595762.5 246590.89 42640 -1 910
912 0 595734.4 246548.16 42480 -1 911
913 0 595722.2 246475.44 42280 -1 912
914 0 595744 246388.78 42080 -1 913
915 0 595764.3 246296.67 41880 -1 914
916 0 595795.8 246193.2 41720 -1 915
917 0 595784.4 246063.98 41520 -1 916
918 0 595675 245922.08 41360 -1 917
919 0 595638.5 245912.4 41320 -1 918
920 0 595646 245650.58 41160 -1 919
921 0 595590.25 245492.1 41000 -1 920
922 0 595580.25 245409.02 40840 -1 921
923 0 595303.56 245129.48 40840 -1 922
924 0 595188.4 244911.62 40760 -1 923
925 0 595039.4 244804.17 40640 -1 924
926 0 594821.56 244680.9 40520 -1 925
927 0 594718.6 244720.53 40400 -1 926
928 0 594596.5 244688.33 40240 -1 927
929 0 594563.06 244630.6 40080 -1 928
930 0 594572.5 244580.44 39920 -1 929
931 0 594547.25 244567.33 39720 -1 930
932 0 594467.3 244568.64 39520 -1 931
933 0 594451.44 244559.28 39320 -1 932
934 0 594485.5 244545.05 39280 -1 933
935 0 594499.2 244562.6 39120 -1 934
936 0 594522.3 244562.44 39080 -1 935
937 0 594490.9 244567.72 39000 -1 936
938 0 594231.94 244711.06 38760 -1 937
939 0 594151.1 244798.4 38600 -1 938
940 0 594153.25 244758.25 38480 -1 939
941 0 594153.56 244745.38 38440 -1 940
942 0 594138.5 244661.2 38240 -1 941
943 0 594165.4 244849.05 38080 -1 942
944 0 594156.94 244842.6 38040 -1 943
945 0 594152.25 244858.98 37880 -1 944
946 0 594179 244958.98 37720 -1 945
947 0 594176.75 244843.33 37600 -1 946
948 0 594044.3 244778.23 37480 -1 947
949 0 593660.4 244679.34 37320 -1 948
950 0 593425.75 244584.42 37240 -1 949
951 0 593308.1 244576.12 37200 -1 950
952 0 593189.2 244456.81 37160 -1 951
953 0 593039.75 244368.22 37120 -1 952
954 0 592865.75 244283.77 37080 -1 953
955 0 592718.44 244198 37040 -1 954
956 0 592535.3 244051.11 37000 -1 955
957 0 592288.6 243839.02 36960 -1 956
958 0 590829.4 242513.42 36920 -1 957
959 0 592083.56 243651.33 36880 -1 958
960 0 592475.4 244002.9 36840 -1 959
961 0 592752.75 244183.36 36800 -1 960
962 0 592836.9 244232.42 36760 -1 961
963 0 593000.94 244305.58 36680 -1 962
964 0 593157.9 244389.56 36600 -1 963
965 0 593322 244401.08 36520 -1 964
966 0 593441.7 244400.28 36440 -1 965
967 0 593447.06 244370.77 36360 -1 966
968 0 593450.75 244382.8 36240 -1 967
969 0 593437.1 244360.17 36040 -1 968
970 0 593425.75 244314.6 35920 -1 969
971 0 593432.75 244272.66 35840 -1 970
972 0 593455.1 244263.97 35680 -1 971
973 0 593469 244262.67 35520 -1 972
974 0 593361.6 244166.11 35360 -1 973
975 0 593397.5 244125.86 35240 -1 974
976 0 593192.1 243883.03 35200 -1 975
977 0 593095.1 243443.5 35160 -1 976
978 0 593177.3 243391.25 35120 -1 977
979 0 593148.9 243138.19 35080 -1 978
980 0 592974.94 242689.64 35040 -1 979
981 0 592931.2 242281.9 35080 -1 980
982 0 592906.94 242111.27 35120 -1 981
983 0 592820.44 241847.23 35280 -1 982
984 0 592902.4 241588.22 35440 -1 983
985 0 593008 241298 35520 -1 984
986 0 593060.9 241153.39 35560 -1 985
987 0 593119.1 241103.19 35640 -1 986
988 0 593135.5 240480.31 35680 -1 987
989 0 593266 240120.64 35800 -1 988
990 0 593202.5 240142.48 36000 -1 989
991 0 593736.9 239562.08 36160 -1 990
992 0 593223.94 240555.22 36040 -1 990
993 0 593248.4 240561.52 36160 -1 992
994 0 593196.56 240441.4 36240 -1 993
995 0 593079.9 240387.7 36400 -1 994
996 0 593433.44 239720.47 35680 -1 989
997 0 593565.3 239613.8 35480 -1 996
998 0 593601 239565.86 35320 -1 997
999 0 593700.4 239473.81 35200 -1 998
1000 0 593601.5 244414.48 35240 -1 975
1001 0 593592.3 244603.83 35200 -1 1000
1002 0 593581.06 244689.05 35080 -1 1001
1003 0 593502.6 245185.36 35000 -1 1002
1004 0 595371.8 245570.4 40480 -1 922
1005 0 597560.6 247693.4 43040 -1 904
1006 0 597652.9 247680.16 42840 -1 1005
1007 0 597751.9 247627.16 42680 -1 1006
1008 0 597827.7 247664.88 42520 -1 1007
1009 0 597852.94 247648.12 42400 -1 1008
1010 0 597856 251456 46360 51 877
1011 0 597632 251296 46400 40 1010
1012 0 597728 251136 46280 75 1011
1013 0 597661.2 252187.03 48040 -1 869
1014 0 597621.94 252255.36 48120 -1 1013
1015 0 597611 252322.88 48160 -1 1014
1016 0 597640.9 252418.81 48240 -1 1015
1017 0 597601.7 252381.58 48280 -1 1016
1018 0 597594.6 252329.47 48400 -1 1017
1019 0 597631.4 252366.88 48480 -1 1018
1020 0 593600 253056 53160 128 837
1021 0 593696 253312 53160 60 1020
1022 0 593888 253504 53240 40 1021
1023 0 594112 253632 53280 32 1022
1024 0 594336 253568 53120 51 1023
1025 0 594208 253376 53000 40 1024
1026 0 594112 253280 52960 51 1025
1027 0 593504 252608 53960 107 833
1028 0 593568 252352 53960 60 1027
1029 0 593696 252096 53960 96 1028
1030 0 593888 251904 53920 71 1029
1031 0 594144 251808 53920 104 1030
1032 0 594336 251616 53960 81 1031
1033 0 594528 251456 54080 75 1032
1034 0 594752 251328 54080 40 1033
1035 0 595036 251183 54120 -1 1034
1036 0 595248 251120 54160 -1 1035
1037 0 595322 251123 54200 -1 1036
1038 0 595456 251056 54320 57 1037
1039 0 595584 251040 54360 75 1038
1040 0 595776 250880 54400 80 1039
1041 0 596032 250784 54440 60 1040
1042 0 596256 250656 54480 40 1041
1043 0 596706 250647 54600 -1 1042
1044 0 597060 250484 54640 -1 1043
1045 0 597507 250385 54760 -1 1044
1046 0 597664 250336 54800 60 1045
1047 0 597824 250144 54720 32 1046
1048 0 598230 250021 54720 -1 1047
1049 0 598371 249966 54680 -1 1048
1050 0 598334 249958 54640 -1 1049
1051 0 598421 249920 54600 -1 1050
1052 0 598496 249824 54560 60 1051
1053 0 598581.3 249738.67 54480 77 1052
1054 0 598624 249696 54440 86 1053
1055 0 598784 249536 54280 81 1054
1056 0 598848 249344 54120 81 1055
1057 0 599008 249184 53960 91 1056
1058 0 599040 249024 53760 96 1057
1059 0 598976 248864 53560 108 1058
1060 0 599040 248736 53520 115 1059
1061 0 599136 248640 53280 107 1060
1062 0 599136 248608 53000 60 1061
1063 0 599200 248544 52840 120 1062
1064 0 599424 248576 52960 86 1063
1065 0 599616 248768 52840 90 1064
1066 0 599744 248992 52920 51 1065
1067 0 599776 248992 53080 86 1066
1068 0 599040 248416 52680 51 1063
1069 0 599104 248672 52600 75 1068
1070 0 599189.3 248736 52440 82 1069
1071 0 599232 248768 52360 86 1070
1072 0 597440 250464 54800 32 1046
1073 0 597184 250496 54800 75 1072
1074 0 596960 250528 54880 32 1073
1075 0 595328 251072 54280 40 1038
1076 0 594816 251456 54160 51 1034
1077 0 590304 253760 55680 71 817
1078 0 584736 256352 58040 96 789
1079 0 584672 256480 57800 75 1078
1080 0 584736 256640 57560 51 1079
1081 0 584832 256768 57320 32 1080
1082 0 584896 256928 57120 45 1081
1083 0 584992 257024 56880 51 1082
1084 0 585152 257152 56720 75 1083
1085 0 585344 257152 56520 45 1084
1086 0 585536 257152 56320 60 1085
1087 0 585696 257184 56120 32 1086
1088 0 585856 257088 55920 96 1087
1089 0 586016 257120 55680 122 1088
1090 0 586176 256992 55520 128 1089
1091 0 586368 256832 55480 131 1090
1092 0 586496 256736 55240 104 1091
1093 0 586592 256576 55040 102 1092
1094 0 586722.1 256534.17 54800 40 1093
1095 0 586788.94 256431.48 54720 -1 1094
1096 0 586916.9 256364.2 54680 -1 1095
1097 0 586983.75 256285.97 54520 -1 1096
1098 0 584064 256992 58440 45 785
1099 0 587072 262496 58880 91 1
1100 0 587200 262400 59000 96 1099
1101 0 587424 262304 59120 64 1100
1102 0 587616 262208 59280 81 1101
1103 0 587776 262208 59480 81 1102
1104 0 587968 262048 59600 91 1103
1105 0 588192 261984 59760 91 1104
1106 0 588352 261824 59880 120 1105
1107 0 588576 261728 60000 120 1106
1108 0 588800 261856 60040 45 1107
1109 0 589024 261728 60200 32 1108
1110 0 589280 261664 60280 75 1109
1111 0 589504 261600 60400 102 1110
1112 0 589664 261440 60560 90 1111
1113 0 589824 261312 60720 104 1112
1114 0 589920 261088 60840 98 1113
1115 0 589984 260864 60960 136 1114
1116 0 590112 260672 61080 122 1115
1117 0 590112 260416 61160 115 1116
1118 0 590016 260192 61280 115 1117
1119 0 589984 260032 61480 115 1118
1120 0 589952 259776 61480 124 1119
1121 0 590048 259584 61640 107 1120
1122 0 590112 259328 61720 136 1121
1123 0 590016 259104 61840 136 1122
1124 0 589888 258880 61920 122 1123
1125 0 589760 258688 62080 107 1124
1126 0 589632 258528 62240 107 1125
1127 0 589568 258304 62360 91 1126
1128 0 589504 258208 62360 81 1127
1129 0 589380 257352 62400 -1 1128
1130 0 589369 256908 62440 -1 1129
1131 0 589440 256408 62480 -1 1130
1132 0 589453 255944 62360 -1 1131
1133 0 589728 255424 62320 64 1132
1134 0 589472 255488 62280 104 1133
1135 0 589600 255264 62160 60 1134
1136 0 589728 255008 62120 98 1135
1137 0 589952 254816 62120 81 1136
1138 0 590176 254656 62120 107 1137
1139 0 590208 254432 62000 102 1138
1140 0 590368 254240 61840 32 1139
1141 0 590336 254048 61680 75 1140
1142 0 590336 253792 61600 115 1141
1143 0 590528 253696 61400 107 1142
1144 0 590656 253568 61200 71 1143
1145 0 590752 253344 61120 60 1144
1146 0 590720 253184 60920 40 1145
1147 0 590880 253216 60720 71 1146
1148 0 590848 253024 60480 32 1147
1149 0 590816 253024 60240 45 1148
1150 0 590752 252864 60000 75 1149
1151 0 590656 252736 59800 75 1150
1152 0 590496 252608 59600 51 1151
1153 0 590304 252416 59520 98 1152
1154 0 590208 252288 59280 98 1153
1155 0 590176 252128 59040 107 1154
1156 0 590048 251968 58840 104 1155
1157 0 589920 251808 58680 107 1156
1158 0 589920 251648 58480 131 1157
1159 0 589760 251488 58280 75 1158
1160 0 589600 251392 58080 122 1159
1161 0 589568 251168 57960 185 1160
1162 0 589600 250976 57760 148 1161
1163 0 589696 250752 57640 122 1162
1164 0 589888 250688 57480 131 1163
1165 0 590016 250560 57280 120 1164
1166 0 589920 250336 57120 64 1165
1167 0 589984 250176 56920 128 1166
1168 0 590112 249984 56760 160 1167
1169 0 590272 249760 56680 91 1168
1170 0 590304 249600 56480 98 1169
1171 0 590272 249440 56280 81 1170
1172 0 590240 249280 56080 107 1171
1173 0 590080 249120 55880 71 1172
1174 0 589984 248960 55680 81 1173
1175 0 589888 248832 55440 101 1174
1176 0 589792 248608 55280 107 1175
1177 0 589792 248448 55080 75 1176
1178 0 589760 248384 54960 101 1177
1179 0 589760 248352 54680 45 1178
1180 0 589696 248288 54440 60 1179
1181 0 589568 248320 54200 64 1180
1182 0 589568 248320 53920 45 1181
1183 0 589440 248320 53680 51 1182
1184 0 589376 248320 53400 64 1183
1185 0 589376 248384 53160 64 1184
1186 0 589440 248416 52920 81 1185
1187 0 589440 248352 52640 96 1186
1188 0 589312 248256 52440 75 1187
1189 0 589312 248256 52400 60 1188
1190 0 589408 248256 52120 60 1189
1191 0 589568 248256 51880 75 1190
1192 0 589728 248288 51680 60 1191
1193 0 589856 248128 51480 75 1192
1194 0 589888 247968 51280 32 1193
1195 0 589824 247776 51080 51 1194
1196 0 589760 247520 51000 81 1195
1197 0 589888 247328 50840 81 1196
1198 0 589984 247136 50640 64 1197
1199 0 590112 246912 50480 75 1198
1200 0 590272 246688 50440 60 1199
1201 0 590432 246496 50520 51 1200
1202 0 590688 246432 50600 60 1201
1203 0 590912 246304 50680 60 1202
1204 0 591104 246144 50760 80 1203
1205 0 591360 246048 50800 45 1204
1206 0 591616 245952 50800 60 1205
1207 0 591840 245792 50680 51 1206
1208 0 592064 245696 50560 51 1207
1209 0 592320 245568 50480 60 1208
1210 0 592544 245472 50320 32 1209
1211 0 592640 245472 50280 64 1210
1212 0 592701 245343 50240 -1 1211
1213 0 592829 245305 50160 -1 1212
1214 0 592882 245066 50080 -1 1213
1215 0 592999 244760 49960 -1 1214
1216 0 592988 244650 49880 -1 1215
1217 0 593039 244530 49800 -1 1216
1218 0 592989 244464 49720 -1 1217
1219 0 592933 244367 49600 -1 1218
1220 0 592901 244341 49520 -1 1219
1221 0 592922 244337 49440 -1 1220
1222 0 592962 244307 49360 -1 1221
1223 0 593001 244193 49280 -1 1222
1224 0 593111 244109 49240 -1 1223
1225 0 593330 244194 49200 -1 1224
1226 0 593439 244174 49160 -1 1225
1227 0 593502 244095 49080 -1 1226
1228 0 593525 243996 49000 -1 1227
1229 0 593613 243913 48920 -1 1228
1230 0 593670 243824 48880 -1 1229
1231 0 593364 243423 48840 -1 1230
1232 0 593525 243156 48800 -1 1231
1233 0 593598 243112 48720 -1 1232
1234 0 593671 243165 48640 -1 1233
1235 0 593783 243100 48480 -1 1234
1236 0 593972 242978 48320 -1 1235
1237 0 594057 242887 48240 -1 1236
1238 0 594345 242620 48200 -1 1237
1239 0 594253 242573 48200 60 1238
1240 0 594368 242624 48280 80 1239
1241 0 594464 242400 48360 186 1240
1242 0 594528 242144 48440 122 1241
1243 0 594588.6 241951.28 48600 98 1242
1244 0 594656 241696 48680 32 1243
1245 0 594752 241440 48640 60 1244
1246 0 594912 241216 48640 153 1245
1247 0 594912 240960 48600 91 1246
1248 0 594944 240704 48600 90 1247
1249 0 594944 240448 48600 101 1248
1250 0 595008 240192 48560 137 1249
1251 0 594848 240032 48400 81 1250
1252 0 594588.6 239987.3 48240 51 1251
1253 0 594440.3 239775.64 48160 -1 1252
1254 0 594305.5 239653.55 48120 -1 1253
1255 0 594130 239474.95 48080 -1 1254
1256 0 594058.56 239408.86 48040 -1 1255
1257 0 595035.75 240044.89 48680 -1 1250
1258 0 595050.7 239983.67 48720 -1 1257
1259 0 595079.75 239861.36 48800 -1 1258
1260 0 595008.7 240006.11 48840 -1 1259
1261 0 595305.7 240497.75 48920 -1 1260
1262 0 595365.4 240413.52 49000 -1 1261
1263 0 595444.9 240331.05 49080 -1 1262
1264 0 595467.1 240328.89 49160 -1 1263
1265 0 595455.75 240069.11 49280 -1 1264
1266 0 595495.06 240045.88 49400 -1 1265
1267 0 594567.75 242147.53 48640 -1 1243
1268 0 594383.6 242059.03 48720 -1 1267
1269 0 594565.6 242482.56 48880 -1 1268
1270 0 594487.56 242617.06 49000 -1 1269
1271 0 594335.94 242592.66 49080 -1 1270
1272 0 594291.3 242497.88 49120 -1 1271
1273 0 594316.44 242391.16 49200 -1 1272
1274 0 594217.25 242198.58 49320 -1 1273
1275 0 594187.56 242131.56 49440 -1 1274
1276 0 594061.75 242065.81 49560 -1 1275
1277 0 594368 242656 48240 51 1240
1278 0 594496 242592 48000 32 1277
1279 0 594080 242496 48080 32 1239
1280 0 594551 242122 48040 -1 1238
1281 0 589088 248384 52400 45 1189
1282 0 588832 248384 52280 124 1281
1283 0 588576 248448 52200 141 1282
1284 0 588501.3 248437.33 52160 134 1283
1285 0 588352 248416 52080 120 1284
1286 0 588192 248256 51920 75 1285
1287 0 588064 248208 51880 75 1286
1288 0 588010 248546 51880 -1 1287
1289 0 587887 248522 51720 -1 1288
1290 0 587744 248480 51560 91 1289
1291 0 587488 248480 51640 96 1290
1292 0 587296 248320 51560 81 1291
1293 0 587136 248256 51520 75 1292
1294 0 587904 248672 51600 90 1290
1295 0 587936 248160 51840 75 1287
1296 0 587840 248128 51760 51 1295
1297 0 589120 248416 53120 80 1185
1298 0 588896 248416 53000 71 1297
1299 0 588800 248544 52800 75 1298
1300 0 588784 248504 52760 64 1299
1301 0 588736 248384 52640 32 1300
1302 0 589568 248224 55120 107 1178
1303 0 589376 248032 55160 120 1302
1304 0 589216 247840 55200 128 1303
1305 0 589152 247584 55240 86 1304
1306 0 589056 247328 55280 81 1305
1307 0 588960 247072 55280 96 1306
1308 0 588960 246816 55280 120 1307
1309 0 588992 246592 55400 131 1308
1310 0 588896 246368 55520 124 1309
1311 0 588928 246112 55480 141 1310
1312 0 588928 245856 55560 135 1311
1313 0 588928 245600 55560 120 1312
1314 0 588800 245376 55520 124 1313
1315 0 588704 245280 55520 156 1314
1316 0 588704 245024 55560 136 1315
1317 0 588704 244768 55480 71 1316
1318 0 588608 244576 55320 75 1317
1319 0 588576 244384 55120 75 1318
1320 0 588576 244256 55080 90 1319
1321 0 588672 244096 54880 101 1320
1322 0 588608 243904 54720 75 1321
1323 0 588576 243648 54640 64 1322
1324 0 588576 243392 54600 75 1323
1325 0 588576 243328 54560 81 1324
1326 0 588608 243136 54360 91 1325
1327 0 588608 242976 54160 40 1326
1328 0 588608 242816 53920 75 1327
1329 0 588608 242784 53880 75 1328
1330 0 588544 242688 53640 108 1329
1331 0 588640 242752 53400 40 1330
1332 0 588576 242656 53160 90 1331
1333 0 588736 242656 52960 45 1332
1334 0 588896 242656 52720 75 1333
1335 0 589088 242496 52800 32 1334
1336 0 589312 242464 52520 60 1335
1337 0 589344 242336 52280 164 1336
1338 0 589504 242112 52200 81 1337
1339 0 589568 241920 52000 51 1338
1340 0 589568 241664 52000 90 1339
1341 0 589568 241504 51800 51 1340
1342 0 589664 241344 51600 51 1341
1343 0 589664 241184 51400 135 1342
1344 0 589696 240992 51200 101 1343
1345 0 589664 240768 51040 91 1344
1346 0 589664 240512 51000 120 1345
1347 0 589728 240352 50800 80 1346
1348 0 589696 240160 50640 86 1347
1349 0 589536 240032 50480 128 1348
1350 0 589472 239936 50240 107 1349
1351 0 589472 239712 50040 40 1350
1352 0 589472 239456 49920 80 1351
1353 0 589472 239200 49800 156 1352
1354 0 589568 238976 49640 178 1353
1355 0 589632 238752 49520 134 1354
1356 0 589568 238528 49400 75 1355
1357 0 589632 238336 49200 137 1356
1358 0 589856 238176 49160 122 1357
1359 0 590080 238048 49160 104 1358
1360 0 590336 237952 49160 75 1359
1361 0 590560 237760 49160 60 1360
1362 0 590784 237632 49120 75 1361
1363 0 590976 237472 49040 96 1362
1364 0 591232 237472 49080 60 1363
1365 0 591360 237280 48960 51 1364
1366 0 591763.25 237127.02 48920 -1 1365
1367 0 591864 237097.47 48880 -1 1366
1368 0 591591.1 236519.53 48840 -1 1367
1369 0 591650.1 236249.7 48760 -1 1368
1370 0 591738.94 236308.03 48600 -1 1369
1371 0 591923.75 236253.5 48440 -1 1370
1372 0 592165.94 236175.97 48240 -1 1371
1373 0 592207.1 236033.86 48160 -1 1372
1374 0 592141.1 235794.38 48040 -1 1373
1375 0 592300.4 235828.27 47920 -1 1374
1376 0 592689.75 236046.81 47800 -1 1375
1377 0 592631.5 236098.08 47520 -1 1376
1378 0 592500.9 235946.7 47360 -1 1377
1379 0 592508 235874.28 47200 -1 1378
1380 0 592515.1 235827.67 47040 -1 1379
1381 0 592480.56 235739.34 46880 -1 1380
1382 0 592473.5 235626.92 46760 -1 1381
1383 0 592432.5 235600.03 46600 -1 1382
1384 0 592377.1 235558.52 46480 -1 1383
1385 0 592422.56 235542.17 46320 -1 1384
1386 0 592600.1 235455.77 46160 -1 1385
1387 0 592679 235421.55 46040 -1 1386
1388 0 592713.5 235389.64 45960 -1 1387
1389 0 592767.1 235366.06 45880 -1 1388
1390 0 592804.5 235341.94 45760 -1 1389
1391 0 592800.5 235336.55 45720 -1 1390
1392 0 592774.44 235320.8 45600 -1 1391
1393 0 592696.56 235295.61 45520 -1 1392
1394 0 592650.9 235271.5 45440 -1 1393
1395 0 592692.75 235251.92 45360 -1 1394
1396 0 592763.7 235187.16 45240 -1 1395
1397 0 592801.8 235172.75 45160 -1 1396
1398 0 592846.4 235128.3 45080 -1 1397
1399 0 592855.06 235098.92 45040 -1 1398
1400 0 592972.6 235033.08 45000 -1 1399
1401 0 593198.25 234857.34 44920 -1 1400
1402 0 593268.25 234860.31 44840 -1 1401
1403 0 593223.9 234825.89 44720 -1 1402
1404 0 593184.25 234859.14 44640 -1 1403
1405 0 593253.44 234864.8 44520 -1 1404
1406 0 593303.4 234886.61 44360 -1 1405
1407 0 593380.5 234866.89 44240 -1 1406
1408 0 593481.9 234894.8 44160 -1 1407
1409 0 593658.1 234942.42 44040 -1 1408
1410 0 593708.06 234990.05 43960 -1 1409
1411 0 593783.1 235034 43880 -1 1410
1412 0 593920.9 235077.55 43760 -1 1411
1413 0 594019.1 235125.4 43680 -1 1412
1414 0 594091.75 235143.45 43560 -1 1413
1415 0 594255.6 235196.05 43440 -1 1414
1416 0 594390.5 235253.53 43360 -1 1415
1417 0 594451.3 235284.84 43280 -1 1416
1418 0 594617.9 235342.58 43200 -1 1417
1419 0 594780.3 235316.25 43120 -1 1418
1420 0 594958.9 235282.67 43040 -1 1419
1421 0 595207.94 235228.23 42960 -1 1420
1422 0 595531.1 235111.27 42880 -1 1421
1423 0 595731.3 235014.11 42800 -1 1422
1424 0 595780.1 234969.7 42680 -1 1423
1425 0 595941.6 234967.88 42600 -1 1424
1426 0 596114.75 234751.27 42560 -1 1425
1427 0 596166.4 234665.16 42520 -1 1426
1428 0 596212.6 234585 42480 -1 1427
1429 0 596355.9 234410.72 42400 -1 1428
1430 0 596417.3 234283.14 42320 -1 1429
1431 0 596497.2 234147.66 42240 -1 1430
1432 0 596604.3 233960.08 42120 -1 1431
1433 0 596708.6 233861.02 42040 -1 1432
1434 0 596800.5 233711.31 41920 -1 1433
1435 0 596773.5 233445.28 41880 -1 1434
1436 0 596794.6 233366.77 41840 -1 1435
1437 0 596848.8 233149.4 41760 -1 1436
1438 0 596982.1 232783.86 41720 -1 1437
1439 0 597207.5 232045.56 41680 -1 1438
1440 0 597714.75 231789.36 41680 -1 1439
1441 0 598011.75 231789.72 41640 -1 1440
1442 0 598146.44 231815.84 41520 -1 1441
1443 0 598216.44 231831.23 41400 -1 1442
1444 0 597694.9 231768.8 41800 -1 1440
1445 0 597757 231738.94 41920 -1 1444
1446 0 597789.75 231608.45 42080 -1 1445
1447 0 597956.25 231553.38 42240 -1 1446
1448 0 597151.3 232024.95 41600 -1 1439
1449 0 597195 231918.6 41440 -1 1448
1450 0 597178.3 231777.6 41280 -1 1449
1451 0 597133.4 231622.84 41080 -1 1450
1452 0 597136 231593.69 40960 -1 1451
1453 0 597095.94 231507.94 40840 -1 1452
1454 0 597015.75 231481.05 40720 -1 1453
1455 0 596830.2 231425.36 40600 -1 1454
1456 0 596736.06 231348.89 40480 -1 1455
1457 0 596726.6 231292.78 40320 -1 1456
1458 0 596827.4 231131.7 40280 -1 1457
1459 0 596877.2 231105.4 40240 -1 1458
1460 0 597108.2 231066.81 40200 -1 1459
1461 0 594508.75 235484.83 43120 -1 1418
1462 0 594500.44 235541.67 43000 -1 1461
1463 0 594586.4 235587 42840 -1 1462
1464 0 594586.3 235648.47 42720 -1 1463
1465 0 594570.5 235767.2 42600 -1 1464
1466 0 594647.56 235853.39 42480 -1 1465
1467 0 594647.94 235900.39 42360 -1 1466
1468 0 594677.8 235933.81 42240 -1 1467
1469 0 594719.56 235984.72 42120 -1 1468
1470 0 594744 236005.02 42000 -1 1469
1471 0 594790.6 236053.92 41880 -1 1470
1472 0 594838.06 236161.72 41760 -1 1471
1473 0 594858.4 236166.14 41680 -1 1472
1474 0 594885.56 236191.23 41560 -1 1473
1475 0 594954.4 236179.48 41440 -1 1474
1476 0 594992.56 236135.17 41320 -1 1475
1477 0 595002.6 236052.45 41200 -1 1476
1478 0 594975.8 235986.2 41120 -1 1477
1479 0 595024.8 235980.14 41040 -1 1478
1480 0 594613.9 235695.27 41040 -1 1479
1481 0 594410 235584.25 40960 -1 1480
1482 0 594335.9 235439.16 40880 -1 1481
1483 0 594316.4 235304.69 40800 -1 1482
1484 0 594189.1 235231.42 40680 -1 1483
1485 0 594193.25 235149.97 40560 -1 1484
1486 0 594187.56 235047.72 40440 -1 1485
1487 0 594213.2 234991.11 40320 -1 1486
1488 0 594240.06 234947.56 40280 -1 1487
1489 0 594204.5 234908.4 40160 -1 1488
1490 0 594263.56 234772.72 40120 -1 1489
1491 0 594114.9 234600.72 40040 -1 1490
1492 0 593866.4 234603.23 39920 -1 1491
1493 0 593816 234648.94 39800 -1 1492
1494 0 593798.5 234463.98 39640 -1 1493
1495 0 593429.94 234235.62 39640 -1 1494
1496 0 593332.7 234273.11 39600 -1 1495
1497 0 593148.94 234296.84 39560 -1 1496
1498 0 593121.4 234326.14 39520 -1 1497
1499 0 593178.1 234410.58 39400 -1 1498
1500 0 593473.9 234403.56 39240 -1 1499
1501 0 593488.8 234321.83 39120 -1 1500
1502 0 593501.94 234010.53 38960 -1 1501
1503 0 593832.9 233744.83 38800 -1 1502
1504 0 594153.25 232993.12 38760 -1 1503
1505 0 594203.25 232938.67 38880 -1 1504
1506 0 594206.1 232933.58 38960 -1 1505
1507 0 594224.6 232938.83 39000 -1 1506
1508 0 594228.8 232953.08 39040 -1 1507
1509 0 594609.6 232738.11 38680 -1 1504
1510 0 594661.7 232702.33 38640 -1 1509
1511 0 594872.8 232546.06 38480 -1 1510
1512 0 594846.94 232499.27 38440 -1 1511
1513 0 594597.25 232466.28 38400 -1 1512
1514 0 589184 239200 49760 140 1353
1515 0 589024 239200 49520 160 1514
1516 0 589180.75 239008.05 49400 126 1515
1517 0 589251.9 238896.08 49400 -1 1516
1518 0 589030.3 238953.19 49320 -1 1517
1519 0 588847.2 238954.8 49160 -1 1518
1520 0 588828.56 239146.88 49080 -1 1519
1521 0 588617.75 239221.27 48960 -1 1520
1522 0 588672.6 239201.94 48920 -1 1521
1523 0 588724.4 239186.94 48880 -1 1522
1524 0 589376 242464 52680 32 1336
1525 0 589184 242240 52800 32 1335
1526 0 589184 242208 52800 32 1525
1527 0 588864 242784 53880 80 1329
1528 0 589024 242944 54000 64 1527
1529 0 588992 243136 54160 60 1528
1530 0 588992 243168 54160 51 1529
1531 0 588832 243264 54600 32 1325
1532 0 588928 243456 54440 32 1531
1533 0 588928 243520 54440 32 1532
1534 0 588864 243904 54960 40 1321
1535 0 588992 243744 54840 51 1534
1536 0 588832 244256 55200 51 1320
1537 0 589088 244288 55240 51 1536
1538 0 589088 244384 55320 51 1537
1539 0 588512 245440 55680 124 1315
1540 0 588288 245472 55800 91 1539
1541 0 588096 245312 55960 32 1540
1542 0 587840 245312 55960 51 1541
1543 0 587616 245312 56080 60 1542
1544 0 587392 245344 56240 51 1543
1545 0 587168 245440 56400 51 1544
1546 0 586912 245568 56480 51 1545
1547 0 586761.44 245650.1 56480 75 1546
1548 0 586649.5 245734.33 56520 -1 1547
1549 0 586516.56 245791.81 56560 -1 1548
1550 0 586289.5 245856.48 56600 -1 1549
1551 0 585989.75 246136.06 56640 -1 1550
1552 0 585600.75 246341.42 56680 -1 1551
1553 0 585265.75 246491.95 56720 -1 1552
1554 0 585177.1 246787.94 56680 -1 1553
1555 0 584964.3 246829.47 56640 -1 1554
1556 0 584930.6 247105.08 56560 -1 1555
1557 0 584922.2 247279.53 56520 -1 1556
1558 0 584975.25 247499.8 56400 -1 1557
1559 0 585154.9 247728.83 56320 -1 1558
1560 0 585274.94 247991.66 56240 -1 1559
1561 0 585361.4 248069.14 56120 -1 1560
1562 0 585488.56 248235.48 55960 -1 1561
1563 0 585571.94 248483.67 55920 -1 1562
1564 0 585673 248759.2 55840 -1 1563
1565 0 585645.9 248893.4 55800 -1 1564
1566 0 585668.3 248923.23 55760 -1 1565
1567 0 585653.94 248952.89 55680 -1 1566
1568 0 585688.2 248957.03 55560 -1 1567
1569 0 585667.2 248875.6 55480 -1 1568
1570 0 585817.06 248729.67 55400 -1 1569
1571 0 585329 249441.03 55800 -1 1565
1572 0 585288.2 249622.52 55920 -1 1571
1573 0 585286.8 249627.92 56080 -1 1572
1574 0 585289.1 249632.19 56120 -1 1573
1575 0 585241.6 249597.19 56320 -1 1574
1576 0 589056 247392 55560 32 1306
1577 0 589280 247456 55680 32 1576
1578 0 589312 247648 55600 40 1577
1579 0 590240 250560 57280 115 1165
1580 0 590496 250528 57280 60 1579
1581 0 590624 250272 57280 40 1580
1582 0 590528 250048 57400 60 1581
1583 0 590976 253376 60720 45 1147
1584 0 587040 262240 59160 71 1100
1585 0 586784 262176 59240 32 1584
1586 0 586784 262208 59280 32 1585
1587 0 586880 262656 59120 45 1
1588 0 586944 262688 59400 32 1587
1589 0 587008 262624 59400 45 1588
