# Supplementary material for: Connectomics Analysis Reveals First-, Second-, and Third-Order Thermosensory and Hygrosensory Neurons in the Adult Drosophila Brain
Source: Curr Biol. 2020 Aug 17;30(16):3167–3182.e4. doi: 10.1016/j.cub.2020.06.028 (PMC7443704; doi:10.1016/j.cub.2020.06.028)
Supplement: Data S1. Skeletons and Meshes, Related to STAR Methods — marin2020-skeletons contains files describing the morphology of each neuron in this study (in FAFB14 space, .swc format). glomeruli_meshes contains the glomerular meshes (in FAFB14 space, .stl format). neuropil_meshes contains the glomerular meshes (in FAFB14 space, .stl format). [file mmc5.zip › VP_SI/marin2020-skeletons/4670373.swc]

# SWC format file
# based on specifications at http://www.neuronland.org/NLMorphologyConverter/MorphologyFormats/SWC/Spec.html
# Created by nat::write.neuron.swc
# PointNo Label X Y Z Radius Parent 
1 0 439987.72 261788.08 23120 -1 -1
2 0 439961.2 261758.73 23200 -1 1
3 0 439884.62 261788.83 23280 -1 2
4 0 439793.72 261799.34 23360 -1 3
5 0 439694.16 261817.16 23520 -1 4
6 0 439666.03 261839.12 23680 -1 5
7 0 439662.75 261729.38 23840 -1 6
8 0 439693.28 261695.8 23960 -1 7
9 0 439888.97 261710.19 24080 -1 8
10 0 440049.38 261781.95 24200 -1 9
11 0 440373.66 262086.27 24200 -1 10
12 0 440703.34 262508.72 24280 -1 11
13 0 440828.28 262547.22 24400 -1 12
14 0 441112.28 262623.03 24520 -1 13
15 0 441562.62 262690.25 24640 -1 14
16 0 441827.94 262877.16 24520 -1 15
17 0 442231.72 263051.6 24400 -1 16
18 0 442243 263139.6 24240 -1 17
19 0 442389.97 263253.12 24080 -1 18
20 0 442493.3 263206.9 23960 -1 19
21 0 442751.5 263326.7 23840 -1 20
22 0 443077.62 263447.4 23760 -1 21
23 0 443544.97 263555.66 23760 -1 22
24 0 443993.97 263676.16 23840 -1 23
25 0 444797.34 263938 23840 -1 24
26 0 445291.7 264292.47 23920 -1 25
27 0 445353.94 264473.44 24080 -1 26
28 0 445549.47 264600.78 24200 -1 27
29 0 445749.44 264652.8 24200 -1 28
30 0 445838.62 264797.3 24320 -1 29
31 0 445865.22 264757.88 24440 -1 30
32 0 446077.7 264978.84 24560 -1 31
33 0 446413.4 265224.44 24560 -1 32
34 0 446959.66 265653.03 24640 -1 33
35 0 447120.06 265809.8 24800 -1 34
36 0 447260.72 265880.38 24960 -1 35
37 0 447448.8 266030.47 25120 -1 36
38 0 447550.38 266009.94 25240 -1 37
39 0 447833.3 266473.3 25360 -1 38
40 0 448065 266689.3 25480 -1 39
41 0 448298.28 266735.44 25640 -1 40
42 0 448650.84 266854.03 25800 -1 41
43 0 448870.7 266930.94 25960 -1 42
44 0 449085.28 266974.1 26080 -1 43
45 0 449258 266928.84 26200 -1 44
46 0 449454.62 266957.03 26320 -1 45
47 0 449639.88 266971.9 26480 -1 46
48 0 449725.2 266890.03 26600 -1 47
49 0 449877.3 266799.1 26720 -1 48
50 0 450034.7 266611 26880 -1 49
51 0 450190.06 266493.94 27040 -1 50
52 0 450341.6 266437.66 27200 -1 51
53 0 450459.66 266316.28 27360 -1 52
54 0 450591.34 266282.84 27520 -1 53
55 0 450690.72 266329.25 27680 -1 54
56 0 450753.9 266463.25 27840 -1 55
57 0 450823.25 266620.97 28000 -1 56
58 0 450836.2 266649.94 28160 -1 57
59 0 450893 266889.94 28320 -1 58
60 0 451081.8 267134.8 28480 -1 59
61 0 451201.94 267260.1 28600 -1 60
62 0 451358.75 267456.06 28720 -1 61
63 0 451565.06 267912.3 28840 -1 62
64 0 451654.12 268091.4 28960 -1 63
65 0 451968.8 268371.78 29080 -1 64
66 0 452048.62 268492.9 29200 -1 65
67 0 452122.56 268625.2 29320 -1 66
68 0 452240.5 268776.47 29440 -1 67
69 0 452334.56 268915.47 29560 -1 68
70 0 452470.34 269004.28 29720 -1 69
71 0 452663.1 269165.25 29920 -1 70
72 0 452795.34 269282.75 30080 -1 71
73 0 452839 269369.06 30200 -1 72
74 0 452882.16 269434.97 30320 -1 73
75 0 453003.94 269551.72 30440 -1 74
76 0 453263.3 269830.6 30560 -1 75
77 0 453528.66 270205 30720 -1 76
78 0 453601.9 270292.56 30840 -1 77
79 0 453709.66 270384.72 31000 -1 78
80 0 453775.1 270371.12 31160 -1 79
81 0 453838.3 270562.6 31320 -1 80
82 0 453964.78 270668.8 31480 -1 81
83 0 454027.6 270799.84 31600 -1 82
84 0 454425.06 271297.66 31680 -1 83
85 0 454584.9 271522.66 31800 -1 84
86 0 454737.38 271734.47 31920 -1 85
87 0 455046.72 272053.78 32080 -1 86
88 0 455295.5 272203.1 32200 -1 87
89 0 455547.03 272380.66 32320 -1 88
90 0 455909.4 272621.12 32480 -1 89
91 0 456078 272754.3 32600 -1 90
92 0 456368.38 272893.66 32760 -1 91
93 0 456509.56 272973.1 32880 -1 92
94 0 456588 273040.44 33040 -1 93
95 0 456755.44 273149.16 33200 -1 94
96 0 456921.25 273226 33360 -1 95
97 0 457023.7 273343.94 33520 -1 96
98 0 457124.94 273441.34 33680 -1 97
99 0 457333.94 273621.7 33800 -1 98
100 0 457723.97 273868.34 33960 -1 99
101 0 457975.22 274033.62 34120 -1 100
102 0 458095.47 274124.38 34240 -1 101
103 0 458318.34 274268.34 34400 -1 102
104 0 458432.78 274413.97 34520 -1 103
105 0 458595 274459 34680 -1 104
106 0 458752.6 274609.6 34840 -1 105
107 0 458961.97 274755.03 35000 -1 106
108 0 459045.56 274859.97 35160 -1 107
109 0 459242.9 274863.66 35360 -1 108
110 0 459441.22 274932.2 35560 -1 109
111 0 459536.38 275002.97 35680 -1 110
112 0 459725.22 275040.38 35840 -1 111
113 0 459842.44 275077.9 36000 -1 112
114 0 459972.53 275163.1 36160 -1 113
115 0 460192.8 275230.6 36360 -1 114
116 0 460608.5 275157.5 36520 -1 115
117 0 461301.56 275001 36680 -1 116
118 0 461757.03 274928.88 36800 -1 117
119 0 462120.1 274879 36920 -1 118
120 0 462089.84 274915.9 37080 -1 119
121 0 461804.75 274977.16 37240 -1 120
122 0 461614.22 275124 37400 -1 121
123 0 461635.94 275178.97 37560 -1 122
124 0 461813.94 275154.44 37720 -1 123
125 0 461882.5 275147.12 37840 -1 124
126 0 462056.66 275125.12 37960 -1 125
127 0 462342.66 275087.16 38120 -1 126
128 0 462467.25 275052.7 38240 -1 127
129 0 462691.1 275015.9 38400 -1 128
130 0 462945.4 274993.3 38560 -1 129
131 0 463226.1 274965.34 38720 -1 130
132 0 463518.75 274944.97 38880 -1 131
133 0 463726.62 274935.66 39000 -1 132
134 0 464039.47 274967.16 39160 -1 133
135 0 464474.12 274982.47 39320 -1 134
136 0 464744.6 274967.12 39480 -1 135
137 0 464971.03 274949.44 39640 -1 136
138 0 465098.88 274985.66 39800 -1 137
139 0 465313.28 275014.4 39960 -1 138
140 0 465524.22 275008.53 40120 -1 139
141 0 465711.03 275021.06 40280 -1 140
142 0 465874.4 274980.38 40400 -1 141
143 0 466111.28 274945.25 40560 -1 142
144 0 466296.2 274955.8 40720 -1 143
145 0 466428.16 274970.9 40880 -1 144
146 0 466573.78 274932.1 41040 -1 145
147 0 466691.47 274895.97 41200 -1 146
148 0 466768.66 274879.34 41360 -1 147
149 0 466822.94 274803.47 41520 -1 148
150 0 466872.72 274771.03 41680 -1 149
151 0 466908.8 274726.53 41840 -1 150
152 0 466912.94 274707.2 41960 -1 151
153 0 466928.34 274652.06 42120 -1 152
154 0 466913.06 274615.56 42280 -1 153
155 0 466890.34 274555.34 42440 -1 154
156 0 466871.62 274510.88 42640 -1 155
157 0 466886.94 274530.5 42800 -1 156
158 0 466872.53 274554.25 42920 -1 157
159 0 466871.62 274560.06 43120 -1 158
160 0 466835 274625.75 43280 -1 159
161 0 466843.9 274655.44 43440 -1 160
162 0 466852.2 274642.84 43600 -1 161
163 0 466852.66 274698.66 43760 -1 162
164 0 466848 274778.47 43920 -1 163
165 0 466823.66 274818.47 44120 -1 164
166 0 466779.94 274885.47 44280 -1 165
167 0 466767.28 274928.4 44440 -1 166
168 0 466776.5 274990.3 44560 -1 167
169 0 466751.56 275063.06 44680 -1 168
170 0 466743.5 275091.66 44800 -1 169
171 0 466752.38 275243 44960 -1 170
172 0 466759.5 275307.16 45080 -1 171
173 0 466757.75 275335.94 45200 -1 172
174 0 466755.53 275402.75 45320 -1 173
175 0 466736.75 275512.38 45480 -1 174
176 0 466655.12 275710.53 45640 -1 175
177 0 466620.56 275832.1 45800 -1 176
178 0 466656.4 275842.38 45920 -1 177
179 0 466708.78 275760.56 46080 -1 178
180 0 466823.8 275679.7 46200 -1 179
181 0 466910.5 275556.56 46320 -1 180
182 0 466940.75 275494.25 46440 -1 181
183 0 466946.8 275503.72 46560 -1 182
184 0 466949.6 275526.88 46680 -1 183
185 0 466936.7 275486.2 46800 -1 184
186 0 466889.38 275493.2 46920 -1 185
187 0 467104.5 275085.66 47000 -1 186
188 0 467112.97 275136.06 47160 -1 187
189 0 467123.9 275187.2 47280 -1 188
190 0 467117.3 275274.72 47400 -1 189
191 0 466922.78 275603.8 47560 -1 190
192 0 466836.97 275631.06 47680 -1 191
193 0 466740.03 275544.75 47760 -1 192
194 0 466708.12 275497.94 47840 -1 193
195 0 466541.34 275207.38 47880 -1 194
196 0 466621.53 275341.6 48000 -1 195
197 0 466830.62 275604.47 48120 -1 196
198 0 467038.7 275844.1 48240 -1 197
199 0 467090.25 275932.53 48360 -1 198
200 0 467179.62 275997.5 48480 -1 199
201 0 467239.94 276098.4 48600 -1 200
202 0 467290.03 276091.72 48720 -1 201
203 0 467450.16 276221.44 48840 -1 202
204 0 467519.28 276262 48960 -1 203
205 0 467599.88 276315.3 49080 -1 204
206 0 467654.44 276347.8 49200 -1 205
207 0 467554.66 276415.1 49360 -1 206
208 0 467578 276499.7 49520 -1 207
209 0 467630.2 276528.34 49680 -1 208
210 0 467713.22 276582.56 49880 -1 209
211 0 467786.03 276601.06 50040 -1 210
212 0 467916.28 276594.1 50200 -1 211
213 0 468056.72 276630.7 50320 -1 212
214 0 468118.44 276657.7 50440 -1 213
215 0 468235.9 276702.28 50600 -1 214
216 0 468372.22 276769.03 50760 -1 215
217 0 468834.4 276663.75 50920 -1 216
218 0 468827.62 276665.75 51080 -1 217
219 0 468911.34 276675.2 51240 -1 218
220 0 468984.75 276653.9 51400 -1 219
221 0 469000.03 276663.53 51560 -1 220
222 0 469064.12 276651.16 51720 -1 221
223 0 469122.78 276658.62 51880 -1 222
224 0 469171.12 276694.9 52040 -1 223
225 0 469171.1 276678.78 52200 -1 224
226 0 469194.56 276651.94 52360 -1 225
227 0 469204.8 276679.78 52520 -1 226
228 0 469242.9 276722.84 52640 -1 227
229 0 469263.25 276752 52800 -1 228
230 0 469292.1 276774 52960 -1 229
231 0 469336.62 276839.6 53120 -1 230
232 0 469404.78 276844.8 53320 -1 231
233 0 469551.7 276882.62 53480 -1 232
234 0 469586.84 276906.25 53640 -1 233
235 0 469659.2 276952.9 53840 -1 234
236 0 469685 276980.53 54040 -1 235
237 0 469779.4 276960.9 54200 -1 236
238 0 469807.3 276993.22 54440 -1 237
239 0 469860.25 277005.78 54560 -1 238
240 0 469864.75 277032.22 54720 -1 239
241 0 469913.4 277018.84 54880 -1 240
242 0 469911.44 277084.62 55040 -1 241
243 0 469949.6 277111 55200 -1 242
244 0 470008.2 277092.6 55360 -1 243
245 0 470006.03 277089.72 55520 -1 244
246 0 470012.1 277102.62 55680 -1 245
247 0 470011.84 277103.78 55880 -1 246
248 0 470082.8 277091.66 56040 -1 247
249 0 469960.34 277035.38 56200 -1 248
250 0 469872.25 276975.06 56480 -1 249
251 0 469845.4 276996.25 56640 -1 250
252 0 469832.38 276970.56 56840 -1 251
253 0 469855.94 276987.38 57000 -1 252
254 0 469794.84 276967.72 57160 -1 253
255 0 469721.3 276907.28 57320 -1 254
256 0 469648.2 276834.97 57480 -1 255
257 0 469567.9 276771.72 57640 -1 256
258 0 469427.28 276690.6 57800 -1 257
259 0 469339.97 276615.06 57920 -1 258
260 0 469116.28 276416.12 58080 -1 259
261 0 468879.4 276209.88 58240 -1 260
262 0 468619.8 275988.84 58400 -1 261
263 0 468319.75 275336.8 58400 -1 262
264 0 467946.56 274702.9 58320 -1 263
265 0 467379.12 274387.1 58200 -1 264
266 0 466919.38 274151.22 58120 -1 265
267 0 466692.7 273755 58160 -1 266
268 0 466244.6 273400.1 58240 -1 267
269 0 465891.16 273197.4 58360 -1 268
270 0 465735.16 272985.06 58480 -1 269
271 0 465791.62 272566.5 58600 -1 270
272 0 465991.66 272138.6 58600 -1 271
273 0 466872.06 271758.9 58760 -1 272
274 0 467641.47 271477.3 58880 -1 273
275 0 468229.78 271479.34 59000 -1 274
276 0 469084.06 271833.62 59120 -1 275
277 0 469442.78 272000.22 59240 -1 276
278 0 469848.38 272598.75 59360 -1 277
279 0 469850.2 272727.6 59480 -1 278
280 0 469819.7 272780.4 59600 -1 279
281 0 469772.22 272833.5 59720 -1 280
282 0 469767.2 272820.72 59840 -1 281
283 0 469757.84 272810.53 59960 -1 282
284 0 469861.5 272783.56 60080 -1 283
285 0 469859.16 272746.78 60160 -1 284
286 0 469814.03 272734.34 60280 -1 285
287 0 469747.16 272708.5 60400 -1 286
288 0 469728.8 272662.88 60520 -1 287
289 0 469698.66 272510.06 60640 -1 288
290 0 469567.16 271792.7 60680 -1 289
291 0 469605.25 271700.94 60760 -1 290
292 0 469652.3 271877.12 60880 -1 291
293 0 469767.6 271969.6 61040 -1 292
294 0 469787.7 271876.44 61160 -1 293
295 0 469751.3 271766.62 61280 -1 294
296 0 469746.7 271634.97 61440 -1 295
297 0 469733.97 271514.9 61560 -1 296
298 0 469726.44 271388.75 61680 -1 297
299 0 469750.44 271284.94 61800 -1 298
300 0 469702.78 271057.1 61960 -1 299
301 0 469663.1 270968.12 62080 -1 300
302 0 469612.72 270856.12 62200 -1 301
303 0 469518.4 270779.9 62320 -1 302
304 0 469553.94 270692.5 62440 -1 303
305 0 469540 270643.1 62560 -1 304
306 0 469299.1 270491.97 62680 -1 305
307 0 469312.4 270419.94 62760 -1 306
308 0 469303.28 270379.6 62880 -1 307
309 0 469280.06 270342.9 63000 -1 308
310 0 469223.06 270231.16 63120 -1 309
311 0 469175.6 270190.97 63280 -1 310
312 0 469088.47 270159.38 63400 -1 311
313 0 468953.06 270092.44 63520 -1 312
314 0 468896.72 270035.03 63640 -1 313
315 0 468971.28 269890.28 63760 -1 314
316 0 469084.66 269779.4 63880 -1 315
317 0 469192.5 269671.06 64000 -1 316
318 0 469201.8 269608.88 64120 -1 317
319 0 469132.38 269562.4 64240 -1 318
320 0 468999.9 269575 64360 -1 319
321 0 468731.8 269673.12 64520 -1 320
322 0 468502.06 269735.8 64640 -1 321
323 0 468381.5 269724.78 64760 -1 322
324 0 468345.22 269700.78 64880 -1 323
325 0 468254.3 269702.03 65000 -1 324
326 0 468214.6 269712.2 65120 -1 325
327 0 468062.22 269829.22 65240 -1 326
328 0 467986.9 269844.75 65360 -1 327
329 0 467870.47 269892.53 65480 -1 328
330 0 467787.6 269957.3 65600 -1 329
331 0 467746.88 270021.56 65720 -1 330
332 0 467783.6 270081.8 65840 -1 331
333 0 467846.7 270131.2 65960 -1 332
334 0 467923.47 270148.47 66080 -1 333
335 0 467919.28 270202.88 66200 -1 334
336 0 467976.97 270257.7 66320 -1 335
337 0 467988.4 270314.6 66440 -1 336
338 0 468004.75 270362.3 66560 -1 337
339 0 468072.22 270363.4 66680 -1 338
340 0 468103.5 270362.06 66800 -1 339
341 0 468222.7 270284.16 66920 -1 340
342 0 468304.75 270276.84 67040 -1 341
343 0 468348.03 270266.75 67160 -1 342
344 0 468376.8 270255.97 67280 -1 343
345 0 468354.62 270276.34 67400 -1 344
346 0 468278.84 270314.47 67520 -1 345
347 0 468152.5 270426.72 67640 -1 346
348 0 468114.38 270469.28 67760 -1 347
349 0 468151.06 270472 67880 -1 348
350 0 468174.12 270473.94 68000 -1 349
351 0 468207 270471.72 68120 -1 350
352 0 468182.34 270503.1 68240 -1 351
353 0 468202.84 270501.12 68360 -1 352
354 0 468230.56 270528.22 68480 -1 353
355 0 468499.5 270440.03 68600 -1 354
356 0 468543.06 270360.44 68720 -1 355
357 0 468601.38 270319.84 68840 -1 356
358 0 468674.66 270307.97 68960 -1 357
359 0 468718.94 270282.1 69080 -1 358
360 0 468786.47 270265 69200 -1 359
361 0 468866.47 270238.1 69320 -1 360
362 0 468950.5 270190.38 69520 -1 361
363 0 469062.97 270194.28 69680 -1 362
364 0 469202.88 270214.28 69840 -1 363
365 0 469379.16 270214.03 70000 -1 364
366 0 469514.84 270149 70160 -1 365
367 0 469783.22 270077.97 70320 -1 366
368 0 470042.84 270026.2 70520 -1 367
369 0 470162.34 269971.03 70680 -1 368
370 0 470367.2 269947.6 70840 -1 369
371 0 470606.97 269815.53 71040 -1 370
372 0 470734.28 269788.84 71200 -1 371
373 0 471058.47 269664.25 71360 -1 372
374 0 471257.75 269603.4 71520 -1 373
375 0 471331.84 269531.2 71600 -1 374
376 0 471407.38 269455.56 71680 -1 375
377 0 471683.62 269152.34 71840 -1 376
378 0 471706.28 268905.84 72000 -1 377
379 0 472102.9 268488.56 72160 -1 378
380 0 472289.3 268401.94 72320 -1 379
381 0 472303.66 268313.34 72400 -1 380
382 0 472310.75 268269.25 72440 -1 381
383 0 472318.25 268225.4 72480 -1 382
384 0 472507.8 268066.47 72600 -1 383
385 0 472630.75 268027.7 72640 -1 384
386 0 472879.1 267951.62 72720 -1 385
387 0 472921 267898.75 72760 -1 386
388 0 473005 267792.34 72840 -1 387
389 0 473047.03 267739.1 72880 -1 388
390 0 473300.53 267567.88 73040 -1 389
391 0 473377.78 266939.16 72960 -1 390
392 0 473133.9 266728.97 73000 -1 391
393 0 472804.72 266970.03 73240 -1 392
394 0 473131.06 266643.5 72840 -1 392
395 0 473139.34 266640.47 72800 -1 394
396 0 473158.62 266676.72 72680 -1 395
397 0 473144.4 266694.97 72640 -1 396
398 0 473177.78 266790.03 72600 -1 397
399 0 473225 266814.53 72480 -1 398
400 0 473914.9 267407.66 73160 -1 390
401 0 474227.16 267269.4 73320 -1 400
402 0 474505.75 267158.3 73480 -1 401
403 0 474613.56 267081.7 73600 -1 402
404 0 475137.88 266773.2 73760 -1 403
405 0 475710.66 266543.28 73960 -1 404
406 0 475769.66 266505.2 74000 -1 405
407 0 475950.6 266392.44 74120 -1 406
408 0 476990.34 266114.47 74120 -1 407
409 0 477234.72 266013.94 74320 -1 408
410 0 478450.53 265705.28 74320 -1 409
411 0 478938.12 265562.44 74440 -1 410
412 0 479470.2 265391.03 74520 -1 411
413 0 480255.25 265239.47 74600 -1 412
414 0 480997.84 265069.72 74720 -1 413
415 0 481465.6 264888.38 74840 -1 414
416 0 481661.72 264805 74960 -1 415
417 0 481810.12 264744.6 75080 -1 416
418 0 481933.47 264710.8 75200 -1 417
419 0 482033.97 264743.12 75320 -1 418
420 0 482305.94 264734.8 75480 -1 419
421 0 482557.8 264802.7 75640 -1 420
422 0 482770.6 264883.1 75760 -1 421
423 0 482922.66 264874.62 75920 -1 422
424 0 482814.12 265375.62 75920 -1 423
425 0 483205.1 265557.62 75920 -1 424
426 0 483321.53 265569.94 76040 -1 425
427 0 483457.06 265660.2 76160 -1 426
428 0 483502.12 265795.62 76240 -1 427
429 0 483589.44 265931 76280 -1 428
430 0 483701 265972 76320 -1 429
431 0 483812.88 266013.2 76360 -1 430
432 0 483908.94 266271.25 76320 -1 431
433 0 483752.62 266424.25 76320 -1 432
434 0 483835.1 266501.53 76440 -1 433
435 0 483565.3 266376.38 76320 -1 433
436 0 483619.72 266269.7 76200 -1 433
437 0 482997.3 264949.8 76080 -1 423
438 0 483121.88 264998.34 76200 -1 437
439 0 483293 264964.06 76360 -1 438
440 0 483901.12 264424.1 76360 -1 439
441 0 484046.4 264436.38 76520 -1 440
442 0 484441.34 264407.4 76640 -1 441
443 0 484521.12 264392.53 76760 -1 442
444 0 484697.75 264407.6 76880 -1 443
445 0 484769.1 264403.03 76960 -1 444
446 0 485157.47 264294.84 77080 -1 445
447 0 485277.03 264329.56 77200 -1 446
448 0 485447.25 264199.75 77240 -1 447
449 0 485536.66 264134.3 77320 -1 448
450 0 485585.9 264179.1 77440 -1 449
451 0 485632.66 264055 77520 -1 450
452 0 485655.9 263992.66 77560 -1 451
453 0 485717.88 264017.7 77600 -1 452
454 0 485834.16 264065.3 77680 -1 453
455 0 485894.5 263983.47 77800 -1 454
456 0 485890.12 264015.16 77880 -1 455
457 0 486476.84 264183.28 77960 -1 456
458 0 487266.03 264142.1 78080 -1 457
459 0 487571.62 264113.5 78160 -1 458
460 0 487635.38 264083.7 78200 -1 459
461 0 487729.7 264125.66 78280 -1 460
462 0 487763.4 264132.72 78360 -1 461
463 0 487938.78 264121.72 78480 -1 462
464 0 487967.88 264147.06 78560 -1 463
465 0 488112.75 264125.8 78640 -1 464
466 0 488383.44 264111.06 78760 -1 465
467 0 488407.62 264112.7 78920 -1 466
468 0 488591.9 264130.2 79080 -1 467
469 0 488787.8 264146.44 79200 -1 468
470 0 488915.53 264188.7 79320 -1 469
471 0 488923.6 264229.53 79480 -1 470
472 0 488934.06 264204.9 79640 -1 471
473 0 489010.44 264163.38 79720 -1 472
474 0 489048.6 264143.22 79760 -1 473
475 0 489085.2 264125.84 79880 -1 474
476 0 489347.03 263984.5 79960 -1 475
477 0 489411.75 263839.12 80080 -1 476
478 0 489495.5 263746.78 80200 -1 477
479 0 489494.25 263660.44 80320 -1 478
480 0 489386.7 263634.9 80440 -1 479
481 0 489258.53 264222.97 80440 -1 480
482 0 489103.53 264295.34 80560 -1 481
483 0 488947.94 264334.34 80680 -1 482
484 0 488962.88 264307.3 80880 -1 483
485 0 488950.97 264347.62 80960 -1 484
486 0 489726.94 263471.3 80560 -1 480
487 0 489742.66 263416.16 80680 -1 486
488 0 489795.34 263318.53 80720 -1 487
489 0 489762.66 263135.78 80840 -1 488
490 0 489815.03 262996.62 80920 -1 489
491 0 489848.1 262965.5 81000 -1 490
492 0 489865.44 262876.03 81080 -1 491
493 0 489910.75 262826.28 81160 -1 492
494 0 489997.5 262765.34 81280 -1 493
495 0 490122.9 262780.62 81400 -1 494
496 0 490186.12 262670.94 81480 -1 495
497 0 490279.16 262435.3 81600 -1 496
498 0 490131.1 262029.17 81600 -1 497
499 0 490373.72 262419.56 81680 -1 497
500 0 490470.62 262437.56 81760 -1 499
501 0 490495.22 262454 81840 -1 500
502 0 490526.5 262421.94 81920 -1 501
503 0 490675.22 262201.34 82040 -1 502
504 0 490666.9 262221.25 82120 -1 503
505 0 490765.88 262178 82200 -1 504
506 0 490775.16 262204.3 82280 -1 505
507 0 490750.75 262180.94 82360 -1 506
508 0 490706.47 262170.7 82440 -1 507
509 0 490686 262167.5 82480 -1 508
510 0 490666.4 262164.03 82520 -1 509
511 0 490642.4 262153.06 82600 -1 510
512 0 490629.88 262146.1 82680 -1 511
513 0 490590.5 262169.9 82760 -1 512
514 0 490654.12 262183.38 82840 -1 513
515 0 490654.03 262183.34 82920 -1 514
516 0 490655.28 262125.92 83000 -1 515
517 0 490655 262167.16 83080 -1 516
518 0 490687.75 262201.2 83160 -1 517
519 0 490686.53 262202.44 83240 -1 518
520 0 490707.38 262197.28 83320 -1 519
521 0 490707.12 262185.28 83400 -1 520
522 0 490703.28 262146 83480 -1 521
523 0 490703.2 262147.84 83560 -1 522
524 0 490750.3 262136.69 83640 -1 523
525 0 490694.97 262125.98 83720 -1 524
526 0 490654.5 262085.94 83800 -1 525
527 0 490589.75 262059.22 83880 -1 526
528 0 490536.94 262025.27 84000 -1 527
529 0 490471.1 261911.97 84080 -1 528
530 0 490459.12 261887.53 84160 -1 529
531 0 490421.88 261863.83 84240 -1 530
532 0 490446.5 261818.88 84320 -1 531
533 0 490431.06 261764.02 84440 -1 532
534 0 490430.22 261763.08 84560 -1 533
535 0 490421.2 261773.31 84640 -1 534
536 0 490409.72 261756.1 84760 -1 535
537 0 490482.28 261762.88 84880 -1 536
538 0 490479.47 261763.42 85040 -1 537
539 0 490446.22 261695.73 85200 -1 538
540 0 490381.8 261629.11 85360 -1 539
541 0 490306.66 261579.69 85520 -1 540
542 0 490215.2 261563.34 85680 -1 541
543 0 490222.6 261555.5 85720 -1 542
544 0 490248.3 261529.58 85840 -1 543
545 0 490318.2 261355.38 85960 -1 544
546 0 490489.75 261103 86080 -1 545
547 0 490547.06 261019.11 86120 -1 546
548 0 490646.03 260865.53 86280 -1 547
549 0 490628.06 260718.78 86400 -1 548
550 0 490660 260576.73 86520 -1 549
551 0 490748.06 260147.5 86600 -1 550
552 0 491072.06 259861.98 86680 -1 551
553 0 491421.1 259622.97 86760 -1 552
554 0 491852.66 259214.34 86760 -1 553
555 0 492592.06 258720.47 86760 -1 554
556 0 492895.62 258295.97 86760 -1 555
557 0 493008.94 257414.1 86760 -1 556
558 0 492806.3 256712.22 86760 -1 557
559 0 492439.78 256093.81 86760 -1 558
560 0 492477 256109.94 86840 -1 559
561 0 492510.3 256133.92 86960 -1 560
562 0 492528.66 256119.67 87000 -1 561
563 0 492566.28 256090.56 87080 -1 562
564 0 492750.38 256168.92 87160 -1 563
565 0 492782.1 255773.16 87240 -1 564
566 0 492963.44 255589.28 87320 -1 565
567 0 493046.25 255457.86 87400 -1 566
568 0 493129.47 255339.98 87480 -1 567
569 0 493212.2 255238.88 87560 -1 568
570 0 493342.62 255174.64 87640 -1 569
571 0 493798.66 255128.86 87640 -1 570
572 0 493823.1 255082.83 87680 -1 571
573 0 493809.03 254943.34 87760 -1 572
574 0 493846.6 254871.98 87840 -1 573
575 0 493890.2 254801.33 87920 -1 574
576 0 493923.03 254652.14 88040 -1 575
577 0 494010.28 254553.4 88120 -1 576
578 0 493846.25 254306.11 88200 -1 577
579 0 493896.7 254225.81 88320 -1 578
580 0 493884.25 254122.6 88360 -1 579
581 0 493904.8 253918.67 88440 -1 580
582 0 493818 252839.19 88440 -1 581
583 0 493773.12 251994.34 88440 -1 582
584 0 494283.1 250684.05 88440 -1 583
585 0 495125.16 250257.5 88440 -1 584
586 0 495698.66 249458.2 88440 -1 585
587 0 495656.4 249546.2 88520 -1 586
588 0 495766.3 249514.97 88600 -1 587
589 0 495948.22 249310.22 88640 -1 588
590 0 496143 249071.6 88720 -1 589
591 0 496252.06 248878.58 88800 -1 590
592 0 496277 248884 88840 -1 591
593 0 496301.6 248889.25 88880 -1 592
594 0 496300.8 248873.62 88960 -1 593
595 0 496878.8 248925.66 89040 -1 594
596 0 496940.8 248878.45 89120 -1 595
597 0 496984.6 248917.67 89200 -1 596
598 0 497060.2 248973.92 89280 -1 597
599 0 497175.06 249041.69 89320 -1 598
600 0 497290.22 249110.53 89360 -1 599
601 0 497776.84 249289.33 89440 -1 600
602 0 497857.94 249260.7 89520 -1 601
603 0 497994.4 249221.19 89600 -1 602
604 0 498246.38 249156.9 89680 -1 603
605 0 498524.56 249226.98 89760 -1 604
606 0 498888.9 249203.44 89840 -1 605
607 0 499052.62 249283.34 89920 -1 606
608 0 499507.1 249261.8 90000 -1 607
609 0 499613.8 249275.2 90040 -1 608
610 0 500201.84 249371.16 90040 -1 609
611 0 500376.94 249398.94 90120 -1 610
612 0 500416.6 249446.44 90200 -1 611
613 0 500477.78 249451.36 90280 -1 612
614 0 500639.97 249422.25 90360 -1 613
615 0 500655.88 249440.9 90440 -1 614
616 0 500697.16 249389.33 90520 -1 615
617 0 500684.94 249335.22 90040 -1 616
618 0 500727.44 249335.47 89920 -1 617
619 0 500847.7 249316.44 89800 -1 618
620 0 500949.72 249293.17 89680 -1 619
621 0 501375.4 249228.39 89600 -1 620
622 0 501514.2 249228.17 89480 -1 621
623 0 501658.1 249072.92 89360 -1 622
624 0 501695.53 249022.67 89240 -1 623
625 0 501722.88 248991.17 89160 -1 624
626 0 501728.1 248953.88 89040 -1 625
627 0 501741.75 249015.78 88960 -1 626
628 0 501769.75 249105.5 88880 -1 627
629 0 501763.1 249113.19 88800 -1 628
630 0 501700.78 249112.8 88720 -1 629
631 0 501348.12 249587.34 88640 -1 630
632 0 501099.72 249823.86 88600 -1 631
633 0 501130.9 249820.58 88520 -1 632
634 0 501260.7 249748.78 88480 -1 633
635 0 501368.38 249669.92 88440 -1 634
636 0 501409.56 249690.03 88360 -1 635
637 0 501390.97 249701.73 88280 -1 636
638 0 501425.62 249653.2 88200 -1 637
639 0 501518.97 249614.88 88160 -1 638
640 0 501567.56 249628 88120 -1 639
641 0 501597.28 249621.98 88040 -1 640
642 0 501872.03 249543.22 87920 -1 641
643 0 501944.66 249530.33 87840 -1 642
644 0 501980.6 249524.06 87800 -1 643
645 0 502053.9 249519.5 87720 -1 644
646 0 502071.4 249524.11 87640 -1 645
647 0 502186.2 249445.45 87560 -1 646
648 0 502274.62 249357.55 87480 -1 647
649 0 502318.12 249296.06 87400 -1 648
650 0 502521.5 248860.55 87400 -1 649
651 0 502620.38 248701.53 87280 -1 650
652 0 502646.6 248877.42 87160 -1 651
653 0 502660.12 248808.73 87080 -1 652
654 0 502828.5 248551.58 87080 -1 653
655 0 502600.22 248777.84 87000 -1 653
656 0 502500.66 248768.5 86920 -1 655
657 0 502455.56 248911.3 86920 -1 656
658 0 502400.2 248989.7 86840 -1 657
659 0 502337.84 248996.23 86760 -1 658
660 0 502272.53 249469.4 87240 -1 649
661 0 502233.7 249514.52 87120 -1 660
662 0 501104.06 249698.98 88360 -1 634
663 0 501027.47 249686.66 88240 -1 662
664 0 500909.34 249632.92 88120 -1 663
665 0 500784.3 249651.22 88040 -1 664
666 0 500828.7 249704.72 87920 -1 665
667 0 500816.72 249695.92 87840 -1 666
668 0 500788.25 249706 87720 -1 667
669 0 500760.12 249737.42 87640 -1 668
670 0 500726.78 249769.31 87560 -1 669
671 0 500714.2 249793.78 87520 -1 670
672 0 500747.4 249388.12 90600 -1 616
673 0 501536.53 249359.55 90680 -1 672
674 0 501548.66 249352.33 90760 -1 673
675 0 501592.03 249346.83 90840 -1 674
676 0 497926.34 249326 89280 -1 601
677 0 498045.22 249335.83 89160 -1 676
678 0 498204.22 249349.94 89080 -1 677
679 0 498187.56 249340.73 89040 -1 678
680 0 498358.06 249153.62 89000 -1 679
681 0 498351.9 249255.58 88920 -1 680
682 0 498502.8 249212 88800 -1 681
683 0 498554.34 249149 88720 -1 682
684 0 496527.06 249593.12 88960 -1 594
685 0 497081.06 249738.81 88960 -1 684
686 0 496590.5 248355.6 88800 -1 591
687 0 496716.2 248382.9 88640 -1 686
688 0 497513.3 247996 88640 -1 687
689 0 497726.66 247598.95 88640 -1 688
690 0 497849.53 247569.44 88600 -1 689
691 0 497604.47 247615.05 88520 -1 690
692 0 497755.84 247290.64 88400 -1 691
693 0 497843 247176.23 88320 -1 692
694 0 497861.12 247049.81 88200 -1 693
695 0 497820.03 246952.72 88080 -1 694
696 0 497812.66 246951.8 87920 -1 695
697 0 497800.94 246966.45 87760 -1 696
698 0 497772.72 246995.95 87640 -1 697
699 0 497740.9 247027.48 87520 -1 698
700 0 497752.97 247012.58 87400 -1 699
701 0 497734.25 247069.62 87280 -1 700
702 0 497674.34 247096.53 87160 -1 701
703 0 497558.4 246895.88 87000 -1 702
704 0 497545.9 246828.48 86920 -1 703
705 0 497528.4 246649.62 86800 -1 704
706 0 497549.12 246550.27 86680 -1 705
707 0 497300.38 246513.75 86600 -1 706
708 0 497337.62 246507.1 86520 -1 707
709 0 497329.8 246440.61 86440 -1 708
710 0 497474.56 246359.44 86320 -1 709
711 0 497742.72 246154.56 86240 -1 710
712 0 497853.25 245475.11 86200 -1 711
713 0 497681.62 245722.1 85720 -1 712
714 0 498205.47 245167.61 86200 -1 712
715 0 498301.7 245087.39 86280 -1 714
716 0 498295.8 245000.9 86360 -1 715
717 0 498460.38 244963.28 86440 -1 716
718 0 498594 244920.27 86560 -1 717
719 0 498600.44 244912.19 86600 -1 718
720 0 498601.75 244929.4 86640 -1 719
721 0 499085.25 245128.72 86200 -1 714
722 0 499875.25 244793.02 86200 -1 721
723 0 499912.5 244850 86080 -1 722
724 0 499925.28 244868.52 86040 -1 723
725 0 500051.03 244804.95 85920 -1 724
726 0 499989.66 244758.42 85800 -1 725
727 0 499904.1 244718.97 85680 -1 726
728 0 499852.5 244641.1 85560 -1 727
729 0 500223.78 244577.34 86200 -1 722
730 0 500125.94 244573.28 86280 -1 729
731 0 500122.56 244551.05 86320 -1 730
732 0 500115.28 244518.75 86400 -1 731
733 0 500111 244481 86480 -1 732
734 0 500108.72 244462.42 86520 -1 733
735 0 500809.6 244439.81 86520 -1 734
736 0 501053.9 244358.11 86680 -1 735
737 0 500949.06 244343.92 86800 -1 736
738 0 500949.75 244339.84 86880 -1 737
739 0 501007.3 244329.02 86920 -1 738
740 0 501566.6 244360.72 86680 -1 736
741 0 501785.66 244368.27 86600 -1 740
742 0 502036.6 244410.86 86480 -1 741
743 0 502234.53 244409.25 86400 -1 742
744 0 495677.16 249545.05 88360 -1 586
745 0 495631.72 249623.05 88280 -1 744
746 0 495699.12 249633.53 88200 -1 745
747 0 495693.28 249643.25 88120 -1 746
748 0 495573.78 249834.77 88080 -1 747
749 0 495551.16 249880.06 88000 -1 748
750 0 493767 251838 88320 -1 583
751 0 493727 251726 88200 -1 750
752 0 493719 251718 88080 -1 751
753 0 493519 251830 87920 -1 752
754 0 493415 251838 87840 -1 753
755 0 493381 251898 87600 -1 754
756 0 493457 251910 87480 -1 755
757 0 493425 252042 87360 -1 756
758 0 493441 252086 87320 -1 757
759 0 493455.66 252176.67 87280 -1 758
760 0 493485 252358 87200 -1 759
761 0 493461 252574 87160 -1 760
762 0 493433 252034 87080 -1 761
763 0 493413 252002 87000 -1 762
764 0 493301 251966 86920 -1 763
765 0 493900 252099 88600 -1 583
766 0 494096 252067 88720 -1 765
767 0 494116 252087 88840 -1 766
768 0 494004 253075 88600 -1 582
769 0 494368 252839 88720 -1 768
770 0 494244 252907 88880 -1 769
771 0 494220 252959 88960 -1 770
772 0 493775.53 255179.03 87600 -1 571
773 0 493822.4 255210.3 87520 -1 772
774 0 493882.8 255361.55 87440 -1 773
775 0 493865.34 255443.89 87400 -1 774
776 0 492440.34 256115.36 86720 -1 559
777 0 492412.4 256113.95 86600 -1 776
778 0 492350.5 256024.05 86400 -1 777
779 0 492284.47 255864.33 86280 -1 778
780 0 491765.84 255485.47 86240 -1 779
781 0 491363.8 255063.06 86200 -1 780
782 0 490744.84 254628.22 86200 -1 781
783 0 490299.62 254354.6 86280 -1 782
784 0 489972.78 254048.02 86360 -1 783
785 0 489546.94 253866.28 86440 -1 784
786 0 489515.6 253843.69 86560 -1 785
787 0 489219.88 253749.34 86680 -1 786
788 0 488929.7 253630.88 86800 -1 787
789 0 488653.03 253592.92 86920 -1 788
790 0 488201.44 253526.23 86960 -1 789
791 0 487837.56 254089.47 87160 -1 790
792 0 487904.1 253394.58 87240 -1 791
793 0 487926.7 253274.72 87320 -1 792
794 0 487937.4 253228.33 87360 -1 793
795 0 487917.53 253193.38 87400 -1 794
796 0 488881.2 253069.9 87400 -1 795
797 0 488892.8 253245.52 87280 -1 796
798 0 488804.34 253935.92 87160 -1 797
799 0 487895.4 253061.77 87480 -1 795
800 0 487929.72 252973.7 87560 -1 799
801 0 487857.9 252877.72 87640 -1 800
802 0 487833.3 252838.84 87720 -1 801
803 0 487807 252785.5 87760 -1 802
804 0 487781.25 252731.95 87800 -1 803
805 0 487830.22 252572.23 87880 -1 804
806 0 487821.16 252447.39 88000 -1 805
807 0 487839.72 252390.86 88080 -1 806
808 0 487791.84 252301.23 88160 -1 807
809 0 487778.88 252244.2 88240 -1 808
810 0 487811.97 252215.72 88320 -1 809
811 0 487789.06 252187.22 88400 -1 810
812 0 487924.3 252155.3 88480 -1 811
813 0 487747.53 253461.81 87000 -1 790
814 0 487665.94 253446.17 87080 -1 813
815 0 486567.38 253696.53 87000 -1 814
816 0 485741.44 253673.31 87000 -1 815
817 0 485409.56 253699.98 87080 -1 816
818 0 485146.66 254205.38 87160 -1 817
819 0 485018.12 253776.31 87240 -1 818
820 0 484924.62 253665.56 87360 -1 819
821 0 484857.5 253582.31 87440 -1 820
822 0 484775.7 253497.48 87520 -1 821
823 0 484762.8 253444.16 87600 -1 822
824 0 484701.38 253378.2 87680 -1 823
825 0 484644.9 253341.5 87760 -1 824
826 0 484596.4 253253.72 87840 -1 825
827 0 484607.53 253229.2 87920 -1 826
828 0 484518.7 253170.38 88000 -1 827
829 0 484491.22 253090.23 88080 -1 828
830 0 484451.7 253024.3 88160 -1 829
831 0 484434.4 252938.98 88240 -1 830
832 0 484418.5 252833.58 88320 -1 831
833 0 484419.16 252795.16 88360 -1 832
834 0 484432.97 252747.89 88400 -1 833
835 0 484424.34 252654.53 88480 -1 834
836 0 484581.22 252392.27 88600 -1 835
837 0 484483.53 252408.69 88640 -1 836
838 0 484282.72 252547.48 88720 -1 837
839 0 484212.88 252482.22 88800 -1 838
840 0 484129.94 252488.39 88880 -1 839
841 0 484058.84 252414.6 88960 -1 840
842 0 483977.03 252435.12 89040 -1 841
843 0 483880.12 252418.36 89120 -1 842
844 0 483747.16 252443.27 89200 -1 843
845 0 483647.8 252483.25 89280 -1 844
846 0 483601.7 252515.02 89360 -1 845
847 0 483509.03 252549.47 89440 -1 846
848 0 483454.2 252573.22 89520 -1 847
849 0 483284.53 252590.98 89600 -1 848
850 0 483192.3 252572.67 89680 -1 849
851 0 483078.78 252636.05 89760 -1 850
852 0 482941.62 252643.69 89840 -1 851
853 0 482805.34 252709.31 89920 -1 852
854 0 482651.66 252779.95 90000 -1 853
855 0 482438.78 252832.62 90080 -1 854
856 0 482195.56 252869.1 90160 -1 855
857 0 481925.44 252944.48 90240 -1 856
858 0 482013.6 253160.42 90240 -1 857
859 0 481943.94 253268.03 90280 -1 858
860 0 481740.03 253432.08 90280 -1 859
861 0 481628.72 253403.33 90360 -1 860
862 0 481532 253401.23 90400 -1 861
863 0 481473.25 253861.69 90320 -1 860
864 0 481659.34 254307.78 90320 -1 863
865 0 481939.44 254603.83 90320 -1 864
866 0 482115.4 254663.81 90320 -1 865
867 0 482175.22 254645.98 90280 -1 866
868 0 481929 254284 90160 -1 864
869 0 482141 254420 90040 -1 868
870 0 482301 254420 89920 -1 869
871 0 482435 254496 89800 -1 870
872 0 482507 254512 89760 -1 871
873 0 482559 254816 89680 -1 872
874 0 482503 255044 89600 -1 873
875 0 482475 255132 89520 -1 874
876 0 482259 255256 89440 -1 875
877 0 481811 255408 89360 -1 876
878 0 481685 255308 89400 -1 877
879 0 481693 255624 89480 -1 878
880 0 481675 255668 89560 -1 879
881 0 481461 255520 89680 -1 880
882 0 481389 255552 89760 -1 881
883 0 481261 255092 89480 -1 878
884 0 481821 255396 89320 -1 877
885 0 481831 255384 89280 -1 884
886 0 481905 255264 89120 -1 885
887 0 482301 255424 89040 -1 886
888 0 482370 255436 89000 -1 887
889 0 482439 255448 88960 -1 888
890 0 482547 255449.58 88880 -1 889
891 0 482722.38 255469.14 88800 -1 890
892 0 482745.7 255512.2 88720 -1 891
893 0 482975.7 255151.45 88640 -1 892
894 0 482864.72 255471.1 88480 -1 893
895 0 482801.62 255558.53 88400 -1 894
896 0 481725 255216 89040 -1 886
897 0 481411.1 253920.03 90400 -1 863
898 0 481269.34 253940.47 90480 -1 897
899 0 481230.2 253987.97 90520 -1 898
900 0 481229.7 253979.98 90560 -1 899
901 0 482689.34 253974.56 90640 -1 900
902 0 482678.5 253999.5 90680 -1 901
903 0 482667.7 254024.2 90720 -1 902
904 0 482659.84 254057.61 90800 -1 903
905 0 482711.66 254397.45 90800 -1 904
906 0 482839.4 254565.28 90800 -1 905
907 0 492414.4 255858.28 86160 -1 779
908 0 492486.34 255817.83 86080 -1 907
909 0 492525.94 255803.48 86040 -1 908
910 0 492627.78 255774.97 85920 -1 909
911 0 492658.2 255746.94 85800 -1 910
912 0 492589.4 255293.58 85720 -1 911
913 0 492598.2 255185.17 85640 -1 912
914 0 492661.56 255076.8 85560 -1 913
915 0 492721.62 254952.34 85440 -1 914
916 0 492777.3 254870.61 85360 -1 915
917 0 492823.16 254826.53 85280 -1 916
918 0 492913.72 254669.27 85200 -1 917
919 0 492944.38 254647.45 85120 -1 918
920 0 493020.12 254626 85040 -1 919
921 0 493135.4 254577.28 84960 -1 920
922 0 493177.94 254546.23 84880 -1 921
923 0 493176.5 254516.67 84800 -1 922
924 0 493151.97 254497.14 84720 -1 923
925 0 493134.28 254488.97 84640 -1 924
926 0 493130.97 254485.33 84560 -1 925
927 0 493171.78 254445.86 84480 -1 926
928 0 493242.3 254426.58 84400 -1 927
929 0 493224.03 254377.77 84320 -1 928
930 0 493223.5 254378.61 84240 -1 929
931 0 493277.22 254344.02 84120 -1 930
932 0 493296.6 254328.89 84040 -1 931
933 0 493299.28 254276.31 83920 -1 932
934 0 493355 254265.12 83840 -1 933
935 0 493393.3 254234.89 83760 -1 934
936 0 493374.66 254105.45 83640 -1 935
937 0 493361.94 254052.16 83560 -1 936
938 0 493171.7 253625.47 83480 -1 937
939 0 493152.94 253583.2 83400 -1 938
940 0 493154.25 253582.81 83320 -1 939
941 0 493029.8 253360.95 83240 -1 940
942 0 492978.38 253163.27 83160 -1 941
943 0 492510.2 252639.23 83160 -1 942
944 0 492092.03 252277.25 83160 -1 943
945 0 492031.75 252135.05 83240 -1 944
946 0 491800.22 251879.52 83320 -1 945
947 0 491455.12 251694.06 83400 -1 946
948 0 491173.66 251432.44 83480 -1 947
949 0 490883.4 251219.44 83560 -1 948
950 0 490779.97 251039.64 83640 -1 949
951 0 490373.56 250881.16 83720 -1 950
952 0 490096.34 250688.77 83800 -1 951
953 0 490023.7 250587.23 83880 -1 952
954 0 489940.4 250503.9 83960 -1 953
955 0 489943.62 250441.28 84040 -1 954
956 0 489228.34 249691.31 84200 -1 955
957 0 489345.06 249795.88 84280 -1 956
958 0 489441.84 249751.55 84360 -1 957
959 0 489480.38 249745.34 84440 -1 958
960 0 489494.16 249708.73 84520 -1 959
961 0 489609.62 249646.73 84600 -1 960
962 0 489698.53 249523.58 84680 -1 961
963 0 489704.1 249428.88 84760 -1 962
964 0 489797.88 249302.78 84840 -1 963
965 0 489848.22 249120.16 84920 -1 964
966 0 489792.25 249103.02 85000 -1 965
967 0 489789.16 248980.22 85120 -1 966
968 0 489774.44 248985.47 85200 -1 967
969 0 489792.44 248968.52 85280 -1 968
970 0 489713.47 248920.05 85360 -1 969
971 0 489624.22 248771.6 85440 -1 970
972 0 489520.75 248700.06 85520 -1 971
973 0 489328.5 248464.66 85600 -1 972
974 0 489262.75 248269.64 85680 -1 973
975 0 489392.22 248060.75 85640 -1 974
976 0 489427.28 247788.27 85560 -1 975
977 0 489389.2 247683.05 85400 -1 976
978 0 489419.2 247679.55 85280 -1 977
979 0 489489.28 247700.84 85200 -1 978
980 0 489520.12 247683.34 85120 -1 979
981 0 489524.28 247674.84 85040 -1 980
982 0 489471.25 247892.19 85760 -1 975
983 0 489484.25 247865.88 85800 -1 982
984 0 489472.44 247817.14 85920 -1 983
985 0 489458.3 247553.81 86040 -1 984
986 0 489524.5 247315 86120 -1 985
987 0 489591.47 247076.48 86200 -1 986
988 0 489860.06 246355.19 86280 -1 987
989 0 490141 246070.64 86360 -1 988
990 0 490488.97 245904.69 86320 -1 989
991 0 491589.3 245831.4 86280 -1 990
992 0 492144.44 245852.42 86200 -1 991
993 0 492372.9 245850.69 86120 -1 992
994 0 492485.47 245743.64 86080 -1 993
995 0 492540.66 245612.33 86040 -1 994
996 0 492651.8 245348.69 85960 -1 995
997 0 492736.1 245115.42 85840 -1 996
998 0 492763.47 244951.9 85720 -1 997
999 0 492896 244785 85600 -1 998
1000 0 493087.34 244584.58 85480 -1 999
1001 0 493019.88 244475.58 85240 -1 1000
1002 0 493056.28 244426.69 85080 -1 1001
1003 0 492928.16 244322.38 84960 -1 1002
1004 0 492686.25 244411.44 84880 -1 1003
1005 0 492663.9 244394.61 84800 -1 1004
1006 0 493087.53 244428.72 85360 -1 1000
1007 0 493331.88 244329.58 85240 -1 1006
1008 0 493500.47 244228.92 85120 -1 1007
1009 0 493402.62 244204.64 85040 -1 1008
1010 0 493418.56 244191.7 85000 -1 1009
1011 0 493594.22 244135.42 84880 -1 1010
1012 0 493823.56 244138.81 84760 -1 1011
1013 0 494027.97 244038.27 84680 -1 1012
1014 0 494182.47 243966.75 84600 -1 1013
1015 0 494258.72 243991.8 84480 -1 1014
1016 0 494590.5 243859.75 84360 -1 1015
1017 0 494647.75 243862.36 84240 -1 1016
1018 0 495271.53 243494.44 84240 -1 1017
1019 0 495663.47 243386.45 84240 -1 1018
1020 0 495931.38 243110.52 84240 -1 1019
1021 0 495891.28 242804.56 84240 -1 1020
1022 0 496175.16 242400.61 84240 -1 1021
1023 0 496205.9 242536.78 83920 -1 1022
1024 0 496546.34 242245.75 84360 -1 1022
1025 0 496814.9 242026.33 84480 -1 1024
1026 0 497138.78 241676.08 84480 -1 1025
1027 0 497300.47 241490.98 84560 -1 1026
1028 0 497548.38 241310.94 84560 -1 1027
1029 0 497808.28 241130.92 84560 -1 1028
1030 0 497794.66 241122.62 84440 -1 1029
1031 0 497794.88 241123.08 84320 -1 1030
1032 0 497742.8 241078.69 84200 -1 1031
1033 0 497671.9 241121.9 84080 -1 1032
1034 0 497672.16 241178.94 83960 -1 1033
1035 0 497679.03 241270.72 83800 -1 1034
1036 0 497767.56 241298.2 83640 -1 1035
1037 0 497967.72 241310.14 83480 -1 1036
1038 0 498079.25 241337.84 83360 -1 1037
1039 0 498218.97 241520.17 83320 -1 1038
1040 0 498158.3 241526.12 83240 -1 1039
1041 0 497984.22 241082.9 84560 -1 1029
1042 0 497950.62 241090.6 84440 -1 1041
1043 0 497947.88 241054 84280 -1 1042
1044 0 498010.25 240966.3 84120 -1 1043
1045 0 498099.97 241006.73 84000 -1 1044
1046 0 498142.8 241087.94 83880 -1 1045
1047 0 495926.53 243073.69 84360 -1 1020
1048 0 495910.94 243009.58 84480 -1 1047
1049 0 494044.1 244002.02 84560 -1 1013
1050 0 494075.5 243986.44 84400 -1 1049
1051 0 494096 243978 84320 -1 1050
1052 0 494115.84 243970.31 84240 -1 1051
1053 0 493985.88 243924.38 84040 -1 1052
1054 0 493914.72 243895.78 83960 -1 1053
1055 0 493846.5 243989.62 83840 -1 1054
1056 0 493739.5 244124.02 83720 -1 1055
1057 0 493699.22 244041.48 83600 -1 1056
1058 0 493793.3 244050.77 83480 -1 1057
1059 0 493836.2 244102.81 83360 -1 1058
1060 0 493855.5 244147 83320 -1 1059
1061 0 493875.25 244191.39 83280 -1 1060
1062 0 493749.8 243768.38 84040 -1 1053
1063 0 492094.47 245700.62 85720 -1 998
1064 0 492046.97 245589.78 85520 -1 1063
1065 0 491939.7 245497.22 85440 -1 1064
1066 0 491889 245442.16 85360 -1 1065
1067 0 491845.8 245376.67 85280 -1 1066
1068 0 491789.44 245294.11 85200 -1 1067
1069 0 492215.16 245945.58 85960 -1 993
1070 0 491830.22 246151.75 85880 -1 1069
1071 0 490335 248821 85000 -1 966
1072 0 490543 248693 84960 -1 1071
1073 0 490711 248617 84920 -1 1072
1074 0 491084.3 248478.83 84880 -1 1073
1075 0 491483 248443 84840 -1 1074
1076 0 491507 248431 84800 -1 1075
1077 0 491655 248407 84720 -1 1076
1078 0 491987 248255 84680 -1 1077
1079 0 492031 248199 84600 -1 1078
1080 0 492047 248171 84560 -1 1079
1081 0 492063 248183 84520 -1 1080
1082 0 492019 248209 84440 -1 1081
1083 0 492083 248215 84360 -1 1082
1084 0 492107 248235 84320 -1 1083
1085 0 492043 248227 84240 -1 1084
1086 0 492131 248283 84200 -1 1085
1087 0 492219 248339 84160 -1 1086
1088 0 492235 248387 84080 -1 1087
1089 0 492291 248459 84040 -1 1088
1090 0 492283 248503 83920 -1 1089
1091 0 492287 248599 83760 -1 1090
1092 0 489052.7 249108.39 84120 -1 956
1093 0 488992.72 249067.88 84000 -1 1092
1094 0 489015.97 248893.34 83920 -1 1093
1095 0 488991.03 248757.97 83840 -1 1094
1096 0 488833.4 248648.14 83760 -1 1095
1097 0 488715.78 248551.56 83680 -1 1096
1098 0 488608.1 248471.7 83600 -1 1097
1099 0 488576.56 248425.38 83520 -1 1098
1100 0 488551.66 248452.47 83440 -1 1099
1101 0 488611.75 248505.4 83320 -1 1100
1102 0 488627.7 248514.86 83200 -1 1101
1103 0 488568.22 248510.3 83080 -1 1102
1104 0 488578.2 248522.1 82960 -1 1103
1105 0 488515.56 248487.14 82840 -1 1104
1106 0 488539.62 248426.47 82720 -1 1105
1107 0 488554.3 248374.03 82600 -1 1106
1108 0 488622.2 248406.3 82520 -1 1107
1109 0 488629.6 248389.94 82440 -1 1108
1110 0 488678.22 248359.06 82360 -1 1109
1111 0 488683.1 248350.53 82320 -1 1110
1112 0 488720.94 248344.67 82200 -1 1111
1113 0 488727.25 248346.67 82160 -1 1112
1114 0 488795.6 248341.89 82040 -1 1113
1115 0 488841 248338.12 81960 -1 1114
1116 0 488891.2 248320.58 81880 -1 1115
1117 0 488886.53 248332.86 81800 -1 1116
1118 0 488946.97 248309.67 81720 -1 1117
1119 0 488949.94 248314.92 81640 -1 1118
1120 0 488949.88 248321.27 81560 -1 1119
1121 0 488986.16 248318.84 81520 -1 1120
1122 0 488996.1 248313.95 81480 -1 1121
1123 0 489046.2 248341.33 81360 -1 1122
1124 0 489047.2 248351.47 81280 -1 1123
1125 0 489069.9 248358.06 81200 -1 1124
1126 0 489110.12 248381.7 81120 -1 1125
1127 0 489111.44 248358.88 81040 -1 1126
1128 0 489143.16 248350.39 80960 -1 1127
1129 0 489132.5 248350.27 80880 -1 1128
1130 0 489126.75 248349.84 80800 -1 1129
1131 0 489103.88 248322.86 80720 -1 1130
1132 0 489095.2 248334.33 80640 -1 1131
1133 0 489091.22 248338.36 80560 -1 1132
1134 0 489079.44 248346.44 80480 -1 1133
1135 0 489150.53 248366.77 80360 -1 1134
1136 0 489122.75 248354.61 80240 -1 1135
1137 0 489120.88 248285.89 80160 -1 1136
1138 0 489035.8 248269.2 80040 -1 1137
1139 0 489018.62 248237.7 79960 -1 1138
1140 0 489034.9 248216.28 79880 -1 1139
1141 0 489047.7 248117.8 79800 -1 1140
1142 0 489025.78 248090.14 79720 -1 1141
1143 0 489026.4 248002.84 79640 -1 1142
1144 0 488939.06 247926.55 79560 -1 1143
1145 0 488927.8 247890.31 79480 -1 1144
1146 0 488887.4 247862.38 79400 -1 1145
1147 0 488835.6 247806.5 79280 -1 1146
1148 0 488819.3 247777.67 79200 -1 1147
1149 0 488722.72 247770.72 79120 -1 1148
1150 0 488606.66 247782.11 79040 -1 1149
1151 0 488463.75 247750.16 78920 -1 1150
1152 0 488339.62 247754.48 78800 -1 1151
1153 0 488289 247709.73 78680 -1 1152
1154 0 488145.53 247742.55 78560 -1 1153
1155 0 488111.7 247692.39 78440 -1 1154
1156 0 488080.84 247674.6 78320 -1 1155
1157 0 487732.4 247801.5 78160 -1 1156
1158 0 487620.66 247721.39 78080 -1 1157
1159 0 487439.22 247562.64 78000 -1 1158
1160 0 487314.06 247585.42 77920 -1 1159
1161 0 487280.94 247589.3 77840 -1 1160
1162 0 487164.6 247649.95 77720 -1 1161
1163 0 487055.72 247775.78 77640 -1 1162
1164 0 486848.66 248147.83 77560 -1 1163
1165 0 486479.03 248598.9 77560 -1 1164
1166 0 486405.34 248673.19 77680 -1 1165
1167 0 486257.6 248767.86 77800 -1 1166
1168 0 485774.47 249046.95 77920 -1 1167
1169 0 485628.84 249149.2 78000 -1 1168
1170 0 485686.62 249124.12 77880 -1 1169
1171 0 485681.78 249152.78 77760 -1 1170
1172 0 485651.44 249131.77 77640 -1 1171
1173 0 485393.7 249232.62 78000 -1 1169
1174 0 485408.7 249366.7 77920 -1 1173
1175 0 485401.7 249635.62 77920 -1 1174
1176 0 485292.38 249635.39 77800 -1 1175
1177 0 485211.47 249226.55 78080 -1 1173
1178 0 484867 249287.5 78080 -1 1177
1179 0 484923.72 249288.47 78160 -1 1178
1180 0 485009.03 249245.56 78280 -1 1179
1181 0 485007.8 249212.38 78400 -1 1180
1182 0 484376.75 249338.34 78520 -1 1181
1183 0 484330 249350 78560 -1 1182
1184 0 484236.16 249374 78640 -1 1183
1185 0 484120.53 249404.75 78720 -1 1184
1186 0 484063.47 249406.33 78760 -1 1185
1187 0 484031.12 249420.61 78880 -1 1186
1188 0 484027.4 249419.95 78920 -1 1187
1189 0 484304.2 249378.4 79000 -1 1188
1190 0 484719.62 249316.47 79120 -1 1189
1191 0 484895.25 249344.44 79200 -1 1190
1192 0 485028.1 249385.25 79280 -1 1191
1193 0 485051.84 249433.45 79400 -1 1192
1194 0 485043.4 249451.38 79440 -1 1193
1195 0 483964.1 249465.7 78640 -1 1186
1196 0 484017.97 249492.45 78480 -1 1195
1197 0 484012.44 249492.28 78360 -1 1196
1198 0 483656.12 249587.88 78960 -1 1186
1199 0 483411.66 249697.27 79080 -1 1198
1200 0 483202.9 249812.7 79200 -1 1199
1201 0 483099.44 249817.75 79360 -1 1200
1202 0 483066.66 249869.53 79560 -1 1201
1203 0 482898.25 249972.31 79720 -1 1202
1204 0 482823.34 249993.08 79840 -1 1203
1205 0 482662.4 250183 79880 -1 1204
1206 0 482642.6 250094.62 80000 -1 1205
1207 0 482549.1 250121.5 80160 -1 1206
1208 0 482454.5 250159.02 80280 -1 1207
1209 0 482347.2 250306.64 80440 -1 1208
1210 0 482311.28 250355.12 80560 -1 1209
1211 0 482301 250373 80600 -1 1210
1212 0 482291.4 250391.38 80640 -1 1211
1213 0 482271.75 250428.42 80720 -1 1212
1214 0 482250 250451.67 80760 -1 1213
1215 0 482206.22 250499.33 80840 -1 1214
1216 0 482477 250482.81 81000 -1 1215
1217 0 482567.34 250666.42 81160 -1 1216
1218 0 482523.25 250668.25 81200 -1 1217
1219 0 482392.1 250675.45 81320 -1 1218
1220 0 482343.47 250675.08 81440 -1 1219
1221 0 482391.22 250654.28 81560 -1 1220
1222 0 482451.78 250602.83 81640 -1 1221
1223 0 482538.44 250538.84 81760 -1 1222
1224 0 482519.47 250539.92 81840 -1 1223
1225 0 482411.2 250559.78 81920 -1 1224
1226 0 482588.28 250588.98 81240 -1 1217
1227 0 482874.78 250411.7 81280 -1 1226
1228 0 482891 250382.11 81400 -1 1227
1229 0 482903.56 250378.94 81440 -1 1228
1230 0 482543.4 250143.27 80640 -1 1212
1231 0 483062.62 250257.45 79560 -1 1202
1232 0 484771.97 249293.06 78000 -1 1178
1233 0 484769.06 249177.23 77920 -1 1232
1234 0 484776.97 249155.94 77800 -1 1233
1235 0 484917.84 249197.61 78000 -1 1232
1236 0 486557.12 248667.31 77440 -1 1165
1237 0 486584.2 248674.95 77320 -1 1236
1238 0 486542.5 248828.47 77240 -1 1237
1239 0 486468.7 248934.08 77160 -1 1238
1240 0 486418.66 249030.19 77120 -1 1239
1241 0 486346.9 249037.52 77040 -1 1240
1242 0 488376.8 248368.78 83360 -1 1100
1243 0 488246.1 248315.58 83280 -1 1242
1244 0 488170.7 248194.75 83360 -1 1243
1245 0 488081.88 248038.39 83440 -1 1244
1246 0 487822.34 247699.52 83520 -1 1245
1247 0 487445.56 247345.56 83600 -1 1246
1248 0 487262.25 247038.94 83640 -1 1247
1249 0 487187.7 246800.75 83560 -1 1248
1250 0 487403.47 246385.08 83560 -1 1249
1251 0 487510.1 246373.73 83480 -1 1250
1252 0 487524.12 246344.62 83440 -1 1251
1253 0 487509.53 246923.75 83760 -1 1248
1254 0 487760.22 246734.94 83840 -1 1253
1255 0 487954.12 246667.64 83800 -1 1254
1256 0 488184.38 246637.67 83720 -1 1255
1257 0 488396.78 246682.08 83640 -1 1256
1258 0 488490.28 246693.28 83560 -1 1257
1259 0 488578 246714.8 83480 -1 1258
1260 0 488619.78 246718.9 83440 -1 1259
1261 0 487676.66 246640.33 83920 -1 1254
1262 0 487634.62 246593.23 83960 -1 1261
1263 0 487548.53 246521.56 84040 -1 1262
1264 0 493582.75 254417.5 83640 -1 935
1265 0 493718.53 254456.5 83440 -1 1264
1266 0 493871.66 254558 83360 -1 1265
1267 0 493948.3 254609.47 83320 -1 1266
1268 0 494099.7 254698.8 83240 -1 1267
1269 0 494199.62 254857.97 83160 -1 1268
1270 0 494256.34 254957.92 83080 -1 1269
1271 0 494328.97 255014.56 83000 -1 1270
1272 0 494483.03 255101.14 82920 -1 1271
1273 0 494744 255216.3 82840 -1 1272
1274 0 494951.6 255242.33 82760 -1 1273
1275 0 495323.62 255406.22 82760 -1 1274
1276 0 495739.6 255438.19 82760 -1 1275
1277 0 495895.88 255483.25 82720 -1 1276
1278 0 496206.06 255574.19 82640 -1 1277
1279 0 496670.12 255796.61 82640 -1 1278
1280 0 496874.5 255646.5 82680 -1 1279
1281 0 496922.94 255626.7 82720 -1 1280
1282 0 497074.28 255562.14 82840 -1 1281
1283 0 497169.3 255658.2 82920 -1 1282
1284 0 497197.75 255710.73 83000 -1 1283
1285 0 497230.78 255722.4 83040 -1 1284
1286 0 497341.12 255675.83 83160 -1 1285
1287 0 496216 255642.89 82560 -1 1278
1288 0 496330.72 255831.02 82440 -1 1287
1289 0 496499.06 256413.22 82400 -1 1288
1290 0 496520.34 256572.9 82320 -1 1289
1291 0 496550.94 256734.31 82240 -1 1290
1292 0 496486.2 256767.78 82120 -1 1291
1293 0 496314.03 256831.73 82040 -1 1292
1294 0 496325.72 256788.17 82000 -1 1293
1295 0 496337.4 256745.67 81960 -1 1294
1296 0 496348.3 256653.9 81840 -1 1295
1297 0 497078.38 256990.97 82320 -1 1291
1298 0 497374.94 257198.27 82440 -1 1297
1299 0 497668.75 257192.33 82520 -1 1298
1300 0 497904.94 256751.39 82560 -1 1299
1301 0 498076.22 256733.25 82640 -1 1300
1302 0 498101.03 256716.77 82720 -1 1301
1303 0 498520.2 256605.2 82640 -1 1301
1304 0 498775.97 256371.05 82600 -1 1303
1305 0 499091.88 256214.98 82600 -1 1304
1306 0 499271.22 256057.58 82520 -1 1305
1307 0 499372.06 255970.88 82480 -1 1306
1308 0 499207.53 255909.45 82360 -1 1307
1309 0 499371.12 255758.19 82280 -1 1308
1310 0 499914.38 255074.4 82240 -1 1309
1311 0 500065.25 254427.11 82200 -1 1310
1312 0 500146.84 254081.94 82280 -1 1311
1313 0 500162.84 253841.14 82360 -1 1312
1314 0 499978.28 253447.58 82400 -1 1313
1315 0 499769.84 253206.83 82440 -1 1314
1316 0 499524.53 253019.81 82280 -1 1315
1317 0 499314.44 252757.73 82280 -1 1316
1318 0 499102.94 252585.3 82360 -1 1317
1319 0 499105.75 252493.06 82480 -1 1318
1320 0 499028.62 252431.2 82600 -1 1319
1321 0 498998.28 252463.3 82680 -1 1320
1322 0 499017.53 252402.6 82800 -1 1321
1323 0 498940.34 252422.86 82880 -1 1322
1324 0 498930.06 252450.94 82920 -1 1323
1325 0 498867.97 252443.72 83000 -1 1324
1326 0 498961.88 252451.75 83080 -1 1325
1327 0 498869.03 252437.95 83160 -1 1326
1328 0 492922.12 256428.88 86080 -1 908
1329 0 493257.94 256852.27 86080 -1 1328
1330 0 493281.75 256605.23 85960 -1 1329
1331 0 493398.28 256536.52 85840 -1 1330
1332 0 493653.38 256514.83 85720 -1 1331
1333 0 494337.94 256302.06 85680 -1 1332
1334 0 495089.9 256097.92 85680 -1 1333
1335 0 495711.8 256278.28 85720 -1 1334
1336 0 496115.94 256050.14 85720 -1 1335
1337 0 496447.88 256065.81 85680 -1 1336
1338 0 497048.12 256141.97 85720 -1 1337
1339 0 497656.25 255985.83 85720 -1 1338
1340 0 497805.44 255937.5 85680 -1 1339
1341 0 497954.7 255864.23 85640 -1 1340
1342 0 498002.3 255819.22 85560 -1 1341
1343 0 498095.06 255731.66 85480 -1 1342
1344 0 498162.2 255651.28 85400 -1 1343
1345 0 498172.25 255610.86 85360 -1 1344
1346 0 497787 256032 85800 -1 1339
1347 0 497917.6 256078 85880 -1 1346
1348 0 497983.2 256101.05 85920 -1 1347
1349 0 498098.1 256148.03 86040 -1 1348
1350 0 498314.62 256300.95 86160 -1 1349
1351 0 498503.53 256403.02 86280 -1 1350
1352 0 498511.25 256358.97 86320 -1 1351
1353 0 498995.6 256245.94 86200 -1 1352
1354 0 499485.72 256213.97 86160 -1 1353
1355 0 499941.1 255891.05 86160 -1 1354
1356 0 500146.06 255860.36 86000 -1 1355
1357 0 500271.97 255619.52 85880 -1 1356
1358 0 500379.88 255531.81 85760 -1 1357
1359 0 500530.25 255445.05 85640 -1 1358
1360 0 500565.16 255425.9 85520 -1 1359
1361 0 500607.47 255380.67 85400 -1 1360
1362 0 500592.75 254855.56 85640 -1 1359
1363 0 500451.78 254394.36 85640 -1 1362
1364 0 500384.2 254288.61 85720 -1 1363
1365 0 500379.97 254255.72 85760 -1 1364
1366 0 493132.3 257624.66 86920 -1 557
1367 0 493154.7 257633.52 87080 -1 1366
1368 0 493313.2 257606.31 87240 -1 1367
1369 0 493404.3 257470.5 87360 -1 1368
1370 0 493316.16 257383.55 87480 -1 1369
1371 0 493775.62 257598.27 87480 -1 1370
1372 0 493897.88 257564.9 87560 -1 1371
1373 0 494063.47 257547.6 87680 -1 1372
1374 0 494218.44 257697.67 87800 -1 1373
1375 0 494479.9 258020.56 87880 -1 1374
1376 0 494443.75 258000.61 88040 -1 1375
1377 0 494406.62 258033.62 88120 -1 1376
1378 0 494580.06 258556.1 88120 -1 1377
1379 0 494415.25 258685.08 88240 -1 1378
1380 0 494488.66 259211.22 88200 -1 1379
1381 0 494466.56 259459.86 88120 -1 1380
1382 0 494299.2 259809.08 87920 -1 1381
1383 0 494299.6 259870.61 87840 -1 1382
1384 0 494294.06 259934.7 87760 -1 1383
1385 0 494438.03 257902.52 88280 -1 1377
1386 0 494309.16 257838.12 88440 -1 1385
1387 0 494224.84 257708.78 88600 -1 1386
1388 0 494218.44 257627.89 88640 -1 1387
1389 0 494280.25 257662.11 88720 -1 1388
1390 0 494381.88 257661.38 88800 -1 1389
1391 0 494393.97 257673.67 88880 -1 1390
1392 0 494322.25 257646.03 88960 -1 1391
1393 0 494286.25 257670.48 89040 -1 1392
1394 0 494277.72 257638.1 89120 -1 1393
1395 0 494230.56 257628.23 89240 -1 1394
1396 0 493928.97 257749.08 87440 -1 1372
1397 0 494007.84 257868.2 87320 -1 1396
1398 0 493951.25 258093.8 87200 -1 1397
1399 0 493982.72 257899.56 87080 -1 1398
1400 0 493396.56 257229.73 87560 -1 1370
1401 0 493448.62 257220.39 87680 -1 1400
1402 0 493501 257180.27 87800 -1 1401
1403 0 493469.88 257109.64 87880 -1 1402
1404 0 493470.72 257059.52 88000 -1 1403
1405 0 493430.06 257374.22 86640 -1 557
1406 0 493734.16 257394.48 86640 -1 1405
1407 0 494066.47 257301.86 86600 -1 1406
1408 0 494255.44 257246.97 86560 -1 1407
1409 0 494342 257245 86520 -1 1408
1410 0 494428.8 257243.28 86480 -1 1409
1411 0 494504.72 257293.66 86400 -1 1410
1412 0 494588.34 257328.92 86320 -1 1411
1413 0 494743.28 257542.1 86240 -1 1412
1414 0 495030.06 257580.17 86120 -1 1413
1415 0 495178.97 257552.11 86080 -1 1414
1416 0 495196.16 257593.55 85960 -1 1415
1417 0 495301 257567.44 85880 -1 1416
1418 0 495259.94 257529.48 85840 -1 1417
1419 0 495212.03 257693.44 85840 -1 1418
1420 0 495231.78 257664.5 85800 -1 1419
1421 0 495371.84 257397.52 85840 -1 1418
1422 0 495347.47 257373.28 85760 -1 1421
1423 0 494241.56 257156.06 86720 -1 1408
1424 0 494192.16 257051.62 86840 -1 1423
1425 0 494174.78 257034 86880 -1 1424
1426 0 492978.25 258306.27 86640 -1 556
1427 0 493051.9 258326.97 86520 -1 1426
1428 0 493246.1 258644.06 86360 -1 1427
1429 0 493458.5 258647.03 86280 -1 1428
1430 0 493668.72 258673.81 86200 -1 1429
1431 0 493741.5 258649.5 86160 -1 1430
1432 0 493813.62 258625.12 86120 -1 1431
1433 0 493828.97 258602.95 86040 -1 1432
1434 0 493898.5 258525.73 85960 -1 1433
1435 0 493750.1 258272.9 85880 -1 1434
1436 0 493810.66 258251.67 85800 -1 1435
1437 0 493841.44 258241.47 85760 -1 1436
1438 0 493930.06 258339.95 85680 -1 1437
1439 0 493971.03 258420.16 85600 -1 1438
1440 0 494160.56 258358.05 85480 -1 1439
1441 0 494256.94 258250.05 85400 -1 1440
1442 0 494385.94 258317.16 85320 -1 1441
1443 0 494514.8 258386.92 85200 -1 1442
1444 0 494574.2 258377.53 85040 -1 1443
1445 0 494590.97 258351.69 84920 -1 1444
1446 0 494654.47 258330.4 84720 -1 1445
1447 0 494674.28 258342.1 84600 -1 1446
1448 0 494713.72 258333.64 84480 -1 1447
1449 0 494789.66 258232.86 84400 -1 1448
1450 0 494770.4 258274.36 84280 -1 1449
1451 0 491793.72 259079.03 86880 -1 554
1452 0 491789.38 258888.53 87080 -1 1451
1453 0 491527.78 259263.56 87200 -1 1452
1454 0 491557.38 258896.56 87400 -1 1453
1455 0 490736.88 260579.23 86320 -1 551
1456 0 490822.28 260555.72 86160 -1 1455
1457 0 490810 260420.36 86040 -1 1456
1458 0 490847.22 260414.33 85920 -1 1457
1459 0 490862.3 260323.84 85800 -1 1458
1460 0 490834.1 260293.12 85760 -1 1459
1461 0 491123.97 261161.03 86520 -1 550
1462 0 491212.38 261240.55 86680 -1 1461
1463 0 491736.16 261293.1 86680 -1 1462
1464 0 491916.1 261467.73 86680 -1 1463
1465 0 492184.7 261660.28 86560 -1 1464
1466 0 492379.66 261728.94 86480 -1 1465
1467 0 493145.84 262085.34 86400 -1 1466
1468 0 493438.25 262328.8 86280 -1 1467
1469 0 493406.03 262236.9 86400 -1 1468
1470 0 493393 262220.66 86440 -1 1469
1471 0 493367.3 262188.34 86520 -1 1470
1472 0 493388.62 262107.27 86640 -1 1471
1473 0 493366 262073.67 86680 -1 1472
1474 0 493320.16 262007.42 86760 -1 1473
1475 0 493244.22 261917.12 86880 -1 1474
1476 0 493318.03 261870.14 87000 -1 1475
1477 0 493368.62 261851.08 87080 -1 1476
1478 0 493420.84 262000.88 87200 -1 1477
1479 0 493486.75 261822.02 87320 -1 1478
1480 0 493426.16 261782.17 87400 -1 1479
1481 0 493402.22 261665.25 87480 -1 1480
1482 0 493862.72 261414.97 87480 -1 1481
1483 0 493912.7 261429.1 87360 -1 1482
1484 0 493896.66 261500.78 87280 -1 1483
1485 0 493852 261556.9 86960 -1 1484
1486 0 493420.2 261562.97 87600 -1 1481
1487 0 493428.9 261456.62 87720 -1 1486
1488 0 493400.16 261364.97 87800 -1 1487
1489 0 493321.66 261259.64 87920 -1 1488
1490 0 493332 261199 88000 -1 1489
1491 0 493342.28 261138.05 88080 -1 1490
1492 0 493386.97 261060.83 88200 -1 1491
1493 0 493435.62 260960.31 88320 -1 1492
1494 0 493608.4 260724.67 88480 -1 1493
1495 0 493629.4 262411.34 86160 -1 1468
1496 0 493772.97 262430.06 86040 -1 1495
1497 0 493828.72 262418.7 85920 -1 1496
1498 0 493929.12 262412.12 85840 -1 1497
1499 0 493981.12 262356.78 85720 -1 1498
1500 0 494145.34 262275.84 85600 -1 1499
1501 0 494332.44 262201.4 85520 -1 1500
1502 0 494505.47 262052.52 85400 -1 1501
1503 0 494573.5 261962.52 85320 -1 1502
1504 0 494636.06 261892.28 85200 -1 1503
1505 0 494752.8 261739.05 85080 -1 1504
1506 0 494844.84 261594.84 84960 -1 1505
1507 0 494828.66 261515.1 84840 -1 1506
1508 0 494877 261469.67 84760 -1 1507
1509 0 494900.94 261447.45 84720 -1 1508
1510 0 494915.84 261414.83 84600 -1 1509
1511 0 494937.2 261354.77 84480 -1 1510
1512 0 494972.88 261315.77 84400 -1 1511
1513 0 494987.38 261307.88 84360 -1 1512
1514 0 494985.28 261302.94 84280 -1 1513
1515 0 494975.3 261336.5 84200 -1 1514
1516 0 494961.03 261330.64 84080 -1 1515
1517 0 495009.06 261342.17 83960 -1 1516
1518 0 494923.4 261382.47 83880 -1 1517
1519 0 494865 261399.58 83800 -1 1518
1520 0 494897 261380.33 83720 -1 1519
1521 0 494896.94 261379.45 83600 -1 1520
1522 0 494872.88 261338.12 83480 -1 1521
1523 0 494848.22 261346.2 83400 -1 1522
1524 0 494825.28 261319.4 83320 -1 1523
1525 0 494662.28 261291.22 83240 -1 1524
1526 0 494573.22 261278.86 83160 -1 1525
1527 0 494400.06 261330.94 83080 -1 1526
1528 0 494268.56 261360.73 83000 -1 1527
1529 0 494035.8 261464.78 82920 -1 1528
1530 0 493944.03 261475.73 82840 -1 1529
1531 0 493901 261479.47 82800 -1 1530
1532 0 493904.66 261501.88 82720 -1 1531
1533 0 490434.6 260432.02 86680 -1 550
1534 0 490428.03 260376.98 86760 -1 1533
1535 0 490469 260351.5 86800 -1 1534
1536 0 490509.88 260326.33 86840 -1 1535
1537 0 490628.78 260261.02 86960 -1 1536
1538 0 490974.56 260006.81 87080 -1 1537
1539 0 491230.88 260207.7 87200 -1 1538
1540 0 491501.8 259999.92 87280 -1 1539
1541 0 491512.66 259846.16 87520 -1 1540
1542 0 491492.62 259903.5 87720 -1 1541
1543 0 491405.22 259942.08 88200 -1 1542
1544 0 491389.97 259718.88 88400 -1 1543
1545 0 489908.38 261721.55 85840 -1 543
1546 0 489754.12 261821.47 86000 -1 1545
1547 0 489539.66 261817.55 86120 -1 1546
1548 0 489319.72 261949.28 86120 -1 1547
1549 0 489188.66 261879.75 86200 -1 1548
1550 0 488931.56 261900.44 86320 -1 1549
1551 0 488715.66 261993.78 86440 -1 1550
1552 0 488613.84 262082.56 86520 -1 1551
1553 0 488443.34 262102.44 86600 -1 1552
1554 0 488291.22 262118.42 86680 -1 1553
1555 0 488242.47 262195.4 86760 -1 1554
1556 0 488227.28 262177.47 86840 -1 1555
1557 0 488198.53 262213.62 86920 -1 1556
1558 0 488167.72 262216.22 87000 -1 1557
1559 0 488097.44 262236.03 87080 -1 1558
1560 0 488104.47 262164.97 87120 -1 1559
1561 0 487880.72 262746.5 87160 -1 1560
1562 0 487958.47 262442.38 87240 -1 1561
1563 0 487987.53 262368.5 87320 -1 1562
1564 0 488005.53 262321.2 87440 -1 1563
1565 0 488018.1 262308.97 87520 -1 1564
1566 0 488016.4 262311.9 87560 -1 1565
1567 0 488045.47 262298.44 87680 -1 1566
1568 0 487947.03 262505 87760 -1 1567
1569 0 487969.7 262504.94 87880 -1 1568
1570 0 487940.1 262546.66 88000 -1 1569
1571 0 487936.53 262529.72 88120 -1 1570
1572 0 487916.16 262478.4 88240 -1 1571
1573 0 487924.7 262497.4 88360 -1 1572
1574 0 488090.34 262480 88480 -1 1573
1575 0 488053.72 262833.84 88400 -1 1574
1576 0 487917.2 263326.94 88360 -1 1575
1577 0 487868.8 263443.28 88280 -1 1576
1578 0 487845.06 263587.66 88200 -1 1577
1579 0 487786.8 263885.7 88120 -1 1578
1580 0 487775.56 264029.94 88040 -1 1579
1581 0 487776.7 264439.66 87920 -1 1580
1582 0 487739.3 264601.94 87840 -1 1581
1583 0 487737.9 264642.12 87760 -1 1582
1584 0 487677.97 264764.56 87680 -1 1583
1585 0 487631.25 264903.44 87640 -1 1584
1586 0 487517.28 265659.28 87600 -1 1585
1587 0 487500.25 265657.9 87520 -1 1586
1588 0 487466.6 265672.25 87480 -1 1587
1589 0 487411.97 265792.22 87400 -1 1588
1590 0 486871.47 266214.34 87640 -1 1586
1591 0 486394.78 266427.22 87680 -1 1590
1592 0 486372 266418.38 87800 -1 1591
1593 0 486420.38 266297.3 87920 -1 1592
1594 0 486404.72 266269.3 88040 -1 1593
1595 0 486437.72 266287.1 88160 -1 1594
1596 0 486504.22 266203 88280 -1 1595
1597 0 486583.9 266221.56 88400 -1 1596
1598 0 486686.9 266120.66 88560 -1 1597
1599 0 486607.28 266087.3 88640 -1 1598
1600 0 486489.44 266397.75 88720 -1 1599
1601 0 486415.88 266385.88 88840 -1 1600
1602 0 486410 266404 88880 -1 1601
1603 0 486398.3 266440 88960 -1 1602
1604 0 486393.75 266472.25 89080 -1 1603
1605 0 486595.5 266641.53 89160 -1 1604
1606 0 486614.72 266701.38 89240 -1 1605
1607 0 486648.94 266713.03 89280 -1 1606
1608 0 486416.9 266989.06 89280 -1 1607
1609 0 485686.44 267057.38 89320 -1 1608
1610 0 485431.4 267006.97 89400 -1 1609
1611 0 485452.44 266927.9 89520 -1 1610
1612 0 486601.3 266650.06 89360 -1 1607
1613 0 486165.7 266310.22 89360 -1 1612
1614 0 486120.06 266320 89520 -1 1613
1615 0 486006.78 266408.75 89680 -1 1614
1616 0 485843.72 266438.34 89800 -1 1615
1617 0 485561.03 266441.84 89880 -1 1616
1618 0 485501.9 266494.47 90000 -1 1617
1619 0 486650.47 266676.94 89480 -1 1612
1620 0 486748.22 266783.62 89520 -1 1619
1621 0 486772 266775 89600 -1 1620
1622 0 486796.1 266765.9 89680 -1 1621
1623 0 486979.75 266678.03 89800 -1 1622
1624 0 487036.38 266713.94 89880 -1 1623
1625 0 487101.3 266826.25 90000 -1 1624
1626 0 487034.94 266971 90120 -1 1625
1627 0 486968.94 267020.9 90240 -1 1626
1628 0 486788.34 267226.7 90400 -1 1627
1629 0 486970.34 267219.16 90560 -1 1628
1630 0 488073.25 267285.8 90680 -1 1629
1631 0 488148.25 267287.97 90840 -1 1630
1632 0 488174.8 267270.75 91040 -1 1631
1633 0 488120.6 267269.4 91200 -1 1632
1634 0 488132.2 267224.88 91280 -1 1633
1635 0 487105.38 267558.66 91280 -1 1634
1636 0 486415.28 268309.28 91280 -1 1635
1637 0 486408.66 268421.03 91200 -1 1636
1638 0 486356.56 268578.3 91120 -1 1637
1639 0 486349.22 268692.2 91040 -1 1638
1640 0 486302.1 268751.94 90960 -1 1639
1641 0 486203 268791 90920 -1 1640
1642 0 486104.47 268830.1 90880 -1 1641
1643 0 485974.3 268937.2 90800 -1 1642
1644 0 485425.78 269267.2 90760 -1 1643
1645 0 485139.97 269304.72 90680 -1 1644
1646 0 483961.6 269478.34 90600 -1 1645
1647 0 483709.34 269350.25 90560 -1 1646
1648 0 483613.9 269376.53 90480 -1 1647
1649 0 483583.75 269373.38 90400 -1 1648
1650 0 483585.6 269386.6 90320 -1 1649
1651 0 483621 269384.7 90280 -1 1650
1652 0 483657 269384.3 90240 -1 1651
1653 0 483559.6 269364.1 90160 -1 1652
1654 0 483546.2 269360.9 90040 -1 1653
1655 0 483507.78 269333.78 89960 -1 1654
1656 0 483507.88 269286.97 89840 -1 1655
1657 0 483540.25 269285.56 89720 -1 1656
1658 0 483541.4 269242.84 89600 -1 1657
1659 0 483523.03 269167.34 89480 -1 1658
1660 0 483459.56 269108.34 89400 -1 1659
1661 0 483466.38 269072.22 89240 -1 1660
1662 0 483412.6 269008.25 89120 -1 1661
1663 0 483320.28 268917.16 89000 -1 1662
1664 0 483240.12 268933.5 88880 -1 1663
1665 0 483197.75 268869.9 88760 -1 1664
1666 0 483186.44 268859.53 88720 -1 1665
1667 0 483289.88 268643.78 88640 -1 1666
1668 0 483256.56 268652.12 88560 -1 1667
1669 0 483223.47 268721.3 88440 -1 1668
1670 0 483117.1 268845.78 88320 -1 1669
1671 0 483049.56 268922.7 88200 -1 1670
1672 0 482958.8 269021.94 88080 -1 1671
1673 0 482909.62 269107.16 88000 -1 1672
1674 0 482885.5 269146.44 87920 -1 1673
1675 0 482880.9 269261.78 87800 -1 1674
1676 0 482762.3 269292.4 87720 -1 1675
1677 0 482672.84 269294.28 87640 -1 1676
1678 0 482496.22 269332.3 87560 -1 1677
1679 0 482308.84 269439.78 87480 -1 1678
1680 0 482156.78 269488.66 87400 -1 1679
1681 0 482142.34 269523.22 87320 -1 1680
1682 0 481978.8 269559.75 87200 -1 1681
1683 0 482011.47 269143.6 87120 -1 1682
1684 0 481852.53 269634.6 87000 -1 1683
1685 0 481654.97 269834.78 86880 -1 1684
1686 0 481449.97 270022.84 86800 -1 1685
1687 0 481338.8 270120.56 86720 -1 1686
1688 0 481114.16 270299.47 86640 -1 1687
1689 0 480791.44 270555.62 86560 -1 1688
1690 0 480507.75 270867.72 86480 -1 1689
1691 0 480428.22 271023.66 86400 -1 1690
1692 0 480381.06 271044 86320 -1 1691
1693 0 479753.97 271674.4 86280 -1 1692
1694 0 478870.8 271972 86320 -1 1693
1695 0 478606.28 272054.94 86360 -1 1694
1696 0 478413.7 272339.5 86440 -1 1695
1697 0 478172.53 272853.88 86520 -1 1696
1698 0 478276.84 272796.16 86600 -1 1697
1699 0 478593.16 272847.72 86680 -1 1698
1700 0 478720.84 272973.44 86560 -1 1699
1701 0 478746.25 273016.9 86520 -1 1700
1702 0 478769.53 273047.53 86480 -1 1701
1703 0 478773.6 273072.03 86440 -1 1701
1704 0 478638.5 272894.5 86720 -1 1699
1705 0 478684.06 272940.94 86760 -1 1704
1706 0 478334.9 273342.06 86760 -1 1705
1707 0 478227.2 273491.3 86840 -1 1706
1708 0 478234.22 273538.3 86880 -1 1707
1709 0 478082.84 273600.4 86960 -1 1708
1710 0 477953.7 273657.66 87040 -1 1709
1711 0 477853.5 273637.12 87160 -1 1710
1712 0 477799.8 273874.22 87280 -1 1711
1713 0 477713.34 273900.22 87400 -1 1712
1714 0 477684.3 273916.62 87440 -1 1713
1715 0 477641.12 273931.6 87520 -1 1714
1716 0 477570.03 273935.53 87600 -1 1715
1717 0 477425.38 274018.94 87720 -1 1716
1718 0 477274.22 274043.16 87800 -1 1717
1719 0 477204.3 274044.34 87920 -1 1718
1720 0 477138.06 274012.66 88000 -1 1719
1721 0 477068.62 273944.78 88120 -1 1720
1722 0 476951.2 273918.25 88240 -1 1721
1723 0 476890.28 273825.34 88360 -1 1722
1724 0 476799.28 273732.6 88480 -1 1723
1725 0 476630.34 273689.62 88600 -1 1724
1726 0 476647.5 273668.7 88640 -1 1725
1727 0 476454.06 273694.72 88720 -1 1726
1728 0 476408.9 273682.78 88840 -1 1727
1729 0 476331.34 273660.8 88960 -1 1728
1730 0 476207.1 273647.16 89120 -1 1729
1731 0 476111.06 273569.8 89200 -1 1730
1732 0 476116 273521.97 89320 -1 1731
1733 0 475864.66 273394.47 89400 -1 1732
1734 0 475760.12 273359.12 89520 -1 1733
1735 0 475707.8 273347.6 89640 -1 1734
1736 0 475540.62 273342.72 89760 -1 1735
1737 0 475447.84 273300.5 89920 -1 1736
1738 0 475274.3 273271.25 90080 -1 1737
1739 0 475152.66 273243.16 90200 -1 1738
1740 0 474884.84 273089.94 90360 -1 1739
1741 0 474755.53 273033.22 90440 -1 1740
1742 0 474666.2 272979.62 90560 -1 1741
1743 0 476014.34 272956.16 90640 -1 1742
1744 0 475886.28 272895.94 90720 -1 1743
1745 0 475751.5 272839.94 90800 -1 1744
1746 0 475626.78 272801.72 90880 -1 1745
1747 0 475567.8 272773.44 90960 -1 1746
1748 0 475485.7 272710.62 91040 -1 1747
1749 0 475423.5 272615.4 91160 -1 1748
1750 0 475367.03 272559 91240 -1 1749
1751 0 475299.84 272482.22 91320 -1 1750
1752 0 475238.66 272388.06 91440 -1 1751
1753 0 475226.38 272263.03 91600 -1 1752
1754 0 475139.1 272177.72 91720 -1 1753
1755 0 475069.9 272097.34 91840 -1 1754
1756 0 474989.75 272029.2 91960 -1 1755
1757 0 474904.75 271988.12 92080 -1 1756
1758 0 474671.53 272166.84 92120 -1 1757
1759 0 474439.38 272346.53 92160 -1 1758
1760 0 474530 272307.06 92240 -1 1759
1761 0 474613.78 272243.47 92320 -1 1760
1762 0 474680.88 272127.2 92400 -1 1761
1763 0 474401.38 271756 92400 -1 1762
1764 0 474303.2 271738.5 92440 -1 1763
1765 0 474675.28 272147.12 92440 -1 1762
1766 0 474603.44 272151.2 92520 -1 1765
1767 0 474590.9 272139.66 92600 -1 1766
1768 0 474400.78 272135.5 92680 -1 1767
1769 0 474334.56 272070.38 92720 -1 1768
1770 0 474279.12 271980.8 92800 -1 1769
1771 0 474263.72 271947.56 92840 -1 1770
1772 0 474215.28 271895.9 93000 -1 1771
1773 0 474216.22 271886.84 93120 -1 1772
1774 0 474196.94 271987.5 93240 -1 1773
1775 0 478655.94 272876.4 86840 -1 1705
1776 0 479150.4 272588.4 86800 -1 1705
1777 0 479321.53 272469.75 86880 -1 1776
1778 0 479550.06 272236.03 86960 -1 1777
1779 0 479707.16 272166.38 87040 -1 1778
1780 0 479745.12 272111.8 87080 -1 1779
1781 0 479828.06 271880.44 87120 -1 1780
1782 0 479748.9 272058.47 87160 -1 1781
1783 0 479676.34 272130.38 87240 -1 1782
1784 0 480364.28 272009 87200 -1 1782
1785 0 480540.84 272007.28 87280 -1 1784
1786 0 480612.22 271953.1 87360 -1 1785
1787 0 480735.66 271874.53 87440 -1 1786
1788 0 480863.56 271901.8 87520 -1 1787
1789 0 480922.12 271860.88 87640 -1 1788
1790 0 481003.88 271778.03 87720 -1 1789
1791 0 486566.2 266709.2 89120 -1 1605
1792 0 486447.44 266977.7 88960 -1 1791
1793 0 486254.78 265815.38 88040 -1 1594
1794 0 486466.5 265573.84 88160 -1 1793
1795 0 486527 265533.94 88200 -1 1794
1796 0 486247.5 265825.5 87840 -1 1793
1797 0 486240.38 265835.62 87640 -1 1796
1798 0 486368.34 266450.72 87600 -1 1591
1799 0 486352.8 266460.94 87440 -1 1798
1800 0 485892.16 266627.44 87440 -1 1799
1801 0 485798 266685.5 87360 -1 1800
1802 0 485821.44 266674.7 87320 -1 1801
1803 0 486562.2 266327.25 87320 -1 1799
1804 0 488091.4 262209.84 88600 -1 1574
1805 0 487819.3 262437 88720 -1 1804
1806 0 487726 262504.53 88840 -1 1805
1807 0 487655.16 262454.28 88960 -1 1806
1808 0 487510.38 262430.34 89040 -1 1807
1809 0 487374.7 262471.3 89160 -1 1808
1810 0 487198.88 262503.12 89280 -1 1809
1811 0 487120.84 262483.94 89400 -1 1810
1812 0 487093.44 262492 89520 -1 1811
1813 0 487049.5 262503.4 89640 -1 1812
1814 0 486978.03 262408.12 89760 -1 1813
1815 0 486900.03 262299.12 89880 -1 1814
1816 0 486808.8 262213.2 90000 -1 1815
1817 0 486697.28 262163.6 90120 -1 1816
1818 0 486583.2 262075.67 90240 -1 1817
1819 0 486462.88 261934.62 90320 -1 1818
1820 0 486372.84 261861.56 90400 -1 1819
1821 0 486342.34 261713.12 90480 -1 1820
1822 0 486388.16 261661.88 90600 -1 1821
1823 0 487476.6 261512.75 90640 -1 1822
1824 0 487535.6 261008.47 90760 -1 1823
1825 0 487511.56 260507.55 91040 -1 1824
1826 0 487440.88 260398.34 91200 -1 1825
1827 0 487537.62 260410.36 91320 -1 1826
1828 0 487570.5 260494.73 91400 -1 1827
1829 0 487420.8 260513.38 91520 -1 1828
1830 0 487329.53 260588.14 91640 -1 1829
1831 0 487026.38 259864.69 91200 -1 1826
1832 0 487507.34 260996.36 91000 -1 1824
1833 0 486514.78 261197.05 91000 -1 1832
1834 0 486069.72 261217.02 91000 -1 1833
1835 0 485770.6 261301.61 91000 -1 1834
1836 0 485390.75 261202.44 91080 -1 1835
1837 0 485050.53 261273.48 91080 -1 1836
1838 0 484469.22 261199.81 91080 -1 1837
1839 0 484453.12 261270.88 90960 -1 1838
1840 0 484429.9 261274.3 90920 -1 1839
1841 0 484420.2 261281.16 90880 -1 1840
1842 0 484434.4 261315 90800 -1 1841
1843 0 484348.7 261187.11 91160 -1 1838
1844 0 483931.16 261012.42 91280 -1 1843
1845 0 483445.3 260713.86 91280 -1 1844
1846 0 483345.34 260453.44 91280 -1 1845
1847 0 483048.3 260271.86 91240 -1 1846
1848 0 482536.3 260100.53 91240 -1 1847
1849 0 481898.16 259891.36 91240 -1 1848
1850 0 481904.78 259860.92 91360 -1 1849
1851 0 481846.25 259824.33 91480 -1 1850
1852 0 481451.7 259670.42 91600 -1 1851
1853 0 481420.66 259695.33 91680 -1 1852
1854 0 481405.47 259707.58 91720 -1 1853
1855 0 481349.66 259674.67 91800 -1 1854
1856 0 481321.6 259657.94 91840 -1 1855
1857 0 481305.84 259376.39 91960 -1 1856
1858 0 481281.2 259329.14 92080 -1 1857
1859 0 481821.12 259927 91160 -1 1849
1860 0 481815.66 259957.67 91080 -1 1859
1861 0 481812.94 259973.27 91040 -1 1860
1862 0 481579.66 260154.3 90960 -1 1861
1863 0 481478.03 260162.86 90840 -1 1862
1864 0 481343.1 260207.56 90720 -1 1863
1865 0 481253.25 260174.27 90640 -1 1864
1866 0 479652.5 260223.48 90560 -1 1865
1867 0 479606 260176 90520 -1 1866
1868 0 479559.53 260129.28 90480 -1 1867
1869 0 479529.16 260187.67 90400 -1 1868
1870 0 479554.22 260185.19 90320 -1 1869
1871 0 479555.44 260184.92 90280 -1 1870
1872 0 479555.78 260185.78 90200 -1 1871
1873 0 479588.97 260169.11 90080 -1 1872
1874 0 488389.44 262039.17 87680 -1 1565
1875 0 488546.6 261902.42 87840 -1 1874
1876 0 488778.12 261750.47 87920 -1 1875
1877 0 488917.75 261599.78 88040 -1 1876
1878 0 489051.34 261279.48 88120 -1 1877
1879 0 489054.12 261081.34 88240 -1 1878
1880 0 489123.47 260928.2 88360 -1 1879
1881 0 489262.47 260755.98 88440 -1 1880
1882 0 489456.94 260551.38 88520 -1 1881
1883 0 489444.38 260434.03 88600 -1 1882
1884 0 489229.44 260840.58 88720 -1 1883
1885 0 489435.62 260966.66 88800 -1 1884
1886 0 489649.4 260968.55 88880 -1 1885
1887 0 489663.4 260950.1 88960 -1 1886
1888 0 489695.28 260937.1 89080 -1 1887
1889 0 489735.7 260954.66 89160 -1 1888
1890 0 489603.6 261031.39 89280 -1 1889
1891 0 489525.56 261119.62 89400 -1 1890
1892 0 489530.53 261240.02 89520 -1 1891
1893 0 489525.22 261282.27 89560 -1 1892
1894 0 489109.12 264917.38 79840 -1 473
1895 0 489339.3 265362.38 79960 -1 1894
1896 0 489528.9 265607.16 80080 -1 1895
1897 0 489640.1 265679.1 80200 -1 1896
1898 0 489810.66 265796 80320 -1 1897
1899 0 489875.62 265931.56 80400 -1 1898
1900 0 489475.84 266195.66 80400 -1 1899
1901 0 488720.03 266299.78 80400 -1 1900
1902 0 488466.66 266184.2 80320 -1 1901
1903 0 488102.62 266244.25 80320 -1 1902
1904 0 488007.3 266186.03 80360 -1 1903
1905 0 487798.84 265895.34 80120 -1 1904
1906 0 487583.53 265895.84 80040 -1 1905
1907 0 487396.8 265839.2 80080 -1 1906
1908 0 487199.5 265847.9 80040 -1 1907
1909 0 487115.84 265760.97 79960 -1 1908
1910 0 487014.84 265879.5 80120 -1 1908
1911 0 487911.6 266127.7 80400 -1 1904
1912 0 487946.03 266235.1 80440 -1 1904
1913 0 487939.2 266275.5 80520 -1 1912
1914 0 487887.6 266251.12 80640 -1 1913
1915 0 487879.16 266207.47 80720 -1 1914
1916 0 488007.66 266147.3 80800 -1 1915
1917 0 488035.3 266134.84 80880 -1 1916
1918 0 488047.47 266124.12 80920 -1 1917
1919 0 487928.03 266129.2 81040 -1 1918
1920 0 487747.38 266240.84 81160 -1 1919
1921 0 487743.03 266200.72 81240 -1 1920
1922 0 487711.1 266159.66 81320 -1 1921
1923 0 487694.75 266130.8 81400 -1 1922
1924 0 487722.06 266096.1 81440 -1 1923
1925 0 487710.72 266067.88 81520 -1 1924
1926 0 487719.03 266060.12 81600 -1 1925
1927 0 487746.2 266067.94 81680 -1 1926
1928 0 487771.88 266059.78 81760 -1 1927
1929 0 487772 266077.5 81800 -1 1928
1930 0 487772.38 266094.97 81840 -1 1929
1931 0 487784.34 266131.97 81920 -1 1930
1932 0 487775.1 266176.88 82000 -1 1931
1933 0 487766.9 266231.97 82080 -1 1932
1934 0 487735.12 266296.2 82160 -1 1933
1935 0 487738.9 266263.62 82240 -1 1934
1936 0 490035.12 265915.7 80520 -1 1899
1937 0 490306.44 265884.8 80600 -1 1936
1938 0 490495.78 265662.78 80680 -1 1937
1939 0 490488.16 265366.44 80800 -1 1938
1940 0 490519 265363.06 80880 -1 1939
1941 0 490479.3 265319.53 80960 -1 1940
1942 0 490422.84 265943.25 80720 -1 1937
1943 0 490543.78 266123.3 80840 -1 1942
1944 0 490560 266183.34 80880 -1 1943
1945 0 490591.66 266303.7 80960 -1 1944
1946 0 490648.4 266377 81080 -1 1945
1947 0 490555.53 266646.1 81160 -1 1946
1948 0 490555.06 266645.3 81280 -1 1947
1949 0 490563.56 266699.97 81400 -1 1948
1950 0 490563.56 266701.25 81480 -1 1949
1951 0 490563.1 266700.72 81520 -1 1950
1952 0 490606.84 266735.9 81600 -1 1951
1953 0 490627.03 266753.7 81640 -1 1952
1954 0 490686.9 266809.7 81720 -1 1953
1955 0 490718.5 266785.12 81800 -1 1954
1956 0 490734.62 266825.25 81880 -1 1955
1957 0 490775.66 266905.66 81960 -1 1956
1958 0 490795.5 266945.5 82000 -1 1957
1959 0 490815.03 267069.84 82080 -1 1958
1960 0 490695.06 267253.78 82080 -1 1959
1961 0 490527.1 267567.72 82200 -1 1960
1962 0 490635.72 267603.4 82240 -1 1961
1963 0 490662.56 267671.62 82280 -1 1962
1964 0 490607.03 267720.47 82360 -1 1963
1965 0 490547.06 267780.1 82440 -1 1964
1966 0 490455.9 267855.9 82520 -1 1965
1967 0 490418.03 267895.3 82600 -1 1966
1968 0 490332.9 267963.53 82680 -1 1967
1969 0 490186.88 268034.75 82760 -1 1968
1970 0 489940.75 268199.6 82840 -1 1969
1971 0 489851.25 268260.5 82920 -1 1970
1972 0 489725.2 268407.62 83000 -1 1971
1973 0 489528.5 268537.75 83120 -1 1972
1974 0 489136.56 268764.94 83200 -1 1973
1975 0 489023.56 268789.16 83320 -1 1974
1976 0 488235.2 269206.12 83400 -1 1975
1977 0 487687.34 269518.3 83400 -1 1976
1978 0 487676.25 269572.1 83280 -1 1977
1979 0 487420.22 269715.88 83160 -1 1978
1980 0 486852.28 270099.88 83160 -1 1979
1981 0 486516.38 270603.84 83160 -1 1980
1982 0 486366.9 270824.44 83120 -1 1981
1983 0 486254.97 271368.3 83120 -1 1982
1984 0 486024.53 271577.75 83160 -1 1983
1985 0 485808.28 271709.47 83240 -1 1984
1986 0 485718.9 271853.66 83360 -1 1985
1987 0 485712.16 271869.38 83440 -1 1986
1988 0 486139.3 271776.2 83480 -1 1987
1989 0 486247.56 271665.22 83600 -1 1988
1990 0 485557.6 272021.53 83520 -1 1987
1991 0 485384.72 272064.2 83600 -1 1990
1992 0 485288.53 272102.47 83680 -1 1991
1993 0 485020.2 272449.62 83720 -1 1992
1994 0 484963.22 272500.12 83800 -1 1993
1995 0 484960.34 272476 83880 -1 1994
1996 0 484906.75 272463.66 83960 -1 1995
1997 0 484823.66 272492.78 84040 -1 1996
1998 0 484547.78 272648.72 84120 -1 1997
1999 0 484359.2 272762.34 84200 -1 1998
2000 0 484066.8 272768.97 84280 -1 1999
2001 0 483508.94 272891.03 84360 -1 2000
2002 0 482545.12 272924.84 84360 -1 2001
2003 0 482093.7 272852.25 84400 -1 2002
2004 0 482096.62 272780.28 84520 -1 2003
2005 0 482370.12 272995.7 84280 -1 2002
2006 0 482245.94 273358.8 84160 -1 2005
2007 0 482068.94 273581.62 84080 -1 2006
2008 0 481768.16 273838.8 84000 -1 2007
2009 0 481620.47 273984.53 83880 -1 2008
2010 0 481332.66 274189.1 83760 -1 2009
2011 0 481140.78 274395.88 83640 -1 2010
2012 0 481124.5 274380.5 83600 -1 2011
2013 0 481108.34 274364.66 83560 -1 2012
2014 0 481092.12 274348.78 83520 -1 2013
2015 0 481093.06 274425.78 83400 -1 2014
2016 0 481100.8 274845.8 83280 -1 2015
2017 0 481108.78 274869.34 83200 -1 2016
2018 0 481032.62 275236.78 83080 -1 2017
2019 0 481048.5 275284.4 82960 -1 2018
2020 0 481027.94 275213.1 82840 -1 2019
2021 0 480865.03 275313.38 82880 -1 2020
2022 0 480904.12 275480.28 82760 -1 2021
2023 0 481092 275392.78 82640 -1 2022
2024 0 481200.47 275261.75 82600 -1 2023
2025 0 481013.34 275188.66 82520 -1 2024
2026 0 480920.4 275151.72 82480 -1 2025
2027 0 480880.62 275152.1 82360 -1 2026
2028 0 480853.72 275140.4 82280 -1 2027
2029 0 480903.84 275148.03 82160 -1 2028
2030 0 480939.25 275157.62 82040 -1 2029
2031 0 480964.56 275191.78 81920 -1 2030
2032 0 481016.56 275172.78 81800 -1 2031
2033 0 485171.25 271809.97 83760 -1 1992
2034 0 485072.03 271624.97 83880 -1 2033
2035 0 485126.2 271529.8 83960 -1 2034
2036 0 485418.03 271409.84 83960 -1 2035
2037 0 485423.38 271427.16 84200 -1 2036
2038 0 485388.47 271414.7 84240 -1 2037
2039 0 485354.9 271386.34 84280 -1 2038
2040 0 484861.5 271604.84 84080 -1 2035
2041 0 484839.5 271561.47 84200 -1 2040
2042 0 484763.94 271380.7 84320 -1 2041
2043 0 484790.5 271336.5 84360 -1 2042
2044 0 484817.1 271291.72 84400 -1 2043
2045 0 484755.62 271131.94 84520 -1 2044
2046 0 484733.5 271124.84 84640 -1 2045
2047 0 484844.03 271092.75 84720 -1 2046
2048 0 484827.72 271079.75 84840 -1 2047
2049 0 484751.7 271076.12 84880 -1 2048
2050 0 484707.72 271085.16 85000 -1 2049
2051 0 484662.94 271076.78 85080 -1 2050
2052 0 484437.47 271668.88 84080 -1 2040
2053 0 484155.8 271648.53 84000 -1 2052
2054 0 484091.75 271659.4 83920 -1 2053
2055 0 484043.06 271729.84 83840 -1 2054
2056 0 484007.72 271788 83760 -1 2055
2057 0 484008.25 271828.3 83680 -1 2056
2058 0 484040.9 271878.16 83600 -1 2057
2059 0 484044.47 271915.22 83520 -1 2058
2060 0 484016.1 271972.03 83480 -1 2059
2061 0 484004.6 271875.38 83440 -1 2060
2062 0 483999.28 271880.1 83360 -1 2061
2063 0 488133.2 269049.1 83520 -1 1976
2064 0 488052.16 268942.22 83640 -1 2063
2065 0 487958.44 268930.06 83800 -1 2064
2066 0 487946.94 268933.34 83880 -1 2065
2067 0 490103.12 267619.8 82200 -1 1961
2068 0 490022.47 267647.62 82280 -1 2067
2069 0 489938.9 267684.75 82360 -1 2068
2070 0 489763.1 267768.06 82440 -1 2069
2071 0 489671.66 267835.4 82520 -1 2070
2072 0 489615.38 267855.1 82640 -1 2071
2073 0 489418.66 267862.88 82760 -1 2072
2074 0 489421.8 267846.47 82800 -1 2073
2075 0 489422.34 267829.66 82840 -1 2074
2076 0 489423.12 267796.62 82920 -1 2075
2077 0 489319.66 267809.66 83000 -1 2076
2078 0 489267.72 267815.88 83040 -1 2077
2079 0 489228.25 267822.16 83120 -1 2078
2080 0 489169.78 267919.88 83240 -1 2079
2081 0 489260.97 267827.72 82680 -1 2074
2082 0 489414.7 268002.9 82760 -1 2073
2083 0 489317.06 268083.72 82680 -1 2082
2084 0 489258.03 268183.25 82600 -1 2083
2085 0 489262.28 268235.8 82480 -1 2084
2086 0 489203.47 268104.44 82360 -1 2085
2087 0 489184.34 268103.34 82320 -1 2086
2088 0 489146.75 268101.84 82240 -1 2087
2089 0 490934.53 266545.12 81800 -1 1955
2090 0 490935.5 266123 81880 -1 2089
2091 0 490978.53 266023.28 81960 -1 2090
2092 0 490974.75 265990.44 82080 -1 2091
2093 0 490958.66 265953.6 82200 -1 2092
2094 0 490908.2 265881.44 82280 -1 2093
2095 0 490876.88 265817.4 82360 -1 2094
2096 0 490858.8 265829.28 82400 -1 2095
2097 0 490743.62 265663.9 82520 -1 2096
2098 0 490717.47 265637.2 82600 -1 2097
2099 0 490973.44 265385.16 82600 -1 2098
2100 0 491047.72 265293.47 82680 -1 2099
2101 0 491002.38 265217.6 82760 -1 2100
2102 0 490975.5 265181.72 82840 -1 2101
2103 0 490957.97 265139.97 82920 -1 2102
2104 0 490915.34 265063.94 83000 -1 2103
2105 0 490991.9 264949.06 83080 -1 2104
2106 0 491128.6 264885.5 83160 -1 2105
2107 0 491208.25 264866.4 83240 -1 2106
2108 0 491283.7 264829.1 83320 -1 2107
2109 0 490475.97 265753.56 82680 -1 2098
2110 0 490406.34 265801.66 82760 -1 2109
2111 0 490378.28 265818.16 82800 -1 2110
2112 0 490348.12 265833.8 82840 -1 2111
2113 0 490150.34 265795.5 82920 -1 2112
2114 0 490129.6 265823.25 83000 -1 2113
2115 0 490094.94 265817.2 83040 -1 2114
2116 0 486972.47 264064.97 78200 -1 460
2117 0 486449 263918 78200 -1 2116
2118 0 486165.75 263631.34 78280 -1 2117
2119 0 485973.75 263359.06 78400 -1 2118
2120 0 485881.66 263247.66 78440 -1 2119
2121 0 485697.47 263025.03 78520 -1 2120
2122 0 485503.7 262871.56 78640 -1 2121
2123 0 485469.94 262791.25 78760 -1 2122
2124 0 485436.62 262675.78 78880 -1 2123
2125 0 485145.22 262483.2 78960 -1 2124
2126 0 485165.28 262487.62 79080 -1 2125
2127 0 485072.94 262462.34 79200 -1 2126
2128 0 485040.53 262606.66 79320 -1 2127
2129 0 484839.25 262839.53 79480 -1 2128
2130 0 484845.12 262852.5 79520 -1 2129
2131 0 484537.1 262600.44 79520 -1 2130
2132 0 484549.66 262639.34 79600 -1 2131
2133 0 484556.25 262658.94 79640 -1 2132
2134 0 484231 262699 80040 -1 2133
2135 0 484427.25 262659.56 79800 -1 2133
2136 0 484328.94 262679.62 79920 -1 2135
2137 0 484141.25 262722.22 80080 -1 2136
2138 0 484007.75 262735.78 80240 -1 2137
2139 0 484011.28 262744.7 80320 -1 2138
2140 0 483884.66 262734.75 80440 -1 2139
2141 0 483904.7 262662.8 80520 -1 2140
2142 0 483603.94 262717.75 80600 -1 2141
2143 0 483532.2 262767.25 80680 -1 2142
2144 0 483473.38 262767.16 80800 -1 2143
2145 0 483364.5 262749 80840 -1 2144
2146 0 483256.4 262731.34 80880 -1 2145
2147 0 483149.28 262724.22 80920 -1 2146
2148 0 482924.1 262676 81040 -1 2147
2149 0 482901.34 262674.66 81080 -1 2148
2150 0 482856.5 262671.9 81160 -1 2149
2151 0 482812 262679.66 81240 -1 2150
2152 0 482777.84 262540.1 81360 -1 2151
2153 0 482711.5 262492.34 81480 -1 2152
2154 0 482632.22 262500.84 81600 -1 2153
2155 0 482548.88 262507.3 81720 -1 2154
2156 0 482448.4 262452.1 81840 -1 2155
2157 0 482408.88 262319.2 81960 -1 2156
2158 0 482477.47 262295.38 82080 -1 2157
2159 0 482476.1 262296.03 82200 -1 2158
2160 0 482508.72 262231.9 82320 -1 2159
2161 0 482672.28 262024.05 82440 -1 2160
2162 0 482708.75 261988.27 82480 -1 2161
2163 0 482867.72 261899.7 82600 -1 2162
2164 0 482929.62 261880.08 82640 -1 2163
2165 0 482980.38 261732.1 82760 -1 2164
2166 0 482484 262292 82760 -1 2165
2167 0 482484 262232 82840 -1 2166
2168 0 482990.62 261562.27 82840 -1 2165
2169 0 483052.47 261391.06 82920 -1 2168
2170 0 482844.7 261013.31 83000 -1 2169
2171 0 482824.25 260735.69 83000 -1 2170
2172 0 482824.53 260482.9 82920 -1 2171
2173 0 482560.6 260298.89 82920 -1 2172
2174 0 482492.9 260311.44 82880 -1 2173
2175 0 482560.8 260184.81 82960 -1 2173
2176 0 482563.4 260061.33 83000 -1 2175
2177 0 482644.22 259847.53 83080 -1 2176
2178 0 482668.47 259631.81 83160 -1 2177
2179 0 482706.3 259516.28 83240 -1 2178
2180 0 482670.6 259388.42 83360 -1 2179
2181 0 482655.3 259252.98 83440 -1 2180
2182 0 482619.94 259146.53 83480 -1 2181
2183 0 482556.22 259065.95 83520 -1 2182
2184 0 482493.72 258987.48 83560 -1 2183
2185 0 482227.5 258824.23 83640 -1 2184
2186 0 482200.38 258800.72 83720 -1 2185
2187 0 482092.78 258718.58 83800 -1 2186
2188 0 481721.25 258389.44 83880 -1 2187
2189 0 481560.12 258255.05 84000 -1 2188
2190 0 481927.8 258205.6 84080 -1 2189
2191 0 482214.22 258112.95 84200 -1 2190
2192 0 480820.06 258203.06 84000 -1 2189
2193 0 480300 258059.69 84080 -1 2192
2194 0 479900.06 257911.12 84000 -1 2193
2195 0 479392.9 257698.2 83960 -1 2194
2196 0 479422.9 257662.16 83880 -1 2195
2197 0 479434.44 257560.1 83800 -1 2196
2198 0 479540.16 257631.73 83680 -1 2197
2199 0 479434.5 257580.48 83640 -1 2198
2200 0 479182.25 257250.22 83600 -1 2199
2201 0 479274.72 257186.97 83480 -1 2200
2202 0 479443.03 257192.4 83360 -1 2201
2203 0 479495.7 257235.03 83280 -1 2202
2204 0 479502 257268.5 83240 -1 2203
2205 0 479507.7 257302.38 83200 -1 2204
2206 0 479552.62 257335.14 83120 -1 2205
2207 0 479681.2 257365.98 83000 -1 2206
2208 0 479740.16 257395.98 82960 -1 2207
2209 0 478888.28 257485.36 83920 -1 2195
2210 0 478165 257393.69 83880 -1 2209
2211 0 477818.53 257333.4 83920 -1 2210
2212 0 477470.7 257275.69 83960 -1 2211
2213 0 477445.12 257385.3 83800 -1 2212
2214 0 477450.72 257408.81 83680 -1 2213
2215 0 477188.22 257225.53 84000 -1 2212
2216 0 477126.53 257153.48 84160 -1 2215
2217 0 477062.66 257033.86 84280 -1 2216
2218 0 476904.25 257176.75 84040 -1 2215
2219 0 476563.53 257075.88 84120 -1 2218
2220 0 476233.38 256911.66 84240 -1 2219
2221 0 475165.53 256583.88 84240 -1 2220
2222 0 474856.44 256489.67 84200 -1 2221
2223 0 474811.5 256460.88 84160 -1 2222
2224 0 474555.72 256403.42 84080 -1 2223
2225 0 474460.5 256380.03 84000 -1 2224
2226 0 474376.12 256323.7 83920 -1 2225
2227 0 474229 256229.53 83800 -1 2226
2228 0 474063.72 256220.1 83680 -1 2227
2229 0 473679.3 256031.58 83520 -1 2228
2230 0 473627.94 255967.9 83440 -1 2229
2231 0 473601.84 255935.02 83400 -1 2230
2232 0 473575.84 255824.33 83280 -1 2231
2233 0 473482.53 255712.45 83160 -1 2232
2234 0 473186.72 255336.53 83160 -1 2233
2235 0 473084.4 254876.77 83080 -1 2234
2236 0 472814.88 254424.19 83200 -1 2235
2237 0 472595.94 254152.5 83280 -1 2236
2238 0 472447.7 253896.14 83360 -1 2237
2239 0 472150.12 253516.02 83440 -1 2238
2240 0 471990.22 252976.14 83440 -1 2239
2241 0 472042.34 252240.2 83440 -1 2240
2242 0 472179.75 252095.56 83320 -1 2241
2243 0 472248.1 251960.84 83240 -1 2242
2244 0 472468.12 251512.27 83160 -1 2243
2245 0 472519.38 251140.7 83120 -1 2244
2246 0 472675.4 251028.97 82920 -1 2245
2247 0 472958.97 250993.31 82800 -1 2246
2248 0 473013.72 250997.45 82720 -1 2247
2249 0 473055 250964.44 82640 -1 2248
2250 0 473067.22 250940.3 82600 -1 2249
2251 0 473078.3 250916.72 82560 -1 2250
2252 0 473207.03 250801.38 82480 -1 2251
2253 0 473369.94 250720.4 82400 -1 2252
2254 0 473386.97 250721 82360 -1 2253
2255 0 473445.2 250740.33 82240 -1 2254
2256 0 473474.7 250700.75 82120 -1 2255
2257 0 473495.53 250655.39 81960 -1 2256
2258 0 473566.88 250664.19 81840 -1 2257
2259 0 473567.47 250603.84 81720 -1 2258
2260 0 473523.06 250536.84 81600 -1 2259
2261 0 473662.5 250477.39 81520 -1 2260
2262 0 473785.25 250343.44 81440 -1 2261
2263 0 473787.6 250367.77 81360 -1 2262
2264 0 473834.8 250320.94 81280 -1 2263
2265 0 473932.25 250341.2 81240 -1 2264
2266 0 474160.47 250465.5 81240 -1 2265
2267 0 473943.88 250359.81 81160 -1 2265
2268 0 477676.5 257276 84080 -1 2211
2269 0 477579.5 257244.39 84160 -1 2268
2270 0 481875.5 259015.36 83800 -1 2187
2271 0 481583.56 259187.3 83800 -1 2270
2272 0 481374.56 259412.31 83720 -1 2271
2273 0 481269 259563.33 83680 -1 2272
2274 0 481204.2 259636.23 83640 -1 2273
2275 0 483011.2 258455.64 83800 -1 2187
2276 0 483159.1 258162.7 83960 -1 2275
2277 0 483367.8 258011.33 84080 -1 2276
2278 0 483600.28 258046.1 84120 -1 2277
2279 0 483944.16 258278.12 84120 -1 2278
2280 0 483928.12 257849.69 84200 -1 2278
2281 0 484147.9 257603.17 84280 -1 2280
2282 0 484252.22 257506.39 84200 -1 2281
2283 0 484215.4 257527.6 84160 -1 2282
2284 0 484351.1 257547.42 84400 -1 2281
2285 0 484451.34 257530.39 84480 -1 2284
2286 0 484544.47 257418.22 84600 -1 2285
2287 0 484576.06 257208.45 84640 -1 2286
2288 0 485171.94 257176.39 84640 -1 2287
2289 0 485239.84 257138.47 84720 -1 2288
2290 0 485244 257094.19 84800 -1 2289
2291 0 485299.5 257082.89 84880 -1 2290
2292 0 484335.7 257671.28 84680 -1 2287
2293 0 484224.12 257699.12 84800 -1 2292
2294 0 484251.7 257633.1 84880 -1 2293
2295 0 484168.88 257697.83 85000 -1 2294
2296 0 484043.84 257814.34 85120 -1 2295
2297 0 483909.72 257847.67 85160 -1 2296
2298 0 484639.28 258074.52 84480 -1 2285
2299 0 482131.84 260136.61 83000 -1 2175
2300 0 482096.5 260168.27 83040 -1 2299
2301 0 482099 260158.69 83080 -1 2300
2302 0 484956.53 261963.78 78880 -1 2125
2303 0 484738.78 261762.69 78840 -1 2302
2304 0 484415.66 261427.88 78720 -1 2303
2305 0 484092.5 261334 78640 -1 2304
2306 0 484032.47 261310.33 78800 -1 2305
2307 0 484060.84 261358.17 78920 -1 2306
2308 0 484006.62 261375.3 79000 -1 2307
2309 0 484061.97 261330.73 78560 -1 2305
2310 0 484003.75 261322.12 78440 -1 2309
2311 0 483961.66 261323.5 78320 -1 2310
2312 0 484024.97 261413.61 78280 -1 2311
2313 0 484157.34 261428.23 78200 -1 2312
2314 0 484234.56 261451.17 78120 -1 2313
2315 0 484244.25 261449.62 78080 -1 2314
2316 0 484311.88 261750.53 78080 -1 2315
2317 0 484246.97 262031.53 78080 -1 2316
2318 0 484155.47 262215.34 78000 -1 2317
2319 0 484149.2 262166.2 77960 -1 2318
2320 0 484132.34 262156.66 77920 -1 2319
2321 0 484099 262138.25 77840 -1 2320
2322 0 484117.66 262070.44 77760 -1 2321
2323 0 484122.78 262003.48 77680 -1 2322
2324 0 483980.6 261950.98 78160 -1 2317
2325 0 483955.6 261895.77 78200 -1 2324
2326 0 483967.2 261875.61 78280 -1 2325
2327 0 484008.1 261886.73 78360 -1 2326
2328 0 483441.2 261801.67 78200 -1 2325
2329 0 484262.2 261797.14 78160 -1 2316
2330 0 484144.3 261704.56 78280 -1 2329
2331 0 484181.12 261615.45 78440 -1 2330
2332 0 484155.1 261626.25 78480 -1 2331
2333 0 483825.75 261201.36 78440 -1 2310
2334 0 483133.1 261069.02 78640 -1 2333
2335 0 482709.06 260995.61 78760 -1 2334
2336 0 484964.97 262055.39 79000 -1 2302
2337 0 487854.34 263690.6 78160 -1 459
2338 0 487761 263705.66 78120 -1 2337
2339 0 487574.72 263734.9 78040 -1 2338
2340 0 487418.25 263677.75 77960 -1 2339
2341 0 487683.44 263425.88 78160 -1 2337
2342 0 482983.5 265332.34 76440 -1 439
2343 0 483029.25 265373.53 76600 -1 2342
2344 0 483014.78 265476.72 76720 -1 2343
2345 0 483087.97 265664.16 76880 -1 2344
2346 0 483009.66 265783.56 77000 -1 2345
2347 0 483087.03 265876.34 77120 -1 2346
2348 0 483105 265992.1 77200 -1 2347
2349 0 483101.44 266137.4 77280 -1 2348
2350 0 483007.06 266314.78 77360 -1 2349
2351 0 482910.12 266380.9 77480 -1 2350
2352 0 482959.62 266451.9 77560 -1 2351
2353 0 483005 266712.97 77680 -1 2352
2354 0 483141.53 267272.9 77760 -1 2353
2355 0 483210.12 267352.8 77840 -1 2354
2356 0 483116.8 267832.6 77840 -1 2355
2357 0 483089.22 268075.28 77800 -1 2356
2358 0 482826.16 268380 77840 -1 2357
2359 0 482719.84 268670.8 77800 -1 2358
2360 0 482744.2 268684.66 77640 -1 2359
2361 0 482780.47 268733.44 77520 -1 2360
2362 0 482758.9 268827.75 77360 -1 2361
2363 0 482622.16 268892.25 77200 -1 2362
2364 0 482542.88 268980.5 77040 -1 2363
2365 0 482438.25 269080.34 76880 -1 2364
2366 0 482371.25 269144.8 76760 -1 2365
2367 0 482287.1 269204.53 76680 -1 2366
2368 0 482131.03 269344.56 76560 -1 2367
2369 0 482008.6 269468.5 76440 -1 2368
2370 0 482008.44 269540.53 76280 -1 2369
2371 0 482032.16 269739.88 76120 -1 2370
2372 0 482155.84 269775.75 76040 -1 2371
2373 0 481836.84 270100.8 76040 -1 2372
2374 0 481952.75 270520.88 76040 -1 2373
2375 0 482384.62 270748.88 76040 -1 2374
2376 0 482720.47 270948.62 76160 -1 2375
2377 0 482792.5 271035.9 76360 -1 2376
2378 0 482881.72 271172.8 76520 -1 2377
2379 0 482999.4 271319.53 76600 -1 2378
2380 0 483291.5 271548.03 76680 -1 2379
2381 0 483822.6 271809.1 76760 -1 2380
2382 0 483687.8 272055.8 76560 -1 2381
2383 0 483559.84 272275.78 76560 -1 2382
2384 0 482803.75 272559.78 76560 -1 2383
2385 0 482723.8 272524.4 76440 -1 2384
2386 0 482726.88 272455.78 76320 -1 2385
2387 0 482502.53 272265.25 76240 -1 2386
2388 0 482558 272200.16 76120 -1 2387
2389 0 482899.06 272556.88 76760 -1 2384
2390 0 484014.03 271860.3 76920 -1 2381
2391 0 484238.56 271932.3 77040 -1 2390
2392 0 484468.4 271948 77160 -1 2391
2393 0 484636.22 271798.53 77280 -1 2392
2394 0 485626.72 271789.1 77360 -1 2393
2395 0 486126.34 271658.25 77480 -1 2394
2396 0 486353.88 271972.72 77480 -1 2395
2397 0 486199 272136.94 77400 -1 2396
2398 0 485913.66 272462.75 77360 -1 2397
2399 0 485793.2 272670.44 77440 -1 2398
2400 0 485695.5 272858.12 77520 -1 2399
2401 0 485549.44 273049.62 77560 -1 2400
2402 0 485433.62 273083.38 77920 -1 2401
2403 0 485433.62 273083.38 77960 -1 2402
2404 0 485485.5 272851.94 78040 -1 2403
2405 0 485425.4 272833.47 78200 -1 2404
2406 0 485457.2 272795.3 78280 -1 2405
2407 0 485511.7 272722.6 78360 -1 2406
2408 0 485399.84 272697.3 78480 -1 2407
2409 0 485017.2 273404.06 77560 -1 2401
2410 0 484758.3 273505.7 77600 -1 2409
2411 0 484795.94 273637.5 77840 -1 2410
2412 0 484901.8 273698.16 78000 -1 2411
2413 0 484895.5 273776.8 78200 -1 2412
2414 0 484976.66 273942.75 78360 -1 2413
2415 0 485024.94 274004.06 78480 -1 2414
2416 0 485101.75 274047.06 78640 -1 2415
2417 0 485055.7 273689.72 78960 -1 2416
2418 0 484951 273619 79000 -1 2417
2419 0 484953.62 273705 79160 -1 2418
2420 0 485019.88 273707.94 79200 -1 2419
2421 0 485221.16 273821.62 79160 -1 2420
2422 0 485371.62 273883.8 79080 -1 2421
2423 0 485608.88 273823.97 79160 -1 2422
2424 0 485688 273859.06 79360 -1 2423
2425 0 486365.1 271620.75 77600 -1 2395
2426 0 486563.94 271529.88 77760 -1 2425
2427 0 486654.5 271453.5 77840 -1 2426
2428 0 487122.8 271472.22 77840 -1 2427
2429 0 487321.66 271325.25 77960 -1 2428
2430 0 487591.97 270996.94 78000 -1 2429
2431 0 487694.06 270936.38 78120 -1 2430
2432 0 487722 270937 78200 -1 2431
2433 0 487750.12 270937.94 78280 -1 2432
2434 0 488035.94 271484.28 78280 -1 2433
2435 0 488237.62 271721.2 78280 -1 2434
2436 0 487626.75 270899.4 78320 -1 2433
2437 0 487873.7 270756.03 78440 -1 2436
2438 0 487949.53 270646.78 78560 -1 2437
2439 0 487953.7 270684.6 78760 -1 2438
2440 0 487985.97 270703.6 78880 -1 2439
2441 0 487959.47 270713.66 78920 -1 2440
2442 0 487942.72 270672.16 79080 -1 2441
2443 0 487901.75 270691.2 79120 -1 2442
2444 0 487449.7 270487.28 79120 -1 2443
2445 0 487499.03 270556.97 79200 -1 2444
2446 0 487647.12 270953.06 79160 -1 2443
2447 0 487810.66 271099.97 79280 -1 2446
2448 0 482217.12 269792.97 76000 -1 2372
2449 0 482235.28 269790.3 75880 -1 2448
2450 0 483137.3 269776.88 76000 -1 2448
2451 0 483136.66 269792.7 76040 -1 2450
2452 0 483400.16 269708.75 76160 -1 2451
2453 0 483437.38 269697.12 76200 -1 2452
2454 0 483512.72 269676.34 76280 -1 2453
2455 0 483692.25 269676.06 76360 -1 2454
2456 0 483700.25 269640.34 76480 -1 2455
2457 0 483719.2 269629.06 76520 -1 2456
2458 0 483737.34 269616.4 76560 -1 2457
2459 0 483871.06 269537.47 76720 -1 2458
2460 0 483888.53 269480.8 76840 -1 2459
2461 0 483992.97 269412.66 76960 -1 2460
2462 0 484048.78 269420.8 77120 -1 2461
2463 0 484055 269416.5 77160 -1 2462
2464 0 484060.66 269412.1 77200 -1 2463
2465 0 484079.94 269396 77280 -1 2464
2466 0 483748.44 269160.03 76200 -1 2453
2467 0 483680.62 269332.6 76040 -1 2450
2468 0 483248 267895 77880 -1 2356
2469 0 483304 267903 77960 -1 2468
2470 0 483228 268011 78040 -1 2469
2471 0 483220 268015 78160 -1 2470
2472 0 483234 268035 78200 -1 2471
2473 0 483206 268159 78320 -1 2472
2474 0 483302 268227 78440 -1 2473
2475 0 483362 268263 78560 -1 2474
2476 0 483442 268295 78680 -1 2475
2477 0 483510 268295 78800 -1 2476
2478 0 483598 268311 78920 -1 2477
2479 0 483630 268291 79040 -1 2478
2480 0 483882 268459 79080 -1 2479
2481 0 483838 268451 79120 -1 2480
2482 0 483850 268483 79200 -1 2481
2483 0 483982 268539 79280 -1 2482
2484 0 484098 268587 79400 -1 2483
2485 0 484114 268607 79440 -1 2484
2486 0 484114 268647 79480 -1 2485
2487 0 484118 268675 79520 -1 2486
2488 0 484122 268703 79560 -1 2487
2489 0 484158 268715 79600 -1 2488
2490 0 484142 268735 79680 -1 2489
2491 0 484168 268819 79720 -1 2490
2492 0 484086 268895 79800 -1 2491
2493 0 483974 268423 79840 -1 2492
2494 0 483934 268401.66 79920 -1 2493
2495 0 483914 268391 79960 -1 2494
2496 0 483930 268355 80040 -1 2495
2497 0 483906 268355 80200 -1 2496
2498 0 483910 268311 80360 -1 2497
2499 0 483902 268311 80560 -1 2498
2500 0 483898 268315 80600 -1 2499
2501 0 483886 268311 80720 -1 2500
2502 0 484150 269147 79840 -1 2492
2503 0 484139.34 269169.66 79880 -1 2502
2504 0 484118 269215 79960 -1 2503
2505 0 484010 269243 80120 -1 2504
2506 0 483914 269347 80160 -1 2505
2507 0 483834 269491 80240 -1 2506
2508 0 483690 269443 80360 -1 2507
2509 0 483678 269415 80440 -1 2508
2510 0 483690 269335 80600 -1 2509
2511 0 483942 269255 80680 -1 2510
2512 0 483958 269275 80800 -1 2511
2513 0 484662 268595 79040 -1 2480
2514 0 484790 268635 78960 -1 2513
2515 0 484838 268663 78880 -1 2514
2516 0 484894 268691 78800 -1 2515
2517 0 485062 268735 78720 -1 2516
2518 0 485150 268743 78640 -1 2517
2519 0 485250 268767 78560 -1 2518
2520 0 485254 268747 78440 -1 2519
2521 0 485542 268923 78360 -1 2520
2522 0 485822 268915 78320 -1 2521
2523 0 485876 268899 78240 -1 2522
2524 0 485868 268859 78160 -1 2523
2525 0 485836 268851 78120 -1 2524
2526 0 485840 268927 78000 -1 2525
2527 0 485892 268939 77920 -1 2526
2528 0 485880 268909.66 77880 -1 2527
2529 0 485856 268851 77800 -1 2528
2530 0 485952 268979 77760 -1 2529
2531 0 485632 268643 77800 -1 2529
2532 0 485528 268539 77720 -1 2531
2533 0 485508 268435 77640 -1 2532
2534 0 485404 268367 77560 -1 2533
2535 0 482637.75 265959.53 77000 -1 2346
2536 0 480807.53 265695.28 74560 -1 413
2537 0 480825.78 265761.97 74480 -1 2536
2538 0 480866.25 265870.47 74400 -1 2537
2539 0 480893.22 265878.44 74360 -1 2538
2540 0 481071.88 266047.1 74240 -1 2539
2541 0 481174.16 266045.22 74120 -1 2540
2542 0 481202.97 266043.25 74000 -1 2541
2543 0 481370.5 265989.47 73920 -1 2542
2544 0 481620.56 265982.88 73800 -1 2543
2545 0 481873.22 266005.28 73760 -1 2544
2546 0 482146.06 266145.9 73720 -1 2545
2547 0 482301.72 266360.88 73640 -1 2546
2548 0 482630.1 266601.03 73520 -1 2547
2549 0 482856.4 267061 73480 -1 2548
2550 0 482815.12 266999.75 73600 -1 2549
2551 0 482813.53 267175.78 73720 -1 2550
2552 0 482756.22 267303.78 73840 -1 2551
2553 0 482973.97 267416.5 74040 -1 2552
2554 0 483102 267358.4 74080 -1 2553
2555 0 483067.47 267353.16 74160 -1 2554
2556 0 483255.7 267431.8 74200 -1 2555
2557 0 483402.72 267420.5 74280 -1 2556
2558 0 483720.47 267275.62 74400 -1 2557
2559 0 483715.53 267244.84 74520 -1 2558
2560 0 483723.9 267219.5 74680 -1 2559
2561 0 483737.84 267225.6 74720 -1 2560
2562 0 483800.78 267216.1 74760 -1 2561
2563 0 473905.12 267936.56 72840 -1 388
2564 0 473865.5 268479.34 72840 -1 2563
2565 0 474075.6 269184.5 72840 -1 2564
2566 0 474209.3 269426.4 72960 -1 2565
2567 0 474678.2 269808.2 73120 -1 2566
2568 0 474673.7 269915.97 73320 -1 2567
2569 0 474674.78 269919.25 73400 -1 2568
2570 0 474958.44 270085.25 73560 -1 2569
2571 0 475653.2 270256.66 73320 -1 2570
2572 0 475759.66 270203.56 73240 -1 2571
2573 0 475034.22 270121.7 73720 -1 2570
2574 0 475229.16 270258.25 73920 -1 2573
2575 0 475527.12 270512.06 74080 -1 2574
2576 0 475394.16 270740.44 74280 -1 2575
2577 0 474920.72 270030.94 74440 -1 2576
2578 0 475052.47 269794.38 74680 -1 2577
2579 0 476366.1 270613.5 74280 -1 2576
2580 0 477273.3 270047.9 74280 -1 2579
2581 0 477463.06 269886.38 74440 -1 2580
2582 0 477548.44 269861.2 74600 -1 2581
2583 0 477512.12 269669.94 74800 -1 2582
2584 0 477567.94 269823.8 74920 -1 2583
2585 0 477609.06 269819.2 74960 -1 2584
2586 0 475396.5 271190.6 74440 -1 2576
2587 0 475879.25 270929.62 74640 -1 2586
2588 0 476245.12 270793.3 74840 -1 2587
2589 0 476251.7 270771.53 75040 -1 2588
2590 0 476299.78 270782.2 75240 -1 2589
2591 0 476521.62 270754.56 75400 -1 2590
2592 0 476720.7 270683.8 75560 -1 2591
2593 0 476745.12 270629.5 75720 -1 2592
2594 0 476719.97 270640.75 75800 -1 2593
2595 0 476680.78 270667 75920 -1 2594
2596 0 476569.62 270513.7 76000 -1 2595
2597 0 471693.78 267759.7 72640 -1 385
2598 0 471754 268698 72440 -1 382
2599 0 471794 268626 72680 -1 2598
2600 0 471947 268629 72840 -1 2599
2601 0 471947 268625 72920 -1 2600
2602 0 471955 268621 73000 -1 2601
2603 0 472302 267786 72400 -1 381
2604 0 472326 267662 72280 -1 2603
2605 0 472406 267494 72200 -1 2604
2606 0 465474.94 272237.56 58320 -1 271
