# Supplementary material for: Connectomics Analysis Reveals First-, Second-, and Third-Order Thermosensory and Hygrosensory Neurons in the Adult Drosophila Brain
Source: Curr Biol. 2020 Aug 17;30(16):3167–3182.e4. doi: 10.1016/j.cub.2020.06.028 (PMC7443704; doi:10.1016/j.cub.2020.06.028)
Supplement: Data S1. Skeletons and Meshes, Related to STAR Methods — marin2020-skeletons contains files describing the morphology of each neuron in this study (in FAFB14 space, .swc format). glomeruli_meshes contains the glomerular meshes (in FAFB14 space, .stl format). neuropil_meshes contains the glomerular meshes (in FAFB14 space, .stl format). [file mmc5.zip › VP_SI/marin2020-skeletons/175027.swc]

# SWC format file
# based on specifications at http://www.neuronland.org/NLMorphologyConverter/MorphologyFormats/SWC/Spec.html
# Created by nat::write.neuron.swc
# PointNo Label X Y Z Radius Parent 
1 0 423623.84 170234.03 150080 -1 -1
2 0 423853.66 169700.86 150480 -1 1
3 0 423636.06 168860.05 150880 -1 2
4 0 423432.28 168479.34 151560 -1 3
5 0 423142.44 168459.81 152040 -1 4
6 0 423118.53 168447.97 152120 -1 5
7 0 422979.44 168431.69 152640 -1 6
8 0 422838.53 168222.16 153080 -1 7
9 0 422691.56 168228.55 153800 -1 8
10 0 422606.6 168096.17 154440 -1 9
11 0 422665.34 167922.98 154880 -1 10
12 0 422685.2 167794.47 155320 -1 11
13 0 422699.3 167727.3 155600 -1 12
14 0 422830.9 167566.12 156000 -1 13
15 0 422866.06 167354.38 156240 -1 14
16 0 422937.44 167301.55 156480 -1 15
17 0 423067.06 166973.5 157600 -1 16
18 0 423428.8 166990.36 158800 -1 17
19 0 423501.8 166740.19 159880 -1 18
20 0 423565.7 166384.83 160480 -1 19
21 0 423765.1 166152.5 161080 -1 20
22 0 423663.34 165796.25 161680 -1 21
23 0 423660.97 165800.94 162440 -1 22
24 0 423685.38 165676.5 162840 -1 23
25 0 423696.12 165716.8 162920 -1 24
26 0 423747.3 165637.3 163160 -1 25
27 0 423814.75 165437.11 163560 -1 26
28 0 423844.66 165148.95 163880 -1 27
29 0 423896.9 165054.72 164080 -1 28
30 0 424131.97 164778.61 164480 -1 29
31 0 424412.94 164624.53 164840 -1 30
32 0 424474.6 164369.28 165280 -1 31
33 0 424504.1 164097.58 165760 -1 32
34 0 424385.66 163810.25 166040 -1 33
35 0 424302.97 163694.06 166200 -1 34
36 0 424271.56 163582.03 166400 -1 35
37 0 424225.78 163388.42 166800 -1 36
38 0 424265.53 163068.97 167280 -1 37
39 0 424263.6 162951.88 167440 -1 38
40 0 424976.88 162149.34 170440 -1 39
41 0 425850.53 161354.12 173160 -1 40
42 0 425950.5 160984.53 173640 -1 41
43 0 426172.2 160777.88 174080 -1 42
44 0 426281.1 160514.33 175080 -1 43
45 0 426585.47 160258.52 175920 -1 44
46 0 426841.12 160034.45 176440 -1 45
47 0 426793.6 159961.23 176560 -1 46
48 0 426822.8 159946.78 176880 -1 47
49 0 426642 160173.42 176920 -1 48
50 0 426870.16 159939.39 176960 -1 49
51 0 426951.5 159955.53 177200 -1 50
52 0 427108.4 159773.06 177800 -1 51
53 0 427486.28 159252.61 178560 -1 52
54 0 427828.25 158904.22 179080 -1 53
55 0 428147.47 158560.9 179880 -1 54
56 0 428243.88 158491.4 180000 -1 55
57 0 428285.53 158444.36 180040 -1 56
58 0 428305.22 158445 180080 -1 57
59 0 428464.6 158572.12 180120 -1 58
60 0 428480.62 158613.56 180160 -1 59
61 0 428618.84 158444.3 180600 -1 60
62 0 428848.06 158398.7 180880 -1 61
63 0 429027.78 158352.27 181040 -1 62
64 0 429102.94 158400.48 181160 -1 63
65 0 429141.12 158415.05 181200 -1 64
66 0 429156.47 158432.94 181240 -1 65
67 0 429175.84 158538.14 181360 -1 66
68 0 429241.12 158537.42 181480 -1 67
69 0 429356.72 158539 181720 -1 68
70 0 429480.9 158525.89 182040 -1 69
71 0 429619.62 158498.64 182200 -1 70
72 0 429717.38 158388.94 182360 -1 71
73 0 429927.78 158201.2 182640 -1 72
74 0 429994.72 158102.78 183000 -1 73
75 0 430033.38 158002.27 183360 -1 74
76 0 430091.97 157999.81 183680 -1 75
77 0 430109.8 158788.48 185000 -1 76
78 0 430183.12 158921.06 185640 -1 77
79 0 430258.25 158885.22 185800 -1 78
80 0 430262.16 158946.83 185880 -1 79
81 0 430292.66 159010.94 185960 -1 80
82 0 430285.78 159018.34 186000 -1 81
83 0 430265 158985.31 186080 -1 82
84 0 430182.06 158850.5 186400 -1 83
85 0 430042.4 158547.92 187080 -1 84
86 0 430043.12 158240.66 187440 -1 85
87 0 429859.2 158036.77 187840 -1 86
88 0 429819.72 157892.61 188280 -1 87
89 0 429734.12 157825.22 188800 -1 88
90 0 429502.3 157790.33 189040 -1 89
91 0 429304.6 157783.08 189440 -1 90
92 0 429206.2 157711.2 189600 -1 91
93 0 429164 157686.72 189680 -1 92
94 0 429138.53 157647.47 189720 -1 93
95 0 429101.56 157599.23 189760 -1 94
96 0 429099.25 157600.86 189800 -1 95
97 0 428987.66 157466.06 189960 -1 96
98 0 428547.03 157102.86 190560 -1 97
99 0 428136.88 156915.86 190920 -1 98
100 0 428052.06 156852.45 191040 -1 99
101 0 427977.53 156788.12 191160 -1 100
102 0 427905.25 156765.94 191200 -1 101
103 0 427884.88 156710.52 191240 -1 102
104 0 427833.66 156640.53 191280 -1 103
105 0 427636.88 156372.14 191440 -1 104
106 0 427311.94 156066.08 191600 -1 105
107 0 427034.3 155805.95 191760 -1 106
108 0 426662.3 155526.75 192000 -1 107
109 0 426251.62 155427.97 192360 -1 108
110 0 426036.25 155291.8 192560 -1 109
111 0 425603.16 154984.86 192840 -1 110
112 0 425188.84 154715.8 193000 -1 111
113 0 424572.16 154403.53 193160 -1 112
114 0 423577.4 154230.7 193280 -1 113
115 0 423195.7 154184.3 193440 -1 114
116 0 422780.06 154073.22 193520 -1 115
117 0 422290.56 153951.89 193560 -1 116
118 0 421678.78 153695.05 193600 -1 117
119 0 421258.5 153449.1 193640 -1 118
120 0 420724.2 153090.94 193760 -1 119
121 0 420259.22 152766.3 193800 -1 120
122 0 420095.6 152581.97 193840 -1 121
123 0 419968.9 152489.66 193880 -1 122
124 0 419803.3 152340.14 193920 -1 123
125 0 419251.06 151893.06 194120 -1 124
126 0 418997.22 151641.14 194280 -1 125
127 0 418523.84 151421.14 194520 -1 126
128 0 418180.12 151221.06 194560 -1 127
129 0 418065.7 151152.22 194600 -1 128
130 0 417767.97 151067.45 194640 -1 129
131 0 417172.62 150880.27 194720 -1 130
132 0 416720.44 150674.03 194840 -1 131
133 0 416220.12 150250.1 195000 -1 132
134 0 415811.78 149954.67 195040 -1 133
135 0 415671.75 149863.33 195080 -1 134
136 0 415360.72 149512.8 195120 -1 135
137 0 415031.03 149081.5 195240 -1 136
138 0 414676.25 148705.47 195320 -1 137
139 0 414468.03 148388.77 195360 -1 138
140 0 414233.66 148216.39 195400 -1 139
141 0 413981.3 147968.72 195520 -1 140
142 0 413690.2 147637 195680 -1 141
143 0 413374.78 147032.84 195840 -1 142
144 0 412998.94 146630.38 195960 -1 143
145 0 412731.94 146221.98 196120 -1 144
146 0 412573.22 145951.69 196280 -1 145
147 0 412393.66 145669.7 196480 -1 146
148 0 412241.8 145497.9 196600 -1 147
149 0 411979.94 145175.72 196640 -1 148
150 0 411734.4 144834.36 196800 -1 149
151 0 411484 144451.12 197120 -1 150
152 0 411058.16 144053.14 197280 -1 151
153 0 410941.6 143946.38 197320 -1 152
154 0 410714.7 143696.36 197360 -1 153
155 0 410510.53 143355.45 197400 -1 154
156 0 410438.2 143109.05 197440 -1 155
157 0 410313.47 142955.48 197480 -1 156
158 0 410275.47 142892.98 197520 -1 157
159 0 410219.62 142820.83 197560 -1 158
160 0 410180.9 142739.6 197600 -1 159
161 0 410137.1 142696.73 197640 -1 160
162 0 410108.88 142645.8 197680 -1 161
163 0 410074.84 142595.28 197720 -1 162
164 0 410034.7 142561.73 197760 -1 163
165 0 409950.4 142446.2 197800 -1 164
166 0 409919.3 142379.14 197840 -1 165
167 0 409815.53 142188.39 197960 -1 166
168 0 409697.75 141942.11 198080 -1 167
169 0 409546.56 141619.6 198200 -1 168
170 0 409554.62 141678.17 198320 -1 169
171 0 409324.78 141310.52 198400 -1 170
172 0 409155.97 140854.89 198640 -1 171
173 0 409109.72 140548.58 198800 -1 172
174 0 409055.7 140084.3 198960 -1 173
175 0 409036.22 139754.31 199120 -1 174
176 0 409051.4 139446.39 199200 -1 175
177 0 409123.12 139021.4 199280 -1 176
178 0 409223.7 138723.58 199440 -1 177
179 0 409376.25 138485.92 199560 -1 178
180 0 409517.9 138102.42 199760 -1 179
181 0 409598.38 137759.23 199880 -1 180
182 0 410140.16 136722.94 199880 -1 181
183 0 410278.47 136524.42 199600 -1 182
184 0 410398.72 136375.84 199440 -1 183
185 0 410503.6 136258.6 199280 -1 184
186 0 410679.06 136016.75 199160 -1 185
187 0 410875.3 135741.78 199000 -1 186
188 0 411041.22 135556.06 198880 -1 187
189 0 411220.16 135272.14 198760 -1 188
190 0 411276.44 135178.62 198720 -1 189
191 0 411370.12 135040.33 198560 -1 190
192 0 411527.22 134889.95 198400 -1 191
193 0 411802.28 134669.45 198200 -1 192
194 0 412106.56 134387.61 198000 -1 193
195 0 412236.5 134102.31 197760 -1 194
196 0 412389.84 133972.28 197720 -1 195
197 0 412462.25 133756.89 197640 -1 196
198 0 412485.84 133689.81 197600 -1 197
199 0 412622.03 133550.19 197520 -1 198
200 0 412678.7 133334.56 197400 -1 199
201 0 412684.12 133033.17 197360 -1 200
202 0 412717.22 132578.86 197320 -1 201
203 0 412356.34 132004.75 197280 -1 202
204 0 411730.4 131130.97 197280 -1 203
205 0 411537.53 130968.81 197040 -1 204
206 0 411299.72 130807.29 196760 -1 205
207 0 411369.2 130672.586 196440 -1 206
208 0 411386.7 130634.625 196160 -1 207
209 0 411231.16 130742.98 195960 -1 208
210 0 411147.1 130862.9 195840 -1 209
211 0 411024.12 130919.35 195760 -1 210
212 0 411114.47 130891.31 195600 -1 211
213 0 411107 131060 195600 -1 212
214 0 410987 131164 195600 -1 213
215 0 410951 131392 195640 -1 214
216 0 411131 131528 195640 -1 215
217 0 411083 131512 195560 -1 216
218 0 411147 131512 195480 -1 217
219 0 411159 131472 195400 -1 218
220 0 410955 131324 195400 -1 219
221 0 410967 131304 195360 -1 220
222 0 411339 130936 195320 -1 221
223 0 411407 130872 195280 -1 222
224 0 411631 130760 195240 -1 223
225 0 411679 130752 195160 -1 224
226 0 411699 130768 195080 -1 225
227 0 411759 130788 195000 -1 226
228 0 411751 130788 194920 -1 227
229 0 411750 130780 194880 -1 228
230 0 411795 130836 194800 -1 229
231 0 411795 130820 194720 -1 230
232 0 411807 130780 194640 -1 231
233 0 411731 130708 194600 -1 232
234 0 411691 130656 194520 -1 233
235 0 411659 130624 194440 -1 234
236 0 411656 130660 194400 -1 235
237 0 411255 131488 195320 -1 219
238 0 411303 131472 195280 -1 237
239 0 411343 131452 195200 -1 238
240 0 411395 131456 195120 -1 239
241 0 411355 131556 195080 -1 240
242 0 411385.5 131561.25 195040 -1 241
243 0 411471 131616 194960 -1 242
244 0 411619 131672 194880 -1 243
245 0 411679 131724 194840 -1 244
246 0 411691 131760 194760 -1 245
247 0 411762.34 131766.66 194720 -1 246
248 0 411367 131500 195640 -1 216
249 0 411507.16 130388.49 195960 -1 209
250 0 411575.8 130256 195920 -1 249
251 0 411616.66 130224.89 195880 -1 250
252 0 411636.25 130300 195840 -1 251
253 0 412219.84 132117.02 197480 -1 203
254 0 411933.84 132764.27 197480 -1 253
255 0 411888.72 132871.78 197400 -1 254
256 0 411813.03 132996.16 197360 -1 255
257 0 411751.22 133125.97 197320 -1 256
258 0 411723.72 133190.12 197280 -1 257
259 0 411651.5 133265.55 197240 -1 258
260 0 411550.53 133382.44 197200 -1 259
261 0 411484.6 133400.62 197160 -1 260
262 0 411282.3 133494.11 197040 -1 261
263 0 411187.28 133561.55 196840 -1 262
264 0 411163.34 133597.5 196800 -1 263
265 0 411769.9 133345.12 196800 -1 264
266 0 411787.8 133380.42 196760 -1 265
267 0 411791.12 133387.58 196720 -1 266
268 0 411911.97 133354.06 196680 -1 267
269 0 411955.8 133333.19 196640 -1 268
270 0 412013.16 133358.39 196560 -1 269
271 0 412051.12 133341.16 196520 -1 270
272 0 412201.22 133262.23 196520 -1 271
273 0 412231.62 133232.28 196560 -1 272
274 0 412251.28 133192.84 196600 -1 273
275 0 412370.44 133055.27 196760 -1 274
276 0 412438.9 132999.1 196840 -1 275
277 0 410831.1 133727.83 196680 -1 264
278 0 410703.34 133717.3 196560 -1 277
279 0 410602.34 133688.83 196480 -1 278
280 0 410551.72 133685.56 196440 -1 279
281 0 410538 133471.47 196160 -1 280
282 0 410664.2 133118.56 195920 -1 281
283 0 410829.03 133203.6 195680 -1 282
284 0 410992.97 132718.69 195640 -1 283
285 0 410991.72 132479.5 195600 -1 284
286 0 411020.72 132478.77 195560 -1 285
287 0 411069.84 132465.75 195520 -1 286
288 0 411097.72 132436.9 195480 -1 287
289 0 411124.4 132405.72 195440 -1 288
290 0 411145.62 132385.23 195400 -1 289
291 0 411180.9 132391.9 195360 -1 290
292 0 411183.4 132359.28 195320 -1 291
293 0 411186.72 132324.53 195280 -1 292
294 0 411160.66 132283.92 195240 -1 293
295 0 410836 133477 195520 -1 283
296 0 410872 133465 195440 -1 295
297 0 410928 133505 195360 -1 296
298 0 410960 133521 195320 -1 297
299 0 411136 133637 195320 -1 298
300 0 411160 133585 195280 -1 299
301 0 411224 133533 195240 -1 300
302 0 411260 133501 195200 -1 301
303 0 410166.6 133574.23 196560 -1 278
304 0 410152.1 133529.22 196600 -1 303
305 0 410140.38 133495.69 196640 -1 304
306 0 410133 133419.9 196680 -1 305
307 0 410168.03 133343.72 196720 -1 306
308 0 410183.66 133331.56 196760 -1 307
309 0 410216.44 133335.7 196800 -1 308
310 0 410187 133257 196680 -1 307
311 0 410163 133221 196640 -1 310
312 0 410179 133133 196600 -1 311
313 0 410175 133037 196640 -1 312
314 0 410179 133013 196680 -1 313
315 0 410247 132997 196720 -1 314
316 0 410323 133037 196680 -1 315
317 0 410389 133081 196640 -1 316
318 0 411013.88 133241.36 197040 -1 262
319 0 411137.56 133124.7 197040 -1 318
320 0 411172.88 133084.08 197000 -1 319
321 0 411169.53 133005.61 196960 -1 320
322 0 411154.2 132985.9 196920 -1 321
323 0 411122.78 132629.69 196840 -1 322
324 0 410792.97 132242.66 196800 -1 323
325 0 410782.8 132216.56 196680 -1 324
326 0 410769.03 132201.08 196560 -1 325
327 0 410748.62 132207.11 196840 -1 324
328 0 410687.12 132224.42 196880 -1 327
329 0 410675.44 132208.42 196960 -1 328
330 0 410749.8 132246.17 197040 -1 329
331 0 410804.8 132250.97 197120 -1 330
332 0 411559 132748 197400 -1 254
333 0 411467 132744 197360 -1 332
334 0 411263 132788 197320 -1 333
335 0 410921 132988 197320 -1 334
336 0 412149.94 131996.2 197520 -1 253
337 0 412122.06 132126.95 197760 -1 336
338 0 412471.2 131916.6 197200 -1 203
339 0 412644 131783.62 197080 -1 338
340 0 412800.9 131655.66 196960 -1 339
341 0 413040.53 131539.05 196760 -1 340
342 0 413264.16 131438.53 196600 -1 341
343 0 413370.12 131386.17 196440 -1 342
344 0 413601.88 131224.12 196240 -1 343
345 0 413732.1 131082.33 196040 -1 344
346 0 413778.06 130968.68 195800 -1 345
347 0 413550.47 131782.44 195800 -1 346
348 0 413467.44 131864.39 195840 -1 347
349 0 413338.88 131909.34 195920 -1 348
350 0 413101.12 132020.52 195960 -1 349
351 0 412799.16 132405.25 195960 -1 350
352 0 412706.9 132402.14 195880 -1 351
353 0 412660.84 132385.9 195720 -1 352
354 0 412708.88 132549.83 196000 -1 351
355 0 412606.94 132698.77 196040 -1 354
356 0 412593.97 132758.97 196080 -1 355
357 0 413080.28 131608.02 195840 -1 348
358 0 413008.06 131540.06 195800 -1 357
359 0 413008.22 131514.12 195760 -1 358
360 0 413586 132210 195840 -1 348
361 0 413670 132226 195800 -1 360
362 0 413798 132074 195800 -1 361
363 0 413910 131994 195840 -1 362
364 0 413948 131756 195800 -1 363
365 0 413944 131664 195720 -1 364
366 0 413988 131548 195680 -1 365
367 0 413984 131468 195600 -1 366
368 0 414000 131432 195520 -1 367
369 0 414000 131432 195440 -1 368
370 0 414022 131430 195360 -1 369
371 0 414044 131408 195320 -1 370
372 0 414024 131180 195280 -1 371
373 0 414064 131132 195240 -1 372
374 0 414200 131116 195200 -1 373
375 0 414272 131008 195200 -1 374
376 0 414248 130884 195160 -1 375
377 0 414246 130788 195080 -1 376
378 0 413912.44 130676.25 195520 -1 346
379 0 414042.53 130527.375 195400 -1 378
380 0 414358.8 130343.59 195080 -1 379
381 0 415016.84 130910.87 195080 -1 380
382 0 415046.28 130953.305 195040 -1 381
383 0 415113.94 130985.4 195000 -1 382
384 0 415126.5 130988.88 194760 -1 383
385 0 415262 131010.04 194680 -1 384
386 0 415366.12 131070.69 194600 -1 385
387 0 415423.44 131100.4 194560 -1 386
388 0 415651 131018.9 194440 -1 387
389 0 415802.84 130898.74 194400 -1 388
390 0 415752.3 130707.11 194360 -1 389
391 0 415773.9 130693.93 194320 -1 390
392 0 415877.22 130682.51 194280 -1 391
393 0 414890.16 131321.98 194600 -1 386
394 0 414909.44 131339.5 194520 -1 393
395 0 414873.4 131359.97 194680 -1 393
396 0 414359.28 130296.27 195040 -1 380
397 0 414349.22 130244.14 195000 -1 396
398 0 414208.62 129899.266 194640 -1 397
399 0 414310.4 129840.23 194400 -1 398
400 0 414603.38 129896.336 194080 -1 399
401 0 414493.9 130255.68 194040 -1 400
402 0 414481.47 130889.055 194040 -1 401
403 0 414372.2 130946.63 194000 -1 402
404 0 414386.34 130965.42 193960 -1 403
405 0 414409.38 130976.625 193920 -1 404
406 0 414422.72 130972.08 193880 -1 405
407 0 414472.78 130732.23 193920 -1 405
408 0 414430.8 130506.2 193920 -1 407
409 0 414443.7 130473.09 193880 -1 408
410 0 414449.38 130445.92 193840 -1 409
411 0 414446.78 130442.94 193800 -1 410
412 0 414438.34 130421.64 193760 -1 411
413 0 414458.03 130415.89 193720 -1 412
414 0 414478.06 130433 193680 -1 413
415 0 414529.72 130445.164 193640 -1 414
416 0 414239 130996 194080 -1 403
417 0 414103 131100 194120 -1 416
418 0 414035 131126 194160 -1 417
419 0 413967 131152 194200 -1 418
420 0 413887 131188 194280 -1 419
421 0 413855 131200 194360 -1 420
422 0 413871 131276 194440 -1 421
423 0 413855 131416 194480 -1 422
424 0 413835 131560 194520 -1 423
425 0 413835 131628 194560 -1 424
426 0 413841 131686 194600 -1 425
427 0 413829 131742 194640 -1 426
428 0 413717 131826 194680 -1 427
429 0 413661 131934 194720 -1 428
430 0 413669 132150 194800 -1 429
431 0 413673 132290 194880 -1 430
432 0 413677 132482 194960 -1 431
433 0 413653 132570 195000 -1 432
434 0 413405 132874 195000 -1 433
435 0 413297 132918 195040 -1 434
436 0 413229 132934 195080 -1 435
437 0 413226 132963 195120 -1 436
438 0 413381 132874 194880 -1 434
439 0 413381 132826 194800 -1 438
440 0 413249 132558 194720 -1 439
441 0 413239 132376 194680 -1 440
442 0 413307 132288 194600 -1 441
443 0 413163 132100 194520 -1 442
444 0 412771 132024 194520 -1 443
445 0 412755 132040 194560 -1 444
446 0 413369 131862 194520 -1 443
447 0 413445 131578 194560 -1 446
448 0 413381 131366 194520 -1 447
449 0 413209 131238 194480 -1 448
450 0 413117 131094 194440 -1 449
451 0 413085 131014 194360 -1 450
452 0 412989 130990 194320 -1 451
453 0 412829 130834 194280 -1 452
454 0 412845 130642 194280 -1 453
455 0 413061 130494 194240 -1 454
456 0 413205 130402 194160 -1 455
457 0 413183 130449 194120 -1 456
458 0 413445 131562 194600 -1 447
459 0 413591 131444 194640 -1 458
460 0 413959 131184 194080 -1 418
461 0 413959 131219 194000 -1 460
462 0 414634 129934 194040 -1 400
463 0 414638 129970 194000 -1 462
464 0 414702 129978 193880 -1 463
465 0 414746 129990 193840 -1 464
466 0 414762 129990 193760 -1 465
467 0 414798 130034 193680 -1 466
468 0 414830 129938 193640 -1 467
469 0 414834 129922 193600 -1 468
470 0 414862 129898 193560 -1 469
471 0 414890 129894 193520 -1 470
472 0 414918 129894 193480 -1 471
473 0 414934 129882 193440 -1 472
474 0 414942 129878 193400 -1 473
475 0 414938 129862 193360 -1 474
476 0 414918 129858 193320 -1 475
477 0 414874 129862 193280 -1 476
478 0 414886 129902 193240 -1 477
479 0 414890 129938 193200 -1 478
480 0 414890 129970 193120 -1 479
481 0 414898 129990 193080 -1 480
482 0 414526 129978 193080 -1 481
483 0 414478 130054 193080 -1 482
484 0 414438 130150 193040 -1 483
485 0 414262 130262 193000 -1 484
486 0 414012.66 130291.336 192960 -1 485
487 0 414074 130282 192920 -1 486
488 0 414150 130218 192800 -1 487
489 0 414222 130226 192760 -1 488
490 0 414278 130154 192720 -1 489
491 0 414490 130134 192480 -1 490
492 0 414626 130026 192400 -1 491
493 0 414654 130018 192360 -1 492
494 0 414682 130030 192320 -1 493
495 0 414814 130058 192240 -1 494
496 0 414918 130094 192200 -1 495
497 0 414998 130282 192240 -1 496
498 0 415018 130362 192280 -1 497
499 0 415022 130406 192320 -1 498
500 0 415026 130430 192360 -1 499
501 0 415026 130502 192400 -1 500
502 0 414986 130682 192480 -1 501
503 0 414938 130738 192520 -1 502
504 0 414930 130782 192560 -1 503
505 0 414858 130954 192560 -1 504
506 0 414738 131126 192600 -1 505
507 0 414610 131230 192680 -1 506
508 0 414558 131310 192720 -1 507
509 0 414506 131362 192760 -1 508
510 0 414474 131398 192800 -1 509
511 0 414414 131470 192840 -1 510
512 0 414342 131546 192880 -1 511
513 0 414338 131586 192920 -1 512
514 0 414334 131670 193000 -1 513
515 0 414406 131826 193040 -1 514
516 0 414398 131866 193080 -1 515
517 0 414358 131894 193120 -1 516
518 0 414326 131890 193160 -1 517
519 0 414374 130222 192440 -1 491
520 0 414382 130226 192400 -1 519
521 0 414406 130222 192360 -1 520
522 0 414438 130194 192280 -1 521
523 0 414450 130194 192240 -1 522
524 0 414446 130210 192200 -1 523
525 0 414422 130178 192040 -1 524
526 0 414438 130166 192000 -1 525
527 0 414418 130214 191920 -1 526
528 0 414430 130238 191880 -1 527
529 0 414450 130294 191840 -1 528
530 0 414474 130354 191800 -1 529
531 0 414514 130430 191720 -1 530
532 0 414542 130446 191680 -1 531
533 0 414612 130464 191640 -1 532
534 0 414642 130486 191600 -1 533
535 0 414710 130522 191520 -1 534
536 0 414762 130530 191480 -1 535
537 0 414838 130538 191360 -1 536
538 0 414898 130522 191280 -1 537
539 0 414938 130490 191240 -1 538
540 0 414926 130618 191200 -1 539
541 0 414942 130478 191160 -1 540
542 0 414966 130450 191120 -1 541
543 0 414970 130434 191080 -1 542
544 0 414986 130418 191040 -1 543
545 0 414980 130408 191000 -1 544
546 0 413890 130310 193040 -1 486
547 0 413610 130382 193160 -1 546
548 0 413365 130625 193200 -1 547
549 0 413361 130609 193240 -1 548
550 0 413369 130593 193320 -1 549
551 0 413349 130613 193400 -1 550
552 0 413317 130653 193480 -1 551
553 0 413245 130741 193520 -1 552
554 0 413161 130969 193560 -1 553
555 0 413093 131053 193600 -1 554
556 0 413051 131115 193640 -1 555
557 0 413618 130326 193200 -1 547
558 0 413650 130306 193240 -1 557
559 0 413650 130294 193280 -1 558
560 0 413618 130274 193320 -1 559
561 0 413558 130234 193400 -1 560
562 0 413486 130242 193480 -1 561
563 0 413438 130266 193520 -1 562
564 0 414786 130142 193640 -1 467
565 0 414774 130226 193560 -1 564
566 0 414742 130334 193520 -1 565
567 0 414742 130406 193480 -1 566
568 0 414750 130422 193440 -1 567
569 0 412858.8 130704.9 195760 -1 346
570 0 413058.12 130634 195640 -1 569
571 0 413046.5 130460.766 195520 -1 570
572 0 412944.1 130356.55 195400 -1 571
573 0 412890.06 130357.46 195280 -1 572
574 0 412804.34 130370.336 195200 -1 573
575 0 412725 130374.914 195160 -1 574
576 0 412709.8 130286.305 195120 -1 575
577 0 412723.03 130263.82 195080 -1 576
578 0 412783.6 130244.04 195040 -1 577
579 0 412818 130172 195040 -1 577
580 0 412862 130132 195000 -1 579
581 0 412890 130152 194920 -1 580
582 0 412866 130172 194840 -1 581
583 0 412892 130212 194800 -1 582
584 0 412738.84 130600.04 195720 -1 569
585 0 412686.2 130580.68 195680 -1 584
586 0 413118 132311 196920 -1 338
587 0 413346 132279 196880 -1 586
588 0 413490 132267 196840 -1 587
589 0 413582 132275 196800 -1 588
590 0 413702 132247 196680 -1 589
591 0 413764 132283 196640 -1 590
592 0 413826 132319 196600 -1 591
593 0 413906 132383 196480 -1 592
594 0 413966 132463 196320 -1 593
595 0 414042 132539 196200 -1 594
596 0 414054 132619 196080 -1 595
597 0 414082 132671 195960 -1 596
598 0 414074 132807 195840 -1 597
599 0 414102 132775 195760 -1 598
600 0 413686 133235 195760 -1 599
601 0 413198 133619 195760 -1 600
602 0 413102 133691 195800 -1 601
603 0 412914 133815 195880 -1 602
604 0 412570 133751 195880 -1 603
605 0 412510 133747 195840 -1 604
606 0 412375 133716 195800 -1 605
607 0 412330 133791 195680 -1 606
608 0 412222 133815 195600 -1 607
609 0 412118 133871 195560 -1 608
610 0 411982 133863 195520 -1 609
611 0 411826 133775 195440 -1 610
612 0 411838 133683 195320 -1 611
613 0 411904 133617 195280 -1 612
614 0 412090 133575 195240 -1 613
615 0 412390 133539 195160 -1 614
616 0 412428 133499 195120 -1 615
617 0 412466 133459 195080 -1 616
618 0 412574 133383 195000 -1 617
619 0 412666 133235 194960 -1 618
620 0 412698 133215 194920 -1 619
621 0 412542 133179 195120 -1 616
622 0 412578 133167 195160 -1 621
623 0 412566 133159 195200 -1 622
624 0 412698 133083 195240 -1 623
625 0 413678 133191 195680 -1 600
626 0 413666 133143 195560 -1 625
627 0 413634 133079 195400 -1 626
628 0 413506 133087 195320 -1 627
629 0 413466 133031 195240 -1 628
630 0 413370 132995 195200 -1 629
631 0 413318 133023 195240 -1 630
632 0 413278 133079 195320 -1 631
633 0 413142 133099 195360 -1 632
634 0 413850 131991 196640 -1 591
635 0 413882 131919 196560 -1 634
636 0 413878 131823 196480 -1 635
637 0 413914 131739 196360 -1 636
638 0 410503.72 137497.73 200560 -1 181
639 0 410265.97 136446.83 200960 -1 638
640 0 410269.97 136096.38 201120 -1 639
641 0 410213.3 135874.7 201160 -1 640
642 0 410190.12 135715.64 201200 -1 641
643 0 410416.5 135496.4 201240 -1 642
644 0 410642.6 135244.69 201360 -1 643
645 0 410792.8 135077.08 201400 -1 644
646 0 411043 134605.11 201440 -1 645
647 0 411175.8 134271.03 201480 -1 646
648 0 411221.7 134532.78 201920 -1 647
649 0 411298.75 134476.05 201960 -1 648
650 0 411394.56 134429.39 202000 -1 649
651 0 411478.16 134424.83 202040 -1 650
652 0 411657.44 134274.38 202080 -1 651
653 0 411906.88 134147.34 202120 -1 652
654 0 411995.28 134096.77 202160 -1 653
655 0 412056.06 133970.23 202200 -1 654
656 0 412057.62 133854.83 202240 -1 655
657 0 412078.47 133693.73 202280 -1 656
658 0 412106.1 133593.56 202320 -1 657
659 0 412159.4 133505.22 202360 -1 658
660 0 412198.6 133435.16 202400 -1 659
661 0 412216.4 133379.77 202440 -1 660
662 0 412353.38 133281.73 202480 -1 661
663 0 412435.25 133191.77 202520 -1 662
664 0 412499.7 133081.7 202560 -1 663
665 0 412548.2 133013.9 202600 -1 664
666 0 412621.62 132982.97 202640 -1 665
667 0 412754.12 132831.42 202680 -1 666
668 0 412732.03 132735.86 202720 -1 667
669 0 412772.72 132682.36 202760 -1 668
670 0 412868.25 132534.64 202840 -1 669
671 0 413049.66 132346.61 202880 -1 670
672 0 413079.9 132152.42 203000 -1 671
673 0 412977.44 132058.19 203120 -1 672
674 0 412864.6 131969.9 203240 -1 673
675 0 412743.4 131790.98 203520 -1 674
676 0 412497.25 131637.92 203640 -1 675
677 0 412379.78 131527.8 203800 -1 676
678 0 412250.4 131433.67 203920 -1 677
679 0 412151.9 131303.14 204000 -1 678
680 0 411947.6 131196.2 204080 -1 679
681 0 411368.2 131032.57 204120 -1 680
682 0 411078.84 130925.36 204160 -1 681
683 0 410818.06 130820.9 204200 -1 682
684 0 410571.1 130504.72 204200 -1 683
685 0 409202.38 130648.5 204200 -1 684
686 0 408955.66 130881.195 204200 -1 685
687 0 408555.28 130890.734 204200 -1 686
688 0 408414.56 130956.625 204280 -1 687
689 0 408258.88 131011.66 204320 -1 688
690 0 408068.4 131082.56 204440 -1 689
691 0 407802.66 131096.06 204520 -1 690
692 0 407639.78 131052.31 204680 -1 691
693 0 407430.97 131000.04 204840 -1 692
694 0 407233.4 130939.3 205040 -1 693
695 0 407228.97 130848.29 205240 -1 694
696 0 407159.4 130891.695 205440 -1 695
697 0 406474.4 130146.66 205480 -1 696
698 0 405885.72 130048.83 205480 -1 697
699 0 405724.6 129817.695 205440 -1 698
700 0 405245.53 129472.08 205360 -1 699
701 0 404620.9 129203.64 205320 -1 700
702 0 404134.34 129064.07 205280 -1 701
703 0 403565.4 128972.125 205240 -1 702
704 0 402810.34 128788.72 205160 -1 703
705 0 402327.62 128759.086 205200 -1 704
706 0 401960.78 128696.82 205240 -1 705
707 0 401547.28 128697.59 205280 -1 706
708 0 401197.97 128691.96 205320 -1 707
709 0 400801.44 128713.32 205360 -1 708
710 0 400709.16 128882.76 205440 -1 709
711 0 400513.97 128997.29 205480 -1 710
712 0 400270.94 129029.3 205520 -1 711
713 0 399985.25 129120.15 205560 -1 712
714 0 399572.22 129081.484 205600 -1 713
715 0 399308.25 129046.62 205680 -1 714
716 0 398965.2 128905.11 205720 -1 715
717 0 398608.03 128722.625 205760 -1 716
718 0 398262.53 128519.88 205800 -1 717
719 0 397746 128158.445 205760 -1 718
720 0 397540.9 128014.9 205720 -1 719
721 0 397014.9 127542.25 205560 -1 720
722 0 396769.06 127325.33 205520 -1 721
723 0 396336.06 127240.164 205480 -1 722
724 0 394012.62 126638.15 204320 1728 723
725 0 411281.6 133737.66 201360 -1 647
726 0 411330.84 133283.84 201320 -1 725
727 0 411265.53 133093.12 201280 -1 726
728 0 411310.28 133085.62 201240 -1 727
729 0 411299.22 132967.69 201120 -1 728
730 0 411450.72 132839.52 201000 -1 729
731 0 411702.47 132923.03 200840 -1 730
732 0 411955.22 133041.61 200640 -1 731
733 0 412007.75 132874.22 200600 -1 732
734 0 412029.88 132727.81 200560 -1 733
735 0 412082.1 132591.1 200520 -1 734
736 0 412057.94 132282.92 200360 -1 735
737 0 412057.78 131670.1 200280 -1 736
738 0 412232.5 131109.98 200240 -1 737
739 0 412371.9 130542.6 200160 -1 738
740 0 412681.62 129751.24 199960 -1 739
741 0 413118.06 129521.98 199800 -1 740
742 0 413438.84 129245.35 199760 -1 741
743 0 413809.53 128988.65 199720 -1 742
744 0 414400.4 128559.54 199600 -1 743
745 0 414603.97 128387.7 199440 -1 744
746 0 414875.25 128096.85 199160 -1 745
747 0 415051.88 127827.5 198920 -1 746
748 0 415157.3 127470.21 198600 -1 747
749 0 415351.84 127140.34 198280 -1 748
750 0 415517.6 126782.79 197960 -1 749
751 0 415649.66 126594.086 197640 -1 750
752 0 415929.66 126457.64 197320 -1 751
753 0 416140.47 126277.22 196720 -1 752
754 0 416382.06 126307.445 196240 -1 753
755 0 416524.34 126327.51 195920 -1 754
756 0 416674.6 126350.234 195600 -1 755
757 0 416904.78 126195.734 195280 -1 756
758 0 416990.62 126098.75 194960 -1 757
759 0 417086.94 126050.41 194760 -1 758
760 0 417190.47 125993.19 194520 -1 759
761 0 417691.9 126167.12 193360 -1 760
762 0 417904.6 126494.77 192960 -1 761
763 0 418232.2 126646.65 192680 -1 762
764 0 418465.5 126781.73 192400 -1 763
765 0 418556.2 127017.77 192280 -1 764
766 0 418643.34 127276.33 192240 -1 765
767 0 418643.72 127293.2 192200 -1 766
768 0 418373.12 127814.28 192120 -1 767
769 0 417983.25 128401.914 192160 -1 768
770 0 417887.16 128500.43 192120 -1 769
771 0 417827.62 128673.945 192080 -1 770
772 0 417663.47 128994.52 191800 -1 771
773 0 417415.97 129311.29 191760 -1 772
774 0 417217.53 129472.8 191720 -1 773
775 0 416945.06 130322.875 191560 -1 774
776 0 416996.62 130703.29 191360 -1 775
777 0 417016.4 130822.55 191240 -1 776
778 0 417003.56 130889.83 191200 -1 777
779 0 417048.03 130907.28 191160 -1 778
780 0 417110.9 131032.94 191080 -1 779
781 0 417551.88 131444.95 191080 -1 780
782 0 417673 131430.36 190880 -1 781
783 0 417788.44 131508.94 190800 -1 782
784 0 417921.03 131530.48 190640 -1 783
785 0 417953.1 131508.6 190560 -1 784
786 0 417969.2 131491.73 190520 -1 785
787 0 418023.44 131448.22 190280 -1 786
788 0 418012.28 131524.77 189960 -1 787
789 0 418003.1 131490.77 189880 -1 788
790 0 418037.9 131238.81 189840 -1 789
791 0 418014.6 131248.05 189760 -1 790
792 0 418005.28 131243.92 189720 -1 791
793 0 417991.66 131230.25 189680 -1 792
794 0 417968.72 131216.03 189640 -1 793
795 0 417942.47 131162.83 189600 -1 794
796 0 417936.28 131639.61 189840 -1 789
797 0 417893.38 131677.89 189800 -1 796
798 0 417879.78 131673.1 189760 -1 797
799 0 417862.12 131675.3 189720 -1 798
800 0 417556.78 131725.19 190520 -1 786
801 0 417348.5 131929.73 190520 -1 800
802 0 417292.78 131957.56 190480 -1 801
803 0 417181.1 131968.19 190360 -1 802
804 0 417229.25 131900.8 190240 -1 803
805 0 417366.12 131831.34 190200 -1 804
806 0 417412.78 131828.11 190160 -1 805
807 0 416572.75 132183.2 191080 -1 780
808 0 416501.06 132100.22 190960 -1 807
809 0 416417.88 132015.25 190840 -1 808
810 0 416038.47 131895.08 190520 -1 809
811 0 415956.22 131849.4 190360 -1 810
812 0 415924.8 131809 190200 -1 811
813 0 415916.94 131798.94 190160 -1 812
814 0 415862 131844.56 189880 -1 813
815 0 415995.8 131870.17 189720 -1 814
816 0 416060.84 132105.5 189720 -1 815
817 0 416273.78 132067.05 189720 -1 816
818 0 416302.16 132046.89 189760 -1 817
819 0 416337.5 132058.58 189800 -1 818
820 0 416055 131866.84 189640 -1 815
821 0 416277.97 131759.52 189360 -1 820
822 0 416309.06 131635.25 189160 -1 821
823 0 416258.7 131570.73 189080 -1 822
824 0 415997.47 131343.28 189080 -1 823
825 0 415968.25 131264.33 189040 -1 824
826 0 415916.16 131125.75 188960 -1 825
827 0 416306.44 131516.62 189040 -1 823
828 0 416398.56 131429.7 188960 -1 827
829 0 416385.8 131333.69 188800 -1 828
830 0 416792.22 131578.9 189160 -1 822
831 0 417250.53 131188.55 189160 -1 830
832 0 417198.38 131221.58 189120 -1 831
833 0 417195.3 131191.33 189080 -1 832
834 0 417168.8 131153.95 189040 -1 833
835 0 417054.16 131091.73 188960 -1 834
836 0 417035.72 131057.75 188920 -1 835
837 0 417346.06 130684.92 189040 -1 834
838 0 417333.12 130653.48 189080 -1 837
839 0 417315.2 130673.98 189120 -1 838
840 0 417134.88 130454.99 189120 -1 839
841 0 417128.75 130396.9 189080 -1 840
842 0 417127.06 130343.305 189040 -1 841
843 0 417148.2 130304.47 189000 -1 842
844 0 417168.84 130266.375 188960 -1 843
845 0 416086.72 130954.97 190120 -1 813
846 0 416204.44 130963.49 189920 -1 845
847 0 416457.9 130895.24 189800 -1 846
848 0 416647.2 130828.51 189640 -1 847
849 0 416897.7 130681.97 189520 -1 848
850 0 417116.4 130504.125 189440 -1 849
851 0 417252.12 130041.375 189440 -1 850
852 0 417306.66 130009.29 189480 -1 851
853 0 417447.94 129901.94 189520 -1 852
854 0 417471.75 129914.23 189560 -1 853
855 0 417395.88 130416.18 189280 -1 850
856 0 417684.38 130515.7 189280 -1 855
857 0 417740.94 130828.984 189280 -1 856
858 0 417649.16 130852.195 189120 -1 857
859 0 416090.53 132342.31 190120 -1 813
860 0 416238.7 132536.34 190000 -1 859
861 0 416467.78 132765.83 189840 -1 860
862 0 416480.6 132727.94 189680 -1 861
863 0 416481.66 132712.66 189640 -1 862
864 0 416391.44 132543.48 189600 -1 863
865 0 416332.1 132494.84 189560 -1 864
866 0 416300.94 132490.36 189520 -1 865
867 0 416274.3 132481 189480 -1 866
868 0 416674.28 133175.83 189880 -1 861
869 0 416516.56 133466.55 190000 -1 868
870 0 416448.47 133427.05 190240 -1 869
871 0 416444.1 133412.58 190320 -1 870
872 0 416362.25 133448.88 190480 -1 871
873 0 416099.88 133749.53 190480 -1 872
874 0 416068.97 133764.66 190520 -1 873
875 0 416049.47 133775.78 190560 -1 874
876 0 416029.9 133801.98 190600 -1 875
877 0 415820.25 133842.84 190640 -1 876
878 0 415627.25 133642.38 190640 -1 877
879 0 415530.9 133332.97 190640 -1 878
880 0 415497.1 133230.48 190560 -1 879
881 0 415511.72 133247.02 190520 -1 880
882 0 415499.06 133246.34 190480 -1 881
883 0 415262.84 133042.52 190560 -1 880
884 0 415279.53 132969.92 190520 -1 883
885 0 415291.78 132931.9 190480 -1 884
886 0 415754.66 133955.81 190760 -1 877
887 0 416391.94 133443.31 190600 -1 872
888 0 416398.94 133446.7 190640 -1 887
889 0 416557.44 131496.45 190840 -1 809
890 0 416545.47 131410.45 190800 -1 889
891 0 416489.4 131205.6 190760 -1 890
892 0 416508.66 131169.16 190720 -1 891
893 0 416504.97 131091.89 190680 -1 892
894 0 416308.97 131003.42 190720 -1 892
895 0 416301.47 130935.44 190680 -1 894
896 0 416277.78 130909.055 190640 -1 895
897 0 416270.94 130867.13 190600 -1 896
898 0 416239.56 130820.62 190560 -1 897
899 0 417044.94 130900.305 190720 -1 780
900 0 423798.56 170229.22 150040 -1 1
901 0 423788.53 170201.89 150000 -1 900
902 0 423769.22 170165.31 149960 -1 901
903 0 423745.2 170079.4 149920 -1 902
904 0 423695.9 169978.73 149880 -1 903
905 0 423655.25 169887.34 149840 -1 904
906 0 423609.66 169781.45 149800 -1 905
907 0 423570.12 169710.42 149760 -1 906
908 0 423573.7 169612.52 149720 -1 907
909 0 423544.4 169533.66 149680 -1 908
910 0 423515.62 169455.28 149640 -1 909
911 0 423470.47 169345.64 149600 -1 910
912 0 423429.3 169243.56 149560 -1 911
913 0 423417.1 169214.72 149520 -1 912
914 0 423414.28 169215.31 149480 -1 913
915 0 423418.3 169210.94 149440 -1 914
916 0 423427.72 169210.33 149400 -1 915
917 0 423697.25 169207.56 149200 -1 916
918 0 424079 169266.75 148920 -1 917
919 0 424079.47 169450.25 148640 -1 918
920 0 424066.44 169553.81 148360 -1 919
921 0 424061.47 169622.14 148160 -1 920
922 0 424095.9 169325.45 147520 -1 921
923 0 424121.62 169179.3 146880 -1 922
924 0 424102.8 169186.3 146520 -1 923
925 0 423982.3 169175.75 146160 -1 924
926 0 423902.1 169206.98 145840 -1 925
927 0 423868.53 169351.1 145760 -1 926
928 0 423642.62 170541.61 145720 -1 927
929 0 423819.62 169469.45 145680 -1 928
930 0 424003.88 169001.34 145360 -1 929
931 0 424035.12 168893.39 145040 -1 930
932 0 424089.94 168865.38 144840 -1 931
933 0 424160.12 168844.19 144800 -1 932
934 0 424175.6 168917.98 144480 -1 933
935 0 423851.25 169052.81 143760 -1 934
936 0 423700.2 169285.69 143200 -1 935
937 0 423742.78 169242.81 142880 -1 936
938 0 423797.62 169145.78 142720 -1 937
939 0 423826.44 169139.78 142560 -1 938
940 0 423782.9 169108.33 142440 -1 939
941 0 423894.72 169074.3 142080 -1 940
942 0 423704.62 169216.14 141760 -1 941
943 0 423685.3 169220.73 141400 -1 942
944 0 423806.34 169326.7 141080 -1 943
945 0 423926.1 169367.06 140800 -1 944
946 0 424022.22 169503.48 140560 -1 945
947 0 423943.06 169668.81 140240 -1 946
948 0 423873.1 169635.9 140040 -1 947
949 0 423512.6 169374.72 139160 -1 948
950 0 423308.22 169077.83 138120 -1 949
951 0 423290.8 169048.17 138040 -1 950
952 0 423301 168994 138000 -1 951
953 0 423281 169010 137920 -1 952
954 0 423185 169102 137680 -1 953
955 0 423189 169106 137600 -1 954
956 0 423173 169126 137560 -1 955
957 0 423185 169158 137440 -1 956
958 0 423177 169166 137280 -1 957
959 0 423181 169142 137160 -1 958
960 0 423183 169110 137040 -1 959
961 0 423199 168990 136920 -1 960
962 0 423267 168834 136800 -1 961
963 0 423299 168790 136720 -1 962
964 0 423275 168762 136680 -1 963
965 0 423259 168734 136600 -1 964
966 0 423219 168662 136480 -1 965
967 0 423191 168586 136400 -1 966
968 0 423111 168502 136120 -1 967
969 0 423059 168458 136000 -1 968
970 0 423019 168418 135920 -1 969
971 0 422963 168358 135760 -1 970
972 0 422947 168254 135600 -1 971
973 0 422911 168242 135440 -1 972
974 0 422859 168222 135280 -1 973
975 0 422847 168238 135160 -1 974
976 0 422963 168334 134960 -1 975
977 0 422939 168322 134920 -1 976
978 0 422975 168418 134800 -1 977
979 0 423015 168446 134680 -1 978
980 0 423043 168494 134560 -1 979
981 0 423027 168570 134360 -1 980
982 0 423027 168550 134200 -1 981
983 0 422959 168618 133960 -1 982
984 0 422851 168626 133760 -1 983
985 0 422891 168658 133560 -1 984
986 0 422879 168686 133480 -1 985
987 0 422847 168722 133320 -1 986
988 0 422851 168750 133080 -1 987
989 0 422811 168726 132920 -1 988
990 0 422743 168674 132760 -1 989
991 0 422675 168642 132680 -1 990
992 0 422647 168538 132480 -1 991
993 0 422591 168486 132360 -1 992
994 0 422583 168398 132240 -1 993
995 0 422583 168290 132080 -1 994
996 0 422531 168246 131960 -1 995
997 0 422555 168222 131880 -1 996
998 0 422447 168162 131680 -1 997
999 0 422459 168122 131520 -1 998
1000 0 422439 168142 131360 -1 999
1001 0 422379 168198 131200 -1 1000
1002 0 422219 168310 131000 -1 1001
1003 0 422167 168326 130840 -1 1002
1004 0 422115 168370 130680 -1 1003
1005 0 422103 168390 130640 -1 1004
1006 0 421951 168494 130400 -1 1005
1007 0 421915 168502 130280 -1 1006
1008 0 421871 168514 130160 -1 1007
1009 0 421807 168526 130040 -1 1008
1010 0 421775 168506 129840 -1 1009
1011 0 421775 168458 129640 -1 1010
1012 0 421895 168458 129480 -1 1011
1013 0 421931 168346 129240 -1 1012
1014 0 421947 168062 129080 -1 1013
1015 0 422007 167950 128960 -1 1014
1016 0 422011 167962 128880 -1 1015
1017 0 422007 167966 128680 -1 1016
1018 0 422003 167966 128480 -1 1017
1019 0 422003 167966 128280 -1 1018
1020 0 421995 168026 128040 -1 1019
1021 0 421839 168126 127840 -1 1020
1022 0 421803 168166 127640 -1 1021
1023 0 421627 168150 127480 -1 1022
1024 0 421615 168186 127440 -1 1023
1025 0 421599 168246 127280 -1 1024
1026 0 421603 168238 127240 -1 1025
1027 0 421571 168282 127080 -1 1026
1028 0 421507 168294 126920 -1 1027
1029 0 421499 168330 126840 -1 1028
1030 0 421423 168362 126600 -1 1029
1031 0 421407 168358 126360 -1 1030
1032 0 421435 168490 126120 -1 1031
1033 0 421439 168534 125920 -1 1032
1034 0 421455 168586 125720 -1 1033
1035 0 421419 168702 125560 -1 1034
1036 0 421375 168882 125320 -1 1035
1037 0 421331 168934 125160 -1 1036
1038 0 421335 168986 125040 -1 1037
1039 0 421259 169050 124880 -1 1038
1040 0 421247 169026 124720 -1 1039
1041 0 421167 169030 124520 -1 1040
1042 0 421047 169006 124280 -1 1041
1043 0 420859 169034 124000 -1 1042
1044 0 420791 168998 123800 -1 1043
1045 0 420683 168978 123600 -1 1044
1046 0 420667 169002 123440 -1 1045
1047 0 420695 169050 123160 -1 1046
1048 0 420743 169090 122960 -1 1047
1049 0 420739 169242 122720 -1 1048
1050 0 420735 169330 122560 -1 1049
1051 0 420791 169450 122360 -1 1050
1052 0 420815 169538 122240 -1 1051
1053 0 420847 169566 122120 -1 1052
1054 0 420895 169654 121960 -1 1053
1055 0 420887 169722 121840 -1 1054
1056 0 420879 169770 121640 -1 1055
1057 0 420879 169790 121360 -1 1056
1058 0 420823 169746 121120 -1 1057
1059 0 420827 169744 121080 -1 1058
1060 0 420779 169668 120960 -1 1059
1061 0 420743 169556 120800 -1 1060
1062 0 420735 169480 120640 -1 1061
1063 0 420715 169408 120480 -1 1062
1064 0 420719 169296 120200 -1 1063
1065 0 420723 169240 120080 -1 1064
1066 0 420703 169192 119920 -1 1065
1067 0 420691 169136 119680 -1 1066
1068 0 420723 169164 119440 -1 1067
1069 0 420691 169188 119240 -1 1068
1070 0 420671 169240 119040 -1 1069
1071 0 420619 169252 118840 -1 1070
1072 0 420519 169204 118560 -1 1071
1073 0 420483 169128 118280 -1 1072
1074 0 420471 169048 118000 -1 1073
1075 0 420383 168972 117760 -1 1074
1076 0 420307 168892 117560 -1 1075
1077 0 420247 168840 117320 -1 1076
1078 0 420215 168864 117080 -1 1077
1079 0 420155 168848 116880 -1 1078
1080 0 420115 168852 116680 -1 1079
1081 0 420083 168852 116640 -1 1080
1082 0 420067 168876 116440 -1 1081
1083 0 420039 168892 116240 -1 1082
1084 0 419983 168896 116000 -1 1083
1085 0 419911 168952 115760 -1 1084
1086 0 419731 168980 115560 -1 1085
1087 0 419695 168996 115520 -1 1086
1088 0 419539 169028 115360 -1 1087
1089 0 419427 169052 115280 -1 1088
1090 0 419287 169056 115000 -1 1089
1091 0 419087 168996 114800 -1 1090
1092 0 418907 168920 114560 -1 1091
1093 0 418847 168896 114440 -1 1092
1094 0 418875 168864 114320 -1 1093
1095 0 418795 168848 114200 -1 1094
1096 0 418767 168848 114080 -1 1095
1097 0 418739 168836 113920 -1 1096
1098 0 418819 168816 113760 -1 1097
1099 0 418859 168856 113640 -1 1098
1100 0 418951 168908 113440 -1 1099
1101 0 419031 168980 113280 -1 1100
1102 0 419047 168984 113200 -1 1101
1103 0 419067 169064 112960 -1 1102
1104 0 419087 169144 112840 -1 1103
1105 0 419083 169144 112680 -1 1104
1106 0 419095 169200 112440 -1 1105
1107 0 419095 169200 112200 -1 1106
1108 0 419055 169300 112000 -1 1107
1109 0 419015 169452 111760 -1 1108
1110 0 418979 169476 111680 -1 1109
1111 0 418951 169544 111520 -1 1110
1112 0 418951 169568 111440 -1 1111
1113 0 418947 169608 111360 -1 1112
1114 0 418899 169640 111240 -1 1113
1115 0 418899 169640 111200 -1 1114
1116 0 418783 169480 111120 -1 1115
1117 0 418803 169476 111080 -1 1116
1118 0 418775 169428 110840 -1 1117
1119 0 418815 169460 110560 -1 1118
1120 0 418839 169460 110520 -1 1119
1121 0 418911 169496 110200 -1 1120
1122 0 418911 169496 110000 -1 1121
1123 0 419055 169500 109840 -1 1122
1124 0 419215 169516 109640 -1 1123
1125 0 419515 169484 109440 -1 1124
1126 0 419447 169500 109200 -1 1125
1127 0 419539 169404 109000 -1 1126
1128 0 419479 169288 108760 -1 1127
1129 0 419411 169164 108480 -1 1128
1130 0 419291 169040 108240 -1 1129
1131 0 419015 168896 108040 -1 1130
1132 0 418911 168860 107960 -1 1131
1133 0 418759 168788 107800 -1 1132
1134 0 418591 168732 107640 -1 1133
1135 0 418547 168748 107520 -1 1134
1136 0 418523 168808 107400 -1 1135
1137 0 418515 168852 107280 -1 1136
1138 0 418531 168916 107120 -1 1137
1139 0 418543 168956 107080 -1 1138
1140 0 418603 169084 106880 -1 1139
1141 0 418803 169196 106600 -1 1140
1142 0 418823 169216 106560 -1 1141
1143 0 418931 169260 106440 -1 1142
1144 0 419015 169188 106320 -1 1143
1145 0 419107.03 169156.69 106200 -1 1144
1146 0 419059 169100 106080 -1 1145
1147 0 419115 169060 105920 -1 1146
1148 0 419167 169016 105800 -1 1147
1149 0 419231 168932 105640 -1 1148
1150 0 419347 168892 105520 -1 1149
1151 0 419487 168832 105280 -1 1150
1152 0 419567 168796 105080 -1 1151
1153 0 419707 168780 104920 -1 1152
1154 0 419815 168740 104680 -1 1153
1155 0 419855 168700 104480 -1 1154
1156 0 419859 168688 104440 -1 1155
1157 0 419739 168968 104400 -1 1156
1158 0 419739 168960 104360 -1 1157
1159 0 419635 168860 104120 -1 1158
1160 0 419599 168776 103920 -1 1159
1161 0 419587 168684 103720 -1 1160
1162 0 419575 168644 103600 -1 1161
1163 0 419595 168608 103440 -1 1162
1164 0 419619 168576 103360 -1 1163
1165 0 419583 168488 103160 -1 1164
1166 0 419603 168320 102840 -1 1165
1167 0 419575 168236 102680 -1 1166
1168 0 419583 168208 102640 -1 1167
1169 0 419567 168204 102600 -1 1168
1170 0 419599 168044 102360 -1 1169
1171 0 419615 168048 102320 -1 1170
1172 0 419699 167912 102120 -1 1171
1173 0 419787 167764 101960 -1 1172
1174 0 419867 167648 101720 -1 1173
1175 0 419799 167508 101560 -1 1174
1176 0 419847 167328 101360 -1 1175
1177 0 419875 167216 101080 -1 1176
1178 0 420055 167116 100880 -1 1177
1179 0 420083 166988 100720 -1 1178
1180 0 420168.34 166957.97 100680 -1 1179
1181 0 420174.25 166873.4 100520 -1 1180
1182 0 420183 166828 100400 -1 1181
1183 0 420187 166848 100320 -1 1182
1184 0 420187 166836 100120 -1 1183
1185 0 420223 166844 99960 -1 1184
1186 0 420167 166848 99800 -1 1185
1187 0 420083 166844 99680 -1 1186
1188 0 420087 166824 99560 -1 1187
1189 0 420123 166816 99360 -1 1188
1190 0 420127 166816 99280 -1 1189
1191 0 420147 166792 99240 -1 1190
1192 0 420215 166740 99000 -1 1191
1193 0 420311 166724 98840 -1 1192
1194 0 420375 166684 98760 -1 1193
1195 0 420431 166688 98600 -1 1194
1196 0 420475 166680 98440 -1 1195
1197 0 420611 166708 98280 -1 1196
1198 0 420671 166692 98160 -1 1197
1199 0 420759 166680 97920 -1 1198
1200 0 420879 166628 97800 -1 1199
1201 0 420899 166616 97640 -1 1200
1202 0 420967 166580 97480 -1 1201
1203 0 421059 166556 97280 -1 1202
1204 0 421235 166484 97040 -1 1203
1205 0 421359 166456 96840 -1 1204
1206 0 421499 166404 96640 -1 1205
1207 0 421655 166276 96400 -1 1206
1208 0 421755 166240 96200 -1 1207
1209 0 421859 166244 95960 -1 1208
1210 0 421939 166084 95720 -1 1209
1211 0 421999 165872 95520 -1 1210
1212 0 422075 165816 95280 -1 1211
1213 0 422159 165812 95120 -1 1212
1214 0 422235 165684 94880 -1 1213
1215 0 422235 165688 94800 -1 1214
1216 0 422251 165692 94720 -1 1215
1217 0 422215 165680 94640 -1 1216
1218 0 422319 165660 94560 -1 1217
1219 0 422303 165620 94480 -1 1218
1220 0 422303 165564 94400 -1 1219
1221 0 422267 165584 94280 -1 1220
1222 0 422267 165584 94160 -1 1221
1223 0 422435 165508 94040 -1 1222
1224 0 422499 165448 93920 -1 1223
1225 0 422443 165368 93800 -1 1224
1226 0 422395 165336 93640 -1 1225
1227 0 422347 165264 93480 -1 1226
1228 0 422263 165172 93320 -1 1227
1229 0 422307 165152 93200 -1 1228
1230 0 422399 165120 93120 -1 1229
1231 0 422443 165116 93040 -1 1230
1232 0 422527 165128 93000 -1 1231
1233 0 422595 165136 92880 -1 1232
1234 0 422655 165136 92760 -1 1233
1235 0 422723 165096 92600 -1 1234
1236 0 422751 165064 92480 -1 1235
1237 0 422751 165000 92360 -1 1236
1238 0 422759 164968 92240 -1 1237
1239 0 422739 164956 92200 -1 1238
1240 0 422735 164948 92040 -1 1239
1241 0 422771 164888 91880 -1 1240
1242 0 422855 164884 91720 -1 1241
1243 0 422967 164944 91560 -1 1242
1244 0 423375 165080 91560 -1 1243
1245 0 423420.94 165042.78 91600 -1 1244
1246 0 423183 164932 91480 -1 1243
1247 0 423295 164900 91280 -1 1246
1248 0 423271 164964 91160 -1 1247
1249 0 423299 164904 91040 -1 1248
1250 0 423295 164920 90920 -1 1249
1251 0 423270.06 164898.83 90880 -1 1250
1252 0 423231 164928 90840 -1 1251
1253 0 423235 164868 90720 -1 1252
1254 0 423243 164748 90560 -1 1253
1255 0 423219 164712 90440 -1 1254
1256 0 423243 164672 90360 -1 1255
1257 0 423271 164660 90320 -1 1256
1258 0 423291 164600 90080 -1 1257
1259 0 423311 164612 90040 -1 1258
1260 0 423315 164588 90000 -1 1259
1261 0 423415 164492 89760 -1 1260
1262 0 423543 164460 89520 -1 1261
1263 0 423611 164412 89320 -1 1262
1264 0 423723 164372 89120 -1 1263
1265 0 423763 164412 89040 -1 1264
1266 0 423903 164452 88840 -1 1265
1267 0 423935 164464 88760 -1 1266
1268 0 423939 164352 88600 -1 1267
1269 0 424027 164340 88320 -1 1268
1270 0 424063 164300 88200 -1 1269
1271 0 424115 164092 87920 -1 1270
1272 0 424083 164092 87880 -1 1271
1273 0 424099 164036 87800 -1 1272
1274 0 424239 163856 87600 -1 1273
1275 0 424251 163820 87400 -1 1274
1276 0 424263 163696 87240 -1 1275
1277 0 424339 163560 87000 -1 1276
1278 0 424415 163392 86680 -1 1277
1279 0 424663 163344 86400 -1 1278
1280 0 424736.34 163332 86360 -1 1279
1281 0 424883 163308 86280 -1 1280
1282 0 424895 163268 86200 -1 1281
1283 0 424995 163156 86000 -1 1282
1284 0 425023 163056 85840 -1 1283
1285 0 425083 162880 85560 -1 1284
1286 0 425183 162800 85280 -1 1285
1287 0 425187 162768 85160 -1 1286
1288 0 425147 162712 85000 -1 1287
1289 0 425195 162616 84760 -1 1288
1290 0 425211 162468 84640 -1 1289
1291 0 425239 162344 84480 -1 1290
1292 0 425235 162280 84240 -1 1291
1293 0 425259 162180 84040 -1 1292
1294 0 425279 162132 83840 -1 1293
1295 0 425331 162092 83640 -1 1294
1296 0 425359 161964 83400 -1 1295
1297 0 425411 161868 83200 -1 1296
1298 0 425459 161644 83040 -1 1297
1299 0 425503 161516 82760 -1 1298
1300 0 425527 161376 82600 -1 1299
1301 0 425547 161380 82440 -1 1300
1302 0 425567 161372 82400 -1 1301
1303 0 425571 161220 82160 -1 1302
1304 0 425635 161068 81960 -1 1303
1305 0 425623 160956 81760 -1 1304
1306 0 425639 160944 81720 -1 1305
1307 0 425679 160856 81560 -1 1306
1308 0 425655 160820 81400 -1 1307
1309 0 425655 160804 81240 -1 1308
1310 0 425687 160740 81080 -1 1309
1311 0 425807 160712 80960 -1 1310
1312 0 425847 160700 80840 -1 1311
1313 0 425907 160544 80640 -1 1312
1314 0 425919 160440 80480 -1 1313
1315 0 425923 160384 80240 -1 1314
1316 0 425951 160316 80080 -1 1315
1317 0 426011 160212 79960 -1 1316
1318 0 426083 160088 79840 -1 1317
1319 0 426215 159904 79680 -1 1318
1320 0 426223 159876 79640 -1 1319
1321 0 426367 159716 79440 -1 1320
1322 0 426495 159616 79320 -1 1321
1323 0 426583 159516 79240 -1 1322
1324 0 426751 159356 79000 -1 1323
1325 0 427059 159200 78840 -1 1324
1326 0 427063 159080 78640 -1 1325
1327 0 427131 158988 78400 -1 1326
1328 0 427159 158860 78200 -1 1327
1329 0 427131 158776 78080 -1 1328
1330 0 427207 158668 77920 -1 1329
1331 0 427151 158608 77720 -1 1330
1332 0 427167 158604 77560 -1 1331
1333 0 427171 158536 77360 -1 1332
1334 0 427151 158520 77240 -1 1333
1335 0 427095 158480 77120 -1 1334
1336 0 427007 158332 76960 -1 1335
1337 0 427011 158360 76920 -1 1336
1338 0 427039 158272 76760 -1 1337
1339 0 427027 158184 76600 -1 1338
1340 0 427111 158048 76440 -1 1339
1341 0 427047 157960 76280 -1 1340
1342 0 427059 157880 76200 -1 1341
1343 0 427047 157816 76080 -1 1342
1344 0 427087 157712 75960 -1 1343
1345 0 427091 157656 75880 -1 1344
1346 0 427123 157560 75760 -1 1345
1347 0 427111 157500 75640 -1 1346
1348 0 427211 157384 75560 -1 1347
1349 0 427279 157252 75400 -1 1348
1350 0 427283 157184 75320 -1 1349
1351 0 427291 157140 75200 -1 1350
1352 0 427307 156972 75040 -1 1351
1353 0 427351 156876 74840 -1 1352
1354 0 427307 156784 74680 -1 1353
1355 0 427223 156752 74440 -1 1354
1356 0 427287 156772 74280 -1 1355
1357 0 427335 156728 74160 -1 1356
1358 0 427431 156664 74040 -1 1357
1359 0 427495 156600 73920 -1 1358
1360 0 427527 156552 73800 -1 1359
1361 0 427583 156492 73720 -1 1360
1362 0 427583 156492 73680 -1 1361
1363 0 427579 156468 73600 -1 1362
1364 0 427559 156408 73440 -1 1363
1365 0 427531 156376 73280 -1 1364
1366 0 427559 156364 73160 -1 1365
1367 0 427587 156368 73040 -1 1366
1368 0 427631 156288 72960 -1 1367
1369 0 427643 156240 72920 -1 1368
1370 0 427703 156352 72840 -1 1369
1371 0 427718.84 156386.66 72800 -1 1370
1372 0 427763 156300 72760 -1 1371
1373 0 427791 156276 72560 -1 1372
1374 0 427835 156200 72440 -1 1373
1375 0 427843 156197.33 72360 -1 1374
1376 0 427847 156196 72320 -1 1375
1377 0 427915 156220 72240 -1 1376
1378 0 427919 156224 72080 -1 1377
1379 0 428007 156248 71920 -1 1378
1380 0 428003 156316 71800 -1 1379
1381 0 428015 156376 71760 -1 1380
1382 0 428127 156368 71640 -1 1381
1383 0 428191 156376 71520 -1 1382
1384 0 428279 156360 71400 -1 1383
1385 0 428387 156244 71280 -1 1384
1386 0 428391 156256 71200 -1 1385
1387 0 428447 156188 71040 -1 1386
1388 0 428491 156140 70960 -1 1387
1389 0 428563 156044 70760 -1 1388
1390 0 428691 155904 70720 -1 1389
1391 0 428807 155752 70560 -1 1390
1392 0 428919 155620 70440 -1 1391
1393 0 429131 155440 70320 -1 1392
1394 0 429147 155316 70280 -1 1393
1395 0 429203 155308 70200 -1 1394
1396 0 429199 155256 70120 -1 1395
1397 0 429371 155108 70000 -1 1396
1398 0 429407 155000 69920 -1 1397
1399 0 429675 154904 69800 -1 1398
1400 0 429731 154796 69680 -1 1399
1401 0 429835 154680 69560 -1 1400
1402 0 429819 154596 69440 -1 1401
1403 0 429899 154544 69360 -1 1402
1404 0 430055 154460 69240 -1 1403
1405 0 430067 154492 69160 -1 1404
1406 0 430083 154464 69120 -1 1405
1407 0 430079 154384 69080 -1 1406
1408 0 430215 154268 69000 -1 1407
1409 0 430291 154268 68920 -1 1408
1410 0 430531 154260 68880 -1 1409
1411 0 430791 154128 68840 -1 1410
1412 0 430943 154040 68760 -1 1411
1413 0 431019 153984 68600 -1 1412
1414 0 431155 153860 68480 -1 1413
1415 0 431283 153696 68400 -1 1414
1416 0 431487 153608 68280 -1 1415
1417 0 431551 153520 68240 -1 1416
1418 0 431683 153424 68160 -1 1417
1419 0 431839 153240 68080 -1 1418
1420 0 431943 153124 68000 -1 1419
1421 0 432011 153096 67920 -1 1420
1422 0 432183 152964 67840 -1 1421
1423 0 432415 152816 67760 -1 1422
1424 0 432907 152864 67680 -1 1423
1425 0 433199 152928 67600 -1 1424
1426 0 433447 153064 67520 -1 1425
1427 0 433555 153080 67480 -1 1426
1428 0 433703 153148 67400 -1 1427
1429 0 433819 153188 67320 -1 1428
1430 0 433467.1 153230.47 67280 -1 1429
1431 0 433839 153044 67240 -1 1430
1432 0 433871 153052 67160 -1 1431
1433 0 433915 152876 67080 -1 1432
1434 0 434027 152400 66960 -1 1433
1435 0 433963 152096 66880 -1 1434
1436 0 434007 151832 66800 -1 1435
1437 0 434075 151720 66720 -1 1436
1438 0 434235 151648 66640 -1 1437
1439 0 434363 151652 66560 -1 1438
1440 0 434499 151676 66480 -1 1439
1441 0 434531 151756 66400 -1 1440
1442 0 434787 151708 66360 -1 1441
1443 0 435011 151252 66360 -1 1442
1444 0 434991 151132 66360 -1 1443
1445 0 435031 151004 66360 -1 1444
1446 0 435179 150920 66360 -1 1445
1447 0 435243 150816 66360 -1 1446
1448 0 435327 150688 66280 -1 1447
1449 0 435479 150496 66120 -1 1448
1450 0 435563 150232 66040 -1 1449
1451 0 435519 150014 65960 -1 1450
1452 0 435915 149638 65960 -1 1451
1453 0 436051.2 149344 66200 -1 1452
1454 0 436871 148742 66000 -1 1453
1455 0 436991 148682 65920 -1 1454
1456 0 437143 148498 65880 -1 1455
1457 0 437659 148398 65760 -1 1456
1458 0 438139 148398 65760 -1 1457
1459 0 438571 148342 65720 -1 1458
1460 0 438979 148118 65920 -1 1459
1461 0 439211 147754 66040 -1 1460
1462 0 439435 147366 66160 -1 1461
1463 0 439567 147130 66240 -1 1462
1464 0 439547 147106 66280 -1 1463
1465 0 439519 147070 66320 -1 1464
1466 0 439603 146818 66360 -1 1465
1467 0 439815 146438 66520 -1 1466
1468 0 440513.22 145271.62 66560 -1 1467
1469 0 440743 144258 66520 -1 1468
1470 0 440803 144114 66320 -1 1469
1471 0 441031 143422 66360 -1 1470
1472 0 441199 142758 66360 -1 1471
1473 0 441371 142390 66360 -1 1472
1474 0 441879 141878 66360 -1 1473
1475 0 441855 141790 66280 -1 1474
1476 0 441907 141746 66240 -1 1475
1477 0 441851 141702 66200 -1 1476
1478 0 441775 141234 66200 -1 1477
1479 0 441767 140998 66160 -1 1478
1480 0 441903 140614 66120 -1 1479
1481 0 442283 139846 66040 -1 1480
1482 0 442259 139882 66280 -1 1481
1483 0 442251 139734 66400 -1 1482
1484 0 442319 139550 66560 -1 1483
1485 0 442299 139470 66640 -1 1484
1486 0 442299 139334 66680 -1 1485
1487 0 442319 139326 66720 -1 1486
1488 0 442563 139402 66880 -1 1487
1489 0 442743 139470 66960 -1 1488
1490 0 442919 139702 67120 -1 1489
1491 0 443011 139698 67160 -1 1490
1492 0 443095 139690 67200 -1 1491
1493 0 443263 139618 67280 -1 1492
1494 0 443467 139462 67400 -1 1493
1495 0 443343 139426 67440 -1 1494
1496 0 443396 139297 67480 -1 1495
1497 0 443327 139210 67520 -1 1496
1498 0 443335 139034 67560 -1 1497
1499 0 443283 138446 67720 -1 1498
1500 0 443411 138282 67800 -1 1499
1501 0 443503 138190 67920 -1 1500
1502 0 443611 138066 68040 -1 1501
1503 0 443855 137938 68200 -1 1502
1504 0 443955 137802 68360 -1 1503
1505 0 443927 137786 68600 -1 1504
1506 0 443927 137774 68640 -1 1505
1507 0 443959 137742 68680 -1 1506
1508 0 444163 137510 68880 -1 1507
1509 0 444315 137334 69040 -1 1508
1510 0 444507 137074 69120 -1 1509
1511 0 444511 136854 69280 -1 1510
1512 0 444463 136594 69400 -1 1511
1513 0 444419 136302 69520 -1 1512
1514 0 444359 136210 69600 -1 1513
1515 0 444399 136114 69720 -1 1514
1516 0 444403 135994 69880 -1 1515
1517 0 444399 135778 70160 -1 1516
1518 0 444375 135702 70240 -1 1517
1519 0 444419 135522 70480 -1 1518
1520 0 444491 135254 70720 -1 1519
1521 0 444511 135054 70920 -1 1520
1522 0 444483 134858 71040 -1 1521
1523 0 444467 134658 71160 -1 1522
1524 0 444447 134490 71240 -1 1523
1525 0 444443 134286 71360 -1 1524
1526 0 444459 134130 71440 -1 1525
1527 0 444475 133698 71600 -1 1526
1528 0 444487 133610 71640 -1 1527
1529 0 444451 133326 71760 -1 1528
1530 0 444475 132938 71880 -1 1529
1531 0 444471 132542 72040 -1 1530
1532 0 444467 132506 72080 -1 1531
1533 0 444515 131994 72280 -1 1532
1534 0 444491 131602 72360 -1 1533
1535 0 444535 131274 72520 -1 1534
1536 0 444507 131254 72560 -1 1535
1537 0 444579 130846 72680 -1 1536
1538 0 444591 130718 72760 -1 1537
1539 0 444603 130350 72800 -1 1538
1540 0 444759 130022 72840 -1 1539
1541 0 444779 129906 72960 -1 1540
1542 0 444839 129770 73000 -1 1541
1543 0 445007 129682 73160 -1 1542
1544 0 444979 129526 73280 -1 1543
1545 0 444955 129318 73360 -1 1544
1546 0 444979 129134 73440 -1 1545
1547 0 445071 128754 73480 -1 1546
1548 0 445271 128466 73560 -1 1547
1549 0 445223 128278 73680 -1 1548
1550 0 445411 128150 73800 -1 1549
1551 0 445457.75 128044.85 73840 -1 1550
1552 0 445448.5 128045.5 73880 -1 1551
1553 0 445483 127930 73920 -1 1552
1554 0 445411 127922 73960 -1 1553
1555 0 445411 127862 74040 -1 1554
1556 0 445351 127770 74160 -1 1555
1557 0 445227 127710 74360 -1 1556
1558 0 445187 127502 74560 -1 1557
1559 0 445131 127506 74600 -1 1558
1560 0 445087 127434 74640 -1 1559
1561 0 444899 127082 74800 -1 1560
1562 0 444787 126886 74840 -1 1561
1563 0 444563 126462 74880 -1 1562
1564 0 444375 125902 74680 -1 1563
1565 0 444231 125214 74880 -1 1564
1566 0 444363 124914 75080 -1 1565
1567 0 444375 124898 75280 -1 1566
1568 0 444651 124794 75320 -1 1567
1569 0 444991 124622 75360 -1 1568
1570 0 445095 124502 75400 -1 1569
1571 0 445147 124514 75480 -1 1570
1572 0 445135 124530 75520 -1 1571
1573 0 443955 124466 75360 -1 1567
1574 0 443899 124286 75480 -1 1573
1575 0 443907 124206 75560 -1 1574
1576 0 444415.12 124886.04 75560 -1 1575
1577 0 443915 124138 75600 -1 1575
1578 0 443887 124018 75640 -1 1577
1579 0 443875 123854 75680 -1 1578
1580 0 443871 123766 75720 -1 1579
1581 0 443863 123686 75760 -1 1580
1582 0 443843 123518 75880 -1 1581
1583 0 443879 123230 76080 -1 1582
1584 0 443971 123134 76240 -1 1583
1585 0 443939 123034 76400 -1 1584
1586 0 443903 122742 76520 -1 1585
1587 0 443947 122542 76680 -1 1586
1588 0 443967 122566 76760 -1 1587
1589 0 444027 122326 76840 -1 1588
1590 0 444083 121890 76960 -1 1589
1591 0 444171 121770 77000 -1 1590
1592 0 444223 121682 77040 -1 1591
1593 0 444299 121570 77120 -1 1592
1594 0 444379 121486 77200 -1 1593
1595 0 444463 121386 77280 -1 1594
1596 0 444527 121290 77360 -1 1595
1597 0 444523 121134 77480 -1 1596
1598 0 444503 120766 77640 -1 1597
1599 0 444595 120562 77760 -1 1598
1600 0 444619 120446 77840 -1 1599
1601 0 444747 120230 78000 -1 1600
1602 0 444831 120034 78120 -1 1601
1603 0 444855 119994 78160 -1 1602
1604 0 444843 119730 78320 -1 1603
1605 0 444759 119442 78440 -1 1604
1606 0 444683 119290 78560 -1 1605
1607 0 444699 119314 78640 -1 1606
1608 0 444715 119258 78840 -1 1607
1609 0 444699 119270 78880 -1 1608
1610 0 444679 119318 79040 -1 1609
1611 0 444679.97 119269.625 79080 -1 1610
1612 0 444659 119258 79160 -1 1611
1613 0 444647 119258 79200 -1 1612
1614 0 444611 119150 79520 -1 1613
1615 0 444559 119122 79640 -1 1614
1616 0 444495 119126 79800 -1 1615
1617 0 444499 119150 79960 -1 1616
1618 0 444471 119142 80040 -1 1617
1619 0 444495 119106 80080 -1 1618
1620 0 444543 119042 80200 -1 1619
1621 0 444495 118866 80400 -1 1620
1622 0 444511 118846 80440 -1 1621
1623 0 444423 118726 80560 -1 1622
1624 0 444447 118666 80680 -1 1623
1625 0 444455 118650 80720 -1 1624
1626 0 444403 118670 80760 -1 1625
1627 0 444415 118630 80800 -1 1626
1628 0 444483 118522 80880 -1 1627
1629 0 444499 118446 80960 -1 1628
1630 0 444379 118222 81080 -1 1629
1631 0 444283 118034 81160 -1 1630
1632 0 444115 117746 81240 -1 1631
1633 0 444015 117622 81320 -1 1632
1634 0 443863 117282 81480 -1 1633
1635 0 443827 117174 81560 -1 1634
1636 0 443787 117074 81600 -1 1635
1637 0 443551 116738 81680 -1 1636
1638 0 443279 116370 81800 -1 1637
1639 0 443377.03 116438.29 81880 -1 1638
1640 0 442967 115718 81960 -1 1639
1641 0 442939 115606 82000 -1 1640
1642 0 442831 115342 82200 -1 1641
1643 0 442815 115238 82280 -1 1642
1644 0 442795 114958 82400 -1 1643
1645 0 442791 114818 82480 -1 1644
1646 0 442751 114738 82520 -1 1645
1647 0 442751 114666 82600 -1 1646
1648 0 442699 114566 82640 -1 1647
1649 0 442687 114406 82720 -1 1648
1650 0 442539 113938 82800 -1 1649
1651 0 442367 113586 82840 -1 1650
1652 0 442163 113426 83040 -1 1651
1653 0 442007 113282 83160 -1 1652
1654 0 441919 113130 83200 -1 1653
1655 0 441807 112826 83280 -1 1654
1656 0 441775 112614 83400 -1 1655
1657 0 441787 112458 83480 -1 1656
1658 0 441799 112210 83560 -1 1657
1659 0 441731 111970 83560 -1 1658
1660 0 441547 111870 83640 -1 1659
1661 0 441531 111630 83760 -1 1660
1662 0 441507 111586 83800 -1 1661
1663 0 441507 111590 83840 -1 1662
1664 0 441511 111546 83920 -1 1663
1665 0 441507 111482 84040 -1 1664
1666 0 441523 111438 84080 -1 1665
1667 0 441503 111422 84200 -1 1666
1668 0 441503 111270 84240 -1 1667
1669 0 441499 111230 84280 -1 1668
1670 0 441535 111182 84360 -1 1669
1671 0 441503 111018 84480 -1 1670
1672 0 441487 110814 84640 -1 1671
1673 0 441495 110626 84760 -1 1672
1674 0 441355 110334 84880 -1 1673
1675 0 441303 110114 85000 -1 1674
1676 0 441303 110006 85040 -1 1675
1677 0 441295 109978 85080 -1 1676
1678 0 441319 109938 85120 -1 1677
1679 0 441175 109570 85240 -1 1678
1680 0 441163 109418 85320 -1 1679
1681 0 441163 109398 85360 -1 1680
1682 0 441207 109318 85480 -1 1681
1683 0 441203 108994 85560 -1 1682
1684 0 441131 108366 85560 -1 1683
1685 0 441075 108486 85120 -1 1684
1686 0 441111 108514 85040 -1 1685
1687 0 441147 108478 84880 -1 1686
1688 0 441175 108422 84760 -1 1687
1689 0 440951 107970 85760 -1 1684
1690 0 440951 108006 85840 -1 1689
1691 0 440935 107954 85880 -1 1690
1692 0 440787 107630 85960 -1 1691
1693 0 440699 107470 86000 -1 1692
1694 0 440615 107370 86080 -1 1693
1695 0 440739 107250 86160 -1 1694
1696 0 440727.84 107228.32 86200 -1 1695
1697 0 440695 107162 86280 -1 1696
1698 0 440646.62 107163.336 86320 -1 1697
1699 0 440783 107146 86440 -1 1698
1700 0 440815 107034 86520 -1 1699
1701 0 440843 107018 86560 -1 1700
1702 0 440859 106974 86680 -1 1701
1703 0 440887 106650 86840 -1 1702
1704 0 440935 106454 86960 -1 1703
1705 0 440915 106390 87000 -1 1704
1706 0 440795 106730 87160 -1 1705
1707 0 440751 106730 87200 -1 1706
1708 0 440723 106742 87360 -1 1707
1709 0 440703 106750 87440 -1 1708
1710 0 440723 106514 87560 -1 1709
1711 0 440699 106474 87720 -1 1710
1712 0 440667 106422 87760 -1 1711
1713 0 440667 106422 87920 -1 1712
1714 0 440907 106270 87960 -1 1713
1715 0 440699 106326 88000 -1 1714
1716 0 440587 106170 88080 -1 1715
1717 0 440511 106106 88200 -1 1716
1718 0 440447 106042 88320 -1 1717
1719 0 440339 105922 88400 -1 1718
1720 0 440315 105918 88520 -1 1719
1721 0 440299 105798 88720 -1 1720
1722 0 440299 105714 88800 -1 1721
1723 0 440243 105474 88840 -1 1722
1724 0 440119 105362 88880 -1 1723
1725 0 440139 105066 88880 -1 1724
1726 0 439775 104306 88880 -1 1725
1727 0 439615 104182 88720 -1 1726
1728 0 439607 104170 88600 -1 1727
1729 0 439939 104150 88480 -1 1728
1730 0 440007 104070 88400 -1 1729
1731 0 439771 104278 89040 -1 1726
1732 0 439411 103914 88960 -1 1731
1733 0 439215 103662 88920 -1 1732
1734 0 439103 103382 89000 -1 1733
1735 0 439179 103302 88960 -1 1734
1736 0 439299 103322 88880 -1 1735
1737 0 439323 103114 88840 -1 1736
1738 0 439279 103122 88800 -1 1737
1739 0 438723 102162 88720 -1 1738
1740 0 438859 102254 88520 -1 1739
1741 0 438055 101382 88960 -1 1739
1742 0 437911 100890 89240 -1 1741
1743 0 437963 100306 89240 -1 1742
1744 0 437791 99686 89160 -1 1743
1745 0 437875 99534 89040 -1 1744
1746 0 437839 99226 89000 -1 1745
1747 0 437835 99114 88960 -1 1746
1748 0 437895 98866 88880 -1 1747
1749 0 437911 98642 88720 -1 1748
1750 0 437883 98522 88680 -1 1749
1751 0 437867 98342 88560 -1 1750
1752 0 437675 98026 88360 -1 1751
1753 0 437647 98014 88240 -1 1752
1754 0 437647 98006 88160 -1 1753
1755 0 437671 97858 88120 -1 1754
1756 0 437619 97714 88040 -1 1755
1757 0 437587 97622 87960 -1 1756
1758 0 437727 97522 87880 -1 1757
1759 0 437539 97270 87840 -1 1758
1760 0 437603 97018 87840 -1 1759
1761 0 437507 96698 87760 -1 1760
1762 0 437515 96566 87680 -1 1761
1763 0 437431 96298 87600 -1 1762
1764 0 437355 96182 87520 -1 1763
1765 0 437327 96090 87480 -1 1764
1766 0 437259 95962 87400 -1 1765
1767 0 437115 95838 87320 -1 1766
1768 0 437091 95722 87240 -1 1767
1769 0 437103 95642 87160 -1 1768
1770 0 437415 95266 87000 -1 1769
1771 0 437363 95166 86920 -1 1770
1772 0 437279 94970 86800 -1 1771
1773 0 437271 94826 86600 -1 1772
1774 0 437215 94726 86480 -1 1773
1775 0 437151 94470 86400 -1 1774
1776 0 437123 94390 86320 -1 1775
1777 0 437299 94066 86160 -1 1776
1778 0 437219 94058 86000 -1 1777
1779 0 437355 93930 85840 -1 1778
1780 0 437363 93974 85800 -1 1779
1781 0 437275 93998 85560 -1 1780
1782 0 437203 94126 85320 -1 1781
1783 0 437895 93830 85360 -1 1782
1784 0 438075 93946 85320 -1 1783
1785 0 438319 94006 85240 -1 1784
1786 0 438455 93942 85120 -1 1785
1787 0 438519 93896 85080 -1 1786
1788 0 438515 93892 85040 -1 1787
1789 0 438503 93876 84960 -1 1788
1790 0 438443 93768 84920 -1 1789
1791 0 436775 94046 85320 -1 1782
1792 0 436375 93834 85320 -1 1791
1793 0 435939 93662 85280 -1 1792
1794 0 435935 93726 85200 -1 1793
1795 0 435871 93866 84960 -1 1794
1796 0 435623 93894 84800 -1 1795
1797 0 435411 94166 84600 -1 1796
1798 0 435443 94290 84560 -1 1797
1799 0 435291 94650 84520 -1 1798
1800 0 435003 94802 84520 -1 1799
1801 0 434631 94982 84520 -1 1800
1802 0 434035 95106 84520 -1 1801
1803 0 434031 95134 84400 -1 1802
1804 0 433979 95130 84360 -1 1803
1805 0 433775 95234 84200 -1 1804
1806 0 433699 95282 84120 -1 1805
1807 0 433847 95570 84000 -1 1806
1808 0 433695 95438 83880 -1 1807
1809 0 433763.8 95423.3 83800 -1 1808
1810 0 433563 95450 83720 -1 1809
1811 0 433603 95490 83520 -1 1810
1812 0 433527 95602 83480 -1 1811
1813 0 435643 93586.59 85400 -1 1793
1814 0 439851 104558 89240 -1 1731
1815 0 439823 104686 89320 -1 1814
1816 0 440711 144226 66240 -1 1470
1817 0 440663 144426 66200 -1 1816
1818 0 440575 144386 66120 -1 1817
1819 0 440256.34 144316.16 66040 -1 1818
1820 0 440635 144378 65920 -1 1819
1821 0 436141.66 149148 66360 -1 1453
1822 0 436187 149050 66440 -1 1821
1823 0 436147 149074 66480 -1 1822
1824 0 434751 151740 66280 -1 1442
1825 0 434867 151840 66200 -1 1824
1826 0 434735 151844 66080 -1 1825
1827 0 435079 152072 66000 -1 1826
1828 0 435695 152340 66000 -1 1827
1829 0 436127 152576 65920 -1 1828
1830 0 436367 152664 65800 -1 1829
1831 0 436547 152780 65760 -1 1830
1832 0 436547 152708 65720 -1 1831
1833 0 436635 152720 65680 -1 1832
1834 0 437275 152904 65640 -1 1833
1835 0 437755 153096 65680 -1 1834
1836 0 438227 153304 65680 -1 1835
1837 0 438635 153584 65680 -1 1836
1838 0 439347 153832 65600 -1 1837
1839 0 439939 153752 65480 -1 1838
1840 0 440099 153840 65360 -1 1839
1841 0 440203 153876 65320 -1 1840
1842 0 440295 153720 65240 -1 1841
1843 0 440783 153772 65160 -1 1842
1844 0 441323 153744 65120 -1 1843
1845 0 441847 153728 65000 -1 1844
1846 0 442043 153660 64880 -1 1845
1847 0 442231 153648 64840 -1 1846
1848 0 442323 153652 64720 -1 1847
1849 0 442771 153736 64600 -1 1848
1850 0 442843 153792 64560 -1 1849
1851 0 443407 153964 64400 -1 1850
1852 0 443483 154168 64320 -1 1851
1853 0 443583 154264 64240 -1 1852
1854 0 443295 154256 64200 -1 1853
1855 0 443355 154228 64040 -1 1854
1856 0 443439 153976 63960 -1 1855
1857 0 443311 153780 63840 -1 1856
1858 0 443255 153636 63800 -1 1857
1859 0 443195 153384 63720 -1 1858
1860 0 443139 153244 63680 -1 1859
1861 0 444119 154196 64280 -1 1853
1862 0 444303 154288 64200 -1 1861
1863 0 444423 154288 64120 -1 1862
1864 0 444515 154200 64080 -1 1863
1865 0 444791 153916 64040 -1 1864
1866 0 445195 154056 64120 -1 1865
1867 0 445699 154044 64240 -1 1866
1868 0 445867 154040 64280 -1 1867
1869 0 446499 154188 64320 -1 1868
1870 0 446599 154204 64280 -1 1869
1871 0 447107 154304 64240 -1 1870
1872 0 447219 154380 64120 -1 1871
1873 0 447219 154376 64080 -1 1872
1874 0 447451 154248 64000 -1 1873
1875 0 447547 154088 63920 -1 1874
1876 0 447591 154020 63880 -1 1875
1877 0 447779 153864 63800 -1 1876
1878 0 447791 153800 63760 -1 1877
1879 0 447823 153812 63720 -1 1878
1880 0 447823 153772 63680 -1 1879
1881 0 447823 153732 63640 -1 1880
1882 0 447883 153752 63560 -1 1881
1883 0 447931 153784 63360 -1 1882
1884 0 448075 154024 63080 -1 1883
1885 0 448119 154028 63040 -1 1884
1886 0 448679 154324 62920 -1 1885
1887 0 449427 154780 62840 -1 1886
1888 0 449371 154788 62760 -1 1887
1889 0 450671 155360 62920 -1 1888
1890 0 451175 155420 62720 -1 1889
1891 0 451259 155640 62520 -1 1890
1892 0 451719 155812 62360 -1 1891
1893 0 451687 155980 62240 -1 1892
1894 0 451803 156032 62080 -1 1893
1895 0 451803 156088 62040 -1 1894
1896 0 451839 156164 61920 -1 1895
1897 0 451959 156164 61880 -1 1896
1898 0 451935 156172 61760 -1 1897
1899 0 452091 156320 61560 -1 1898
1900 0 452119 156440 61440 -1 1899
1901 0 452363 156560 61280 -1 1900
1902 0 452367 156560 61240 -1 1901
1903 0 452415 156368 61040 -1 1902
1904 0 452419 156240 61000 -1 1903
1905 0 452451 156480 60960 -1 1904
1906 0 452527 156532 60920 -1 1905
1907 0 452647 156756 60840 -1 1906
1908 0 452663 156812 60800 -1 1907
1909 0 453067 157152 60720 -1 1908
1910 0 453623 157396 60640 -1 1909
1911 0 453711 157456 60600 -1 1910
1912 0 454107 157688 60600 -1 1911
1913 0 455023 158432 60600 -1 1912
1914 0 454831 158340 60720 -1 1913
1915 0 454851 158216 60840 -1 1914
1916 0 454847 158004 60960 -1 1915
1917 0 454823 157892 61000 -1 1916
1918 0 454827 157932 61040 -1 1917
1919 0 454867 158116 61080 -1 1918
1920 0 454827 158124 61120 -1 1919
1921 0 454747.53 158188.28 61160 -1 1920
1922 0 455079 158396 61240 -1 1921
1923 0 455531 158860 61440 -1 1922
1924 0 455599 158832 61480 -1 1923
1925 0 455791 158844 61640 -1 1924
1926 0 455951 158748 61840 -1 1925
1927 0 455987 158744 61880 -1 1926
1928 0 456159 158680 62080 -1 1927
1929 0 456199 158672 62120 -1 1928
1930 0 456527 158668 62240 -1 1929
1931 0 456615 158680 62280 -1 1930
1932 0 456719 158680 62400 -1 1931
1933 0 456759 158656 62440 -1 1932
1934 0 456783 158536 62520 -1 1933
1935 0 457007 158300 62640 -1 1934
1936 0 457251 158068 62840 -1 1935
1937 0 457343 158068 62880 -1 1936
1938 0 457487 157836 63040 -1 1937
1939 0 457508.34 157829.33 63080 -1 1938
1940 0 457551 157816 63160 -1 1939
1941 0 457679 157712 63240 -1 1940
1942 0 457703 157660 63280 -1 1941
1943 0 457764.72 157557.14 63520 -1 1942
1944 0 457775 157540 63560 -1 1943
1945 0 457832.8 157630.42 63640 -1 1944
1946 0 458063 158004 63800 -1 1945
1947 0 458227 158220 63920 -1 1946
1948 0 458175 158308 63960 -1 1947
1949 0 458135 158412 64000 -1 1948
1950 0 458235 158496 64080 -1 1949
1951 0 458195 158336 64320 -1 1950
1952 0 458075 158076 64480 -1 1951
1953 0 457995 157980 64560 -1 1952
1954 0 458039 157840 64600 -1 1953
1955 0 458027 157756 64640 -1 1954
1956 0 455323 158508 60400 -1 1913
1957 0 455431 158724 60320 -1 1956
1958 0 455431 158728 60280 -1 1957
1959 0 455295 158780 60240 -1 1958
1960 0 455383 158736 60200 -1 1959
1961 0 456243 159200 60160 -1 1960
1962 0 456899 159522 60120 -1 1961
1963 0 457591 159678 60120 -1 1962
1964 0 457971 159842 60160 -1 1963
1965 0 458403 159946 60160 -1 1964
1966 0 458839 159950 60200 -1 1965
1967 0 459471 159922 60240 -1 1966
1968 0 460111 159982 60280 -1 1967
1969 0 460511 160158 60440 -1 1968
1970 0 460575 160210 60480 -1 1969
1971 0 460779 160230 60520 -1 1970
1972 0 460795 160302 60640 -1 1971
1973 0 461063 160318 60720 -1 1972
1974 0 461395 160430 60880 -1 1973
1975 0 461619 160310 60960 -1 1974
1976 0 461991 160458 61160 -1 1975
1977 0 462079 160598 61200 -1 1976
1978 0 462735 160810 61280 -1 1977
1979 0 462843 160922 61320 -1 1978
1980 0 463011 161002 61400 -1 1979
1981 0 463075 161094 61480 -1 1980
1982 0 463235 161214 61520 -1 1981
1983 0 463311 161318 61560 -1 1982
1984 0 463387 161422 61600 -1 1983
1985 0 463615 161554 61840 -1 1984
1986 0 463939 161710 61880 -1 1985
1987 0 463995 161734 61960 -1 1986
1988 0 463939 161410 62200 -1 1987
1989 0 464091 161086 62360 -1 1988
1990 0 464143 161062 62440 -1 1989
1991 0 464251 161042 62520 -1 1990
1992 0 464235 160998 62560 -1 1991
1993 0 464339 160906 62640 -1 1992
1994 0 464335 160826 62720 -1 1993
1995 0 464323 160866 62760 -1 1994
1996 0 464339 160786 62880 -1 1995
1997 0 464467 160718 63040 -1 1996
1998 0 464703 160622 63160 -1 1997
1999 0 464723 160614 63280 -1 1998
2000 0 464443 161970 61920 -1 1986
2001 0 464915 162150 61960 -1 2000
2002 0 465183 162218 62000 -1 2001
2003 0 465687 162258 62120 -1 2002
2004 0 465795 162218 62160 -1 2003
2005 0 465867 162218 62200 -1 2004
2006 0 466215 162242 62280 -1 2005
2007 0 466575 162330 62400 -1 2006
2008 0 466783 162378 62480 -1 2007
2009 0 467191 162598 62520 -1 2008
2010 0 467563 162434 62640 -1 2009
2011 0 467815 162534 62760 -1 2010
2012 0 467815 162538 62800 -1 2011
2013 0 467831 162498 62840 -1 2012
2014 0 467855 162526 62960 -1 2013
2015 0 467923 162638 63160 -1 2014
2016 0 468211 162566 63360 -1 2015
2017 0 467779 163518 63440 -1 2016
2018 0 467779 163518 63480 -1 2017
2019 0 467679 163518 63560 -1 2018
2020 0 467695 163498 63600 -1 2019
2021 0 468403 162582 63520 -1 2016
2022 0 468311 162498 63560 -1 2021
2023 0 468051 162402 63640 -1 2022
2024 0 468955 162626 63560 -1 2021
2025 0 469227 162670 63600 -1 2024
2026 0 469575 162722 63680 -1 2025
2027 0 469655 162774 63720 -1 2026
2028 0 469799 162890 63800 -1 2027
2029 0 470131 163038 63840 -1 2028
2030 0 471435 163426 63920 -1 2029
2031 0 471511 163918 63920 -1 2030
2032 0 471627 164270 63920 -1 2031
2033 0 471695 164718 63920 -1 2032
2034 0 471947 165284 63800 -1 2033
2035 0 471923 165264 63760 -1 2034
2036 0 471859 165156 63600 -1 2035
2037 0 471807 165124 63480 -1 2036
2038 0 471603 165028 63360 -1 2037
2039 0 471611 164964 63320 -1 2038
2040 0 471547 164992 63240 -1 2039
2041 0 471551 164988 63200 -1 2040
2042 0 471507 164936 63120 -1 2041
2043 0 471799 165072 64080 -1 2033
2044 0 472016.56 165095.72 64200 -1 2043
2045 0 471827 165136 64240 -1 2044
2046 0 471653.6 165064.67 64280 -1 2045
2047 0 471663 165064 64320 -1 2046
2048 0 472407 163438 64040 -1 2030
2049 0 473059 163658 64120 -1 2048
2050 0 473767 164022 64200 -1 2049
2051 0 474487 164266 64200 -1 2050
2052 0 475835 164974 64160 -1 2051
2053 0 476538 165107 64040 -1 2052
2054 0 476775 165306 64160 -1 2053
2055 0 476919 165290 64240 -1 2054
2056 0 477059 165370 64280 -1 2055
2057 0 477187 165514 64320 -1 2056
2058 0 477507 165658 64320 -1 2057
2059 0 477643 165854 64280 -1 2058
2060 0 478411 166306 64200 -1 2059
2061 0 478283 166138 64040 -1 2060
2062 0 478046 166063 64000 -1 2061
2063 0 477895 165922 63880 -1 2062
2064 0 477967 165874 63840 -1 2063
2065 0 477931 165866 63800 -1 2064
2066 0 478515 166562 64440 -1 2060
2067 0 478667 166694 64480 -1 2066
2068 0 478883 166774 64520 -1 2067
2069 0 479195 167046 64600 -1 2068
2070 0 479527 167318 64800 -1 2069
2071 0 479859 167578 64880 -1 2070
2072 0 480111 167730 64960 -1 2071
2073 0 480675 167818 65000 -1 2072
2074 0 481563 167886 65080 -1 2073
2075 0 482239 167910 64960 -1 2074
2076 0 482435 167946 64880 -1 2075
2077 0 482815 167846 64760 -1 2076
2078 0 483183 167726 64720 -1 2077
2079 0 483471 167690 64680 -1 2078
2080 0 483615 167686 64640 -1 2079
2081 0 484347 167646 64520 -1 2080
2082 0 485647 167794 64480 -1 2081
2083 0 485827 167802 64440 -1 2082
2084 0 485735 168062 64360 -1 2083
2085 0 485407 168010 64280 -1 2084
2086 0 485367 168006 64240 -1 2085
2087 0 484755 167918 64120 -1 2086
2088 0 484479 168002 64000 -1 2087
2089 0 484429.62 167966.78 63960 -1 2088
2090 0 484371 167946 63840 -1 2089
2091 0 484299 167934 63800 -1 2090
2092 0 484303 167874 63760 -1 2091
2093 0 486803 167322 64640 -1 2083
2094 0 487015 167122 64760 -1 2093
2095 0 487147 166970 64920 -1 2094
2096 0 487115 166646 65160 -1 2095
2097 0 487195 166750 65320 -1 2096
2098 0 487775 166978 64920 -1 2095
2099 0 488451 167194 64800 -1 2098
2100 0 489323 167318 64680 -1 2099
2101 0 489703 167466 64640 -1 2100
2102 0 490143 167458 64600 -1 2101
2103 0 490285 167528 64560 -1 2102
2104 0 490427 167598 64520 -1 2103
2105 0 490775 167718 64400 -1 2104
2106 0 490971 167694 64360 -1 2105
2107 0 490911 167670 64280 -1 2106
2108 0 490943 167582 64120 -1 2107
2109 0 491051 167486 64080 -1 2108
2110 0 491335 167186 64080 -1 2109
2111 0 491607 166962 64080 -1 2110
2112 0 491999 166694 64080 -1 2111
2113 0 492191 166478 64080 -1 2112
2114 0 492515 166142 64160 -1 2113
2115 0 493211 165786 64280 -1 2114
2116 0 493163 165486 64360 -1 2115
2117 0 493031 165418 64400 -1 2116
2118 0 492995 165394 64440 -1 2117
2119 0 493111 165318 64480 -1 2118
2120 0 493275 165082 64560 -1 2119
2121 0 493607 164734 64640 -1 2120
2122 0 493819 164422 64680 -1 2121
2123 0 493863 164338 64720 -1 2122
2124 0 493987 164214 64800 -1 2123
2125 0 494543 164066 64840 -1 2124
2126 0 494783 163830 64880 -1 2125
2127 0 494859 163886 65040 -1 2126
2128 0 494763 163930 65120 -1 2127
2129 0 494775 163982 65200 -1 2128
2130 0 495087 163318 64880 -1 2126
2131 0 495203 163282 64960 -1 2130
2132 0 495387 163274 65040 -1 2131
2133 0 495511 163302 65120 -1 2132
2134 0 495551 163286 65160 -1 2133
2135 0 495747 163222 65320 -1 2134
2136 0 495763 163166 65360 -1 2135
2137 0 495791 163134 65400 -1 2136
2138 0 495795 162966 65440 -1 2137
2139 0 495831 162926 65520 -1 2138
2140 0 495963 162806 65600 -1 2139
2141 0 495939 162706 65680 -1 2140
2142 0 495923 162678 65840 -1 2141
2143 0 495847 162626 65920 -1 2142
2144 0 495859 162610 65960 -1 2143
2145 0 495899 162562 66000 -1 2144
2146 0 496143 162454 66080 -1 2145
2147 0 495715 162594 66400 -1 2146
2148 0 495659 162576 66480 -1 2147
2149 0 495609 162578 66520 -1 2148
2150 0 495559 162580 66560 -1 2149
2151 0 495495 162556 66600 -1 2150
2152 0 495335 162532 66680 -1 2151
2153 0 495243 162576 66800 -1 2152
2154 0 495239 162760 66880 -1 2153
2155 0 495147 162812 66920 -1 2154
2156 0 495003 163016 67080 -1 2155
2157 0 495019 163156 67160 -1 2156
2158 0 495035 163176 67200 -1 2157
2159 0 495003 163252 67280 -1 2158
2160 0 494859 163148 67440 -1 2159
2161 0 494871 163080 67480 -1 2160
2162 0 494795 163028 67560 -1 2161
2163 0 494759 162956 67600 -1 2162
2164 0 494707 162804 67800 -1 2163
2165 0 494759 162932 67920 -1 2164
2166 0 494743 162988 68000 -1 2165
2167 0 494623 163048 68040 -1 2166
2168 0 494435 163068 68240 -1 2167
2169 0 494335 163208 68360 -1 2168
2170 0 494323 163252 68400 -1 2169
2171 0 494233.2 163272.86 68440 -1 2170
2172 0 494211 163248 68520 -1 2171
2173 0 494211 163216 68760 -1 2172
2174 0 494187 163224 68800 -1 2173
2175 0 494011 163224 69120 -1 2174
2176 0 493899 163292 69320 -1 2175
2177 0 493883 163352 69400 -1 2176
2178 0 493875 163336 69520 -1 2177
2179 0 493847 163340 69560 -1 2178
2180 0 493875 163300 69640 -1 2179
2181 0 493779 163324 69760 -1 2180
2182 0 493595 163284 69960 -1 2181
2183 0 493439 163304 70200 -1 2182
2184 0 493427 163172 70320 -1 2183
2185 0 493451 163188 70400 -1 2184
2186 0 493443 163164 70440 -1 2185
2187 0 493439 163256 70560 -1 2186
2188 0 493459 163248 70640 -1 2187
2189 0 493291 163240 70840 -1 2188
2190 0 493235 163240 71000 -1 2189
2191 0 493239 163224 71040 -1 2190
2192 0 493199 163192 71200 -1 2191
2193 0 493007 163120 71440 -1 2192
2194 0 492975 163116 71520 -1 2193
2195 0 492863 162900 71760 -1 2194
2196 0 492803 162948 71840 -1 2195
2197 0 492687 162840 71960 -1 2196
2198 0 492667 162728 72120 -1 2197
2199 0 492627 162636 72320 -1 2198
2200 0 492471 162560 72520 -1 2199
2201 0 492519 162568 72560 -1 2200
2202 0 492491 162576 72600 -1 2201
2203 0 492483 162460 72760 -1 2202
2204 0 492331 162336 72960 -1 2203
2205 0 492347 162276 73160 -1 2204
2206 0 492363 162304 73280 -1 2205
2207 0 492247 162280 73320 -1 2206
2208 0 491967 162336 73560 -1 2207
2209 0 491851.53 162356.92 73600 -1 2208
2210 0 491831 162320 73760 -1 2209
2211 0 492195 162012 74000 -1 2210
2212 0 492335 161708 73840 -1 2211
2213 0 492431 161380 73920 -1 2212
2214 0 492395 161268 74040 -1 2213
2215 0 492363 161188 74120 -1 2214
2216 0 492355 161060 74320 -1 2215
2217 0 492331 160960 74400 -1 2216
2218 0 492143 160632 74520 -1 2217
2219 0 492067 160536 74680 -1 2218
2220 0 492056 160513.44 74720 -1 2219
2221 0 492019 160524 74800 -1 2220
2222 0 492019 160436 74960 -1 2221
2223 0 491947 160368 75160 -1 2222
2224 0 491935 160396 75320 -1 2223
2225 0 491783 160160 75480 -1 2224
2226 0 491691 159976 75640 -1 2225
2227 0 491643 159792 75880 -1 2226
2228 0 491247 159432 75960 -1 2227
2229 0 491169.94 159346.92 76000 -1 2228
2230 0 491231 159424 76040 -1 2229
2231 0 490452.34 159461.08 76040 -1 2230
2232 0 491123 159536 76160 -1 2231
2233 0 491183 159348 76320 -1 2232
2234 0 491303 159480 76400 -1 2233
2235 0 491031 159436 76520 -1 2234
2236 0 491067 159452 76560 -1 2235
2237 0 491079 159452 76600 -1 2236
2238 0 491047 159476 76640 -1 2237
2239 0 491083 159508 76720 -1 2238
2240 0 491111 159504 76760 -1 2239
2241 0 489643 159472 75880 -1 2231
2242 0 489307 159573.05 76360 -1 2241
2243 0 489111 159632 76640 -1 2242
2244 0 489015 159716 76720 -1 2243
2245 0 488763 159772 76800 -1 2244
2246 0 488555 159772 76880 -1 2245
2247 0 488411 159780 76920 -1 2246
2248 0 488159 159832 77000 -1 2247
2249 0 488307 159820 77120 -1 2248
2250 0 488447 159804 77200 -1 2249
2251 0 487855 159836 77040 -1 2248
2252 0 487655 159868 77160 -1 2251
2253 0 487388.47 160130.86 77160 -1 2252
2254 0 487555 159948 77200 -1 2253
2255 0 487695 159716 77320 -1 2254
2256 0 487267 160428 76720 -1 2253
2257 0 486967 160592 76640 -1 2256
2258 0 486478 160664 76520 -1 2257
2259 0 486315 160688 76480 -1 2258
2260 0 486235 160668 76360 -1 2259
2261 0 486155 160648 76240 -1 2260
2262 0 486199 160692 76080 -1 2261
2263 0 486239 160744 76040 -1 2262
2264 0 486319 160740 76000 -1 2263
2265 0 486363 160652 75960 -1 2264
2266 0 486431 160604 75880 -1 2265
2267 0 486439 160600 75800 -1 2266
2268 0 486395 160560 75560 -1 2267
2269 0 486407 160564 75360 -1 2268
2270 0 486423 160580 75080 -1 2269
2271 0 486347 160700 75040 -1 2270
2272 0 486303 160780 74920 -1 2271
2273 0 486291 160796 74880 -1 2272
2274 0 486291 160820 74840 -1 2273
2275 0 486371 160880 74640 -1 2274
2276 0 486391 160908 74480 -1 2275
2277 0 486475 160984 74320 -1 2276
2278 0 486571 161028 74200 -1 2277
2279 0 486591 161040 74160 -1 2278
2280 0 486603 161054 74120 -1 2279
2281 0 486695 161106 73920 -1 2280
2282 0 486595 161118 73800 -1 2281
2283 0 486468.44 161092.45 73760 -1 2282
2284 0 486643 161150 73680 -1 2283
2285 0 486719 161170 73560 -1 2284
2286 0 486743 161218 73360 -1 2285
2287 0 486819 161462 73200 -1 2286
2288 0 486819 161494 73080 -1 2287
2289 0 486951 161726 72920 -1 2288
2290 0 486983 161682 72840 -1 2289
2291 0 486975 161714 72760 -1 2290
2292 0 487523 161830 72720 -1 2291
2293 0 487631 161834 72680 -1 2292
2294 0 486719 161674 72680 -1 2291
2295 0 486784.75 161675.8 72640 -1 2294
2296 0 486691 161618 72600 -1 2295
2297 0 486691 161658 72480 -1 2296
2298 0 486731 161682 72320 -1 2297
2299 0 486727 161794 72200 -1 2298
2300 0 486715 161814 72160 -1 2299
2301 0 486623 161906 72000 -1 2300
2302 0 486603 161914 71960 -1 2301
2303 0 486579 161938 71920 -1 2302
2304 0 486591 162062 71760 -1 2303
2305 0 486623 162078 71720 -1 2304
2306 0 486599 162074 71680 -1 2305
2307 0 486555 162034 71640 -1 2306
2308 0 486591 162066 71600 -1 2307
2309 0 486655 162074 71480 -1 2308
2310 0 486755 162094 71320 -1 2309
2311 0 486735 162090 71080 -1 2310
2312 0 486675 162042 71040 -1 2311
2313 0 486675 162038 70920 -1 2312
2314 0 486715 161930 70800 -1 2313
2315 0 486703 161890 70720 -1 2314
2316 0 486719 161807.33 70640 -1 2315
2317 0 486727 161766 70600 -1 2316
2318 0 486875 161530 70480 -1 2317
2319 0 486903 161582 70400 -1 2318
2320 0 486987 161522 70360 -1 2319
2321 0 487083 161442 70160 -1 2320
2322 0 487043 161450 70040 -1 2321
2323 0 486975 161458 69920 -1 2322
2324 0 486911 161378 69720 -1 2323
2325 0 486887 161330 69560 -1 2324
2326 0 486967 161310 69360 -1 2325
2327 0 486991 161302 69200 -1 2326
2328 0 486939 161254 69120 -1 2327
2329 0 487051 161266 68920 -1 2328
2330 0 487023 161154 68800 -1 2329
2331 0 487139 161286 68640 -1 2330
2332 0 487103 161170 68560 -1 2331
2333 0 487243 161074 68360 -1 2332
2334 0 487363 161018 68320 -1 2333
2335 0 487379 160934 68200 -1 2334
2336 0 487331 160762 67960 -1 2335
2337 0 487191 160734 67720 -1 2336
2338 0 487239 160894 67600 -1 2337
2339 0 487279 161018 67520 -1 2338
2340 0 487315 161334 67400 -1 2339
2341 0 487327 161286 67320 -1 2340
2342 0 487327 161262 67200 -1 2341
2343 0 487307 161118 67120 -1 2342
2344 0 487259 160974 67040 -1 2343
2345 0 487203 160566 66840 -1 2344
2346 0 487183 160410 66800 -1 2345
2347 0 487119 160374 66680 -1 2346
2348 0 487403 160494 66560 -1 2347
2349 0 487659 160470 66480 -1 2348
2350 0 487771 160498 66320 -1 2349
2351 0 487935 160510 66240 -1 2350
2352 0 488038.1 160488.6 66200 -1 2351
2353 0 488075 160426 66120 -1 2352
2354 0 488051 160406 65920 -1 2353
2355 0 488019 160378 65880 -1 2354
2356 0 485499 161076 76560 -1 2258
2357 0 484923 161492 76640 -1 2356
2358 0 484959 161520 76840 -1 2357
2359 0 485119 161540 77080 -1 2358
2360 0 485143 161548 77200 -1 2359
2361 0 485119 161596 77280 -1 2360
2362 0 485103 161716 77360 -1 2361
2363 0 485135 161672 77440 -1 2362
2364 0 485067 161824 77440 -1 2363
2365 0 485215 162024 77440 -1 2364
2366 0 485395 162076 77560 -1 2365
2367 0 485443 162116 77640 -1 2366
2368 0 485415 162124 77680 -1 2367
2369 0 485499 162056 77840 -1 2368
2370 0 485555 162052 78000 -1 2369
2371 0 485595 162044 78040 -1 2370
2372 0 485619 162088 78160 -1 2371
2373 0 485691 162196 78320 -1 2372
2374 0 485755 162156 78400 -1 2373
2375 0 485783 162128 78440 -1 2374
2376 0 485704.5 162219.22 78480 -1 2375
2377 0 485755 162272 78560 -1 2376
2378 0 485763 162396 78680 -1 2377
2379 0 485803 162532 78920 -1 2378
2380 0 485803 162600 79040 -1 2379
2381 0 485787 162692 79080 -1 2380
2382 0 485824.34 162710.67 79160 -1 2381
2383 0 485843 162720 79200 -1 2382
2384 0 485763 162708 79240 -1 2383
2385 0 485915 162744 79360 -1 2384
2386 0 486027 162804 79560 -1 2385
2387 0 486071 162720 79640 -1 2386
2388 0 485439 162840 79640 -1 2387
2389 0 485339 162936 79760 -1 2388
2390 0 485047 163064 79920 -1 2389
2391 0 484995 163156 80000 -1 2390
2392 0 486435 162892 79760 -1 2387
2393 0 486411 162924 79800 -1 2392
2394 0 486391 163000 79840 -1 2393
2395 0 486499 162828 79880 -1 2394
2396 0 486315 162824 80160 -1 2395
2397 0 486299 162860 80200 -1 2396
2398 0 486131 162772 80480 -1 2397
2399 0 486063 162776 80520 -1 2398
2400 0 486007 162744 80640 -1 2399
2401 0 485975 162704 80720 -1 2400
2402 0 485947 162628 80960 -1 2401
2403 0 485931 162512 81160 -1 2402
2404 0 485943 162464 81200 -1 2403
2405 0 485995 162368 81240 -1 2404
2406 0 486051 162288 81280 -1 2405
2407 0 486107 162208 81320 -1 2406
2408 0 486275 162176 81360 -1 2407
2409 0 486323 162036 81480 -1 2408
2410 0 486389.28 161839.58 81560 -1 2409
2411 0 486419 161740 81600 -1 2410
2412 0 486675 161484 81680 -1 2411
2413 0 486743 161464 81720 -1 2412
2414 0 486739 161476 81760 -1 2413
2415 0 486891 161400 81880 -1 2414
2416 0 486995 161332 82000 -1 2415
2417 0 487040.72 161259.77 82040 -1 2416
2418 0 487048 161268 82080 -1 2417
2419 0 487055 161276 82120 -1 2418
2420 0 487135 161280 82200 -1 2419
2421 0 487243 161212 82400 -1 2420
2422 0 487247 161165.33 82440 -1 2421
2423 0 487255 161072 82520 -1 2422
2424 0 487287 161016 82640 -1 2423
2425 0 487299 161016 82680 -1 2424
2426 0 487375 160840 82840 -1 2425
2427 0 487387 160824 82880 -1 2426
2428 0 487399 160724 83000 -1 2427
2429 0 487555 160492 83120 -1 2428
2430 0 487843 160344 83160 -1 2429
2431 0 488091 160160 83200 -1 2430
2432 0 488127 160116 83040 -1 2431
2433 0 488091 160056 82960 -1 2432
2434 0 487943 159880 82920 -1 2433
2435 0 487964.34 159717.33 82840 -1 2434
2436 0 487975 159636 82800 -1 2435
2437 0 487971 159236 82920 -1 2436
2438 0 487999 159160 82960 -1 2437
2439 0 488003 159112 83000 -1 2438
2440 0 488011 159036 83040 -1 2439
2441 0 488119 159692 82680 -1 2436
2442 0 488167 159768 82640 -1 2441
2443 0 488411 160048 83320 -1 2431
2444 0 489371 160156 83400 -1 2443
2445 0 489611 160072 83480 -1 2444
2446 0 489563 160064 83520 -1 2445
2447 0 489535 159872 83720 -1 2446
2448 0 489523.66 159857.33 83760 -1 2447
2449 0 489467 159784 83960 -1 2448
2450 0 489495 159764 84000 -1 2449
2451 0 489555 159736 84040 -1 2450
2452 0 489527 159700 84120 -1 2451
2453 0 489691 159528 84240 -1 2452
2454 0 489855 159440 84400 -1 2453
2455 0 489987 159396 84520 -1 2454
2456 0 490031 159408 84600 -1 2455
2457 0 490095 159400 84680 -1 2456
2458 0 490171 159396 84760 -1 2457
2459 0 487447 160124 76600 -1 2256
2460 0 487423 160008 76480 -1 2459
2461 0 487511 159920 76360 -1 2460
2462 0 487551 159904 76320 -1 2461
2463 0 487567 159932 76240 -1 2462
2464 0 489515 159472 75720 -1 2241
2465 0 489347 159416 75600 -1 2464
2466 0 489323 159396 75480 -1 2465
2467 0 489247 159284 75400 -1 2466
2468 0 489103 159124 75360 -1 2467
2469 0 489307 159228 75320 -1 2468
2470 0 489299 159344 75240 -1 2469
2471 0 489339 159424 75200 -1 2470
2472 0 488831 158880 75480 -1 2468
2473 0 488559 158572 75480 -1 2472
2474 0 488543 158496 75520 -1 2473
2475 0 490999 159288 75760 -1 2228
2476 0 491003 162544 73720 -1 2210
2477 0 490519 162356 73760 -1 2476
2478 0 490343 162404 73640 -1 2477
2479 0 490407 162404 73600 -1 2478
2480 0 490416.38 162375.77 73520 -1 2479
2481 0 496407 162298 66120 -1 2146
2482 0 496851 161814 66160 -1 2481
2483 0 496915 161738 66200 -1 2482
2484 0 496991 161506 66240 -1 2483
2485 0 497135 161162 66320 -1 2484
2486 0 497303 160774 66360 -1 2485
2487 0 497687 160534 66400 -1 2486
2488 0 497803 160466 66440 -1 2487
2489 0 497787 160478 66560 -1 2488
2490 0 497903.84 160367.94 66640 -1 2489
2491 0 497915 160362 66680 -1 2490
2492 0 497915 160330 66760 -1 2491
2493 0 497975 160386 66800 -1 2492
2494 0 498031 160510 66880 -1 2493
2495 0 498127 160450 66920 -1 2494
2496 0 498167 160550 66960 -1 2495
2497 0 498295 160662 67040 -1 2496
2498 0 498335 160702 67080 -1 2497
2499 0 498351 160738 67120 -1 2498
2500 0 498367 160762 67200 -1 2499
2501 0 498339 160882 67280 -1 2500
2502 0 498175 160618 67480 -1 2501
2503 0 498155 160522 67520 -1 2502
2504 0 497959 160234 67680 -1 2503
2505 0 497707 160138 67800 -1 2504
2506 0 497767 160150 67880 -1 2505
2507 0 497767 160142 68080 -1 2506
2508 0 497519 160278 68240 -1 2507
2509 0 497343 160234 68400 -1 2508
2510 0 497167.03 159976.67 68560 -1 2509
2511 0 497213.84 160590.44 68640 -1 2510
2512 0 497183 160614 68800 -1 2511
2513 0 497151 160578 68840 -1 2512
2514 0 497095 159842 68640 -1 2510
2515 0 497063 159710 68680 -1 2514
2516 0 496891 159430 68800 -1 2515
2517 0 496855 159382 68840 -1 2516
2518 0 496759 159314 68880 -1 2517
2519 0 496663 159182 68960 -1 2518
2520 0 496843 159074 69040 -1 2519
2521 0 496895 159062 69080 -1 2520
2522 0 496887 158974 69160 -1 2521
2523 0 496955 158938 69280 -1 2522
2524 0 497359 158738 69520 -1 2523
2525 0 497455 158650 69680 -1 2524
2526 0 497475 158692 69720 -1 2525
2527 0 497495 158734 69760 -1 2526
2528 0 497771 158586 69920 -1 2527
2529 0 497915 158494 70120 -1 2528
2530 0 497967 158482 70160 -1 2529
2531 0 498123 158426 70240 -1 2530
2532 0 498191 158414 70400 -1 2531
2533 0 498213.9 158423.06 70440 -1 2532
2534 0 498231 158378 70480 -1 2533
2535 0 498259 158378 70520 -1 2534
2536 0 498279 158278 70760 -1 2535
2537 0 498403 158230 70880 -1 2536
2538 0 498727 158218 71000 -1 2537
2539 0 499235 158198 70960 -1 2538
2540 0 499331 158002 70920 -1 2539
2541 0 499351 157926 70880 -1 2540
2542 0 499459 157950 70840 -1 2541
2543 0 499551 157978 70800 -1 2542
2544 0 498983 158146 71120 -1 2538
2545 0 499143 158086 71240 -1 2544
2546 0 499185.88 158045.61 71280 -1 2545
2547 0 499291 158006 71440 -1 2546
2548 0 499339 157798 71680 -1 2547
2549 0 499387 157714 71800 -1 2548
2550 0 499311 157534 71880 -1 2549
2551 0 499359 157274 71920 -1 2550
2552 0 499383 156694 71960 -1 2551
2553 0 499459 156534 72000 -1 2552
2554 0 499511 156210 72080 -1 2553
2555 0 499511 156126 72120 -1 2554
2556 0 499535 156082 72200 -1 2555
2557 0 499549.06 156094.66 72240 -1 2556
2558 0 499659 155962 72360 -1 2557
2559 0 499649.56 155855.38 72400 -1 2558
2560 0 499671 155848 72440 -1 2559
2561 0 500087 156120 72440 -1 2560
2562 0 500155 156208 72480 -1 2561
2563 0 500179 156228 72560 -1 2562
2564 0 500151 156164 72640 -1 2563
2565 0 499583 155640 72480 -1 2560
2566 0 499571 155552 72640 -1 2565
2567 0 499555 155308 72840 -1 2566
2568 0 499643 155268 73000 -1 2567
2569 0 499675 155256 73040 -1 2568
2570 0 499666.75 155220.83 73080 -1 2569
2571 0 499491 155056 73040 -1 2570
2572 0 499311 154880 73000 -1 2571
2573 0 499159 154824 73120 -1 2572
2574 0 499107 154844 73160 -1 2573
2575 0 498971 154788 73320 -1 2574
2576 0 498967 154812 73360 -1 2575
2577 0 498783 154852 73480 -1 2576
2578 0 498671 154824 73640 -1 2577
2579 0 498695 154832 73680 -1 2578
2580 0 498603 154836 73760 -1 2579
2581 0 498556.72 154840.75 73800 -1 2580
2582 0 498567 154888 73880 -1 2581
2583 0 498691 154888 74000 -1 2582
2584 0 498711 154888 74040 -1 2583
2585 0 498783 154868 74280 -1 2584
2586 0 498839 154864 74480 -1 2585
2587 0 498923 154896 74680 -1 2586
2588 0 498967 154900 74880 -1 2587
2589 0 498899 154980 75000 -1 2588
2590 0 498891 154932 75200 -1 2589
2591 0 498891 154888 75320 -1 2590
2592 0 498851 154904 75440 -1 2591
2593 0 498971 154964 75520 -1 2592
2594 0 499039 155156 75720 -1 2593
2595 0 499055 155096 75760 -1 2594
2596 0 499091 155064 75840 -1 2595
2597 0 499059 155140 75880 -1 2596
2598 0 499051 155188 75920 -1 2597
2599 0 499055 155160 76000 -1 2598
2600 0 499159 155200 76040 -1 2599
2601 0 499143 155184 76160 -1 2600
2602 0 499119 155288 76360 -1 2601
2603 0 499083 155324 76400 -1 2602
2604 0 499051 155324 76600 -1 2603
2605 0 499067 155312 76680 -1 2604
2606 0 499155 155296 76920 -1 2605
2607 0 499035 154900 77200 -1 2606
2608 0 498979 154832 77240 -1 2607
2609 0 499059 154776 77280 -1 2608
2610 0 499055 154632 77400 -1 2609
2611 0 499059 154640 77440 -1 2610
2612 0 499035 154592 77480 -1 2611
2613 0 499031 153852 77720 -1 2612
2614 0 499007 153760 77760 -1 2613
2615 0 498891 153588 77880 -1 2614
2616 0 498879 153492 77960 -1 2615
2617 0 498907 153496 78000 -1 2616
2618 0 498891 153368 78120 -1 2617
2619 0 498859 153184 78200 -1 2618
2620 0 498915 153064 78280 -1 2619
2621 0 498903 153100 78320 -1 2620
2622 0 498927 153104 78360 -1 2621
2623 0 498951 153256 78440 -1 2622
2624 0 498887 153304 78560 -1 2623
2625 0 498819 153372 78640 -1 2624
2626 0 498803 153404 78680 -1 2625
2627 0 498775 153456 78840 -1 2626
2628 0 498735 153504 78920 -1 2627
2629 0 498619 153536 79000 -1 2628
2630 0 498471 153544 79120 -1 2629
2631 0 498331 153640 79320 -1 2630
2632 0 498151 153712 79440 -1 2631
2633 0 497779 153796 79520 -1 2632
2634 0 497635 153820 79560 -1 2633
2635 0 497075 153768 79680 -1 2634
2636 0 496855 153804 79800 -1 2635
2637 0 496607 153724 79880 -1 2636
2638 0 496463 153740 79960 -1 2637
2639 0 496487 153704 80080 -1 2638
2640 0 496559 153540 80160 -1 2639
2641 0 496719 153308 80280 -1 2640
2642 0 496727 153264 80440 -1 2641
2643 0 496731 153276 80560 -1 2642
2644 0 496731 153260 80640 -1 2643
2645 0 495747 153660 80360 -1 2638
2646 0 495263 153280 80480 -1 2645
2647 0 495175 153288 80560 -1 2646
2648 0 495219 153420 80840 -1 2647
2649 0 495203 153456 80960 -1 2648
2650 0 495139 153352 81120 -1 2649
2651 0 495091 153392 81200 -1 2650
2652 0 495071 153384 81240 -1 2651
2653 0 499175 155008 77640 -1 2612
2654 0 499291 155016 77680 -1 2653
2655 0 499395 154940 77800 -1 2654
2656 0 499399 154936 77880 -1 2655
2657 0 499371 154904 77920 -1 2656
2658 0 499384.34 157922 71960 -1 2549
2659 0 499383 158026 72040 -1 2658
2660 0 499515 158158 72120 -1 2659
2661 0 499583 158262 72200 -1 2660
2662 0 499695 158370 72400 -1 2661
2663 0 499823 158426 72480 -1 2662
2664 0 499927 158446 72600 -1 2663
2665 0 500123 158466 72640 -1 2664
2666 0 500271 158446 72680 -1 2665
2667 0 500329.66 158436.48 72720 -1 2666
2668 0 500303 158482 72760 -1 2667
2669 0 500291 158510 72800 -1 2668
2670 0 500289 158504 72840 -1 2669
2671 0 500285 158492 72920 -1 2670
2672 0 500283 158486 72960 -1 2671
2673 0 500271 158522 73080 -1 2672
2674 0 500323 158550 73280 -1 2673
2675 0 500357 158572 73360 -1 2674
2676 0 500319 158678 73480 -1 2675
2677 0 500071 158818 73600 -1 2676
2678 0 500115 158750 73680 -1 2677
2679 0 500195 158662 73760 -1 2678
2680 0 500239 158554 73880 -1 2679
2681 0 500387 158510 73920 -1 2680
2682 0 500395 158478 74000 -1 2681
2683 0 500395 158450 74080 -1 2682
2684 0 500427 158446 74160 -1 2683
2685 0 500487 158374 74280 -1 2684
2686 0 500507 158406 74320 -1 2685
2687 0 500511 158466 74400 -1 2686
2688 0 500515 158526 74480 -1 2687
2689 0 500551 158590 74560 -1 2688
2690 0 500575 158614 74640 -1 2689
2691 0 500615.72 158570 74680 -1 2690
2692 0 500611 158606 74760 -1 2691
2693 0 500759 158482 74800 -1 2692
2694 0 500911 158346 74880 -1 2693
2695 0 500971 158294 74960 -1 2694
2696 0 500987 158258 75040 -1 2695
2697 0 500987 158258 75080 -1 2696
2698 0 500987 158258 75120 -1 2697
2699 0 501251 157962 75200 -1 2698
2700 0 501211 157962 75320 -1 2699
2701 0 501215 157938 75400 -1 2700
2702 0 501207 157946 75440 -1 2701
2703 0 501343 157886 74760 -1 2697
2704 0 501435 157710 74640 -1 2703
2705 0 501763 157854 74600 -1 2704
2706 0 501811 157778 74560 -1 2705
2707 0 492211 166194 63960 -1 2113
2708 0 492255 166198 63920 -1 2707
2709 0 492151 166290 63840 -1 2708
2710 0 492111 166298 63800 -1 2709
2711 0 492087 166198 63760 -1 2710
2712 0 492031 166278 63720 -1 2711
2713 0 490219 167310 64760 -1 2103
2714 0 490211 167270 64840 -1 2713
2715 0 490227 167294 64880 -1 2714
2716 0 450771 155308 63000 -1 1889
2717 0 450555 155248 63080 -1 2716
2718 0 450751 155256 63160 -1 2717
2719 0 450911 155264 63280 -1 2718
2720 0 450903 155400 63320 -1 2719
2721 0 450999 155396 63400 -1 2720
2722 0 450991 155368 63520 -1 2721
2723 0 451023 155392 63560 -1 2722
2724 0 451215 155392 63600 -1 2723
2725 0 451331 155324 63640 -1 2724
2726 0 451375 155312 63680 -1 2725
2727 0 451455 155408 63760 -1 2726
2728 0 451495 155500 63800 -1 2727
2729 0 451619 155708 63920 -1 2728
2730 0 451595 155760 63960 -1 2729
2731 0 451667 155892 64040 -1 2730
2732 0 451711 155888 64120 -1 2731
2733 0 451835 155972 64200 -1 2732
2734 0 451959 155992 64240 -1 2733
2735 0 452147 156008 64280 -1 2734
2736 0 452231 156140 64320 -1 2735
2737 0 445803 153840 64440 -1 1868
2738 0 445731 153640 64520 -1 2737
2739 0 445707 153520 64560 -1 2738
2740 0 445703 153376 64600 -1 2739
2741 0 445667 153324 64640 -1 2740
2742 0 445655 153224 64680 -1 2741
2743 0 445619 153204 64720 -1 2742
2744 0 445551 153248 64800 -1 2743
2745 0 445267 153152 64840 -1 2744
2746 0 441527 153496 65240 -1 1843
2747 0 441503 153476 65280 -1 2746
2748 0 439879 153748 65120 -1 1842
2749 0 439871 153748 65080 -1 2748
2750 0 434623 151732 65920 -1 1827
2751 0 434515 151688 65840 -1 2750
2752 0 434475 151632 65720 -1 2751
2753 0 434483 151632 65680 -1 2752
