# Supplementary material for: Connectomics Analysis Reveals First-, Second-, and Third-Order Thermosensory and Hygrosensory Neurons in the Adult Drosophila Brain
Source: Curr Biol. 2020 Aug 17;30(16):3167–3182.e4. doi: 10.1016/j.cub.2020.06.028 (PMC7443704; doi:10.1016/j.cub.2020.06.028)
Supplement: Data S1. Skeletons and Meshes, Related to STAR Methods — marin2020-skeletons contains files describing the morphology of each neuron in this study (in FAFB14 space, .swc format). glomeruli_meshes contains the glomerular meshes (in FAFB14 space, .stl format). neuropil_meshes contains the glomerular meshes (in FAFB14 space, .stl format). [file mmc5.zip › VP_SI/marin2020-skeletons/9159383.swc]

# SWC format file
# based on specifications at http://www.neuronland.org/NLMorphologyConverter/MorphologyFormats/SWC/Spec.html
# Created by nat::write.neuron.swc
# PointNo Label X Y Z Radius Parent 
1 0 728941.7 204046 99480 2994 -1
2 0 729235 204222 99040 -1 1
3 0 727731 206046 99040 -1 2
4 0 727347 206878 98920 -1 3
5 0 727219 207246 98720 -1 4
6 0 727267 207454 98520 -1 5
7 0 727379 208094 98320 -1 6
8 0 727331 208286 98120 -1 7
9 0 727235 208558 97880 -1 8
10 0 727347 208862 97680 -1 9
11 0 727371 209030 97480 -1 10
12 0 727347 209214 97280 -1 11
13 0 727419 209302 97120 -1 12
14 0 727387 209286 97080 -1 13
15 0 727395 209318 97000 -1 14
16 0 728915 204030 99520 -1 1
17 0 728915 204030 99760 -1 16
18 0 728899 203822 1e+05 -1 17
19 0 728947 203750 100240 -1 18
20 0 728923 203806 100440 -1 19
21 0 729059 203382 100680 -1 20
22 0 729067 203270 100880 -1 21
23 0 729131 203158 101120 -1 22
24 0 729075 202990 101360 -1 23
25 0 728955 202870 101520 -1 24
26 0 728947 202846 101640 -1 25
27 0 728939 202838 101800 -1 26
28 0 728923 202854 102040 -1 27
29 0 728763 202582 102240 -1 28
30 0 728699 202318 102440 -1 29
31 0 728755 202358 102640 -1 30
32 0 728611 202118 102880 -1 31
33 0 728227 201742 103080 -1 32
34 0 727635 201334 103200 -1 33
35 0 727331 201054 103360 -1 34
36 0 727427 201078 103520 -1 35
37 0 727299 201006 103760 -1 36
38 0 727203 200966 104000 -1 37
39 0 726955 200862 104200 -1 38
40 0 726955 200758 104440 -1 39
41 0 726891 200654 104680 -1 40
42 0 726635 200534 104880 128 41
43 0 726563 200326 105080 128 42
44 0 726539 200350 105320 128 43
45 0 726411 200326 105560 128 44
46 0 726499 200134 105800 163 45
47 0 726459 199966 106000 175 46
48 0 726331 199742 106200 156 47
49 0 726267 199518 106400 135 48
50 0 726147 199350 106600 98 49
51 0 725867 199126 106760 156 50
52 0 725715 199102 106960 156 51
53 0 725499 199006 107120 226 52
54 0 725251 198910 107320 134 53
55 0 725035 198870 107560 164 54
56 0 724803 198926 107760 166 55
57 0 724395 198898 107880 139 56
58 0 724107 198670 108080 181 57
59 0 724035 198630 108280 269 58
60 0 724131 198550 108520 153 59
61 0 724003 198462 108720 136 60
62 0 723931 198454 108920 140 61
63 0 723859 198270 109120 175 62
64 0 723987 197990 109360 200 63
65 0 724027 197910 109600 200 64
66 0 723923 197830 109800 178 65
67 0 723931 197782 109960 160 66
68 0 723827 197742 110120 168 67
69 0 723899 197614 110240 168 68
70 0 723443 197574 110400 122 69
71 0 723115 197446 110640 120 70
72 0 722867 197222 110760 128 71
73 0 722803 197126 110880 128 72
74 0 722539 196910 111080 189 73
75 0 722387 196758 111320 226 74
76 0 722171 196582 111520 178 75
77 0 721987 196430 111720 189 76
78 0 721747 196310 111720 189 77
79 0 721795 196230 111800 189 78
80 0 721611 196214 112040 230 79
81 0 721595 196302 112240 230 80
82 0 721051 196382 112360 202 81
83 0 720531 196358 112360 150 82
84 0 720307 196518 112520 168 83
85 0 719931 196662 112640 124 84
86 0 719483 196734 112880 137 85
87 0 719059 196702 113000 178 86
88 0 718947 196702 113120 178 87
89 0 718547 196782 113200 172 88
90 0 718835 196718 113440 186 89
91 0 718435 196598 113560 172 90
92 0 718163 196510 113760 256 91
93 0 716747 196366 113920 153 92
94 0 716467 196262 114080 139 93
95 0 716211 196198 114200 128 94
96 0 715843 196038 114360 102 95
97 0 715699 195886 114520 122 96
98 0 715435 195878 114640 148 97
99 0 715243 195846 114800 163 98
100 0 715067 195894 114920 148 99
101 0 714843 195990 115040 122 100
102 0 714643 195982 115200 122 101
103 0 714331 196086 115320 104 102
104 0 713667 196126 115400 150 103
105 0 712347 196326 115400 32 104
106 0 711275 196246 115400 86 105
107 0 710531 196094 115400 175 106
108 0 710107 196070 115280 183 107
109 0 709915 196110 115120 183 108
110 0 709739 196214 115000 197 109
111 0 709267 195710 114920 153 110
112 0 708715 195566 114760 107 111
113 0 707123 195246 114760 181 112
114 0 706315 195374 114760 258 113
115 0 705827 195630 114760 128 114
116 0 705523 195638 114760 128 115
117 0 704627 195390 114760 122 116
118 0 704043 195414 114760 86 117
119 0 703211 195370 114800 32 118
120 0 703111 195382 114840 32 119
121 0 702923 195350 114960 120 120
122 0 703059 195250 115160 124 121
123 0 701427 194974 115360 51 122
124 0 701359 194766 115560 32 123
125 0 700931 194674 115560 32 124
126 0 700747 194594 115560 75 125
127 0 700507 194510 115560 86 126
128 0 700195 194374 115560 40 127
129 0 699971 194474 115520 71 128
130 0 699979 194526 115520 71 129
131 0 699827 194554 115600 32 130
132 0 699679 194630 115680 32 131
133 0 699727 194502 115720 32 132
134 0 699663 194438 115800 32 133
135 0 699575 194366 115960 32 134
136 0 699427 194278 116080 32 135
137 0 699399 194214 116160 131 136
138 0 699207 194106 116240 178 137
139 0 699087 194002 116360 178 138
140 0 698899 193882 116520 178 139
141 0 698799 193814 116680 178 140
142 0 698791 193782 116720 178 141
143 0 698759 193750 116760 178 142
144 0 701327 194746 115680 32 124
145 0 700899 194566 115800 32 144
146 0 700583 194398 115960 102 145
147 0 700103 194114 116120 115 146
148 0 699947 193834 116320 131 147
149 0 699747 193530 116520 178 148
150 0 699399 193310 116720 136 149
151 0 699151 193158 116840 178 150
152 0 699011 193022 117040 160 151
153 0 698879 192938 117240 157 152
154 0 698655 192758 117480 131 153
155 0 698455 192486 117680 128 154
156 0 698267 192358 117880 122 155
157 0 698135 192314 118040 81 156
158 0 697959 192194 118200 98 157
159 0 697843 191998 118400 140 158
160 0 697727 191894 118680 122 159
161 0 697603 191730 118960 140 160
162 0 697551 191658 119160 122 161
163 0 697499 191550 119320 122 162
164 0 697427 191422 119520 134 163
165 0 697363 191302 119800 135 164
166 0 697463 191210 120000 168 165
167 0 697587 191154 120240 148 166
168 0 697459 191078 120480 122 167
169 0 697539 191010 120720 140 168
170 0 697571 190890 120920 115 169
171 0 697651 190886 121160 137 170
172 0 697671 190842 121360 131 171
173 0 697691 190762 121560 96 172
174 0 697711 190554 121840 108 173
175 0 697683 190510 122040 104 174
176 0 697727 190366 122280 104 175
177 0 697671 190246 122480 131 176
178 0 697639 190058 122720 178 177
179 0 697603 189946 122920 115 178
180 0 697651 189890 123160 139 179
181 0 697751 189914 123360 139 180
182 0 697703 189866 123600 160 181
183 0 697739 189814 123840 64 182
184 0 697839 189750 124040 140 183
185 0 697999 189754 124280 128 184
186 0 698075 189630 124480 120 185
187 0 698095 189466 124680 108 186
188 0 698107 189374 124920 131 187
189 0 698059 189354 125160 115 188
190 0 698043 189302 125360 131 189
191 0 697963 189182 125520 135 190
192 0 697939 189022 125760 148 191
193 0 698023 188946 125960 135 192
194 0 697995 188962 126200 128 193
195 0 697919 188838 126400 128 194
196 0 697931 188874 126640 148 195
197 0 697979 188766 126840 131 196
198 0 697987 188782 127080 115 197
199 0 698023 188786 127280 101 198
200 0 698067 188778 127520 98 199
201 0 698183 188814 127760 98 200
202 0 698303 188866 127960 81 201
203 0 698371 188858 128160 71 202
204 0 698351 188758 128360 101 203
205 0 698367 188750 128560 104 204
206 0 698407 188726 128760 104 205
207 0 698531 188738 129000 128 206
208 0 698635 188822 129240 108 207
209 0 698635 188866 129440 120 208
210 0 698671 188782 129680 122 209
211 0 698711 188858 129880 122 210
212 0 698779 188806 130120 101 211
213 0 698843 188798 130320 115 212
214 0 698935 188810 130560 81 213
215 0 698995 188802 130720 81 214
216 0 699103 188746 130920 98 215
217 0 699115 188782 131160 40 216
218 0 699167 188750 131360 136 217
219 0 699343 188730 131520 136 218
220 0 699383 188694 131720 122 219
221 0 699503 188662 131920 101 220
222 0 699731 188622 132120 98 221
223 0 699963 188650 132360 98 222
224 0 699999 188778 132560 108 223
225 0 700111 188750 132760 108 224
226 0 700191 188710 132960 131 225
227 0 700287 188646 133120 122 226
228 0 700347 188606 133320 101 227
229 0 700395 188630 133520 101 228
230 0 700443 188610 133760 122 229
231 0 700487 188502 133960 131 230
232 0 700591 188442 134200 150 231
233 0 700711 188434 134480 157 232
234 0 700839 188314 134720 178 233
235 0 700891 188254 134960 186 234
236 0 701011 188158 135160 163 235
237 0 700979 188202 135360 176 236
238 0 700927 188182 135520 102 237
239 0 700899 188166 135680 102 238
240 0 700863 188238 135880 124 239
241 0 700775 188266 136120 86 240
242 0 700727 188338 136360 90 241
243 0 700767 188446 136560 128 242
244 0 700739 188406 136800 124 243
245 0 700707 188482 136960 124 244
246 0 700723 188546 137200 131 245
247 0 700695 188714 137400 45 246
248 0 700683 188714 137600 45 247
249 0 700843 188770 137800 81 248
250 0 700887 188738 138000 81 249
251 0 700819 188810 138200 200 250
252 0 700839 188790 138400 153 251
253 0 700815 188742 138640 172 252
254 0 700911 188626 138840 217 253
255 0 701019 188582 139000 217 254
256 0 701251 188478 139200 157 255
257 0 701387 188538 139400 128 256
258 0 701503 188490 139600 122 257
259 0 701679 188478 139840 124 258
260 0 701735 188442 140040 140 259
261 0 701799 188410 140240 137 260
262 0 701963 188394 140400 137 261
263 0 702003 188346 140600 148 262
264 0 702127 188302 140800 157 263
265 0 702211 188262 141000 172 264
266 0 702231 188194 141240 148 265
267 0 702311 188206 141440 143 266
268 0 702339 188098 141640 143 267
269 0 702427 187966 141840 164 268
270 0 702527 187842 142080 148 269
271 0 702607 187786 142280 148 270
272 0 702643 187782 142440 160 271
273 0 702723 187750 142640 124 272
274 0 702743 187754 142840 101 273
275 0 702855 187750 143040 101 274
276 0 702907 187766 143240 128 275
277 0 702979 187830 143360 91 276
278 0 702985 187715 143440 91 277
279 0 703049 187723 143600 115 278
280 0 703169 187707 143760 115 279
281 0 703261 187835 144080 124 280
282 0 703273 187843 144280 124 281
283 0 703197 187875 144480 190 282
284 0 703217 187935 144680 192 283
285 0 703229 188007 144880 197 284
286 0 703269 187991 145080 197 285
287 0 703149 188035 145280 128 286
288 0 703101 188019 145480 32 287
289 0 703093 187995 145680 128 288
290 0 703125 187947 145880 75 289
291 0 703161 187863 146080 96 290
292 0 703101 187783 146240 96 291
293 0 703041 187767 146400 60 292
294 0 703061 187747 146560 60 293
295 0 703113 187627 146760 64 294
296 0 703085 187607 147000 90 295
297 0 702997 187551 147200 115 296
298 0 702969 187547 147400 96 297
299 0 702993 187555 147560 96 298
300 0 703065 187543 147800 134 299
301 0 703181 187567 148000 134 300
302 0 703253 187519 148160 134 301
303 0 703333 187459 148360 98 302
304 0 703353 187319 148560 128 303
305 0 703361 187155 148840 81 304
306 0 703249 187103 149040 80 305
307 0 703137 187099 149240 135 306
308 0 703049 187123 149440 137 307
309 0 703049 187015 149600 86 308
310 0 702749 187071 149760 98 309
311 0 702565 187135 149920 98 310
312 0 702453 187131 150120 148 311
313 0 702689 186991 150280 148 312
314 0 702913 186759 150440 178 313
315 0 703025 186639 150520 178 314
316 0 703181 186519 150680 156 315
317 0 703161 186459 150920 75 316
318 0 703129 186419 151040 75 317
319 0 702905 186427 151240 141 318
320 0 702745 186403 151440 163 319
321 0 702665 186387 151680 175 320
322 0 702657 186363 151880 175 321
323 0 702545 186483 152120 186 322
324 0 702225 186531 152280 128 323
325 0 702217 186443 152480 128 324
326 0 702233 186387 152680 128 325
327 0 702193 186363 152840 163 326
328 0 702193 186355 153080 51 327
329 0 702161 186355 153240 64 328
330 0 702137 186323 153400 150 329
331 0 702241 186275 153600 185 330
332 0 702137 186139 153760 185 331
333 0 702097 186059 153960 137 332
334 0 702009 185963 154200 160 333
335 0 701961 185939 154400 124 334
336 0 701889 185827 154640 148 335
337 0 701881 185739 154840 148 336
338 0 701745 185691 155000 108 337
339 0 701681 185539 155200 120 338
340 0 701649 185587 155400 115 339
341 0 701569 185443 155560 101 340
342 0 701561 185275 155760 101 341
343 0 701465 185211 155960 98 342
344 0 701449 185011 156160 51 343
345 0 701433 184875 156360 98 344
346 0 701345 184843 156560 101 345
347 0 701353 184763 156760 81 346
348 0 701273 184683 156960 102 347
349 0 701177 184547 157120 98 348
350 0 701081 184523 157360 81 349
351 0 701065 184419 157600 81 350
352 0 701025 184387 157800 115 351
353 0 701001 184219 158000 104 352
354 0 700921 184243 158240 122 353
355 0 700825 184211 158480 98 354
356 0 700833 184179 158720 90 355
357 0 700865 184123 158920 98 356
358 0 700881 184067 159120 98 357
359 0 700841 184035 159360 90 358
360 0 700681 184035 159600 96 359
361 0 700609 183947 159800 96 360
362 0 700649 183843 160000 101 361
363 0 700601 183811 160240 108 362
364 0 700513 183795 160480 134 363
365 0 700457 183763 160680 137 364
366 0 700353 183763 160880 137 365
367 0 700353 183651 161080 163 366
368 0 700417 183627 161280 115 367
369 0 700425 183515 161440 128 368
370 0 700473 183459 161640 128 369
371 0 700561 183419 161920 115 370
372 0 700665 183355 162120 131 371
373 0 700705 183339 162320 104 372
374 0 700809 183243 162520 131 373
375 0 700817 183115 162760 75 374
376 0 700865 182891 163040 32 375
377 0 700729 182787 163280 75 376
378 0 700609 182771 163520 75 377
379 0 700657 182547 163760 81 378
380 0 700449 182347 163960 120 379
381 0 700289 182115 164160 239 380
382 0 700105 181931 164400 234 381
383 0 699857 181515 164640 245 382
384 0 699729 181283 164840 197 383
385 0 699657 181067 165080 228 384
386 0 699545 180627 165320 178 385
387 0 699289 180371 165520 200 386
388 0 699217 180243 165720 178 387
389 0 699169 180099 165920 148 388
390 0 698921 179939 166160 164 389
391 0 698889 179915 166360 204 390
392 0 698809 179755 166560 204 391
393 0 698745 179563 166760 140 392
394 0 698785 179235 167000 157 393
395 0 698817 178955 167240 189 394
396 0 698969 178683 167440 200 395
397 0 698977 178467 167640 221 396
398 0 698785 178259 167840 196 397
399 0 698761 177955 168040 160 398
400 0 699001 177899 168040 160 399
401 0 699177 177947 168040 81 400
402 0 699369 177979 168040 71 401
403 0 699561 177923 167960 71 402
404 0 699809 177579 167960 51 403
405 0 699785 177555 167920 51 404
406 0 699769 177603 167880 51 405
407 0 699857 177555 167840 51 406
408 0 700033 177579 167800 51 407
409 0 700049 177555 167760 98 408
410 0 700121 177579 167720 98 409
411 0 700081 177579 167640 98 410
412 0 700073 177595 167600 98 411
413 0 700089 177547 167560 98 412
414 0 700113 177603 167520 98 413
415 0 700081 177563 167480 60 414
416 0 700057 177571 167440 60 415
417 0 700049 177595 167400 60 416
418 0 700041 177619 167360 60 417
419 0 700057 177547 167320 60 418
420 0 700123 177529 167280 60 419
421 0 700205 177467 167240 60 420
422 0 698713 177763 168240 157 399
423 0 698625 177483 168440 160 422
424 0 698577 177315 168640 160 423
425 0 698353 177003 168840 186 424
426 0 698153 176579 169080 183 425
427 0 698073 176355 169320 235 426
428 0 697857 176099 169480 104 427
429 0 697641 175779 169680 245 428
430 0 697161 175427 170040 204 429
431 0 696337 174819 170040 124 430
432 0 695513 174107 170280 221 431
433 0 695257 173739 170480 256 432
434 0 694985 173427 170680 219 433
435 0 694713 173179 170920 253 434
436 0 694561 173051 171160 237 435
437 0 693977 172563 171400 120 436
438 0 693865 172523 171640 120 437
439 0 693617 172347 171840 226 438
440 0 693401 172155 172080 160 439
441 0 693377 172035 172200 160 440
442 0 693129 171819 172320 150 441
443 0 692761 171387 172480 181 442
444 0 692569 171155 172600 240 443
445 0 692257 170899 172720 160 444
446 0 692001 170483 172880 204 445
447 0 691873 170403 173120 226 446
448 0 691513 170035 173120 200 447
449 0 690889 169171 173120 203 448
450 0 690297 167819 173120 164 449
451 0 689425 165795 173280 235 450
452 0 689161 165499 173400 202 451
453 0 689267.7 165341.67 173480 176 452
454 0 688361 165595 173760 128 453
455 0 687793 165691 173800 102 454
456 0 687201 165747 173920 160 455
457 0 686865 165811 174080 172 456
458 0 686849 165787 174200 153 457
459 0 686677 165841 174320 124 458
460 0 686489 166005 174480 101 459
461 0 686245 166141 174600 98 460
462 0 685921 166305 174760 96 461
463 0 685741 166385 174880 96 462
464 0 685585 166421 175000 96 463
465 0 685225 166509 175120 75 464
466 0 684841 166557 175280 101 465
467 0 684529 166665 175360 134 466
468 0 684149 166777 175440 137 467
469 0 684009 166841 175600 160 468
470 0 683861 166781 175760 137 469
471 0 683553 166781 175920 154 470
472 0 682961 166773 176080 102 471
473 0 682621 166761 176080 80 472
474 0 682461 166685 176080 90 473
475 0 682325 166645 176160 90 474
476 0 682237 166593 176280 98 475
477 0 682053 166473 176440 120 476
478 0 681969 166385 176600 120 477
479 0 681745 166357 176760 128 478
480 0 681437 166313 176920 189 479
481 0 681381 166317 177080 189 480
482 0 681257 166217 177200 176 481
483 0 681181 166173 177280 176 482
484 0 681141 166161 177360 175 483
485 0 681053 166113 177440 175 484
486 0 680781 165997 177600 150 485
487 0 680653 165921 177800 150 486
488 0 680481 165853 177960 141 487
489 0 680165 165613 178160 98 488
490 0 679933 165497 178360 156 489
491 0 679869 165473 178480 156 490
492 0 679813 165097 178480 102 491
493 0 679565 164437 178480 128 492
494 0 679613 164293 178600 81 493
495 0 679597 164153 178640 81 494
496 0 679485 163933 178640 60 495
497 0 679361 163761 178640 81 496
498 0 679181 162885 178520 202 497
499 0 679101 162753 178360 202 498
500 0 678385 161881 178160 60 499
501 0 677885 161589 178040 115 500
502 0 677665 161433 178040 91 501
503 0 677621 161349 177920 64 502
504 0 677565 161093 177800 108 503
505 0 677561 161037 177680 108 504
506 0 677561 160785 177520 60 505
507 0 677537 160669 177400 96 506
508 0 677585 160585 177280 96 507
509 0 677605 160461 177200 75 508
510 0 677633 160369 177080 75 509
511 0 677629 160261 176960 64 510
512 0 677713 160101 176840 108 511
513 0 677653 159841 176760 86 512
514 0 677713 159645 176760 86 513
515 0 677873 159565 176560 80 514
516 0 678333 158937 176480 51 515
517 0 678297 158441 176560 166 516
518 0 677797 158025 176560 124 517
519 0 677721 157653 176480 45 518
520 0 677665 157449 176560 51 519
521 0 677685 157157 176600 51 520
522 0 677741 156993 176680 51 521
523 0 677737 156777 176760 51 522
524 0 677589 156589 176760 51 523
525 0 677449 156477 176760 51 524
526 0 677449 156345 176760 51 525
527 0 677517 156273 176760 51 526
528 0 677441 156225 176840 80 527
529 0 677405 156197 176920 80 528
530 0 677689 156321 176760 51 527
531 0 677777 156349 176720 51 530
532 0 677849 156385 176680 51 531
533 0 677953 156429 176640 51 532
534 0 677705 157985 176560 163 518
535 0 677369 157833 176560 81 534
536 0 677005 157893 176560 51 535
537 0 676959 157855 176600 64 536
538 0 676913 157817 176640 64 537
539 0 676821 157753 176680 64 538
540 0 676665 157701 176720 51 539
541 0 676617 157681 176760 51 540
542 0 676565 157697 176800 51 541
543 0 676561 157689 176840 51 542
544 0 676477 157697 176880 86 543
545 0 676437 157641 176920 86 544
546 0 676289 157425 176960 90 545
547 0 676013 157217 176960 120 546
548 0 675673 157317 176960 71 547
549 0 675149 157765 176880 91 548
550 0 674893 157913 176920 107 549
551 0 674853 157953 177000 107 550
552 0 674169 157937 177040 64 551
553 0 673901 157973 177040 75 552
554 0 672800 158400 177240 115 553
555 0 672864 158656 177200 75 554
556 0 672800 158880 177320 64 555
557 0 672608 159040 177400 71 556
558 0 672416 158944 177600 101 557
559 0 672224 158784 177680 60 558
560 0 671968 158720 177720 60 559
561 0 671744 158560 177680 124 560
562 0 671552 158464 177880 71 561
563 0 671424 158304 178040 75 562
564 0 671424 158080 178240 45 563
565 0 671264 157888 178360 32 564
566 0 671136 157696 178480 45 565
567 0 670912 157536 178480 60 566
568 0 670720 157376 178440 45 567
569 0 670496 157216 178440 90 568
570 0 670304 157120 178600 81 569
571 0 670112 157056 178760 60 570
572 0 669856 157088 178760 51 571
573 0 669600 157152 178840 51 572
574 0 669376 157312 178760 51 573
575 0 669152 157344 178880 64 574
576 0 668992 157280 179080 60 575
577 0 668960 157120 179280 81 576
578 0 668896 156928 179480 102 577
579 0 668864 156896 179560 90 578
580 0 671712 158624 177560 81 561
581 0 671584 158624 177320 40 580
582 0 671328 158560 177360 60 581
583 0 671264 158336 177520 32 582
584 0 679521 165561 178600 128 491
585 0 679413 165613 178720 128 584
586 0 679005 165797 178920 102 585
587 0 678761 165977 179040 135 586
588 0 678473 166153 179200 150 587
589 0 677961 166305 179320 75 588
590 0 677597 166333 179400 107 589
591 0 677345 166265 179480 122 590
592 0 676981 166337 179560 96 591
593 0 676729 166305 179640 102 592
594 0 676585 166357 179720 91 593
595 0 676213 166397 179800 120 594
596 0 675869 166497 179880 168 595
597 0 675689 166549 179960 168 596
598 0 675457 166601 180080 137 597
599 0 675273 166649 180160 108 598
600 0 674881 166789 180240 90 599
601 0 674725 166877 180320 90 600
602 0 674617 167013 180440 98 601
603 0 674489 167097 180520 115 602
604 0 674441 167137 180640 115 603
605 0 674317 167233 180760 101 604
606 0 674173 167317 180920 90 605
607 0 674045 167389 181080 120 606
608 0 673825 167493 181240 120 607
609 0 673705 167497 181400 120 608
610 0 673705 167513 181560 148 609
611 0 673637 167573 181640 148 610
612 0 673577 167601 181800 107 611
613 0 673485 167569 181960 86 612
614 0 673389 167677 182120 86 613
615 0 673493 167897 182080 86 614
616 0 673569 167961 182120 86 615
617 0 673593 167973 182160 86 616
618 0 673649 168057 182240 86 617
619 0 673709 167909 182280 86 618
620 0 673681 168121 182320 86 619
621 0 673741 168961 182360 -1 620
622 0 674345 170001 182360 -1 621
623 0 674417 170513 182360 -1 622
624 0 674437 170525 182400 -1 623
625 0 674469 170585 182440 -1 624
626 0 674489 170765 182480 -1 625
627 0 674493 170833 182520 -1 626
628 0 674497 170857 182560 -1 627
629 0 674513 170973 182600 -1 628
630 0 674525 171017 182640 -1 629
631 0 674565 170925 182680 -1 630
632 0 674573 171205 182680 -1 631
633 0 674701 171325 182720 -1 632
634 0 674785 171493 182760 -1 633
635 0 674953 171709 182800 -1 634
636 0 674981 171889 182760 -1 635
637 0 675009 172141 182720 -1 636
638 0 674977 172557 182720 -1 637
639 0 674917 172737 182640 -1 638
640 0 674921 172949 182640 -1 639
641 0 674901 173105 182640 -1 640
642 0 674997 173273 182640 -1 641
643 0 675181 173589 182640 -1 642
644 0 675481 174269 182640 -1 643
645 0 675597 174301 182560 -1 644
646 0 675821 174745 182560 -1 645
647 0 675809 174821 182520 -1 646
648 0 675781 174933 182480 -1 647
649 0 675769 174973 182440 -1 648
650 0 675741 175065 182400 -1 649
651 0 675689 175281 182400 -1 650
652 0 675681 175425 182400 -1 651
653 0 675713 175337 182320 -1 652
654 0 675629 175497 182440 -1 653
655 0 675685 175545 182480 -1 654
656 0 675705 175537 182520 -1 655
657 0 675525 175661 182520 -1 656
658 0 675469 175725 182560 -1 657
659 0 675473 175865 182520 -1 658
660 0 675477 176065 182520 -1 659
661 0 675441 176125 182480 -1 660
662 0 675485 176233 182440 -1 661
663 0 675485 176309 182360 -1 662
664 0 675369 176065 182280 -1 663
665 0 675465 176441 182240 -1 664
666 0 675445 176501 182200 -1 665
667 0 675441 176565 182160 -1 666
668 0 675457 176601 182120 -1 667
669 0 675433 176657 182080 -1 668
670 0 675441 176713 182040 -1 669
671 0 675449 176781 182000 -1 670
672 0 675421 176725 181960 -1 671
673 0 675445 176737 181920 -1 672
674 0 675453 176709 181880 -1 673
675 0 675465 176725 181840 -1 674
676 0 675481 176725 181800 -1 675
677 0 675477 176693 181760 -1 676
678 0 675481 176705 181720 -1 677
679 0 675505 176713 181680 -1 678
680 0 675533 176745 181640 -1 679
681 0 675565 176785 181600 -1 680
682 0 675597 176865 181560 -1 681
683 0 675757 176957 181520 -1 682
684 0 675793 176993 181400 -1 683
685 0 675805 177005 181560 -1 684
686 0 675789 177045 181600 -1 685
687 0 675793 177137 181640 -1 686
688 0 675781 177137 181680 -1 687
689 0 675769 177153 181720 -1 688
690 0 675805 177013 181360 -1 684
691 0 675797 177021 181320 -1 690
692 0 675877 177057 181240 -1 691
693 0 675873 177041 181200 -1 692
694 0 675881 177057 181160 -1 693
695 0 675917 177057 181120 -1 694
696 0 675961 177061 181040 -1 695
697 0 675993 177065 180960 -1 696
698 0 676041 177057 180880 -1 697
699 0 676085 177053 180800 -1 698
700 0 676149 177069 180720 -1 699
701 0 676209 177081 180640 -1 700
702 0 676233 177101 180560 -1 701
703 0 676297 177161 180480 -1 702
704 0 676425 177509 180440 -1 703
705 0 676349 177513 180320 -1 704
706 0 676321 177549 180240 -1 705
707 0 676349 177585 180160 -1 706
708 0 676273 177665 180120 -1 707
709 0 676297 177797 180040 -1 708
710 0 676281 177849 180000 -1 709
711 0 676269 177897 179960 -1 710
712 0 676265 177933 179920 -1 711
713 0 676281 178045 179880 -1 712
714 0 676245 178181 179840 -1 713
715 0 676265 178233 179800 -1 714
716 0 676249 178265 179760 -1 715
717 0 676197 178309 179720 -1 716
718 0 676217 178473 179680 -1 717
719 0 676253 178669 179680 -1 718
720 0 676257 178797 179680 -1 719
721 0 676345 179045 179720 -1 720
722 0 676389 179261 179680 -1 721
723 0 676449 179445 179680 -1 722
724 0 676489 179641 179680 -1 723
725 0 676481 179821 179680 -1 724
726 0 676457 179881 179640 -1 725
727 0 676481 179909 179600 -1 726
728 0 675821 175577 182520 -1 656
729 0 674845 172461 182760 -1 638
730 0 673349 167657 182160 122 614
731 0 673297 167585 182240 122 730
732 0 673281 167533 182320 122 731
733 0 673193 167457 182440 81 732
734 0 673093 167425 182560 81 733
735 0 672949 167401 182680 98 734
736 0 672861 167381 182760 104 735
737 0 672893 167333 182880 104 736
738 0 672801 167393 183000 104 737
739 0 672689 167393 183120 98 738
740 0 672521 167437 183240 128 739
741 0 672369 167513 183400 75 740
742 0 672249 167657 183560 75 741
743 0 672101 167685 183680 107 742
744 0 671925 167749 183800 122 743
745 0 671605 167777 183960 96 744
746 0 671041 167701 184040 86 745
747 0 670529 167389 184080 60 746
748 0 670181 166957 184080 156 747
749 0 669905 166529 184120 98 748
750 0 669749 166113 184120 80 749
751 0 669701 166009 184160 60 750
752 0 669605 166025 184240 60 751
753 0 669325 166065 184320 60 752
754 0 668693 166149 184320 104 753
755 0 667605 166265 184280 86 754
756 0 667237 166329 183960 134 755
757 0 666513 166409 183960 91 756
758 0 666061 166413 183960 75 757
759 0 665697 166329 183960 102 758
760 0 665309 166413 184040 80 759
761 0 664841 166357 184040 71 760
762 0 664745 166321 184000 71 761
763 0 664741 166265 183920 51 762
764 0 664677 166193 183840 51 763
765 0 664621 166109 183760 51 764
766 0 664437 165989 183680 81 765
767 0 663477 165889 183640 81 766
768 0 662965 165845 183440 124 767
769 0 662569 165969 183320 137 768
770 0 662365 166109 183160 202 769
771 0 661465 166513 183160 75 770
772 0 661045 166561 183160 86 771
773 0 660997 166597 183080 75 772
774 0 660725 166573 183080 45 773
775 0 660645 166561 183040 45 774
776 0 660561 166537 183000 45 775
777 0 660229 166561 182960 71 776
778 0 659905 166561 182920 96 777
779 0 659533 166433 182920 60 778
780 0 659405 166377 183000 60 779
781 0 659341 166285 183080 60 780
782 0 659281 166229 183160 60 781
783 0 659225 166129 183240 60 782
784 0 659229 166081 183320 60 783
785 0 659245 166105 183400 60 784
786 0 659197 166113 183480 60 785
787 0 659201 166169 183520 60 786
788 0 659169 166189 183560 60 787
789 0 659093 166253 183640 60 788
790 0 659053 166289 183720 60 789
791 0 659089 166333 183800 60 790
792 0 659093 166449 183920 -1 791
793 0 659117 166681 184040 -1 792
794 0 659141 166857 184160 -1 793
795 0 659157 166949 184280 -1 794
796 0 659185 167197 184440 -1 795
797 0 659213 167325 184640 -1 796
798 0 659213 167401 184840 -1 797
799 0 659257 167541 184960 -1 798
800 0 659321 167697 185040 -1 799
801 0 659369 167785 185120 -1 800
802 0 659489 167921 185200 -1 801
803 0 659533 167949 185320 -1 802
804 0 659557 168029 185440 -1 803
805 0 659705 168225 185600 -1 804
806 0 660073 168533 185720 -1 805
807 0 660489 168701 185840 -1 806
808 0 660625 168805 186000 -1 807
809 0 660805 168877 186200 -1 808
810 0 661221 169117 186240 -1 809
811 0 661693 169529 186280 -1 810
812 0 661889 169733 186280 -1 811
813 0 662249 169933 186320 -1 812
814 0 662601 170081 186400 -1 813
815 0 662881 170225 186440 -1 814
816 0 663369 170613 186480 -1 815
817 0 663753 170737 186560 -1 816
818 0 663925 170825 186720 -1 817
819 0 664157 170841 186880 -1 818
820 0 664341 170957 187040 -1 819
821 0 664557 171029 187120 -1 820
822 0 664977 171449 187200 -1 821
823 0 664945 171601 187120 -1 822
824 0 665105 171773 187080 -1 823
825 0 665421 171817 187080 -1 824
826 0 665517 171821 187000 -1 825
827 0 665881 171877 186920 -1 826
828 0 666189 171989 186840 -1 827
829 0 666221 172029 186760 -1 828
830 0 666097 171997 186680 -1 829
831 0 666153 172041 186600 -1 830
832 0 666197 172049 186480 -1 831
833 0 666321 172145 186360 -1 832
834 0 666313 172209 186280 -1 833
835 0 666201 172217 186280 -1 834
836 0 666105 172253 186280 -1 835
837 0 666021 172321 186280 -1 836
838 0 665973 172333 186320 -1 837
839 0 665813 172337 186360 -1 838
840 0 665537 172367 186360 -1 839
841 0 665439 172313 186360 -1 840
842 0 665295 172235 186360 -1 841
843 0 665187 172207 186360 -1 842
844 0 666589 172241 186200 -1 834
845 0 666817 172261 186120 -1 844
846 0 666921 172345 186080 -1 845
847 0 666889 172373 186040 -1 846
848 0 666909 172337 186000 -1 847
849 0 666945 172337 185960 -1 848
850 0 666985 172361 185920 -1 849
851 0 667341 172365 185880 -1 850
852 0 667501 172329 185840 -1 851
853 0 667697 172305 186000 -1 852
854 0 667537 172313 185720 -1 852
855 0 667733 172389 185600 -1 854
856 0 667817 172449 185520 -1 855
857 0 667909 172489 185400 -1 856
858 0 668041 172529 185320 -1 857
859 0 668113 172557 185240 -1 858
860 0 668161 172617 185160 -1 859
861 0 668261 172673 185040 -1 860
862 0 668385 172609 184920 -1 861
863 0 668473 172597 184840 -1 862
864 0 668513 172629 184720 -1 863
865 0 668685 172561 184600 -1 864
866 0 668877 172481 184480 -1 865
867 0 669029 172457 184400 -1 866
868 0 669545 172453 184320 -1 867
869 0 669969 172273 184200 -1 868
870 0 670265 172289 184200 -1 869
871 0 670485 172301 184240 -1 870
872 0 670521 172285 184280 -1 871
873 0 670609 172317 184360 -1 872
874 0 670717 172345 184400 -1 873
875 0 670717 172397 184440 -1 874
876 0 670725 172477 184480 -1 875
877 0 670741 172569 184520 -1 876
878 0 670749 172625 184560 -1 877
879 0 670745 172645 184600 -1 878
880 0 670737 172681 184640 -1 879
881 0 670757 172717 184680 -1 880
882 0 670747 172749 184720 -1 881
883 0 670737 172795 184760 -1 882
884 0 670717 172831 184800 -1 883
885 0 670721 172907 184840 -1 884
886 0 670713 172973 184880 -1 885
887 0 670709 173021 184920 -1 886
888 0 670697 173037 184960 -1 887
889 0 670677 173091 185000 -1 888
890 0 670649 173125 185040 -1 889
891 0 670637 173171 185080 -1 890
892 0 670581 173235 185120 -1 891
893 0 670395 173307 185160 -1 892
894 0 689481 165027 173640 164 453
895 0 689417 161347 173640 240 894
896 0 689249 160563 173520 237 895
897 0 689089 160099 173360 194 896
898 0 689049 159667 173240 200 897
899 0 688873 158923 173240 164 898
900 0 689281 159107 173160 51 899
901 0 689681 159307 173160 51 900
902 0 689761 159227 173240 60 901
903 0 689857 159227 173320 60 902
904 0 690105 159235 173400 91 903
905 0 690777 159211 173520 81 904
906 0 691233 159067 173600 75 905
907 0 691465 158851 173640 75 906
908 0 691717 158747 173680 51 907
909 0 691881 158703 173720 91 908
910 0 691957 158675 173760 91 909
911 0 692129 158631 173840 32 910
912 0 692317 158539 173840 32 911
913 0 692457 158671 173840 45 912
914 0 692501 158687 173800 45 913
915 0 692533 158715 173760 45 914
916 0 692609 158795 173720 45 915
917 0 692309 158535 173920 32 912
918 0 692305 158507 174000 32 917
919 0 692421 158499 174080 45 918
920 0 692521 158455 174200 45 919
921 0 692625 158443 174280 45 920
922 0 692621 158543 174400 45 921
923 0 692609 158583 174520 45 922
924 0 692525 158627 174640 45 923
925 0 692513 158603 174760 45 924
926 0 692497 158591 174800 45 925
927 0 692477 158683 174880 -1 926
928 0 692453 158555 174960 -1 927
929 0 692353 158511 175080 -1 928
930 0 692185 158427 175200 -1 929
931 0 692085 158431 175280 -1 930
932 0 691965 158395 175360 -1 931
933 0 691881 158379 175440 -1 932
934 0 691921 158339 175640 -1 933
935 0 691793 158295 175880 -1 934
936 0 691717 158215 176080 -1 935
937 0 691593 158063 176320 -1 936
938 0 691457 157935 176480 -1 937
939 0 691453 157899 176520 -1 938
940 0 691409 157727 176600 -1 939
941 0 691329 157551 176720 -1 940
942 0 691273 157451 176800 -1 941
943 0 691181 157335 176880 -1 942
944 0 690905 157099 176960 -1 943
945 0 690705 156995 177040 -1 944
946 0 690637 156907 177080 -1 945
947 0 690637 156899 177120 -1 946
948 0 690477 156855 177160 -1 947
949 0 690405 156815 177200 -1 948
950 0 690301 156715 177240 -1 949
951 0 690097 156623 177280 -1 950
952 0 689645 156447 177320 -1 951
953 0 689405 156291 177360 -1 952
954 0 689197 155995 177360 -1 953
955 0 689189 155943 177560 -1 954
956 0 689161 156015 177760 -1 955
957 0 688825 155383 177360 -1 954
958 0 688665 155043 177280 -1 957
959 0 688553 154851 177280 -1 958
960 0 688537 154719 177200 -1 959
961 0 688433 154583 177160 -1 960
962 0 688409 154467 177120 -1 961
963 0 688309 154335 177120 -1 962
964 0 688253 154079 177000 -1 963
965 0 688197 153819 176920 -1 964
966 0 688125 153719 176840 -1 965
967 0 688153 153607 176760 -1 966
968 0 688141 153507 176680 -1 967
969 0 688033 153375 176600 -1 968
970 0 688021 153355 176520 -1 969
971 0 687985 153323 176480 -1 970
972 0 688005 153227 176440 -1 971
973 0 687933 153031 176400 -1 972
974 0 687877 152883 176360 -1 973
975 0 687825 152851 176320 -1 974
976 0 687245 151859 176200 -1 975
977 0 686901 151387 176200 -1 976
978 0 686677 151027 176200 -1 977
979 0 686345 150671 176120 -1 978
980 0 686181 150415 176040 -1 979
981 0 685865 150119 175960 -1 980
982 0 685641 149731 175920 -1 981
983 0 685429 149315 175800 -1 982
984 0 685325 148659 175760 -1 983
985 0 685305 148523 175720 -1 984
986 0 685281 148331 175640 -1 985
987 0 685245 148215 175520 -1 986
988 0 685093 148031 175440 -1 987
989 0 685061 147987 175400 -1 988
990 0 685009 148003 175320 -1 989
991 0 684989 147959 175240 -1 990
992 0 684993 147907 175160 -1 991
993 0 685029 147891 175120 -1 992
994 0 684989 147867 175040 -1 993
995 0 684917 147811 174960 -1 994
996 0 684869 147775 174880 -1 995
997 0 684825 147735 174800 -1 996
998 0 684805 147719 174720 -1 997
999 0 684765 147639 174640 -1 998
1000 0 684713 147579 174560 -1 999
1001 0 684661 147479 174480 -1 1000
1002 0 684589 147411 174400 -1 1001
1003 0 684517 147291 174320 -1 1002
1004 0 684501 147231 174280 -1 1003
1005 0 684449 147175 174240 -1 1004
1006 0 684385 147115 174200 -1 1005
1007 0 684329 147075 174160 -1 1006
1008 0 684281 147007 174080 -1 1007
1009 0 684121 146963 173960 -1 1008
1010 0 683885 146911 173840 -1 1009
1011 0 683781 146847 173760 -1 1010
1012 0 683641 146755 173680 -1 1011
1013 0 683581 146731 173600 -1 1012
1014 0 683401 146707 173560 -1 1013
1015 0 683305 146683 173520 -1 1014
1016 0 683141 146639 173480 -1 1015
1017 0 683069 146599 173400 -1 1016
1018 0 682949 146555 173320 -1 1017
1019 0 682865 146491 173240 -1 1018
1020 0 682785 146439 173160 -1 1019
1021 0 682745 146359 173120 -1 1020
1022 0 682625 146251 173080 -1 1021
1023 0 682549 146199 173040 -1 1022
1024 0 682493 146147 173000 -1 1023
1025 0 682453 146107 172920 -1 1024
1026 0 682285 145903 172840 -1 1025
1027 0 682149 145719 172760 -1 1026
1028 0 682133 145711 172720 -1 1027
1029 0 682129 145663 172680 -1 1028
1030 0 682121 145475 172600 -1 1029
1031 0 682125 145495 172520 -1 1030
1032 0 682133 145407 172440 -1 1031
1033 0 682121 145267 172440 -1 1032
1034 0 682117 145191 172400 -1 1033
1035 0 682121 145203 172360 -1 1034
1036 0 682085 145083 172320 -1 1035
1037 0 682041 144955 172240 -1 1036
1038 0 682061 144955 172200 -1 1037
1039 0 682017 144839 172120 -1 1038
1040 0 681997 144787 172040 -1 1039
1041 0 682053 144751 171960 -1 1040
1042 0 682117 144683 171880 -1 1041
1043 0 681945 144527 171800 -1 1042
1044 0 681929 144415 171760 -1 1043
1045 0 681925 144371 171720 -1 1044
1046 0 681917 144307 171680 -1 1045
1047 0 681925 144223 171640 -1 1046
1048 0 681873 144175 171600 -1 1047
1049 0 681809 144091 171560 -1 1048
1050 0 681785 144051 171520 -1 1049
1051 0 681733 143991 171480 -1 1050
1052 0 681741 143951 171440 -1 1051
1053 0 681705 143907 171400 -1 1052
1054 0 681657 143851 171360 -1 1053
1055 0 681637 143795 171320 -1 1054
1056 0 681593 143735 171280 -1 1055
1057 0 681569 143675 171240 -1 1056
1058 0 681517 143607 171200 -1 1057
1059 0 681469 143547 171160 -1 1058
1060 0 681465 143495 171120 -1 1059
1061 0 681409 143415 171080 -1 1060
1062 0 681401 143379 171040 -1 1061
1063 0 681405 143327 171000 -1 1062
1064 0 681389 143303 170960 -1 1063
1065 0 681305 143263 170920 -1 1064
1066 0 681281 143203 170880 -1 1065
1067 0 681213 143127 170840 -1 1066
1068 0 681209 143043 170800 -1 1067
1069 0 681157 142951 170760 -1 1068
1070 0 681149 142891 170720 -1 1069
1071 0 681117 142787 170680 -1 1070
1072 0 681109 142743 170640 -1 1071
1073 0 681101 142695 170600 -1 1072
1074 0 681093 142647 170560 -1 1073
1075 0 681081 142667 170520 -1 1074
1076 0 681133 142655 170480 -1 1075
1077 0 681169 142651 170440 -1 1076
1078 0 681181 142547 170400 -1 1077
1079 0 681097 142487 170360 -1 1078
1080 0 681109 142447 170320 -1 1079
1081 0 681129 142447 170280 -1 1080
1082 0 681137 142451 170240 -1 1081
1083 0 681137 142411 170200 -1 1082
1084 0 681193 142391 170160 -1 1083
1085 0 681201 142351 170120 -1 1084
1086 0 681181 142311 170080 -1 1085
1087 0 681185 142279 170040 -1 1086
1088 0 681233 142263 170000 -1 1087
1089 0 681261 142215 169960 -1 1088
1090 0 681201 142139 169920 -1 1089
1091 0 681205 142091 169880 -1 1090
1092 0 681217 142071 169840 -1 1091
1093 0 681225 142071 169800 -1 1092
1094 0 681237 142027 169760 -1 1093
1095 0 681245 141895 169720 -1 1094
1096 0 681217 141879 169680 -1 1095
1097 0 681205 141839 169640 -1 1096
1098 0 681197 141783 169600 -1 1097
1099 0 681225 141987 169480 -1 1098
1100 0 681181 142019 169440 -1 1099
1101 0 681153 142027 169400 -1 1100
1102 0 681177 141715 169480 -1 1098
1103 0 681129 141551 169440 -1 1102
1104 0 681089 141515 169400 -1 1103
1105 0 681049 141439 169360 -1 1104
1106 0 680941 141379 169320 -1 1105
1107 0 680897 141315 169280 -1 1106
1108 0 680809 141283 169240 -1 1107
1109 0 680789 141279 169200 -1 1108
1110 0 680705 141251 169160 -1 1109
1111 0 680677 141323 169120 -1 1110
1112 0 680613 141251 169080 -1 1111
1113 0 680585 141203 169040 -1 1112
1114 0 680305 141239 169000 -1 1113
1115 0 680417 141087 168960 -1 1114
1116 0 680349 141075 168920 -1 1115
1117 0 680253 141003 168840 -1 1116
1118 0 680097 140939 168760 -1 1117
1119 0 680029 140875 168720 -1 1118
1120 0 680017 140819 168680 -1 1119
1121 0 679925 140771 168640 -1 1120
1122 0 679789 140651 168600 -1 1121
1123 0 679673 140559 168560 -1 1122
1124 0 679613 140447 168520 -1 1123
1125 0 679473 140299 168480 -1 1124
1126 0 679453 140295 168440 -1 1125
1127 0 679405 140279 168400 -1 1126
1128 0 679329 140263 168360 -1 1127
1129 0 679173 140227 168320 -1 1128
1130 0 679137 140203 168280 -1 1129
1131 0 679137 140203 168240 -1 1130
1132 0 679069 140155 168200 -1 1131
1133 0 679025 140119 168120 -1 1132
1134 0 678889 140095 168040 -1 1133
1135 0 678849 140059 167960 -1 1134
1136 0 678845 140055 167880 -1 1135
1137 0 678673 140079 167760 -1 1136
1138 0 678565 140159 167600 -1 1137
1139 0 678365 140215 167480 -1 1138
1140 0 678273 140163 167360 -1 1139
1141 0 678017 140063 167280 -1 1140
1142 0 678009 140119 167200 -1 1141
1143 0 677677 139939 167120 -1 1142
1144 0 677645 139827 167040 -1 1143
1145 0 677489 139807 166960 -1 1144
1146 0 677365 139775 166880 -1 1145
1147 0 677321 139687 166840 -1 1146
1148 0 677265 139623 166800 -1 1147
1149 0 677169 139591 166760 -1 1148
1150 0 677137 139539 166720 -1 1149
1151 0 677089 139319 166680 -1 1150
1152 0 677097 139263 166640 -1 1151
1153 0 677077 139311 166600 -1 1152
1154 0 677045 139175 166560 -1 1153
1155 0 677033 139131 166520 -1 1154
1156 0 677057 139087 166480 -1 1155
1157 0 677105 139055 166440 -1 1156
1158 0 677149 138991 166400 -1 1157
1159 0 677149 138955 166360 -1 1158
1160 0 677149 138899 166320 -1 1159
1161 0 677225 138819 166280 -1 1160
1162 0 677149 138907 166200 -1 1161
1163 0 677125 138803 166160 -1 1162
1164 0 677125 138431 166120 -1 1163
1165 0 677065 138183 166040 -1 1164
1166 0 677029 138019 165960 -1 1165
1167 0 677001 137847 165920 -1 1166
1168 0 676961 137771 165880 -1 1167
1169 0 676957 137727 165840 -1 1168
1170 0 676945 137663 165800 -1 1169
1171 0 676885 137643 165760 -1 1170
1172 0 676885 137643 165720 -1 1171
1173 0 676877 137647 165680 -1 1172
1174 0 676833 137599 165640 -1 1173
1175 0 676825 137603 165600 -1 1174
1176 0 676789 137559 165560 -1 1175
1177 0 676761 137555 165520 -1 1176
1178 0 676729 137523 165480 -1 1177
1179 0 676721 137463 165440 -1 1178
1180 0 676701 137471 165400 -1 1179
1181 0 676661 137459 165360 -1 1180
1182 0 676637 137467 165320 -1 1181
1183 0 676645 137467 165280 -1 1182
1184 0 676609 137419 165240 -1 1183
1185 0 676605 137375 165200 -1 1184
1186 0 676589 137343 165160 -1 1185
1187 0 676589 137319 165120 -1 1186
1188 0 676585 137251 165080 -1 1187
1189 0 676597 137215 165040 -1 1188
1190 0 676565 137211 165000 -1 1189
1191 0 676577 137167 164960 -1 1190
1192 0 676565 137167 164920 -1 1191
1193 0 676573 137167 164880 -1 1192
1194 0 676573 137167 164840 -1 1193
1195 0 676629 137215 164800 -1 1194
1196 0 676569 137227 164760 -1 1195
1197 0 676545 137227 164720 -1 1196
1198 0 676545 137227 164680 -1 1197
1199 0 676541 137219 164640 -1 1198
1200 0 676541 137219 164600 -1 1199
1201 0 676553 137223 164560 -1 1200
1202 0 676585 137251 164520 -1 1201
1203 0 676597 137259 164480 -1 1202
1204 0 676645 137263 164440 -1 1203
1205 0 676581 137243 164360 -1 1204
1206 0 676593 137243 164280 -1 1205
1207 0 676537 137259 164240 -1 1206
1208 0 676537 137271 164160 -1 1207
1209 0 676505 137263 164080 -1 1208
1210 0 676541 137311 163960 -1 1209
1211 0 676617 137267 163880 -1 1210
1212 0 676593 137271 163800 -1 1211
1213 0 676637 137251 163720 -1 1212
1214 0 676653 137155 163640 -1 1213
1215 0 676689 137071 163560 -1 1214
1216 0 676685 137067 163520 -1 1215
1217 0 676705 137007 163480 -1 1216
1218 0 676657 136959 163440 -1 1217
1219 0 676637 136949 163400 -1 1218
1220 0 676617 136939 163360 -1 1219
1221 0 676625 136911 163320 -1 1220
1222 0 676653 136891 163280 -1 1221
1223 0 676625 136907 163240 -1 1222
1224 0 676677 136891 163200 -1 1223
1225 0 676641 136919 163160 -1 1224
1226 0 676621 136875 163120 -1 1225
1227 0 676617 136855 163080 -1 1226
1228 0 676609 136831 163040 -1 1227
1229 0 676597 136771 163000 -1 1228
1230 0 676565 136731 162960 -1 1229
1231 0 676485 136723 162920 -1 1230
1232 0 676473 136691 162880 -1 1231
1233 0 676457 136531 162840 -1 1232
1234 0 676445 136423 162800 -1 1233
1235 0 676341 136703 162800 -1 1234
1236 0 676341 136767 162800 -1 1235
1237 0 676309 136779 162720 -1 1236
1238 0 676305 136795 162640 -1 1237
1239 0 676281 136807 162560 -1 1238
1240 0 676305 136823 162480 -1 1239
1241 0 676297 136855 162400 -1 1240
1242 0 676321 136847 162360 -1 1241
1243 0 676269 136855 162320 -1 1242
1244 0 676237 136855 162280 -1 1243
1245 0 676261 136919 162240 -1 1244
1246 0 676265 136867 162200 -1 1245
1247 0 676233 136835 162160 -1 1246
1248 0 676529 136955 162400 -1 1241
1249 0 676689 137059 162480 -1 1248
1250 0 676773 137131 162560 -1 1249
1251 0 676821 137143 162600 -1 1250
1252 0 676857 137163 162640 -1 1251
1253 0 676961 137163 162720 -1 1252
1254 0 676449 136315 162760 -1 1234
1255 0 676445 136199 162720 -1 1254
1256 0 676381 135895 162680 -1 1255
1257 0 676145 135647 162640 -1 1256
1258 0 676069 135591 162720 -1 1257
1259 0 676065 135587 162760 -1 1258
1260 0 676029 135559 162800 -1 1259
1261 0 676289 135759 162600 -1 1256
1262 0 676145 135403 162520 -1 1261
1263 0 676105 135327 162480 -1 1262
1264 0 676069 135279 162440 -1 1263
1265 0 676041 135223 162400 -1 1264
1266 0 676017 135155 162360 -1 1265
1267 0 675937 135047 162320 -1 1266
1268 0 675901 134963 162280 -1 1267
1269 0 675785 134843 162240 -1 1268
1270 0 675745 134695 162200 -1 1269
1271 0 675657 134535 162160 -1 1270
1272 0 675525 134467 162120 -1 1271
1273 0 675529 134451 162080 -1 1272
1274 0 675513 134419 162040 -1 1273
1275 0 675489 134287 162000 -1 1274
1276 0 675413 134163 161960 -1 1275
1277 0 675341 134063 161920 -1 1276
1278 0 675245 133927 161880 -1 1277
1279 0 675173 133851 161840 -1 1278
1280 0 675145 133771 161800 -1 1279
1281 0 675117 133695 161760 -1 1280
1282 0 675105 133571 161720 -1 1281
1283 0 675101 133523 161680 -1 1282
1284 0 675141 133443 161640 -1 1283
1285 0 675117 133407 161600 -1 1284
1286 0 675157 133403 161520 -1 1285
1287 0 675165 133339 161440 -1 1286
1288 0 675173 133259 161360 -1 1287
1289 0 675269 133231 161280 -1 1288
1290 0 675269 133167 161200 -1 1289
1291 0 675257 133115 161080 -1 1290
1292 0 675217 133059 161000 -1 1291
1293 0 675197 132999 160960 -1 1292
1294 0 675237 132991 160880 -1 1293
1295 0 675301 132843 160760 -1 1294
1296 0 675337 132803 160720 -1 1295
1297 0 675349 132723 160640 -1 1296
1298 0 675329 132639 160560 -1 1297
1299 0 675277 132507 160480 -1 1298
1300 0 675157 132375 160440 -1 1299
1301 0 675161 132295 160360 -1 1300
1302 0 675149 132255 160280 -1 1301
1303 0 675109 132059 160200 -1 1302
1304 0 675109 132059 160160 -1 1303
1305 0 675097 131999 160120 -1 1304
1306 0 675029 131923 160040 -1 1305
1307 0 675045 131843 159960 -1 1306
1308 0 675041 131743 159840 -1 1307
1309 0 674989 131619 159720 -1 1308
1310 0 675009 131559 159600 -1 1309
1311 0 675017 131267 159600 -1 1310
1312 0 675013 131235 159520 -1 1311
1313 0 675025 131147 159480 -1 1312
1314 0 675017 131099 159440 -1 1313
1315 0 675049 131055 159400 -1 1314
1316 0 675069 131019 159360 -1 1315
1317 0 675061 130939 159320 -1 1316
1318 0 675081 130867 159280 -1 1317
1319 0 675097 130803 159240 -1 1318
1320 0 675109 130759 159200 -1 1319
1321 0 675125 130715 159160 -1 1320
1322 0 675161 130671 159120 -1 1321
1323 0 675217 130639 159080 -1 1322
1324 0 675201 130567 159040 -1 1323
1325 0 675113 130207 159000 -1 1324
1326 0 675081 129919 159040 -1 1325
1327 0 675005 129831 159080 -1 1326
1328 0 674941 129763 159120 -1 1327
1329 0 674877 129719 159160 -1 1328
1330 0 674849 129683 159200 -1 1329
1331 0 674781 129679 159280 -1 1330
1332 0 674885 129635 159360 -1 1331
1333 0 674841 129583 159440 -1 1332
1334 0 674849 129643 159520 -1 1333
1335 0 674853 129639 159600 -1 1334
1336 0 674945 129663 159640 -1 1335
1337 0 674945 129691 159720 -1 1336
1338 0 674961 129699 159760 -1 1337
1339 0 674973 129731 159800 -1 1338
1340 0 674969 129735 159840 -1 1339
1341 0 674965 129743 159880 -1 1340
1342 0 674941 129771 159920 -1 1341
1343 0 674917 129755 159960 -1 1342
1344 0 674901 129747 160000 -1 1343
1345 0 688281 158203 173240 163 899
1346 0 687753 157323 173360 203 1345
1347 0 687385 156899 173480 209 1346
1348 0 686969 156315 173560 212 1347
1349 0 684881 154915 173720 181 1348
1350 0 683185 153483 173560 181 1349
1351 0 682241 152371 173400 181 1350
1352 0 681633 151531 173280 150 1351
1353 0 681169 150907 173080 156 1352
1354 0 680721 150815 172960 175 1353
1355 0 679465 150431 173160 227 1354
1356 0 679313 150431 173000 160 1355
1357 0 679281 150567 172800 160 1356
1358 0 679033 150687 172760 75 1357
1359 0 678945 150775 172680 51 1358
1360 0 678881 150927 172640 51 1359
1361 0 678873 150959 172600 51 1360
1362 0 678785 151063 172560 75 1361
1363 0 678729 151079 172520 75 1362
1364 0 678353 151339 172400 102 1363
1365 0 678161 151387 172280 71 1364
1366 0 677973 151471 172120 75 1365
1367 0 677529 151743 172080 101 1366
1368 0 677317 151827 171960 90 1367
1369 0 677217 151911 171840 90 1368
1370 0 677045 151991 171760 71 1369
1371 0 677005 151987 171720 71 1370
1372 0 676985 152051 171680 71 1371
1373 0 676953 152163 171640 107 1372
1374 0 676921 152207 171600 107 1373
1375 0 676893 152251 171560 107 1374
1376 0 676881 152267 171520 107 1375
1377 0 676869 152275 171480 107 1376
1378 0 676897 152307 171440 81 1377
1379 0 676905 152323 171400 81 1378
1380 0 676873 152363 171360 81 1379
1381 0 676881 152415 171320 81 1380
1382 0 676857 152463 171240 91 1381
1383 0 676841 152507 171160 91 1382
1384 0 676845 152583 171080 91 1383
1385 0 676821 152603 171040 91 1384
1386 0 676685 152683 171000 60 1385
1387 0 676625 152703 170960 60 1386
1388 0 676609 152747 170920 60 1387
1389 0 676633 152735 170880 60 1388
1390 0 676629 152775 170840 45 1389
1391 0 676621 152811 170800 45 1390
1392 0 676605 152843 170760 45 1391
1393 0 676589 152891 170720 45 1392
1394 0 676569 152955 170680 75 1393
1395 0 676569 152955 170640 75 1394
1396 0 676545 152959 170600 75 1395
1397 0 676545 152959 170560 75 1396
1398 0 676525 152995 170520 75 1397
1399 0 676473 153043 170480 75 1398
1400 0 676493 153059 170440 40 1399
1401 0 676473 153079 170400 40 1400
1402 0 676421 153119 170360 40 1401
1403 0 676353 153131 170320 40 1402
1404 0 676393 153155 170280 40 1403
1405 0 676273 153163 170240 96 1404
1406 0 676189 153159 170200 96 1405
1407 0 676129 153063 170160 75 1406
1408 0 676041 153055 170120 75 1407
1409 0 676089 153111 170080 75 1408
1410 0 676089 153111 170040 75 1409
1411 0 676165 153135 170000 75 1410
1412 0 676217 153151 169960 75 1411
1413 0 676217 153151 169920 75 1412
1414 0 676221 153151 169880 75 1413
1415 0 676225 153147 169840 75 1414
1416 0 676249 153151 169800 60 1415
1417 0 676289 153159 169760 32 1416
1418 0 676289 153159 169720 60 1417
1419 0 676233 153159 169600 60 1418
1420 0 676181 153135 169440 64 1419
1421 0 676197 153235 169280 64 1420
1422 0 676181 153331 169160 104 1421
1423 0 676025 153487 169000 98 1422
1424 0 675985 153555 168920 98 1423
1425 0 675933 153531 168840 45 1424
1426 0 675881 153547 168760 45 1425
1427 0 675841 153519 168680 45 1426
1428 0 675805 153531 168600 45 1427
1429 0 675813 153567 168520 45 1428
1430 0 675853 153595 168440 45 1429
1431 0 675917 153615 168400 45 1430
1432 0 675829 153615 168320 45 1431
1433 0 675805 153615 168240 45 1432
1434 0 675737 153623 168160 45 1433
1435 0 675705 153667 168080 45 1434
1436 0 675673 153707 168000 45 1435
1437 0 675705 153743 167920 45 1436
1438 0 675701 153747 167880 45 1437
1439 0 675709 153775 167800 45 1438
1440 0 675693 153815 167720 45 1439
1441 0 675693 153895 167600 45 1440
1442 0 675713 153971 167560 45 1441
1443 0 675757 154055 167520 45 1442
1444 0 675729 154155 167480 45 1443
1445 0 675733 154215 167440 -1 1444
1446 0 675721 154171 167400 -1 1445
1447 0 675689 154195 167360 -1 1446
1448 0 675669 154223 167320 -1 1447
1449 0 675657 154259 167280 -1 1448
1450 0 675665 154287 167240 -1 1449
1451 0 675641 154319 167200 -1 1450
1452 0 675669 154331 167160 -1 1451
1453 0 675737 154419 167120 -1 1452
1454 0 675785 154471 167080 -1 1453
1455 0 675785 154567 167040 -1 1454
1456 0 675809 154507 166960 -1 1455
1457 0 675873 154559 166840 -1 1456
1458 0 676449 155003 166840 -1 1457
1459 0 677121 154987 166960 -1 1458
1460 0 677333 155079 166920 -1 1459
1461 0 677341 155111 166840 -1 1460
1462 0 677361 155135 166760 -1 1461
1463 0 677425 155199 166680 -1 1462
1464 0 677517 155287 166560 -1 1463
1465 0 677533 155355 166440 -1 1464
1466 0 677561 155387 166400 -1 1465
1467 0 677569 155419 166320 -1 1466
1468 0 677609 155447 166280 -1 1467
1469 0 677417 155759 166200 -1 1468
1470 0 677445 155771 166160 -1 1469
1471 0 677521 155815 166120 -1 1470
1472 0 677521 155819 166080 -1 1471
1473 0 677565 155887 166000 -1 1472
1474 0 677629 155935 165920 -1 1473
1475 0 677597 155947 165880 -1 1474
1476 0 677625 155971 165840 -1 1475
1477 0 677613 156007 165800 -1 1476
1478 0 677593 156055 165720 -1 1477
1479 0 677641 156107 165640 -1 1478
1480 0 677737 156171 165560 -1 1479
1481 0 677873 156251 165520 -1 1480
1482 0 677965 156259 165480 -1 1481
1483 0 678017 156307 165440 -1 1482
1484 0 678069 156351 165400 -1 1483
1485 0 678169 156331 165360 -1 1484
1486 0 678205 156351 165320 -1 1485
1487 0 678229 156363 165240 -1 1486
1488 0 678341 156459 165160 -1 1487
1489 0 678385 156547 165120 -1 1488
1490 0 678461 156663 165080 -1 1489
1491 0 678425 156731 165040 -1 1490
1492 0 678397 156795 164960 -1 1491
1493 0 678341 156847 164840 -1 1492
1494 0 678329 156851 164800 -1 1493
1495 0 678317 156867 164760 -1 1494
1496 0 678297 156887 164720 -1 1495
1497 0 678293 156883 164680 -1 1496
1498 0 678285 156923 164640 -1 1497
1499 0 678309 157011 164640 -1 1498
1500 0 678229 157127 164640 -1 1499
1501 0 677693 156235 165520 -1 1480
1502 0 677685 156255 165480 -1 1501
1503 0 677705 156279 165440 -1 1502
1504 0 677705 156315 165400 -1 1503
1505 0 677721 156343 165360 -1 1504
1506 0 677765 156383 165320 -1 1505
1507 0 676181 153559 169080 104 1422
1508 0 676269 153887 169080 98 1507
1509 0 676321 153979 169120 104 1508
1510 0 676397 154095 169160 104 1509
1511 0 676397 154119 169200 104 1510
1512 0 678257 149271 173320 140 1355
1513 0 677177.3 148535.33 173160 175 1512
1514 0 675937.3 146919.33 173120 226 1513
1515 0 675964 147122 173280 166 1514
1516 0 675796 146706 173520 166 1515
1517 0 675676 146506 173680 45 1516
1518 0 675604 146502 173760 45 1517
1519 0 675436 146454 173840 98 1518
1520 0 675196 146298 173840 98 1519
1521 0 674888 146210 173840 96 1520
1522 0 674832 146050 173840 96 1521
1523 0 674848 146006 173920 81 1522
1524 0 674680 145818 174000 81 1523
1525 0 674192 145538 174080 90 1524
1526 0 673768 145186 174080 140 1525
1527 0 673216 144642 173960 98 1526
1528 0 672832 144202 173800 160 1527
1529 0 672160 143090 173800 60 1528
1530 0 671656 142826 173720 108 1529
1531 0 671064 142154 173640 160 1530
1532 0 669928 140954 173800 153 1531
1533 0 669016 140186 173640 197 1532
1534 0 668672 139618 173640 140 1533
1535 0 668248 139082 173720 178 1534
1536 0 667216 138490 173760 214 1535
1537 0 665576 137018 173640 200 1536
1538 0 663728 135958 173640 200 1537
1539 0 662080 135130 173480 198 1538
1540 0 661824 135094 173360 164 1539
1541 0 661676 135430 173200 178 1540
1542 0 661420 135930 173000 200 1541
1543 0 660504 136730 173080 160 1542
1544 0 660196 136966 173200 200 1543
1545 0 660084 136962 173280 200 1544
1546 0 659724 137178 173440 240 1545
1547 0 659696 137226 173680 185 1546
1548 0 659536 137290 173960 157 1547
1549 0 659472 137526 174160 202 1548
1550 0 659528 137630 174360 163 1549
1551 0 659620 137878 174560 120 1550
1552 0 659712 138222 174720 81 1551
1553 0 659648 138362 174880 96 1552
1554 0 659572 138582 175040 107 1553
1555 0 659464 139082 175160 86 1554
1556 0 659420 140230 175160 91 1555
1557 0 659564 141230 175160 86 1556
1558 0 659592 141918 175200 148 1557
1559 0 659594 141904 175280 148 1558
1560 0 659594 141904 175400 148 1559
1561 0 659550 141908 175480 148 1560
1562 0 659502 141952 175560 143 1561
1563 0 659454 142048 175640 143 1562
1564 0 659354 142152 175680 96 1563
1565 0 659704 142310 175120 143 1558
1566 0 659800 142498 175120 143 1565
1567 0 659828 142522 175200 143 1566
1568 0 659840 142694 175280 143 1567
1569 0 659896 142834 175400 143 1568
1570 0 659932 142982 175520 143 1569
1571 0 659960 143070 175640 -1 1570
1572 0 660116 143310 175720 -1 1571
1573 0 660184 143414 175840 -1 1572
1574 0 660380 143706 175960 -1 1573
1575 0 660488 143882 176080 -1 1574
1576 0 660776 144206 176200 -1 1575
1577 0 660984 144602 176280 -1 1576
1578 0 661064 144798 176400 -1 1577
1579 0 661284 144970 176520 -1 1578
1580 0 661404 145094 176480 -1 1579
1581 0 661500 145206 176480 -1 1580
1582 0 661616 145262 176440 -1 1581
1583 0 661760 145314 176360 -1 1582
1584 0 661960 145374 176280 -1 1583
1585 0 662004 145388 176240 -1 1584
1586 0 662048 145402 176200 -1 1585
1587 0 662552 145534 176160 -1 1586
1588 0 662888 145734 176080 -1 1587
1589 0 663176 145846 176120 -1 1588
1590 0 663476 145962 176240 -1 1589
1591 0 663584 145962 176320 -1 1590
1592 0 663960 146134 176480 -1 1591
1593 0 664424 146426 176480 -1 1592
1594 0 664604 146566 176400 -1 1593
1595 0 664700 146698 176320 -1 1594
1596 0 664792 146762 176240 -1 1595
1597 0 664904 146782 176120 -1 1596
1598 0 664888 146806 176000 -1 1597
1599 0 664868 146898 175880 -1 1598
1600 0 664832 147006 175720 -1 1599
1601 0 664904 147106 175560 -1 1600
1602 0 665040 147002 175400 -1 1601
1603 0 665228 147098 175280 -1 1602
1604 0 665344 147134 175160 -1 1603
1605 0 665468 147170 175040 -1 1604
1606 0 665512 147134 174920 -1 1605
1607 0 665528 147046 174800 -1 1606
1608 0 665544 146990 174680 -1 1607
1609 0 665584 146922 174560 -1 1608
1610 0 665604 146882 174440 -1 1609
1611 0 665708 146762 174320 -1 1610
1612 0 665780 146650 174200 -1 1611
1613 0 665760 146478 174040 -1 1612
1614 0 665740 146474 173920 -1 1613
1615 0 665748 146518 173800 -1 1614
1616 0 665968 146490 173680 -1 1615
1617 0 666064 146502 173640 -1 1616
1618 0 666168 146510 173560 -1 1617
1619 0 666296 146530 173440 -1 1618
1620 0 666424 146606 173360 -1 1619
1621 0 666520 146654 173240 -1 1620
1622 0 666788 146862 173200 -1 1621
1623 0 666892 146930 173120 -1 1622
1624 0 666916 146930 172960 -1 1623
1625 0 667060 146998 172800 -1 1624
1626 0 667184 147238 172640 -1 1625
1627 0 667024 147098 172440 -1 1626
1628 0 666692 147154 172280 -1 1627
1629 0 666608 147098 172160 -1 1628
1630 0 667480 147526 172640 -1 1626
1631 0 667768 147866 172560 -1 1630
1632 0 667900 147978 172480 -1 1631
1633 0 667936 147982 172440 -1 1632
1634 0 667948 148010 172400 -1 1633
1635 0 667992 148034 172360 -1 1634
1636 0 668068 148038 172320 -1 1635
1637 0 668096 148086 172280 -1 1636
1638 0 668152 148082 172240 -1 1637
1639 0 668240 148110 172200 -1 1638
1640 0 668264 148114 172160 -1 1639
1641 0 668304 148134 172120 -1 1640
1642 0 668376 148134 172080 -1 1641
1643 0 668388 148146 172040 -1 1642
1644 0 668448 148166 172000 -1 1643
1645 0 668484 148154 171960 -1 1644
1646 0 668556 148150 171920 -1 1645
1647 0 668564 148114 171880 -1 1646
1648 0 668612 148102 171840 -1 1647
1649 0 668652 148110 171800 -1 1648
1650 0 668736 148078 171720 -1 1649
1651 0 668796 148042 171680 -1 1650
1652 0 668880 148022 171640 -1 1651
1653 0 669068 147826 171600 -1 1652
1654 0 669316 147814 171560 -1 1653
1655 0 669556 147778 171520 -1 1654
1656 0 669712 147770 171440 -1 1655
1657 0 669828 147790 171360 -1 1656
1658 0 670004 147834 171280 -1 1657
1659 0 670152 147818 171200 -1 1658
1660 0 670220 147790 171160 -1 1659
1661 0 670340 147742 171080 -1 1660
1662 0 670556 147718 171000 -1 1661
1663 0 670820 147702 170920 -1 1662
1664 0 670972 147714 170880 -1 1663
1665 0 671316 147682 170800 -1 1664
1666 0 671508 147598 170720 -1 1665
1667 0 671576 147594 170640 277 1666
1668 0 671644 147578 170560 277 1667
1669 0 671804 147582 170600 268 1668
1670 0 672040 147566 170560 268 1669
1671 0 672192 147534 170560 268 1670
1672 0 672356 147554 170480 268 1671
1673 0 672348 147574 170440 268 1672
1674 0 672496 147550 170400 268 1673
1675 0 672596 147490 170400 268 1674
1676 0 672656 147486 170360 268 1675
1677 0 672704 147462 170320 268 1676
1678 0 672732 147454 170280 221 1677
1679 0 672768 147446 170240 221 1678
1680 0 672812 147422 170200 221 1679
1681 0 672796 147414 170160 221 1680
1682 0 672864 147374 170120 221 1681
1683 0 672888 147346 170080 45 1682
1684 0 672992 147282 170040 45 1683
1685 0 673208 147214 170040 45 1684
1686 0 673244 147210 170000 45 1685
1687 0 673392 147098 169920 45 1686
1688 0 673656 146782 169880 40 1687
1689 0 673800 146602 169840 40 1688
1690 0 674276 146438 169840 -1 1689
1691 0 674236 146362 169720 -1 1690
1692 0 674240 146346 169640 -1 1691
1693 0 674344 146126 169520 -1 1692
1694 0 674476 146114 169440 -1 1693
1695 0 674600 146110 169360 -1 1694
1696 0 674596 146130 169320 -1 1695
1697 0 674600 146170 169240 75 1696
1698 0 674584 146138 169200 75 1697
1699 0 674592 146190 169120 75 1698
1700 0 674592 146238 169040 75 1699
1701 0 674548 146334 168960 75 1700
1702 0 674468 146374 168880 75 1701
1703 0 674444 146438 168800 75 1702
1704 0 674468 146486 168720 75 1703
1705 0 674488 146534 168640 75 1704
1706 0 674528 146598 168600 75 1705
1707 0 674536 146670 168520 75 1706
1708 0 674580 146818 168440 75 1707
1709 0 674616 146914 168360 75 1708
1710 0 674552 146942 168320 107 1709
1711 0 674656 147066 168240 107 1710
1712 0 674604 147070 168160 107 1711
1713 0 674592 147086 168080 107 1712
1714 0 674568 147190 168000 75 1713
1715 0 674652 147262 167920 107 1714
1716 0 674744 147378 167840 -1 1715
1717 0 674804 147434 167760 -1 1716
1718 0 674728 147438 167640 -1 1717
1719 0 674816 147430 167560 -1 1718
1720 0 675160 147502 167560 -1 1719
1721 0 675684 147706 167560 -1 1720
1722 0 675868 147654 167600 -1 1721
1723 0 676016 147650 167600 -1 1722
1724 0 676076 147610 167600 -1 1723
1725 0 676136 147618 167640 -1 1724
1726 0 676616 147638 167720 -1 1725
1727 0 676636 147622 167760 -1 1726
1728 0 676948 147654 167840 -1 1727
1729 0 677080 147582 167920 -1 1728
1730 0 677128 147570 167960 -1 1729
1731 0 677168 147562 168000 -1 1730
1732 0 677304 147570 168080 -1 1731
1733 0 677484 147614 168120 -1 1732
1734 0 677704 147666 168120 -1 1733
1735 0 677876 147658 168160 -1 1734
1736 0 678180 147722 168240 -1 1735
1737 0 678500 147738 168280 -1 1736
1738 0 678588 147730 168320 -1 1737
1739 0 678884 147742 168360 -1 1738
1740 0 679084 147758 168400 -1 1739
1741 0 679184 147738 168440 -1 1740
1742 0 679284 147754 168480 -1 1741
1743 0 679380 147738 168520 -1 1742
1744 0 679512 147686 168560 -1 1743
1745 0 679548 147642 168600 -1 1744
1746 0 679696 147610 168640 -1 1745
1747 0 679956 147454 168720 -1 1746
1748 0 680240 147326 168800 -1 1747
1749 0 680472 147270 168840 -1 1748
1750 0 680592 147250 168880 -1 1749
1751 0 680784 147322 168840 -1 1750
1752 0 680816 147306 168800 -1 1751
1753 0 680908 147278 168760 -1 1752
1754 0 681092 147322 168720 -1 1753
1755 0 681292 147354 168720 -1 1754
1756 0 681696 147566 168680 -1 1755
1757 0 681820 147666 168640 -1 1756
1758 0 681780 147626 168600 -1 1757
1759 0 681768 147662 168520 -1 1758
1760 0 681808 147734 168440 -1 1759
1761 0 675776 146912 168720 120 1709
1762 0 676032 146880 168640 98 1761
1763 0 676288 146784 168600 64 1762
1764 0 676544 146784 168600 64 1763
1765 0 676800 146656 168600 98 1764
1766 0 677056 146560 168600 75 1765
1767 0 677280 146368 168600 60 1766
1768 0 677472 146176 168600 134 1767
1769 0 677728 146048 168600 107 1768
1770 0 677984 146016 168560 71 1769
1771 0 678240 145888 168520 60 1770
1772 0 678432 145728 168480 32 1771
1773 0 678560 145504 168480 45 1772
1774 0 678720 145344 168600 40 1773
1775 0 678912 145152 168680 40 1774
1776 0 679104 144992 168760 75 1775
1777 0 679328 144928 168880 80 1776
1778 0 679584 144864 168960 51 1777
1779 0 679840 144864 169000 80 1778
1780 0 680096 144864 169000 86 1779
1781 0 680352 144928 169000 45 1780
1782 0 680608 144928 169000 64 1781
1783 0 680800 144768 169040 60 1782
1784 0 681056 144736 169080 60 1783
1785 0 681312 144608 169120 80 1784
1786 0 681568 144480 169160 81 1785
1787 0 681760 144416 169160 80 1786
1788 0 681920 144256 169160 91 1787
1789 0 682080 144096 169200 120 1788
1790 0 682112 143840 169200 128 1789
1791 0 682272 143616 169200 178 1790
1792 0 682528 143552 169240 186 1791
1793 0 682784 143488 169160 108 1792
1794 0 683040 143456 169080 115 1793
1795 0 683296 143456 169080 224 1794
1796 0 683552 143488 169120 293 1795
1797 0 683808 143456 169200 217 1796
1798 0 684064 143488 169240 150 1797
1799 0 684320 143424 169240 124 1798
1800 0 684512 143392 169400 71 1799
1801 0 684544 143488 169640 45 1800
1802 0 684544 143520 169680 51 1801
1803 0 682240 144288 169320 150 1789
1804 0 682464 144416 169320 128 1803
1805 0 682656 144544 169160 32 1804
1806 0 682688 144544 168960 32 1805
1807 0 681952 144256 168880 60 1788
1808 0 682144 144288 168720 40 1807
1809 0 682400 144192 168720 32 1808
1810 0 682560 144000 168640 40 1809
1811 0 682880 144192 168520 32 1810
1812 0 683040 144128 168560 32 1811
1813 0 681952 144608 169160 120 1787
1814 0 682048 144864 169160 40 1813
1815 0 682112 145120 169200 32 1814
1816 0 682208 145216 169240 45 1815
1817 0 671648 146912 169720 273 1668
1818 0 671584 146912 169720 245 1817
1819 0 671328 146912 169680 128 1818
1820 0 671072 146880 169680 80 1819
1821 0 670816 146816 169720 86 1820
1822 0 670592 146688 169760 139 1821
1823 0 670336 146560 169800 115 1822
1824 0 670112 146400 169760 150 1823
1825 0 669856 146304 169760 108 1824
1826 0 669600 146240 169720 75 1825
1827 0 669376 146112 169760 32 1826
1828 0 669056 146080 169640 120 1827
1829 0 668832 146048 169760 120 1828
1830 0 668576 146080 169760 96 1829
1831 0 668320 146144 169880 107 1830
1832 0 668160 146176 170080 102 1831
1833 0 667904 146176 170200 122 1832
1834 0 667680 146080 170120 115 1833
1835 0 667424 145952 170120 101 1834
1836 0 667168 145856 170160 81 1835
1837 0 666944 145824 170280 104 1836
1838 0 666720 145696 170360 91 1837
1839 0 666464 145664 170440 81 1838
1840 0 666272 145536 170600 81 1839
1841 0 666048 145344 170600 32 1840
1842 0 665824 145216 170640 98 1841
1843 0 665600 145120 170720 96 1842
1844 0 665376 145024 170800 122 1843
1845 0 665216 144800 170920 122 1844
1846 0 665216 144544 171000 91 1845
1847 0 665088 144320 170960 124 1846
1848 0 664832 144320 170920 81 1847
1849 0 664608 144192 170880 60 1848
1850 0 664416 144032 170840 45 1849
1851 0 664192 143872 170760 96 1850
1852 0 664000 143680 170680 91 1851
1853 0 663776 143552 170680 80 1852
1854 0 663520 143456 170680 90 1853
1855 0 663264 143392 170640 91 1854
1856 0 663040 143264 170640 80 1855
1857 0 662784 143264 170720 98 1856
1858 0 662560 143264 170840 75 1857
1859 0 662304 143296 170840 86 1858
1860 0 662048 143360 170880 86 1859
1861 0 661824 143456 171000 81 1860
1862 0 661632 143488 171160 96 1861
1863 0 671808 146752 169840 200 1817
1864 0 662644 145426 176240 -1 1587
1865 0 662776 145406 176320 -1 1864
1866 0 662828 145438 176400 -1 1865
1867 0 662932 145498 176440 -1 1866
1868 0 658376 137122 173960 192 1548
1869 0 658548 137102 174240 51 1868
1870 0 658672 136948 174360 51 1869
1871 0 658688 136954 174400 51 1870
1872 0 658702 136960 174440 51 1871
1873 0 658730 136950 174480 51 1872
1874 0 658814 136894 174520 51 1873
1875 0 658918 136856 174560 40 1874
1876 0 658970 136824 174600 40 1875
1877 0 659054 136654 174640 71 1876
1878 0 659168 136186 174600 51 1877
1879 0 659124 135958 174560 64 1878
1880 0 659084 135812 174520 51 1879
1881 0 659020 135686 174480 45 1880
1882 0 658788 135526 174440 45 1881
1883 0 658688 135470 174400 45 1882
1884 0 658592 135362 174360 45 1883
1885 0 658556 135434 174320 45 1884
1886 0 658308 135742 174320 45 1885
1887 0 658192 135050 174320 -1 1885
1888 0 658168 134926 174200 -1 1887
1889 0 658002 134582 173920 -1 1888
1890 0 657648 134034 173840 -1 1889
1891 0 657592 134022 173800 -1 1890
1892 0 657498 133928 173640 -1 1891
1893 0 657456 133892 173560 -1 1892
1894 0 657414 133888 173520 -1 1893
1895 0 657370 133848 173480 -1 1894
1896 0 657334 133818 173440 -1 1895
1897 0 657266 133766 173400 -1 1896
1898 0 657184 133734 173360 -1 1897
1899 0 657066 133646 173280 -1 1898
1900 0 656792 133648 173280 -1 1899
1901 0 656722 133660 173320 -1 1900
1902 0 656714 133686 173360 -1 1901
1903 0 656726 133706 173400 -1 1902
1904 0 656730 133726 173440 -1 1903
1905 0 656734 133754 173480 -1 1904
1906 0 656712 133790 173520 -1 1905
1907 0 656676 133764 173600 -1 1906
1908 0 656646 133752 173680 -1 1907
1909 0 656632 133758 173720 -1 1908
1910 0 656556 133768 173760 -1 1909
1911 0 656480 133804 173800 -1 1910
1912 0 656462 133812 173840 -1 1911
1913 0 656430 133794 173880 -1 1912
1914 0 656428 133804 173920 -1 1913
1915 0 656420 133848 173960 -1 1914
1916 0 656408 133858 174000 -1 1915
1917 0 656246 133834 174040 -1 1916
1918 0 656214 133822 174080 -1 1917
1919 0 656188 133834 174160 -1 1918
1920 0 656090 133856 174160 -1 1919
1921 0 656058 133896 174160 -1 1920
1922 0 656038 133928 174200 -1 1921
1923 0 655938 134022 174200 -1 1922
1924 0 655900 134056 174160 -1 1923
1925 0 655790 134214 174040 -1 1924
1926 0 655644 134342 174080 -1 1925
1927 0 655588 134362 174160 -1 1926
1928 0 655544 134352 174200 -1 1927
1929 0 655500 134358 174240 -1 1928
1930 0 655438 134374 174280 -1 1929
1931 0 655394 134386 174320 -1 1930
1932 0 655354 134398 174360 -1 1931
1933 0 655300 134450 174400 -1 1932
1934 0 655244 134478 174440 -1 1933
1935 0 655110 134500 174480 -1 1934
1936 0 655008 134550 174520 -1 1935
1937 0 654980 134588 174560 -1 1936
1938 0 654928 134574 174600 -1 1937
1939 0 654904 134604 174640 -1 1938
1940 0 654874 134636 174680 -1 1939
1941 0 654530 134464 174680 -1 1940
1942 0 654582 134516 174640 -1 1941
1943 0 654578 134460 174600 -1 1942
1944 0 654578 134392 174560 -1 1943
1945 0 654454 134396 174520 -1 1944
1946 0 654262 134336 174480 -1 1945
1947 0 654190 134316 174440 -1 1946
1948 0 654106 134300 174400 -1 1947
1949 0 654042 134292 174360 -1 1948
1950 0 653942 134276 174320 -1 1949
1951 0 653878 134292 174280 -1 1950
1952 0 653714 134328 174280 -1 1951
1953 0 653550 134392 174280 -1 1952
1954 0 653278 134414 174320 -1 1953
1955 0 652970 134378 174320 -1 1954
1956 0 652966 134366 174280 -1 1955
1957 0 652940 134350 174240 -1 1956
1958 0 652922 134336 174200 -1 1957
1959 0 652926 134312 174160 -1 1958
1960 0 652878 134274 174080 -1 1959
1961 0 652822 134306 174040 -1 1960
1962 0 652816 134322 174000 -1 1961
1963 0 652900 134348 173960 -1 1962
1964 0 652970 134370 173920 -1 1963
1965 0 653000 134392 173880 -1 1964
1966 0 653080 134512 173840 -1 1965
1967 0 653162 134602 173800 -1 1966
1968 0 653234 134650 173760 -1 1967
1969 0 653256 134710 173720 -1 1968
1970 0 653266 134732 173680 135 1969
1971 0 653266 134734 173640 135 1970
1972 0 653280 134744 173600 135 1971
1973 0 653266 134766 173560 135 1972
1974 0 653258 134814 173520 135 1973
1975 0 653224 134832 173480 135 1974
1976 0 653200 134878 173440 135 1975
1977 0 653190 134936 173400 135 1976
1978 0 653194 135020 173400 135 1977
1979 0 653124 135112 173400 135 1978
1980 0 653064 135196 173360 -1 1979
1981 0 652966 135350 173360 -1 1980
1982 0 652932 135334 173320 -1 1981
1983 0 652938 135350 173400 -1 1982
1984 0 652946 135344 173440 -1 1983
1985 0 652850 135418 173480 -1 1984
1986 0 652848 135428 173520 -1 1985
1987 0 652882 135430 173560 -1 1986
1988 0 652954 135482 173600 -1 1987
1989 0 653008 135534 173640 -1 1988
1990 0 653048 135574 173680 -1 1989
1991 0 653082 135632 173720 -1 1990
1992 0 653124 135662 173760 -1 1991
1993 0 653140 135704 173800 -1 1992
1994 0 653174 135720 173840 -1 1993
1995 0 653192 135740 173880 -1 1994
1996 0 653216 135754 173920 -1 1995
1997 0 653236 135764 173960 -1 1996
1998 0 653270 135766 174000 -1 1997
1999 0 653284 135766 174040 -1 1998
2000 0 652786 134286 174360 -1 1955
2001 0 654486 134520 174720 -1 1941
2002 0 654500 134526 174760 -1 2001
2003 0 654506 134558 174800 -1 2002
2004 0 654508 134580 174840 -1 2003
2005 0 654530 134598 174880 -1 2004
2006 0 654522 134594 174920 -1 2005
2007 0 654540 134578 174960 -1 2006
2008 0 654560 134568 175000 -1 2007
2009 0 654560 134568 175040 -1 2008
2010 0 654560 134594 175080 -1 2009
2011 0 654526 134570 175120 -1 2010
2012 0 654512 134568 175160 -1 2011
2013 0 654486 134568 175200 -1 2012
2014 0 654462 134566 175240 -1 2013
2015 0 654368 134538 175280 -1 2014
2016 0 654874 134676 174720 -1 1940
2017 0 654886 134696 174760 -1 2016
2018 0 654898 134720 174800 -1 2017
2019 0 654894 134736 174840 -1 2018
2020 0 654914 134776 174880 -1 2019
2021 0 657028 133624 173240 -1 1899
2022 0 656988 133554 173160 -1 2021
2023 0 656894 133462 173040 -1 2022
2024 0 656798 133408 173000 -1 2023
2025 0 656764 133410 172960 -1 2024
2026 0 656722 133382 172920 -1 2025
2027 0 656780 133414 172880 -1 2026
2028 0 656764 133366 172840 -1 2027
2029 0 656714 133376 172800 -1 2028
2030 0 656650 133340 172760 -1 2029
2031 0 656528 133328 172720 -1 2030
2032 0 656472 133336 172680 -1 2031
2033 0 656418 133322 172640 -1 2032
2034 0 656392 133292 172600 -1 2033
2035 0 656316 133208 172560 -1 2034
2036 0 656256 133166 172520 -1 2035
2037 0 656180 133094 172480 -1 2036
2038 0 655948 132972 172440 -1 2037
2039 0 655766 132920 172400 -1 2038
2040 0 655636 132868 172360 -1 2039
2041 0 655574 132794 172320 -1 2040
2042 0 655406 132802 172240 -1 2041
2043 0 655378 132786 172200 -1 2042
2044 0 655336 132758 172160 -1 2043
2045 0 659106 136696 174720 71 1877
2046 0 659154 136710 174840 71 2045
2047 0 659194 136736 174920 71 2046
2048 0 659308 136776 175000 71 2047
2049 0 659380 136786 175080 71 2048
2050 0 659398 136780 175160 71 2049
2051 0 659424 136772 175200 71 2050
2052 0 659446 136810 175240 71 2051
2053 0 659462 136826 175280 71 2052
2054 0 659502 136864 175320 71 2053
2055 0 659554 136876 175360 71 2054
2056 0 659572 136906 175400 71 2055
2057 0 659612 136950 175440 -1 2056
2058 0 659624 136936 175480 -1 2057
2059 0 659620 136952 175520 -1 2058
2060 0 657776 137130 173880 154 1868
2061 0 657048 136814 173720 160 2060
2062 0 656932 136770 173640 120 2061
2063 0 656896 136730 173600 120 2062
2064 0 656740 136606 173520 137 2063
2065 0 656620 136602 173440 135 2064
2066 0 656336 136490 173360 124 2065
2067 0 656140 136422 173280 148 2066
2068 0 655996 136446 173160 148 2067
2069 0 655556 136146 173120 81 2068
2070 0 655388 136318 172760 212 2069
2071 0 655292 136258 172600 237 2070
2072 0 655332 136482 172440 212 2071
2073 0 655336 136634 172240 209 2072
2074 0 655392 136882 172240 80 2073
2075 0 655232 136990 172240 80 2074
2076 0 655240 136986 172200 80 2075
2077 0 655168 137018 172160 71 2076
2078 0 655136 137082 172120 71 2077
2079 0 655100 137074 172080 71 2078
2080 0 655040 137122 172040 71 2079
2081 0 654988 137118 172000 90 2080
2082 0 654956 137154 171960 90 2081
2083 0 654956 137146 171920 90 2082
2084 0 654928 137190 171880 90 2083
2085 0 654864 137178 171840 90 2084
2086 0 654824 137198 171800 96 2085
2087 0 654756 137186 171760 96 2086
2088 0 654712 137182 171720 96 2087
2089 0 654644 137182 171680 96 2088
2090 0 654528 137206 171640 86 2089
2091 0 654420 137254 171600 86 2090
2092 0 654200 137294 171560 64 2091
2093 0 653922 137360 171480 96 2092
2094 0 653642 137372 171360 148 2093
2095 0 653490 137396 171280 148 2094
2096 0 653138 137384 171200 101 2095
2097 0 652398 137396 171160 91 2096
2098 0 651766 137320 171120 122 2097
2099 0 651512 137258 171040 104 2098
2100 0 651308 137146 171000 98 2099
2101 0 651224 137102 170960 98 2100
2102 0 651140 137038 170880 81 2101
2103 0 650980 136930 170800 81 2102
2104 0 650804 136894 170720 98 2103
2105 0 650708 136794 170640 98 2104
2106 0 650440 136634 170560 107 2105
2107 0 650072 136426 170480 172 2106
2108 0 649640 136194 170440 178 2107
2109 0 649542 136140 170560 202 2108
2110 0 649538 136088 170640 202 2109
2111 0 649422 136088 170720 202 2110
2112 0 649322 136088 170800 153 2111
2113 0 649290 136112 170880 153 2112
2114 0 649258 136100 170960 153 2113
2115 0 649374 136012 170360 153 2108
2116 0 649070 135920 170280 120 2115
2117 0 648842 135804 170200 120 2116
2118 0 648740 135734 170120 90 2117
2119 0 648620 135606 170040 90 2118
2120 0 648504 135562 169960 81 2119
2121 0 648420 135510 169880 81 2120
2122 0 648332 135414 169800 81 2121
2123 0 648060 135322 169840 60 2122
2124 0 648532 135438 169760 81 2122
2125 0 648604 135374 169680 60 2124
2126 0 648796 135350 169640 60 2125
2127 0 649020 135402 169640 71 2126
2128 0 649100 135422 169680 71 2127
2129 0 649240 135402 169720 71 2128
2130 0 649300 135378 169760 71 2129
2131 0 649364 135390 169840 71 2130
2132 0 649540 135422 169880 71 2131
2133 0 649592 135426 169960 153 2132
2134 0 649708 135458 170040 202 2133
2135 0 649760 135530 170080 202 2134
2136 0 649862 135616 170120 178 2135
2137 0 649954 135664 170200 178 2136
2138 0 650062 135724 170280 178 2137
2139 0 650210 135820 170320 172 2138
2140 0 650266 135856 170360 172 2139
2141 0 650306 135856 170440 172 2140
2142 0 650294 135824 170520 172 2141
2143 0 650306 135772 170640 172 2142
2144 0 650362 135732 170720 172 2143
2145 0 650386 135712 170760 172 2144
2146 0 650414 135708 170800 172 2145
2147 0 650586 135784 170800 139 2146
2148 0 650666 135804 170840 139 2147
2149 0 650758 135816 170880 139 2148
2150 0 650986 135876 170920 98 2149
2151 0 651150 135936 170960 -1 2150
2152 0 651206 135964 171000 -1 2151
2153 0 651330 135968 171040 -1 2152
2154 0 651430 135960 171080 -1 2153
2155 0 651554 135964 171120 -1 2154
2156 0 651722 136176 171120 -1 2155
2157 0 651774 136216 171040 -1 2156
2158 0 652010 136228 171040 -1 2157
2159 0 652126 136272 171120 -1 2158
2160 0 652162 136320 171200 -1 2159
2161 0 652130 136416 171280 124 2160
2162 0 652206 136576 171320 102 2161
2163 0 652288 136654 171360 102 2162
2164 0 652312 136690 171400 102 2163
2165 0 652392 136742 171440 102 2164
2166 0 652404 136814 171520 86 2165
2167 0 652368 136890 171600 86 2166
2168 0 652380 136966 171680 86 2167
2169 0 652416 137046 171720 60 2168
2170 0 652384 137182 171760 60 2169
2171 0 652488 137278 171800 60 2170
2172 0 652500 137330 171840 60 2171
2173 0 652544 137446 171920 40 2172
2174 0 652540 137554 172000 40 2173
2175 0 652584 137606 172080 40 2174
2176 0 652632 137666 172160 40 2175
2177 0 652652 137742 172200 40 2176
2178 0 652724 137830 172240 40 2177
2179 0 652732 137870 172280 40 2178
2180 0 652786 137992 172320 40 2179
2181 0 652866 138004 172400 40 2180
2182 0 653110 138068 172400 -1 2181
2183 0 653194 138028 172480 -1 2182
2184 0 654368 138176 171000 91 2093
2185 0 654432 138432 170960 120 2184
2186 0 654624 138624 170960 107 2185
2187 0 654816 138816 171000 81 2186
2188 0 654976 139008 171040 102 2187
2189 0 655136 139200 171120 120 2188
2190 0 655328 139424 171080 107 2189
2191 0 655552 139584 171000 75 2190
2192 0 655776 139744 170920 51 2191
2193 0 655936 139968 170920 124 2192
2194 0 656000 140224 170880 75 2193
2195 0 656064 140480 170880 86 2194
2196 0 656256 140704 170880 90 2195
2197 0 656448 140864 170920 81 2196
2198 0 656576 141088 170920 51 2197
2199 0 656736 141280 171000 75 2198
2200 0 656896 141504 171040 98 2199
2201 0 657088 141696 171080 91 2200
2202 0 657280 141856 171200 64 2201
2203 0 657504 141952 171320 32 2202
2204 0 657760 142016 171360 64 2203
2205 0 658016 142112 171320 90 2204
2206 0 658144 142304 171200 96 2205
2207 0 658208 142560 171280 104 2206
2208 0 658432 142656 171360 75 2207
2209 0 658656 142720 171240 80 2208
2210 0 658880 142848 171160 71 2209
2211 0 659104 143008 171120 71 2210
2212 0 659328 143168 171120 71 2211
2213 0 659488 143328 171240 90 2212
2214 0 659680 143488 171280 45 2213
2215 0 659904 143680 171280 71 2214
2216 0 660160 143744 171280 102 2215
2217 0 660416 143840 171280 75 2216
2218 0 660672 143840 171320 96 2217
2219 0 660928 143776 171360 96 2218
2220 0 661184 143648 171360 108 2219
2221 0 661408 143584 171240 101 2220
2222 0 655080 135838 173080 150 2069
2223 0 654636 135522 173000 186 2222
2224 0 654120 134978 172840 75 2223
2225 0 653392 134362 172760 135 2224
2226 0 653100 134206 172680 98 2225
2227 0 653004 134222 172600 101 2226
2228 0 652388 134226 172440 51 2227
2229 0 652220 134190 172440 80 2228
2230 0 651952 133926 172440 115 2229
2231 0 651540 133794 172560 86 2230
2232 0 651212 133702 172680 128 2231
2233 0 650948 133542 172800 136 2232
2234 0 650700 133314 172880 136 2233
2235 0 650464 133010 172960 166 2234
2236 0 650392 132734 173040 183 2235
2237 0 650308 132582 173120 150 2236
2238 0 650036 132322 173200 139 2237
2239 0 649856 132162 173280 139 2238
2240 0 649364 131522 173320 153 2239
2241 0 649224 131170 173320 124 2240
2242 0 649140 131026 173240 104 2241
2243 0 648940 130778 173160 102 2242
2244 0 648628 130714 173080 107 2243
2245 0 648364 130674 173000 124 2244
2246 0 648092 130470 172880 153 2245
2247 0 648064 130514 172800 153 2246
2248 0 647816 130410 172640 120 2247
2249 0 647656 130350 172520 120 2248
2250 0 647372 130294 172400 176 2249
2251 0 647176 130306 172280 250 2250
2252 0 647044 130338 172120 266 2251
2253 0 646788 130358 171920 228 2252
2254 0 646712 130250 171720 228 2253
2255 0 646664 130170 171600 178 2254
2256 0 646380 130138 171440 153 2255
2257 0 646040 130022 171240 253 2256
2258 0 645908 129902 171080 217 2257
2259 0 645804 129830 170920 217 2258
2260 0 645636 129822 170760 164 2259
2261 0 645412 129762 170600 175 2260
2262 0 645196 129666 170440 156 2261
2263 0 644944 129546 170280 154 2262
2264 0 644700 129390 170120 175 2263
2265 0 644436 129110 169960 178 2264
2266 0 644008 128886 169800 166 2265
2267 0 643668 128678 169640 153 2266
2268 0 643312 128534 169440 124 2267
2269 0 643096 128546 169280 156 2268
2270 0 642864 128586 169160 175 2269
2271 0 642672 128438 169000 153 2270
2272 0 642244 128090 168840 140 2271
2273 0 641948 127802 168680 122 2272
2274 0 641680 127626 168560 98 2273
2275 0 641516 127534 168440 96 2274
2276 0 641300 127418 168320 81 2275
2277 0 640908 127326 168160 81 2276
2278 0 640436 127066 168080 75 2277
2279 0 639692 126686 168080 91 2278
2280 0 638484 126294 168080 108 2279
2281 0 638164 126510 167840 181 2280
2282 0 637688 126534 167600 104 2281
2283 0 637320 126630 167600 124 2282
2284 0 637168 126674 167520 120 2283
2285 0 636936 126754 167400 86 2284
2286 0 636396 126890 167280 80 2285
2287 0 636044 126922 167160 91 2286
2288 0 635676 126962 167040 98 2287
2289 0 635324 127054 166960 107 2288
2290 0 635148 127138 166880 81 2289
2291 0 634952 127174 166800 60 2290
2292 0 634716 127174 166720 60 2291
2293 0 634628 127298 166680 60 2292
2294 0 634560 127366 166640 60 2293
2295 0 634460 127306 166600 102 2294
2296 0 634460 127294 166560 102 2295
2297 0 634356 127270 166520 102 2296
2298 0 634076 127394 166440 86 2297
2299 0 633668 127526 166360 120 2298
2300 0 633236 127674 166280 124 2299
2301 0 632676 127830 166160 120 2300
2302 0 632336 127870 166040 124 2301
2303 0 632164 127934 165960 120 2302
2304 0 631744 128066 165800 202 2303
2305 0 631380 128298 165640 178 2304
2306 0 631056 128338 165480 239 2305
2307 0 631048 128434 165280 239 2306
2308 0 630908 128326 165080 228 2307
2309 0 631344 129050 165080 60 2308
2310 0 631172 129278 164920 71 2309
2311 0 631108 129374 164800 64 2310
2312 0 631036 129462 164680 64 2311
2313 0 630940 129606 164560 81 2312
2314 0 630934 129724 164400 98 2313
2315 0 630890 129844 164240 107 2314
2316 0 630850 129952 164120 107 2315
2317 0 630764 130070 164000 80 2316
2318 0 630716 130226 163880 81 2317
2319 0 630680 130354 163720 81 2318
2320 0 630576 130462 163600 81 2319
2321 0 630476 130582 163480 71 2320
2322 0 630324 130754 163320 120 2321
2323 0 630116 130950 163160 107 2322
2324 0 629952 131026 163040 124 2323
2325 0 629736 131046 162880 86 2324
2326 0 629500 131054 162760 91 2325
2327 0 629316 131102 162640 102 2326
2328 0 629168 131126 162520 102 2327
2329 0 628820 131154 162400 91 2328
2330 0 628640 131246 162320 91 2329
2331 0 628576 131398 162200 135 2330
2332 0 628448 131486 162120 86 2331
2333 0 628266 131588 162040 86 2332
2334 0 628050 131640 161920 98 2333
2335 0 627950 131660 161800 98 2334
2336 0 627762 131672 161680 51 2335
2337 0 627546 131704 161600 120 2336
2338 0 627406 131736 161480 120 2337
2339 0 627194 131768 161360 107 2338
2340 0 626986 131792 161240 102 2339
2341 0 626762 131840 161160 86 2340
2342 0 626534 131920 161080 91 2341
2343 0 625942 132008 161000 154 2342
2344 0 625648 132034 160920 189 2343
2345 0 625384 132050 160800 134 2344
2346 0 625140 132042 160680 128 2345
2347 0 624924 132058 160560 139 2346
2348 0 624780 132050 160440 124 2347
2349 0 624696 132054 160320 134 2348
2350 0 624612 132082 160200 134 2349
2351 0 624468 132114 160080 128 2350
2352 0 624412 132202 159920 128 2351
2353 0 624420 132246 159760 98 2352
2354 0 624320 132266 159600 98 2353
2355 0 624204 132290 159480 104 2354
2356 0 624196 132346 159320 102 2355
2357 0 624208 132362 159200 102 2356
2358 0 624168 132350 159040 98 2357
2359 0 624162 132364 158880 98 2358
2360 0 624126 132360 158720 101 2359
2361 0 624134 132420 158560 101 2360
2362 0 624066 132484 158400 124 2361
2363 0 623946 132520 158240 102 2362
2364 0 623850 132560 158120 102 2363
2365 0 623806 132652 157960 128 2364
2366 0 623722 132868 157840 98 2365
2367 0 623634 133028 157760 71 2366
2368 0 623474 133224 157720 150 2367
2369 0 623390 133276 157680 150 2368
2370 0 623252 133298 157600 98 2369
2371 0 623024 133414 157520 86 2370
2372 0 622736 133666 157480 101 2371
2373 0 622160 134066 157440 120 2372
2374 0 621862 134272 157320 108 2373
2375 0 621514 134496 157240 150 2374
2376 0 620894 134756 157320 64 2375
2377 0 620542 134816 157360 71 2376
2378 0 620406 134924 157520 90 2377
2379 0 620346 134916 157640 90 2378
2380 0 620286 134986 157720 90 2379
2381 0 620194 135066 157800 51 2380
2382 0 620038 135190 157880 71 2381
2383 0 619922 135270 157960 71 2382
2384 0 619810 135398 158080 51 2383
2385 0 619702 135582 158120 60 2384
2386 0 619646 135654 158160 60 2385
2387 0 619550 135758 158240 86 2386
2388 0 619518 135862 158320 86 2387
2389 0 619378 136094 158440 81 2388
2390 0 619294 136344 158520 80 2389
2391 0 619286 136480 158640 98 2390
2392 0 619230 136624 158720 75 2391
2393 0 619154 136816 158800 51 2392
2394 0 619114 136936 158880 51 2393
2395 0 619070 137108 159000 81 2394
2396 0 619042 137176 159120 81 2395
2397 0 618978 137232 159200 60 2396
2398 0 618922 137300 159280 60 2397
2399 0 618842 137362 159400 51 2398
2400 0 618778 137418 159480 51 2399
2401 0 618758 137526 159600 81 2400
2402 0 618722 137570 159680 81 2401
2403 0 618714 137390 159760 81 2402
2404 0 618670 137758 159760 71 2402
2405 0 618622 137830 159840 71 2404
2406 0 618526 137970 159920 32 2405
2407 0 618454 138050 160000 32 2406
2408 0 618354 138082 160120 32 2407
2409 0 618250 138134 160240 32 2408
2410 0 618254 138174 160360 81 2409
2411 0 618178 138178 160480 81 2410
2412 0 618046 138170 160600 81 2411
2413 0 617862 138166 160720 45 2412
2414 0 617710 138166 160840 32 2413
2415 0 617442 138146 160920 32 2414
2416 0 617162 138098 161000 32 2415
2417 0 616798 137886 161040 32 2416
2418 0 616506 137790 161080 -1 2417
2419 0 616030 137842 161040 -1 2418
2420 0 615682 137806 161000 -1 2419
2421 0 615358 137728 160920 -1 2420
2422 0 615046 137712 160840 -1 2421
2423 0 614918 137744 160760 -1 2422
2424 0 614866 137722 160600 -1 2423
2425 0 614742 137646 160440 -1 2424
2426 0 614674 137598 160320 -1 2425
2427 0 614594 137558 160240 -1 2426
2428 0 614570 137538 160120 -1 2427
2429 0 614522 137466 160040 -1 2428
2430 0 614354 137342 160000 -1 2429
2431 0 614294 137298 159960 -1 2430
2432 0 614038 137182 159920 -1 2431
2433 0 613546 137078 159880 -1 2432
2434 0 613190 137050 159800 -1 2433
2435 0 612826 137016 159720 -1 2434
2436 0 612746 136924 159640 -1 2435
2437 0 612650 136924 159600 -1 2436
2438 0 612542 136900 159560 -1 2437
2439 0 612418 136876 159520 -1 2438
2440 0 612362 136848 159480 -1 2439
2441 0 612270 136796 159440 -1 2440
2442 0 612194 136762 159320 -1 2441
2443 0 612010 136682 159200 -1 2442
2444 0 611858 136622 159120 -1 2443
2445 0 611694 136562 159040 -1 2444
2446 0 611446 136450 158960 -1 2445
2447 0 611278 136322 158880 -1 2446
2448 0 611158 136242 158800 -1 2447
2449 0 610994 135646 158800 -1 2448
2450 0 611174 136278 158720 -1 2448
2451 0 611202 136358 158600 -1 2450
2452 0 611074 136358 158480 -1 2451
2453 0 610974 136378 158360 -1 2452
2454 0 610886 136366 158280 -1 2453
2455 0 610878 136338 158160 -1 2454
2456 0 610846 136318 158040 -1 2455
2457 0 610806 136302 157920 -1 2456
2458 0 610710 136294 157800 -1 2457
2459 0 610614 136256 157680 -1 2458
2460 0 610490 136252 157600 -1 2459
2461 0 610350 136272 157520 -1 2460
2462 0 610178 136232 157440 -1 2461
2463 0 609950 136184 157400 -1 2462
2464 0 609782 136096 157360 -1 2463
2465 0 609694 136048 157320 -1 2464
2466 0 609650 136000 157280 -1 2465
2467 0 609526 135940 157200 -1 2466
2468 0 609494 135932 157120 -1 2467
2469 0 609454 135904 157000 -1 2468
2470 0 609374 135904 156880 -1 2469
2471 0 609302 135862 156760 -1 2470
2472 0 609230 135830 156600 -1 2471
2473 0 609158 135798 156440 -1 2472
2474 0 609050 135778 156320 -1 2473
2475 0 608942 135822 156160 -1 2474
2476 0 608834 135974 156000 -1 2475
2477 0 608758 136040 155880 -1 2476
2478 0 608718 136088 155760 -1 2477
2479 0 608558 136204 155640 -1 2478
2480 0 608318 136340 155560 -1 2479
2481 0 608170 136392 155480 -1 2480
2482 0 607670 136496 155400 -1 2481
2483 0 607170 136576 155360 -1 2482
2484 0 606886 136740 155320 -1 2483
2485 0 606154 136814 155240 -1 2484
2486 0 606074 136802 155200 -1 2485
2487 0 605910 136790 155120 -1 2486
2488 0 605730 136768 155000 -1 2487
2489 0 605530 136668 154880 -1 2488
2490 0 605122 136588 154840 -1 2489
2491 0 604518 136300 154800 -1 2490
2492 0 603974 136276 154840 -1 2491
2493 0 603926 136330 154720 -1 2492
2494 0 603878 136306 154600 -1 2493
2495 0 603850 136298 154520 -1 2494
2496 0 603622 136312 154880 -1 2492
2497 0 603238 136264 154920 -1 2496
2498 0 602714 136298 154920 -1 2497
2499 0 602442 136266 154960 -1 2498
2500 0 602122 136370 155000 -1 2499
2501 0 601242 136426 155040 -1 2500
2502 0 601030 136494 155080 -1 2501
2503 0 600730 136470 155120 -1 2502
2504 0 600202 136538 155120 -1 2503
2505 0 600106 136526 155080 -1 2504
2506 0 599802 136544 155040 -1 2505
2507 0 599634 136532 154960 -1 2506
2508 0 599514 136508 154920 -1 2507
2509 0 599382 136572 154840 -1 2508
2510 0 599354 136584 154640 -1 2509
2511 0 599266 136600 154520 -1 2510
2512 0 599094 136660 154400 -1 2511
2513 0 598710 136668 154280 -1 2512
2514 0 598454 136640 154200 -1 2513
2515 0 598214 136560 154160 -1 2514
2516 0 597918 136466 154120 -1 2515
2517 0 597558 136390 154080 -1 2516
2518 0 597058 136378 154040 -1 2517
2519 0 596766 136446 154000 -1 2518
2520 0 596666 136454 153920 -1 2519
2521 0 596526 136430 153840 -1 2520
2522 0 596346 136394 153760 -1 2521
2523 0 596246 136326 153680 -1 2522
2524 0 596122 136300 153640 -1 2523
2525 0 596002 136152 153560 -1 2524
2526 0 595778 135976 153480 -1 2525
2527 0 595574 135880 153440 -1 2526
2528 0 595282 135756 153400 -1 2527
2529 0 595034 135708 153360 -1 2528
2530 0 594618 135564 153280 -1 2529
2531 0 594290 135348 153240 -1 2530
2532 0 593818 135106 153160 -1 2531
2533 0 593490 134966 153080 -1 2532
2534 0 593222 134874 153000 -1 2533
2535 0 593054 134834 152960 -1 2534
2536 0 592930 134802 152880 -1 2535
2537 0 592702 134730 152800 -1 2536
2538 0 592602 134666 152720 -1 2537
2539 0 592558 134650 152680 -1 2538
2540 0 592290 134404 152640 -1 2539
2541 0 591250 133960 152680 -1 2540
2542 0 590930 133764 152600 -1 2541
2543 0 590686 133724 152520 -1 2542
2544 0 590054 133598 152480 -1 2543
2545 0 589810 133506 152440 -1 2544
2546 0 589678 133394 152400 -1 2545
2547 0 589642 133370 152360 -1 2546
2548 0 589526 133306 152320 -1 2547
2549 0 589434 133274 152280 -1 2548
2550 0 589394 133242 152240 -1 2549
2551 0 589310 133206 152200 -1 2550
2552 0 589062 133120 152120 -1 2551
2553 0 588858 133060 152040 -1 2552
2554 0 588678 132960 152000 -1 2553
2555 0 588486 132868 151920 -1 2554
2556 0 588314 132932 151800 -1 2555
2557 0 588258 132960 151720 -1 2556
2558 0 588182 132912 151600 -1 2557
2559 0 588106 132908 151480 -1 2558
2560 0 587998 132860 151360 -1 2559
2561 0 588026 132740 151280 -1 2560
2562 0 587998 132772 151160 -1 2561
2563 0 587838 132904 151040 -1 2562
2564 0 587754 132976 150960 -1 2563
2565 0 587754 132976 150920 -1 2564
2566 0 604578 136148 154880 -1 2491
2567 0 604618 136100 154920 -1 2566
2568 0 621546 134472 157160 221 2375
2569 0 621554 134460 157120 221 2568
2570 0 622230 135032 157120 40 2569
2571 0 622330 135124 157160 81 2570
2572 0 622370 135224 157240 81 2571
2573 0 622606 135284 157320 75 2572
2574 0 622762 135352 157400 60 2573
2575 0 623006 135540 157480 32 2574
2576 0 623354 135640 157440 80 2575
2577 0 623670 135744 157520 60 2576
2578 0 624052 135766 157560 60 2577
2579 0 624684 135890 157600 128 2578
2580 0 624888 135918 157680 128 2579
2581 0 625000 135946 157760 128 2580
2582 0 625272 136022 157840 122 2581
2583 0 625808 136066 157880 128 2582
2584 0 626204 136162 157920 80 2583
2585 0 626508 136374 157960 71 2584
2586 0 626946 136592 158000 75 2585
2587 0 627226 136736 158080 71 2586
2588 0 627510 136896 158160 71 2587
2589 0 627822 137052 158240 71 2588
2590 0 628202 137200 158320 -1 2589
2591 0 628350 137304 158360 -1 2590
2592 0 628474 137430 158440 -1 2591
2593 0 628594 137574 158520 -1 2592
2594 0 628686 137694 158600 -1 2593
2595 0 628858 137810 158680 -1 2594
2596 0 628938 137886 158760 -1 2595
2597 0 629022 137982 158880 -1 2596
2598 0 629170 138138 158960 -1 2597
2599 0 629430 138298 159040 -1 2598
2600 0 629698 138354 159080 -1 2599
2601 0 630082 138434 159160 -1 2600
2602 0 630298 138486 159240 -1 2601
2603 0 630506 138556 159320 -1 2602
2604 0 630654 138588 159400 -1 2603
2605 0 630814 138632 159480 -1 2604
2606 0 630950 138668 159600 -1 2605
2607 0 631178 138688 159680 -1 2606
2608 0 631646 138804 159760 -1 2607
2609 0 631878 138844 159880 -1 2608
2610 0 632074 138856 160000 -1 2609
2611 0 632398 138860 160080 -1 2610
2612 0 632894 138912 160160 -1 2611
2613 0 633346 138866 160240 -1 2612
2614 0 634058 138810 160240 -1 2613
2615 0 634182 138846 160120 -1 2614
2616 0 634390 138934 160040 -1 2615
2617 0 634498 138972 159920 -1 2616
2618 0 634626 139036 159800 -1 2617
2619 0 634742 139100 159680 -1 2618
2620 0 634854 139172 159560 -1 2619
2621 0 634918 139196 159480 -1 2620
2622 0 635074 139328 159360 -1 2621
2623 0 635174 139344 159240 -1 2622
2624 0 635226 139336 159120 -1 2623
2625 0 635350 139400 159000 -1 2624
2626 0 635542 139388 158880 -1 2625
2627 0 635590 139380 158720 -1 2626
2628 0 635670 139488 158560 -1 2627
2629 0 635750 139612 158440 -1 2628
2630 0 635822 139704 158320 -1 2629
2631 0 635906 139756 158200 -1 2630
2632 0 636006 139798 158080 -1 2631
2633 0 636066 139866 157960 -1 2632
2634 0 636106 139898 157840 -1 2633
2635 0 636202 139962 157720 -1 2634
2636 0 636366 140018 157640 -1 2635
2637 0 636458 139978 157560 -1 2636
2638 0 636498 140030 157440 -1 2637
2639 0 636594 139926 157400 -1 2638
2640 0 636622 139850 157280 -1 2639
2641 0 636626 139806 157240 -1 2640
2642 0 636626 139726 157160 -1 2641
2643 0 636642 139702 157120 -1 2642
2644 0 636670 140266 157360 -1 2638
2645 0 636770 140298 157280 -1 2644
2646 0 636886 140410 157200 -1 2645
2647 0 637010 140522 157120 -1 2646
2648 0 637226 140614 157080 -1 2647
2649 0 637318 140606 157040 -1 2648
2650 0 637394 140582 157000 -1 2649
2651 0 637498 140542 156920 -1 2650
2652 0 637746 140486 156840 -1 2651
2653 0 637854 140462 156760 -1 2652
2654 0 637994 140430 156680 -1 2653
2655 0 638322 140514 156640 -1 2654
2656 0 638618 140566 156680 -1 2655
2657 0 638694 140586 156720 -1 2656
2658 0 638830 140620 156800 -1 2657
2659 0 639106 140716 156840 -1 2658
2660 0 639278 140712 156880 -1 2659
2661 0 639322 140720 156960 -1 2660
2662 0 639486 140760 157040 -1 2661
2663 0 639782 140844 157080 -1 2662
2664 0 640046 140996 157120 -1 2663
2665 0 640266 141100 157200 -1 2664
2666 0 640374 141196 157240 -1 2665
2667 0 640482 141308 157320 -1 2666
2668 0 640854 141592 157360 -1 2667
2669 0 641262 141870 157360 -1 2668
2670 0 641626 141962 157400 -1 2669
2671 0 641746 141970 157480 -1 2670
2672 0 641938 141974 157520 -1 2671
2673 0 642026 142006 157560 -1 2672
2674 0 642086 142002 157600 -1 2673
2675 0 642130 142018 157640 -1 2674
2676 0 642242 142098 157720 -1 2675
2677 0 642394 142142 157800 -1 2676
2678 0 642702 142274 157880 -1 2677
2679 0 642874 142498 157960 -1 2678
2680 0 642962 142600 158040 -1 2679
2681 0 643094 142804 158120 -1 2680
2682 0 643254 142896 158200 -1 2681
2683 0 643310 143028 158280 -1 2682
2684 0 643306 143200 158400 -1 2683
2685 0 643314 143280 158480 -1 2684
2686 0 643414 143552 158520 -1 2685
2687 0 643622 143850 158560 -1 2686
2688 0 643734 143950 158600 -1 2687
2689 0 643958 144142 158680 -1 2688
2690 0 644130 144258 158720 -1 2689
2691 0 644314 144430 158760 -1 2690
2692 0 644422 144626 158800 -1 2691
2693 0 644658 144884 158840 -1 2692
2694 0 644838 145148 158880 -1 2693
2695 0 645058 145388 158920 -1 2694
2696 0 645138 145576 158960 -1 2695
2697 0 645218 145744 159080 -1 2696
2698 0 645310 145878 159120 -1 2697
2699 0 645314 146002 159240 -1 2698
2700 0 645530 146226 159400 -1 2699
2701 0 645650 146326 159440 -1 2700
2702 0 645722 146446 159520 -1 2701
2703 0 645822 146566 159600 -1 2702
2704 0 646138 146958 159680 -1 2703
2705 0 646262 147256 159720 -1 2704
2706 0 646482 147412 159760 -1 2705
2707 0 646602 147544 159800 -1 2706
2708 0 646702 147708 159880 -1 2707
2709 0 646762 147836 159960 -1 2708
2710 0 646814 148040 160040 -1 2709
2711 0 646934 148302 160120 -1 2710
2712 0 646954 148774 160160 -1 2711
2713 0 646910 148990 160080 -1 2712
2714 0 646982 149214 160040 -1 2713
2715 0 636830 140182 157160 -1 2645
2716 0 636846 140178 157120 -1 2715
2717 0 630456 128138 164960 120 2308
2718 0 630356 128058 164840 120 2717
2719 0 630224 128006 164720 98 2718
2720 0 630064 127854 164600 102 2719
2721 0 629812 127738 164480 124 2720
2722 0 629624 127694 164320 115 2721
2723 0 629476 127590 164200 122 2722
2724 0 629348 127486 164040 102 2723
2725 0 629160 127470 163920 102 2724
2726 0 628988 127414 163800 80 2725
2727 0 628748 127350 163680 101 2726
2728 0 628720 127322 163560 90 2727
2729 0 628516 127322 163400 80 2728
2730 0 628352 127286 163360 80 2729
2731 0 628104 127218 163240 86 2730
2732 0 627880 127270 163160 96 2731
2733 0 627788 127326 163040 96 2732
2734 0 627644 127362 162920 120 2733
2735 0 627520 127342 162800 120 2734
2736 0 627412 127450 162680 64 2735
2737 0 627232 127422 162560 81 2736
2738 0 627124 127478 162440 81 2737
2739 0 626936 127490 162320 107 2738
2740 0 626792 127470 162200 80 2739
2741 0 626356 127578 162040 102 2740
2742 0 626060 127674 161920 98 2741
2743 0 625688 127734 161800 71 2742
2744 0 625392 127734 161680 80 2743
2745 0 624860 127790 161600 71 2744
2746 0 624368 127846 161520 102 2745
2747 0 624304 127862 161440 102 2746
2748 0 624160 127894 161320 156 2747
2749 0 624148 127894 161160 156 2748
2750 0 624148 127894 161000 102 2749
2751 0 624116 127842 160840 102 2750
2752 0 624108 127810 160720 148 2751
2753 0 624064 127854 160600 148 2752
2754 0 623980 127918 160520 148 2753
2755 0 623692 127894 160440 91 2754
2756 0 623640 127898 160400 91 2755
2757 0 623584 127934 160360 91 2756
2758 0 623524 127930 160320 91 2757
2759 0 623412 127946 160240 81 2758
2760 0 623304 127958 160160 81 2759
2761 0 623188 127946 160080 81 2760
2762 0 623036 127950 160000 81 2761
2763 0 622984 127914 159920 81 2762
2764 0 622940 127950 159840 81 2763
2765 0 622820 127978 159760 101 2764
2766 0 622816 127978 159680 101 2765
2767 0 622680 128014 159600 98 2766
2768 0 622676 128030 159520 98 2767
2769 0 622572 128054 159440 98 2768
2770 0 622352 128214 159320 80 2769
2771 0 622300 128290 159240 80 2770
2772 0 622248 128394 159160 80 2771
2773 0 622216 128414 159080 81 2772
2774 0 622184 128422 159000 81 2773
2775 0 622140 128434 158920 81 2774
2776 0 622100 128442 158840 75 2775
2777 0 622064 128442 158800 75 2776
2778 0 621948 128390 158720 75 2777
2779 0 621936 128398 158640 71 2778
2780 0 621864 128386 158560 71 2779
2781 0 621780 128390 158440 90 2780
2782 0 621712 128390 158320 90 2781
2783 0 621568 128378 158200 90 2782
2784 0 621492 128342 158080 90 2783
2785 0 621392 128318 158000 71 2784
2786 0 621288 128266 157920 71 2785
2787 0 621184 128262 157840 71 2786
2788 0 621060 128258 157720 71 2787
2789 0 621036 128258 157600 96 2788
2790 0 620968 128274 157480 96 2789
2791 0 621056 128258 157360 101 2790
2792 0 621104 128178 157200 101 2791
2793 0 621072 128162 157080 60 2792
2794 0 621100 128122 156960 60 2793
2795 0 621128 128066 156840 60 2794
2796 0 621132 128062 156720 64 2795
2797 0 621112 128118 156560 124 2796
2798 0 621084 128146 156400 124 2797
2799 0 621092 128134 156240 122 2798
2800 0 621120 128198 156080 102 2799
2801 0 621000 128278 155920 102 2800
2802 0 620808 128286 155800 81 2801
2803 0 620672 128294 155680 75 2802
2804 0 620588 128370 155560 75 2803
2805 0 620544 128374 155440 75 2804
2806 0 620532 128365 155320 81 2805
2807 0 620528 128362 155280 81 2806
2808 0 620528 128262 155120 71 2807
2809 0 620680 128270 154920 128 2808
2810 0 620684 128270 154760 128 2809
2811 0 620868 128322 154600 96 2810
2812 0 620952 128326 154480 96 2811
2813 0 620980 128302 154440 64 2812
2814 0 621080 128294 154360 64 2813
2815 0 621124 128298 154320 64 2814
2816 0 621180 128262 154240 75 2815
2817 0 621284 128258 154160 75 2816
2818 0 621308 128170 154080 75 2817
2819 0 621272 128154 154000 71 2818
2820 0 621216 127986 153920 71 2819
2821 0 621192 127978 153880 71 2820
2822 0 621180 127958 153840 71 2821
2823 0 621244 127878 153800 71 2822
2824 0 621224 127802 153760 71 2823
2825 0 621268 127746 153720 71 2824
2826 0 621296 127698 153680 71 2825
2827 0 621344 127654 153640 71 2826
2828 0 621368 127610 153600 71 2827
2829 0 621372 127594 153560 71 2828
2830 0 621376 127530 153520 71 2829
2831 0 621376 127506 153480 71 2830
2832 0 621376 127482 153440 71 2831
2833 0 621356 127482 153400 71 2832
2834 0 621304 127366 153360 71 2833
2835 0 621336 127274 153320 -1 2834
2836 0 621304 127266 153280 -1 2835
2837 0 621304 127194 153200 -1 2836
2838 0 621324 127082 153120 -1 2837
2839 0 621396 126974 153040 -1 2838
2840 0 621568 126866 152960 -1 2839
2841 0 621660 126738 152880 -1 2840
2842 0 621648 126474 152880 -1 2841
2843 0 621628 126442 152840 -1 2842
2844 0 621596 126430 152800 -1 2843
2845 0 621616 126378 152760 -1 2844
2846 0 621624 126326 152720 -1 2845
2847 0 621640 126294 152680 -1 2846
2848 0 621616 126242 152640 -1 2847
2849 0 621652 126222 152600 -1 2848
2850 0 621688 126178 152560 -1 2849
2851 0 621664 126162 152520 -1 2850
2852 0 621772 126078 152480 -1 2851
2853 0 621832 126054 152440 -1 2852
2854 0 623980 127918 160440 71 2754
2855 0 624016 127978 160360 71 2854
2856 0 623896 128014 160280 71 2855
2857 0 623824 128014 160200 91 2856
2858 0 623640 128062 160080 81 2857
2859 0 623480 128070 159960 81 2858
2860 0 623440 128110 159840 81 2859
2861 0 623368 128134 159680 81 2860
2862 0 623256 128214 159520 101 2861
2863 0 623188 128246 159360 101 2862
2864 0 623008 128282 159160 98 2863
2865 0 660420 137270 173200 124 1544
2866 0 660624 137494 173200 86 2865
2867 0 660748 137630 173280 86 2866
2868 0 660892 137750 173360 80 2867
2869 0 661160 137926 173520 81 2868
2870 0 661292 138038 173680 108 2869
2871 0 661668 138478 173880 71 2870
2872 0 661908 138690 174000 45 2871
2873 0 661924 138718 174040 45 2872
2874 0 662048 139078 174160 40 2873
2875 0 662132 139418 174160 81 2874
2876 0 662124 139466 174040 51 2875
2877 0 662112 139546 174000 51 2876
2878 0 662084 139614 173960 40 2877
2879 0 662104 139670 173920 40 2878
2880 0 662108 139694 173880 40 2879
2881 0 662112 139746 173840 40 2880
2882 0 662160 139818 173800 91 2881
2883 0 662164 139874 173760 91 2882
2884 0 662176 139950 173720 91 2883
2885 0 662104 139942 173680 91 2884
2886 0 662104 139890 173640 91 2885
2887 0 662120 139978 173600 91 2886
2888 0 662008 140066 173480 81 2887
2889 0 661924 140150 173400 45 2888
2890 0 661892 140238 173360 45 2889
2891 0 661836 140282 173320 45 2890
2892 0 661844 140318 173280 45 2891
2893 0 661844 140346 173240 51 2892
2894 0 661820 140372 173200 51 2893
2895 0 661808 140380 173160 51 2894
2896 0 661764 140404 173120 51 2895
2897 0 661738 140458 173080 51 2896
2898 0 661714 140484 173040 75 2897
2899 0 661696 140518 173000 75 2898
2900 0 661684 140554 172960 75 2899
2901 0 661664 140576 172920 75 2900
2902 0 661644 140604 172880 75 2901
2903 0 661614 140654 172840 75 2902
2904 0 661556 140744 172760 75 2903
2905 0 661508 140798 172680 75 2904
2906 0 661452 140822 172600 64 2905
2907 0 661268 140864 172480 60 2906
2908 0 661286 140910 172360 60 2907
2909 0 661256 140978 172280 60 2908
2910 0 661210 141024 172200 51 2909
2911 0 661112 141152 172120 51 2910
2912 0 661020 141182 172040 150 2911
2913 0 660996 141194 171960 150 2912
2914 0 661028 141202 171880 150 2913
2915 0 661012 141178 171800 150 2914
2916 0 660904 141230 171720 75 2915
2917 0 660888 141290 171640 75 2916
2918 0 660804 141322 171520 81 2917
2919 0 660724 141266 171400 81 2918
2920 0 660580 141290 171280 90 2919
2921 0 660432 141250 171160 131 2920
2922 0 660420 141190 171080 131 2921
2923 0 660248 141138 171000 75 2922
2924 0 660172 141094 170920 75 2923
2925 0 660128 141030 170880 75 2924
2926 0 660080 140978 170800 64 2925
2927 0 660016 140978 170720 64 2926
2928 0 659976 140930 170640 64 2927
2929 0 659984 140906 170560 51 2928
2930 0 660000 140926 170480 51 2929
2931 0 660052 140866 170400 51 2930
2932 0 660100 140858 170320 71 2931
2933 0 660076 140866 170240 71 2932
2934 0 660056 140870 170160 71 2933
2935 0 660064 140814 170080 71 2934
2936 0 660060 140778 170000 51 2935
2937 0 660088 140694 169920 51 2936
2938 0 660056 140650 169840 51 2937
2939 0 660048 140610 169760 51 2938
2940 0 660104 140498 169680 60 2939
2941 0 660136 140422 169600 60 2940
2942 0 660160 140450 169560 60 2941
2943 0 660148 140450 169480 60 2942
2944 0 660156 140530 169400 60 2943
2945 0 660152 140554 169320 60 2944
2946 0 660156 140542 169240 60 2945
2947 0 660108 140578 169160 60 2946
2948 0 660112 140462 169080 60 2947
2949 0 660108 140446 169000 60 2948
2950 0 660056 140490 168920 60 2949
2951 0 660064 140458 168840 60 2950
2952 0 660020 140450 168760 60 2951
2953 0 660000 140458 168680 60 2952
2954 0 659968 140450 168600 -1 2953
2955 0 659964 140466 168520 -1 2954
2956 0 659934 140498 168440 -1 2955
2957 0 659932 140578 168360 -1 2956
2958 0 659876 140614 168280 -1 2957
2959 0 659876 140614 168200 -1 2958
2960 0 659860 140628 168120 -1 2959
2961 0 659872 140618 168040 -1 2960
2962 0 659766 140662 167920 -1 2961
2963 0 659776 140694 167800 -1 2962
2964 0 659816 140740 167640 -1 2963
2965 0 659794 140774 167520 -1 2964
2966 0 659772 140796 167400 -1 2965
2967 0 659702 140880 167320 -1 2966
2968 0 659672 140918 167280 -1 2967
2969 0 659632 140944 167160 -1 2968
2970 0 659584 141014 167040 -1 2969
2971 0 659530 141034 167000 -1 2970
2972 0 659556 141062 166920 -1 2971
2973 0 659542 141036 166880 -1 2972
2974 0 659492 141036 166840 -1 2973
2975 0 659466 141052 166800 -1 2974
2976 0 659478 141032 166720 -1 2975
2977 0 659462 141060 166640 -1 2976
2978 0 659510 141044 166560 -1 2977
2979 0 659562 141014 166480 -1 2978
2980 0 659590 140854 166480 -1 2979
2981 0 659758 140840 166480 -1 2980
2982 0 659986 140766 166480 -1 2981
2983 0 660068 140820 166440 -1 2982
2984 0 660192 140886 166400 -1 2983
2985 0 660262 140936 166320 -1 2984
2986 0 660408 140930 166280 -1 2985
2987 0 660498 140894 166280 -1 2986
2988 0 660830 140908 166280 -1 2987
2989 0 660630 141278 166200 -1 2988
2990 0 660652 141274 166160 -1 2989
2991 0 661218 141110 166080 -1 2990
2992 0 661248 141058 166040 -1 2991
2993 0 661300 141050 165920 -1 2992
2994 0 661322 140986 165840 -1 2993
2995 0 661366 141010 165800 -1 2994
2996 0 661400 140976 165760 -1 2995
2997 0 661414 140964 165720 -1 2996
2998 0 661484 140778 165640 -1 2997
2999 0 661478 140680 165520 -1 2998
3000 0 661462 140632 165440 -1 2999
3001 0 661490 140576 165320 -1 3000
3002 0 661456 140538 165200 -1 3001
3003 0 661468 140620 165080 -1 3002
3004 0 661428 140642 164960 -1 3003
3005 0 661494 140584 164840 -1 3004
3006 0 661608 140486 164720 -1 3005
3007 0 661628 140512 164600 -1 3006
3008 0 661862 140440 164480 -1 3007
3009 0 661942 140436 164400 -1 3008
3010 0 662146 140396 164240 -1 3009
3011 0 662690 140460 164280 -1 3010
3012 0 662838 140500 164240 -1 3011
3013 0 663010 140488 164200 -1 3012
3014 0 663078 140512 164160 -1 3013
3015 0 663142 140500 164120 -1 3014
3016 0 663172 140488 164080 -1 3015
3017 0 663202 140512 164040 -1 3016
3018 0 663294 140522 164000 -1 3017
3019 0 663462 140586 163960 -1 3018
3020 0 663530 140668 163920 -1 3019
3021 0 663672 140686 163880 -1 3020
3022 0 663888 140752 163840 -1 3021
3023 0 663878 140822 163800 -1 3022
3024 0 663912 140892 163760 -1 3023
3025 0 663952 140908 163720 -1 3024
3026 0 664104 140946 163640 -1 3025
3027 0 664152 141010 163560 -1 3026
3028 0 664224 141038 163480 -1 3027
3029 0 664310 141104 163400 -1 3028
3030 0 664344 141172 163360 -1 3029
3031 0 664402 141234 163320 -1 3030
3032 0 664436 141286 163280 -1 3031
3033 0 664466 141314 163280 -1 3032
3034 0 659288 140862 167320 -1 2967
3035 0 659140 140922 167320 -1 3034
3036 0 659060 140964 167240 -1 3035
3037 0 662172 139446 174240 81 2875
3038 0 662164 139494 174360 81 3037
3039 0 661964 138642 174080 45 2873
3040 0 661696 133920 173280 60 1540
3041 0 661600 133664 173240 75 3040
3042 0 661504 133440 173120 81 3041
3043 0 661312 133248 173080 51 3042
3044 0 661120 133056 173000 32 3043
3045 0 660896 132896 173000 51 3044
3046 0 660640 132768 172920 51 3045
3047 0 660416 132640 172840 75 3046
3048 0 660224 132544 172680 51 3047
3049 0 660160 132416 172440 71 3048
3050 0 660128 132320 172200 81 3049
3051 0 660064 132160 171960 32 3050
3052 0 660064 132000 171760 60 3051
3053 0 660000 131808 171560 81 3052
3054 0 659904 131648 171360 104 3053
3055 0 659776 131456 171160 81 3054
3056 0 659616 131264 171080 51 3055
3057 0 659488 131040 171040 60 3056
3058 0 659360 130816 171040 80 3057
3059 0 659200 130624 171080 80 3058
3060 0 659008 130464 171040 60 3059
3061 0 658848 130304 170920 45 3060
3062 0 658656 130112 170840 102 3061
3063 0 658464 130016 170640 51 3062
3064 0 658368 129952 170520 45 3063
3065 0 675456 146478 173880 98 1519
3066 0 675480 146478 173920 98 3065
3067 0 675500 146474 173960 98 3066
3068 0 675516 146578 174000 98 3067
3069 0 675524 146622 174040 98 3068
3070 0 675564 146662 174080 98 3069
3071 0 675596 146718 174160 -1 3070
3072 0 675608 146766 174200 -1 3071
3073 0 675656 146874 174320 -1 3072
3074 0 675924 146818 173040 163 1514
3075 0 675692 146690 172880 218 3074
3076 0 675340 146458 172640 200 3075
3077 0 675348 146410 172480 200 3076
3078 0 675036 146226 172360 128 3077
3079 0 675012 146018 172200 194 3078
3080 0 674916 145922 172040 168 3079
3081 0 674972 145698 171840 175 3080
3082 0 674908 145522 171640 154 3081
3083 0 674640 145058 171400 172 3082
3084 0 674572 144934 171320 172 3083
3085 0 674316 144590 171240 205 3084
3086 0 674028 144238 171160 139 3085
3087 0 672612 143070 171000 185 3086
3088 0 671628 142430 171000 128 3087
3089 0 671324 142118 171120 185 3088
3090 0 671212 141982 171280 185 3089
3091 0 670780 141102 171360 175 3090
3092 0 670316 140766 171400 154 3091
3093 0 670500 140726 171760 164 3092
3094 0 670108 140718 172160 154 3093
3095 0 669452 140686 172360 137 3094
3096 0 668916 140478 172360 157 3095
3097 0 668740 140174 172360 124 3096
3098 0 668612 140206 172200 141 3097
3099 0 668412 140102 171960 140 3098
3100 0 668300 139758 171760 131 3099
3101 0 668284 139606 171560 200 3100
3102 0 668108 139462 171360 209 3101
3103 0 667964 139334 171160 197 3102
3104 0 667764 139086 170960 141 3103
3105 0 667364 138830 170800 160 3104
3106 0 667020 138550 170640 124 3105
3107 0 666728 138418 170480 128 3106
3108 0 665936 138410 170320 137 3107
3109 0 665520 138306 170160 189 3108
3110 0 665308 138238 170000 141 3109
3111 0 665072 137966 169800 150 3110
3112 0 664928 137862 169680 148 3111
3113 0 664816 137766 169600 136 3112
3114 0 664700 137710 169480 136 3113
3115 0 664500 137654 169360 166 3114
3116 0 664180 137434 169200 156 3115
3117 0 663776 137334 169040 156 3116
3118 0 663188 137138 168880 128 3117
3119 0 662312 136862 168840 140 3118
3120 0 661440 136514 169000 200 3119
3121 0 660952 136414 168840 128 3120
3122 0 660504 136354 168760 104 3121
3123 0 660004 136258 168640 163 3122
3124 0 659532 136202 168520 172 3123
3125 0 659240 136134 168400 120 3124
3126 0 658908 135990 168280 139 3125
3127 0 658684 135946 168200 140 3126
3128 0 658560 135902 168080 80 3127
3129 0 658188 135866 167960 148 3128
3130 0 658004 135842 167880 122 3129
3131 0 657892 135814 167760 122 3130
3132 0 657488 135902 167600 120 3131
3133 0 656752 136062 167520 124 3132
3134 0 656372 136190 167360 124 3133
3135 0 656112 136274 167200 163 3134
3136 0 655716 136506 167040 81 3135
3137 0 653644 136174 167040 150 3136
3138 0 653036 136086 167080 160 3137
3139 0 652596 136574 167160 209 3138
3140 0 652624 136630 167320 209 3139
3141 0 652720 136722 167560 134 3140
3142 0 652688 136794 167800 156 3141
3143 0 652660 136986 167960 90 3142
3144 0 653300 137394 167960 80 3143
3145 0 653392 137434 168040 75 3144
3146 0 653452 137426 168080 75 3145
3147 0 652640 137034 168000 90 3143
3148 0 651060 136794 168080 172 3147
3149 0 651432 136726 168280 197 3148
3150 0 651688 136726 168360 207 3149
3151 0 651880 136886 168480 166 3150
3152 0 652088 136918 168640 166 3151
3153 0 652120 136910 168760 166 3152
3154 0 652216 136830 168920 153 3153
3155 0 652312 136694 169080 153 3154
3156 0 652440 136662 169120 153 3155
3157 0 652552 136590 169160 153 3156
3158 0 652680 136398 169240 -1 3157
3159 0 652808 136390 169320 -1 3158
3160 0 653064 136342 169440 -1 3159
3161 0 649880 136182 168080 124 3148
3162 0 648764 135794 168080 226 3161
3163 0 648540 135606 168240 217 3162
3164 0 648536 135478 168440 217 3163
3165 0 648352 135414 168640 186 3164
3166 0 648312 135334 168760 186 3165
3167 0 648448 135634 168800 75 3166
3168 0 648612 135690 168840 32 3167
3169 0 648768 135622 168960 32 3168
3170 0 648940 135630 169080 60 3169
3171 0 649204 135582 169240 71 3170
3172 0 648216 135134 168880 186 3166
3173 0 648160 135050 169040 51 3172
3174 0 648092 134910 169200 202 3173
3175 0 647832 134670 169320 60 3174
3176 0 647816 134578 169640 143 3175
3177 0 647452 134294 169800 153 3176
3178 0 647072 134222 169960 163 3177
3179 0 647784 134506 170360 143 3178
3180 0 647936 134582 170480 101 3179
3181 0 648104 134602 170680 108 3180
3182 0 648260 134614 170880 115 3181
3183 0 648404 134654 171080 104 3182
3184 0 648612 134706 171320 86 3183
3185 1 648688 134697 171440 86 3184
3186 0 648684 134545 171360 86 3184
3187 0 646548 134082 169920 226 3178
3188 0 646360 133966 169800 186 3187
3189 0 645824 133842 169600 172 3188
3190 0 645464 133830 169480 124 3189
3191 0 645056 133662 169320 91 3190
3192 0 644664 133666 169160 64 3191
3193 0 644376 133558 168960 40 3192
3194 0 643812 133610 168760 51 3193
3195 0 643584 133570 168600 86 3194
3196 0 643156 133626 168400 96 3195
3197 0 642964 133666 168240 128 3196
3198 0 642788 133718 168080 128 3197
3199 0 642456 133802 167920 128 3198
3200 0 642288 133894 167760 124 3199
3201 0 641932 134082 167560 120 3200
3202 0 641652 134202 167440 91 3201
3203 0 641476 134298 167320 86 3202
3204 0 641140 134358 167160 107 3203
3205 0 640956 134418 167040 102 3204
3206 0 640584 134482 166880 80 3205
3207 0 640300 134486 166760 81 3206
3208 0 640124 134410 166720 86 3207
3209 0 639648 133994 166640 104 3208
3210 0 639520 133962 166560 128 3209
3211 0 639520 133994 166440 128 3210
3212 0 639464 133806 166320 71 3211
3213 0 639280 133798 166200 107 3212
3214 0 639264 133378 166200 32 3213
3215 0 639156 133778 166040 107 3213
3216 0 639132 133854 165880 122 3215
3217 0 638992 133922 165720 128 3216
3218 0 638852 133938 165560 128 3217
3219 0 638784 134018 165400 140 3218
3220 0 638592 133982 165240 139 3219
3221 0 638460 134002 165080 107 3220
3222 0 638184 134014 164920 102 3221
3223 0 638072 134066 164800 102 3222
3224 0 637936 134050 164680 128 3223
3225 0 637940 134078 164520 134 3224
3226 0 637808 133954 164360 134 3225
3227 0 637720 133938 164200 122 3226
3228 0 637704 133938 164040 157 3227
3229 0 637708 133982 163920 157 3228
3230 0 637704 134022 163760 141 3229
3231 0 637696 134082 163600 141 3230
3232 0 637696 134082 163480 141 3231
3233 0 637680 134210 163320 178 3232
3234 0 637688 134258 163200 175 3233
3235 0 637724 134314 163040 175 3234
3236 0 637580 134406 162920 186 3235
3237 0 637496 134278 162800 186 3236
3238 0 637040 133978 162640 134 3237
3239 0 636788 133938 162480 128 3238
3240 0 636476 133738 162320 124 3239
3241 0 636284 133682 162160 156 3240
3242 0 635968 133486 162000 136 3241
3243 0 635856 133310 161880 120 3242
3244 0 635688 133018 161720 107 3243
3245 0 635472 132778 161600 120 3244
3246 0 635408 132654 161480 120 3245
3247 0 635296 132434 161320 124 3246
3248 0 635208 132258 161160 160 3247
3249 0 634956 132106 161000 189 3248
3250 0 634936 131962 160800 153 3249
3251 0 635052 131790 160640 120 3250
3252 0 634892 131678 160480 120 3251
3253 0 634864 131558 160320 96 3252
3254 0 634764 131538 160160 98 3253
3255 0 634768 131442 160000 98 3254
3256 0 634716 131326 159840 176 3255
3257 0 634536 131294 159680 197 3256
3258 0 634364 131186 159520 197 3257
3259 0 634464 130970 159400 153 3258
3260 0 634472 130750 159240 226 3259
3261 0 634489.75 130656.664 159160 226 3260
3262 0 635120 130194 159160 202 3261
3263 0 634543.1 130376.71 158920 156 3261
3264 0 634552 130330 158880 156 3263
3265 0 634568 130252.5 158800 164 3264
3266 0 634584 130175.336 158720 164 3265
3267 0 634648 129866 158400 257 3266
3268 0 634612 129694 158160 310 3267
3269 0 634600 129454 158040 202 3268
3270 0 634584 129362 157960 202 3269
3271 0 634616 129114 157800 181 3270
3272 0 634560 128918 157720 181 3271
3273 0 634592 128502 157640 107 3272
3274 0 634756 128226 157560 108 3273
3275 0 634912 128258 157480 108 3274
3276 0 634988 128310 157400 128 3275
3277 0 634844 128274 157320 128 3276
3278 0 634844 128274 157240 128 3277
3279 0 634892 128078 157120 128 3278
3280 0 634956 128010 157040 229 3279
3281 0 634908 128030 156960 229 3280
3282 0 634924 127866 156760 150 3281
3283 0 634928 127718 156560 140 3282
3284 0 634932 127522 156360 176 3283
3285 0 634932 127390 156200 208 3284
3286 0 634948 127130 156080 260 3285
3287 0 635036 126462 155920 196 3286
3288 0 635064 126368 155800 196 3287
3289 0 635072 126340 155680 196 3288
3290 0 635148 126184 155560 64 3289
3291 0 635216 126004 155440 164 3290
3292 0 635304 125708 155280 273 3291
3293 0 635328 125540 155160 256 3292
3294 0 635700 125264 155040 202 3293
3295 0 635968 125060 154960 153 3294
3296 0 635832 124972 154840 176 3295
3297 0 635864 124940 154680 176 3296
3298 0 635920 124660 154520 176 3297
3299 0 635916 124672 154480 176 3298
3300 0 635932 124664 154440 175 3299
3301 0 636028 124352 154360 181 3300
3302 0 636164 124052 154240 228 3301
3303 0 636108 123824 154160 204 3302
3304 0 636108 123824 154080 204 3303
3305 0 636032 123800 154000 204 3304
3306 0 636252 123436 153840 172 3305
3307 0 636272 123342 153760 172 3306
3308 0 636360 123290 153640 200 3307
3309 0 636412 123146 153560 200 3308
3310 0 636452 123072 153480 235 3309
3311 0 636452 123044 153440 235 3310
3312 0 636020 123500 153360 90 3311
3313 0 635892 123468 153280 90 3312
3314 0 635796 123448 153160 90 3313
3315 0 635792 123468 153080 90 3314
3316 0 635768 123504 153040 90 3315
3317 0 636100 123832 153040 90 3316
3318 0 636184 123880 152920 51 3317
3319 0 636500 124056 152920 81 3318
3320 0 636708 124136 153000 60 3319
3321 0 636740 124132 153040 60 3320
3322 0 636816 124116 153080 60 3321
3323 0 636120 123880 152800 51 3318
3324 0 636100 123888 152760 51 3323
3325 0 635760 123904 153000 90 3316
3326 0 635676 123976 152920 90 3325
3327 0 635676 124024 152840 90 3326
3328 0 635636 124080 152800 90 3327
3329 0 636492 122836 153360 273 3311
3330 0 636588 122230 153320 235 3329
3331 0 636600 121942 153200 217 3330
3332 0 636724 121426 153120 273 3331
3333 0 636892 120856 153040 256 3332
3334 0 636808 119930 152960 260 3333
3335 0 636828 119868 153040 256 3334
3336 0 636828 119868 153080 256 3335
3337 0 636892 119984 153200 260 3336
3338 0 636868 120064 153280 260 3337
3339 0 636868 120172 153400 166 3338
3340 0 637000 119762 152880 260 3334
3341 0 636944 119726 152760 256 3340
3342 0 636272 118452 152720 102 3341
3343 0 636264 118430 152600 102 3342
3344 0 636232 118450 152520 102 3343
3345 0 636092 118410 152360 102 3344
3346 0 635996 118418 152200 102 3345
3347 0 635900 118506 152040 163 3346
3348 0 635820 118630 151920 101 3347
3349 0 635804 118642 151880 101 3348
3350 0 635716 118764 151760 101 3349
3351 0 635680 118792 151600 207 3350
3352 0 635672 118844 151480 207 3351
3353 0 635628 118852 151360 108 3352
3354 0 635616 118768 151200 108 3353
3355 0 635580 118660 151080 75 3354
3356 0 635504 118540 150960 51 3355
3357 0 635424 118544 150800 51 3356
3358 0 635404 118508 150680 51 3357
3359 0 635372 118900 150520 51 3358
3360 0 635276 119188 150360 32 3359
3361 0 635204 119364 150240 32 3360
3362 0 635224 119256 150080 40 3361
3363 0 635172 119060 149920 51 3362
3364 0 635128 118620 149760 51 3363
3365 0 635152 118396 149680 75 3364
3366 0 635132 118208 149600 75 3365
3367 0 635120 118068 149520 75 3366
3368 0 635068 118028 149400 104 3367
3369 0 635048 117948 149240 108 3368
3370 0 635024 117908 149080 108 3369
3371 0 634968 117774 148920 71 3370
3372 0 634868 117638 148760 64 3371
3373 0 634828 117618 148560 51 3372
3374 0 634828 117478 148400 51 3373
3375 0 634760 117382 148320 51 3374
3376 0 634672 117268 148280 51 3375
3377 0 634636 117244 148200 51 3376
3378 0 634564 117208 148120 51 3377
3379 0 634568 117148 148000 51 3378
3380 0 634472 117032 147880 -1 3379
3381 0 634436 116972 147760 -1 3380
3382 0 634416 116880 147600 -1 3381
3383 0 634424 116764 147440 -1 3382
3384 0 634472 116692 147280 -1 3383
3385 0 634528 116580 147120 -1 3384
3386 0 634652 116446 146960 -1 3385
3387 0 634692 116222 146840 -1 3386
3388 0 634804 116150 146720 -1 3387
3389 0 634824 116048 146560 -1 3388
3390 0 634808 116064 146400 -1 3389
3391 0 634824 116020 146240 -1 3390
3392 0 634760 116056 146080 -1 3391
3393 0 634712 115904 145840 -1 3392
3394 0 634768 115900 145680 -1 3393
3395 0 634784 115852 145520 -1 3394
3396 0 634876 115816 145360 -1 3395
3397 0 634936 115796 145200 -1 3396
3398 0 634952 115576 145000 -1 3397
3399 0 635076 115372 144840 -1 3398
3400 0 635064 115308 144720 -1 3399
3401 0 635012 115320 144680 -1 3400
3402 0 635112 115280 144560 -1 3401
3403 0 635192 115200 144440 -1 3402
3404 0 635160 115060 144280 -1 3403
3405 0 635216 114972 144000 -1 3404
3406 0 635308 114988 143920 -1 3405
3407 0 635280 114996 143640 -1 3406
3408 0 635484 114524 143600 -1 3407
3409 0 635660 114448 143520 -1 3408
3410 0 635812 114432 143400 -1 3409
3411 0 636252 118354 152920 102 3342
3412 0 636224 118286 153040 102 3411
3413 0 636152 118142 153120 160 3412
3414 0 636152 118142 153160 160 3413
3415 0 635824 117458 152920 139 3411
3416 0 635740 116150 152880 209 3415
3417 0 635796 114684 152840 134 3416
3418 0 635936 114412 152760 189 3417
3419 0 635996 114292 152680 124 3418
3420 0 636068 114216 152600 163 3419
3421 0 636096 114156 152480 163 3420
3422 0 636228 113878 152360 163 3421
3423 0 636560 113698 152240 245 3422
3424 0 636940 113538 152160 204 3423
3425 0 637204 113482 152120 224 3424
3426 0 637404 113414 152000 239 3425
3427 0 637724 113350 151920 229 3426
3428 0 638040 113258 151800 259 3427
3429 0 638204 113150 151680 259 3428
3430 0 638428 113026 151600 178 3429
3431 0 638564 112942 151480 178 3430
3432 0 638664 112854 151360 186 3431
3433 0 638852 112758 151120 64 3432
3434 0 638948 112696 151080 64 3433
3435 0 638992 112688 150960 154 3434
3436 0 639156 112620 150840 154 3435
3437 0 639244 112780 150680 154 3436
3438 0 639348 113108 150560 102 3437
3439 0 639388 113448 150480 139 3438
3440 0 639636 113598 150400 240 3439
3441 0 639800 113754 150320 240 3440
3442 0 640036 113722 150200 230 3441
3443 0 640036 113714 150160 230 3442
3444 0 640228 113622 150120 237 3443
3445 0 640320 113362 150040 237 3444
3446 0 640776 113178 149920 124 3445
3447 0 640944 112902 149840 120 3446
3448 0 641072 112794 149800 80 3447
3449 0 641332 112504 149720 107 3448
3450 0 641496 112244 149640 143 3449
3451 0 641600 112008 149560 242 3450
3452 0 641736 111920 149480 242 3451
3453 0 641856 111900 149360 286 3452
3454 0 642088 111828 149240 282 3453
3455 0 642344 111696 149120 273 3454
3456 0 642528 111584 149000 261 3455
3457 0 642816 111472 148880 256 3456
3458 0 643180 111428 148800 275 3457
3459 0 643388 111420 148680 175 3458
3460 0 644100 111202 148560 226 3459
3461 0 644488 111086 148440 288 3460
3462 0 644724 111102 148320 288 3461
3463 0 644664 111010 148240 288 3462
3464 0 644768 110766 148120 246 3463
3465 0 644956 110466 148000 175 3464
3466 0 645024 110470 147920 175 3465
3467 0 645384 110048 147840 32 3466
3468 0 645476 109888 147720 32 3467
3469 0 645572 109840 147640 32 3468
3470 0 645668 109708 147520 245 3469
3471 0 645612 109616 147480 245 3470
3472 0 645272 109460 147360 240 3471
3473 0 645196 109196 147240 254 3472
3474 0 645584 109411 147160 288 3473
3475 0 645600 109395 147080 240 3474
3476 0 645036 109000 147160 227 3473
3477 0 644952 108876 147120 160 3476
3478 0 644632 108450 147080 86 3477
3479 0 644622.7 108423.336 147040 98 3478
3480 0 644080 107808 147040 75 3479
3481 0 644000 107748 147160 75 3480
3482 0 643912 107592 147280 104 3481
3483 0 643672 107344 147360 101 3482
3484 0 643564 107050 147400 120 3483
3485 0 643324 106938 147480 120 3484
3486 0 643152 106842 147560 160 3485
3487 0 643164 106838 147680 160 3486
3488 0 642460 106870 147680 91 3487
3489 0 641504 106880 148040 128 3488
3490 0 641280 106944 148200 160 3489
3491 0 641024 107008 148280 115 3490
3492 0 640768 106976 148360 163 3491
3493 0 640512 106880 148400 186 3492
3494 0 640256 106816 148520 172 3493
3495 0 640032 106720 148400 81 3494
3496 0 639872 106592 148240 75 3495
3497 0 639648 106464 148200 40 3496
3498 0 639456 106272 148160 86 3497
3499 0 639264 106080 148120 71 3498
3500 0 639008 105952 148080 71 3499
3501 0 638784 105824 148000 71 3500
3502 0 638528 105792 148000 71 3501
3503 0 638272 105696 147960 102 3502
3504 0 638016 105664 147960 150 3503
3505 0 637760 105600 147960 258 3504
3506 0 637600 105504 147800 217 3505
3507 0 637504 105280 147640 178 3506
3508 0 637312 105152 147480 140 3507
3509 0 637152 104960 147400 181 3508
3510 0 636960 104800 147440 212 3509
3511 0 636704 104832 147400 209 3510
3512 0 636448 104928 147360 245 3511
3513 0 636224 105088 147400 120 3512
3514 0 636000 105216 147400 86 3513
3515 0 635744 105312 147400 60 3514
3516 0 635488 105312 147360 81 3515
3517 0 635232 105312 147320 60 3516
3518 0 635136 105312 147320 40 3517
3519 0 637376 105600 147720 178 3506
3520 0 637184 105664 147880 122 3519
3521 0 636928 105760 147960 102 3520
3522 0 636736 105952 147960 40 3521
3523 0 636608 105952 147960 51 3522
3524 0 643272 106414 147720 98 3487
3525 0 642720 105504 148160 202 3524
3526 0 642592 105248 148160 230 3525
3527 0 642432 105024 148120 186 3526
3528 0 642240 104832 148120 115 3527
3529 0 641984 104736 148040 156 3528
3530 0 641824 104576 147880 75 3529
3531 0 641760 104352 147720 104 3530
3532 0 641632 104160 147600 107 3531
3533 0 641472 103968 147440 108 3532
3534 0 641408 103904 147400 108 3533
3535 0 641152 103808 147400 75 3534
3536 0 640896 103680 147360 98 3535
3537 0 640640 103616 147360 108 3536
3538 0 640384 103488 147360 75 3537
3539 0 640128 103456 147360 80 3538
3540 0 639936 103296 147320 107 3539
3541 0 639680 103200 147280 150 3540
3542 0 639424 103072 147280 86 3541
3543 0 639168 103040 147360 102 3542
3544 0 638912 102912 147400 120 3543
3545 0 638720 102720 147400 139 3544
3546 0 638496 102592 147400 120 3545
3547 0 638240 102528 147400 124 3546
3548 0 637984 102400 147360 107 3547
3549 0 637728 102368 147360 91 3548
3550 0 637504 102208 147360 120 3549
3551 0 637248 102112 147360 107 3550
3552 0 636992 102048 147360 102 3551
3553 0 636736 101984 147360 80 3552
3554 0 636480 101888 147360 115 3553
3555 0 636288 101664 147360 115 3554
3556 0 636096 101536 147240 185 3555
3557 0 635872 101472 147120 228 3556
3558 0 635648 101600 147120 237 3557
3559 0 635424 101600 147320 235 3558
3560 0 635392 101600 147360 229 3559
3561 0 635360 101408 147520 160 3560
3562 0 635360 101344 147800 164 3561
3563 0 635392 101440 148000 244 3562
3564 0 635360 101216 148120 136 3563
3565 0 635328 100960 148200 75 3564
3566 0 635200 100704 148200 107 3565
3567 0 635136 100448 148200 124 3566
3568 0 635168 100224 148080 81 3567
3569 0 635168 1e+05 147960 86 3568
3570 0 635232 99744 147880 124 3569
3571 0 635232 99488 147840 75 3570
3572 0 635232 99232 147800 80 3571
3573 0 635296 98976 147720 120 3572
3574 0 635392 98720 147600 96 3573
3575 0 635424 98464 147520 120 3574
3576 0 635488 98208 147400 75 3575
3577 0 635488 97952 147280 51 3576
3578 0 635488 97696 147160 81 3577
3579 0 635648 97536 147000 124 3578
3580 0 635840 97440 146840 139 3579
3581 0 636032 97280 146760 120 3580
3582 0 636224 97120 146640 115 3581
3583 0 636416 96960 146520 115 3582
3584 0 636640 96800 146440 102 3583
3585 0 636864 96672 146400 86 3584
3586 0 637024 96512 146280 80 3585
3587 0 637184 96352 146160 80 3586
3588 0 637376 96160 146080 75 3587
3589 0 637472 95936 146000 80 3588
3590 0 637664 95712 145960 102 3589
3591 0 637856 95520 145880 51 3590
3592 0 638048 95328 145880 51 3591
3593 0 638208 95168 145720 45 3592
3594 0 638432 95072 145640 60 3593
3595 0 638624 94880 145560 178 3594
3596 0 638784 94848 145320 172 3595
3597 0 638880 94752 145080 190 3596
3598 0 638944 94656 145080 163 3597
3599 0 639200 94656 145080 234 3598
3600 0 639424 94496 145120 198 3599
3601 0 639680 94496 145240 200 3600
3602 0 639936 94560 145320 226 3601
3603 0 640128 94720 145280 221 3602
3604 0 640384 94816 145280 124 3603
3605 0 640640 94816 145280 40 3604
3606 0 640896 94816 145280 40 3605
3607 0 641152 94848 145280 40 3606
3608 0 641408 94944 145280 40 3607
3609 0 641664 94976 145280 40 3608
3610 0 641920 95008 145320 32 3609
3611 0 642176 95040 145400 80 3610
3612 0 642432 95072 145440 75 3611
3613 0 642688 95104 145480 96 3612
3614 0 642944 95104 145520 101 3613
3615 0 643200 95200 145520 81 3614
3616 0 643456 95200 145440 96 3615
3617 0 643680 95168 145400 75 3616
3618 0 638944 94400 145120 102 3598
3619 0 638944 94144 145080 75 3618
3620 0 638848 93920 145000 60 3619
3621 0 638816 93664 144880 75 3620
3622 0 638816 93504 144680 81 3621
3623 0 638784 93344 144440 75 3622
3624 0 638752 93184 144240 71 3623
3625 0 638720 93120 144160 51 3624
3626 0 635616 101536 148120 206 3563
3627 0 635808 101664 148240 189 3626
3628 0 635904 101920 148280 139 3627
3629 0 635968 102176 148280 176 3628
3630 0 636224 102144 148360 164 3629
3631 0 636256 102048 148120 163 3630
3632 0 636384 101856 147920 136 3631
3633 0 635392 101824 147520 192 3560
3634 0 635328 102080 147600 102 3633
3635 0 635328 102336 147680 40 3634
3636 0 635328 102592 147680 40 3635
3637 0 635328 102752 147800 51 3636
3638 0 641600 103968 147200 45 3534
3639 0 641760 104096 147000 32 3638
3640 0 641920 104224 146840 45 3639
3641 0 642112 104320 146640 51 3640
3642 0 642272 104224 146440 51 3641
3643 0 644604 108370 146960 98 3479
3644 0 644640 108320 146840 134 3643
3645 0 644760 108300 146720 134 3644
3646 0 644900 108376 146560 32 3645
3647 0 644916 108324 146400 60 3646
3648 0 645048 108344 146280 60 3647
3649 0 645728 108000 145280 81 3648
3650 0 645920 107936 145120 51 3649
3651 0 646080 107840 144920 104 3650
3652 0 646240 107712 144760 122 3651
3653 0 646464 107680 144560 120 3652
3654 0 646656 107680 144360 101 3653
3655 0 646912 107680 144280 81 3654
3656 0 647904 107776 143720 32 3655
3657 0 648064 107648 143560 102 3656
3658 0 648256 107584 143400 102 3657
3659 0 648416 107456 143200 98 3658
3660 0 648512 107296 143000 108 3659
3661 0 648576 107232 142760 104 3660
3662 0 648640 107072 142520 131 3661
3663 0 648640 106944 142280 190 3662
3664 0 648672 106752 142120 301 3663
3665 0 648832 106784 141880 181 3664
3666 0 649024 106784 141680 122 3665
3667 0 649184 106656 141520 91 3666
3668 0 649344 106496 141320 71 3667
3669 0 649504 106432 141120 71 3668
3670 0 649728 106400 141000 101 3669
3671 0 649888 106272 140840 150 3670
3672 0 650144 106208 140720 172 3671
3673 0 650272 106048 140520 172 3672
3674 0 650400 105856 140400 153 3673
3675 0 650592 105760 140240 163 3674
3676 0 650784 105568 140160 71 3675
3677 0 650944 105408 140040 80 3676
3678 0 651136 105248 139920 75 3677
3679 0 651328 105216 139760 101 3678
3680 0 651520 105088 139640 81 3679
3681 0 651712 104960 139520 98 3680
3682 0 651904 104832 139360 96 3681
3683 0 652064 104704 139200 71 3682
3684 0 652256 104576 139040 51 3683
3685 0 652480 104416 138920 75 3684
3686 0 652672 104224 138840 60 3685
3687 0 652864 104032 138760 51 3686
3688 0 653056 103840 138680 86 3687
3689 0 653248 103680 138640 153 3688
3690 0 653440 103552 138520 148 3689
3691 0 653632 103392 138440 108 3690
3692 0 653856 103232 138400 90 3691
3693 0 654048 103040 138280 51 3692
3694 0 654208 102880 138160 75 3693
3695 0 654368 102720 138040 71 3694
3696 0 654528 102560 137880 60 3695
3697 0 654592 102368 137720 45 3696
3698 0 654688 102208 137520 98 3697
3699 0 654912 102080 137480 80 3698
3700 0 655168 101984 137360 45 3699
3701 0 655360 101792 137360 81 3700
3702 0 655552 101600 137320 60 3701
3703 0 655712 101408 137160 51 3702
3704 0 655840 101184 137120 75 3703
3705 0 656000 100992 137040 75 3704
3706 0 656128 100768 137000 60 3705
3707 0 656320 100576 136880 60 3706
3708 0 656544 100416 136880 71 3707
3709 0 656768 100224 136880 71 3708
3710 0 656928 1e+05 136840 91 3709
3711 0 657120 99808 136720 75 3710
3712 0 657344 99744 136600 98 3711
3713 0 657568 99648 136520 81 3712
3714 0 657792 99520 136480 64 3713
3715 0 658016 99328 136480 75 3714
3716 0 658208 99168 136440 80 3715
3717 0 658464 99072 136440 81 3716
3718 0 658688 98976 136360 75 3717
3719 0 658912 98848 136360 104 3718
3720 0 659136 98688 136280 189 3719
3721 0 659328 98560 136120 186 3720
3722 0 659520 98336 136120 166 3721
3723 0 659744 98240 136000 175 3722
3724 0 660000 98304 135920 205 3723
3725 0 660224 98432 135920 256 3724
3726 0 660416 98240 135960 204 3725
3727 0 660672 98272 135960 214 3726
3728 0 660800 98432 135800 163 3727
3729 0 660992 98528 135600 60 3728
3730 0 661184 98560 135400 101 3729
3731 0 661376 98656 135240 107 3730
3732 0 661600 98688 135120 91 3731
3733 0 661792 98720 135040 51 3732
3734 0 660224 98656 136040 236 3725
3735 0 660096 98752 136240 232 3734
3736 0 660256 98720 136480 176 3735
3737 0 660288 98624 136720 122 3736
3738 0 660128 98432 136680 128 3737
3739 0 660000 98176 136680 71 3738
3740 0 660000 97984 136440 32 3739
3741 0 646600 109756 147480 212 3471
3742 0 646996 109672 147400 207 3741
3743 0 647244 109582 147320 200 3742
3744 0 647320 109558 147200 200 3743
3745 0 647772 109266 147080 172 3744
3746 0 648188 109042 147040 212 3745
3747 0 648344 108922 147000 212 3746
3748 0 648804 108974 146920 194 3747
3749 0 649236 108926 146840 178 3748
3750 0 649848 109032 146800 197 3749
3751 0 650304 109108 146720 192 3750
3752 0 650792 109084 146640 172 3751
3753 0 651152 109000 146560 175 3752
3754 0 651792 108692 146600 156 3753
3755 0 651772 108616 146480 163 3754
3756 0 651856 108548 146360 163 3755
3757 0 651888 108844 146320 75 3756
3758 0 651864 108884 146200 40 3757
3759 0 651872 108936 146080 40 3758
3760 0 651868 109028 145960 64 3759
3761 0 651776 108920 145840 64 3760
3762 0 651792 108980 145680 64 3761
3763 0 651788 109004 145520 64 3762
3764 0 652352 108992 144480 98 3763
3765 0 652576 109088 144360 51 3764
3766 0 652768 109280 144240 98 3765
3767 0 652608 109408 144040 32 3766
3768 0 652448 109824 143560 207 3767
3769 0 652704 109888 143560 240 3768
3770 0 652928 109760 143600 200 3769
3771 0 653056 109664 143400 160 3770
3772 0 653120 109792 143160 96 3771
3773 0 653056 109920 142920 81 3772
3774 0 652896 110016 142720 122 3773
3775 0 652896 110144 142480 45 3774
3776 0 652896 110336 142280 71 3775
3777 0 652896 110560 142160 51 3776
3778 0 652928 110752 142000 108 3777
3779 0 653120 110976 142000 120 3778
3780 0 653184 111040 142000 136 3779
3781 0 653184 111264 141840 164 3780
3782 0 653344 111392 141680 153 3781
3783 0 653408 111424 141440 176 3782
3784 0 653376 111296 141200 178 3783
3785 0 653376 111200 140960 136 3784
3786 0 653472 111104 140720 75 3785
3787 0 653632 111104 140480 45 3786
3788 0 653760 111104 140240 60 3787
3789 0 653792 111104 140200 60 3788
3790 0 653376 110880 141960 108 3780
3791 0 653408 111008 141640 32 3790
3792 0 653312 110848 141560 32 3791
3793 0 652012 108296 146240 124 3756
3794 0 652024 108160 146120 131 3793
3795 0 652096 108148 145960 131 3794
3796 0 652236 107764 145840 80 3795
3797 0 653056 107200 145440 102 3796
3798 0 653280 107040 145360 102 3797
3799 0 653536 106976 145280 122 3798
3800 0 653792 106880 145240 120 3799
3801 0 653984 106752 145120 120 3800
3802 0 654208 106624 145080 104 3801
3803 0 654464 106560 145000 136 3802
3804 0 654688 106432 144920 150 3803
3805 0 654912 106336 144800 107 3804
3806 0 655168 106336 144760 124 3805
3807 0 655424 106208 144720 122 3806
3808 0 655680 106176 144680 101 3807
3809 0 655904 106048 144640 91 3808
3810 0 656160 105952 144600 115 3809
3811 0 656416 105856 144560 124 3810
3812 0 656672 105856 144560 128 3811
3813 0 656928 105760 144600 91 3812
3814 0 657184 105696 144680 120 3813
3815 0 657344 105696 144880 148 3814
3816 0 657504 105696 145080 122 3815
3817 0 657728 105664 145200 124 3816
3818 0 657984 105536 145240 91 3817
3819 0 658240 105408 145240 108 3818
3820 0 658496 105344 145240 102 3819
3821 0 658752 105280 145240 137 3820
3822 0 659008 105184 145200 186 3821
3823 0 659200 105120 145000 150 3822
3824 0 659424 105152 144840 140 3823
3825 0 659680 105152 144840 203 3824
3826 0 659904 105152 145000 209 3825
3827 0 660128 105056 145120 219 3826
3828 0 660384 105056 145120 228 3827
3829 0 660640 105088 145200 310 3828
3830 0 660832 104928 145120 314 3829
3831 0 660960 104768 144960 301 3830
3832 0 660960 104608 144760 245 3831
3833 0 661088 104416 144600 137 3832
3834 0 661216 104192 144600 190 3833
3835 0 661344 103936 144520 163 3834
3836 0 661536 103744 144520 102 3835
3837 0 661728 103552 144520 108 3836
3838 0 661952 103392 144480 120 3837
3839 0 662144 103200 144440 107 3838
3840 0 662368 103040 144400 80 3839
3841 0 662592 102912 144400 80 3840
3842 0 662816 102752 144360 102 3841
3843 0 663008 102592 144200 98 3842
3844 0 663072 102592 144200 120 3843
3845 0 651948 108644 146760 202 3754
3846 0 652112 108620 146880 148 3845
3847 0 652364 108516 146960 101 3846
3848 0 652552 108512 147080 164 3847
3849 0 653408 108512 147800 139 3848
3850 0 653664 108544 147880 150 3849
3851 0 653888 108576 148000 153 3850
3852 0 654144 108640 148080 128 3851
3853 0 654400 108672 148120 160 3852
3854 0 654656 108768 148160 218 3853
3855 0 654880 108672 148240 148 3854
3856 0 655104 108512 148240 139 3855
3857 0 655360 108448 148240 120 3856
3858 0 655584 108384 148120 154 3857
3859 0 655808 108576 148120 140 3858
3860 0 656000 108768 148120 163 3859
3861 0 656224 108800 148280 150 3860
3862 0 656384 108800 148480 128 3861
3863 0 656640 108800 148480 86 3862
3864 0 656896 108736 148480 86 3863
3865 0 657152 108672 148520 134 3864
3866 0 657376 108640 148640 150 3865
3867 0 657632 108640 148680 51 3866
3868 0 657856 108672 148800 91 3867
3869 0 658080 108672 149000 124 3868
3870 0 658304 108672 149160 107 3869
3871 0 658528 108768 149240 124 3870
3872 0 658752 108864 149320 143 3871
3873 0 658976 108896 149440 124 3872
3874 0 659232 108864 149480 134 3873
3875 0 659424 108896 149640 75 3874
3876 0 659648 109024 149720 51 3875
3877 0 659808 109280 149840 75 3876
3878 0 659680 109504 149920 80 3877
3879 0 659680 109632 150000 51 3878
3880 0 655776 108192 148120 80 3858
3881 0 655936 107968 148120 80 3880
3882 0 656096 107744 148120 51 3881
3883 0 656128 107488 148120 51 3882
3884 0 656192 107232 148120 75 3883
3885 0 656192 106976 148120 51 3884
3886 0 656160 106720 148080 51 3885
3887 0 656096 106464 148080 98 3886
3888 0 656000 106208 148040 64 3887
3889 0 656000 105952 148040 40 3888
3890 0 656000 105696 148080 91 3889
3891 0 656000 105440 148080 101 3890
3892 0 656192 105216 148080 140 3891
3893 0 656192 104960 148080 150 3892
3894 0 656192 104704 148160 206 3893
3895 0 655968 104576 148160 192 3894
3896 0 655744 104448 148160 242 3895
3897 0 655552 104256 148160 160 3896
3898 0 655456 104160 148080 51 3897
3899 0 647840 110496 147400 122 3743
3900 0 648096 110592 147400 107 3899
3901 0 648352 110720 147360 120 3900
3902 0 648576 110848 147360 102 3901
3903 0 648800 111008 147400 81 3902
3904 0 649056 111072 147400 71 3903
3905 0 649312 111168 147400 120 3904
3906 0 649504 111200 147200 96 3905
3907 0 649664 111264 147000 71 3906
3908 0 649824 111296 146800 104 3907
3909 0 650016 111424 146680 98 3908
3910 0 650208 111552 146520 81 3909
3911 0 650432 111648 146440 81 3910
3912 0 650688 111776 146400 101 3911
3913 0 650912 111904 146280 124 3912
3914 0 651072 112064 146160 101 3913
3915 0 651264 112128 146000 86 3914
3916 0 651520 112128 145960 40 3915
3917 0 651776 112128 145960 40 3916
3918 0 652032 112128 146000 40 3917
3919 0 652288 112128 146000 60 3918
3920 0 652544 112128 146000 80 3919
3921 0 652800 112128 145880 98 3920
3922 0 652960 112224 145680 102 3921
3923 0 653184 112320 145560 101 3922
3924 0 653408 112384 145440 75 3923
3925 0 653664 112384 145360 71 3924
3926 0 653920 112384 145280 104 3925
3927 0 654176 112416 145200 120 3926
3928 0 654400 112416 145080 75 3927
3929 0 654656 112416 145080 40 3928
3930 0 654912 112544 145080 86 3929
3931 0 655136 112704 145120 75 3930
3932 0 655360 112864 145120 71 3931
3933 0 655616 112864 145120 51 3932
3934 0 655840 112992 145120 75 3933
3935 0 656064 113120 145040 120 3934
3936 0 656096 113120 145040 131 3935
3937 0 656352 113120 145040 178 3936
3938 0 656608 113152 144960 209 3937
3939 0 656864 113216 144960 240 3938
3940 0 657120 113152 144920 134 3939
3941 0 657376 113280 144920 190 3940
3942 0 657568 113472 144920 248 3941
3943 0 657664 113728 145000 200 3942
3944 0 657920 113824 145000 164 3943
3945 0 658144 113696 144960 197 3944
3946 0 658368 113568 145000 176 3945
3947 0 658624 113600 145000 81 3946
3948 0 658880 113632 145000 91 3947
3949 0 659136 113632 145080 71 3948
3950 0 659392 113632 145080 101 3949
3951 0 659648 113632 145120 51 3950
3952 0 659904 113632 145200 86 3951
3953 0 660160 113696 145280 101 3952
3954 0 660416 113728 145280 124 3953
3955 0 660672 113792 145320 60 3954
3956 0 660928 113920 145320 71 3955
3957 0 661184 113984 145400 148 3956
3958 0 661440 114016 145440 244 3957
3959 0 661696 114080 145440 181 3958
3960 0 661856 114272 145280 156 3959
3961 0 662080 114432 145280 172 3960
3962 0 662336 114528 145320 256 3961
3963 0 662496 114560 145240 209 3962
3964 0 662688 114752 145240 178 3963
3965 0 662912 114912 145160 150 3964
3966 0 663072 115104 145080 120 3965
3967 0 663168 115328 145200 75 3966
3968 0 663168 115584 145280 51 3967
3969 0 663136 115840 145360 51 3968
3970 0 663264 116064 145400 40 3969
3971 0 663456 116256 145360 45 3970
3972 0 663712 116256 145360 51 3971
3973 0 663936 116256 145440 60 3972
3974 0 662656 114592 145040 207 3963
3975 0 662880 114624 144840 204 3974
3976 0 663136 114656 144760 198 3975
3977 0 663360 114560 144680 96 3976
3978 0 663552 114464 144480 71 3977
3979 0 663808 114464 144360 91 3978
3980 0 663936 114400 144280 96 3979
3981 0 662336 114368 145520 172 3962
3982 0 662464 114144 145520 40 3981
3983 0 662656 113952 145480 80 3982
3984 0 662880 113792 145480 51 3983
3985 0 662944 113728 145480 45 3984
3986 0 656096 113344 145160 86 3936
3987 0 656096 113600 145160 80 3986
3988 0 656096 113760 145360 71 3987
3989 0 656064 113984 145480 32 3988
3990 0 656288 113920 145520 71 3989
3991 0 638368 113536 150560 40 3433
3992 0 638144 113632 150440 32 3991
3993 0 637984 113792 150320 51 3992
3994 0 637824 113760 150120 40 3993
3995 0 637664 113600 150000 40 3994
3996 0 637568 113376 149920 40 3995
3997 0 637504 113120 149840 40 3996
3998 0 637472 112864 149800 40 3997
3999 0 637312 112672 149760 40 3998
4000 0 637216 112416 149640 75 3999
4001 0 637088 112224 149520 86 4000
4002 0 636960 112064 149360 51 4001
4003 0 636800 111904 149160 60 4002
4004 0 636800 111840 148880 90 4003
4005 0 636736 111808 148640 64 4004
4006 0 636640 111808 148400 102 4005
4007 0 636544 111712 148160 101 4006
4008 0 636480 111552 147960 60 4007
4009 0 636448 111392 147760 32 4008
4010 0 636448 111232 147520 60 4009
4011 0 636448 111136 147280 64 4010
4012 0 636512 110976 147080 60 4011
4013 0 636512 110880 146840 60 4012
4014 0 636672 110720 146640 98 4013
4015 0 636768 110464 146600 181 4014
4016 0 636960 110240 146600 202 4015
4017 0 637152 110144 146440 245 4016
4018 0 637312 110016 146240 259 4017
4019 0 637184 109856 146040 190 4018
4020 0 637152 109632 145880 203 4019
4021 0 637088 109440 145680 228 4020
4022 0 637056 109280 145480 186 4021
4023 0 637056 109120 145240 168 4022
4024 0 636896 109088 145040 45 4023
4025 0 636832 108896 144840 108 4024
4026 0 636800 108672 144720 128 4025
4027 0 636768 108416 144640 122 4026
4028 0 636640 108224 144520 90 4027
4029 0 636448 108032 144400 60 4028
4030 0 636288 107872 144240 60 4029
4031 0 636160 107808 144200 71 4030
4032 0 637152 109088 145160 91 4023
4033 0 637408 108992 145080 80 4032
4034 0 637600 108800 145080 80 4033
4035 0 637792 108672 145200 32 4034
4036 0 638356 119722 152760 96 3341
4037 0 639328 119520 152280 75 4036
4038 0 639584 119424 152240 81 4037
4039 0 639840 119328 152240 96 4038
4040 0 640096 119232 152280 107 4039
4041 0 640320 119168 152400 115 4040
4042 0 640576 119072 152400 71 4041
4043 0 640832 119072 152400 120 4042
4044 0 641056 119104 152240 107 4043
4045 0 641280 119168 152080 128 4044
4046 0 641536 119136 152000 163 4045
4047 0 641760 119040 151920 124 4046
4048 0 642016 118944 151920 120 4047
4049 0 642208 118752 151960 98 4048
4050 0 642400 118560 152040 156 4049
4051 0 642592 118368 152080 128 4050
4052 0 642784 118176 152080 157 4051
4053 0 642912 118048 152160 153 4052
4054 0 643072 117888 152000 101 4053
4055 0 643168 117664 151920 101 4054
4056 0 643296 117472 151760 81 4055
4057 0 643520 117280 151760 91 4056
4058 0 643680 117152 151600 108 4057
4059 0 643840 116992 151480 160 4058
4060 0 644064 116832 151440 160 4059
4061 0 644256 116672 151360 178 4060
4062 0 644352 116448 151280 124 4061
4063 0 644512 116256 151240 148 4062
4064 0 644704 116096 151200 137 4063
4065 0 644928 115968 151160 122 4064
4066 0 645184 115872 151160 137 4065
4067 0 645376 115744 151120 164 4066
4068 0 645376 115904 150880 71 4067
4069 0 645376 116128 150720 45 4068
4070 0 645376 116320 150640 40 4069
4071 0 645600 115552 151120 91 4067
4072 0 645824 115392 151200 160 4071
4073 0 646016 115200 151200 189 4072
4074 0 646208 115008 151240 217 4073
4075 0 646464 115040 151240 120 4074
4076 0 646720 115072 151240 124 4075
4077 0 646976 115040 151240 137 4076
4078 0 647232 114944 151200 166 4077
4079 0 647488 114944 151200 237 4078
4080 0 647744 114880 151280 266 4079
4081 0 647904 114784 151480 278 4080
4082 0 647936 114784 151600 298 4081
4083 0 648192 114720 151640 198 4082
4084 0 648448 114656 151640 150 4083
4085 0 648672 114496 151640 120 4084
4086 0 648896 114304 151640 108 4085
4087 0 649152 114272 151640 115 4086
4088 0 649408 114144 151640 131 4087
4089 0 649664 114080 151560 131 4088
4090 0 649856 114080 151360 128 4089
4091 0 650080 114144 151240 140 4090
4092 0 650336 114144 151200 120 4091
4093 0 650592 114016 151240 91 4092
4094 0 650784 113856 151360 122 4093
4095 0 651008 113792 151520 128 4094
4096 0 651264 113696 151560 81 4095
4097 0 651488 113568 151640 104 4096
4098 0 651744 113568 151680 96 4097
4099 0 651968 113504 151800 175 4098
4100 0 652224 113568 151800 96 4099
4101 0 652448 113696 151800 71 4100
4102 0 652704 113792 151800 102 4101
4103 0 652960 113856 151720 102 4102
4104 0 653184 113952 151600 75 4103
4105 0 653408 114048 151520 157 4104
4106 0 653600 114240 151480 122 4105
4107 0 653856 114336 151480 60 4106
4108 0 654112 114336 151520 91 4107
4109 0 654336 114336 151640 120 4108
4110 0 654592 114336 151680 107 4109
4111 0 654848 114304 151760 136 4110
4112 0 655104 114368 151840 134 4111
4113 0 655360 114368 151880 102 4112
4114 0 655584 114368 152000 98 4113
4115 0 655840 114336 152040 86 4114
4116 0 656064 114464 152120 102 4115
4117 0 656320 114528 152160 86 4116
4118 0 656576 114592 152160 86 4117
4119 0 656704 114720 152160 71 4118
4120 0 656864 114560 151960 60 4119
4121 0 656960 114304 151920 40 4120
4122 0 656960 114272 151920 40 4121
4123 0 656896 114912 152200 45 4119
4124 0 657088 115136 152200 90 4123
4125 0 657248 115360 152160 186 4124
4126 0 657472 115520 152160 260 4125
4127 0 657728 115488 152080 295 4126
4128 0 657952 115648 151960 266 4127
4129 0 658208 115680 151920 257 4128
4130 0 658432 115808 151880 189 4129
4131 0 658688 115872 151840 141 4130
4132 0 658944 115936 151920 134 4131
4133 0 659168 116096 152040 210 4132
4134 0 659392 116224 152120 249 4133
4135 0 659552 116288 152320 227 4134
4136 0 659712 116352 152520 124 4135
4137 0 659904 116416 152680 172 4136
4138 0 661014 116662 152960 160 4137
4139 0 662016 116576 153320 91 4138
4140 0 662272 116576 153400 96 4139
4141 0 662528 116576 153440 71 4140
4142 0 662784 116640 153480 64 4141
4143 0 663008 116672 153600 91 4142
4144 0 663264 116704 153640 60 4143
4145 0 663360 116704 153680 75 4144
4146 0 663360 116448 153600 60 4145
4147 0 663456 116288 153400 51 4146
4148 0 663648 116096 153320 71 4147
4149 0 663744 115872 153200 75 4148
4150 0 663872 115648 153120 51 4149
4151 0 663968 115488 153040 40 4150
4152 0 663616 116736 153720 40 4145
4153 0 663872 116736 153720 45 4152
4154 0 664128 116736 153720 90 4153
4155 0 664384 116768 153840 120 4154
4156 0 664608 116736 154000 91 4155
4157 0 664768 116672 154200 71 4156
4158 0 664928 116640 154440 75 4157
4159 0 665088 116704 154680 71 4158
4160 0 664896 116704 154880 32 4159
4161 0 664672 116736 155000 32 4160
4162 0 664416 116768 155000 60 4161
4163 0 664160 116768 155120 60 4162
4164 0 663904 116896 155160 64 4163
4165 0 663648 116992 155120 32 4164
4166 0 665248 116832 154880 60 4159
4167 0 665408 116992 155000 86 4166
4168 0 665600 117184 155040 80 4167
4169 0 665792 117344 155000 75 4168
4170 0 665984 117536 155040 60 4169
4171 0 666112 117760 155080 80 4170
4172 0 666208 118016 155080 51 4171
4173 0 666336 118208 155200 51 4172
4174 0 666528 118400 155200 51 4173
4175 0 666688 118560 155360 32 4174
4176 0 666816 118752 155480 51 4175
4177 0 666912 119008 155520 91 4176
4178 0 667008 119264 155440 75 4177
4179 0 667008 119488 155320 148 4178
4180 0 667136 119712 155200 172 4179
4181 0 667360 119744 155040 166 4180
4182 0 667616 119840 155120 204 4181
4183 0 667776 119904 155160 172 4182
4184 0 667872 120096 155000 40 4183
4185 0 667840 120320 154800 40 4184
4186 0 667680 120544 154800 64 4185
4187 0 667680 120800 154800 45 4186
4188 0 667968 119744 155120 172 4183
4189 0 667968 119488 155120 163 4188
4190 0 668096 119328 155280 128 4189
4191 0 668000 119200 155520 176 4190
4192 0 667936 119104 155760 140 4191
4193 0 667744 119232 155920 120 4192
4194 0 667520 119392 156000 40 4193
4195 0 667296 119488 156000 32 4194
4196 0 647968 114944 151800 206 4082
4197 0 648000 115104 152000 189 4196
4198 0 648000 115264 152240 163 4197
4199 0 648000 115424 152440 107 4198
4200 0 648000 115488 152720 175 4199
4201 0 648096 115584 152960 226 4200
4202 0 648288 115744 153120 197 4201
4203 0 648416 115936 153280 245 4202
4204 0 648576 116064 153480 163 4203
4205 0 648768 116032 153640 163 4204
4206 0 649024 116032 153640 80 4205
4207 0 649280 116064 153640 75 4206
4208 0 649536 116160 153640 45 4207
4209 0 649792 116224 153640 40 4208
4210 0 650048 116224 153520 107 4209
4211 0 650272 116192 153480 91 4210
4212 0 642912 118144 152440 51 4053
4213 0 642912 118144 152720 45 4212
4214 0 642880 118112 153000 96 4213
4215 0 642912 118048 153240 163 4214
4216 0 643040 118080 153480 153 4215
4217 0 643008 118272 153680 219 4216
4218 0 642880 118336 153920 246 4217
4219 0 643040 118176 154120 181 4218
4220 0 643232 118080 154280 120 4219
4221 0 643392 118144 154480 157 4220
4222 0 643552 118080 154680 160 4221
4223 0 643744 118112 154880 140 4222
4224 0 643776 118016 155120 51 4223
4225 0 643776 117760 155240 40 4224
4226 0 643776 117504 155280 60 4225
4227 0 643744 117248 155280 40 4226
4228 0 643744 116992 155320 40 4227
4229 0 643744 116960 155320 40 4228
4230 0 644000 118144 155120 40 4224
4231 0 644256 118144 155240 45 4230
4232 0 644480 118144 155440 51 4231
4233 0 644704 118144 155560 51 4232
4234 0 644960 118112 155560 81 4233
4235 0 645088 118112 155560 71 4234
4236 0 642272 118208 153920 32 4218
4237 0 642016 118176 153840 45 4236
4238 0 641760 118240 153880 64 4237
4239 0 641536 118272 154000 45 4238
4240 0 641280 118240 154080 40 4239
4241 0 641088 118080 154120 75 4240
4242 0 640832 118016 154080 71 4241
4243 0 640576 118048 154080 71 4242
4244 0 641600 119456 151720 32 4046
4245 0 641792 119616 151640 60 4244
4246 0 641792 119680 151520 75 4245
4247 0 635184 126156 156080 196 3287
4248 0 635220 126076 156120 196 4247
4249 0 638020 134534 162760 128 3237
4250 0 638132 134790 162680 60 4249
4251 0 638220 134966 162600 90 4250
4252 0 638628 135230 162520 71 4251
4253 0 638944 135422 162440 90 4252
4254 0 639108 135586 162360 96 4253
4255 0 639332 135734 162280 75 4254
4256 0 639448 135814 162200 75 4255
4257 0 639704 135914 162200 71 4256
4258 0 639744 135926 162160 75 4257
4259 0 639876 135870 162040 75 4258
4260 0 640092 136026 162000 40 4259
4261 0 640132 136342 162000 40 4260
4262 0 640228 136486 161920 45 4261
4263 0 640184 136510 161880 45 4262
4264 0 640184 136502 161840 45 4263
4265 0 640184 136502 161800 45 4264
4266 0 640476 136566 161760 64 4265
4267 0 640512 136570 161720 64 4266
4268 0 640560 136586 161640 80 4267
4269 0 640776 136646 161560 80 4268
4270 0 641136 136658 161480 80 4269
4271 0 641260 136670 161400 86 4270
4272 0 641388 136670 161320 86 4271
4273 0 641620 136710 161240 80 4272
4274 0 642020 136950 161160 102 4273
4275 0 642116 137022 161080 102 4274
4276 0 642396 137074 161040 51 4275
4277 0 642624 137150 161080 86 4276
4278 0 643036 137222 161120 102 4277
4279 0 643256 137338 161160 98 4278
4280 0 643512 137474 161040 120 4279
4281 0 643580 137538 161000 120 4280
4282 0 643704 137606 160920 101 4281
4283 0 643840 137718 160840 75 4282
4284 0 643868 137762 160760 75 4283
4285 0 643976 138082 160680 108 4284
4286 0 643856 138194 160600 98 4285
4287 0 643884 138250 160520 98 4286
4288 0 643900 138410 160440 98 4287
4289 0 643912 138454 160400 120 4288
4290 0 643924 138506 160360 120 4289
4291 0 643924 138506 160320 120 4290
4292 0 643924 138526 160280 120 4291
4293 0 643888 138622 160240 120 4292
4294 0 643888 138622 160200 120 4293
4295 0 643888 138622 160160 122 4294
4296 0 643888 138622 160120 122 4295
4297 0 643880 138646 160080 122 4296
4298 0 643880 138646 160040 122 4297
4299 0 643880 138646 160000 122 4298
4300 0 644136 138610 159960 122 4299
4301 0 644136 138578 159880 242 4300
4302 0 644348 138670 159800 242 4301
4303 0 644420 138666 159720 244 4302
4304 0 644584 138758 159640 244 4303
4305 0 644604 138794 159600 242 4304
4306 0 644620 138854 159520 242 4305
4307 0 644636 138868 159480 242 4306
4308 0 644652 138882 159440 242 4307
4309 0 644800 138958 159360 242 4308
4310 0 644956 139062 159280 137 4309
4311 0 645232 139486 159200 237 4310
4312 0 645380 139534 159120 226 4311
4313 0 645492 139598 159040 226 4312
4314 0 645492 139598 158960 226 4313
4315 0 645420 139586 158880 226 4314
4316 0 645488 139446 158720 226 4315
4317 0 645544 139402 158600 226 4316
4318 0 645548 139402 158480 226 4317
4319 0 645480 139446 158320 226 4318
4320 0 645388 139470 158240 226 4319
4321 0 645428 139426 158160 226 4320
4322 0 645404 139430 158040 -1 4321
4323 0 645400 139430 158000 -1 4322
4324 0 645396 139458 157960 -1 4323
4325 0 645428 139454 157880 -1 4324
4326 0 645448 139454 157800 -1 4325
4327 0 645452 139494 157760 -1 4326
4328 0 645404 139534 157680 -1 4327
4329 0 645332 139586 157600 -1 4328
4330 0 645720 139786 158920 102 4315
4331 0 646040 139834 158920 81 4330
4332 0 646236 139966 158840 96 4331
4333 0 646320 140014 158760 60 4332
4334 0 646688 140230 158640 115 4333
4335 0 646672 140302 158520 115 4334
4336 0 646876 140334 158400 75 4335
4337 0 646948 140374 158280 75 4336
4338 0 647124 140406 158200 60 4337
4339 0 647180 140486 158120 60 4338
4340 0 647284 140434 158040 104 4339
4341 0 647316 140462 157960 104 4340
4342 0 647364 140578 157880 104 4341
4343 0 647380 140622 157760 96 4342
4344 0 647404 140658 157640 96 4343
4345 0 647472 140738 157520 96 4344
4346 0 647584 140782 157440 96 4345
4347 0 647596 140834 157360 96 4346
4348 0 647588 140958 157280 96 4347
4349 0 647576 140998 157160 98 4348
4350 0 647604 141066 157040 98 4349
4351 0 647548 141162 156920 91 4350
4352 0 647544 141246 156840 91 4351
4353 0 647460 141286 156720 91 4352
4354 0 647428 141330 156600 60 4353
4355 0 647416 141398 156520 60 4354
4356 0 647384 141458 156400 75 4355
4357 0 647416 141502 156280 75 4356
4358 0 647444 141566 156200 98 4357
4359 0 647420 141834 156080 128 4358
4360 0 647488 141914 155960 128 4359
4361 0 647420 142034 155800 166 4360
4362 0 647428 142086 155680 134 4361
4363 0 647360 142406 155520 218 4362
4364 0 647496 142426 155440 218 4363
4365 0 647596 142682 155360 139 4364
4366 0 647496 142530 155240 139 4365
4367 0 647444 142646 155200 139 4366
4368 0 647468 142806 155080 140 4367
4369 0 647492 142966 154960 208 4368
4370 0 647500 143158 154800 153 4369
4371 0 647532 143190 154720 153 4370
4372 0 647552 143246 154600 241 4371
4373 0 647428 143318 154560 241 4372
4374 0 647252 143338 154520 241 4373
4375 0 647488 143470 154280 32 4374
4376 0 647516 143526 154200 32 4375
4377 0 647308 143618 154120 32 4376
4378 0 647284 143646 153960 32 4377
4379 0 647144.8 143610 153840 108 4378
4380 0 646600 144090 153840 235 4379
4381 0 646520 144586 153840 163 4380
4382 0 646612 145302 153840 71 4381
4383 0 646648 145410 153760 71 4382
4384 0 646652 145362 153680 71 4383
4385 0 646680 145414 153640 71 4384
4386 0 646676 145474 153560 32 4385
4387 0 646624 145590 153480 32 4386
4388 0 646616 145654 153400 71 4387
4389 0 646628 145658 153320 71 4388
4390 0 646648 145646 153200 71 4389
4391 0 646668 145714 153120 40 4390
4392 0 646764 145814 153040 40 4391
4393 0 646756 145886 152960 32 4392
4394 0 646736 145986 152840 32 4393
4395 0 646832 146034 152760 81 4394
4396 0 646896 146086 152680 81 4395
4397 0 646936 146226 152560 86 4396
4398 0 647044 146322 152440 86 4397
4399 0 647164 146434 152360 45 4398
4400 0 647300 146598 152360 51 4399
4401 0 647328 146714 152360 51 4400
4402 0 647388 146762 152240 51 4401
4403 0 647428 146874 152160 81 4402
4404 0 647392 147010 152040 80 4403
4405 0 647400 147130 152000 80 4404
4406 0 647428 147242 151960 80 4405
4407 0 647448 147350 151920 32 4406
4408 0 647412 147586 151880 80 4407
4409 0 647396 147686 151840 80 4408
4410 0 647376 147810 151800 64 4409
4411 0 647348 148026 151800 64 4410
4412 0 647356 148210 151720 64 4411
4413 0 647372 148358 151640 91 4412
4414 0 647340 148406 151560 91 4413
4415 0 647284 148530 151480 51 4414
4416 0 647272 148550 151400 51 4415
4417 0 647228 148606 151320 51 4416
4418 0 647268 148602 151240 51 4417
4419 0 647356 148694 151160 51 4418
4420 0 647408 148786 151080 51 4419
4421 0 647352 148882 151080 51 4420
4422 0 647480 148986 151120 51 4421
4423 0 647704 149078 151200 51 4422
4424 0 647792 149198 151280 51 4423
4425 0 647856 149386 151360 -1 4424
4426 0 647924 149526 151440 -1 4425
4427 0 648140 149854 151480 -1 4426
4428 0 648312 149986 151480 -1 4427
4429 0 648516 150366 151480 -1 4428
4430 0 648784 150614 151480 -1 4429
4431 0 649056 150626 151480 -1 4430
4432 0 649240 150630 151480 -1 4431
4433 0 649272 150594 151520 -1 4432
4434 0 649332 150618 151600 -1 4433
4435 0 649460 150698 151640 -1 4434
4436 0 649608 150858 151640 -1 4435
4437 0 649704 150874 151600 -1 4436
4438 0 649860 150970 151560 -1 4437
4439 0 649548 150818 151760 -1 4436
4440 0 649512 150862 151960 -1 4439
4441 0 647052 143586 153760 108 4379
4442 0 647320 143534 153680 108 4441
4443 0 647408 143550 153520 108 4442
4444 0 647464 143434 153360 108 4443
4445 0 647396 143406 153280 32 4444
4446 0 647440 143358 153200 32 4445
4447 0 647444 143314 153120 32 4446
4448 0 647496 143314 153040 32 4447
4449 0 644532 138798 159280 242 4307
4450 0 644680 138874 159200 242 4449
4451 0 648424 135218 169320 122 3175
4452 0 648508 135106 169520 98 4451
4453 0 648504 135166 169640 98 4452
4454 0 648372 135246 169880 60 4453
4455 0 648310 135320 169960 81 4454
4456 0 648266 135436 170080 81 4455
4457 0 646816 134912 169000 64 3175
4458 0 646592 134976 168880 80 4457
4459 0 646368 134976 168760 71 4458
4460 0 646144 135008 168640 60 4459
4461 0 645888 135072 168520 102 4460
4462 0 645664 135136 168360 136 4461
4463 0 645440 135104 168240 108 4462
4464 0 645248 135040 168080 134 4463
4465 0 645056 135008 167920 124 4464
4466 0 644832 135136 167760 98 4465
4467 0 644672 135296 167560 80 4466
4468 0 644448 135392 167480 91 4467
4469 0 644288 135552 167280 81 4468
4470 0 644096 135616 167120 60 4469
4471 0 643904 135744 166960 51 4470
4472 0 643744 135776 166760 96 4471
4473 0 643584 135840 166560 81 4472
4474 0 643360 135840 166400 40 4473
4475 0 643168 136064 166280 32 4474
4476 0 643168 136224 166040 96 4475
4477 0 643168 136224 165760 90 4476
4478 0 643104 136288 165520 108 4477
4479 0 643040 136384 165280 131 4478
4480 0 643072 136416 165000 104 4479
4481 0 643200 136384 164760 141 4480
4482 0 643360 136320 164560 91 4481
4483 0 643552 136288 164360 81 4482
4484 0 643712 136256 164120 98 4483
4485 0 643872 136160 163880 131 4484
4486 0 644064 136096 163680 96 4485
4487 0 644224 135936 163520 45 4486
4488 0 644352 135712 163400 71 4487
4489 0 644512 135552 163240 64 4488
4490 0 644544 135392 163040 101 4489
4491 0 644576 135360 162760 163 4490
4492 0 644512 135360 162480 189 4491
4493 0 644288 135264 162360 160 4492
4494 0 644192 135072 162200 178 4493
4495 0 644032 134912 162080 98 4494
4496 0 644032 134656 162040 143 4495
4497 0 644032 134432 161880 86 4496
4498 0 644000 134272 161680 71 4497
4499 0 643840 134112 161520 102 4498
4500 0 643648 133920 161400 102 4499
4501 0 643392 133824 161360 102 4500
4502 0 643136 133760 161240 75 4501
4503 0 642912 133696 161120 60 4502
4504 0 642752 133568 160960 101 4503
4505 0 642528 133440 160920 122 4504
4506 0 642400 133280 160760 122 4505
4507 0 642240 133120 160560 75 4506
4508 0 642112 132960 160400 32 4507
4509 0 642016 132800 160200 86 4508
4510 0 641888 132704 160000 75 4509
4511 0 641728 132544 159800 86 4510
4512 0 641600 132352 159680 91 4511
4513 0 641408 132192 159640 139 4512
4514 0 641216 132064 159520 51 4513
4515 0 641024 131936 159400 45 4514
4516 0 640864 131776 159280 80 4515
4517 0 640672 131616 159200 75 4516
4518 0 640416 131552 159120 134 4517
4519 0 640288 131456 158920 156 4518
4520 0 640032 131328 158920 75 4519
4521 0 639840 131200 158800 60 4520
4522 0 639584 131136 158800 64 4521
4523 0 639360 130976 158720 91 4522
4524 0 639168 130784 158600 75 4523
4525 0 638976 130656 158480 81 4524
4526 0 638816 130496 158280 45 4525
4527 0 638656 130336 158160 40 4526
4528 0 638464 130208 157960 71 4527
4529 0 638272 130144 157800 157 4528
4530 0 638176 130016 157560 166 4529
4531 0 638016 129888 157400 104 4530
4532 0 638016 129632 157400 40 4531
4533 0 637952 129440 157240 90 4532
4534 0 637856 129248 157080 71 4533
4535 0 637856 129024 156960 75 4534
4536 0 637856 128768 156920 122 4535
4537 0 638016 128544 156880 86 4536
4538 0 638208 128384 156800 81 4537
4539 0 638400 128192 156760 51 4538
4540 0 638560 128032 156640 120 4539
4541 0 638720 127872 156520 120 4540
4542 0 638816 127616 156480 81 4541
4543 0 638880 127360 156400 71 4542
4544 0 638880 127104 156320 124 4543
4545 0 638912 126912 156160 64 4544
4546 0 638944 126656 156120 86 4545
4547 0 638976 126400 156080 107 4546
4548 0 639104 126176 156120 91 4547
4549 0 639072 125920 156160 80 4548
4550 0 639072 125664 156160 75 4549
4551 0 639168 125408 156120 81 4550
4552 0 639136 125152 156120 101 4551
4553 0 639072 124928 156240 104 4552
4554 0 639040 124704 156360 80 4553
4555 0 639040 124448 156360 120 4554
4556 0 639040 124192 156440 86 4555
4557 0 638976 123936 156440 120 4556
4558 0 638944 123680 156480 124 4557
4559 0 639072 123456 156600 166 4558
4560 0 639200 123200 156560 120 4559
4561 0 639360 122976 156560 75 4560
4562 0 639456 122720 156560 60 4561
4563 0 639616 122496 156560 120 4562
4564 0 639776 122304 156600 86 4563
4565 0 640000 122208 156720 75 4564
4566 0 640224 122112 156840 51 4565
4567 0 640480 122112 156960 96 4566
4568 0 640544 122112 157040 140 4567
4569 0 640544 121856 157080 134 4568
4570 0 640512 121632 157200 128 4569
4571 0 640544 121440 157400 75 4570
4572 0 640640 121248 157560 40 4571
4573 0 640608 120992 157600 32 4572
4574 0 640608 120960 157600 32 4573
4575 0 640768 122240 157120 137 4568
4576 0 641024 122176 157160 107 4575
4577 0 641280 122240 157040 104 4576
4578 0 641440 122112 156880 81 4577
4579 0 641664 122048 156720 64 4578
4580 0 641920 122144 156720 60 4579
4581 0 642176 122208 156760 80 4580
4582 0 642432 122208 156800 96 4581
4583 0 642688 122208 156880 80 4582
4584 0 642944 122176 156840 80 4583
4585 0 643200 122144 156880 80 4584
4586 0 643456 122112 156920 91 4585
4587 0 643712 122048 156920 75 4586
4588 0 643968 121952 156880 64 4587
4589 0 644224 121888 156880 60 4588
4590 0 644480 121792 156920 51 4589
4591 0 644736 121728 156920 71 4590
4592 0 644992 121728 156920 91 4591
4593 0 645248 121728 157000 64 4592
4594 0 645504 121760 157000 32 4593
4595 0 645760 121760 157000 60 4594
4596 0 646016 121728 157000 71 4595
4597 0 646240 121600 156960 45 4596
4598 0 646464 121472 156840 45 4597
4599 0 646624 121312 156640 40 4598
4600 0 646880 121216 156600 60 4599
4601 0 647136 121184 156600 51 4600
4602 0 647392 121184 156640 60 4601
4603 0 647552 121056 156480 40 4602
4604 0 647616 120928 156240 75 4603
4605 0 647712 120832 156000 45 4604
4606 0 647872 120832 155760 101 4605
4607 0 647840 120672 155520 60 4606
4608 0 647744 120512 155320 71 4607
4609 0 647648 120384 155080 86 4608
4610 0 647584 120160 154960 40 4609
4611 0 647456 120032 154760 45 4610
4612 0 647328 119872 154600 60 4611
4613 0 647328 119648 154480 60 4612
4614 0 647328 119424 154360 75 4613
4615 0 647232 119200 154240 51 4614
4616 0 647008 119008 154240 107 4615
4617 0 647008 118848 154400 98 4616
4618 0 685920 155552 173720 270 1349
4619 0 686112 155328 173720 96 4618
4620 0 686272 155136 173680 32 4619
4621 0 686464 154944 173800 75 4620
4622 0 686656 154784 173880 60 4621
4623 0 686848 154592 173920 71 4622
4624 0 687104 154528 173920 124 4623
4625 0 687360 154432 173920 139 4624
4626 0 687584 154304 174000 64 4625
4627 0 687808 154176 174080 40 4626
4628 0 687936 153984 174280 32 4627
4629 0 687936 153728 174280 75 4628
4630 0 688096 153536 174200 40 4629
4631 0 688288 153408 174000 80 4630
4632 0 688512 153408 173880 75 4631
4633 0 688768 153376 173760 136 4632
4634 0 688864 153120 173800 140 4633
4635 0 688960 152864 173760 91 4634
4636 0 689056 152608 173800 51 4635
4637 0 689184 152384 173800 64 4636
4638 0 689184 152128 173920 136 4637
4639 0 689344 151904 173920 71 4638
4640 0 689504 151680 173960 80 4639
4641 0 689600 151424 174000 75 4640
4642 0 689728 151168 174080 60 4641
4643 0 689856 150976 174240 60 4642
4644 0 689984 150720 174320 51 4643
4645 0 690016 150688 174320 64 4644
4646 0 702825 186551 150440 178 314
4647 0 702785 186283 150440 178 4646
4648 0 702765 186327 150400 178 4647
4649 0 702761 186371 150360 178 4648
4650 0 702721 186359 150320 178 4649
4651 0 702669 186371 150200 217 4650
4652 0 702833 186275 150000 98 4651
4653 0 703149 186155 149840 98 4652
4654 0 703385 186103 149760 137 4653
4655 0 703653 186067 149680 -1 4654
4656 0 703857 186019 149600 -1 4655
4657 0 704113 185927 149480 -1 4656
4658 0 704237 185875 149360 -1 4657
4659 0 704401 185831 149160 -1 4658
4660 0 704613 185755 148920 -1 4659
4661 0 704649 185795 148720 -1 4660
4662 0 704897 185731 148440 -1 4661
4663 0 704997 185615 148320 -1 4662
4664 0 705101 185339 148160 -1 4663
4665 0 705113 185195 148080 -1 4664
4666 0 705081 185047 147960 -1 4665
4667 0 705081 184975 147840 -1 4666
4668 0 705133 184931 147680 -1 4667
4669 0 705201 184903 147680 -1 4668
4670 0 705221 184863 147640 -1 4669
4671 0 705241 184831 147600 -1 4670
4672 0 705237 184783 147520 -1 4671
4673 0 705257 184759 147480 -1 4672
4674 0 705319 184687 147400 -1 4673
4675 0 705381 184615 147320 -1 4674
4676 0 705433 184603 147240 -1 4675
4677 0 705513 184637 147080 -1 4676
4678 0 705589 184653 146960 -1 4677
4679 0 705623 184651 146880 -1 4678
4680 0 705593 184651 146760 -1 4679
4681 0 705559 184667 146640 -1 4680
4682 0 705573 184705 146520 -1 4681
4683 0 705583 184733 146400 -1 4682
4684 0 705551 184777 146280 -1 4683
4685 0 705573 184797 146160 -1 4684
4686 0 705569 184783 146040 -1 4685
4687 0 705583 184697 145920 -1 4686
4688 0 723947 198758 107880 181 57
4689 0 723875 198494 107760 181 4688
4690 0 723931 198358 107680 181 4689
4691 0 723907 198302 107600 181 4690
4692 0 723879 198294 107520 181 4691
4693 0 723891 198286 107440 181 4692
4694 0 723871 198290 107400 181 4693
