# Supplementary material for: Connectomics Analysis Reveals First-, Second-, and Third-Order Thermosensory and Hygrosensory Neurons in the Adult Drosophila Brain
Source: Curr Biol. 2020 Aug 17;30(16):3167–3182.e4. doi: 10.1016/j.cub.2020.06.028 (PMC7443704; doi:10.1016/j.cub.2020.06.028)
Supplement: Data S1. Skeletons and Meshes, Related to STAR Methods — marin2020-skeletons contains files describing the morphology of each neuron in this study (in FAFB14 space, .swc format). glomeruli_meshes contains the glomerular meshes (in FAFB14 space, .stl format). neuropil_meshes contains the glomerular meshes (in FAFB14 space, .stl format). [file mmc5.zip › VP_SI/marin2020-skeletons/5062598.swc]

# SWC format file
# based on specifications at http://www.neuronland.org/NLMorphologyConverter/MorphologyFormats/SWC/Spec.html
# Created by nat::write.neuron.swc
# PointNo Label X Y Z Radius Parent 
1 0 347443 160122 212200 2364 -1
2 0 347195 160090 211640 -1 1
3 0 346687 160154 210920 -1 2
4 0 348891 161130 210920 -1 3
5 0 350603 161886 210920 -1 4
6 0 351843 162078 210920 -1 5
7 0 352719 162098 210920 -1 6
8 0 353527 162006 210920 -1 7
9 0 354387 162262 210920 -1 8
10 0 355255 162490 210920 -1 9
11 0 355827 162994 210920 -1 10
12 0 356631 163222 210920 -1 11
13 0 357271 163466 210920 -1 12
14 0 357775 163786 210920 -1 13
15 0 358219 163858 210920 -1 14
16 0 359123 164058 210920 -1 15
17 0 359695 164306 210920 -1 16
18 0 360023 164470 210960 -1 17
19 0 360315 164554 211080 -1 18
20 0 360847 164626 211200 -1 19
21 0 361507 164602 211280 -1 20
22 0 361975 164690 211280 -1 21
23 0 362551 164946 211280 -1 22
24 0 363163 165206 211280 -1 23
25 0 363951 165582 211280 -1 24
26 0 364399 165810 211320 -1 25
27 0 365483 166314 211320 -1 26
28 0 366375 166830 211320 -1 27
29 0 366767 167078 211320 -1 28
30 0 367339 167474 211320 -1 29
31 0 367467 167562 211280 -1 30
32 0 368055 168042 211080 -1 31
33 0 368583 168438 210880 -1 32
34 0 368759 168542 210720 -1 33
35 0 369563 168838 210720 -1 34
36 0 370199 169346 210720 -1 35
37 0 370403 169522 210880 -1 36
38 0 371567 170150 211040 -1 37
39 0 372415 170654 211240 -1 38
40 0 372895 170886 211400 -1 39
41 0 373727 171414 211600 -1 40
42 0 374039 171686 211720 -1 41
43 0 374603 171962 211920 -1 42
44 0 375071 172282 212120 -1 43
45 0 375647 172546 212280 -1 44
46 0 376563 172826 212400 -1 45
47 0 376963 172734 212520 -1 46
48 0 377459 172814 212680 -1 47
49 0 377555 172890 212760 -1 48
50 0 378231 173614 212760 -1 49
51 0 378451 173890 212800 -1 50
52 0 378523 173978 212840 -1 51
53 0 378867 174110 213080 -1 52
54 0 379207 174142 213320 -1 53
55 0 379439 174214 213560 -1 54
56 0 379751 174226 213760 -1 55
57 0 380185 174404 213920 -1 56
58 0 380381 174582 214000 -1 57
59 0 380841 175440 214000 -1 58
60 0 380901 175390 214040 -1 59
61 0 381147 175614 214120 -1 60
62 0 381361 175688 214200 -1 61
63 0 382045 175774 214360 -1 62
64 0 382711 175818 214440 -1 63
65 0 382809 175906 214480 -1 64
66 0 383155 176262 214640 -1 65
67 0 383957 176776 214640 -1 66
68 0 384725 177094 214640 -1 67
69 0 385041 177280 214760 -1 68
70 0 385747 177774 214800 -1 69
71 0 385943 177882 214840 -1 70
72 0 386539 177980 214760 -1 71
73 0 387225 177920 214640 -1 72
74 0 387739 177886 214400 -1 73
75 0 388029 177946 214200 -1 74
76 0 388321 177944 214000 -1 75
77 0 388431 177986 213720 -1 76
78 0 388623 178076 213480 -1 77
79 0 388855 178088 213240 -1 78
80 0 389107 178084 213080 -1 79
81 0 389469 178158 212920 -1 80
82 0 389627 178174 212800 -1 81
83 0 389695 178084 212720 -1 82
84 0 389726.7 178094.88 212680 -1 83
85 0 389787.38 178108.81 212520 -1 84
86 0 389888.84 178118.86 212440 -1 85
87 0 389971.47 178172.9 212400 -1 86
88 0 390103.38 178224.52 212200 -1 87
89 0 390081.72 178272.89 212000 -1 88
90 0 390120.12 178268.06 211840 -1 89
91 0 390173.8 178357.62 211640 -1 90
92 0 390234.5 178483.7 211440 -1 91
93 0 390173.03 178599.73 211240 -1 92
94 0 390198.7 178701.88 211040 -1 93
95 0 390149.06 178798.81 210840 -1 94
96 0 390055.7 178887.9 210680 -1 95
97 0 390193.3 178923.72 210560 -1 96
98 0 390160.25 179010.38 210440 -1 97
99 0 390284.66 179049.62 210320 -1 98
100 0 390326.03 179022.52 210200 -1 99
101 0 390376.72 178962.4 210040 -1 100
102 0 390397.4 178913.89 209920 -1 101
103 0 390572.34 178865.05 209800 -1 102
104 0 390663.03 178924.5 209640 -1 103
105 0 390654.2 178876.38 209480 -1 104
106 0 390661.6 178918.11 209360 -1 105
107 0 390656.75 178969.89 209200 -1 106
108 0 390694.97 178919.33 209080 -1 107
109 0 390674.1 178795.64 208960 -1 108
110 0 390687.03 178733.9 208880 -1 109
111 0 390754.16 178630.98 208800 -1 110
112 0 390748.84 178592.86 208640 -1 111
113 0 390691.9 178519.23 208480 -1 112
114 0 390563.9 178415.83 208320 -1 113
115 0 390502.66 178350.28 208200 -1 114
116 0 390469.4 178248.69 208080 -1 115
117 0 390489.72 178149.53 208000 -1 116
118 0 390501.97 178062.16 207920 -1 117
119 0 390529.5 177960.5 207800 -1 118
120 0 390579.84 177815.05 207720 -1 119
121 0 390612.62 177721.69 207600 -1 120
122 0 390616.78 177633.77 207520 -1 121
123 0 390574.88 177539.53 207400 -1 122
124 0 390577.66 177463.05 207320 -1 123
125 0 390566.62 177373.31 207200 -1 124
126 0 390450.1 177257.7 207080 -1 125
127 0 390474.62 177160.27 206960 -1 126
128 0 390489.22 177081.34 206880 -1 127
129 0 390460.6 177015.38 206800 -1 128
130 0 390401.88 176876.81 206720 -1 129
131 0 390368.3 176735.58 206640 -1 130
132 0 390255.2 176713.95 206600 -1 131
133 0 390143.47 176569.31 206480 -1 132
134 0 390196.75 176699.53 206360 -1 133
135 0 390252.78 176665.31 206280 -1 134
136 0 390328 176736.03 206160 -1 135
137 0 390370.7 176756.36 206080 -1 136
138 0 390348.4 176745.73 206000 -1 137
139 0 390349.4 176756.12 205960 -1 138
140 0 390366.8 176795.3 205840 -1 139
141 0 390316.66 176583.83 205720 -1 140
142 0 390299.9 176345.83 205640 -1 141
143 0 390278.28 176240.27 205600 -1 142
144 0 390493.84 176066.5 205600 -1 143
145 0 390503.22 176065.06 205640 -1 144
146 0 390454.75 175988.02 205720 -1 145
147 0 390457.06 175947.89 205760 -1 146
148 0 390453.16 175922.73 205800 -1 147
149 0 390369.5 175838.52 205840 -1 148
150 0 390323.12 175762.48 205920 -1 149
151 0 390234.25 175623.7 206000 -1 150
152 0 390117.5 175501.12 206080 -1 151
153 0 389976.88 175342.11 206160 -1 152
154 0 389908.06 175278.4 206200 -1 153
155 0 389856.34 175250.53 206240 -1 154
156 0 389810.66 175211.67 206280 -1 155
157 0 389761.88 175178.25 206320 -1 156
158 0 389699.47 175166.56 206360 -1 157
159 0 389633.3 175214.8 206400 -1 158
160 0 389572.62 175272.75 206440 -1 159
161 0 390106.44 176064.38 205520 -1 143
162 0 389845.9 175845.88 205440 -1 161
163 0 389568.9 175548.95 205320 -1 162
164 0 389522.78 175497.38 205240 -1 163
165 0 389549.06 175453.47 205200 -1 164
166 0 389484.38 175382.81 205080 -1 165
167 0 389486.28 175286.89 205000 -1 166
168 0 389440.06 175269.42 204960 -1 167
169 0 389498.56 175174.86 204920 -1 168
170 0 389562.34 175172.62 204880 -1 169
171 0 389553.53 175076.95 204800 -1 170
172 0 389554.88 174971.97 204720 -1 171
173 0 389480.4 174931.92 204560 -1 172
174 0 389407.62 174861.39 204440 -1 173
175 0 389333.4 174805.11 204320 -1 174
176 0 389267.12 174788.98 204200 -1 175
177 0 389112 174707.48 204040 -1 176
178 0 388952.84 174654.83 203880 -1 177
179 0 388822.88 174636.03 203760 -1 178
180 0 388772.72 174455.67 203640 -1 179
181 0 388832.8 174305.95 203520 -1 180
182 0 388900.84 174226.52 203440 -1 181
183 0 388987.78 173958.98 203320 -1 182
184 0 389110.44 173900.28 203200 -1 183
185 0 389241.72 173733.89 203080 -1 184
186 0 389372.22 173657.75 203000 -1 185
187 0 389433 173592.92 202920 -1 186
188 0 389501.06 173539.03 202840 -1 187
189 0 389524.8 173360.66 202760 -1 188
190 0 389571.62 173223.56 202680 -1 189
191 0 389718.9 172992.61 202520 -1 190
192 0 389890.38 172850.92 202400 -1 191
193 0 390041.75 172595.31 202320 -1 192
194 0 390162.5 172399.33 202240 -1 193
195 0 390326.88 172150.34 202160 -1 194
196 0 390674.4 171789.12 202040 -1 195
197 0 390831.38 171640.95 201960 -1 196
198 0 391059.7 171438.95 201880 -1 197
199 0 391127.97 171237.62 201800 -1 198
200 0 390961.66 170713.22 201760 -1 199
201 0 391495.84 170291.02 201680 -1 200
202 0 391582.2 170088.66 201600 40 201
203 0 391514.94 169874.31 201520 40 202
204 0 391532.5 169770.19 201440 40 203
205 0 391536.56 169643.1 201360 40 204
206 0 391516.88 169361.22 201280 136 205
207 0 391570.97 169284.98 201200 136 206
208 0 391643.1 168979.48 201160 136 207
209 0 391763.7 168804.73 201120 136 208
210 0 391868.22 168579.03 201080 75 209
211 0 392244.7 167846.84 201080 60 210
212 0 393328.6 166816.97 201080 60 211
213 0 393303.28 166437.6 201040 40 212
214 0 393483.22 166433.9 201000 40 213
215 0 393756.5 166412.34 200880 32 214
216 0 393943.4 166451.52 200760 81 215
217 0 394187.25 166475.83 200640 32 216
218 0 394223.06 166439.12 200560 32 217
219 0 394236.5 166380.6 200480 32 218
220 0 394232.44 166264.47 200400 51 219
221 0 394128.6 166091.53 200320 51 220
222 0 393979.5 165753.5 200200 40 221
223 0 393844.78 165479.6 200120 40 222
224 0 393630.8 165135.48 200040 40 223
225 0 393445.7 164891.3 199960 80 224
226 0 393333.34 164593.38 199880 71 225
227 0 393161.1 163862.95 199840 163 226
228 0 393389.62 163377.98 199760 251 227
229 0 393493.84 163258.56 199680 243 228
230 0 393579.7 163075.81 199600 243 229
231 0 393748.03 162898.83 199480 243 230
232 0 393616.84 162709.38 199360 228 231
233 0 393558.5 162648.19 199320 270 232
234 0 393444.88 162503.61 199200 270 233
235 0 393186.56 162328.77 199080 208 234
236 0 393156.88 162165.27 198960 207 235
237 0 393108.97 162074.66 198840 186 236
238 0 392572.3 161763.95 198720 237 237
239 0 392470.34 161619.34 198600 259 238
240 0 392453.72 161630.86 198560 259 239
241 0 392429.72 161652.61 198480 259 240
242 0 392389.25 161667.47 198440 259 241
243 0 392357.12 161703.48 198400 259 242
244 0 392335.84 161820.1 198360 259 243
245 0 392315.03 161848.69 198320 259 244
246 0 392240.28 161965.02 198280 178 245
247 0 394616.78 160366.94 198240 166 246
248 0 394637.03 160404.94 198120 181 247
249 0 394664.75 160477.83 197880 81 248
250 0 394849.44 160614.7 197760 81 249
251 0 394962 160735.56 197720 160 250
252 0 395010.62 160817.36 197640 160 251
253 0 395104.28 160947.17 197520 136 252
254 0 395199.28 161075.4 197440 120 253
255 0 395240.2 161193.53 197360 120 254
256 0 395306.62 161270.69 197280 140 255
257 0 395315.06 161360 197200 140 256
258 0 395333.84 161500.97 197120 137 257
259 0 395358.9 161583.17 197040 137 258
260 0 395669.62 161883.92 197000 178 259
261 0 395578.06 161785.7 196920 178 260
262 0 395441.22 161709.38 196840 178 261
263 0 395427.7 161687.36 196760 194 262
264 0 395457.62 161689.12 196680 160 263
265 0 395506.84 161707 196600 160 264
266 0 395648.72 161749.19 196520 160 265
267 0 395421.47 161672.17 196440 160 266
268 0 395372.34 161726.73 196400 157 267
269 0 395376.34 161734.47 196360 157 268
270 0 395396.8 161751.1 196320 157 269
271 0 395431.6 161799.69 196200 157 270
272 0 395454.56 161858.36 196120 45 271
273 0 395477.22 161913.39 196000 45 272
274 0 395483.72 161989.27 195920 40 273
275 0 395515.22 162025.53 195840 40 274
276 0 395517.47 162057.7 195760 40 275
277 0 395476.03 162074.11 195720 40 276
278 0 395478.6 162117.34 195640 104 277
279 0 395539.12 162133.86 195560 104 278
280 0 395576.9 162155.34 195480 104 279
281 0 395575.28 162153.36 195400 134 280
282 0 395547.34 162184.98 195360 134 281
283 0 395496.4 162232.64 195280 134 282
284 0 395432.38 162231.78 195240 134 283
285 0 395418.5 162279.66 195200 181 284
286 0 395393.06 162307.39 195120 181 285
287 0 395195.66 162330.84 194960 178 286
288 0 395304.03 162394.52 194840 108 287
289 0 395319.47 162390.22 194600 98 288
290 0 395313.38 162420.44 194520 98 289
291 0 395336.78 162430.78 194400 98 290
292 0 395383.44 162506.6 194320 115 291
293 0 395371.2 162534.22 194200 115 292
294 0 395417.44 162523.6 194120 115 293
295 0 395390.9 162570.56 194040 140 294
296 0 395378.34 162616.55 193960 140 295
297 0 395451.56 162671.03 193880 196 296
298 0 395462.2 162688.8 193840 196 297
299 0 395450.72 162695.6 193800 196 298
300 0 395438.97 162730.36 193720 196 299
301 0 395410.9 162818.06 193640 163 300
302 0 395402.03 162877.03 193400 131 301
303 0 395557.72 162915 193360 131 302
304 0 395595.94 162899.89 193280 128 303
305 0 395628.22 162950.9 193120 128 304
306 0 395585.8 162944.1 193000 96 305
307 0 395586.44 162915.56 192920 96 306
308 0 395600.1 162954.28 192840 96 307
309 0 395601.6 162953.94 192760 96 308
310 0 395654.34 163021.89 192680 96 309
311 0 395724.8 163010.66 192600 96 310
312 0 395767.25 163036.64 192480 122 311
313 0 395803.4 163050.56 192360 122 312
314 0 395871.4 163071.42 192240 120 313
315 0 395959.84 163052.5 192160 120 314
316 0 396031.38 163049 192080 120 315
317 0 396081.2 163090.33 191960 96 316
318 0 396122.1 163115.77 191880 96 317
319 0 396140.66 163127.02 191800 107 318
320 0 396170.5 163156.92 191720 107 319
321 0 396170.12 163156.45 191640 107 320
322 0 396167.34 163163.92 191560 128 321
323 0 396203.6 163250.62 191480 128 322
324 0 396205.72 163262.34 191440 128 323
325 0 396214 163279.28 191360 128 324
326 0 396290.53 163363.3 191280 96 325
327 0 396265.2 163422.5 191160 96 326
328 0 396178.78 163565.48 191040 101 327
329 0 396183.12 163497.66 190960 101 328
330 0 396166.1 163433.33 190880 101 329
331 0 396248.78 163399.56 190760 128 330
332 0 396280.88 163380.77 190680 124 331
333 0 396289.53 163378.86 190600 124 332
334 0 396290.25 163361.39 190520 124 333
335 0 396308.56 163319.23 190440 124 334
336 0 396318.94 163287.2 190360 90 335
337 0 396292.78 163227.8 190280 90 336
338 0 396256.1 163231.58 190200 90 337
339 0 396222.3 163192.66 190160 98 338
340 0 396185.3 163164.77 190080 98 339
341 0 396132.8 163187.05 189960 98 340
342 0 396076.7 163185.98 189880 122 341
343 0 396008.1 163134.66 189800 122 342
344 0 395994.88 163125.31 189760 122 343
345 0 395935.5 163041.44 189680 150 344
346 0 395909.6 162997.6 189640 150 345
347 0 395864.34 162807.78 189520 178 346
348 0 395762.75 162604.92 189360 124 347
349 0 395688.75 162401.17 189280 120 348
350 0 395744.94 162156.23 189160 102 349
351 0 395726.84 162057.75 189080 102 350
352 0 395727.2 161969.84 189000 150 351
353 0 395685.03 161996.69 188960 150 352
354 0 395572.78 161971.38 188880 150 353
355 0 395554.25 161962.16 188800 166 354
356 0 395441.03 161992.78 188680 160 355
357 0 395378.2 162007.03 188440 163 356
358 0 395385.53 161972.78 188360 163 357
359 0 395341.16 162014.95 188280 163 358
360 0 395311.6 162064.67 188160 163 359
361 0 395326.84 162138.72 188080 128 360
362 0 395363.8 162190.97 187960 128 361
363 0 395375 162201.73 187840 128 362
364 0 395415.75 162254.27 187680 128 363
365 0 395368.6 162253.72 187600 81 364
366 0 395419.97 162276.73 187520 81 365
367 0 395495.66 162384 187400 131 366
368 0 395505.25 162414.98 187240 131 367
369 0 395494.38 162402.7 187160 131 368
370 0 395576.56 162443.98 187000 120 369
371 0 395663.72 162487.73 186920 80 370
372 0 395713.6 162515.28 186840 80 371
373 0 395811.5 162550.08 186760 80 372
374 0 395863.2 162537.39 186680 45 373
375 0 395893.56 162589.61 186600 45 374
376 0 395912.75 162634 186520 122 375
377 0 395924.53 162683.48 186400 122 376
378 0 395917.8 162769.97 186320 122 377
379 0 395919.62 162725.33 186240 122 378
380 0 395912.3 162646.81 186160 96 379
381 0 395879.4 162572.4 186080 96 380
382 0 395863.2 162552.58 186000 90 381
383 0 395879.4 162524.16 185920 90 382
384 0 395915.88 162500.42 185800 90 383
385 0 395997.8 162441.67 185720 96 384
386 0 396035.28 162392.22 185640 96 385
387 0 396025.75 162317 185560 96 386
388 0 396021.16 162281.47 185520 64 387
389 0 396035.88 162254.39 185440 64 388
390 0 396057.72 162258.28 185400 64 389
391 0 396087.84 162251.17 185360 64 390
392 0 396049.72 162193.58 185280 153 391
393 0 395986.03 162169.83 185160 153 392
394 0 395964.16 162160.9 185120 153 393
395 0 396032.3 162184.9 185080 153 394
396 0 395937.97 162182.55 184960 108 395
397 0 396039 162162.27 184840 131 396
398 0 396057.78 162084.52 184640 32 397
399 0 396304.7 161984.22 184560 115 398
400 0 396523.5 161897.02 184440 115 399
401 0 396687.84 161790.47 184320 107 400
402 0 396803.9 161708.6 184240 124 401
403 0 396818.4 161632.8 184160 124 402
404 0 396841.03 161583.11 184080 124 403
405 0 396927.12 161491.58 184000 107 404
406 0 397001.66 161390.66 183920 107 405
407 0 397165.44 161295.77 183800 120 406
408 0 397191.88 161223.55 183720 137 407
409 0 397188.8 161189.86 183640 137 408
410 0 397337.62 161126.4 183560 137 409
411 0 397392.88 161101.3 183480 137 410
412 0 397516.75 161082.48 183400 137 411
413 0 397570.34 161033.38 183320 101 412
414 0 397625.8 161017.36 183240 101 413
415 0 397707.03 161059.75 183160 120 414
416 0 397764.38 161099.88 183080 120 415
417 0 397751.5 161019.84 182920 120 416
418 0 397757.16 161015.58 182840 91 417
419 0 397782.12 161126.61 182760 91 418
420 0 397852.16 161122.2 182720 91 419
421 0 398023.6 161010.92 182680 51 420
422 0 397980.28 160922.39 182600 51 421
423 0 397934.88 160798.42 182480 51 422
424 0 397967.2 160811.75 182400 115 423
425 0 398042.62 160893.23 182360 115 424
426 0 398126.4 160916.28 182280 115 425
427 0 398154.84 160887.55 182200 108 426
428 0 398129.9 160832.4 182160 108 427
429 0 398181.62 160802.03 182120 108 428
430 0 398317.12 160719.72 182080 200 429
431 0 398563.25 160953.83 182040 257 430
432 0 398487.72 160490.81 181960 257 431
433 0 398484 160465.28 181920 284 432
434 0 398456.3 160409.17 181840 284 433
435 0 398468.84 160317.02 181760 249 434
436 0 398520.7 160262.11 181600 249 435
437 0 398521.75 160184.7 181480 160 436
438 0 398523.53 160164.84 181440 160 437
439 0 398525.25 160116.06 181360 160 438
440 0 398841.88 159831.42 181160 107 439
441 0 398957.28 159659.34 181000 107 440
442 0 398979.9 159606.11 180920 107 441
443 0 398989.03 159586.02 180880 107 442
444 0 398999.2 159567.08 180840 107 443
445 0 399034.44 159505.95 180760 107 444
446 0 399102.8 159484.58 180680 -1 445
447 0 399112.9 159410.05 180600 -1 446
448 0 399118.62 159393.55 180520 -1 447
449 0 399146.9 159349.58 180440 -1 448
450 0 399110.4 159294.34 180360 -1 449
451 0 399092.12 159241.95 180280 -1 450
452 0 399056 159219.78 180240 -1 451
453 0 399090.1 159156.67 180200 -1 452
454 0 399039.75 159133.06 180160 -1 453
455 0 398923.97 158909.11 180080 -1 454
456 0 398872.53 158807.7 180000 -1 455
457 0 398814.78 158750 179960 -1 456
458 0 398758.94 158513.55 179920 -1 457
459 0 398721.9 158424.58 179880 -1 458
460 0 398695.1 158396.92 179800 -1 459
461 0 398644.03 158379.36 179760 -1 460
462 0 398359.4 158162.45 179520 -1 461
463 0 397822.56 157789.31 179560 -1 462
464 0 397490.44 157401.62 179640 -1 463
465 0 397378.16 157260.83 179680 -1 464
466 0 397150.03 157074.47 179720 -1 465
467 0 396859.03 156973.48 179720 -1 466
468 0 396663.6 156428.42 179720 -1 467
469 0 396564.06 156211.84 179680 -1 468
470 0 396482.06 156114.62 179640 -1 469
471 0 396389.03 155925.44 179600 -1 470
472 0 396333.34 155848.72 179560 -1 471
473 0 396231.5 155763.27 179520 -1 472
474 0 396048.53 155652.45 179480 -1 473
475 0 395780.7 155456.64 179440 -1 474
476 0 395522.72 155392.92 179400 -1 475
477 0 395347.56 155316.52 179360 -1 476
478 0 395191.7 155252.27 179320 -1 477
479 0 394876.25 155052.06 179200 -1 478
480 0 394757.1 154936.45 179160 -1 479
481 0 394720.94 154898.1 179120 -1 480
482 0 394574.12 154859.55 179040 -1 481
483 0 394432.53 154968.03 179000 -1 482
484 0 394410.97 154889.25 178920 -1 483
485 0 394366.22 154797.58 178880 -1 484
486 0 394355.3 154721.62 178840 -1 485
487 0 394336.34 154673.05 178800 -1 486
488 0 394302.28 154627.73 178760 -1 487
489 0 394303.75 154625.52 178720 -1 488
490 0 394301.97 154625.48 178680 -1 489
491 0 394257.88 154614.94 178600 -1 490
492 0 394223.66 154594.5 178520 -1 491
493 0 394222.6 154594.95 178480 -1 492
494 0 394224.53 154594.73 178440 -1 493
495 0 394217.53 154621.39 178360 -1 494
496 0 394167.66 154651.64 178280 -1 495
497 0 394144.9 154692.73 178200 -1 496
498 0 394094.47 154777.39 178120 -1 497
499 0 393944.72 154798.61 178040 -1 498
500 0 393820.62 154797.61 178000 -1 499
501 0 393798.94 154854.78 177960 -1 500
502 0 393624 154985.72 177920 -1 501
503 0 393847.84 154856.92 177800 -1 502
504 0 393914.6 154845.4 177720 -1 503
505 0 393925.6 154868.28 177680 -1 504
506 0 393937.4 154882.95 177640 -1 505
507 0 393940.75 154864.03 177600 -1 506
508 0 394128.38 154749.03 177560 -1 507
509 0 394246.72 154603.39 177520 -1 508
510 0 394238.97 154652.03 177480 -1 509
511 0 394253.72 154632.92 177440 -1 510
512 0 394306.9 154622.88 177360 -1 511
513 0 394281.62 154595.84 177280 -1 512
514 0 394281.97 154587.02 177200 -1 513
515 0 394294.4 154558.27 177120 -1 514
516 0 394269 154473.25 177040 -1 515
517 0 393961.06 154344.61 177000 -1 516
518 0 393881.03 154283.25 177040 -1 517
519 0 393829.28 154291.52 177080 -1 518
520 0 393715.94 154179.6 177120 -1 519
521 0 393723.94 154174.69 177160 -1 520
522 0 393623.94 154180.03 177240 -1 521
523 0 393624.38 154178.12 177280 -1 522
524 0 393556.72 154166.55 177320 -1 523
525 0 393537.38 154190.6 177400 -1 524
526 0 393522.53 154194.89 177440 -1 525
527 0 393485.8 154189 177480 -1 526
528 0 393380.66 155135.62 177880 -1 502
529 0 393504.3 155459.92 177840 -1 528
530 0 393559.78 155557.67 177880 -1 529
531 0 393579.97 155586.92 177920 -1 530
532 0 393594.4 155611.16 177960 -1 531
533 0 393608.56 155640.69 178000 -1 532
534 0 393616.78 155638.47 178040 -1 533
535 0 393646.2 155650.47 178080 -1 534
536 0 393669 155644.62 178160 -1 535
537 0 393686.53 155700.62 178240 -1 536
538 0 393669.34 155692.4 178320 -1 537
539 0 393624.53 155689.78 178360 -1 538
540 0 393292.2 155636.75 178400 -1 539
541 0 393154.5 155573.36 178440 -1 540
542 0 393062.66 155521.14 178480 -1 541
543 0 393036.56 155486.23 178520 -1 542
544 0 392993.47 155473.4 178560 -1 543
545 0 392997.78 155455.27 178640 -1 544
546 0 392946.75 155424.84 178680 -1 545
547 0 392930.5 155353.69 178720 -1 546
548 0 392902.94 155332.94 178760 -1 547
549 0 392852.12 155265.03 178800 -1 548
550 0 392821.66 155277.61 178840 -1 549
551 0 392758.22 155271.69 178880 -1 550
552 0 392754.22 155258.72 178920 -1 551
553 0 393283.6 154971.58 177880 -1 528
554 0 393302.6 154878.58 177880 -1 553
555 0 393370.3 154814.83 177840 -1 554
556 0 393392.97 154800.86 177800 -1 555
557 0 393403.47 154789.19 177760 -1 556
558 0 393398.7 154786.47 177720 -1 557
559 0 393313.6 154745.38 177680 -1 558
560 0 393015.4 154790.36 177640 -1 559
561 0 392805.9 154797.1 177600 -1 560
562 0 392623.28 154846.42 177560 -1 561
563 0 392566.75 154887.69 177520 -1 562
564 0 392495.72 154928.36 177480 -1 563
565 0 392432.78 154879.1 177440 -1 564
566 0 392323.84 154862.58 177400 -1 565
567 0 392234.78 154798.08 177360 -1 566
568 0 392215.44 154764.75 177320 -1 567
569 0 392224.34 154693.62 177280 -1 568
570 0 392157.03 154563.98 177240 -1 569
571 0 392163.78 154555.86 177160 -1 570
572 0 392469.9 155542.48 177880 -1 528
573 0 391914.22 156177.39 177880 -1 572
574 0 391866.38 156505.36 177880 -1 573
575 0 391552.38 156696.25 177840 -1 574
576 0 391403.84 156983.06 177800 -1 575
577 0 391247.94 157342.11 177800 -1 576
578 0 390967.78 157506.2 177800 -1 577
579 0 390851.84 157562.11 177920 -1 578
580 0 390755.75 157543.84 178000 -1 579
581 0 390638.56 157590.62 178040 -1 580
582 0 390514.22 157637.92 178160 -1 581
583 0 390432.1 157681.9 178200 -1 582
584 0 390334.38 157681.02 178240 -1 583
585 0 390182 157782.69 178320 -1 584
586 0 390141.5 157816.72 178400 -1 585
587 0 390032.56 157831.83 178480 -1 586
588 0 389794.8 157911.33 178560 -1 587
589 0 389723.78 158071.78 178640 -1 588
590 0 389696.5 157887.67 178720 -1 589
591 0 389694.38 157872.47 178760 -1 590
592 0 389671.66 157955.73 178880 -1 591
593 0 389666.38 157998.81 178920 -1 592
594 0 389458.8 158318.83 178640 -1 589
595 0 389216.8 158456.88 178640 -1 594
596 0 389018.9 158717.31 178600 -1 595
597 0 388600.88 158904.98 178640 -1 596
598 0 388081.88 158990.1 178640 -1 597
599 0 388063.06 159012.34 178600 -1 598
600 0 387907.03 159045.12 178560 -1 599
601 0 387759.88 159176.27 178520 -1 600
602 0 387450.78 159582.78 178480 -1 601
603 0 387480.8 159564.12 178400 -1 602
604 0 387439.03 159613.38 178320 -1 603
605 0 387394.7 159685.78 178280 -1 604
606 0 387383.3 159708.08 178240 -1 605
607 0 387331.62 159760.86 178200 -1 606
608 0 387268.47 159754.34 178120 -1 607
609 0 387255.88 159740.25 178040 -1 608
610 0 387409.94 159858.78 178480 -1 602
611 0 387418.2 159922.23 178560 -1 610
612 0 387421.03 160031.89 178600 -1 611
613 0 387410.12 160065.3 178640 -1 612
614 0 387409.3 160109.52 178680 -1 613
615 0 387408.4 160130.94 178720 -1 614
616 0 387413.5 160171.95 178760 -1 615
617 0 387167.38 160321.4 178800 -1 616
618 0 386920.6 160481.83 178840 -1 617
619 0 387185.44 160686.81 178880 -1 618
620 0 387424.5 160806.86 178880 -1 619
621 0 387476.56 160836.56 178840 -1 620
622 0 387510.5 160862.39 178800 -1 621
623 0 387581.28 160923.25 178720 -1 622
624 0 387544.12 161015.52 178680 -1 623
625 0 387530.34 161062.33 178640 -1 624
626 0 387548.1 161120.6 178600 -1 625
627 0 387612.47 161128.33 178560 -1 626
628 0 387708.72 161161.42 178520 -1 627
629 0 387832.3 161228.66 178480 -1 628
630 0 387996.22 161367 178440 -1 629
631 0 388097.7 161370.2 178400 -1 630
632 0 388122.62 161389.81 178360 -1 631
633 0 388156.5 161397.17 178320 -1 632
634 0 388182.88 161409.88 178280 -1 633
635 0 388179 161439.77 178240 -1 634
636 0 391365.75 157260.52 177760 -1 577
637 0 391422 157245.23 177720 -1 636
638 0 391362.2 157241.53 177680 -1 637
639 0 391350.62 157246.47 177640 -1 638
640 0 391339.75 157256.2 177600 -1 639
641 0 391361.25 157237.81 177560 -1 640
642 0 391387.75 157230.34 177520 -1 641
643 0 391405.7 157238.25 177480 -1 642
644 0 391420.94 157256.78 177440 -1 643
645 0 391428.5 157238.12 177400 -1 644
646 0 391454.88 157219.78 177360 -1 645
647 0 391502.53 157182.2 177320 -1 646
648 0 391507.75 157148.55 177280 -1 647
649 0 391526.2 157167.58 177240 -1 648
650 0 391578.62 157167.17 177200 -1 649
651 0 391588.5 157159.83 177160 -1 650
652 0 391615.88 157134.88 177080 -1 651
653 0 391619.62 157103.36 177040 -1 652
654 0 391588.72 157029.8 177000 -1 653
655 0 391589.62 156981.94 176960 -1 654
656 0 391502.38 156938.23 176920 -1 655
657 0 391496.7 156946.22 176880 -1 656
658 0 391472.78 156935.27 176840 -1 657
659 0 391458 156910.5 176800 -1 658
660 0 391443.03 156886.48 176760 -1 659
661 0 391346.97 156816.92 176720 -1 660
662 0 391328.75 156810.78 176680 -1 661
663 0 391321.72 156803.38 176640 -1 662
664 0 391349.8 156817.05 176560 -1 663
665 0 391389.88 156868.61 176480 -1 664
666 0 391437.53 156877.4 176400 -1 665
667 0 391424 156879.06 176320 -1 666
668 0 391466.7 156924.92 176240 -1 667
669 0 391485.56 156976.67 176160 -1 668
670 0 391498.72 157046.36 176120 -1 669
671 0 391484.88 156961.34 176040 -1 670
672 0 391487.88 156972.48 175960 -1 671
673 0 391498.16 156981.36 175920 -1 672
674 0 391483.62 156995.7 175880 -1 673
675 0 391502.4 156911.52 175840 -1 674
676 0 391437.28 156959.06 175800 -1 675
677 0 391510.94 157116.14 176080 -1 670
678 0 391569.78 157189.34 176040 -1 677
679 0 391634.72 157196.31 176000 -1 678
680 0 391667 157204.36 175960 -1 679
681 0 391715.28 157212.38 175920 -1 680
682 0 391800.6 157223.64 175880 -1 681
683 0 392134.56 155305.62 177960 -1 572
684 0 391682.34 154943 178000 -1 683
685 0 391498.53 154934.27 178200 -1 684
686 0 391424.97 154884.05 178240 -1 685
687 0 391301.94 154830.5 178280 -1 686
688 0 390936.06 154767.11 178320 -1 687
689 0 390847.5 154741.77 178360 -1 688
690 0 390660.22 154539.2 178400 -1 689
691 0 390604.47 154471.72 178440 -1 690
692 0 390599.06 154408.75 178520 -1 691
693 0 390567.4 154283.72 178560 -1 692
694 0 390593.3 154204.92 178600 -1 693
695 0 390533.47 154079.03 178640 -1 694
696 0 390346.38 153913.44 178680 -1 695
697 0 390250.84 153768.14 178720 -1 696
698 0 390226.5 153676.44 178760 -1 697
699 0 390234.78 153553.47 178800 -1 698
700 0 390279.3 153532.02 178840 -1 699
701 0 390286.34 153505.36 178920 -1 700
702 0 390331.12 153558.83 179000 -1 701
703 0 390333.7 153536.11 179040 -1 702
704 0 390320.4 153492.06 179080 -1 703
705 0 390271.06 153432.92 179120 -1 704
706 0 390245.8 153395.1 179160 -1 705
707 0 390181.06 153383.84 179200 -1 706
708 0 390138.3 153379.89 179240 -1 707
709 0 390077.25 153364.61 179320 -1 708
710 0 390051.28 153346.03 179360 -1 709
711 0 390025.3 153316.98 179400 -1 710
712 0 389985.28 153310.17 179440 -1 711
713 0 389845.9 153279.05 179480 -1 712
714 0 389738.34 153388.27 179440 -1 713
715 0 389649.03 153420.02 179400 -1 714
716 0 389607.22 153462.11 179360 -1 715
717 0 389562.34 153491.56 179320 -1 716
718 0 389838.3 153255.95 179520 -1 713
719 0 389835.7 153190.23 179560 -1 718
720 0 389846.84 153101.17 179600 -1 719
721 0 389883.66 153052.89 179640 -1 720
722 0 389914.72 152985.56 179720 -1 721
723 0 389903.6 152906.03 179760 -1 722
724 0 389831.62 152866.77 179800 -1 723
725 0 389858.88 152836.73 179840 -1 724
726 0 389848.56 152785.52 179880 -1 725
727 0 389885.2 152655.34 179960 -1 726
728 0 389867.84 152509.48 180040 -1 727
729 0 389961.38 152518.55 180120 -1 728
730 0 390010.28 152499.14 180160 -1 729
731 0 389955.44 152524.27 180200 -1 730
732 0 389912.2 152532.5 180240 -1 731
733 0 389860.2 152513.84 180280 -1 732
734 0 389846.84 152500.1 180320 -1 733
735 0 389873.66 152536.14 180360 -1 734
736 0 389879.34 152551.66 180400 -1 735
737 0 389871.94 152561.2 180440 -1 736
738 0 389857.6 152580.62 180520 -1 737
739 0 389906.72 152610.83 180600 -1 738
740 0 389936.62 152647.69 180680 -1 739
741 0 389965.5 152678.97 180720 -1 740
742 0 390067.5 152244.05 180200 -1 730
743 0 390095.3 152193.33 180240 -1 742
744 0 390159.12 152117.77 180280 -1 743
745 0 390208.9 152030.19 180320 -1 744
746 0 390235.47 151984.17 180360 -1 745
747 0 390275.16 151943.77 180400 -1 746
748 0 390300.7 151879.62 180480 -1 747
749 0 390323.9 151823.62 180560 -1 748
750 0 390290.75 151853.56 180600 -1 749
751 0 390309.28 151910.78 180640 -1 750
752 0 390059.84 153790.17 178720 -1 696
753 0 390028.53 153725.45 178760 -1 752
754 0 390002.72 153661.53 178800 -1 753
755 0 389655.62 153684.64 178800 -1 754
756 0 389581.56 153684.6 178760 -1 755
757 0 389549 153667.23 178720 -1 756
758 0 389582.38 153717.2 178640 -1 757
759 0 389608.44 153749.97 178600 -1 758
760 0 389567.4 153738.72 178560 -1 759
761 0 391455.16 154945.97 178320 -1 686
762 0 391556.56 154987.8 178360 -1 761
763 0 391571.1 154986.55 178400 -1 762
764 0 391588.2 154976.5 178480 -1 763
765 0 391556.47 154984.62 178560 -1 764
766 0 391533.25 155011.89 178600 -1 765
767 0 396732.5 156405.1 179880 -1 468
768 0 396867.6 156383.8 179920 -1 767
769 0 396934.12 156280.05 179960 -1 768
770 0 397102.12 156253.98 179960 -1 769
771 0 397162.3 156231.08 180000 -1 770
772 0 397271 156214.8 180040 -1 771
773 0 397292.34 156191.28 180080 -1 772
774 0 397356.38 156279.2 180160 -1 773
775 0 397345.38 156290.89 180240 -1 774
776 0 397292.84 156274.08 180400 -1 775
777 0 397310.62 156233.52 180480 -1 776
778 0 397304.84 156210.19 180520 -1 777
779 0 397304.2 156192.33 180560 -1 778
780 0 397367.38 156239.1 180000 -1 772
781 0 397386.12 156249.89 179960 -1 780
782 0 397651.38 156357.67 179920 -1 781
783 0 398449.28 158138.11 179440 -1 462
784 0 398570.47 158065.16 179320 -1 783
785 0 398613.72 158028.42 179240 -1 784
786 0 398639 157943.11 179160 -1 785
787 0 398772.03 158119.05 179160 -1 786
788 0 398848.88 158144.11 179080 -1 787
789 0 398863.9 158117.78 179000 -1 788
790 0 398799.84 158153.72 178920 -1 789
791 0 398774.8 158174.3 178880 -1 790
792 0 398669.94 157866.17 179080 -1 786
793 0 398750.88 157777.8 179000 -1 792
794 0 398755.7 157550.38 178880 -1 793
795 0 398765.12 157426.81 178800 -1 794
796 0 398833.9 157371.83 178720 -1 795
797 0 398837.12 157360.58 178680 -1 796
798 0 398968.62 157240.83 178600 -1 797
799 0 399021.1 157173.77 178560 -1 798
800 0 398983.8 157136.47 178480 -1 799
801 0 399010.2 157043 178400 -1 800
802 0 399039.38 156971.78 178320 -1 801
803 0 399033.84 156930.34 178240 -1 802
804 0 399024.7 156807.19 178120 -1 803
805 0 399071.66 156646.9 178040 -1 804
806 0 399124.72 156971.86 178040 -1 805
807 0 399136.84 157010.02 177920 -1 806
808 0 399127.7 157040.17 177880 -1 807
809 0 399080.84 157065.44 177840 -1 808
810 0 399054.9 157092.4 177800 -1 809
811 0 399041.38 157116.7 177760 -1 810
812 0 399003.25 157143.19 177720 -1 811
813 0 399117.06 156485.28 177960 -1 805
814 0 399181.6 156487.36 177880 -1 813
815 0 399412.53 156020.44 177880 -1 814
816 0 399422.66 155916.75 177800 -1 815
817 0 399420.34 155702.12 177680 -1 816
818 0 399477.66 155334.36 177480 -1 817
819 0 399362.44 155088.05 177440 -1 818
820 0 399199.84 154952.92 177520 -1 819
821 0 399096.06 154843.75 177640 -1 820
822 0 399049.9 154780.34 177720 -1 821
823 0 399020.7 154727.17 177800 -1 822
824 0 398911.88 154637.22 177840 -1 823
825 0 398799.12 154697.84 177920 -1 824
826 0 398615.53 154752.38 177960 -1 825
827 0 398539.34 154756.95 178000 -1 826
828 0 398538.4 154745.89 178040 -1 827
829 0 398433.94 154728.89 178120 -1 828
830 0 398425.72 154726.95 178160 -1 829
831 0 398350.28 154786.6 178200 -1 830
832 0 398300.94 154794.42 178240 -1 831
833 0 398279.53 154809.81 178280 -1 832
834 0 398259.16 154840.02 178360 -1 833
835 0 398154.75 154853.86 178400 -1 834
836 0 398062.22 154815.53 178440 -1 835
837 0 398037.9 154810.58 178480 -1 836
838 0 397977.7 154820.03 178520 -1 837
839 0 397927.12 154809.05 178560 -1 838
840 0 397870.47 154807.12 178600 -1 839
841 0 397792.3 154813.19 178640 -1 840
842 0 397671.6 154784.97 178680 -1 841
843 0 397594.3 154767 178720 -1 842
844 0 397537.97 154766.73 178760 -1 843
845 0 397503.28 154756.14 178800 -1 844
846 0 397486.9 154758.05 178840 -1 845
847 0 397466.34 154716.53 178880 -1 846
848 0 397439.8 154675.2 178920 -1 847
849 0 397389.5 154580.75 179040 -1 848
850 0 397416.16 154575.86 179080 -1 849
851 0 397477.53 154371.69 179160 -1 850
852 0 397663.53 154275.62 179160 -1 851
853 0 397633.4 154169.39 179200 -1 852
854 0 397733.88 154070.75 179240 -1 853
855 0 397753.4 153981.36 179200 -1 854
856 0 397703.5 153947.66 179160 -1 855
857 0 397687.22 153867.33 179120 -1 856
858 0 397695.88 153845.61 179080 -1 857
859 0 397690.56 153840.38 179040 -1 858
860 0 397701.2 153817.77 179000 -1 859
861 0 397725.75 153723.02 178920 -1 860
862 0 397794.2 153852.66 178880 -1 861
863 0 397846.22 154030.66 178880 -1 862
864 0 398016.53 154034.1 178840 -1 863
865 0 398201.1 153982.19 178800 -1 864
866 0 398427.28 153891.53 178760 -1 865
867 0 398686.53 153923.11 178720 -1 866
868 0 399109.3 153655.33 178760 -1 867
869 0 399180.94 153558.17 178800 -1 868
870 0 399232.2 153497.97 178840 -1 869
871 0 399254.06 153438.89 178880 -1 870
872 0 399177.6 153143.17 178920 -1 871
873 0 399381.56 152907.16 178920 -1 872
874 0 399297.2 152849.67 179000 -1 873
875 0 399149.56 152738.9 179040 -1 874
876 0 398991.34 152711.27 179080 -1 875
877 0 398698.75 152567.39 179120 -1 876
878 0 398447.56 152351.66 179160 -1 877
879 0 398442.62 152347.38 179120 -1 878
880 0 398467.34 152347.16 179080 -1 879
881 0 398470.7 152338.36 179040 -1 880
882 0 398311.03 152302.39 179200 -1 878
883 0 398283.62 152270.17 179240 -1 882
884 0 398223.94 152260.81 179280 -1 883
885 0 398191.78 152231.14 179320 -1 884
886 0 398194.94 152234.66 179360 -1 885
887 0 398143.5 152164.31 179440 -1 886
888 0 398071.38 152126.84 179520 -1 887
889 0 398031.6 152095.81 179560 -1 888
890 0 397957.9 152084.47 179640 -1 889
891 0 397971.53 152048.53 179680 -1 890
892 0 399773.97 152703.1 178880 -1 873
893 0 399957.78 152606.12 178840 -1 892
894 0 399990.94 152586.22 178800 -1 893
895 0 399941.03 151974.25 178800 -1 894
896 0 399997.6 151894.38 178840 -1 895
897 0 400013.5 151818.97 178920 -1 896
898 0 400065.28 151710.45 179040 -1 897
899 0 400188.84 151090.81 179080 -1 898
900 0 400189.06 151109.6 179000 -1 899
901 0 400173.06 150841.56 179000 -1 900
902 0 400327.84 150583.08 178920 -1 901
903 0 400335.8 150459.1 178920 -1 902
904 0 400317.06 150353.53 179000 -1 903
905 0 400309.16 150286.23 179040 -1 904
906 0 400360.7 150322.61 179080 -1 905
907 0 400364.78 150287.14 179120 -1 906
908 0 400337.84 150227.64 179160 -1 907
909 0 400309.4 150177.25 179240 -1 908
910 0 400225.16 150101.52 179280 -1 909
911 0 400205.53 149954.36 179320 -1 910
912 0 400213.4 149889.36 179360 -1 911
913 0 400203.34 149838.84 179400 -1 912
914 0 400254.38 149786.47 179480 -1 913
915 0 400321.06 149798.48 179520 -1 914
916 0 400436.9 149719.66 179560 -1 915
917 0 400712.78 148867.61 179560 -1 916
918 0 400780.5 148795.45 179640 -1 917
919 0 400694.6 148696.77 179720 -1 918
920 0 400434.4 148300.88 179720 -1 919
921 0 400420.28 148211.25 179640 -1 920
922 0 400296.88 148039.53 179560 -1 921
923 0 400048.62 147498.3 179520 107 922
924 0 399988.97 147355.39 179560 107 923
925 0 399985.16 147237.78 179600 86 924
926 0 399877.9 147138.81 179640 86 925
927 0 399898.38 147114.9 179680 86 926
928 0 399855.8 147033.1 179720 86 927
929 0 399856 147028.81 179760 86 928
930 0 399846.6 146949.84 179800 86 929
931 0 399869.84 146898.58 179840 32 930
932 0 399883.38 146904.5 179920 32 931
933 0 399891.62 146925.88 179960 32 932
934 0 399891.56 146911.11 180000 32 933
935 0 399884.25 146934.73 180040 32 934
936 0 399899.38 147001.72 180080 32 935
937 0 400025.72 147071.25 180120 32 936
938 0 400061.28 147106.62 180160 32 937
939 0 400280.62 147865.5 179440 -1 922
940 0 400384.22 147884.17 179240 -1 939
941 0 400409.78 147893.39 179200 -1 940
942 0 400513.78 147902.75 179160 -1 941
943 0 400183.97 151235.03 178920 -1 900
944 0 400193.88 151247.53 178880 -1 943
945 0 400025.03 152565.14 178760 -1 894
946 0 400097.47 152542.8 178640 -1 945
947 0 400063.72 152650.1 178560 -1 946
948 0 400049.66 152702.36 178480 -1 947
949 0 400042 152688.23 178440 -1 948
950 0 398641.4 154077.44 178760 -1 867
951 0 398514.56 154263.9 178840 -1 950
952 0 398593.66 154485.8 178840 -1 951
953 0 398546.22 154536.66 178880 -1 952
954 0 398498.72 154587.39 178920 -1 953
955 0 398414.72 154712.86 179040 -1 954
956 0 398404.97 154747.9 179080 -1 955
957 0 398206.6 154801.38 179120 -1 956
958 0 397783.97 155290.98 179240 -1 957
959 0 397724.7 155559.28 179320 -1 958
960 0 397575.94 156001.69 179360 -1 959
961 0 397388.97 156341.16 179320 -1 960
962 0 397310.7 156436.56 179240 -1 961
963 0 397285.9 156475.2 179200 -1 962
964 0 397292.3 156505.56 179120 -1 963
965 0 397261.72 156645.94 179000 -1 964
966 0 397351.88 156725.52 178920 -1 965
967 0 397394.66 156788.38 178880 -1 966
968 0 397437.06 156852.03 178840 -1 967
969 0 397424.66 156958.69 178720 -1 968
970 0 397494.16 157073.17 178640 -1 969
971 0 397464.3 157274.16 178520 -1 970
972 0 397455.38 157439.1 178440 -1 971
973 0 397446.1 157561.45 178360 -1 972
974 0 397398.25 157679.48 178240 -1 973
975 0 397385.28 157779.34 178160 -1 974
976 0 397368.12 157963.92 178040 -1 975
977 0 397303.1 158273.31 177960 -1 976
978 0 396863.3 159504.92 177960 -1 977
979 0 396708.2 159686.28 177880 -1 978
980 0 396536.44 160009.06 177800 -1 979
981 0 396432.28 160059.34 177720 -1 980
982 0 396391.47 160304.56 177640 -1 981
983 0 396332.3 160365.23 177560 -1 982
984 0 396280.12 160421.75 177480 -1 983
985 0 396276 160453.17 177400 -1 984
986 0 396194.94 160596.16 177320 -1 985
987 0 396207.7 160730 177240 -1 986
988 0 396139.6 160881.72 177160 -1 987
989 0 395952.06 161092.89 177040 -1 988
990 0 395660.9 161506.11 176960 -1 989
991 0 395671.06 161600.95 176920 -1 990
992 0 395575.34 161700.42 176840 -1 991
993 0 395523.75 161823.61 176760 -1 992
994 0 395434.22 161995.94 176680 -1 993
995 0 395335.88 162224.62 176600 -1 994
996 0 395329.34 162335.89 176520 -1 995
997 0 395295.16 162472.05 176440 -1 996
998 0 395196.44 162544.33 176360 -1 997
999 0 395192.8 162558.72 176320 -1 998
1000 0 395188.75 162593.27 176240 -1 999
1001 0 395146.97 162596.6 176200 -1 1000
1002 0 398915.2 154498.7 178880 -1 953
1003 0 398940.66 154511.44 178920 -1 1002
1004 0 399080.44 154553.7 179000 -1 1003
1005 0 399137.97 154555.64 179040 -1 1004
1006 0 399188.72 154571.81 179080 -1 1005
1007 0 399210.53 154559.34 179120 -1 1006
1008 0 399214.72 154529.08 179160 -1 1007
1009 0 399244.84 154504.92 179200 -1 1008
1010 0 399286.7 154486.34 179240 -1 1009
1011 0 399335.34 154489.34 179320 -1 1010
1012 0 399454.75 154568.19 179360 -1 1011
1013 0 398860.34 154414.53 177880 -1 824
1014 0 399002.3 153940.44 177880 -1 1013
1015 0 399134.47 153749.44 177800 -1 1014
1016 0 399167.75 153510.45 177720 -1 1015
1017 0 399256.6 153407.23 177680 -1 1016
1018 0 399305.38 153376.39 177600 -1 1017
1019 0 399362.38 153364.1 177560 -1 1018
1020 0 399381.7 153318.94 177520 -1 1019
1021 0 399415.2 153291.8 177480 -1 1020
1022 0 399477.97 153283.8 177440 -1 1021
1023 0 399527.7 153325.1 177400 -1 1022
1024 0 399559.28 153328.98 177360 -1 1023
1025 0 399631.94 153342.53 177320 -1 1024
1026 0 399651.94 153326.1 177280 -1 1025
1027 0 399682.3 153336 177200 -1 1026
1028 0 399781.94 153004.97 177160 -1 1027
1029 0 399704.06 152880.16 177200 -1 1028
1030 0 399635.06 152854.38 177240 -1 1029
1031 0 399597.88 152850.11 177280 -1 1030
1032 0 399507.9 152844.48 177320 -1 1031
1033 0 399417.28 152841.06 177360 -1 1032
1034 0 399331.84 152855.69 177440 -1 1033
1035 0 399223.66 152860.9 177520 -1 1034
1036 0 399139.28 152840.34 177600 -1 1035
1037 0 399064.62 152799.31 177680 -1 1036
1038 0 398953.12 152751.83 177760 -1 1037
1039 0 398905.97 152695.23 177840 -1 1038
1040 0 398840 152675.53 177920 -1 1039
1041 0 398788.12 152610.17 177960 -1 1040
1042 0 398771.47 152559 178000 -1 1041
1043 0 398760.28 152545.38 178040 -1 1042
1044 0 398779.3 152536.84 178080 -1 1043
1045 0 398815.47 152492.38 178160 -1 1044
1046 0 398859 152417.47 178240 -1 1045
1047 0 398851.34 152372.81 178320 -1 1046
1048 0 398891.2 152173 178360 -1 1047
1049 0 398932.88 152108.7 178400 -1 1048
1050 0 398955.8 152083.3 178440 -1 1049
1051 0 398947.75 152076.36 178480 -1 1050
1052 0 399036.2 152059.62 178520 -1 1051
1053 0 398795.28 152409.02 178360 -1 1047
1054 0 398789.03 152444.66 178400 -1 1053
1055 0 398752.12 152449.72 178440 -1 1054
1056 0 398675.75 152552.44 178480 -1 1055
1057 0 398624.1 152535.75 178520 -1 1056
1058 0 398597.4 152544.36 178560 -1 1057
1059 0 398576.2 152572.73 178600 -1 1058
1060 0 398487.53 152728.53 178680 -1 1059
1061 0 398408.94 152744.88 178720 -1 1060
1062 0 398418.75 152755.6 178760 -1 1061
1063 0 399906.06 152866.12 177200 -1 1028
1064 0 399942.97 152840.3 177240 -1 1063
1065 0 399998.1 152912.1 177200 -1 1064
1066 0 400110.66 153008.61 177160 -1 1065
1067 0 400135.16 153039.1 177120 -1 1066
1068 0 400100.22 152989.05 177040 -1 1067
1069 0 400019.88 152788.44 177320 -1 1064
1070 0 400025.44 152723.14 177360 -1 1069
1071 0 400043.53 152576.75 177400 -1 1070
1072 0 400063.84 152385.6 177440 -1 1071
1073 0 400037.53 152346.5 177480 -1 1072
1074 0 400087.5 152318.75 177520 -1 1073
1075 0 400236.25 151935.97 177560 -1 1074
1076 0 400251.3 151837.9 177600 -1 1075
1077 0 400251.7 151754.22 177640 -1 1076
1078 0 400283.66 151720.78 177680 -1 1077
1079 0 400328.78 151608.72 177720 -1 1078
1080 0 400307.12 151541.92 177760 -1 1079
1081 0 400263.44 151509 177800 -1 1080
1082 0 400245.25 151436.61 177880 -1 1081
1083 0 400208.9 151392.55 177920 -1 1082
1084 0 400158.47 151320.83 177960 -1 1083
1085 0 400123.06 151259.4 178000 -1 1084
1086 0 400102.12 151233 178040 -1 1085
1087 0 400125.9 151170.08 178080 -1 1086
1088 0 400128.94 151157.7 178120 -1 1087
1089 0 399077 153604.94 177840 -1 1015
1090 0 399024.28 153570.34 177880 -1 1089
1091 0 398976.44 153547.23 177920 -1 1090
1092 0 398947.88 153508.23 177960 -1 1091
1093 0 398917.38 153470.83 178000 -1 1092
1094 0 398970.3 153499.61 178040 -1 1093
1095 0 399071.75 153588.44 178080 -1 1094
1096 0 399283.75 153578.42 178080 -1 1095
1097 0 399313.53 153560.62 178120 -1 1096
1098 0 399373.62 153520.55 178160 -1 1097
1099 0 399369.22 153478.56 178200 -1 1098
1100 0 399369.78 153426.55 178240 -1 1099
1101 0 399330.7 153418.25 178280 -1 1100
1102 0 399289.66 153356.72 178320 -1 1101
1103 0 399313.75 153346.77 178360 -1 1102
1104 0 399582.78 153346.16 178400 -1 1103
1105 0 399644.03 153342.69 178440 -1 1104
1106 0 399703.7 153316.4 178480 -1 1105
1107 0 399819.88 153261.55 178520 -1 1106
1108 0 399837.6 153242.3 178560 -1 1107
1109 0 399915.84 153231.53 178520 -1 1108
1110 0 399961.66 153198.38 178480 -1 1109
1111 0 400075.97 153130.62 178440 -1 1110
1112 0 400118.75 153124.06 178400 -1 1111
1113 0 400311.84 153066.52 178360 -1 1112
1114 0 400335.7 153068.72 178320 -1 1113
1115 0 400428.22 153071.69 178240 -1 1114
1116 0 400429.4 153116.88 178200 -1 1115
1117 0 400407.75 153074.27 178160 -1 1116
1118 0 400369.56 153060.14 178120 -1 1117
1119 0 400313.56 153066.52 178080 -1 1118
1120 0 400310.28 153079.3 178040 -1 1119
1121 0 400299.72 153089.69 178000 -1 1120
1122 0 400305.97 153054.03 177960 -1 1121
1123 0 400287.66 153036.64 177920 -1 1122
1124 0 400254.28 153002.17 177880 -1 1123
1125 0 400196.88 152966.83 177840 -1 1124
1126 0 400131.75 152949.69 177800 -1 1125
1127 0 400111.38 152871.7 177760 -1 1126
1128 0 400161.88 152814.55 177720 -1 1127
1129 0 400249.8 152785.12 177680 -1 1128
1130 0 400309.88 152748.56 177720 -1 1129
1131 0 400329.34 152719.7 177760 -1 1130
1132 0 400367.53 152647.77 177800 -1 1131
1133 0 400375.5 152607.11 177840 -1 1132
1134 0 400358.28 152524.02 177880 -1 1133
1135 0 400383.44 152474.61 177920 -1 1134
1136 0 400378.16 152443.97 177960 -1 1135
1137 0 400353.88 152405.6 178000 -1 1136
1138 0 400366.3 152435.14 178040 -1 1137
1139 0 400121.4 153009.67 177760 -1 1126
1140 0 400119.88 153078.52 177720 -1 1139
1141 0 400141.84 153147.25 177680 -1 1140
1142 0 400160.03 153174.23 177640 -1 1141
1143 0 400351.8 152994.52 178360 -1 1113
1144 0 400348.94 152970.02 178400 -1 1143
1145 0 400357.97 152952.55 178440 -1 1144
1146 0 400351.62 152924.34 178480 -1 1145
1147 0 400331.88 152905.44 178520 -1 1146
1148 0 400323.75 152890.1 178560 -1 1147
1149 0 400314.28 152882.61 178600 -1 1148
1150 0 400323.4 152882.75 178640 -1 1149
1151 0 400316.03 152861.61 178680 -1 1150
1152 0 400308.8 152833.05 178720 -1 1151
1153 0 400300.84 152838.2 178800 -1 1152
1154 0 400341.78 152810 178840 -1 1153
1155 0 400295.9 152843.16 178880 -1 1154
1156 0 400273.44 152831.33 178920 -1 1155
1157 0 400083.16 152939.62 179000 -1 1156
1158 0 400085.5 152996.58 179040 -1 1157
1159 0 400103.25 152991.31 179080 -1 1158
1160 0 400129.16 152945.38 179120 -1 1159
1161 0 400167.88 152919.05 179160 -1 1160
1162 0 400193.8 152892.83 179200 -1 1161
1163 0 400209.53 152885.84 179240 -1 1162
1164 0 400218.6 152890.61 179280 -1 1163
1165 0 400273.7 152908.52 179360 -1 1164
1166 0 400307.53 152915.31 179440 -1 1165
1167 0 400337.97 152887.89 179480 -1 1166
1168 0 400373.72 152892.53 179520 -1 1167
1169 0 400387.16 152931.53 179600 -1 1168
1170 0 400453.72 152883.8 179680 -1 1169
1171 0 400473.28 152860.16 179720 -1 1170
1172 0 400515.66 152836.86 179760 -1 1171
1173 0 400534.25 152837.7 179800 -1 1172
1174 0 400553.03 152845.12 179840 -1 1173
1175 0 400546.72 152842.27 179880 -1 1174
1176 0 400559.56 152855.75 179920 -1 1175
1177 0 400566.94 152876.75 179960 -1 1176
1178 0 400604.78 152875.22 180000 -1 1177
1179 0 400605.25 152900.22 180040 -1 1178
1180 0 400729.9 153033.98 180120 -1 1179
1181 0 400756.12 153080.86 180160 -1 1180
1182 0 399245.88 154843.42 177400 -1 819
1183 0 399195.28 154794.69 177360 -1 1182
1184 0 399191.94 154771.36 177240 -1 1183
1185 0 399167.7 154714.89 177160 -1 1184
1186 0 399089.97 154660.47 177120 -1 1185
1187 0 399343.9 154570.45 177120 -1 1186
1188 0 399469.97 154694.33 177120 -1 1187
1189 0 399514.7 154658.72 177080 -1 1188
1190 0 399532.06 154607.33 177040 -1 1189
1191 0 399462.06 154619.33 177040 -1 1190
1192 0 399380.1 154529.33 177040 -1 1191
1193 0 399228.12 154509.33 177040 -1 1192
1194 0 399224.12 154490.81 177000 -1 1193
1195 0 399095.7 154449 176960 -1 1194
1196 0 399041.72 154561 176960 -1 1195
1197 0 398973.66 154473.03 176960 -1 1196
1198 0 398979.66 154345.03 176960 -1 1197
1199 0 399003.72 154319.7 176920 -1 1198
1200 0 398554.34 160507.55 181240 284 439
1201 0 398673.8 160458.62 181160 160 1200
1202 0 398598.5 160593.3 181080 284 1201
1203 0 398494.88 160701.23 181040 257 1202
1204 0 398455.9 160742.22 180960 257 1203
1205 0 398385.44 160796.94 180880 257 1204
1206 0 398357.94 160826.22 180800 -1 1205
1207 0 398345.03 160851.47 180720 -1 1206
1208 0 398326.88 160954.1 180640 -1 1207
1209 0 398277.75 160972.8 180560 -1 1208
1210 0 398266.53 161033.58 180480 -1 1209
1211 0 398196.38 161148.75 180400 -1 1210
1212 0 398120.4 161170.42 180320 -1 1211
1213 0 397935.9 161223.56 180200 -1 1212
1214 0 397856.97 161258.5 180120 -1 1213
1215 0 398135.22 159908.66 181480 160 437
1216 0 398113.44 159902.9 181520 160 1215
1217 0 398094 159873.66 181560 160 1216
1218 0 398050.06 159843.69 181600 160 1217
1219 0 397940.34 159790.95 181680 160 1218
1220 0 397931.6 159767.56 181720 160 1219
1221 0 397885.75 159739.22 181760 160 1220
1222 0 397945.12 160505.77 182400 115 424
1223 0 397911.6 160450.11 182440 115 1222
1224 0 397792.9 160440.45 182480 115 1223
1225 0 397736.34 160427 182520 115 1224
1226 0 397695.72 160343.4 182560 115 1225
1227 0 397640.2 160287.7 182600 51 1226
1228 0 397707 161693.7 182760 120 419
1229 0 397617.44 161895 182720 120 1228
1230 0 397578.06 161903.62 182680 120 1229
1231 0 397601.9 161908.44 182640 -1 1230
1232 0 397550.84 161939.38 182600 -1 1231
1233 0 397462.25 161995.19 182560 -1 1232
1234 0 397401.22 162021.66 182520 -1 1233
1235 0 397545.25 162345.75 182520 -1 1234
1236 0 397633.97 162523.47 182480 -1 1235
1237 0 397677.78 162638.61 182440 -1 1236
1238 0 397926.5 160780.77 182920 91 417
1239 0 397930.25 160716.06 182960 91 1238
1240 0 397881.84 160699.16 183000 91 1239
1241 0 397845.1 160682.81 183040 91 1240
1242 0 397862.56 160659.1 183080 91 1241
1243 0 397856.25 160568.2 183120 91 1242
1244 0 397848.9 160555.78 183160 120 1243
1245 0 397871.6 160528.92 183200 120 1244
1246 0 397838.53 160494.47 183240 120 1245
1247 0 397859.56 160488.58 183280 120 1246
1248 0 397845.03 160544.6 183320 120 1247
1249 0 397796.4 160541.53 183400 101 1248
1250 0 395949.6 162104.2 184560 32 399
1251 0 395356.44 161895.11 184560 51 1250
1252 0 395151.6 161738.73 184520 60 1251
1253 0 395110.06 161702.05 184480 60 1252
1254 0 394952.56 161534.83 184440 51 1253
1255 0 394877.03 161450.81 184400 40 1254
1256 0 394796.62 161365.67 184360 40 1255
1257 0 394774.03 161325.14 184320 40 1256
1258 0 394724.47 161299.3 184280 40 1257
1259 0 395908.66 162238.75 184520 32 1250
1260 0 395893.06 162355.06 184480 40 1259
1261 0 395863.78 162415.06 184440 40 1260
1262 0 395777.5 162476.81 184400 51 1261
1263 0 395859.4 162162.67 184400 51 1262
1264 0 395849 162130.42 184320 51 1263
1265 0 395855.66 162029.53 184240 40 1264
1266 0 395855.9 161977.66 184200 40 1265
1267 0 395859.75 161887.6 184120 40 1266
1268 0 395901.2 161844.67 184080 51 1267
1269 0 396000.28 161863.33 184040 51 1268
1270 0 395930.16 161851.2 183960 51 1269
1271 0 396090.5 161744.83 183920 51 1270
1272 0 396141.56 161651.45 183880 51 1271
1273 0 396196.03 161503.64 183840 51 1272
1274 0 396232.25 161433.88 183800 51 1273
1275 0 395665.12 161970.23 183960 40 1270
1276 0 395594.44 161961.9 183920 40 1275
1277 0 395560.72 161916.42 183880 40 1276
1278 0 395528.06 161895.78 183840 40 1277
1279 0 395475.97 161926.1 183800 40 1278
1280 0 395369.94 161893.34 183760 40 1279
1281 0 395759.72 162482.12 184360 51 1262
1282 0 395714.03 162510.2 184320 51 1281
1283 0 395698.72 162505.66 184280 51 1282
1284 0 395679.2 162513.69 184240 51 1283
1285 0 395673.12 162522.52 184200 51 1284
1286 0 395669.3 162533.73 184160 51 1285
1287 0 395661.94 162536.45 184120 51 1286
1288 0 395647.4 162540.1 184080 51 1287
1289 0 395565.1 162525.22 184000 51 1288
1290 0 395564.16 162519.42 183960 51 1289
1291 0 395568.5 162492.11 183920 51 1290
1292 0 395567.8 162524.27 183880 51 1291
1293 0 395599.25 162612.86 183840 51 1292
1294 0 395560.97 162612.98 183800 51 1293
1295 0 395519.8 162612.25 183720 51 1294
1296 0 395491.34 162645.62 183640 51 1295
1297 0 395515.78 162836.45 183600 51 1296
1298 0 395478.6 163056.61 183560 -1 1297
1299 0 395423.5 163131.66 183400 -1 1298
1300 0 395390.78 163171.89 183320 -1 1299
1301 0 395355.66 163290.5 183280 -1 1300
1302 0 395319.06 163400.36 183200 -1 1301
1303 0 395335.16 163540.12 183120 -1 1302
1304 0 395233.4 163858.48 183000 -1 1303
1305 0 395299.47 164197 182920 -1 1304
1306 0 395265.6 164476.92 182920 -1 1305
1307 0 395226.62 164501.61 182880 -1 1306
1308 0 395223.53 164531.25 182840 -1 1307
1309 0 395236.8 164690.1 182800 -1 1308
1310 0 395229.03 164818.5 182760 -1 1309
1311 0 395225.28 164928.73 182720 -1 1310
1312 0 395214.2 164978.56 182680 -1 1311
1313 0 395188.44 165049.31 182640 -1 1312
1314 0 395154.34 165228.08 182560 -1 1313
1315 0 395172.38 165322.39 182520 -1 1314
1316 0 395177.22 165400.56 182480 -1 1315
1317 0 395213.88 165491.92 182440 -1 1316
1318 0 395202.94 165562.83 182400 -1 1317
1319 0 395213.94 165620.98 182360 -1 1318
1320 0 395188.78 165680.22 182320 -1 1319
1321 0 395173.25 165726.08 182280 -1 1320
1322 0 395187.6 165784.45 182240 -1 1321
1323 0 395151.3 165873 182160 -1 1322
1324 0 395095.4 165904.3 182120 -1 1323
1325 0 395046.22 165929.66 182080 -1 1324
1326 0 394804.44 166220.4 182040 -1 1325
1327 0 394690.78 166110.05 182000 -1 1326
1328 0 394610.3 166161.12 181920 -1 1327
1329 0 394580.75 166304.06 181880 -1 1328
1330 0 394517.53 166409.6 181840 -1 1329
1331 0 394463.4 166490.6 181800 -1 1330
1332 0 394386.2 166631.62 181760 -1 1331
1333 0 394389.7 166687.84 181720 -1 1332
1334 0 394368.25 166779.92 181680 -1 1333
1335 0 394344 166815.22 181640 -1 1334
1336 0 394319.2 166844.5 181600 -1 1335
1337 0 394314.38 166920.2 181560 -1 1336
1338 0 394184.56 167065.23 181520 -1 1337
1339 0 394087.22 167173.78 181440 -1 1338
1340 0 393972.28 167352.77 181400 -1 1339
1341 0 393933.5 167548.64 181320 -1 1340
1342 0 393929.56 167627.2 181280 -1 1341
1343 0 393801.06 167590.88 181200 -1 1342
1344 0 393180.7 167856.9 181160 -1 1343
1345 0 393053.2 167950.94 181120 -1 1344
1346 0 393004.8 168009.45 181000 -1 1345
1347 0 392767.3 168416.78 180960 -1 1346
1348 0 392698.6 168576.39 180920 -1 1347
1349 0 392676.72 168636.81 180840 -1 1348
1350 0 392673.34 168719.19 180760 -1 1349
1351 0 392676.34 168838.16 180720 -1 1350
1352 0 392613.84 169054.98 180640 -1 1351
1353 0 392599.25 168916.17 180600 -1 1352
1354 0 392531.5 168789.64 180560 -1 1353
1355 0 392501.75 168759.17 180480 -1 1354
1356 0 392490.9 168779.62 180400 -1 1355
1357 0 392460.84 168808.94 180320 -1 1356
1358 0 392430.97 168793.75 180240 -1 1357
1359 0 392375.3 168757.48 180160 -1 1358
1360 0 392345.2 168903.97 180080 -1 1359
1361 0 392235.62 168707.88 180040 -1 1360
1362 0 392184.5 168643.3 180000 -1 1361
1363 0 392199.5 168592 179960 -1 1362
1364 0 392165.34 168565.1 179880 -1 1363
1365 0 392107.66 168510.4 179800 -1 1364
1366 0 392067.84 168506.19 179720 -1 1365
1367 0 392058.53 168487.2 179640 -1 1366
1368 0 392012.62 168487.42 179560 -1 1367
1369 0 391891.78 168499.2 179480 -1 1368
1370 0 391808.3 168544.02 179440 -1 1369
1371 0 391783.8 168572.69 179400 -1 1370
1372 0 391811.25 168563.44 179360 -1 1371
1373 0 391874.1 168574.9 179320 -1 1372
1374 0 391893.3 168547.06 179280 -1 1373
1375 0 391908.16 168525.05 179240 -1 1374
1376 0 391896.84 168536.44 179160 -1 1375
1377 0 391822.1 168529.06 179080 -1 1376
1378 0 391795.56 168522.58 179040 -1 1377
1379 0 391754.84 168518.77 178920 -1 1378
1380 0 391692.34 168509.06 178880 -1 1379
1381 0 391718.47 168547.25 178840 -1 1380
1382 0 391710.44 168546.39 178800 -1 1381
1383 0 391645.56 168647.28 178720 -1 1382
1384 0 391630.5 168708.39 178680 -1 1383
1385 0 391650.44 168756.61 178640 -1 1384
1386 0 391642.56 168787.31 178600 -1 1385
1387 0 391666.1 168838.81 178560 -1 1386
1388 0 391666.34 168871.44 178520 -1 1387
1389 0 391610.12 168954.48 178480 -1 1388
1390 0 391640.4 169092.17 178440 -1 1389
1391 0 391669.75 169158.67 178400 -1 1390
1392 0 391707.97 169238.33 178360 -1 1391
1393 0 391714.66 169305.5 178320 -1 1392
1394 0 391754.62 169357.6 178280 -1 1393
1395 0 391728.75 169403.31 178240 -1 1394
1396 0 391725.75 169439.33 178200 -1 1395
1397 0 391728.78 169482.66 178160 -1 1396
1398 0 391729.16 169505.89 178120 -1 1397
1399 0 391711.75 169533.22 178040 -1 1398
1400 0 391728.84 169570.39 177960 -1 1399
1401 0 391703.62 169581.4 177880 -1 1400
1402 0 391699 169588.08 177840 -1 1401
1403 0 391680.4 169625.56 177640 -1 1402
1404 0 391702.47 169622.12 177600 -1 1403
1405 0 391732.9 169644.67 177520 -1 1404
1406 0 391758.3 169655.6 177440 -1 1405
1407 0 391780.5 169650.9 177360 -1 1406
1408 0 391796.56 169637.64 177240 -1 1407
1409 0 391856.25 169629.56 177160 -1 1408
1410 0 391860.53 169602.44 177080 -1 1409
1411 0 391883.72 169610.34 177000 -1 1410
1412 0 391945.4 169597.58 176920 -1 1411
1413 0 391930.62 169566.44 176880 -1 1412
1414 0 391938.25 169594.16 176800 -1 1413
1415 0 391925.53 169674.03 176720 -1 1414
1416 0 391877.97 169720.66 176640 -1 1415
1417 0 391976.16 169816.64 176560 -1 1416
1418 0 392007.8 169874.45 176520 -1 1417
1419 0 392007.62 169961.67 176440 -1 1418
1420 0 392017.28 170010.3 176360 -1 1419
1421 0 391964.56 170222.58 176240 -1 1420
1422 0 391934.25 170293.77 176160 -1 1421
1423 0 391988.25 170382.25 176080 -1 1422
1424 0 391976.53 170405.34 176000 -1 1423
1425 0 391987.53 170463.55 175920 -1 1424
1426 0 392004.88 170516.28 175840 -1 1425
1427 0 392017.6 170565.1 175720 -1 1426
1428 0 392027.9 170683.6 175600 -1 1427
1429 0 392050.16 170764.05 175520 -1 1428
1430 0 392105.8 170873.44 175440 -1 1429
1431 0 392162.44 170918.25 175400 -1 1430
1432 0 392244.16 170950.9 175320 -1 1431
1433 0 392197.5 171101.33 175200 -1 1432
1434 0 392286.56 171237.94 175160 -1 1433
1435 0 392346.88 171330.14 175120 -1 1434
1436 0 392363.94 171409.33 175040 -1 1435
1437 0 392397.75 171533.45 174880 -1 1436
1438 0 392356.25 171622.89 174760 -1 1437
1439 0 392304.16 171682.5 174680 -1 1438
1440 0 392304.56 171744.72 174560 -1 1439
1441 0 392229.53 171817.27 174480 -1 1440
1442 0 392181.16 171907.97 174400 -1 1441
1443 0 392237.72 171996.48 174320 -1 1442
1444 0 392252.84 172110.98 174160 -1 1443
1445 0 392314.4 172178.92 174040 -1 1444
1446 0 392410.2 172230.94 173960 -1 1445
1447 0 392446.6 172242.81 173880 -1 1446
1448 0 392416.38 172337.6 173800 -1 1447
1449 0 392483.28 172357.05 173720 -1 1448
1450 0 392510.03 172427.5 173680 -1 1449
1451 0 392538.75 172519.95 173640 -1 1450
1452 0 392528.4 172561.84 173600 -1 1451
1453 0 392515.6 172594.22 173560 -1 1452
1454 0 392840.4 172309.23 173560 -1 1453
1455 0 392890.38 172312.28 173520 -1 1454
1456 0 393021.84 172269.31 173480 -1 1455
1457 0 393110.84 172119.33 173480 -1 1456
1458 0 393141.28 172144.9 173440 -1 1457
1459 0 393174.88 172174.7 173360 -1 1458
1460 0 393215.25 172201.14 173320 -1 1459
1461 0 393222.12 172211.83 173280 -1 1460
1462 0 393405.03 172166.53 173240 -1 1461
1463 0 393483.97 172253.02 173200 -1 1462
1464 0 393540.22 172275.89 173160 -1 1463
1465 0 393588.22 172295.64 173120 -1 1464
1466 0 393666.66 172330.6 173080 -1 1465
1467 0 393730.4 172375.94 173000 -1 1466
1468 0 393775.12 172398.08 172960 -1 1467
1469 0 393816.38 172420.42 172920 -1 1468
1470 0 392480.38 172689.97 173440 -1 1453
1471 0 392440 172745.16 173400 -1 1470
1472 0 392445.7 172742.03 173360 -1 1471
1473 0 392445.47 172802.28 173320 -1 1472
1474 0 392460.2 172861.17 173280 -1 1473
1475 0 392457.38 172900.28 173240 -1 1474
1476 0 392440.4 172923.52 173200 -1 1475
1477 0 392428.06 172980.95 173160 -1 1476
1478 0 392449 173037.38 173120 -1 1477
1479 0 392412.7 173102.84 173080 -1 1478
1480 0 392430.53 173137.77 173040 -1 1479
1481 0 392434.94 173193.34 173000 -1 1480
1482 0 392409.22 173218.81 172960 -1 1481
1483 0 392393.44 173240.7 172920 -1 1482
1484 0 392479.72 173331.67 172840 -1 1483
1485 0 392542.9 173409.67 172800 -1 1484
1486 0 392586.97 173442.7 172720 -1 1485
1487 0 392587.66 173466.36 172640 -1 1486
1488 0 392593.47 173495.17 172560 -1 1487
1489 0 392483.62 173511 172480 -1 1488
1490 0 392464.4 173545.06 172400 -1 1489
1491 0 392398.22 173562.02 172320 -1 1490
1492 0 392323.56 173593.72 172240 -1 1491
1493 0 392297.6 173653.02 172120 -1 1492
1494 0 392252.2 173749.22 172000 -1 1493
1495 0 392143.4 173851.47 171920 -1 1494
1496 0 391904 174368.88 171840 -1 1495
1497 0 392055.47 174429.42 172240 -1 1496
1498 0 392132.94 174402.14 172360 -1 1497
1499 0 392136.5 174381.73 172400 -1 1498
1500 0 392155.3 174356.22 172440 -1 1499
1501 0 392199.66 174346.84 172480 -1 1500
1502 0 392260.53 174370 172520 -1 1501
1503 0 392347.16 174361.34 172560 -1 1502
1504 0 392357.78 174376.98 172600 -1 1503
1505 0 392453.97 174471.72 172640 -1 1504
1506 0 392383.34 174347.23 172760 -1 1505
1507 0 392353.47 174310.6 172800 -1 1506
1508 0 392292.66 174153.19 172840 -1 1507
1509 0 392308.7 174145.4 172880 -1 1508
1510 0 392278.62 174080.72 172920 -1 1509
1511 0 392238.25 174076.48 172960 -1 1510
1512 0 392215.25 174040.6 173040 -1 1511
1513 0 392192.94 174029.11 173080 -1 1512
1514 0 392188.12 174004.14 173120 -1 1513
1515 0 392219.06 174007.92 173160 -1 1514
1516 0 392201.25 173987.4 173200 -1 1515
1517 0 392177.2 173989.33 173240 -1 1516
1518 0 392136.75 173956.28 173280 -1 1517
1519 0 392110.88 173921.77 173320 -1 1518
1520 0 392087.62 173899.67 173360 -1 1519
1521 0 392047.4 173851.06 173440 -1 1520
1522 0 392036.16 173832.2 173480 -1 1521
1523 0 392031.2 173787.14 173560 -1 1522
1524 0 391952.6 173758.66 173640 -1 1523
1525 0 391923.9 173741.78 173680 -1 1524
1526 0 391920.16 173738.64 173720 -1 1525
1527 0 391862.7 173725.17 173800 -1 1526
1528 0 391797.16 173687.11 173840 -1 1527
1529 0 391809.16 173663.9 173880 -1 1528
1530 0 391801.94 173649.36 173920 -1 1529
1531 0 391805.9 173646.53 173960 -1 1530
1532 0 391827.25 173653 174000 -1 1531
1533 0 391811.53 174377.08 171720 -1 1496
1534 0 391723.44 174375.95 171600 -1 1533
1535 0 391550.88 174416.78 171520 -1 1534
1536 0 391501.34 174386.64 171480 -1 1535
1537 0 391568.97 174354.67 171400 -1 1536
1538 0 391572.9 174361.23 171360 -1 1537
1539 0 391487.47 174356.9 171320 -1 1538
1540 0 391260.53 174473.02 171320 -1 1539
1541 0 391214.28 174632.31 171280 -1 1540
1542 0 391232.44 174702.31 171240 -1 1541
1543 0 391181.2 174708.84 171200 -1 1542
1544 0 391061.84 174925.08 171160 -1 1543
1545 0 391062.25 175142.9 171120 -1 1544
1546 0 390930.88 175347.02 171080 -1 1545
1547 0 390890.16 175458.03 171040 -1 1546
1548 0 390915.88 175469.86 170960 -1 1547
1549 0 390866.78 175540.53 170880 -1 1548
1550 0 390774.7 175547.05 170840 -1 1549
1551 0 390870.78 175574.97 170800 -1 1550
1552 0 390868.75 175609.61 170760 -1 1551
1553 0 390839.03 175563.9 170720 -1 1552
1554 0 390635.75 175469.98 170800 -1 1550
1555 0 390629.78 175452.69 170760 -1 1554
1556 0 390641.03 175466.86 170720 -1 1555
1557 0 390658.97 175491.72 170680 -1 1556
1558 0 390665.9 175481.48 170640 -1 1557
1559 0 390671.75 175458.94 170600 -1 1558
1560 0 390685 175440.72 170560 -1 1559
1561 0 390699.28 175396.36 170520 -1 1560
1562 0 390684.66 175344.52 170480 -1 1561
1563 0 390650.97 175307.06 170440 -1 1562
1564 0 390605.88 175245.55 170400 -1 1563
1565 0 390594.22 175190.25 170360 -1 1564
1566 0 390508.97 175097.06 170320 -1 1565
1567 0 390506.56 175053.75 170280 -1 1566
1568 0 390442.1 175037.3 170200 -1 1567
1569 0 390419.94 175027.48 170160 -1 1568
1570 0 392080.3 175074.78 171840 -1 1496
1571 0 392114.16 175162.42 171880 -1 1570
1572 0 392124.28 175205.22 171920 -1 1571
1573 0 392117.84 175212.11 171960 -1 1572
1574 0 392028.66 175244.88 172000 -1 1573
1575 0 392135.75 175297.06 172040 -1 1574
1576 0 392225.25 175379.73 172080 -1 1575
1577 0 392211.28 175482.23 172120 -1 1576
1578 0 392187.22 175443.9 172200 -1 1577
1579 0 392088.4 175466.02 172240 -1 1578
1580 0 391972.06 175458.17 172280 -1 1579
1581 0 391819.3 175451.38 172320 -1 1580
1582 0 391621.53 175517.66 172360 -1 1581
1583 0 391628.66 175482.64 172400 -1 1582
1584 0 391617.16 175547.94 172480 -1 1583
1585 0 391479.8 175649.12 172520 -1 1584
1586 0 391375.16 175596.92 172480 -1 1585
1587 0 391320.44 175605.31 172440 -1 1586
1588 0 391284.6 175613.9 172400 -1 1587
1589 0 391278.6 175626.78 172360 -1 1588
1590 0 391423.5 175679.81 172640 -1 1585
1591 0 391397.62 175700.8 172680 -1 1590
1592 0 391362.53 175734.33 172720 -1 1591
1593 0 391296.25 175787.84 172760 -1 1592
1594 0 391263.75 175817.55 172800 -1 1593
1595 0 391216.38 175882.7 172840 -1 1594
1596 0 391083.3 176100.36 172880 -1 1595
1597 0 390927.7 176357.25 172920 -1 1596
1598 0 391401.72 176633.22 172920 -1 1597
1599 0 391535.72 176626.19 172920 -1 1598
1600 0 391642.88 176591.2 172880 -1 1599
1601 0 391686.22 176589.47 172840 -1 1600
1602 0 391688.6 176578.6 172800 -1 1601
1603 0 391778.22 176576.11 172760 -1 1602
1604 0 391847.7 176555.42 172720 -1 1603
1605 0 391909.1 176570.52 172680 -1 1604
1606 0 391968.12 176566.52 172640 -1 1605
1607 0 392020.8 176590.6 172600 -1 1606
1608 0 392076.4 176622.69 172560 -1 1607
1609 0 392141.06 176664 172520 -1 1608
1610 0 392203.66 176657 172480 -1 1609
1611 0 392271.9 176678.38 172440 -1 1610
1612 0 392349.1 176715.06 172400 -1 1611
1613 0 392428.12 176786.84 172360 -1 1612
1614 0 392442.34 176802.28 172320 -1 1613
1615 0 392487.62 176823.67 172280 -1 1614
1616 0 392475.38 176831.52 172240 -1 1615
1617 0 392512.38 176842.52 172200 -1 1616
1618 0 392576.16 176839.55 172160 -1 1617
1619 0 392597.94 176854.69 172120 -1 1618
1620 0 392601.38 176854.72 172080 -1 1619
1621 0 392671.9 176839.34 172040 -1 1620
1622 0 392692.66 176834.95 172000 -1 1621
1623 0 392707.28 176824.55 171960 -1 1622
1624 0 392743.66 176827.7 171920 -1 1623
1625 0 392751.66 176809.94 171880 -1 1624
1626 0 392751.88 176801.5 171840 -1 1625
1627 0 392736.9 176809.11 171800 -1 1626
1628 0 392760.44 176812.52 171760 -1 1627
1629 0 392755.12 176798.6 171720 -1 1628
1630 0 392799.78 176785.9 171680 -1 1629
1631 0 392900.28 176804.6 171640 -1 1630
1632 0 392901.8 176842 171600 -1 1631
1633 0 392933.6 176850.94 171560 -1 1632
1634 0 393001.72 176807.05 171520 -1 1633
1635 0 393083.75 176837.08 171520 -1 1634
1636 0 393102.06 176849.56 171480 -1 1635
1637 0 393093.28 176878.9 171440 -1 1636
1638 0 393073.12 176943.39 171400 -1 1637
1639 0 393106.28 176973.61 171360 -1 1638
1640 0 391412 169644.1 177840 -1 1402
1641 0 391207.03 169804.12 177840 -1 1640
1642 0 391080.2 170205.97 177880 -1 1641
1643 0 391147.22 170324.88 177880 -1 1642
1644 0 391464.28 170500.7 177880 -1 1643
1645 0 391487.1 170528.06 177840 -1 1644
1646 0 391497.56 170570.58 177800 -1 1645
1647 0 391534.5 170602.23 177760 -1 1646
1648 0 391658.88 170678.28 177720 -1 1647
1649 0 391696.22 170693.28 177680 -1 1648
1650 0 391710.88 170700.05 177640 -1 1649
1651 0 391772.3 170715.16 177600 -1 1650
1652 0 391823.12 170708.86 177520 -1 1651
1653 0 391919.84 170704.52 177440 -1 1652
1654 0 391934.97 170685.3 177360 -1 1653
1655 0 391957.9 170705.77 177240 -1 1654
1656 0 392109.4 168650.95 179160 -1 1376
1657 0 392143.75 168689.34 179120 -1 1656
1658 0 392814.94 169402.05 180640 -1 1352
1659 0 392856.25 169450.06 180600 -1 1658
1660 0 392920 169634.1 180640 -1 1659
1661 0 392916.22 169678 180680 -1 1660
1662 0 392956.7 169789.5 180720 -1 1661
1663 0 393065.56 169823.72 180760 -1 1662
1664 0 393199.8 169838.58 180800 -1 1663
1665 0 393333.34 169928.78 180840 -1 1664
1666 0 393393.8 169976.6 180800 -1 1665
1667 0 393442.7 169972.6 180760 -1 1666
1668 0 393313.9 169943.55 180920 -1 1665
1669 0 393399.6 170025.78 181000 -1 1668
1670 0 393434.25 170046.25 181040 -1 1669
1671 0 393484.9 170136.08 181080 -1 1670
1672 0 393476.1 170196.9 181120 -1 1671
1673 0 393487.38 170241.1 181160 -1 1672
1674 0 393518.16 170277.98 181200 -1 1673
1675 0 394112.97 167076.47 181560 -1 1338
1676 0 394092.34 167079.5 181600 -1 1675
1677 0 394087.03 167054.23 181640 -1 1676
1678 0 394114.34 166996.97 181680 -1 1677
1679 0 394113.72 166993.9 181720 -1 1678
1680 0 394117.53 166961.83 181760 -1 1679
1681 0 394105.56 166946.64 181800 -1 1680
1682 0 394095.88 166954.88 181840 -1 1681
1683 0 394091.66 166950.02 181880 -1 1682
1684 0 394516.75 166122.1 181880 -1 1328
1685 0 394435.44 166163.5 181840 -1 1684
1686 0 394392.4 166147.6 181800 -1 1685
1687 0 394371.16 166172.36 181760 -1 1686
1688 0 395663 162224.88 185160 108 393
1689 0 395453.94 162247.92 185160 108 1688
1690 0 395338.75 162276 185200 108 1689
1691 0 395292.44 162315.48 185240 108 1690
1692 0 395281.03 162365.44 185280 108 1691
1693 0 395312.78 162392.25 185320 108 1692
1694 0 395464.7 162164.77 185000 75 1689
1695 0 395468.94 162175.72 184960 75 1694
1696 0 395467.25 162120.44 184920 75 1695
1697 0 395443.22 162079.28 184880 60 1696
1698 0 396244.3 161524.78 188360 71 358
1699 0 396325.84 161422.36 188200 71 1698
1700 0 396358.2 161355.77 188160 51 1699
1701 0 396391.6 161352.8 188120 51 1700
1702 0 396423.75 161321.8 188080 51 1701
1703 0 396583.66 161256.67 188000 71 1702
1704 0 396657.75 161252.88 187920 71 1703
1705 0 396721.97 161223.83 187840 71 1704
1706 0 396782.56 161172.47 187760 40 1705
1707 0 396836.12 161151.17 187680 40 1706
1708 0 396842.3 161114.48 187640 40 1707
1709 0 396845.66 161113.6 187600 40 1708
1710 0 396845.56 161049.81 187520 40 1709
1711 0 396850.47 160971.39 187480 40 1710
1712 0 396864.62 160881.03 187400 40 1711
1713 0 396831.97 160809.9 187360 40 1712
1714 0 396882.62 160797.56 187320 60 1713
1715 0 397010.8 160860.5 187240 60 1714
1716 0 397094 160873.9 187160 60 1715
1717 0 397176.2 160859.3 187120 60 1716
1718 0 397308.94 160810.53 187040 60 1717
1719 0 397479.53 160762.88 187000 60 1718
1720 0 397530.88 160723.19 186960 60 1719
1721 0 397618.2 160712.77 186920 60 1720
1722 0 397677.12 160754.44 186880 60 1721
1723 0 397671.6 160777.97 186840 60 1722
1724 0 396134.84 163746.48 191040 51 328
1725 0 396244.7 163918.34 191080 75 1724
1726 0 396293.84 163977.44 191120 75 1725
1727 0 396351.16 164071.97 191240 75 1726
1728 0 396308.47 164050.69 191280 75 1727
1729 0 396238.2 164081.44 191320 45 1728
1730 0 396177.22 164107.16 191360 45 1729
1731 0 396115.84 164189.98 191400 45 1730
1732 0 396107.7 164205.89 191440 45 1731
1733 0 396068.53 164198.58 191480 45 1732
1734 0 396412.94 164120.25 191320 45 1729
1735 0 396524.97 164266.23 191320 45 1734
1736 0 396555.8 164213 191400 45 1735
1737 0 396561.56 164227.44 191480 32 1736
1738 0 396534.78 164241.83 191520 32 1737
1739 0 396421.66 164345.5 191560 32 1738
1740 0 396512.75 164708.38 191560 32 1739
1741 0 396558.06 164806.97 191520 32 1740
1742 0 396594.72 164867.05 191440 32 1741
1743 0 396535.72 164889.4 191400 32 1742
1744 0 395053.22 162758.48 193360 75 302
1745 0 394910.72 162755.17 193320 75 1744
1746 0 394763 162738.3 193200 81 1745
1747 0 394591.38 162754.75 193160 60 1746
1748 0 394507.75 162744.52 193120 60 1747
1749 0 394400.16 162724.84 193040 60 1748
1750 0 394378.28 162720.03 193000 75 1749
1751 0 394271.03 162699.9 192960 75 1750
1752 0 394144.44 162664.83 192920 75 1751
1753 0 393862.94 162669.5 192880 40 1752
1754 0 393660.75 162721.88 192840 40 1753
1755 0 393605.94 162736.4 192880 81 1754
1756 0 393551.84 162752.53 192920 81 1755
1757 0 393427.6 162757.5 193000 81 1756
1758 0 393270.8 162808.95 193080 60 1757
1759 0 393210.34 162785.89 193120 60 1758
1760 0 393046.97 162772.77 193200 64 1759
1761 0 393035.62 162788.47 193240 64 1760
1762 0 392965.4 162761.6 193320 64 1761
1763 0 392966.94 162754.03 193360 64 1762
1764 0 392852.16 162723.97 193400 75 1763
1765 0 392254.4 162532.39 193440 86 1764
1766 0 391787.06 163111.4 193440 124 1765
1767 0 391907.56 162616.98 193600 124 1765
1768 0 391812.94 162659.75 193640 124 1767
1769 0 391680.2 162656.97 193720 178 1768
1770 0 391510.1 162617.08 193800 178 1769
1771 0 391355.9 162694.52 193880 185 1770
1772 0 391167.94 162883.39 193880 124 1771
1773 0 391241 162993.5 193880 124 1772
1774 0 391288.84 163174.9 193840 124 1773
1775 0 391339.88 163233.2 193800 124 1774
1776 0 391477.72 163285.53 193760 185 1775
1777 0 391547.28 163341.56 193720 178 1776
1778 0 391576.97 163329.72 193680 178 1777
1779 0 391242.8 162749.64 194000 124 1771
1780 0 391204.84 162720.33 194080 124 1779
1781 0 391128.25 162730.08 194120 124 1780
1782 0 391111.66 162749.16 194240 45 1781
1783 0 390865.8 162848.73 194240 45 1782
1784 0 390779.38 162925.84 194280 51 1783
1785 0 390719.34 162967.7 194320 51 1784
1786 0 390704.72 163031.7 194360 51 1785
1787 0 390398.78 163184.58 194400 45 1786
1788 0 390199 163222.03 194440 64 1787
1789 0 390095 163314.03 194480 64 1788
1790 0 390543.7 163195.98 194520 45 1787
1791 0 390631.5 163202 194560 45 1790
1792 0 390719.25 163207.94 194600 45 1791
1793 0 390624.1 163230.17 194640 64 1792
1794 0 390592.66 163253.75 194680 64 1793
1795 0 390577.84 163262.48 194720 64 1794
1796 0 390594.03 163322.05 194800 64 1795
1797 0 390657.12 163410.39 194840 51 1796
1798 0 390574.25 163375.02 194880 64 1797
1799 0 390514.75 163329.5 194920 64 1798
1800 0 390490.6 163331.34 195000 64 1799
1801 0 390439.22 163321.84 195080 45 1800
1802 0 390391.78 163337.02 195160 45 1801
1803 0 390334.9 163336.02 195280 45 1802
1804 0 390265.4 163275.12 195400 40 1803
1805 0 390211.9 163261.1 195440 40 1804
1806 0 390112.97 163229.48 195480 51 1805
1807 0 390073.8 163232.53 195520 51 1806
1808 0 389805.53 163340.06 195600 80 1807
1809 0 389627.22 163381.03 195640 81 1808
1810 0 389777.62 163297.64 195680 80 1809
1811 0 389783.94 163275.97 195720 80 1810
1812 0 389784.47 163232.9 195800 80 1811
1813 0 389830.38 163257.28 195920 80 1812
1814 0 389871.62 163270.8 195960 80 1813
1815 0 389603.75 163402.83 195680 81 1809
1816 0 389412.28 163385.67 195840 51 1815
1817 0 389178.3 163284.73 195920 81 1816
1818 0 389109.78 163238 195960 81 1817
1819 0 389075.44 163253.77 196040 81 1818
1820 0 388985.75 163199.14 196080 51 1819
1821 0 388974.47 163106 196120 51 1820
1822 0 388804.44 162830.02 196200 51 1821
1823 0 388696.66 162757.6 196160 51 1822
1824 0 388637.94 162733.8 196120 51 1823
1825 0 388576.75 162694.5 196080 51 1824
1826 0 388570.6 162692.95 196040 51 1825
1827 0 388520.75 162719.2 196000 51 1826
1828 0 388433.5 162696.55 195920 51 1827
1829 0 388390.03 162687.72 195880 51 1828
1830 0 388364.62 162680.02 195840 51 1829
1831 0 388336.06 162655.05 195800 -1 1830
1832 0 388312.88 162635.11 195760 -1 1831
1833 0 388280.8 162614.31 195720 -1 1832
1834 0 388261.9 162568.03 195640 -1 1833
1835 0 388252.62 162546.27 195600 -1 1834
1836 0 388239.66 162529 195560 -1 1835
1837 0 388202.56 162532.03 195520 -1 1836
1838 0 388175.12 162611.06 195480 -1 1837
1839 0 388184.75 162603.2 195440 -1 1838
1840 0 389036.16 163308.78 196160 51 1819
1841 0 388873.66 163473.48 196200 45 1840
1842 0 388809.28 163525.72 196240 45 1841
1843 0 388772.8 163570.72 196280 45 1842
1844 0 388755.1 163598.5 196320 45 1843
1845 0 388740.72 163687.81 196360 45 1844
1846 0 390754.16 163622.83 194880 51 1797
1847 0 390845.28 163666.08 194920 32 1846
1848 0 390838.5 163725.47 194960 32 1847
1849 0 393407.25 162411.7 192880 81 1755
1850 0 393223.34 162402.72 192880 60 1849
1851 0 393177.78 162478.48 192960 60 1850
1852 0 392883.75 162428.39 192960 64 1851
1853 0 392775.44 162386.55 192920 64 1852
1854 0 392690.53 162273.89 192880 64 1853
1855 0 392585.97 162019.02 192840 86 1854
1856 0 392562.8 161947.47 192800 86 1855
1857 0 392491.75 161830.89 192760 -1 1856
1858 0 393827.6 162740.42 192800 40 1754
1859 0 393962.6 162759.42 192760 60 1858
1860 0 394024 162781.16 192720 60 1859
1861 0 394062.03 162762.16 192680 60 1860
1862 0 394107.06 162764.36 192640 60 1861
1863 0 394138.4 162739.03 192560 60 1862
1864 0 394171.53 162727.56 192480 60 1863
1865 0 394202.44 162714.4 192440 60 1864
1866 0 394217.62 162688.05 192400 60 1865
1867 0 394250.6 162678.03 192320 60 1866
1868 0 394291.8 162638.55 192240 60 1867
1869 0 394301.1 162607.4 192200 60 1868
1870 0 394301.22 162616.56 192160 60 1869
1871 0 394317.5 162609.33 192120 60 1870
1872 0 394328.88 162549.12 192040 60 1871
1873 0 394421.2 162505.55 191960 -1 1872
1874 0 394435.25 162477.52 191920 -1 1873
1875 0 394448.44 162473.1 191880 -1 1874
1876 0 394466.66 162444.8 191840 -1 1875
1877 0 394489.3 162427.33 191760 -1 1876
1878 0 394499.34 162311.81 191720 -1 1877
1879 0 394572.2 162311.83 191640 -1 1878
1880 0 394540.28 162237.81 191720 -1 1878
1881 0 394554.44 162211.77 191760 -1 1880
1882 0 394563.12 162215.4 191800 -1 1881
1883 0 394535.62 162210.73 191840 -1 1882
1884 0 394535.34 162197.11 191880 -1 1883
1885 0 395673 163001.06 193640 131 301
1886 0 395550 163153.95 193640 131 1885
1887 0 395545 163172.95 193680 163 1886
1888 0 395454 163159.52 193720 163 1887
1889 0 395398.66 163189.55 193760 163 1888
1890 0 395390.44 163251.52 193800 163 1889
1891 0 395385.44 163305.2 193840 163 1890
1892 0 395411.03 163332.42 193880 163 1891
1893 0 395389.12 163368.2 193920 163 1892
1894 0 394956.34 162460.7 194960 101 287
1895 0 394653.78 162442.4 194960 40 1894
1896 0 394533.97 162425.88 194920 40 1895
1897 0 394393.28 162411.22 194880 51 1896
1898 0 394330.3 162379.08 194840 51 1897
1899 0 394244.12 162379.58 194800 40 1898
1900 0 394222.9 162352.73 194760 40 1899
1901 0 394200.72 162301.02 194720 40 1900
1902 0 394203.3 162261.95 194680 40 1901
1903 0 394117.12 162405.39 194800 40 1899
1904 0 394058.38 162431.94 194840 40 1903
1905 0 394049.3 162482.38 194880 40 1904
1906 0 394022.16 162517.73 194920 40 1905
1907 0 393950.88 162578.98 194960 40 1906
1908 0 393999.44 162661.25 195000 40 1907
1909 0 394031.16 162706.33 195040 51 1908
1910 0 394090.66 162795.08 195080 51 1909
1911 0 394097.8 162810.69 195120 51 1910
1912 0 395659.8 162129.1 196200 45 271
1913 0 395727.4 162245.19 196160 45 1912
1914 0 395861.53 162573.53 196120 40 1913
1915 0 396260.28 162882.62 196120 -1 1914
1916 0 396334.34 162925.62 196240 -1 1915
1917 0 396644.16 163228.72 196320 -1 1916
1918 0 396742.3 163342.3 196440 -1 1917
1919 0 396846.72 163704.77 196480 -1 1918
1920 0 396727.72 164211.55 196480 -1 1919
1921 0 396581.28 164521.8 196440 -1 1920
1922 0 396574.25 164846.86 196440 -1 1921
1923 0 396574.94 165196.73 196400 -1 1922
1924 0 397205.66 165472 196400 -1 1923
1925 0 397585.78 165406.03 196280 -1 1924
1926 0 397681.3 165282.77 196200 -1 1925
1927 0 397734.16 165094.64 196040 -1 1926
1928 0 397672.97 165037.56 196000 -1 1927
1929 0 397071.7 165548.33 196520 -1 1924
1930 0 396941.75 165621.44 196600 -1 1929
1931 0 396625.8 165707.81 196640 -1 1930
1932 0 396663.72 166005.6 196640 -1 1931
1933 0 396674.12 166073.86 196680 -1 1932
1934 0 396675.88 166093.17 196720 -1 1933
1935 0 396993 166011.25 196720 -1 1934
1936 0 397002.25 165983.62 196680 -1 1935
1937 0 397017.8 165986.69 196640 -1 1936
1938 0 397076.88 165975.39 196600 -1 1937
1939 0 397067 166023.53 196560 -1 1938
1940 0 396919.88 166067.45 196520 -1 1939
1941 0 396850.72 166039.8 196480 -1 1940
1942 0 396767.8 166028.62 196440 -1 1941
1943 0 396843.06 166120.88 196560 -1 1940
1944 0 396770.97 166150.66 196600 -1 1943
1945 0 396775.72 166162.48 196640 -1 1944
1946 0 396771.12 166181.77 196680 -1 1945
1947 0 396669.25 166234.06 196760 -1 1946
1948 0 396557.34 166263.02 196840 -1 1947
1949 0 396532.88 166224.77 196960 -1 1948
1950 0 396503.72 166240.88 197040 -1 1949
1951 0 396464.5 166241.81 197080 -1 1950
1952 0 396385.5 166252.73 197120 -1 1951
1953 0 396424.34 166267.95 197160 -1 1952
1954 0 396549.12 166132.94 196760 -1 1934
1955 0 396486.28 166139.1 196840 -1 1954
1956 0 396419.84 166082.14 196920 -1 1955
1957 0 396398.84 165941.7 196960 -1 1956
1958 0 396417.9 165853.1 197040 -1 1957
1959 0 396576.62 165742.05 197080 -1 1958
1960 0 396702.47 165752.36 197120 -1 1959
1961 0 396794.6 165686.62 197160 -1 1960
1962 0 396898.25 165680.31 197200 -1 1961
1963 0 397089.34 165645.92 197240 -1 1962
1964 0 397178.34 165695.08 197200 -1 1963
1965 0 397253.84 165717.19 197160 -1 1964
1966 0 397283.75 165754.19 197120 -1 1965
1967 0 397734.4 165847.78 197080 -1 1966
1968 0 397795 165862.34 197040 -1 1967
1969 0 397850.75 165890.25 197000 -1 1968
1970 0 397094.3 165670.97 197280 -1 1963
1971 0 397057.72 165674.33 197320 -1 1970
1972 0 396595.44 164470.47 196400 -1 1921
1973 0 396636.06 164500.92 196360 -1 1972
1974 0 396674.44 164525.11 196320 -1 1973
1975 0 396739.16 164535.84 196280 -1 1974
1976 0 396759.78 164525.94 196240 -1 1975
1977 0 396747.47 164573.78 196200 -1 1976
1978 0 396730.5 164565.58 196160 -1 1977
1979 0 396528.7 164793.7 196120 -1 1978
1980 0 396462.97 164872.38 196080 -1 1979
1981 0 396476.62 164872.22 196040 -1 1980
1982 0 396469.34 165001.27 196000 -1 1981
1983 0 396478.38 165205.86 195920 -1 1982
1984 0 396475.97 165313.08 195960 -1 1983
1985 0 396490.53 165367.33 196000 -1 1984
1986 0 396511.53 165395.25 196040 -1 1985
1987 0 396445.1 165366.3 196080 -1 1986
1988 0 396862.12 164618.75 196120 -1 1978
1989 0 396926.06 164642.55 196080 -1 1988
1990 0 396925.88 164674.38 196040 -1 1989
1991 0 396939.03 164680.89 196000 -1 1990
1992 0 396677.22 164511.2 196120 -1 1978
1993 0 396632.9 164513.47 196080 -1 1992
1994 0 396563.75 164479.23 196040 -1 1993
1995 0 396577.03 164430.05 196000 -1 1994
1996 0 396645.28 164399.84 195960 -1 1995
1997 0 396715.1 164303.94 195920 -1 1996
1998 0 396719.03 164228.31 195880 -1 1997
1999 0 396726.94 164198.7 195840 -1 1998
2000 0 396711.66 164172.45 195760 -1 1999
2001 0 396675.7 164161.69 195680 -1 2000
2002 0 396647.62 164144.67 195640 -1 2001
2003 0 396624.28 164131.69 195560 -1 2002
2004 0 396619.88 164156.7 195520 -1 2003
2005 0 396583.3 164247 195480 -1 2004
2006 0 396542.03 164257.11 195440 -1 2005
2007 0 396497.53 164293.67 195400 -1 2006
2008 0 396460.6 164291.86 195360 -1 2007
2009 0 396444.6 164314.14 195320 -1 2008
2010 0 396372.56 164369.73 196400 -1 1972
2011 0 396409.9 164315.75 196360 -1 2010
2012 0 396417.4 164292.23 196320 -1 2011
2013 0 396347.9 164257.72 196280 -1 2012
2014 0 396255.66 164226.83 196240 -1 2013
2015 0 396184.03 164239.27 196200 -1 2014
2016 0 396120.38 164227.5 196160 -1 2015
2017 0 396009.28 164425.16 196160 -1 2016
2018 0 396054.97 164516.77 196120 -1 2017
2019 0 395961.62 164541.25 196080 -1 2018
2020 0 395846.4 164510.02 196040 -1 2019
2021 0 395864.3 164500.53 196000 -1 2020
2022 0 395834.6 164505.95 195960 -1 2021
2023 0 395810.4 164503.62 195920 -1 2022
2024 0 395737.47 164458.7 195840 -1 2023
2025 0 395730.8 164410.4 195760 -1 2024
2026 0 396391.78 164334.44 196480 -1 1921
2027 0 396403.4 164339.89 196520 -1 2026
2028 0 395857.7 161921.14 196520 178 266
2029 0 395877.1 161973.42 196440 157 2028
2030 0 395884.75 162066.84 196360 45 2029
2031 0 395890.88 162072.84 196320 45 2030
2032 0 395931.56 162073.25 196280 45 2031
2033 0 395960.97 162120.2 196200 45 2032
2034 0 395975.1 162145.14 196120 40 2033
2035 0 396020.84 162254.42 196080 40 2034
2036 0 396069.84 162424.81 196040 104 2035
2037 0 396168 162548.45 196080 104 2036
2038 0 396228.12 162622.64 196120 -1 2037
2039 0 396229 162670.4 196160 -1 2038
2040 0 396405.3 162733.61 196240 -1 2039
2041 0 396470.22 162711.66 196280 -1 2040
2042 0 396497.03 162701.66 196320 -1 2041
2043 0 396516.75 162743.23 196400 -1 2042
2044 0 396507.53 162744.52 196440 -1 2043
2045 0 395649.94 162159.11 197160 80 260
2046 0 395625.94 162197.25 197200 91 2045
2047 0 395601.53 162244.19 197280 91 2046
2048 0 395556.06 162278.31 197320 91 2047
2049 0 395585.8 162310.48 197400 32 2048
2050 0 395556.97 162315.17 197440 32 2049
2051 0 395503.78 162350.06 197520 32 2050
2052 0 395438.56 162465.25 197600 51 2051
2053 0 395413.6 162514.61 197640 51 2052
2054 0 395432.6 162754.56 197680 51 2053
2055 0 395444.1 162840.12 197720 51 2054
2056 0 395470.3 162860.84 197760 51 2055
2057 0 395481.62 162892.89 197840 40 2056
2058 0 395383.8 162951.47 197880 51 2057
2059 0 395229.66 163063.12 197920 51 2058
2060 0 395273.97 163092.97 197960 51 2059
2061 0 395271.16 163094.02 198000 51 2060
2062 0 395594.97 159369.27 198120 178 248
2063 0 395538.78 159120.73 197800 189 2062
2064 0 395539.9 159095.4 197760 175 2063
2065 0 395580.62 159014.16 197720 175 2064
2066 0 395602.28 158973.84 197640 163 2065
2067 0 395567.12 158883.33 197600 163 2066
2068 0 395590.2 158776.55 197520 163 2067
2069 0 395634.28 158760.75 197440 124 2068
2070 0 395616.56 158628.7 197400 124 2069
2071 0 396319.7 158846.08 197400 71 2070
2072 0 396498.78 158685.9 197400 71 2071
2073 0 396757.56 158558.14 197360 104 2072
2074 0 396759.88 158522.53 197240 120 2073
2075 0 396821.56 158486.22 197160 120 2074
2076 0 396850.2 158462.47 197120 120 2075
2077 0 397710.62 158226.44 197080 101 2076
2078 0 398623.03 157985.8 197000 51 2077
2079 0 398745.06 157998.39 196960 80 2078
2080 0 399167.97 157857.47 196920 32 2079
2081 0 399825.34 157683.38 196920 60 2080
2082 0 399827.38 157696.1 196960 60 2081
2083 0 399632.22 157313.95 196960 60 2082
2084 0 399636.16 157006.94 196960 60 2083
2085 0 399666.3 156981.9 197000 60 2084
2086 0 399684.12 156964.86 197040 51 2085
2087 0 399746.34 157031.84 197120 51 2086
2088 0 399786.3 157082.4 197160 51 2087
2089 0 399826.38 157703.7 197000 60 2082
2090 0 399932.25 157800.75 197040 60 2089
2091 0 400226.2 157947.31 197040 32 2090
2092 0 400471.7 158003.23 197080 32 2091
2093 0 400701.16 158107.14 197120 32 2092
2094 0 400714.7 158128.03 197160 32 2093
2095 0 400757.03 158155.14 197200 32 2094
2096 0 400762.5 158290.89 197240 -1 2095
2097 0 400935.53 158007.64 197080 32 2092
2098 0 401025.8 158014.94 197040 -1 2097
2099 0 401070.7 157939.34 197000 60 2098
2100 0 401079.03 158003.7 196960 60 2099
2101 0 401201.12 157956.42 196880 -1 2100
2102 0 401373.88 157921.44 196840 -1 2101
2103 0 401364 157910.55 196800 -1 2102
2104 0 401373.34 157900.36 196760 -1 2103
2105 0 401468.53 157883.62 196720 -1 2104
2106 0 401464.72 157898.27 196680 -1 2105
2107 0 401473.2 157871.39 196640 -1 2106
2108 0 401504.88 157804.62 196600 -1 2107
2109 0 399286.4 157826.89 196800 32 2080
2110 0 399415.06 157821.7 196760 32 2109
2111 0 399538.75 157806.38 196720 32 2110
2112 0 399732.44 157773.14 196680 60 2111
2113 0 399828.28 157752.53 196640 60 2112
2114 0 400012.28 157711.77 196560 40 2113
2115 0 400248.97 157582.84 196520 32 2114
2116 0 400265.06 157698.97 196480 32 2115
2117 0 400347.16 157771.22 196440 60 2116
2118 0 400346.34 157841.38 196400 60 2117
2119 0 400329.06 157837.86 196320 60 2118
2120 0 400362.06 157807.34 196240 60 2119
2121 0 400376.22 157806.97 196160 45 2120
2122 0 400415.2 157740 196080 45 2121
2123 0 400470.3 157763.55 196000 45 2122
2124 0 400515.6 157724.8 195920 64 2123
2125 0 400532.75 157718.33 195840 64 2124
2126 0 400598.9 157677.94 195720 60 2125
2127 0 400621.75 157616.64 195640 60 2126
2128 0 400709.75 157515.02 195560 60 2127
2129 0 400769.9 157494.6 195520 51 2128
2130 0 400801.12 157462.48 195480 51 2129
2131 0 400889.3 157393.56 195400 51 2130
2132 0 400930.47 157379.7 195360 64 2131
2133 0 401057 157421.23 195280 64 2132
2134 0 401097.7 157463.94 195240 51 2133
2135 0 401178.9 157478.64 195160 51 2134
2136 0 401211.03 157492.6 195120 51 2135
2137 0 401291.47 157490.39 195080 51 2136
2138 0 401386.12 157496.47 195040 51 2137
2139 0 401422 157511.89 195000 51 2138
2140 0 401642.06 157552.88 195000 51 2139
2141 0 401673.78 157564.27 194960 51 2140
2142 0 401717.1 157572.3 194920 51 2141
2143 0 401777.3 157559.47 194880 51 2142
2144 0 401874.6 157590.42 194840 51 2143
2145 0 401968.47 157565.47 194800 51 2144
2146 0 402055.47 157565.61 194760 -1 2145
2147 0 402216.25 157609.48 194720 -1 2146
2148 0 402591.12 157540.9 194680 -1 2147
2149 0 402663.62 157487.39 194640 -1 2148
2150 0 402660.2 157467.69 194600 -1 2149
2151 0 402721.62 157424.25 194520 -1 2150
2152 0 402777.47 157393.16 194480 -1 2151
2153 0 402970.9 157168.16 194440 -1 2152
2154 0 403030.1 157134 194400 -1 2153
2155 0 403095.72 157090.5 194360 -1 2154
2156 0 403096.53 157118.56 194320 -1 2155
2157 0 403098 157122.39 194280 -1 2156
2158 0 403066.06 156969.48 194280 -1 2157
2159 0 403121.1 156863.47 194280 -1 2158
2160 0 403052.2 156698.61 194280 -1 2159
2161 0 402730.34 156638.98 194280 -1 2160
2162 0 402747.3 156604.61 194320 -1 2161
2163 0 402755.5 156538.12 194360 -1 2162
2164 0 402712.44 156467.94 194400 -1 2163
2165 0 402733.47 156387.22 194440 -1 2164
2166 0 402981.47 156263.23 194440 -1 2165
2167 0 403084.62 156279.12 194400 -1 2166
2168 0 403219.62 156295.3 194360 -1 2167
2169 0 403271.44 156296.88 194320 -1 2168
2170 0 403023.8 156645.08 194240 -1 2160
2171 0 403080.4 156557.22 194200 -1 2170
2172 0 403058.4 156460.62 194160 -1 2171
2173 0 402966.88 156400.39 194120 -1 2172
2174 0 402912.72 156412.89 194080 -1 2173
2175 0 402888.97 156374.55 194000 -1 2174
2176 0 402879.97 156400.56 193960 -1 2175
2177 0 402914.03 156341 193920 -1 2176
2178 0 402915.03 156259.64 193880 -1 2177
2179 0 402862.56 156127.2 193840 -1 2178
2180 0 402817.94 155964.86 193800 -1 2179
2181 0 402720.5 155831.78 193720 -1 2180
2182 0 402712.2 155702.45 193680 -1 2181
2183 0 402729.28 155644.62 193640 -1 2182
2184 0 402739.03 155633.02 193600 -1 2183
2185 0 402728.06 155602 193560 -1 2184
2186 0 402694.72 155630.25 193520 -1 2185
2187 0 402683.7 155518.95 193480 -1 2186
2188 0 402691.9 155464.4 193440 -1 2187
2189 0 402732.25 155368.34 193400 -1 2188
2190 0 402762.72 155290.4 193360 -1 2189
2191 0 402838.44 155282.12 193320 -1 2190
2192 0 402888.97 155258.52 193280 -1 2191
2193 0 402918.4 155234.95 193240 -1 2192
2194 0 402968.7 155245.73 193200 -1 2193
2195 0 403042.03 155210.47 193160 -1 2194
2196 0 403072.2 155145.98 193080 -1 2195
2197 0 403053.8 155093.97 193040 -1 2196
2198 0 403027.75 155049.9 193000 -1 2197
2199 0 403046.28 155006.66 192960 -1 2198
2200 0 403031.03 155007.47 192920 -1 2199
2201 0 402971.56 155004.25 192880 -1 2200
2202 0 402954.2 155012.22 192840 -1 2201
2203 0 402943.7 154975.83 192800 -1 2202
2204 0 403097.66 157122.95 194240 -1 2157
2205 0 403196.5 156989.77 194160 -1 2204
2206 0 403232.94 157115.53 194080 -1 2205
2207 0 403289.16 157180.77 194040 -1 2206
2208 0 403321.56 157248.27 194000 -1 2207
2209 0 403380.22 157260.25 193960 -1 2208
2210 0 403432.94 157338.58 193920 -1 2209
2211 0 403396.88 157439.77 193880 -1 2210
2212 0 403061.62 157595.12 193800 -1 2211
2213 0 402948 157636.81 193760 -1 2212
2214 0 402914.3 157641.45 193720 -1 2213
2215 0 402969.97 157646.27 193680 -1 2214
2216 0 402977.88 157634.19 193640 -1 2215
2217 0 403032.2 157628.12 194680 -1 2148
2218 0 403138.22 157688.17 194680 -1 2217
2219 0 403211.16 157536.19 194680 -1 2218
2220 0 403283.53 157499.64 194640 -1 2219
2221 0 403400.56 157533.2 194600 -1 2220
2222 0 403079.78 157682.02 194720 -1 2218
2223 0 403047.28 157762.47 194760 -1 2222
2224 0 402998.44 157771.78 194800 -1 2223
2225 0 403000.72 157782.62 194840 -1 2224
2226 0 401182.9 157612.89 195000 51 2139
2227 0 401168.88 157629.66 194960 51 2226
2228 0 401119.38 157720.28 194880 51 2227
2229 0 400978.5 157853.1 194840 51 2228
2230 0 400992.53 157837.22 194800 51 2229
2231 0 400993.72 157810.7 194760 51 2230
2232 0 400099.1 157649.1 196480 32 2116
2233 0 400089.22 157597.48 196440 32 2232
2234 0 400088.44 157575.62 196400 32 2233
2235 0 400096.75 157548.19 196360 32 2234
2236 0 400090.06 157514.11 196280 32 2235
2237 0 400137.03 157481.38 196240 51 2236
2238 0 400118.56 157438.78 196200 51 2237
2239 0 400145.62 157439.5 196160 51 2238
2240 0 400153.53 157438.4 196120 45 2239
2241 0 400249.38 157479.38 196080 45 2240
2242 0 400362.16 157464.62 196040 64 2241
2243 0 400400.1 157511.55 196000 64 2242
2244 0 400424.8 157505.14 195960 64 2243
2245 0 400404.72 157513.9 195920 64 2244
2246 0 400321.66 157446.89 195840 64 2245
2247 0 400267.4 157420.72 195760 64 2246
2248 0 400235.62 157424.8 195720 64 2247
2249 0 400213.38 157436.97 195680 64 2248
2250 0 400199.75 157436.9 195600 60 2249
2251 0 400189.38 157426.8 195560 60 2250
2252 0 400186.97 157403.28 195520 60 2251
2253 0 400208.56 157384.97 195480 60 2252
2254 0 400391.16 157160.89 196520 32 2115
2255 0 400398.2 157132.61 196560 32 2254
2256 0 400421.06 157087.55 196600 32 2255
2257 0 400448.94 157067.75 196640 32 2256
2258 0 400454.66 157043.83 196680 32 2257
2259 0 400412.06 156964.78 196720 32 2258
2260 0 400408.34 156904.14 196760 51 2259
2261 0 400409.06 156853.73 196800 51 2260
2262 0 400428.38 156856.16 196840 51 2261
2263 0 400415.9 156866.86 196880 51 2262
2264 0 400400.72 156944.22 196920 32 2263
2265 0 400377.38 156905.39 196960 32 2264
2266 0 400396.88 156920.55 197000 32 2265
2267 0 400379.62 156977.16 197080 32 2266
2268 0 400412.56 157046.47 197120 32 2267
2269 0 400412.7 157104.48 197160 32 2268
2270 0 400385.84 157148.6 197200 32 2269
2271 0 400356.84 157204.33 197240 32 2270
2272 0 400295.2 157130.44 197280 32 2271
2273 0 397589.47 158190.34 197040 60 2077
2274 0 397589.5 158222.38 197000 60 2273
2275 0 397701.78 158374.72 196960 60 2274
2276 0 397783.1 158425.58 196920 101 2275
2277 0 397769.4 158445.77 196880 101 2276
2278 0 397734.56 158459.77 196840 60 2277
2279 0 397741.62 158460.92 196800 60 2278
2280 0 397801.3 158515.97 196760 101 2279
2281 0 397829.97 158525.4 196720 101 2280
2282 0 397810.78 158535.1 196680 60 2281
2283 0 397341.84 158613.64 196680 71 2282
2284 0 397030.53 158621.42 196720 86 2283
2285 0 396885.78 158625.55 196760 60 2284
2286 0 396854.22 158648.45 196800 120 2285
2287 0 396801.38 158658.06 196840 120 2286
2288 0 396777.38 158608.39 196720 60 2284
2289 0 396772.97 158586.34 196680 60 2288
2290 0 396777.6 158567.53 196640 60 2289
2291 0 396730.9 158449.47 197040 120 2076
2292 0 396611.84 158439.69 197000 60 2291
2293 0 396592.44 158372.9 196920 60 2292
2294 0 396654.47 158336.31 196840 60 2293
2295 0 396578.47 158285.45 196760 81 2294
2296 0 396405.03 158177.83 196680 81 2295
2297 0 396355.3 158131.27 196640 64 2296
2298 0 396157.03 158000.14 196600 64 2297
2299 0 396085.47 157979.39 196560 51 2298
2300 0 396077.53 157966.94 196520 51 2299
2301 0 396039.06 157995.44 196480 51 2300
2302 0 396011.3 158052.42 196440 51 2301
2303 0 395987.47 158122.81 196400 51 2302
2304 0 395950.56 158166.42 196360 51 2303
2305 0 395960.12 158194.89 196320 51 2304
2306 0 395928.38 158235.42 196240 51 2305
2307 0 395900.1 158252.02 196200 51 2306
2308 0 395870.6 158287.33 196160 51 2307
2309 0 395795.72 158349.8 196120 32 2308
2310 0 395716.94 158325.84 196080 32 2309
2311 0 395690 158335.34 196040 32 2310
2312 0 395650.94 158306.56 196000 32 2311
2313 0 395589.28 158305.45 195960 32 2312
2314 0 395567.97 158308.4 195920 32 2313
2315 0 395531.44 158292.14 195880 32 2314
2316 0 395468.16 158265.58 195800 32 2315
2317 0 395514.78 158243.72 195760 32 2316
2318 0 395532.56 158232.6 195720 32 2317
2319 0 395592.2 158211.02 195600 32 2318
2320 0 395589.06 158157.55 195520 32 2319
2321 0 395357.6 158309.64 195720 32 2318
2322 0 395049.6 158286.72 195720 32 2321
2323 0 395129.06 158221 195760 32 2322
2324 0 395137.03 158205.34 195800 32 2323
2325 0 395173.2 158208.56 195880 32 2324
2326 0 395201.88 158250.64 195960 32 2325
2327 0 395210.03 158278.88 196000 32 2326
2328 0 395238.6 158251.58 196080 32 2327
2329 0 395320.25 158146.55 196160 32 2328
2330 0 395459 158141.98 196200 32 2329
2331 0 395542.22 158102.42 196240 32 2330
2332 0 395624.12 158071.52 196280 32 2331
2333 0 395692.5 158005.27 196360 51 2332
2334 0 395754.47 157928.89 196440 51 2333
2335 0 395827 157921.23 196480 51 2334
2336 0 395879.6 157894.02 196520 51 2335
2337 0 395933.5 157887.61 196560 51 2336
2338 0 396098.06 157780.19 196600 64 2337
2339 0 396125.03 157666.98 196640 64 2338
2340 0 396134.12 157641.25 196680 64 2339
2341 0 396188.53 157651.64 196720 64 2340
2342 0 396220 157665.31 196760 64 2341
2343 0 396305.7 157683.81 196840 64 2342
2344 0 396414.4 157793.61 196920 64 2343
2345 0 396433.06 157762.73 196960 81 2344
2346 0 396519.7 157841.72 197000 81 2345
2347 0 396607.78 157870.4 197040 81 2346
2348 0 396686.8 157878.56 197080 60 2347
2349 0 396639.4 157860.56 197120 60 2348
2350 0 395600.34 158491.98 197360 124 2070
2351 0 395551.88 158357.1 197320 186 2350
2352 0 395414.44 158055.67 197280 150 2351
2353 0 395316.84 157791.53 197200 197 2352
2354 0 395304.03 157684.45 197160 258 2353
2355 0 395233.28 157356.66 197040 245 2354
2356 0 394677.88 156784.11 197040 104 2355
2357 0 394365.72 156774.9 197040 45 2356
2358 0 394285 156743.03 196960 45 2357
2359 0 394045 156691.03 196920 45 2358
2360 0 393969 156679.03 196840 45 2359
2361 0 393609 156551.03 196720 -1 2360
2362 0 392891 156585.03 196720 -1 2361
2363 0 392835 156649.03 196680 -1 2362
2364 0 392831 156717.03 196560 -1 2363
2365 0 392863 156797.03 196520 -1 2364
2366 0 392631 156657.03 196760 -1 2362
2367 0 392415 156725.03 196800 -1 2366
2368 0 392237 156695.03 196760 -1 2367
2369 0 392109 156879.03 196760 -1 2368
2370 0 391885 156887.03 196720 -1 2369
2371 0 394265 156779.03 197120 90 2357
2372 0 394221 156855.03 197200 90 2371
2373 0 394211 156897.03 197320 64 2372
2374 0 394319 156993.03 197480 64 2373
2375 0 394489 156883.03 197520 90 2374
2376 0 395205.25 157081.75 196960 256 2355
2377 0 395577.25 156354.12 196920 242 2376
2378 0 395795 155752.67 196880 214 2377
2379 0 396230.66 154549.69 196800 250 2378
2380 0 396666 153528.98 196600 115 2379
2381 0 396704.47 153387.75 196360 163 2380
2382 0 396595.3 153043 196200 197 2381
2383 0 396490.7 152830.66 196160 197 2382
2384 0 396877.94 154395.36 196160 64 2383
2385 0 397076.7 154498.25 196120 64 2384
2386 0 397159.2 154528.73 196080 40 2385
2387 0 397319.88 154593 196000 32 2386
2388 0 397485.1 154539.02 195960 32 2387
2389 0 397576.75 154520.77 195920 32 2388
2390 0 397695.56 154493.19 195840 32 2389
2391 0 397807.53 154516.11 195760 32 2390
2392 0 397763.16 154476.19 195720 32 2391
2393 0 397420.53 154544.05 195840 32 2390
2394 0 397357.62 154595.98 195800 32 2393
2395 0 397313.25 154600.4 195720 71 2394
2396 0 397196.3 154646.6 195640 71 2395
2397 0 397103.25 154783.5 195560 86 2396
2398 0 397051.75 154919.44 195480 71 2397
2399 0 397011.7 154936.6 195440 71 2398
2400 0 397037.03 154979.95 195360 71 2399
2401 0 397165.28 154980.08 195320 75 2400
2402 0 397238.12 154987.44 195280 75 2401
2403 0 397255.8 154984.22 195200 75 2402
2404 0 397309.72 154936.23 195160 51 2403
2405 0 397369.94 154920.11 195120 51 2404
2406 0 397408.1 154888.44 195040 51 2405
2407 0 397452.72 154891.28 194960 32 2406
2408 0 397466.78 154928.12 194920 32 2407
2409 0 397486.2 154962.48 194840 45 2408
2410 0 397433.06 154918.9 194760 45 2409
2411 0 397254.06 154757.92 194760 45 2410
2412 0 397187.12 154611.98 194720 45 2411
2413 0 397168.25 154527.06 194680 64 2412
2414 0 397172.4 154502.11 194640 64 2413
2415 0 397112.84 154423.48 194600 64 2414
2416 0 397099.03 154441.58 194560 64 2415
2417 0 397073.38 154444.66 194520 64 2416
2418 0 397089.12 154457.42 194440 64 2417
2419 0 396911.25 154518.27 194360 32 2418
2420 0 396870.53 154501.64 194280 32 2419
2421 0 396851.62 154579.14 194240 32 2420
2422 0 396887.34 154675.08 194200 64 2421
2423 0 396911.06 154719.95 194160 64 2422
2424 0 396829.38 154762.08 194080 64 2423
2425 0 396853.6 154767.69 194040 64 2424
2426 0 396819.6 154820.06 194000 64 2425
2427 0 396845.4 154871.69 193960 64 2426
2428 0 397535.2 155013.44 194640 45 2410
2429 0 397571.84 155029.86 194600 45 2428
2430 0 397567.47 155072.27 194560 45 2429
2431 0 397612 155088.89 194520 45 2430
2432 0 397686.1 155147.05 194440 32 2431
2433 0 397723.7 155150.73 194400 32 2432
2434 0 397772.72 155071.97 194320 32 2433
2435 0 397831.34 155072.94 194280 32 2434
2436 0 397885.47 155052.56 194240 32 2435
2437 0 397870.22 155042.11 194200 32 2436
2438 0 397847.3 155027.55 194160 32 2437
2439 0 397814.03 155020.3 194120 32 2438
2440 0 397820.4 155007.67 194080 32 2439
2441 0 397796.28 155017.06 194040 32 2440
2442 0 397791.84 155045.58 193960 32 2441
2443 0 397746.72 155088.92 193880 32 2442
2444 0 397688.56 155109.73 193800 32 2443
2445 0 397666.1 155102.33 193720 32 2444
2446 0 397669.1 155098.73 193640 32 2445
2447 0 397623.84 155098.84 193520 32 2446
2448 0 397680.7 155076.42 193440 -1 2447
2449 0 396723.4 155084.03 195280 64 2400
2450 0 396208 155316.97 195240 40 2449
2451 0 396113.6 155242.77 195200 51 2450
2452 0 395673.38 155202.48 195160 91 2451
2453 0 395490.8 155135.95 195120 91 2452
2454 0 395233.72 154984.84 195120 60 2453
2455 0 395165.97 154990.95 195080 64 2454
2456 0 395048.4 155000.78 195040 64 2455
2457 0 394950.25 154955.97 195000 64 2456
2458 0 394896.1 154941.08 194960 75 2457
2459 0 394875.88 154971.53 194920 75 2458
2460 0 394789.12 154921.1 194840 75 2459
2461 0 394773.7 154837.33 194760 75 2460
2462 0 394733.16 154799.67 194680 60 2461
2463 0 394728.44 154743 194600 60 2462
2464 0 394682.22 154644.97 194520 45 2463
2465 0 394658.28 154550.47 194440 45 2464
2466 0 394626.44 154515.9 194400 45 2465
2467 0 394543.12 154570.17 194320 64 2466
2468 0 394401.62 154692.39 194280 64 2467
2469 0 394276.44 154683.55 194240 64 2468
2470 0 394261.34 154662.72 194120 64 2469
2471 0 394204.8 154691.08 194080 64 2470
2472 0 394327.22 154441 194000 75 2471
2473 0 394393.62 154322.98 193960 32 2472
2474 0 394312.1 154268.69 193920 32 2473
2475 0 394270.78 154253.53 193880 32 2474
2476 0 394023.78 154306.9 193920 60 2475
2477 0 393932.8 154376.38 193960 60 2476
2478 0 393843.5 154413.64 194000 64 2477
2479 0 393796.62 154422.67 194040 64 2478
2480 0 393766.34 154441.9 194080 64 2479
2481 0 393724.6 154455.56 194120 64 2480
2482 0 393642.66 154574.16 194160 75 2481
2483 0 393536.34 154843.81 194200 60 2482
2484 0 393372.5 154899.92 194200 60 2483
2485 0 393316.62 154894.81 194240 60 2484
2486 0 393198.66 154901.3 194280 60 2485
2487 0 394197 154245.72 193800 45 2475
2488 0 394203.22 154192.02 193720 45 2487
2489 0 394244.25 154140.31 193640 45 2488
2490 0 394284.12 154095.42 193560 71 2489
2491 0 394383.53 154050.44 193480 71 2490
2492 0 394361.28 154036.5 193400 71 2491
2493 0 394356.47 153995.36 193320 71 2492
2494 0 394346.22 153992.97 193240 60 2493
2495 0 394309 153972.47 193120 60 2494
2496 0 394225.88 153919.23 193040 60 2495
2497 0 394114.66 153856.98 192960 71 2496
2498 0 394046.53 153729.02 192880 71 2497
2499 0 394037.84 153659.9 192840 71 2498
2500 0 393975.4 153574.11 192760 71 2499
2501 0 393815.34 153459.92 192680 98 2500
2502 0 393796.4 153418.31 192600 98 2501
2503 0 393785.28 153390.62 192520 45 2502
2504 0 393781.84 153345.61 192440 45 2503
2505 0 393798.75 153263.12 192360 45 2504
2506 0 393785.4 153207.06 192280 40 2505
2507 0 393766.7 153041.73 192200 40 2506
2508 0 393795 152950.38 192160 75 2507
2509 0 393814.56 152900.77 192120 75 2508
2510 0 393817.25 152823.47 192080 75 2509
2511 0 393871.6 152682.6 192000 71 2510
2512 0 393872.38 152684.75 191840 71 2511
2513 0 393913.84 152667.66 191800 96 2512
2514 0 393886.25 152680.62 191760 96 2513
2515 0 393900.44 152661.72 191680 96 2514
2516 0 393877.97 152631.81 191600 96 2515
2517 0 393848.97 152599.53 191520 81 2516
2518 0 393832.44 152603.4 191440 81 2517
2519 0 393823.9 152537.28 191360 81 2518
2520 0 393783.22 152451.23 191280 75 2519
2521 0 393775.84 152402.28 191200 75 2520
2522 0 393863.9 152340.58 191120 75 2521
2523 0 393932.5 152340.75 191080 60 2522
2524 0 393974.7 152328.84 191040 60 2523
2525 0 394033.38 152328.66 190960 60 2524
2526 0 394133.88 152373.45 190920 51 2525
2527 0 394675.06 152426.62 190880 71 2526
2528 0 394715.94 152457.95 190840 71 2527
2529 0 394933.88 152550.78 190760 45 2528
2530 0 395080.2 152706.6 190720 45 2529
2531 0 395177.9 152833.72 190680 60 2530
2532 0 395287.1 152927.7 190640 60 2531
2533 0 395361.5 153032.25 190600 60 2532
2534 0 395390.56 153065.61 190560 60 2533
2535 0 395430.25 153086.39 190520 32 2534
2536 0 395426.7 153129.95 190480 32 2535
2537 0 395461.9 153191.9 190400 32 2536
2538 0 395439.28 153240.83 190360 32 2537
2539 0 395504.47 153287.08 190280 60 2538
2540 0 395527.56 153329 190200 60 2539
2541 0 395612.8 153430.25 190120 75 2540
2542 0 395683.06 153443.98 190080 75 2541
2543 0 395770.94 153456.64 190000 75 2542
2544 0 395797.16 153488.81 189960 51 2543
2545 0 395870.94 153524.89 189880 51 2544
2546 0 395930.4 153541.23 189840 51 2545
2547 0 396044.88 153544.7 189800 51 2546
2548 0 396128.53 153553.48 189760 51 2547
2549 0 396220.5 153593.05 189720 51 2548
2550 0 396316.25 153642.84 189680 45 2549
2551 0 396451.7 153701.23 189640 60 2550
2552 0 396543.75 153728.16 189600 60 2551
2553 0 396556.12 153722.45 189520 60 2552
2554 0 396619.66 153708.69 189480 60 2553
2555 0 397078.88 153780.06 189400 60 2554
2556 0 397303.75 153541.16 189400 60 2555
2557 0 397335.62 153348.22 189400 60 2556
2558 0 397388.4 153337.75 189440 60 2557
2559 0 397414.44 153322.16 189480 -1 2558
2560 0 397470.94 153317.94 189520 -1 2559
2561 0 397451.4 153228.38 189560 -1 2560
2562 0 397453.6 153227.12 189600 -1 2561
2563 0 397203.34 153798.5 189320 60 2555
2564 0 397451.5 153696.92 189160 -1 2563
2565 0 397668.1 153645.75 189000 -1 2564
2566 0 397810.72 153580.61 188920 -1 2565
2567 0 397952.84 153480.02 188840 -1 2566
2568 0 398053.88 153440.03 188800 -1 2567
2569 0 398087.22 153429.36 188760 -1 2568
2570 0 398127.25 153420.25 188720 -1 2569
2571 0 398154.1 153346.89 188680 -1 2570
2572 0 398182.34 153324.88 188600 -1 2571
2573 0 398185.8 153282.48 188560 -1 2572
2574 0 398442.4 153239.17 188480 -1 2573
2575 0 399008.6 153231 188480 -1 2574
2576 0 399217.22 153148.62 188520 -1 2575
2577 0 399286.2 153138.88 188560 -1 2576
2578 0 399404.03 153089.75 188600 -1 2577
2579 0 399542 153001.95 188640 -1 2578
2580 0 399569.44 153038.81 188680 -1 2579
2581 0 399582.94 153048.3 188720 -1 2580
2582 0 399666.88 153062.66 188800 -1 2581
2583 0 399718.34 153116.67 188880 -1 2582
2584 0 399804.7 153133.89 188960 -1 2583
2585 0 399906.5 153202.84 189040 -1 2584
2586 0 399925.84 153209.28 189080 -1 2585
2587 0 399951.12 153227.67 189120 -1 2586
2588 0 399960.75 153241.39 189200 -1 2587
2589 0 399997.78 153319.98 189280 -1 2588
2590 0 400007.66 153348.84 189320 -1 2589
2591 0 400001.53 153338.4 189360 -1 2590
2592 0 394027.44 152296.58 192000 71 2511
2593 0 394056.22 152278.38 192040 71 2592
2594 0 394024.1 152290.33 192080 71 2593
2595 0 393980.3 152233.1 192160 71 2594
2596 0 393924.75 152257.75 192240 71 2595
2597 0 393876.72 152245.58 192320 71 2596
2598 0 393878.1 152282.25 192400 71 2597
2599 0 393892.3 152290.98 192480 75 2598
2600 0 393932.1 152278.47 192520 75 2599
2601 0 393894.12 152325.34 192560 75 2600
2602 0 393906.16 152307.05 192600 75 2601
2603 0 393965.56 154787.89 194080 75 2471
2604 0 393689.38 154819.72 194080 60 2603
2605 0 393616.25 154920.62 194080 60 2604
2606 0 393516.62 154956.53 194120 60 2605
2607 0 393441.06 154980.45 194160 60 2606
2608 0 393397.5 154967.92 194200 60 2607
2609 0 393347.66 154962.86 194240 60 2608
2610 0 396396.88 152630.05 196120 219 2383
2611 0 396333.38 152430.44 196000 203 2610
2612 0 396258.97 151482.78 195880 186 2611
2613 0 396282.25 151316.36 195800 186 2612
2614 0 396373.8 151212.89 195760 209 2613
2615 0 396367.66 151102.58 195720 209 2614
2616 0 396364.12 150995.45 195680 249 2615
2617 0 396431.56 150905.7 195560 249 2616
2618 0 396454.03 150832.5 195520 249 2617
2619 0 396829.4 150476.28 195440 172 2618
2620 0 397158.03 150071.02 195320 178 2619
2621 0 397651.7 149305.25 195160 166 2620
2622 0 397919 149035.5 195080 120 2621
2623 0 398185.7 148766.12 195000 240 2622
2624 0 398193.22 148747.14 194960 240 2623
2625 0 398293.84 148584.64 194880 240 2624
2626 0 398306.34 148460.95 194760 214 2625
2627 0 398328.44 148266.86 194640 81 2626
2628 0 398202.3 148110.06 194560 102 2627
2629 0 398045.62 147724.34 194480 120 2628
2630 0 397931.5 147534.02 194400 120 2629
2631 0 397795.97 147035.75 194320 183 2630
2632 0 397898.84 146916.02 194240 183 2631
2633 0 397926.94 146539.86 194160 197 2632
2634 0 398076.94 145976.97 194080 273 2633
2635 0 398187.16 145569.64 194000 200 2634
2636 0 399042.8 145051 193760 218 2635
2637 0 399383 144239.2 193760 260 2636
2638 0 399959 143775.14 193760 164 2637
2639 0 400207 143535.14 193640 207 2638
2640 0 400335 143167.14 193520 189 2639
2641 0 400663 142719.06 193320 273 2640
2642 0 400743 142551.06 193160 228 2641
2643 0 401423 141687.06 193080 251 2642
2644 0 401583 141471.06 193000 209 2643
2645 0 402439 140751.23 192960 153 2644
2646 0 402695 140687.3 192840 198 2645
2647 0 402735 140751.3 192760 198 2646
2648 0 403583 140151.2 193080 278 2645
2649 0 404255 139871.14 193240 217 2648
2650 0 405407 138415.06 193320 300 2649
2651 0 405111 138647.06 193440 300 2650
2652 0 405047 138711.06 193600 300 2651
2653 0 404943 138687.06 193760 300 2652
2654 0 404935 138679.06 193920 300 2653
2655 0 404919 138591.06 194000 300 2654
2656 0 404799.75 138590.25 194120 300 2655
2657 0 405231 137943.06 194120 313 2656
2658 0 405119 137839.06 194160 313 2657
2659 0 405063 137831.06 194240 313 2658
2660 0 404760 138590.03 194160 300 2656
2661 0 404535 138943.06 194240 51 2660
2662 0 404655 138839.06 194400 51 2661
2663 0 405015 138199.06 194200 300 2660
2664 0 404911 138183.06 194320 300 2663
2665 0 404855 138207.06 194440 300 2664
2666 0 404783 137967.06 194560 -1 2665
2667 0 404767 137919.06 194640 -1 2666
2668 0 404743 137591.06 194760 -1 2667
2669 0 404591 137391.06 194720 -1 2668
2670 0 404599 137463.06 194880 -1 2668
2671 0 404487 137375.06 195040 -1 2670
2672 0 404423 137367.06 195160 -1 2671
2673 0 404487 137327.06 195320 -1 2672
2674 0 404439 137407.06 195480 -1 2673
2675 0 404247 138943.06 193960 51 2654
2676 0 403975 138911.06 194040 75 2675
2677 0 403775 139055.06 194120 40 2676
2678 0 403515 138943.03 194160 51 2677
2679 0 403331 138947.03 194240 51 2678
2680 0 402971 138999.03 194320 51 2679
2681 0 402683 139095.06 194360 60 2680
2682 0 402635 139215.06 194440 60 2681
2683 0 402499 138983.06 194280 45 2680
2684 0 402099 139055.06 194240 40 2683
2685 0 401939 139047.06 194280 75 2684
2686 0 401699 138991.06 194360 107 2685
2687 0 401691 138999.06 194480 107 2686
2688 0 401587 139007.06 194560 75 2687
2689 0 401475 139079.06 194640 75 2688
2690 0 401219 139071.06 194640 75 2689
2691 0 401195 139119.06 194760 75 2690
2692 0 401171 139119.06 194800 75 2691
2693 0 401107 139159.06 194880 75 2692
2694 0 401051 139127.06 195040 75 2693
2695 0 402003 139183.06 194480 75 2687
2696 0 401987 139407.06 194480 75 2695
2697 0 402019 139463.06 194600 40 2696
2698 0 402339 139031.06 194320 45 2683
2699 0 402283 139079.06 194400 45 2698
2700 0 405807 136935.17 193280 258 2650
2701 0 405783 136919.17 193480 266 2700
2702 0 405855 136775.17 193640 249 2701
2703 0 405615 136455.17 193760 -1 2702
2704 0 405543 136295.17 193920 -1 2703
2705 0 405351 136519.17 194000 -1 2704
2706 0 405543 136599.17 194040 -1 2705
2707 0 405599 136783.17 194160 -1 2706
2708 0 405831 136935.17 194280 -1 2707
2709 0 406127 136823.11 193120 262 2700
2710 0 406663 136559.06 193040 51 2709
2711 0 406991 136363.03 192920 81 2710
2712 0 407179 136091.03 192720 141 2711
2713 0 407247 136035.03 192560 131 2712
2714 0 407387 135883.03 192280 108 2713
2715 0 407551 135999.06 192120 108 2714
2716 0 407559 135967.06 191960 91 2715
2717 0 407551 135951.06 191760 91 2716
2718 0 407567 135943.06 191560 141 2717
2719 0 407711 135975.06 191360 175 2718
2720 0 407591.2 136087.02 191160 154 2719
2721 0 406537.44 136814.08 190880 221 2720
2722 0 405571.3 137350.83 190680 135 2721
2723 0 405399.9 137418.12 190640 176 2722
2724 0 403374.9 138214.03 190160 253 2723
2725 0 402812.2 138566.22 189840 337 2724
2726 0 402571.38 138769.81 189640 240 2725
2727 0 402217.28 138832.42 189320 208 2726
2728 0 402020.3 138706.28 189000 124 2727
2729 0 401827.38 138677.19 188680 185 2728
2730 0 401718.28 138802.84 188240 277 2729
2731 0 401548.97 138951.23 188000 288 2730
2732 0 401485.03 139051.72 187720 160 2731
2733 0 401427.53 139114.08 187400 168 2732
2734 0 401320.34 139222.06 187120 175 2733
2735 0 401295.4 139362.88 186840 181 2734
2736 0 401236.72 139592.27 186360 98 2735
2737 0 401251.8 139491.61 186080 137 2736
2738 0 401405.44 139444.14 185680 260 2737
2739 0 401234.1 139462.44 185040 128 2738
2740 0 401020.53 139310.7 184720 186 2739
2741 0 400332.16 139469.6 184480 198 2740
2742 0 400093.5 139332.34 184280 45 2741
2743 0 397989.38 139812.84 184280 60 2742
2744 0 397663 140077.03 184400 75 2743
2745 0 397451 140221.03 184560 60 2744
2746 0 397187 140501.03 184760 75 2745
2747 0 396945 140653.03 184880 40 2746
2748 0 396529 141029.03 184960 102 2747
2749 0 396450 141095.14 185000 102 2748
2750 0 396347 141193.03 185080 102 2749
2751 0 396187 141509.03 185040 139 2750
2752 0 396191 141425.03 184920 96 2751
2753 0 396215 141337.03 184760 102 2752
2754 0 396263 141261.03 185160 96 2750
2755 0 395899 140861.03 185120 102 2754
2756 0 395757 140725.03 185040 102 2755
2757 0 395661 140537.03 184960 -1 2756
2758 0 395247 140637.03 184960 -1 2757
2759 0 395075 140737.03 185040 -1 2758
2760 0 395685 140433.03 184880 -1 2757
2761 0 395761 140305.03 184800 -1 2760
2762 0 395895 140249.03 184760 -1 2761
2763 0 395999 140149.03 184640 -1 2762
2764 0 395891 140057.03 184480 -1 2763
2765 0 395827 139965.03 184400 -1 2764
2766 0 395695 140277.03 184520 -1 2764
2767 0 395635 140453.03 184520 -1 2766
2768 0 395475 140437.03 184480 -1 2767
2769 0 395367 140201.03 184360 -1 2768
2770 0 395303 140021.03 184240 -1 2769
2771 0 395179 139861.03 184080 -1 2770
2772 0 395147 139729.03 184040 -1 2771
2773 0 396237 141417.03 185320 139 2754
2774 0 396141 141669.03 185440 107 2773
2775 0 396151 141713.03 185520 107 2774
2776 0 396053 141929.06 185720 81 2775
2777 0 395787 142265.03 185800 136 2776
2778 0 395795 142437.03 185960 136 2777
2779 0 395735 142693.03 186200 86 2778
2780 0 395881 142949.03 186280 60 2779
2781 0 395905 143161.03 186360 71 2780
2782 0 395817 143313.03 186480 71 2781
2783 0 395729 143357.03 186640 98 2782
2784 0 395613 143329.03 186800 71 2783
2785 0 395521 143457.03 186920 71 2784
2786 0 395395 143541.06 187080 98 2785
2787 0 395267 143649.06 187240 115 2786
2788 0 395239 143681.06 187400 108 2787
2789 0 395279 143761.06 187560 108 2788
2790 0 395303 143833.06 187760 90 2789
2791 0 395335 143893.06 187960 81 2790
2792 0 395323 143965.06 188080 81 2791
2793 0 395335 143981.06 188280 104 2792
2794 0 395391 144073.06 188440 90 2793
2795 0 395351 144161.06 188640 64 2794
2796 0 395335 144185.06 188840 64 2795
2797 0 395399 144281.06 189000 75 2796
2798 0 395357 144625.11 189400 81 2797
2799 0 395321 144757.11 189560 163 2798
2800 0 395265 144809.11 189720 163 2799
2801 0 395329 144901.11 189960 32 2800
2802 0 395421 145049.11 190120 32 2801
2803 0 395533 145017.11 190320 96 2802
2804 0 395387 145157.03 190560 81 2803
2805 0 395419 145309.03 190760 75 2804
2806 0 395591 145573.03 190960 45 2805
2807 0 395885 145817.03 190960 32 2806
2808 0 395529 145517.03 191040 60 2806
2809 0 395437 145465.03 191200 64 2808
2810 0 395557 145349.03 191400 45 2809
2811 0 395637 145281.03 191560 96 2810
2812 0 395649 145281.03 191760 124 2811
2813 0 395589.03 145437.06 191960 104 2812
2814 0 395625 145385.06 192080 96 2813
2815 0 395673 145393.06 192240 96 2814
2816 0 395703 145389.03 192400 51 2815
2817 0 395833 145633.03 192440 51 2816
2818 0 395861 145805.03 192560 40 2817
2819 0 395939 146049.03 192640 32 2818
2820 0 395883 146221.03 192600 32 2819
2821 0 395797 146253.03 192480 51 2820
2822 0 395873 146049.03 192760 32 2819
2823 0 395761 146189.03 192960 51 2822
2824 0 395573 146361.03 193080 96 2823
2825 0 395573 146425.03 193240 192 2824
2826 0 395505 146465.03 193400 172 2825
2827 0 395441 146513.03 193560 163 2826
2828 0 395337 146569.03 193680 163 2827
2829 0 395282.34 146614.33 193760 134 2828
2830 0 395255 146637.03 193800 134 2829
2831 0 395281 146685.03 193920 32 2830
2832 0 395325 146849.03 194080 32 2831
2833 0 395447 146669.03 194120 32 2832
2834 0 395539 146669.03 194240 60 2833
2835 0 395531 146749.03 194440 75 2834
2836 0 395479 146949.03 194600 60 2835
2837 0 395457 146961.03 194720 60 2836
2838 0 395385 146985.03 194880 64 2837
2839 0 395225 147169.03 195040 51 2838
2840 0 394969 147357.03 195160 75 2839
2841 0 394683 147481.06 195280 51 2840
2842 0 394523 147593.06 195440 51 2841
2843 0 394351 147513.06 195560 51 2842
2844 0 394359 147561.06 195720 71 2843
2845 0 394411 147709.06 195880 71 2844
2846 0 394393 147721.11 196080 60 2845
2847 0 394245 147705.11 196240 60 2846
2848 0 394145 147657.11 196360 60 2847
2849 0 394491 147693.03 196400 60 2848
2850 0 394615 147661.03 196320 60 2849
2851 0 394743 147717.03 196240 60 2850
2852 0 394083 147729.03 196440 90 2848
2853 0 393971 147789.03 196560 90 2852
2854 0 393915 147913.03 196720 90 2853
2855 0 393895 148009.03 196800 96 2854
2856 0 393667 148217.06 196960 96 2855
2857 0 393451 148381.03 196880 96 2856
2858 0 393593 148317.1 197040 96 2856
2859 0 393557 148393.1 197200 60 2858
2860 0 393591 148621.03 197400 81 2859
2861 0 393459 148701.03 197560 75 2860
2862 0 393327 149005.03 197760 80 2861
2863 0 393149 149221.06 197960 51 2862
2864 0 393321 149577.06 198160 90 2863
2865 0 393375 149901.03 198280 107 2864
2866 0 393223 149941.03 198440 128 2865
2867 0 393157 150073.03 198600 101 2866
2868 0 393121 150085.03 198720 101 2867
2869 0 392571 150377.03 198760 60 2868
2870 0 392467 150501.03 198840 51 2869
2871 0 393247 150145.03 198840 128 2868
2872 0 393753 150509.03 198880 107 2871
2873 0 393741 150621.03 198960 107 2872
2874 0 393811 150741.03 199120 81 2873
2875 0 394001 150793.03 199240 86 2874
2876 0 394261 150913.03 199360 60 2875
2877 0 394527 150993.06 199480 81 2876
2878 0 394767 151089.06 199640 60 2877
2879 0 394729 151161.03 199760 32 2878
2880 0 394497 151257.03 199880 45 2879
2881 0 394377 151393.03 200040 45 2880
2882 0 394613 151689.03 200160 40 2881
2883 0 394839 151977.06 200320 40 2882
2884 0 394889 152209.03 200400 45 2883
2885 0 394861 152461.03 200520 60 2884
2886 0 394787 152473.03 200640 60 2885
2887 0 394591 152481.03 200800 91 2886
2888 0 394673 152101.03 200840 75 2887
2889 0 394637 151957.03 200920 75 2888
2890 0 394413 152733.03 200840 91 2887
2891 0 394141 152833.03 200960 40 2890
2892 0 393855 153049.06 201080 51 2891
2893 0 393851 153325.06 201240 75 2892
2894 0 393825 153585.11 201560 81 2893
2895 0 393849 153729.11 201760 71 2894
2896 0 393701 154181.11 202000 71 2895
2897 0 393587 154509.14 202160 120 2896
2898 0 393687 154941.14 202320 81 2897
2899 0 393973 155213.17 202480 128 2898
2900 0 393961 155417.17 202640 98 2899
2901 0 393801 155509.17 202720 98 2900
2902 0 393649 155569.17 202920 80 2901
2903 0 393549 155873.17 203040 120 2902
2904 0 393803 156213.03 203080 80 2903
2905 0 393865 156513.03 203160 75 2904
2906 0 393847 156681.03 203200 40 2905
2907 0 393927 156977.03 203280 51 2906
2908 0 393881 157109.03 203400 51 2907
2909 0 393845 157265.03 203440 60 2908
2910 0 393943 157429.03 203520 60 2909
2911 0 393893 157641.03 203600 51 2910
2912 0 393941 157897.03 203720 51 2911
2913 0 394121 158049.03 203760 40 2912
2914 0 394215 158249.03 203800 51 2913
2915 0 394103 158361.03 203920 51 2914
2916 0 394019 158561.03 204040 45 2915
2917 0 393903 158865.03 204200 51 2916
2918 0 393969 159085.06 204360 45 2917
2919 0 394161 159265.06 204480 40 2918
2920 0 394309 159401.06 204440 40 2919
2921 0 394287 159365.03 204400 40 2920
2922 0 394271 159333.03 204320 40 2921
2923 0 394323 159369.03 204240 40 2922
2924 0 394239 159389.03 204560 40 2919
2925 0 394183 159573.03 204720 40 2924
2926 0 393163 155837.03 203040 80 2903
2927 0 392995 155821.03 203120 80 2926
2928 0 394653 147173.03 193840 134 2830
2929 0 394501 147181.03 193920 134 2928
2930 0 394699 146989.03 193640 134 2828
2931 0 394519 147221.03 193640 134 2930
2932 0 395615 146013.03 192000 96 2813
2933 0 395505 146277.06 192080 51 2932
2934 0 395287 145081.03 192000 124 2813
2935 0 395271 144837.03 191960 96 2934
2936 0 395143 144573.03 191920 96 2935
2937 0 395135 144417.03 192000 -1 2936
2938 0 398371 139621.03 184240 51 2743
2939 0 398459.03 139485.05 184120 51 2938
2940 0 398831 139393.03 184120 51 2939
2941 0 398955 139401.03 184080 51 2940
2942 0 398087 139629.03 184160 60 2939
2943 0 398107 139593.03 184080 60 2942
2944 0 398193 139413.03 183960 51 2943
2945 0 398245 139301.03 183880 51 2944
2946 0 398373 139169.03 183800 51 2945
2947 0 398593 139057.03 183720 51 2946
2948 0 398735 138977.03 183600 45 2947
2949 0 398795 138833.03 183440 45 2948
2950 0 398919 138945.03 183280 45 2949
2951 0 398935 139093.03 183120 60 2950
2952 0 398041 139353.03 183880 60 2945
2953 0 399843.53 138932.47 183760 80 2742
2954 0 399805.06 138870.72 183680 80 2953
2955 0 399605.72 138857.31 183400 80 2954
2956 0 399611.94 138800.61 183160 148 2955
2957 0 399655.4 138847.77 182640 60 2956
2958 0 399745.38 139073.89 182400 160 2957
2959 0 399871.78 139270.94 181840 197 2958
2960 0 399559.88 139651.03 181840 86 2959
2961 0 399417.88 139846.28 181640 75 2960
2962 0 399259.12 140026.39 181400 71 2961
2963 0 399190 140015.5 181280 71 2962
2964 0 398710 140219.53 181320 128 2963
2965 0 398586 140279.53 181440 128 2964
2966 0 398498 140299.53 181560 128 2965
2967 0 398494 140291.53 181640 128 2966
2968 0 398406 140399.53 181720 128 2967
2969 0 398370 140451.53 181880 -1 2968
2970 0 399167 140011.6 181240 120 2963
2971 0 399144.47 140007.67 181200 120 2970
2972 0 398920.97 140194 180960 163 2971
2973 0 398685.2 140310.3 180720 122 2972
2974 0 398370.12 140442.92 180600 164 2973
2975 0 397919.62 140642.22 180560 135 2974
2976 0 397496.06 141041.97 180520 115 2975
2977 0 397065.62 141371.11 180320 98 2976
2978 0 397054.66 141558.98 180200 86 2977
2979 0 396653.56 142231.44 180160 80 2978
2980 0 396306.4 142638.38 180040 137 2979
2981 0 396080.3 142898.36 179920 140 2980
2982 0 395886.28 143233.19 179640 98 2981
2983 0 395257 143379.42 179400 128 2982
2984 0 394860.12 143527.64 179320 120 2983
2985 0 394748 143566.33 179280 120 2984
2986 0 394524.12 143642.69 179200 122 2985
2987 0 394060.34 143843.69 179000 221 2986
2988 0 393052.9 144300.1 179000 40 2987
2989 0 392831.44 144567.45 179160 115 2988
2990 0 392664.2 144802.95 179360 140 2989
2991 0 392650.16 144976.03 179400 108 2990
2992 0 391787.88 145939.08 179400 101 2991
2993 0 391625.66 146079.81 179320 148 2992
2994 0 391570 146306.67 179240 166 2993
2995 0 391542.4 146419.72 179200 166 2994
2996 0 391860 146540.03 179200 80 2995
2997 0 391964 146708.03 179120 80 2996
2998 0 391936 146940.03 179040 32 2997
2999 0 392010 146884.03 178920 32 2998
3000 0 391980 146932.03 178840 45 2999
3001 0 391952 146952.03 178760 45 3000
3002 0 391980 147000.03 178680 45 3001
3003 0 391972 146976.03 178560 45 3002
3004 0 391960 147032.03 178400 45 3003
3005 0 391980 147132.03 178240 60 3004
3006 0 391800 147308.03 178080 60 3005
3007 0 391722 147464.03 177960 60 3006
3008 0 391786 147612.03 177880 45 3007
3009 0 391730 147744.03 177840 45 3008
3010 0 391768 147764.03 177720 45 3009
3011 0 391556 146436.03 179120 80 2995
3012 0 391628 146228.03 179080 166 3011
3013 0 391584 146168.03 179000 166 3012
3014 0 391596 146620.03 179080 80 3011
3015 0 391588 146708.03 179000 32 3014
3016 0 391538 146732.03 178920 32 3015
3017 0 391534 146764.03 178800 45 3016
3018 0 391488 146992.03 178760 45 3017
3019 0 391452 147280.03 178720 40 3018
3020 0 391450 147468.03 178640 60 3019
3021 0 391426 147672.03 178560 45 3020
3022 0 391526 147852.03 178440 45 3021
3023 0 391692 147784.06 178320 45 3022
3024 0 391716 147744.06 178200 45 3023
3025 0 391680 147784.06 178080 45 3024
3026 0 391544 146924.03 178720 45 3018
3027 0 391620 146924.03 178640 45 3026
3028 0 391626 146920.03 178600 45 3027
3029 0 390900 146664.03 179200 80 2995
3030 0 390740 146780.03 179200 32 3029
3031 0 390620 146920.03 179120 32 3030
3032 0 390444 146976.03 179000 -1 3031
3033 0 390372 146958.03 178920 -1 3032
3034 0 390212 146930.03 178840 -1 3033
3035 0 389984 146892.03 178920 -1 3034
3036 0 389784 146924.03 179040 -1 3035
3037 0 389412 147004.03 179080 -1 3036
3038 0 389284 147200.03 179080 -1 3037
3039 0 389184 147252.03 179040 -1 3038
3040 0 391476.44 145976.33 179560 96 2992
3041 0 391086.78 146022.66 179760 115 3040
3042 0 390999.03 146140.8 179960 115 3041
3043 0 390849.5 146127.95 180200 81 3042
3044 0 390673.12 146190.95 180440 81 3043
3045 0 390604.34 146408.6 180640 102 3044
3046 0 390495.25 146565.4 180840 148 3045
3047 0 390330.72 146742.67 181120 101 3046
3048 0 390314.72 146752.39 181240 101 3047
3049 0 390196.6 146930.3 181280 101 3048
3050 0 390123.72 146893.14 181320 101 3049
3051 0 389844.9 147025.25 181640 101 3050
3052 0 389706.22 147029.3 181720 101 3051
3053 0 389401.22 146968.47 181840 -1 3052
3054 0 389291.53 146965.22 181880 -1 3053
3055 0 389501.4 147158.23 181920 -1 3054
3056 0 389477.4 147098.23 182000 -1 3055
3057 0 389469.4 147694.23 182040 -1 3056
3058 0 389457.4 147182.27 182080 -1 3057
3059 0 389453.4 147334.27 182200 -1 3058
3060 0 389433.4 147398.27 182280 -1 3059
3061 0 389309.4 147434.27 182320 -1 3060
3062 0 389193.4 147414.27 182440 -1 3061
3063 0 389089 147570.03 182480 -1 3062
3064 0 388965 147598.03 182520 -1 3063
3065 0 388785 147614.03 182600 -1 3064
3066 0 388895.22 147265.98 181920 -1 3054
3067 0 388558.84 147358.95 182160 -1 3066
3068 0 388199.56 147459.39 182280 -1 3067
3069 0 387725.94 147605.64 182440 -1 3068
3070 0 387286.75 147655.55 182560 -1 3069
3071 0 386792.94 147762.31 182680 -1 3070
3072 0 386645.6 147820.78 182720 -1 3071
3073 0 385252.75 148588.22 182720 -1 3072
3074 0 385029 148444.03 182680 -1 3073
3075 0 384941 148416.03 182520 -1 3074
3076 0 384861 148524.03 182400 -1 3075
3077 0 384873 148596.03 182320 -1 3076
3078 0 384881 148604.03 182160 -1 3077
3079 0 385173 148576.03 182400 -1 3076
3080 0 385329 148440.03 182400 -1 3079
3081 0 385397 148420.03 182320 -1 3080
3082 0 385461 148520.06 182160 -1 3081
3083 0 385054.84 148923 182800 -1 3073
3084 0 384919.53 149030.7 182840 -1 3083
3085 0 384361.2 149290.72 183040 -1 3084
3086 0 384003.38 149366.27 183080 -1 3085
3087 0 383827.4 149353.08 183160 -1 3086
3088 0 383653.22 149438.9 183240 -1 3087
3089 0 383356.7 149616.89 183480 -1 3088
3090 0 383203.62 149706 183600 -1 3089
3091 0 383072.12 149857.7 183720 -1 3090
3092 0 382784.03 150085.98 183800 -1 3091
3093 0 382314.4 150457.72 183960 -1 3092
3094 0 382117.72 150869.42 184240 -1 3093
3095 0 382040.25 150903.25 184280 -1 3094
3096 0 381806.88 151006.19 184400 -1 3095
3097 0 381566 151340.61 184600 -1 3096
3098 0 381380 151808.66 184840 -1 3097
3099 0 381250.9 152186.97 185000 -1 3098
3100 0 381175.84 152361.4 185120 -1 3099
3101 0 381018.2 152614.05 185280 -1 3100
3102 0 380897.5 152849.84 185400 -1 3101
3103 0 380763.84 153017.17 185520 -1 3102
3104 0 380437.3 153312.64 185720 -1 3103
3105 0 380156.2 153506.31 185920 -1 3104
3106 0 380112.44 153571.12 186000 -1 3105
3107 0 380060.66 153649.16 186080 -1 3106
3108 0 379968.62 153851.45 186200 -1 3107
3109 0 379581.66 154053.3 186440 -1 3108
3110 0 379456.4 154080.1 186560 -1 3109
3111 0 379268.03 154221 186760 -1 3110
3112 0 379123.03 154352.17 186960 -1 3111
3113 0 379041.44 154438.3 187040 -1 3112
3114 0 378995.94 154576.3 187120 -1 3113
3115 0 379039.34 155029.7 187440 -1 3114
3116 0 379040.5 155150.75 187560 -1 3115
3117 0 378556 155241.03 187600 -1 3116
3118 0 378264 155405.03 187640 -1 3117
3119 0 379041.44 155190.53 187600 -1 3116
3120 0 379061.7 155390.17 187840 -1 3119
3121 0 379042.72 155500 188080 -1 3120
3122 0 378957.03 155819.75 188480 -1 3121
3123 0 378897.06 156239.44 188920 -1 3122
3124 0 378916.56 156532.4 189160 -1 3123
3125 0 378904.22 156714.58 189240 -1 3124
3126 0 378855.3 157115.77 189440 -1 3125
3127 0 378768.3 157773.53 189600 -1 3126
3128 0 378728.97 158053.28 189720 -1 3127
3129 0 378632.53 158268.55 189840 -1 3128
3130 0 378494.66 158409.11 190040 -1 3129
3131 0 378317.12 158456.92 190280 -1 3130
3132 0 378240.2 158503 190360 -1 3131
3133 0 378125.1 158571.84 190480 -1 3132
3134 0 378479 158236.03 190520 -1 3133
3135 0 378507 158164.03 190600 -1 3134
3136 0 377882.75 158806.14 190720 -1 3133
3137 0 377517 158923.12 191000 -1 3136
3138 0 377361.97 158989.7 191200 -1 3137
3139 0 377101.6 159220.23 191440 -1 3138
3140 0 376830.62 159531.53 191720 -1 3139
3141 0 376695.1 159760.72 191920 -1 3140
3142 0 376662.72 159795.45 191960 -1 3141
3143 0 376521.62 159933.39 192120 -1 3142
3144 0 376272.1 160219.67 192320 -1 3143
3145 0 376146.84 160505.84 192520 -1 3144
3146 0 376006.7 160690.53 192720 -1 3145
3147 0 375898.2 160969.94 192960 -1 3146
3148 0 375813.88 161143.23 193080 -1 3147
3149 0 375549.7 161358.94 193120 -1 3148
3150 0 375379.06 161424.1 193400 -1 3149
3151 0 375321.75 161424.42 193440 -1 3150
3152 0 374570.88 161941.42 193440 -1 3151
3153 0 374700 161847.03 193320 -1 3152
3154 0 374772 161823.03 193160 -1 3153
3155 0 374840 161803.03 193120 -1 3154
3156 0 374844 161719.03 193040 -1 3155
3157 0 374420.25 162078.84 193560 -1 3152
3158 0 374150.16 161879.69 193920 -1 3157
3159 0 373984.22 161337.52 194160 -1 3158
3160 0 373914 161242.03 194320 -1 3159
3161 0 373898 161038.03 194560 -1 3160
3162 0 374002 160750.03 194680 -1 3161
3163 0 374076 160594.06 194880 -1 3162
3164 0 374128 160450.06 195120 -1 3163
3165 0 374184 160226.06 195320 -1 3164
3166 0 374256 160134.06 195520 -1 3165
3167 0 374288 160098.06 195720 -1 3166
3168 0 374400 160010.06 195840 -1 3167
3169 0 374482 160014.11 196000 -1 3168
3170 0 374618 159634.11 196200 -1 3169
3171 0 374894 159402.11 196240 -1 3170
3172 0 374992 159262.03 196400 -1 3171
3173 0 375416 159090.03 196480 -1 3172
3174 0 375622 158778.06 196640 -1 3173
3175 0 375712 158706.05 196800 -1 3174
3176 0 376100 158686.03 196840 -1 3175
3177 0 376488 158570.03 196920 -1 3176
3178 0 376842 158222.03 197000 -1 3177
3179 0 377072 158178.03 197160 -1 3178
3180 0 377508 158202.03 197200 -1 3179
3181 0 377574 158298.03 197320 -1 3180
3182 0 377576 158418.03 197440 -1 3181
3183 0 377736 158458.06 197560 -1 3182
3184 0 377856 158482.06 197680 -1 3183
3185 0 377904 158482.06 197760 -1 3184
3186 0 377880 158434.06 197880 -1 3185
3187 0 377896 158370.06 198000 -1 3186
3188 0 377752 158210.06 198120 -1 3187
3189 0 377648 158106.06 198200 -1 3188
3190 0 377792 158026.06 198320 -1 3189
3191 0 377904 157902.03 198440 -1 3190
3192 0 378036 157822.03 198480 -1 3191
3193 0 378168 157802.03 198560 -1 3192
3194 0 378396 157818.03 198680 -1 3193
3195 0 378620 157794.03 198840 -1 3194
3196 0 378916 157722.06 199000 -1 3195
3197 0 378956 157714.03 199120 -1 3196
3198 0 379056 157782.03 199280 -1 3197
3199 0 379356 157794.03 199440 -1 3198
3200 0 379384 157766.03 199600 -1 3199
3201 0 379540 157870.03 199680 -1 3200
3202 0 379988 158138.06 199640 -1 3201
3203 0 380128 158298.03 199720 -1 3202
3204 0 378944 157690.03 198920 -1 3196
3205 0 378988 157770.03 198800 -1 3204
3206 0 378952 157762.03 198680 -1 3205
3207 0 378368 158442.06 198000 -1 3187
3208 0 378508 158546.03 198080 -1 3207
3209 0 378724 158602.03 198200 -1 3208
3210 0 379000 158510.03 198240 -1 3209
3211 0 379288 158426.03 198400 -1 3210
3212 0 379696 158170.06 198520 -1 3211
3213 0 380204 158182.06 198480 -1 3212
3214 0 380372 158166.03 198560 -1 3213
3215 0 380624 158270.03 198640 -1 3214
3216 0 380832 158362.03 198720 -1 3215
3217 0 380976 158338.03 198840 -1 3216
3218 0 381280 158206.03 199000 -1 3217
3219 0 381576 157998.03 199120 -1 3218
3220 0 381528 157898.03 199280 -1 3219
3221 0 381560 157930.03 199360 -1 3220
3222 0 381764 157798.03 199400 -1 3221
3223 0 381508 157762.03 199080 -1 3219
3224 0 378484 158690.03 198280 -1 3209
3225 0 377840 159322.06 197640 -1 3184
3226 0 377704 159674.06 197560 -1 3225
3227 0 377888 159922.06 197640 -1 3226
3228 0 378080 160394.06 197720 -1 3227
3229 0 378176 160738.1 197840 -1 3228
3230 0 378340 160822.12 198080 -1 3229
3231 0 378428 160966.03 198200 -1 3230
3232 0 378440 161230.03 198360 -1 3231
3233 0 378480 161274.03 198520 -1 3232
3234 0 378576 161494.03 198720 -1 3233
3235 0 378752 161802.06 198760 -1 3234
3236 0 378828 161958.06 198840 -1 3235
3237 0 379008 162150.1 198960 -1 3236
3238 0 379184 162446.03 199120 -1 3237
3239 0 379492 162658.03 199280 -1 3238
3240 0 379632 162910.03 199240 -1 3239
3241 0 379668 163222.03 199240 -1 3240
3242 0 379584 163442.03 199160 -1 3241
3243 0 379348 163618.06 199120 -1 3242
3244 0 379100 163658.11 199000 -1 3243
3245 0 378760 163758.11 198960 -1 3244
3246 0 378500 163806.11 198840 -1 3245
3247 0 378358.66 163880.7 198800 -1 3246
3248 0 378282.66 163888.7 198680 -1 3247
3249 0 378318.66 163904.73 198560 -1 3248
3250 0 378266.66 163884.75 198520 -1 3249
3251 0 378418.66 163832.73 198480 -1 3250
3252 0 378462.66 163784.73 198440 -1 3251
3253 0 378510.66 163788.73 198360 -1 3252
3254 0 378607 163749.03 198240 -1 3253
3255 0 378603 163753.03 198120 -1 3254
3256 0 378178.66 163852.73 198480 -1 3250
3257 0 377942.66 163876.73 198400 -1 3256
3258 0 377903 163941.03 198320 -1 3257
3259 0 379040 163630.03 199160 -1 3243
3260 0 378872 163602.03 199240 -1 3259
3261 0 379576 163810.03 199160 -1 3243
3262 0 379636 163798.03 199280 -1 3261
3263 0 379636 164082.03 199360 -1 3262
3264 0 379840 164298.03 199320 -1 3263
3265 0 380192 164778.03 199360 -1 3264
3266 0 380608 165054.06 199520 -1 3265
3267 0 380888 165350.03 199680 -1 3266
3268 0 381180 165462.06 199800 -1 3267
3269 0 381592 165622.06 199880 -1 3268
3270 0 381784 165866.03 199920 -1 3269
3271 0 382124 165978.03 2e+05 -1 3270
3272 0 382244 166142.03 200040 -1 3271
3273 0 382440 166318.03 200120 -1 3272
3274 0 382608 166410.03 200160 -1 3273
3275 0 382992 166698.06 200280 -1 3274
3276 0 383148 166998.03 200360 -1 3275
3277 0 383228 167186.03 200480 -1 3276
3278 0 383148 167154.06 200680 -1 3277
3279 0 382968 167014.06 200840 -1 3278
3280 0 382804 166686.06 201000 -1 3279
3281 0 382976 166614.03 201200 -1 3280
3282 0 383272 166698.03 201400 -1 3281
3283 0 383284 166814.03 201640 -1 3282
3284 0 383412 166878.03 201840 -1 3283
3285 0 383656 166754.03 201960 -1 3284
3286 0 383800 166734.03 202120 -1 3285
3287 0 384104 166778.03 202280 -1 3286
3288 0 384204 166818.03 202360 -1 3287
3289 0 384104 166782.03 202400 -1 3288
3290 0 384136 166802.03 202560 -1 3289
3291 0 384336 166898.03 202440 -1 3288
3292 0 384380 166986.03 202560 -1 3291
3293 0 384468 167046.03 202600 -1 3292
3294 0 384608 167122.03 202720 -1 3293
3295 0 384812 167202.03 202840 -1 3294
3296 0 384956 167270.03 202920 -1 3295
3297 0 385012 167414.03 202960 -1 3296
3298 0 384992 167582.03 203000 -1 3297
3299 0 385176 167678.03 202920 -1 3298
3300 0 385412 168198.03 202960 -1 3299
3301 0 385744 168186.03 202920 -1 3300
3302 0 385780 168254.03 203000 -1 3301
3303 0 385800 168366.03 203120 -1 3302
3304 0 385844 168406.03 203240 -1 3303
3305 0 386028 168470.03 203320 -1 3304
3306 0 386280 168598.03 203440 -1 3305
3307 0 386384 168586.03 203520 -1 3306
3308 0 386452 168630.03 203600 -1 3307
3309 0 386516 168706.06 203640 -1 3308
3310 0 386616 168770.03 203720 -1 3309
3311 0 386728 168906.03 203840 -1 3310
3312 0 386836 169050.03 203960 -1 3311
3313 0 386980 169202.03 203920 -1 3312
3314 0 386952 169386.03 203840 -1 3313
3315 0 387020 169506.03 203880 -1 3314
3316 0 387040 169630.03 203960 -1 3315
3317 0 387236 169714.03 204040 -1 3316
3318 0 387560 169766.03 204120 -1 3317
3319 0 386504 168838.03 203520 -1 3309
3320 0 383920 166602.03 202240 -1 3287
3321 0 383880 166538.03 202200 -1 3320
3322 0 383800 166366.03 202080 -1 3321
3323 0 383604 166222.06 202120 -1 3322
3324 0 383508 166118.03 202240 -1 3323
3325 0 383424 165962.03 202320 -1 3324
3326 0 380768 165278.03 199480 -1 3266
3327 0 380664 165382.03 199400 -1 3326
3328 0 380564 165502.03 199280 -1 3327
3329 0 377658 158110.03 197120 -1 3180
3330 0 377456 157858.03 197080 -1 3329
3331 0 377356 157750.03 197000 -1 3330
3332 0 377324 157622.03 196920 -1 3331
3333 0 377488 157514.03 196960 -1 3332
3334 0 375664 158806.03 196840 -1 3175
3335 0 375656 158818.03 196960 -1 3334
3336 0 375628 158794.03 197080 -1 3335
3337 0 375616 158530.03 196840 -1 3175
3338 0 375680 158462.03 196880 -1 3337
3339 0 375664 158366.03 196960 -1 3338
3340 0 375264 158286.03 197000 -1 3339
3341 0 374852 158226.03 197040 -1 3340
3342 0 374680 158210.03 197080 -1 3341
3343 0 374414.88 162485.2 193520 -1 3157
3344 0 374292 162663.08 193360 -1 3343
3345 0 374301.25 162641.3 193280 -1 3344
3346 0 373983.5 162983.14 193160 -1 3345
3347 0 373828.16 163430.47 192960 -1 3346
3348 0 373592.38 163637.22 192840 -1 3347
3349 0 373420.5 163493.44 192840 -1 3348
3350 0 373143 163507.03 192800 -1 3349
3351 0 373574.97 163786.55 192800 -1 3348
3352 0 373690.22 164184.45 192800 -1 3351
3353 0 373716.4 164350.61 192720 -1 3352
3354 0 373731.16 164485.97 192680 -1 3353
3355 0 373739.84 164671.11 192480 -1 3354
3356 0 373708.47 164825.47 192360 -1 3355
3357 0 373806.5 165024.58 192200 -1 3356
3358 0 373793.62 165189.84 192080 -1 3357
3359 0 373441.8 165450.42 192080 -1 3358
3360 0 373182.7 165738.25 191960 -1 3359
3361 0 373078.44 165915.94 191880 -1 3360
3362 0 373010.03 166074.16 191800 -1 3361
3363 0 372970.38 166163.27 191760 -1 3362
3364 0 373092 166264.06 191560 -1 3363
3365 0 373172 166300.06 191400 -1 3364
3366 0 373296 166308.06 191240 -1 3365
3367 0 373332 166520.06 191160 -1 3366
3368 0 373472 166544.11 191000 -1 3367
3369 0 373820 166636.11 191040 -1 3368
3370 0 373896 166668.11 190960 -1 3369
3371 0 373908 166680.11 190840 -1 3370
3372 0 373992 166684.11 190680 -1 3371
3373 0 373960 166764.11 190520 -1 3372
3374 0 373968 166688.11 190360 -1 3373
3375 0 373964 166608.11 190280 -1 3374
3376 0 373976 166656.11 190160 -1 3375
3377 0 374112 166784.11 190360 -1 3374
3378 0 372298.75 166795.2 191760 -1 3363
3379 0 371876.47 167240.22 191680 -1 3378
3380 0 371684.88 167519.36 191480 -1 3379
3381 0 371542.3 167675.64 191320 -1 3380
3382 0 371379.56 167644.89 191240 -1 3381
3383 0 371342.38 167635.4 191160 -1 3382
3384 0 371319.5 167655 191120 -1 3383
3385 0 371297.34 167674.53 191080 -1 3384
3386 0 371240.53 167889.78 191000 -1 3385
3387 0 371106.7 168063.02 190960 -1 3386
3388 0 371004.75 168164.6 190920 -1 3387
3389 0 370985.28 168203.02 190840 -1 3388
3390 0 370818.16 168359.62 190720 -1 3389
3391 0 370628.8 168676.03 190680 -1 3390
3392 0 370587.2 168835.14 190560 -1 3391
3393 0 370521.2 168984.27 190440 -1 3392
3394 0 370384.6 169179.69 190400 -1 3393
3395 0 370320.66 169308.78 190240 -1 3394
3396 0 370289.7 169485.83 190040 -1 3395
3397 0 370312 169520.03 189960 -1 3396
3398 0 370344 169656.03 189800 -1 3397
3399 0 370304 169676.03 189680 -1 3398
3400 0 370268 169720.06 189560 -1 3399
3401 0 370160 169772.06 189400 -1 3400
3402 0 370160 169796.03 189240 -1 3401
3403 0 370140 169836.03 189080 -1 3402
3404 0 370080 169784.03 188920 -1 3403
3405 0 370048 169836.03 188720 -1 3404
3406 0 370044 169864.03 188560 -1 3405
3407 0 370096 170020.03 188400 -1 3406
3408 0 370056 170072.03 188240 -1 3407
3409 0 370040 170096.03 188080 -1 3408
3410 0 370020 170200.03 187960 -1 3409
3411 0 369816 170448.03 187920 -1 3410
3412 0 369676 170656.03 188000 -1 3411
3413 0 369508 170688.03 188080 -1 3412
3414 0 369600 170752.03 188160 -1 3413
3415 0 369564 170812.03 188320 -1 3414
3416 0 369504 170844.03 188440 -1 3415
3417 0 369324 170620.03 188080 -1 3413
3418 0 369280 170728.03 188080 -1 3417
3419 0 370836 168240.11 191000 -1 3388
3420 0 370796 168404.11 191080 -1 3419
3421 0 370732 168488.11 191160 -1 3420
3422 0 370596 168488.03 191120 -1 3421
3423 0 370464 168496.03 191000 -1 3422
3424 0 370136 168532.03 191080 -1 3423
3425 0 369928 168704.03 191120 -1 3424
3426 0 371504 167364.11 191080 -1 3384
3427 0 374057 165035.56 191920 -1 3358
3428 0 374179 164960.03 191840 -1 3427
3429 0 374439 165040.03 191680 -1 3428
3430 0 374679 165152.03 191520 -1 3429
3431 0 374959 165248.03 191360 -1 3430
3432 0 375109 165308.06 191200 -1 3431
3433 0 375401 165468.06 191160 -1 3432
3434 0 375615 165540.03 191120 -1 3433
3435 0 375799 165596.03 191000 -1 3434
3436 0 376015 165684.03 190880 -1 3435
3437 0 376477 166128.06 190800 -1 3436
3438 0 376835 166176.11 190840 -1 3437
3439 0 377253.03 166120.06 190880 -1 3438
3440 0 377505 166128.03 190960 -1 3439
3441 0 377765 166136.03 190880 -1 3440
3442 0 378021 166156.03 190800 -1 3441
3443 0 378213 166128.03 190720 -1 3442
3444 0 378449 166024.03 190640 -1 3443
3445 0 378647 165936.06 190560 -1 3444
3446 0 378875 166036.06 190480 -1 3445
3447 0 379225 166032.03 190480 -1 3446
3448 0 379769 166440.03 190520 -1 3447
3449 0 379907 166568.06 190560 -1 3448
3450 0 379873 166680.03 190480 -1 3449
3451 0 379849 166812.03 190360 -1 3450
3452 0 379821 167004.03 190240 -1 3451
3453 0 379961 167108.03 190280 -1 3452
3454 0 379945 166536.03 190680 -1 3449
3455 0 380037 166544.03 190840 -1 3454
3456 0 380081 166424.03 191000 86 3455
3457 0 380189 166300.03 191120 86 3456
3458 0 380303 166284.03 191280 86 3457
3459 0 380351 166460.03 191360 86 3458
3460 0 380343 166544.03 191400 86 3459
3461 0 380419 166580.03 191480 86 3460
3462 0 380419 166532.03 191520 86 3461
3463 0 380443 166480.03 191600 86 3462
3464 0 380527 166528.03 191680 86 3463
3465 0 380491 166632.03 191760 86 3464
3466 0 380555 166688.03 191920 51 3465
3467 0 380603 166704.03 192040 86 3466
3468 0 380575 166804.03 192160 86 3467
3469 0 380623 166888.03 192240 60 3468
3470 0 380631 167064.03 192400 60 3469
3471 0 380595 167212.06 192560 45 3470
3472 0 380655 167384.03 192680 71 3471
3473 0 380803 167400.03 192680 71 3472
3474 0 381011 167448.03 192640 75 3473
3475 0 380579 167416.03 192760 71 3472
3476 0 380671 167476.03 192880 60 3475
3477 0 380463 167364.03 192920 51 3476
3478 0 380315 167312.03 193040 45 3477
3479 0 380139 167376.03 193120 60 3478
3480 0 380051 167340.03 193240 60 3479
3481 0 379967 167224.03 193400 60 3480
3482 0 379939 167148.03 193600 60 3481
3483 0 379759 167124.03 193760 60 3482
3484 0 379607 167156.03 193840 60 3483
3485 0 379547 167048.03 193920 60 3484
3486 0 379383 167064.03 193960 60 3485
3487 0 379243 167064.06 194000 60 3486
3488 0 378943 166984.03 193960 -1 3487
3489 0 378583 166984.03 193960 -1 3488
3490 0 378379 167044.03 194000 -1 3489
3491 0 378007 167032.03 193960 -1 3490
3492 0 377831 167088.03 193880 -1 3491
3493 0 377783 167092.03 193840 -1 3492
3494 0 377663 167080.03 193800 -1 3493
3495 0 377507 167020.03 193720 -1 3494
3496 0 380847 167584.03 192920 75 3476
3497 0 381195 167608.03 192960 80 3496
3498 0 381431 167832.03 193000 40 3497
3499 0 381563 167960.06 193040 51 3498
3500 0 381767 167944.03 193080 51 3499
3501 0 381851 168028.03 193200 64 3500
3502 0 382075 168124.03 193360 51 3501
3503 0 382379 168136.03 193520 71 3502
3504 0 382587 168148.03 193560 51 3503
3505 0 383127 167964.03 193600 71 3504
3506 0 383463 167972.06 193680 86 3505
3507 0 384059 167652.03 193640 90 3506
3508 0 384167 167636.06 193600 90 3507
3509 0 384127 167644.03 193520 90 3508
3510 0 384095 167652.03 193360 71 3509
3511 0 384275 167496.03 193640 80 3508
3512 0 384215 167288.03 193760 60 3511
3513 0 384091 167244.03 193800 60 3512
3514 0 383975 167248.03 193880 60 3513
3515 0 384259 167056.03 193840 45 3512
3516 0 384399 166908.03 193920 45 3515
3517 0 383607 167828.03 193880 91 3506
3518 0 381587 168148.03 193080 51 3499
3519 0 381591 168148.03 193000 51 3518
3520 0 381607 168172.03 192960 51 3519
3521 0 380235 166824.03 191400 86 3460
3522 0 378109 166124.03 190640 -1 3443
3523 0 378101 166172.03 190560 -1 3522
3524 0 377813 166016.03 190800 -1 3442
3525 0 377797 165936.03 190720 -1 3524
3526 0 376587 166460.11 190880 -1 3437
3527 0 376489 166569.5 190920 -1 3526
3528 0 376391 166678.75 190960 -1 3527
3529 0 376439 166706.73 191000 -1 3528
3530 0 376307 166820.11 190960 -1 3528
3531 0 376223 166940.11 190840 -1 3530
3532 0 376171 167034.72 190720 -1 3531
3533 0 376079 167050.7 190680 -1 3532
3534 0 375751 167202.7 190640 -1 3533
3535 0 375631 167346.73 190720 -1 3534
3536 0 375567 167410.73 190760 -1 3535
3537 0 375503 167450.73 190840 -1 3536
3538 0 375659 167546.73 190720 -1 3536
3539 0 376357 165924.03 190720 -1 3437
3540 0 376349 165880.03 190560 -1 3539
3541 0 376357 165748.03 190440 -1 3540
3542 0 376357 165644.03 190360 -1 3541
3543 0 376565 165500.03 190280 -1 3542
3544 0 376641 165284.03 190200 -1 3543
3545 0 376789 165100.03 190120 -1 3544
3546 0 376845 165044.06 189960 -1 3545
3547 0 376841 164908.06 189800 -1 3546
3548 0 376813 164832.06 189600 -1 3547
3549 0 376917 164580.06 189480 -1 3548
3550 0 376821 164376.03 189400 -1 3549
3551 0 376781 164104.03 189280 -1 3550
3552 0 376745 163960.03 189160 -1 3551
3553 0 376689 163840.05 189040 -1 3552
3554 0 376777 163776.03 188960 -1 3553
3555 0 376909 163676.03 188920 -1 3554
3556 0 377053 163588.03 188800 -1 3555
3557 0 376997 163604.03 188760 -1 3556
3558 0 377029 163580.03 188680 -1 3557
3559 0 377073 163524.03 188600 -1 3558
3560 0 377077 163456.03 188480 -1 3559
3561 0 377133 163456.03 188360 -1 3560
3562 0 377185 163424.03 188800 -1 3556
3563 0 377277 163360.03 188680 -1 3562
3564 0 377421 163252.03 188600 -1 3563
3565 0 377457 163180.03 188480 -1 3564
3566 0 377625 163116.06 188480 -1 3565
3567 0 376577 163724.03 189080 -1 3553
3568 0 376433 163564.03 189040 -1 3567
3569 0 376597 165420.03 190360 -1 3543
3570 0 376621 165444.03 190440 -1 3569
3571 0 376617 165472.03 190560 -1 3570
3572 0 376645 165560.03 190720 -1 3571
3573 0 376809 165660.03 190840 -1 3572
3574 0 376933 165724.03 190960 -1 3573
3575 0 376973 165760.03 191040 -1 3574
3576 0 377057 165752.03 191160 -1 3575
3577 0 377117 165712.03 191280 -1 3576
3578 0 374477.34 162581.36 193280 -1 3345
3579 0 374555 162633.03 193160 -1 3578
3580 0 374663 162717.03 193000 -1 3579
3581 0 375449.3 161481.98 193840 -1 3151
3582 0 375356.75 161462.39 194040 -1 3581
3583 0 375351 161597.06 194120 -1 3582
3584 0 375367 161673.06 194200 -1 3583
3585 0 375391 161697.06 194320 -1 3584
3586 0 375419 161825.06 194440 -1 3585
3587 0 375335 161949.06 194480 -1 3586
3588 0 375359 162113.06 194520 -1 3587
3589 0 375439 162165.06 194600 -1 3588
3590 0 375323 162237.03 194720 -1 3589
3591 0 375351 162333.03 194840 -1 3590
3592 0 375367 162385.03 195000 -1 3591
3593 0 375427 162493.03 195120 -1 3592
3594 0 375439 162489.03 195160 -1 3593
3595 0 374859 161652.03 194080 -1 3582
3596 0 374795 161680.03 194160 -1 3595
3597 0 374659 161732.03 194280 -1 3596
3598 0 374583 161844.03 194440 -1 3597
3599 0 374619 161936.03 194520 -1 3598
3600 0 374639 161948.03 194680 -1 3599
3601 0 374715 162056.03 194880 -1 3600
3602 0 374823 162072.03 195040 -1 3601
3603 0 374935 162184.03 195240 -1 3602
3604 0 374991 162212.03 195320 -1 3603
3605 0 375083 162244.03 195440 -1 3604
3606 0 375043 162264.03 195520 -1 3605
3607 0 374891 162368.03 195560 -1 3606
3608 0 375591.75 161975.38 194080 -1 3582
3609 0 375546.7 162165.14 194320 -1 3608
3610 0 375575 162305.03 194440 -1 3609
3611 0 375599 162485.06 194520 -1 3610
3612 0 375659 162633.06 194640 -1 3611
3613 0 375675 162761.11 194760 -1 3612
3614 0 375679 162893.11 194920 -1 3613
3615 0 375587.62 161047.81 194080 -1 3582
3616 0 375752 161000.03 194200 -1 3615
3617 0 375916 160960.03 194280 -1 3616
3618 0 375892 161012.03 194360 -1 3617
3619 0 375908 161048.03 194400 -1 3618
3620 0 375980 161068.03 194480 -1 3619
3621 0 376252 161040.03 194600 -1 3620
3622 0 376424 161048.06 194720 -1 3621
3623 0 376876 160972.06 194680 -1 3622
3624 0 377248 161016.03 194640 -1 3623
3625 0 377644 160928.03 194520 -1 3624
3626 0 378148 160912.06 194440 -1 3625
3627 0 378664 161052.03 194440 -1 3626
3628 0 378960 161020.03 194400 -1 3627
3629 0 379316 161016.03 194280 -1 3628
3630 0 379620 160972.03 194280 -1 3629
3631 0 378707 158036.03 190360 -1 3132
3632 0 378767 158056.03 190440 -1 3631
3633 0 378711 157976.03 190520 -1 3632
3634 0 378695 157880.03 190600 -1 3633
3635 0 378711 157800.03 190640 -1 3634
3636 0 378807 157800.03 190760 -1 3635
3637 0 378815 157764.03 190920 -1 3636
3638 0 378679 158028.03 190600 -1 3634
3639 0 378907 158188.03 190400 -1 3632
3640 0 379063 158292.03 190360 -1 3639
3641 0 379155 158324.03 190280 -1 3640
3642 0 379283 158396.03 190160 -1 3641
3643 0 379487 158344.06 190120 -1 3642
3644 0 379455 158440.03 190040 -1 3643
3645 0 379491 158492.03 189920 -1 3644
3646 0 379531 158528.03 189880 -1 3645
3647 0 379671 158512.03 189800 -1 3646
3648 0 379819 158592.03 189760 -1 3647
3649 0 379743 158492.03 190080 -1 3643
3650 0 379791 158528.03 190000 -1 3649
3651 0 379847 158548.03 189920 -1 3650
3652 0 379915 158544.03 189840 -1 3651
3653 0 379180.62 156624.42 189160 -1 3124
3654 0 379475 156727.7 189240 -1 3653
3655 0 379547 156828.03 189320 -1 3654
3656 0 379547 156908.03 189480 -1 3655
3657 0 379551 157036.03 189680 -1 3656
3658 0 379671 157124.03 189920 -1 3657
3659 0 379803 157152.03 190120 -1 3658
3660 0 379943 157236.03 190320 -1 3659
3661 0 380047 157304.03 190520 -1 3660
3662 0 380119 157496.03 190640 -1 3661
3663 0 380119 157712.03 190680 -1 3662
3664 0 380151 157864.03 190720 -1 3663
3665 0 380247 157928.03 190800 -1 3664
3666 0 380287 158064.03 190800 -1 3665
3667 0 379923 156720.03 189200 -1 3654
3668 0 380123 156656.03 189240 -1 3667
3669 0 380259 156596.03 189320 -1 3668
3670 0 380375 156708.03 189400 -1 3669
3671 0 380503 156800.03 189520 -1 3670
3672 0 380719 156952.03 189640 -1 3671
3673 0 380851 157048.03 189760 -1 3672
3674 0 380939 157164.03 189840 -1 3673
3675 0 380931 157312.03 189880 -1 3674
3676 0 380927 157364.03 190000 -1 3675
3677 0 381099 157296.06 190120 -1 3676
3678 0 381363 156992.06 190160 -1 3677
3679 0 381467 156888.03 190120 -1 3678
3680 0 381507 156852.03 190040 -1 3679
3681 0 384821.84 149404.19 182720 -1 3084
3682 0 384934 149540.03 182600 -1 3681
3683 0 385114 149616.03 182480 -1 3682
3684 0 385250 149656.03 182320 -1 3683
3685 0 385358 149732.03 182160 -1 3684
3686 0 385402 149732.03 182120 -1 3685
3687 0 385364 149731 182080 -1 3686
3688 0 385546 150280.03 182040 -1 3687
3689 0 385402 149732.03 182000 -1 3688
3690 0 385358.8 149646.22 181960 -1 3689
3691 0 385398 149624.06 181840 -1 3690
3692 0 385458 149604.06 181720 -1 3691
3693 0 385458 149616.06 181640 -1 3692
3694 0 385394 149540.06 181480 -1 3693
3695 0 385362 149444.06 181320 -1 3694
3696 0 385362 149392.03 181280 -1 3695
3697 0 385306 149248.03 181200 -1 3696
3698 0 385258 149412.03 181040 -1 3697
3699 0 385246 149388.03 180920 -1 3698
3700 0 385186 149320.03 180800 -1 3699
3701 0 385162 149240.03 180680 -1 3700
3702 0 385190 149240.03 180640 -1 3701
3703 0 385258 149240.03 180560 -1 3702
3704 0 385326 149164.03 180440 -1 3703
3705 0 385366 149076.03 180320 -1 3704
3706 0 385454 149076.03 180200 -1 3705
3707 0 385470 149088.03 180160 -1 3706
3708 0 389515.34 146463.22 181880 -1 3054
3709 0 389891 145411.17 181880 -1 3708
3710 0 389759.66 145840.03 181920 -1 3709
3711 0 389707.66 145936.03 182000 -1 3710
3712 0 389663.66 146628.03 182040 -1 3711
3713 0 389695.66 146124.03 182080 -1 3712
3714 0 389503.66 146032.03 182160 -1 3713
3715 0 389403.66 145984.03 182280 -1 3714
3716 0 389247.66 145876.03 182440 -1 3715
3717 0 389143.66 145788.03 182520 -1 3716
3718 0 389510.9 145232.48 181760 -1 3709
3719 0 389309 145244.03 181640 -1 3718
3720 0 389187 145304.03 181480 -1 3719
3721 0 389139 145336.03 181280 -1 3720
3722 0 389179 145304.03 181160 -1 3721
3723 0 389185 145276.03 181040 -1 3722
3724 0 389121 145220.03 180840 -1 3723
3725 0 389085 145272.03 180680 -1 3724
3726 0 389109 145200.03 180520 -1 3725
3727 0 389079 145212.03 180440 -1 3726
3728 0 388975 145396.03 180400 -1 3727
3729 0 388877 145468.03 180320 -1 3728
3730 0 388813 145604.03 180200 -1 3729
3731 0 388791 145640.03 180160 -1 3730
3732 0 389127 145168.03 180360 -1 3727
3733 0 389191 145096.03 180200 -1 3732
3734 0 391085.2 146556.78 179960 115 3042
3735 0 391187 146633.03 180040 115 3734
3736 0 391193 146701.03 180080 115 3735
3737 0 391243 146745.03 180160 115 3736
3738 0 393812.28 144021.66 178800 163 2987
3739 0 394019.38 144199.47 178240 136 3738
3740 0 393891.2 144451.19 178000 40 3739
3741 0 393885 144563.03 177880 40 3740
3742 0 393977 144667.03 177600 128 3741
3743 0 394017 144827.03 177440 122 3742
3744 0 394093 144995.03 177240 120 3743
3745 0 394125 145207.03 177040 137 3744
3746 0 394009 145243.03 176760 150 3745
3747 0 394077 145375.03 176560 75 3746
3748 0 394207 145443.06 176480 40 3747
3749 0 394655 145391.06 176480 40 3748
3750 0 394681 145299.03 176440 40 3749
3751 0 394805 145511.03 176360 80 3750
3752 0 395077 145691.03 176200 128 3751
3753 0 395215 145803.06 176000 166 3752
3754 0 395423 145807.06 175880 181 3753
3755 0 395345.03 145715.12 175720 181 3754
3756 0 395229 145959.11 175680 137 3755
3757 0 395233.5 145907.5 175640 137 3756
3758 0 395238 145856.06 175600 137 3757
3759 0 395515 145767.03 175560 160 3758
3760 0 395679 145791.03 175400 64 3759
3761 0 395841 145419.06 175240 235 3760
3762 0 395977 145179.06 175120 266 3761
3763 0 396079 145055.03 175000 189 3762
3764 0 396165.03 145127.06 174840 208 3763
3765 0 396317 145023.03 174760 128 3764
3766 0 396767 144567.03 174680 51 3765
3767 0 397135 144259.03 174600 60 3766
3768 0 397537 143987.03 174520 60 3767
3769 0 397747 143959.03 174440 32 3768
3770 0 398075 143623.03 174440 40 3769
3771 0 396327 145171.03 174680 128 3765
3772 0 396495 145175.03 174480 128 3771
3773 0 395941 145683.03 174840 60 3764
3774 0 396125 145795.03 174800 32 3773
3775 0 396201 145811.03 174720 32 3774
3776 0 396165 145911.03 174600 40 3775
3777 0 396081 146015.03 174520 40 3776
3778 0 396069 146207.03 174400 45 3777
3779 0 396009 146363.03 174360 32 3778
3780 0 395757 146559.03 174360 32 3779
3781 0 395513 146599.03 174280 32 3780
3782 0 395313 146611.03 174200 32 3781
3783 0 395117 146659.03 174200 32 3782
3784 0 395049 146743.03 174080 32 3783
3785 0 394949 146879.03 174000 -1 3784
3786 0 394889 147039.03 173920 -1 3785
3787 0 394913 146891.03 173880 -1 3786
3788 0 394869 146979.03 173800 -1 3787
3789 0 394885 146979.03 173720 -1 3788
3790 0 394829 147199.03 173880 -1 3786
3791 0 394721 147223.03 173800 -1 3790
3792 0 394645 147335.03 173720 -1 3791
3793 0 394633 147339.03 173680 -1 3792
3794 0 395547 145795.03 175200 64 3761
3795 0 395579 145899.03 175120 64 3794
3796 0 395341 146575.11 175720 115 3756
3797 0 395319 146799.03 175680 115 3796
3798 0 395295 146955.03 175560 71 3797
3799 0 395191 147131.03 175440 40 3798
3800 0 394891 147495.03 175400 40 3799
3801 0 394619 147515.03 175400 40 3800
3802 0 394763 147903.03 175400 -1 3801
3803 0 394895 148079.03 175440 -1 3802
3804 0 393799 145667.06 176440 96 3748
3805 0 393701 145851.03 176320 120 3804
3806 0 393593 145951.03 176200 98 3805
3807 0 393521 146127.03 176000 107 3806
3808 0 393485 146355.03 175760 137 3807
3809 0 393459 146419.03 175600 98 3808
3810 0 393463 146623.03 175440 98 3809
3811 0 393369.03 146995.1 175240 90 3810
3812 0 393327 146891.03 175160 90 3811
3813 0 393275 146875.03 175040 51 3812
3814 0 393183 146991.03 175040 51 3813
3815 0 393355 146859.03 174960 51 3813
3816 0 393471 146915.03 174880 51 3815
3817 0 393559 147047.03 174880 51 3816
3818 0 393571 147135.03 174760 71 3817
3819 0 393635 147271.03 174680 71 3818
3820 0 393751 147247.03 174560 71 3819
3821 0 394011 147243.03 174640 71 3820
3822 0 394247 147347.03 174680 -1 3821
3823 0 394399 147439.03 174680 -1 3822
3824 0 394351 147495.03 174640 -1 3823
3825 0 394363 147459.03 174560 -1 3824
3826 0 393355 146915.03 174840 71 3816
3827 0 393263 146899.03 174680 71 3826
3828 0 393251 146811.03 174520 86 3827
3829 0 393255 146711.03 174440 86 3828
3830 0 393395 146927.03 174440 86 3829
3831 0 393499 146959.03 174320 86 3830
3832 0 393539 147051.03 174360 86 3831
3833 0 393531 147107.03 174440 71 3832
3834 0 393519 147183.03 174520 71 3833
3835 0 393451 147223.03 174640 71 3834
3836 0 393439 147247.03 174760 71 3835
3837 0 393491 147259.03 174840 51 3836
3838 0 393539 147263.03 174960 51 3837
3839 0 393555 147331.03 175080 81 3838
3840 0 393631 147367.03 175240 81 3839
3841 0 393671 147427.03 175320 81 3840
3842 0 393467 146955.03 174240 86 3831
3843 0 393411 146947.03 174080 90 3842
3844 0 393215 146607.03 174360 96 3829
3845 0 393167 146495.03 174200 90 3844
3846 0 393215 146583.03 173960 90 3845
3847 0 393143 146827.03 173920 90 3846
3848 0 393051 146891.03 173880 90 3847
3849 0 393287 146563.03 173920 71 3846
3850 0 393355 146451.03 173800 71 3849
3851 0 393299 146367.03 173600 51 3850
3852 0 393291 146427.03 173400 71 3851
3853 0 393275 146475.03 173200 71 3852
3854 0 393263 146391.03 173040 75 3853
3855 0 393287 146259.03 172880 71 3854
3856 0 393351 146155.03 172720 101 3855
3857 0 393325 146083.06 172520 81 3856
3858 0 393249 145959.06 172480 81 3857
3859 0 393241 145795.06 172360 90 3858
3860 0 393193 145703.06 172200 75 3859
3861 0 393105 145667.06 172040 75 3860
3862 0 393077 145603.06 171840 40 3861
3863 0 393053 145287.06 171760 86 3862
3864 0 392847 145071.11 171600 32 3863
3865 0 392687 144867.11 171440 60 3864
3866 0 392671 144727.11 171280 51 3865
3867 0 392683 144503.11 171080 98 3866
3868 0 392727 144379.11 170920 115 3867
3869 0 392653 144339.03 170800 81 3868
3870 0 392533 144251.03 170640 51 3869
3871 0 392505 144127.03 170480 51 3870
3872 0 392473 144007.03 170360 71 3871
3873 0 392389 143943.03 170080 45 3872
3874 0 392343 143847.06 169840 40 3873
3875 0 392219 143723.06 169600 75 3874
3876 0 392195 143647.06 169400 45 3875
3877 0 392287 143643.06 169200 51 3876
3878 0 392455 143563.06 169040 120 3877
3879 0 392457 143567.03 168960 120 3878
3880 0 392177 143647.03 168920 120 3879
3881 0 392105 143751.03 168840 51 3880
3882 0 392221 143835.03 168760 120 3881
3883 0 392537 143559.03 168880 71 3879
3884 0 392581 143467.03 168720 32 3883
3885 0 392633 143443.03 168560 32 3884
3886 0 392647 143847.06 168520 32 3885
3887 0 392707 143899.03 168480 32 3886
3888 0 392779 143919.03 168400 32 3887
3889 0 392663 143307.06 168480 32 3885
3890 0 392703 143191.06 168320 32 3889
3891 0 392723 143171.06 168160 32 3890
3892 0 392819 143087.06 168000 32 3891
3893 0 392721 143179.03 167880 32 3892
3894 0 392509 143183.03 167720 -1 3893
3895 0 392031 142893.06 167720 -1 3894
3896 0 392005 142821.03 167640 -1 3895
3897 0 391913 142873.03 167520 -1 3896
3898 0 391917 142949.03 167360 -1 3897
3899 0 391917 142861.03 167080 -1 3898
3900 0 391881 142761.03 166920 -1 3899
3901 0 391979 142733.03 166760 -1 3900
3902 0 392191 142685.03 166600 -1 3901
3903 0 392219 142637.03 166480 -1 3902
3904 0 392303 142609.03 166360 -1 3903
3905 0 392047 142741.03 166320 -1 3904
3906 0 391843 142649.03 166360 -1 3905
3907 0 391783 142497.03 166440 -1 3906
3908 0 392399 142557.03 166280 -1 3904
3909 0 392515 142541.03 166160 -1 3908
3910 0 392661 142509.03 166040 -1 3909
3911 0 392781 142501.03 165960 -1 3910
3912 0 392753 142697.03 165920 -1 3911
3913 0 392853 142749.03 165800 -1 3912
3914 0 392807 142741.06 165640 -1 3913
3915 0 392829 142757.03 165520 -1 3914
3916 0 392941 142793.03 165360 -1 3915
3917 0 393073 142689.03 165200 -1 3916
3918 0 392997 142581.03 165000 -1 3917
3919 0 393031 142529.06 164840 -1 3918
3920 0 393071 142545.06 164640 -1 3919
3921 0 393159 142629.06 164480 -1 3920
3922 0 393083 142669.06 164320 -1 3921
3923 0 393067 142821.06 164080 -1 3922
3924 0 392963 142885.06 164000 -1 3923
3925 0 392843 142885.06 163840 -1 3924
3926 0 392675 142789.06 163680 -1 3925
3927 0 392659 142693.1 163600 -1 3926
3928 0 392559 142609.06 163520 -1 3927
3929 0 392523 142513.06 163440 -1 3928
3930 0 392671 142405.06 163320 -1 3929
3931 0 392707 142321.06 163280 -1 3930
3932 0 392605 142345.03 163200 -1 3931
3933 0 392465 142269.03 163080 -1 3932
3934 0 392573 142341.03 163040 -1 3933
3935 0 392657 142353.03 162960 -1 3934
3936 0 392701 142333.03 162840 -1 3935
3937 0 392617 142281.03 162720 -1 3936
3938 0 392497 142231.03 162640 -1 3937
3939 0 392409 142175.03 162520 -1 3938
3940 0 392241 142157.03 163000 -1 3933
3941 0 392239 142029.03 162880 -1 3940
3942 0 392083 141937.03 162720 -1 3941
3943 0 392207 141901.03 162560 -1 3942
3944 0 392419 141749.03 162440 -1 3943
3945 0 392653 141573.03 162360 -1 3944
3946 0 392647 141537.03 162240 -1 3945
3947 0 392659 141345.03 162240 -1 3946
3948 0 392531 141205.03 162160 -1 3947
3949 0 392595 141197.03 162120 -1 3948
3950 0 392331 141109.03 162200 -1 3948
3951 0 392237 140965.03 162120 -1 3950
3952 0 392141 140753.03 162040 -1 3951
3953 0 392739 141549.03 162440 -1 3945
3954 0 392989 142213.03 163280 -1 3931
3955 0 392719 142857.06 163600 -1 3927
3956 0 393091 143317.06 164120 -1 3923
3957 0 393163 143417.06 164040 -1 3956
3958 0 393255 143525.03 164000 -1 3957
3959 0 392841 142337.03 165960 -1 3911
3960 0 392805 142173.03 166000 -1 3959
3961 0 391961 142341.05 167640 -1 3896
3962 0 391809 142325.03 167560 -1 3961
3963 0 391529 142173.03 167560 -1 3962
3964 0 391553 141925.06 167480 -1 3963
3965 0 391677 141761.03 167440 -1 3964
3966 0 391713 141793.03 167360 -1 3965
3967 0 391709 141753.03 167240 -1 3966
3968 0 391753 141713.03 167160 -1 3967
3969 0 391697 141737.03 167040 -1 3968
3970 0 391825 141805.03 166880 -1 3969
3971 0 391901 141773.03 166840 -1 3970
3972 0 392009.03 142945.06 167800 -1 3895
3973 0 391973 142953.03 167920 -1 3972
3974 0 391793 142905.03 168000 -1 3973
3975 0 391793 143053.03 168040 -1 3974
3976 0 391705 143081.03 168120 -1 3975
3977 0 391621 143051.03 168200 -1 3976
3978 0 391497 143131.03 168280 -1 3977
3979 0 391949 143429.03 167760 -1 3972
3980 0 391869 143535.03 167720 -1 3979
3981 0 391977 143711.03 167640 -1 3980
3982 0 391985 144003.03 167600 -1 3981
3983 0 391757 144177.03 167560 -1 3982
3984 0 392925 144603.03 170920 32 3868
3985 0 392937 144663.03 170840 32 3984
3986 0 393117 144727.03 170760 91 3985
3987 0 393221 144771.03 170640 91 3986
3988 0 393465 144811.03 170600 40 3987
3989 0 393565 144835.03 170520 40 3988
3990 0 393529 144955.03 170440 40 3989
3991 0 393597 144791.03 170360 40 3990
3992 0 393713 144775.03 170400 40 3991
3993 0 393949 144867.03 170400 40 3992
3994 0 394093 144971.03 170440 40 3993
3995 0 394241 145043.03 170520 40 3994
3996 0 394333 145039.03 170600 40 3995
3997 0 393429 146303.06 172520 32 3857
3998 0 393725 146467.06 172560 51 3997
3999 0 393929 146595.03 172640 40 3998
4000 0 394125 146723.03 172600 32 3999
4001 0 394249 146787.03 172560 45 4000
4002 0 394293 146931.03 172480 45 4001
4003 0 394357 147099.03 172400 45 4002
4004 0 394445 147031.03 172320 45 4003
4005 0 394481 146987.03 172240 45 4004
4006 0 394465 146959.03 172120 45 4005
4007 0 394465 146955.03 172000 45 4006
4008 0 394357 146971.03 171920 45 4007
4009 0 394389 147227.03 172440 45 4003
4010 0 394401 147315.03 172520 45 4009
4011 0 394389 147531.06 172640 45 4010
4012 0 394353 147603.03 172600 45 4011
4013 0 393389 147111.06 175280 81 3811
4014 0 393169 147403.06 175360 120 4013
4015 0 393037 147527.06 175520 120 4014
4016 0 392965 147475.03 175600 120 4015
4017 0 392993 147463.03 175720 120 4016
4018 0 392997 147443.03 175840 120 4017
4019 0 393061 147387.03 175880 120 4018
4020 0 393093 147383.03 175920 120 4019
4021 0 393027 147911.03 175600 124 4015
4022 0 393335 148263.03 175560 120 4021
4023 0 393503 148263.03 175520 120 4022
4024 0 393699 148263.03 175480 120 4023
4025 0 393335 148403.03 175480 75 4022
4026 0 393347 148711.03 175400 96 4025
4027 0 393297 148863.03 175280 96 4026
4028 0 393297 148895.03 175200 81 4027
4029 0 393409 148931.03 175160 81 4028
4030 0 393473 149083.03 175040 91 4029
4031 0 393585 149167.03 174880 91 4030
4032 0 393599 149095.03 174720 71 4031
4033 0 393671 149027.03 174480 51 4032
4034 0 393963 149043.03 174360 104 4033
4035 0 394097 148795.06 174200 122 4034
4036 0 394335 148439.11 174200 98 4035
4037 0 394375 148347.11 174320 98 4036
4038 0 394343 148327.11 174440 98 4037
4039 0 394049 148771.03 174000 98 4035
4040 0 393937 148855.03 173880 122 4039
4041 0 393815 148899.06 173760 136 4040
4042 0 393427 148927.06 173720 96 4041
4043 0 393367 148915.03 173600 107 4042
4044 0 393275 148935.03 173440 107 4043
4045 0 393195 148939.03 173320 81 4044
4046 0 393215 148915.03 173160 91 4045
4047 0 393215 148847.03 173040 91 4046
4048 0 393151 148679.03 172920 115 4047
4049 0 393151 148587.03 172800 115 4048
4050 0 393283 148571.03 172680 81 4049
4051 0 393287 148387.03 172560 71 4050
4052 0 393359 148371.03 172400 71 4051
4053 0 393527 148331.03 172240 122 4052
4054 0 393639 148267.03 172120 122 4053
4055 0 393539 148215.03 172000 104 4054
4056 0 393467 148127.03 171840 104 4055
4057 0 393383 148071.03 171680 98 4056
4058 0 393359 147967.03 171560 75 4057
4059 0 393303 147943.03 171480 75 4058
4060 0 393255 147895.03 171400 75 4059
4061 0 393135 147851.03 171280 75 4060
4062 0 393007 147811.03 171160 96 4061
4063 0 392883 147787.03 171080 96 4062
4064 0 392755 147779.03 170920 96 4063
4065 0 392627 147747.03 170760 96 4064
4066 0 392491 147703.03 170640 64 4065
4067 0 392331 147663.06 170480 64 4066
4068 0 392187 147643.06 170320 108 4067
4069 0 392035 147687.06 170160 40 4068
4070 0 391915 147263.06 170120 139 4069
4071 0 391679 146959.03 170080 86 4070
4072 0 391543 146895.06 170040 86 4071
4073 0 391503 146951.03 169920 86 4072
4074 0 391451 147007.03 169800 86 4073
4075 0 391303 146923.03 169680 86 4074
4076 0 391167 146831.03 169520 160 4075
4077 0 391219 147059.03 169480 160 4076
4078 0 391303 147299.03 169360 160 4077
4079 0 391447 147295.03 169320 160 4078
4080 0 391507 147255.03 169200 160 4079
4081 0 391531 147247.03 169040 160 4080
4082 0 391687 147291.03 168920 160 4081
4083 0 391851 147259.03 168760 -1 4082
4084 0 391779 147131.03 168720 -1 4083
4085 0 391799 147123.03 168640 -1 4084
4086 0 391743 147047.03 168600 -1 4085
4087 0 391823 147019.03 168480 -1 4086
4088 0 391907 147011.03 168440 -1 4087
4089 0 392035 146871.03 168360 -1 4088
4090 0 392083 146759.03 168240 -1 4089
4091 0 392243 146595.06 168160 -1 4090
4092 0 391871 147315.03 168680 -1 4083
4093 0 391927 147463.03 168600 -1 4092
4094 0 391907 147531.03 168520 -1 4093
4095 0 391947 147563.03 168440 -1 4094
4096 0 392019 147635.03 168360 -1 4095
4097 0 392039 147711.03 168240 -1 4096
4098 0 392047 147791.03 168120 -1 4097
4099 0 391971 147771.03 168080 -1 4098
4100 0 391847 147631.03 168040 -1 4099
4101 0 391807 147651.03 168000 -1 4100
4102 0 391823 147711.03 167880 -1 4101
4103 0 391763 147827.03 167760 -1 4102
4104 0 391579 147863.03 167640 -1 4103
4105 0 391415 147835.03 167560 -1 4104
4106 0 391327 147967.06 167440 -1 4105
4107 0 391223 148083.06 167320 -1 4106
4108 0 391247 148019.06 167160 -1 4107
4109 0 391211 147915.06 167040 -1 4108
4110 0 391295 147715.06 166920 -1 4109
4111 0 391407 147667.03 166800 -1 4110
4112 0 391457.25 147694.66 166760 -1 4111
4113 0 390907 146391.03 169560 51 4076
4114 0 390715 146363.03 169520 51 4113
4115 0 390595 146431.03 169400 51 4114
4116 0 390539 146443.03 169320 51 4115
4117 0 390495 146447.03 169200 45 4116
4118 0 390551 146543.03 169080 45 4117
4119 0 390523 146511.03 168960 45 4118
4120 0 390575 146591.03 168880 45 4119
4121 0 390711 146663.03 168800 45 4120
4122 0 390647 146499.06 168680 45 4121
4123 0 390515 146471.06 168600 45 4122
4124 0 390579 146495.06 168480 45 4123
4125 0 390587 146527.06 168320 45 4124
4126 0 390511 146599.06 168160 45 4125
4127 0 390431 146635.06 168040 -1 4126
4128 0 390399 146547.06 167960 -1 4127
4129 0 390551 146575.06 167920 -1 4128
4130 0 390591 146651.06 167840 -1 4129
4131 0 390631 146627.06 167760 -1 4130
4132 0 390663 146611.06 167560 -1 4131
4133 0 390739 146591.06 167440 -1 4132
4134 0 390735 146575.06 167280 -1 4133
4135 0 390779 146575.03 167160 -1 4134
4136 0 390903 146667.03 167040 -1 4135
4137 0 390855 146707.03 166920 -1 4136
4138 0 390883 147391.03 169840 120 4074
4139 0 390495 147371.03 169880 98 4138
4140 0 390399 147335.03 170000 98 4139
4141 0 390091 147383.06 169920 75 4140
4142 0 389867 147499.06 169840 75 4141
4143 0 389715 147539.06 169760 75 4142
4144 0 389483 147591.03 169680 75 4143
4145 0 389231 147551.03 169600 75 4144
4146 0 389183 147491.03 169520 75 4145
4147 0 389071 147759.03 169640 -1 4145
4148 0 388955 147947.03 169600 -1 4147
4149 0 388831 147999.03 169560 -1 4148
4150 0 388687 148019.03 169440 -1 4149
4151 0 388567 148059.06 169360 -1 4150
4152 0 388603 147967.03 169240 -1 4151
4153 0 388651 147875.03 169120 -1 4152
4154 0 388387 148151.03 169360 -1 4151
4155 0 388227 148167.03 169320 -1 4154
4156 0 387999 148287.03 169280 -1 4155
4157 0 387863 148339.03 169200 -1 4156
4158 0 387651 148463.03 169200 -1 4157
4159 0 387419 148383.03 169280 -1 4158
4160 0 388743 147899.03 169640 -1 4148
4161 0 388687 147931.03 169760 -1 4160
4162 0 388507 148127.03 169800 -1 4161
4163 0 390275 147347.06 170120 90 4140
4164 0 390271 147287.06 170240 90 4163
4165 0 391187 146395.05 170080 164 4072
4166 0 391479 146075.03 170040 86 4165
4167 0 391643 145967.03 169960 45 4166
4168 0 391731 145883.03 169880 45 4167
4169 0 391783 145755.03 169760 51 4168
4170 0 391967 145727.03 169720 60 4169
4171 0 392159 145723.03 169640 60 4170
4172 0 392391 145603.03 169600 60 4171
4173 0 392523 145531.03 169520 60 4172
4174 0 392671 145455.03 169480 60 4173
4175 0 392795 145379.03 169400 60 4174
4176 0 392919 145351.03 169280 -1 4175
4177 0 393087 145283.03 169160 -1 4176
4178 0 393123 145307.03 169240 -1 4177
4179 0 393063 145199.03 169080 -1 4177
4180 0 393111 145079.03 169040 -1 4179
4181 0 393215 145095.03 168920 -1 4180
4182 0 393319 145071.03 168800 -1 4181
4183 0 393415 145119.03 168680 -1 4182
4184 0 393559 145007.03 168560 -1 4183
4185 0 393755 145007.03 168480 -1 4184
4186 0 393835 144955.03 168400 -1 4185
4187 0 393899 144975.03 168280 -1 4186
4188 0 393863 145011.03 168200 -1 4187
4189 0 393935 144987.03 168120 -1 4188
4190 0 394095 144815.03 168080 -1 4189
4191 0 394223 144855.03 168000 -1 4190
4192 0 394359 144943.03 167960 -1 4191
4193 0 394423 144959.03 168000 -1 4192
4194 0 394311 144927.03 167880 -1 4192
4195 0 390983 146435.03 170160 164 4165
4196 0 390879 146459.03 170280 164 4195
4197 0 390887 146571.03 170360 164 4196
4198 0 391123 146971.03 170080 86 4072
4199 0 391087 147007.03 170160 86 4198
4200 0 391123 147051.03 170200 86 4199
4201 0 392299 146903.03 170160 71 4070
4202 0 392455 146887.03 170200 32 4201
4203 0 392563 146655.03 170160 75 4202
4204 0 392695 146559.03 170040 71 4203
4205 0 392931 146431.03 169960 51 4204
4206 0 393219 146323.03 170000 60 4205
4207 0 394111 148251.06 172160 122 4054
4208 0 394147 148103.03 172120 122 4207
4209 0 394187 148027.03 172000 104 4208
4210 0 394359 148055.03 171920 104 4209
4211 0 394435 148091.03 171880 -1 4210
4212 0 394235 147891.03 171960 104 4209
4213 0 394231 147859.03 171840 98 4212
4214 0 394243 147731.03 171680 98 4213
4215 0 394155 147631.03 171600 98 4214
4216 0 394283 148231.06 172200 122 4207
4217 0 394023 148839.06 173720 98 4041
4218 0 394187 148815.06 173640 32 4217
4219 0 394395 148815.06 173520 51 4218
4220 0 394671 148995.06 173360 40 4219
4221 0 394889 149087.03 173400 91 4220
4222 0 394861 149003.03 173520 40 4221
4223 0 395077 149239.03 173320 122 4221
4224 0 395185 149263.03 173240 122 4223
4225 0 395345 149307.03 173080 131 4224
4226 0 395329 149383.03 172960 122 4225
4227 0 395521 149447.03 172880 160 4226
4228 0 395753 149535.03 172720 131 4227
4229 0 395947 149567.06 172520 131 4228
4230 0 396127 149431.06 172320 90 4229
4231 0 396103 149387.06 172200 90 4230
4232 0 395907 149283.06 172160 60 4231
4233 0 395749.03 149127.06 172120 45 4232
4234 0 395757 149003.03 172160 32 4233
4235 0 395669 149127.03 172080 45 4233
4236 0 396261 149371.03 172160 51 4231
4237 0 396365 149435.03 172080 51 4236
4238 0 396489 149523.03 172000 51 4237
4239 0 396689 149579.03 171880 71 4238
4240 0 396963 149495.06 171720 71 4239
4241 0 396995 149527.06 171640 71 4240
4242 0 397069 149531.03 171560 71 4241
4243 0 397137 149607.03 171480 71 4242
4244 0 397005 149539.03 171440 71 4243
4245 0 396993 149499.03 171320 71 4244
4246 0 397257 149683.03 171440 71 4243
4247 0 397429 149707.03 171320 71 4246
4248 0 397557 149551.03 171280 -1 4247
4249 0 397581 149487.03 171240 -1 4248
4250 0 397517 149807.03 171240 -1 4247
4251 0 397657 149867.03 171120 -1 4250
4252 0 397857 149847.03 171040 -1 4251
4253 0 397425 149843.03 171080 -1 4252
4254 0 397321 149855.03 171040 -1 4253
4255 0 397989 149963.03 170960 -1 4252
4256 0 398129 150171.03 170800 -1 4255
4257 0 398259 150195.03 170640 -1 4256
4258 0 398415 150347.03 170640 -1 4257
4259 0 398499 150371.03 170520 -1 4258
4260 0 398703 150519.03 170440 -1 4259
4261 0 398863 150715.03 170520 -1 4260
4262 0 399089 150799.03 170440 -1 4261
4263 0 399391 150915.03 170400 -1 4262
4264 0 399463 150917 170360 -1 4263
4265 0 399347 150855.03 170320 -1 4264
4266 0 399315 150747.03 170240 -1 4265
4267 0 399243 150699.03 170200 -1 4266
4268 0 399535 150919.03 170320 -1 4264
4269 0 399383 151031.03 170440 -1 4268
4270 0 399299 151127.03 170560 -1 4269
4271 0 399187 151171.03 170600 -1 4270
4272 0 399675 150915.03 170240 -1 4268
4273 0 397235 149291.06 171680 71 4240
4274 0 394853 149459.03 172960 122 4226
4275 0 394849 149511.03 172920 122 4274
4276 0 394657 149171.03 173320 40 4220
4277 0 394645 149247.03 173200 40 4276
4278 0 394601 149319.03 173080 91 4277
4279 0 393015 147871.03 175640 124 4021
4280 0 392959 147851.03 175800 124 4279
4281 0 392991 144095.03 178760 32 3738
4282 0 392887 144067.03 178680 32 4281
4283 0 392967 144039.03 178520 107 4282
4284 0 393019 143943.03 178440 107 4283
4285 0 392883 143831.03 178320 107 4284
4286 0 392891 143815.03 178200 107 4285
4287 0 392855 143695.03 178120 107 4286
4288 0 392779 143755.03 178040 -1 4287
4289 0 392719 143915.03 177960 -1 4288
4290 0 392691 144003.03 177840 -1 4289
4291 0 392711 143963.03 177720 -1 4290
4292 0 392603 143903.03 177560 -1 4291
4293 0 392503 143943.03 177480 -1 4292
4294 0 392483 143943.03 177400 -1 4293
4295 0 392375 144063.03 177360 -1 4294
4296 0 392275 143979.03 177240 -1 4295
4297 0 392215 143955.03 177080 -1 4296
4298 0 392231 143903.03 177000 -1 4297
4299 0 392431 143923.03 178400 -1 4285
4300 0 392255 143779.03 178520 -1 4299
4301 0 392143 143755.03 178560 -1 4300
4302 0 392035 143723.03 178680 -1 4301
4303 0 391903 143715.03 178760 -1 4302
4304 0 391788.1 143756.11 178800 -1 4303
4305 0 392331 143799.03 178600 -1 4300
4306 0 392279 143875.03 178640 40 4305
4307 0 392019 143873.03 178840 -1 4306
4308 0 391915 143829.03 178920 -1 4307
4309 0 391805 143855 179000 -1 4308
4310 0 392219 143607.03 178560 -1 4300
4311 0 392179 143511.03 178640 -1 4310
4312 0 392087 143423.03 178760 -1 4311
4313 0 391911 143413.03 178840 -1 4312
4314 0 391855 143375.03 178920 -1 4313
4315 0 391795 143295.03 179000 -1 4314
4316 0 391783 143351.03 179080 -1 4315
4317 0 391715 143405.03 179120 -1 4316
4318 0 391571 143485.03 179200 -1 4317
4319 0 391375 143509.03 179280 -1 4318
4320 0 391219 143531.03 179360 -1 4319
4321 0 391091 143591.03 179480 -1 4320
4322 0 391019 143643.03 179640 -1 4321
4323 0 390919 143635.03 179800 -1 4322
4324 0 390683 143739.03 179960 -1 4323
4325 0 390611 143835.03 180080 -1 4324
4326 0 392367 143951.03 178320 -1 4299
4327 0 392439 143987.03 178240 -1 4326
4328 0 392347 144071.03 178200 -1 4327
4329 0 392311 144187.03 178120 -1 4328
4330 0 392235 144455.03 178000 -1 4329
4331 0 392235 144547.06 177880 -1 4330
4332 0 392239 144595.06 177720 -1 4331
4333 0 392191 144635.06 177640 -1 4332
4334 0 392131 144651.06 177760 -1 4333
4335 0 392063 144739.06 177840 -1 4334
4336 0 391971 144795.06 177760 -1 4335
4337 0 391991 144783.06 177640 -1 4336
4338 0 392051 144739.06 177520 -1 4337
4339 0 392127 144675.06 177400 -1 4338
4340 0 392051 144715.06 177280 -1 4339
4341 0 392071 144759.06 177120 -1 4340
4342 0 397211 141515.03 180080 32 2978
4343 0 397159 141379.03 179920 32 4342
4344 0 397159 141351.03 179800 32 4343
4345 0 397503 141827.03 179840 32 4344
4346 0 397615 141835.03 180000 32 4345
4347 0 397607 141905.03 180080 32 4346
4348 0 397175 141391.03 179680 32 4344
4349 0 397203 141335.03 179560 32 4348
4350 0 397443 141055.06 179440 32 4349
4351 0 397727 141019.06 179400 40 4350
4352 0 397731 140871.03 179360 104 4351
4353 0 397695 140711.03 179280 32 4352
4354 0 397699 140995.03 179320 40 4352
4355 0 397707 141051.03 179200 40 4354
4356 0 400065.25 139194.36 181560 32 2959
4357 0 400119 139160.14 181440 32 4356
4358 0 400131 139152.16 181400 32 4357
4359 0 400235 139044.14 181240 32 4358
4360 0 400567 139060.14 181080 32 4359
4361 0 400659 138980.14 180920 202 4360
4362 0 400787 138980.14 180680 202 4361
4363 0 400967 138944.14 180520 71 4362
4364 0 400887 138892.14 180400 71 4363
4365 0 400799 138920.14 180160 51 4364
4366 0 400693 139040.11 179840 203 4365
4367 0 400769 139116.11 179680 148 4366
4368 0 400933 139108.11 179480 148 4367
4369 0 400973 139136.11 179320 197 4368
4370 0 401013 139264.11 179120 164 4369
4371 0 401109 139332.11 178920 134 4370
4372 0 401381 139436.11 178800 150 4371
4373 0 401453 139628.11 178320 140 4372
4374 0 401453 139628.11 178160 140 4373
4375 0 401531 139808.06 178000 163 4374
4376 0 401659 140048.06 177840 115 4375
4377 0 401703 140176.06 177680 148 4376
4378 0 401767 140052.06 177560 148 4377
4379 0 401851 140032.06 177400 131 4378
4380 0 401875 140060.06 177240 131 4379
4381 0 401915 140080.06 177080 108 4380
4382 0 401791 140064.06 176920 108 4381
4383 0 401711 140028.06 176760 137 4382
4384 0 401731 139940.06 176600 137 4383
4385 0 401623 140032.06 176480 134 4384
4386 0 401539 140176.06 176280 90 4385
4387 0 401555 140356.06 175760 86 4386
4388 0 400966 140799 174640 51 4387
4389 0 400962 140789 174520 51 4388
4390 0 400776.66 140736.1 173600 32 4389
4391 0 400768 140160 172640 102 4390
4392 0 400640 140064 172480 107 4391
4393 0 400544 140000 172240 51 4392
4394 0 400480 139840 172040 71 4393
4395 0 400352 139712 171800 164 4394
4396 0 400352 139552 171600 157 4395
4397 0 400288 139392 171400 107 4396
4398 0 400224 139264 171160 135 4397
4399 0 400096 139104 170960 137 4398
4400 0 400096 138880 170840 86 4399
4401 0 400096 138720 170600 98 4400
4402 0 4e+05 138592 170360 80 4401
4403 0 399936 138432 170120 101 4402
4404 0 399872 138272 169920 102 4403
4405 0 399744 138112 169720 124 4404
4406 0 399808 137888 169600 108 4405
4407 0 399840 137696 169400 96 4406
4408 0 399808 137472 169240 71 4407
4409 0 399840 137248 169080 75 4408
4410 0 399936 137056 168920 108 4409
4411 0 399904 136864 168720 120 4410
4412 0 399968 136704 168520 45 4411
4413 0 399968 136576 168280 128 4412
4414 0 4e+05 136448 168040 131 4413
4415 0 4e+05 136416 167760 160 4414
4416 0 4e+05 136416 167480 101 4415
4417 0 400032 136352 167240 120 4416
4418 0 400096 136288 167000 108 4417
4419 0 400256 136288 166800 107 4418
4420 0 400256 136032 166800 45 4419
4421 0 400256 135776 166760 45 4420
4422 0 400288 135520 166720 45 4421
4423 0 400320 135264 166720 32 4422
4424 0 400288 135008 166800 64 4423
4425 0 400256 134816 166960 75 4424
4426 0 400096 134592 167000 75 4425
4427 0 400032 134336 167040 60 4426
4428 0 399968 134080 167120 86 4427
4429 0 399840 133856 167120 80 4428
4430 0 399776 133632 167240 86 4429
4431 0 399648 133408 167360 75 4430
4432 0 399616 133184 167480 60 4431
4433 0 399616 132928 167560 75 4432
4434 0 399648 132672 167560 40 4433
4435 0 399648 132416 167560 75 4434
4436 0 399616 132160 167560 86 4435
4437 0 399552 131904 167520 80 4436
4438 0 399456 131648 167520 80 4437
4439 0 399328 131424 167520 60 4438
4440 0 399136 131232 167560 108 4439
4441 0 398976 131008 167600 86 4440
4442 0 398685 129975.03 167880 64 4441
4443 0 398464 128896 168160 168 4442
4444 0 398464 128672 168040 160 4443
4445 0 398496 128576 168000 183 4444
4446 0 398752 128576 167880 51 4445
4447 0 398912 128576 167680 96 4446
4448 0 399104 128704 167520 75 4447
4449 0 399360 128736 167520 51 4448
4450 0 399552 128768 167720 96 4449
4451 0 399616 128832 167760 75 4450
4452 0 398304 128384 168000 101 4445
4453 0 398272 128352 168000 128 4452
4454 0 398208 128128 168120 108 4453
4455 0 398208 127968 168320 81 4454
4456 0 398144 127776 168480 51 4455
4457 0 397952 127584 168520 51 4456
4458 0 397824 127392 168720 45 4457
4459 0 397760 127232 168920 45 4458
4460 0 397888 127328 169160 51 4459
4461 0 397952 127360 169240 32 4460
4462 0 398048 128512 168040 80 4453
4463 0 397856 128704 168040 86 4462
4464 0 397600 128736 168120 75 4463
4465 0 397408 128928 168200 51 4464
4466 0 397248 129120 168360 32 4465
4467 0 400288 136288 166760 98 4419
4468 0 400512 136288 166560 108 4467
4469 0 400736 136256 166400 75 4468
4470 0 400960 136256 166200 131 4469
4471 0 401663 136045.06 165440 257 4470
4472 0 401781.66 135934.33 165200 189 4471
4473 0 400832 135520 164760 122 4472
4474 0 400576 135520 164760 32 4473
4475 0 400480 135712 164920 45 4474
4476 0 400256 135776 165080 71 4475
4477 0 400032 135776 165240 51 4476
4478 0 399808 135808 165360 96 4477
4479 0 399552 135840 165440 75 4478
4480 0 399328 135840 165600 60 4479
4481 0 399072 135904 165680 80 4480
4482 0 398816 135936 165760 75 4481
4483 0 398560 135936 165840 60 4482
4484 0 398336 135968 165960 64 4483
4485 0 398080 135936 166080 75 4484
4486 0 397856 135872 166240 71 4485
4487 0 397664 135776 166440 101 4486
4488 0 397440 135744 166600 81 4487
4489 0 397184 135680 166640 101 4488
4490 0 396928 135616 166680 101 4489
4491 0 396672 135520 166680 135 4490
4492 0 396416 135456 166680 45 4491
4493 0 396256 135296 166560 166 4492
4494 0 396000 135200 166560 108 4493
4495 0 395776 135072 166640 80 4494
4496 0 395552 134880 166640 107 4495
4497 0 395392 134720 166800 51 4496
4498 0 395200 134560 166840 51 4497
4499 0 394944 134496 166840 40 4498
4500 0 394720 134496 166840 51 4499
4501 0 394464 134592 166840 51 4500
4502 0 394240 134720 166840 40 4501
4503 0 393984 134752 166840 75 4502
4504 0 393952 134752 166840 75 4503
4505 0 394720 134272 166960 60 4500
4506 0 394720 134048 167080 60 4505
4507 0 394089.66 133351.95 167960 90 4506
4508 0 400512 135264 164760 102 4474
4509 0 400320 135040 164760 98 4508
4510 0 400160 134848 164640 81 4509
4511 0 399968 134656 164560 80 4510
4512 0 399776 134464 164560 51 4511
4513 0 399584 134272 164480 81 4512
4514 0 399392 134080 164480 40 4513
4515 0 399200 133920 164560 60 4514
4516 0 398944 133824 164560 75 4515
4517 0 398720 133664 164560 86 4516
4518 0 398464 133632 164640 64 4517
4519 0 398240 133568 164800 90 4518
4520 0 398016 133504 164920 98 4519
4521 0 397792 133408 165000 71 4520
4522 0 397568 133280 165080 90 4521
4523 0 397312 133152 165120 64 4522
4524 0 397056 133056 165120 51 4523
4525 0 396800 132928 165120 157 4524
4526 0 396576 132736 165080 163 4525
4527 0 396320 132640 164960 141 4526
4528 0 396064 132608 164920 153 4527
4529 0 395840 132512 164840 64 4528
4530 0 395584 132480 164840 51 4529
4531 0 395328 132448 164840 80 4530
4532 0 395072 132448 164840 40 4531
4533 0 394880 132544 164800 32 4532
4534 0 399776 136384 167240 71 4417
4535 0 399520 136448 167200 51 4534
4536 0 399360 136512 167000 32 4535
4537 0 399104 136512 166960 64 4536
4538 0 398944 136640 166800 86 4537
4539 0 398720 136768 166720 40 4538
4540 0 398496 136896 166720 75 4539
4541 0 398240 136960 166760 32 4540
4542 0 397984 136960 166840 71 4541
4543 0 397760 136832 166960 51 4542
4544 0 397568 136704 167080 40 4543
4545 0 397344 136672 166960 51 4544
4546 0 397088 136736 166920 80 4545
4547 0 396864 136832 166800 40 4546
4548 0 396608 136928 166760 51 4547
4549 0 396352 136960 166680 51 4548
4550 0 396096 136960 166680 86 4549
4551 0 395840 136960 166640 108 4550
4552 0 395616 136992 166520 120 4551
4553 0 395360 137024 166520 134 4552
4554 0 395104 137056 166480 108 4553
4555 0 394880 137216 166400 60 4554
4556 0 394752 137376 166200 137 4555
4557 0 394720 137568 166120 104 4556
4558 0 400576 140320 172680 75 4391
4559 0 400320 140416 172680 32 4558
4560 0 399379 141187.06 172640 124 4559
4561 0 400569 141306 173080 140 4390
4562 0 401280 141376 172200 98 4561
4563 0 401376 141376 171960 120 4562
4564 0 401408 141248 171720 81 4563
4565 0 401504 141120 171480 71 4564
4566 0 401568 140992 171240 32 4565
4567 0 401760 140928 171040 64 4566
4568 0 401952 140864 170840 96 4567
4569 0 402176 140960 170760 32 4568
4570 0 402432 141056 170720 32 4569
4571 0 401120 141600 172200 51 4562
4572 0 400928 141792 172200 75 4571
4573 0 400672 141888 172200 40 4572
4574 0 400448 141984 172200 60 4573
4575 0 401728 140544 173000 32 4390
4576 0 401856 140480 172760 71 4575
4577 0 402016 140448 172520 45 4576
4578 0 402176 140352 172320 60 4577
4579 0 402336 140224 172120 71 4578
4580 0 402560 140096 171960 71 4579
4581 0 402752 140064 171800 51 4580
4582 0 402912 140000 171600 51 4581
4583 0 403008 139936 171360 40 4582
4584 0 403040 139872 171120 32 4583
4585 0 402976 139808 170880 60 4584
4586 0 402976 139776 170600 32 4585
4587 0 403072 139776 170320 60 4586
4588 0 403136 139776 170160 32 4587
4589 0 401845 140696.03 177520 98 4377
4590 0 401937 140888.03 177400 107 4589
4591 0 402173 140984.03 177200 104 4590
4592 0 402377 141136.03 176960 136 4591
4593 0 402429.03 141236.05 176840 51 4592
4594 0 402745 141160.03 176760 45 4593
4595 0 402901 141228.03 176600 81 4594
4596 0 403129 141268.03 176440 90 4595
4597 0 403293 141244.03 176360 75 4596
4598 0 403981 141348.03 176320 192 4597
4599 0 404341 141368.03 176200 150 4598
4600 0 404193 141376.06 176040 192 4599
4601 0 404229 141420.06 175920 192 4600
4602 0 404753 141344.06 176240 75 4599
4603 0 405061 141552.06 176280 104 4602
4604 0 405281 141468.11 176400 75 4603
4605 0 405621 141788.11 176360 137 4604
4606 0 405829 141980.11 176240 120 4605
4607 0 405721 142348.11 176120 81 4606
4608 0 405833 142536.03 176000 81 4607
4609 0 406361 142800.03 176040 32 4608
4610 0 406533 142968.03 176080 137 4609
4611 0 406669 142824.03 176080 137 4610
4612 0 406593 143144.06 176000 102 4610
4613 0 406605 143202 175960 102 4612
4614 0 406533 143064.03 175920 102 4613
4615 0 406505 143028.03 175800 102 4614
4616 0 406561 143072.03 175720 102 4615
4617 0 406697 143004.03 175760 102 4615
4618 0 406773 143008.03 175680 102 4617
4619 0 406737 143104.03 175560 102 4618
4620 0 406689 143236.03 175480 102 4619
4621 0 406777 143260.03 175520 102 4620
4622 0 406753 143300.03 176040 32 4613
4623 0 406781 143488.03 176160 32 4622
4624 0 406745 143732.03 176200 137 4623
4625 0 406897 144036.03 176280 86 4624
4626 0 406949 144416.03 176400 128 4625
4627 0 406977 144512.03 176520 214 4626
4628 0 406929 144468.03 176680 214 4627
4629 0 406889 144464.03 176720 214 4628
4630 0 406933 144568.03 176840 156 4629
4631 0 407005 144736.03 176960 51 4630
4632 0 407237 145112.06 177000 86 4631
4633 0 407541 145504.06 177080 80 4632
4634 0 407893 145939.06 177120 98 4633
4635 0 407869 145968.1 177280 98 4634
4636 0 407893 145988.05 177360 157 4635
4637 0 407937 146020.03 177480 150 4636
4638 0 407861 146064.03 177600 150 4637
4639 0 407817 146220.03 177760 150 4638
4640 0 407833 146276.03 177960 150 4639
4641 0 407869 146268.03 178160 150 4640
4642 0 407885 146308.03 178320 150 4641
4643 0 407905 146248.03 178440 -1 4642
4644 0 408001 146196.03 178600 -1 4643
4645 0 408001 146236.03 178720 -1 4644
4646 0 407957 146248.03 178840 -1 4645
4647 0 407969 146372.06 179000 -1 4646
4648 0 407965 146476.03 179080 -1 4647
4649 0 408037 146468.03 179160 -1 4648
4650 0 408101 146404.03 179280 -1 4649
4651 0 408161 146464.03 179520 -1 4650
4652 0 408117 146480.03 179680 -1 4651
4653 0 408301 146672.03 179800 -1 4652
4654 0 408445 146728.03 179960 -1 4653
4655 0 408493 146904.03 180120 -1 4654
4656 0 407785 146712.03 179080 -1 4648
4657 0 407661 146788.03 179040 -1 4656
4658 0 407829 146504.03 179000 -1 4647
4659 0 407729 146536.03 178880 -1 4658
4660 0 407627 146406.03 178840 -1 4659
4661 0 408469 146400.03 177320 51 4636
4662 0 408785 146448.03 177200 51 4661
4663 0 407893 145991.1 177040 98 4634
4664 0 407741 145883.03 176960 98 4663
4665 0 407845 145931.03 176840 98 4664
4666 0 407733 146011.03 176760 98 4665
4667 0 407661 145999.03 176680 60 4666
4668 0 407905 146371.03 177000 150 4663
4669 0 407909 146459.03 176880 150 4668
4670 0 406789 143760.03 176120 137 4624
4671 0 406857 143824.03 176040 137 4670
4672 0 406677 143184.03 175920 102 4613
4673 0 406849 143124.03 175840 102 4672
4674 0 406885 143140.03 175760 102 4673
4675 0 406929 143076.03 175680 102 4674
4676 0 406957 143016.03 175560 102 4675
4677 0 406941 143068.03 175400 102 4676
4678 0 406941 143148.03 175280 102 4677
4679 0 406929 143108.03 175200 64 4678
4680 0 406949 143040.03 175080 64 4679
4681 0 406921 143004.03 175000 64 4680
4682 0 406453 142996.03 176160 137 4610
4683 0 406345 143008.03 176280 137 4682
4684 0 406145 143124.03 176400 60 4683
4685 0 406217 143160.06 176520 60 4684
4686 0 406385 143184.06 176600 60 4685
4687 0 406293 143188.06 176720 32 4686
4688 0 406229 143244.06 176840 32 4687
4689 0 406121 143380.06 176960 51 4688
4690 0 406133 143436.03 177080 51 4689
4691 0 406069 143484.03 177200 108 4690
4692 0 406113 143256.03 177240 108 4691
4693 0 406057 143096.03 177280 108 4692
4694 0 406013 143160.03 177320 108 4693
4695 0 406173 143020.03 177240 51 4693
4696 0 406009 143600.03 177320 96 4691
4697 0 406021 143640.03 177440 96 4696
4698 0 406029 143720.06 177600 96 4697
4699 0 405741 143864.03 177640 96 4698
4700 0 405553 143884.03 177720 96 4699
4701 0 405341 143992.03 177840 96 4700
4702 0 405109 144104.03 177840 -1 4701
4703 0 404929 144068.03 177760 -1 4702
4704 0 404813 144072.03 177680 -1 4703
4705 0 404765 144200.03 177600 -1 4704
4706 0 404757 144328.03 177520 -1 4705
4707 0 404817 144396.06 177400 -1 4706
4708 0 404757 144468.06 177240 -1 4707
4709 0 404757 144476.03 177160 -1 4708
4710 0 404673 144456.03 177000 -1 4709
4711 0 404797 143788.03 177640 -1 4704
4712 0 404637 143752.03 177600 -1 4711
4713 0 404565 143584.03 177520 -1 4712
4714 0 404493 143460.03 177480 -1 4713
4715 0 404317 143404.03 177440 -1 4714
4716 0 404361 143364.03 177320 -1 4715
4717 0 404321 143336.03 177240 -1 4716
4718 0 404317 143184.03 177080 -1 4717
4719 0 404365 143024.03 177000 -1 4718
4720 0 406169 143692.03 177640 60 4698
4721 0 406249 143748.03 177760 60 4720
4722 0 406297 143788.03 177920 60 4721
4723 0 406277 143704.03 178120 45 4722
4724 0 406325 143668.03 178320 45 4723
4725 0 406361 143644.03 178480 71 4724
4726 0 406373 143652.03 178680 71 4725
4727 0 406221 143616.03 178880 75 4726
4728 0 406073 143708.03 179080 91 4727
4729 0 405961 143700.03 179240 64 4728
4730 0 405909 143652.03 179440 108 4729
4731 0 406005 143652.03 179600 108 4730
4732 0 406053 143636.03 179800 81 4731
4733 0 406141 143644.03 179960 71 4732
4734 0 406217 143720.03 180040 71 4733
4735 0 402217 141364.03 176720 40 4593
4736 0 402263 141656.06 176560 45 4735
4737 0 402161 141932.03 176400 86 4736
4738 0 402089 142184.03 176320 98 4737
4739 0 401843 142600.03 176240 107 4738
4740 0 401633 142860.03 176280 75 4739
4741 0 401571 143056.03 176280 75 4740
4742 0 401679 143136.03 176200 75 4741
4743 0 401819 143144.03 176080 75 4742
4744 0 401909 143184.03 175920 75 4743
4745 0 401967 143272.03 175880 75 4744
4746 0 402185 143500.03 175920 -1 4745
4747 0 401971 142976.03 175920 107 4744
4748 0 402019 142952.03 175840 107 4747
4749 0 402047 143004.03 175720 107 4748
4750 0 401963 142984.03 175560 107 4749
4751 0 402003 142996.03 175400 -1 4750
4752 0 401329 143104.03 176440 91 4740
4753 0 401173 143316.03 176560 90 4752
4754 0 400823 143660.03 176640 91 4753
4755 0 400805 143876.03 176760 120 4754
4756 0 401437 144008.03 176760 120 4755
4757 0 401753 144116.03 176720 120 4756
4758 0 401965 144116.03 176640 120 4757
4759 0 400749 143944.03 176960 104 4755
4760 0 400773 144004.03 177120 140 4759
4761 0 400769 144132.03 177280 153 4760
4762 0 400723 144200.03 177400 153 4761
4763 0 400269 144680.03 177360 32 4762
4764 0 399969 144632.03 177320 32 4763
4765 0 400071 143864.03 177440 75 4762
4766 0 399967 143712.03 177600 75 4765
4767 0 399695 143528.03 177640 75 4766
4768 0 399355 143488.03 177680 -1 4767
4769 0 399207 143512.03 177840 -1 4768
4770 0 399207 143460.03 178000 -1 4769
4771 0 399115 143436.03 178240 -1 4770
4772 0 400759.03 144060.06 177600 150 4762
4773 0 400689 144428.03 177600 143 4772
4774 0 400465 144500.03 177720 90 4773
4775 0 400484.5 144416 177840 81 4774
4776 0 400491 144388.03 177880 81 4775
4777 0 400441 144276.03 178040 81 4776
4778 0 400409 144180.03 178240 75 4777
4779 0 400393 144176.03 178320 75 4778
4780 0 400325 144100.03 178480 45 4779
4781 0 400289 144068.03 178600 81 4780
4782 0 400237 143932.03 178720 81 4781
4783 0 400225 143656.03 178840 81 4782
4784 0 400465 144774.03 177840 98 4775
4785 0 400463 144922.06 177960 104 4784
4786 0 400479 144970.06 178120 104 4785
4787 0 400497 145002.03 178240 51 4786
4788 0 400493 145054.03 178360 51 4787
4789 0 400511.66 145124.67 178400 51 4788
4790 0 400549 145266.03 178480 81 4789
4791 0 400565 145290.03 178560 81 4790
4792 0 400513 145322.03 178720 60 4791
4793 0 400417 145498.03 178800 60 4792
4794 0 400489 145774.03 178920 75 4793
4795 0 400431 145486.03 179000 75 4794
4796 0 400415 145450.03 179040 75 4795
4797 0 400371 145958.03 179000 75 4794
4798 0 400375 146162.03 179080 120 4797
4799 0 400307 146334.03 179200 98 4798
4800 0 400021 146590.03 179240 45 4799
4801 0 399929.03 146718.05 179360 86 4800
4802 0 399807.03 147070.1 179360 107 4801
4803 0 399667 147250.06 179240 51 4802
4804 0 399563 147146.06 179120 51 4803
4805 0 399407 147182.06 178920 32 4804
4806 0 399267 147214.06 178800 32 4805
4807 0 399261 147270.03 178680 32 4806
4808 0 399305 147402.03 178520 32 4807
4809 0 399385 147518.03 178320 32 4808
4810 0 399365 147562.03 178080 -1 4809
4811 0 399489 147670.03 177960 -1 4810
4812 0 399621 147694.03 177840 -1 4811
4813 0 399705 147758.03 177680 -1 4812
4814 0 399815 147810.06 177520 -1 4813
4815 0 399773 147854.03 177440 -1 4814
4816 0 399661 147870.03 177320 -1 4815
4817 0 399781 147910.03 177120 -1 4816
4818 0 399841 147818.03 177000 -1 4817
4819 0 399761 147818.03 176840 -1 4818
4820 0 399769 147854.03 176680 -1 4819
4821 0 399717 147834.03 176560 -1 4820
4822 0 399637 147822.03 176400 -1 4821
4823 0 399561 147846.03 176280 -1 4822
4824 0 399609 147966.03 176120 -1 4823
4825 0 399711 148166.06 175960 -1 4824
4826 0 399811 148362.06 175800 -1 4825
4827 0 399795 148378.06 175640 -1 4826
4828 0 399761 148406.11 175520 -1 4827
4829 0 399889 148578.11 175360 -1 4828
4830 0 400051 148490.03 175320 -1 4829
4831 0 400131 148482.03 175200 -1 4830
4832 0 400151 148482.03 175040 -1 4831
4833 0 399711 148730.03 175360 -1 4829
4834 0 399645 148806.03 175280 -1 4833
4835 0 399615 148858.03 175200 -1 4834
4836 0 399647 148914.03 175040 -1 4835
4837 0 399475 149002.03 175000 -1 4836
4838 0 399395 149146.03 174960 -1 4837
4839 0 399371 149394.03 174920 -1 4838
4840 0 399313 149498.03 174800 -1 4839
4841 0 399405 149606.03 174640 -1 4840
4842 0 399541 149678.03 174680 -1 4841
4843 0 399385 149626.03 174560 -1 4841
4844 0 399509 149770.03 174440 -1 4843
4845 0 399749 149902.03 174320 -1 4844
4846 0 399695 148958.03 174960 -1 4836
4847 0 399747 148950.03 174800 -1 4846
4848 0 399839 149022.03 174680 -1 4847
4849 0 399859 149130.03 174600 -1 4848
4850 0 399791 149342.03 174600 -1 4849
4851 0 399787 149486.03 174560 -1 4850
4852 0 399819 149532 174520 -1 4851
4853 0 399851 149578.03 174480 -1 4852
4854 0 399967 149530.03 174400 -1 4853
4855 0 400051 149702.03 174320 -1 4854
4856 0 400085 149750.03 174240 -1 4855
4857 0 400065 149834.03 174080 -1 4856
4858 0 400169 149962.03 174360 -1 4855
4859 0 400157 150178.03 174320 -1 4858
4860 0 400029 147742.03 177520 -1 4814
4861 0 400075 147746.03 177400 -1 4860
4862 0 400163 147466.03 177240 -1 4861
4863 0 400087 147270.03 177160 -1 4862
4864 0 400165 147078.03 177000 -1 4863
4865 0 400295 146906.03 177040 -1 4864
4866 0 400303 146602.03 177080 -1 4865
4867 0 400243.03 146350.05 177120 -1 4866
4868 0 400195 146102.03 177080 -1 4867
4869 0 400231 146402.03 177160 -1 4867
4870 0 399973 146746.03 179480 32 4801
4871 0 400157 146618.03 179680 32 4870
4872 0 400265 146562.03 179840 32 4871
4873 0 400287 146514.03 179920 32 4872
4874 0 400287 146494.03 179960 32 4873
4875 0 400297 146470.03 180000 32 4874
4876 0 400531 143532.03 177720 32 4772
4877 0 400136 139463.03 181840 197 2959
4878 0 400176 139647.03 181840 197 4877
4879 0 399111.38 138695.66 182640 60 2957
4880 0 398845 138704.03 182680 60 4879
4881 0 398789.2 138628.39 182760 60 4880
4882 0 398517 138884.03 182680 -1 4880
4883 0 398424.75 138892.19 182760 -1 4882
4884 0 398205 139064.03 182800 -1 4883
4885 0 398045 139180.03 182840 -1 4884
4886 0 401664.38 138746.73 184720 150 2740
4887 0 401842 138663.03 184640 163 4886
4888 0 401888 138639.03 184520 163 4887
4889 0 401872 138563.03 184400 163 4888
4890 0 401860 138451.03 184280 140 4889
4891 0 401899.5 138401 184240 140 4890
4892 0 401658 138639.03 184200 140 4891
4893 0 401494 138643.03 184120 163 4892
4894 0 401494 138623.03 184000 140 4893
4895 0 401794 138511.03 183960 140 4894
4896 0 401954 138407.03 183960 140 4895
4897 0 401482 138519.03 183960 140 4894
4898 0 401490 138435.03 183880 51 4897
4899 0 402018 138251.03 184120 140 4891
4900 0 402190 138099.03 184040 91 4899
4901 0 402234 138043.03 184000 91 4900
4902 0 402480 137855.03 183880 137 4901
4903 0 402778 137723.03 183800 139 4902
4904 0 402830 137643.03 183720 120 4903
4905 0 402906 137623.03 183640 120 4904
4906 0 402762 137863.03 183640 139 4905
4907 0 402710 138143.03 183640 137 4906
4908 0 402652 138263.03 183680 137 4907
4909 0 402712 138339.03 183720 137 4908
4910 0 402800 138503.03 183760 137 4909
4911 0 402768 138755.03 183880 40 4910
4912 0 402668 138139.03 183600 137 4907
4913 0 403168 137467.03 183560 137 4905
4914 0 403368 137307.03 183440 136 4913
4915 0 403062 137287.03 183440 137 4914
4916 0 403514 137243.03 183360 139 4914
4917 0 403682 137219.03 183280 139 4916
4918 0 403956 137083.03 183160 120 4917
4919 0 404144 136955.03 183040 102 4918
4920 0 404370 136859.03 182880 102 4919
4921 0 404758 137087.03 182720 163 4920
4922 0 405008 136943.03 182760 163 4921
4923 0 404980 136771.03 182880 163 4922
4924 0 404992 136679.03 183040 163 4923
4925 0 404904 136687.03 183160 163 4924
4926 0 404824 137227.03 182600 163 4921
4927 0 405014 137383.03 182520 139 4926
4928 0 405434 137499.03 182400 107 4927
4929 0 405696 137547.06 182320 128 4928
4930 0 406406 137619.03 182280 107 4929
4931 0 407460 137535.06 182360 163 4930
4932 0 407714 137659.11 182240 160 4931
4933 0 408126 137911.11 182000 150 4932
4934 0 408834 138831.06 182040 128 4933
4935 0 409138.03 138175.12 182080 160 4934
4936 0 409634 138247.06 182160 156 4935
4937 0 410122 138007.06 182280 178 4936
4938 0 410882 137735.06 182240 128 4937
4939 0 411246 137655.14 182200 120 4938
4940 0 411354 137767.2 182080 124 4939
4941 0 411274 137919.2 182040 120 4940
4942 0 411346 137871.2 181960 120 4941
4943 0 411386 137839.2 181880 124 4942
4944 0 411348 137839.03 181800 120 4943
4945 0 411202.03 137783.05 181720 120 4944
4946 0 411114.03 137823.05 181680 120 4945
4947 0 411070 137695.03 181600 120 4946
4948 0 410960 137999.03 181760 120 4946
4949 0 410864 138147.03 181840 120 4948
4950 0 410792 138203.03 181920 128 4949
4951 0 411426 137883.03 181760 124 4944
4952 0 411490 137899.03 181640 124 4951
4953 0 411502 137987.03 181520 124 4952
4954 0 411604 138039.03 181400 -1 4953
4955 0 411728 137995.03 181280 -1 4954
4956 0 411748 137891.03 181160 -1 4955
4957 0 411892 137863.03 180960 -1 4956
4958 0 411964 137791.03 180800 -1 4957
4959 0 412096 137759.03 180680 -1 4958
4960 0 412320 137775.03 180520 -1 4959
4961 0 412714 137743.03 180480 -1 4960
4962 0 413490 137523.03 180440 -1 4961
4963 0 413692 137479.06 180360 -1 4962
4964 0 413922 137535.03 180200 -1 4963
4965 0 414300 137643.03 180160 -1 4964
4966 0 414210 137399.03 180040 -1 4965
4967 0 414328 137307.03 179880 -1 4966
4968 0 414528 137223.03 179720 -1 4967
4969 0 414668 137123.03 179600 -1 4968
4970 0 414850 137007.03 179480 -1 4969
4971 0 415026 137303.03 179360 -1 4970
4972 0 415400 137415.06 179240 -1 4971
4973 0 415654 137467.03 179120 -1 4972
4974 0 415752 137359.03 179000 -1 4973
4975 0 415868 137163.03 178800 -1 4974
4976 0 415918 136927.03 178720 -1 4975
4977 0 415962 136779.03 178640 -1 4976
4978 0 415986 136711.03 178480 -1 4977
4979 0 415962 136731.03 178320 -1 4978
4980 0 415974 136679.03 178160 -1 4979
4981 0 415968 136711.06 178000 -1 4980
4982 0 415816 136807.06 177840 -1 4981
4983 0 415780 136839.06 177680 -1 4982
4984 0 415828 136919.06 177480 -1 4983
4985 0 415844 137003.06 177320 -1 4984
4986 0 415932 137043.06 177160 -1 4985
4987 0 416048 137103.06 176960 -1 4986
4988 0 415912 137271.06 176760 -1 4987
4989 0 415796 137555.06 176640 -1 4988
4990 0 415858 137703.11 176560 -1 4989
4991 0 415738 137987.11 176440 -1 4990
4992 0 415544 138263.14 176280 -1 4991
4993 0 415476 138583.14 176200 -1 4992
4994 0 415366 138675.17 176120 -1 4993
4995 0 415212 138755.2 176000 -1 4994
4996 0 414986.03 139011.06 175840 -1 4995
4997 0 414926 139083.03 175720 -1 4996
4998 0 414594 139167.03 175880 -1 4996
4999 0 414298 139271.03 175960 -1 4998
5000 0 414020 139367.03 175920 -1 4999
5001 0 413600 139455.03 176000 -1 5000
5002 0 413520 139479.03 176120 -1 5001
5003 0 412982.03 140003.06 176200 -1 5002
5004 0 413154 140191.03 176160 -1 5003
5005 0 413346 140279.03 176080 -1 5004
5006 0 412930 140055.03 176360 -1 5003
5007 0 412826 140071.03 176480 -1 5006
5008 0 412656 140075.03 176600 -1 5007
5009 0 412430 140095.03 176680 -1 5008
5010 0 412206 140343.03 176800 -1 5009
5011 0 411956 140571.03 176920 -1 5010
5012 0 411656 141007.03 176960 -1 5011
5013 0 411370 141247.06 177000 -1 5012
5014 0 411106 141367.03 176960 -1 5013
5015 0 411134 141523.03 177040 -1 5014
5016 0 411166 141607.03 177120 -1 5015
5017 0 411102 141679.03 177280 -1 5016
5018 0 411114 141647.03 177400 -1 5017
5019 0 411742 140999.03 177040 -1 5012
5020 0 411794 141087.03 177200 -1 5019
5021 0 413222 139983.03 176600 -1 5008
5022 0 412742 140143.03 176120 -1 5003
5023 0 412718 140159.03 176000 -1 5022
5024 0 412854 140235.03 175880 -1 5023
5025 0 412798 140219.03 175760 -1 5024
5026 0 412786 140255.03 175560 -1 5025
5027 0 412746 140255.03 175440 -1 5026
5028 0 413956 139443.03 175840 -1 5000
5029 0 414320 138263.03 180160 -1 4965
5030 0 414258 138759.06 180240 -1 5029
5031 0 414260 138995.03 180360 -1 5030
5032 0 414300 139175.03 180480 -1 5031
5033 0 414428 139247.03 180640 -1 5032
5034 0 414414 139399.03 180760 -1 5033
5035 0 414330.03 139475.06 180840 -1 5034
5036 0 414216 139839.03 180960 -1 5035
5037 0 414258 139883.03 181120 -1 5036
5038 0 414338 139659.03 181200 -1 5037
5039 0 414172 140251.03 180920 -1 5036
5040 0 414098 140363.03 181000 -1 5039
5041 0 414002 140391.03 181120 -1 5040
5042 0 414380 140475.03 180840 -1 5039
5043 0 414634 140643.06 180920 -1 5042
5044 0 414910 140663.06 181000 -1 5043
5045 0 414884 138975.03 180600 -1 5033
5046 0 414996 138735.03 180520 -1 5045
5047 0 413778 137411.03 180440 -1 4963
5048 0 413732 137403.03 180560 -1 5047
5049 0 413644 137435.03 180680 -1 5048
5050 0 413476 137495.03 180840 -1 5049
5051 0 413424 137599.03 181000 -1 5050
5052 0 413240 137787.03 181200 -1 5051
5053 0 412270 137827.03 180440 -1 4960
5054 0 412090 137963.03 180320 -1 5053
5055 0 412022 138011.03 180200 -1 5054
5056 0 411994 138039.03 180120 -1 5055
5057 0 411826 137903.03 180040 -1 5056
5058 0 411606 137987.03 179960 -1 5057
5059 0 411570 137895.06 179800 -1 5058
5060 0 411614 137919.06 179640 -1 5059
5061 0 411702 137899.06 179480 -1 5060
5062 0 411902 137779.06 179320 -1 5061
5063 0 411982 137539.06 179200 -1 5062
5064 0 411994 137363.03 179120 -1 5063
5065 0 411974 137243.03 179200 -1 5064
5066 0 412030 137163.03 179040 -1 5064
5067 0 412246 136895.03 178880 -1 5066
5068 0 412290 136731.06 178720 -1 5067
5069 0 412306 136763.06 178560 -1 5068
5070 0 412342 136747.06 178240 -1 5069
5071 0 412322 136631.06 178040 -1 5070
5072 0 412422 136579.06 177840 -1 5071
5073 0 412570 136403.06 177640 -1 5072
5074 0 412658 136215.06 177480 -1 5073
5075 0 412670 136051.12 177360 -1 5074
5076 0 412610 135795.11 177320 -1 5075
5077 0 412462 135659.11 177240 -1 5076
5078 0 412446 135519.03 177200 -1 5077
5079 0 412658 135391.03 177120 -1 5078
5080 0 412678 135271.03 177040 -1 5079
5081 0 412694 134991.03 177000 -1 5080
5082 0 412718 134795.03 176880 -1 5081
5083 0 413058 134571.03 176840 -1 5082
5084 0 413494 134343.03 176800 -1 5083
5085 0 413638 133991.03 176680 -1 5084
5086 0 413814 133795.03 176560 -1 5085
5087 0 412698 135343.03 177160 -1 5079
5088 0 412678 135387.03 177240 -1 5087
5089 0 412790 136199.11 177320 -1 5075
5090 0 412954 136195.11 177280 -1 5089
5091 0 413226 136239.12 177160 -1 5090
5092 0 413430 136211.11 177200 -1 5091
5093 0 413562 136147.11 177280 -1 5092
5094 0 413622 136111.11 177400 -1 5093
5095 0 413650 136075.11 177440 -1 5094
5096 0 413666 135963.11 177520 -1 5095
5097 0 413666 135867.11 177640 -1 5096
5098 0 413706 135663.11 177680 -1 5097
5099 0 411442 137519.2 182280 124 4939
5100 0 411642 137407.2 182440 108 5099
5101 0 411658 137255.2 182560 75 5100
5102 0 411810 137143.2 182760 150 5101
5103 0 412106 137111.2 182800 86 5102
5104 0 412682 136959.2 182880 86 5103
5105 0 412934 137007.06 182800 120 5104
5106 0 412950 137223.06 182640 86 5105
5107 0 412822 136847.06 183000 86 5104
5108 0 414338 136663.06 183080 101 5107
5109 0 415242 136439.06 183160 120 5108
5110 0 416846 135943.14 183240 160 5109
5111 0 418534 136119.14 183280 75 5110
5112 0 419990 135703.14 183320 80 5111
5113 0 419749 135734.14 183360 86 5112
5114 0 421005 135622 183440 80 5113
5115 0 421977 135702 183560 86 5114
5116 0 424407 135680 183600 75 5115
5117 0 424703 135772 183720 102 5116
5118 0 424979 135856 183760 86 5117
5119 0 425579 135860 183800 75 5118
5120 0 427405 136494 184160 140 5119
5121 0 427613 136666 184280 137 5120
5122 0 429065 137122 184320 86 5121
5123 0 430471 137944 184560 98 5122
5124 0 430571 138100 184640 86 5123
5125 0 431135 138804 184920 128 5124
5126 0 431657 139210 184960 128 5125
5127 0 432877 139718 184640 102 5126
5128 0 433291.4 139681.6 184360 45 5127
5129 0 433889.5 140039.53 184360 51 5128
5130 0 434201.5 139951.53 184360 51 5129
5131 0 434341.5 139803.56 184240 60 5130
5132 0 434625.5 139895.56 184200 60 5131
5133 0 434817.5 139831.56 184200 60 5132
5134 0 434877.5 139755.56 184120 51 5133
5135 0 434945.5 139611.56 184000 51 5134
5136 0 435001.5 139543.56 183920 51 5135
5137 0 435150 139484.03 183840 51 5136
5138 0 435214 139400.03 183720 51 5137
5139 0 433469 139666 184240 45 5128
5140 0 433982 139725 184080 51 5139
5141 0 434115 139732 183960 60 5140
5142 0 434261 139700 183800 60 5141
5143 0 434359.4 139899.2 183680 60 5142
5144 0 434425 140032 183600 51 5143
5145 0 434595.66 139981 183520 51 5144
5146 0 434635.66 140019 183440 75 5145
5147 0 435013.66 140231 183320 80 5146
5148 0 435755.66 140657 183320 131 5147
5149 0 435909.66 140787 183200 131 5148
5150 0 436519 140922 183160 98 5149
5151 0 437258.22 141186.53 182840 80 5150
5152 0 437430.53 141269.23 182800 86 5151
5153 0 437637 141436.33 182720 120 5152
5154 0 437554 141748 182720 98 5153
5155 0 437414 141780 182720 86 5154
5156 0 437327 141733 182760 86 5155
5157 0 437077 141683 182800 80 5156
5158 0 436947 141737 182840 120 5157
5159 0 436815 142005 182840 120 5158
5160 0 436569 141959 182880 128 5159
5161 0 436536 141934 182920 128 5160
5162 0 436431 141957 183000 98 5161
5163 0 437784.34 141528.84 182680 98 5153
5164 0 438018.7 141719.53 182520 86 5163
5165 0 438056.9 141893.45 182400 102 5164
5166 0 438516.38 142201.3 182080 98 5165
5167 0 438844.9 142550.52 181840 136 5166
5168 0 439298 143042 181640 122 5167
5169 0 439459 142993.03 181680 122 5168
5170 0 439475 142785.03 181760 120 5169
5171 0 439483 142733.03 181880 120 5170
5172 0 439487 142753.03 181960 120 5171
5173 0 439547 142689.03 182040 120 5172
5174 0 439751 143533 181440 96 5168
5175 0 440723 144013 181200 45 5174
5176 0 440511 143977 181040 45 5175
5177 0 440667 143689 180640 45 5176
5178 0 440839 144965 181200 -1 5175
5179 0 440835 145013 181160 -1 5178
5180 0 440787 145077 181080 -1 5179
5181 0 440819 144989 181240 -1 5178
5182 0 440651 144997 181280 -1 5181
5183 0 440655 145153 181320 -1 5182
5184 0 440563 145441 181520 -1 5183
5185 0 440213 145555 181640 -1 5184
5186 0 439849 145823 181680 -1 5185
5187 0 439669 145887 181640 -1 5186
5188 0 439273 146027 181520 -1 5187
5189 0 439001 146100.6 181360 -1 5188
5190 0 438933 146119 181320 -1 5189
5191 0 438911 146141 181280 -1 5190
5192 0 439099 145973 181240 -1 5191
5193 0 439091 146009 181200 -1 5192
5194 0 439071 146073 181080 -1 5193
5195 0 438703 145929.03 181120 -1 5194
5196 0 438587 145933.03 181240 -1 5195
5197 0 438823 145929 180880 -1 5194
5198 0 439139 146029.03 180840 -1 5197
5199 0 439223 145997.03 180720 -1 5198
5200 0 439223 145969.03 180600 -1 5199
5201 0 439319 145953.03 180520 -1 5200
5202 0 439375 145921.03 180400 -1 5201
5203 0 439471 145833.03 180240 -1 5202
5204 0 439607 145757.03 180120 -1 5203
5205 0 438979 146185.03 180600 -1 5200
5206 0 438767 146213.03 181400 -1 5189
5207 0 438639 146225.03 181520 -1 5206
5208 0 438615 146301.03 181640 -1 5207
5209 0 438511 146489.03 181720 -1 5208
5210 0 438395 146689.03 181800 -1 5209
5211 0 438271 146801.03 181880 -1 5210
5212 0 437903 141477.03 182840 98 5152
5213 0 437987 141521.03 182920 98 5212
5214 0 438186.38 141372.62 182800 98 5152
5215 0 435618.9 140803.88 183320 115 5148
5216 0 435464.75 140870.34 183360 115 5215
5217 0 435299.5 141144.5 183360 115 5216
5218 0 435257.5 141226.5 183400 115 5217
5219 0 435280.5 141307.5 183440 115 5218
5220 0 435311.5 141369.5 183520 115 5219
5221 0 435290.5 141425.5 183600 115 5220
5222 0 435284.5 141456.5 183640 115 5221
5223 0 435242.5 141516.5 183680 -1 5222
5224 0 435147.5 141586.5 183720 -1 5223
5225 0 435095.5 141616.5 183680 -1 5224
5226 0 435120.5 141613.5 183640 -1 5225
5227 0 435175.5 141596.5 183600 -1 5226
5228 0 435217.5 141652.5 183560 -1 5227
5229 0 435211.5 141649.5 183520 -1 5228
5230 0 435324.5 141696.5 183480 -1 5229
5231 0 435340 141688 183440 -1 5230
5232 0 435436.5 141676.5 183400 -1 5231
5233 0 435478.5 141660.5 183360 -1 5232
5234 0 435543.5 141653.5 183320 101 5233
5235 0 435645.5 141627.5 183280 101 5234
5236 0 435693.5 141551.5 183240 101 5235
5237 0 435764.5 141557.5 183200 101 5236
5238 0 435832.5 141590.5 183160 75 5237
5239 0 435843.5 141611.5 183120 75 5238
5240 0 435842.5 141644.5 183040 75 5239
5241 0 435845.5 141644.5 183000 75 5240
5242 0 435895 141655 182960 75 5241
5243 0 436052 141623 182920 75 5242
5244 0 436095 141628 182880 75 5243
5245 0 436205 141652 182840 75 5244
5246 0 435542.53 140969.34 183400 115 5216
5247 0 435627 141028 183440 131 5246
5248 0 435723 141066 183480 131 5247
5249 0 435771 141108 183520 131 5248
5250 0 435795 141152 183560 131 5249
5251 0 412348.4 136907.39 182920 102 5107
5252 0 404414 137479.03 182600 120 4926
5253 0 402559.84 140047.78 186080 32 2737
5254 0 402642.56 140298.78 186160 32 5253
5255 0 402583.03 140497.56 186280 32 5254
5256 0 402550.34 140566.9 186400 32 5255
5257 0 402470 140491.03 186560 32 5256
5258 0 402306 140503.03 186720 51 5257
5259 0 402210 140631.03 186880 86 5258
5260 0 402174 140767.03 187000 86 5259
5261 0 402030 140823.03 187120 45 5260
5262 0 401898 140883.06 187320 120 5261
5263 0 401818 141283.06 187440 40 5262
5264 0 401778 141855.03 187360 128 5263
5265 0 401878 142043.03 187200 45 5264
5266 0 401790 141955.03 187160 128 5265
5267 0 401770 142015.03 187000 128 5266
5268 0 401682 142143.03 186920 45 5267
5269 0 401526 142275.03 186800 45 5268
5270 0 401514 142275.06 186680 45 5269
5271 0 401410 142411.06 186600 32 5270
5272 0 401298 142491.06 186480 -1 5271
5273 0 402014 142327.03 187120 32 5265
5274 0 402178 142371.03 187040 45 5273
5275 0 401822 141387.03 187560 120 5263
5276 0 401966 141399.03 187720 128 5275
5277 0 402362 141711.1 187760 75 5276
5278 0 402814 141751.06 187840 32 5277
5279 0 402766 141471.03 187880 32 5278
5280 0 402734 141347.03 187960 32 5279
5281 0 402738 141395.03 188080 32 5280
5282 0 402754 141823.03 187920 32 5279
5283 0 402742 141855.03 188000 32 5282
5284 0 402226 142019.06 187800 75 5277
5285 0 402158 142155.03 187840 136 5284
5286 0 402086 142271.03 187960 136 5285
5287 0 401978 141403.06 187840 128 5276
5288 0 401850 141427.06 187880 128 5287
5289 0 401778 141451.06 188000 128 5288
5290 0 408225.5 135490.81 191160 80 2720
5291 0 408249.56 135050.22 191040 60 5290
5292 0 408313.22 134875.45 190920 51 5291
5293 0 408436.1 134361.81 190720 51 5292
5294 0 408491.34 134091.56 190520 51 5293
5295 0 408412.03 133915.98 190360 60 5294
5296 0 408395.03 133878.02 190240 60 5295
5297 0 408439.38 133832.47 189960 81 5296
5298 0 408441.3 133795.39 189760 71 5297
5299 0 408539.97 133561.78 189520 60 5298
5300 0 408688.78 133506.03 189400 71 5299
5301 0 408812.84 133431.52 189320 101 5300
5302 0 408873.2 133355.83 189240 101 5301
5303 0 409083.84 133140.47 189080 107 5302
5304 0 409197.25 132881.83 188920 51 5303
5305 0 409436.34 132669.97 188720 45 5304
5306 0 409964.47 131993.84 188720 60 5305
5307 0 410136.88 132330.56 189160 75 5306
5308 0 410325 132548.45 189160 75 5307
5309 0 409976.28 131978 188680 60 5306
5310 0 410000.66 131946 188600 32 5309
5311 0 410096 131218.03 188600 64 5310
5312 0 410144 131166.03 188480 64 5311
5313 0 410236 131250.03 188320 64 5312
5314 0 410304 131298.03 188200 108 5313
5315 0 410049.75 131881.64 188440 32 5310
5316 0 410151.16 131738 188200 104 5315
5317 0 410168 131713.78 188160 104 5316
5318 0 410444.44 131585.97 187880 81 5317
5319 0 410671.8 131394.8 187680 75 5318
5320 0 410878.88 131244.17 187560 32 5319
5321 0 411015.66 131134.56 187440 60 5320
5322 0 411232.53 130976.445 187360 75 5321
5323 0 411563.7 131043.12 187280 128 5322
5324 0 412028.4 130701.695 187120 81 5323
5325 0 412668.2 130159.64 187080 80 5324
5326 0 413100.8 129786.39 186920 80 5325
5327 0 413315.3 129683.8 186720 40 5326
5328 0 413453.5 129581.77 186600 40 5327
5329 0 413714.1 129533.086 186520 51 5328
5330 0 414323.28 129009.43 186480 156 5329
5331 0 415249.47 129369.19 186480 32 5330
5332 0 416157.3 129113.1 186480 51 5331
5333 0 416403.8 129190.336 186520 40 5332
5334 0 416808 128970.03 186520 40 5333
5335 0 417008 128718.03 186600 60 5334
5336 0 417260 128494.03 186640 60 5335
5337 0 417232 128378.03 186800 60 5336
5338 0 417324 127990.03 186840 60 5337
5339 0 417400 127774.03 186800 60 5338
5340 0 417264 127614.03 186920 148 5339
5341 0 417240 127518.03 187080 -1 5340
5342 0 417016 127378.03 187240 -1 5341
5343 0 414170.84 128403.96 186640 143 5330
5344 0 414121.66 128337.336 186800 122 5343
5345 0 414097 128303.55 186880 122 5344
5346 0 413997.97 128149.66 187000 45 5345
5347 0 413881.16 128148.93 187080 45 5346
5348 0 413876.75 128211.8 187120 45 5347
5349 0 413649.22 128080.086 187240 45 5348
5350 0 413750.06 128017.945 187000 32 5346
5351 0 413842.88 127847.79 186880 32 5350
5352 0 413783.5 127720.89 186920 51 5351
5353 0 413625.8 127543.83 187040 51 5352
5354 0 413482 127290.03 187080 80 5353
5355 0 413498 126878.086 187240 40 5354
5356 0 413362 126750.07 187280 51 5355
5357 0 413370 126578.07 187360 51 5356
5358 0 413522 126330.07 187400 40 5357
5359 0 413530 126158.03 187360 60 5358
5360 0 413926 126054.03 187360 51 5359
5361 0 414158 126014.03 187440 81 5360
5362 0 414290 125990.03 187520 96 5361
5363 0 413602 126586.07 187280 51 5355
5364 0 413586 126338.07 187320 40 5363
5365 0 413890 126098.03 187280 51 5364
5366 0 414094 126014.03 187200 81 5365
5367 0 414254 125918.03 187320 96 5366
5368 0 414722.84 127903.836 186640 80 5343
5369 0 415321.28 127819.484 186520 75 5368
5370 0 415483.5 127713.2 186440 75 5369
5371 0 416342.22 127452.84 186320 160 5370
5372 0 417053.62 127125.2 186440 166 5371
5373 0 417332 126873.03 186440 166 5372
5374 0 417320 126881.03 186520 166 5373
5375 0 416415.94 127427.7 186240 160 5371
5376 0 417104.12 126933.94 185640 45 5375
5377 0 417150.22 126900.695 185600 45 5376
5378 0 417237.28 126769.055 185520 45 5377
5379 0 417531.9 126097.22 185600 122 5378
5380 0 417792 125957.03 185640 120 5379
5381 0 417944 125933.03 185760 40 5380
5382 0 418120 126057.03 185880 101 5381
5383 0 418088 126097.03 185920 40 5382
5384 0 418200 126161.03 186000 64 5383
5385 0 417560 125833.03 185640 40 5379
5386 0 417564 125701.03 185760 40 5385
5387 0 417696 125753.03 185840 32 5386
5388 0 417692 125689.03 185920 32 5387
5389 0 417672 125729.03 186040 32 5388
5390 0 417608 125769.03 186080 32 5389
5391 0 417652 125873.03 186160 64 5390
5392 0 417640 125929.03 186280 64 5391
5393 0 417628 125881.03 186400 64 5392
5394 0 417532 125797.03 186520 64 5393
5395 0 417236 125489.03 186640 81 5394
5396 0 417084 125225.03 186720 107 5395
5397 0 417036 125073.03 186880 136 5396
5398 0 416824 124969.03 187080 51 5397
5399 0 416712 124937.03 187280 32 5398
5400 0 416632 124785.03 187440 32 5399
5401 0 416612 124741.03 187600 32 5400
5402 0 416360 125033.03 187560 32 5401
5403 0 416668 124849.03 187680 32 5401
5404 0 416780 124925.03 187760 32 5403
5405 0 416785.34 124954.336 187840 32 5404
5406 0 417006 124961 187880 32 5405
5407 0 417026 124979 187920 32 5406
5408 0 417366 124949 187920 32 5407
5409 0 418136 124827 187840 -1 5408
5410 0 418610 124725 187840 -1 5409
5411 0 418900 124711 187800 -1 5410
5412 0 419426 124665 187800 -1 5411
5413 0 419474 124633 187840 -1 5412
5414 0 419474 124545 187920 -1 5413
5415 0 419708 124591 187920 -1 5414
5416 0 419750 124505 187960 -1 5415
5417 0 419770 124501 188000 -1 5416
5418 0 419872 124521 188080 -1 5417
5419 0 419920 124555 188160 -1 5418
5420 0 420068 124557 188240 -1 5419
5421 0 420004 124521 188320 -1 5420
5422 0 420036 124595 188360 -1 5421
5423 0 420442 124727 188360 -1 5422
5424 0 420442 124769 188400 -1 5423
5425 0 420398 124721 188440 -1 5424
5426 0 420562 124691 188480 -1 5425
5427 0 420602 124695 188520 -1 5426
5428 0 420658 124697 188600 -1 5427
5429 0 420730 124659 188680 -1 5428
5430 0 420733 124725 188760 -1 5429
5431 0 420833 124665 188800 -1 5430
5432 0 420881 124621 188840 -1 5431
5433 0 420808 125011 188760 -1 5430
5434 0 420813 125009 188680 -1 5433
5435 0 420829 125001 188640 -1 5434
5436 0 420990 124999 188720 -1 5433
5437 0 421258 125089 188720 -1 5436
5438 0 421160 125111 188760 -1 5437
5439 0 421152 125123 188840 -1 5438
5440 0 421032 125019 188880 -1 5439
5441 0 421144 124703 188920 -1 5440
5442 0 421376 124547 188960 -1 5441
5443 0 421620 124487 188960 -1 5442
5444 0 421684 124459 188920 -1 5443
5445 0 421700 124423 188840 -1 5444
5446 0 421704 124415 188800 -1 5445
5447 0 420874 125247 188760 -1 5433
5448 0 420874 125287 188800 -1 5447
5449 0 420894 125423 188840 -1 5448
5450 0 420861 125377 188920 -1 5449
5451 0 420803 125401 188960 -1 5450
5452 0 420775 125417 189000 -1 5451
5453 0 420836 125579 188760 -1 5447
5454 0 420775 125773 188720 -1 5453
5455 0 420701 125929 188680 -1 5454
5456 0 420705 126013 188640 -1 5455
5457 0 420665 126089 188600 -1 5456
5458 0 420641 126145 188560 -1 5457
5459 0 420441 126237 188520 -1 5458
5460 0 420453 126249 188480 -1 5459
5461 0 420425 126241 188560 -1 5459
5462 0 420405 126229 188600 -1 5461
5463 0 420369 126209 188640 -1 5462
5464 0 420309 126141 188720 -1 5463
5465 0 420057 126141 188720 -1 5464
5466 0 419989 126141 188640 -1 5465
5467 0 419889 126125 188600 -1 5466
5468 0 419889 126117 188520 -1 5467
5469 0 420796 124647 188360 -1 5423
5470 0 420940 124605 188320 -1 5469
5471 0 420976 124463 188280 -1 5470
5472 0 420990 124445 188160 -1 5471
5473 0 421012 124437 188120 -1 5472
5474 0 421020 124453 188080 -1 5473
5475 0 421068 124323 188280 -1 5471
5476 0 421244 124205 188320 -1 5475
5477 0 421354 124095 188360 -1 5476
5478 0 421452 124031 188400 -1 5477
5479 0 421498 123913 188360 -1 5478
5480 0 421524 123881 188320 -1 5479
5481 0 418424 124743 187720 -1 5410
5482 0 418472 124773 187640 -1 5481
5483 0 418514 124683 188000 -1 5410
5484 0 416788 124969.07 187880 32 5405
5485 0 416520 124997.07 187960 32 5484
5486 0 416392 125101.07 188040 32 5485
5487 0 416292 125125.07 188200 32 5486
5488 0 416028 125205.07 188400 -1 5486
5489 0 415836 125209.1 188440 -1 5488
5490 0 416004 125289.1 188480 -1 5489
5491 0 415960 125405.1 188520 -1 5490
5492 0 415896 125521.1 188600 -1 5491
5493 0 415752 125821.03 188560 -1 5492
5494 0 415776 126177.03 188520 -1 5493
5495 0 415800 125233.1 188480 -1 5489
5496 0 415590 125291 188480 -1 5495
5497 0 415444 125390 188480 -1 5496
5498 0 415440 125443 188320 -1 5497
5499 0 415432 125418 188520 -1 5497
5500 0 415456 125448 188600 -1 5499
5501 0 415440 125465 188640 -1 5500
5502 0 415367 125494 188680 -1 5501
5503 0 415294 125523 188720 -1 5502
5504 0 415236 125622 188800 -1 5503
5505 0 415290 125670 188880 -1 5504
5506 0 415314 125692 188960 -1 5505
5507 0 415330 125781 189040 -1 5506
5508 0 415274 125817 189080 -1 5507
5509 0 415108 125956 189120 -1 5508
5510 0 414692 125920 189200 -1 5509
5511 0 414562 125926 189280 -1 5510
5512 0 414520 125898 189360 -1 5511
5513 0 414434 125878 189400 -1 5512
5514 0 414288 125836 189440 -1 5513
5515 0 414220 125862 189520 -1 5514
5516 0 414156 125902 189600 -1 5515
5517 0 414116 125924 189640 -1 5516
5518 0 413986 125919 189680 -1 5517
5519 0 413900 125835 189760 -1 5518
5520 0 413854 125776 189840 -1 5519
5521 0 413782 125682 189920 -1 5520
5522 0 413784 125690 190000 -1 5521
5523 0 413778 125648 190080 -1 5522
5524 0 413754 125590 190160 -1 5523
5525 0 413784 125541 190240 -1 5524
5526 0 413784 125493 190320 -1 5525
5527 0 413756 125487 190400 -1 5526
5528 0 413664 125501 190480 -1 5527
5529 0 413640 125506 190520 -1 5528
5530 0 413486 125575 190560 -1 5529
5531 0 413720 125528 190600 -1 5529
5532 0 413732 125594 190680 -1 5531
5533 0 413742 125614 190760 -1 5532
5534 0 413844 125585 190880 -1 5533
5535 0 413794 125436 190920 -1 5534
5536 0 413772 125421 191040 -1 5535
5537 0 413798 125471 191120 -1 5536
5538 0 413781 125484 191160 -1 5537
5539 0 413807 125444 191240 -1 5538
5540 0 413795 125396 191280 -1 5539
5541 0 413789 125374 191320 -1 5540
5542 0 413780 125391 191400 -1 5541
5543 0 413783 125434 191480 -1 5542
5544 0 413769 125466 191520 -1 5543
5545 0 413759 125462 191560 -1 5544
5546 0 413787 125490 191600 -1 5545
5547 0 413823 125514 191640 -1 5546
5548 0 413835 125524 191680 -1 5547
5549 0 414019 125564 191720 -1 5548
5550 0 414014 125594 191760 -1 5549
5551 0 413971 125564 191800 -1 5550
5552 0 413955 125544 191840 -1 5551
5553 0 413943 125540 191880 -1 5552
5554 0 413943 125560 191920 -1 5553
5555 0 413935 125584 191960 -1 5554
5556 0 413939 125580 192000 -1 5555
5557 0 413939 125600 192040 -1 5556
5558 0 413951 125608 192120 -1 5557
5559 0 413943 125596 192160 -1 5558
5560 0 413927 125600 192200 -1 5559
5561 0 413883 125576 192240 -1 5560
5562 0 413835 125556 192280 -1 5561
5563 0 413807 125542 192320 -1 5562
5564 0 414077 125420 191680 -1 5549
5565 0 414125 125396 191600 -1 5564
5566 0 414109 125432 191440 -1 5565
5567 0 414145 125396 191400 -1 5566
5568 0 413768 125295 190920 -1 5535
5569 0 413766 125297 190840 -1 5568
5570 0 413860 125241 190760 -1 5569
5571 0 413922 125212 190680 -1 5570
5572 0 413906 125148 190600 -1 5571
5573 0 414088 125585 190840 -1 5534
5574 0 414170 125488 190760 -1 5573
5575 0 414196 125494 190720 -1 5574
5576 0 414162 125488 190680 -1 5575
5577 0 414122 125454 190640 -1 5576
5578 0 414106 125439 190600 -1 5577
5579 0 414280 125313 190600 -1 5578
5580 0 414452 125387 190640 -1 5579
5581 0 414502 125355 190720 -1 5580
5582 0 414554 125402 190760 -1 5581
5583 0 414580 125402 190800 -1 5582
5584 0 414612 125403 190840 -1 5583
5585 0 414612 125337 190880 -1 5584
5586 0 414656 125316 190920 -1 5585
5587 0 414661 125349 190960 -1 5586
5588 0 414278 125293 190520 -1 5579
5589 0 414252 125289 190440 -1 5588
5590 0 414238 125277 190360 -1 5589
5591 0 414250 125269 190280 -1 5590
5592 0 414334 125283 190200 -1 5591
5593 0 414426 125282 190120 -1 5592
5594 0 414496 125315 190080 -1 5593
5595 0 414558 125277 190040 -1 5594
5596 0 414580 125176 190000 -1 5595
5597 0 414548 125115 189920 -1 5596
5598 0 414616 125083 189880 -1 5597
5599 0 414620 125061 189800 -1 5598
5600 0 414694 125010 189720 -1 5599
5601 0 414758 124963 189680 -1 5600
5602 0 414812 124933 189640 -1 5601
5603 0 414896 124955 189560 -1 5602
5604 0 414912 124939 189480 -1 5603
5605 0 414960 124960 189440 -1 5604
5606 0 417528.47 126296.125 185240 120 5378
5607 0 417556.66 126256.664 185080 120 5606
5608 0 417571.2 126236.94 185000 101 5607
5609 0 417823 126353.03 184920 124 5608
5610 0 417923 126269.03 184720 64 5609
5611 0 418247 126073.03 184680 64 5610
5612 0 418319 125805.03 184720 40 5611
5613 0 418311 125693.03 184640 40 5612
5614 0 418343 125625.03 184520 40 5613
5615 0 418339 125409.03 184360 40 5614
5616 0 418179 126053.03 184560 64 5611
5617 0 414239.6 128901.93 186280 150 5330
5618 0 414515.84 128689.21 186080 156 5617
5619 0 414624 128417.03 185920 80 5618
5620 0 414644 128341.03 185720 80 5619
5621 0 413580.1 129117.89 186280 60 5617
5622 0 413340 129122.03 186200 40 5621
5623 0 413116 129074.03 186120 40 5622
5624 0 412752 129062.03 186160 45 5623
5625 0 412560 128994.07 186080 45 5624
5626 0 412224 129110.07 186160 45 5625
5627 0 412056 129098.07 186240 45 5626
5628 0 411920 129122.03 186320 -1 5627
5629 0 411648 128990.03 186400 -1 5628
5630 0 411352 129054.03 186520 -1 5629
5631 0 411228 129122.03 186600 -1 5630
5632 0 411064 129078.03 186640 -1 5631
5633 0 410828 129098.03 186720 -1 5632
5634 0 410584 129122.03 186840 -1 5633
5635 0 410348 129014.07 186920 -1 5634
5636 0 410092 129038.03 187040 -1 5635
5637 0 409868 128982.03 187000 -1 5636
5638 0 409772 128994.03 187160 -1 5637
5639 0 409496 129034.03 187280 -1 5638
5640 0 409228 129178.03 187360 -1 5639
5641 0 408968 129238.03 187480 -1 5640
5642 0 408760 129334.03 187560 -1 5641
5643 0 408656 129402.03 187640 -1 5642
5644 0 410440 129010.07 186800 -1 5634
5645 0 411224 129202.03 186480 -1 5630
5646 0 411248 129218.03 186440 -1 5645
5647 0 405191 136407.17 193320 -1 2700
5648 0 404767 136455.17 193360 -1 5647
5649 0 404655 136591.17 193440 -1 5648
5650 0 404591 136671.06 193520 -1 5649
5651 0 404151 136799.03 193560 -1 5650
5652 0 403867 136703.03 193600 -1 5651
5653 0 403775 136651.03 193680 -1 5652
5654 0 403563 136595.03 193760 -1 5653
5655 0 402995 136663.03 193720 -1 5654
5656 0 402775 136691.06 193640 -1 5655
5657 0 404583 136651.03 193600 -1 5650
5658 0 404587 136603.03 193720 -1 5657
5659 0 404559 136731.03 193840 -1 5658
5660 0 400815 141263.06 193040 40 2643
5661 0 400455 141279.06 193120 71 5660
5662 0 400303 141391.06 193200 64 5661
5663 0 400139 141391.03 193320 51 5662
5664 0 399915 141387.03 193360 51 5663
5665 0 399759 141539.03 193440 51 5664
5666 0 399687 141563.03 193560 51 5665
5667 0 399631 141631.06 193640 51 5666
5668 0 400291 141347.03 193360 64 5663
5669 0 399222 144942.56 193800 245 2636
5670 0 399222 144958.56 193960 166 5669
5671 0 399030 144910.56 194080 166 5670
5672 0 399022 144990.56 194240 71 5671
5673 0 398950 145006.56 194400 71 5672
5674 0 398966 145230.56 194400 32 5673
5675 0 399198 145270.56 194440 32 5674
5676 0 399278 145286.56 194520 32 5675
5677 0 399422 145382.56 194640 60 5676
5678 0 399502 145510.56 194760 60 5677
5679 0 399510 145582.56 194920 45 5678
5680 0 399470 145694.56 195080 64 5679
5681 0 399438 145782.66 195120 64 5680
5682 0 399366 145878.56 195120 64 5681
5683 0 399342 145931.03 195040 64 5682
5684 0 399238 145955.03 195000 64 5683
5685 0 399398 145782.56 195200 64 5681
5686 0 399376 145693.03 195280 64 5685
5687 0 399172 145701.03 195360 75 5686
5688 0 398996 145709.03 195320 75 5687
5689 0 398900 145541.03 195280 75 5688
5690 0 398800 145385.03 195320 75 5689
5691 0 398708 145297.03 195240 75 5690
5692 0 399276 145761.03 195400 75 5687
5693 0 399304 145853.03 195520 71 5692
5694 0 399288 145929.03 195680 71 5693
5695 0 399276 145917.03 195840 81 5694
5696 0 399232 146017.03 196000 96 5695
5697 0 399160 145989.03 196120 96 5696
5698 0 399108 145977.03 196240 51 5697
5699 0 398960 145901.03 196400 64 5698
5700 0 398976 145793.03 196480 64 5699
5701 0 398800 145405.03 196560 64 5700
5702 0 398674 145207.06 196520 64 5701
5703 0 398722 145147.06 196480 64 5702
5704 0 398766 145123.06 196400 64 5703
5705 0 399174 145067.06 196440 64 5704
5706 0 399354 145231.06 196480 64 5705
5707 0 399518 145271.06 196560 64 5706
5708 0 399542 145167.06 196600 64 5707
5709 0 399682 145227.06 196560 64 5708
5710 0 399882 145331.06 196480 -1 5709
5711 0 400074 145395.06 196400 -1 5710
5712 0 400238 145343.06 196320 -1 5711
5713 0 398686 144723.06 196480 -1 5703
5714 0 398648 144633.03 196400 -1 5713
5715 0 398698 145259.06 196640 64 5701
5716 0 398698 145211.06 196760 64 5715
5717 0 398706 145103.06 196880 64 5716
5718 0 398740 145197.03 196960 64 5717
5719 0 398828 145301.03 197040 64 5718
5720 0 399340 145689.03 197000 64 5719
5721 0 399520 145749.03 196920 64 5720
5722 0 399468 145853.03 196840 64 5721
5723 0 399618 146039.03 196800 51 5722
5724 0 399810 146147.03 196720 96 5723
5725 0 400068 146161.03 196680 -1 5724
5726 0 400208 146249.03 196600 -1 5725
5727 0 400348 146445.03 196600 -1 5726
5728 0 400428 146593.03 196640 -1 5727
5729 0 400564 146737.03 196640 -1 5728
5730 0 400712 146789.03 196560 -1 5729
5731 0 400898 146775.03 196480 -1 5730
5732 0 400986 146843.03 196360 -1 5731
5733 0 401122 147019.03 196280 -1 5732
5734 0 401213 147046 196240 -1 5733
5735 0 401304 147073.03 196200 -1 5734
5736 0 401420 147045.03 196160 -1 5735
5737 0 401468 147145.03 196080 -1 5736
5738 0 401612 147293.03 196000 -1 5737
5739 0 400974 146983.03 196200 -1 5734
5740 0 400842 146959.03 196120 -1 5739
5741 0 400510 146847.03 196000 -1 5740
5742 0 400522 146895.03 195880 -1 5741
5743 0 400726 146691.03 195760 -1 5742
5744 0 400794 146663.03 195680 -1 5743
5745 0 400942 146603.03 195560 -1 5744
5746 0 400998 146515.03 195520 -1 5745
5747 0 400158 146931.03 195840 -1 5742
5748 0 399990 146899.03 195800 -1 5747
5749 0 399894 146815.03 195680 -1 5748
5750 0 399598 147007.03 195920 -1 5747
5751 0 399358 147103.03 196040 -1 5750
5752 0 399166 147127.03 196160 -1 5751
5753 0 399066 147119.03 196280 -1 5752
5754 0 398966 147175.03 196360 -1 5753
5755 0 398914 147187.03 196520 -1 5754
5756 0 398834 147235.06 196640 -1 5755
5757 0 398674 147311.06 196760 -1 5756
5758 0 398582 147407.06 196920 -1 5757
5759 0 398458 147575.06 197080 -1 5758
5760 0 398418 147791.06 197160 -1 5759
5761 0 398610 148043.11 197120 -1 5760
5762 0 398706 148071.11 197040 -1 5761
5763 0 398706 148027.03 196960 -1 5762
5764 0 398550 148191.03 197200 -1 5761
5765 0 398566 148343.03 197320 -1 5764
5766 0 398558 148391.06 197440 -1 5765
5767 0 398478 148479.06 197600 -1 5766
5768 0 398442 148535.06 197640 -1 5767
5769 0 398346 148667.06 197720 -1 5768
5770 0 398478 148507.03 197800 -1 5769
5771 0 398614 148551.03 197920 -1 5770
5772 0 398882 148767.03 197800 -1 5771
5773 0 399010 148827.03 197720 -1 5772
5774 0 398034 148739.03 197640 -1 5769
5775 0 397966 148815.03 197680 -1 5774
5776 0 397974 148971.03 197760 -1 5775
5777 0 398146 149315.03 197680 -1 5776
5778 0 399718 146975.03 195960 -1 5750
5779 0 399722 146975.03 196080 -1 5778
5780 0 400264 146301.03 196520 -1 5726
5781 0 398802 145259.03 197120 64 5719
5782 0 398730 145123.03 197240 -1 5781
5783 0 398786 144963.03 197360 -1 5782
5784 0 398778 144931.03 197480 -1 5783
5785 0 398606 145039.03 197560 -1 5784
5786 0 398562 145103.03 197640 -1 5785
5787 0 398546 145071.03 197760 -1 5786
5788 0 398534 145043.03 197880 -1 5787
5789 0 398438 145091.03 198000 -1 5788
5790 0 398382 145103.03 198120 -1 5789
5791 0 398324 145137.03 198200 -1 5790
5792 0 398580 144581.03 196840 -1 5717
5793 0 398520 144413.03 196800 -1 5792
5794 0 398460 144333.03 196720 -1 5793
5795 0 398396 144141.03 196640 -1 5794
5796 0 398394 143927.03 196600 -1 5795
5797 0 398350 143703.03 196560 -1 5796
5798 0 398364 143565.03 196600 -1 5797
5799 0 398308 143349.03 196640 -1 5798
5800 0 398504 143001.03 196640 -1 5799
5801 0 398518 142823.06 196600 -1 5800
5802 0 398602 142811.06 196760 -1 5800
5803 0 398598 142575.06 196840 -1 5802
5804 0 398498 142359.06 196960 -1 5803
5805 0 398392 142213.11 197040 -1 5804
5806 0 398308 142065.11 196960 -1 5805
5807 0 398248 141929.11 196880 -1 5806
5808 0 398264 141829.11 196800 -1 5807
5809 0 398416 141597.11 196720 -1 5808
5810 0 398406 141531.03 196640 -1 5809
5811 0 399702 145254.56 193760 218 2636
5812 0 399902 145446.56 193800 186 5811
5813 0 399095.72 145497.6 193400 128 2636
5814 0 399076.28 145431.14 193160 128 5813
5815 0 399073.47 145419.62 193120 128 5814
5816 0 398994.2 145343.86 193080 128 5815
5817 0 398965.75 145321.33 193040 128 5816
5818 0 398919.78 145300.27 192960 128 5817
5819 0 398751.06 145237.56 192920 163 5818
5820 0 398649.75 145234.03 193000 163 5819
5821 0 398623.7 145227.1 193040 163 5820
5822 0 398632.44 145194.9 193080 163 5821
5823 0 398108 148966.06 195120 206 2622
5824 0 398012 149030.06 195240 120 5823
5825 0 397932 149182.06 195360 120 5824
5826 0 397964 149342.06 195480 156 5825
5827 0 397956 149470.06 195600 166 5826
5828 0 395732.72 150645.81 195720 51 2615
5829 0 395592.9 150661.9 195760 51 5828
5830 0 395449.9 150663.45 195800 40 5829
5831 0 395295.84 150697.67 195840 40 5830
5832 0 395220.84 150713.17 195800 81 5831
5833 0 394688.34 150965.23 195760 64 5832
5834 0 395061.8 150784.03 195720 81 5833
5835 0 395224.44 150686.45 195680 81 5834
5836 0 395255.4 150682.75 195640 81 5835
5837 0 395273.7 150561.9 195560 40 5836
5838 0 395302.5 150533.38 195520 40 5837
5839 0 395371.56 150499 195480 40 5838
5840 0 395407.7 150441.28 195440 40 5839
5841 0 395582.56 150205.23 195440 51 5840
5842 0 395361.47 149929.16 195440 40 5841
5843 0 395275.75 149910.75 195480 40 5842
5844 0 395224.16 149876.33 195520 40 5843
5845 0 395176.44 149863.83 195560 40 5844
5846 0 395159.3 149865 195640 40 5845
5847 0 395135.78 149847 195720 40 5846
5848 0 395118.8 149872.2 195800 40 5847
5849 0 395137.4 149889.44 195880 40 5848
5850 0 395132.28 149901.38 195920 40 5849
5851 0 395122.4 149883.9 195960 40 5850
5852 0 395026.53 149902.4 196000 40 5851
5853 0 394934.34 149906.14 196040 40 5852
5854 0 394944.88 149898.88 196080 40 5853
5855 0 395444.84 150384.47 195400 51 5840
5856 0 395391.03 150312.83 195360 51 5855
5857 0 395262 150027.88 195360 40 5856
5858 0 395258.75 149988.69 195320 40 5857
5859 0 394452.62 151080.27 195800 75 5833
5860 0 394355.8 151103.83 195840 75 5859
5861 0 394303.28 151099.97 195880 75 5860
5862 0 394034 151096.38 195920 86 5861
5863 0 393840.28 151041.73 195960 71 5862
5864 0 393705.7 151007.73 196000 71 5863
5865 0 393652.9 150954.02 195920 71 5864
5866 0 393657.84 150948.75 195840 71 5865
5867 0 393686.8 150929.31 195760 71 5866
5868 0 393747.97 150872.39 195720 71 5867
5869 0 393813.9 150827.28 195640 45 5868
5870 0 393923 150761.72 195560 45 5869
5871 0 394085.2 150801.62 195520 32 5870
5872 0 394168.03 150751.44 195480 32 5871
5873 0 394282 150752.31 195440 51 5872
5874 0 394338.3 150766.98 195400 51 5873
5875 0 394472.75 150773.81 195360 32 5874
5876 0 394326.25 150663.06 195320 51 5875
5877 0 394288.4 150557.8 195280 51 5876
5878 0 394294.6 150521.8 195240 51 5877
5879 0 394280.12 150497.48 195200 51 5878
5880 0 394252.72 150502.12 195160 51 5879
5881 0 394243.2 150471 195080 51 5880
5882 0 394247 150451.78 195040 51 5881
5883 0 394501.72 150788.28 195320 32 5875
5884 0 394578.28 150750.34 195280 32 5883
5885 0 394588.4 150760.97 195240 32 5884
5886 0 394638.34 150745.7 195200 32 5885
5887 0 394694.44 150704.6 195120 32 5886
5888 0 394721.53 150696.44 195080 32 5887
5889 0 393568.66 150967.45 196040 71 5864
5890 0 393315.25 150857.05 196120 160 5889
5891 0 393266.47 150854.17 196200 160 5890
5892 0 392815.3 150882.98 196320 90 5891
5893 0 392837.78 150926.72 196400 136 5892
5894 0 392324.25 150946.34 196440 51 5893
5895 0 392002.66 150953.67 196480 40 5894
5896 0 391740.34 150895.38 196520 75 5895
5897 0 391703.3 150903.31 196600 75 5896
5898 0 391721.2 150873.8 196640 75 5897
5899 0 391655.44 150892.56 196680 75 5898
5900 0 391598.5 150866.08 196720 75 5899
5901 0 391423.25 150807.64 196800 86 5900
5902 0 391333.5 150793.95 196840 51 5901
5903 0 391287.28 150692.5 196880 51 5902
5904 0 391244.06 150690.25 196920 51 5903
5905 0 391055.1 150520.47 196920 80 5904
5906 0 391155.56 150686.72 196960 51 5904
5907 0 391017.78 150696.52 197000 80 5906
5908 0 390922.06 150770.2 197040 75 5907
5909 0 390637.12 150890.19 197040 40 5908
5910 0 390587.22 151087.12 197040 40 5909
5911 0 390251.22 151083.17 197040 32 5910
5912 0 390102.8 151062.7 197000 32 5911
5913 0 390080.66 151054.52 196960 32 5912
5914 0 390053.75 151031.61 196920 32 5913
5915 0 389972.56 151073 196880 32 5914
5916 0 389628.12 151172.78 196840 32 5915
5917 0 389242.12 151071.4 196840 32 5916
5918 0 389219.53 151050.61 196800 -1 5917
5919 0 389193.7 151024.67 196760 -1 5918
5920 0 389175.12 150960.72 196720 -1 5919
5921 0 389088.2 150786.81 196720 -1 5920
5922 0 389057.9 150721.98 196680 -1 5921
5923 0 389052.28 150717.55 196640 -1 5922
5924 0 388909.22 150636.55 196640 -1 5923
5925 0 388874.72 150624.94 196680 -1 5924
5926 0 388858.38 150662.06 196720 -1 5925
5927 0 388872.7 150688.97 196760 -1 5926
5928 0 388893.1 150699.28 196840 -1 5927
5929 0 388923.84 150691.23 196880 -1 5928
5930 0 389031.1 150712.11 196440 -1 5923
5931 0 388977.25 150721.5 196400 -1 5930
5932 0 388947.44 150665.05 196360 -1 5931
5933 0 388891.12 150656.56 196320 -1 5932
5934 0 388761.8 150641.05 196280 -1 5933
5935 0 388754 150677.72 196240 -1 5934
5936 0 388707.1 150669.78 196200 -1 5935
5937 0 388692.62 150667.14 196160 -1 5936
5938 0 388647.62 150638.98 196120 -1 5937
5939 0 388631.16 150656.11 196080 -1 5938
5940 0 388625.34 150684.23 196040 -1 5939
5941 0 388602 150689.25 195960 -1 5940
5942 0 388615.62 150674.86 195920 -1 5941
5943 0 388613.62 150692.69 195880 -1 5942
5944 0 388607.94 150703.25 195840 -1 5943
5945 0 388551.97 150713.1 195800 -1 5944
5946 0 388441.03 150770.48 195760 -1 5945
5947 0 388307.75 150773.33 195800 -1 5946
5948 0 388277.1 150777.31 195840 -1 5947
5949 0 388302 150776.08 195880 -1 5948
5950 0 388261.7 150766.75 195920 -1 5949
5951 0 388258.1 150786.11 195960 -1 5950
5952 0 388230.06 150820.2 196000 -1 5951
5953 0 388212.75 150790.75 196040 -1 5952
5954 0 388231.5 150817.6 196080 -1 5953
5955 0 388257.47 150817.86 196120 -1 5954
5956 0 388229.22 150837.58 196160 -1 5955
5957 0 388193.16 150867.94 196200 -1 5956
5958 0 388110.84 150894.08 196240 -1 5957
5959 0 388086.9 150926.38 196280 -1 5958
5960 0 388096.22 150909.31 196320 -1 5959
5961 0 390985.9 150922.4 197080 80 5908
5962 0 391069.5 150976.78 197120 80 5961
5963 0 391119.53 150991.22 197160 80 5962
5964 0 391183.56 151005.77 197200 80 5963
5965 0 391192.03 150993.23 197240 80 5964
5966 0 391121.88 151063.94 197320 80 5965
5967 0 391072.9 151026.9 197360 80 5966
5968 0 393523.44 150960.89 196440 175 5893
5969 0 393766.47 151023.27 196520 181 5968
5970 0 393956.38 151021.27 196560 181 5969
5971 0 393992.06 151011.83 196600 181 5970
5972 0 393995.6 150971.33 196640 181 5971
5973 0 394004.34 150942.56 196680 181 5972
5974 0 394011.53 150896.64 196720 181 5973
5975 0 393981.2 150831.88 196760 181 5974
5976 0 393924.5 150782.73 196800 181 5975
5977 0 393915.3 150816.5 196840 181 5976
5978 0 393881.97 150878.78 196880 181 5977
5979 0 393897 150894.83 196920 181 5978
5980 0 393907.2 150936.33 196960 181 5979
5981 0 393911.88 150965.56 197000 181 5980
5982 0 392300.47 150845.9 196320 51 5892
5983 0 392237.97 150770.77 196240 51 5982
5984 0 392163.56 150677.48 196200 51 5983
5985 0 392050.56 150519.03 196160 51 5984
5986 0 391981.88 150429.97 196120 51 5985
5987 0 391955.25 150401.28 196080 51 5986
5988 0 391831.2 150333.78 196040 75 5987
5989 0 391819.4 150295.39 196000 75 5988
5990 0 391770.53 150240.39 195920 75 5989
5991 0 391770.84 150156.06 195840 -1 5990
5992 0 391762.25 150099.1 195800 -1 5991
5993 0 391733.97 150047.33 195760 -1 5992
5994 0 391701.78 149977.08 195680 -1 5993
5995 0 391693.4 149935.62 195600 -1 5994
5996 0 391620.66 149808.61 195520 -1 5995
5997 0 391544.84 149729.89 195440 -1 5996
5998 0 391503 149666.77 195400 -1 5997
5999 0 391413.9 149510.08 195360 -1 5998
6000 0 391333.72 149351.6 195320 -1 5999
6001 0 391299.3 149342.92 195280 -1 6000
6002 0 391282.94 149309.22 195240 -1 6001
6003 0 391268.72 149270.22 195200 -1 6002
6004 0 391270.88 149209.42 195080 -1 6003
6005 0 391274.7 149174.95 195000 -1 6004
6006 0 391323.6 149139.88 194920 -1 6005
6007 0 391398.94 148989.34 194880 -1 6006
6008 0 391419.1 148932.19 194800 -1 6007
6009 0 391448.72 148868.16 194760 -1 6008
6010 0 391485.16 148760.47 194680 -1 6009
6011 0 391512.06 148570.34 194640 -1 6010
6012 0 391551.16 148369.86 194560 -1 6011
6013 0 391551.75 148380.58 194520 -1 6012
6014 0 391554.53 148438.97 194440 -1 6013
6015 0 391587.44 148468.34 194360 -1 6014
6016 0 391627.2 148475.61 194280 -1 6015
6017 0 391631.75 148457.66 194240 -1 6016
6018 0 391589.53 148325.88 194200 -1 6017
6019 0 391453.6 148221.95 194200 -1 6018
6020 0 391409.28 148210.64 194160 -1 6019
6021 0 391398.28 148220.52 194120 -1 6020
6022 0 391392.97 148188.36 194080 -1 6021
6023 0 391361.6 148075.95 194040 -1 6022
6024 0 391362.94 148025.7 194000 -1 6023
6025 0 391366.25 148030.34 193960 -1 6024
6026 0 391378.16 148024.94 193920 -1 6025
6027 0 391482.38 148110.58 193800 -1 6026
6028 0 391547.47 148147.33 193760 -1 6027
6029 0 391550.56 148167.62 193720 -1 6028
6030 0 391121.2 147830.36 193920 -1 6026
6031 0 391108.5 147796.05 193880 -1 6030
6032 0 391095.94 147752.2 193840 -1 6031
6033 0 391065.06 147712.88 193800 -1 6032
6034 0 391063.7 147685.11 193760 -1 6033
6035 0 397840.03 153397.64 196360 101 2381
6036 0 398096.9 153381.95 196560 98 6035
6037 0 398150.88 153314.03 196680 108 6036
6038 0 398238.28 153227.73 196760 108 6037
6039 0 398326.66 153158.92 196800 81 6038
6040 0 398416.47 153096.14 196880 81 6039
6041 0 398578 152878.03 196960 90 6040
6042 0 398730 152706.03 197080 120 6041
6043 0 399040 152204.03 197120 148 6042
6044 0 399420 152236.03 197200 186 6043
6045 0 399660 152224.03 197280 160 6044
6046 0 399834 152322.03 197400 131 6045
6047 0 399822 152406.03 197480 131 6046
6048 0 399110 151986.03 197480 186 6047
6049 0 399046 151806.03 197480 186 6048
6050 0 398930 151734.03 197440 186 6049
6051 0 398910 151746.03 197520 186 6050
6052 0 398854 151718.03 197600 186 6051
6053 0 398854 151746.03 197680 186 6052
6054 0 399916 152500.03 197600 295 6047
6055 0 399960 152536.03 197720 295 6054
6056 0 400068 152636.03 197800 295 6055
6057 0 399614 152210.03 197840 160 6056
6058 0 399446 152150.03 197920 207 6057
6059 0 399356 152240.03 198160 207 6058
6060 0 399422 152338.03 198280 207 6059
6061 0 400358 152874.03 197840 164 6056
6062 0 400436 153268.03 197920 157 6061
6063 0 400668 153532.03 197960 108 6062
6064 0 400850 153766.03 198000 81 6063
6065 0 400872 153740.03 198160 81 6064
6066 0 400952 153804.03 198280 32 6065
6067 0 401104 153912.03 198400 51 6066
6068 0 401244 153948.03 198480 60 6067
6069 0 401372 153942 198520 60 6068
6070 0 401260 154012.03 198560 60 6069
6071 0 401276 154088.03 198680 60 6070
6072 0 401272 154204.03 198760 60 6071
6073 0 401392 154340.03 198880 122 6072
6074 0 401388 154492.03 198960 51 6073
6075 0 401440 154572.03 199040 51 6074
6076 0 401500 153936.03 198560 80 6069
6077 0 402044 153880.03 198600 102 6076
6078 0 402214.06 154035.52 198640 102 6077
6079 0 402320.34 154130.75 198760 60 6078
6080 0 402441.38 154275.94 198880 60 6079
6081 0 402616.94 154467.92 199000 166 6080
6082 0 402621.62 154619.62 199160 166 6081
6083 0 402553.97 154742.72 199280 185 6082
6084 0 402474 154745.03 199320 185 6083
6085 0 403264 155616 199720 90 6083
6086 0 403328 155776 199920 75 6085
6087 0 403424 156000 2e+05 60 6086
6088 0 403552 156192 200120 45 6087
6089 0 403648 156416 200200 45 6088
6090 0 403744 156640 200320 40 6089
6091 0 403840 156864 200400 51 6090
6092 0 403840 157056 200600 51 6091
6093 0 403712 157152 200840 32 6092
6094 0 403488 157184 201040 32 6093
6095 0 403456 157440 201120 40 6094
6096 0 403520 157696 201120 51 6095
6097 0 403712 157888 201120 40 6096
6098 0 403904 158080 201120 45 6097
6099 0 400990 154042.03 197960 45 6064
6100 0 401062 154222.03 197880 80 6099
6101 0 401230 154374.03 197840 80 6100
6102 0 401280 154528.06 197880 80 6101
6103 0 401252 154372.06 197720 102 6101
6104 0 401262 154222.03 197600 102 6103
6105 0 401338 154278.03 197480 102 6104
6106 0 401406 154382.03 197440 102 6105
6107 0 401306 154378.03 197400 102 6106
6108 0 401310 154522.03 197320 102 6107
6109 0 401294 154722.03 197360 102 6108
6110 0 401194 154914.03 197400 80 6109
6111 0 401308 155104.08 197440 80 6110
6112 0 401356 155188.03 197480 80 6111
6113 0 401304 155260.03 197520 80 6112
6114 0 401296 155300.03 197560 80 6113
6115 0 401240 155388.03 197680 80 6114
6116 0 401172 155552.03 197800 -1 6115
6117 0 401064 155588.03 197880 -1 6116
6118 0 400928 155668.03 197960 -1 6117
6119 0 400856 155704.03 198080 -1 6118
6120 0 401512 155144.03 197400 102 6111
6121 0 401656 155204.03 197360 102 6120
6122 0 401792 155224.03 197320 -1 6121
6123 0 401928 155352.03 197360 -1 6122
6124 0 402028 155396.03 197440 -1 6123
6125 0 401008 154924.03 197480 80 6110
6126 0 401314 154390.03 197160 102 6108
6127 0 401310 154250.03 197040 102 6126
6128 0 401548 154396.03 197400 102 6106
6129 0 401550 154378.03 197360 102 6128
6130 0 395419 155793.03 196920 214 2378
6131 0 395337 155747.03 197000 214 6130
6132 0 395445 155803.03 197040 214 6131
6133 0 395577 155895.03 197120 214 6132
6134 0 395615 155997.03 197080 240 6133
6135 0 395611 156045.03 197040 240 6134
6136 0 394702.53 160106.62 198560 209 247
6137 0 394497 160579 198760 124 6136
6138 0 394682.88 159919.55 198680 181 6136
6139 0 394724.34 159831.19 198760 181 6138
6140 0 394823.78 159872 198880 181 6139
6141 0 395050.38 159639.69 198920 150 6140
6142 0 395135.44 159468.84 199000 150 6141
6143 0 395178.2 159409.83 199040 150 6142
6144 0 395093.97 159149.4 199120 -1 6143
6145 0 394644.72 159051.27 199120 -1 6144
6146 0 394496.03 158996.38 199040 -1 6145
6147 0 394235.78 158735.47 198960 -1 6146
6148 0 393671.84 158380.5 198960 -1 6147
6149 0 392976 158352.44 199080 -1 6148
6150 0 393122 157814.03 199120 -1 6149
6151 0 393262 157558.03 199080 -1 6150
6152 0 393426 157318.03 199120 -1 6151
6153 0 393620 157168.03 199080 -1 6152
6154 0 393784 157080.03 199120 -1 6153
6155 0 393420 157152.03 199000 -1 6153
6156 0 393462 157034.03 198960 -1 6155
6157 0 393530 156826.03 198920 -1 6156
6158 0 393514 156778.03 198840 -1 6157
6159 0 393574 156658.03 198960 -1 6157
6160 0 393602 156638.03 199040 -1 6159
6161 0 393606 156602.03 199120 -1 6160
6162 0 393694 156546.03 199160 -1 6161
6163 0 393270 157530.03 199000 -1 6151
6164 0 392902 158238.03 199200 -1 6149
6165 0 392450 158214.03 199240 -1 6164
6166 0 392142 158494.03 199200 -1 6165
6167 0 392078 158510.03 199240 -1 6166
6168 0 392114 158558.03 199160 -1 6166
6169 0 392138 158558.03 199080 -1 6168
6170 0 392122 158610.03 199000 -1 6169
6171 0 392930.66 158225.33 199240 -1 6164
6172 0 392988 158200.03 199320 -1 6171
6173 0 392694 158310.03 199320 -1 6172
6174 0 392630 158394.03 199360 -1 6173
6175 0 392626 158514.03 199400 -1 6174
6176 0 393138 158254.03 199360 -1 6172
6177 0 393206 158230.03 199440 -1 6176
6178 0 393240 157900.03 199480 -1 6177
6179 0 393148 157724.03 199520 -1 6178
6180 0 393154 157718.03 199600 -1 6179
6181 0 393094 157658.03 199480 -1 6179
6182 0 393090 157690.03 199400 -1 6181
6183 0 392766 158134.03 199000 -1 6149
6184 0 392678 157986.03 198920 -1 6183
6185 0 392772 157976.06 198840 -1 6184
6186 0 392772 157940.06 198760 -1 6185
6187 0 392708 157784.06 198640 -1 6186
6188 0 392640 157632.06 198520 -1 6187
6189 0 392664 157576.06 198440 -1 6188
6190 0 392696 157468.06 198320 -1 6189
6191 0 392684 157372.06 198240 -1 6190
6192 0 392900 158036.06 198720 -1 6186
6193 0 392992 158100.06 198640 -1 6192
6194 0 393076 158164.06 198560 -1 6193
6195 0 392586 157582.03 198920 -1 6184
6196 0 392636 157248.06 198960 -1 6195
6197 0 392608 157116.06 199000 -1 6196
6198 0 392148 156972.06 199000 -1 6197
6199 0 392056 157008.06 199040 -1 6198
6200 0 392000 156976.06 199080 -1 6199
6201 0 391924 156936.06 199200 -1 6200
6202 0 392780 157204.06 199040 -1 6197
6203 0 392796 157172.06 199120 -1 6202
6204 0 392660 157104.06 199240 -1 6203
6205 0 392596 157020.06 199360 -1 6204
6206 0 392101.28 161983.08 198240 178 246
6207 0 391964.75 162006.48 198200 178 6206
6208 0 391989.9 161724.75 198120 178 6207
6209 0 391955.12 161565.55 198080 178 6208
6210 0 391893.25 161517.33 198000 60 6209
6211 0 391828.78 161507.95 197960 60 6210
6212 0 391838.62 161502.33 197920 60 6211
6213 0 391790.97 161465.14 197880 60 6212
6214 0 391764.56 161429.12 197840 60 6213
6215 0 391722.3 161408.89 197800 60 6214
6216 0 391738.62 161417.94 197760 60 6215
6217 0 391171.88 161500.39 198560 140 240
6218 0 390559.34 161132.2 198600 32 6217
6219 0 389975.94 161276.45 198600 75 6218
6220 0 389645.53 161291.34 198640 102 6219
6221 0 389590.75 161303.67 198680 102 6220
6222 0 389427.84 161259.66 198760 137 6221
6223 0 389181.9 161154.42 198840 136 6222
6224 0 388748.97 161058.94 198960 107 6223
6225 0 388739 161082.02 199000 107 6224
6226 0 388357.25 160632.5 199000 104 6225
6227 0 388309.16 160427.16 198920 91 6226
6228 0 388195.34 159666.22 198880 81 6227
6229 0 388107.22 159683.53 198640 32 6228
6230 0 388006.28 159726.95 198560 32 6229
6231 0 388031.94 159698.86 198480 32 6230
6232 0 388083.7 159695.84 198440 32 6231
6233 0 388131.75 159676.05 198400 32 6232
6234 0 388125.34 159651.03 198360 80 6233
6235 0 388103.28 159633.89 198320 80 6234
6236 0 388122.2 159591.22 198280 80 6235
6237 0 388120.1 159293.27 198240 71 6236
6238 0 388068.94 159073.89 198200 81 6237
6239 0 388009.8 159049.2 198120 81 6238
6240 0 387920.75 159011.52 198000 81 6239
6241 0 387689.2 158372.58 198160 102 6238
6242 0 387609.66 158115.8 198200 102 6241
6243 0 387594 158017.84 198240 102 6242
6244 0 387648.22 157709.34 198280 40 6243
6245 0 387655.16 157926.77 198360 102 6244
6246 0 387953 157827.03 198360 40 6245
6247 0 388017 157827.03 198280 40 6246
6248 0 387373 158031.03 198400 102 6245
6249 0 387225 158003.06 198440 102 6248
6250 0 387081 158091.03 198520 102 6249
6251 0 387057 158107.03 198600 102 6250
6252 0 386941 158063.03 198640 102 6251
6253 0 386773 158051.03 198720 45 6252
6254 0 386661 157991.03 198800 45 6253
6255 0 386573 157819.03 198840 45 6254
6256 0 387622.22 157516.92 198240 45 6244
6257 0 387573.84 157370.53 198200 81 6256
6258 0 387584.3 157180.28 198160 81 6257
6259 0 387566.88 157148.77 198120 81 6258
6260 0 387506.34 157080.52 198080 64 6259
6261 0 387461.34 156987.22 198000 64 6260
6262 0 387423.75 156813.02 197920 64 6261
6263 0 387387.44 156708.16 197840 45 6262
6264 0 387390.72 156466.81 197880 45 6263
6265 0 387442.56 156444.56 197920 45 6264
6266 0 387475.88 156385.66 197960 45 6265
6267 0 387452.25 156268.12 198000 45 6266
6268 0 387387 156138.34 197960 45 6267
6269 0 387268.53 156038.69 197960 45 6268
6270 0 387186.6 155891.1 197960 45 6269
6271 0 387064.88 155596.67 198000 45 6270
6272 0 386972.3 155212.69 197960 -1 6271
6273 0 386983.53 155177.02 198000 -1 6272
6274 0 387438.5 157232.47 198080 64 6260
6275 0 387154.2 157184.03 198080 45 6274
6276 0 387108.28 157164.3 198160 45 6275
6277 0 386991.56 157192.02 198280 51 6276
6278 0 386817.06 157228.1 198320 32 6277
6279 0 386697.88 157255 198360 45 6278
6280 0 386738.25 157268.58 198440 45 6279
6281 0 386772.22 157296.08 198560 45 6280
6282 0 386779.62 157344.34 198640 45 6281
6283 0 386753.66 157489.27 198720 45 6282
6284 0 386788.8 157534.27 198760 45 6283
6285 0 386802.44 157584.64 198800 45 6284
6286 0 387768.94 158482.22 197960 51 6241
6287 0 387817.56 158522.61 197920 51 6286
6288 0 387756.22 158490.67 197880 51 6287
6289 0 387960.34 159301.5 198120 71 6238
6290 0 387946.44 159418.9 198080 51 6289
6291 0 387815.62 159443.39 197960 51 6290
6292 0 387779.9 159463.03 197920 51 6291
6293 0 387678 159339.03 197840 51 6292
6294 0 387394 159127.03 197680 32 6293
6295 0 387364 159103.03 197560 32 6294
6296 0 387436 159167.03 197400 32 6295
6297 0 387512 159163.03 197280 32 6296
6298 0 387588 159091.03 197160 32 6297
6299 0 387512 159071.03 197040 32 6298
6300 0 387268 159171.03 197000 32 6299
6301 0 387236 159171.03 197080 32 6300
6302 0 387288 159203.03 197240 32 6301
6303 0 386924 159103.03 197040 32 6300
6304 0 386758 159035.03 196920 -1 6303
6305 0 386626 159007.03 196840 -1 6304
6306 0 386360 158843.03 196760 -1 6305
6307 0 386330 158599.03 196680 -1 6306
6308 0 386358 158491.03 196560 -1 6307
6309 0 386438 158327.03 196440 -1 6308
6310 0 386626 158287.03 196320 -1 6309
6311 0 386788 158279.06 196160 -1 6310
6312 0 387042 158199.03 196040 -1 6311
6313 0 387342 157959.03 195880 -1 6312
6314 0 387428 157839.06 195760 -1 6313
6315 0 387444 159019.03 197720 32 6294
6316 0 387428 158947.03 197800 32 6315
6317 0 387396 158923.03 197920 32 6316
6318 0 387180 158739.03 198000 51 6317
6319 0 386974 158655.03 198160 102 6318
6320 0 386822 158659.03 198200 102 6319
6321 0 386676 158531.03 198120 -1 6320
6322 0 386676 158331.03 198120 102 6321
6323 0 386512 158299.03 198160 -1 6322
6324 0 386452 158207.03 198280 -1 6323
6325 0 386438 158263.03 198400 -1 6324
6326 0 386390 158119.03 198480 45 6325
6327 0 388299.5 159362.33 198880 71 6228
6328 0 388314 159354.03 198960 71 6327
6329 0 388432 159278.03 199120 124 6328
6330 0 388635.66 159274.27 198880 124 6327
6331 0 388805.3 159226.84 198840 60 6330
6332 0 388917.06 159188.45 198800 71 6331
6333 0 388996.22 159139.64 198760 71 6332
6334 0 389064.16 159101.98 198720 71 6333
6335 0 389053.6 159088.7 198680 71 6334
6336 0 389136 159037.03 198600 75 6335
6337 0 389296 158993.03 198480 51 6336
6338 0 389424 158981.03 198320 51 6337
6339 0 389600 158925.03 198280 80 6338
6340 0 389604 158833.03 198200 80 6339
6341 0 389932 159209.03 198280 80 6339
6342 0 390136 159137.03 198240 80 6341
6343 0 390176 159097.03 198160 80 6342
6344 0 390156 159149.03 198080 80 6343
6345 0 388669.16 161266.1 199280 226 6225
6346 0 388631.6 161373.44 199360 200 6345
6347 0 388597.06 161402.34 199400 200 6346
6348 0 388171.47 160636.94 199400 64 6347
6349 0 388147.2 160313.08 199360 40 6348
6350 0 388046.06 160123.1 199400 64 6349
6351 0 387974.72 160070.48 199440 64 6350
6352 0 387951.78 160020.22 199480 64 6351
6353 0 387948.3 159992.31 199560 64 6352
6354 0 387873.16 159922.69 199680 60 6353
6355 0 387839.3 159874 199760 60 6354
6356 0 387685.34 159768.73 199840 81 6355
6357 0 387371.34 159624.1 199920 64 6356
6358 0 387160.06 159528.02 199960 40 6357
6359 0 386827.94 159371.89 2e+05 51 6358
6360 0 386738.12 159448 200040 60 6359
6361 0 386696.16 159478.5 200080 60 6360
6362 0 388478.56 161507.58 199480 214 6347
6363 0 388394.5 161787.73 199520 221 6362
6364 0 388430.2 161694.97 199720 108 6363
6365 0 388445.3 161652.36 199800 108 6364
6366 0 388410.78 161497.8 199880 108 6365
6367 0 388358.4 161453.78 199960 122 6366
6368 0 388336.8 161438.81 2e+05 115 6367
6369 0 388358.62 161637.89 200120 32 6368
6370 0 388257.72 161670.69 200160 102 6369
6371 0 388359.5 161870.64 200320 75 6370
6372 0 388581.2 161923.33 200400 75 6371
6373 0 388701.3 161994.8 200520 75 6372
6374 0 388702.28 161962.47 200560 75 6373
6375 0 388703.38 161951.47 200600 75 6374
6376 0 388321 162598.9 199480 128 6363
6377 0 388288.97 162725.39 199400 124 6376
6378 0 388173.62 163439.39 199320 136 6377
6379 0 388094.34 163807 199280 120 6378
6380 0 388298.97 163709.9 199160 120 6379
6381 0 388379.1 163661 199080 136 6380
6382 0 388331.38 163655.3 199000 136 6381
6383 0 388221.62 163597.48 198960 136 6382
6384 0 388091.8 163603.34 198920 136 6383
6385 0 388009.2 163572.61 198880 136 6384
6386 0 387985.5 163563.67 198840 136 6385
6387 0 387815.88 163528.16 198800 136 6386
6388 0 387804.03 163538.08 198760 136 6387
6389 0 387774.44 163478.28 198680 136 6388
6390 0 387772.72 163478.33 198600 136 6389
6391 0 387782.47 163446.69 198560 136 6390
6392 0 387803.72 164387.86 199200 124 6379
6393 0 387314 164965.55 199160 81 6392
6394 0 386825.75 165473.42 199160 101 6393
6395 0 386741.62 165547.84 199120 101 6394
6396 0 386542.72 165627.61 199080 120 6395
6397 0 386252.94 165731.3 199040 71 6396
6398 0 385839.5 165975.14 199000 101 6397
6399 0 385750 165979.73 198960 101 6398
6400 0 385658.47 165990.84 198880 75 6399
6401 0 385407.88 166013.14 198800 86 6400
6402 0 385180.97 166078.17 198760 102 6401
6403 0 385108.97 166113.4 198720 102 6402
6404 0 384943.03 166141.2 198640 86 6403
6405 0 384683.16 166124.05 198560 80 6404
6406 0 384390.8 166111.56 198480 60 6405
6407 0 384164.3 166087.58 198400 81 6406
6408 0 384109.66 166069.5 198360 81 6407
6409 0 383914.8 166123.1 198280 86 6408
6410 0 383797.97 166112.03 198240 86 6409
6411 0 383625.62 166123.94 198160 80 6410
6412 0 383404.72 166203.39 198120 101 6411
6413 0 382950.97 166347.44 197960 120 6412
6414 0 382701.9 166450.39 197920 98 6413
6415 0 382595.5 166512.16 197840 98 6414
6416 0 382484.88 166497.5 197760 86 6415
6417 0 382366.16 166470.02 197720 86 6416
6418 0 382440.25 166664.03 197720 86 6417
6419 0 382391.8 166676.33 197600 86 6418
6420 0 382470.72 166573.8 197560 86 6419
6421 0 382497.6 166558.75 197520 86 6420
6422 0 382409.62 166559.47 197440 81 6421
6423 0 382369.66 166674.84 197360 81 6422
6424 0 382376.66 166664.02 197280 81 6423
6425 0 382399 166671.47 197200 81 6424
6426 0 382336.12 166638.2 197120 81 6425
6427 0 382316.75 166660.25 197040 81 6426
6428 0 382247.66 166693.19 197000 107 6427
6429 0 382192.25 166697.66 196960 107 6428
6430 0 382140.94 166708.98 196920 107 6429
6431 0 382081.5 166759.58 196880 107 6430
6432 0 382064.25 166781.4 196840 107 6431
6433 0 382001.97 166820.34 196760 107 6432
6434 0 381958.3 166860.16 196720 107 6433
6435 0 381900.44 166903.77 196680 107 6434
6436 0 381856.53 166911.48 196640 124 6435
6437 0 381727.88 166846.81 196600 124 6436
6438 0 381659.62 166891.88 196560 124 6437
6439 0 381569.97 166934.23 196480 107 6438
6440 0 381454.53 166974.48 196400 107 6439
6441 0 381405.16 166997.02 196360 107 6440
6442 0 382249.25 166441.3 197680 81 6417
6443 0 382103.75 166420.23 197600 81 6442
6444 0 382029.97 166377.69 197480 81 6443
6445 0 381701.72 166513.7 197360 107 6444
6446 0 381688.97 166428.6 197280 107 6445
6447 0 381549.78 166444.12 197160 124 6446
6448 0 381471.2 166389.62 197120 124 6447
6449 0 381336.62 166345.08 197040 107 6448
6450 0 381252.5 166296.56 196920 107 6449
6451 0 381103.84 166197.53 196840 75 6450
6452 0 380993.3 166119.05 196760 64 6451
6453 0 380896.84 165937.8 196720 64 6452
6454 0 380884.72 165883.9 196640 140 6453
6455 0 380795.5 165859.6 196560 140 6454
6456 0 380728.3 165877.53 196520 139 6455
6457 0 381466.94 164674.66 196520 75 6456
6458 0 381373 164692.5 196560 75 6457
6459 0 381279.38 164709.94 196600 75 6458
6460 0 381313.56 164537.42 196680 157 6459
6461 0 381337 164415.17 196760 136 6460
6462 0 381343.94 164392.8 196800 136 6461
6463 0 381290.7 164300.44 196840 136 6462
6464 0 381272.28 164236.67 196920 136 6463
6465 0 381267.88 164200.88 196960 136 6464
6466 0 381264.97 164161.22 197040 136 6465
6467 0 381250.84 164169.45 197120 136 6466
6468 0 381345.38 164215.55 197240 136 6467
6469 0 381354.8 164202.28 197280 136 6468
6470 0 381255.9 164656.33 196360 75 6457
6471 0 381263.3 164440.03 196240 64 6470
6472 0 381262.78 164284.52 196160 64 6471
6473 0 381345.75 164266.12 196080 45 6472
6474 0 381264.84 164216.22 196000 64 6473
6475 0 381182.66 164197.9 195880 64 6474
6476 0 381162.97 164135.86 195840 64 6475
6477 0 380946.72 163883.78 195840 122 6476
6478 0 380938.84 163786.84 195920 122 6477
6479 0 380899.7 163739.61 196040 122 6478
6480 0 380816.94 163680.84 196080 122 6479
6481 0 380786.75 163659.08 196120 122 6480
6482 0 380778.9 163668.19 196160 122 6481
6483 0 381106.9 164122.89 196520 51 6457
6484 0 381480.25 162866.23 196280 178 6483
6485 0 381527.56 162753.27 196160 260 6484
6486 0 381541.25 162718.12 196120 260 6485
6487 0 381576.72 162647.9 196000 260 6486
6488 0 381657.2 162433.27 195760 270 6487
6489 0 381561.62 162318.03 195480 270 6488
6490 0 382135.97 161478.53 196160 102 6485
6491 0 382376.2 161334.8 196160 91 6490
6492 0 382473.75 161316.64 196080 91 6491
6493 0 382520.44 161328.69 196040 91 6492
6494 0 382640.6 161321.56 195960 75 6493
6495 0 382872.3 161119.45 195880 120 6494
6496 0 383648 161024 195120 96 6495
6497 0 383872 161024 194960 102 6496
6498 0 384096 161056 194760 128 6497
6499 0 384256 161184 194600 141 6498
6500 0 384288 161248 194320 96 6499
6501 0 384352 161312 194080 98 6500
6502 0 384448 161440 193840 91 6501
6503 0 384608 161504 193600 64 6502
6504 0 384768 161472 193400 64 6503
6505 0 384928 161440 193200 71 6504
6506 0 385024 161376 192960 98 6505
6507 0 385152 161280 192760 104 6506
6508 0 385280 161120 192560 60 6507
6509 0 385408 160992 192360 81 6508
6510 0 385568 160896 192160 86 6509
6511 0 385728 160800 191960 104 6510
6512 0 385856 160704 191760 102 6511
6513 0 385984 160736 191520 64 6512
6514 0 386112 160768 191280 90 6513
6515 0 386208 160736 191000 90 6514
6516 0 386240 160576 190800 60 6515
6517 0 386240 160416 190560 75 6516
6518 0 386240 160320 190320 96 6517
6519 0 386240 160192 190080 96 6518
6520 0 386240 160128 189800 98 6519
6521 0 386176 159968 189600 51 6520
6522 0 386112 159808 189400 32 6521
6523 0 386144 159776 189320 32 6522
6524 0 380390.38 165965.36 196320 107 6456
6525 0 380094.16 166079.5 196240 81 6524
6526 0 379722.4 166205.44 196120 80 6525
6527 0 379515.34 166302.62 196080 71 6526
6528 0 379338.2 166314.58 196000 51 6527
6529 0 379035.9 166533.28 195920 60 6528
6530 0 378808.22 166683.02 195880 120 6529
6531 0 378752 166683.19 195840 120 6530
6532 0 378559.5 166808.17 195760 96 6531
6533 0 378286.06 166996.73 195720 91 6532
6534 0 378054.06 167123.3 195680 51 6533
6535 0 377962.4 167254.33 195640 80 6534
6536 0 377794.88 167364.98 195600 75 6535
6537 0 377621.2 167418.86 195560 75 6536
6538 0 377503.22 167468.34 195520 86 6537
6539 0 377448.56 167495.27 195480 86 6538
6540 0 377353.4 167532.86 195440 80 6539
6541 0 377188.6 167548.34 195400 80 6540
6542 0 377078.25 167631.03 195360 81 6541
6543 0 377018.4 167693.86 195320 81 6542
6544 0 376973.56 167725.22 195280 81 6543
6545 0 376757.75 167814.3 195200 71 6544
6546 0 376639.72 167818.23 195160 86 6545
6547 0 376429.56 167885.56 195120 60 6546
6548 0 376347.47 167911.94 195080 60 6547
6549 0 375588.38 168139.38 195040 80 6548
6550 0 375244.34 168363.48 195040 75 6549
6551 0 375108.75 168407.8 195000 64 6550
6552 0 375051.78 168439.17 194960 64 6551
6553 0 374969.9 168445.75 194920 60 6552
6554 0 374813.84 168477.53 194840 60 6553
6555 0 374732.84 168514.17 194760 75 6554
6556 0 374693.3 168483.44 194720 75 6555
6557 0 374627.2 168455.66 194680 75 6556
6558 0 374552.03 168408.33 194600 96 6557
6559 0 374496.62 168385.06 194520 96 6558
6560 0 374373.66 168376.84 194440 96 6559
6561 0 374294.22 168348.08 194360 64 6560
6562 0 374193.78 168333.73 194280 64 6561
6563 0 374175.28 168314.34 194240 64 6562
6564 0 374045.47 168365.4 194200 60 6563
6565 0 373974.72 168366.25 194160 60 6564
6566 0 373848.44 168402.31 194120 75 6565
6567 0 373747.97 168436.94 194080 75 6566
6568 0 373536.28 168421.2 194040 81 6567
6569 0 373316.78 168394.36 194000 101 6568
6570 0 373225.38 168417.14 193960 101 6569
6571 0 373184.8 168472.66 193920 81 6570
6572 0 373058.8 168525.75 193880 81 6571
6573 0 373015.2 168560.77 193840 81 6572
6574 0 372878.22 168635.66 193800 71 6573
6575 0 372828.06 168710.34 193760 71 6574
6576 0 372758.12 168777.17 193720 71 6575
6577 0 372717 168821.27 193680 71 6576
6578 0 372628.75 168912.11 193600 71 6577
6579 0 372622.8 168940.42 193560 90 6578
6580 0 372562.38 168990.39 193520 90 6579
6581 0 372500.44 169074.58 193480 90 6580
6582 0 372488.62 169136.66 193440 108 6581
6583 0 372499.88 169181.44 193400 108 6582
6584 0 372479.03 169229.98 193360 108 6583
6585 0 372410.97 169239.02 193280 108 6584
6586 0 372317.8 169355.73 193200 40 6585
6587 0 372034.22 169555.89 193160 60 6586
6588 0 371714.8 169571.75 193120 75 6587
6589 0 371547.2 169604.53 193000 75 6588
6590 0 371030.4 169547.95 192960 51 6589
6591 0 370772.66 169487.9 192880 120 6590
6592 0 370661.1 169462.36 192800 81 6591
6593 0 370439.1 169397.33 192720 81 6592
6594 0 370314.16 169359.67 192640 81 6593
6595 0 370167.88 169403.11 192560 81 6594
6596 0 370137.72 169433.3 192520 81 6595
6597 0 369799.2 169490.94 192480 81 6596
6598 0 369267.12 169404.31 192400 -1 6597
6599 0 369174.44 169422.9 192360 -1 6598
6600 0 368313.47 169269.44 192320 -1 6599
6601 0 368068.62 169221.22 192240 -1 6600
6602 0 367725.34 169210.31 192200 -1 6601
6603 0 367625.6 169272.38 192160 -1 6602
6604 0 367522.25 169315.81 192120 -1 6603
6605 0 367454.66 169361.62 192040 -1 6604
6606 0 367309.97 169447.7 191960 -1 6605
6607 0 367177.03 169543.14 191880 -1 6606
6608 0 367063 169630.3 191840 -1 6607
6609 0 366982.06 169722.52 191800 -1 6608
6610 0 366887.12 169797.36 191720 -1 6609
6611 0 366750.2 169842.55 191640 -1 6610
6612 0 366683.06 169905.92 191560 -1 6611
6613 0 366638.06 169954.62 191480 -1 6612
6614 0 366574.7 170025.61 191360 -1 6613
6615 0 366596.03 170099.84 191280 -1 6614
6616 0 366558.22 170171.84 191160 -1 6615
6617 0 366487.84 170235.48 191040 -1 6616
6618 0 366449.94 170289.94 190920 -1 6617
6619 0 366319.53 170345.23 190800 -1 6618
6620 0 366174 170461.97 190720 -1 6619
6621 0 366057.5 170451.52 190560 -1 6620
6622 0 365872.3 170487.38 190440 -1 6621
6623 0 365734.22 170553.98 190320 -1 6622
6624 0 365722.25 170601.47 190280 -1 6623
6625 0 366174.2 170523.39 190280 -1 6624
6626 0 366377.94 170619.36 190240 -1 6625
6627 0 366622.34 170669.58 190200 -1 6626
6628 0 366658.16 170690.62 190160 -1 6627
6629 0 366692.4 170711.83 190120 -1 6628
6630 0 366726.62 170607.73 189960 -1 6629
6631 0 366714.06 170611.34 189720 -1 6630
6632 0 366802.06 170624.11 189640 -1 6631
6633 0 366791.16 170605.97 189600 -1 6632
6634 0 366714.4 170543.39 189520 -1 6633
6635 0 366666.47 170502.69 189440 -1 6634
6636 0 366652.7 170494.66 189360 -1 6635
6637 0 366749.94 170695.3 190240 -1 6628
6638 0 366807.25 170703.03 190360 -1 6637
6639 0 367006.84 170730.2 190400 -1 6638
6640 0 367231.2 171190.31 190400 -1 6639
6641 0 367214.62 171314.3 190360 -1 6640
6642 0 367198.16 171368.86 190320 -1 6641
6643 0 367198.12 171355.42 190280 -1 6642
6644 0 367174.1 171351.14 190240 -1 6643
6645 0 367122.9 170744.73 190480 -1 6639
6646 0 367211.53 170709.67 190520 -1 6645
6647 0 367192.94 170660.1 190560 -1 6646
6648 0 367211.7 170653.45 190640 -1 6647
6649 0 365610.4 171010.45 189920 -1 6624
6650 0 365561.84 170983.22 189840 -1 6649
6651 0 365504.62 170952.39 189800 -1 6650
6652 0 365465 170957.39 189760 -1 6651
6653 0 364742.06 171403.44 189760 -1 6652
6654 0 364414.16 171779.38 189760 -1 6653
6655 0 364293.97 171895.8 189720 -1 6654
6656 0 364198.7 171982.67 189680 -1 6655
6657 0 364106.28 172080.36 189640 -1 6656
6658 0 364027.2 172183.03 189600 -1 6657
6659 0 363910.62 172266.8 189560 -1 6658
6660 0 363866.8 172327.95 189520 -1 6659
6661 0 363733.94 172459.95 189480 -1 6660
6662 0 363658.75 172503.12 189440 -1 6661
6663 0 363666.06 172547.33 189400 -1 6662
6664 0 363629.88 172595.98 189360 -1 6663
6665 0 363533.56 172611.84 189280 -1 6664
6666 0 363494.47 172644.17 189200 -1 6665
6667 0 363479.7 172643.8 189120 -1 6666
6668 0 363390.84 172663.77 189040 -1 6667
6669 0 363318.03 172711.3 188960 -1 6668
6670 0 363251.1 172755.05 188880 -1 6669
6671 0 363230.38 172802.61 188800 -1 6670
6672 0 363242.38 172840.06 188760 -1 6671
6673 0 363290.53 172946.66 188680 -1 6672
6674 0 363178.66 173043.98 188600 -1 6673
6675 0 362958.84 173291.95 188560 -1 6674
6676 0 362714.3 173648 188480 -1 6675
6677 0 362614.53 173928.45 188320 -1 6676
6678 0 362582.2 173965.28 188280 -1 6677
6679 0 362674.12 174038.31 188200 -1 6678
6680 0 362749.34 174110 188120 -1 6679
6681 0 362786.6 174146.38 188080 -1 6680
6682 0 362835 174184.3 188040 -1 6681
6683 0 362963.44 174264.58 188000 -1 6682
6684 0 362998.12 174403.62 187960 -1 6683
6685 0 363019.03 174416.11 187920 -1 6684
6686 0 363065.25 174404.66 187840 -1 6685
6687 0 363090.66 174464.7 187800 -1 6686
6688 0 363089.5 174500.02 187760 -1 6687
6689 0 363099.06 174516.47 187720 -1 6688
6690 0 363078.7 174519.67 187680 -1 6689
6691 0 363082.6 174543.64 187640 -1 6690
6692 0 363079.84 174573.03 187600 -1 6691
6693 0 363066.88 174603.38 187560 -1 6692
6694 0 363058.6 174648.98 187520 -1 6693
6695 0 363050.97 174691.39 187480 -1 6694
6696 0 363038.22 174755.11 187440 -1 6695
6697 0 363090.2 174834.52 187360 -1 6696
6698 0 363079 174868.23 187280 -1 6697
6699 0 363018 174911.02 187160 -1 6698
6700 0 362963.53 174935.11 187080 -1 6699
6701 0 362958.7 174959.77 187000 -1 6700
6702 0 362896.44 175125.47 186880 -1 6701
6703 0 362815.8 175204.44 186800 -1 6702
6704 0 362842.3 175271.97 186720 -1 6703
6705 0 362894.8 175303.42 186640 -1 6704
6706 0 362919.16 175304.36 186560 -1 6705
6707 0 362922.78 175302.48 186480 -1 6706
6708 0 362950.8 175290.52 186440 -1 6707
6709 0 362963.38 175276.31 186400 -1 6708
6710 0 363099.16 175392.11 186360 -1 6709
6711 0 363089.5 175394.95 186320 -1 6710
6712 0 363040.03 175410.19 186120 -1 6711
6713 0 362947.78 175373.94 185960 -1 6712
6714 0 362888.66 175361.33 185920 -1 6713
6715 0 362850.6 175363.52 185880 -1 6714
6716 0 362814.8 175348.4 185840 -1 6715
6717 0 362734.34 175347.34 185800 -1 6716
6718 0 362675.72 175311.25 185720 -1 6717
6719 0 362614.25 175284.16 185640 -1 6718
6720 0 362579.44 175230.6 185560 -1 6719
6721 0 362491.16 175207.58 185480 -1 6720
6722 0 362249.22 175217.67 185400 -1 6721
6723 0 362190.7 175261.8 185360 -1 6722
6724 0 362087.2 175305.11 185320 -1 6723
6725 0 362015.28 175303.92 185280 -1 6724
6726 0 361986.16 175259.67 185240 -1 6725
6727 0 361903.66 175265.06 185160 -1 6726
6728 0 361822.4 175283.48 185120 -1 6727
6729 0 361839.22 175273.98 185080 -1 6728
6730 0 361750.22 175246.28 185040 -1 6729
6731 0 361658.22 175247.25 184960 -1 6730
6732 0 361602.1 175223.38 184920 -1 6731
6733 0 361540.7 175202.34 184880 -1 6732
6734 0 361402.38 175218.95 184840 -1 6733
6735 0 361373.7 175195.83 184800 -1 6734
6736 0 361302.88 175188.2 184760 -1 6735
6737 0 361246.1 175205.14 184720 -1 6736
6738 0 361215.9 175194.11 184680 -1 6737
6739 0 361207.1 175192.17 184640 -1 6738
6740 0 361183 175172.83 184600 -1 6739
6741 0 361156.16 175060.42 184520 -1 6740
6742 0 361142.25 175047.33 184480 -1 6741
6743 0 361102.56 175024 184440 -1 6742
6744 0 361081.94 175013.25 184400 -1 6743
6745 0 361011.75 175066.1 184360 -1 6744
6746 0 360958.94 175059.95 184320 -1 6745
6747 0 360878.88 175125.06 184280 -1 6746
6748 0 360710.94 175180.19 184200 -1 6747
6749 0 360627.12 175195.8 184160 -1 6748
6750 0 360498.62 175191.45 184120 -1 6749
6751 0 360367.25 175200.88 184080 -1 6750
6752 0 360345.47 175189.8 184040 -1 6751
6753 0 360287.06 175172.7 184000 -1 6752
6754 0 360210.7 175136.94 183960 -1 6753
6755 0 360214.22 175115.88 183920 -1 6754
6756 0 360158.84 175088.7 183880 -1 6755
6757 0 360158.78 175103.4 183840 -1 6756
6758 0 360136.53 175078.42 183760 -1 6757
6759 0 360082.78 175088.78 183720 -1 6758
6760 0 360042.03 175072.78 183640 -1 6759
6761 0 359982.94 175064 183560 -1 6760
6762 0 360030.6 175077.03 183520 -1 6761
6763 0 359999.8 175171.53 183440 -1 6762
6764 0 359994.9 175227.12 183360 -1 6763
6765 0 359942.22 175287.55 183280 -1 6764
6766 0 359875.53 175355.75 183200 -1 6765
6767 0 359854.84 175369.28 183160 -1 6766
6768 0 359768.84 175437.9 183080 -1 6767
6769 0 362461.34 175197.58 185400 -1 6721
6770 0 362463.22 175240.95 185320 -1 6769
6771 0 362382.4 175231.16 185200 -1 6770
6772 0 362343.66 175236.97 185160 -1 6771
6773 0 362310.53 175219.6 185120 -1 6772
6774 0 362268.03 175210.89 185080 -1 6773
6775 0 362274.2 175234.19 185040 -1 6774
6776 0 362298.47 175278.83 185000 -1 6775
6777 0 362278.3 175303.3 184960 -1 6776
6778 0 362206.03 175327.16 184920 -1 6777
6779 0 362212.78 175278.19 184880 -1 6778
6780 0 362165.62 175263.83 184800 -1 6779
6781 0 362182.62 175269.34 184720 -1 6780
6782 0 362171.12 175228.05 184640 -1 6781
6783 0 362132.06 175168.31 184520 -1 6782
6784 0 362078.72 175116.11 184440 -1 6783
6785 0 361991.84 175073.75 184360 -1 6784
6786 0 361970.94 175063.86 184320 -1 6785
6787 0 361974.7 175044.72 184280 -1 6786
6788 0 361882.8 174991.94 184200 -1 6787
6789 0 361902.8 174975.5 184160 -1 6788
6790 0 361914.44 174939.42 184120 -1 6789
6791 0 361873.5 174865.39 184040 -1 6790
6792 0 361867.47 174836.16 184000 -1 6791
6793 0 362027.5 174728.14 184000 -1 6792
6794 0 362078.75 174681.2 183960 -1 6793
6795 0 362297.8 174647.38 183920 -1 6794
6796 0 362538.28 174664.44 183880 -1 6795
6797 0 361687.4 174928.17 184000 -1 6792
6798 0 361634.75 174925.12 183960 -1 6797
6799 0 361562 174891.52 183920 -1 6798
6800 0 361522.5 174872.52 183880 -1 6799
6801 0 361482.97 174867.3 183840 -1 6800
6802 0 361343.5 174948.44 183800 -1 6801
6803 0 361287.94 174902.84 183760 -1 6802
6804 0 361242.94 174920.66 183720 -1 6803
6805 0 361126.25 174880.56 183640 -1 6804
6806 0 361062.8 174960.03 183600 -1 6805
6807 0 360990.44 174992.97 183520 -1 6806
6808 0 360784.8 175038 183480 -1 6807
6809 0 360872.66 174950.12 183440 -1 6808
6810 0 360926.6 174903.08 183360 -1 6809
6811 0 361022.72 174919.25 183320 -1 6810
6812 0 361074 174915.47 183280 -1 6811
6813 0 361103.5 174903.17 183200 -1 6812
6814 0 361133.38 174939.52 183120 -1 6813
6815 0 361163.7 174995.73 183040 -1 6814
6816 0 361240.1 175106.97 182960 -1 6815
6817 0 361198.94 175132.1 182880 -1 6816
6818 0 361065.2 175259.73 182800 -1 6817
6819 0 360982.62 175287.98 182760 -1 6818
6820 0 360954.66 175332.14 182720 -1 6819
6821 0 360923.84 175359.12 182680 -1 6820
6822 0 360923.78 175388.88 182640 -1 6821
6823 0 360958.62 175408.23 182600 -1 6822
6824 0 360986.78 175484.33 182560 -1 6823
6825 0 360990.66 175600.47 182520 -1 6824
6826 0 360937.28 175647.94 182480 -1 6825
6827 0 360863.88 175692.61 182440 -1 6826
6828 0 360863.03 175747.69 182400 -1 6827
6829 0 360851.28 175831.86 182320 -1 6828
6830 0 360838.53 175879.61 182240 -1 6829
6831 0 360827.1 175924.38 182200 -1 6830
6832 0 360624.72 174854.02 183440 -1 6808
6833 0 360554.75 174856.02 183480 -1 6832
6834 0 360506.5 174885.03 183520 -1 6833
6835 0 360490.62 174899.88 183560 -1 6834
6836 0 360398.94 174904.17 183600 -1 6835
6837 0 360205.97 174748.77 183640 -1 6836
6838 0 360102.56 174568.55 183680 -1 6837
6839 0 359694.62 174420.64 183680 -1 6838
6840 0 359450.62 174253.25 183720 -1 6839
6841 0 359402.84 174280.45 183760 -1 6840
6842 0 359362.62 174311.19 183840 -1 6841
6843 0 359494.7 174336.86 183880 -1 6842
6844 0 359902.03 174344.16 183920 -1 6843
6845 0 359950.66 174400.89 183960 -1 6844
6846 0 360266.53 174880.53 183680 -1 6837
6847 0 360266.8 175012.75 183720 -1 6846
6848 0 360268.47 175074.5 183760 -1 6847
6849 0 360295.72 175164.78 183800 -1 6848
6850 0 360358.8 175255.44 183840 -1 6849
6851 0 360358.88 175296.66 183880 -1 6850
6852 0 360375.2 175356.1 183600 -1 6835
6853 0 360222.6 175516.9 183520 -1 6852
6854 0 360223.03 175524.02 183480 -1 6853
6855 0 360257.22 175568.17 183400 -1 6854
6856 0 360194.38 175683 183320 -1 6855
6857 0 360206.4 175751.67 183280 -1 6856
6858 0 360255.75 175835.83 183240 -1 6857
6859 0 360243.7 175915.66 183200 -1 6858
6860 0 360270.84 175949.11 183160 -1 6859
6861 0 360580.7 175082.16 183440 -1 6808
6862 0 360449.28 175144 183400 -1 6861
6863 0 360302.8 175251.11 183360 -1 6862
6864 0 360170.88 175315.42 183320 -1 6863
6865 0 360006.25 175387.56 183280 -1 6864
6866 0 359875.66 175448.11 183240 -1 6865
6867 0 359815.56 175479.8 183200 -1 6866
6868 0 363375.47 175463.94 186320 -1 6711
6869 0 363487.53 175472.22 186400 -1 6868
6870 0 363643.03 175486.7 186440 -1 6869
6871 0 363717.75 175496.25 186520 -1 6870
6872 0 363763.1 175456.25 186560 -1 6871
6873 0 363814.66 175423.55 186600 -1 6872
6874 0 363914.84 175363.38 186640 -1 6873
6875 0 364067.38 175251 186680 -1 6874
6876 0 364106.2 175231.75 186720 -1 6875
6877 0 364129.5 175189.16 186760 -1 6876
6878 0 364135.72 175168.33 186800 -1 6877
6879 0 364151.16 175136 186840 -1 6878
6880 0 364151.78 175089.52 186880 -1 6879
6881 0 364126.97 175058.7 186920 -1 6880
6882 0 364130.6 175023.36 187000 -1 6881
6883 0 364111.66 174991.22 187080 -1 6882
6884 0 364138.16 174970.8 187160 -1 6883
6885 0 364174.9 174951.83 187280 -1 6884
6886 0 364178.44 174944.39 187320 -1 6885
6887 0 364538.53 171646.7 190000 -1 6654
6888 0 364558.53 171605.58 190040 -1 6887
6889 0 364528.97 171515.95 190120 -1 6888
6890 0 364346.44 171455.25 190160 -1 6889
6891 0 364202.75 171366.48 190200 -1 6890
6892 0 364342.7 171391.11 190240 -1 6891
6893 0 365426 170963.44 189720 -1 6652
6894 0 365406.7 170914.52 189680 -1 6893
6895 0 365306.12 171020.17 189640 -1 6894
6896 0 365390.3 170963.14 189400 -1 6895
6897 0 365369.3 170983.88 189360 -1 6896
6898 0 365441.12 170987.73 189280 -1 6897
6899 0 365546.66 170943.72 189200 -1 6898
6900 0 365650.12 170913.52 189160 -1 6899
6901 0 365639.4 170903.17 189120 -1 6900
6902 0 393964.34 164207.52 200240 102 227
6903 0 394104.88 164538.06 200360 80 6902
6904 0 394137.03 164736.44 200480 51 6903
6905 0 394119.2 164771.33 200640 51 6904
6906 0 394002.4 164749.69 200720 32 6905
6907 0 393786.3 164664.56 200880 71 6906
6908 0 393625.4 164539.53 201000 71 6907
6909 0 393599.25 164558.66 201080 71 6908
6910 0 393667.2 164652.86 201200 45 6909
6911 0 393741 164757.03 201320 51 6910
6912 0 393813 164905.03 201440 51 6911
6913 0 393825 165049.03 201600 71 6912
6914 0 393757 165041.03 201800 40 6913
6915 0 393893 165221.03 202000 45 6914
6916 0 394157 165365.03 202120 120 6915
6917 0 394343 165377.06 202360 71 6916
6918 0 394647 165397.06 202520 60 6917
6919 0 394865 165225.11 202640 102 6918
6920 0 395027 165129.03 202800 104 6919
6921 0 395079 165157.03 203000 90 6920
6922 0 395103 165093.03 203200 71 6921
6923 0 395139 165125.03 203400 71 6922
6924 0 395135 165101.03 203560 90 6923
6925 0 395107 165105.03 203720 90 6924
6926 0 395455 165201.03 203840 131 6925
6927 0 395605 165249.06 204000 135 6926
6928 0 395657 165317.06 204120 135 6927
6929 0 396595 165525.05 204200 32 6928
6930 0 396831.03 165769.12 204120 154 6929
6931 0 396849 165805.03 204000 154 6930
6932 0 396857 165737.03 203840 154 6931
6933 0 397025 165725.03 203680 186 6932
6934 0 396783 165433.03 203640 154 6933
6935 0 396723 165273.03 203560 32 6934
6936 0 397299 166077.03 204040 128 6930
6937 0 397615 166157.03 203960 80 6936
6938 0 397903 166125.03 203880 51 6937
6939 0 398299 166145.03 203920 104 6938
6940 0 398511 166181.03 204040 40 6939
6941 0 398941 166121.03 204000 75 6940
6942 0 399045 166149.03 203880 75 6941
6943 0 399195 166141.03 203760 60 6942
6944 0 399415 166157.03 203600 60 6943
6945 0 399411 166149.03 203440 32 6944
6946 0 399587 166081.03 203280 101 6945
6947 0 399735 166089.03 203120 101 6946
6948 0 399927 166117.03 202960 81 6947
6949 0 400067 166125.03 202800 71 6948
6950 0 400335 166129.03 202640 102 6949
6951 0 400581 166093.06 202480 60 6950
6952 0 400809 166053.06 202280 86 6951
6953 0 401217 165925.06 202160 86 6952
6954 0 401805 165865.06 202120 107 6953
6955 0 402183 165889.03 202040 40 6954
6956 0 402395 165881.03 201920 45 6955
6957 0 402445 165749.03 201760 45 6956
6958 0 402793 165589.03 201560 104 6957
6959 0 402797.03 165505.06 201440 104 6958
6960 0 402677 165529.03 201360 98 6959
6961 0 402621 165529.03 201240 98 6960
6962 0 402651 165417.03 201200 98 6961
6963 0 402649 165725.03 201160 104 6961
6964 0 402557 165797.03 201240 104 6963
6965 0 402619 165305.06 201400 98 6959
6966 0 402647 165153.06 201440 32 6965
6967 0 402663 165113.06 201560 32 6966
6968 0 402685 164937.03 201520 45 6967
6969 0 402641 164777.03 201400 40 6968
6970 0 403077 165425.03 201400 102 6959
6971 0 403755 165433.03 201400 134 6970
6972 0 404020 165353 201360 115 6971
6973 0 404285 165273.06 201320 124 6972
6974 0 404631 165225.11 201240 178 6973
6975 0 404893 165129.03 201120 178 6974
6976 0 404977 165125.03 201000 86 6975
6977 0 405335 165385.06 200840 137 6976
6978 0 405685 165797.11 200680 140 6977
6979 0 406551 165477.03 200680 75 6978
6980 0 406783 165233.03 200640 60 6979
6981 0 406835 165197.03 200560 60 6980
6982 0 406556.75 163926.05 199560 96 6981
6983 0 405923 165949.03 200600 81 6978
6984 0 406125 166533.03 200640 81 6983
6985 0 406075 166729.06 200720 80 6984
6986 0 406093 167429.03 200680 75 6985
6987 0 406331 167997.06 200560 86 6986
6988 0 406353 168221.03 200480 51 6987
6989 0 406279 168413.03 200400 32 6988
6990 0 406047 168381.03 200280 51 6989
6991 0 405987 168313.03 200160 51 6990
6992 0 405867 168225.03 200040 51 6991
6993 0 406155 168553.03 200480 45 6988
6994 0 406143 168605.03 200560 45 6993
6995 0 406107 168629.03 200640 45 6994
6996 0 405951 168621.03 200760 51 6995
6997 0 406033 166021.03 200440 81 6983
6998 0 406061 166061.03 200280 81 6997
6999 0 403725 165701.03 201280 134 6972
7000 0 403685 165829.03 201360 134 6999
7001 0 403753 165985.03 201520 134 7000
7002 0 396819 165949.03 204320 154 6929
7003 0 396792 165851 204360 154 7002
7004 0 396765 165753.03 204400 168 7003
7005 0 396737 165685.03 204520 168 7004
7006 0 396653 165573.03 204640 168 7005
7007 0 396693 165525.03 204800 168 7006
7008 0 397013 166541.03 204320 186 7002
7009 0 397109 166645.03 204400 128 7008
7010 0 392522.84 164824.28 199840 209 227
7011 0 392624.25 165901.03 199840 172 7010
7012 0 392565.03 166044.7 199880 172 7011
7013 0 392162.12 166480.11 2e+05 102 7012
7014 0 392256.97 167343.7 200120 102 7013
7015 0 392346 167521.06 200200 102 7014
7016 0 392508 167311.03 200280 102 7015
7017 0 392612 167639.03 200400 124 7016
7018 0 392618 168153.11 200480 150 7017
7019 0 392686 168465.11 200560 124 7018
7020 0 392666 168461.11 200680 124 7019
7021 0 392496 168711.06 200800 75 7020
7022 0 392456 169299.06 200760 86 7021
7023 0 392338 169309.11 200840 75 7022
7024 0 392258 169309.11 200960 32 7023
7025 0 391974 169233.11 201080 136 7024
7026 0 391934 169145.11 201240 136 7025
7027 0 392638 169913.03 200680 101 7022
7028 0 392812 170403.03 200600 124 7027
7029 0 392904 170775.03 200480 150 7028
7030 0 392818 170957.2 200360 128 7029
7031 0 392436 171699.17 200280 120 7030
7032 0 391910 172289.14 200200 51 7031
7033 0 391366 172221.14 200080 81 7032
7034 0 391092 172383.11 199880 91 7033
7035 0 390780 172443.11 199720 150 7034
7036 0 390628 172475.11 199600 150 7035
7037 0 390428 172523.11 199400 160 7036
7038 0 390250 172597.06 199240 140 7037
7039 0 390086 172705.06 199080 137 7038
7040 0 390072.56 172700.72 199040 137 7039
7041 0 389992 172675.03 198800 150 7040
7042 0 389940 172631.03 198720 122 7041
7043 0 389852 172635.03 198600 122 7042
7044 0 389854 172661.03 198520 122 7043
7045 0 389818 172785.03 198320 136 7044
7046 0 389946 172865.03 198160 128 7045
7047 0 390156 173047.03 197800 139 7046
7048 0 390312 173211.03 197680 153 7047
7049 0 390308 173507.03 197640 135 7048
7050 0 390200 173803.03 197480 288 7049
7051 0 390122 173865.03 197320 288 7050
7052 0 390058 174061.03 197160 256 7051
7053 0 389852 174147.03 196960 168 7052
7054 0 389700 174383.03 196880 86 7053
7055 0 389362 174717.03 196760 128 7054
7056 0 389146 174869.03 196680 128 7055
7057 0 388812 175327.11 196600 157 7056
7058 0 388468 175551.11 196520 153 7057
7059 0 388200 175751.11 196400 181 7058
7060 0 387706 176433.06 196360 139 7059
7061 0 387636 177207.03 196320 120 7060
7062 0 387432 177591.03 196280 107 7061
7063 0 387156 177783.03 196120 134 7062
7064 0 387006 178057.03 196040 91 7063
7065 0 386878 178521.03 195920 124 7064
7066 0 386814 178665.03 195800 124 7065
7067 0 386674 178953.03 195680 108 7066
7068 0 386722 179069.03 195560 98 7067
7069 0 386790 179117.03 195440 98 7068
7070 0 386914 179145.03 195320 98 7069
7071 0 387068 179195.23 195160 124 7070
7072 0 387104 179255.23 195040 124 7071
7073 0 387492 179571.23 194960 75 7072
7074 0 387876 180035.23 194920 136 7073
7075 0 387690 180349.2 194800 160 7074
7076 0 387446 180681.2 194720 200 7075
7077 0 387260 180847.17 194520 175 7076
7078 0 387120 181031.17 194400 101 7077
7079 0 386986 181225.14 194200 75 7078
7080 0 386966 181297.14 194120 107 7079
7081 0 386950 181321.14 194040 107 7080
7082 0 386954 181321.14 193920 107 7081
7083 0 386962 181433.14 193800 128 7082
7084 0 386934 181549.14 193680 128 7083
7085 0 386882 181693.14 193560 122 7084
7086 0 386918 181753.14 193440 172 7085
7087 0 386928 181747.11 193240 172 7086
7088 0 386780 181735.11 193040 98 7087
7089 0 386678 181693.06 192880 128 7088
7090 0 386578 181777.06 192800 128 7089
7091 0 386482 181949.06 192720 124 7090
7092 0 386350 182085.06 192560 51 7091
7093 0 386166 182105.06 192440 51 7092
7094 0 386000 182187.03 192240 51 7093
7095 0 385944 182167.03 192040 137 7094
7096 0 385844 182211.03 191840 176 7095
7097 0 385812 182323.03 191720 104 7096
7098 0 385876 182487.03 191600 104 7097
7099 0 385788 182623.03 191520 134 7098
7100 0 385580 182819.03 191360 115 7099
7101 0 385508 182943.03 191280 108 7100
7102 0 385314 183101.03 191120 91 7101
7103 0 385150 183165.03 191000 91 7102
7104 0 385118 183249.03 190880 51 7103
7105 0 385070 183405.03 190760 51 7104
7106 0 385094 183533.03 190600 81 7105
7107 0 385048 183687.03 190440 122 7106
7108 0 385184 183783.03 190280 141 7107
7109 0 385228 183835.03 190160 141 7108
7110 0 385228 183875.03 190040 154 7109
7111 0 385194 184045.03 189880 154 7110
7112 0 384994 184321.03 189760 153 7111
7113 0 384950 184405.03 189640 51 7112
7114 0 384954 184489.03 189480 140 7113
7115 0 385014 184653.03 189360 140 7114
7116 0 385154 184645.03 189280 224 7115
7117 0 385162 184573.03 189120 224 7116
7118 0 385190 184497.03 189000 224 7117
7119 0 385246 184465.03 188880 226 7118
7120 0 385330 184417.03 188720 226 7119
7121 0 385454 184445.03 188640 226 7120
7122 0 385490 184461.03 188480 226 7121
7123 0 385590 184469.03 188400 175 7122
7124 0 385726 184449.03 188160 128 7123
7125 0 385934 184405.03 188040 120 7124
7126 0 386014 184361.03 187920 86 7125
7127 0 386090 184329.03 187840 86 7126
7128 0 386154 184269.03 187720 81 7127
7129 0 386138 184177.03 187600 81 7128
7130 0 386090 184273.03 187400 64 7129
7131 0 386074 184341.03 187280 32 7130
7132 0 386082 184353.03 187160 32 7131
7133 0 386008 184507.03 187000 32 7132
7134 0 385848 184707.03 186840 32 7133
7135 0 385904 184731.03 186680 40 7134
7136 0 385984 184863.03 186520 40 7135
7137 0 385968 184987.03 186360 40 7136
7138 0 386328 184983.03 186280 32 7137
7139 0 386604 185047.03 186200 32 7138
7140 0 386632 184831.03 186000 32 7139
7141 0 386646 185273.06 185960 156 7140
7142 0 386908 185783.03 186040 124 7141
7143 0 387346 186357.03 186080 107 7142
7144 0 387342 186869.03 186040 107 7143
7145 0 387214 186925.03 185840 107 7144
7146 0 386828 187211.11 185760 120 7145
7147 0 386406 187449.06 185840 101 7146
7148 0 386098 187705.06 185960 60 7147
7149 0 385896 188247.03 186080 143 7148
7150 0 385688 188755.03 186160 115 7149
7151 0 385552 188955.03 186280 153 7150
7152 0 385372 189159.03 186440 124 7151
7153 0 385246 189137.11 186680 124 7152
7154 0 385054 189061.11 186800 168 7153
7155 0 384276 188915.06 186880 81 7154
7156 0 383434 188645.03 186760 120 7155
7157 0 383046 188377.03 186680 98 7156
7158 0 382838 188225.03 186560 98 7157
7159 0 382770 188209.03 186400 98 7158
7160 0 382630 188117.03 186280 101 7159
7161 0 382492 187935.03 186120 60 7160
7162 0 382248 187659.03 185960 51 7161
7163 0 382064 187459.03 185840 75 7162
7164 0 381818 187257.03 185720 80 7163
7165 0 381546 186985.03 185640 91 7164
7166 0 381260 186419.11 185520 98 7165
7167 0 380942 185737.06 185440 45 7166
7168 0 380504 185235.03 185360 120 7167
7169 0 380172 184719.03 185320 98 7168
7170 0 380078 184337.06 185200 91 7169
7171 0 380014 183973.06 185080 91 7170
7172 0 379906 183717.06 185000 45 7171
7173 0 379976 183063.03 185040 245 7172
7174 0 379842 182513.11 185000 45 7173
7175 0 379476 181663.06 184960 128 7174
7176 0 379046 181261.03 184920 108 7175
7177 0 378912 181099.11 184760 102 7176
7178 0 378800 180955.11 184640 120 7177
7179 0 378732 180791.11 184520 120 7178
7180 0 378700 180675.11 184440 86 7179
7181 0 378636 180507.11 184320 102 7180
7182 0 378586 180197.06 184120 102 7181
7183 0 378506 179921.06 184000 102 7182
7184 0 378494 179793.06 183880 102 7183
7185 0 378562 179613.06 183720 120 7184
7186 0 378630 179485.06 183600 124 7185
7187 0 378646 179421.06 183440 124 7186
7188 0 378686 179237.06 183360 128 7187
7189 0 378642 179209.06 183200 128 7188
7190 0 378448 179123.03 183040 128 7189
7191 0 378376 178923.03 182920 102 7190
7192 0 378340 178775.03 182760 102 7191
7193 0 378536 178599.03 182560 128 7192
7194 0 378596 178535.03 182440 160 7193
7195 0 378626 178469.2 182160 128 7194
7196 0 378546 178421.2 182040 128 7195
7197 0 378394 178325.2 181880 128 7196
7198 0 378250 178205.2 181760 101 7197
7199 0 377826 178133.2 181720 134 7198
7200 0 377314 178037.2 181640 80 7199
7201 0 377298 177933.2 181440 80 7200
7202 0 377022 177641.14 181240 45 7201
7203 0 376846 177361.14 181120 51 7202
7204 0 376678 176953.14 180920 -1 7203
7205 0 376622 176561.14 180800 -1 7204
7206 0 376590 176097.14 180680 -1 7205
7207 0 376274 175757.06 180560 -1 7206
7208 0 376098 175429.06 180480 -1 7207
7209 0 376074 175093.06 180320 -1 7208
7210 0 376034 174773.06 180160 -1 7209
7211 0 375914 174437.06 179960 -1 7210
7212 0 375902 174281.06 179840 -1 7211
7213 0 375606 174105.06 179760 -1 7212
7214 0 375226 173533.14 179720 -1 7213
7215 0 375466 172717.14 179680 -1 7214
7216 0 374990 172017.06 179600 -1 7215
7217 0 374718 171569.06 179560 -1 7216
7218 0 374742 171113.06 179480 -1 7217
7219 0 374602 170245.06 179440 -1 7218
7220 0 374660 169295.03 179520 -1 7219
7221 0 374698 168453.03 179560 -1 7220
7222 0 374986 167993.03 179480 -1 7221
7223 0 374980 167711.06 179360 -1 7222
7224 0 374932 167399.06 179280 -1 7223
7225 0 374948 167227.06 179200 -1 7224
7226 0 375112 166795.06 179160 -1 7225
7227 0 375086 166589.03 179040 -1 7226
7228 0 375102 166441.03 178880 -1 7227
7229 0 375126 166305.03 178720 -1 7228
7230 0 375186 166181.03 178560 -1 7229
7231 0 375192 165999.03 178440 -1 7230
7232 0 375244 165343.03 178360 -1 7231
7233 0 375694 164789.16 178320 -1 7232
7234 0 375898 164465.11 178200 -1 7233
7235 0 376214 164249.11 178080 -1 7234
7236 0 376532 164135.06 177960 -1 7235
7237 0 376836 164043.06 177800 -1 7236
7238 0 377052 163807.06 177680 -1 7237
7239 0 377368 163627.06 177560 -1 7238
7240 0 377478 163453.03 177400 -1 7239
7241 0 377702 163265.03 177320 -1 7240
7242 0 377798 163117.03 177200 -1 7241
7243 0 377714 162761.03 177040 -1 7242
7244 0 377772 162615.06 176880 -1 7243
7245 0 377628 162231.06 176800 -1 7244
7246 0 377546 161981.03 176680 -1 7245
7247 0 377438 161401.03 176600 -1 7246
7248 0 377558 161173.03 176520 -1 7247
7249 0 377652 160939.03 176440 -1 7248
7250 0 377860 160771.03 176280 -1 7249
7251 0 378158 160269.14 176160 -1 7250
7252 0 378562 159613.14 176080 -1 7251
7253 0 378938 159373.14 176000 -1 7252
7254 0 379206 159217.14 175920 -1 7253
7255 0 379306 159157.14 175800 -1 7254
7256 0 379602 159045.14 175680 -1 7255
7257 0 379682 158909.14 175520 -1 7256
7258 0 379854 158613.14 175480 -1 7257
7259 0 379938 158325.14 175440 -1 7258
7260 0 380250 157905.14 175480 -1 7259
7261 0 380502 157701.14 175560 -1 7260
7262 0 380584 157571.03 175720 -1 7261
7263 0 380672 157511.03 175880 -1 7262
7264 0 380860 157159.03 176040 -1 7263
7265 0 381430 157057.03 176120 -1 7264
7266 0 381948 156947.08 176160 -1 7265
7267 0 382290 156645.03 176280 -1 7266
7268 0 382464 156439.03 176400 -1 7267
7269 0 382480 156263.03 176520 -1 7268
7270 0 382620 156051.03 176600 -1 7269
7271 0 381910 156725.03 176640 -1 7270
7272 0 381864.5 156734.5 176680 -1 7271
7273 0 381728 156763.06 176800 -1 7272
7274 0 381828 156755.06 176920 -1 7273
7275 0 381792 156771.06 177040 -1 7274
7276 0 381852 156747.06 177160 -1 7275
7277 0 382950 155525.03 176640 -1 7270
7278 0 383010 155413.03 176720 -1 7277
7279 0 383038 155273.03 176800 -1 7278
7280 0 383072.5 155247.5 176840 -1 7279
7281 0 383176 155171.03 176960 -1 7280
7282 0 383128 155143.03 177040 -1 7281
7283 0 382982 155129.06 177240 -1 7282
7284 0 382980.66 155035.67 177320 -1 7283
7285 0 382978 154849.06 177480 -1 7284
7286 0 383204 154411.03 177520 -1 7285
7287 0 383458 154299 177560 -1 7286
7288 0 383712 154187.03 177600 -1 7287
7289 0 384268 154119.03 177640 -1 7288
7290 0 384878 154017.06 177720 -1 7289
7291 0 386044 153919.03 177680 -1 7290
7292 0 387090 154069.06 177640 -1 7291
7293 0 387712 154019.03 177600 -1 7292
7294 0 387880 153907.03 177480 -1 7293
7295 0 388024 153883.03 177360 -1 7294
7296 0 388306 153825.03 177280 -1 7295
7297 0 388894 153913.03 177200 -1 7296
7298 0 389210 153989.03 177120 -1 7297
7299 0 389566 153941.03 177040 -1 7298
7300 0 389792 153951.03 176920 -1 7299
7301 0 389560 154003.03 176880 -1 7300
7302 0 389430 154073.06 176720 -1 7301
7303 0 389626 154309.06 176600 -1 7302
7304 0 389738 154557.06 176440 -1 7303
7305 0 389770 154721.06 176280 -1 7304
7306 0 389826 154965.06 176120 -1 7305
7307 0 389972 154951.11 175920 -1 7306
7308 0 390024 154987.11 175840 -1 7307
7309 0 390126 155033.17 175720 -1 7308
7310 0 390726 154913.14 175760 -1 7309
7311 0 390986 155017.14 175800 -1 7310
7312 0 391086 155093.14 175880 -1 7311
7313 0 391182 155309.14 176000 -1 7312
7314 0 390094 154989.14 175600 -1 7309
7315 0 390018 154997.14 175520 -1 7314
7316 0 389210 155213.14 175600 -1 7315
7317 0 389194 155389.14 175680 -1 7316
7318 0 390034 155077.14 175400 -1 7315
7319 0 390154 155201.14 175280 -1 7318
7320 0 390202 155241.14 175160 -1 7319
7321 0 390314 155321.14 175080 -1 7320
7322 0 390316 155319.03 174920 -1 7321
7323 0 390288 155359.03 174760 -1 7322
7324 0 390220 156163.03 174720 -1 7323
7325 0 390260 156503.03 174640 -1 7324
7326 0 390414 156657.06 174520 -1 7325
7327 0 390638 156889.06 174400 -1 7326
7328 0 390552 157127.03 174280 -1 7327
7329 0 390416 157387.03 174160 -1 7328
7330 0 390468 157623.06 173960 -1 7329
7331 0 390652 158119.06 173840 -1 7330
7332 0 390836 158607.06 173760 -1 7331
7333 0 391104 159011.06 173680 -1 7332
7334 0 391248 159307.06 173640 -1 7333
7335 0 391672 159451.06 173600 -1 7334
7336 0 391828 159551.14 173440 -1 7335
7337 0 391916 159655.14 173240 -1 7336
7338 0 391992 159563.06 173120 -1 7337
7339 0 392136 159675.06 172880 -1 7338
7340 0 392360 159771.06 172600 -1 7339
7341 0 392552 159707.06 172320 -1 7340
7342 0 392778 159665.03 172120 -1 7341
7343 0 392834 159613.03 171920 -1 7342
7344 0 392972 159627.03 171800 -1 7343
7345 0 393040 159479.03 171600 -1 7344
7346 0 393038 159453.03 171440 -1 7345
7347 0 393146 159405.03 171320 -1 7346
7348 0 393218 159281.03 171120 -1 7347
7349 0 393282 159229.03 170920 -1 7348
7350 0 393382 159197.03 170760 -1 7349
7351 0 393518 159317.03 170640 -1 7350
7352 0 393510 159329.03 170440 -1 7351
7353 0 393514 159377.03 170360 -1 7352
7354 0 393550 159437.03 170200 -1 7353
7355 0 393682 159689.03 170120 -1 7354
7356 0 393884 159967.06 170000 -1 7355
7357 0 394000 160091.06 169880 -1 7356
7358 0 394166 160069.03 169760 -1 7357
7359 0 394314 160189.03 169640 -1 7358
7360 0 394334 160233.03 169520 -1 7359
7361 0 394406 160305.03 169440 -1 7360
7362 0 394538 160313.03 169240 -1 7361
7363 0 394676 160379.06 169040 -1 7362
7364 0 394876 160359.06 168840 -1 7363
7365 0 394992 160283.06 168640 -1 7364
7366 0 395004 160131.06 168440 -1 7365
7367 0 395168 159967.06 168240 -1 7366
7368 0 395396 159935.06 168160 -1 7367
7369 0 395558 159981.03 168000 -1 7368
7370 0 395648 159879.03 167960 -1 7369
7371 0 395752 159731.03 167880 -1 7370
7372 0 395880 159587.03 167800 -1 7371
7373 0 396082 159377.06 167640 -1 7372
7374 0 396638 159273.06 167560 -1 7373
7375 0 396780 159283.03 167480 -1 7374
7376 0 396860 159367.03 167320 -1 7375
7377 0 396964 159439.03 167160 -1 7376
7378 0 396996 159435.03 167040 -1 7377
7379 0 397048 159423.03 166960 -1 7378
7380 0 397474 159453.03 166880 -1 7379
7381 0 397586 159517.03 166760 -1 7380
7382 0 397710 159581.03 166600 -1 7381
7383 0 397886 159569.03 166520 -1 7382
7384 0 397966 159565.03 166440 -1 7383
7385 0 398066 159469.03 166360 -1 7384
7386 0 398206 159565.03 166200 -1 7385
7387 0 398370 159697.03 166080 -1 7386
7388 0 398416 159807.06 165880 -1 7387
7389 0 398552 159987.06 165800 -1 7388
7390 0 398730 159961.11 165640 -1 7389
7391 0 398646 159997.11 165440 -1 7390
7392 0 398658 160065.11 165240 -1 7391
7393 0 398734 160005.11 165120 -1 7392
7394 0 398806 159881.11 165000 -1 7393
7395 0 398842 159793.11 164880 -1 7394
7396 0 398960 159337.03 164640 -1 7395
7397 0 399006 159331.08 164600 -1 7396
7398 0 398780 159141.06 164440 -1 7397
7399 0 398786 159115.03 164360 -1 7398
7400 0 398802 159120.33 164280 -1 7399
7401 0 398810 159123.03 164240 -1 7400
7402 0 398806 159095.03 164120 -1 7401
7403 0 398740 158973.03 164000 -1 7402
7404 0 398712 158817.03 163960 -1 7403
7405 0 398794 159043.03 163920 -1 7404
7406 0 398814 159131.03 163840 -1 7405
7407 0 398834 159219.03 163760 -1 7406
7408 0 398730 159279.03 163640 -1 7407
7409 0 398692 159213.03 163520 -1 7408
7410 0 399148 159469.03 164120 -1 7402
7411 0 399294 159639.03 164040 -1 7410
7412 0 399366 159731.03 163960 -1 7411
7413 0 398188 159289.03 164360 -1 7398
7414 0 397842 159295.03 164280 -1 7413
7415 0 397698 159211.03 164120 -1 7414
7416 0 398836 158875.03 164920 -1 7395
7417 0 398716 158779.03 164960 -1 7416
7418 0 398512 158723.03 165080 -1 7417
7419 0 398542 158717.03 165200 -1 7418
7420 0 398518 158609.03 165320 -1 7419
7421 0 398436 158543.03 165440 -1 7420
7422 0 398384 158499.03 165560 -1 7421
7423 0 398296 158427.03 165720 -1 7422
7424 0 398304 158435.03 165800 -1 7423
7425 0 398272 158387.03 165880 -1 7424
7426 0 398144 158275.03 166040 -1 7425
7427 0 397344 159047.03 167600 -1 7374
7428 0 397392 158851.03 167640 -1 7427
7429 0 397488 158719.03 167720 -1 7428
7430 0 397668 158691.03 167800 -1 7429
7431 0 397764 158595.03 167920 -1 7430
7432 0 391848 159691.06 173640 -1 7335
7433 0 391824 159723.06 173760 -1 7432
7434 0 392016 159971.06 173840 -1 7433
7435 0 392168 160243.06 173920 -1 7434
7436 0 392328 160427.06 174000 -1 7435
7437 0 392496 160451.06 174080 -1 7436
7438 0 392676 160591.06 174000 -1 7437
7439 0 392692 160647.06 173920 -1 7438
7440 0 392828 160599.06 173760 -1 7439
7441 0 393340 160623.06 173720 -1 7440
7442 0 393612 160727.06 173640 -1 7441
7443 0 393652 160975.06 173520 -1 7442
7444 0 393796 161231.06 173360 -1 7443
7445 0 394292 161663.06 173280 -1 7444
7446 0 394776 161651.14 173120 -1 7445
7447 0 395116 161823.06 173000 -1 7446
7448 0 395508 162023.06 172880 -1 7447
7449 0 395460 162055.06 172720 -1 7448
7450 0 395444 161975.06 172520 -1 7449
7451 0 395444 161919.06 172360 -1 7450
7452 0 395452 161839.06 172240 -1 7451
7453 0 395688 161755.06 172080 -1 7452
7454 0 395496 161779.06 171920 -1 7453
7455 0 395496 161883.06 171720 -1 7454
7456 0 395560 162019.06 171560 -1 7455
7457 0 395880 162019.06 171440 -1 7456
7458 0 395960 162011.06 171280 -1 7457
7459 0 395936 161883.06 171080 -1 7458
7460 0 396000 161787.06 170920 -1 7459
7461 0 396008 161875.06 170840 -1 7460
7462 0 395960 161955.06 170680 -1 7461
7463 0 395944 161947.06 170600 -1 7462
7464 0 395936 162011.06 170440 -1 7463
7465 0 396072 162083.06 170320 -1 7464
7466 0 396536 161891.06 170280 -1 7465
7467 0 396564 161527.06 170200 -1 7466
7468 0 396768 161299.06 170160 -1 7467
7469 0 396668 161415.06 170080 -1 7468
7470 0 396684 161487.06 169960 -1 7469
7471 0 396740 161447.06 169840 -1 7470
7472 0 396724 161471.06 169720 -1 7471
7473 0 396812 161359.06 169560 -1 7472
7474 0 397016 161331.06 169520 -1 7473
7475 0 397008 161323.06 169480 -1 7474
7476 0 396832 161059.06 170120 -1 7468
7477 0 396940 160895.06 170040 -1 7476
7478 0 396980 160751.14 169920 -1 7477
7479 0 395704 162323.06 172920 -1 7448
7480 0 395864 162379.06 173000 -1 7479
7481 0 395936 162379.06 173080 -1 7480
7482 0 390362 155193.03 174640 -1 7323
7483 0 390490 155197.03 174480 -1 7482
7484 0 390554 155197.03 174320 -1 7483
7485 0 390890 155157.03 174240 -1 7484
7486 0 391054 154965.03 174200 -1 7485
7487 0 391134 154841.03 174040 -1 7486
7488 0 391232 154635.03 173880 -1 7487
7489 0 391300 154691.03 173800 -1 7488
7490 0 391438 154445.03 173680 -1 7489
7491 0 391670 154217.03 173520 -1 7490
7492 0 391886 154137.03 173400 -1 7491
7493 0 392172 154119.06 173200 -1 7492
7494 0 392280 154043.06 173040 -1 7493
7495 0 392512 154023.06 172880 -1 7494
7496 0 392760 154023.06 172760 -1 7495
7497 0 392932 154015.06 172600 -1 7496
7498 0 392956 153967.06 172440 -1 7497
7499 0 393108 153939.06 172360 -1 7498
7500 0 393370 153801.03 172240 -1 7499
7501 0 393602 153905.03 172080 -1 7500
7502 0 394030 153925.03 171960 -1 7501
7503 0 394672 153979.03 172000 -1 7502
7504 0 394968 153827.03 172040 -1 7503
7505 0 395230 153813.03 172120 -1 7504
7506 0 395656 153875.03 172080 -1 7505
7507 0 395928 153899.03 171960 -1 7506
7508 0 396196 153887.03 171840 -1 7507
7509 0 396396 153843.03 171720 -1 7508
7510 0 396612 153815.03 171560 -1 7509
7511 0 396864 153727.03 171440 -1 7510
7512 0 397042 153633.03 171280 -1 7511
7513 0 397186 153541.03 171200 -1 7512
7514 0 397366 153401.03 171080 -1 7513
7515 0 397554 153269.03 170960 -1 7514
7516 0 397790 153229.03 170840 -1 7515
7517 0 398058 153177.03 170680 -1 7516
7518 0 398254 153257.03 170600 -1 7517
7519 0 398596 153271.03 170520 -1 7518
7520 0 398784 153211.03 170440 -1 7519
7521 0 398964 153079.03 170360 -1 7520
7522 0 399064 152987.03 170200 -1 7521
7523 0 399330 152897.06 170080 -1 7522
7524 0 399369 152881 170040 -1 7523
7525 0 399486 152833.06 169920 -1 7524
7526 0 399574 152733.06 169760 -1 7525
7527 0 399594 152657.06 169640 -1 7526
7528 0 399664 152615.11 169480 -1 7527
7529 0 399556 152503.11 169280 -1 7528
7530 0 399544 152479.11 169160 -1 7529
7531 0 399576 152531.11 169000 -1 7530
7532 0 400200 152783.11 170080 -1 7524
7533 0 400252 152843.11 170280 -1 7532
7534 0 400244 152867.11 170440 -1 7533
7535 0 400252 152911.11 170600 -1 7534
7536 0 400274 152933.03 170760 -1 7535
7537 0 400326 152953.03 170920 -1 7536
7538 0 400414 152989.03 171080 -1 7537
7539 0 400586 153001.03 171040 -1 7538
7540 0 400622 153093.03 170960 -1 7539
7541 0 400846 153193.03 170880 -1 7540
7542 0 400910 153269.03 170920 -1 7541
7543 0 400286 153077.03 171120 -1 7538
7544 0 400170 153033.03 171240 -1 7543
7545 0 400130 153073.03 171320 -1 7544
7546 0 390020 153843.03 176840 -1 7300
7547 0 389992 153751.03 176680 -1 7546
7548 0 389968 153599.03 176600 -1 7547
7549 0 389964 153439.03 176520 -1 7548
7550 0 389882 153177.03 176440 -1 7549
7551 0 390022 152537.03 176400 -1 7550
7552 0 389788 152167.03 176480 -1 7551
7553 0 389808 151987.03 176600 -1 7552
7554 0 389832 151919.03 176760 -1 7553
7555 0 389796 151839.03 176960 -1 7554
7556 0 389728 151815.03 177120 -1 7555
7557 0 389792 151675.03 177200 -1 7556
7558 0 389908 151495.03 177320 -1 7557
7559 0 390110 151361.03 177440 -1 7558
7560 0 390170 151329.03 177560 -1 7559
7561 0 390110 151337.03 177600 -1 7560
7562 0 390114 151305.03 177720 -1 7561
7563 0 390062 151105.03 177880 -1 7562
7564 0 389914 151057.03 178000 -1 7563
7565 0 389858 150981.03 178120 -1 7564
7566 0 389674 150741.03 178280 -1 7565
7567 0 389554 150545.03 178360 -1 7566
7568 0 389700 152371.03 177120 -1 7556
7569 0 389670 152565.03 177200 -1 7568
7570 0 389618 152585.03 177320 -1 7569
7571 0 387552 153983.03 177680 -1 7292
7572 0 387580 153899.03 177840 -1 7571
7573 0 387644 153803.03 178040 -1 7572
7574 0 387472 153835.03 178120 -1 7573
7575 0 387344 153879.03 178240 -1 7574
7576 0 387222 153893.03 178320 -1 7575
7577 0 387134 153849.03 178440 -1 7576
7578 0 385044 153819.03 177920 -1 7290
7579 0 385152 153499.03 178040 -1 7578
7580 0 384872 153263.03 178080 -1 7579
7581 0 384692 152807.03 178160 -1 7580
7582 0 384710 152373.03 178040 -1 7581
7583 0 384690 152073.03 177960 -1 7582
7584 0 384864 151943.03 177840 -1 7583
7585 0 384968 151819.03 177680 -1 7584
7586 0 385172 151787.03 177600 -1 7585
7587 0 385256 151795.03 177440 -1 7586
7588 0 385388 151767.03 177320 -1 7587
7589 0 385504 151695.03 177080 -1 7588
7590 0 385670 151541.06 176880 -1 7589
7591 0 385662 151449.06 176720 -1 7590
7592 0 385898 151085.06 176640 -1 7591
7593 0 386096 150619.08 176520 -1 7592
7594 0 386158 150501.14 176360 -1 7593
7595 0 386126 150397.14 176200 -1 7594
7596 0 386150 150265.14 176080 -1 7595
7597 0 386348 149951.17 175960 -1 7596
7598 0 386522 149745.2 175840 -1 7597
7599 0 386944 149671.03 175840 -1 7598
7600 0 386068 150563.03 176000 -1 7596
7601 0 386256 150647.03 175880 -1 7600
7602 0 386328 150587.03 175760 -1 7601
7603 0 386392 150611.03 175600 -1 7602
7604 0 386428 150683.03 175480 -1 7603
7605 0 386034 150489.03 176600 -1 7593
7606 0 386018 150445.03 176760 -1 7605
7607 0 385950 150405.03 176880 -1 7606
7608 0 385854 150325.03 177000 -1 7607
7609 0 385778 150053.03 177120 -1 7608
7610 0 385738 150021.03 177280 -1 7609
7611 0 385666 150041.03 177360 -1 7610
7612 0 385642 150025.03 177520 -1 7611
7613 0 385486 149913.03 177640 -1 7612
7614 0 385458 149833.03 177720 -1 7613
7615 0 385414 149757.03 177920 -1 7614
7616 0 385214 149641.03 178160 -1 7615
7617 0 385046 149553.03 178520 -1 7616
7618 0 385104 149327.06 178680 -1 7617
7619 0 384968 149395.06 178720 -1 7618
7620 0 384872 149375.06 178840 -1 7619
7621 0 384800 149475.06 179000 -1 7620
7622 0 384808 149503.06 179120 -1 7621
7623 0 385412 149243.06 178720 -1 7618
7624 0 385544 149271.06 178760 -1 7623
7625 0 385582 149301.03 178840 -1 7624
7626 0 385770 149369.03 179000 -1 7625
7627 0 385894 149321.03 179040 -1 7626
7628 0 386014 149285.03 179080 -1 7627
7629 0 386130 149233.03 179200 -1 7628
7630 0 386290 149129.03 179320 -1 7629
7631 0 386738 148937.03 179400 -1 7630
7632 0 386836 148835.03 179520 -1 7631
7633 0 386940 148675.03 179680 -1 7632
7634 0 387072 148595.03 179840 -1 7633
7635 0 387184 148603.03 180000 -1 7634
7636 0 387220 148607.03 180040 -1 7635
7637 0 383256 154279.03 177600 -1 7287
7638 0 383194 154297.06 177760 -1 7637
7639 0 383134 154221.06 177880 -1 7638
7640 0 383034 154261.06 178040 -1 7639
7641 0 382970 154181.06 178160 -1 7640
7642 0 382864 154203.03 178280 -1 7641
7643 0 382744 154187.03 178480 -1 7642
7644 0 382556 154211.03 178560 -1 7643
7645 0 382252 154251.03 178720 -1 7644
7646 0 382072 154243.03 178880 -1 7645
7647 0 381828 154271.03 179040 -1 7646
7648 0 381772 154283.03 179160 -1 7647
7649 0 381654 154309.03 179320 -1 7648
7650 0 381486 154349.03 179400 -1 7649
7651 0 381318 154359 179480 -1 7650
7652 0 381150 154369.03 179560 -1 7651
7653 0 380898 154557.03 179600 -1 7652
7654 0 380666 154605.03 179680 -1 7653
7655 0 380396 154643.06 179840 -1 7654
7656 0 380276 154691.06 180000 -1 7655
7657 0 380028 154727.06 180160 -1 7656
7658 0 379708 154699.06 180280 -1 7657
7659 0 379492 154755.06 180360 -1 7658
7660 0 379286 154913.03 180480 -1 7659
7661 0 379146 155013.03 180680 -1 7660
7662 0 379042 155129.03 180800 -1 7661
7663 0 378942 155201.03 180920 -1 7662
7664 0 378706 155317.03 181040 -1 7663
7665 0 378452 155363.03 181160 -1 7664
7666 0 378264 155307.03 181280 -1 7665
7667 0 378034 155465.03 181440 -1 7666
7668 0 377930 155481.03 181600 -1 7667
7669 0 377846 155381.03 181760 -1 7668
7670 0 377620 155159.03 181920 -1 7669
7671 0 377432 154915.03 182080 -1 7670
7672 0 377246 154821.03 182160 -1 7671
7673 0 377086 154597.03 182360 -1 7672
7674 0 376628 154935.03 182360 -1 7673
7675 0 376608 154867.03 182440 -1 7674
7676 0 376512 154899.03 182520 -1 7675
7677 0 376476 154903.03 182600 -1 7676
7678 0 376964 154423.03 182480 -1 7673
7679 0 377182 154213.03 182560 -1 7678
7680 0 377650 155225.03 182120 -1 7671
7681 0 377562 155293.03 182240 -1 7680
7682 0 377458 155377.03 182360 -1 7681
7683 0 377418 155501.03 182480 -1 7682
7684 0 377420 155605.03 182520 -1 7683
7685 0 377348 155657.03 182600 -1 7684
7686 0 382692 155559.03 177360 -1 7284
7687 0 382640 155583.03 177480 -1 7686
7688 0 382628 155603.03 177600 -1 7687
7689 0 382548 155535.03 177680 -1 7688
7690 0 382526 155441.03 177800 -1 7689
7691 0 382370 155429.03 177960 -1 7690
7692 0 382262 155365.03 178120 -1 7691
7693 0 382202 155365.03 178240 -1 7692
7694 0 382098 155381.03 178360 -1 7693
7695 0 382034 155357.03 178480 -1 7694
7696 0 381910 155345.03 178640 -1 7695
7697 0 381838 155325.03 178720 -1 7696
7698 0 381762 155313.03 178800 -1 7697
7699 0 379822 158397.14 175280 -1 7259
7700 0 379826 158393.14 175120 -1 7699
7701 0 379882 158489.14 175000 -1 7700
7702 0 379670 158613.14 174840 -1 7701
7703 0 379502 158617.14 174720 -1 7702
7704 0 379446 158653.14 174560 -1 7703
7705 0 379190 158641.14 174400 -1 7704
7706 0 379096 158619.11 174200 -1 7705
7707 0 379020 158567.11 174000 -1 7706
7708 0 378940 158523.11 173880 -1 7707
7709 0 378968 158475.11 173720 -1 7708
7710 0 378940 158527.11 173600 -1 7709
7711 0 378916 158455.11 173440 -1 7710
7712 0 378624 158339.11 173360 -1 7711
7713 0 378380 158243.11 173200 -1 7712
7714 0 378186 158137.06 173120 -1 7713
7715 0 378712 158483.11 173080 -1 7714
7716 0 378900 158491.11 172920 -1 7715
7717 0 378976 158671.11 172760 -1 7716
7718 0 379116 158723.11 172600 -1 7717
7719 0 379278 158733.03 172520 -1 7718
7720 0 379438 158741.03 172440 -1 7719
7721 0 379642 158733.03 172320 -1 7720
7722 0 379722 158621.03 172160 -1 7721
7723 0 380206 158609.03 172080 -1 7722
7724 0 380300 158639.06 171920 -1 7723
7725 0 380508 158671.06 171800 -1 7724
7726 0 380568 158523.06 171680 -1 7725
7727 0 380608 158504.33 171600 -1 7726
7728 0 381332 158131.06 171600 -1 7727
7729 0 381628 158231.06 171560 -1 7728
7730 0 381588 158203.06 171440 -1 7729
7731 0 380628 158495.06 171560 -1 7727
7732 0 380500 158483.11 171480 -1 7731
7733 0 380416 158495.06 171400 -1 7732
7734 0 380632 158427.06 171360 -1 7733
7735 0 380680 158403.06 171280 -1 7734
7736 0 380312 158515.06 171360 -1 7733
7737 0 380040 158591.06 171320 -1 7736
7738 0 379980 158611.06 171240 -1 7737
7739 0 377910 157753.06 173000 -1 7714
7740 0 377884 157607.03 172840 -1 7739
7741 0 377916 157303.03 172720 -1 7740
7742 0 377988 157103.03 172600 -1 7741
7743 0 378104 157087.03 172480 -1 7742
7744 0 378206 157097.03 172400 -1 7743
7745 0 377750 157221.03 172320 -1 7744
7746 0 377686 157277.03 172200 -1 7745
7747 0 377614 157281.03 172160 -1 7746
7748 0 377454 157329.03 171840 -1 7747
7749 0 377272 157431.03 171760 -1 7748
7750 0 377520 157491.03 171680 -1 7749
7751 0 377624 157539.03 171560 -1 7750
7752 0 377728 157511.03 171440 -1 7751
7753 0 377848 157459.03 171320 -1 7752
7754 0 377950 157421.11 171160 -1 7753
7755 0 378130 157453.11 171080 -1 7754
7756 0 378194 157469.11 170960 -1 7755
7757 0 378146 157489.11 170800 -1 7756
7758 0 378114 157477.11 170680 -1 7757
7759 0 378230 157525.11 170440 -1 7758
7760 0 378238 157617.11 170320 -1 7759
7761 0 378606 157673.11 170160 -1 7760
7762 0 378580 157707.06 169960 -1 7761
7763 0 378760 157607.06 169800 -1 7762
7764 0 378896 157547.06 169640 -1 7763
7765 0 379032 157551.06 169560 -1 7764
7766 0 379136 157535.06 169400 -1 7765
7767 0 379216 157575.06 169280 -1 7766
7768 0 379408 157527.06 169200 -1 7767
7769 0 379724 157467.06 169040 -1 7768
7770 0 379910 157341.03 168920 -1 7769
7771 0 380142 157045.03 168760 -1 7770
7772 0 380218 156865.03 168600 -1 7771
7773 0 380598 156817.03 168400 -1 7772
7774 0 380786 156749.03 168240 -1 7773
7775 0 381144 156547.03 168120 -1 7774
7776 0 381560 156463.03 167960 -1 7775
7777 0 381800 156323.03 167800 -1 7776
7778 0 381952 155987.03 167640 -1 7777
7779 0 382442 155169.03 167600 -1 7778
7780 0 382578 154937.03 167560 -1 7779
7781 0 382582 154965.03 167320 -1 7780
7782 0 382662 154813.03 167200 -1 7781
7783 0 382884 154775.03 167040 -1 7782
7784 0 383340 154659.03 166920 -1 7783
7785 0 383484 154559.03 166800 -1 7784
7786 0 383516 154427.03 166640 86 7785
7787 0 383648 154259.03 166520 86 7786
7788 0 383846 154089.11 166400 86 7787
7789 0 384140 154291.06 166280 86 7788
7790 0 384320 154135.06 166080 102 7789
7791 0 384540 154023.06 165920 154 7790
7792 0 384820 153847.06 165720 122 7791
7793 0 384996 153723.06 165680 107 7792
7794 0 385062 153633.03 165560 102 7793
7795 0 385282 153437.03 165320 134 7794
7796 0 385462 153257.03 165160 150 7795
7797 0 385698 153105.03 165000 137 7796
7798 0 385814 152985.03 164920 137 7797
7799 0 385860 152843.03 164760 172 7798
7800 0 385864 152719.03 164640 172 7799
7801 0 385836 152651.03 164520 175 7800
7802 0 385720 152255.03 164480 178 7801
7803 0 385564 151939.03 164520 91 7802
7804 0 385552 151907.03 164600 91 7803
7805 0 385436 151795.03 164720 80 7804
7806 0 384996 151663.03 164760 91 7805
7807 0 384800 151459.03 164840 81 7806
7808 0 384680 151375.03 164880 81 7807
7809 0 385824 152171.03 164440 178 7802
7810 0 385876 152115.03 164280 172 7809
7811 0 385818 152121.11 164120 178 7810
7812 0 385746 152073.11 164040 178 7811
7813 0 385702 152077.11 163920 160 7812
7814 0 385650 152061.11 163720 209 7813
7815 0 385408 151939.06 163560 209 7814
7816 0 385412 151583.06 163400 134 7815
7817 0 385226 151033.03 163320 120 7816
7818 0 385230 150853.03 163160 163 7817
7819 0 385298 150689.03 163080 75 7818
7820 0 385814 150237.03 163080 120 7819
7821 0 386122 149917.03 162960 102 7820
7822 0 386358 149805.03 162880 120 7821
7823 0 386560 149459.03 162800 75 7822
7824 0 386764 149319.03 162640 102 7823
7825 0 386940 149115.03 162520 107 7824
7826 0 387012 148947.03 162400 107 7825
7827 0 387102 148781.03 162240 80 7826
7828 0 387290 148589.03 162040 86 7827
7829 0 387362 148489.03 161880 124 7828
7830 0 387518 148317.03 161760 150 7829
7831 0 387698 148065.03 161640 128 7830
7832 0 388156 147615.03 161560 120 7831
7833 0 388250 147465.06 161440 120 7832
7834 0 388664 147291.03 161480 40 7833
7835 0 388840 147359.03 161560 137 7834
7836 0 388996 147303.03 161680 120 7835
7837 0 389208 147287.03 161800 120 7836
7838 0 389492 147263.03 161880 160 7837
7839 0 389686 147021.06 162040 186 7838
7840 0 389630 147009.06 162120 186 7839
7841 0 389536 146971.03 162280 186 7840
7842 0 389504 146919.03 162440 141 7841
7843 0 389508 146903.03 162520 141 7842
7844 0 389436 146955.03 162680 107 7843
7845 0 389012 147151.03 162800 160 7844
7846 0 388644 147159.03 162880 104 7845
7847 0 388654 147237.03 163040 104 7846
7848 0 388610 147373.03 163080 108 7847
7849 0 388396 147383.03 163160 104 7848
7850 0 388300 147363.03 163280 104 7849
7851 0 388192 147335.03 163400 104 7850
7852 0 388044 147319.03 163520 128 7851
7853 0 388044 147343.03 163760 71 7852
7854 0 388072 147387.03 163920 71 7853
7855 0 387866 147505.03 164080 71 7854
7856 0 387638 147809.03 164200 71 7855
7857 0 387474 147881.03 164360 156 7856
7858 0 387226 148049.03 164520 156 7857
7859 0 386998 148045.03 164640 148 7858
7860 0 386868 148035.03 164840 81 7859
7861 0 386820 148075.03 164920 81 7860
7862 0 386788 148031.03 165040 96 7861
7863 0 386796 148003.03 165160 96 7862
7864 0 386736 147995.03 165240 51 7863
7865 0 386718 148049.06 165360 51 7864
7866 0 386762 148057.06 165480 51 7865
7867 0 386726 148025.06 165600 64 7866
7868 0 386682 148073.06 165680 64 7867
7869 0 386678.47 148075.88 165720 64 7868
7870 0 386806 148085.06 165760 40 7869
7871 0 386906 148121.06 165840 40 7870
7872 0 386890 148173.06 165880 40 7871
7873 0 386970 148281.06 166000 71 7872
7874 0 387174 148321.06 166080 71 7873
7875 0 387202 148265.06 166200 71 7874
7876 0 387060 148061.03 166320 71 7875
7877 0 387012 148081.03 166480 71 7876
7878 0 386964 148157.03 166640 71 7877
7879 0 389100 147223.03 163120 160 7848
7880 0 389156 146923.03 163160 75 7879
7881 0 388988 146771.03 163240 75 7880
7882 0 388844 146815.03 163320 81 7881
7883 0 388222 147397.06 161320 120 7833
7884 0 388160 146911.03 161320 186 7883
7885 0 388032 146919.03 161280 186 7884
7886 0 387946 146905.03 161160 186 7885
7887 0 388372 147423.03 161240 137 7883
7888 0 388468 147395.03 161120 137 7887
7889 0 388422 147285.03 161000 137 7888
7890 1 388441 147282 160920 137 7889
7891 0 388460 147279.03 160840 137 7890
7892 0 388368 146931.03 160720 186 7891
7893 0 385126 150609.03 162920 134 7819
7894 0 385106 150605.03 162800 131 7893
7895 0 385014 150621.03 162680 90 7894
7896 0 384906 150653.03 162560 90 7895
7897 0 384874 150757.03 162440 90 7896
7898 0 384930 150657.03 162320 124 7897
7899 0 384894 150633.03 162160 124 7898
7900 0 384946 150665.03 162000 90 7899
7901 0 384930 150617.03 161800 81 7900
7902 0 384746 150621.03 161720 122 7901
7903 0 384634 150517.03 161600 122 7902
7904 0 384626 150477.03 161440 128 7903
7905 0 384566 150541.03 161280 128 7904
7906 0 384534 150537.03 161160 90 7905
7907 0 384510 150493.03 161000 134 7906
7908 0 384542 150529.03 160840 134 7907
7909 0 384494 150633.03 160680 91 7908
7910 0 384400 150651.03 160560 91 7909
7911 0 384401.34 150661.67 160520 91 7910
7912 0 384404 150683.03 160440 91 7911
7913 0 384456 150727.03 160280 115 7912
7914 0 384558 150753.03 160080 98 7913
7915 0 384678 150745.03 159960 98 7914
7916 0 384766 150781.03 159840 102 7915
7917 0 384818 150857.03 159680 122 7916
7918 0 384878 150833.03 159520 102 7917
7919 0 384978 150809.03 159360 102 7918
7920 0 385030 150769.03 159200 102 7919
7921 0 385084 150675.06 159040 131 7920
7922 0 385138 151105.03 159040 200 7921
7923 0 384584 151559.03 159000 122 7922
7924 0 384310 152053.06 159040 153 7923
7925 0 383584 152335.11 159080 104 7924
7926 0 383254 152549.14 159200 197 7925
7927 0 382738 152597.14 159360 208 7926
7928 0 382432 152643.17 159440 124 7927
7929 0 381784 152739.17 159480 178 7928
7930 0 380766 153389.03 159560 148 7929
7931 0 380742 153461.03 159760 150 7930
7932 0 380654 153481.03 160000 120 7931
7933 0 380716 153427.03 160120 124 7932
7934 0 380708 153439.03 160240 120 7933
7935 0 380444 153467.03 160280 80 7934
7936 0 379900 153755.03 160360 107 7935
7937 0 379234 154169.06 160440 120 7936
7938 0 378550 154385.06 160480 120 7937
7939 0 378404 154507.03 160560 98 7938
7940 0 378206 154581.03 160720 143 7939
7941 0 378186 154553.03 160920 202 7940
7942 0 378014 154481.03 161040 181 7941
7943 0 377998 154445.03 161160 181 7942
7944 0 377926 154337.03 161280 154 7943
7945 0 377806 154253.03 161360 154 7944
7946 0 377770 154245.03 161480 163 7945
7947 0 377670 154293.03 161600 163 7946
7948 0 377502 154373.03 161680 134 7947
7949 0 376986 154473.03 161840 108 7948
7950 0 376840 154571.03 161960 98 7949
7951 0 376744 154687.03 162120 98 7950
7952 0 376476 154999.03 162240 120 7951
7953 0 376182 155285.06 162360 102 7952
7954 0 375990 155317.06 162480 102 7953
7955 0 375974 155409.06 162720 196 7954
7956 0 375970 155469.06 162880 210 7955
7957 0 376034 155593.06 163040 210 7956
7958 0 376030 155625.06 163120 210 7957
7959 0 376048 155475.03 163320 210 7958
7960 0 376068 155235.03 163400 101 7959
7961 0 375974 155537.03 163440 131 7960
7962 0 375778 155829.03 163520 71 7961
7963 0 375394 156001.03 163560 108 7962
7964 0 375290 156157.03 163720 96 7963
7965 0 375134 156201.03 163800 96 7964
7966 0 375020 156211.03 163880 102 7965
7967 0 374580 156459.03 163960 128 7966
7968 0 374206 156541.03 163880 163 7967
7969 0 373866 156857.03 163760 32 7968
7970 0 373826 157009.03 163640 51 7969
7971 0 373788 157135.03 163480 51 7970
7972 0 373732 157191.03 163280 81 7971
7973 0 373728 157243.03 163080 81 7972
7974 0 373864 157095.03 162960 104 7973
7975 0 373900 157007.03 162840 40 7974
7976 0 373718 156873.03 162560 40 7975
7977 0 375994 155145.03 163520 134 7960
7978 0 376038 155125.03 163680 45 7977
7979 0 376054 155077.03 163800 45 7978
7980 0 375958 154825.03 164200 60 7979
7981 0 375958 154805.03 164360 60 7980
7982 0 375854 154905.03 164480 60 7981
7983 0 383712 153056 158280 51 7925
7984 0 383904 153184 158080 124 7983
7985 0 384064 153344 157920 107 7984
7986 0 384256 153504 157880 86 7985
7987 0 384448 153664 157840 120 7986
7988 0 384608 153856 157720 86 7987
7989 0 384704 154080 157600 102 7988
7990 0 384704 154336 157480 101 7989
7991 0 384544 154528 157440 60 7990
7992 0 384384 154688 157240 51 7991
7993 0 384224 154848 157120 124 7992
7994 0 384096 155040 157000 150 7993
7995 0 384064 155296 156880 186 7994
7996 0 383936 155520 156840 128 7995
7997 0 383840 155776 156800 102 7996
7998 0 383712 156000 156800 40 7997
7999 0 383520 156192 156800 71 7998
8000 0 383488 156224 156800 86 7999
8001 0 383328 156384 156920 91 8000
8002 0 383136 156512 156920 128 8001
8003 0 382944 156704 156920 150 8002
8004 0 382784 156928 156960 157 8003
8005 0 382592 157120 157040 120 8004
8006 0 382400 157248 157160 71 8005
8007 0 382176 157376 157240 75 8006
8008 0 382016 157536 157400 101 8007
8009 0 381760 157600 157400 86 8008
8010 0 381536 157600 157520 98 8009
8011 0 381280 157600 157520 80 8010
8012 0 381024 157600 157560 81 8011
8013 0 380768 157632 157600 86 8012
8014 0 380512 157632 157600 128 8013
8015 0 380256 157728 157640 120 8014
8016 0 380032 157920 157640 175 8015
8017 0 379808 158080 157600 128 8016
8018 0 379744 158144 157600 154 8017
8019 0 379488 158144 157560 90 8018
8020 0 379232 158208 157480 124 8019
8021 0 378976 158240 157480 150 8020
8022 0 378720 158304 157480 186 8021
8023 0 378592 158432 157560 166 8022
8024 0 378560 158688 157600 120 8023
8025 0 378496 158912 157720 101 8024
8026 0 378400 159168 157760 120 8025
8027 0 378400 159424 157760 124 8026
8028 0 378464 159680 157760 150 8027
8029 0 378560 159936 157760 81 8028
8030 0 378688 160160 157720 71 8029
8031 0 378752 160384 157560 45 8030
8032 0 378720 160480 157320 40 8031
8033 0 378592 160608 157160 120 8032
8034 0 378400 160768 157120 32 8033
8035 0 378144 160864 157120 45 8034
8036 0 377952 161088 157120 210 8035
8037 0 377952 161216 157040 154 8036
8038 0 377696 161280 157040 124 8037
8039 0 377440 161376 157080 120 8038
8040 0 377280 161536 157240 40 8039
8041 0 377120 161664 157440 64 8040
8042 0 376864 161664 157480 124 8041
8043 0 376608 161664 157440 120 8042
8044 0 376352 161632 157440 124 8043
8045 0 376096 161632 157480 102 8044
8046 0 375840 161728 157480 124 8045
8047 0 375584 161728 157520 139 8046
8048 0 375360 161856 157520 101 8047
8049 0 375264 162112 157480 148 8048
8050 0 375072 162272 157600 101 8049
8051 0 374944 162400 157640 156 8050
8052 0 374784 162592 157680 135 8051
8053 0 374528 162656 157720 209 8052
8054 0 374304 162624 157600 150 8053
8055 0 374080 162720 157480 148 8054
8056 0 373856 162880 157440 140 8055
8057 0 373664 163072 157400 101 8056
8058 0 373472 163264 157400 81 8057
8059 0 373312 163488 157400 71 8058
8060 0 373216 163744 157400 80 8059
8061 0 373120 163968 157240 51 8060
8062 0 373120 164192 157120 40 8061
8063 0 373120 164448 157120 40 8062
8064 0 373216 164704 157120 81 8063
8065 0 373376 164896 157080 148 8064
8066 0 373312 164992 157000 81 8065
8067 0 375168 162496 157560 122 8051
8068 0 375360 162624 157400 86 8067
8069 0 375552 162816 157320 51 8068
8070 0 375584 162848 157320 51 8069
8071 0 375456 161504 157600 81 8047
8072 0 375328 161312 157760 45 8071
8073 0 375328 161056 157840 80 8072
8074 0 375328 160800 157840 45 8073
8075 0 375328 160544 157840 32 8074
8076 0 375392 160288 157720 71 8075
8077 0 378080 161376 156840 90 8037
8078 0 378304 161504 156760 64 8077
8079 0 378560 161536 156720 32 8078
8080 0 378816 161568 156800 32 8079
8081 0 378656 161632 157000 32 8080
8082 0 378848 160672 157120 136 8033
8083 0 379008 160832 156960 45 8082
8084 0 379168 160896 156760 86 8083
8085 0 379424 160800 156720 136 8084
8086 0 379680 160672 156720 139 8085
8087 0 379936 160608 156640 102 8086
8088 0 380096 160640 156400 134 8087
8089 0 380224 160736 156240 98 8088
8090 0 378336 158336 157560 166 8023
8091 0 378112 158176 157560 154 8090
8092 0 377888 158016 157600 200 8091
8093 0 377632 157984 157600 200 8092
8094 0 377376 157856 157640 210 8093
8095 0 377120 157824 157680 250 8094
8096 0 376928 157952 157560 160 8095
8097 0 376896 158208 157520 96 8096
8098 0 376768 158432 157520 153 8097
8099 0 376608 158624 157400 185 8098
8100 0 376384 158560 157280 178 8099
8101 0 376128 158528 157240 120 8100
8102 0 376064 158528 157240 120 8101
8103 0 379680 158112 157840 128 8018
8104 0 379680 158208 158080 45 8103
8105 0 379648 158368 158280 98 8104
8106 0 379648 158528 158480 104 8105
8107 0 379616 158688 158720 124 8106
8108 0 379616 158848 158960 86 8107
8109 0 379616 159008 159160 60 8108
8110 0 379552 159264 159240 81 8109
8111 0 379424 159488 159320 98 8110
8112 0 379264 159680 159480 32 8111
8113 0 379264 159904 159640 91 8112
8114 0 379264 160160 159680 136 8113
8115 0 379008 160256 159720 128 8114
8116 0 378816 160128 159880 91 8115
8117 0 378656 159968 160040 157 8116
8118 0 378400 159936 160080 137 8117
8119 0 378304 159968 160120 120 8118
8120 0 382976 156320 156960 45 8002
8121 0 382880 156064 156920 75 8120
8122 0 382784 155936 157000 51 8121
8123 0 383360 156064 156600 40 8000
8124 0 383360 156000 156480 80 8123
8125 0 383296 155744 156520 40 8124
8126 0 383232 155488 156400 51 8125
8127 0 383232 155424 156360 107 8126
8128 0 383520 156000 156240 91 8124
8129 0 383680 156000 156040 137 8128
8130 0 383936 156000 156000 150 8129
8131 0 384192 155904 156000 98 8130
8132 0 384416 155776 155960 75 8131
8133 0 384480 155744 155960 51 8132
8134 0 385128 150591.06 158960 96 7921
8135 0 385250 150661.03 158840 96 8134
8136 0 385458 150557.03 158720 32 8135
8137 0 385630 150385.03 158560 81 8136
8138 0 385822 150217.03 158440 124 8137
8139 0 386046 150117.03 158320 115 8138
8140 0 386302 150093.03 158240 60 8139
8141 0 386476 149915.11 158160 71 8140
8142 0 386594 149753.06 158040 71 8141
8143 0 386678 149693.06 157920 51 8142
8144 0 386790 149693.06 157840 51 8143
8145 0 386954 149597.06 157640 107 8144
8146 0 387118 149573.06 157520 75 8145
8147 0 387378 149533.06 157400 81 8146
8148 0 387422 149433.06 157240 81 8147
8149 0 387372 149407.03 157120 122 8148
8150 0 387336 149371.03 157080 122 8149
8151 0 387340 149311.03 156960 122 8150
8152 0 387354 149173.03 156840 176 8151
8153 0 387498 149101.03 156680 128 8152
8154 0 387622 149037.03 156560 86 8153
8155 0 387866 148961.03 156440 157 8154
8156 0 388108 148803.03 156320 140 8155
8157 0 388340 148751.03 156200 156 8156
8158 0 388586.34 148593.38 156040 40 8157
8159 0 388720 148415.03 155920 40 8158
8160 0 388876 148383.03 155760 40 8159
8161 0 389008 148379.03 155680 32 8160
8162 0 389296 148355.03 155480 51 8161
8163 0 389380 148407.03 155440 51 8162
8164 0 384136 150879.03 160520 51 7911
8165 0 383976 150883.03 160560 40 8164
8166 0 383808 150939.03 160680 40 8165
8167 0 383584 150995.03 160760 40 8166
8168 0 383486 151085.03 160840 40 8167
8169 0 382824 154923.03 167720 -1 7779
8170 0 382968 154927.06 167800 -1 8169
8171 0 383468 155031.03 167840 -1 8170
8172 0 384346 155365.08 167760 -1 8171
8173 0 384430 155413.06 167720 -1 8172
8174 0 385146 155157.03 167760 -1 8173
8175 0 385442 155085.03 167840 -1 8174
8176 0 384564 155315.11 167520 -1 8173
8177 0 384552 155247.11 167360 -1 8176
8178 0 384500 155295.11 167200 -1 8177
8179 0 384462 155061.03 167120 -1 8178
8180 0 384490 154909.03 167040 -1 8179
8181 0 384606 154641.03 167000 -1 8180
8182 0 384614 154489.03 166880 102 8181
8183 0 384714 154185.03 166800 154 8182
8184 0 384816 154079.03 166720 154 8183
8185 0 385044 153823.03 166640 154 8184
8186 0 385386 153525.03 166560 -1 8185
8187 0 385706 153289.03 166480 -1 8186
8188 0 386096 153151.03 166400 -1 8187
8189 0 386408 153015.03 166280 -1 8188
8190 0 386854 153017.03 166160 -1 8189
8191 0 387444 152475.03 166120 -1 8190
8192 0 387659 152482 166040 -1 8191
8193 0 387874 152489.03 165960 -1 8192
8194 0 387927 152484 165920 -1 8193
8195 0 388228 152523.08 165880 -1 8194
8196 0 389030 152729.03 165840 -1 8195
8197 0 389174 152821.03 165720 -1 8196
8198 0 389222 152833.03 165600 -1 8197
8199 0 388070 152581.03 165800 -1 8195
8200 0 388070 152589.03 165680 -1 8199
8201 0 388058 152525.03 165600 -1 8200
8202 0 388010 152821.03 165480 -1 8201
8203 0 387242 152141.06 166320 -1 8191
8204 0 387122 151985.06 166440 -1 8203
8205 0 387388 152087.03 166480 -1 8204
8206 0 388320 152043.03 166520 -1 8205
8207 0 388850 152605.06 166600 -1 8206
8208 0 388890 152721.06 166720 -1 8207
8209 0 386728 151947.08 166560 -1 8204
8210 0 386440 151779.03 166600 -1 8209
8211 0 386452 151755.03 166760 -1 8210
8212 0 386364 151687.03 166880 -1 8211
8213 0 386356 151615.03 167000 -1 8212
8214 0 386332 151671.03 167160 -1 8213
8215 0 386320 151599.03 167320 -1 8214
8216 0 384770 155593.03 167760 -1 8173
8217 0 384906 155741.03 167800 -1 8216
8218 0 384970 155969.03 167840 -1 8217
8219 0 384990 156057.03 167920 -1 8218
8220 0 385020 156079.03 168040 -1 8219
8221 0 384956 156119.03 168240 -1 8220
8222 0 384920 156131.03 168360 -1 8221
8223 0 384856 156243.03 168480 -1 8222
8224 0 384454 155325.03 167800 -1 8172
8225 0 384342 155345.08 167920 -1 8224
8226 0 384326 155333.03 168000 -1 8225
8227 0 382852 154883.03 167880 -1 8170
8228 0 382924 154891.03 168000 -1 8227
8229 0 378652 156579.06 172280 -1 7744
8230 0 378684 156315.06 172200 -1 8229
8231 0 378412 155763.06 172120 -1 8230
8232 0 378366 155617.11 172040 -1 8231
8233 0 378114 155569.11 172120 -1 8232
8234 0 378018 155553.11 172240 -1 8233
8235 0 377926 155549.11 172360 -1 8234
8236 0 377744 155551.03 172600 -1 8235
8237 0 377550 155541.03 172680 -1 8236
8238 0 377484 155471.03 172760 -1 8237
8239 0 377384 155283.03 172920 -1 8238
8240 0 377332 155235.03 173000 -1 8239
8241 0 376616 155511.03 173000 -1 8240
8242 0 376482 155633.03 173080 -1 8241
8243 0 377498 154913.06 173080 -1 8240
8244 0 377570 154857.06 173200 -1 8243
8245 0 377562 154941.06 173320 -1 8244
8246 0 377594 154925.06 173520 -1 8245
8247 0 377610 154805.06 173640 -1 8246
8248 0 377748 156031.03 172720 -1 8237
8249 0 377932 156239.03 172760 -1 8248
8250 0 377958 156121.03 172880 -1 8249
8251 0 377666 156293.03 172960 -1 8250
8252 0 377598 156409.03 173080 -1 8251
8253 0 376904 155907.03 172560 -1 8236
8254 0 376640 156007.03 172480 -1 8253
8255 0 376562 156021.06 172320 -1 8254
8256 0 376426 156045.06 172200 -1 8255
8257 0 378736 155447.03 172000 -1 8232
8258 0 378836 155367.03 171960 -1 8257
8259 0 378954 155317.03 171840 -1 8258
8260 0 379006 155261.03 171720 -1 8259
8261 0 378942 155209.03 171600 -1 8260
8262 0 379078 155225.03 171440 -1 8261
8263 0 379202 155109.03 171280 -1 8262
8264 0 379442 155089.03 171200 -1 8263
8265 0 377844 155735.03 172000 -1 8232
8266 0 377652 155791.03 171960 -1 8265
8267 0 377680 155887.03 171880 -1 8266
8268 0 377776 155871.03 171800 -1 8267
8269 0 377840 155779.03 171680 -1 8268
8270 0 377828 155699.03 171560 -1 8269
8271 0 377802 155653.03 171440 -1 8270
8272 0 377954 155697.03 171280 -1 8271
8273 0 377978 155657.03 171120 -1 8272
