# Supplementary material for: Connectomics Analysis Reveals First-, Second-, and Third-Order Thermosensory and Hygrosensory Neurons in the Adult Drosophila Brain
Source: Curr Biol. 2020 Aug 17;30(16):3167–3182.e4. doi: 10.1016/j.cub.2020.06.028 (PMC7443704; doi:10.1016/j.cub.2020.06.028)
Supplement: Data S1. Skeletons and Meshes, Related to STAR Methods — marin2020-skeletons contains files describing the morphology of each neuron in this study (in FAFB14 space, .swc format). glomeruli_meshes contains the glomerular meshes (in FAFB14 space, .stl format). neuropil_meshes contains the glomerular meshes (in FAFB14 space, .stl format). [file mmc5.zip › VP_SI/marin2020-skeletons/11210831.swc]

# SWC format file
# based on specifications at http://www.neuronland.org/NLMorphologyConverter/MorphologyFormats/SWC/Spec.html
# Created by nat::write.neuron.swc
# PointNo Label X Y Z Radius Parent 
1 0 429592 78968 146560 2164 -1
2 0 429560 78984 146760 -1 1
3 0 429324 79072 146960 -1 2
4 0 429890 79142 147040 -1 3
5 0 431960 79616 147160 -1 4
6 0 432802 79794 147280 -1 5
7 0 433298 79438 147440 -1 6
8 0 433598 79454 147600 -1 7
9 0 433786 79398 147800 -1 8
10 0 433950 79406 147960 -1 9
11 0 434118 79366 148160 -1 10
12 0 433450 79506 148320 -1 11
13 0 433554 79418 148480 -1 12
14 0 433662 79234 148640 -1 13
15 0 433490 78682 148840 -1 14
16 0 433762 78910 149000 -1 15
17 0 433950 78938 149160 -1 16
18 0 434038 78906 149320 -1 17
19 0 434142 78850 149480 -1 18
20 0 434220 78976 149560 -1 19
21 0 434408 79308 149640 -1 20
22 0 434568 79580 149720 -1 21
23 0 434844 80052 149800 -1 22
24 0 435124 80400 149880 -1 23
25 0 435320 80668 149960 -1 24
26 0 435528 80980 150080 -1 25
27 0 435900 81340 150280 -1 26
28 0 435860 81224 150320 -1 27
29 0 435760 80988 150360 -1 28
30 0 435664 80772 150400 -1 29
31 0 435514 80486 150440 -1 30
32 0 435354 80182 150480 -1 31
33 0 435234 79918 150520 -1 32
34 0 435092 79604 150560 -1 33
35 0 434980 79356 150600 -1 34
36 0 434872 79136 150640 -1 35
37 0 434704 78808 150680 -1 36
38 0 434584 78580 150720 -1 37
39 0 434452 78328 150960 -1 38
40 0 434556 78424 151160 -1 39
41 0 434488 78408 151360 -1 40
42 0 434364 78332 151560 -1 41
43 0 434420 78372 151800 -1 42
44 0 434204 78044 151960 -1 43
45 0 434348 78340 152120 -1 44
46 0 434432 78492 152360 -1 45
47 0 434580 78540 152560 -1 46
48 0 434804 78532 152760 -1 47
49 0 434892 78420 152960 -1 48
50 0 435026 78466 153120 -1 49
51 0 435234 78594 153320 -1 50
52 0 435464 78792 153480 -1 51
53 0 435468 79292 153760 -1 52
54 0 435820 78928 153960 -1 53
55 0 436016 78984 154160 -1 54
56 0 435948 79032 154320 -1 55
57 0 436182 79290 154440 -1 56
58 0 436366 79662 154560 -1 57
59 0 436744 79444 154720 -1 58
60 0 436816 80024 154880 -1 59
61 0 436956 79900 155040 -1 60
62 0 436888 80116 155240 -1 61
63 0 436912 80544 155440 -1 62
64 0 437000 80768 155640 -1 63
65 0 436908 81028 155800 -1 64
66 0 437028 80492 156000 -1 65
67 0 436882 80998 156160 -1 66
68 0 436710 81370 156280 -1 67
69 0 436602 81930 156280 -1 68
70 0 436748 82724 156240 -1 69
71 0 436552 82912 156280 -1 70
72 0 436340 83280 156440 -1 71
73 0 436300 83148 156560 -1 72
74 0 436432 83124 156640 -1 73
75 0 436332 83352 156840 -1 74
76 0 436304 83684 157000 -1 75
77 0 436504 83576 157120 -1 76
78 0 436612 83956 157240 -1 77
79 0 436762 84130 157400 -1 78
80 0 437110 84662 157560 -1 79
81 0 437594 85410 157720 -1 80
82 0 438268 85428 157760 -1 81
83 0 438376 85564 157800 -1 82
84 0 438552 85540 157960 -1 83
85 0 438344 85460 158040 -1 84
86 0 438604 86044 158080 -1 85
87 0 438548 86036 158120 -1 86
88 0 438788 86152 158240 -1 87
89 0 438900 86404 158360 -1 88
90 0 438956 86572 158520 -1 89
91 0 438728 86732 158640 -1 90
92 0 438906 86918 158720 -1 91
93 0 439170 87402 158640 -1 92
94 0 440328 88184 158640 -1 93
95 0 440884 88592 158720 -1 94
96 0 441466 89398 158800 -1 95
97 0 441830 89918 158880 -1 96
98 0 442150 90334 158960 -1 97
99 0 442264 90524 159040 -1 98
100 0 442364 90740 159120 -1 99
101 0 442652 91052 159240 -1 100
102 0 442800 91456 159360 -1 101
103 0 442856 91688 159480 -1 102
104 0 442844 91828 159600 -1 103
105 0 442628 92028 159760 -1 104
106 0 442444 92228 159920 -1 105
107 0 442338 92354 160040 -1 106
108 0 442210 92626 160160 -1 107
109 0 442146 92734 160280 -1 108
110 0 442050 92954 160400 -1 109
111 0 441934 93170 160560 -1 110
112 0 441890 93458 160720 -1 111
113 0 441890 93566 160840 -1 112
114 0 441864 93776 160960 -1 113
115 0 441796 94028 161120 -1 114
116 0 441708 94232 161280 -1 115
117 0 441676 94340 161440 -1 116
118 0 441616 94488 161560 -1 117
119 0 441524 94696 161640 -1 118
120 0 441456 94984 161720 -1 119
121 0 441462 95154 161840 -1 120
122 0 441414 95370 161920 -1 121
123 0 441450 95982 161960 -1 122
124 0 441594 96306 161920 -1 123
125 0 441862 96534 161840 -1 124
126 0 442178 96666 161760 -1 125
127 0 442406 96826 161640 -1 126
128 0 442652 96920 161560 -1 127
129 0 442944 97084 161520 -1 128
130 0 443300 98036 161520 -1 129
131 0 443766 98910 161480 -1 130
132 0 444266 99586 161400 -1 131
133 0 444820 100396 161360 -1 132
134 0 445742 101026 161320 -1 133
135 0 446444 101412 161280 -1 134
136 0 446642 102310 161320 -1 135
137 0 446526 103102 161400 -1 136
138 0 446870 103410 161480 -1 137
139 0 447148 103660 161600 -1 138
140 0 447408 103992 161760 -1 139
141 0 447484 104180 161880 -1 140
142 0 446986 105222 161880 -1 141
143 0 447074 106306 161960 -1 142
144 0 447044 106560 162040 -1 143
145 0 447144 107388 162040 -1 144
146 0 446970 107726 162000 -1 145
147 0 446870 108334 161960 -1 146
148 0 446860 108976 162040 -1 147
149 0 446610 110306 162040 -1 148
150 0 446584 111340 162120 -1 149
151 0 446698 112534 162040 -1 150
152 0 446690 112726 161960 -1 151
153 0 446730 112974 161880 -1 152
154 0 446802 113298 161800 -1 153
155 0 446980 113652 161720 -1 154
156 0 447504 114148 161880 -1 155
157 0 447676 114428 162000 -1 156
158 0 447732 114464 162160 -1 157
159 0 447784 114536 162280 -1 158
160 0 447794 114678 162360 -1 159
161 0 447826 114882 162440 -1 160
162 0 447634 115414 162480 -1 161
163 0 447006 116138 162520 -1 162
164 0 446408 116764 162480 -1 163
165 0 446354 117358 162520 -1 164
166 0 446072 118348 162600 -1 165
167 0 445990 119162 162640 -1 166
168 0 446002 119502 162760 -1 167
169 0 446086 119818 162800 -1 168
170 0 446166 120046 162920 -1 169
171 0 446210 120298 163040 -1 170
172 0 446166 120662 163080 -1 171
173 0 445608 121196 163080 -1 172
174 0 445500 121118 163200 -1 173
175 0 444864 121018 163920 -1 174
176 0 444472 120810 164360 -1 175
177 0 444108 120658 164800 -1 176
178 0 443916 120566 164960 -1 177
179 0 443188 119866 165680 -1 178
180 0 442892 119122 165960 -1 179
181 0 442400 118486 166440 -1 180
182 0 441568 118226 166920 -1 181
183 0 440664 117826 167480 -1 182
184 0 439964 117510 167960 -1 183
185 0 439328 117258 168160 -1 184
186 0 438936 116942 168360 -1 185
187 0 438168 116618 168760 -1 186
188 0 437328 116386 169440 -1 187
189 0 436448 116618 170080 -1 188
190 0 435684 116658 170480 -1 189
191 0 435352 116606 170720 -1 190
192 0 434524 116462 171440 -1 191
193 0 434120 116398 171640 -1 192
194 0 433804 116458 171760 -1 193
195 0 433800 116471.336 171800 -1 194
196 0 433780 116538 172000 -1 195
197 0 432844 116190 172000 -1 196
198 0 432514.4 116642.8 171920 -1 197
199 0 432366.4 116686.8 171880 -1 198
200 0 432386.4 116690.8 171800 -1 199
201 0 432386.4 116682.8 171760 -1 200
202 0 432452 116769 171720 -1 201
203 0 432540 117001 171800 -1 202
204 0 432552 117085 171840 -1 203
205 0 432572 117201 171880 -1 204
206 0 432548 117277 171920 -1 205
207 0 432496 117309 171960 -1 206
208 0 432412 117329 172040 -1 207
209 0 432404 117333 172080 -1 208
210 0 432396 117341 172120 -1 209
211 0 432700 117413 171880 -1 206
212 0 432724 117405 171840 -1 211
213 0 432748 117425 171800 -1 212
214 0 432896 117517 171760 -1 213
215 0 432976 117681 171800 -1 214
216 0 432812 117881 171800 -1 215
217 0 432924 117997 171880 -1 216
218 0 432876 118053 171920 -1 217
219 0 432845.6 116041.2 172160 -1 197
220 0 432845.53 116003.89 172200 -1 219
221 0 432746.6 115956.2 172240 -1 220
222 0 432348.78 115765.13 172400 -1 221
223 0 432244 115878 172880 -1 222
224 0 432200 115790 172920 -1 223
225 0 432196.56 115772.94 172960 -1 224
226 0 432158.88 115585.266 173400 -1 225
227 0 432144.56 115516.57 173560 -1 226
228 0 431972 115426 173600 -1 227
229 0 431132 116058 174560 -1 228
230 0 430848 116134 174880 -1 229
231 0 431421.34 115758.234 174880 -1 230
232 0 431525.34 115642.234 174840 -1 231
233 0 431579 115632 174800 -1 232
234 0 431599 115584 174760 -1 233
235 0 431611 115560 174720 -1 234
236 0 431643 115528 174680 -1 235
237 0 431683 115488 174640 -1 236
238 0 431703 115460 174600 -1 237
239 0 430564 116210 175200 -1 230
240 0 430240 116450 175440 -1 239
241 0 430052 116318 175880 -1 240
242 0 429716 116180.4 176360 -1 241
243 0 429632 116146 176480 -1 242
244 0 429396 116054 176720 -1 243
245 0 428912 116430 177800 -1 244
246 0 428692 116498 178320 -1 245
247 0 428720 116382 178640 -1 246
248 0 428300 116394 179000 -1 247
249 0 428168 116430 179200 -1 248
250 0 427920 116570 179520 -1 249
251 0 427808 116614 179640 -1 250
252 0 427808 116578 179800 -1 251
253 0 427848 116714 180160 -1 252
254 0 427680 116942 180680 -1 253
255 0 427442.4 117251.6 181040 -1 254
256 0 427416 117286 181080 -1 255
257 0 426688 117414 181560 -1 256
258 0 425920 117234 182280 -1 257
259 0 425572 117270 182640 -1 258
260 0 425360 117138 182760 -1 259
261 0 425121.47 117071.09 183080 -1 260
262 0 425032 117046 183200 -1 261
263 0 424980.22 116872.445 183400 -1 262
264 0 424256.22 116660.445 183400 -1 263
265 0 424268.22 116644.445 183440 -1 264
266 0 424244.22 116652.445 183480 -1 265
267 0 424148.22 116656.445 183520 -1 266
268 0 424098 116674 183560 -1 267
269 0 424034 116738 183640 -1 268
270 0 423978 116762 183680 -1 269
271 0 423954 116774 183720 -1 270
272 0 423910 116798 183760 -1 271
273 0 423638 116770 183760 -1 272
274 0 423438 116622 183760 -1 273
275 0 423442 116598 183720 -1 274
276 0 423438 116538 183680 -1 275
277 0 424972.22 116788.445 183480 -1 263
278 0 424944.22 116756.445 183560 -1 277
279 0 424924.22 116744.445 183600 -1 278
280 0 424892.22 116740.445 183640 -1 279
281 0 424894 116742 183680 -1 280
282 0 424902 116774 183760 -1 281
283 0 424898 116838 183880 -1 282
284 0 424902 116850 183920 -1 283
285 0 424906 116874 183960 -1 284
286 0 424616 117602 183360 -1 262
287 0 424348 118254 183720 -1 286
288 0 424124 118506 183920 -1 287
289 0 424048 118610 184000 -1 288
290 0 424112 118806 184080 -1 289
291 0 424064 118974 184200 -1 290
292 0 424008 119114 184320 -1 291
293 0 423928 119190 184400 -1 292
294 0 423788 119502 184560 -1 293
295 0 423660 119618 184640 -1 294
296 0 423528 120042 184800 -1 295
297 0 423520 120082 185040 -1 296
298 0 423124 120610 185440 -1 297
299 0 422768 121078 185680 -1 298
300 0 422220 121618 185920 -1 299
301 0 421866.53 121995.45 186160 -1 300
302 0 421572 122310 186360 -1 301
303 0 421192 122438 186760 -1 302
304 0 420744 122538 186960 -1 303
305 0 419988 122738 187400 -1 304
306 0 419728 122902 187480 -1 305
307 0 419560 123326 187600 -1 306
308 0 419200 123526 187760 -1 307
309 0 419076 123358 187880 -1 308
310 0 418736 123526 188080 -1 309
311 0 417760 124330 188080 -1 310
312 0 417472 124582 188200 -1 311
313 0 417396 124587.336 188240 -1 312
314 0 417244 124598 188320 -1 313
315 0 417076 124656.664 188400 -1 314
316 0 417656 124533 188520 -1 315
317 0 417752 124477 188640 -1 316
318 0 417742 124455 188720 -1 317
319 0 416992 124686 188440 -1 315
320 0 416632 124866 188520 -1 319
321 0 416320 125110 188640 -1 320
322 0 416060 125354 188920 -1 321
323 0 415904 125678 189040 -1 322
324 0 415788 125914 189120 -1 323
325 0 415684 126162 189240 -1 324
326 0 415496 126482 189360 -1 325
327 0 414484 127686 189360 -1 326
328 0 414388 127806 189440 -1 327
329 0 413490 127860 189440 -1 328
330 0 413206 127944 189440 -1 329
331 0 413158 127964 189360 -1 330
332 0 413135 127939 189320 -1 331
333 0 413011 127963 189280 -1 332
334 0 412949 127969 189240 -1 333
335 0 412939 127985 189200 -1 334
336 0 412925 127971 189160 -1 335
337 0 412923 127935 189120 -1 336
338 0 412895 127893 189080 -1 337
339 0 414340 127866 189480 -1 328
340 0 414336 128166 189600 -1 339
341 0 414284 128203.336 189640 -1 340
342 0 414128 128315.125 189760 -1 341
343 0 414052 128773 189760 -1 342
344 0 414382 128955 189760 -1 343
345 0 413868 128502 189960 -1 342
346 0 413616 128610 190080 -1 345
347 0 413032 129338 190080 -1 346
348 0 412684 129546 190240 -1 347
349 0 412344 129754 190480 -1 348
350 0 411920 130110 190960 -1 349
351 0 411760 130244 191000 -1 350
352 0 411600 130378 191040 -1 351
353 0 411380 130530 191120 -1 352
354 0 411040 130678 191240 -1 353
355 0 410832 130790 191280 -1 354
356 0 410608 130886 191400 -1 355
357 0 410252 131046 191520 -1 356
358 0 410268 131010 191720 -1 357
359 0 409892 131790 191720 -1 358
360 0 409804 131946 191760 -1 359
361 0 409580 132594 191760 -1 360
362 0 409352 132726 191840 -1 361
363 0 409300 132790 192000 -1 362
364 0 409060 132918 192160 -1 363
365 0 408856 132942 192280 -1 364
366 0 408592 133106 192400 -1 365
367 0 408428 133442 192480 -1 366
368 0 408276 133642 192600 -1 367
369 0 408100 133738 192680 -1 368
370 0 407928 133994 192800 -1 369
371 0 407768 134306 192920 -1 370
372 0 407656 134666 193080 -1 371
373 0 407623 134675 193200 -1 372
374 0 407565 134312 193200 -1 373
375 0 407493 134238 193280 -1 374
376 0 407463 134194 193360 -1 375
377 0 407403 134168 193440 -1 376
378 0 407363 134154 193520 -1 377
379 0 407331 134115 193600 -1 378
380 0 407269 134031 193680 -1 379
381 0 407217 133927 193760 -1 380
382 0 407095 133859 193800 -1 381
383 0 407037 133863 193880 -1 382
384 0 407015 133833 193920 -1 383
385 0 406927 133753 194000 -1 384
386 0 406855 133768 194040 -1 385
387 0 406927 133680 194080 -1 386
388 0 406925 133609 194120 -1 387
389 0 406857 133621 194200 -1 388
390 0 406821 133597 194280 -1 389
391 0 406795 133565 194360 -1 390
392 0 406733 133494 194400 -1 391
393 0 406743 133444 194480 -1 392
394 0 406721 133416 194560 -1 393
395 0 406685 133362 194640 -1 394
396 0 406651 133340 194720 -1 395
397 0 406643 133318 194800 -1 396
398 0 406635 133300 194840 -1 397
399 0 406637 133304 194880 -1 398
400 0 406631 133336 194920 -1 399
401 0 406559 133301 195000 -1 400
402 0 406583 133356 195040 -1 401
403 0 406671 133430 195080 -1 402
404 0 406699 133465 195120 -1 403
405 0 406703 133506 195200 -1 404
406 0 407091 133392 195200 -1 405
407 0 407091 133308 195160 -1 406
408 0 407134 133290.5 195120 -1 407
409 0 407177 133273 195080 -1 408
410 0 407265 133280 195040 -1 409
411 0 407345 133302 195000 -1 410
412 0 407363.16 133304.98 194920 -1 411
413 0 407379 133288 194800 -1 412
414 0 407381 133344 194720 -1 413
415 0 407347 133360 194680 -1 414
416 0 407331 133572 194680 -1 415
417 0 407419 133557 194600 -1 416
418 0 407549 133631 194560 -1 417
419 0 407587 133721 194520 -1 418
420 0 407587 133731 194600 -1 419
421 0 407605 133725 194640 -1 420
422 0 407627 133819 194440 -1 419
423 0 407630 133887 194400 -1 422
424 0 407633 133955 194360 -1 423
425 0 407673 133990 194320 -1 424
426 0 407715 134056 194240 -1 425
427 0 407717 134186 194160 -1 426
428 0 407667 134285 194120 -1 427
429 0 407649 134326 194080 -1 428
430 0 407645 134382 194040 -1 429
431 0 406967 133149 195120 -1 408
432 0 406945 133006 195080 -1 431
433 0 406891 132837 195040 -1 432
434 0 406860.1 132783.53 195000 -1 433
435 0 407159 133397 195280 -1 406
436 0 407325 133415 195320 -1 435
437 0 407421 133396 195360 -1 436
438 0 407401 133361 195440 -1 437
439 0 407435 133192 195480 -1 438
440 0 407577 133009 195520 -1 439
441 0 407581 132852 195480 -1 440
442 0 407569 132713 195440 -1 441
443 0 407633 132480 195400 -1 442
444 0 407649 132219 195400 -1 443
445 0 407695 132171 195360 -1 444
446 0 406651 133482 195280 -1 405
447 0 406531 133467 195320 -1 446
448 0 406439 133450 195360 -1 447
449 0 406279 133430 195440 -1 448
450 0 406249 133460 195480 -1 449
451 0 406073 133480 195560 -1 450
452 0 405943 133493 195640 -1 451
453 0 405817 133527 195680 -1 452
454 0 405539 133482 195680 -1 453
455 0 405239 133326 195680 -1 454
456 0 405171 133257 195640 -1 455
457 0 405065 133157 195600 -1 456
458 0 404903 133208 195600 -1 457
459 0 404873 133281 195560 -1 458
460 0 404851 133302 195480 -1 459
461 0 404781 133435 195440 -1 460
462 0 404807 133472 195400 -1 461
463 0 404807 133462 195320 -1 462
464 0 407408 135342 193240 -1 372
465 0 407228 135482 193440 -1 464
466 0 407084 135594 193600 -1 465
467 0 406852 135862 193840 -1 466
468 0 406536.56 136108.86 194080 -1 467
469 0 406484 136150 194120 -1 468
470 0 406424 136366 194400 -1 469
471 0 406424 136450 194600 -1 470
472 0 406440 136762 194720 -1 471
473 0 406468 137078 194840 -1 472
474 0 406464 137130 194920 -1 473
475 0 406336 137598 195000 -1 474
476 0 406064 137914 195120 -1 475
477 0 405996 138086 195240 -1 476
478 0 405912 138214 195320 -1 477
479 0 405348 139118 195320 -1 478
480 0 405236 139306 195240 -1 479
481 0 405116 139490 195120 -1 480
482 0 404760 139786 194960 -1 481
483 0 404332 140006 194840 -1 482
484 0 403732 140226 194720 -1 483
485 0 403512 140302 194680 -1 484
486 0 402220 140770 194680 -1 485
487 0 402060 140882 194720 -1 486
488 0 401356 141310 194720 -1 487
489 0 401032 141426 194840 -1 488
490 0 400964 141486 194920 -1 489
491 0 400748 141666 195040 -1 490
492 0 400508 141730 195160 -1 491
493 0 400412 141886 195240 -1 492
494 0 400304 142058 195360 -1 493
495 0 400092 142246 195440 -1 494
496 0 399288 143134 195440 -1 495
497 0 399000 143442 195280 -1 496
498 0 398872 143538 195200 -1 497
499 0 398552 143842 195080 -1 498
500 0 398464 143914 194960 -1 499
501 0 398188 144478 194960 -1 500
502 0 398208 144830 194960 -1 501
503 0 398012 144970 195120 -1 502
504 0 397592 145486 195120 -1 503
505 0 397352 145878 195320 -1 504
506 0 397196 146450 195440 -1 505
507 0 397124 146786 195560 -1 506
508 0 396968 147010 195720 -1 507
509 0 396784 147622 195720 -1 508
510 0 396712 147966 195760 -1 509
511 0 396752 148382 195840 -1 510
512 0 396808 148618 195800 -1 511
513 0 396848 148714 195880 -1 512
514 0 396846 148844 196000 -1 513
515 0 396994 148964 196120 -1 514
516 0 397082 149112 196200 -1 515
517 0 397142 149176 196320 -1 516
518 0 397166 149276 196440 -1 517
519 0 397184 149362 196560 -1 518
520 0 397228 149434 196680 -1 519
521 0 397224 149530 196800 -1 520
522 0 397260 149614 196920 -1 521
523 0 397308 149722 197040 -1 522
524 0 397324 149810 197160 -1 523
525 0 397360 149894 197280 -1 524
526 0 397344 150006 197400 -1 525
527 0 397340 150102 197480 -1 526
528 0 397364 150162 197560 -1 527
529 0 397380 150374 197680 -1 528
530 0 397412 150554 197720 -1 529
531 0 397392 150694 197760 -1 530
532 0 397368 150930 197800 -1 531
533 0 397348 151226 197840 -1 532
534 0 397338 151408 197880 -1 533
535 0 397290 151504 197920 -1 534
536 0 397234 151592 197960 -1 535
537 0 397138 151764 198000 -1 536
538 0 397126 151852 198080 -1 537
539 0 397086 151924 198120 -1 538
540 0 396966 152080 198160 -1 539
541 0 396790 152216 198200 -1 540
542 0 396742 152348 198240 -1 541
543 0 396682 152440 198280 -1 542
544 0 396640 152530 198360 -1 543
545 0 396572 152594 198440 -1 544
546 0 396504 152722 198520 -1 545
547 0 396424 152858 198600 -1 546
548 0 396412 152926 198680 -1 547
549 0 396404 152978 198760 -1 548
550 0 396424 153090 198840 -1 549
551 0 396400 153222 198920 -1 550
552 0 396324 153386 198960 -1 551
553 0 396280 153526 199000 -1 552
554 0 396264 153578 199080 -1 553
555 0 396232 153614 199160 -1 554
556 0 396092 153710 199240 -1 555
557 0 395988 153750 199320 -1 556
558 0 395910 153816 199440 -1 557
559 0 395818 153844 199560 -1 558
560 0 395606 154004 199640 -1 559
561 0 395508 154122 199720 -1 560
562 0 395412 154274 199800 -1 561
563 0 395328 154454 199880 -1 562
564 0 395144 154622 199960 -1 563
565 0 394996 154718 2e+05 -1 564
566 0 395076 154870 200040 -1 565
567 0 395156 154974 200080 -1 566
568 0 395156 155370 200120 -1 567
569 0 394706 155752 200160 -1 568
570 0 394174 156124 200160 -1 569
571 0 393802 156140 200120 -1 570
572 0 393498 156168 200080 -1 571
573 0 393214 156256 200040 -1 572
574 0 392596 156842 2e+05 -1 573
575 0 392522 156980 199920 -1 574
576 0 392502 157040 199840 -1 575
577 0 392414 157124 199760 -1 576
578 0 391914 157380 199680 -1 577
579 0 391518 157560 199560 -1 578
580 0 391072 157950 199520 -1 579
581 0 390960 158050 199480 -1 580
582 0 390820 158206 199400 -1 581
583 0 390548 158474 199360 -1 582
584 0 390130 158912 199320 -1 583
585 0 389902 159076 199280 -1 584
586 0 389778 159144 199200 -1 585
587 0 389646 159184 199120 -1 586
588 0 389554 159236 199040 -1 587
589 0 389478 159292 199000 -1 588
590 0 389374 159328 198960 -1 589
591 0 389298 159352 198920 -1 590
592 0 389228 159338 198840 -1 591
593 0 389128 159370 198760 -1 592
594 0 389100 159406 198680 -1 593
595 0 389028 159442 198600 -1 594
596 0 389000 159446 198520 -1 595
597 0 388968 159458 198440 -1 596
598 0 388824 159522 198360 -1 597
599 0 388672 159610 198320 -1 598
600 0 388508 159746 198240 -1 599
601 0 388216 159918 198200 -1 600
602 0 388064 160014 198120 -1 601
603 0 387920 160090 198080 -1 602
604 0 387624 160270 198000 -1 603
605 0 387238 160612 197960 -1 604
606 0 387254 160584 197880 -1 605
607 0 387354 160696 197840 -1 606
608 0 387346 160768 197800 -1 607
609 0 387382 160936 197760 -1 608
610 0 387382 161012 197680 -1 609
611 0 387394 161032 197600 -1 610
612 0 387470 161080 197520 -1 611
613 0 387462 161120 197440 -1 612
614 0 387386 161184 197360 -1 613
615 0 387298 161168 197280 -1 614
616 0 387202 161124 197200 -1 615
617 0 387026 161084 197160 -1 616
618 0 386910 161092 197120 -1 617
619 0 386822 161104 197080 -1 618
620 0 386526 161236 197040 -1 619
621 0 386270 161204 197040 -1 620
622 0 386082 161240 197000 -1 621
623 0 385922 161304 196960 -1 622
624 0 385818 161276 196920 -1 623
625 0 385666 161240 196880 -1 624
626 0 385530 161288 196840 -1 625
627 0 385462 161368 196800 -1 626
628 0 385398 161412 196760 -1 627
629 0 385326 161464 196680 -1 628
630 0 385242 161484 196600 -1 629
631 0 385166 161464 196520 -1 630
632 0 384990 161436 196480 -1 631
633 0 384910 161408 196440 -1 632
634 0 384830 161408 196400 -1 633
635 0 384718 161444 196320 -1 634
636 0 384626 161528 196240 -1 635
637 0 384528 161582 196160 -1 636
638 0 384460 161630 196080 -1 637
639 0 384400 161702 196000 -1 638
640 0 384344 161822 195920 -1 639
641 0 384320 161906 195880 -1 640
642 0 384296 161906 195800 -1 641
643 0 384284 161906 195720 -1 642
644 0 384220 161902 195640 -1 643
645 0 384184 161870 195560 -1 644
646 0 384100 161918 195520 -1 645
647 0 384064 161902 195440 -1 646
648 0 383996 161910 195360 -1 647
649 0 383976 161898 195280 -1 648
650 0 383864 161850 195200 -1 649
651 0 383492 161930 195120 -1 650
652 0 383300 161914 195080 -1 651
653 0 383112 161990 195080 -1 652
654 0 382868 161926 195080 -1 653
655 0 382664 162070 195120 -1 654
656 0 382318 162068 195160 -1 655
657 0 382062 162140 195200 -1 656
658 0 381906 162076 195240 -1 657
659 0 381754 162044 195320 -1 658
660 0 381578 161820 195360 -1 659
661 0 381406 161628 195400 -1 660
662 0 381206 161580 195440 -1 661
663 0 381014 161508 195480 -1 662
664 0 380950 161516 195520 -1 663
665 0 380686 161592 195560 -1 664
666 0 380506 161568 195600 -1 665
667 0 380382 161504 195640 -1 666
668 0 380282 161420 195680 -1 667
669 0 380270 161412 195800 -1 668
670 0 380194 161384 195920 -1 669
671 0 380102 161368 196040 -1 670
672 0 379722 161308 196160 -1 671
673 0 379444 161339 196200 -1 672
674 0 379200 161511 196240 -1 673
675 0 379000 161691 196320 -1 674
676 0 378584 161695 196200 -1 675
677 0 378344 161731 196160 -1 676
678 0 378064 161859 196080 -1 677
679 0 377928 161887 196040 -1 678
680 0 377752 162003 195960 -1 679
681 0 377620 162095 195880 -1 680
682 0 377572 162115 195800 -1 681
683 0 377552 162123 195760 -1 682
684 0 377512 162111 195720 -1 683
685 0 377496 162099 195680 -1 684
686 0 377484 162071 195640 -1 685
687 0 377504 162047 195560 -1 686
688 0 377544 162015 195480 -1 687
689 0 377608 162007 195360 -1 688
690 0 377608 162011 195320 -1 689
691 0 377648 161963 195200 -1 690
692 0 377652 161931 195160 -1 691
693 0 377696 161935 195080 -1 692
694 0 377720 161919 195040 -1 693
695 0 377720 161859 195000 -1 694
696 0 377732 161843 194960 -1 695
697 0 377804 161875 194880 -1 696
698 0 377844 161875 194800 -1 697
699 0 377824 161847 194720 -1 698
700 0 377864 161819 194640 -1 699
701 0 377888 161811 194560 -1 700
702 0 377884 161787 194520 -1 701
703 0 377886 161775 194480 -1 702
704 0 386660 160770 198000 -1 605
705 0 386336 160786 198080 -1 704
706 0 385960 160610 198120 -1 705
707 0 385700 160518 198160 -1 706
708 0 385576 160522 198240 -1 707
709 0 385472 160538 198320 -1 708
710 0 385384 160518 198440 -1 709
711 0 385310 160544 198480 -1 710
712 0 385198 160540 198600 -1 711
713 0 385138 160552 198680 -1 712
714 0 385138 160576 198800 -1 713
715 0 385134 160676 198920 -1 714
716 0 385150 160772 199040 -1 715
717 0 385162 160768 199160 -1 716
718 0 385130 160772 199280 -1 717
719 0 385058 160796 199400 -1 718
720 0 384998 160864 199480 -1 719
721 0 384934 160896 199560 -1 720
722 0 384882 160912 199640 -1 721
723 0 384862 160928 199720 -1 722
724 0 384776 160958 199800 -1 723
725 0 384660 160958 199880 -1 724
726 0 384630 160984 199960 -1 725
727 0 384634 161000 2e+05 -1 726
728 0 384746 161128 200080 -1 727
729 0 384874 161260 200160 -1 728
730 0 384986 161376 200240 -1 729
731 0 385114 161504 200320 -1 730
732 0 385190 161584 200400 -1 731
733 0 385216 161610 200480 -1 732
734 0 385180 161606 200560 -1 733
735 0 385172 161554 200640 -1 734
736 0 385104 161510 200720 -1 735
737 0 384992 161458 200800 -1 736
738 0 384900 161406 200880 -1 737
739 0 384728 161314 200960 -1 738
740 0 384592 161242 201040 -1 739
741 0 384568 161290 201120 -1 740
742 0 384560 161354 201240 -1 741
743 0 384556 161402 201360 -1 742
744 0 384464 161482 201480 -1 743
745 0 384332 161486 201560 -1 744
746 0 384244 161510 201680 -1 745
747 0 384152 161534 201800 -1 746
748 0 383976 161526 201920 -1 747
749 0 383664 161426 202000 -1 748
750 0 383560 161382 202080 -1 749
751 0 383456 161342 202160 -1 750
752 0 383378 161264 202200 -1 751
753 0 383282 161224 202240 -1 752
754 0 383234 161220 202280 -1 753
755 0 383094 161240 202400 -1 754
756 0 382986 161252 202480 -1 755
757 0 382890 161264 202560 -1 756
758 0 382750 161264 202640 -1 757
759 0 382676 161274 202680 -1 758
760 0 382588 161326 202760 -1 759
761 0 382512 161358 202840 -1 760
762 0 382464 161414 202960 -1 761
763 0 382416 161526 203080 -1 762
764 0 382376 161622 203200 -1 763
765 0 382336 161666 203280 -1 764
766 0 382344 161742 203360 -1 765
767 0 382448 161746 203480 -1 766
768 0 382464 161778 203560 -1 767
769 0 382566 161860 203640 -1 768
770 0 382622 161876 203720 -1 769
771 0 382698 161920 203840 -1 770
772 0 382802 161948 203960 -1 771
773 0 382938 162076 204080 -1 772
774 0 383022 162184 204160 -1 773
775 0 383062 162292 204240 -1 774
776 0 383074 162448 204320 -1 775
777 0 383138 162564 204400 -1 776
778 0 383210 162688 204480 -1 777
779 0 383294 163080 204520 -1 778
780 0 383316 163286 204640 -1 779
781 0 383332 163358 204760 -1 780
782 0 383344 163470 204840 -1 781
783 0 383280 163718 204880 -1 782
784 0 383288 163890 204920 -1 783
785 0 383244 164098 204960 -1 784
786 0 383184 164186 205000 -1 785
787 0 383146 164448 205040 -1 786
788 0 382950 164564 205080 -1 787
789 0 382782 164952 205120 -1 788
790 0 382696 165070 205000 -1 789
791 0 382620 165086 204880 -1 790
792 0 382504 165134 204800 -1 791
793 0 382372 165250 204760 -1 792
794 0 382420 165262 204640 -1 793
795 0 382422.66 165279.33 204600 -1 794
796 0 381696 165402 204600 -1 795
797 0 381655 165437 204440 -1 796
798 0 381723 165473 204320 -1 797
799 0 381679 165529 204240 -1 798
800 0 381663 165657 204240 -1 799
801 0 381831 165813 204240 -1 800
802 0 381819 165889 204200 -1 801
803 0 381600 165386 204680 -1 796
804 0 381524 165382 204760 -1 803
805 0 381456 165406 204880 -1 804
806 0 381444 165414 204960 -1 805
807 0 381596 165492 205080 -1 806
808 0 381612 165580 205160 -1 807
809 0 381648 165664 205240 -1 808
810 0 381588 165716 205320 -1 809
811 0 380988 165230 204960 -1 806
812 0 380976 165182 205000 -1 811
813 0 380832 165026 205040 -1 812
814 0 380736 164906 205160 -1 813
815 0 380424 164894 205240 -1 814
816 0 380104 164838 205320 -1 815
817 0 380194 165028 205440 -1 816
818 0 380198 165073 205480 -1 817
819 0 382428 165314 204520 -1 795
820 0 382476 165366 204440 -1 819
821 0 382752 165746 204440 -1 820
822 0 383048 165962 204560 -1 821
823 0 383180 166050 204680 -1 822
824 0 383220 166170 204720 -1 823
825 0 383386 166343 204760 -1 824
826 0 383580 166663 204800 -1 825
827 0 383654 166883 204840 -1 826
828 0 383476 166955 204840 -1 827
829 0 383402 166915 204800 -1 828
830 0 383374 166903 204760 -1 829
831 0 383288 166901 204680 -1 830
832 0 383232 166903 204600 -1 831
833 0 383214 166929 204560 -1 832
834 0 383178 166947 204520 -1 833
835 0 383138 166971 204440 -1 834
836 0 383830 167039 204760 -1 827
837 0 383904 167119 204720 -1 836
838 0 384142 167349 204680 -1 837
839 0 384370 167459 204760 -1 838
840 0 384450 167511 204800 -1 839
841 0 384518 167543 204840 -1 840
842 0 384598 167555 204880 -1 841
843 0 384702 167623 204920 -1 842
844 0 384730 167659 204960 -1 843
845 0 384762 167687 205000 -1 844
846 0 384834 167719 205040 -1 845
847 0 384866 167747 205080 -1 846
848 0 384938 167803 205120 -1 847
849 0 384966 167843 205160 -1 848
850 0 384998 167891 205200 -1 849
851 0 385018 167907 205240 -1 850
852 0 385066 167971 205280 -1 851
853 0 385206 168103 205360 -1 852
854 0 385282 168207 205400 -1 853
855 0 385338 168391 205440 -1 854
856 0 385434 168615 205480 -1 855
857 0 385482 168707 205520 -1 856
858 0 385546 168799 205560 -1 857
859 0 385650 168975 205600 -1 858
860 0 385930 169387 205640 -1 859
861 0 386022 169447 205680 -1 860
862 0 386130 169607 205720 -1 861
863 0 386198 169671 205760 -1 862
864 0 386386 169827 205800 -1 863
865 0 386476 169863 205840 -1 864
866 0 386566 169899 205880 -1 865
867 0 386638 169983 205960 -1 866
868 0 386690 170019 206040 -1 867
869 0 386750 170067 206120 -1 868
870 0 386802 170151 206200 -1 869
871 0 386834 170219 206240 -1 870
872 0 387042 170451 206320 -1 871
873 0 387210 170527 206400 -1 872
874 0 387250 170507 206440 -1 873
875 0 387402 170583 206520 -1 874
876 0 387514 170619 206560 -1 875
877 0 387602 170595 206600 -1 876
878 0 387638 170611 206640 -1 877
879 0 387790 170619 206680 -1 878
880 0 387914 170671 206760 -1 879
881 0 388002 170655 206840 -1 880
882 0 388270 170815 206960 -1 881
883 0 388354 170807 207000 -1 882
884 0 388610 170923 207120 -1 883
885 0 388770 171051 207200 -1 884
886 0 389034 171255 207320 -1 885
887 0 389322 171443 207400 -1 886
888 0 389358 171543 207440 -1 887
889 0 389462 171719 207320 -1 888
890 0 389802 172147 207320 -1 889
891 0 389930 172239 207360 -1 890
892 0 390046 172367 207400 -1 891
893 0 390098 172395 207440 -1 892
894 0 390050 172743 207480 -1 893
895 0 390042 172923 207600 -1 894
896 0 390054 173027 207640 -1 895
897 0 390042 173191 207720 -1 896
898 0 390130 173371 207840 -1 897
899 0 390190 173423 207880 -1 898
900 0 390282 173675 208000 -1 899
901 0 390370 173779 208040 -1 900
902 0 390446 173983 208160 -1 901
903 0 390454 174063 208240 -1 902
904 0 390474 174131 208280 -1 903
905 0 390490 174251 208320 -1 904
906 0 390390 174371 208360 -1 905
907 0 390338 174443 208400 -1 906
908 0 390314 174511 208560 -1 907
909 0 390282 174539 208680 -1 908
910 0 390222 174571 208800 -1 909
911 0 390194 174667 208960 -1 910
912 0 390154 174775 209040 -1 911
913 0 389734 174991 209080 -1 912
914 0 389218 175151 209120 -1 913
915 0 388674 175323 209120 -1 914
916 0 388290 175451 209120 -1 915
917 0 387910 175603 209120 -1 916
918 0 387790 175611 209080 -1 917
919 0 387622 175683 209000 -1 918
920 0 387554 175775 208960 -1 919
921 0 387382 175795 208920 -1 920
922 0 387178 175851 208880 -1 921
923 0 386958 175955 208840 -1 922
924 0 386766 175951 208760 -1 923
925 0 386662 175975 208720 -1 924
926 0 386538 175979 208640 -1 925
927 0 386306 175951 208600 -1 926
928 0 386138 175939 208560 -1 927
929 0 385986 175839 208640 -1 928
930 0 385906 175663 208640 -1 929
931 0 385862 175591 208680 -1 930
932 0 385734 175459 208720 -1 931
933 0 385690 175367 208760 -1 932
934 0 385514 175251 208800 -1 933
935 0 385498 175239 208840 -1 934
936 0 385474 175179 208920 -1 935
937 0 385254 175091 208920 -1 936
938 0 385246 175119 208960 -1 937
939 0 385186 175115 209040 -1 938
940 0 385154 175163 209120 -1 939
941 0 385142 175207 209160 -1 940
942 0 385154 175239 209200 -1 941
943 0 385162 175255 209240 -1 942
944 0 385114 175275 209280 -1 943
945 0 385026 175247 209320 -1 944
946 0 384914 175231 209400 -1 945
947 0 384914 175215 209440 -1 946
948 0 384906 175199 209480 -1 947
949 0 384710 175311 209440 -1 946
950 0 384686 175299 209480 -1 949
951 0 384710 175299 209600 -1 950
952 0 384698 175303 209640 -1 951
953 0 384674 175279 209680 -1 952
954 0 384522 175107 209680 -1 953
955 0 384310 174927 209720 -1 954
956 0 384258 174895 209760 -1 955
957 0 386074 175891 208480 -1 928
958 0 386050 175883 208440 -1 957
959 0 385914 175879 208400 -1 958
960 0 389087.34 175111 209080 -1 914
961 0 388826 175031 209000 -1 960
962 0 388662 174927 208920 -1 961
963 0 388610 174915 208840 -1 962
964 0 388506 174901 208760 -1 963
965 0 388450 174873 208720 -1 964
966 0 388262 174833 208640 -1 965
967 0 388198 174805 208600 -1 966
968 0 389766 172095 207280 -1 890
969 0 389766 172083 207240 -1 968
970 0 386486 169719 206400 -1 871
971 0 386358 169595 206440 -1 970
972 0 386274 169483 206480 -1 971
973 0 386110 169411 206520 -1 972
974 0 385966 169415 206560 -1 973
975 0 385926 169403 206600 -1 974
976 0 385898 169395 206640 -1 975
977 0 385906 169395 206680 -1 976
978 0 385862 169327 206760 -1 977
979 0 385838 169319 206800 -1 978
980 0 385762 169303 206840 -1 979
981 0 385594 169283 206800 -1 980
982 0 385406 169267 206840 -1 981
983 0 385354 169291 206880 -1 982
984 0 385334 169319 206960 -1 983
985 0 385314 169327 207000 -1 984
986 0 385270 169291 207040 -1 985
987 0 385282 169203 207080 -1 986
988 0 388884 159514 198280 -1 598
989 0 388884 159514 198200 -1 988
990 0 388852 159486 198120 -1 989
991 0 388932 159494 198080 -1 990
992 0 389004 159562 198000 -1 991
993 0 389068 159562 197960 -1 992
994 0 392682 157208 200080 -1 574
995 0 392774 157416 200160 -1 994
996 0 392854 157576 200200 -1 995
997 0 392926 157632 200240 -1 996
998 0 393014 157700 200280 -1 997
999 0 393122 157800 200320 -1 998
1000 0 393218 157888 200360 -1 999
1001 0 393270 157968 200400 -1 1000
1002 0 393330 158056 200480 -1 1001
1003 0 393366 158128 200520 -1 1002
1004 0 393350 158196 200560 -1 1003
1005 0 393358 158268 200600 -1 1004
1006 0 393274 158280 200680 -1 1005
1007 0 393110 158288 200760 -1 1006
1008 0 392988 158298 200800 -1 1007
1009 0 392852 158346 200840 -1 1008
1010 0 392740 158346 200880 -1 1009
1011 0 392532 158330 200920 -1 1010
1012 0 392332 158342 200960 -1 1011
1013 0 392164 158314 201000 -1 1012
1014 0 392008 158298 201040 -1 1013
1015 0 391912 158338 201120 -1 1014
1016 0 391772 158414 201200 -1 1015
1017 0 391744 158442 201280 -1 1016
1018 0 391720 158510 201360 -1 1017
1019 0 391736 158630 201480 -1 1018
1020 0 391720 158714 201560 -1 1019
1021 0 391708 158814 201640 -1 1020
1022 0 391684 158934 201720 -1 1021
1023 0 391690 159008 201800 -1 1022
1024 0 391662 159172 201880 -1 1023
1025 0 391710 159292 201920 -1 1024
1026 0 391782 159420 202000 -1 1025
1027 0 391870 159544 202080 -1 1026
1028 0 391966 159644 202120 -1 1027
1029 0 391958 159840 202160 -1 1028
1030 0 392098 160072 202200 -1 1029
1031 0 392302 160276 202160 -1 1030
1032 0 392366 160440 202200 -1 1031
1033 0 392434 160492 202280 -1 1032
1034 0 392510 160504 202360 -1 1033
1035 0 392606 160540 202440 -1 1034
1036 0 392624 160586 202520 -1 1035
1037 0 392636 160686 202600 -1 1036
1038 0 392640 160706 202680 -1 1037
1039 0 392648 160742 202760 -1 1038
1040 0 392732 160762 202840 -1 1039
1041 0 392692 160782 203000 -1 1040
1042 0 392680 160802 203040 -1 1041
1043 0 392684 160854 203120 -1 1042
1044 0 392700 160890 203160 -1 1043
1045 0 392812 160958 203240 -1 1044
1046 0 392888 161010 203320 -1 1045
1047 0 392924 161054 203400 -1 1046
1048 0 392984 161090 203440 -1 1047
1049 0 393004 161162 203560 -1 1048
1050 0 393028 161222 203640 -1 1049
1051 0 393028 161382 203720 -1 1050
1052 0 393012 161546 203760 -1 1051
1053 0 393015 161547 203800 -1 1052
1054 0 392814 161548 203760 -1 1053
1055 0 392758 161544 203720 -1 1054
1056 0 392678 161592 203640 -1 1055
1057 0 392566 161708 203600 -1 1056
1058 0 392510 161732 203520 -1 1057
1059 0 393018 161548 203840 -1 1053
1060 0 393058 161604 203920 -1 1059
1061 0 393098 161704 204000 -1 1060
1062 0 393166 161856 204040 -1 1061
1063 0 393210 161864 204080 -1 1062
1064 0 393246 161920 204120 -1 1063
1065 0 393218 161988 204200 -1 1064
1066 0 393182 162040 204280 -1 1065
1067 0 393150 162092 204360 -1 1066
1068 0 393098 162164 204400 -1 1067
1069 0 393030 162256 204480 -1 1068
1070 0 392970 162380 204520 -1 1069
1071 0 393038 162592 204560 -1 1070
1072 0 393146 162664 204640 -1 1071
1073 0 393138 162780 204720 -1 1072
1074 0 393108 162934 204760 -1 1073
1075 0 393092 163018 204800 -1 1074
1076 0 393068 163058 204880 -1 1075
1077 0 392992 163154 204960 -1 1076
1078 0 392928 163414 205000 -1 1077
1079 0 392936 163458 204920 -1 1078
1080 0 393016 163678 204840 -1 1079
1081 0 393206 164092 204800 -1 1080
1082 0 393326 164420 204720 -1 1081
1083 0 393380 164598 204640 -1 1082
1084 0 393370 164618 204600 -1 1083
1085 0 393200 165302 204600 -1 1084
1086 0 393268 165398 204760 -1 1085
1087 0 393220 165494 204880 -1 1086
1088 0 393204 165570 204920 -1 1087
1089 0 393026 161572 203680 -1 1052
1090 0 393018 161608 203600 -1 1089
1091 0 393090 161652 203520 -1 1090
1092 0 393158 161644 203440 -1 1091
1093 0 396398 148096 195880 -1 510
1094 0 396314 148104 195920 -1 1093
1095 0 396258 148120 195960 -1 1094
1096 0 396106 148184 196040 -1 1095
1097 0 395988 148220 196080 -1 1096
1098 0 395940 148230 196120 -1 1097
1099 0 395884 148274 196160 -1 1098
1100 0 395624 148458 196240 -1 1099
1101 0 395584 148514 196320 -1 1100
1102 0 395432 148602 196480 -1 1101
1103 0 395364 148686 196520 -1 1102
1104 0 395144 148814 196680 -1 1103
1105 0 394940 148794 196840 -1 1104
1106 0 394900 148814 196880 -1 1105
1107 0 394848 148766 196920 -1 1106
1108 0 394764 148738 196960 -1 1107
1109 0 394532 148822 197080 -1 1108
1110 0 394364 148922 197160 -1 1109
1111 0 394152 149158 197240 -1 1110
1112 0 393916 149258 197240 -1 1111
1113 0 393748 149430 197320 -1 1112
1114 0 393636 149522 197400 -1 1113
1115 0 393588 149562 197440 -1 1114
1116 0 393400 149742 197520 -1 1115
1117 0 393192 149914 197520 -1 1116
1118 0 393172 149918 197560 -1 1117
1119 0 392960 149978 197600 -1 1118
1120 0 392696 150058 197680 -1 1119
1121 0 392568 150122 197720 -1 1120
1122 0 391822 150470 197720 -1 1121
1123 0 391802 150466 197760 -1 1122
1124 0 391570 150526 197880 -1 1123
1125 0 391574 150514 197960 -1 1124
1126 0 391518 150526 198000 -1 1125
1127 0 391506 150514 198080 -1 1126
1128 0 391466 150546 198120 -1 1127
1129 0 391330 150586 198120 -1 1128
1130 0 391098 150758 198120 -1 1129
1131 0 391098 150814 198240 -1 1130
1132 0 391062 150878 198320 -1 1131
1133 0 391002 150994 198400 -1 1132
1134 0 390970 151066 198440 -1 1133
1135 0 390862 151202 198520 -1 1134
1136 0 390724 151290 198600 -1 1135
1137 0 390468 151434 198640 -1 1136
1138 0 390368 151538 198760 -1 1137
1139 0 390188 151662 198840 -1 1138
1140 0 390004 151786 198920 -1 1139
1141 0 389960 151874 199000 -1 1140
1142 0 389892 151938 199080 -1 1141
1143 0 389564 152078 199280 -1 1142
1144 0 389512 152118 199320 -1 1143
1145 0 389420 152186 199440 -1 1144
1146 0 389348 152222 199480 -1 1145
1147 0 389208 152398 199560 -1 1146
1148 0 389204 152426 199600 -1 1147
1149 0 389176 152446 199640 -1 1148
1150 0 388824 152674 199640 -1 1149
1151 0 388492 152814 199600 -1 1150
1152 0 388148 152934 199480 -1 1151
1153 0 387740 153142 199480 -1 1152
1154 0 387180 153182 199480 -1 1153
1155 0 386620 153326 199480 -1 1154
1156 0 385980 153610 199480 -1 1155
1157 0 385724 153738 199520 -1 1156
1158 0 385744 153718 199560 -1 1157
1159 0 385740 153710 199600 -1 1158
1160 0 385488 153726 199680 -1 1159
1161 0 385692 153794 199720 -1 1160
1162 0 385652 153818 199800 -1 1161
1163 0 385552 153582 199320 -1 1156
1164 0 385600 153590 199240 -1 1163
1165 0 385804 153678 199160 -1 1164
1166 0 386140 153734 199120 -1 1165
1167 0 386276 153674 199080 -1 1166
1168 0 386352 153594 199000 -1 1167
1169 0 386368 153522 198960 -1 1168
1170 0 386380 153506 198920 -1 1169
1171 0 384800 153166 199320 -1 1163
1172 0 384584 153142 199320 -1 1171
1173 0 384312 153198 199360 -1 1172
1174 0 384096 153058 199280 -1 1173
1175 0 383948 152998 199200 -1 1174
1176 0 383828 152926 199120 -1 1175
1177 0 383756 152910 199080 -1 1176
1178 0 383668 152894 199000 -1 1177
1179 0 383584 152838 198840 -1 1178
1180 0 383452 152710 198680 -1 1179
1181 0 383384 152670 198640 -1 1180
1182 0 383196 152554 198600 -1 1181
1183 0 383060 152482 198560 -1 1182
1184 0 382988 152478 198520 -1 1183
1185 0 382472 152510 198520 -1 1184
1186 0 382288 152478 198400 -1 1185
1187 0 382168 152422 198400 -1 1186
1188 0 382072 152410 198320 -1 1187
1189 0 381964 152374 198240 -1 1188
1190 0 381804 152278 198120 -1 1189
1191 0 381714 152204 198080 -1 1190
1192 0 381470 151884 198000 -1 1191
1193 0 381390 151784 197880 -1 1192
1194 0 381354 151772 197840 -1 1193
1195 0 381306 151744 197800 -1 1194
1196 0 381190 151644 198080 -1 1192
1197 0 380978 151552 198120 -1 1196
1198 0 380430 151364 198080 -1 1197
1199 0 380250 151312 198000 -1 1198
1200 0 380162 151272 197960 -1 1199
1201 0 379866 151160 197960 -1 1200
1202 0 379854 151180 197920 -1 1201
1203 0 379750 151136 197880 -1 1202
1204 0 379682 151120 197840 -1 1203
1205 0 379534 151080 197760 -1 1204
1206 0 379266 150920 197640 -1 1205
1207 0 379242 150840 197600 -1 1206
1208 0 379090 150724 197520 -1 1207
1209 0 378994 150560 197440 -1 1208
1210 0 378978 150552 197400 -1 1209
1211 0 378906 150476 197320 -1 1210
1212 0 378886 150452 197280 -1 1211
1213 0 378794 150312 197160 -1 1212
1214 0 378778 150220 197120 -1 1213
1215 0 378762 150204 197080 -1 1214
1216 0 378406 149808 196960 -1 1215
1217 0 378330 149808 196760 -1 1216
1218 0 378278 149788 196640 -1 1217
1219 0 378130 149880 196600 -1 1218
1220 0 377982 149908 196560 -1 1219
1221 0 377974 149876 196520 -1 1220
1222 0 377934 149840 196480 -1 1221
1223 0 377918 149820 196440 -1 1222
1224 0 377850 149780 196400 -1 1223
1225 0 377826 149756 196360 -1 1224
1226 0 377690 149704 196320 -1 1225
1227 0 377478 149648 196360 -1 1226
1228 0 377222 149576 196400 -1 1227
1229 0 377172 149570 196440 -1 1228
1230 0 377136 149574 196480 -1 1229
1231 0 378222 149616 197080 -1 1216
1232 0 378166 149552 197160 -1 1231
1233 0 378078 149516 197240 -1 1232
1234 0 377994 149480 197280 -1 1233
1235 0 377830 149384 197320 -1 1234
1236 0 377738 149276 197280 -1 1235
1237 0 377662 149148 197240 -1 1236
1238 0 377390 149076 197280 -1 1237
1239 0 377226 148944 197320 -1 1238
1240 0 376998 148680 197360 -1 1239
1241 0 376794 148408 197400 -1 1240
1242 0 376754 148300 197440 -1 1241
1243 0 376718 148204 197480 -1 1242
1244 0 376626 148088 197520 -1 1243
1245 0 376570 147992 197600 -1 1244
1246 0 376234 148072 197640 -1 1245
1247 0 375830 148084 197680 -1 1246
1248 0 375526 148168 197720 -1 1247
1249 0 375542 148184 197760 -1 1248
1250 0 375502 148212 197800 -1 1249
1251 0 375450 148240 197920 -1 1250
1252 0 375374 148168 198000 -1 1251
1253 0 375334 148224 198080 -1 1252
1254 0 374622 148048 198080 -1 1253
1255 0 374554 147896 197960 -1 1254
1256 0 374602 148076 198120 -1 1254
1257 0 374542 148140 198200 -1 1256
1258 0 374526 148160 198240 -1 1257
1259 0 374518 148180 198280 -1 1258
1260 0 374442 148204 198360 -1 1259
1261 0 374378 148216 198400 -1 1260
1262 0 374278 148244 198480 -1 1261
1263 0 373978 148136 198560 -1 1262
1264 0 373630 148012 198640 -1 1263
1265 0 373522 147916 198680 -1 1264
1266 0 373246 147760 198720 -1 1265
1267 0 373078 147636 198760 -1 1266
1268 0 372914 147484 198720 -1 1267
1269 0 372886 147456 198680 -1 1268
1270 0 372874 147464 198640 -1 1269
1271 0 382424 152426 198360 -1 1186
1272 0 382248 152650 198560 -1 1185
1273 0 382048 152738 198600 -1 1272
1274 0 381856 152778 198640 -1 1273
1275 0 381924 152826 198760 -1 1274
1276 0 381980 152802 198800 -1 1275
1277 0 381572 152862 198600 -1 1274
1278 0 381496 152898 198560 -1 1277
1279 0 381208 153014 198520 -1 1278
1280 0 381152 152998 198480 -1 1279
1281 0 381096 153018 198440 -1 1280
1282 0 381012 152974 198360 -1 1281
1283 0 380760 152822 198320 -1 1282
1284 0 380708 152798 198240 -1 1283
1285 0 380340 152786 198240 -1 1284
1286 0 380160 152822 198240 -1 1285
1287 0 379692 152790 198240 -1 1286
1288 0 379436 152874 198360 -1 1287
1289 0 379408 152922 198400 -1 1288
1290 0 379272 153002 198480 -1 1289
1291 0 378948 153110 198600 -1 1290
1292 0 378936 153250 198840 -1 1291
1293 0 378300 153178 198600 -1 1291
1294 0 378188 153178 198520 -1 1293
1295 0 378136 153194 198440 -1 1294
1296 0 378104 153158 198400 -1 1295
1297 0 377860 153274 198400 -1 1296
1298 0 377648 153322 198360 -1 1297
1299 0 377376 153402 198280 -1 1298
1300 0 377068 153414 198240 -1 1299
1301 0 376988 153454 198320 -1 1300
1302 0 376936 153502 198360 -1 1301
1303 0 376572 153674 198360 -1 1302
1304 0 376528 153694 198280 -1 1303
1305 0 376392 153722 198240 -1 1304
1306 0 375876 153870 198240 -1 1305
1307 0 375736 153934 198320 -1 1306
1308 0 375524 153970 198400 -1 1307
1309 0 375184 154234 198600 -1 1308
1310 0 374868 154426 198600 -1 1309
1311 0 374868 154494 198640 -1 1310
1312 0 374864 154578 198680 -1 1311
1313 0 374840 154638 198720 -1 1312
1314 0 374804 154682 198760 -1 1313
1315 0 374768 154702 198800 -1 1314
1316 0 374788 154738 198840 -1 1315
1317 0 374800 155002 198880 -1 1316
1318 0 374864 155186 198920 -1 1317
1319 0 374644 155314 198920 -1 1318
1320 0 374620 155362 198960 -1 1319
1321 0 374592 155458 199000 -1 1320
1322 0 374600 155626 199040 -1 1321
1323 0 374588 155802 199080 -1 1322
1324 0 374606 155904 199040 -1 1323
1325 0 374586 156032 199040 -1 1324
1326 0 374578 156328 199040 -1 1325
1327 0 374834 157056 199040 -1 1326
1328 0 375106 157692 199120 -1 1327
1329 0 375174 157712 199200 -1 1328
1330 0 375246 157776 199280 -1 1329
1331 0 375330 157872 199360 -1 1330
1332 0 375482 158104 199240 -1 1331
1333 0 375470 158152 199200 -1 1332
1334 0 375450 158188 199160 -1 1333
1335 0 375418 158244 199080 -1 1334
1336 0 375290 158372 198880 -1 1335
1337 0 375266 158400 198840 -1 1336
1338 0 375254 158436 198800 -1 1337
1339 0 375242 158468 198760 -1 1338
1340 0 375146 158564 198640 -1 1339
1341 0 375130 158760 198560 -1 1340
1342 0 375182 159244 198440 -1 1341
1343 0 375170 159276 198400 -1 1342
1344 0 375182 159328 198280 -1 1343
1345 0 375222 159312 198200 -1 1344
1346 0 375226 159308 198160 -1 1345
1347 0 375242 159280 198120 -1 1346
1348 0 375294 159232 198000 -1 1347
1349 0 375294 159232 197960 -1 1348
1350 0 375130 159224 197880 -1 1349
1351 0 375014 159172 197800 -1 1350
1352 0 374842 159132 197720 -1 1351
1353 0 374778 159096 197680 -1 1352
1354 0 374618 159012 197560 -1 1353
1355 0 374526 158932 197520 -1 1354
1356 0 374382 158812 197480 -1 1355
1357 0 374286 158660 197440 -1 1356
1358 0 374206 158564 197400 -1 1357
1359 0 374014 158408 197360 -1 1358
1360 0 374010 158200 197320 -1 1359
1361 0 373994 158164 197280 -1 1360
1362 0 374058 158172 197240 -1 1361
1363 0 373814 158056 197280 -1 1361
1364 0 373718 157764 197280 -1 1363
1365 0 373798 157764 197360 -1 1364
1366 0 373874 157756 197440 -1 1365
1367 0 374130 157624 197440 -1 1366
1368 0 374094 157592 197400 -1 1367
1369 0 374078 157560 197360 -1 1368
1370 0 392384 150182 197800 -1 1121
1371 0 392424 150194 197840 -1 1370
1372 0 392450 150250 197880 -1 1371
1373 0 392498 150314 197920 -1 1372
1374 0 396987.25 147026 195760 -1 508
1375 0 399628 142790 195520 -1 496
1376 0 399776 142694 195640 -1 1375
1377 0 399632 142822 195760 -1 1376
1378 0 399412 142990 195880 -1 1377
1379 0 399380 143074 195920 -1 1378
1380 0 399332 143138 195960 -1 1379
1381 0 407446 134707 193440 -1 465
1382 0 407442 134667 193520 -1 1381
1383 0 407450 134631 193560 -1 1382
1384 0 407446 134525 193680 -1 1383
1385 0 407482 134449 193800 -1 1384
1386 0 407566 134317 193880 -1 1385
1387 0 407710 134209 193920 -1 1386
1388 0 407850 134061 194000 -1 1387
1389 0 407834 133957 194120 -1 1388
1390 0 407854 133913 194240 -1 1389
1391 0 407862 133793 194320 -1 1390
1392 0 407882 133681 194400 -1 1391
1393 0 407946 133579 194480 -1 1392
1394 0 408002 133487 194640 -1 1393
1395 0 407942 133451 194720 -1 1394
1396 0 407922 133403 194800 -1 1395
1397 0 407938 133319 194920 -1 1396
1398 0 407970 133131 195000 -1 1397
1399 0 407970 133055 195120 -1 1398
1400 0 407938 132999 195200 -1 1399
1401 0 407938 132955 195280 -1 1400
1402 0 407934 132911 195360 -1 1401
1403 0 407946 132833 195440 -1 1402
1404 0 407858 132921 195560 -1 1403
1405 0 407710 132893 195640 -1 1404
1406 0 407638 132893 195720 -1 1405
1407 0 407582 132889 195800 -1 1406
1408 0 407660 132623 195880 -1 1407
1409 0 407962.47 132341.03 195920 -1 1408
1410 0 407690 132749 195960 -1 1408
1411 0 407564 132863 195960 -1 1410
1412 0 407544 132975 196040 -1 1411
1413 0 407704 132779 196000 -1 1410
1414 0 408058 133189 195560 -1 1404
1415 0 408260 133241 195560 -1 1414
1416 0 408304 133209 195480 -1 1415
1417 0 408464 133225 195400 -1 1416
1418 0 408628 133209 195320 -1 1417
1419 0 408664 133109 195200 -1 1418
1420 0 408616 133025 195080 -1 1419
1421 0 408258 132685 195400 -1 1403
1422 0 408274 132537 195440 -1 1421
1423 0 408242 132529 195520 -1 1422
1424 0 408218 132457 195560 -1 1423
1425 0 408242 132497 195640 -1 1424
1426 0 408146 132557 195720 -1 1425
1427 0 408110 132585 195760 -1 1426
1428 0 407958 132805 195800 -1 1427
1429 0 407936 132779 195880 -1 1428
1430 0 407970 132909 195760 -1 1428
1431 0 407962 132901 195720 -1 1430
1432 0 408018 132917 195640 -1 1431
1433 0 408018 132965 195600 -1 1432
1434 0 408066 133017 195560 -1 1433
1435 0 408038 133053 195520 -1 1434
1436 0 407994 133129 195480 -1 1435
1437 0 407974 133117 195440 -1 1436
1438 0 407974 133197 195400 -1 1437
1439 0 408030 133205 195360 -1 1438
1440 0 408030 133217 195320 -1 1439
1441 0 407970 133221 195240 -1 1440
1442 0 407926 133213 195160 -1 1441
1443 0 407966 133233 195080 -1 1442
1444 0 407950 133377 195000 -1 1443
1445 0 407850 133481 194920 -1 1444
1446 0 407782 133533 194840 -1 1445
1447 0 407772 133631 194760 -1 1446
1448 0 407736 133643 194720 -1 1447
1449 0 407704 133745 194640 -1 1448
1450 0 408350 132375 195720 -1 1425
1451 0 408578 132191 195680 -1 1450
1452 0 408270 132333 195480 -1 1424
1453 0 408142 133351 194560 -1 1394
1454 0 408214 133279 194480 -1 1453
1455 0 408226 133255 194440 -1 1454
1456 0 408804 132930 191840 -1 362
1457 0 408828 132990 191720 -1 1456
1458 0 408580 133226 191720 -1 1457
1459 0 408548 133330 191640 -1 1458
1460 0 408497.34 133426 191560 -1 1459
1461 0 408472 133474 191520 -1 1460
1462 0 408292 133594 191400 -1 1461
1463 0 408220 133634 191280 -1 1462
1464 0 408208 133710 191160 -1 1463
1465 0 408132 133626 191040 -1 1464
1466 0 408152 133642 190920 -1 1465
1467 0 408100.34 133688.67 190720 -1 1466
1468 0 408586.66 133992 190720 -1 1467
1469 0 408718.66 134088 190680 -1 1468
1470 0 408750.66 134116 190640 -1 1469
1471 0 408799 134186 190600 -1 1470
1472 0 408807 134510 190600 -1 1471
1473 0 408871 134658 190560 -1 1472
1474 0 408927 134594 190520 -1 1473
1475 0 408971 134514 190480 -1 1474
1476 0 409003 134438 190400 -1 1475
1477 0 409025 134428 190360 -1 1476
1478 0 409053 134432 190320 -1 1477
1479 0 409077 134464 190280 -1 1478
1480 0 408847 134778 190520 -1 1473
1481 0 408839 134834 190480 -1 1480
1482 0 408811 134862 190440 -1 1481
1483 0 408791 134894 190400 -1 1482
1484 0 408803 134870 190360 -1 1483
1485 0 408791 134894 190320 -1 1484
1486 0 408779 134910 190240 -1 1485
1487 0 408775 134894 190200 -1 1486
1488 0 408815 134898 190120 -1 1487
1489 0 408855 134914 190080 -1 1488
1490 0 408871 134890 190040 -1 1489
1491 0 408855 134898 190000 -1 1490
1492 0 408863 134866 189960 -1 1491
1493 0 408028 133754 190440 -1 1467
1494 0 407924 133654 190280 -1 1493
1495 0 407956 133662 190240 -1 1494
1496 0 407988 133670 190200 -1 1495
1497 0 407432 133098 190200 -1 1496
1498 0 407416 132990 190080 -1 1497
1499 0 407412 132942 189960 -1 1498
1500 0 407420 132882 189840 -1 1499
1501 0 407483 132864 189720 -1 1500
1502 0 407504 132858 189680 -1 1501
1503 0 407524 132762 189600 -1 1502
1504 0 407628 132594 189480 -1 1503
1505 0 407688 132490 189360 -1 1504
1506 0 407756 132222 189240 -1 1505
1507 0 407952 131938 189120 -1 1506
1508 0 408108 131790 189080 -1 1507
1509 0 408284 131606 189040 -1 1508
1510 0 408312 131558 189000 -1 1509
1511 0 408316 131522 188960 -1 1510
1512 0 408492 131430 188920 -1 1511
1513 0 408492 131402 188880 -1 1512
1514 0 408524 131402 188840 -1 1513
1515 0 408668 131378 188800 -1 1514
1516 0 408692 131370 188720 -1 1515
1517 0 408716 131390 188680 -1 1516
1518 0 408732 131402 188600 -1 1517
1519 0 408724 131398 188560 -1 1518
1520 0 408700 131418 188800 -1 1515
1521 0 408820 131546 188840 -1 1520
1522 0 408900 131618 188800 -1 1521
1523 0 407300 133254 189720 -1 1501
1524 0 407276 133290 189640 -1 1523
1525 0 407260 133350 189560 -1 1524
1526 0 407308 133366 189480 -1 1525
1527 0 407400 133374 189360 -1 1526
1528 0 407428 133302 189240 -1 1527
1529 0 407496 133014 189080 -1 1528
1530 0 407560 132882 189040 -1 1529
1531 0 407588 132738 189000 -1 1530
1532 0 407596 132678 188960 -1 1531
1533 0 407588 132594 188920 -1 1532
1534 0 407632 132534 188880 -1 1533
1535 0 407816 132298 188840 -1 1534
1536 0 407892 132226 188760 -1 1535
1537 0 407960 133862 190080 -1 1496
1538 0 408012 134018 189920 -1 1537
1539 0 407964 134262 189720 -1 1538
1540 0 407648 134766 189720 -1 1539
1541 0 407576 134834 189600 -1 1540
1542 0 407484 134894 189480 -1 1541
1543 0 407220 135042 189480 -1 1542
1544 0 407180 135042 189440 -1 1543
1545 0 407120 135030 189400 -1 1544
1546 0 406992 134910 189400 -1 1545
1547 0 406288 135034 189400 -1 1546
1548 0 405920 135046 189400 -1 1547
1549 0 405644 135038 189400 -1 1548
1550 0 405344 135138 189400 -1 1549
1551 0 405012 135334 189400 -1 1550
1552 0 404852 135470 189480 -1 1551
1553 0 404772 135502 189560 -1 1552
1554 0 404416 135634 189560 -1 1553
1555 0 404296 135686 189600 -1 1554
1556 0 404080 135910 189600 -1 1555
1557 0 404012 135990 189640 -1 1556
1558 0 403576 136338 189640 -1 1557
1559 0 403516 136342 189480 -1 1558
1560 0 403320 136426 189400 -1 1559
1561 0 403176 136426 189360 -1 1560
1562 0 402800 136498 189360 -1 1561
1563 0 402580 136438 189280 -1 1562
1564 0 402504 136406 189240 -1 1563
1565 0 402480 136430 189200 -1 1564
1566 0 402252 136434 189200 -1 1565
1567 0 402072 136490 189200 -1 1566
1568 0 401748 136746 189200 -1 1567
1569 0 401672 136818 189280 -1 1568
1570 0 401480 136906 189320 -1 1569
1571 0 401328 136994 189360 -1 1570
1572 0 401128 137154 189360 -1 1571
1573 0 400984 137126 189280 -1 1572
1574 0 400952 137114 189240 -1 1573
1575 0 400612 137294 189240 -1 1574
1576 0 400164 137446 189240 -1 1575
1577 0 399888 137482 189120 -1 1576
1578 0 399788.56 137266 188880 -1 1577
1579 0 399772 137230 188840 -1 1578
1580 0 4e+05 137664 188600 -1 1579
1581 0 400156 137880 188360 -1 1580
1582 0 400216 137930 188280 -1 1581
1583 0 400264 137982 188240 -1 1582
1584 0 400416 138166 188160 -1 1583
1585 0 400592 138474 188120 -1 1584
1586 0 400600 138714 188040 -1 1585
1587 0 400592 138862 188000 -1 1586
1588 0 400588 139138 187960 -1 1587
1589 0 400688 139214 187920 -1 1588
1590 0 400740 139266 187880 -1 1589
1591 0 400776 139274 187840 -1 1590
1592 0 400460 139350 187840 -1 1591
1593 0 400396 139354 187800 -1 1592
1594 0 400312 139418 187720 -1 1593
1595 0 400072 139510 187680 -1 1594
1596 0 399912 139642 187640 -1 1595
1597 0 399788 139690 187600 -1 1596
1598 0 399768 139698 187560 -1 1597
1599 0 399612 139806 187440 -1 1598
1600 0 399540 139842 187400 -1 1599
1601 0 399484 139838 187360 -1 1600
1602 0 399416 139902 187280 -1 1601
1603 0 399404 139978 187240 -1 1602
1604 0 399372 140038 187160 -1 1603
1605 0 399364 140066 187120 -1 1604
1606 0 399292 140110 187080 -1 1605
1607 0 399148 140162 187120 -1 1606
1608 0 399046 140161 187160 -1 1607
1609 0 398972 140177 187200 -1 1608
1610 0 398890 140247 187240 -1 1609
1611 0 398752 140347 187280 -1 1610
1612 0 398710 140425 187320 -1 1611
1613 0 398688 140471 187360 -1 1612
1614 0 398596 140565 187440 -1 1613
1615 0 398528 140611 187480 -1 1614
1616 0 398490 140641 187520 -1 1615
1617 0 398452 140673 187560 -1 1616
1618 0 398264 140667 187560 -1 1617
1619 0 398240 140661 187520 -1 1618
1620 0 398176 140681 187440 -1 1619
1621 0 398106 140685 187360 -1 1620
1622 0 400864 139322 187800 -1 1591
1623 0 400924 139390 187760 -1 1622
1624 0 400992 139450 187680 -1 1623
1625 0 401032 139466 187640 -1 1624
1626 0 401072 139550 187600 -1 1625
1627 0 401188 139594 187560 -1 1626
1628 0 401268 139622 187520 -1 1627
1629 0 401324 139606 187440 -1 1628
1630 0 401352 139622 187400 -1 1629
1631 0 401372 139666 187360 -1 1630
1632 0 401376 139690 187320 -1 1631
1633 0 401472 139742 187320 -1 1632
1634 0 401484 139758 187280 -1 1633
1635 0 399424 137246 188840 -1 1579
1636 0 399116 137214 188840 -1 1635
1637 0 398764 136926 188840 -1 1636
1638 0 398272 136826 188840 -1 1637
1639 0 398264 136686 188760 -1 1638
1640 0 398380 136362 188760 -1 1639
1641 0 398400 136258 188720 -1 1640
1642 0 398408 136070 188680 -1 1641
1643 0 398396 135930 188640 -1 1642
1644 0 398344 135798 188600 -1 1643
1645 0 398348 135762 188560 -1 1644
1646 0 398360 135702 188520 -1 1645
1647 0 398356 135526 188480 -1 1646
1648 0 398484 135426 188440 -1 1647
1649 0 398696 135362 188400 -1 1648
1650 0 398828 135318 188360 -1 1649
1651 0 398884 135234 188320 -1 1650
1652 0 398916 134966 188280 -1 1651
1653 0 398964 134910 188240 -1 1652
1654 0 399056 134842 188160 -1 1653
1655 0 399152 134806 188080 -1 1654
1656 0 399168 134778 188040 -1 1655
1657 0 399180 134742 188000 -1 1656
1658 0 399172 134690 187960 -1 1657
1659 0 399184 134670 187920 -1 1658
1660 0 399184 134634 187880 -1 1659
1661 0 399104 134574 187880 -1 1660
1662 0 399152 134438 187880 -1 1661
1663 0 399144 134422 187840 -1 1662
1664 0 399132 134388 187800 -1 1663
1665 0 399028 134480 187800 -1 1664
1666 0 398948 134520 187840 -1 1665
1667 0 398904 134548 187880 -1 1666
1668 0 398844 134564 187920 -1 1667
1669 0 398816 134588 187960 -1 1668
1670 0 399112 134300 187760 -1 1664
1671 0 399108 134232 187720 -1 1670
1672 0 399116 134184 187680 -1 1671
1673 0 399192 134144 187640 -1 1672
1674 0 399184 134132 187600 -1 1673
1675 0 399132 134100 187520 -1 1674
1676 0 399004 134000 187480 -1 1675
1677 0 398988 133924 187520 -1 1676
1678 0 399012 133892 187560 -1 1677
1679 0 398968 133844 187640 -1 1678
1680 0 398936 133804 187680 -1 1679
1681 0 398912 133728 187720 -1 1680
1682 0 399288 134112 187640 -1 1673
1683 0 399356 133988 187640 -1 1682
1684 0 399392 133796 187560 -1 1683
1685 0 399340 133588 187520 -1 1684
1686 0 399460 133484 187480 -1 1685
1687 0 399604 133364 187480 -1 1686
1688 0 399550 133270 187480 -1 1687
1689 0 399552 133222 187440 -1 1688
1690 0 399558 133198 187400 -1 1689
1691 0 399628 133038 187360 -1 1690
1692 0 399580 133276 187520 -1 1688
1693 0 399608 133262 187560 -1 1692
1694 0 399636 133222 187600 -1 1693
1695 0 399140 134610 187840 -1 1660
1696 0 398128 135988 188640 -1 1644
1697 0 398120 136078 188600 -1 1696
1698 0 398104 136198 188560 -1 1697
1699 0 398072 136358 188560 -1 1698
1700 0 398076 136382 188520 -1 1699
1701 0 398024 136430 188440 -1 1700
1702 0 398060 136590 188400 -1 1701
1703 0 398160 136686 188320 -1 1702
1704 0 398492 136922 188960 -1 1637
1705 0 397884 137006 188960 -1 1704
1706 0 397600 137204 189040 -1 1705
1707 0 397608 137236 189120 -1 1706
1708 0 397528 137360 189200 -1 1707
1709 0 397520 137424 189280 -1 1708
1710 0 397522 137438 189320 -1 1709
1711 0 397568 137430 189400 -1 1710
1712 0 397590 137486 189520 -1 1711
1713 0 397572 137512 189560 -1 1712
1714 0 397562 137506 189600 -1 1713
1715 0 397524 137500 189680 -1 1714
1716 0 397506 137502 189720 -1 1715
1717 0 397458 137468 189760 -1 1716
1718 0 397428 137436 189800 -1 1717
1719 0 397358 137384 189840 -1 1718
1720 0 397012 137282 188960 -1 1705
1721 0 396844 137434 189000 -1 1720
1722 0 396580 137534 189040 -1 1721
1723 0 395936 137502 189040 -1 1722
1724 0 395852 137602 189120 -1 1723
1725 0 395964 137738 189320 -1 1724
1726 0 395644 137722 189320 -1 1725
1727 0 395396 137674 189360 -1 1726
1728 0 395372 137662 189400 -1 1727
1729 0 395068 137390 189400 -1 1728
1730 0 394980 137242 189240 -1 1729
1731 0 394740 136982 189120 -1 1730
1732 0 394584 136782 189000 -1 1731
1733 0 394460 136650 188920 -1 1732
1734 0 394320 136514 188760 -1 1733
1735 0 394144 135986 188720 -1 1734
1736 0 393956 135732 188680 -1 1735
1737 0 396032 137766 189400 -1 1725
1738 0 396212 137786 189520 -1 1737
1739 0 396180 137834 189640 -1 1738
1740 0 396276 137746 189680 -1 1739
1741 0 396980 137284 188880 -1 1720
1742 0 396960 137260 188800 -1 1741
1743 0 396888 137168 188720 -1 1742
1744 0 396932 137088 188640 -1 1743
1745 0 396916 137064 188600 -1 1744
1746 0 396888 137044 188560 -1 1745
1747 0 396892 136996 188480 -1 1746
1748 0 396900 136928 188440 -1 1747
1749 0 396912 136798 188480 -1 1748
1750 0 396880 136674 188520 -1 1749
1751 0 396852 136654 188560 -1 1750
1752 0 396792 136550 188480 -1 1751
1753 0 396668 136430 188400 -1 1752
1754 0 396560 136286 188360 -1 1753
1755 0 396576 136266 188320 -1 1754
1756 0 396544 136214 188240 -1 1755
1757 0 396534 136210 188200 -1 1756
1758 0 408518 133372 191400 -1 1462
1759 0 408550 133292 191360 -1 1758
1760 0 408610 133220 191320 -1 1759
1761 0 408606 133222 191280 -1 1760
1762 0 408590 133214 191240 -1 1761
1763 0 408574 133182 191200 -1 1762
1764 0 408574 133162 191160 -1 1763
1765 0 408554 133122 191120 -1 1764
1766 0 408466 133038 191080 -1 1765
1767 0 408438 133002 191040 -1 1766
1768 0 408442 132970 190960 -1 1767
1769 0 408426 132922 190920 -1 1768
1770 0 408454 132882 190880 -1 1769
1771 0 408478 132874 190800 -1 1770
1772 0 408699 133778 191560 -1 1460
1773 0 408719 133798 191520 -1 1772
1774 0 408935 133824 191480 -1 1773
1775 0 409151 133904 191440 -1 1774
1776 0 409307 133784 191360 -1 1775
1777 0 409487 133748 191280 -1 1776
1778 0 409539 133784 191200 -1 1777
1779 0 409599 133780 191080 -1 1778
1780 0 409667 133734 191000 -1 1779
1781 0 409827 133642 190880 -1 1780
1782 0 409947 133594 190760 -1 1781
1783 0 410023 133522 190640 -1 1782
1784 0 410127 133514 190520 -1 1783
1785 0 410235 133306 190440 -1 1784
1786 0 410255 133234 190360 -1 1785
1787 0 410283.1 133280.47 190320 -1 1786
1788 0 410275 133070 190400 -1 1786
1789 0 410315 132926 190360 -1 1788
1790 0 410519 132774 190280 -1 1789
1791 0 410631 132706 190200 -1 1790
1792 0 410679 132594 190120 -1 1791
1793 0 410831 132562 190080 -1 1792
1794 0 411011 132638 190040 -1 1793
1795 0 411096 132668 190000 -1 1794
1796 0 411087 132482 189960 -1 1794
1797 0 411115 132464 189920 -1 1796
1798 0 411155 132440 189840 -1 1797
1799 0 411399 132548 189800 -1 1798
1800 0 411479 132556 189680 -1 1799
1801 0 411503 132522 189560 -1 1800
1802 0 411591 132470 189440 -1 1801
1803 0 411647 132394 189360 -1 1802
1804 0 411755 132330 189320 -1 1803
1805 0 411835 132294 189280 -1 1804
1806 0 411927 132250 189200 -1 1805
1807 0 411971 132186 189160 -1 1806
1808 0 411943 131994 189120 -1 1807
1809 0 411943 131894 189080 -1 1808
1810 0 411915 131790 189040 -1 1809
1811 0 411889 131680 189000 -1 1810
1812 0 411027 132252 189800 -1 1798
1813 0 411007 132224 189720 -1 1812
1814 0 410907 132256 189600 -1 1813
1815 0 410795 132224 189560 -1 1814
1816 0 410691 132004 189560 -1 1815
1817 0 410451 131856 189600 -1 1816
1818 0 410451 131676 189560 -1 1817
1819 0 410395 131552 189480 -1 1818
1820 0 410291 131452 189400 -1 1819
1821 0 410267 131348 189320 -1 1820
1822 0 410203 131208 189120 -1 1821
1823 0 410147 131126 189000 -1 1822
1824 0 410124 131086 188920 -1 1823
1825 0 410743 132830 190160 -1 1791
1826 0 410775 132878 190120 -1 1825
1827 0 410808 132920 190080 -1 1826
1828 0 410347 132866 190440 -1 1789
1829 0 410347 132850 190560 -1 1828
1830 0 410447 132846 190640 -1 1829
1831 0 410471 132906 190720 -1 1830
1832 0 410499 132894 190800 -1 1831
1833 0 410335 133682 190520 -1 1784
1834 0 410475 133826 190560 -1 1833
1835 0 410507 134150 190560 -1 1834
1836 0 410439 134202 190520 -1 1835
1837 0 410379 134206 190440 -1 1836
1838 0 410319 134214 190360 -1 1837
1839 0 410268 134300 190400 -1 1838
1840 0 410210 134308 190400 -1 1839
1841 0 410176 134338 190480 -1 1840
1842 0 410212 134390 190560 -1 1841
1843 0 410242 134418 190600 -1 1842
1844 0 410244 134444 190640 -1 1843
1845 0 410236 134508 190680 -1 1844
1846 0 410150 134748 190680 -1 1845
1847 0 410130 134756 190640 -1 1846
1848 0 410122 134764 190600 -1 1847
1849 0 410106 134758 190560 -1 1848
1850 0 410124 134832 190520 -1 1849
1851 0 410098 134858 190480 -1 1850
1852 0 410124 134878 190440 -1 1851
1853 0 410174 134956 190400 -1 1852
1854 0 410194 134988 190360 -1 1853
1855 0 410220 135006 190320 -1 1854
1856 0 410250 135018 190240 -1 1855
1857 0 410286 135008 190200 -1 1856
1858 0 410322 135006 190160 -1 1857
1859 0 410096 134824 190720 -1 1846
1860 0 410074 134848 190760 -1 1859
1861 0 410094 134836 190800 -1 1860
1862 0 410284 134918 190840 -1 1861
1863 0 410180 135014 190840 -1 1862
1864 0 410136 135010 190880 -1 1863
1865 0 410319 134194 190200 -1 1838
1866 0 410391.75 133583 190400 -1 1833
1867 0 410059 133630 190840 -1 1782
1868 0 410355 133622 190920 -1 1867
1869 0 410503 133738 190960 -1 1868
1870 0 410710.44 133694.62 191000 -1 1869
1871 0 409067 134268 191440 -1 1775
1872 0 409139 134450 191400 -1 1871
1873 0 409163 134510 191360 -1 1872
1874 0 409130 134669 191320 -1 1873
1875 0 409250 134707 191280 -1 1874
1876 0 410106 131032 191840 -1 358
1877 0 409990 131044 192000 -1 1876
1878 0 409884 131106 192120 -1 1877
1879 0 409800 131154 192200 -1 1878
1880 0 409652 131194 192280 -1 1879
1881 0 409580 131198 192360 -1 1880
1882 0 409484 131218 192480 -1 1881
1883 0 409368 131234 192600 -1 1882
1884 0 409112 131278 192720 -1 1883
1885 0 408976 131306 192800 -1 1884
1886 0 408928 131338 192920 -1 1885
1887 0 408890 131392 193040 -1 1886
1888 0 408840 131380 193120 -1 1887
1889 0 408704 131432 193160 -1 1888
1890 0 408640 131556 193240 -1 1889
1891 0 408658 131826 193240 -1 1890
1892 0 408687 131960 193200 -1 1891
1893 0 408759 132060 193160 -1 1892
1894 0 408799 132088 193120 -1 1893
1895 0 408819 132144 193040 -1 1894
1896 0 408855 132212 192960 -1 1895
1897 0 409003 132256 192880 -1 1896
1898 0 409119 132244 192840 -1 1897
1899 0 409183 132256 192800 -1 1898
1900 0 409235 132268 192760 -1 1899
1901 0 409299 132292 192720 -1 1900
1902 0 409339 132360 192680 -1 1901
1903 0 409411 132404 192640 -1 1902
1904 0 409435 132436 192680 -1 1903
1905 0 409399 132508 192760 -1 1904
1906 0 409351 132644 192840 -1 1905
1907 0 409411 132712 192800 -1 1906
1908 0 409447 132720 192760 -1 1907
1909 0 409591 132764 192720 -1 1908
1910 0 409763 132860 192760 -1 1909
1911 0 409783 132949 192800 -1 1910
1912 0 408568 131532 193400 -1 1890
1913 0 408380 131456 193560 -1 1912
1914 0 408264 131392 193680 -1 1913
1915 0 408152 131117 193680 -1 1914
1916 0 408156 131073 193720 -1 1915
1917 0 408148 131029 193760 -1 1916
1918 0 408116 131009 193800 -1 1917
1919 0 408068 130981 193840 -1 1918
1920 0 408040 130757 193840 -1 1919
1921 0 407964 130613 193840 -1 1920
1922 0 407960 130549 193800 -1 1921
1923 0 407940 130529 193760 -1 1922
1924 0 407944 130521 193720 -1 1923
1925 0 408064 130953 193920 -1 1919
1926 0 408036 130917 194000 -1 1925
1927 0 408004 130889 194040 -1 1926
1928 0 407964 130873 194080 -1 1927
1929 0 407928 130857 194160 -1 1928
1930 0 407944 130849 194280 -1 1929
1931 0 407972 130833 194360 -1 1930
1932 0 408128 130885 194400 -1 1931
1933 0 408184 130913 194440 -1 1932
1934 0 408244 130981 194520 -1 1933
1935 0 408266 131015 194560 -1 1934
1936 0 408318 130985 193800 -1 1917
1937 0 408388 131058 193760 -1 1936
1938 0 408464 131069 193720 -1 1937
1939 0 408616 131113 193640 -1 1938
1940 0 408812 131137 193600 -1 1939
1941 0 408856 131089 193640 -1 1940
1942 0 409124 130873 193680 -1 1941
1943 0 409220 130897 193720 -1 1942
1944 0 409392 130861 193760 -1 1943
1945 0 409448 130873 193800 -1 1944
1946 0 409572 130893 193880 -1 1945
1947 0 409736 130885 193920 -1 1946
1948 0 409872 130901 194000 -1 1947
1949 0 409868 130981 194000 -1 1948
1950 0 409884 130733 194040 -1 1948
1951 0 409850 130691 194120 -1 1950
1952 0 409844 130670 194160 -1 1951
1953 0 408704 130901 193680 -1 1941
1954 0 408544 130745 193720 -1 1953
1955 0 408120 130521 193720 -1 1954
1956 0 408260 131412 193760 -1 1914
1957 0 408148 131420 193880 -1 1956
1958 0 407976 131388 194000 -1 1957
1959 0 407840 131280 194080 -1 1958
1960 0 407680 131108 194160 -1 1959
1961 0 407588 131016 194240 -1 1960
1962 0 407612.34 130700.336 194320 -1 1961
1963 0 407636.34 130672.336 194400 -1 1962
1964 0 407680.34 130720.336 194480 -1 1963
1965 0 407560.34 130504.336 194520 -1 1964
1966 0 407484.34 130336.336 194560 -1 1965
1967 0 407389 130170 194600 -1 1966
1968 0 407536.34 129908.336 194600 -1 1967
1969 0 407768.34 129574.336 194640 -1 1968
1970 0 407867 129609 194720 -1 1969
1971 0 407955 129621 194800 -1 1970
1972 0 407959 129465 194840 -1 1971
1973 0 408047 129293 194880 -1 1972
1974 0 408059 129117 194840 -1 1973
1975 0 407719 129557 194600 -1 1969
1976 0 407627 129469 194520 -1 1975
1977 0 407587 129441 194440 -1 1976
1978 0 407167 129421 194480 -1 1977
1979 0 407039 129269 194520 -1 1978
1980 0 407147 129379 194560 -1 1979
1981 0 406903 129085 194560 -1 1979
1982 0 406875.72 129072.8 194600 -1 1981
1983 0 406883 128949 194640 -1 1982
1984 0 407011 128661 194680 -1 1983
1985 0 407171 128273 194720 -1 1984
1986 0 407243 128091 194760 -1 1985
1987 0 407319 127953 194720 -1 1986
1988 0 407415 127849 194640 -1 1987
1989 0 407611 127749 194560 -1 1988
1990 0 407719 127609 194600 -1 1989
1991 0 408003 127713 194560 -1 1990
1992 0 408179 127779 194480 -1 1991
1993 0 407019 128613 194760 -1 1984
1994 0 406959 128501 194840 -1 1993
1995 0 406999 128477 194920 -1 1994
1996 0 407071 128341 195000 -1 1995
1997 0 407119 128317 195040 -1 1996
1998 0 407675 129393 194400 -1 1977
1999 0 407549 130456 194640 -1 1965
2000 0 407537 130440 194680 -1 1999
2001 0 407521 130422 194720 -1 2000
2002 0 407754 130807 194560 -1 1964
2003 0 407770 130855 194640 -1 2002
2004 0 407822 130875 194760 -1 2003
2005 0 407830 130911 194840 -1 2004
2006 0 407898 130983 194920 -1 2005
2007 0 407934 131051 195000 -1 2006
2008 0 408026 131251 195080 -1 2007
2009 0 408023 131341 195120 -1 2008
2010 0 408038 131371 195160 -1 2009
2011 0 408182 131491 195160 -1 2010
2012 0 408198 131449 195120 -1 2011
2013 0 408310 131241 195080 -1 2012
2014 0 408322 131157 195040 -1 2013
2015 0 408278 131017 195000 -1 2014
2016 0 408226 130923 194920 -1 2015
2017 0 408174 130801 194840 -1 2016
2018 0 408158 130719 194800 -1 2017
2019 0 408122 130669 194720 -1 2018
2020 0 408246 131521 195080 -1 2012
2021 0 408350 131573 195040 -1 2020
2022 0 408398 131565 195000 -1 2021
2023 0 408482 131617 194960 -1 2022
2024 0 408542 131633 194920 -1 2023
2025 0 408594 131649 194880 -1 2024
2026 0 408758 131701 194840 -1 2025
2027 0 408830 131685 194760 -1 2026
2028 0 408834 131635 194720 -1 2027
2029 0 409130 131649 194760 -1 2027
2030 0 409334 131593 194800 -1 2029
2031 0 409404 131597 194880 -1 2030
2032 0 407509 131036 194320 -1 1961
2033 0 407435 131048 194360 -1 2032
2034 0 407383 131060 194400 -1 2033
2035 0 407347 131055 194440 -1 2034
2036 0 407373 131254 194440 -1 2035
2037 0 407253 130993 194480 -1 2035
2038 0 406897 130948 194480 -1 2037
2039 0 406863 130950 194440 -1 2038
2040 0 406825 130976 194400 -1 2039
2041 0 407253 130980 194520 -1 2037
2042 0 407249 130978 194560 -1 2041
2043 0 407750 131362 194120 -1 1959
2044 0 407522 131490 194160 -1 2043
2045 0 407434 131486 194240 -1 2044
2046 0 407378 131490 194280 -1 2045
2047 0 407362 131478 194360 -1 2046
2048 0 407250 131542 194320 -1 2047
2049 0 407226 131790 194400 -1 2048
2050 0 407274 131946 194440 -1 2049
2051 0 407280.25 131996.5 194480 -1 2050
2052 0 407389 131454 194440 -1 2047
2053 0 408990 131322 193200 -1 1888
2054 0 409038 131350 193280 -1 2053
2055 0 409051 131348 193360 -1 2054
2056 0 409043 131428 193440 -1 2055
2057 0 409039 131552 193520 -1 2056
2058 0 409019 131624 193600 -1 2057
2059 0 409003 131688 193640 -1 2058
2060 0 409031 131724 193680 -1 2059
2061 0 409047 131748 193720 -1 2060
2062 0 409075 131832 193800 -1 2061
2063 0 409119 131892 193840 -1 2062
2064 0 409167 131984 193880 -1 2063
2065 0 409255 132024 193920 -1 2064
2066 0 409359 132068 194000 -1 2065
2067 0 409415 132136 194080 -1 2066
2068 0 409455 132200 194120 -1 2067
2069 0 409563 132260 194160 -1 2068
2070 0 409675 132296 194200 -1 2069
2071 0 409731 132300 194240 -1 2070
2072 0 409773 132316 194280 -1 2071
2073 0 409893 132372 194240 -1 2072
2074 0 409925 132412 194200 -1 2073
2075 0 409953 132448 194160 -1 2074
2076 0 409989 132488 194120 -1 2075
2077 0 409993 132520 194080 -1 2076
2078 0 410017 132572 194040 -1 2077
2079 0 410005 132620 194000 -1 2078
2080 0 410025 132712 193960 -1 2079
2081 0 410067 132740 193920 -1 2080
2082 0 409709 132380 194440 -1 2072
2083 0 409657 132504 194480 -1 2082
2084 0 409609 132628 194520 -1 2083
2085 0 409426 132751 194560 -1 2084
2086 0 409019 132088 193840 -1 2064
2087 0 408867 132284 193840 -1 2086
2088 0 408795 132276 193920 -1 2087
2089 0 408747 132248 193960 -1 2088
2090 0 408695 132228 194000 -1 2089
2091 0 408571 132168 194040 -1 2090
2092 0 408507 132144 194120 -1 2091
2093 0 408487 132200 194240 -1 2092
2094 0 408439 132260 194360 -1 2093
2095 0 408367 132336 194440 -1 2094
2096 0 408311 132339.2 194480 -1 2095
2097 0 408187 132392 194600 -1 2096
2098 0 408173 132409 194640 -1 2097
2099 0 408107 132431 194720 -1 2098
2100 0 408111 132429 194800 -1 2099
2101 0 408047 132365 194840 -1 2100
2102 0 408005 132351 194880 -1 2101
2103 0 407993 132331 194920 -1 2102
2104 0 407974.75 132299.3 194960 -1 2103
2105 0 407969 132271 195000 -1 2104
2106 0 408007 132205 195040 -1 2105
2107 0 407969 132159 195080 -1 2106
2108 0 407909 132135 195120 -1 2107
2109 0 407841 132081 195160 -1 2108
2110 0 408093 132605 194680 -1 2099
2111 0 408061 132687 194640 -1 2110
2112 0 408015 132689 194600 -1 2111
2113 0 407989 132711 194560 -1 2112
2114 0 407975 132707 194520 -1 2113
2115 0 409352 131146 192720 -1 1883
2116 0 409368 131142 192800 -1 2115
2117 0 409378 131116 192840 -1 2116
2118 0 409418 131116 192920 -1 2117
2119 0 409454 131130 192960 -1 2118
2120 0 409494 131158 193000 -1 2119
2121 0 409566 131406 192960 -1 2120
2122 0 409654 131386 192840 -1 2121
2123 0 411582 129773 190960 -1 351
2124 0 411362 129671 191040 -1 2123
2125 0 411356 129630 191080 -1 2124
2126 0 411350 129592 191120 -1 2125
2127 0 411340 129586 191160 -1 2126
2128 0 411288 129658 191200 -1 2127
2129 0 411334 129518 191240 -1 2128
2130 0 411350 129427 191280 -1 2129
2131 0 411270 129429 191360 -1 2130
2132 0 411222 129415 191440 -1 2131
2133 0 411188 129415 191520 -1 2132
2134 0 411158 129389 191560 -1 2133
2135 0 411016 129358 191600 -1 2134
2136 0 410974 129368 191640 -1 2135
2137 0 410842 129285 191640 -1 2136
2138 0 410816 129184 191600 -1 2137
2139 0 410828 128910 191600 -1 2138
2140 0 410672 128695 191640 -1 2139
2141 0 410618 128600 191680 -1 2140
2142 0 410552 128445 191720 -1 2141
2143 0 410532 128311 191760 -1 2142
2144 0 410842 128117 191800 -1 2143
2145 0 410912 128071 191760 -1 2144
2146 0 410938 128068 191720 -1 2145
2147 0 410964 128051 191640 -1 2146
2148 0 410960 128050 191600 -1 2147
2149 0 410466 128226 191840 -1 2143
2150 0 410454 128193 191880 -1 2149
2151 0 410372 128139 191920 -1 2150
2152 0 410310 128100 191960 -1 2151
2153 0 410228 128081 192000 -1 2152
2154 0 410176 128126 192040 -1 2153
2155 0 410868 129296 191680 -1 2137
2156 0 410912 129344 191720 -1 2155
2157 0 410976 129368 191760 -1 2156
2158 0 410986 129409 191800 -1 2157
2159 0 410958 129427 191840 -1 2158
2160 0 410930 129463 191880 -1 2159
2161 0 410902 129488 191920 -1 2160
2162 0 410916 129522 192000 -1 2161
2163 0 410774 129567 192000 -1 2162
2164 0 410777 129609 192080 -1 2163
2165 0 410919 129547 192120 -1 2164
2166 0 410929 129577.5 192160 -1 2165
2167 0 410939 129608 192200 -1 2166
2168 0 411185 129611 192240 -1 2167
2169 0 411237 129590 192280 -1 2168
2170 0 411267 129576 192320 -1 2169
2171 0 411271 129544 192400 -1 2170
2172 0 411299 129517 192440 -1 2171
2173 0 411311 129462 192480 -1 2172
2174 0 411341 129371 192520 -1 2173
2175 0 411305 129349 192560 -1 2174
2176 0 411275 129321 192600 -1 2175
2177 0 411261 129299 192640 -1 2176
2178 0 411257 129269 192680 -1 2177
2179 0 411277 129192 192760 -1 2178
2180 0 411043 129008 192720 -1 2179
2181 0 410925 128954 192680 -1 2180
2182 0 410849 128956 192640 -1 2181
2183 0 410703 128869 192640 -1 2182
2184 0 411469 129229 192720 -1 2179
2185 0 411635 129195 192680 -1 2184
2186 0 411634 129199 192640 -1 2185
2187 0 411265 129595 192160 -1 2168
2188 0 411315 129573 192120 -1 2187
2189 0 411377 129579 192080 -1 2188
2190 0 411410 129567 192040 -1 2189
2191 0 410762 129637 192200 -1 2166
2192 0 410634 129671 192240 -1 2191
2193 0 410618 129705 192280 -1 2192
2194 0 410478 129805 192320 -1 2193
2195 0 410394 129845 192360 -1 2194
2196 0 410330 129921 192400 -1 2195
2197 0 410314 129961 192440 -1 2196
2198 0 410310 129997 192480 -1 2197
2199 0 411434 129400 191280 -1 2130
2200 0 414764 128477 189680 -1 341
2201 0 414752 128505 189760 -1 2200
2202 0 414644 128577 189920 -1 2201
2203 0 414612 128741 190000 -1 2202
2204 0 414660 128805 190120 -1 2203
2205 0 414752 129001 190160 -1 2204
2206 0 414868 129033 190240 -1 2205
2207 0 414944 129029 190360 -1 2206
2208 0 414900 129073 190480 -1 2207
2209 0 414897.34 129102.336 190560 -1 2208
2210 0 414896 129117 190600 -1 2209
2211 0 414828 129189 190720 -1 2210
2212 0 414708 128993 190760 -1 2211
2213 0 414632 129009 190800 -1 2212
2214 0 414604 128985 190880 -1 2213
2215 0 414592 128961 190960 -1 2214
2216 0 414496 128969 191040 -1 2215
2217 0 414346 129015 191120 -1 2216
2218 0 414284 129017 191160 -1 2217
2219 0 414204 129173 191200 -1 2218
2220 0 414220 128957 191240 -1 2219
2221 0 414748 129293 190640 -1 2210
2222 0 414742 129315 190680 -1 2221
2223 0 414724 129405 190720 -1 2222
2224 0 415052 129105 190560 -1 2209
2225 0 415120 129089 190440 -1 2224
2226 0 415144 129105 190320 -1 2225
2227 0 415132 129101 190160 -1 2226
2228 0 415144 129129 190040 -1 2227
2229 0 415240 129197 189960 -1 2228
2230 0 415440 129193 190000 -1 2229
2231 0 415520 129173 189920 -1 2230
2232 0 415404 126618 189400 -1 326
2233 0 415412 126682 189520 -1 2232
2234 0 415436 126750 189680 -1 2233
2235 0 415182 126748 189760 -1 2234
2236 0 415154 126762 189800 -1 2235
2237 0 415780 126738 189720 -1 2234
2238 0 415818 126728 189760 -1 2237
2239 0 415962 125045 188960 -1 322
2240 0 415902 125041 189000 -1 2239
2241 0 415798 125127 189160 -1 2240
2242 0 415738 125163 189240 -1 2241
2243 0 415646 125231 189320 -1 2242
2244 0 415458 125251 189400 -1 2243
2245 0 415454 125251 189480 -1 2244
2246 0 415210 125135 189520 -1 2245
2247 0 414754 125023 189560 -1 2246
2248 0 414650 124859 189640 -1 2247
2249 0 414602 124817 189720 -1 2248
2250 0 414586 124745 189800 -1 2249
2251 0 414518 124637 189880 -1 2250
2252 0 414466 124575 189960 -1 2251
2253 0 414206 124669 190040 -1 2252
2254 0 414054 124697 190120 -1 2253
2255 0 413858 124765 190200 -1 2254
2256 0 413698 124765 190280 -1 2255
2257 0 413566 124825 190360 -1 2256
2258 0 413450 124813 190440 -1 2257
2259 0 413254 124749 190480 -1 2258
2260 0 413070 124817 190520 -1 2259
2261 0 412818 124909 190560 -1 2260
2262 0 412626 125065 190600 -1 2261
2263 0 412470 125301 190640 -1 2262
2264 0 412454 125333 190720 -1 2263
2265 0 412542 125429 190880 -1 2264
2266 0 412410 125493 190920 -1 2265
2267 0 412386 125529 190960 -1 2266
2268 0 412374 125557 191000 -1 2267
2269 0 412354 125577 191040 -1 2268
2270 0 412354 125569 191080 -1 2269
2271 0 412362 125449 191120 -1 2270
2272 0 412378 125453 191160 -1 2271
2273 0 412638 125441 190920 -1 2265
2274 0 412186 125485 190720 -1 2264
2275 0 412186 125649 190680 -1 2274
2276 0 412454 125769 190720 -1 2275
2277 0 412502 125841 190800 -1 2276
2278 0 413502 124861 190520 -1 2258
2279 0 413506 124969 190600 -1 2278
2280 0 413498 125045 190680 -1 2279
2281 0 413490 125069 190760 -1 2280
2282 0 413510 125157 190840 -1 2281
2283 0 413518 125173 190920 -1 2282
2284 0 413446 125225 191000 -1 2283
2285 0 413386 125281 191080 -1 2284
2286 0 413270 125241 191160 -1 2285
2287 0 413198 125193 191240 -1 2286
2288 0 413050 125177 191320 -1 2287
2289 0 412962 125199 191400 -1 2288
2290 0 412914 125271 191480 -1 2289
2291 0 412850 125271 191560 -1 2290
2292 0 412810 125279 191640 -1 2291
2293 0 412809 125065 191680 -1 2292
2294 0 412577 124921 191720 -1 2293
2295 0 412581 124977 191800 -1 2294
2296 0 412465 124937 191880 -1 2295
2297 0 412445 124949 191960 -1 2296
2298 0 412417 124953 192000 -1 2297
2299 0 412501 124693 191720 -1 2294
2300 0 412435 124607 191760 -1 2299
2301 0 412377 124397 191800 -1 2300
2302 0 412323 124271 191880 -1 2301
2303 0 412191 124259 192040 -1 2302
2304 0 412175 124335 192200 -1 2303
2305 0 412115 124399 192360 -1 2304
2306 0 412067 124399 192560 -1 2305
2307 0 411915 124403 192760 -1 2306
2308 0 411959 124399 192840 -1 2307
2309 0 412115 124415 192960 -1 2308
2310 0 412235 124495 193040 -1 2309
2311 0 412135 124455 193160 -1 2310
2312 0 412327 124475 193240 -1 2311
2313 0 412547 124467 193280 -1 2312
2314 0 412603 124471 193320 -1 2313
2315 0 412573 124509.336 193360 -1 2314
2316 0 412998 125003 191640 -1 2292
2317 0 413170 125039 191680 -1 2316
2318 0 413246 125061 191720 -1 2317
2319 0 413298 125089 191760 -1 2318
2320 0 413458 125125 191800 -1 2319
2321 0 413582 125149 191840 -1 2320
2322 0 413682 125173 191880 -1 2321
2323 0 413706 125177 191920 -1 2322
2324 0 413710 125149 192000 -1 2323
2325 0 413650 125141 192120 -1 2324
2326 0 413582 125117 192200 -1 2325
2327 0 413498 125125 192280 -1 2326
2328 0 413438 125137 192360 -1 2327
2329 0 413430 125185 192480 -1 2328
2330 0 413483 125307 192520 -1 2329
2331 0 413442 125285 192600 -1 2330
2332 0 413410 125277 192640 -1 2331
2333 0 413322 125255 192720 -1 2332
2334 0 413314 125259 192760 -1 2333
2335 0 413280 125239 192800 -1 2334
2336 0 413254 125263 192840 -1 2335
2337 0 413210 125275 192880 -1 2336
2338 0 413138 125123 192880 -1 2337
2339 0 413034 125119 192920 -1 2338
2340 0 413394 125517 192640 -1 2332
2341 0 413382 125613 192600 -1 2340
2342 0 413338 125669 192680 -1 2341
2343 0 413302 125713 192760 -1 2342
2344 0 413281.5 125779 192840 -1 2343
2345 0 413286 125849 192920 -1 2344
2346 0 413266 125933 193000 -1 2345
2347 0 413258 126013 193080 -1 2346
2348 0 413246 126081 193160 -1 2347
2349 0 413202 126161 193240 -1 2348
2350 0 413178 126233 193320 -1 2349
2351 0 413138 126289 193400 -1 2350
2352 0 413066 126453 193520 -1 2351
2353 0 412978 126567 193600 -1 2352
2354 0 412834 126679 193680 -1 2353
2355 0 412626 126827 193760 -1 2354
2356 0 412538 126987 193720 -1 2355
2357 0 412534 127123 193640 -1 2356
2358 0 412490 127367 193520 -1 2357
2359 0 412522 127599 193440 -1 2358
2360 0 412614 127755 193360 -1 2359
2361 0 412702 127805 193280 -1 2360
2362 0 412738 127809 193240 -1 2361
2363 0 412570 125439 191720 -1 2292
2364 0 412410 125505 191800 -1 2363
2365 0 412258 125533 191880 -1 2364
2366 0 412114 125601 191960 -1 2365
2367 0 411998 125657 192040 -1 2366
2368 0 411914 125709 192120 -1 2367
2369 0 411814 125769 192200 -1 2368
2370 0 411702 125825 192280 -1 2369
2371 0 411578 125845 192360 -1 2370
2372 0 411394 125833 192440 -1 2371
2373 0 411342.66 125848.336 192480 -1 2372
2374 0 410920 126153 192480 -1 2373
2375 0 410860 126321 192520 -1 2374
2376 0 410808 126449 192600 -1 2375
2377 0 410732 126553 192640 -1 2376
2378 0 410668 126655 192720 -1 2377
2379 0 410604 126731 192800 -1 2378
2380 0 410576 126791 192880 -1 2379
2381 0 410372 127047 192920 -1 2380
2382 0 410340 127111 193000 -1 2381
2383 0 410332 127128 193040 -1 2382
2384 0 410322 127168 193080 -1 2383
2385 0 410334 127202 193120 -1 2384
2386 0 410334 127232 193160 -1 2385
2387 0 410784 126299 192400 -1 2375
2388 0 410708 126383 192360 -1 2387
2389 0 410724 126415 192280 -1 2388
2390 0 410752 126411 192240 -1 2389
2391 0 410901 126453 192200 -1 2390
2392 0 411003 126587 192160 -1 2391
2393 0 411037 126597 192080 -1 2392
2394 0 411077 126549 192040 -1 2393
2395 0 411141 126497 191960 -1 2394
2396 0 411229 126541 191880 -1 2395
2397 0 411317 126573 191800 -1 2396
2398 0 411389 126621 191720 -1 2397
2399 0 411505 126669 191640 -1 2398
2400 0 411637 126731 191560 -1 2399
2401 0 411757 126777 191480 -1 2400
2402 0 411869 126829 191440 -1 2401
2403 0 411753 126749 191400 -1 2402
2404 0 411833 126733 191320 -1 2403
2405 0 411965 126793 191240 -1 2404
2406 0 411993 126805 191160 -1 2405
2407 0 412005 126757 191120 -1 2406
2408 0 412035.34 126699 191040 -1 2407
2409 0 412149 126789 191360 -1 2402
2410 0 412251.34 126763 191320 -1 2409
2411 0 411291.5 125863.5 192520 -1 2373
2412 0 411240 125879 192560 -1 2411
2413 0 411282 125845 192640 -1 2412
2414 0 411290 125837 192760 -1 2413
2415 0 411314 125813 192800 -1 2414
2416 0 411314 125825 192840 -1 2415
2417 0 411660 125863 192520 -1 2411
2418 0 411854 125629 192520 -1 2417
2419 0 414554 124427 190040 -1 2252
2420 0 414554 124327 190120 -1 2419
2421 0 414622 124215 190200 -1 2420
2422 0 414682 124135 190280 -1 2421
2423 0 414682 124103 190360 -1 2422
2424 0 414690 124067 190480 -1 2423
2425 0 414790 124067 190560 -1 2424
2426 0 414870 124043 190680 -1 2425
2427 0 414884.88 123878.14 190720 -1 2426
2428 0 414894 124039 190760 -1 2427
2429 0 414914 124003 190840 -1 2428
2430 0 414938 123937 190920 -1 2429
2431 0 414930 123897 191000 -1 2430
2432 0 414878 123685 191040 -1 2431
2433 0 414830 123657 191160 -1 2432
2434 0 414782 123583 191280 -1 2433
2435 0 414588 123485 191360 -1 2434
2436 0 414556 123489 191480 -1 2435
2437 0 414516 123501 191520 -1 2436
2438 0 414432 123521 191640 -1 2437
2439 0 414477.5 123506.55 191760 -1 2438
2440 0 414148 123793 191840 -1 2439
2441 0 413984 124085 191840 -1 2440
2442 0 414003 124083 191880 -1 2441
2443 0 414076 123793 191680 -1 2440
2444 0 414090 123743 191640 -1 2443
2445 0 414898 123687 191360 -1 2434
2446 0 414942 123731 191440 -1 2445
2447 0 414998 123715 191560 -1 2446
2448 0 415130 123823 191680 -1 2447
2449 0 415154 123875 191800 -1 2448
2450 0 415142 123879 191920 -1 2449
2451 0 415066 123971 192040 -1 2450
2452 0 415039 124016 192160 -1 2451
2453 0 415046 124059 192240 -1 2452
2454 0 415084 124077 192360 -1 2453
2455 0 415018 124175 192480 -1 2454
2456 0 415090 124281 192600 -1 2455
2457 0 415110 124309 192640 -1 2456
2458 0 415130 124337 192680 -1 2457
2459 0 415190 124473 192760 -1 2458
2460 0 415286 124753 192840 -1 2459
2461 0 415454 124921 192760 -1 2460
2462 0 415478 125193 192720 -1 2461
2463 0 415446 125637 192680 -1 2462
2464 0 415366 125945 192640 -1 2463
2465 0 415438 126169 192560 -1 2464
2466 0 415534 126197 192480 -1 2465
2467 0 415686 126293 192400 -1 2466
2468 0 415742 126301 192360 -1 2467
2469 0 415806 126329 192320 -1 2468
2470 0 415826 126325 192280 -1 2469
2471 0 415958 126313 192200 -1 2470
2472 0 416110 126301 192120 -1 2471
2473 0 415943 126167 192120 -1 2472
2474 0 416266 126369 192040 -1 2472
2475 0 416602 126357 192000 -1 2474
2476 0 416866 126273 191960 -1 2475
2477 0 416886 126253 191920 -1 2476
2478 0 416914 126201 191880 -1 2477
2479 0 417094 126029 191840 -1 2478
2480 0 417110 126001 191720 -1 2479
2481 0 417066 125949 191640 -1 2480
2482 0 417002 126059 191600 -1 2481
2483 0 417018 125809 191600 -1 2481
2484 0 416954 125749 191560 -1 2483
2485 0 416874 125589 191520 -1 2484
2486 0 416862 125365 191520 -1 2485
2487 0 417102 125213 191480 -1 2486
2488 0 417134 125057 191440 -1 2487
2489 0 417434 125029 191440 -1 2488
2490 0 417410 125017 191520 -1 2489
2491 0 417126 125049 191360 -1 2488
2492 0 417141 125029 191280 -1 2491
2493 0 417170 126041 191800 -1 2480
2494 0 417242 126005 191840 -1 2493
2495 0 417238 126013 191920 -1 2494
2496 0 417266 126005 192040 -1 2495
2497 0 417226 126069 192120 -1 2496
2498 0 417178 126121 192200 -1 2497
2499 0 417106 126137 192280 -1 2498
2500 0 416814 126209 191840 -1 2478
2501 0 416750 126213 191800 -1 2500
2502 0 416754 126219 191760 -1 2501
2503 0 416614 126413 192040 -1 2475
2504 0 416174 126413 192000 -1 2474
2505 0 416134 126449 191960 -1 2504
2506 0 416106 126489 191920 -1 2505
2507 0 416086 126529 191880 -1 2506
2508 0 416074 126563 191840 -1 2507
2509 0 416134 126621 191760 -1 2508
2510 0 416194 126669 191680 -1 2509
2511 0 416230 126687 191640 -1 2510
2512 0 416266 126769 191560 -1 2511
2513 0 416318 126813 191480 -1 2512
2514 0 416422 126865 191400 -1 2513
2515 0 416582 126901 191360 -1 2514
2516 0 416606 127065 191320 -1 2515
2517 0 415202 126805 192560 -1 2465
2518 0 415202 126993 192640 -1 2517
2519 0 415282 127269 192720 -1 2518
2520 0 415318 127353 192800 -1 2519
2521 0 415478 127551 192880 -1 2520
2522 0 415678 127631 192960 -1 2521
2523 0 415712 127677 193040 -1 2522
2524 0 415724 127681 193160 -1 2523
2525 0 415636 127701 193280 -1 2524
2526 0 415604 127745 193360 -1 2525
2527 0 415540 127881 193440 -1 2526
2528 0 415484 127937 193480 -1 2527
2529 0 415444 127965 193520 -1 2528
2530 0 415444 127965 193560 -1 2529
2531 0 415388 128017 193600 -1 2530
2532 0 415406.66 128041 193680 -1 2531
2533 0 415614.66 128079 193680 -1 2532
2534 0 415690 128203 193640 -1 2533
2535 0 415416 128053 193720 -1 2532
2536 0 415300 128209 193840 -1 2535
2537 0 415188 128177 194000 -1 2536
2538 0 415116 128145 194120 -1 2537
2539 0 414932 128379 194200 -1 2538
2540 0 414824 128451 194240 -1 2539
2541 0 414808 128379 194280 -1 2540
2542 0 414896 127721 194120 -1 2538
2543 0 414841.66 127605.664 194160 -1 2542
2544 0 415308 128609 193840 -1 2536
2545 0 415282.66 128763 193840 -1 2544
2546 0 415046.66 128831 193880 -1 2545
2547 0 414865 128825 193920 -1 2546
2548 0 414767 128837 193920 -1 2547
2549 0 414577 128869 193960 -1 2548
2550 0 414431 128987 193960 -1 2549
2551 0 414473 129119 193960 -1 2550
2552 0 414555 129199 193920 -1 2551
2553 0 414613 129253 193880 -1 2552
2554 0 414369 128949 193920 -1 2550
2555 0 415592 127793 193720 -1 2535
2556 0 415700 127797 193680 -1 2555
2557 0 415800 127833 193640 -1 2556
2558 0 415848 127821 193560 -1 2557
2559 0 415876 127789 193480 -1 2558
2560 0 415924 127741 193400 -1 2559
2561 0 416018 127691 193280 -1 2560
2562 0 415296 127881 193600 -1 2531
2563 0 415280 127853 193640 -1 2562
2564 0 415194 127795 193640 -1 2563
2565 0 415634 127571 192840 -1 2522
2566 0 415714 127547 192720 -1 2565
2567 0 415810 127551 192600 -1 2566
2568 0 415782 127539 192520 -1 2567
2569 0 415830 127523 192400 -1 2568
2570 0 415898 127543 192280 -1 2569
2571 0 415970 127579 192200 -1 2570
2572 0 415962 127615 192080 -1 2571
2573 0 415918 127691 192000 -1 2572
2574 0 415918 127739 191920 -1 2573
2575 0 415838 127783 191840 -1 2574
2576 0 415686 127887 191760 -1 2575
2577 0 415486 127991 191680 -1 2576
2578 0 415474 127975 191640 -1 2577
2579 0 415420 127932 191640 -1 2578
2580 0 415484 127948 191600 -1 2578
2581 0 415400 127944 191560 -1 2580
2582 0 415220 127996 191520 -1 2581
2583 0 415180 128009 191480 -1 2582
2584 0 415208 127988 191440 -1 2583
2585 0 415220 128020 191400 -1 2584
2586 0 414994 127021 192680 -1 2518
2587 0 414914 126985 192840 -1 2586
2588 0 414758 127045 192920 -1 2587
2589 0 414686 127101 193000 -1 2588
2590 0 414574 127127 193120 -1 2589
2591 0 414402 127419 193120 -1 2590
2592 0 414238 127527 193200 -1 2591
2593 0 414054 127664 193200 -1 2592
2594 0 414470 127079 193200 -1 2590
2595 0 414402 127059 193280 -1 2594
2596 0 414362 127043 193400 -1 2595
2597 0 414330 127031 193480 -1 2596
2598 0 414258 127015 193560 -1 2597
2599 0 414238 126943 193640 -1 2598
2600 0 414158 126903 193760 -1 2599
2601 0 414090 126871 193880 -1 2600
2602 0 413962 126787 193960 -1 2601
2603 0 413898 126747 194040 -1 2602
2604 0 413826 126741 194120 -1 2603
2605 0 413768 126767 194200 -1 2604
2606 0 413570 126753 194280 -1 2605
2607 0 413458 126725 194360 -1 2606
2608 0 413230 126697 194440 -1 2607
2609 0 413162 126725 194480 -1 2608
2610 0 413058 126749 194600 -1 2609
2611 0 412862 126773 194680 -1 2610
2612 0 412726 126773 194720 -1 2611
2613 0 412661.7 126755.8 194760 -1 2612
2614 0 412386 126989 194800 -1 2613
2615 0 412206 127001 194760 -1 2614
2616 0 412026 127071 194680 -1 2615
2617 0 411954 127099 194600 -1 2616
2618 0 411898 127075 194520 -1 2617
2619 0 411892 127045 194440 -1 2618
2620 0 411910 127139 194680 -1 2617
2621 0 411878 127167 194720 -1 2620
2622 0 411780.4 127167.2 194760 -1 2621
2623 0 411746 127203 194840 -1 2622
2624 0 411658 127235 194960 -1 2623
2625 0 411558 127335 195080 -1 2624
2626 0 411442 127427 195200 -1 2625
2627 0 411390 127559 195320 -1 2626
2628 0 411318 127611 195400 -1 2627
2629 0 411118 127699 195480 -1 2628
2630 0 411010 127777 195400 -1 2629
2631 0 410958 128001 195400 -1 2630
2632 0 410918 128097 195320 -1 2631
2633 0 410899 128129 195240 -1 2632
2634 0 410883 128337 195240 -1 2633
2635 0 410837 128579 195200 -1 2634
2636 0 410889 128587 195120 -1 2635
2637 0 410912.47 128546.03 195080 -1 2636
2638 0 410785 128875 195280 -1 2635
2639 0 410729 128995 195400 -1 2638
2640 0 410629 129103 195480 -1 2639
2641 0 410597 129375 195520 -1 2640
2642 0 410505 129451 195440 -1 2641
2643 0 410349 129483 195360 -1 2642
2644 0 410169 129599 195320 -1 2643
2645 0 410193 129919 195320 -1 2644
2646 0 410465 130211 195320 -1 2645
2647 0 410534.7 130185.16 195280 -1 2646
2648 0 410421 130371 195360 -1 2646
2649 0 410345 130619 195400 -1 2648
2650 0 410365 130711 195360 -1 2649
2651 0 410417 130783 195280 -1 2650
2652 0 410465 130803 195200 -1 2651
2653 0 410467 130817 195160 -1 2652
2654 0 410469 130831 195120 -1 2653
2655 0 410534 130803 195080 -1 2654
2656 0 410377 131031 195160 -1 2653
2657 0 410353 131099 195080 -1 2656
2658 0 410273 131319 195000 -1 2657
2659 0 410303 131325 194960 -1 2658
2660 0 410314 131304 194880 -1 2659
2661 0 410387 131241 194800 -1 2660
2662 0 410531 131209 194760 -1 2661
2663 0 410554 131207 194720 -1 2662
2664 0 410781 129435 195440 -1 2641
2665 0 410905 129399 195360 -1 2664
2666 0 410961 129315 195280 -1 2665
2667 0 410939 129273 195240 -1 2666
2668 0 410943 129217 195200 -1 2667
2669 0 410874.9 128123.516 195200 -1 2633
2670 0 410922 127661 195320 -1 2630
2671 0 410982 127605 195200 -1 2670
2672 0 411022 127561 195080 -1 2671
2673 0 410878 127553 195040 -1 2672
2674 0 410758 127609 195080 -1 2673
2675 0 410706 127661 195160 -1 2674
2676 0 410666 127673 195240 -1 2675
2677 0 410466 127657 195320 -1 2676
2678 0 410390 127645 195360 -1 2677
2679 0 410255.3 127634.59 195400 -1 2678
2680 0 410834 127620 195480 -1 2629
2681 0 410802 127656 195520 -1 2680
2682 0 410718 127584 195560 -1 2681
2683 0 410714 127688 195600 -1 2682
2684 0 410712 127694 195640 -1 2683
2685 0 410696.9 127710.03 195720 -1 2684
2686 0 410700 127538 195760 -1 2685
2687 0 410912 127318 195760 -1 2686
2688 0 411016 127386 195720 -1 2687
2689 0 411076 127290 195680 -1 2688
2690 0 411180 127262 195640 -1 2689
2691 0 411148 127174 195680 -1 2690
2692 0 411216 127022 195680 -1 2691
2693 0 411368 126986 195640 -1 2692
2694 0 411392 126906 195600 -1 2693
2695 0 411352 126702 195560 -1 2694
2696 0 411340 126750 195520 -1 2695
2697 0 411364 126678 195480 -1 2696
2698 0 411412 126702 195440 -1 2697
2699 0 411468 126666 195400 -1 2698
2700 0 411536 126542 195400 -1 2699
2701 0 411532 126490 195440 -1 2700
2702 0 411704 126318 195440 -1 2701
2703 0 411784 126262 195400 -1 2702
2704 0 411812 126194 195360 -1 2703
2705 0 411848 126138 195320 -1 2704
2706 0 412044 125918 195280 -1 2705
2707 0 412200 125778 195280 -1 2706
2708 0 412204 125690 195240 -1 2707
2709 0 412200 125610 195200 -1 2708
2710 0 412212 125542 195160 -1 2709
2711 0 412232 125418 195120 -1 2710
2712 0 412276 125354 195080 -1 2711
2713 0 412312 125258 195040 -1 2712
2714 0 412296 125198 195000 -1 2713
2715 0 412312 125194 194960 -1 2714
2716 0 412424 125170 194920 -1 2715
2717 0 412480 125194 194880 -1 2716
2718 0 412492 125206 194800 -1 2717
2719 0 412460 125170 194760 -1 2718
2720 0 412544 125174 194680 -1 2719
2721 0 412544 125130 194640 -1 2720
2722 0 412644 125200 194600 -1 2721
2723 0 413894 126793 194240 -1 2604
2724 0 413910 126769 194360 -1 2723
2725 0 413898 126797 194440 -1 2724
2726 0 413850 126729 194480 -1 2725
2727 0 413847.34 126869.664 194480 -1 2726
2728 0 413751.34 127145.664 194480 -1 2727
2729 0 413711 127318 194480 -1 2728
2730 0 413655 127342 194440 -1 2729
2731 0 413639 127360 194400 -1 2730
2732 0 413754 126593 194560 -1 2726
2733 0 413642 126485 194640 -1 2732
2734 0 413582 126493 194720 -1 2733
2735 0 413566 126485 194800 -1 2734
2736 0 413474.22 126437.42 194880 -1 2735
2737 0 413430 126445 194920 -1 2736
2738 0 413350 126425 194960 -1 2737
2739 0 413294 126389 195000 -1 2738
2740 0 413278 126361 195040 -1 2739
2741 0 413314 126317 195080 -1 2740
2742 0 413354 126105 195120 -1 2741
2743 0 413348.34 126060.164 195080 -1 2742
2744 0 413306 126145 195200 -1 2742
2745 0 413318 126205 195280 -1 2744
2746 0 413330.72 126042.51 195360 -1 2745
2747 0 414162 126939 193960 -1 2601
2748 0 414222 126975 194040 -1 2747
2749 0 414306 126991 194120 -1 2748
2750 0 414378 127023 194160 -1 2749
2751 0 414462 127139 194200 -1 2750
2752 0 414558 127259 194160 -1 2751
2753 0 414654 127387 194120 -1 2752
2754 0 414657.66 127509.664 194160 -1 2753
2755 0 414474 127023 194240 -1 2751
2756 0 414534 126903 194280 -1 2755
2757 0 414666 126795 194320 -1 2756
2758 0 414786 126583 194280 -1 2757
2759 0 414918 126487 194320 -1 2758
2760 0 414962 126491 194360 -1 2759
2761 0 415694 125465 192720 -1 2462
2762 0 415722 125461 192760 -1 2761
2763 0 415752 125488 192800 -1 2762
2764 0 415792 125510 192840 -1 2763
2765 0 415846 125548 192880 -1 2764
2766 0 415900 125530 192920 -1 2765
2767 0 416112 125556 192960 -1 2766
2768 0 416276 125578 193000 -1 2767
2769 0 416398 125606 193040 -1 2768
2770 0 415230 124753 192920 -1 2460
2771 0 415108 124766 193000 -1 2770
2772 0 415020 124826 193080 -1 2771
2773 0 414976 124862 193200 -1 2772
2774 0 414908 124902 193360 -1 2773
2775 0 414868 124926 193480 -1 2774
2776 0 414816 124934 193560 -1 2775
2777 0 414788 124854 193640 -1 2776
2778 0 414796 124782 193760 -1 2777
2779 0 414812 124758 193840 -1 2778
2780 0 415004 124710 193880 -1 2779
2781 0 415740 124686 193920 -1 2780
2782 0 415740 124686 194040 -1 2781
2783 0 415756 124642 194160 -1 2782
2784 0 415692 124598 194320 -1 2783
2785 0 415428 124618 194400 -1 2784
2786 0 415436 124658 194440 -1 2785
2787 0 415429.66 124661.555 194480 -1 2786
2788 0 415380 124642 194560 -1 2787
2789 0 415348 124706 194600 -1 2788
2790 0 415008 124806 194600 -1 2789
2791 0 414828 124826 194640 -1 2790
2792 0 414808 124910 194680 -1 2791
2793 0 414788 124974 194720 -1 2792
2794 0 414600 125082 194760 -1 2793
2795 0 414552 125334 194760 -1 2794
2796 0 414644 125450 194720 -1 2795
2797 0 414714 125456 194680 -1 2796
2798 0 414770 125496 194640 -1 2797
2799 0 414910 125588 194600 -1 2798
2800 0 415010 125600 194560 -1 2799
2801 0 415078 125672 194520 -1 2800
2802 0 415142 125744 194480 -1 2801
2803 0 415162 125796 194520 -1 2802
2804 0 415190 125904 194560 -1 2803
2805 0 415230 125960 194600 -1 2804
2806 0 415194 125932 194640 -1 2805
2807 0 415209.66 125961.664 194680 -1 2806
2808 0 415198 125748 194400 -1 2802
2809 0 415282 125780 194360 -1 2808
2810 0 415324 125803.57 194280 -1 2809
2811 0 416082 124858 193880 -1 2781
2812 0 416182 124890 193840 -1 2811
2813 0 416398 124866 193840 -1 2812
2814 0 416530 124950 193840 -1 2813
2815 0 416778 124894 193800 -1 2814
2816 0 416830 124934 193720 -1 2815
2817 0 416854 124986 193640 -1 2816
2818 0 416866 125030 193560 -1 2817
2819 0 416850 125042 193480 -1 2818
2820 0 416886 125018 193400 -1 2819
2821 0 416934 124990 193320 -1 2820
2822 0 417058 124930 193240 -1 2821
2823 0 417078 124906 193200 -1 2822
2824 0 417174 124838 193120 -1 2823
2825 0 417158 124822 193040 -1 2824
2826 0 417262 124754 193160 -1 2824
2827 0 417330 124686 193200 -1 2826
2828 0 417346 124586 193240 -1 2827
2829 0 417354 124546 193280 -1 2828
2830 0 417310 124550 193360 -1 2829
2831 0 416499.8 124936.4 193880 -1 2814
2832 0 414904 124490 193840 -1 2780
2833 0 414896 124434 193760 -1 2832
2834 0 414964 124322 193680 -1 2833
2835 0 415016 124306 193560 -1 2834
2836 0 414693 124285.336 193560 -1 2835
2837 0 414731 124263 193520 -1 2836
2838 0 414763 124159 193480 -1 2837
2839 0 414779 124127 193440 -1 2838
2840 0 414811 124087 193400 -1 2839
2841 0 414847 124051 193360 -1 2840
2842 0 414859 123991 193320 -1 2841
2843 0 414911 123907 193280 -1 2842
2844 0 414920 123898 193240 -1 2843
2845 0 414617 124315 193600 -1 2836
2846 0 414569 124343 193640 -1 2845
2847 0 414477 124495 193680 -1 2846
2848 0 414189 124619 193720 -1 2847
2849 0 414045 124791 193640 -1 2848
2850 0 413913 124871 193600 -1 2849
2851 0 413857 124879 193560 -1 2850
2852 0 413561 124925.336 193560 -1 2851
2853 0 413593 124931 193520 -1 2852
2854 0 413597 124859 193440 -1 2853
2855 0 413585 124791 193360 -1 2854
2856 0 414005 124779 193400 -1 2855
2857 0 414149 124631 193360 -1 2856
2858 0 414197 124641.336 193280 -1 2857
2859 0 413393 124799 193320 -1 2855
2860 0 413037 124695 193320 -1 2859
2861 0 415011 124290 193520 -1 2835
2862 0 414999 124222 193440 -1 2861
2863 0 415035 124158 193320 -1 2862
2864 0 415311 123990 193280 -1 2863
2865 0 415591 124106 193320 -1 2864
2866 0 415835 124346 193360 -1 2865
2867 0 415875 124394 193240 -1 2866
2868 0 415299 123934 193160 -1 2864
2869 0 415279 123846 193080 -1 2868
2870 0 415195.66 123729 193040 -1 2869
2871 0 415221 123729.336 193000 -1 2870
2872 0 415269 123688 192960 -1 2871
2873 0 415301 123564 192880 -1 2872
2874 0 415333 123480 192840 -1 2873
2875 0 415345 123404 192800 -1 2874
2876 0 415345 123324 192720 -1 2875
2877 0 415301 123272 192640 -1 2876
2878 0 415201 123396 192600 -1 2877
2879 0 415063 123392 192560 -1 2878
2880 0 415017 123319 192640 -1 2879
2881 0 414987 123265 192600 -1 2880
2882 0 414975 123173 192520 -1 2881
2883 0 414968.6 123142.234 192400 -1 2882
2884 0 415509 123116 192640 -1 2877
2885 0 415597 123040 192600 -1 2884
2886 0 415665 122968 192560 -1 2885
2887 0 415809 122840 192480 -1 2886
2888 0 415969 122736 192400 -1 2887
2889 0 416169 122632 192200 -1 2888
2890 0 416167 122600 192120 -1 2889
2891 0 416175 122564 191960 -1 2890
2892 0 416247 122732 191920 -1 2891
2893 0 416227 122708 191880 -1 2892
2894 0 416183 122708 191800 -1 2893
2895 0 416151 122664 191680 -1 2894
2896 0 416163 122608 191560 -1 2895
2897 0 416279 122504 191440 -1 2896
2898 0 416311 122492 191360 -1 2897
2899 0 416328 122493 191320 -1 2898
2900 0 416311 122784 191960 -1 2892
2901 0 416523 122788 192000 -1 2900
2902 0 416715 122712 192000 -1 2901
2903 0 416711 122740 192040 -1 2902
2904 0 415825 123084 192640 -1 2884
2905 0 415957 123100 192720 -1 2904
2906 0 416193 123116 192800 -1 2905
2907 0 416333 123184 192840 -1 2906
2908 0 416463 123401 192920 -1 2907
2909 0 416511 123489 193000 -1 2908
2910 0 416551 123553 193080 -1 2909
2911 0 416671 123657 193160 -1 2910
2912 0 416819 123721 193200 -1 2911
2913 0 416955 123737 193120 -1 2912
2914 0 416971 123747 193080 -1 2913
2915 0 417151 124021 193080 -1 2914
2916 0 416987 123757 193040 -1 2914
2917 0 417019 123737 193000 -1 2916
2918 0 415145 123729.336 193120 -1 2870
2919 0 414548 125010 193440 -1 2775
2920 0 414352 125050 193360 -1 2919
2921 0 414216 125082 193280 -1 2920
2922 0 414152 125086 193200 -1 2921
2923 0 414091 125100 193160 -1 2922
2924 0 414083 125200 193120 -1 2923
2925 0 414079 125264 193160 -1 2924
2926 0 414103 125304 193200 -1 2925
2927 0 414107 125348 193240 -1 2926
2928 0 414123 125372 193280 -1 2927
2929 0 414127 125446 193320 -1 2928
2930 0 414646 124473 192640 -1 2457
2931 0 414546 124527 192680 -1 2930
2932 0 414458 124555 192720 -1 2931
2933 0 414438 124579 192760 -1 2932
2934 0 414342 124627 192840 -1 2933
2935 0 414338 124555 192880 -1 2934
2936 0 414365 124541.336 192960 -1 2935
2937 0 414294 124695 192880 -1 2934
2938 0 414038 124851 192960 -1 2937
2939 0 413982 124967 192920 -1 2938
2940 0 414082 125003 192840 -1 2939
2941 0 414166 125031 192800 -1 2940
2942 0 414238 125075 192720 -1 2941
2943 0 414322 125147 192640 -1 2942
2944 0 414386 125179 192560 -1 2943
2945 0 414426 125199 192480 -1 2944
2946 0 414546 125259 192400 -1 2945
2947 0 414630 125307 192320 -1 2946
2948 0 414662 125419 192240 -1 2947
2949 0 414722 125475 192160 -1 2948
2950 0 414710 125731 192120 -1 2949
2951 0 414750 125753 192040 -1 2950
2952 0 414806 125737 192000 -1 2951
2953 0 414554 125897 192040 -1 2951
2954 0 414564 125866 192000 -1 2953
2955 0 414552 125886 191960 -1 2954
2956 0 414536 125914 191920 -1 2955
2957 0 414530 125930 191880 -1 2956
2958 0 414556 125996 191800 -1 2957
2959 0 414584 126016 191760 -1 2958
2960 0 414632 126020 191720 -1 2959
2961 0 414714 126058 191640 -1 2960
2962 0 414810 126176 191600 -1 2961
2963 0 414942 126266 191560 -1 2962
2964 0 415070 126498 191600 -1 2963
2965 0 415082 126494 191640 -1 2964
2966 0 415077 126491 191680 -1 2965
2967 0 414952 123474 191000 -1 2432
2968 0 415046 123413 190960 -1 2967
2969 0 415064 123363 190920 -1 2968
2970 0 415144 123300 190880 -1 2969
2971 0 415348 123155 190800 -1 2970
2972 0 415560 123148 190840 -1 2971
2973 0 415772 123140 190880 -1 2972
2974 0 415828 123120 190920 -1 2973
2975 0 415872 123158 190960 -1 2974
2976 0 415882 123184 191000 -1 2975
2977 0 415928 123216 191040 -1 2976
2978 0 418010 124638.664 188240 -1 313
2979 0 418170 124782.664 188240 -1 2978
2980 0 418134 124826.664 188360 -1 2979
2981 0 418144 124829 188400 -1 2980
2982 0 417998 124815 188440 -1 2981
2983 0 417998 124801 188480 -1 2982
2984 0 418012 124791 188520 -1 2983
2985 0 418002 124767 188600 -1 2984
2986 0 417962 124753 188680 -1 2985
2987 0 417904 124847 188720 -1 2986
2988 0 417920 124847 188760 -1 2987
2989 0 417918 124839 188800 -1 2988
2990 0 417902 124845 188840 -1 2989
2991 0 417916 124847 188880 -1 2990
2992 0 417958 124837 188920 -1 2991
2993 0 417994 124829 188960 -1 2992
2994 0 417980 124861 189000 -1 2993
2995 0 418114 124865 188520 -1 2981
2996 0 418122 124959 188640 -1 2995
2997 0 418132 125007 188680 -1 2996
2998 0 418116 125099 188720 -1 2997
2999 0 418102 125276 188680 -1 2998
3000 0 418122 125272 188640 -1 2999
3001 0 418172 125296 188560 -1 3000
3002 0 418252 125316 188480 -1 3001
3003 0 418334 125342 188440 -1 3002
3004 0 418460 125440 188440 -1 3003
3005 0 418916 125564 188440 -1 3004
3006 0 418948 125592 188480 -1 3005
3007 0 418968 125644 188520 -1 3006
3008 0 419020 125760 188560 -1 3007
3009 0 419048 125932 188560 -1 3008
3010 0 419100 126084 188600 -1 3009
3011 0 419408 126156 188640 -1 3010
3012 0 419632 126256 188640 -1 3011
3013 0 419668 126260 188600 -1 3012
3014 0 419740 126308 188560 -1 3013
3015 0 419996 126420 188480 -1 3014
3016 0 420060 126488 188440 -1 3015
3017 0 420120 126672 188400 -1 3016
3018 0 420152 126700 188360 -1 3017
3019 0 420264 126736 188320 -1 3018
3020 0 420312 126720 188280 -1 3019
3021 0 420400 126696 188240 -1 3020
3022 0 420404 126700 188200 -1 3021
3023 0 420420 126768 188120 -1 3022
3024 0 420468 126876 188040 -1 3023
3025 0 420616 127012 188000 -1 3024
3026 0 420704 127084 187960 -1 3025
3027 0 420776 127200 187920 -1 3026
3028 0 420916 127324 188000 -1 3027
3029 0 421012 127344 188040 -1 3028
3030 0 421148 127392 188080 -1 3029
3031 0 421132 127364 188120 -1 3030
3032 0 418122 125119 188800 -1 2998
3033 0 418098 125133 188840 -1 3032
3034 0 418064 125177 188920 -1 3033
3035 0 418030 125225 189000 -1 3034
3036 0 418030 125279 189040 -1 3035
3037 0 418076 125321 189080 -1 3036
3038 0 418056 125437 189120 -1 3037
3039 0 418032 125569 189200 -1 3038
3040 0 418006 125631 189280 -1 3039
3041 0 417993 125669 189320 -1 3040
3042 0 418198 124914.664 188120 -1 2979
3043 0 418212 124941 188080 -1 3042
3044 0 418232 125009 188000 -1 3043
3045 0 418240 125065 187920 -1 3044
3046 0 418248 125061 187840 -1 3045
3047 0 418236 125085 187760 -1 3046
3048 0 418244 125083 187720 -1 3047
3049 0 418252 125081 187680 -1 3048
3050 0 418308 125065 187640 -1 3049
3051 0 418348 125021 187600 -1 3050
3052 0 418408 124933 187560 -1 3051
3053 0 418376 125001 187520 -1 3052
3054 0 418356 125025 187480 -1 3053
3055 0 418360 125045 187440 -1 3054
3056 0 418376 125053 187400 -1 3055
3057 0 418392 125053 187360 -1 3056
3058 0 418428 125065 187320 -1 3057
3059 0 418462 125075 187280 -1 3058
3060 0 416722.38 124224 188080 -1 311
3061 0 416642.38 124264 188000 -1 3060
3062 0 416442.38 124264 187920 -1 3061
3063 0 416268 124270 187880 -1 3062
3064 0 416216 124354 187800 -1 3063
3065 0 416164 124422 187720 -1 3064
3066 0 415988 124478 187680 -1 3065
3067 0 415676 124546 187640 -1 3066
3068 0 415524 124486 187600 -1 3067
3069 0 415260 124450 187560 -1 3068
3070 0 415160 124454 187520 -1 3069
3071 0 414956 124326 187560 -1 3070
3072 0 414908 124338 187600 -1 3071
3073 0 414860 124362 187640 -1 3072
3074 0 414808 124386 187680 -1 3073
3075 0 414544 124290 187680 -1 3074
3076 0 414152 124118 187680 -1 3075
3077 0 414144 123682 187520 -1 3076
3078 0 414028 123678 187360 -1 3077
3079 0 413718 124120 187360 -1 3078
3080 0 413422 124108 187360 -1 3079
3081 0 413354 124196 187280 -1 3080
3082 0 413338 124224 187240 -1 3081
3083 0 413286 124252 187200 -1 3082
3084 0 413106 124284 187200 -1 3083
3085 0 412986 124324 187320 -1 3084
3086 0 412990 124372 187360 -1 3085
3087 0 414038 123668 187280 -1 3078
3088 0 414038 123612 187200 -1 3087
3089 0 414062 123456 187120 -1 3088
3090 0 414082 123348 187080 -1 3089
3091 0 414142 123240 187000 -1 3090
3092 0 414206 123196 186960 -1 3091
3093 0 414274 123152 186920 -1 3092
3094 0 414350 123112 186880 -1 3093
3095 0 414422 123084 186840 -1 3094
3096 0 414414 123088 186760 -1 3095
3097 0 414382 123136 186720 -1 3096
3098 0 414394 123164 186680 -1 3097
3099 0 414406 123176 186640 -1 3098
3100 0 414510 123176 186640 -1 3099
3101 0 414574 123068 186640 -1 3100
3102 0 414590 123024 186600 -1 3101
3103 0 414690 123024 186480 -1 3102
3104 0 414758 123000 186440 -1 3103
3105 0 414818 122992 186360 -1 3104
3106 0 414862 122924 186280 -1 3105
3107 0 414890 122872 186240 -1 3106
3108 0 418628 123506 188240 -1 310
3109 0 418552 123518 188440 -1 3108
3110 0 418562.4 123510.8 188480 -1 3109
3111 0 418604 123482 188640 -1 3110
3112 0 418764 123526 188720 -1 3111
3113 0 418712 123790 188880 -1 3112
3114 0 419177 124023 188480 -1 3110
3115 0 419333 124095 188520 -1 3114
3116 0 419537 124071 188520 -1 3115
3117 0 419641 124123 188560 -1 3116
3118 0 419637 124105 188480 -1 3117
3119 0 419669 124085 188400 -1 3118
3120 0 419689 124070 188360 -1 3119
3121 0 419721 124066 188320 -1 3120
3122 0 419729 124042 188240 -1 3121
3123 0 419749 124058 188200 -1 3122
3124 0 419773 124086 188160 -1 3123
3125 0 419793 124162 188080 -1 3124
3126 0 419805 124206 188040 -1 3125
3127 0 419833 124338 188000 -1 3126
3128 0 419793 124422 188080 -1 3127
3129 0 419749 124454 188160 -1 3128
3130 0 419745 124462 188200 -1 3129
3131 0 419733 124494 188240 -1 3130
3132 0 419825 124594 188240 -1 3131
3133 0 419865 124630 188200 -1 3132
3134 0 419933 124746 188200 -1 3133
3135 0 419925 124850 188200 -1 3134
3136 0 419949 124934 188240 -1 3135
3137 0 420153 125126 188240 -1 3136
3138 0 420529 125298 188200 -1 3137
3139 0 420613 125338 188160 -1 3138
3140 0 420733 125422 188120 -1 3139
3141 0 420845 125450 188080 -1 3140
3142 0 420865 125486 188040 -1 3141
3143 0 420893 125506 188000 -1 3142
3144 0 419677 124167 188680 -1 3117
3145 0 419681 124211 188800 -1 3144
3146 0 419709 124239 188880 -1 3145
3147 0 419573 124213 188920 -1 3146
3148 0 419565 124221 188960 -1 3147
3149 0 419541 124237 189000 -1 3148
3150 0 419553 124285 189040 -1 3149
3151 0 419513 124319 189080 -1 3150
3152 0 419477 124347 189120 -1 3151
3153 0 419445 124371 189160 -1 3152
3154 0 419377 124411 189200 -1 3153
3155 0 419305 124463 189240 -1 3154
3156 0 419269 124511 189280 -1 3155
3157 0 419265 124603 189360 -1 3156
3158 0 419269 124659 189440 -1 3157
3159 0 419257 124699 189480 -1 3158
3160 0 419265 124763 189520 -1 3159
3161 0 419257 124799 189560 -1 3160
3162 0 419173 124795 189600 -1 3161
3163 0 419157 124799 189640 -1 3162
3164 0 419145 124827 189720 -1 3163
3165 0 419149 124815 189760 -1 3164
3166 0 419141 124787 189800 -1 3165
3167 0 419061 124823 189840 -1 3166
3168 0 419005 124831 189880 -1 3167
3169 0 419005 124863 189920 -1 3168
3170 0 419025 124891 190000 -1 3169
3171 0 419029 124903 190040 -1 3170
3172 0 419033 124907 190080 -1 3171
3173 0 419053 124895 190120 -1 3172
3174 0 419097 124957 190160 -1 3173
3175 0 419097 124955 190200 -1 3174
3176 0 419077 124927 190240 -1 3175
3177 0 419105 124955 190280 -1 3176
3178 0 419109 124975 190320 -1 3177
3179 0 419123 124983 190360 -1 3178
3180 0 419137 125031 190440 -1 3179
3181 0 419143 125059 190480 -1 3180
3182 0 419109 125131 190520 -1 3181
3183 0 419083 125195 190560 -1 3182
3184 0 419089 125227 190600 -1 3183
3185 0 419079 125299 190640 -1 3184
3186 0 419117 125359 190680 -1 3185
3187 0 419189 125373 190720 -1 3186
3188 0 419227 125383 190760 -1 3187
3189 0 419259 125397 190800 -1 3188
3190 0 419287 125397 190840 -1 3189
3191 0 419359 125405 190920 -1 3190
3192 0 419415 125473 191040 -1 3191
3193 0 419401 125493 191080 -1 3192
3194 0 419431 125495 191120 -1 3193
3195 0 419451 125549 191160 -1 3194
3196 0 419433 126045 191200 -1 3195
3197 0 419431 125545 191240 -1 3196
3198 0 419419 125537 191320 -1 3197
3199 0 419419 125537 191360 -1 3198
3200 0 419417 125551 191400 -1 3199
3201 0 419431 125573 191440 -1 3200
3202 0 419433 125571 191520 -1 3201
3203 0 419407 125587 191560 -1 3202
3204 0 419333 125655 191640 -1 3203
3205 0 419293 125647 191680 -1 3204
3206 0 419231 125637 191720 -1 3205
3207 0 419181 125627 191760 -1 3206
3208 0 419151 125649 191800 -1 3207
3209 0 419127 125677 191840 -1 3208
3210 0 419063 125725 191880 -1 3209
3211 0 418999 125765 191920 -1 3210
3212 0 418971 125797 192000 -1 3211
3213 0 418943 125841 192040 -1 3212
3214 0 418914 125844 192080 -1 3213
3215 0 418883 125893 192120 -1 3214
3216 0 420061 124127 188920 -1 3146
3217 0 420261 123903 188960 -1 3216
3218 0 420205 123897 188880 -1 3217
3219 0 420177 123949 188800 -1 3218
3220 0 420197 123941 188720 -1 3219
3221 0 420185 123937 188680 -1 3220
3222 0 420213 123929 188640 -1 3221
3223 0 420225 123923 188600 -1 3222
3224 0 420229 123913 188560 -1 3223
3225 0 420255 123865 188480 -1 3224
3226 0 420277 124011 189040 -1 3217
3227 0 420133 124003 189120 -1 3226
3228 0 420081 124007 189200 -1 3227
3229 0 419969 123995 189240 -1 3228
3230 0 419829 124047 189320 -1 3229
3231 0 419797 124027 189400 -1 3230
3232 0 419761 124019 189520 -1 3231
3233 0 419749 124027 189600 -1 3232
3234 0 419749 124071 189680 -1 3233
3235 0 419685 124087 189760 -1 3234
3236 0 419697 124099 189840 -1 3235
3237 0 419681 124121 189920 -1 3236
3238 0 419633 124155 190000 -1 3237
3239 0 419617 124175 190040 -1 3238
3240 0 419565 124179 190080 -1 3239
3241 0 419565 124159 190120 -1 3240
3242 0 419549 124131 190200 -1 3241
3243 0 419457 124151 190240 -1 3242
3244 0 419345 124111 190360 -1 3243
3245 0 419305 124099 190440 -1 3244
3246 0 419217 124115 190560 -1 3245
3247 0 419237 124143 190640 -1 3246
3248 0 419237 124167 190680 -1 3247
3249 0 419249 124167 190760 -1 3248
3250 0 419269 124203 190840 -1 3249
3251 0 418941 123995 190680 -1 3248
3252 0 418981 123939 190720 -1 3251
3253 0 418973 123995 190760 -1 3252
3254 0 418965 123975 190800 -1 3253
3255 0 418949 123965 190840 -1 3254
3256 0 418901 123933 190920 -1 3255
3257 0 418833 123933 190960 -1 3256
3258 0 418823 123895 191000 -1 3257
3259 0 418783 123859 191120 -1 3258
3260 0 418759 123847 191160 -1 3259
3261 0 418913 123981 190640 -1 3251
3262 0 418901 123977 190600 -1 3261
3263 0 418877 123993 190560 -1 3262
3264 0 418861 124059 190520 -1 3263
3265 0 418849 124159 190560 -1 3264
3266 0 418845 124215 190600 -1 3265
3267 0 418869 124311 190640 -1 3266
3268 0 418869 124339 190680 -1 3267
3269 0 418845 124447 190720 -1 3268
3270 0 418849 124545 190640 -1 3269
3271 0 418817 124569 190560 -1 3270
3272 0 419465 124095 189600 -1 3233
3273 0 419401 124143 189640 -1 3272
3274 0 419165 124147 189680 -1 3273
3275 0 419153 124235 189800 -1 3274
3276 0 419161 124323 189880 -1 3275
3277 0 419129 124387 189960 -1 3276
3278 0 419089 124495 190040 -1 3277
3279 0 419301 124687 190080 -1 3278
3280 0 419301 124675 190120 -1 3279
3281 0 419301 124687 190160 -1 3280
3282 0 419577 124815 190200 -1 3281
3283 0 419545 124851 190280 -1 3282
3284 0 419481 124911 190400 -1 3283
3285 0 419441 124983 190480 -1 3284
3286 0 419373 125043 190520 -1 3285
3287 0 419217 125127 190600 -1 3286
3288 0 419157 125175 190640 -1 3287
3289 0 419137 125235 190680 -1 3288
3290 0 419141 125323 190760 -1 3289
3291 0 419198 125423 190840 -1 3290
3292 0 419201 125443 190920 -1 3291
3293 0 419107 125517 191080 -1 3292
3294 0 419103 125557 191120 -1 3293
3295 0 419047 125617 191160 -1 3294
3296 0 418979 125617 191240 -1 3295
3297 0 418895 125625 191280 -1 3296
3298 0 418743 125641 191320 -1 3297
3299 0 418671 125673 191360 -1 3298
3300 0 418462 125793 191400 -1 3299
3301 0 418394.8 125779.05 191440 -1 3300
3302 0 418349.34 125834.28 191480 -1 3301
3303 0 418362.34 125912.26 191520 -1 3302
3304 0 418411.06 125957.74 191640 -1 3303
3305 0 419235 125481 191000 -1 3292
3306 0 419327 125569 191080 -1 3305
3307 0 419331 125633 191160 -1 3306
3308 0 419331 126111 191200 -1 3307
3309 0 419339 125623 191240 -1 3308
3310 0 419335 125591 191320 -1 3309
3311 0 419343 125587 191360 -1 3310
3312 0 419355 125583 191400 -1 3311
3313 0 419375 125603 191440 -1 3312
3314 0 419453 125657 191520 -1 3313
3315 0 419451 125677 191560 -1 3314
3316 0 419409 125719 191600 -1 3315
3317 0 419366 125865 191600 -1 3316
3318 0 419423 125887 191560 -1 3317
3319 0 419503 125931 191520 -1 3318
3320 0 419571 125955 191440 -1 3319
3321 0 419953 124869 190040 -1 3282
3322 0 420009 124885 189960 -1 3321
3323 0 420025 124873 189920 -1 3322
3324 0 419129 124067 189600 -1 3274
3325 0 419137 124015 189520 -1 3324
3326 0 419145 123975 189480 -1 3325
3327 0 419145 123923 189440 -1 3326
3328 0 423740 120550 184800 -1 296
3329 0 423728 120698 184840 -1 3328
3330 0 423816 120690 184880 -1 3329
3331 0 424012 120966 185000 -1 3330
3332 0 424224 121138 185120 -1 3331
3333 0 424434 121340 185200 -1 3332
3334 0 424670 121440 185320 -1 3333
3335 0 424614 122004 185320 -1 3334
3336 0 424608 121990 185240 -1 3335
3337 0 424622 121918 185160 -1 3336
3338 0 424626 121878 185120 -1 3337
3339 0 424642 121840 185080 -1 3338
3340 0 424698 121828 185400 -1 3334
3341 0 424978 122060 185440 -1 3340
3342 0 425146 122040 185400 -1 3341
3343 0 425222 122016 185320 -1 3342
3344 0 425264 121986 185280 -1 3343
3345 0 425416 122026 185240 -1 3344
3346 0 425440 122394 185240 -1 3345
3347 0 425252 122786 185240 -1 3346
3348 0 425168 123074 185320 -1 3347
3349 0 425112 123122 185360 -1 3348
3350 0 425416 123350 185360 -1 3349
3351 0 425528 123426 185320 -1 3350
3352 0 425640 123502 185280 -1 3351
3353 0 425660 123906 185400 -1 3352
3354 0 425708 124054 185560 -1 3353
3355 0 425688 124182 185720 -1 3354
3356 0 425644 124326 185880 -1 3355
3357 0 425564 124394 186000 -1 3356
3358 0 425626 123952 185240 -1 3352
3359 0 425538 124044 185200 -1 3358
3360 0 425238 124308 185160 -1 3359
3361 0 425146 124404 185080 -1 3360
3362 0 425126 124396 185000 -1 3361
3363 0 425130 124372 184920 -1 3362
3364 0 425126 124348 184880 -1 3363
3365 0 425078 124296 184800 -1 3364
3366 0 425054 124256 184760 -1 3365
3367 0 425038 124252 184720 -1 3366
3368 0 424970 124176 184640 -1 3367
3369 0 425026 124132 184560 -1 3368
3370 0 425050 124088 184520 -1 3369
3371 0 425034 124052 184480 -1 3370
3372 0 425018 124024 184440 -1 3371
3373 0 425010 123964 184400 -1 3372
3374 0 424966 123948 184360 -1 3373
3375 0 424758 124004 184320 -1 3374
3376 0 424582 123964 184280 -1 3375
3377 0 424254 124092 184280 -1 3376
3378 0 424222 124148 184320 -1 3377
3379 0 424178 124164 184360 -1 3378
3380 0 424002 124356 184360 -1 3379
3381 0 423822 124688 184440 -1 3380
3382 0 423794 124744 184480 -1 3381
3383 0 423694 124900 184560 -1 3382
3384 0 423666 124956 184600 -1 3383
3385 0 423534 125020 184640 -1 3384
3386 0 423514 125072 184680 -1 3385
3387 0 423458 125188 184760 -1 3386
3388 0 423426 125328 184840 -1 3387
3389 0 423378 125460 184880 -1 3388
3390 0 423346 125988 185080 -1 3389
3391 0 423234 126184 185200 -1 3390
3392 0 423062 126448 185320 -1 3391
3393 0 423014 126608 185440 -1 3392
3394 0 422850 126772 185520 -1 3393
3395 0 422542 126908 185560 -1 3394
3396 0 422390 127012 185600 -1 3395
3397 0 422358 127040 185640 -1 3396
3398 0 422282 127064 185680 -1 3397
3399 0 422178 127160 185720 -1 3398
3400 0 421986 127224 185760 -1 3399
3401 0 421742 127092 185680 -1 3400
3402 0 421694 127048 185640 -1 3401
3403 0 421894 127244 185800 -1 3400
3404 0 421910 127364 185840 -1 3403
3405 0 421938 127428 185880 -1 3404
3406 0 424683.34 124014.664 184640 -1 3368
3407 0 424627.34 124058.664 184720 -1 3406
3408 0 424583.34 124118.664 184800 -1 3407
3409 0 424511.34 124238.664 184880 -1 3408
3410 0 424471.34 124286.664 184920 -1 3409
3411 0 424455.34 124378.664 185000 -1 3410
3412 0 425562 123236 185280 -1 3351
3413 0 425618 123136 185240 -1 3412
3414 0 425802 123080 185200 -1 3413
3415 0 425858 123060 185160 -1 3414
3416 0 425830 123018 185120 -1 3415
3417 0 424976 123186 185440 -1 3349
3418 0 424892 123270 185520 -1 3417
3419 0 424808 123398 185640 -1 3418
3420 0 424704 123474 185760 -1 3419
3421 0 424748 123550 185880 -1 3420
3422 0 425132 123594 185880 -1 3421
3423 0 425128 123706 185960 -1 3422
3424 0 425136 123730 186000 -1 3423
3425 0 424212 123586 185960 -1 3421
3426 0 424052 123610 186000 -1 3425
3427 0 423926 123740 186160 -1 3426
3428 0 423930 123828 186200 -1 3427
3429 0 423870 123856 186280 -1 3428
3430 0 423746 123852 186360 -1 3429
3431 0 423578 123872 186440 -1 3430
3432 0 423554 123744 186520 -1 3431
3433 0 425464 122262 185120 -1 3346
3434 0 425552 122138 185000 -1 3433
3435 0 425624 122062 184920 -1 3434
3436 0 425956 121990 184800 -1 3435
3437 0 426712 121910 184760 -1 3436
3438 0 427388 121950 184680 -1 3437
3439 0 427480 121910 184600 -1 3438
3440 0 427656 121830 184480 -1 3439
3441 0 427802 121696 184360 -1 3440
3442 0 427902 121596 184280 -1 3441
3443 0 428382 121348 184200 -1 3442
3444 0 428546 121224 184120 -1 3443
3445 0 428606 121076 184040 -1 3444
3446 0 428758 120892 183960 -1 3445
3447 0 429286 120520 183880 -1 3446
3448 0 429446 120456 183840 -1 3447
3449 0 429566 120380 183760 -1 3448
3450 0 429748 120322 183680 -1 3449
3451 0 429808 120282 183600 -1 3450
3452 0 429884 120210 183520 -1 3451
3453 0 429984 120190 183440 -1 3452
3454 0 430200 120194 183360 -1 3453
3455 0 430324 120202 183280 -1 3454
3456 0 430440 120274 183160 -1 3455
3457 0 430604 120326 183080 -1 3456
3458 0 430740 120350 183000 -1 3457
3459 0 430956 120354 182880 -1 3458
3460 0 431132 120430 182760 -1 3459
3461 0 431282 120532 182640 -1 3460
3462 0 431450 120660 182520 -1 3461
3463 0 431506 120668 182480 -1 3462
3464 0 431710 120680 182400 -1 3463
3465 0 431766 120752 182280 -1 3464
3466 0 431774 120808 182200 -1 3465
3467 0 431872 120854 182120 -1 3466
3468 0 432056 120934 182040 -1 3467
3469 0 432640 121038 181960 -1 3468
3470 0 432800 121038 181840 -1 3469
3471 0 432988 121082 181720 -1 3470
3472 0 433108 121066 181560 -1 3471
3473 0 433658 121392 181560 -1 3472
3474 0 434138 121404 181480 -1 3473
3475 0 434738 121996 181480 -1 3474
3476 0 435040 122138 181440 -1 3475
3477 0 435224 122206 181360 -1 3476
3478 0 435308 122262 181320 -1 3477
3479 0 435676 122258 181200 -1 3478
3480 0 435980 122382 181120 -1 3479
3481 0 436200 122494 181000 -1 3480
3482 0 436364 122710 180920 -1 3481
3483 0 436452 122734 180800 -1 3482
3484 0 436518 122720 180640 -1 3483
3485 0 436514 122784 180480 -1 3484
3486 0 426688 117734 179640 -1 251
3487 0 426544 117914 179520 -1 3486
3488 0 426132 118262 179440 -1 3487
3489 0 425876 118506 179360 -1 3488
3490 0 425648 118938 179120 -1 3489
3491 0 424720 120418 179120 -1 3490
3492 0 424660 120634 179040 -1 3491
3493 0 424092 121670 179040 -1 3492
3494 0 423700 122954 179040 -1 3493
3495 0 423200 124158 179040 -1 3494
3496 0 423192 124218 179160 -1 3495
3497 0 421504 125278 179160 -1 3496
3498 0 419928 125906 179160 -1 3497
3499 0 419416 126598 178880 -1 3498
3500 0 419324 126694 178800 -1 3499
3501 0 418972 126770 178800 -1 3500
3502 0 418648 127062 178800 -1 3501
3503 0 418128 127066 178800 -1 3502
3504 0 417900 127102 178840 -1 3503
3505 0 417696 127202 178880 -1 3504
3506 0 417556 127174 178920 -1 3505
3507 0 417464 127206 179000 -1 3506
3508 0 416900 127346 179000 -1 3507
3509 0 416668 127538 179000 -1 3508
3510 0 416440 127622 179000 -1 3509
3511 0 416328 127766 179000 -1 3510
3512 0 415900 127922 178920 -1 3511
3513 0 415856 127916 179000 -1 3512
3514 0 415284 128092 178920 -1 3513
3515 0 415492 128132 178840 -1 3514
3516 0 415510 128168 178800 -1 3515
3517 0 415526 128230 178760 -1 3516
3518 0 415876 127916 179080 -1 3513
3519 0 415940 127788 179200 -1 3518
3520 0 416032 127688 179360 -1 3519
3521 0 416164 127516 179480 -1 3520
3522 0 416208 127436 179560 -1 3521
3523 0 416228 127400 179600 -1 3522
3524 0 416212 127312 179720 -1 3523
3525 0 416196 127228 179760 -1 3524
3526 0 416272 127164 179760 -1 3525
3527 0 416692 127000 179800 -1 3526
3528 0 416752 126972 179840 -1 3527
3529 0 416780 126948 179880 -1 3528
3530 0 416884 126904 179960 -1 3529
3531 0 416916 126892 180000 -1 3530
3532 0 416976 126864 180040 -1 3531
3533 0 415896 127954 178800 -1 3512
3534 0 415877.78 128056.484 178720 -1 3533
3535 0 415920 128078 178640 -1 3534
3536 0 419312 126782 178720 -1 3500
3537 0 419368 126990 178600 -1 3536
3538 0 419392 127030 178480 -1 3537
3539 0 419372 127210 178320 -1 3538
3540 0 419288 127454 178120 -1 3539
3541 0 419352 127874 177680 -1 3540
3542 0 419348 128310 177560 -1 3541
3543 0 419292 128890 177400 -1 3542
3544 0 419268 129166 177200 -1 3543
3545 0 419448 129334 176880 -1 3544
3546 0 419332 129442 176800 -1 3545
3547 0 419020 129666 176720 -1 3546
3548 0 418816 129906 176720 -1 3547
3549 0 418728 130086 176600 -1 3548
3550 0 418348 130614 176480 -1 3549
3551 0 418168 130878 176400 -1 3550
3552 0 418076 131006 176360 -1 3551
3553 0 417984 131134 176320 -1 3552
3554 0 417728 131402 176320 -1 3553
3555 0 417628 131642 176240 -1 3554
3556 0 417472 131794 176200 -1 3555
3557 0 417224 132046 176120 -1 3556
3558 0 417016 132230 176080 -1 3557
3559 0 416940 132370 175960 -1 3558
3560 0 416856 132578 175880 -1 3559
3561 0 416720 132870 175800 -1 3560
3562 0 416492 133198 175720 -1 3561
3563 0 416348 133346 175600 -1 3562
3564 0 416228 133558 175440 -1 3563
3565 0 416368 133706 175280 -1 3564
3566 0 416344 133866 175160 -1 3565
3567 0 416356 134258 175040 -1 3566
3568 0 416428 134502 174920 -1 3567
3569 0 416452 134714 174760 -1 3568
3570 0 416420 134854 174640 -1 3569
3571 0 416440 134902 174480 -1 3570
3572 0 416552 135030 174360 -1 3571
3573 0 416692 135118 174240 -1 3572
3574 0 416804 135214 174080 -1 3573
3575 0 417024 135382 173960 -1 3574
3576 0 417076 135514 173880 -1 3575
3577 0 417124 135526 173800 -1 3576
3578 0 417284 135790 173720 -1 3577
3579 0 417404 135910 173640 -1 3578
3580 0 417480 136006 173560 -1 3579
3581 0 417560 136170 173480 -1 3580
3582 0 417660 136294 173400 -1 3581
3583 0 417708 136414 173280 -1 3582
3584 0 417844 136614 173160 -1 3583
3585 0 417952 136738 173080 -1 3584
3586 0 417952 136826 172960 -1 3585
3587 0 418024 136814 172840 -1 3586
3588 0 418088 136938 172680 -1 3587
3589 0 418212 136990 172560 -1 3588
3590 0 418256 137074 172440 -1 3589
3591 0 418244 137182 172320 -1 3590
3592 0 418228 137266 172240 -1 3591
3593 0 418228 137258 172080 -1 3592
3594 0 418328 137174 171800 -1 3593
3595 0 418316 137162 171760 -1 3594
3596 0 418292 137130 171640 -1 3595
3597 0 418284 137110 171560 -1 3596
3598 0 418256 137086 171480 -1 3597
3599 0 418236 137086 171400 -1 3598
3600 0 418236 137086 171320 -1 3599
3601 0 418268 137050 171240 -1 3600
3602 0 418436 137006 171040 -1 3601
3603 0 418460 136978 170960 -1 3602
3604 0 418480 136974 170840 -1 3603
3605 0 418516 137038 170640 -1 3604
3606 0 418628 136994 170520 -1 3605
3607 0 418644 136962 170440 -1 3606
3608 0 419064 136870 170440 -1 3607
3609 0 419152 136868 170360 -1 3608
3610 0 419276 136868 170280 -1 3609
3611 0 419376 136848 170160 -1 3610
3612 0 419688 136872 170080 -1 3611
3613 0 419888 136904 169960 -1 3612
3614 0 420612 136784 169960 -1 3613
3615 0 421476 137128 169960 -1 3614
3616 0 421484 137102 169920 -1 3615
3617 0 421696 137174 169840 -1 3616
3618 0 421984 137288.67 169760 -1 3617
3619 0 421988 137294 169560 -1 3618
3620 0 421820 137378 169440 -1 3619
3621 0 421652 137466 169360 -1 3620
3622 0 421572 137538 169320 -1 3621
3623 0 421312 137670 169240 -1 3622
3624 0 421112 137734 169200 -1 3623
3625 0 421128 137722 169080 -1 3624
3626 0 421082 137720 169040 -1 3625
3627 0 422128 137346 169720 -1 3618
3628 0 422452 137462 169640 -1 3627
3629 0 422904 137518 169680 -1 3628
3630 0 422944 137542 169760 -1 3629
3631 0 423100 137550 169840 -1 3630
3632 0 423384 137566 169920 -1 3631
3633 0 423556 137614 170000 -1 3632
3634 0 423668 137694 170080 -1 3633
3635 0 423756 137746 170160 -1 3634
3636 0 424084 137692 170240 -1 3635
3637 0 424160 137712 170320 -1 3636
3638 0 424268 137732 170520 -1 3637
3639 0 424392 137708 170640 -1 3638
3640 0 424508 137704 170840 -1 3639
3641 0 424564 137740 170920 -1 3640
3642 0 424636 137772 171000 -1 3641
3643 0 424676 137752 171080 -1 3642
3644 0 424916 137764 171120 -1 3643
3645 0 424996 137740 171240 -1 3644
3646 0 425052 137800 171360 -1 3645
3647 0 425032 137864 171480 -1 3646
3648 0 425164 137856 171560 -1 3647
3649 0 425200 137816 171680 -1 3648
3650 0 425272 137948 171800 -1 3649
3651 0 425248 138035 171920 -1 3650
3652 0 425240 138064 171960 -1 3651
3653 0 425268 138044 172040 -1 3652
3654 0 425368 138444 172040 -1 3653
3655 0 425348 138580 172080 -1 3654
3656 0 425276 138616 172200 -1 3655
3657 0 425232 137992 172080 -1 3653
3658 0 425224 138016 172200 -1 3657
3659 0 425576 138068 172240 -1 3658
3660 0 425932 137944 172320 -1 3659
3661 0 426064 137960 172360 -1 3660
3662 0 426156 137940 172440 -1 3661
3663 0 423104 137724 170000 -1 3633
3664 0 423132 137920 170000 -1 3663
3665 0 423208 137976 170040 -1 3664
3666 0 423188 138084 170080 -1 3665
3667 0 423160 138174 170120 -1 3666
3668 0 423176 138238 170160 -1 3667
3669 0 423192 138382 170200 -1 3668
3670 0 423272 138538 170240 -1 3669
3671 0 423300 138726 170200 -1 3670
3672 0 423336 138874 170200 -1 3671
3673 0 423340 138842 170160 -1 3672
3674 0 423220 138934 170080 -1 3673
3675 0 423224 138934 170040 -1 3674
3676 0 423288 138966 169960 -1 3675
3677 0 423284 137488 169680 -1 3629
3678 0 423308 137496 169600 -1 3677
3679 0 423320 137480 169560 -1 3678
3680 0 423352 137486 169480 -1 3679
3681 0 423660 137410 169480 -1 3680
3682 0 423900 137374 169400 -1 3681
3683 0 424036 137238 169360 -1 3682
3684 0 424212 137294 169320 -1 3683
3685 0 424712 137362 169280 -1 3684
3686 0 424768 137394 169240 -1 3685
3687 0 424848 137422 169200 -1 3686
3688 0 424976 137490 169160 -1 3687
3689 0 425052 137522 169120 -1 3688
3690 0 425084 137554 169080 -1 3689
3691 0 425080 137562 169040 -1 3690
3692 0 425368 137614 168960 -1 3691
3693 0 425528 137674 168920 -1 3692
3694 0 425600 137710 168880 -1 3693
3695 0 425596 137762 168840 -1 3694
3696 0 425584 137754 168800 -1 3695
3697 0 425604 137694 168760 -1 3696
3698 0 423980 137054 169360 -1 3683
3699 0 423752 136874 169360 -1 3698
3700 0 423732 136870 169240 -1 3699
3701 0 423756 136774 169120 -1 3700
3702 0 418580 137026 170360 -1 3607
3703 0 418404 137106 170200 -1 3702
3704 0 418160 137386 170080 -1 3703
3705 0 417916 137646 170120 -1 3704
3706 0 417852 137690 170160 -1 3705
3707 0 417804 137786 170280 -1 3706
3708 0 417624 138030 170280 -1 3707
3709 0 417596 138310 170280 -1 3708
3710 0 417524 138290 170200 -1 3709
3711 0 417392 138558 170200 -1 3710
3712 0 417352 138710 170080 -1 3711
3713 0 417392 138826 170000 -1 3712
3714 0 417448 138990 169880 -1 3713
3715 0 417560 139158 169720 -1 3714
3716 0 417600 139258 169600 -1 3715
3717 0 417808 139370 169320 -1 3716
3718 0 417876 139410 169240 -1 3717
3719 0 417932 139550 169120 -1 3718
3720 0 417940 139686 169000 -1 3719
3721 0 417944 139834 168880 -1 3720
3722 0 417880 140070 168760 -1 3721
3723 0 417824 140250 168640 -1 3722
3724 0 417848 140314 168520 -1 3723
3725 0 417852 140358 168480 -1 3724
3726 0 417928 140750 168480 -1 3725
3727 0 417900 141210 168480 -1 3726
3728 0 417908 141250 168520 -1 3727
3729 0 417836 141254 168600 -1 3728
3730 0 417852 141342 168640 -1 3729
3731 0 417868 141498 168680 -1 3730
3732 0 417660 142074 168640 -1 3731
3733 0 417444 142306 168760 -1 3732
3734 0 417080 142590 168680 -1 3733
3735 0 416964 142958 168680 -1 3734
3736 0 416768 143378 168640 -1 3735
3737 0 416384 143546 168720 -1 3736
3738 0 416200 143686 168920 -1 3737
3739 0 416060 143858 169080 -1 3738
3740 0 415916 144026 169200 -1 3739
3741 0 415376 144410 169280 -1 3740
3742 0 415296 144574 169400 -1 3741
3743 0 415248 144550 169520 -1 3742
3744 0 415020 144918 169640 -1 3743
3745 0 414932 145390 169680 -1 3744
3746 0 414752 145470 169760 -1 3745
3747 0 414692 145634 169880 -1 3746
3748 0 414692 145958 169960 -1 3747
3749 0 414704 146102 170080 -1 3748
3750 0 414864 146410 170160 -1 3749
3751 0 414936 146578 170240 -1 3750
3752 0 414956 146894 170320 -1 3751
3753 0 414940 146942 170440 -1 3752
3754 0 414864 147030 170560 -1 3753
3755 0 414772 147110 170680 -1 3754
3756 0 414716 147222 170800 -1 3755
3757 0 414600 147430 170920 -1 3756
3758 0 414544 147618 171000 -1 3757
3759 0 414356 148066 171120 -1 3758
3760 0 414344 148210 171200 -1 3759
3761 0 414284 148478 171240 -1 3760
3762 0 414208 148558 171360 -1 3761
3763 0 414140 148758 171520 -1 3762
3764 0 414136 148830 171640 -1 3763
3765 0 414176 148986 171760 -1 3764
3766 0 414116 149086 171920 -1 3765
3767 0 414152 149170 172080 -1 3766
3768 0 414384 149358 172200 -1 3767
3769 0 413772 149774 172200 -1 3768
3770 0 413304 150190 172240 -1 3769
3771 0 413056 150878 172280 -1 3770
3772 0 412704 151274 172360 -1 3771
3773 0 412212 151610 172400 -1 3772
3774 0 411872 152134 172440 -1 3773
3775 0 411656 152270 172480 -1 3774
3776 0 411564 152586 172480 -1 3775
3777 0 411484 152858 172400 -1 3776
3778 0 411500 153066 172320 -1 3777
3779 0 411384 153266 172240 -1 3778
3780 0 411320 153562 172120 -1 3779
3781 0 411480 153698 172160 -1 3780
3782 0 411448 153806 172240 -1 3781
3783 0 411124 154122 172320 -1 3782
3784 0 410908 154430 172280 -1 3783
3785 0 410852 154726 172240 -1 3784
3786 0 410828 154670 172400 -1 3785
3787 0 410720 154654 172520 -1 3786
3788 0 410704 154750 172680 -1 3787
3789 0 410716 154862 172800 -1 3788
3790 0 410848 154946 172960 -1 3789
3791 0 411096 155042 173000 -1 3790
3792 0 411364 155190 173040 -1 3791
3793 0 411504 155322 173080 -1 3792
3794 0 411648 155346 173160 -1 3793
3795 0 411720 155550 173120 -1 3794
3796 0 411810 155772 173120 -1 3795
3797 0 411822 155880 173200 -1 3796
3798 0 411862 155948 173280 -1 3797
3799 0 411854 155932 173400 -1 3798
3800 0 411810 155992 173520 -1 3799
3801 0 411770 156032 173600 -1 3800
3802 0 411778 156100 173680 -1 3801
3803 0 411790 156144 173760 -1 3802
3804 0 411734 156224 173840 -1 3803
3805 0 411666 156356 173880 -1 3804
3806 0 411602 156592 173920 -1 3805
3807 0 411382 156788 173960 -1 3806
3808 0 411438 157104 174000 -1 3807
3809 0 411450 157224 174160 -1 3808
3810 0 411544 157234 174280 -1 3809
3811 0 411632 157226 174400 -1 3810
3812 0 411644 157226 174520 -1 3811
3813 0 411668 157234 174640 -1 3812
3814 0 411720 157238 174760 -1 3813
3815 0 411720 157238 174880 -1 3814
3816 0 411776 157446 175000 -1 3815
3817 0 412154 157612 175080 -1 3816
3818 0 412414 157536 175120 -1 3817
3819 0 412474 157424 175160 -1 3818
3820 0 412594 157372 175200 -1 3819
3821 0 412670 157320 175280 -1 3820
3822 0 412730 157244 175400 -1 3821
3823 0 412828 157238 175480 -1 3822
3824 0 412868 157286 175560 -1 3823
3825 0 412952 157318 175680 -1 3824
3826 0 413036 157334 175760 -1 3825
3827 0 413188 157402 175800 -1 3826
3828 0 413588 157394 175840 -1 3827
3829 0 413672 157354 175880 -1 3828
3830 0 413924 157262 175960 -1 3829
3831 0 410976 154910 172160 -1 3785
3832 0 411032 155002 172080 -1 3831
3833 0 410960 155226 172000 -1 3832
3834 0 410942 155260 171960 -1 3833
3835 0 410702 155268 171960 -1 3834
3836 0 410718 155288 172040 -1 3835
3837 0 410694 155332 172120 -1 3836
3838 0 410662 155372 172160 -1 3837
3839 0 415180 145482 169680 -1 3745
3840 0 415356 145550 169760 -1 3839
3841 0 415656 145662 169840 -1 3840
3842 0 415808 145826 169880 -1 3841
3843 0 415972 146070 169920 -1 3842
3844 0 416236 146246 169880 -1 3843
3845 0 416364 146314 170040 -1 3844
3846 0 416416 146422 170200 -1 3845
3847 0 416632 146686 170320 -1 3846
3848 0 416496 146624 170400 -1 3847
3849 0 416424 146628 170480 -1 3848
3850 0 416300 146656 170520 -1 3849
3851 0 416268 146700 170560 -1 3850
3852 0 416224 146808 170600 -1 3851
3853 0 416222 146832 170640 -1 3852
3854 0 416218 146904 170720 -1 3853
3855 0 416238 146896 170760 -1 3854
3856 0 415878 147192 170720 -1 3854
3857 0 415844 147198 170760 -1 3856
3858 0 415832 147180 170800 -1 3857
3859 0 415818 147174 170840 -1 3858
3860 0 415844 147138 170920 -1 3859
3861 0 415800 147072 171000 -1 3860
3862 0 417004 146966 170360 -1 3847
3863 0 417268 146962 170320 -1 3862
3864 0 417396 147054 170200 -1 3863
3865 0 417552 147018 170120 -1 3864
3866 0 417612 146998 170040 -1 3865
3867 0 417720 146958 169960 -1 3866
3868 0 418076 146804 169920 -1 3867
3869 0 418240 146690 169920 -1 3868
3870 0 418336 146678 169880 -1 3869
3871 0 418356 146646 169840 -1 3870
3872 0 418408 146586 169760 -1 3871
3873 0 418496 146494 169680 -1 3872
3874 0 418716 146414 169640 -1 3873
3875 0 419088 146480 169680 -1 3874
3876 0 419408 146628 169640 -1 3875
3877 0 419508 146560 169560 -1 3876
3878 0 419724 146572 169520 -1 3877
3879 0 420220 146708 169520 -1 3878
3880 0 420720 146928 169400 -1 3879
3881 0 420640 146956 169360 -1 3880
3882 0 420768 147000 169280 -1 3881
3883 0 420800 147086 169240 -1 3882
3884 0 420864 147162 169200 -1 3883
3885 0 421048 147242 169120 -1 3884
3886 0 421320 147282 169080 -1 3885
3887 0 421396 147342 169040 -1 3886
3888 0 421556 147394 168960 -1 3887
3889 0 421460 147178 168960 -1 3888
3890 0 421596 146982 168920 -1 3889
3891 0 421860 146818 168880 -1 3890
3892 0 421932 146814 168840 -1 3891
3893 0 422188 146866 168800 -1 3892
3894 0 422236 146870 168760 -1 3893
3895 0 422348 146890 168760 -1 3894
3896 0 422440 146850 168760 -1 3895
3897 0 422584 146866 168720 -1 3896
3898 0 422600 146874 168680 -1 3897
3899 0 422608 146914 168640 -1 3898
3900 0 422752 146806 168600 -1 3899
3901 0 422848 146762 168560 -1 3900
3902 0 422912 146762 168520 -1 3901
3903 0 422980 146766 168480 -1 3902
3904 0 423036 146786 168440 -1 3903
3905 0 423108 146778 168400 -1 3904
3906 0 423220 146786 168360 -1 3905
3907 0 416954 143096 168720 -1 3735
3908 0 417026 143248 168720 -1 3907
3909 0 417066 143340 168760 -1 3908
3910 0 417070 143364 168800 -1 3909
3911 0 417060 143386 168840 -1 3910
3912 0 417080 143374 168880 -1 3911
3913 0 417092 143370 168920 -1 3912
3914 0 417096 143350 168960 -1 3913
3915 0 417040 143326 169000 -1 3914
3916 0 417016 143338 169040 -1 3915
3917 0 417004 143370 169080 -1 3916
3918 0 417008 143390 169120 -1 3917
3919 0 417016 143410 169160 -1 3918
3920 0 417032 143430 169200 -1 3919
3921 0 417032 143442 169280 -1 3920
3922 0 417036 143466 169320 -1 3921
3923 0 417900 140250 168360 -1 3725
3924 0 417824 140170 168200 -1 3923
3925 0 417808 140122 168080 -1 3924
3926 0 417764 139998 167880 -1 3925
3927 0 417584 139946 167800 -1 3926
3928 0 417428 139922 167720 -1 3927
3929 0 417196 139922 167560 -1 3928
3930 0 417091.12 139980.67 167400 -1 3929
3931 0 416960 140054 167200 -1 3930
3932 0 416984 140210 166920 -1 3931
3933 0 416968 140482 166840 -1 3932
3934 0 416876 140674 166800 -1 3933
3935 0 416792 140738 166720 -1 3934
3936 0 416748 140830 166680 -1 3935
3937 0 416700 140892 166640 -1 3936
3938 0 416644 141044 166600 -1 3937
3939 0 416632 141084 166560 -1 3938
3940 0 420030 125948 179440 -1 3498
3941 0 419992 126028 179480 -1 3940
3942 0 419954 126108 179520 -1 3941
3943 0 419718 126236 179640 -1 3942
3944 0 432080 116098 172000 -1 197
3945 0 431568 115802 172000 -1 3944
3946 0 431588 115782 171880 -1 3945
3947 0 431388 115590 171800 -1 3946
3948 0 431364 115558 171760 -1 3947
3949 0 431336 115422 171680 -1 3948
3950 0 431196 115254 171520 -1 3949
3951 0 431244 115026 171400 -1 3950
3952 0 431156 114870 171400 -1 3951
3953 0 430744 114754 171400 -1 3952
3954 0 430396 114778 171440 -1 3953
3955 0 430336 114810 171480 -1 3954
3956 0 429964 114806 171480 -1 3955
3957 0 429772 114858 171480 -1 3956
3958 0 429720 114890 171520 -1 3957
3959 0 429612 114894 171600 -1 3958
3960 0 429596 114912 171640 -1 3959
3961 0 429586 115008 171680 -1 3960
3962 0 429546 115078 171720 -1 3961
3963 0 429478 115180 171760 -1 3962
3964 0 431420 114842 171280 -1 3951
3965 0 431584 114690 171200 -1 3964
3966 0 431656 114606 171080 -1 3965
3967 0 431636 114446 170960 -1 3966
3968 0 431692 114346 170920 -1 3967
3969 0 431724 113886 170920 -1 3968
3970 0 431500 113726 170800 -1 3969
3971 0 431472 113682 170760 -1 3970
3972 0 431556 113378 170760 -1 3971
3973 0 431416 113158 170640 -1 3972
3974 0 431412 113010 170560 -1 3973
3975 0 431396 112858 170400 -1 3974
3976 0 431392 112806 170280 -1 3975
3977 0 431320 112834 170200 -1 3976
3978 0 431312 112834 170160 -1 3977
3979 0 431128 112862 170160 -1 3978
3980 0 430992 112922 170160 -1 3979
3981 0 430930 112932 170120 -1 3980
3982 0 430902 112960 170080 -1 3981
3983 0 430886 113014 170040 -1 3982
3984 0 430866 113286 170000 -1 3983
3985 0 430926 113366 170040 -1 3984
3986 0 430994 113394 170080 -1 3985
3987 0 431102 113486 170120 -1 3986
3988 0 431126 113550 170160 -1 3987
3989 0 431376 112730 170080 -1 3978
3990 0 431412 112634 170000 -1 3989
3991 0 431364 112482 169800 -1 3990
3992 0 431348 112258 169720 -1 3991
3993 0 431360 112114 169560 -1 3992
3994 0 431376 111982 169320 -1 3993
3995 0 431376 111982 169200 -1 3994
3996 0 431088 111498 169200 -1 3995
3997 0 430696 111110 169200 -1 3996
3998 0 430926 111036 169200 -1 3997
3999 0 431022 111060 169160 -1 3998
4000 0 430536 111034 169200 -1 3997
4001 0 430300 111006 169160 -1 4000
4002 0 430180 110890 169160 -1 4001
4003 0 430176 110874 169080 -1 4002
4004 0 430176 110874 169000 -1 4003
4005 0 430104 110842 168840 -1 4004
4006 0 430080 110806 168760 -1 4005
4007 0 430080 110798 168720 -1 4006
4008 0 430060 111002 168720 -1 4007
4009 0 430030 111048 168680 -1 4008
4010 0 429954 111274 168680 -1 4009
4011 0 429954 111274 168640 -1 4010
4012 0 429918 111298 168600 -1 4011
4013 0 430006 111234 168560 -1 4012
4014 0 430026 111246 168520 -1 4013
4015 0 430228 111212 168520 -1 4014
4016 0 430336 111208 168440 -1 4015
4017 0 430384 111204 168360 -1 4016
4018 0 430420 111212 168280 -1 4017
4019 0 430540 111304 168200 -1 4018
4020 0 430666 111274 168240 -1 4019
4021 0 430878 111254 168240 -1 4020
4022 0 430986 111330 168200 -1 4021
4023 0 431018 111422 168200 -1 4022
4024 0 431050 111538 168160 -1 4023
4025 0 431058 111594 168120 -1 4024
4026 0 431062 111648 168080 -1 4025
4027 0 431046 111700 168040 -1 4026
4028 0 431054 111746 168000 -1 4027
4029 0 431054 111838 167960 -1 4028
4030 0 431174 111844 167960 -1 4029
4031 0 431263 111832 167920 -1 4030
4032 0 430044 111312 168440 -1 4014
4033 0 430036 111324 168400 -1 4032
4034 0 429806 111374 168560 -1 4012
4035 0 429786 111406 168520 -1 4034
4036 0 429750 111454 168480 -1 4035
4037 0 429726 111466 168440 -1 4036
4038 0 429726 111482 168400 -1 4037
4039 0 429566 111546 168400 -1 4038
4040 0 429554 111586 168360 -1 4039
4041 0 429510 111602 168320 -1 4040
4042 0 429490 111658 168240 -1 4041
4043 0 429466 111690 168200 -1 4042
4044 0 429458 111734 168160 -1 4043
4045 0 429782 111494 168360 -1 4038
4046 0 430004 110766 168680 -1 4007
4047 0 429964 110758 168640 -1 4046
4048 0 429940 110714 168600 -1 4047
4049 0 429916 110678 168560 -1 4048
4050 0 429860 110670 168520 -1 4049
4051 0 429780 110610 168480 -1 4050
4052 0 429736 110614 168400 -1 4051
4053 0 429400 110482 168400 -1 4052
4054 0 429424 110558 168280 -1 4053
4055 0 429416 110534 168200 -1 4054
4056 0 429412 110590 168120 -1 4055
4057 0 429412 110590 168040 -1 4056
4058 0 429348 110590 167960 -1 4057
4059 0 429308 110514 167920 -1 4058
4060 0 429312 110474 167880 -1 4059
4061 0 429324 110434 167840 -1 4060
4062 0 429260 110314 167800 -1 4061
4063 0 429232 110142 167760 -1 4062
4064 0 429272 109982 167600 -1 4063
4065 0 429268 109926 167520 -1 4064
4066 0 429192 109722 167400 -1 4065
4067 0 429168 109622 167320 -1 4066
4068 0 429122.66 109544.664 167240 -1 4067
4069 0 429100 109506 167200 -1 4068
4070 0 429100 109506 167040 -1 4069
4071 0 429044 109482 166840 -1 4070
4072 0 429084 109410 166800 -1 4071
4073 0 429200 109202 166760 -1 4072
4074 0 429220 109066 166800 -1 4073
4075 0 429240 108850 166840 -1 4074
4076 0 429232 108690 166880 -1 4075
4077 0 429144 108470 167040 -1 4076
4078 0 429192 108426 167080 -1 4077
4079 0 429160 108430 167120 -1 4078
4080 0 429132 108022.07 167200 -1 4079
4081 0 429068 107854.07 167360 -1 4080
4082 0 429068 107830.07 167480 -1 4081
4083 0 429004 107646.07 167560 -1 4082
4084 0 428988 107630.07 167720 -1 4083
4085 0 428988 107534.07 167800 -1 4084
4086 0 429020 107478.07 167880 -1 4085
4087 0 428732 106942.07 168000 -1 4086
4088 0 428332 106718.07 168040 -1 4087
4089 0 427932 106670.07 167960 -1 4088
4090 0 427484 106694.07 167960 -1 4089
4091 0 427436 106670.07 168080 -1 4090
4092 0 427412 106350.07 168200 -1 4091
4093 0 427444 106270.07 168280 -1 4092
4094 0 427388 106094.07 168480 -1 4093
4095 0 427324 106022.07 168560 -1 4094
4096 0 427228 105824 168520 -1 4095
4097 0 427172 105692 168560 -1 4096
4098 0 426980 105604 168680 -1 4097
4099 0 426736 105500 168760 -1 4098
4100 0 426664 105420 168800 -1 4099
4101 0 426632 105320 168840 -1 4100
4102 0 426436 105232 168880 -1 4101
4103 0 426328 105188 168920 -1 4102
4104 0 426192 104916 168880 -1 4103
4105 0 426064 104860 168720 -1 4104
4106 0 426040 104822 168640 -1 4105
4107 0 426024 104770 168520 -1 4106
4108 0 426032 104698 168400 -1 4107
4109 0 426116 104658 168280 -1 4108
4110 0 426164 104458 168160 -1 4109
4111 0 426232 104258 168120 -1 4110
4112 0 426140 103934 168160 -1 4111
4113 0 426032 103746 168200 -1 4112
4114 0 426008 103410 168240 -1 4113
4115 0 425920 103290 168160 -1 4114
4116 0 425880 103068 168120 -1 4115
4117 0 425928 102932 168080 -1 4116
4118 0 425840 102744 168000 -1 4117
4119 0 425840 102468 168000 -1 4118
4120 0 425532 102214 168040 -1 4119
4121 0 425312 101634 168040 -1 4120
4122 0 425356 101934 167960 -1 4121
4123 0 425312 101978 167880 -1 4122
4124 0 425324 101994 167840 -1 4123
4125 0 424880 101554 167960 -1 4121
4126 0 424548 101186 167960 -1 4125
4127 0 424524 101146 167920 -1 4126
4128 0 424352 101064 167800 -1 4127
4129 0 424240 100956 167720 -1 4128
4130 0 424176 100860 167640 -1 4129
4131 0 424080 100608 167600 -1 4130
4132 0 423952 100424 167560 -1 4131
4133 0 426036 102348 168040 -1 4119
4134 0 426276 102216 168120 -1 4133
4135 0 426384 102060 168160 -1 4134
4136 0 426500 101920 168200 -1 4135
4137 0 426636 101888 168240 -1 4136
4138 0 426772 101792 168280 -1 4137
4139 0 426812 101728 168320 -1 4138
4140 0 426972 101672 168360 -1 4139
4141 0 427280 101600 168400 -1 4140
4142 0 427632 101408 168440 -1 4141
4143 0 427772 101114 168360 -1 4142
4144 0 427948 101198 168240 -1 4143
4145 0 428072 101310 168160 -1 4144
4146 0 428068 101350 168120 -1 4145
4147 0 428068 101350 168080 -1 4146
4148 0 425938 103412 168320 -1 4114
4149 0 425746 103428 168360 -1 4148
4150 0 425466 103456 168400 -1 4149
4151 0 425196 103470 168400 -1 4150
4152 0 425220 103474 168320 -1 4151
4153 0 425080 103346 168440 -1 4151
4154 0 425044 103282 168480 -1 4153
4155 0 425016 103254 168520 -1 4154
4156 0 424964 103226 168560 -1 4155
4157 0 426098 104108 168080 -1 4112
4158 0 426126 104144 168040 -1 4157
4159 0 426106 104124 168000 -1 4158
4160 0 426102 104160 167960 -1 4159
4161 0 425886 104192 167920 -1 4160
4162 0 425396 104162 167920 -1 4161
4163 0 425472 104198 167840 -1 4162
4164 0 425424 104206 167800 -1 4163
4165 0 425308 104082 168000 -1 4162
4166 0 425208 104018 168080 -1 4165
4167 0 424992 103974 168160 -1 4166
4168 0 424892 103898 168240 -1 4167
4169 0 424704 103850 168280 -1 4168
4170 0 424576 103722 168280 -1 4169
4171 0 424508 103658 168200 -1 4170
4172 0 424540 103582 168120 -1 4171
4173 0 424568 103670 168040 -1 4172
4174 0 424560 103634 168000 -1 4173
4175 0 424556 103622 167920 -1 4174
4176 0 424580 103646 167880 -1 4175
4177 0 424776 103614 167840 -1 4176
4178 0 424880 103610 167800 -1 4177
4179 0 424884 103606 167760 -1 4178
4180 0 424872 103686 167600 -1 4179
4181 0 429340 110474 168480 -1 4053
4182 0 429240 110450 168560 -1 4181
4183 0 429240 110450 168640 -1 4182
4184 0 429224 110494 168680 -1 4183
4185 0 429224 110498 168720 -1 4184
4186 0 429163 110483 168760 -1 4185
4187 0 429137 110501 168800 -1 4186
4188 0 429049 110487 168880 -1 4187
4189 0 428991 110447 168920 -1 4188
4190 0 428929 110415 168960 -1 4189
4191 0 428881 110357 169000 -1 4190
4192 0 430606 111048 169280 -1 3997
4193 0 430438 110884 169320 -1 4192
4194 0 430438 110872 169360 -1 4193
4195 0 430430 110844 169400 -1 4194
4196 0 430444 110842 169440 -1 4195
4197 0 430476 110826 169480 -1 4196
4198 0 430460 110826 169520 -1 4197
4199 0 430460 110842 169560 -1 4198
4200 0 430440 110862 169600 -1 4199
4201 0 445716 121274 162960 -1 173
4202 0 445684 121270 162600 -1 4201
4203 0 445796 121478 162440 -1 4202
4204 0 446024 121674 162320 -1 4203
4205 0 446256 122058 162120 -1 4204
4206 0 446623.78 122034.22 162280 -1 4205
4207 0 446651.78 122114.22 162440 -1 4206
4208 0 446819.78 122106.22 162560 -1 4207
4209 0 446923.78 122158.22 162640 -1 4208
4210 0 447119.78 122302.22 162680 -1 4209
4211 0 447283.78 122418.22 162720 -1 4210
4212 0 447462 122516 162760 -1 4211
4213 0 447510 122720 162800 -1 4212
4214 0 447586 122872 162800 -1 4213
4215 0 447710 122984 162760 -1 4214
4216 0 447874 123024 162800 -1 4215
4217 0 447914 123096 162840 -1 4216
4218 0 447946 123136 162880 -1 4217
4219 0 448162 123224 162880 -1 4218
4220 0 448278 123260 162800 -1 4219
4221 0 448478 123240 162720 -1 4220
4222 0 448690 123228 162640 -1 4221
4223 0 448814 123204 162600 -1 4222
4224 0 449098 123188 162560 -1 4223
4225 0 449146 123148 162480 -1 4224
4226 0 449366 123176 162600 -1 4225
4227 0 449438 123112 162640 -1 4226
4228 0 449650 123000 162720 -1 4227
4229 0 449946 122804 162720 -1 4228
4230 0 450166 122612 162720 -1 4229
4231 0 450682 122584 162720 -1 4230
4232 0 450850 122552 162680 -1 4231
4233 0 450918 122564 162640 -1 4232
4234 0 451030 122592 162600 -1 4233
4235 0 451182 122576 162520 -1 4234
4236 0 451250 122548 162440 -1 4235
4237 0 451606 122572 162440 -1 4236
4238 0 451862 122536 162440 -1 4237
4239 0 452162 122368 162440 -1 4238
4240 0 452778 122248 162480 -1 4239
4241 0 453302 122236 162480 -1 4240
4242 0 453934 122708 162480 -1 4241
4243 0 453926 122576 162640 -1 4242
4244 0 453970 122600 162680 -1 4243
4245 0 454046 122588 162760 -1 4244
4246 0 454102 122632 162960 -1 4245
4247 0 454350 122676 163080 -1 4246
4248 0 454450 122640 163120 -1 4247
4249 0 454870 122440 163120 -1 4248
4250 0 454982 122472 163000 -1 4249
4251 0 455006 122456 162960 -1 4250
4252 0 455038 122432 162920 -1 4251
4253 0 455050 122412 162880 -1 4252
4254 0 455058 122404 162840 -1 4253
4255 0 455146 122392 162800 -1 4254
4256 0 455206 122400 162760 -1 4255
4257 0 455350 122352 162680 -1 4256
4258 0 455378 122360 162640 -1 4257
4259 0 455578 122380 162560 -1 4258
4260 0 455666 122364 162520 -1 4259
4261 0 455726 122332 162480 -1 4260
4262 0 455830 122316 162440 -1 4261
4263 0 455906 122312 162400 -1 4262
4264 0 455998 122308 162360 -1 4263
4265 0 456266 122372 162320 -1 4264
4266 0 456322 122360 162280 -1 4265
4267 0 456354 122364 162240 -1 4266
4268 0 456386 122316 162200 -1 4267
4269 0 456562 122204 162160 -1 4268
4270 0 456648 122152 162120 -1 4269
4271 0 456720 122136 162080 -1 4270
4272 0 456852 122140 162040 -1 4271
4273 0 456904 122136 162000 -1 4272
4274 0 457108 122076 161920 -1 4273
4275 0 457148 122036 161880 -1 4274
4276 0 457196 122028 161840 -1 4275
4277 0 457340 122032 161840 -1 4276
4278 0 457476 121988 161840 -1 4277
4279 0 457472 121992 161800 -1 4278
4280 0 457476 121956 161760 -1 4279
4281 0 457484 121940 161720 -1 4280
4282 0 457492 121932 161680 -1 4281
4283 0 457492 121904 161640 -1 4282
4284 0 457516 121900 161600 -1 4283
4285 0 457668 121804 161560 -1 4284
4286 0 457712 121760 161520 -1 4285
4287 0 457864 121684 161480 -1 4286
4288 0 457968 121620 161440 -1 4287
4289 0 458068 121584 161400 -1 4288
4290 0 458200 121612 161360 -1 4289
4291 0 458392 121552 161320 -1 4290
4292 0 458484 121504 161280 -1 4291
4293 0 458488 121504 161240 -1 4292
4294 0 458544 121532 161200 -1 4293
4295 0 457492 121992 161880 -1 4278
4296 0 457488 121984 161920 -1 4295
4297 0 453942 122744 162320 -1 4242
4298 0 454058 122732 162240 -1 4297
4299 0 454270 122748 162120 -1 4298
4300 0 454314 122736 162080 -1 4299
4301 0 454328 122734 162040 -1 4300
4302 0 454348 122706 162000 -1 4301
4303 0 454328 122702 161960 -1 4302
4304 0 454308 122654 161880 -1 4303
4305 0 454284 122622 161840 -1 4304
4306 0 454248 122586 161800 -1 4305
4307 0 454192 122574 161760 -1 4306
4308 0 454172 122558 161720 -1 4307
4309 0 454168 122526 161640 -1 4308
4310 0 454220 122502 161560 -1 4309
4311 0 454260 122478 161520 -1 4310
4312 0 454240 122442 161480 -1 4311
4313 0 454340 122322 161440 -1 4312
4314 0 454352 122274 161400 -1 4313
4315 0 454360 122286 161320 -1 4314
4316 0 454408 122290 161240 -1 4315
4317 0 454452 122310 161160 -1 4316
4318 0 454476 122334 161120 -1 4317
4319 0 454484 122334 161080 -1 4318
4320 0 454528 122350 160960 -1 4319
4321 0 454552 122330 160880 -1 4320
4322 0 454616 122310 160800 -1 4321
4323 0 454676 122298 160760 -1 4322
4324 0 454732 122250 160720 -1 4323
4325 0 454788 122226 160640 -1 4324
4326 0 454840 122178 160520 -1 4325
4327 0 454972 122150 160440 -1 4326
4328 0 455020 122154 160400 -1 4327
4329 0 455164 122134 160320 -1 4328
4330 0 455212 122114 160280 -1 4329
4331 0 455432 122166 160240 -1 4330
4332 0 455432 122118 160200 -1 4331
4333 0 455524 122094 160120 -1 4332
4334 0 455660 122066 160080 -1 4333
4335 0 453402 122192 162360 -1 4241
4336 0 453382 122168 162280 -1 4335
4337 0 453390 122120 162200 -1 4336
4338 0 453402 122120 162160 -1 4337
4339 0 453414 122132 162120 -1 4338
4340 0 453410 122120 162080 -1 4339
4341 0 453382 122088 161960 -1 4340
4342 0 453346 122084 161920 -1 4341
4343 0 453314 122084 161880 -1 4342
4344 0 453262 122088 161800 -1 4343
4345 0 453278 122056 161720 -1 4344
4346 0 453210 122072 161680 -1 4345
4347 0 453138 122032 161640 -1 4346
4348 0 453094 122060 161600 -1 4347
4349 0 452994 121992 161520 -1 4348
4350 0 452936 121930 161560 -1 4349
4351 0 452904 121858 161600 -1 4350
4352 0 446372 122462 161640 -1 4205
4353 0 446520 122966 161240 -1 4352
4354 0 446760 123770 160640 -1 4353
4355 0 447024 123966 160360 -1 4354
4356 0 447248 124106 160120 -1 4355
4357 0 447636 124454 159640 -1 4356
4358 0 447712 124594 159280 -1 4357
4359 0 447668 124846 159000 -1 4358
4360 0 447684.66 124682.664 158920 -1 4359
4361 0 447368.66 124594.664 158840 -1 4360
4362 0 447360.66 124518.664 158720 -1 4361
4363 0 447308.66 124646.664 158680 -1 4362
4364 0 447340.66 124602.664 158520 -1 4363
4365 0 447104.66 124730.664 158440 -1 4364
4366 0 447115 124689 158400 -1 4365
4367 0 447227 124573 158320 -1 4366
4368 0 447211 124465 158240 -1 4367
4369 0 447215 124357 158160 -1 4368
4370 0 447211 124281 158080 -1 4369
4371 0 447171 124249 158040 -1 4370
4372 0 447043 124241 158000 -1 4371
4373 0 446975 124217 157960 -1 4372
4374 0 446835 124133 157840 -1 4373
4375 0 446747 124113 157800 -1 4374
4376 0 446671 124097 157760 -1 4375
4377 0 446607 124077 157720 -1 4376
4378 0 446563 124065 157680 -1 4377
4379 0 446363 124081 157600 -1 4378
4380 0 446331 124073 157560 -1 4379
4381 0 446263 124081 157440 -1 4380
4382 0 446195 124093 157360 -1 4381
4383 0 446151 124101 157280 -1 4382
4384 0 446143 123985 157120 -1 4383
4385 0 446135 123949 157080 -1 4384
4386 0 446079 123813 156960 -1 4385
4387 0 446043 123769 156920 -1 4386
4388 0 446003 123741 156880 -1 4387
4389 0 445971 123669 156840 -1 4388
4390 0 446143 123637 156840 -1 4389
4391 0 446199 123425 156800 -1 4390
4392 0 446215 123389 156840 -1 4391
4393 0 446239 122965 156880 -1 4392
4394 0 446299 122793 156920 -1 4393
4395 0 446279 122781 156960 -1 4394
4396 0 445915 123713 156800 -1 4389
4397 0 445983 123821 156760 -1 4396
4398 0 445995 123829 156720 -1 4397
4399 0 445987 123853 156680 -1 4398
4400 0 445975 123913 156640 -1 4399
4401 0 445931 123957 156560 -1 4400
4402 0 445859 124069 156520 -1 4401
4403 0 445843 124109 156480 -1 4402
4404 0 445815 124141 156440 -1 4403
4405 0 445743 124233 156320 -1 4404
4406 0 445703 124313 156240 -1 4405
4407 0 445699 124385 156120 -1 4406
4408 0 445687 124501 156000 -1 4407
4409 0 445751 124617 155880 -1 4408
4410 0 445827 124665 155840 -1 4409
4411 0 445855 124689 155800 -1 4410
4412 0 445939 124789 155720 -1 4411
4413 0 446007 124833 155680 -1 4412
4414 0 446043 124845 155600 -1 4413
4415 0 446011 124841 155560 -1 4414
4416 0 446023 124825 155520 -1 4415
4417 0 446027 124809 155480 -1 4416
4418 0 446095 124789 155440 -1 4417
4419 0 446163 124785 155400 -1 4418
4420 0 446171 124737 155360 -1 4419
4421 0 446171 124697 155320 -1 4420
4422 0 446243 124649 155280 -1 4421
4423 0 446279 124625 155240 -1 4422
4424 0 446335 124573 155200 -1 4423
4425 0 446363 124561 155160 -1 4424
4426 0 446483 124473 155120 -1 4425
4427 0 446539 124389 155080 -1 4426
4428 0 446591 124345 155040 -1 4427
4429 0 446631 124321 155000 -1 4428
4430 0 446683 124305 154960 -1 4429
4431 0 445887 123681 156760 -1 4396
4432 0 445843 123593 156680 -1 4431
4433 0 445799 123553 156640 -1 4432
4434 0 445739 123477 156560 -1 4433
4435 0 446895 124985 158480 -1 4365
4436 0 446795 125145 158480 -1 4435
4437 0 446779 125189 158440 -1 4436
4438 0 446735 125225 158400 -1 4437
4439 0 446555 125301 158400 -1 4438
4440 0 446331 125547 158360 -1 4439
4441 0 446227 125707 158320 -1 4440
4442 0 446083 125679 158240 -1 4441
4443 0 446051 125699 158200 -1 4442
4444 0 446031 125739 158120 -1 4443
4445 0 446031 125779 158080 -1 4444
4446 0 446063 125831 158040 -1 4445
4447 0 446027 125835 158000 -1 4446
4448 0 446015 125831 157960 -1 4447
4449 0 445959 125867 157920 -1 4448
4450 0 445567 126215 157880 -1 4449
4451 0 445271 126239 157880 -1 4450
4452 0 445019 126411 157880 -1 4451
4453 0 444903 126491 157800 -1 4452
4454 0 444851 126507 157760 -1 4453
4455 0 444795 126559 157720 -1 4454
4456 0 444611 126875 157680 -1 4455
4457 0 444467 126995 157640 -1 4456
4458 0 444027 127179 157640 -1 4457
4459 0 443979 127199 157680 -1 4458
4460 0 443643 127271 157720 -1 4459
4461 0 443619 127327 157800 -1 4460
4462 0 443579 127377 157840 -1 4461
4463 0 443503 127385 157880 -1 4462
4464 0 443255 127493 157960 -1 4463
4465 0 443191 127497 158000 -1 4464
4466 0 443087 127553 158040 -1 4465
4467 0 442995 127589 158080 -1 4466
4468 0 442767 127761 158160 -1 4467
4469 0 442719 127817 158200 -1 4468
4470 0 442743 127973 158240 -1 4469
4471 0 442715 128073 158280 -1 4470
4472 0 442639 128105 158320 -1 4471
4473 0 442603 128145 158360 -1 4472
4474 0 442471 128257 158400 -1 4473
4475 0 442411 128421 158440 -1 4474
4476 0 442199 128577 158440 -1 4475
4477 0 442107 128633 158480 -1 4476
4478 0 441895 128853 158480 -1 4477
4479 0 441783 128941 158560 -1 4478
4480 0 441735 129021 158600 -1 4479
4481 0 441519 129153 158600 -1 4480
4482 0 441547 129165 158640 -1 4481
4483 0 441563 129213 158680 -1 4482
4484 0 441543 129489 158720 -1 4483
4485 0 441587 129601 158840 -1 4484
4486 0 441571 129909 158600 -1 4485
4487 0 441583 129977 158560 -1 4486
4488 0 441615 130061 158520 -1 4487
4489 0 441675 130045 158480 -1 4488
4490 0 441695 130101 158400 -1 4489
4491 0 441703 130061 158280 -1 4490
4492 0 441703 130065 158240 -1 4491
4493 0 441691 130073 158200 -1 4492
4494 0 441655 130065 158160 -1 4493
4495 0 441599 130121 158120 -1 4494
4496 0 441587 130217 158080 -1 4495
4497 0 441555 130269 158040 -1 4496
4498 0 441535 130337 158000 -1 4497
4499 0 441491 130361 157960 -1 4498
4500 0 441467 130481 157880 -1 4499
4501 0 441379 130661 157840 -1 4500
4502 0 441231 131009 157840 -1 4501
4503 0 441177.66 131113 157760 -1 4502
4504 0 441523 130753 157760 -1 4503
4505 0 441527 130713 157720 -1 4504
4506 0 441583 130681 157680 -1 4505
4507 0 441587 130677 157640 -1 4506
4508 0 441715 130721 157600 -1 4507
4509 0 441743 130713 157560 -1 4508
4510 0 441151 131165 157720 -1 4503
4511 0 441195 131177 157680 -1 4510
4512 0 441191 131241 157640 -1 4511
4513 0 441231 131281 157560 -1 4512
4514 0 441223 131317 157520 -1 4513
4515 0 441223 131313 157440 -1 4514
4516 0 441223 131313 157360 -1 4515
4517 0 441223 131313 157280 -1 4516
4518 0 441259 131265 157200 -1 4517
4519 0 441223 131405 157120 -1 4518
4520 0 441223 131345 157080 -1 4519
4521 0 441207 131357 157000 -1 4520
4522 0 441163 131345 156920 -1 4521
4523 0 441227 131449 156840 -1 4522
4524 0 441155 131461 156800 -1 4523
4525 0 441175 131485 156760 -1 4524
4526 0 441207 131477 156720 -1 4525
4527 0 441151 130993 157920 -1 4502
4528 0 441147 131041 157960 -1 4527
4529 0 441043 131005 158000 -1 4528
4530 0 441039 131017 158040 -1 4529
4531 0 441023 131045 158080 -1 4530
4532 0 440931 131181 158120 -1 4531
4533 0 440863 131217 158040 -1 4532
4534 0 440851 131205 158000 -1 4533
4535 0 441323 130231 157960 -1 4499
4536 0 441311 130231 158000 -1 4535
4537 0 441303 130235 158040 -1 4536
4538 0 441299 130239 158080 -1 4537
4539 0 441215 130249 158120 -1 4538
4540 0 443555 127351 157640 -1 4460
4541 0 443535 127399 157560 -1 4540
4542 0 443507 127387 157480 -1 4541
4543 0 443459 127379 157440 -1 4542
4544 0 443379 127467 157360 -1 4543
4545 0 443339 127523 157320 -1 4544
4546 0 443135 127623 157280 -1 4545
4547 0 442811 127791 157240 -1 4546
4548 0 443015 128015 157200 -1 4547
4549 0 443635 128351 157400 -1 4548
4550 0 443043 127967 157160 -1 4548
4551 0 443035 127959 157120 -1 4550
4552 0 443191 127947 157080 -1 4551
4553 0 443247 127887 156920 -1 4552
4554 0 443235 127891 156840 -1 4553
4555 0 443343 127903 156800 -1 4554
4556 0 443267 127947 156760 -1 4555
4557 0 443343 127867 156680 -1 4556
4558 0 442915 128587 156680 -1 4557
4559 0 442943 128543 156640 -1 4558
4560 0 442955 128517 156600 -1 4559
4561 0 442927 128273 156600 -1 4560
4562 0 442907 128253 156520 -1 4561
4563 0 442883 128241 156480 -1 4562
4564 0 442947 128561 156560 -1 4560
4565 0 442879 128621 156520 -1 4564
4566 0 442855 128653 156440 -1 4565
4567 0 442775 128765 156360 -1 4566
4568 0 442755 128837 156320 -1 4567
4569 0 442747 128929 156240 -1 4568
4570 0 442831 129025 156120 -1 4569
4571 0 442831 129137 156080 -1 4570
4572 0 442807 129277 156040 -1 4571
4573 0 442831 129417 155960 -1 4572
4574 0 442787 129485 155920 -1 4573
4575 0 442771 129497 155880 -1 4574
4576 0 442743 129581 155760 -1 4575
4577 0 442711 129629 155720 -1 4576
4578 0 442651 129661 155600 -1 4577
4579 0 442491 129661 155440 -1 4578
4580 0 442443 129697 155360 -1 4579
4581 0 442371 129745 155280 -1 4580
4582 0 442311 129757 155240 -1 4581
4583 0 442319 129809 155160 -1 4582
4584 0 442315 129845 155120 -1 4583
4585 0 442375 129921 155040 -1 4584
4586 0 442383 129965 155000 -1 4585
4587 0 442415 130117 154880 -1 4586
4588 0 442379 130169 154840 -1 4587
4589 0 442379 130213 154800 -1 4588
4590 0 442331 130261 154760 -1 4589
4591 0 442367 130237 154720 -1 4590
4592 0 442367 130229 154640 -1 4591
4593 0 442479 130145 154440 -1 4592
4594 0 442539 130117 154360 -1 4593
4595 0 442595 130153 154240 -1 4594
4596 0 442707 130237 154200 -1 4595
4597 0 442719 130241 154160 -1 4596
4598 0 442851 130317 154080 -1 4597
4599 0 442875 130373 153960 -1 4598
4600 0 442907 130381 153840 -1 4599
4601 0 442903 130445 153800 -1 4600
4602 0 442927 130541 153760 -1 4601
4603 0 442915 130593 153720 -1 4602
4604 0 442943 130605 153680 -1 4603
4605 0 442935 130601 153640 -1 4604
4606 0 442919 130637 153600 -1 4605
4607 0 442919 130677 153520 -1 4606
4608 0 442927 130673 153400 -1 4607
4609 0 442939 130637 153360 -1 4608
4610 0 442891 130633 153320 -1 4609
4611 0 442895 130649 153280 -1 4610
4612 0 442819 130701 153240 -1 4611
4613 0 442755 130757 153200 -1 4612
4614 0 442803 130773 153160 -1 4613
4615 0 442735 130961 153120 -1 4614
4616 0 442735 131053 153080 -1 4615
4617 0 442871 131229 153040 -1 4616
4618 0 442971 131321 153000 -1 4617
4619 0 443561 131543 153160 -1 4618
4620 0 443633 131643 153200 -1 4619
4621 0 443729 131643 153280 -1 4620
4622 0 443745 131691 153320 -1 4621
4623 0 442867 131229 152920 -1 4618
4624 0 443019 131329 152840 -1 4623
4625 0 443155 131441 152760 -1 4624
4626 0 443123 131453 152680 -1 4625
4627 0 443071 131449 152600 -1 4626
4628 0 443023 131449 152520 -1 4627
4629 0 442915 131425 152440 -1 4628
4630 0 442883 131437 152320 -1 4629
4631 0 442727 131665 152200 -1 4630
4632 0 442695 131841 152120 -1 4631
4633 0 442671 131921 152040 -1 4632
4634 0 442651 131961 152000 -1 4633
4635 0 442579 132025 151880 -1 4634
4636 0 442579 132049 151840 -1 4635
4637 0 442539 132117 151680 -1 4636
4638 0 442523 132149 151640 -1 4637
4639 0 442495 132157 151600 -1 4638
4640 0 442447 132193 151520 -1 4639
4641 0 442403 132305 151360 -1 4640
4642 0 442407 132313 151320 -1 4641
4643 0 442363 132421 151200 -1 4642
4644 0 442391 132485 151160 -1 4643
4645 0 442391 132537 151120 -1 4644
4646 0 442375 132577 151080 -1 4645
4647 0 442315 132657 151040 -1 4646
4648 0 442259 132685 151000 -1 4647
4649 0 442251 132665 150960 -1 4648
4650 0 442215 132717 150920 -1 4649
4651 0 442239 132769 150840 -1 4650
4652 0 442283 132949 150760 -1 4651
4653 0 442243 133249 150720 -1 4652
4654 0 442315 133421 150680 -1 4653
4655 0 442351 133597 150640 -1 4654
4656 0 442351 133809 150600 -1 4655
4657 0 442387 133993 150560 -1 4656
4658 0 442451 134161 150520 -1 4657
4659 0 442275 134533 150480 -1 4658
4660 0 442231 134721 150440 -1 4659
4661 0 442135 134905 150400 -1 4660
4662 0 442107 135013 150360 -1 4661
4663 0 442035 135189 150320 -1 4662
4664 0 442023 135277 150280 -1 4663
4665 0 442055 135353 150240 -1 4664
4666 0 441999 135561 150200 -1 4665
4667 0 441967 135701 150160 -1 4666
4668 0 441995 135829 150120 -1 4667
4669 0 441991 135885 150080 -1 4668
4670 0 442119 136037 150040 -1 4669
4671 0 441931 135853 150000 -1 4670
4672 0 441887 135833 149960 -1 4671
4673 0 441839 135829 149920 -1 4672
4674 0 441815 135721 149880 -1 4673
4675 0 441815 135589 149840 -1 4674
4676 0 441795 135497 149800 -1 4675
4677 0 441739 135377 149760 -1 4676
4678 0 441703 135305 149720 -1 4677
4679 0 441659 135217 149680 -1 4678
4680 0 441623 135101 149640 -1 4679
4681 0 441559 134997 149600 -1 4680
4682 0 441487 134905 149560 -1 4681
4683 0 441543 134925 149480 -1 4682
4684 0 441607 134993 149400 -1 4683
4685 0 441671 134957 149280 -1 4684
4686 0 441675 134965 149040 -1 4685
4687 0 441687 135033 148840 -1 4686
4688 0 441631 135333 148800 -1 4687
4689 0 441623 135385 148720 -1 4688
4690 0 441651 135429 148640 -1 4689
4691 0 441659 135453 148560 -1 4690
4692 0 441639 135485 148520 -1 4691
4693 0 441699 135497 148400 -1 4692
4694 0 441703 135549 148360 -1 4693
4695 0 441687 135593 148320 -1 4694
4696 0 441463 135977 148280 -1 4695
4697 0 441487 136021 148240 -1 4696
4698 0 441439 136081 148200 -1 4697
4699 0 441427 136181 148160 -1 4698
4700 0 441395 136233 148120 -1 4699
4701 0 441399 136273 148080 -1 4700
4702 0 441311 136301 148000 -1 4701
4703 0 441299 136301 147960 -1 4702
4704 0 441267 136281 147880 -1 4703
4705 0 441195 136261 147840 -1 4704
4706 0 441139 136249 147800 -1 4705
4707 0 440639 136229 147760 -1 4706
4708 0 440163 136241 147760 -1 4707
4709 0 440047 136345 147760 -1 4708
4710 0 440123 136545 147760 -1 4709
4711 0 440019 136741 147800 -1 4710
4712 0 439879 136909 147880 -1 4711
4713 0 439963 137133 148080 -1 4712
4714 0 439964.34 137178.33 148120 -1 4713
4715 0 439967 137269 148200 -1 4714
4716 0 439939 137549 148320 -1 4715
4717 0 440183 137817 148320 -1 4716
4718 0 440291 138093 148320 -1 4717
4719 0 440247 138089 148360 -1 4718
4720 0 440179 138163 148400 -1 4719
4721 0 440179 138183 148440 -1 4720
4722 0 440203 138191 148480 -1 4721
4723 0 440191 138219 148520 -1 4722
4724 0 440191 138223 148560 -1 4723
4725 0 439827 137469 148400 -1 4716
4726 0 439695 137393 148480 -1 4725
4727 0 439635 137249 148560 -1 4726
4728 0 439671 137225 148640 -1 4727
4729 0 439671 137229 148680 -1 4728
4730 0 439643 137241 148720 -1 4729
4731 0 439639 137253 148760 -1 4730
4732 0 439647 137285 148800 -1 4731
4733 0 439695 137361 148840 -1 4732
4734 0 439643 137381 148920 -1 4733
4735 0 439631 137385 148960 -1 4734
4736 0 439607 137389 149000 -1 4735
4737 0 439503 137421 149080 -1 4736
4738 0 439443 137465 149160 -1 4737
4739 0 439411 137485 149240 -1 4738
4740 0 439355 137581 149360 -1 4739
4741 0 439343 137673 149440 -1 4740
4742 0 439371 137745 149480 -1 4741
4743 0 439411 137765 149520 -1 4742
4744 0 439427 137789 149560 -1 4743
4745 0 440091 137621 148080 -1 4714
4746 0 440115 137637 148040 -1 4745
4747 0 440143 137649 148000 -1 4746
4748 0 440147 137649 147960 -1 4747
4749 0 440247 137721 147960 -1 4748
4750 0 440291 137753 147920 -1 4749
4751 0 440319 137747 147880 -1 4750
4752 0 440331 137751 147840 -1 4751
4753 0 440299 137687 147760 -1 4752
4754 0 440767 136069 147640 -1 4707
4755 0 440791 136013 147560 -1 4754
4756 0 442159 132509 150960 -1 4649
4757 0 442143 132465 151040 -1 4756
4758 0 442047 132409 151120 -1 4757
4759 0 441959 132389 151160 -1 4758
4760 0 441743 132325 151160 -1 4759
4761 0 441679 132233 151160 -1 4760
4762 0 441667 132213 151200 -1 4761
4763 0 443383 127879 156640 -1 4557
4764 0 443283 127859 156560 -1 4763
4765 0 443179 127791 156440 -1 4764
4766 0 442879 127539 156440 -1 4765
4767 0 442835 127499 156400 -1 4766
4768 0 442799 127543 156280 -1 4767
4769 0 442843 127583 156200 -1 4768
4770 0 442839 127523 156120 -1 4769
4771 0 442851 127515 156040 -1 4770
4772 0 442831 127543 156000 -1 4771
4773 0 442775 127587 155960 -1 4772
4774 0 442747 127619 155920 -1 4773
4775 0 442731 127659 155840 -1 4774
4776 0 442655 127647 155800 -1 4775
4777 0 442611 127635 155760 -1 4776
4778 0 442551 127599 155680 -1 4777
4779 0 442623 127567 155640 -1 4778
4780 0 442647 127575 155600 -1 4779
4781 0 442655 127587 155560 -1 4780
4782 0 442667 127583 155480 -1 4781
4783 0 442663 127571 155440 -1 4782
4784 0 442655 127535 155360 -1 4783
4785 0 442699 127295 155360 -1 4784
4786 0 442727 127267 155320 -1 4785
4787 0 442727 127247 155280 -1 4786
4788 0 442795 127231 155200 -1 4787
4789 0 442843 127231 155160 -1 4788
4790 0 443051 127223 155160 -1 4789
4791 0 443067 127107 155240 -1 4790
4792 0 443039 127067 155280 -1 4791
4793 0 443079 127047 155320 -1 4792
4794 0 442859 127215 155120 -1 4789
4795 0 442859 127171 155080 -1 4794
4796 0 442899 127075 155040 -1 4795
4797 0 442903 127079 155000 -1 4796
4798 0 443059 127119 155000 -1 4797
4799 0 443127 127079 154960 -1 4798
4800 0 442919 126931 154960 -1 4797
4801 0 442923 126847 154920 -1 4800
4802 0 442919 126811 154880 -1 4801
4803 0 442931 126587 154880 -1 4802
4804 0 442899 126427 154920 -1 4803
4805 0 442799 126283 154960 -1 4804
4806 0 442703 126211 155000 -1 4805
4807 0 442443 126075 155040 -1 4806
4808 0 442431 126067 155080 -1 4807
4809 0 442363 126067 155160 -1 4808
4810 0 442751 127643 155280 -1 4784
4811 0 442763 127647 155240 -1 4810
4812 0 442811 127655 155200 -1 4811
4813 0 442855 127659 155160 -1 4812
4814 0 442883 127635 155120 -1 4813
4815 0 442963 127619 155040 -1 4814
4816 0 443059 127611 155000 -1 4815
4817 0 443043 127603 154960 -1 4816
4818 0 443027 127575 154920 -1 4817
4819 0 442991 127559 154880 -1 4818
4820 0 442971 127547 154840 -1 4819
4821 0 442911 127579 154800 -1 4820
4822 0 442895 127607 154760 -1 4821
4823 0 442843 127655 154720 -1 4822
4824 0 442815 127679 154680 -1 4823
4825 0 442751 127703 154600 -1 4824
4826 0 442627 127611 154560 -1 4825
4827 0 442507 127503 154520 -1 4826
4828 0 442479 127491 154480 -1 4827
4829 0 442463 127515 154400 -1 4828
4830 0 442515 127531 154360 -1 4829
4831 0 442647 127515 154320 -1 4830
4832 0 442735 127483 154280 -1 4831
4833 0 444359 127051 157560 -1 4457
4834 0 444351 127003 157480 -1 4833
4835 0 444367 126999 157440 -1 4834
4836 0 444383 126999 157400 -1 4835
4837 0 444431 127007 157360 -1 4836
4838 0 444675 127051 157360 -1 4837
4839 0 444875 127135 157320 -1 4838
4840 0 445035 127203 157280 -1 4839
4841 0 445083 127201 157240 -1 4840
4842 0 445119 127173 157200 -1 4841
4843 0 445119 127185 157160 -1 4842
4844 0 445159 127177 157120 -1 4843
4845 0 447520.66 124206.664 158680 -1 4362
4846 0 447519 124025 158680 -1 4845
4847 0 447627 123913 158680 -1 4846
4848 0 447711 123757 158680 -1 4847
4849 0 447711 123693 158640 -1 4848
4850 0 447767 123537 158640 -1 4849
4851 0 447815 123333 158640 -1 4850
4852 0 447843 123237 158560 -1 4851
4853 0 447827 123081 158480 -1 4852
4854 0 447967 122701 158440 -1 4853
4855 0 448115 122493 158440 -1 4854
4856 0 448343 122389 158440 -1 4855
4857 0 448527 122361 158520 -1 4856
4858 0 448823 122381 158520 -1 4857
4859 0 448851 122353 158480 -1 4858
4860 0 448865 122307 158440 -1 4859
4861 0 448833 122263 158360 -1 4860
4862 0 448781 122211 158320 -1 4861
4863 0 447999 123305 158680 -1 4851
4864 0 448075 123269 158720 -1 4863
4865 0 448111 123265 158760 -1 4864
4866 0 448155 123277 158800 -1 4865
4867 0 447580 125154 159000 -1 4359
4868 0 447528 125174 158880 -1 4867
4869 0 447496 125334 158800 -1 4868
4870 0 447684 125734 158800 -1 4869
4871 0 447528 126146 158760 -1 4870
4872 0 447484 126478 158600 -1 4871
4873 0 447404 127294 158600 -1 4872
4874 0 447480 127526 158600 -1 4873
4875 0 447516 127654 158480 -1 4874
4876 0 447796 127970 158240 -1 4875
4877 0 448132 128062 157640 -1 4876
4878 0 448384 128322 157160 -1 4877
4879 0 448468 128370 157120 -1 4878
4880 0 448548 128890 157120 -1 4879
4881 0 448792 129098 157000 -1 4880
4882 0 448948 129458 156680 -1 4881
4883 0 449104 129786 156560 -1 4882
4884 0 449598 130154 156280 -1 4883
4885 0 450376 130338 155840 -1 4884
4886 0 451060 130478 155560 -1 4885
4887 0 451542 130622 155360 -1 4886
4888 0 451858 130982 155360 -1 4887
4889 0 451962 130926 155120 -1 4888
4890 0 452162 131306 155120 -1 4889
4891 0 452376 131498 154880 -1 4890
4892 0 452718 131886 154400 -1 4891
4893 0 452882.53 132004.19 154200 -1 4892
4894 0 453080 132146 153960 -1 4893
4895 0 453654 132514 153640 -1 4894
4896 0 454148 132834 153360 -1 4895
4897 0 454516 133042 153040 -1 4896
4898 0 454640 133274 152840 -1 4897
4899 0 454918 133258 152320 -1 4898
4900 0 455238 133190 152000 -1 4899
4901 0 455660 133294 151640 -1 4900
4902 0 456484 133430 150840 -1 4901
4903 0 456586 133630 150720 -1 4902
4904 0 456750 134066 150560 -1 4903
4905 0 456818 134222 150520 -1 4904
4906 0 456894 134370 150480 -1 4905
4907 0 456978 134506 150440 -1 4906
4908 0 457096 134778 150360 -1 4907
4909 0 457196 134922 150280 -1 4908
4910 0 457320 135050 150200 -1 4909
4911 0 457566 135026 150080 -1 4910
4912 0 457626 134902 150000 -1 4911
4913 0 457610 134754 149920 -1 4912
4914 0 457662 134502 149840 -1 4913
4915 0 457580 134142 149720 -1 4914
4916 0 457550 133738 149600 -1 4915
4917 0 457598 133522 149520 -1 4916
4918 0 457718 133498 149440 -1 4917
4919 0 457758 133498 149320 -1 4918
4920 0 457874 133378 149160 -1 4919
4921 0 458206 133310 148880 -1 4920
4922 0 458352 133390 148560 -1 4921
4923 0 458452 133274 148400 -1 4922
4924 0 458456 133094 148240 -1 4923
4925 0 458560 132946 148120 -1 4924
4926 0 458656 132742 148000 -1 4925
4927 0 458792 132578 147920 -1 4926
4928 0 458848 132554 147800 -1 4927
4929 0 459052 132386 147680 -1 4928
4930 0 459298 132282 147520 -1 4929
4931 0 459402 132214 147360 -1 4930
4932 0 459534 132262 147240 -1 4931
4933 0 459702 132502 147080 -1 4932
4934 0 459802 132454 146920 -1 4933
4935 0 459874 132370 146760 -1 4934
4936 0 460070 132378 146720 -1 4935
4937 0 460388 132274 146560 -1 4936
4938 0 460702 132250 146360 -1 4937
4939 0 461020 132226 146120 -1 4938
4940 0 461342 132050 145720 -1 4939
4941 0 461610 131942 145560 -1 4940
4942 0 461892 131882 145400 -1 4941
4943 0 461864 131862 145240 -1 4942
4944 0 462184 131650 144800 -1 4943
4945 0 462336 131494 144440 -1 4944
4946 0 462438 131422 144240 -1 4945
4947 0 462586 131434 144080 -1 4946
4948 0 462686 131510 143960 -1 4947
4949 0 462870 131618 143760 -1 4948
4950 0 463102 131594 143640 -1 4949
4951 0 463544 131746 143440 -1 4950
4952 0 463792 131814 143320 -1 4951
4953 0 464024 131754 143160 -1 4952
4954 0 464322 131690 142880 -1 4953
4955 0 464662 131614 142480 -1 4954
4956 0 465284 131486 142080 -1 4955
4957 0 465726 131530 141520 -1 4956
4958 0 466134 131754 140520 -1 4957
4959 0 466646 132146 140120 -1 4958
4960 0 467072 132406 139800 -1 4959
4961 0 468620 132570 139800 -1 4960
4962 0 468940 132610 139920 -1 4961
4963 0 469176 132594 140000 -1 4962
4964 0 469264 132626 140160 -1 4963
4965 0 469350 132670 140240 -1 4964
4966 0 469714 132650 140240 -1 4965
4967 0 470314 132938 140240 -1 4966
4968 0 470882 132754 140240 -1 4967
4969 0 470930 132694 140000 -1 4968
4970 0 471348 132670 139280 -1 4969
4971 0 471244 132162 139240 -1 4970
4972 0 471276 132142 139120 -1 4971
4973 0 471436 132146 139000 -1 4972
4974 0 471980 132266 138480 -1 4973
4975 0 472350 132206 138200 -1 4974
4976 0 472916 132186 137800 -1 4975
4977 0 473048 132218 137520 -1 4976
4978 0 473558 132506 137200 -1 4977
4979 0 473966 132586 137040 -1 4978
4980 0 475042 132562 137040 -1 4979
4981 0 475800 132574 136760 -1 4980
4982 0 476308 132530 136640 -1 4981
4983 0 476648 132470 136520 -1 4982
4984 0 477422 132102 136360 -1 4983
4985 0 477658 131938 136240 -1 4984
4986 0 478174 131546 136080 -1 4985
4987 0 478752 131210 135880 -1 4986
4988 0 479212 130854 135720 -1 4987
4989 0 479526 130654 135680 -1 4988
4990 0 479806 130482 135600 -1 4989
4991 0 480478 129562 135600 -1 4990
4992 0 480764 129354 135320 -1 4991
4993 0 480972 129246 135160 -1 4992
4994 0 481364 129138 134960 -1 4993
4995 0 481776 128974 134760 -1 4994
4996 0 482378 128726 134440 -1 4995
4997 0 482822 128370 134440 -1 4996
4998 0 483120 127994 134120 -1 4997
4999 0 483296 127830 133960 -1 4998
5000 0 483408 127670 133840 -1 4999
5001 0 483444 127606 133680 -1 5000
5002 0 483764 127478 133520 -1 5001
5003 0 484166 127178 133280 -1 5002
5004 0 484214 126870 133280 -1 5003
5005 0 484358 126858 133080 -1 5004
5006 0 483470 126538 133080 -1 5005
5007 0 483490 126544 133200 -1 5006
5008 0 483498 126488 133360 -1 5007
5009 0 483450 126468 133400 -1 5008
5010 0 483490 126440 133520 -1 5009
5011 0 483534 126324 133640 -1 5010
5012 0 483494 126036 133720 -1 5011
5013 0 483534 125916 133800 -1 5012
5014 0 483538 125812 133920 -1 5013
5015 0 483550 125684 134000 -1 5014
5016 0 483522 125634.664 134040 -1 5015
5017 0 483618 125808 134080 -1 5016
5018 0 483626 125920 134200 -1 5017
5019 0 483604 125978 134240 -1 5018
5020 0 483476 126170 134320 -1 5019
5021 0 483504 126194 134400 -1 5020
5022 0 483520 126242 134480 -1 5021
5023 0 483528 126214 134560 -1 5022
5024 0 483580 126206 134680 -1 5023
5025 0 483628 126242 134800 -1 5024
5026 0 483688 126222 134880 -1 5025
5027 0 483712 126222 134960 -1 5026
5028 0 483732 126194 135040 -1 5027
5029 0 483812 126190 135120 -1 5028
5030 0 483876 126286 135200 -1 5029
5031 0 484052 126358 135240 -1 5030
5032 0 484140 126390 135160 -1 5031
5033 0 484196 126430 135080 -1 5032
5034 0 483462 125532 134120 -1 5016
5035 0 483330 125376 134200 -1 5034
5036 0 483262 125256 134280 -1 5035
5037 0 483154 124700 134360 -1 5036
5038 0 483314 124242 134360 -1 5037
5039 0 483374 124094 134440 -1 5038
5040 0 483430 123938 134520 -1 5039
5041 0 483482 123762 134600 -1 5040
5042 0 483478 123354 134680 -1 5041
5043 0 483472 123428 134560 -1 5042
5044 0 483468 123484 134520 -1 5043
5045 0 483570 123070 134600 -1 5042
5046 0 483658 122760 134560 -1 5045
5047 0 483686 122608 134480 -1 5046
5048 0 483686 122416 134440 -1 5047
5049 0 483826 122100 134480 -1 5048
5050 0 483830 122004 134560 -1 5049
5051 0 483862 121764 134680 -1 5050
5052 0 484018 121648 134760 -1 5051
5053 0 484070 121288 134840 -1 5052
5054 0 484082 120796 134920 -1 5053
5055 0 483970 120504 135040 -1 5054
5056 0 483894 120268 135120 -1 5055
5057 0 483666 120224 135200 -1 5056
5058 0 483354 120292 135280 -1 5057
5059 0 483146 120472 135320 -1 5058
5060 0 482958 120748 135440 -1 5059
5061 0 482758 121016 135520 -1 5060
5062 0 482650 121440 135560 -1 5061
5063 0 482382 121572 135600 -1 5062
5064 0 482274 121648 135680 -1 5063
5065 0 482202 121876 135760 -1 5064
5066 0 482130 122060 135840 -1 5065
5067 0 481918 122336 135920 -1 5066
5068 0 481618 122556 136000 -1 5067
5069 0 481406 122740 136040 -1 5068
5070 0 481314 122844 136120 -1 5069
5071 0 481284 122898 136160 -1 5070
5072 0 481254 122952 136200 -1 5071
5073 0 481182 123316 136240 -1 5072
5074 0 480914 123648 136320 -1 5073
5075 0 480694 123996 136360 -1 5074
5076 0 480506 124664 136400 -1 5075
5077 0 480266 124856 136440 -1 5076
5078 0 480270 125100 136480 -1 5077
5079 0 480266 125204 136560 -1 5078
5080 0 480170 125320 136640 -1 5079
5081 0 480018 125348 136760 -1 5080
5082 0 479818 125476 136880 -1 5081
5083 0 479642 125624 137000 -1 5082
5084 0 479526 125876 137080 -1 5083
5085 0 479482 126204 137120 -1 5084
5086 0 479406 126444 137160 -1 5085
5087 0 479194 126584 137240 -1 5086
5088 0 479046 126680 137320 -1 5087
5089 0 478250 127212 137400 -1 5088
5090 0 478070 127240 137200 -1 5089
5091 0 478126 127252 137160 -1 5090
5092 0 478115.2 126986.8 137080 -1 5091
5093 0 478083.2 126966.8 137040 -1 5092
5094 0 478117 126961 137000 -1 5093
5095 0 478129 126957 136960 -1 5094
5096 0 478137 126953 136920 -1 5095
5097 0 478121 126985 136880 -1 5096
5098 0 478089 126929 136840 -1 5097
5099 0 478093 126657 136800 -1 5098
5100 0 478109 126665 136760 -1 5099
5101 0 478089 126673 136720 -1 5100
5102 0 478089 126645 136680 -1 5101
5103 0 478455.2 127490.8 137160 -1 5091
5104 0 478531.2 127578.8 137080 -1 5103
5105 0 478511.2 127622.8 137040 -1 5104
5106 0 478507.2 127682.8 137000 -1 5105
5107 0 478473 127777 136960 -1 5106
5108 0 478429 127809 136920 -1 5107
5109 0 478441 127809 136880 -1 5108
5110 0 478461 127785 136840 -1 5109
5111 0 478477 127741 136800 -1 5110
5112 0 478485 127701 136760 -1 5111
5113 0 478509 127689 136640 -1 5112
5114 0 478481 127709 136600 -1 5113
5115 0 478441 127769 136560 -1 5114
5116 0 478441 127765 136520 -1 5115
5117 0 478409 127777 136440 -1 5116
5118 0 478389 127789 136400 -1 5117
5119 0 478333 127817 136320 -1 5118
5120 0 478317 127909 136280 -1 5119
5121 0 478265 128161 136120 -1 5120
5122 0 478205 128161 136080 -1 5121
5123 0 478121 128213 136080 -1 5122
5124 0 478037 128349 136080 -1 5123
5125 0 478041 128413 136120 -1 5124
5126 0 478105 128453 136200 -1 5125
5127 0 478077 128445 136240 -1 5126
5128 0 478158 127272 137520 -1 5089
5129 0 478058 127292 137640 -1 5128
5130 0 478074 127292 137760 -1 5129
5131 0 478078 127292 137800 -1 5130
5132 0 477978 127320 137920 -1 5131
5133 0 477294 127568 138080 -1 5132
5134 0 476982 127696 138200 -1 5133
5135 0 476574 127976 138280 -1 5134
5136 0 476222 128216 138400 -1 5135
5137 0 475926 129000 138400 -1 5136
5138 0 475602 129172 138480 -1 5137
5139 0 475418 129220 138560 -1 5138
5140 0 475166 129364 138600 -1 5139
5141 0 474666 129616 138680 -1 5140
5142 0 474162 129984 138720 -1 5141
5143 0 473970 130376 138800 -1 5142
5144 0 473966 130460 139000 -1 5143
5145 0 473934 130536 139120 -1 5144
5146 0 473906 130608 139240 -1 5145
5147 0 473998 131168 139320 -1 5146
5148 0 473938 131192 139520 -1 5147
5149 0 473882 131268 139720 -1 5148
5150 0 473786 131264 139840 -1 5149
5151 0 473662 131300 139960 -1 5150
5152 0 473522 131432 140080 -1 5151
5153 0 473286 131512 140200 -1 5152
5154 0 472826 131724 140280 -1 5153
5155 0 472146 132144 140360 -1 5154
5156 0 471658 132528 140360 -1 5155
5157 0 471254 132628 140400 -1 5156
5158 0 470938 133004 140480 -1 5157
5159 0 470786 133124 140560 -1 5158
5160 0 470666 133180 140680 -1 5159
5161 0 470490 133212 140800 -1 5160
5162 0 470250 133280 140920 -1 5161
5163 0 470150 133388 141040 -1 5162
5164 0 470038 133464 141160 -1 5163
5165 0 469834 133560 141280 -1 5164
5166 0 469670 133600 141400 -1 5165
5167 0 469486 133560 141520 -1 5166
5168 0 469170 133516 141640 -1 5167
5169 0 468862 133460 141720 -1 5168
5170 0 468542 133348 141800 -1 5169
5171 0 468386 133336 141920 -1 5170
5172 0 467978 133408 142000 -1 5171
5173 0 467762 133232 141920 -1 5172
5174 0 467278 133416 141840 -1 5173
5175 0 467166 133792 141720 -1 5174
5176 0 467098 133912 141600 -1 5175
5177 0 466862 134040 141480 -1 5176
5178 0 466522 134520 141360 -1 5177
5179 0 466378 134644 141280 -1 5178
5180 0 466390 134660 141240 -1 5179
5181 0 466454 134676 141120 -1 5180
5182 0 466586 134672 141000 -1 5181
5183 0 466684 134674 140840 -1 5182
5184 0 466672 134634 140640 -1 5183
5185 0 466492 134686 140600 -1 5184
5186 0 466564 134610 140520 -1 5185
5187 0 466788 134550 140440 -1 5186
5188 0 466896 134562 140360 -1 5187
5189 0 473900 130310 138640 -1 5143
5190 0 473828 130322 138560 -1 5189
5191 0 473896 130350 138480 -1 5190
5192 0 473926 130352 138440 -1 5191
5193 0 473910 130404 138360 -1 5192
5194 0 473918 130436 138240 -1 5193
5195 0 473946 130568 138160 -1 5194
5196 0 473922 130548 138080 -1 5195
5197 0 473914 130440 138040 -1 5196
5198 0 473946 130396 138000 -1 5197
5199 0 473942 130416 137920 -1 5198
5200 0 473970 130428 137880 -1 5199
5201 0 473938 130444 137840 -1 5200
5202 0 473950 130444 137800 -1 5201
5203 0 474006 130712 138040 -1 5195
5204 0 474046 130692 138000 -1 5203
5205 0 474198 130756 137920 -1 5204
5206 0 474246 130780 137880 -1 5205
5207 0 474370 130780 137760 -1 5206
5208 0 474722 130884 137760 -1 5207
5209 0 474750 130896 137840 -1 5208
5210 0 474362 130785.336 137680 -1 5207
5211 0 474366 130784 137640 -1 5210
5212 0 474298 130744 137600 -1 5211
5213 0 474250 130652 137520 -1 5212
5214 0 474246 130624 137480 -1 5213
5215 0 474278 130672 137360 -1 5214
5216 0 474218 130628 137320 -1 5215
5217 0 473838 130260 137280 -1 5216
5218 0 473974 130208 137080 -1 5217
5219 0 474024 130190 137040 -1 5218
5220 0 474210 130580 137200 -1 5216
5221 0 474174 130616 137080 -1 5220
5222 0 474134 130648 137040 -1 5221
5223 0 473838 130848 136960 -1 5222
5224 0 473750 130836 136920 -1 5223
5225 0 473738 130816 136880 -1 5224
5226 0 473534 130852 136840 -1 5225
5227 0 473470 130856 136760 -1 5226
5228 0 473406 130816 136720 -1 5227
5229 0 473354 130780 136680 -1 5228
5230 0 472248 131370 136680 -1 5229
5231 0 472280 131450 136720 -1 5230
5232 0 472108 131554 136760 -1 5231
5233 0 471798 132340 136480 -1 5232
5234 0 471722 132428 136400 -1 5233
5235 0 471594 132480 136360 -1 5234
5236 0 471578 132544 136320 -1 5235
5237 0 471578 132748 136280 -1 5236
5238 0 471574 132808 136200 -1 5237
5239 0 471614 132840 136160 -1 5238
5240 0 471626 132868 136080 -1 5239
5241 0 471662 132948 135920 -1 5240
5242 0 471694 133076 135880 -1 5241
5243 0 471678 133236 135800 -1 5242
5244 0 471702 133320 135760 -1 5243
5245 0 471734 133372 135680 -1 5244
5246 0 471882 133624 135640 -1 5245
5247 0 471838 133580 135520 -1 5246
5248 0 472022 133600 135400 -1 5247
5249 0 472166 133644 135320 -1 5248
5250 0 472190 133648 135280 -1 5249
5251 0 472198 133632 135240 -1 5250
5252 0 472190 133628 135200 -1 5251
5253 0 472178 133636 135160 -1 5252
5254 0 472158 133680 135080 -1 5253
5255 0 472214 133704 135040 -1 5254
5256 0 472274 133768 135000 -1 5255
5257 0 471950 133872 135640 -1 5246
5258 0 471910 133960 135600 -1 5257
5259 0 471862 134036 135560 -1 5258
5260 0 471926 134260 135680 -1 5259
5261 0 471938 134304 135720 -1 5260
5262 0 471986 134344 135760 -1 5261
5263 0 472046 134396 135800 -1 5262
5264 0 472074 134452 135840 -1 5263
5265 0 472082 134496 135880 -1 5264
5266 0 472074 134544 135920 -1 5265
5267 0 472054 134576 135960 -1 5266
5268 0 471986 134592 136000 -1 5267
5269 0 471830 134648 136080 -1 5268
5270 0 471678 134744 136160 -1 5269
5271 0 471630 134756 136200 -1 5270
5272 0 471622 134780 136240 -1 5271
5273 0 471610 134760 136280 -1 5272
5274 0 471598 134768 136320 -1 5273
5275 0 471606 134756 136360 -1 5274
5276 0 471502 134664 136440 -1 5275
5277 0 471338 134596 136600 -1 5276
5278 0 471258 134600 136680 -1 5277
5279 0 471210 134584 136760 -1 5278
5280 0 471982 131724 136880 -1 5232
5281 0 471958 131764 136920 -1 5280
5282 0 471742 131732 136960 -1 5281
5283 0 471650 131760 137040 -1 5282
5284 0 473100 130858 136560 -1 5229
5285 0 473132 130886 136480 -1 5284
5286 0 473112 130834 136440 -1 5285
5287 0 473176 130782 136360 -1 5286
5288 0 473160 130778 136320 -1 5287
5289 0 473072 130846 136240 -1 5288
5290 0 473072 130846 136160 -1 5289
5291 0 472988 130898 136080 -1 5290
5292 0 473000 130978 136040 -1 5291
5293 0 472992 131058 136000 -1 5292
5294 0 473092 131138 135920 -1 5293
5295 0 473380 130966 135880 -1 5294
5296 0 478222 127536 137960 -1 5131
5297 0 478258 127532 138120 -1 5296
5298 0 478258 127532 138240 -1 5297
5299 0 478270 127628 138280 -1 5298
5300 0 478182 127820 138240 -1 5299
5301 0 478174 128224 138240 -1 5300
5302 0 477950 128420 138280 -1 5301
5303 0 477774 128716 138280 -1 5302
5304 0 477910 128560 138440 -1 5302
5305 0 477894 128628 138560 -1 5304
5306 0 477902 128800 138720 -1 5305
5307 0 477882 128936 138800 -1 5306
5308 0 477914 129260 138800 -1 5307
5309 0 477896 129250 138840 -1 5308
5310 0 478064 129414 138840 -1 5309
5311 0 478152 129398 138800 -1 5310
5312 0 478152 129418 138760 -1 5311
5313 0 477980 129538 138720 -1 5312
5314 0 477960 129538 138680 -1 5313
5315 0 477968 129518 138640 -1 5314
5316 0 477984 129522 138560 -1 5315
5317 0 477944 129538 138480 -1 5316
5318 0 483634 122484 134360 -1 5048
5319 0 483570 122568 134240 -1 5318
5320 0 483738 122692 134120 -1 5319
5321 0 483776 122678 134040 -1 5320
5322 0 483816 122670 133960 -1 5321
5323 0 483892 122734 133840 -1 5322
5324 0 484296 122522 133840 -1 5323
5325 0 484664 122418 133840 -1 5324
5326 0 484664 122390 133920 -1 5325
5327 0 484680 122334 133960 -1 5326
5328 0 483872 122722 133760 -1 5323
5329 0 483656 122938 133640 -1 5328
5330 0 483616 123006 133600 -1 5329
5331 0 483444 123202 133480 -1 5330
5332 0 483324 123262 133440 -1 5331
5333 0 483376 123274 133360 -1 5332
5334 0 483444 123290 133320 -1 5333
5335 0 483976 122854 134160 -1 5320
5336 0 484016 123038 134200 -1 5335
5337 0 484000 123058 134240 -1 5336
5338 0 483980 123034 134280 -1 5337
5339 0 483948 122982 134320 -1 5338
5340 0 483944 122978 134360 -1 5339
5341 0 484044 123226 134160 -1 5337
5342 0 484096 123266 134080 -1 5341
5343 0 484100 123306 134040 -1 5342
5344 0 483928 123442 134000 -1 5343
5345 0 483952 123466 133960 -1 5344
5346 0 483972 123474 133880 -1 5345
5347 0 483920 123506 133840 -1 5346
5348 0 483139 126519 133000 -1 5006
5349 0 482767 126503 133000 -1 5348
5350 0 482695 126511 132960 -1 5349
5351 0 482689 126533 132920 -1 5350
5352 0 482653 126537 132880 -1 5351
5353 0 482669 126561 132840 -1 5352
5354 0 483491 126559 132840 -1 5348
5355 0 483511 126543 132760 -1 5354
5356 0 483515 126531 132720 -1 5355
5357 0 483239 126407 132720 -1 5356
5358 0 483155 126383 132640 -1 5357
5359 0 483119 126363 132560 -1 5358
5360 0 483091 126311 132440 -1 5359
5361 0 483091 126279 132360 -1 5360
5362 0 483163 126295 132280 -1 5361
5363 0 483191 126243 132240 -1 5362
5364 0 483143 126067 132040 -1 5363
5365 0 483123 126047 132000 -1 5364
5366 0 482987 126043 131920 -1 5365
5367 0 482931 126043 131840 -1 5366
5368 0 482883 126039 131760 -1 5367
5369 0 482851 126159 131640 -1 5368
5370 0 482863 126191 131600 -1 5369
5371 0 482911 126175 131520 -1 5370
5372 0 482931 126219 131440 -1 5371
5373 0 482943 126235 131360 -1 5372
5374 0 482931 126239 131320 -1 5373
5375 0 482911 126251 131240 -1 5374
5376 0 482847 126303 131200 -1 5375
5377 0 482763 126407 131120 -1 5376
5378 0 482787 126499 131040 -1 5377
5379 0 482779 126635 130960 -1 5378
5380 0 482731 126675 130920 -1 5379
5381 0 482691 126671 130800 -1 5380
5382 0 482683 126691 130760 -1 5381
5383 0 482763 126791 130680 -1 5382
5384 0 482783 126819 130640 -1 5383
5385 0 482863 126919 130600 -1 5384
5386 0 482943 126991 130560 -1 5385
5387 0 482911 127139 130480 -1 5386
5388 0 482887 127171 130440 -1 5387
5389 0 482871 127179 130400 -1 5388
5390 0 482831 127171 130360 -1 5389
5391 0 482795 127191 130240 -1 5390
5392 0 483699 126567 132680 -1 5356
5393 0 483567 126427 132600 -1 5392
5394 0 483545 126381 132560 -1 5393
5395 0 483505 126361 132520 -1 5394
5396 0 484606 126482 133080 -1 5005
5397 0 484498 126142 133080 -1 5396
5398 0 485090 125534 133080 -1 5397
5399 0 485128 125446 133040 -1 5398
5400 0 485870 124010 133040 -1 5399
5401 0 486058 123790 132920 -1 5400
5402 0 487476 122066 132920 -1 5401
5403 0 487600 121906 132760 -1 5402
5404 0 487560 121954 132640 -1 5403
5405 0 488216 120238 132640 -1 5404
5406 0 487618 119916 132600 -1 5405
5407 0 487478 119844 132520 -1 5406
5408 0 487374 119784 132400 -1 5407
5409 0 487230 119792 132280 -1 5408
5410 0 486750 119964 132200 -1 5409
5411 0 486472 119922 132240 -1 5410
5412 0 486108 119934 132280 -1 5411
5413 0 485976 119894 132320 -1 5412
5414 0 485904 119850 132400 -1 5413
5415 0 485712 119850 132440 -1 5414
5416 0 485544 119822 132400 -1 5415
5417 0 485336 119694 132240 -1 5416
5418 0 485304 119666 132200 -1 5417
5419 0 485204 119602 132160 -1 5418
5420 0 485204 119498 132120 -1 5419
5421 0 484716 119338 132120 -1 5420
5422 0 484972 119194 132080 -1 5420
5423 0 484768 118970 132080 -1 5422
5424 0 484624 118690 132120 -1 5423
5425 0 484668 118794 132160 -1 5424
5426 0 484696 118786 132200 -1 5425
5427 0 489700 118366 132640 -1 5405
5428 0 490244 117870 132480 -1 5427
5429 0 490448 117598 132240 -1 5428
5430 0 491742 116226 132240 -1 5429
5431 0 491568 116316 132120 -1 5430
5432 0 491548 116260 132000 -1 5431
5433 0 491468 116192 131960 -1 5432
5434 0 491408 116156 131880 -1 5433
5435 0 491432 116068 131840 -1 5434
5436 0 491424 116064 131720 -1 5435
5437 0 491580 115932 131640 -1 5436
5438 0 491548 115988 131520 -1 5437
5439 0 491482 116026 131480 -1 5438
5440 0 491622 116030 131400 -1 5439
5441 0 491798 116018 131320 -1 5440
5442 0 491778 117070 131960 -1 5433
5443 0 492182 117162 132000 -1 5442
5444 0 492242 117202 132040 -1 5443
5445 0 492266 117238 132080 -1 5444
5446 0 492374 117262 132120 -1 5445
5447 0 492346 117274 132160 -1 5446
5448 0 492278 117306 132200 -1 5447
5449 0 492338 117346 132240 -1 5448
5450 0 492654 117470 132160 -1 5446
5451 0 492726 117518 132200 -1 5450
5452 0 492758 117554 132240 -1 5451
5453 0 492814 117598 132280 -1 5452
5454 0 492842 117638 132320 -1 5453
5455 0 492830 117658 132360 -1 5454
5456 0 492866 117738 132400 -1 5455
5457 0 492878 117778 132440 -1 5456
5458 0 492882 117826 132480 -1 5457
5459 0 492886 117986 132520 -1 5458
5460 0 492826 118102 132560 -1 5459
5461 0 492706 118178 132600 -1 5460
5462 0 492538 118374 132640 -1 5461
5463 0 492510 118466 132680 -1 5462
5464 0 492498 118510 132720 -1 5463
5465 0 492470 118610 132800 -1 5464
5466 0 492486 118658 132840 -1 5465
5467 0 492310 115938 132400 -1 5430
5468 0 493066 115718 132760 -1 5467
5469 0 494250 115374 132760 -1 5468
5470 0 494434 115394 132960 -1 5469
5471 0 495142 115262 132960 -1 5470
5472 0 495236 115218 133120 -1 5471
5473 0 497064 115058 133120 -1 5472
5474 0 497238 115064 133240 -1 5473
5475 0 496882 115088 133400 -1 5474
5476 0 496638 115136 133600 -1 5475
5477 0 496630 115096 133760 -1 5476
5478 0 496714 115072 133920 -1 5477
5479 0 496982 115084 134040 -1 5478
5480 0 497174 115096 134240 -1 5479
5481 0 497298 115096 134400 -1 5480
5482 0 497466 115004 134600 -1 5481
5483 0 497530 114864 134720 -1 5482
5484 0 497550 114864 134840 -1 5483
5485 0 497190 115200 134920 -1 5484
5486 0 496954 115472 134960 -1 5485
5487 0 496464 115834 134960 -1 5486
5488 0 496336 115990 134880 -1 5487
5489 0 496424 116070 134800 -1 5488
5490 0 496832 115566 135000 -1 5486
5491 0 496780 115510 135080 -1 5490
5492 0 496656 115610 135240 -1 5491
5493 0 496632 115622 135320 -1 5492
5494 0 496512 115706 135400 -1 5493
5495 0 496200 115654 135520 -1 5494
5496 0 496080 115650 135600 -1 5495
5497 0 496060 115698 135640 -1 5496
5498 0 495768 115934 135720 -1 5497
5499 0 495646.4 116106.8 135560 -1 5498
5500 0 495180 116066 135560 -1 5499
5501 0 494936 116242 135560 -1 5500
5502 0 494928 116226 135480 -1 5501
5503 0 494922 116256 135400 -1 5502
5504 0 494946 116164 135360 -1 5503
5505 0 494854 116068 135280 -1 5504
5506 0 494790 116036 135240 -1 5505
5507 0 494762 116052 135200 -1 5506
5508 0 494806 116256 135600 -1 5501
5509 0 494566 116180 135600 -1 5508
5510 0 494554 116112 135560 -1 5509
5511 0 494526 116084 135520 -1 5510
5512 0 494458 116044 135480 -1 5511
5513 0 494370 116084 135400 -1 5512
5514 0 494374 116120 135320 -1 5513
5515 0 494350 116116 135280 -1 5514
5516 0 495616 116150 135520 -1 5499
5517 0 495912 116306 135440 -1 5516
5518 0 496030 116359.03 135400 -1 5517
5519 0 496172 116426 135320 -1 5518
5520 0 496232 116414 135280 -1 5519
5521 0 496204 116470 135200 -1 5520
5522 0 496232 116538 135120 -1 5521
5523 0 496728 116834 135040 -1 5522
5524 0 496574 116816 134960 -1 5523
5525 0 496538 116672 134880 -1 5524
5526 0 496550 116728 134840 -1 5525
5527 0 497070 116852 135040 -1 5523
5528 0 497286 116996 135040 -1 5527
5529 0 497302 117036 135000 -1 5528
5530 0 497874 117432 135000 -1 5529
5531 0 497946 117568 134960 -1 5530
5532 0 498030 117852 134920 -1 5531
5533 0 498030 117880 134880 -1 5532
5534 0 495720 115930 135760 -1 5498
5535 0 495656 115946 135800 -1 5534
5536 0 495528 115986 135840 -1 5535
5537 0 495400 116110 135920 -1 5536
5538 0 495372 116090 136080 -1 5537
5539 0 495372 116142 136120 -1 5538
5540 0 495004 116206 136200 -1 5539
5541 0 494968 116202 136240 -1 5540
5542 0 494952 116410 136280 -1 5541
5543 0 494940 116238 136320 -1 5542
5544 0 494876 116230 136400 -1 5543
5545 0 494840 116270 136440 -1 5544
5546 0 494668 116286 136520 -1 5545
5547 0 494596 116342 136600 -1 5546
5548 0 494416 116410 136680 -1 5547
5549 0 494372 116390 136760 -1 5548
5550 0 494372 116402 136880 -1 5549
5551 0 494464 116506 136960 -1 5550
5552 0 494376 116578 137000 -1 5551
5553 0 494188 116634 137040 -1 5552
5554 0 494088 116686 137080 -1 5553
5555 0 494032 116726 137120 -1 5554
5556 0 493936 116682 137200 -1 5555
5557 0 493868 116706 137240 -1 5556
5558 0 493852 116710 137320 -1 5557
5559 0 493848 116698 137400 -1 5558
5560 0 493720 116714 137480 -1 5559
5561 0 493812 116686 137520 -1 5560
5562 0 493652 116694 137640 -1 5561
5563 0 493584 116682 137680 -1 5562
5564 0 493524 116618 137800 -1 5563
5565 0 493512 116586 137880 -1 5564
5566 0 493260 116542 137960 -1 5565
5567 0 493200 116386 138080 -1 5566
5568 0 492988 116394 138200 -1 5567
5569 0 492996 116418 138240 -1 5568
5570 0 492740 116482 138320 -1 5569
5571 0 492652 116510 138360 -1 5570
5572 0 492212 116478 138440 -1 5571
5573 0 492104 116474 138520 -1 5572
5574 0 492040 116518 138600 -1 5573
5575 0 492004 116530 138640 -1 5574
5576 0 491978 116540 138680 -1 5575
5577 0 491910 116572 138760 -1 5576
5578 0 491850 116716 138880 -1 5577
5579 0 491622 116792 139000 -1 5578
5580 0 491538 116800 139040 -1 5579
5581 0 491554 116800 139120 -1 5580
5582 0 491458 116752 139200 -1 5581
5583 0 491426 116720 139240 -1 5582
5584 0 491590 117308 139280 -1 5583
5585 0 491614 117304 139320 -1 5584
5586 0 491614 117280 139400 -1 5585
5587 0 491494 117268 139560 -1 5586
5588 0 491482 117328 139640 -1 5587
5589 0 491446 117316 139680 -1 5588
5590 0 491450 117324 139720 -1 5589
5591 0 491450 117368 139800 -1 5590
5592 0 491406 117376 139920 -1 5591
5593 0 491194 117408 140000 -1 5592
5594 0 491102 117420 140040 -1 5593
5595 0 491278 117400 140160 -1 5594
5596 0 491294 117380 140200 -1 5595
5597 0 491319 117389 140240 -1 5596
5598 0 491299 117409 140280 -1 5597
5599 0 491285 117405 140320 -1 5598
5600 0 491281 117429 140360 -1 5599
5601 0 491249 117415 140440 -1 5600
5602 0 491249 117409 140480 -1 5601
5603 0 491255 117471 140520 -1 5602
5604 0 491295 117491 140560 -1 5603
5605 0 491301 117503 140600 -1 5604
5606 0 491341 117517 140680 -1 5605
5607 0 491441 117519 140760 -1 5606
5608 0 491457 117531 140840 -1 5607
5609 0 491485 117539 140920 -1 5608
5610 0 491443 117501 141000 -1 5609
5611 0 491527 117471 141080 -1 5610
5612 0 491629 117439 141160 -1 5611
5613 0 491655 117451 141200 -1 5612
5614 0 491593 117517 141280 -1 5613
5615 0 491517 117551 141360 -1 5614
5616 0 491439 117633 141400 -1 5615
5617 0 491311 117657 141440 -1 5616
5618 0 491291 117705 141520 -1 5617
5619 0 491231 117751 141560 -1 5618
5620 0 491153 117743 141640 -1 5619
5621 0 491077 117685 141760 -1 5620
5622 0 491059 117651 141840 -1 5621
5623 0 491051 117625 142000 -1 5622
5624 0 491049 117601 142120 -1 5623
5625 0 491669 117427 141240 -1 5613
5626 0 491775 117345 141280 -1 5625
5627 0 491813 117293 141360 -1 5626
5628 0 491833 117271 141400 -1 5627
5629 0 491863 117239 141440 -1 5628
5630 0 491931 117155 141480 -1 5629
5631 0 491933 117121 141520 -1 5630
5632 0 490634 117448 140120 -1 5594
5633 0 490358 117892 140120 -1 5632
5634 0 490098 118180 140160 -1 5633
5635 0 490038 118212 140200 -1 5634
5636 0 490064 118262 140280 -1 5635
5637 0 490042 118282 140320 -1 5636
5638 0 489984 118360 140360 -1 5637
5639 0 489946 118368 140400 -1 5638
5640 0 489950 118354 140440 -1 5639
5641 0 489950 118314 140480 -1 5640
5642 0 489944 118282 140520 -1 5641
5643 0 489840 118104 140600 -1 5642
5644 0 489818 118096 140640 -1 5643
5645 0 489826 118112 140720 -1 5644
5646 0 489810 118096 140800 -1 5645
5647 0 489812 118070 140920 -1 5646
5648 0 489812 118004 141040 -1 5647
5649 0 489826 117984 141080 -1 5648
5650 0 490574 117404 140240 -1 5632
5651 0 490582 117356 140360 -1 5650
5652 0 490542 117272 140480 -1 5651
5653 0 490546 117220 140640 -1 5652
5654 0 490498 117236 140680 -1 5653
5655 0 490530 117180 140720 -1 5654
5656 0 490450 117192 140760 -1 5655
5657 0 490354 117228 140840 -1 5656
5658 0 490298 117252 140880 -1 5657
5659 0 490286 117324 140920 -1 5658
5660 0 490242 117480 141000 -1 5659
5661 0 490202 117548 141040 -1 5660
5662 0 490110 117576 141120 -1 5661
5663 0 490066 117552 141200 -1 5662
5664 0 490098 117520 141280 -1 5663
5665 0 490090 117524 141320 -1 5664
5666 0 490158 117592 141440 -1 5665
5667 0 490230 117664 141520 -1 5666
5668 0 490234 117692 141560 -1 5667
5669 0 490250 117712 141600 -1 5668
5670 0 490226 117736 141680 -1 5669
5671 0 490174 117804 141760 -1 5670
5672 0 490176 117852 141840 -1 5671
5673 0 490194 117886 141880 -1 5672
5674 0 490226 117892 141960 -1 5673
5675 0 490298 117894 142000 -1 5674
5676 0 490464 117884 142040 -1 5675
5677 0 490518 117922 142080 -1 5676
5678 0 490526 117962 142120 -1 5677
5679 0 490572 117976 142200 -1 5678
5680 0 490644 118004 142280 -1 5679
5681 0 490672 118012 142320 -1 5680
5682 0 490692 118024 142360 -1 5681
5683 0 490366 117784 139880 -1 5632
5684 0 490390 117852 139800 -1 5683
5685 0 490415 117893 139760 -1 5684
5686 0 490433 117955 139680 -1 5685
5687 0 490417 117987 139640 -1 5686
5688 0 490413 117995 139560 -1 5687
5689 0 490389 118013 139480 -1 5688
5690 0 490319 118019 139360 -1 5689
5691 0 490301 118021 139320 -1 5690
5692 0 490297 118023 139280 -1 5691
5693 0 490081 117405 139240 -1 5692
5694 0 490033 117421 139160 -1 5693
5695 0 490021 117445 139120 -1 5694
5696 0 489985 117535 139000 -1 5695
5697 0 489953 117547 138960 -1 5696
5698 0 490193 117637 138960 -1 5697
5699 0 490237.66 117632.336 139000 -1 5698
5700 0 490327 117623 139080 -1 5699
5701 0 490383 117635 139120 -1 5700
5702 0 490397 117657 139000 -1 5699
5703 0 490465 117751 139000 -1 5702
5704 0 490429 117863 139040 -1 5703
5705 0 490429 117865 139080 -1 5704
5706 0 493264 116282 138360 -1 5569
5707 0 493424 116238 138360 -1 5706
5708 0 493632 116234 138360 -1 5707
5709 0 493780 116186 138320 -1 5708
5710 0 493900 116110 138280 -1 5709
5711 0 494156 115922 138240 -1 5710
5712 0 494168 115822 138200 -1 5711
5713 0 494172 115806 138120 -1 5712
5714 0 494200 115742 138040 -1 5713
5715 0 494300 115694 137960 -1 5714
5716 0 494484 115598 137960 -1 5715
5717 0 494636 115498 137960 -1 5716
5718 0 494756 115502 137920 -1 5717
5719 0 494960 115546 137840 -1 5718
5720 0 494984 115562 137760 -1 5719
5721 0 494948 115578 137720 -1 5720
5722 0 494920 115582 137680 -1 5721
5723 0 493508 117210 137640 -1 5562
5724 0 493468 117290 137720 -1 5723
5725 0 493456 117274 137760 -1 5724
5726 0 493471 117281 137800 -1 5725
5727 0 493477 117253 137880 -1 5726
5728 0 493515 117263 137960 -1 5727
5729 0 493525 117287 138000 -1 5728
5730 0 493573 117353 138040 -1 5729
5731 0 493563 117379 138080 -1 5730
5732 0 493549 117537 138120 -1 5731
5733 0 493531 117595 138080 -1 5732
5734 0 493543 117607 138040 -1 5733
5735 0 493571 117589 138000 -1 5734
5736 0 494636 116846 137000 -1 5552
5737 0 494944 117014 136920 -1 5736
5738 0 495120 117118 137000 -1 5737
5739 0 495138 117124 137040 -1 5738
5740 0 495166 117164 137080 -1 5739
5741 0 495234 117172 137160 -1 5740
5742 0 495534 117196 137160 -1 5741
5743 0 495618 117336 137160 -1 5742
5744 0 495658 117372 137120 -1 5743
5745 0 495790 117572 137120 -1 5744
5746 0 495834 117592 137160 -1 5745
5747 0 495704 115842 136080 -1 5538
5748 0 495732 115714 136200 -1 5747
5749 0 495840 115754 136280 -1 5748
5750 0 495752 115534 136320 -1 5749
5751 0 495736 115474 136360 -1 5750
5752 0 495740 115458 136400 -1 5751
5753 0 495748 115454 136440 -1 5752
5754 0 495792 115126 136480 -1 5753
5755 0 495724 115090 136520 -1 5754
5756 0 495720 115038 136600 -1 5755
5757 0 495640 115182 136720 -1 5756
5758 0 495644 115206 136760 -1 5757
5759 0 495524 115270 136840 -1 5758
5760 0 495532 115298 136880 -1 5759
5761 0 495512 115310 136920 -1 5760
5762 0 495420 115390 137000 -1 5761
5763 0 495392 115426 137040 -1 5762
5764 0 495400 115478 137120 -1 5763
5765 0 495412 115494 137160 -1 5764
5766 0 495660 115706 136480 -1 5753
5767 0 495648 115742 136520 -1 5766
5768 0 495628 115814 136560 -1 5767
5769 0 495656 115650 136640 -1 5768
5770 0 495620 115522 136680 -1 5769
5771 0 495604 115478 136720 -1 5770
5772 0 495604 115478 136760 -1 5771
5773 0 497966 114484 134920 -1 5484
5774 0 497994 114272 135000 -1 5773
5775 0 497920 114178 135040 -1 5774
5776 0 497860 114098 135120 -1 5775
5777 0 497684 113938 135200 -1 5776
5778 0 497728 113686 135280 -1 5777
5779 0 497704 113386 135360 -1 5778
5780 0 497436 113018 135400 -1 5779
5781 0 497364 112870 135440 -1 5780
5782 0 497172 112722 135480 -1 5781
5783 0 497092 112518 135560 -1 5782
5784 0 497004 112438 135600 -1 5783
5785 0 496946 112316 135680 -1 5784
5786 0 497006 112304 135760 -1 5785
5787 0 497062 112304 135840 -1 5786
5788 0 497342 112244 135840 -1 5787
5789 0 497516 112238 135880 -1 5788
5790 0 497692 112270 135920 -1 5789
5791 0 497928 112142 135960 -1 5790
5792 0 498092 112082 136040 -1 5791
5793 0 498180 112034 136120 -1 5792
5794 0 498256 111966 136200 -1 5793
5795 0 498320 111966 136240 -1 5794
5796 0 496950 112400 136000 -1 5787
5797 0 496906 112420 136120 -1 5796
5798 0 496938 112380 136240 -1 5797
5799 0 496874 112408 136320 -1 5798
5800 0 496758 112344 136400 -1 5799
5801 0 496710 112356 136520 -1 5800
5802 0 496618 112356 136640 -1 5801
5803 0 496478 112408 136800 -1 5802
5804 0 496382 112420 136880 -1 5803
5805 0 496310 112436 136960 -1 5804
5806 0 496232 112430 137040 -1 5805
5807 0 496120 112390 137160 -1 5806
5808 0 496052 112370 137280 -1 5807
5809 0 496020 112338 137440 -1 5808
5810 0 495876 112310 137560 -1 5809
5811 0 495668 112278 137680 -1 5810
5812 0 495488 112222 137760 -1 5811
5813 0 495468 112182 137840 -1 5812
5814 0 495408 112122 137920 -1 5813
5815 0 495320 112118 138000 -1 5814
5816 0 495212 112162 138080 -1 5815
5817 0 495148 112186 138120 -1 5816
5818 0 495028 112242 138160 -1 5817
5819 0 494982 112248 138280 -1 5818
5820 0 494914 112156 138360 -1 5819
5821 0 494790 112132 138400 -1 5820
5822 0 494630 112052 138480 -1 5821
5823 0 494566 112028 138560 -1 5822
5824 0 494542 112004 138680 -1 5823
5825 0 494426 112008 138800 -1 5824
5826 0 494386 112080 138920 -1 5825
5827 0 494274 112184 139040 -1 5826
5828 0 493790 112008 139120 -1 5827
5829 0 493642 111804 139200 -1 5828
5830 0 493642 111756 139240 -1 5829
5831 0 493734 112176 139320 -1 5830
5832 0 493746 111992 139440 -1 5831
5833 0 493794 111840 139520 -1 5832
5834 0 493870 111660 139560 -1 5833
5835 0 493938 111524 139640 -1 5834
5836 0 493946 111360 139720 -1 5835
5837 0 493862 111132 139760 -1 5836
5838 0 493772 110650 139840 -1 5837
5839 0 493464 109926 139760 -1 5838
5840 0 493244 109822 139720 -1 5839
5841 0 493108 109674 139640 -1 5840
5842 0 492968 109610 139520 -1 5841
5843 0 492868 109562 139440 -1 5842
5844 0 492684 109474 139360 -1 5843
5845 0 492594 109420 139280 -1 5844
5846 0 492382 108836 139240 -1 5845
5847 0 492378 108832 139200 -1 5846
5848 0 492544 108382 139200 -1 5847
5849 0 492692 108286 139200 -1 5848
5850 0 492844 108290 139200 -1 5849
5851 0 492880 108270 139240 -1 5850
5852 0 493160 108782 139280 -1 5851
5853 0 493148 108778 139320 -1 5852
5854 0 493064 108814 139400 -1 5853
5855 0 493052 108816 139440 -1 5854
5856 0 493032 108844 139520 -1 5855
5857 0 493028 108872 139560 -1 5856
5858 0 492988 108880 139600 -1 5857
5859 0 492980 108274 139240 -1 5851
5860 0 493216 108166 139240 -1 5859
5861 0 493168 108198 139200 -1 5860
5862 0 493144 108212 139160 -1 5861
5863 0 493084 108212 139120 -1 5862
5864 0 492972 108168 139080 -1 5863
5865 0 492908 108168 139040 -1 5864
5866 0 492868 108136 139000 -1 5865
5867 0 492856 108136 138960 -1 5866
5868 0 492302 108796 139080 -1 5847
5869 0 492170 108752 138960 -1 5868
5870 0 491530 108752 138960 -1 5869
5871 0 491358 108632 138840 -1 5870
5872 0 491110 108560 138800 -1 5871
5873 0 490802 108408 138760 -1 5872
5874 0 490678 108220 138720 -1 5873
5875 0 490462 108144 138800 -1 5874
5876 0 490266 107840 138760 -1 5875
5877 0 490174 107724 138680 -1 5876
5878 0 490030 107504 138600 -1 5877
5879 0 489952 107434 138520 -1 5878
5880 0 489928 107410 138400 -1 5879
5881 0 489808 107266 138280 -1 5880
5882 0 489666.66 107111.336 138200 -1 5881
5883 0 488937 107154 138200 -1 5882
5884 0 488745 107218 138120 -1 5883
5885 0 488669 107244 138080 -1 5884
5886 0 488625 107436 138120 -1 5885
5887 0 488577 107468 138160 -1 5886
5888 0 488501 107512 138200 -1 5887
5889 0 488429 107560 138240 -1 5888
5890 0 488213 107692 138320 -1 5889
5891 0 488193 107728 138360 -1 5890
5892 0 488173 107740 138400 -1 5891
5893 0 488101 107820 138520 -1 5892
5894 0 488149 107920 138640 -1 5893
5895 0 488113 107940 138680 -1 5894
5896 0 488045 108052 138760 -1 5895
5897 0 487997 108096 138800 -1 5896
5898 0 487937 108208 138840 -1 5897
5899 0 487829 108272 138800 -1 5898
5900 0 487685 108320 138720 -1 5899
5901 0 487665 108316 138680 -1 5900
5902 0 489596 107034 138160 -1 5882
5903 0 489448 106826 138080 -1 5902
5904 0 489332 106734 138000 -1 5903
5905 0 489024 106778 138040 -1 5904
5906 0 488848 106782 138160 -1 5905
5907 0 488696 106778 138240 -1 5906
5908 0 488696 106734 138320 -1 5907
5909 0 488600 106742 138440 -1 5908
5910 0 488540 106714 138560 -1 5909
5911 0 488472 106662 138680 -1 5910
5912 0 488412 106650 138800 -1 5911
5913 0 488412 106650 138920 -1 5912
5914 0 488332 106658 139040 -1 5913
5915 0 488300 106658 139160 -1 5914
5916 0 488192 106610 139240 -1 5915
5917 0 488342 107312 139280 -1 5916
5918 0 488266 107302 139320 -1 5917
5919 0 488234 107246 139360 -1 5918
5920 0 488098 107150 139440 -1 5919
5921 0 488074 107010 139520 -1 5920
5922 0 488054 106954 139560 -1 5921
5923 0 488022 106934 139640 -1 5922
5924 0 487922 106890 139720 -1 5923
5925 0 487722 106810 139760 -1 5924
5926 0 487522 106522 139880 -1 5925
5927 0 487238 106370 139920 -1 5926
5928 0 486878 106234 139920 -1 5927
5929 0 486538 106262 139840 -1 5928
5930 0 485858 106354 139840 -1 5929
5931 0 485218 106458 139840 -1 5930
5932 0 485166 106382 139800 -1 5931
5933 0 484922 106198 139760 -1 5932
5934 0 484650 106342 139720 -1 5933
5935 0 484470 106426 139680 -1 5934
5936 0 484378 106500 139640 -1 5935
5937 0 484366 106528 139600 -1 5936
5938 0 483706 106560 139600 -1 5937
5939 0 483650 106592 139480 -1 5938
5940 0 483606 106564 139440 -1 5939
5941 0 483566 106576 139320 -1 5940
5942 0 483550 106580 139280 -1 5941
5943 0 483278 105712 139240 -1 5942
5944 0 483290 105720 139160 -1 5943
5945 0 483234 105692 139080 -1 5944
5946 0 483210 105668 138960 -1 5945
5947 0 483082 105580 138840 -1 5946
5948 0 483066 105580 138800 -1 5947
5949 0 482998 105556 138720 -1 5948
5950 0 482946 105640 138720 -1 5949
5951 0 482930 105636 138640 -1 5950
5952 0 482910 105684 138520 -1 5951
5953 0 482906 105672 138480 -1 5952
5954 0 482906 105688 138400 -1 5953
5955 0 482858 105660 138280 -1 5954
5956 0 482874 105652 138160 -1 5955
5957 0 482894 105644 138000 -1 5956
5958 0 482866 105688 137920 -1 5957
5959 0 482898 105732 137880 -1 5958
5960 0 482894 105820 137800 -1 5959
5961 0 482886 105864 137680 -1 5960
5962 0 482906 105920 137600 -1 5961
5963 0 482838 105948 137520 -1 5962
5964 0 482778 106064 137440 -1 5963
5965 0 482762 106040 137400 -1 5964
5966 0 482758 106148 137400 -1 5965
5967 0 482738 106188 137360 -1 5966
5968 0 482726 106280 137320 -1 5967
5969 0 482730 106284 137280 -1 5968
5970 0 482738 106312 137200 -1 5969
5971 0 482766 106360 137160 -1 5970
5972 0 482750 106352 137120 -1 5971
5973 0 482662 106016 137360 -1 5965
5974 0 482634 106012 137320 -1 5973
5975 0 482618 106008 137280 -1 5974
5976 0 482634 105976 137240 -1 5975
5977 0 482586 105976 137160 -1 5976
5978 0 482554 105960 137120 -1 5977
5979 0 482514 105884 137040 -1 5978
5980 0 482486 105708 137040 -1 5979
5981 0 482458 105712 136920 -1 5980
5982 0 482482 105692 136880 -1 5981
5983 0 482490 105684 136840 -1 5982
5984 0 482454 105656 136800 -1 5983
5985 0 482446 105636 136760 -1 5984
5986 0 482390 105596 136680 -1 5985
5987 0 482390 106040 136960 -1 5979
5988 0 482394 105968 136920 -1 5987
5989 0 482362 105956 136840 -1 5988
5990 0 482374 105948 136760 -1 5989
5991 0 482382 105956 136680 -1 5990
5992 0 482394 105952 136640 -1 5991
5993 0 482438 106160 136920 -1 5987
5994 0 484390 106520 139560 -1 5937
5995 0 484670 105982 139720 -1 5933
5996 0 484630 105798 139680 -1 5995
5997 0 484822 105746 139600 -1 5996
5998 0 484902 105750 139560 -1 5997
5999 0 485042 105642 139560 -1 5998
6000 0 484982 105582 139480 -1 5999
6001 0 484962 105598 139440 -1 6000
6002 0 485118 105582 139400 -1 6001
6003 0 485146 105566 139360 -1 6002
6004 0 485298 105310 139360 -1 6003
6005 0 485382 105210 139320 -1 6004
6006 0 485410 105170 139280 -1 6005
6007 0 485222 104306 139240 -1 6006
6008 0 485246 104306 139200 -1 6007
6009 0 485302 104298 139160 -1 6008
6010 0 485366 104298 139120 -1 6009
6011 0 485482 104254 139040 -1 6010
6012 0 485534 104214 139000 -1 6011
6013 0 485570 104202 138960 -1 6012
6014 0 485650 104190 138920 -1 6013
6015 0 485706 104174 138880 -1 6014
6016 0 485762 104138 138840 -1 6015
6017 0 485822 104090 138800 -1 6016
6018 0 485886 104018 138720 -1 6017
6019 0 485870 103982 138680 -1 6018
6020 0 485854 103862 138600 -1 6019
6021 0 485822 103918 138560 -1 6020
6022 0 485782 103914 138520 -1 6021
6023 0 485738 103890 138480 -1 6022
6024 0 485682 103858 138440 -1 6023
6025 0 485554 103782 138400 -1 6024
6026 0 485674 103754 138200 -1 6025
6027 0 485972 103724 138280 -1 6026
6028 0 486080 103708 138360 -1 6027
6029 0 486076 103724 138400 -1 6028
6030 0 486088 103762 138440 -1 6029
6031 0 486100 103786 138480 -1 6030
6032 0 486160 103798 138560 -1 6031
6033 0 486212 103758 138600 -1 6032
6034 0 486256 103802 138640 -1 6033
6035 0 486332 103786 138680 -1 6034
6036 0 486368 103798 138720 -1 6035
6037 0 486348 103770 138760 -1 6036
6038 0 486336 103802 138800 -1 6037
6039 0 486360 103806 138840 -1 6038
6040 0 485642 103806 138160 -1 6026
6041 0 485646 103878 138080 -1 6040
6042 0 485738 103898 138000 -1 6041
6043 0 485786 103994 137960 -1 6042
6044 0 485730 104114 137920 -1 6043
6045 0 485678 104190 137880 -1 6044
6046 0 485558 103738 138440 -1 6025
6047 0 485594 103706 138520 -1 6046
6048 0 485622 103710 138640 -1 6047
6049 0 484418 105654 139800 -1 5996
6050 0 484346 105430 140000 -1 6049
6051 0 484314 105358 140040 -1 6050
6052 0 484422 105290 140080 -1 6051
6053 0 484274 105270 140120 -1 6052
6054 0 484250 105242 140160 -1 6053
6055 0 484198 105210 140200 -1 6054
6056 0 484142 105146 140280 -1 6055
6057 0 484102 105010 140360 -1 6056
6058 0 484126 104906 140400 -1 6057
6059 0 484090 104606 140480 -1 6058
6060 0 484150 104310 140560 -1 6059
6061 0 484106 104194 140600 -1 6060
6062 0 484106 104116 140640 -1 6061
6063 0 484066 103888 140680 -1 6062
6064 0 483886 103700 140760 -1 6063
6065 0 483458 103408 140840 -1 6064
6066 0 483374 103352 140880 -1 6065
6067 0 483350 103332 140920 -1 6066
6068 0 483022 103180 141000 -1 6067
6069 0 482950 103156 141040 -1 6068
6070 0 482934 103128 141080 -1 6069
6071 0 482870 103072 141160 -1 6070
6072 0 482750 103016 141280 -1 6071
6073 0 482714 102996 141320 -1 6072
6074 0 482506 103048 141480 -1 6073
6075 0 482266 103120 141600 -1 6074
6076 0 482066 103144 141400 -1 6075
6077 0 481962 103016 141360 -1 6076
6078 0 481606 102648 141320 -1 6077
6079 0 481518 102632 141280 -1 6078
6080 0 481338 102592 141240 -1 6079
6081 0 481198 102520 141200 -1 6080
6082 0 481018 102444 141160 -1 6081
6083 0 480830 102352 141120 -1 6082
6084 0 480794 102280 141080 -1 6083
6085 0 480738 102144 141040 -1 6084
6086 0 480698 102000 141000 -1 6085
6087 0 480646 101972 140960 -1 6086
6088 0 480462 101788 140840 -1 6087
6089 0 480102 101656 140800 -1 6088
6090 0 479654 101062 140800 -1 6089
6091 0 479634 101040 140760 -1 6090
6092 0 479606 101060 140720 -1 6091
6093 0 479606 101060 140640 -1 6092
6094 0 479554 101036 140560 -1 6093
6095 0 479514 101060 140520 -1 6094
6096 0 479510 101024 140480 -1 6095
6097 0 479546 101032 140440 -1 6096
6098 0 480166 100680 140440 -1 6097
6099 0 480170 100664 140400 -1 6098
6100 0 480138 100620 140320 -1 6099
6101 0 480118 100574 140280 -1 6100
6102 0 480062 100530 140200 -1 6101
6103 0 480094 100458 140160 -1 6102
6104 0 480134 100370 140120 -1 6103
6105 0 480130 100362 140080 -1 6104
6106 0 480130 100378 140000 -1 6105
6107 0 480062 100438 139880 -1 6106
6108 0 480042 100470 139840 -1 6107
6109 0 480094 100486 139760 -1 6108
6110 0 480102 100462 139720 -1 6109
6111 0 480118 100406 139640 -1 6110
6112 0 480162 100314 139600 -1 6111
6113 0 480178 100214 139560 -1 6112
6114 0 480146 100026 139480 -1 6113
6115 0 480142 99990 139400 -1 6114
6116 0 480146 99814 139360 -1 6115
6117 0 480122 99690 139280 -1 6116
6118 0 479842 98762 139240 -1 6117
6119 0 479842 98734 139200 -1 6118
6120 0 479786 98666 139120 -1 6119
6121 0 479758 98646 139040 -1 6120
6122 0 479690 98558 139000 -1 6121
6123 0 479730 98594 138960 -1 6122
6124 0 479714 98634 138920 -1 6123
6125 0 479718 98658 138880 -1 6124
6126 0 479686 98618 138840 -1 6125
6127 0 479714 98562 138760 -1 6126
6128 0 479690 98538 138720 -1 6127
6129 0 479682 98538 138680 -1 6128
6130 0 479678 98522 138640 -1 6129
6131 0 480058 100130 139360 -1 6115
6132 0 480022 100082 139280 -1 6131
6133 0 480006 100306 139360 -1 6131
6134 0 480002 100282 139440 -1 6133
6135 0 479994 100326 139480 -1 6134
6136 0 479986 100362 139520 -1 6135
6137 0 479990 100462 139440 -1 6136
6138 0 480026 100538 139360 -1 6137
6139 0 480030 100546 139320 -1 6138
6140 0 480026 100574 139280 -1 6139
6141 0 479426 101088 140360 -1 6097
6142 0 479330 101096 140280 -1 6141
6143 0 479222 101116 140200 -1 6142
6144 0 479178 101220 140040 -1 6143
6145 0 479102 101328 139920 -1 6144
6146 0 479110 101340 139880 -1 6145
6147 0 479090 101388 139840 -1 6146
6148 0 478570 101172 140520 -1 6095
6149 0 478542 101200 140480 -1 6148
6150 0 478546 101204 140440 -1 6149
6151 0 478510 101212 140400 -1 6150
6152 0 478450 101182 140360 -1 6151
6153 0 478390 101158 140320 -1 6152
6154 0 478314 101114 140200 -1 6153
6155 0 478250 101082 140160 -1 6154
6156 0 478290 101066 140120 -1 6155
6157 0 478234 101086 140040 -1 6156
6158 0 478210 101090 140000 -1 6157
6159 0 478190 101082 139920 -1 6158
6160 0 478202 101086 139880 -1 6159
6161 0 478186 101102 139800 -1 6160
6162 0 479558 101022 140840 -1 6090
6163 0 478746 101234 140840 -1 6162
6164 0 478686 101366 140840 -1 6163
6165 0 478590 101406 140920 -1 6164
6166 0 478346 101482 141080 -1 6165
6167 0 478310 101496 141120 -1 6166
6168 0 478238 101548 141200 -1 6167
6169 0 478170 101584 141240 -1 6168
6170 0 478026 101652 141280 -1 6169
6171 0 477710 101644 141280 -1 6170
6172 0 477402 101628 141280 -1 6171
6173 0 477262 101672 141280 -1 6172
6174 0 477186 101596 141280 -1 6173
6175 0 477030 101592 141200 -1 6174
6176 0 476742 101620 141080 -1 6175
6177 0 476558 101672 141040 -1 6176
6178 0 476394 101848 141080 -1 6177
6179 0 476386 101916 141040 -1 6178
6180 0 476338 101984 141000 -1 6179
6181 0 476246 102092 140960 -1 6180
6182 0 479530 100990 140920 -1 6162
6183 0 479406 101030 141000 -1 6182
6184 0 479386 100974 141040 -1 6183
6185 0 479446 100990 141080 -1 6184
6186 0 479426 100894 141200 -1 6185
6187 0 479382 100838 141280 -1 6186
6188 0 479358 100870 141320 -1 6187
6189 0 479324 100808 141360 -1 6188
6190 0 479290 100746 141400 -1 6189
6191 0 479246 100770 141440 -1 6190
6192 0 479266 100694 141560 -1 6191
6193 0 479282 100706 141640 -1 6192
6194 0 479662 101250 141360 -1 6189
6195 0 479658 101258 141440 -1 6194
6196 0 479690 101266 141480 -1 6195
6197 0 479782 101274 141560 -1 6196
6198 0 479810 101226 141640 -1 6197
6199 0 479818 101222 141680 -1 6198
6200 0 485230 106458 139880 -1 5931
6201 0 485118 106452 139920 -1 6200
6202 0 485126 106528 139960 -1 6201
6203 0 485106 106460 140040 -1 6202
6204 0 485142 106484 140120 -1 6203
6205 0 485158 106440 140200 -1 6204
6206 0 485138 106548 140280 -1 6205
6207 0 485058 106584 140360 -1 6206
6208 0 485214 106588 140440 -1 6207
6209 0 485186 106632 140520 -1 6208
6210 0 485118 106720 140600 -1 6209
6211 0 485122 106816 140680 -1 6210
6212 0 485134 106880 140760 -1 6211
6213 0 484930 107020 140800 -1 6212
6214 0 484382 107840 140760 -1 6213
6215 0 484198 108004 140800 -1 6214
6216 0 483982 108104 140840 -1 6215
6217 0 483902 108292 140880 -1 6216
6218 0 483842 108408 140840 -1 6217
6219 0 483666 108602 140800 -1 6218
6220 0 483570 108762 140840 -1 6219
6221 0 483510 108834 140880 -1 6220
6222 0 483510 108982 140920 -1 6221
6223 0 483638 109154 140880 -1 6222
6224 0 483630 109178 140840 -1 6223
6225 0 483626 109194 140800 -1 6224
6226 0 483598 109238 140720 -1 6225
6227 0 483574 109266 140680 -1 6226
6228 0 483538 109310 140640 -1 6227
6229 0 483538 109358 140600 -1 6228
6230 0 483614 109442 140560 -1 6229
6231 0 483746 108478 140760 -1 6219
6232 0 485002 107028 140840 -1 6213
6233 0 484966 107080 140880 -1 6232
6234 0 484938 107156 140920 -1 6233
6235 0 484858 107172 140960 -1 6234
6236 0 484758 107240 141000 -1 6235
6237 0 484694 107312 141040 -1 6236
6238 0 484698 107248 141120 -1 6237
6239 0 483926 107152 141120 -1 6238
6240 0 483790 107080 141040 -1 6239
6241 0 484530 107272 141200 -1 6238
6242 0 484566 107276 141240 -1 6241
6243 0 484498 107260 141320 -1 6242
6244 0 484426 107192 141480 -1 6243
6245 0 484042 107592 141480 -1 6244
6246 0 484006 107988 141480 -1 6245
6247 0 483654 108156 141480 -1 6246
6248 0 483538 108228 141560 -1 6247
6249 0 483522 108232 141600 -1 6248
6250 0 483382 108284 141720 -1 6249
6251 0 483314 108304 141800 -1 6250
6252 0 483174 108424 141920 -1 6251
6253 0 483126 108476 141960 -1 6252
6254 0 483062 108548 142000 -1 6253
6255 0 482974 108612 142040 -1 6254
6256 0 482798 108656 142080 -1 6255
6257 0 482694 108752 142120 -1 6256
6258 0 482646 108932 142120 -1 6257
6259 0 482622 108944 142200 -1 6258
6260 0 482470 109076 142240 -1 6259
6261 0 482430 109148 142280 -1 6260
6262 0 482390 109248 142400 -1 6261
6263 0 482206 109264 142480 -1 6262
6264 0 482038 109300 142400 -1 6263
6265 0 481894 109372 142360 -1 6264
6266 0 481762 109352 142360 -1 6265
6267 0 481654 109256 142360 -1 6266
6268 0 481630 109200 142440 -1 6267
6269 0 481622 109164 142480 -1 6268
6270 0 482210 109256 142560 -1 6263
6271 0 482158 109248 142680 -1 6270
6272 0 481990 109184 142760 -1 6271
6273 0 482002 109160 142800 -1 6272
6274 0 481982 109176 142840 -1 6273
6275 0 484386 107124 141560 -1 6244
6276 0 484370 107072 141600 -1 6275
6277 0 484422 107104 141640 -1 6276
6278 0 484438 107072 141680 -1 6277
6279 0 484594 107020 141720 -1 6278
6280 0 484646 107048 141760 -1 6279
6281 0 484746 107088 141840 -1 6280
6282 0 484762 107116 141880 -1 6281
6283 0 484770 107112 141920 -1 6282
6284 0 484782 107120 141960 -1 6283
6285 0 484774 107088 142080 -1 6284
6286 0 484774 107100 142120 -1 6285
6287 0 484774 107128 142160 -1 6286
6288 0 486144 106168 139920 -1 6201
6289 0 486180 106024 139960 -1 6288
6290 0 486212 105836 140000 -1 6289
6291 0 486292 105682 140040 -1 6290
6292 0 486556 105526 140080 -1 6291
6293 0 486836 105418 140080 -1 6292
6294 0 486736 105214 140120 -1 6293
6295 0 486816 105030 140160 -1 6294
6296 0 486896 104790 140200 -1 6295
6297 0 494606 112288 139120 -1 5827
6298 0 494642 112292 139240 -1 6297
6299 0 494658 112760 139360 -1 6298
6300 0 494778 112792 139440 -1 6299
6301 0 494738 112848 139560 -1 6300
6302 0 494738 112848 139680 -1 6301
6303 0 494738 112842.664 139720 -1 6302
6304 0 494594 113200.664 139720 -1 6303
6305 0 494558 113388.664 139720 -1 6304
6306 0 494598 113436.664 139680 -1 6305
6307 0 494594 113444.664 139640 -1 6306
6308 0 494554 113485 139560 -1 6307
6309 0 494474 113541 139520 -1 6308
6310 0 494738 112832 139800 -1 6303
6311 0 494746 112812 139920 -1 6310
6312 0 494790 112724 140000 -1 6311
6313 0 495278 112524 140000 -1 6312
6314 0 495514 112468 140040 -1 6313
6315 0 495592 112470 140080 -1 6314
6316 0 495670 112472 140120 -1 6315
6317 0 495802 112504 140240 -1 6316
6318 0 496022 112564 140320 -1 6317
6319 0 496082 112584 140400 -1 6318
6320 0 496154 112576 140480 -1 6319
6321 0 496158 112568 140520 -1 6320
6322 0 495712 112612 140080 -1 6315
6323 0 495864 112672 140040 -1 6322
6324 0 495980 112708 140080 -1 6323
6325 0 497766 114986 132920 -1 5473
6326 0 498250 115026 132720 -1 6325
6327 0 499436 115094 132720 -1 6326
6328 0 499512 114910 132400 -1 6327
6329 0 499644 114718 132240 -1 6328
6330 0 499635.66 114618 132040 -1 6329
6331 0 499092 115148 132040 -1 6330
6332 0 499072 115716 132040 -1 6331
6333 0 499036 115760 131960 -1 6332
6334 0 498908 116336 131960 -1 6333
6335 0 498902 116330 131920 -1 6334
6336 0 498874 116318 131880 -1 6335
6337 0 498894 116306 131840 -1 6336
6338 0 498918 116398 131800 -1 6337
6339 0 498922 116374 131760 -1 6338
6340 0 498758 116426 131720 -1 6339
6341 0 498698 116490 131680 -1 6340
6342 0 498486 116678 131680 -1 6341
6343 0 498390 116622 131640 -1 6342
6344 0 498150 116806 131680 -1 6343
6345 0 498098 116834 131640 -1 6344
6346 0 498014 116854 131560 -1 6345
6347 0 497978 116958 131480 -1 6346
6348 0 497946 117034 131440 -1 6347
6349 0 497898 117106 131400 -1 6348
6350 0 497886 117202 131360 -1 6349
6351 0 497858 117282 131320 -1 6350
6352 0 497842 117314 131280 -1 6351
6353 0 497862 117358 131240 -1 6352
6354 0 497874 117394 131200 -1 6353
6355 0 497982 117450 131120 -1 6354
6356 0 498022 117514 131040 -1 6355
6357 0 498026 117534 130960 -1 6356
6358 0 497994 117558 130880 -1 6357
6359 0 498050 117618 130760 -1 6358
6360 0 498098 117650 130560 -1 6359
6361 0 498126 117658 130480 -1 6360
6362 0 498066 117618 130320 -1 6361
6363 0 498078 117598 130240 -1 6362
6364 0 498082 117602 130160 -1 6363
6365 0 498066 117606 130080 -1 6364
6366 0 498050 117582 130000 -1 6365
6367 0 497986 117670 129920 -1 6366
6368 0 497882 117706 129840 -1 6367
6369 0 497826 117786 129720 -1 6368
6370 0 497830 117754 129560 -1 6369
6371 0 497834 117774 129480 -1 6370
6372 0 497878 117710 129400 -1 6371
6373 0 497918 117762 129320 -1 6372
6374 0 497934 117738 129240 -1 6373
6375 0 497910 117694 129120 -1 6374
6376 0 497890 117698 129080 -1 6375
6377 0 497850 117702 129000 -1 6376
6378 0 497842 117722 128960 -1 6377
6379 0 497846 117730 128920 -1 6378
6380 0 497882 117734 128880 -1 6379
6381 0 497914 117754 128800 -1 6380
6382 0 497958 117790 128760 -1 6381
6383 0 498050 117842 128720 -1 6382
6384 0 498066 117838 128680 -1 6383
6385 0 498018 117866 128640 -1 6384
6386 0 498090 117834 128600 -1 6385
6387 0 498166 117834 128560 -1 6386
6388 0 498246 117842 128520 -1 6387
6389 0 498362 117878 128480 -1 6388
6390 0 498506 117866 128440 -1 6389
6391 0 498670 117862 128360 -1 6390
6392 0 498690 117886 128320 -1 6391
6393 0 498718 117882 128280 -1 6392
6394 0 498794 117898 128240 -1 6393
6395 0 498874 117918 128200 -1 6394
6396 0 498030 117982 128640 -1 6385
6397 0 498126 118042 128600 -1 6396
6398 0 498214 118078 128560 -1 6397
6399 0 498230 118122 128520 -1 6398
6400 0 498294 118206 128480 -1 6399
6401 0 498338 118270 128440 -1 6400
6402 0 498434 118330 128400 -1 6401
6403 0 498526 118390 128360 -1 6402
6404 0 498598 118398 128320 -1 6403
6405 0 498646 118470 128240 -1 6404
6406 0 498690 118502 128200 -1 6405
6407 0 498734 118498 128160 -1 6406
6408 0 498762 118486 128120 -1 6407
6409 0 498862 118474 128040 -1 6408
6410 0 498934 118470 128000 -1 6409
6411 0 498942 118494 127960 -1 6410
6412 0 498938 118526 127920 -1 6411
6413 0 498922 118582 127880 -1 6412
6414 0 498934 118666 127840 -1 6413
6415 0 499014 118742 127800 -1 6414
6416 0 499078 118794 127760 -1 6415
6417 0 499090 118814 127720 -1 6416
6418 0 499222 118850 127680 -1 6417
6419 0 499458 118954 127640 -1 6418
6420 0 499454 118962 127600 -1 6419
6421 0 498852 115508 131840 -1 6333
6422 0 498784 115462 131800 -1 6421
6423 0 498716 115416 131760 -1 6422
6424 0 498732 115428 131640 -1 6423
6425 0 498732 115428 131560 -1 6424
6426 0 498732 115428 131520 -1 6425
6427 0 499076 115428 131480 -1 6426
6428 0 499140 115500 131360 -1 6427
6429 0 499116 115560 131240 -1 6428
6430 0 498480 115588 131440 -1 6426
6431 0 498396 115660 131320 -1 6430
6432 0 498328 115764 131160 -1 6431
6433 0 498320 115796 131080 -1 6432
6434 0 499634 114598 132000 -1 6330
6435 0 500562 114094 132000 -1 6434
6436 0 500690 114234 131440 -1 6435
6437 0 501324 114190 131200 -1 6436
6438 0 501532 114154 131120 -1 6437
6439 0 502918 114018 131120 -1 6438
6440 0 503494 114230 131120 -1 6439
6441 0 504152 114182 131120 -1 6440
6442 0 504272 114242 130960 -1 6441
6443 0 504668 114366 130640 -1 6442
6444 0 505070 114474 130440 -1 6443
6445 0 505402 114690 130000 -1 6444
6446 0 505470 114638 129840 -1 6445
6447 0 506290 115058 129840 -1 6446
6448 0 506730 115530 129840 -1 6447
6449 0 506746 115662 130000 -1 6448
6450 0 507000 116094 130000 -1 6449
6451 0 507152 116386 129880 -1 6450
6452 0 507212 116558 129840 -1 6451
6453 0 507220 117166 129840 -1 6452
6454 0 507370 117434 129840 -1 6453
6455 0 507502 117766 129920 -1 6454
6456 0 507554 117958 130000 -1 6455
6457 0 507910 118374 130000 -1 6456
6458 0 507834 118350 130200 -1 6457
6459 0 507538 118170 130200 -1 6458
6460 0 507226 118350 130200 -1 6459
6461 0 507090 118346 130240 -1 6460
6462 0 506906 118366 130320 -1 6461
6463 0 506304 118392 130280 -1 6462
6464 0 506144 118364 130160 -1 6463
6465 0 505932 118416 130040 -1 6464
6466 0 505756 118400 130000 -1 6465
6467 0 505680 118392 129960 -1 6466
6468 0 506168 118248 130320 -1 6463
6469 0 506096 118164 130400 -1 6468
6470 0 506072 118124 130520 -1 6469
6471 0 506058 118126 130560 -1 6470
6472 0 505974 118110 130600 -1 6471
6473 0 505850 117986 130680 -1 6472
6474 0 505786 117950 130720 -1 6473
6475 0 505774 117922 130760 -1 6474
6476 0 505950 117902 130760 -1 6475
6477 0 506222 117858 130760 -1 6476
6478 0 506398 117938 130760 -1 6477
6479 0 506450 117942 130720 -1 6478
6480 0 506474 117978 130680 -1 6479
6481 0 505530 117798 130800 -1 6475
6482 0 505378 117710 130760 -1 6481
6483 0 505302 117710 130720 -1 6482
6484 0 504950 117718 130720 -1 6483
6485 0 504934 117734 130680 -1 6484
6486 0 504950 117714 130640 -1 6485
6487 0 508226 118518 130200 -1 6458
6488 0 508510 118706 130400 -1 6487
6489 0 508900 118846 130680 -1 6488
6490 0 509776 119594 130680 -1 6489
6491 0 509762 119588 130720 -1 6490
6492 0 509720 119570 130840 -1 6491
6493 0 509902.78 119498.92 131280 -1 6492
6494 0 509936 119486 131360 -1 6493
6495 0 510724 119986 131360 -1 6494
6496 0 510653.34 120004.664 131280 -1 6495
6497 0 510660 120026 131240 -1 6496
6498 0 511054 120218 131000 -1 6497
6499 0 511086 120242 130920 -1 6498
6500 0 510948 120010 131480 -1 6495
6501 0 511200 120014 131640 -1 6500
6502 0 511436 120066 131800 -1 6501
6503 0 511457.34 120092.664 131840 -1 6502
6504 0 511500 120146 131920 -1 6503
6505 0 511628 120278 132080 -1 6504
6506 0 511668 120330 132240 -1 6505
6507 0 511800 120478 132400 -1 6506
6508 0 511932 120674 132560 -1 6507
6509 0 511925.2 120691.6 132600 -1 6508
6510 0 511898 120762 132760 -1 6509
6511 0 511848.56 120776.2 132880 -1 6510
6512 0 511805.6 120800.4 133000 -1 6511
6513 0 511744 120826 133160 -1 6512
6514 0 512021.16 120843.14 133360 -1 6513
6515 0 512132 120850 133440 -1 6514
6516 0 512120 120686 133760 -1 6515
6517 0 512182 120742 133880 -1 6516
6518 0 512346 120610 134120 -1 6517
6519 0 512506 120546 134280 -1 6518
6520 0 512478 120546 134440 -1 6519
6521 0 512378 120510 134600 -1 6520
6522 0 512354 120338 134800 -1 6521
6523 0 512226 120314 135000 -1 6522
6524 0 512002 120290 135200 -1 6523
6525 0 511852 120366 135360 -1 6524
6526 0 511808 120480 135440 -1 6525
6527 0 511764 120594 135520 -1 6526
6528 0 511725 120768 135640 -1 6527
6529 0 511712 120826 135680 -1 6528
6530 0 511678 121206 135840 -1 6529
6531 0 511758 121358 135880 -1 6530
6532 0 511726 121574 135960 -1 6531
6533 0 511470 121982 135960 -1 6532
6534 0 511524 122008 136080 -1 6533
6535 0 511784 122552 136120 -1 6534
6536 0 511908 122720 136200 -1 6535
6537 0 511960 122916 136280 -1 6536
6538 0 511996 123082 136360 -1 6537
6539 0 512004 123258 136480 -1 6538
6540 0 511952 123470 136600 -1 6539
6541 0 511872 123598 136680 -1 6540
6542 0 511720 123806 136760 -1 6541
6543 0 511838 124084 136760 -1 6542
6544 0 511918 124268 136640 -1 6543
6545 0 511944 124338 136600 -1 6544
6546 0 511928 124374 136520 -1 6545
6547 0 511844 124418 136440 -1 6546
6548 0 511844 124490 136400 -1 6547
6549 0 511856 124526 136320 -1 6548
6550 0 511852 124570 136280 -1 6549
6551 0 511864 124602 136240 -1 6550
6552 0 511808 124738 136200 -1 6551
6553 0 511792 124886 136160 -1 6552
6554 0 511684 125322 136120 -1 6553
6555 0 511676 125438 136080 -1 6554
6556 0 511704 125166 135960 -1 6555
6557 0 511716 125098 135880 -1 6556
6558 0 511876 125846 136000 -1 6555
6559 0 511792 126230 135920 -1 6558
6560 0 511784 126350 135880 -1 6559
6561 0 511740 126582 135800 -1 6560
6562 0 511656 126790 135720 -1 6561
6563 0 511592 126974 135680 -1 6562
6564 0 511552 127070 135600 -1 6563
6565 0 511536 127114 135560 -1 6564
6566 0 511452 127250 135440 -1 6565
6567 0 511412 127346 135360 -1 6566
6568 0 511356 127442 135320 -1 6567
6569 0 511324 127458 135280 -1 6568
6570 0 511288 127570 135200 -1 6569
6571 0 511368 127680 135120 -1 6570
6572 0 511348 127780 135080 -1 6571
6573 0 511436 127928 135000 -1 6572
6574 0 511432 127916 134960 -1 6573
6575 0 511448 128022.664 134880 -1 6574
6576 0 511456 128076 134840 -1 6575
6577 0 511588 128144 134800 -1 6576
6578 0 511612 128124 134760 -1 6577
6579 0 511652 128116 134720 -1 6578
6580 0 511656 128140 134640 -1 6579
6581 0 511380 128340 134520 -1 6580
6582 0 511280 128460 134400 -1 6581
6583 0 511252 128508 134320 -1 6582
6584 0 511188 128556 134240 -1 6583
6585 0 511178 128622 134200 -1 6584
6586 0 511202 128706 134120 -1 6585
6587 0 511210 128738 134080 -1 6586
6588 0 511222 128838 134000 -1 6587
6589 0 511186 128894 133880 -1 6588
6590 0 511158 128914 133840 -1 6589
6591 0 511046 129066 133800 -1 6590
6592 0 510874 129206 133720 -1 6591
6593 0 510858 129298 133640 -1 6592
6594 0 510866 129362 133600 -1 6593
6595 0 510898 129406 133480 -1 6594
6596 0 510946 129450 133320 -1 6595
6597 0 511006 129462 133240 -1 6596
6598 0 511022 129566 133040 -1 6597
6599 0 510954 129590 132960 -1 6598
6600 0 510970 129498 132840 -1 6599
6601 0 511002 129466 132760 -1 6600
6602 0 511002 129438 132600 -1 6601
6603 0 510986 129398 132520 -1 6602
6604 0 510970 129290 132400 -1 6603
6605 0 510947.72 129251.2 132360 -1 6604
6606 0 510906 129138 132240 -1 6605
6607 0 510842 129114 132160 -1 6606
6608 0 510794 129026 132040 -1 6607
6609 0 510774 128978 131880 -1 6608
6610 0 510730 128974 131760 -1 6609
6611 0 510634 129038 131680 -1 6610
6612 0 510626 129070 131520 -1 6611
6613 0 510602 129114 131480 -1 6612
6614 0 510582 129238 131360 -1 6613
6615 0 510450 129358 131280 -1 6614
6616 0 510386 129542 131240 -1 6615
6617 0 510590 129814 131200 -1 6616
6618 0 510718 129982 131120 -1 6617
6619 0 510702 130066 131080 -1 6618
6620 0 510630 130106 131040 -1 6619
6621 0 510586 130202 130840 -1 6620
6622 0 510314 130534 130840 -1 6621
6623 0 510178 130870 130840 -1 6622
6624 0 510138 131150 130840 -1 6623
6625 0 510406 131186 130960 -1 6624
6626 0 510602 131078 131000 -1 6625
6627 0 510674 130998 131080 -1 6626
6628 0 510742 130998 131120 -1 6627
6629 0 510774 130994 131160 -1 6628
6630 0 510796 130980 131200 -1 6629
6631 0 510808 130996 131240 -1 6630
6632 0 511068 130932 131240 -1 6631
6633 0 511120 130916 131280 -1 6632
6634 0 511264 130864 131400 -1 6633
6635 0 511456 130700 131480 -1 6634
6636 0 511636 130664 131560 -1 6635
6637 0 511664 130664 131600 -1 6636
6638 0 511704 130656 131640 -1 6637
6639 0 511724 130648 131680 -1 6638
6640 0 510134 131162 130760 -1 6624
6641 0 510246 131134 130640 -1 6640
6642 0 510282 131090 130600 -1 6641
6643 0 510330 131026 130560 -1 6642
6644 0 510318 131042 130480 -1 6643
6645 0 510298 131054 130400 -1 6644
6646 0 510254 131046 130320 -1 6645
6647 0 510114 131094 130200 -1 6646
6648 0 510086 131058 130120 -1 6647
6649 0 509962 131210 130000 -1 6648
6650 0 509882 131354 129920 -1 6649
6651 0 509886 131510 129840 -1 6650
6652 0 509870 131594 129800 -1 6651
6653 0 509826 131654 129720 -1 6652
6654 0 509746 132090 129840 -1 6653
6655 0 509954 132194 129960 -1 6654
6656 0 510114 132278 130040 -1 6655
6657 0 510314 132422 130240 -1 6656
6658 0 510324 132524 130280 -1 6657
6659 0 510324 132740 130400 -1 6658
6660 0 510276 132736 130520 -1 6659
6661 0 510312 132840 130640 -1 6660
6662 0 510256 133056 130880 -1 6661
6663 0 510276 133240 130920 -1 6662
6664 0 510288 133652 130960 -1 6663
6665 0 510308 133744 131080 -1 6664
6666 0 510324 133824 131160 -1 6665
6667 0 510292 133908 131200 -1 6666
6668 0 510268 133960 131240 -1 6667
6669 0 510300 134024 131320 -1 6668
6670 0 510312 134092 131360 -1 6669
6671 0 510232 134184 131400 -1 6670
6672 0 510160 134304 131440 -1 6671
6673 0 510220 134348 131520 -1 6672
6674 0 510288 134380 131600 -1 6673
6675 0 510436 134388 131680 -1 6674
6676 0 510552 134524 131760 -1 6675
6677 0 510588 134588 131880 -1 6676
6678 0 510612 134700 132000 -1 6677
6679 0 510644 134760 132040 -1 6678
6680 0 510716 134856 132120 -1 6679
6681 0 510768 134944 132200 -1 6680
6682 0 510836 135120 132320 -1 6681
6683 0 510936 135252 132440 -1 6682
6684 0 510936 135356 132520 -1 6683
6685 0 511020 135452 132640 -1 6684
6686 0 511064 135500 132720 -1 6685
6687 0 511052 135584 132840 -1 6686
6688 0 511132 135756 133040 -1 6687
6689 0 511468 135936 133080 -1 6688
6690 0 511580 135956 133120 -1 6689
6691 0 511868 135992 133160 -1 6690
6692 0 511972 136096 133280 -1 6691
6693 0 511968 136208 133320 -1 6692
6694 0 511896 136420 133360 -1 6693
6695 0 511884 136460 133480 -1 6694
6696 0 511938 136490 133600 -1 6695
6697 0 511970 136626 133720 -1 6696
6698 0 511982 136682 133760 -1 6697
6699 0 512030 136546 133800 -1 6698
6700 0 512078 136570 133880 -1 6699
6701 0 512202 136606 133920 -1 6700
6702 0 512258 136670 134000 -1 6701
6703 0 512310 136702 134080 -1 6702
6704 0 512366 136730 134120 -1 6703
6705 0 512378 136774 134160 -1 6704
6706 0 512398 136742 134280 -1 6705
6707 0 512430 136726 134360 -1 6706
6708 0 512494 136718 134440 -1 6707
6709 0 512510 136722 134520 -1 6708
6710 0 512490 136718 134560 -1 6709
6711 0 512434 136682 134600 -1 6710
6712 0 512378 136690 134680 -1 6711
6713 0 512310 136694 134760 -1 6712
6714 0 511998 136370 134760 -1 6713
6715 0 511906 136270 134800 -1 6714
6716 0 511906 136182 134840 -1 6715
6717 0 511914 136154 134880 -1 6716
6718 0 511874 136122 134920 -1 6717
6719 0 512266 136658 134800 -1 6713
6720 0 512266 136658 134920 -1 6719
6721 0 512174 136662 135000 -1 6720
6722 0 511966 136738 135080 -1 6721
6723 0 511934 136814 135120 -1 6722
6724 0 511950 136718 135200 -1 6723
6725 0 511970 136714 135240 -1 6724
6726 0 511850 136678 135320 -1 6725
6727 0 511786 136734 135400 -1 6726
6728 0 511818 136734 135440 -1 6727
6729 0 511890 136738 135520 -1 6728
6730 0 511898 136902 135600 -1 6729
6731 0 511918 136942 135680 -1 6730
6732 0 511938 136978 135720 -1 6731
6733 0 511946 136854 135800 -1 6732
6734 0 511898 136602 135880 -1 6733
6735 0 511854 136530 135960 -1 6734
6736 0 511854 136446 136040 -1 6735
6737 0 512134 137506 135840 -1 6732
6738 0 512238 137634 135840 -1 6737
6739 0 512338 137626 135880 -1 6738
6740 0 512574 137610 135880 -1 6739
6741 0 512606 137614 135840 -1 6740
6742 0 512726 137610 135800 -1 6741
6743 0 512850 137582 135840 -1 6742
6744 0 512898 137610 135920 -1 6743
6745 0 512850 137598 136040 -1 6744
6746 0 512914 137600 136080 -1 6745
6747 0 512978 137602 136120 -1 6746
6748 0 513098 137658 136200 -1 6747
6749 0 513182 137730 136320 -1 6748
6750 0 512044 135920 133080 -1 6691
6751 0 512276 135848 132920 -1 6750
6752 0 512336 135824 132880 -1 6751
6753 0 512452 135720 132800 -1 6752
6754 0 512464 135652 132720 -1 6753
6755 0 512500 135540 132520 -1 6754
6756 0 512572 135528 132440 -1 6755
6757 0 512512 135524 132400 -1 6756
6758 0 512456 135476 132320 -1 6757
6759 0 512380 135460 132240 -1 6758
6760 0 512324 135448 132080 -1 6759
6761 0 512216 135444 132000 -1 6760
6762 0 512092 135480 131880 -1 6761
6763 0 512092 135440 131800 -1 6762
6764 0 512092 135420 131760 -1 6763
6765 0 512400 135292 131640 -1 6764
6766 0 512556 135120 131600 -1 6765
6767 0 512576 135068 131560 -1 6766
6768 0 512596 135036 131520 -1 6767
6769 0 512588 135004 131480 -1 6768
6770 0 512532 135020 131440 -1 6769
6771 0 512560 134960 131400 -1 6770
6772 0 511772 135616 131800 -1 6763
6773 0 511552 135712 131680 -1 6772
6774 0 511436 135796 131560 -1 6773
6775 0 511328 135904 131520 -1 6774
6776 0 511092 136004 131560 -1 6775
6777 0 510896 136060 131520 -1 6776
6778 0 510564 136132 131520 -1 6777
6779 0 510468 136188 131440 -1 6778
6780 0 510428 136220 131360 -1 6779
6781 0 510260 136324 131280 -1 6780
6782 0 510168 136332 131240 -1 6781
6783 0 510040 136356 131160 -1 6782
6784 0 509996 136336 131120 -1 6783
6785 0 509980 136340 131080 -1 6784
6786 0 509956 136336 131040 -1 6785
6787 0 509912 136360 130960 -1 6786
6788 0 509900 136352 130920 -1 6787
6789 0 509904 136336 130880 -1 6788
6790 0 509868 136372 130800 -1 6789
6791 0 509752 136392 130720 -1 6790
6792 0 509712 136372 130680 -1 6791
6793 0 509640 136384 130640 -1 6792
6794 0 509556 136328 130560 -1 6793
6795 0 509512 136300 130480 -1 6794
6796 0 509488 136292 130440 -1 6795
6797 0 509500 136296 130400 -1 6796
6798 0 510260 133740 130840 -1 6665
6799 0 510508 133684 130840 -1 6798
6800 0 510624 133652 130840 -1 6799
6801 0 510900 133580 130840 -1 6800
6802 0 511004 133496 130800 -1 6801
6803 0 511116 133340 130760 -1 6802
6804 0 511108 133324 130720 -1 6803
6805 0 510896 133528 130920 -1 6801
6806 0 510968 133468 130960 -1 6805
6807 0 511048 133412 131000 -1 6806
6808 0 511068 133404 131040 -1 6807
6809 0 509878 131610 129640 -1 6653
6810 0 509882 131670 129520 -1 6809
6811 0 509934 131738 129440 -1 6810
6812 0 510478 130074 130720 -1 6621
6813 0 510614 130250 130480 -1 6812
6814 0 511026 128866 131480 -1 6613
6815 0 511062 128918 131320 -1 6814
6816 0 511118 128830 131240 -1 6815
6817 0 511074 128914 131120 -1 6816
6818 0 511122 128878 131040 -1 6817
6819 0 511118 128858 131000 -1 6818
6820 0 511046 128790 130920 -1 6819
6821 0 511046 128770 130840 -1 6820
6822 0 511118 128734 130760 -1 6821
6823 0 511146 128718 130680 -1 6822
6824 0 511126 128722 130600 -1 6823
6825 0 511102 128770 130520 -1 6824
6826 0 511138 128754 130440 -1 6825
6827 0 511158 128706 130320 -1 6826
6828 0 511230 128690 130240 -1 6827
6829 0 511258 128690 130200 -1 6828
6830 0 511278 128686 130160 -1 6829
6831 0 511988 128172 134640 -1 6580
6832 0 512628 128328 134760 -1 6831
6833 0 512668 128308 134800 -1 6832
6834 0 513200 128348 134800 -1 6833
6835 0 513592 128520 134960 -1 6834
6836 0 513628 128504 135320 -1 6835
6837 0 513660 128416 135480 -1 6836
6838 0 513748 128444 135600 -1 6837
6839 0 513836 128440 135680 -1 6838
6840 0 513968 128524 135720 -1 6839
6841 0 513596 128580 134840 -1 6835
6842 0 513788 128828 134720 -1 6841
6843 0 514368 129460 134720 -1 6842
6844 0 514412 129656 134720 -1 6843
6845 0 514616 129844 134720 -1 6844
6846 0 514748 130012 134720 -1 6845
6847 0 514790.66 130012 134800 -1 6846
6848 0 514876 130012 134960 -1 6847
6849 0 514916 129944 135120 -1 6848
6850 0 515004 129984 135160 -1 6849
6851 0 515054 130038 135200 -1 6850
6852 0 515194 130162 135240 -1 6851
6853 0 515402 130222 135360 -1 6852
6854 0 515710 130390 135480 -1 6853
6855 0 515750 130398 135520 -1 6854
6856 0 516762 130490 135680 -1 6855
6857 0 517118 130570 135720 -1 6856
6858 0 517150 130590 135760 -1 6857
6859 0 517184 130548 135800 -1 6858
6860 0 517200 130612 135880 -1 6859
6861 0 517308 130616 135960 -1 6860
6862 0 517388 130684 136000 -1 6861
6863 0 517496 130736 136040 -1 6862
6864 0 517428 130788 136120 -1 6863
6865 0 517464 130812 136160 -1 6864
6866 0 517030 130522 135640 -1 6857
6867 0 517046 130518 135600 -1 6866
6868 0 517022 130518 135520 -1 6867
6869 0 516958 130574 135320 -1 6868
6870 0 516554 130754 135320 -1 6869
6871 0 516346 130786 135320 -1 6870
6872 0 516242 130738 135200 -1 6871
6873 0 516236 130732 135160 -1 6872
6874 0 516204 130708 135120 -1 6873
6875 0 516180 130740 135080 -1 6874
6876 0 517434 130546 135200 -1 6869
6877 0 517494 130510 135160 -1 6876
6878 0 517490 130478 135120 -1 6877
6879 0 517642 130662 135040 -1 6878
6880 0 517642 130674 135000 -1 6879
6881 0 517834 130790 134960 -1 6880
6882 0 518078 131066 134880 -1 6881
6883 0 518034 131090 134840 -1 6882
6884 0 518086 131122 134800 -1 6883
6885 0 518070 131138 134760 -1 6884
6886 0 518110 131114 134600 -1 6885
6887 0 518128 131174 134480 -1 6886
6888 0 518134 131194 134440 -1 6887
6889 0 518202 131126 134320 -1 6888
6890 0 518242 130970 134280 -1 6889
6891 0 518274 131018 134240 -1 6890
6892 0 518346 130922 134160 -1 6891
6893 0 518434 130986 134120 -1 6892
6894 0 518466 130954 134040 -1 6893
6895 0 518442 131006 133920 -1 6894
6896 0 518458 130978 133880 -1 6895
6897 0 518502 130998 133800 -1 6896
6898 0 518298 131030 133680 -1 6897
6899 0 518246 130986 133600 -1 6898
6900 0 518326 130998 133560 -1 6899
6901 0 518362 130998 133520 -1 6900
6902 0 518346 130994 133440 -1 6901
6903 0 518274 130994 133360 -1 6902
6904 0 518222 131010 133320 -1 6903
6905 0 518170 130994 133280 -1 6904
6906 0 518190 130942 133160 -1 6905
6907 0 518430 132070 134440 -1 6888
6908 0 518422 132186 134360 -1 6907
6909 0 518462 132210 134320 -1 6908
6910 0 518480 132312 134280 -1 6909
6911 0 518488 132372 134200 -1 6910
6912 0 518532 132508 134160 -1 6911
6913 0 518544 132592 134120 -1 6912
6914 0 518468 132708 134080 -1 6913
6915 0 518448 132772 134040 -1 6914
6916 0 518500 133000 134000 -1 6915
6917 0 518644 133080 134040 -1 6916
6918 0 518700 133096 134080 -1 6917
6919 0 518880 133144 134160 -1 6918
6920 0 519112 133172 134120 -1 6919
6921 0 519152 133184 134080 -1 6920
6922 0 519340 133216 134040 -1 6921
6923 0 519396 133196 134000 -1 6922
6924 0 519396 133184 133960 -1 6923
6925 0 519444 133288 133880 -1 6924
6926 0 519480 133336 133840 -1 6925
6927 0 519468 133368 133800 -1 6926
6928 0 519648 133944 133760 -1 6927
6929 0 519508 133532 133720 -1 6928
6930 0 519472 133456 133680 -1 6929
6931 0 519396 133360 133560 -1 6930
6932 0 519396 133364 133520 -1 6931
6933 0 519396 133336 133440 -1 6932
6934 0 519420 133336 133320 -1 6933
6935 0 519396 133284 133200 -1 6934
6936 0 519388 133280 133160 -1 6935
6937 0 519344 133268 133040 -1 6936
6938 0 519372 133216 132960 -1 6937
6939 0 519324 133152 132840 -1 6938
6940 0 519300 133132 132760 -1 6939
6941 0 519272 132968 132600 -1 6940
6942 0 519292 132752 132400 -1 6941
6943 0 519288 132680 132360 -1 6942
6944 0 519288 132508 132240 -1 6943
6945 0 519312 132456 132200 -1 6944
6946 0 519312 132368 132120 -1 6945
6947 0 519288 132284 132000 -1 6946
6948 0 519268 132244 131920 -1 6947
6949 0 519256 132184 131760 -1 6948
6950 0 519332 132128 131560 -1 6949
6951 0 519424 132000 131480 -1 6950
6952 0 519504 131820 131400 -1 6951
6953 0 519548 131704 131320 -1 6952
6954 0 519520 131536 131200 -1 6953
6955 0 519508 131516 131120 -1 6954
6956 0 519420 131452 131040 -1 6955
6957 0 519428 131380 130960 -1 6956
6958 0 519444 131296 130880 -1 6957
6959 0 519456 131276 130800 -1 6958
6960 0 519452 131252 130640 -1 6959
6961 0 519496 131252 130520 -1 6960
6962 0 519464 131220 130360 -1 6961
6963 0 519452 131212 130280 -1 6962
6964 0 519528 131200 130200 -1 6963
6965 0 519532 131156 130040 -1 6964
6966 0 519564 131104 129880 -1 6965
6967 0 519632 131020 129720 -1 6966
6968 0 519720 131000 129640 -1 6967
6969 0 519812 130988 129480 -1 6968
6970 0 519820 130924 129360 -1 6969
6971 0 519908 130876 129160 -1 6970
6972 0 519904 130900 128960 -1 6971
6973 0 519920 130896 128880 -1 6972
6974 0 519937.34 130884 128840 -1 6973
6975 0 519972 130860 128760 -1 6974
6976 0 519984 130856 128720 -1 6975
6977 0 520034 130838 128680 -1 6976
6978 0 520184 130952 128680 -1 6977
6979 0 520188 130956 128720 -1 6978
6980 0 520200 130976 128800 -1 6979
6981 0 520188 131004 128840 -1 6980
6982 0 520204 131004 128920 -1 6981
6983 0 520204 131000 128960 -1 6982
6984 0 520244 131064 129040 -1 6983
6985 0 520240 131076 129080 -1 6984
6986 0 520232 131096 129120 -1 6985
6987 0 520244 131092 129160 -1 6986
6988 0 520296 131112 129200 -1 6987
6989 0 520396 131120 129280 -1 6988
6990 0 520432 131128 129320 -1 6989
6991 0 520456 131144 129400 -1 6990
6992 0 520456 131168 129440 -1 6991
6993 0 520468 131184 129480 -1 6992
6994 0 520508 131224 129520 -1 6993
6995 0 520496 131252 129560 -1 6994
6996 0 520408 131232 129640 -1 6995
6997 0 520344 131324 129760 -1 6996
6998 0 520292 131376 129840 -1 6997
6999 0 520288 131364 129880 -1 6998
7000 0 520276 131440 129960 -1 6999
7001 0 520300 131436 130000 -1 7000
7002 0 520288 131576 130080 -1 7001
7003 0 520268 131620 130120 -1 7002
7004 0 520176 131700 130200 -1 7003
7005 0 520160 131720 130240 -1 7004
7006 0 520144 131728 130280 -1 7005
7007 0 520136 131704 130320 -1 7006
7008 0 520152 131708 130360 -1 7007
7009 0 520084 130820 128640 -1 6977
7010 0 520228 130748 128560 -1 7009
7011 0 520288 130704 128520 -1 7010
7012 0 520360 130720 128440 -1 7011
7013 0 520368 130784 128360 -1 7012
7014 0 520348 130788 128320 -1 7013
7015 0 520328 130796 128280 -1 7014
7016 0 520340 130768 128240 -1 7015
7017 0 520264 130792 128160 -1 7016
7018 0 520148 130788 128040 -1 7017
7019 0 520152 130764 127920 -1 7018
7020 0 520120 130724 127840 -1 7019
7021 0 520048 130584 127680 -1 7020
7022 0 520004 130536 127600 -1 7021
7023 0 520040 130372 127560 -1 7022
7024 0 520076 130308 127520 -1 7023
7025 0 520252 130104 127440 -1 7024
7026 0 520256 130112 127320 -1 7025
7027 0 520296 130136 127240 -1 7026
7028 0 520300 130072 127160 -1 7027
7029 0 520300 130012 127000 -1 7028
7030 0 520292 130004 126920 -1 7029
7031 0 520308 130036 126800 -1 7030
7032 0 520348 130048 126720 -1 7031
7033 0 520372 130052 126600 -1 7032
7034 0 520336 130068 126520 -1 7033
7035 0 520340 130120 126400 -1 7034
7036 0 520372 130200 126280 -1 7035
7037 0 520396 130196 126160 -1 7036
7038 0 520436 130212 126120 -1 7037
7039 0 520516 130212 126080 -1 7038
7040 0 520528 130304 126040 -1 7039
7041 0 520516 130276 126000 -1 7040
7042 0 520524 130300 125920 -1 7041
7043 0 520544 130308 125880 -1 7042
7044 0 520548 130340 125840 -1 7043
7045 0 520504 130292 125760 -1 7044
7046 0 520468 130320 125680 -1 7045
7047 0 520424 130292 125640 -1 7046
7048 0 520408 130280 125600 -1 7047
7049 0 520416 130292 125560 -1 7048
7050 0 520356 130316 125480 -1 7049
7051 0 520304 130292 125400 -1 7050
7052 0 520232 130264 125320 -1 7051
7053 0 520100 130220 125240 -1 7052
7054 0 519940 130224 125200 -1 7053
7055 0 519856 130296 125080 -1 7054
7056 0 519892 130348 125040 -1 7055
7057 0 519860 130416 125000 -1 7056
7058 0 519816 130496 125000 -1 7057
7059 0 519568 130548 125000 -1 7058
7060 0 519336 130648 124920 -1 7059
7061 0 519172 130872 124920 -1 7060
7062 0 518996 130916 124920 -1 7061
7063 0 518772 131016 124920 -1 7062
7064 0 518784 131004 124840 -1 7063
7065 0 518788 131004 124800 -1 7064
7066 0 518780 130996 124760 -1 7065
7067 0 518596 130964 124600 -1 7066
7068 0 518480 130924 124520 -1 7067
7069 0 518456 130916 124480 -1 7068
7070 0 518412 130916 124440 -1 7069
7071 0 518380 130884 124360 -1 7070
7072 0 518328 130900 124320 -1 7071
7073 0 519792 133004 133960 -1 6924
7074 0 519824 133024 133920 -1 7073
7075 0 519844 133068 133880 -1 7074
7076 0 519332 132996 134080 -1 6922
7077 0 519316 132944 134160 -1 7076
7078 0 519348 132912 134200 -1 7077
7079 0 519372 132884 134240 -1 7078
7080 0 519384 132868 134280 -1 7079
7081 0 518464 132912 133960 -1 6916
7082 0 518424 132820 133920 -1 7081
7083 0 517290 131170 134520 -1 6887
7084 0 517158 131202 134600 -1 7083
7085 0 513708 128696 134680 -1 6842
7086 0 513644 128644 134560 -1 7085
7087 0 513676 128632 134520 -1 7086
7088 0 513648 128608 134480 -1 7087
7089 0 513588 128616 134440 -1 7088
7090 0 513584 128664 134360 -1 7089
7091 0 513608 128704 134280 -1 7090
7092 0 513364 128636 134200 -1 7091
7093 0 513348 128600 134160 -1 7092
7094 0 513320 128640 134120 -1 7093
7095 0 513308 128644 134040 -1 7094
7096 0 513292 128560 133960 -1 7095
7097 0 513272 128532 133920 -1 7096
7098 0 513268 128544 133880 -1 7097
7099 0 513260 128524 133840 -1 7098
7100 0 511144 127622 135280 -1 6569
7101 0 511076 127646 135320 -1 7100
7102 0 510904 127646 135320 -1 7101
7103 0 510860 127682 135360 -1 7102
7104 0 510828 127698 135400 -1 7103
7105 0 510796 127670 135480 -1 7104
7106 0 510796 127686 135520 -1 7105
7107 0 510800 127710 135560 -1 7106
7108 0 511364 124034 136760 -1 6542
7109 0 511316 124078 136640 -1 7108
7110 0 511192 124070 136520 -1 7109
7111 0 511096 124026 136400 -1 7110
7112 0 511056 124002 136240 -1 7111
7113 0 510972 124042 136120 -1 7112
7114 0 510740 124042 136040 -1 7113
7115 0 510564 124018 136000 -1 7114
7116 0 510900 124026 135960 -1 7113
7117 0 510804 124082 135840 -1 7116
7118 0 510768 124198 135720 -1 7117
7119 0 510616 124282 135680 -1 7118
7120 0 510528 124360 135600 -1 7119
7121 0 510456 124416 135480 -1 7120
7122 0 510352 124440 135360 -1 7121
7123 0 510268 124560 135200 -1 7122
7124 0 510156 124660 135120 -1 7123
7125 0 509360 124888 135000 -1 7124
7126 0 509308 125040 134880 -1 7125
7127 0 509248 125040 134840 -1 7126
7128 0 508612 125940 134840 -1 7127
7129 0 508304 126168 134880 -1 7128
7130 0 508064 126296 134960 -1 7129
7131 0 507956 126324 135040 -1 7130
7132 0 507808 126356 135120 -1 7131
7133 0 507676 126490 135200 -1 7132
7134 0 507596 126622 135280 -1 7133
7135 0 507572 126710 135400 -1 7134
7136 0 507280 127030 135480 -1 7135
7137 0 507261.34 127008.664 135520 -1 7136
7138 0 506776 127270 135520 -1 7137
7139 0 506728 127482 135440 -1 7138
7140 0 506692 127746 135320 -1 7139
7141 0 506660 127904 135200 -1 7140
7142 0 506708 127996 135120 -1 7141
7143 0 506648 128296 135040 -1 7142
7144 0 506632 128356 134920 -1 7143
7145 0 506576 128424 134800 -1 7144
7146 0 506504 128420 134760 -1 7145
7147 0 505548 128168 134760 -1 7146
7148 0 505268 128024 134800 -1 7147
7149 0 505156 128000 134680 -1 7148
7150 0 505168 128048 134640 -1 7149
7151 0 506508 128444 134640 -1 7146
7152 0 506492 128516 134520 -1 7151
7153 0 506340 128708 134400 -1 7152
7154 0 506294 128898 134360 -1 7153
7155 0 506248 129088 134320 -1 7154
7156 0 506196 129352 134280 -1 7155
7157 0 506140 129476 134200 -1 7156
7158 0 506144 129564 134120 -1 7157
7159 0 506160 129670 134040 -1 7158
7160 0 506172 129770 133960 -1 7159
7161 0 506140 129870 133840 -1 7160
7162 0 506124 129922 133720 -1 7161
7163 0 506136 130026 133600 -1 7162
7164 0 506088 130110 133480 -1 7163
7165 0 506096 130194 133360 -1 7164
7166 0 506192 130326 133200 -1 7165
7167 0 506280 130402 133040 -1 7166
7168 0 506344 130434 132880 -1 7167
7169 0 506368 130490 132720 -1 7168
7170 0 506328 130530 132600 -1 7169
7171 0 506268 130466 132440 -1 7170
7172 0 506160 130402 132280 -1 7171
7173 0 506152 130390 132120 -1 7172
7174 0 506048 130426 131960 -1 7173
7175 0 506046 130460 131920 -1 7174
7176 0 506006 130512 131840 -1 7175
7177 0 505978 130516 131760 -1 7176
7178 0 505938 130560 131640 -1 7177
7179 0 505886 130604 131560 -1 7178
7180 0 505954 130796 131400 -1 7179
7181 0 505998 130916 131320 -1 7180
7182 0 506026 130940 131280 -1 7181
7183 0 506058 130940 131200 -1 7182
7184 0 506094 130924 131120 -1 7183
7185 0 506150 130936 131040 -1 7184
7186 0 506158 130980 130960 -1 7185
7187 0 506246 131048 130880 -1 7186
7188 0 506302 131080 130800 -1 7187
7189 0 506290 131136 130720 -1 7188
7190 0 506302 131156 130680 -1 7189
7191 0 506442 131164 130520 -1 7190
7192 0 506674 131168 130360 -1 7191
7193 0 506794 131408 130560 -1 7192
7194 0 506822 131576 130640 -1 7193
7195 0 506790 131628 130800 -1 7194
7196 0 506642 131176 130240 -1 7192
7197 0 506670 131244 130080 -1 7196
7198 0 506634 131148 130040 -1 7197
7199 0 506586 131096 129960 -1 7198
7200 0 506234 130804 129960 -1 7199
7201 0 506190 130768 129880 -1 7200
7202 0 506156 130706 129840 -1 7201
7203 0 506068 130682 129800 -1 7202
7204 0 506058 130660 129760 -1 7203
7205 0 506078 130632 129680 -1 7204
7206 0 506112 130620 129600 -1 7205
7207 0 506126 130588 129520 -1 7206
7208 0 506218 130546 129440 -1 7207
7209 0 506224 130580 129400 -1 7208
7210 0 506270 130536 129360 -1 7209
7211 0 506260 130560 129320 -1 7210
7212 0 506862 131168 129880 -1 7199
7213 0 506874 131208 129840 -1 7212
7214 0 506894 131224 129760 -1 7213
7215 0 506942 131232 129720 -1 7214
7216 0 507136 131222 129680 -1 7215
7217 0 507068 131242 129640 -1 7216
7218 0 507380 131254 129520 -1 7217
7219 0 507384 131270 129480 -1 7218
7220 0 507332 131306 129440 -1 7219
7221 0 507640 131334 129360 -1 7220
7222 0 507608 131378 129320 -1 7221
7223 0 507780 131298 129240 -1 7222
7224 0 508224 131006 129200 -1 7223
7225 0 508144 130722 129160 -1 7224
7226 0 508172 130518 129080 -1 7225
7227 0 508140 130486 129040 -1 7226
7228 0 508080 130398 128960 -1 7227
7229 0 506540 128970 134200 -1 7154
7230 0 506588 128978 134080 -1 7229
7231 0 506620 128998 133960 -1 7230
7232 0 506500 129046 133840 -1 7231
7233 0 507242.5 126987.5 135560 -1 7137
7234 0 507224 126966 135600 -1 7233
7235 0 507232 126970 135680 -1 7234
7236 0 507180 127138 135800 -1 7235
7237 0 507108 127342 135920 -1 7236
7238 0 507120 127502 136160 -1 7237
7239 0 507024 127510 136320 -1 7238
7240 0 506860 127504 136400 -1 7239
7241 0 506628 127644 136520 -1 7240
7242 0 506472 127652 136600 -1 7241
7243 0 506300 127528 136640 -1 7242
7244 0 506036 127612 136720 -1 7243
7245 0 505740 127620 136760 -1 7244
7246 0 505552 127500 136840 -1 7245
7247 0 505448 127528 136920 -1 7246
7248 0 505348 127600 137040 -1 7247
7249 0 505248 127580 137160 -1 7248
7250 0 505116 127612 137240 -1 7249
7251 0 504965 127625 137280 -1 7250
7252 0 504951 127609 137360 -1 7251
7253 0 504879 127509 137440 -1 7252
7254 0 504827 127497 137480 -1 7253
7255 0 504805 127441 137520 -1 7254
7256 0 504719 127391 137560 -1 7255
7257 0 504587 127243 137640 -1 7256
7258 0 504455 127045 137600 -1 7257
7259 0 504449 126963 137520 -1 7258
7260 0 504477 126965 137480 -1 7259
7261 0 504505 126735 137440 -1 7260
7262 0 504395 126519 137440 -1 7261
7263 0 504335 126455 137400 -1 7262
7264 0 504305 126463 137320 -1 7263
7265 0 504295 126489 137280 -1 7264
7266 0 504323 126455 137200 -1 7265
7267 0 504131 126459 137120 -1 7266
7268 0 504077 126433 137080 -1 7267
7269 0 503963 126371 137000 -1 7268
7270 0 503911 126349 136880 -1 7269
7271 0 503799 126303 136760 -1 7270
7272 0 503619 126155 136680 -1 7271
7273 0 503587 126089 136640 -1 7272
7274 0 503563 126019 136560 -1 7273
7275 0 503587 125999 136520 -1 7274
7276 0 504603 127419 137720 -1 7257
7277 0 504595 127451 137760 -1 7276
7278 0 504597 127475 137800 -1 7277
7279 0 504590 127486 137840 -1 7278
7280 0 504612 127492 137880 -1 7279
7281 0 504734 127524 137960 -1 7280
7282 0 504850 127516 138040 -1 7281
7283 0 504950 127508 138120 -1 7282
7284 0 504968 127504 138160 -1 7283
7285 0 504942 127508 138200 -1 7284
7286 0 504970 127342 138240 -1 7285
7287 0 504944 127510 138280 -1 7286
7288 0 504942 127540 138320 -1 7287
7289 0 504944 127544 138360 -1 7288
7290 0 505010 127572 138440 -1 7289
7291 0 505032 127584 138480 -1 7290
7292 0 505072 127612 138520 -1 7291
7293 0 505130 127636 138560 -1 7292
7294 0 505228 127668 138600 -1 7293
7295 0 505286 127672 138640 -1 7294
7296 0 505286 127682 138680 -1 7295
7297 0 505358 127626 138720 -1 7296
7298 0 505422 127682 138800 -1 7297
7299 0 505626 127718 138880 -1 7298
7300 0 505778 127742 138920 -1 7299
7301 0 505842 127774 138960 -1 7300
7302 0 505890 127854 139040 -1 7301
7303 0 505954 127856 139080 -1 7302
7304 0 506058 127912 139120 -1 7303
7305 0 506074 127966 139160 -1 7304
7306 0 506100 128084 139200 -1 7305
7307 0 506104 127892 139080 -1 7304
7308 0 506108 127880 139040 -1 7307
7309 0 506092 127796 138960 -1 7308
7310 0 506080 127760 138920 -1 7309
7311 0 506068 127692 138840 -1 7310
7312 0 506076 127660 138800 -1 7311
7313 0 506108 127636 138760 -1 7312
7314 0 506104 127628 138720 -1 7313
7315 0 511688 121932 136200 -1 6534
7316 0 511716 121864 136280 -1 7315
7317 0 511780 121948 136400 -1 7316
7318 0 511856 121964 136520 -1 7317
7319 0 511936 121904 136640 -1 7318
7320 0 511988 121960 136760 -1 7319
7321 0 512060 122052 136880 -1 7320
7322 0 512208 122088 136960 -1 7321
7323 0 512530 122118 137000 -1 7322
7324 0 512750 122186 137000 -1 7323
7325 0 513146 122254 137000 -1 7324
7326 0 513598 122190 137000 -1 7325
7327 0 513714 122342 137000 -1 7326
7328 0 513826 122514 137040 -1 7327
7329 0 514018 122878 137040 -1 7328
7330 0 513854 123346 137040 -1 7329
7331 0 513914 123438 137080 -1 7330
7332 0 513906 123522 137120 -1 7331
7333 0 513870 123590 137160 -1 7332
7334 0 513930 123562 137240 -1 7333
7335 0 513966 123510 137280 -1 7334
7336 0 514022 123442 137360 -1 7335
7337 0 513998 123378 137400 -1 7336
7338 0 513966 123358 137440 -1 7337
7339 0 513826 123382 137000 -1 7330
7340 0 514010 123802 137000 -1 7339
7341 0 514070 124158 137040 -1 7340
7342 0 514110 124286 137080 -1 7341
7343 0 514090 124330 137120 -1 7342
7344 0 514090 124358 137160 -1 7343
7345 0 513814 123322 136920 -1 7339
7346 0 513842 123334 136880 -1 7345
7347 0 513870 123338 136800 -1 7346
7348 0 513902 123362 136720 -1 7347
7349 0 513978 123314 136680 -1 7348
7350 0 514082 123270 136600 -1 7349
7351 0 514098 123170 136520 -1 7350
7352 0 514130 123126 136440 -1 7351
7353 0 514106 123158 136400 -1 7352
7354 0 514094 123070 136360 -1 7353
7355 0 514098 123034 136280 -1 7354
7356 0 514114 123066 136240 -1 7355
7357 0 514198 122854 136360 -1 7354
7358 0 514194 122810 136280 -1 7357
7359 0 514158 122774 136240 -1 7358
7360 0 513978 122738 136200 -1 7359
7361 0 513962 122734 136080 -1 7360
7362 0 513950 122758 136040 -1 7361
7363 0 513946 122802 135960 -1 7362
7364 0 513858 122950 135920 -1 7363
7365 0 513822 122954 135880 -1 7364
7366 0 513818 122934 135840 -1 7365
7367 0 513802 122986 135800 -1 7366
7368 0 513686 123070 135760 -1 7367
7369 0 513602 123110 135680 -1 7368
7370 0 511416 122240 135880 -1 6533
7371 0 511428 122284 135760 -1 7370
7372 0 511448 122268 135720 -1 7371
7373 0 510960 121912 136000 -1 6533
7374 0 510738 122014 136080 -1 7373
7375 0 510740 122096 136120 -1 7374
7376 0 510704 122060 136160 -1 7375
7377 0 510664 122060 136200 -1 7376
7378 0 510492 122044 136280 -1 7377
7379 0 510392 122048 136320 -1 7378
7380 0 510340 121916 136320 -1 7379
7381 0 510324 121900 136360 -1 7380
7382 0 510260 122032 136440 -1 7381
7383 0 510224 122124 136480 -1 7382
7384 0 510212 122132 136520 -1 7383
7385 0 510188 122116 136560 -1 7384
7386 0 510176 122132 136600 -1 7385
7387 0 510150 122132 136640 -1 7386
7388 0 510004 122072 136720 -1 7387
7389 0 509916 122064 136760 -1 7388
7390 0 509828 122060 136800 -1 7389
7391 0 509744 122060 136840 -1 7390
7392 0 509448 122068 136880 -1 7391
7393 0 509368 122076 136920 -1 7392
7394 0 509300 122112 136960 -1 7393
7395 0 509156 121976 136960 -1 7394
7396 0 509132 121984 137040 -1 7395
7397 0 509108 121996 137080 -1 7396
7398 0 509004 122028 137120 -1 7397
7399 0 508828 121964 137160 -1 7398
7400 0 508644 121836 137200 -1 7399
7401 0 508616 121820 137240 -1 7400
7402 0 510276 121704 136360 -1 7381
7403 0 510240 121696 136400 -1 7402
7404 0 510244 121668 136440 -1 7403
7405 0 510282 121482 136440 -1 7404
7406 0 510294 121294 136440 -1 7405
7407 0 510302 121230 136400 -1 7406
7408 0 510358 121162 136320 -1 7407
7409 0 510390 121046 136240 -1 7408
7410 0 510410 121042 136200 -1 7409
7411 0 510134 121386 136480 -1 7406
7412 0 509950 121518 136520 -1 7411
7413 0 509978 121526 136560 -1 7412
7414 0 511691.34 120290.664 135560 -1 6526
7415 0 511571.34 120194.664 135680 -1 7414
7416 0 511617 120173 135720 -1 7415
7417 0 511637 120197 135760 -1 7416
7418 0 511645 120189 135800 -1 7417
7419 0 511649 120181 135880 -1 7418
7420 0 511753 120173 135960 -1 7419
7421 0 511873 120189 136000 -1 7420
7422 0 511957 120185 136040 -1 7421
7423 0 512185 120141 136080 -1 7422
7424 0 512477 120085 136000 -1 7423
7425 0 512793 119889 135960 -1 7424
7426 0 512965 119693 135920 -1 7425
7427 0 513113 119609 136000 -1 7426
7428 0 513105 119557 136120 -1 7427
7429 0 513041 119561 136160 -1 7428
7430 0 513077 119577 136200 -1 7429
7431 0 513205 119445 135960 -1 7427
7432 0 513277 119289 135880 -1 7431
7433 0 513281 119181 135800 -1 7432
7434 0 513313 119129 135760 -1 7433
7435 0 513341 119061 135680 -1 7434
7436 0 513349 119049 135640 -1 7435
7437 0 513425 118961 135560 -1 7436
7438 0 513369 118849 135440 -1 7437
7439 0 513341 118769 135360 -1 7438
7440 0 513361 118749 135320 -1 7439
7441 0 513281 118749 135200 -1 7440
7442 0 513313 118729 135080 -1 7441
7443 0 513485 118777 134960 -1 7442
7444 0 513553 118777 134880 -1 7443
7445 0 513749 118625 134800 -1 7444
7446 0 513829 118597 134720 -1 7445
7447 0 513921 118545 134600 -1 7446
7448 0 513953 118389 134560 -1 7447
7449 0 513793 118041 134560 -1 7448
7450 0 513697 117881 134560 -1 7449
7451 0 513417 117605 134600 -1 7450
7452 0 513509 117469 134680 -1 7451
7453 0 513505 117337 134720 -1 7452
7454 0 513757 116953 134760 -1 7453
7455 0 513941 116669 134720 -1 7454
7456 0 513985 116609 134680 -1 7455
7457 0 514005 116605 134600 -1 7456
7458 0 514113 116565 134480 -1 7457
7459 0 514113 116601 134440 -1 7458
7460 0 514249 116573 134360 -1 7459
7461 0 514133 116609 134320 -1 7460
7462 0 513949 116665 134160 -1 7461
7463 0 513853 116737 134120 -1 7462
7464 0 513849 116753 134080 -1 7463
7465 0 513709 116769 134040 -1 7464
7466 0 513625 116741 134000 -1 7465
7467 0 513645 116741 133960 -1 7466
7468 0 513629 116757 133840 -1 7467
7469 0 513617 116641 133800 -1 7468
7470 0 513589 116525 133720 -1 7469
7471 0 513589 116537 133680 -1 7470
7472 0 513609 116481 133640 -1 7471
7473 0 513617 116441 133600 -1 7472
7474 0 513541 116237 133560 -1 7473
7475 0 513549 116085 133480 -1 7474
7476 0 513565 116073 133440 -1 7475
7477 0 513593 116089 133360 -1 7476
7478 0 513653 116125 133240 -1 7477
7479 0 513705 116049 133200 -1 7478
7480 0 513793 116005 133240 -1 7479
7481 0 513861 115941 133280 -1 7480
7482 0 514033 115885 133320 -1 7481
7483 0 514073 115861 133360 -1 7482
7484 0 514081 115849 133400 -1 7483
7485 0 514057 115841 133440 -1 7484
7486 0 513673 116053 133160 -1 7479
7487 0 513645 116089 133080 -1 7486
7488 0 513425 115889 133640 -1 7474
7489 0 513381 115713 133680 -1 7488
7490 0 513429 115597 133640 -1 7489
7491 0 513501 115449 133600 -1 7490
7492 0 513489 115401 133560 -1 7491
7493 0 513401 115225 133560 -1 7492
7494 0 513417 115117 133600 -1 7493
7495 0 513373 115037 133680 -1 7494
7496 0 513337 115005 133720 -1 7495
7497 0 513261 114961 133800 -1 7496
7498 0 513273 114881 133840 -1 7497
7499 0 513293 114693 133880 -1 7498
7500 0 513285 114581 133920 -1 7499
7501 0 513249 114549 133960 -1 7500
7502 0 513225 114525 134000 -1 7501
7503 0 513237 114501 134040 -1 7502
7504 0 513489 114553 134040 -1 7503
7505 0 513749 114625 133920 -1 7504
7506 0 513809 114641 133880 -1 7505
7507 0 513865 114685 133800 -1 7506
7508 0 514189 114585 133760 -1 7507
7509 0 513969 114701 133720 -1 7508
7510 0 514005 114701 133640 -1 7509
7511 0 514133 114709 133560 -1 7510
7512 0 514197 114705 133520 -1 7511
7513 0 514397 114725 133440 -1 7512
7514 0 514557 114685 133360 -1 7513
7515 0 514617 114705 133280 -1 7514
7516 0 514645 114689 133240 -1 7515
7517 0 514673 114669 133200 -1 7516
7518 0 514677 114605 133040 -1 7517
7519 0 514709 114577 133000 -1 7518
7520 0 513905 116761 134040 -1 7464
7521 0 511216 120958 133360 -1 6514
7522 0 511440 120958 133680 -1 7521
7523 0 511356 120914 133800 -1 7522
7524 0 511364 120738 133800 -1 7523
7525 0 511128 120594 133800 -1 7524
7526 0 511060 120686 133880 -1 7525
7527 0 510824 120686 133880 -1 7526
7528 0 510738 120676 133920 -1 7527
7529 0 510652 120666 133960 -1 7528
7530 0 510484 120710 134000 -1 7529
7531 0 510620 120666 134040 -1 7530
7532 0 510648 120670 134080 -1 7531
7533 0 510568 120638 134160 -1 7532
7534 0 510496 120602 134200 -1 7533
7535 0 510364 120542 134240 -1 7534
7536 0 510356 120490 134280 -1 7535
7537 0 510316 120458 134320 -1 7536
7538 0 511150 120684 133160 -1 6513
7539 0 511110 120512 133160 -1 7538
7540 0 510910 120548 133040 -1 7539
7541 0 510876 120554 132960 -1 7540
7542 0 510832 120562 132920 -1 7541
7543 0 510732 120542 132840 -1 7542
7544 0 510696 120506 132760 -1 7543
7545 0 511146 120448 133240 -1 7539
7546 0 512390 121242 132600 -1 6509
7547 0 512806 121578 132600 -1 7546
7548 0 512514 121786 132600 -1 7547
7549 0 512386 122182 132600 -1 7548
7550 0 512194 122066 132360 -1 7549
7551 0 512120 122008 132280 -1 7550
7552 0 512048 122016 132240 -1 7551
7553 0 512004 121996 132200 -1 7552
7554 0 511944 121984 132120 -1 7553
7555 0 511912 121988 132080 -1 7554
7556 0 511856 121972 132040 -1 7555
7557 0 511784 121996 131960 -1 7556
7558 0 511744 122016 131920 -1 7557
7559 0 511724 122020 131880 -1 7558
7560 0 511716 122032 131840 -1 7559
7561 0 511620 122108 131800 -1 7560
7562 0 511544 122120 131760 -1 7561
7563 0 511504 122120 131720 -1 7562
7564 0 511444 122168 131680 -1 7563
7565 0 511452 122188 131640 -1 7564
7566 0 511492 122208 131600 -1 7565
7567 0 511476 122300 131520 -1 7566
7568 0 511436 122352 131440 -1 7567
7569 0 511328 122320 131400 -1 7568
7570 0 511184 122324 131320 -1 7569
7571 0 511132 122300 131280 -1 7570
7572 0 511064 122344 131200 -1 7571
7573 0 510956 122408 131080 -1 7572
7574 0 510928 122448 131040 -1 7573
7575 0 510892 122492 131000 -1 7574
7576 0 510880 122648 130960 -1 7575
7577 0 511688 121964 131800 -1 7560
7578 0 511704 121944 131760 -1 7577
7579 0 512738 121450 132480 -1 7547
7580 0 512798 121286 132400 -1 7579
7581 0 512890 121592.664 132720 -1 7547
7582 0 513716 121713.78 132720 -1 7581
7583 0 513896 121621.78 132680 -1 7582
7584 0 514124 121597.78 132680 -1 7583
7585 0 514200 121642 132760 -1 7584
7586 0 514204 121658 132800 -1 7585
7587 0 514368 121666 132680 -1 7584
7588 0 514664 121710 132680 -1 7587
7589 0 514780 121706 132640 -1 7588
7590 0 514884 121746 132560 -1 7589
7591 0 514952 121682 132480 -1 7590
7592 0 515032 121634 132440 -1 7591
7593 0 515084 121566 132360 -1 7592
7594 0 515080 121526 132320 -1 7593
7595 0 515144 121442 132280 -1 7594
7596 0 515236 121338 132200 -1 7595
7597 0 515312 121262 132160 -1 7596
7598 0 515484 121174 132080 -1 7597
7599 0 515496 121186 132040 -1 7598
7600 0 515656 121158 132000 -1 7599
7601 0 515668 121118 131960 -1 7600
7602 0 515684 121114 131920 -1 7601
7603 0 515676 121070 131880 -1 7602
7604 0 515728 120918 131840 -1 7603
7605 0 515740 120882 131800 -1 7604
7606 0 515852 120734 131720 -1 7605
7607 0 515928 120694 131640 -1 7606
7608 0 515944 120662 131600 -1 7607
7609 0 516088 120570 131560 -1 7608
7610 0 516168 120422 131520 -1 7609
7611 0 516324 120214 131480 -1 7610
7612 0 516376 120130 131440 -1 7611
7613 0 516528 120142 131400 -1 7612
7614 0 516504 120090 131360 -1 7613
7615 0 516492 120010 131320 -1 7614
7616 0 516528 119962 131280 -1 7615
7617 0 516592 119930 131240 -1 7616
7618 0 516708 119878 131280 -1 7617
7619 0 516736 119874 131320 -1 7618
7620 0 517020 119786 131360 -1 7619
7621 0 517168 119814 131400 -1 7620
7622 0 517328 119918 131280 -1 7621
7623 0 517308 120018 131240 -1 7622
7624 0 517316 120062 131200 -1 7623
7625 0 517340 120146 131160 -1 7624
7626 0 517388 120186 131120 -1 7625
7627 0 517424 120234 131080 -1 7626
7628 0 517472 120322 131040 -1 7627
7629 0 517496 120358 131000 -1 7628
7630 0 517524 120394 130960 -1 7629
7631 0 517572 120334 130880 -1 7630
7632 0 517620 120330 130840 -1 7631
7633 0 517716 120418 130760 -1 7632
7634 0 517740 120490 130720 -1 7633
7635 0 517768 120546 130680 -1 7634
7636 0 517808 120578 130600 -1 7635
7637 0 517816 120598 130560 -1 7636
7638 0 517844 120626 130480 -1 7637
7639 0 517872 120638 130440 -1 7638
7640 0 517872 120666 130360 -1 7639
7641 0 517904 120658 130320 -1 7640
7642 0 517920 120630 130280 -1 7641
7643 0 517928 120646 130240 -1 7642
7644 0 517936 120682 130200 -1 7643
7645 0 517900 120722 130160 -1 7644
7646 0 517892 120798 130120 -1 7645
7647 0 517976 120890 130080 -1 7646
7648 0 518036 120966 130040 -1 7647
7649 0 518052 120970 130000 -1 7648
7650 0 518128 121090 129960 -1 7649
7651 0 518172 121178 129920 -1 7650
7652 0 518212 121254 129880 -1 7651
7653 0 518256 121322 129920 -1 7652
7654 0 518284 121350 129960 -1 7653
7655 0 518304 121362 130000 -1 7654
7656 0 518312 121426 130040 -1 7655
7657 0 518360 121546 130040 -1 7656
7658 0 518412 121602 130080 -1 7657
7659 0 518448 121638 130120 -1 7658
7660 0 518508 121694 130200 -1 7659
7661 0 518540 121694 130240 -1 7660
7662 0 518564 121714 130320 -1 7661
7663 0 518640 121742 130400 -1 7662
7664 0 518628 121718 130480 -1 7663
7665 0 518820 121730 130520 -1 7664
7666 0 519024 121686 130560 -1 7665
7667 0 519160 121694 130560 -1 7666
7668 0 519260 121810 130560 -1 7667
7669 0 519340 121898 130520 -1 7668
7670 0 519416 121962 130480 -1 7669
7671 0 519492 122106 130440 -1 7670
7672 0 519524 122134 130400 -1 7671
7673 0 519556 122182 130360 -1 7672
7674 0 516556 119930 131160 -1 7617
7675 0 513058 121622 132960 -1 7581
7676 0 513075.16 121623.71 133080 -1 7675
7677 0 513098 121626 133240 -1 7676
7678 0 512848 121658 133680 -1 7677
7679 0 512836 121632.4 133720 -1 7678
7680 0 512788 121530 133880 -1 7679
7681 0 512744 121522 134040 -1 7680
7682 0 512494 121264.8 133720 -1 7679
7683 0 512406 121200.8 133800 -1 7682
7684 0 512406 121236.8 133840 -1 7683
7685 0 512330 121417 133880 -1 7684
7686 0 512290 121513 133960 -1 7685
7687 0 512186 121565 134000 -1 7686
7688 0 512314 121581 134040 -1 7687
7689 0 512294 121521 134120 -1 7688
7690 0 512254 121497 134160 -1 7689
7691 0 512110 121525 134160 -1 7690
7692 0 511982 121617 134160 -1 7691
7693 0 511982 121649 134200 -1 7692
7694 0 512070 121633 134240 -1 7693
7695 0 512018 121605 134280 -1 7694
7696 0 511782 121597 134320 -1 7695
7697 0 511750 121553 134360 -1 7696
7698 0 511738 121501 134400 -1 7697
7699 0 511734 121441 134480 -1 7698
7700 0 511766 121401 134520 -1 7699
7701 0 511746 121389 134600 -1 7700
7702 0 511722 121381 134640 -1 7701
7703 0 511730 121405 134680 -1 7702
7704 0 511410 121569 134640 -1 7703
7705 0 511394 121605 134720 -1 7704
7706 0 511394 121581 134800 -1 7705
7707 0 511362 121565 134840 -1 7706
7708 0 511450 121581 134600 -1 7704
7709 0 511486 121617 134520 -1 7708
7710 0 509404 119926 130720 -1 6491
7711 0 509504 119974 130520 -1 7710
7712 0 509492 119974 130480 -1 7711
7713 0 509244 119970 130400 -1 7712
7714 0 509200 119970 130320 -1 7713
7715 0 509172 119922 130160 -1 7714
7716 0 509180 119906 130080 -1 7715
7717 0 507320 117460 129720 -1 6454
7718 0 507272 117444 129560 -1 7717
7719 0 507296 117524 129440 -1 7718
7720 0 507372 117540 129360 -1 7719
7721 0 507124 117540 129240 -1 7720
7722 0 506848 117552 129120 -1 7721
7723 0 506656 117584 129000 -1 7722
7724 0 506636 117580 128960 -1 7723
7725 0 506730 117606 128920 -1 7724
7726 0 506706 117606 128880 -1 7725
7727 0 506694 117650 128840 -1 7726
7728 0 506674 117630 128800 -1 7727
7729 0 505746 114742 129680 -1 6446
7730 0 505775.72 114718.86 129600 -1 7729
7731 0 505849.6 114660.8 129400 -1 7730
7732 0 505894 114626 129280 -1 7731
7733 0 506054 114594 129160 -1 7732
7734 0 506058 114546 128720 -1 7733
7735 0 506176 114490 128520 -1 7734
7736 0 506323 114541 128400 -1 7735
7737 0 506372 114558 128360 -1 7736
7738 0 506188 114626 128240 -1 7737
7739 0 506192 114854 127680 -1 7738
7740 0 506192 114854 127200 -1 7739
7741 0 506456 114886 126600 -1 7740
7742 0 506626 115434 126040 -1 7741
7743 0 506690 115650 125600 -1 7742
7744 0 506890 115854 125320 -1 7743
7745 0 507023.34 115939.336 125160 -1 7744
7746 0 507190 116046 124960 -1 7745
7747 0 507358 116210 124680 -1 7746
7748 0 507422 116234 124600 -1 7747
7749 0 508886 116262 124600 -1 7748
7750 0 509418 116842 124600 -1 7749
7751 0 509386 117206 124600 -1 7750
7752 0 509254 117630 124600 -1 7751
7753 0 509294 117702 124720 -1 7752
7754 0 509298 117700 124800 -1 7753
7755 0 509290 117704 124840 -1 7754
7756 0 509282 117708 124880 -1 7755
7757 0 509334 117928 124960 -1 7756
7758 0 509738 118276 125000 -1 7757
7759 0 510302 118624 125040 -1 7758
7760 0 510326 118620 125160 -1 7759
7761 0 510570 118788 125280 -1 7760
7762 0 510654 119216 125320 -1 7761
7763 0 510666 119294 125400 -1 7762
7764 0 510718 119274 125520 -1 7763
7765 0 510754 119370 125640 -1 7764
7766 0 510802 119498 125720 -1 7765
7767 0 510926 119862 125840 -1 7766
7768 0 511002 120002 125960 -1 7767
7769 0 511194 120070 126040 -1 7768
7770 0 511634 120146 126120 -1 7769
7771 0 511986 120262 126160 -1 7770
7772 0 512110 120314 126240 -1 7771
7773 0 512226 120462 126320 -1 7772
7774 0 512398 120546 126400 -1 7773
7775 0 512510 120632 126520 -1 7774
7776 0 512842 120668 126600 -1 7775
7777 0 513154 120708 126640 -1 7776
7778 0 513478 120578 126560 -1 7777
7779 0 513550 120502 126520 -1 7778
7780 0 513690 120510 126480 -1 7779
7781 0 513774 120508 126440 -1 7780
7782 0 513842 120548 126400 -1 7781
7783 0 513990 120596 126360 -1 7782
7784 0 514058 120632 126320 -1 7783
7785 0 514142 120656 126280 -1 7784
7786 0 514238 120712 126240 -1 7785
7787 0 514394 120808 126200 -1 7786
7788 0 514602 120952 126120 -1 7787
7789 0 514726 121084 126080 -1 7788
7790 0 514810 121224 126040 -1 7789
7791 0 514886 121264 126000 -1 7790
7792 0 515038 121296 125920 -1 7791
7793 0 515258 121360 125880 -1 7792
7794 0 515710 121368 125880 -1 7793
7795 0 515946 121400 125880 -1 7794
7796 0 516442 121444 125880 -1 7795
7797 0 516554 121432 125840 -1 7796
7798 0 516522 121572 125800 -1 7797
7799 0 516558 121776 125800 -1 7798
7800 0 516514 121780 125840 -1 7799
7801 0 516466 121760 125880 -1 7800
7802 0 516458 121724 125920 -1 7801
7803 0 516454 121728 125960 -1 7802
7804 0 516646 121092 125880 -1 7796
7805 0 516714 121036 125840 -1 7804
7806 0 516910 120844 125800 -1 7805
7807 0 516894 120792 125760 -1 7806
7808 0 516886 120748 125720 -1 7807
7809 0 517134 120632 125720 -1 7808
7810 0 517162 120612 125600 -1 7809
7811 0 517262 120648 125520 -1 7810
7812 0 517286 120642 125480 -1 7811
7813 0 517338 120626 125400 -1 7812
7814 0 517426 120658 125280 -1 7813
7815 0 517602 120642 125200 -1 7814
7816 0 517722 120654 125080 -1 7815
7817 0 517754 120674 125040 -1 7816
7818 0 517766 120714 125000 -1 7817
7819 0 517774 120774 124960 -1 7818
7820 0 517754 120850 124840 -1 7819
7821 0 517666 120926 124720 -1 7820
7822 0 517630 120910 124600 -1 7821
7823 0 517534 120906 124440 -1 7822
7824 0 517510 120806 124320 -1 7823
7825 0 517538 120746 124240 -1 7824
7826 0 517510 120734 124200 -1 7825
7827 0 517506 120698 124120 -1 7826
7828 0 517310 120582 124000 -1 7827
7829 0 517162 120542 123960 -1 7828
7830 0 516998 120526 123920 -1 7829
7831 0 516986 120518 123880 -1 7830
7832 0 516934 120502 123800 -1 7831
7833 0 516862 120518 123640 -1 7832
7834 0 516850 120550 123600 -1 7833
7835 0 516794 120542 123520 -1 7834
7836 0 516806 120530 123480 -1 7835
7837 0 516754 120538 123440 -1 7836
7838 0 516770 120562 123400 -1 7837
7839 0 516786 120550 123320 -1 7838
7840 0 516782 120534 123280 -1 7839
7841 0 516778 120518 123200 -1 7840
7842 0 516746 120570 123040 -1 7841
7843 0 516714 120582 122960 -1 7842
7844 0 516718 120554 122840 -1 7843
7845 0 516714 120534 122800 -1 7844
7846 0 516742 120450 122720 -1 7845
7847 0 516830 120390 122640 -1 7846
7848 0 517006 120338 122560 -1 7847
7849 0 517074 120314 122520 -1 7848
7850 0 517342 120186 122520 -1 7849
7851 0 517390 120178 122440 -1 7850
7852 0 517422 120230 122360 -1 7851
7853 0 517442 120258 122280 -1 7852
7854 0 517474 120334 122160 -1 7853
7855 0 517482 120352 122080 -1 7854
7856 0 517482 120448 121960 -1 7855
7857 0 517418 120500 121880 -1 7856
7858 0 517414 120580 121760 -1 7857
7859 0 517406 120580 121720 -1 7858
7860 0 517406 120588 121680 -1 7859
7861 0 517398 120580 121640 -1 7860
7862 0 517450 120122 122640 -1 7851
7863 0 517454 120070 122760 -1 7862
7864 0 517470 120002 122880 -1 7863
7865 0 517494 119958 122960 -1 7864
7866 0 517458 119902 123040 -1 7865
7867 0 517474 119846 123160 -1 7866
7868 0 517466 119826 123280 -1 7867
7869 0 517446 119858 123360 -1 7868
7870 0 517462 119902 123400 -1 7869
7871 0 517450 119882 123480 -1 7870
7872 0 517442 119846 123520 -1 7871
7873 0 517430 119830 123560 -1 7872
7874 0 517410 119830 123600 -1 7873
7875 0 517374 119882 123720 -1 7874
7876 0 517394 119914 123760 -1 7875
7877 0 517390 119954 123800 -1 7876
7878 0 517398 119986 123840 -1 7877
7879 0 517414 120006 123880 -1 7878
7880 0 517454 120038 123960 -1 7879
7881 0 517466 120082 124000 -1 7880
7882 0 517494 120118 124040 -1 7881
7883 0 517018 120664 125840 -1 7806
7884 0 517042 120616 125920 -1 7883
7885 0 517042 120564 126000 -1 7884
7886 0 517018 120492 126080 -1 7885
7887 0 516998 120364 126120 -1 7886
7888 0 516966 120320 126160 -1 7887
7889 0 516986 120280 126200 -1 7888
7890 0 517006 120232 126240 -1 7889
7891 0 517090 120072 126280 -1 7890
7892 0 517090 119986 126520 -1 7891
7893 0 517026 120014 126600 -1 7892
7894 0 516950 120006 126640 -1 7893
7895 0 516946 119998 126680 -1 7894
7896 0 517134 119888 126320 -1 7891
7897 0 517170 119744 126400 -1 7896
7898 0 517202 119704 126440 -1 7897
7899 0 517286 119480 126480 -1 7898
7900 0 517362 119368 126520 -1 7899
7901 0 517378 119288 126560 -1 7900
7902 0 517382 119204 126600 -1 7901
7903 0 517418 119156 126640 -1 7902
7904 0 517420 119024 126680 -1 7903
7905 0 517422 118892 126720 -1 7904
7906 0 517422 118952 126840 -1 7905
7907 0 517422 119000 126920 -1 7906
7908 0 517438 119008 126960 -1 7907
7909 0 517418 119024 127000 -1 7908
7910 0 517378 119024 127040 -1 7909
7911 0 517350 119012 127120 -1 7910
7912 0 517330 119016 127160 -1 7911
7913 0 517326 119004 127200 -1 7912
7914 0 517386 118736 126640 -1 7904
7915 0 517370 118712 126600 -1 7914
7916 0 517238 118516 126520 -1 7915
7917 0 517026 118344 126480 -1 7916
7918 0 516978 118148 126440 -1 7917
7919 0 516984.66 118166.664 126400 -1 7918
7920 0 516998 118204 126320 -1 7919
7921 0 516938 118260 126280 -1 7920
7922 0 516970 118264 126240 -1 7921
7923 0 517090 118020 126400 -1 7919
7924 0 517158 117820 126400 -1 7923
7925 0 517130 117628 126400 -1 7924
7926 0 517070 117408 126400 -1 7925
7927 0 517058 117352 126480 -1 7926
7928 0 517030 117116 126520 -1 7927
7929 0 516938 117044 126560 -1 7928
7930 0 516822 116942 126600 -1 7929
7931 0 516758 116826 126680 -1 7930
7932 0 516690 116750 126760 -1 7931
7933 0 516550 116542 126800 -1 7932
7934 0 516526 116530 126840 -1 7933
7935 0 516462 116238 126880 -1 7934
7936 0 516462 115970 126880 -1 7935
7937 0 516634 115822 126800 -1 7936
7938 0 516670 115790 126680 -1 7937
7939 0 516758 115802 126600 -1 7938
7940 0 516846 115810 126480 -1 7939
7941 0 516854 115842 126360 -1 7940
7942 0 517006 115934 126240 -1 7941
7943 0 517290 115978 126200 -1 7942
7944 0 517350 116034 126120 -1 7943
7945 0 517418 116038 126080 -1 7944
7946 0 517462 116090 126040 -1 7945
7947 0 517610 116106 125960 -1 7946
7948 0 517646 116114 125880 -1 7947
7949 0 517774 116166 125760 -1 7948
7950 0 517886 116218 125680 -1 7949
7951 0 517802 116178 125600 -1 7950
7952 0 517786 116190 125520 -1 7951
7953 0 517982 116062 125400 -1 7952
7954 0 518094 116022 125320 -1 7953
7955 0 518222 115766 125160 -1 7954
7956 0 518390 115770 125000 -1 7955
7957 0 518386 115766 124960 -1 7956
7958 0 516990 115938 126160 -1 7942
7959 0 516914 116030 126080 -1 7958
7960 0 516898 116082 126040 -1 7959
7961 0 516654 115806 126320 -1 7941
7962 0 516602 115870 126200 -1 7961
7963 0 516610 115958 126120 -1 7962
7964 0 516622 116034 126040 -1 7963
7965 0 516654 116042 125960 -1 7964
7966 0 516686 116022 125920 -1 7965
7967 0 516674 116026 125880 -1 7966
7968 0 516654 116046 125840 -1 7967
7969 0 516602 116034 125800 -1 7968
7970 0 516602 116050 125720 -1 7969
7971 0 516554 116050 125640 -1 7970
7972 0 516570 116082 125600 -1 7971
7973 0 516578 116110 125560 -1 7972
7974 0 516610 116114 125480 -1 7973
7975 0 516596 116020 125480 -1 7974
7976 0 516616 115976 125520 -1 7975
7977 0 516676 115932 125600 -1 7976
7978 0 516724 115924 125640 -1 7977
7979 0 516772 115956 125720 -1 7978
7980 0 516776 115952 125760 -1 7979
7981 0 516796 115940 125800 -1 7980
7982 0 516662 116142 125400 -1 7974
7983 0 516830 116202 125360 -1 7982
7984 0 516878 116228 125320 -1 7983
7985 0 516890 116216 125200 -1 7984
7986 0 516994 116184 125080 -1 7985
7987 0 517070 116180 124960 -1 7986
7988 0 517098 116172 124880 -1 7987
7989 0 517230 116080 124760 -1 7988
7990 0 517170 116048 124600 -1 7989
7991 0 517194 115976 124480 -1 7990
7992 0 517214 115948 124400 -1 7991
7993 0 517274 115940 124200 -1 7992
7994 0 517230 115948 124080 -1 7993
7995 0 517182 115896 123960 -1 7994
7996 0 517166 115820 123880 -1 7995
7997 0 517106 115800 123800 -1 7996
7998 0 517170 115888 123760 -1 7997
7999 0 517126 115888 123680 -1 7998
8000 0 517126 115856 123640 -1 7999
8001 0 517114 115828 123600 -1 8000
8002 0 517082 115808 123560 -1 8001
8003 0 517070 115768 123400 -1 8002
8004 0 517090 115780 123320 -1 8003
8005 0 517122 115816 123280 -1 8004
8006 0 517090 115768 123200 -1 8005
8007 0 517026 115616 123160 -1 8006
8008 0 516898 115436 123120 -1 8007
8009 0 516922 115372 123040 -1 8008
8010 0 516918 115332 123000 -1 8009
8011 0 516878 115304 122960 -1 8010
8012 0 516826 115184 122920 -1 8011
8013 0 516792 115130 122880 -1 8012
8014 0 516778 115070 122840 -1 8013
8015 0 516816 114828 122800 -1 8014
8016 0 516776 114760 122760 -1 8015
8017 0 516752 114718 122680 -1 8016
8018 0 516860 114602 122560 -1 8017
8019 0 517152 114446 122440 -1 8018
8020 0 517272 114426 122400 -1 8019
8021 0 517268 114414 122360 -1 8020
8022 0 516326 116274 127000 -1 7935
8023 0 516258 116326 127120 -1 8022
8024 0 516178 116250 127320 -1 8023
8025 0 516018 116160 127400 -1 8024
8026 0 515954 115908 127400 -1 8025
8027 0 515974 115852 127520 -1 8026
8028 0 516118 115780 127680 -1 8027
8029 0 516110 115832 127720 -1 8028
8030 0 516122 115880 127760 -1 8029
8031 0 516126 115900 127880 -1 8030
8032 0 516142 115884 127960 -1 8031
8033 0 516126 115888 128000 -1 8032
8034 0 517146 117356 126560 -1 7927
8035 0 517210 117340 126600 -1 8034
8036 0 517274 117324 126720 -1 8035
8037 0 517434 117456 126760 -1 8036
8038 0 517506 117444 126840 -1 8037
8039 0 517678 117404 126880 -1 8038
8040 0 517734 117416 126800 -1 8039
8041 0 517814 117504 126760 -1 8040
8042 0 517894 117588 126720 -1 8041
8043 0 517890 117656 126680 -1 8042
8044 0 518114 117652 126640 -1 8043
8045 0 518126 117644 126600 -1 8044
8046 0 518118 117604 126560 -1 8045
8047 0 518114 117588 126480 -1 8046
8048 0 518086 117612 126440 -1 8047
8049 0 518130 117740 126360 -1 8048
8050 0 518182 117804 126400 -1 8049
8051 0 518390 117836 126400 -1 8050
8052 0 518450 117864 126360 -1 8051
8053 0 518506 117906 126320 -1 8052
8054 0 518614 118050 126240 -1 8053
8055 0 518702 118122 126240 -1 8054
8056 0 518878 118042 126240 -1 8055
8057 0 518942 118042 126160 -1 8056
8058 0 518978 118062 126120 -1 8057
8059 0 519038 118102 126040 -1 8058
8060 0 519074 118094 126000 -1 8059
8061 0 519142 118090 125920 -1 8060
8062 0 519186 118102 125880 -1 8061
8063 0 519322 118142 125800 -1 8062
8064 0 519414 118190 125760 -1 8063
8065 0 519622 118158 125680 -1 8064
8066 0 519642 118166 125640 -1 8065
8067 0 519762 118134 125520 -1 8066
8068 0 519810 118142 125480 -1 8067
8069 0 519858 118194 125400 -1 8068
8070 0 513194 120840 126720 -1 7777
8071 0 513264 120846 126760 -1 8070
8072 0 513334 120852 126800 -1 8071
8073 0 513202 120864 126880 -1 8072
8074 0 513202 120864 126960 -1 8073
8075 0 513262 120848 127040 -1 8074
8076 0 513222 120860 127120 -1 8075
8077 0 513190 120868 127160 -1 8076
8078 0 513290 120836 127280 -1 8077
8079 0 513330 120836 127360 -1 8078
8080 0 513358 120820 127400 -1 8079
8081 0 512666 121444 127160 -1 8077
8082 0 512626 121512 127240 -1 8081
8083 0 510862 120176 125800 -1 7767
8084 0 510858 120252 125720 -1 8083
8085 0 510906 120372 125640 -1 8084
8086 0 510910 120476 125560 -1 8085
8087 0 510946 120610 125400 -1 8086
8088 0 510970 120710 125320 -1 8087
8089 0 510922 120826 125240 -1 8088
8090 0 510954 120914 125160 -1 8089
8091 0 511030 121042 125040 -1 8090
8092 0 511094 121302 124920 -1 8091
8093 0 511162 121448 124840 -1 8092
8094 0 511276 121454 124800 -1 8093
8095 0 511390 121460 124760 -1 8094
8096 0 511574 121468 124680 -1 8095
8097 0 511658 121548 124560 -1 8096
8098 0 511810 121564 124480 -1 8097
8099 0 511776 122026 124520 -1 8098
8100 0 511676 122110 124560 -1 8099
8101 0 511700 122118 124600 -1 8100
8102 0 511718 122152 124640 -1 8101
8103 0 511686 122120 124720 -1 8102
8104 0 511682 122108 124760 -1 8103
8105 0 511694 122056 124800 -1 8104
8106 0 511790 121556 124400 -1 8098
8107 0 511806 121492 124320 -1 8106
8108 0 511794 121516 124280 -1 8107
8109 0 511838 121492 124160 -1 8108
8110 0 511879.34 121480 124120 -1 8109
8111 0 511962 121456 124040 -1 8110
8112 0 511966 121432 123960 -1 8111
8113 0 511966 121380 123880 -1 8112
8114 0 511978 121432 123720 -1 8113
8115 0 511994 121456 123680 -1 8114
8116 0 511982 121432 123560 -1 8115
8117 0 511946 121456 123480 -1 8116
8118 0 511946 121456 123400 -1 8117
8119 0 511940 121460 123360 -1 8118
8120 0 511934 121464 123320 -1 8119
8121 0 512002 121728 123120 -1 8120
8122 0 512110 121908 123040 -1 8121
8123 0 512238 122172 123000 -1 8122
8124 0 512402 122376 122960 -1 8123
8125 0 512626 122588 122920 -1 8124
8126 0 512926 122954 122880 -1 8125
8127 0 513246 123214 122800 -1 8126
8128 0 513258 123270 122720 -1 8127
8129 0 513238 123482 122640 -1 8128
8130 0 513202 123472 122480 -1 8129
8131 0 513138 123456 122320 -1 8130
8132 0 513138 123472 122200 -1 8131
8133 0 513186 123508 122080 -1 8132
8134 0 513234 123600 121960 -1 8133
8135 0 513282 123668 121840 -1 8134
8136 0 513350 124252 121720 -1 8135
8137 0 513330 124252 121600 -1 8136
8138 0 513332 124254 121560 -1 8137
8139 0 513338 124260 121440 -1 8138
8140 0 513286 124236 121320 -1 8139
8141 0 513258 124224 121160 -1 8140
8142 0 513266 124224 121120 -1 8141
8143 0 513311 124221 121000 -1 8142
8144 0 513326 124220 120960 -1 8143
8145 0 513446 124188 120880 -1 8144
8146 0 513526 124124 120760 -1 8145
8147 0 513778 124044 120680 -1 8146
8148 0 513954 123944 120600 -1 8147
8149 0 514038 123924 120560 -1 8148
8150 0 514034 123932 120480 -1 8149
8151 0 514230 123944 120400 -1 8150
8152 0 514658 124020 120360 -1 8151
8153 0 514806 124136 120280 -1 8152
8154 0 514846 124132 120200 -1 8153
8155 0 514786 124088 120080 -1 8154
8156 0 514802 124080 120040 -1 8155
8157 0 514710 124092 119960 -1 8156
8158 0 514710 124092 119880 -1 8157
8159 0 514710 124080 119840 -1 8158
8160 0 514554 124154 119720 -1 8159
8161 0 514494 124202 119600 -1 8160
8162 0 514452 124088 119520 -1 8161
8163 0 514772 123900 119480 -1 8162
8164 0 514772 123916 119400 -1 8163
8165 0 514820 124076 119320 -1 8164
8166 0 514940 124248 119280 -1 8165
8167 0 514920 124224 119240 -1 8166
8168 0 514916 124196 119160 -1 8167
8169 0 515072 124184 119080 -1 8168
8170 0 515108 124164 119040 -1 8169
8171 0 515196 124172 118960 -1 8170
8172 0 515248 124188 118920 -1 8171
8173 0 515272 124136 118800 -1 8172
8174 0 515364 124176 118760 -1 8173
8175 0 515396 124164 118720 -1 8174
8176 0 515160 123844 118600 -1 8175
8177 0 514960 123712 118560 -1 8176
8178 0 514800 123652 118480 -1 8177
8179 0 514752 123608 118440 -1 8178
8180 0 514874 123966 119760 -1 8159
8181 0 515502 123466 119760 -1 8180
8182 0 515590 123386 119680 -1 8181
8183 0 515634 123346 119640 -1 8182
8184 0 515766 122846 119600 -1 8183
8185 0 515926 122646 119520 -1 8184
8186 0 516178 122390 119440 -1 8185
8187 0 516294 122250 119360 -1 8186
8188 0 516054 122064 119320 -1 8187
8189 0 515910 122044 119240 -1 8188
8190 0 515706 121880 119120 -1 8189
8191 0 515564 121870 119120 -1 8190
8192 0 515240 121778 119160 -1 8191
8193 0 515040 121702 119160 -1 8192
8194 0 514936 121530 119160 -1 8193
8195 0 514870 121530 119280 -1 8194
8196 0 514944 121406 119280 -1 8195
8197 0 514888 121358 119360 -1 8196
8198 0 514836 121338 119400 -1 8197
8199 0 514804 121362 119480 -1 8198
8200 0 514812 121374 119560 -1 8199
8201 0 514812 121406 119600 -1 8200
8202 0 514776 121410 119640 -1 8201
8203 0 514728 121398 119680 -1 8202
8204 0 514496 121342 119720 -1 8203
8205 0 514228 121234 119680 -1 8204
8206 0 514196 121078 119720 -1 8205
8207 0 514212 121066 119760 -1 8206
8208 0 514260 120978 119840 -1 8207
8209 0 514264 120906 119880 -1 8208
8210 0 514268 120866 119920 -1 8209
8211 0 514336 120870 119960 -1 8210
8212 0 514316 120846 120000 -1 8211
8213 0 514332 120902 120040 -1 8212
8214 0 514344 120926 120080 -1 8213
8215 0 514348 120946 120160 -1 8214
8216 0 514360 121006 120240 -1 8215
8217 0 514380 121030 120280 -1 8216
8218 0 514412 121050 120320 -1 8217
8219 0 514448 121082 120360 -1 8218
8220 0 514456 121110 120400 -1 8219
8221 0 514420 121074 120440 -1 8220
8222 0 514428 121086 120480 -1 8221
8223 0 514396 121082 120520 -1 8222
8224 0 514060 120862 119680 -1 8206
8225 0 514028 120834 119640 -1 8224
8226 0 514016 120806 119560 -1 8225
8227 0 514848 121530 119320 -1 8195
8228 0 514968 121654 119400 -1 8227
8229 0 514988 121654 119440 -1 8228
8230 0 516510 122208 119280 -1 8187
8231 0 516634 122268 119160 -1 8230
8232 0 516806 122336 119040 -1 8231
8233 0 517094 122328 118920 -1 8232
8234 0 517206 122288 118840 -1 8233
8235 0 517306 122292 118760 -1 8234
8236 0 517454 122256 118640 -1 8235
8237 0 517626 122260 118600 -1 8236
8238 0 517998 122312 118520 -1 8237
8239 0 518116 122338 118440 -1 8238
8240 0 518234 122364 118360 -1 8239
8241 0 518453 122532 118240 -1 8240
8242 0 518526 122588 118200 -1 8241
8243 0 518458 122592 118040 -1 8242
8244 0 518440 122590 118000 -1 8243
8245 0 518424 122546 117920 -1 8244
8246 0 518348 122558 117840 -1 8245
8247 0 518292 122538 117800 -1 8246
8248 0 518380 122598 117760 -1 8247
8249 0 518360 122590 117720 -1 8248
8250 0 518380 122614 117600 -1 8249
8251 0 518400 122586 117520 -1 8250
8252 0 518404 122538 117480 -1 8251
8253 0 518384 122702 117400 -1 8252
8254 0 518412 122758 117320 -1 8253
8255 0 518424 122750 117280 -1 8254
8256 0 518420 122774 117240 -1 8255
8257 0 518408 122830 117160 -1 8256
8258 0 518360 122894 116960 -1 8257
8259 0 518344 122890 116840 -1 8258
8260 0 518272 122930 116680 -1 8259
8261 0 518276 122914 116640 -1 8260
8262 0 518456 123018 116600 -1 8261
8263 0 518640 123030 116520 -1 8262
8264 0 518644 123030 116480 -1 8263
8265 0 518708 123086 116400 -1 8264
8266 0 518732 123162 116360 -1 8265
8267 0 518804 123230 116280 -1 8266
8268 0 518852 123250 116200 -1 8267
8269 0 518876 123334 116040 -1 8268
8270 0 518844 123386 115920 -1 8269
8271 0 518808 123470 115800 -1 8270
8272 0 518764 123518 115720 -1 8271
8273 0 518712 123682 115600 -1 8272
8274 0 518672 123826 115520 -1 8273
8275 0 518620 124130 115440 -1 8274
8276 0 518668 124146 115400 -1 8275
8277 0 518740 124218 115360 -1 8276
8278 0 518636 124262 115320 -1 8277
8279 0 518632 124346 115240 -1 8278
8280 0 518588 124374 115200 -1 8279
8281 0 518620 124338 115160 -1 8280
8282 0 518624 124318 115120 -1 8281
8283 0 518636 124354 115080 -1 8282
8284 0 518628 124362 115040 -1 8283
8285 0 518640 124426 114960 -1 8284
8286 0 518676 124518 114920 -1 8285
8287 0 518744 124646 114880 -1 8286
8288 0 518648 124538 114840 -1 8287
8289 0 518676 124630 114800 -1 8288
8290 0 518904 124838 114800 -1 8289
8291 0 518908 124894 114760 -1 8290
8292 0 518904 124918 114720 -1 8291
8293 0 518920 124998 114640 -1 8292
8294 0 518928 125042 114600 -1 8293
8295 0 518952 125102 114560 -1 8294
8296 0 519008 125170 114480 -1 8295
8297 0 519072 125246 114400 -1 8296
8298 0 519156 125398 114320 -1 8297
8299 0 519268 125462 114240 -1 8298
8300 0 519392 125478 114160 -1 8299
8301 0 519412 125486 114120 -1 8300
8302 0 519516 125550 114040 -1 8301
8303 0 519660 125594 113960 -1 8302
8304 0 519748 125646 113880 -1 8303
8305 0 519864 125702 113800 -1 8304
8306 0 519932 125766 113760 -1 8305
8307 0 519972 125794 113720 -1 8306
8308 0 520128 125954 113640 -1 8307
8309 0 520132 125978 113600 -1 8308
8310 0 520192 126034 113560 -1 8309
8311 0 520236 126026 113520 -1 8310
8312 0 518520 124662 114720 -1 8289
8313 0 518524 124454 115160 -1 8280
8314 0 518156 122870 116600 -1 8261
8315 0 518068 122838 116560 -1 8314
8316 0 517988 122782 116520 -1 8315
8317 0 518707.56 122693.68 118240 -1 8241
8318 0 518839.56 122713.68 118280 -1 8317
8319 0 518971.56 122701.68 118320 -1 8318
8320 0 519154 122668 118400 -1 8319
8321 0 519246 122672 118480 -1 8320
8322 0 519806 122828 118520 -1 8321
8323 0 520306 122944 118560 -1 8322
8324 0 520710 123224 118600 -1 8323
8325 0 520558 123132 118640 -1 8324
8326 0 520406 123040 118680 -1 8325
8327 0 520258 122936 118720 -1 8326
8328 0 520350 122968 118760 -1 8327
8329 0 520314 122968 118840 -1 8328
8330 0 520298 122972 118920 -1 8329
8331 0 520298 122960 118960 -1 8330
8332 0 520578 122928 119040 -1 8331
8333 0 520642 122920 119080 -1 8332
8334 0 520550 122916 119120 -1 8333
8335 0 520522 122932 119200 -1 8334
8336 0 520506 122904 119240 -1 8335
8337 0 520506 122872 119320 -1 8336
8338 0 519502 122624 118840 -1 8329
8339 0 519346 122652 118880 -1 8338
8340 0 519306 122564 118960 -1 8339
8341 0 519256 122494 119000 -1 8340
8342 0 519204 122526 119080 -1 8341
8343 0 519032 122418 119120 -1 8342
8344 0 521290 123828 118480 -1 8324
8345 0 521314 123856 118400 -1 8344
8346 0 521342 123852 118360 -1 8345
8347 0 521388 123870 118320 -1 8346
8348 0 521596 123874 118200 -1 8347
8349 0 521672 123862 118160 -1 8348
8350 0 521616 123834 118080 -1 8349
8351 0 521808 123898 118040 -1 8350
8352 0 522136 123774 118080 -1 8351
8353 0 522256 123706 118120 -1 8352
8354 0 522304 123682 118160 -1 8353
8355 0 522352 123570 118320 -1 8354
8356 0 522517 123546 118440 -1 8355
8357 0 522844 123338 118320 -1 8356
8358 0 523044 123186 118240 -1 8357
8359 0 523008 122946 118360 -1 8358
8360 0 522976 122918 118400 -1 8359
8361 0 522816 122914 118400 -1 8360
8362 0 522652 122666 118400 -1 8361
8363 0 522596 122586 118520 -1 8362
8364 0 522512 122442 118600 -1 8363
8365 0 522392 122418 118680 -1 8364
8366 0 522336 122390 118720 -1 8365
8367 0 522300 122330 118760 -1 8366
8368 0 522232 122182 118880 -1 8367
8369 0 522236 122174 118920 -1 8368
8370 0 522216 122154 119040 -1 8369
8371 0 522192 122126 119160 -1 8370
8372 0 522168 122102 119200 -1 8371
8373 0 522144 122030 119320 -1 8372
8374 0 522128 121994 119440 -1 8373
8375 0 522108 121962 119480 -1 8374
8376 0 522572 123538 118480 -1 8356
8377 0 522652 123486 118680 -1 8376
8378 0 522652 123452 118760 -1 8377
8379 0 522666 123448 118800 -1 8378
8380 0 522686 123476 118880 -1 8379
8381 0 522722 123448 118960 -1 8380
8382 0 522682 123468 119160 -1 8381
8383 0 522722 123512 119360 -1 8382
8384 0 522698 123528 119440 -1 8383
8385 0 522686 123536 119480 -1 8384
8386 0 522674 123540 119520 -1 8385
8387 0 522656 123498 119560 -1 8386
8388 0 522652 123470 119600 -1 8387
8389 0 522640 123482 119640 -1 8388
8390 0 522656 123416 119680 -1 8389
8391 0 522652 123428 119720 -1 8390
8392 0 522604 123424 119760 -1 8391
8393 0 522588 123428 119880 -1 8392
8394 0 522544 123384 119960 -1 8393
8395 0 522576 123420 120080 -1 8394
8396 0 521912 123802 118000 -1 8351
8397 0 521344 124098 118080 -1 8350
8398 0 521352 124082 118040 -1 8397
8399 0 521342 124052 118000 -1 8398
8400 0 521338 124060 117960 -1 8399
8401 0 521266 124212 117960 -1 8400
8402 0 521178 124308 117960 -1 8401
8403 0 521186 124360 118000 -1 8402
8404 0 521226 124644 118000 -1 8403
8405 0 521050 124620 117920 -1 8404
8406 0 521058 124600 117880 -1 8405
8407 0 521098 124588 117840 -1 8406
8408 0 519994 122776 118400 -1 8322
8409 0 520078 122740 118360 -1 8408
8410 0 520158 122808 118280 -1 8409
8411 0 514096 124846 120320 -1 8153
8412 0 514064 124898 120360 -1 8411
8413 0 514042 124940 120400 -1 8412
8414 0 514042 124952 120440 -1 8413
8415 0 513178 123682 122560 -1 8129
8416 0 513170 123988 122520 -1 8415
8417 0 513018 124392 122480 -1 8416
8418 0 512698 124880 122560 -1 8417
8419 0 512262 125080 122640 -1 8418
8420 0 512166 125100 122760 -1 8419
8421 0 512058 125102 122840 -1 8420
8422 0 511874 125198 122920 -1 8421
8423 0 511714 125322 123000 -1 8422
8424 0 511678 125186 123080 -1 8423
8425 0 511538 125254 123200 -1 8424
8426 0 511546 125406 123280 -1 8425
8427 0 511624 125460 123360 -1 8426
8428 0 511636 125544 123400 -1 8427
8429 0 511636 125664 123480 -1 8428
8430 0 511644 125644 123520 -1 8429
8431 0 511712 125588 123600 -1 8430
8432 0 511402 126026 123000 -1 8423
8433 0 510866 126198 123040 -1 8432
8434 0 510174 126378 123080 -1 8433
8435 0 509702 126354 123160 -1 8434
8436 0 509546 126428 122960 -1 8435
8437 0 509550 126468 122920 -1 8436
8438 0 509546 126292 123240 -1 8435
8439 0 509482 126276 123320 -1 8438
8440 0 509454 126272 123400 -1 8439
8441 0 509382 126304 123480 -1 8440
8442 0 509370 126348 123560 -1 8441
8443 0 509340 126358 123600 -1 8442
8444 0 508800 126214 123600 -1 8443
8445 0 508580 125954 123600 -1 8444
8446 0 508436 125922 123480 -1 8445
8447 0 508044 125772 123440 -1 8446
8448 0 507984 125780 123360 -1 8447
8449 0 507792 125876 123320 -1 8448
8450 0 507800 125960 123240 -1 8449
8451 0 507784 125936 123200 -1 8450
8452 0 507780 125936 123120 -1 8451
8453 0 507772 125924 123080 -1 8452
8454 0 507860 125696 123520 -1 8446
8455 0 507812 125676 123560 -1 8454
8456 0 507804 125668 123600 -1 8455
8457 0 507668 125644 123640 -1 8456
8458 0 507760 125700 123680 -1 8457
8459 0 509326 126388 123640 -1 8443
8460 0 509358 126444 123720 -1 8459
8461 0 509654 126750 123720 -1 8460
8462 0 509754 126950 123560 -1 8461
8463 0 509642 127178 123400 -1 8462
8464 0 509614 127172 123360 -1 8463
8465 0 509494 127316 123280 -1 8464
8466 0 509462 127380 123240 -1 8465
8467 0 509506 127632 123160 -1 8466
8468 0 509594 127696 123120 -1 8467
8469 0 509702 127792 123040 -1 8468
8470 0 509766 127872 122960 -1 8469
8471 0 509846 127920 122920 -1 8470
8472 0 509926 128008 122840 -1 8471
8473 0 509962 128116 122800 -1 8472
8474 0 509962 128144 122760 -1 8473
8475 0 509930 128200 122680 -1 8474
8476 0 509894 128256 122600 -1 8475
8477 0 509918 128292 122560 -1 8476
8478 0 509966 128304 122480 -1 8477
8479 0 510118 128432 122440 -1 8478
8480 0 510174 128476 122360 -1 8479
8481 0 510222 128500 122320 -1 8480
8482 0 510314 128548 122240 -1 8481
8483 0 510394 128580 122160 -1 8482
8484 0 510478 128672 122040 -1 8483
8485 0 510494 128672 121960 -1 8484
8486 0 510522 128692 121880 -1 8485
8487 0 510598 128752 121840 -1 8486
8488 0 510622 128760 121800 -1 8487
8489 0 510726 128844 121680 -1 8488
8490 0 510734 128868 121640 -1 8489
8491 0 510766 128904 121560 -1 8490
8492 0 510782 128936 121520 -1 8491
8493 0 510678 129036 121400 -1 8492
8494 0 510686 129024 121320 -1 8493
8495 0 510702 129016 121280 -1 8494
8496 0 510722 128952 121160 -1 8495
8497 0 510735.34 128914.664 121080 -1 8496
8498 0 510742 128896 121040 -1 8497
8499 0 510750 128832 121000 -1 8498
8500 0 510694 128788 120960 -1 8499
8501 0 510734 129068 121000 -1 8497
8502 0 510790 129092 120920 -1 8501
8503 0 510814 129100 120880 -1 8502
8504 0 510806 129076 120840 -1 8503
8505 0 510822 129024 120800 -1 8504
8506 0 509350 126484 123760 -1 8460
8507 0 509358 126552 123840 -1 8506
8508 0 509346 126576 123920 -1 8507
8509 0 509350 126688 124000 -1 8508
8510 0 509274 126764 124080 -1 8509
8511 0 509230 126812 124160 -1 8510
8512 0 509250 126808 124240 -1 8511
8513 0 509418 127180 124240 -1 8512
8514 0 509486 127196 124360 -1 8513
8515 0 509618 127200 124480 -1 8514
8516 0 509670 127196 124560 -1 8515
8517 0 509704 127262 124600 -1 8516
8518 0 509780 127310 124640 -1 8517
8519 0 509150 126588 124320 -1 8512
8520 0 509164 126494 124360 -1 8519
8521 0 509124 126442 124520 -1 8520
8522 0 509160 126450 124560 -1 8521
8523 0 509244 126426 124680 -1 8522
8524 0 509228 126470 124720 -1 8523
8525 0 508898 127148 124240 -1 8512
8526 0 508962 127332 124320 -1 8525
8527 0 509002 127352 124440 -1 8526
8528 0 509070 127340 124600 -1 8527
8529 0 509086 127300 124680 -1 8528
8530 0 511534 124758 122880 -1 8422
8531 0 511528.66 124694 122800 -1 8530
8532 0 511526 124662 122760 -1 8531
8533 0 511610 121408 124800 -1 8094
8534 0 511618 121404 124880 -1 8533
8535 0 511614 121396 124920 -1 8534
8536 0 511640 121310 125000 -1 8535
8537 0 511644 121266 125080 -1 8536
8538 0 511656 121270 125120 -1 8537
8539 0 510630 118776 125000 -1 7759
8540 0 510658 118800 124920 -1 8539
8541 0 508980 117906 124840 -1 7755
8542 0 508768 117830 124880 -1 8541
8543 0 508720 117810 124920 -1 8542
8544 0 508654 117784 125000 -1 8543
8545 0 508650 117796 125040 -1 8544
8546 0 508634 117812 125120 -1 8545
8547 0 508642 117840 125160 -1 8546
8548 0 508606 117840 125200 -1 8547
8549 0 508458 117872 125160 -1 8548
8550 0 508434 117852 125120 -1 8549
8551 0 507342 116238 124440 -1 7748
8552 0 507262 116154 124320 -1 8551
8553 0 506946 116138 124160 -1 8552
8554 0 506898 116102 124120 -1 8553
8555 0 507066 115058 124120 -1 8554
8556 0 507102 115046 124080 -1 8555
8557 0 507122.8 114848 123880 -1 8556
8558 0 507095 114754 123840 -1 8557
8559 0 507043 114662 123800 -1 8558
8560 0 507063 114490 123760 -1 8559
8561 0 507107 114402 123720 -1 8560
8562 0 507169 114250 123600 -1 8561
8563 0 507213 114162 123520 -1 8562
8564 0 507209 114118 123480 -1 8563
8565 0 507249 113962 123360 -1 8564
8566 0 507247 113938 123320 -1 8565
8567 0 507245 113914 123280 -1 8566
8568 0 507145 113870 123200 -1 8567
8569 0 507105 113842 123120 -1 8568
8570 0 507075 113816 123080 -1 8569
8571 0 507023 113716 123000 -1 8570
8572 0 507027 113708 122960 -1 8571
8573 0 507051 113656 122920 -1 8572
8574 0 507055 113652 122880 -1 8573
8575 0 507071 113544 122840 -1 8574
8576 0 506791 113308 122920 -1 8575
8577 0 506631 113272 122960 -1 8576
8578 0 506603 113216 123000 -1 8577
8579 0 506563 113180 123040 -1 8578
8580 0 506515 113084 123080 -1 8579
8581 0 506415 112996 123160 -1 8580
8582 0 506367 112960 123240 -1 8581
8583 0 506087 112984 123400 -1 8582
8584 0 506015 113004 123440 -1 8583
8585 0 505899 113012 123520 -1 8584
8586 0 505755 113012 123560 -1 8585
8587 0 505463 112884 123560 -1 8586
8588 0 505495 112888 123480 -1 8587
8589 0 505507 112868 123400 -1 8588
8590 0 507147 113748 122840 -1 8574
8591 0 507303 113780 122800 -1 8590
8592 0 507331 113772 122760 -1 8591
8593 0 507351 113768 122720 -1 8592
8594 0 507373 113974 123240 -1 8566
8595 0 507481 114006 123160 -1 8594
8596 0 507505 113962 123120 -1 8595
8597 0 507521 113930 123080 -1 8596
8598 0 507553 113918 123040 -1 8597
8599 0 507541 113914 123000 -1 8598
8600 0 507609 113946 122960 -1 8599
8601 0 507633 113958 122920 -1 8600
8602 0 507693 113954 122800 -1 8601
8603 0 507717 113974 122760 -1 8602
8604 0 507717 113950 122720 -1 8603
8605 0 507753 113902 122640 -1 8604
8606 0 507793 113894 122600 -1 8605
8607 0 507801 113910 122560 -1 8606
8608 0 507813 113934 122520 -1 8607
8609 0 507789 113962 122480 -1 8608
8610 0 507797 114034 122440 -1 8609
8611 0 506782 116122 123920 -1 8554
8612 0 506994 115886 123520 -1 8611
8613 0 507310 115954 123160 -1 8612
8614 0 507522 116086 122800 -1 8613
8615 0 507738 116318 122280 -1 8614
8616 0 507886 116546 121960 -1 8615
8617 0 508262 116678 121360 -1 8616
8618 0 509114 116702 121360 -1 8617
8619 0 509274 116718 121280 -1 8618
8620 0 509506 116810 121240 -1 8619
8621 0 509570 116870 121200 -1 8620
8622 0 509950 117016 121120 -1 8621
8623 0 510262 117336 121080 -1 8622
8624 0 510374 117380 120960 -1 8623
8625 0 510210 117456 120880 -1 8624
8626 0 510034 117576 120840 -1 8625
8627 0 509982 117660 120760 -1 8626
8628 0 510018 117700 120680 -1 8627
8629 0 510022 117776 120560 -1 8628
8630 0 510006 117784 120440 -1 8629
8631 0 509918 117772 120280 -1 8630
8632 0 509918 117876 120160 -1 8631
8633 0 509942 117900 120080 -1 8632
8634 0 509946 117896 119960 -1 8633
8635 0 509818 118084 119840 -1 8634
8636 0 509838 118036 119720 -1 8635
8637 0 509878 118088 119560 -1 8636
8638 0 509950 118084 119400 -1 8637
8639 0 509994 118068 119280 -1 8638
8640 0 510042 118136 119120 -1 8639
8641 0 510006 118048 118960 -1 8640
8642 0 509990 117956 118800 -1 8641
8643 0 510010 117920 118640 -1 8642
8644 0 509998 117876 118480 -1 8643
8645 0 510042 117856 118320 -1 8644
8646 0 510034 117828 118160 -1 8645
8647 0 510234 117796 118000 -1 8646
8648 0 510386 117804 117880 -1 8647
8649 0 510518 117824 117760 -1 8648
8650 0 510618 117880 117680 -1 8649
8651 0 510806 117900 117600 -1 8650
8652 0 511494 118344 117560 -1 8651
8653 0 511558 118390 117520 -1 8652
8654 0 511556 118415.336 117640 -1 8653
8655 0 511660 118431.336 117880 -1 8654
8656 0 511862 118529 117920 -1 8655
8657 0 511746 118865 117960 -1 8656
8658 0 511806 118785 118000 -1 8657
8659 0 511790 118797 118040 -1 8658
8660 0 511602 118330 117400 -1 8653
8661 0 511602 118330 117320 -1 8660
8662 0 511690 118310 117280 -1 8661
8663 0 511674 118314 117200 -1 8662
8664 0 511674 118290 117120 -1 8663
8665 0 511614 118250 117040 -1 8664
8666 0 511698 118166 116960 -1 8665
8667 0 512202 118030 116840 -1 8666
8668 0 512522 117878 116760 -1 8667
8669 0 513034 117546 116680 -1 8668
8670 0 513198 117220 116640 -1 8669
8671 0 513158 117160 116560 -1 8670
8672 0 513182 117008 116440 -1 8671
8673 0 513130 116848 116480 -1 8672
8674 0 513162 116780 116600 -1 8673
8675 0 513382 116660 116720 -1 8674
8676 0 513450 116552 116840 -1 8675
8677 0 513530 116488 116920 -1 8676
8678 0 513582 116264 117000 -1 8677
8679 0 513666 115894 117080 -1 8678
8680 0 513738 115942 117160 -1 8679
8681 0 513938 116126 117320 -1 8680
8682 0 514022 116166 117400 -1 8681
8683 0 513650 116214 116880 -1 8678
8684 0 513662 116246 116840 -1 8683
8685 0 513174 116928 116280 -1 8672
8686 0 513094 116932 116160 -1 8685
8687 0 513626 117258 116720 -1 8670
8688 0 514110 117414 116640 -1 8687
8689 0 514634 117350 116680 -1 8688
8690 0 514818 117206 116720 -1 8689
8691 0 515030 117232 116800 -1 8690
8692 0 515342 117312 116840 -1 8691
8693 0 515410 117372 117080 -1 8692
8694 0 515424 117392 117120 -1 8693
8695 0 515438 117412 117160 -1 8694
8696 0 515562 117416 117280 -1 8695
8697 0 515598 117364 117360 -1 8696
8698 0 515638 117298 117400 -1 8697
8699 0 515678 117232 117440 -1 8698
8700 0 515580 117018 117520 -1 8699
8701 0 515520 117018 117560 -1 8700
8702 0 515472 117030 117600 -1 8701
8703 0 515364 117006 117640 -1 8702
8704 0 515292 117030 117680 -1 8703
8705 0 514940 117022 117680 -1 8704
8706 0 514896 117062 117680 -1 8705
8707 0 514732 117046 117680 -1 8706
8708 0 514564 116910 117680 -1 8707
8709 0 514577 116948 117720 -1 8708
8710 0 514277 116972 117720 -1 8709
8711 0 514241 116984 117680 -1 8710
8712 0 514584 116990 117800 -1 8709
8713 0 514580 116990 117840 -1 8712
8714 0 515726 117472 116800 -1 8692
8715 0 515786 117508 116680 -1 8714
8716 0 516074 117768 116560 -1 8715
8717 0 516562 118012 116560 -1 8716
8718 0 516826 118112 116480 -1 8717
8719 0 516898 118186 116400 -1 8718
8720 0 516946 118206 116320 -1 8719
8721 0 517094 118298 116240 -1 8720
8722 0 517198 118350 116160 -1 8721
8723 0 517254 118414 116040 -1 8722
8724 0 517274 118510 115880 -1 8723
8725 0 517346 118584 115760 -1 8724
8726 0 517482 118736 115640 -1 8725
8727 0 517570 118816 115560 -1 8726
8728 0 517610 118948 115400 -1 8727
8729 0 517706 119084 115280 -1 8728
8730 0 517778 119216 115200 -1 8729
8731 0 517834 119348 115120 -1 8730
8732 0 517858 119428 115000 -1 8731
8733 0 518066 119598 114880 -1 8732
8734 0 517998 119546 114800 -1 8733
8735 0 518058 119654 114680 -1 8734
8736 0 518130 119758 114560 -1 8735
8737 0 518262 119922 114440 -1 8736
8738 0 518558 120174 114400 -1 8737
8739 0 518678 120348 114280 -1 8738
8740 0 518782 120612 114160 -1 8739
8741 0 518850 120824 114040 -1 8740
8742 0 519138 121164 113960 -1 8741
8743 0 519234 121230 113880 -1 8742
8744 0 519242 121258 113760 -1 8743
8745 0 519658 121678 113640 -1 8744
8746 0 519774 121792 113720 -1 8745
8747 0 519962 121928 113760 -1 8746
8748 0 520230 121972 113800 -1 8747
8749 0 520174 122256 113840 -1 8748
8750 0 520166 122606 113880 -1 8749
8751 0 520186 122994 113920 -1 8750
8752 0 520218 123126 113840 -1 8751
8753 0 520238 123162 113800 -1 8752
8754 0 520230 123214 113760 -1 8753
8755 0 520170 123282 113720 -1 8754
8756 0 519006 121062 113720 -1 8744
8757 0 519006 121062 113600 -1 8756
8758 0 519006 121062 113520 -1 8757
8759 0 519206 120970 113320 -1 8758
8760 0 519458 120854 113240 -1 8759
8761 0 519238 120950 113160 -1 8760
8762 0 519222 120782 113040 -1 8761
8763 0 519326 120694 112920 -1 8762
8764 0 519372 120648 112880 -1 8763
8765 0 519418 120602 112840 -1 8764
8766 0 519458 120498 112680 -1 8765
8767 0 519482 120530 112560 -1 8766
8768 0 519598 120510 112400 -1 8767
8769 0 519426 120630 112320 -1 8768
8770 0 519410 120602 112280 -1 8769
8771 0 519634 120394 112280 -1 8768
8772 0 519598 120330 112160 -1 8771
8773 0 519590 120278 112000 -1 8772
8774 0 519562 120314 111800 -1 8773
8775 0 519586 120342 111600 -1 8774
8776 0 519610 120350 111400 -1 8775
8777 0 519578 120330 111200 -1 8776
8778 0 519470 120190 111120 -1 8777
8779 0 519226 120166 111000 -1 8778
8780 0 519242 120140 110880 -1 8779
8781 0 519206 120140 110760 -1 8780
8782 0 519222 119980 110680 -1 8781
8783 0 519246 119856 110600 -1 8782
8784 0 519270 119732 110480 -1 8783
8785 0 519370 119720 110360 -1 8784
8786 0 519402 119712 110240 -1 8785
8787 0 519406 119708 110120 -1 8786
8788 0 519406 119708 110000 -1 8787
8789 0 519418 119724 109880 -1 8788
8790 0 519454 119764 109760 -1 8789
8791 0 519526 119876 109640 -1 8790
8792 0 519610 119976 109520 -1 8791
8793 0 519674 120104 109400 -1 8792
8794 0 519738 120084 109280 -1 8793
8795 0 519762 119908 109160 -1 8794
8796 0 519798 119920 109040 -1 8795
8797 0 519794 119932 109000 -1 8796
8798 0 519818 120028 108840 -1 8797
8799 0 519998 120128 108760 -1 8798
8800 0 519958 120088 108720 -1 8799
8801 0 519806 120120 108600 -1 8800
8802 0 519914 120172 108480 -1 8801
8803 0 519946 120136 108400 -1 8802
8804 0 519884 120130 108360 -1 8803
8805 0 519844 120062 108320 -1 8804
8806 0 519816 120018 108280 -1 8805
8807 0 519796 119986 108240 -1 8806
8808 0 520426 120232 108760 -1 8799
8809 0 520510 120268 108680 -1 8808
8810 0 520482 120244 108600 -1 8809
8811 0 519674 119448 109160 -1 8795
8812 0 519678 119408 109280 -1 8811
8813 0 519682 119424 109320 -1 8812
8814 0 519266 119930 110960 -1 8779
8815 0 519486 119660 110920 -1 8814
8816 0 519586 119424 110840 -1 8815
8817 0 519666 119264 110720 -1 8816
8818 0 519780 119394 110640 -1 8817
8819 0 519808 119418 110600 -1 8818
8820 0 519844 119442 110560 -1 8819
8821 0 519680 119022 110760 -1 8817
8822 0 519648 118978 110840 -1 8821
8823 0 519632 118910 110880 -1 8822
8824 0 519672 118886 110920 -1 8823
8825 0 519724 118870 110960 -1 8824
8826 0 519788 118778 110960 -1 8825
8827 0 519872 118654 110960 -1 8826
8828 0 519900 118610 110840 -1 8827
8829 0 519924 118622 110760 -1 8828
8830 0 519952 118598 110680 -1 8829
8831 0 520040 118570 110600 -1 8830
8832 0 520072 118554 110560 -1 8831
8833 0 520096 118566 110480 -1 8832
8834 0 520148 118574 110360 -1 8833
8835 0 520224 118546 110280 -1 8834
8836 0 520232 118546 110240 -1 8835
8837 0 520268 118534 110200 -1 8836
8838 0 519988 118510 111000 -1 8827
8839 0 520060 118406 111040 -1 8838
8840 0 520056 118354 111080 -1 8839
8841 0 520124 118346 111160 -1 8840
8842 0 520176 118418 111200 -1 8841
8843 0 520196 118346 111240 -1 8842
8844 0 520236 118258 111280 -1 8843
8845 0 520256 118190 111320 -1 8844
8846 0 520308 118094 111360 -1 8845
8847 0 520422 117944 111400 -1 8846
8848 0 520582 117784 111440 -1 8847
8849 0 520574 117788 111480 -1 8848
8850 0 520654 117720 111520 -1 8849
8851 0 520718 117644 111640 -1 8850
8852 0 520882 117560 111720 -1 8851
8853 0 521042 117448 111800 -1 8852
8854 0 521306 117200 111880 -1 8853
8855 0 521410 117144 111920 -1 8854
8856 0 521442 117136 111960 -1 8855
8857 0 521514 117144 112000 -1 8856
8858 0 521518 117128 112080 -1 8857
8859 0 521514 117044 112160 -1 8858
8860 0 521518 117020 112240 -1 8859
8861 0 521498 116988 112360 -1 8860
8862 0 521494 116984 112400 -1 8861
8863 0 521522 116996 112440 -1 8862
8864 0 521522 117012 112480 -1 8863
8865 0 521334 117016 112560 -1 8864
8866 0 521254 117080 112600 -1 8865
8867 0 521222 117176 112680 -1 8866
8868 0 521136 117262 112720 -1 8867
8869 0 521000 117274 112760 -1 8868
8870 0 520948 117250 112800 -1 8869
8871 0 520900 117230 112840 -1 8870
8872 0 520828 117194 112920 -1 8871
8873 0 520772 117154 113000 -1 8872
8874 0 520752 117134 113040 -1 8873
8875 0 521658 116944 112560 -1 8864
8876 0 521698 116952 112600 -1 8875
8877 0 521710 116936 112640 -1 8876
8878 0 521714 116948 112680 -1 8877
8879 0 521686 116884 112760 -1 8878
8880 0 521662 116896 112840 -1 8879
8881 0 521626 116852 112880 -1 8880
8882 0 521624 116790 112920 -1 8881
8883 0 521664 116626 112960 -1 8882
8884 0 521720 116586 113000 -1 8883
8885 0 521688 116558 113040 -1 8884
8886 0 521616 116614 113080 -1 8885
8887 0 521684 116498 113120 -1 8886
8888 0 521700 116454 113160 -1 8887
8889 0 521732 116426 113200 -1 8888
8890 0 521728 116414 113240 -1 8889
8891 0 521744 116430 113280 -1 8890
8892 0 521768 116466 113320 -1 8891
8893 0 521784 116518 113400 -1 8892
8894 0 521780 116506 113440 -1 8893
8895 0 521772 116526 113480 -1 8894
8896 0 521736 116506 113520 -1 8895
8897 0 521728 116470 113560 -1 8896
8898 0 521732 116458 113600 -1 8897
8899 0 521752 116426 113680 -1 8898
8900 0 521868 116358 113760 -1 8899
8901 0 521832 116334 113920 -1 8900
8902 0 520172 118570 111280 -1 8842
8903 0 520196 118566 111320 -1 8902
8904 0 520168 118586 111400 -1 8903
8905 0 520164 118594 111480 -1 8904
8906 0 520132 118650 111560 -1 8905
8907 0 520152 118754 111640 -1 8906
8908 0 520056 118830 111680 -1 8907
8909 0 520044 118866 111720 -1 8908
8910 0 520072 118950 111840 -1 8909
8911 0 520124 118974 111920 -1 8910
8912 0 520132 119010 112000 -1 8911
8913 0 520116 119062 112240 -1 8912
8914 0 520116 119082 112280 -1 8913
8915 0 520080 119098 112360 -1 8914
8916 0 519932 119178 112480 -1 8915
8917 0 519748 119250 112600 -1 8916
8918 0 519692 119254 112640 -1 8917
8919 0 519624 119234 112760 -1 8918
8920 0 519608 119246 112800 -1 8919
8921 0 519608 119270 112840 -1 8920
8922 0 519576 119254 112880 -1 8921
8923 0 519540 119254 112920 -1 8922
8924 0 519596 119222 110640 -1 8817
8925 0 519608 119206 110600 -1 8924
8926 0 518944 120557.336 114440 -1 8738
8927 0 519092 120569.336 114520 -1 8926
8928 0 519204 120493.336 114520 -1 8927
8929 0 519340 120581.336 114520 -1 8928
8930 0 519520 120685.336 114520 -1 8929
8931 0 519696 120713.336 114520 -1 8930
8932 0 519680 120701.336 114560 -1 8931
8933 0 519824 120645.336 114600 -1 8932
8934 0 519938 120595 114640 -1 8933
8935 0 520090 120643 114560 -1 8934
8936 0 520162 120675 114520 -1 8935
8937 0 520338 120579 114560 -1 8936
8938 0 520526 120529 114560 -1 8937
8939 0 520782 120395 114560 -1 8938
8940 0 520890 120267 114560 -1 8939
8941 0 521018 120311 114520 -1 8940
8942 0 520742 120403 114440 -1 8941
8943 0 520630 120471 114400 -1 8942
8944 0 520706 120471 114360 -1 8943
8945 0 519950 120555 114680 -1 8934
8946 0 520002 120531 114720 -1 8945
8947 0 520090 120495 114760 -1 8946
8948 0 520110 120495 114800 -1 8947
8949 0 520158 120499 114840 -1 8948
8950 0 520150 120603 114880 -1 8949
8951 0 520186 120583 114920 -1 8950
8952 0 520250 120559 114960 -1 8951
8953 0 520254 120531 115000 -1 8952
8954 0 520270 120443 115080 -1 8953
8955 0 520294 120331 115160 -1 8954
8956 0 520294 120255 115200 -1 8955
8957 0 520290 120155 115280 -1 8956
8958 0 520270 120107 115320 -1 8957
8959 0 520354 120055 115360 -1 8958
8960 0 520226 119999 115400 -1 8959
8961 0 520194 119979 115440 -1 8960
8962 0 520180 119961 115480 -1 8961
8963 0 520094 119913 115520 -1 8962
8964 0 519986 119829 115560 -1 8963
8965 0 519906 119757 115600 -1 8964
8966 0 519866 119701 115640 -1 8965
8967 0 519842 119677 115680 -1 8966
8968 0 509752 118274 119880 -1 8635
8969 0 509756 118270 119920 -1 8968
8970 0 510350 117293 121160 -1 8623
8971 0 510590 117217 121240 -1 8970
8972 0 510754 117193 121280 -1 8971
8973 0 510812 117063 121160 -1 8972
8974 0 510812 117003 121120 -1 8973
8975 0 510904 117167 121320 -1 8972
8976 0 510968 117183 121360 -1 8975
8977 0 511088 117155 121360 -1 8976
8978 0 511244 117183 121360 -1 8977
8979 0 511504 117175 121360 -1 8978
8980 0 511528 117111 121400 -1 8979
8981 0 511508 117107 121440 -1 8980
8982 0 511644 117231 121320 -1 8979
8983 0 511980 117291 121320 -1 8982
8984 0 512164 117247 121360 -1 8983
8985 0 512384 117043 121360 -1 8984
8986 0 512416 117043 121320 -1 8985
8987 0 512456 116991 121240 -1 8986
8988 0 512480 116975 121120 -1 8987
8989 0 512504 116979 121080 -1 8988
8990 0 512548 116919 121040 -1 8989
8991 0 512554 116881 121000 -1 8990
8992 0 512630 116801 120920 -1 8991
8993 0 512646 116729 120880 -1 8992
8994 0 512706 116557 120840 -1 8993
8995 0 512786 116342.6 120680 -1 8994
8996 0 512806 116289 120640 -1 8995
8997 0 512942 116313 120600 -1 8996
8998 0 512994 116309 120560 -1 8997
8999 0 513038 116301 120520 -1 8998
9000 0 513138 116301 120480 -1 8999
9001 0 513250 116293 120440 -1 9000
9002 0 513390 116577 120440 -1 9001
9003 0 513374 116633 120520 -1 9002
9004 0 512726 116241 120880 -1 8995
9005 0 512742 116233 120960 -1 9004
9006 0 512714 116205 121000 -1 9005
9007 0 512674 116161 121040 -1 9006
9008 0 512718 116145 121080 -1 9007
9009 0 512360 116999 121520 -1 8985
9010 0 512380 116967 121600 -1 9009
9011 0 512410 116898 121720 -1 9010
9012 0 512420 116875 121760 -1 9011
9013 0 512412 116859 121800 -1 9012
9014 0 512404 116819 121840 -1 9013
9015 0 512396 116799 121880 -1 9014
9016 0 512388 116771 121920 -1 9015
9017 0 512392 116735 121960 -1 9016
9018 0 512396 116711 122040 -1 9017
9019 0 512392 116675 122080 -1 9018
9020 0 512412 116663 122120 -1 9019
9021 0 512420 116659 122160 -1 9020
9022 0 512444 116607 122200 -1 9021
9023 0 512424 116587 122240 -1 9022
9024 0 512396 116511 122280 -1 9023
9025 0 512336 116419 122360 -1 9024
9026 0 512344 116375 122400 -1 9025
9027 0 512388 116323 122440 -1 9026
9028 0 512436 116267 122480 -1 9027
9029 0 508266 116742 121200 -1 8617
9030 0 508190 116786 120760 -1 9029
9031 0 508206 117174 120640 -1 9030
9032 0 508222 116678 119920 -1 9031
9033 0 508054 116842 119400 -1 9032
9034 0 508410 117062 118960 -1 9033
9035 0 508562 117246 118760 -1 9034
9036 0 508722 117366 118360 -1 9035
9037 0 508763 117375 118320 -1 9036
9038 0 508886 117402 118200 -1 9037
9039 0 508910 117002 117360 -1 9038
9040 0 508746 116986 116840 -1 9039
9041 0 508814 117110 116480 -1 9040
9042 0 508822 117074 116400 -1 9041
9043 0 508146 116918 116400 -1 9042
9044 0 508088 116880 116360 -1 9043
9045 0 508008 116872 116320 -1 9044
9046 0 507920 116864 116280 -1 9045
9047 0 507848 116876 116200 -1 9046
9048 0 507884 117064 116160 -1 9047
9049 0 507856 116988 116080 -1 9048
9050 0 507892 116916 116000 -1 9049
9051 0 507892 116928 115960 -1 9050
9052 0 508750 117286 116280 -1 9042
9053 0 508386 117346 115920 -1 9052
9054 0 508210 117250 115840 -1 9053
9055 0 508037.2 117298 115680 -1 9054
9056 0 508164 118008 115680 -1 9055
9057 0 508144 118156 115720 -1 9056
9058 0 508136 118160 115760 -1 9057
9059 0 508150 118206 115800 -1 9058
9060 0 508128 118244 115840 -1 9059
9061 0 508130 118230 115880 -1 9060
9062 0 508114 118206 115920 -1 9061
9063 0 507994 117310 115640 -1 9055
9064 0 507910 117606 115480 -1 9063
9065 0 507814 117762 115280 -1 9064
9066 0 508546 118306 115280 -1 9065
9067 0 508536 118868 115280 -1 9066
9068 0 508716 119364 115240 -1 9067
9069 0 508700 119676 115160 -1 9068
9070 0 508178 120086 115120 -1 9069
9071 0 508120 120220 115040 -1 9070
9072 0 507968 120356 114960 -1 9071
9073 0 508008 120640 114880 -1 9072
9074 0 508104 120836 114800 -1 9073
9075 0 508112 121168 114720 -1 9074
9076 0 508080 121552 114600 -1 9075
9077 0 508116 121712 114520 -1 9076
9078 0 508070 122170 114440 -1 9077
9079 0 508252 122244 114280 -1 9078
9080 0 508276 122332 114160 -1 9079
9081 0 508274 122354 114120 -1 9080
9082 0 508272 122376 114080 -1 9081
9083 0 508338 122494 114040 -1 9082
9084 0 508342 122554 114000 -1 9083
9085 0 508940 122532 114120 -1 9081
9086 0 509106 122618 114160 -1 9085
9087 0 509254 122646 114200 -1 9086
9088 0 508304 122532 114440 -1 9078
9089 0 508132 123160 114440 -1 9088
9090 0 508232 123348 114400 -1 9089
9091 0 508266 123502 114320 -1 9090
9092 0 508262 123570 114240 -1 9091
9093 0 508262 123682 114160 -1 9092
9094 0 508262 123802 114080 -1 9093
9095 0 508302 123874 114000 -1 9094
9096 0 508370 124006 113920 -1 9095
9097 0 508422 124114 113840 -1 9096
9098 0 508374 124158 113800 -1 9097
9099 0 508398 124362 113760 -1 9098
9100 0 508480 124500 113680 -1 9099
9101 0 508228 124676 113600 -1 9100
9102 0 508236 125276 113520 -1 9101
9103 0 508262 126010 113560 -1 9102
9104 0 508104 126648 113480 -1 9103
9105 0 508084 126728 113440 -1 9104
9106 0 508048 126808 113320 -1 9105
9107 0 507908 126716 113240 -1 9106
9108 0 508068 126720 113160 -1 9107
9109 0 508188 126688 113040 -1 9108
9110 0 508316 126676 112880 -1 9109
9111 0 508428 126668 112720 -1 9110
9112 0 508588 126632 112560 -1 9111
9113 0 508600 126652 112440 -1 9112
9114 0 508752 126784 112320 -1 9113
9115 0 509244 127112 112200 -1 9114
9116 0 509430 127258 112160 -1 9115
9117 0 509554 127422 112120 -1 9116
9118 0 509566 127566 112040 -1 9117
9119 0 509702 127886 112040 -1 9118
9120 0 509728 127932 112000 -1 9119
9121 0 509754 127978 111960 -1 9120
9122 0 509770 128022 111880 -1 9121
9123 0 509734 128134 111760 -1 9122
9124 0 509654 128214 111640 -1 9123
9125 0 509620 128260 111560 -1 9124
9126 0 509404 128380 111480 -1 9125
9127 0 509464 128436 111360 -1 9126
9128 0 509408 128492 111280 -1 9127
9129 0 509408 128536 111240 -1 9128
9130 0 509476 128600 111200 -1 9129
9131 0 509428 128560 111120 -1 9130
9132 0 509396 128464 111040 -1 9131
9133 0 509400 128464 110920 -1 9132
9134 0 509488 128356 110800 -1 9133
9135 0 509396 128308 110680 -1 9134
9136 0 509268 128576 110520 -1 9135
9137 0 509184 128580 110360 -1 9136
9138 0 509132 128560 110240 -1 9137
9139 0 509040 128616 110120 -1 9138
9140 0 508960 128696 110000 -1 9139
9141 0 508920 128744 109880 -1 9140
9142 0 508988 128720 109720 -1 9141
9143 0 508976 128620 109600 -1 9142
9144 0 508960 128544 109440 -1 9143
9145 0 508968 128468 109320 -1 9144
9146 0 508924 128408 109200 -1 9145
9147 0 508960 128376 109080 -1 9146
9148 0 508968 128284 108960 -1 9147
9149 0 508908 128188 108840 -1 9148
9150 0 508732 128104 108720 -1 9149
9151 0 508604 128088 108600 -1 9150
9152 0 508420 128172 108480 -1 9151
9153 0 508314 128258 108440 -1 9152
9154 0 507920 128684 108400 -1 9153
9155 0 507892 128812 108480 -1 9154
9156 0 507832 129008 108600 -1 9155
9157 0 507784 129308 108680 -1 9156
9158 0 506874 129742 108680 -1 9157
9159 0 506726 129878 108760 -1 9158
9160 0 506630 129982 108840 -1 9159
9161 0 506570 130118 108960 -1 9160
9162 0 506258 130242 109080 -1 9161
9163 0 506110 130270 109160 -1 9162
9164 0 505990 130306 109280 -1 9163
9165 0 505910 130330 109360 -1 9164
9166 0 505750 130298 109440 -1 9165
9167 0 505514 130254 109520 -1 9166
9168 0 505350 130494 109440 -1 9167
9169 0 505338 130574 109560 -1 9168
9170 0 505328 130604 109600 -1 9169
9171 0 505280 130620 109640 -1 9170
9172 0 505308 130628 109680 -1 9171
9173 0 505272 130604 109720 -1 9172
9174 0 505838 130065.336 109080 -1 9162
9175 0 505646 130029.336 109000 -1 9174
9176 0 505542 130013.336 108880 -1 9175
9177 0 505434 129941.336 108840 -1 9176
9178 0 505378 129937.336 108800 -1 9177
9179 0 505198 129969.336 108800 -1 9178
9180 0 504994 130053.336 108840 -1 9179
9181 0 505034 130057.336 108920 -1 9180
9182 0 505074 130153.336 109040 -1 9181
9183 0 506514 129958 108600 -1 9159
9184 0 506506 130074 108480 -1 9183
9185 0 506426 129978 108400 -1 9184
9186 0 506126 129954 108280 -1 9185
9187 0 505894 129930 108200 -1 9186
9188 0 505710 129946 108120 -1 9187
9189 0 505642 129902 108000 -1 9188
9190 0 505698 130054 107880 -1 9189
9191 0 505662 130150 107760 -1 9190
9192 0 505614 130262 107680 -1 9191
9193 0 505638 130354 107600 -1 9192
9194 0 506714 130312 108400 -1 9185
9195 0 506698 130592 108400 -1 9194
9196 0 506678 130596 108320 -1 9195
9197 0 506634 130588 108280 -1 9196
9198 0 506626 130566 108240 -1 9197
9199 0 506580 130556 108160 -1 9198
9200 0 506590 130516 108120 -1 9199
9201 0 506566 130514 108080 -1 9200
9202 0 506562 130502 108040 -1 9201
9203 0 506662 130582 108000 -1 9202
9204 0 506642 130634 107960 -1 9203
9205 0 506602 130630 107920 -1 9204
9206 0 508296 128064 108400 -1 9153
9207 0 508180 128096 108280 -1 9206
9208 0 508068 128020 108160 -1 9207
9209 0 507896 128016 108080 -1 9208
9210 0 507784 127944 107960 -1 9209
9211 0 507696 127872 107880 -1 9210
9212 0 508744 126752 112200 -1 9114
9213 0 508736 126768 112120 -1 9212
9214 0 508460 126476 112320 -1 9113
9215 0 507788 126916 113600 -1 9105
9216 0 507616 127028 113720 -1 9215
9217 0 507592 126984 113840 -1 9216
9218 0 507586 127026 114000 -1 9217
9219 0 507618 127006 114040 -1 9218
9220 0 507594 126982 114160 -1 9219
9221 0 507582 126958 114240 -1 9220
9222 0 507570 126934 114320 -1 9221
9223 0 507274 126846 114440 -1 9222
9224 0 507386 126702 114600 -1 9223
9225 0 507482 126642 114720 -1 9224
9226 0 507690 126510 114840 -1 9225
9227 0 507718 126466 114960 -1 9226
9228 0 507798 126482 115040 -1 9227
9229 0 507846 126506 115160 -1 9228
9230 0 507910 126482 115280 -1 9229
9231 0 507942 126470 115400 -1 9230
9232 0 508022 126510 115520 -1 9231
9233 0 507970 126390 115640 -1 9232
9234 0 507994 126318 115760 -1 9233
9235 0 508054 126198 115880 -1 9234
9236 0 508210 126054 115960 -1 9235
9237 0 508522 126058 115960 -1 9236
9238 0 508766 125878 115920 -1 9237
9239 0 508902 125886 116000 -1 9238
9240 0 508970 125890 116040 -1 9239
9241 0 509122 125838 116120 -1 9240
9242 0 509382 125854 116200 -1 9241
9243 0 509858 125798 116240 -1 9242
9244 0 509838 125730 116320 -1 9243
9245 0 509886 125706 116360 -1 9244
9246 0 509952 125664 116400 -1 9245
9247 0 509904 125696 116440 -1 9246
9248 0 509944 125640 116480 -1 9247
9249 0 509936 125640 116520 -1 9248
9250 0 509904 125640 116600 -1 9249
9251 0 509916 125636 116640 -1 9250
9252 0 509992 125604 116680 -1 9251
9253 0 510084 125592 116720 -1 9252
9254 0 510172 125560 116760 -1 9253
9255 0 510176 125552 116800 -1 9254
9256 0 510200 125524 116880 -1 9255
9257 0 510210 125506 116920 -1 9256
9258 0 510184 125240 116920 -1 9257
9259 0 510204 125184 117000 -1 9258
9260 0 510244 125180 117040 -1 9259
9261 0 510272 125172 117120 -1 9260
9262 0 510304 125156 117160 -1 9261
9263 0 510320 125148 117200 -1 9262
9264 0 510416 125100 117240 -1 9263
9265 0 510456 125104 117280 -1 9264
9266 0 510416 125100 117320 -1 9265
9267 0 510468 125124 117400 -1 9266
9268 0 510484 125088 117440 -1 9267
9269 0 510728 125036 117480 -1 9268
9270 0 510544 125172 117520 -1 9269
9271 0 510596 125184 117600 -1 9270
9272 0 510660 125240 117680 -1 9271
9273 0 510592 125068 117720 -1 9272
9274 0 510592 125080 117760 -1 9273
9275 0 510580 125032 117840 -1 9274
9276 0 510588 125028 117880 -1 9275
9277 0 510692 125012 118000 -1 9276
9278 0 510788 125008 118040 -1 9277
9279 0 510648 125068 118080 -1 9278
9280 0 510628 125068 118120 -1 9279
9281 0 510580 125076 118160 -1 9280
9282 0 510496 125068 118200 -1 9281
9283 0 510488 125060 118240 -1 9282
9284 0 510916 124928 118080 -1 9278
9285 0 511004 124928 118120 -1 9284
9286 0 511028 124924 118160 -1 9285
9287 0 511076 124936 118200 -1 9286
9288 0 511124 124940 118240 -1 9287
9289 0 510220 125488 116960 -1 9257
9290 0 510272 125680 117000 -1 9289
9291 0 510288 125680 117040 -1 9290
9292 0 510308 125684 117120 -1 9291
9293 0 510332 125688 117160 -1 9292
9294 0 510332 125660 117200 -1 9293
9295 0 510308 125560 117240 -1 9294
9296 0 510280 125532 117280 -1 9295
9297 0 510248 125480 117320 -1 9296
9298 0 510228 125420 117400 -1 9297
9299 0 508686 125922 115800 -1 9238
9300 0 508678 125974 115680 -1 9299
9301 0 508494 126058 115520 -1 9300
9302 0 508414 126038 115640 -1 9301
9303 0 508074 126194 116080 -1 9236
9304 0 507994 126274 116200 -1 9303
9305 0 507958 126268 116240 -1 9304
9306 0 507776 126190 116240 -1 9305
9307 0 507800 126026 116240 -1 9306
9308 0 507840 126006 116200 -1 9307
9309 0 507904 126018 116120 -1 9308
9310 0 507900 126058 116080 -1 9309
9311 0 507900 126026 116000 -1 9310
9312 0 507856 125958 115960 -1 9311
9313 0 507808 125990 115840 -1 9312
9314 0 507796 126002 115800 -1 9313
9315 0 507776 126028 115760 -1 9314
9316 0 507724 126088 115680 -1 9315
9317 0 507922 126262 116280 -1 9305
9318 0 507942 126374 116360 -1 9317
9319 0 508002 126590 116480 -1 9318
9320 0 508094 126626 116600 -1 9319
9321 0 508378 126906 116600 -1 9320
9322 0 508366 127142 116560 -1 9321
9323 0 508522 127278 116600 -1 9322
9324 0 508738 127326 116720 -1 9323
9325 0 509210 127754 116840 -1 9324
9326 0 509452 127952 116720 -1 9325
9327 0 509580 128004 116600 -1 9326
9328 0 509696 128096 116480 -1 9327
9329 0 509960 128168 116360 -1 9328
9330 0 510140 128284 116280 -1 9329
9331 0 510188 128636 116200 -1 9330
9332 0 510184 128630.664 116240 -1 9331
9333 0 510574 128510 116280 -1 9332
9334 0 510670 128462 116320 -1 9333
9335 0 510638 128814 116240 -1 9332
9336 0 510674 128874 116280 -1 9335
9337 0 510590 128918 116320 -1 9336
9338 0 510566 128958 116360 -1 9337
9339 0 510554 128994 116400 -1 9338
9340 0 510470 128970 116440 -1 9339
9341 0 510562 128982 116480 -1 9340
9342 0 510176 128620 116320 -1 9332
9343 0 510192 128676 116080 -1 9331
9344 0 509856 128908 116000 -1 9343
9345 0 509756 129056 115920 -1 9344
9346 0 510450 129390 115920 -1 9345
9347 0 510526 129454 116000 -1 9346
9348 0 510530 129498 116040 -1 9347
9349 0 510592 129548 116080 -1 9348
9350 0 510608 129580 116120 -1 9349
9351 0 510676 129584 116160 -1 9350
9352 0 510832 129556 116200 -1 9351
9353 0 510848 129544 116240 -1 9352
9354 0 510864 129484 116360 -1 9353
9355 0 510868 129484 116400 -1 9354
9356 0 510932 129460 116480 -1 9355
9357 0 510960 129480 116560 -1 9356
9358 0 511056 129596 116560 -1 9357
9359 0 511052 129640 116600 -1 9358
9360 0 511064 129668 116640 -1 9359
9361 0 511040 129684 116720 -1 9360
9362 0 511036 129680 116800 -1 9361
9363 0 510980 129722.664 116880 -1 9362
9364 0 510952 129744 116920 -1 9363
9365 0 510876 129824 116960 -1 9364
9366 0 510590 129394 115840 -1 9346
9367 0 510650 129376 115800 -1 9366
9368 0 510694 129396 115760 -1 9367
9369 0 510706 129372 115600 -1 9368
9370 0 510870 129352 115560 -1 9369
9371 0 510854 129424 115480 -1 9370
9372 0 510822 129484 115400 -1 9371
9373 0 510834 129560 115360 -1 9372
9374 0 510806 129568 115320 -1 9373
9375 0 510818 129648 115280 -1 9374
9376 0 510850 129688 115240 -1 9375
9377 0 510838 129696 115200 -1 9376
9378 0 510958 129684 115160 -1 9377
9379 0 510950 129720 115120 -1 9378
9380 0 510882 129724 115080 -1 9379
9381 0 510858 129708 115040 -1 9380
9382 0 510838 129664 115000 -1 9381
9383 0 509648 129192 115840 -1 9345
9384 0 509660 129264 115800 -1 9383
9385 0 509660 129352 115720 -1 9384
9386 0 508560 129448 115920 -1 9383
9387 0 508048 129292 116000 -1 9386
9388 0 507700 129268 115920 -1 9387
9389 0 507680 129392 115800 -1 9388
9390 0 507604 129452 115680 -1 9389
9391 0 507424 129484 115560 -1 9390
9392 0 507350 129562 115480 -1 9391
9393 0 507222 129670 115400 -1 9392
9394 0 507054 129766 115320 -1 9393
9395 0 506962 129846 115240 -1 9394
9396 0 506730 129858 115160 -1 9395
9397 0 506546 130162 115160 -1 9396
9398 0 506526 130266 115080 -1 9397
9399 0 506544 130324 115040 -1 9398
9400 0 506436 130376 114960 -1 9399
9401 0 506324 130434 114920 -1 9400
9402 0 506224 130542 114880 -1 9401
9403 0 506208 130554 114840 -1 9402
9404 0 506188 130558 114800 -1 9403
9405 0 506184 130590 114760 -1 9404
9406 0 506198 130578 114720 -1 9405
9407 0 506190 130592 114680 -1 9406
9408 0 506202 130648 114640 -1 9407
9409 0 506200 130670 114600 -1 9408
9410 0 506438 129746 115160 -1 9396
9411 0 505770 129830 115200 -1 9410
9412 0 505638 129626 115240 -1 9411
9413 0 505078 129718 115240 -1 9412
9414 0 504738 129658 115320 -1 9413
9415 0 504628 129452 115360 -1 9414
9416 0 504292 129300 115440 -1 9415
9417 0 504216 129248 115520 -1 9416
9418 0 504172 129180 115600 -1 9417
9419 0 504204 129152 115640 -1 9418
9420 0 504468 129520 115240 -1 9415
9421 0 504340 129540 115200 -1 9420
9422 0 504376 129556 115160 -1 9421
9423 0 504348 129584 115120 -1 9422
9424 0 504352 129556 115080 -1 9423
9425 0 504324 129616 115040 -1 9424
9426 0 504288 129688 114960 -1 9425
9427 0 504280 129668 114920 -1 9426
9428 0 504236 129692 114880 -1 9427
9429 0 504244 129696 114840 -1 9428
9430 0 507713.88 126658.13 114240 -1 9221
9431 0 507737.88 126554.13 114320 -1 9430
9432 0 507725.88 126514.13 114360 -1 9431
9433 0 507714 126504 114400 -1 9432
9434 0 507706 126468 114440 -1 9433
9435 0 507706 126420 114520 -1 9434
9436 0 507706 126348 114600 -1 9435
9437 0 507654 126204 114680 -1 9436
9438 0 507650 126164 114760 -1 9437
9439 0 507690 126076 114800 -1 9438
9440 0 507710 126000 114880 -1 9439
9441 0 507842 125996 114920 -1 9440
9442 0 507738 125960 114960 -1 9441
9443 0 507778 125824 115040 -1 9442
9444 0 507758 125788 115080 -1 9443
9445 0 507794 125784 115120 -1 9444
9446 0 507722 125804 115160 -1 9445
9447 0 507726 125808 115200 -1 9446
9448 0 507746 125752 115240 -1 9447
9449 0 508608 118312 115360 -1 9066
9450 0 508496 118316 115240 -1 9066
9451 0 508460 118340 115200 -1 9450
9452 0 508572 118432 115080 -1 9451
9453 0 508556 118500 115040 -1 9452
9454 0 508520 118529.336 115000 -1 9453
9455 0 508448 118588 114920 -1 9454
9456 0 508404 118660 114840 -1 9455
9457 0 508408 118684 114800 -1 9456
9458 0 509096 118108 115000 -1 9453
9459 0 509060 118044 114960 -1 9458
9460 0 509108 118020 114920 -1 9459
9461 0 507738 117686 115240 -1 9065
9462 0 507662 117610 115200 -1 9461
9463 0 507538 117550 115040 -1 9462
9464 0 507478 117542 114920 -1 9463
9465 0 507466 117774 114760 -1 9464
9466 0 507426 117946 114560 -1 9465
9467 0 507426 118050 114240 -1 9466
9468 0 507482 118130 113920 -1 9467
9469 0 507586 118098 113680 -1 9468
9470 0 507686 118038 113320 -1 9469
9471 0 507723.6 118034.8 113280 -1 9470
9472 0 507874 118022 113120 -1 9471
9473 0 507726 118166 112600 -1 9472
9474 0 507958 117918 111640 -1 9473
9475 0 507986 117918 111480 -1 9474
9476 0 507950.44 117892.22 111400 -1 9475
9477 0 507896.84 117853.43 111280 -1 9476
9478 0 507826 117802 111120 -1 9477
9479 0 507830 117898 110480 -1 9478
9480 0 507929.12 117998.87 110080 -1 9479
9481 0 508058 118130 109560 -1 9480
9482 0 508162 118322 109320 -1 9481
9483 0 508110 118362 109040 -1 9482
9484 0 507810 118450 109040 -1 9483
9485 0 507678 118598 109040 -1 9484
9486 0 507658 118558 109080 -1 9485
9487 0 507598 118506 109160 -1 9486
9488 0 507558 118538 109200 -1 9487
9489 0 507502 118542 109240 -1 9488
9490 0 507466 118558 109280 -1 9489
9491 0 508174 118330 108960 -1 9483
9492 0 508230 118330 108840 -1 9491
9493 0 508198 118222 108560 -1 9492
9494 0 508197.34 118216 108520 -1 9493
9495 0 508194 118186 108320 -1 9494
9496 0 508050 118158 108200 -1 9495
9497 0 507926 118058 108080 -1 9496
9498 0 507870 117982 107920 -1 9497
9499 0 507680 118220 107840 -1 9498
9500 0 507944 118324 107760 -1 9499
9501 0 508104 118372 107640 -1 9500
9502 0 508196 118448 107480 -1 9501
9503 0 508256 118484 107360 -1 9502
9504 0 508236 118532 107200 -1 9503
9505 0 508288 118636 107120 -1 9504
9506 0 508308 118661.336 107080 -1 9505
9507 0 508348 118712 107000 -1 9506
9508 0 508424 118748 106880 -1 9507
9509 0 509414 119082 106880 -1 9508
9510 0 509798 118978 107040 -1 9509
9511 0 510126 119002 107120 -1 9510
9512 0 510140 119056 107200 -1 9511
9513 0 510120 119084 107280 -1 9512
9514 0 510208 119168 107360 -1 9513
9515 0 510148 119268 107440 -1 9514
9516 0 510136 119308 107480 -1 9515
9517 0 510224 119400 107520 -1 9516
9518 0 510250.66 119473.336 107560 -1 9517
9519 0 510304 119620 107640 -1 9518
9520 0 510376 119644 107720 -1 9519
9521 0 510676 119896 107880 -1 9520
9522 0 510366.66 119915.336 107560 -1 9518
9523 0 510514.66 120059.336 107560 -1 9522
9524 0 510402.66 119999.336 107480 -1 9523
9525 0 510367 119969 107440 -1 9524
9526 0 510599 120095 107640 -1 9523
9527 0 510671 120151 107680 -1 9526
9528 0 510683 120151 107720 -1 9527
9529 0 510340 119216 107120 -1 9511
9530 0 510556 119208 107080 -1 9529
9531 0 510668 119196 107040 -1 9530
9532 0 510766 119226 107000 -1 9531
9533 0 511082 119222 106960 -1 9532
9534 0 511042 119254 106920 -1 9533
9535 0 510990 119278 106880 -1 9534
9536 0 511026 119414 106800 -1 9535
9537 0 511058 119470 106720 -1 9536
9538 0 511142 119554 106640 -1 9537
9539 0 511268 119600 106560 -1 9538
9540 0 511372 119608 106520 -1 9539
9541 0 512396 119688 106520 -1 9540
9542 0 512492 119658 106480 -1 9541
9543 0 512748 119586 106440 -1 9542
9544 0 512888 119842 106400 -1 9543
9545 0 513020 119840 106360 -1 9544
9546 0 513052 119880 106280 -1 9545
9547 0 513080 119600 106240 -1 9546
9548 0 513020 119532 106200 -1 9547
9549 0 512976 119366 106160 -1 9548
9550 0 512840 119246 106080 -1 9549
9551 0 512812 119094 106080 -1 9550
9552 0 512796 119094 106040 -1 9551
9553 0 512796 119054 106000 -1 9552
9554 0 512904 118974 105960 -1 9553
9555 0 512956 118922 105880 -1 9554
9556 0 513004 118914 105800 -1 9555
9557 0 512948 118950 105720 -1 9556
9558 0 512952 118954 105680 -1 9557
9559 0 512900 118998 105600 -1 9558
9560 0 512880 119026 105520 -1 9559
9561 0 512888 119046 105480 -1 9560
9562 0 513224 119310 105400 -1 9561
9563 0 512908 118910 105360 -1 9562
9564 0 512828 118806 105320 -1 9563
9565 0 512776 118762 105280 -1 9564
9566 0 512672 118726 105240 -1 9565
9567 0 512612 118718 105160 -1 9566
9568 0 512568 118718 105120 -1 9567
9569 0 512512 118774 105040 -1 9568
9570 0 512344 118658 105000 -1 9569
9571 0 512268 118578 104920 -1 9570
9572 0 512220 118546 104880 -1 9571
9573 0 512200 118514 104840 -1 9572
9574 0 512164 118358 104760 -1 9573
9575 0 512112 118318 104680 -1 9574
9576 0 511944 118298 104560 -1 9575
9577 0 511928 118318 104520 -1 9576
9578 0 513412 119940 106240 -1 9546
9579 0 513584 120044 106160 -1 9578
9580 0 514012 120296 106280 -1 9579
9581 0 514072 120332 106360 -1 9580
9582 0 514284 120584 106360 -1 9581
9583 0 514300 120804 106400 -1 9582
9584 0 514244 120600 106440 -1 9583
9585 0 514396 120728 106520 -1 9584
9586 0 514368 120840 106600 -1 9585
9587 0 514348 120912 106640 -1 9586
9588 0 514368 120892 106680 -1 9587
9589 0 514432 120880 106760 -1 9588
9590 0 514464 120872 106800 -1 9589
9591 0 514489.47 120880.37 106840 -1 9590
9592 0 514744 120964 107240 -1 9591
9593 0 514808 121052 107280 -1 9592
9594 0 514852 121012 107360 -1 9593
9595 0 514952 121052 107440 -1 9594
9596 0 514972 121036 107560 -1 9595
9597 0 514988 121072 107600 -1 9596
9598 0 514964.62 121173.84 107640 -1 9597
9599 0 514908 121180 107720 -1 9598
9600 0 515028 121144 107760 -1 9599
9601 0 515028 121184 107800 -1 9600
9602 0 515032 121232 107840 -1 9601
9603 0 515088 121276 107920 -1 9602
9604 0 515100 121408 108000 -1 9603
9605 0 514976 121552 108040 -1 9604
9606 0 514944 121644 108080 -1 9605
9607 0 514976 121704 108120 -1 9606
9608 0 515032 121828 108200 -1 9607
9609 0 515172 122188 108240 -1 9608
9610 0 515232 122200 108320 -1 9609
9611 0 515196 122320 108400 -1 9610
9612 0 515220 122352 108440 -1 9611
9613 0 515276 122404 108480 -1 9612
9614 0 515408 122444 108520 -1 9613
9615 0 515484 122468 108560 -1 9614
9616 0 515544 122512 108600 -1 9615
9617 0 515832 122692 108640 -1 9616
9618 0 515868 122700 108680 -1 9617
9619 0 515940 122696 108760 -1 9618
9620 0 515968 122700 108800 -1 9619
9621 0 516024 122728 108840 -1 9620
9622 0 516060 122760 108880 -1 9621
9623 0 516088 122836 108920 -1 9622
9624 0 516112 122920 108960 -1 9623
9625 0 516188 123072 109040 -1 9624
9626 0 516188 123132 109080 -1 9625
9627 0 516220 123116 109200 -1 9626
9628 0 516204 123136 109280 -1 9627
9629 0 516064 123180 109400 -1 9628
9630 0 516060 123196 109440 -1 9629
9631 0 516020 123220 109480 -1 9630
9632 0 516068 123220 109520 -1 9631
9633 0 516072 123188 109560 -1 9632
9634 0 516084 123180 109600 -1 9633
9635 0 516060 123173 109640 -1 9634
9636 0 516042 123115 109720 -1 9635
9637 0 516028 123107 109760 -1 9636
9638 0 515982 123269 109840 -1 9637
9639 0 516132 123341 109880 -1 9638
9640 0 516228 123393 109880 -1 9639
9641 0 516260 123369 109920 -1 9640
9642 0 516316 123229 110040 -1 9641
9643 0 516380 123253 110120 -1 9642
9644 0 516344 123017 110160 -1 9643
9645 0 516404 122901 110200 -1 9644
9646 0 516476 122793 110240 -1 9645
9647 0 516496 122649 110280 -1 9646
9648 0 516400 122549 110240 -1 9647
9649 0 516376 122381 110200 -1 9648
9650 0 516356 122309 110160 -1 9649
9651 0 516072 123637 109880 -1 9640
9652 0 516068 123657 109840 -1 9651
9653 0 516080 123661 109800 -1 9652
9654 0 516056 123705 109760 -1 9653
9655 0 516024 123917 109760 -1 9654
9656 0 515948 124009 109720 -1 9655
9657 0 515948 124049 109680 -1 9656
9658 0 515820 124155 109640 -1 9657
9659 0 515740 124295 109600 -1 9658
9660 0 515572 124423 109560 -1 9659
9661 0 515524 124439 109520 -1 9660
9662 0 515516 124491 109480 -1 9661
9663 0 515480 124535 109400 -1 9662
9664 0 515440 124579 109360 -1 9663
9665 0 515396 124671 109320 -1 9664
9666 0 515312 124735 109280 -1 9665
9667 0 515244 124799 109240 -1 9666
9668 0 515132 124887 109280 -1 9667
9669 0 514948 124887 109320 -1 9668
9670 0 514868 124867 109360 -1 9669
9671 0 514812 124875 109400 -1 9670
9672 0 514892 124935 109440 -1 9671
9673 0 514828 120884 106760 -1 9591
9674 0 514860 121024 106680 -1 9673
9675 0 514776 121268 106560 -1 9674
9676 0 514772 121276 106440 -1 9675
9677 0 514920 121548 106400 -1 9676
9678 0 514992 121536 106280 -1 9677
9679 0 514932 121516 106200 -1 9678
9680 0 514872 121440 106160 -1 9679
9681 0 514880 121420 106120 -1 9680
9682 0 514904 121436 106080 -1 9681
9683 0 514932 121408 106040 -1 9682
9684 0 512948 119458 106560 -1 9543
9685 0 513068 119494 106640 -1 9684
9686 0 513068 119502 106680 -1 9685
9687 0 512360 119640 106600 -1 9541
9688 0 512388 119588 106640 -1 9687
9689 0 512384 119548 106680 -1 9688
9690 0 512424 119516 106720 -1 9689
9691 0 512484 119516 106760 -1 9690
9692 0 512524 119492 106800 -1 9691
9693 0 512572 119476 106840 -1 9692
9694 0 512626 119456 106880 -1 9693
9695 0 512674 119436 106920 -1 9694
9696 0 512700 119428 106960 -1 9695
9697 0 512740 119420 107000 -1 9696
9698 0 512806 119412 107080 -1 9697
9699 0 512862 119416 107120 -1 9698
9700 0 512887 119415 107160 -1 9699
9701 0 512912 119414 107200 -1 9700
9702 0 512934 119334 107320 -1 9701
9703 0 512980 119292 107360 -1 9702
9704 0 513096 119148 107440 -1 9703
9705 0 513300 119016 107440 -1 9704
9706 0 511286 119194 107000 -1 9533
9707 0 511382 119158 107040 -1 9706
9708 0 511570 119078 107000 -1 9707
9709 0 511774 118978 106960 -1 9708
9710 0 511986 118918 106960 -1 9709
9711 0 512358 118894 107040 -1 9710
9712 0 512490 118930 106960 -1 9711
9713 0 512558 119010 106920 -1 9712
9714 0 512614 119022 106880 -1 9713
9715 0 512638 119026 106800 -1 9714
9716 0 512642 119038 106760 -1 9715
9717 0 512882 119222 106760 -1 9716
9718 0 512922 119174 106840 -1 9717
9719 0 512978 119174 106880 -1 9718
9720 0 508374 118770 106760 -1 9508
9721 0 508374 118766 106720 -1 9720
9722 0 508518 118838 106600 -1 9721
9723 0 508522 118846 106560 -1 9722
9724 0 508526 118854 106520 -1 9723
9725 0 508590 118862 106440 -1 9724
9726 0 509442 119266 106440 -1 9725
9727 0 509582 119530 106360 -1 9726
9728 0 509590 119558 106320 -1 9727
9729 0 509648 119556 106040 -1 9728
9730 0 509600 119524 105960 -1 9729
9731 0 508450 119038 106360 -1 9725
9732 0 508430 119006 106240 -1 9731
9733 0 508438 119019.336 106160 -1 9732
9734 0 508442 119026 106120 -1 9733
9735 0 508554 119042 106000 -1 9734
9736 0 508682 119194 105920 -1 9735
9737 0 508699.34 119211.336 105880 -1 9736
9738 0 508734 119246 105800 -1 9737
9739 0 508826 119494 105680 -1 9738
9740 0 508838 119718 105560 -1 9739
9741 0 508816 119800 105520 -1 9740
9742 0 508920 119920 105360 -1 9741
9743 0 508992 119956 105200 -1 9742
9744 0 509124 120020 105040 -1 9743
9745 0 509048 120072 104880 -1 9744
9746 0 508968 120112 104720 -1 9745
9747 0 508844 120184 104560 -1 9746
9748 0 508596 120176 104400 -1 9747
9749 0 508612 120188 104360 -1 9748
9750 0 508708 120292 104240 -1 9749
9751 0 508624 120336 104120 -1 9750
9752 0 508516 120340 103960 -1 9751
9753 0 508380 120360 103840 -1 9752
9754 0 508276 120388 103680 -1 9753
9755 0 508312 120428 103520 -1 9754
9756 0 508384 120444 103360 -1 9755
9757 0 508452 120476 103160 -1 9756
9758 0 508580 120524 103040 -1 9757
9759 0 508704 120576 102920 -1 9758
9760 0 508752 120608 102800 -1 9759
9761 0 508844 120544 102680 -1 9760
9762 0 508976 120504 102600 -1 9761
9763 0 508994 120490 102480 -1 9762
9764 0 508998 120558 102320 -1 9763
9765 0 509016 120588 102280 -1 9764
9766 0 509034 120618 102240 -1 9765
9767 0 509110 120634 102200 -1 9766
9768 0 509262 120646 102080 -1 9767
9769 0 509430 120638 101960 -1 9768
9770 0 509182 120580 101800 -1 9769
9771 0 509110 120570 101720 -1 9770
9772 0 509094 120622 101640 -1 9771
9773 0 509066 120654 101520 -1 9772
9774 0 509046 120826 101360 -1 9773
9775 0 509066 120918 101240 -1 9774
9776 0 509114 120982 101080 -1 9775
9777 0 509222 121022 100960 -1 9776
9778 0 509290 121022 100800 -1 9777
9779 0 509258 121054 100680 -1 9778
9780 0 509154 121126 100560 -1 9779
9781 0 509142 121106 100440 -1 9780
9782 0 509086 121150 100320 -1 9781
9783 0 509070 121166 100280 -1 9782
9784 0 509050 121210 100160 -1 9783
9785 0 509138 121350 100080 -1 9784
9786 0 509130 121474 99960 -1 9785
9787 0 509006 121494 99840 -1 9786
9788 0 508934 121666 99680 -1 9787
9789 0 508922 121706 99640 -1 9788
9790 0 508958 121818 99520 -1 9789
9791 0 509022 121950 99360 -1 9790
9792 0 509062 122050 99240 -1 9791
9793 0 509062 122070 99120 -1 9792
9794 0 509162 122222 99000 -1 9793
9795 0 509230 122290 98840 -1 9794
9796 0 509242 122310 98680 -1 9795
9797 0 509290 122406 98560 -1 9796
9798 0 509314 122542 98520 -1 9797
9799 0 509354 122686 98400 -1 9798
9800 0 509550 122922 98240 -1 9799
9801 0 509718 123014 98120 -1 9800
9802 0 509774 123062 98080 -1 9801
9803 0 509866 123110 97920 -1 9802
9804 0 509926 123194 97760 -1 9803
9805 0 510106 123266 97560 -1 9804
9806 0 510210 123346 97480 -1 9805
9807 0 510370 123558 97240 -1 9806
9808 0 510386 123654 97160 -1 9807
9809 0 510398 123754 97000 -1 9808
9810 0 510550 123822 96880 -1 9809
9811 0 510670 123754 96800 -1 9810
9812 0 510898 123786 96680 -1 9811
9813 0 510782 123798 96560 -1 9812
9814 0 510546 123750 96360 -1 9813
9815 0 510509 123809 96320 -1 9814
9816 0 510398 123986 96200 -1 9815
9817 0 510394 124014 96120 -1 9816
9818 0 510454 124054 95960 -1 9817
9819 0 510430 123986 95800 -1 9818
9820 0 510474 124010 95680 -1 9819
9821 0 510514 123918 95560 -1 9820
9822 0 510454 123942 95400 -1 9821
9823 0 510430 123934 95360 -1 9822
9824 0 510462 123934 95320 -1 9823
9825 0 510466 123982 95280 -1 9824
9826 0 510462 124006 95200 -1 9825
9827 0 510462 123990 95160 -1 9826
9828 0 510470 124014 95080 -1 9827
9829 0 510462 124006 95040 -1 9828
9830 0 510450 124004 95000 -1 9829
9831 0 510438 124002 94960 -1 9830
9832 0 510438 124058 94880 -1 9831
9833 0 510534 123662 94880 -1 9832
9834 0 510430 123626 94760 -1 9833
9835 0 510394 123628 94720 -1 9834
9836 0 510402 123628 94680 -1 9835
9837 0 510442 123660 94640 -1 9836
9838 0 510362 124162 94720 -1 9832
9839 0 509778 124206 94720 -1 9838
9840 0 509658 124346 94720 -1 9839
9841 0 509490 124318 95000 -1 9840
9842 0 509418 124318 95040 -1 9841
9843 0 509230 124248 95120 -1 9842
9844 0 509038 124324 95200 -1 9843
9845 0 509002 124360 95240 -1 9844
9846 0 508990 124356 95280 -1 9845
9847 0 508990 124348 95320 -1 9846
9848 0 508982 124336 95360 -1 9847
9849 0 508894 124340 95480 -1 9848
9850 0 509230 124052 95040 -1 9842
9851 0 509134 123952 95000 -1 9850
9852 0 508938 123860 95040 -1 9851
9853 0 508878 123848 95120 -1 9852
9854 0 508830 123836 95160 -1 9853
9855 0 508846 123824 95200 -1 9854
9856 0 508862 123824 95280 -1 9855
9857 0 508866 123812 95320 -1 9856
9858 0 508874 123796 95360 -1 9857
9859 0 508862 123772 95440 -1 9858
9860 0 510414 124198 94640 -1 9838
9861 0 510926 123918 94560 -1 9860
9862 0 510934 123904 94520 -1 9861
9863 0 510910 123920 94440 -1 9862
9864 0 510894 123948 94360 -1 9863
9865 0 510378 124238 94520 -1 9860
9866 0 510414 124306 94480 -1 9865
9867 0 510474 124330 94400 -1 9866
9868 0 510366 124394 94320 -1 9867
9869 0 510454 124414 94280 -1 9868
9870 0 510402 124454 94200 -1 9869
9871 0 510370 124506 94120 -1 9870
9872 0 510370 124454 94000 -1 9871
9873 0 510358 124450 93920 -1 9872
9874 0 510368 124442 93880 -1 9873
9875 0 510378 124434 93840 -1 9874
9876 0 510206 124286 93840 -1 9875
9877 0 510154 124262 93800 -1 9876
9878 0 510514 124482 93760 -1 9875
9879 0 510514 124490 93640 -1 9878
9880 0 510478 124450 93560 -1 9879
9881 0 510486 124466 93480 -1 9880
9882 0 510554 124410 93360 -1 9881
9883 0 510662 124526 93200 -1 9882
9884 0 510626 124518 93160 -1 9883
9885 0 510730 124514 93040 -1 9884
9886 0 510786 124574 93000 -1 9885
9887 0 510942 124678 92800 -1 9886
9888 0 510978 124666 92760 -1 9887
9889 0 510978 124670 92680 -1 9888
9890 0 511118 124718 92560 -1 9889
9891 0 511150 124718 92480 -1 9890
9892 0 511230 124726 92400 -1 9891
9893 0 511354 124754 92280 -1 9892
9894 0 511390 124746 92240 -1 9893
9895 0 511438 124754 92200 -1 9894
9896 0 511454 124750 92160 -1 9895
9897 0 511614 124778 92040 -1 9896
9898 0 511742 124834 91880 -1 9897
9899 0 511842 124906 91800 -1 9898
9900 0 511934 124966 91720 -1 9899
9901 0 512026 125090 91640 -1 9900
9902 0 512050 125118 91520 -1 9901
9903 0 511994 125174 91440 -1 9902
9904 0 511930 125166 91400 -1 9903
9905 0 511850 125282 91360 -1 9904
9906 0 511782 125218 91320 -1 9905
9907 0 511778 125354 91280 -1 9906
9908 0 511810 125366 91240 -1 9907
9909 0 511794 125370 91160 -1 9908
9910 0 511758 125510 91040 -1 9909
9911 0 511698 125510 90960 -1 9910
9912 0 511694 125606 90880 -1 9911
9913 0 511670 125638 90840 -1 9912
9914 0 511710 126346 90840 -1 9913
9915 0 511762 126402 90760 -1 9914
9916 0 511754 126392 90720 -1 9915
9917 0 511770 126384 90640 -1 9916
9918 0 511822 126376 90600 -1 9917
9919 0 511862 126376 90560 -1 9918
9920 0 511882 126388 90480 -1 9919
9921 0 511878 126412 90440 -1 9920
9922 0 511994 126544 90320 -1 9921
9923 0 512054 126580 90280 -1 9922
9924 0 512130 126560 90200 -1 9923
9925 0 512214 126584 90160 -1 9924
9926 0 512394 126532 90080 -1 9925
9927 0 512586 126520 90040 -1 9926
9928 0 512646 126520 89960 -1 9927
9929 0 512814 126640 89840 -1 9928
9930 0 512838 126664 89800 -1 9929
9931 0 512974 126756 89720 -1 9930
9932 0 512998 126780 89680 -1 9931
9933 0 513030 126808 89600 -1 9932
9934 0 513094 126844 89560 -1 9933
9935 0 513178 126896 89480 -1 9934
9936 0 513234 126944 89400 -1 9935
9937 0 513290 127000 89320 -1 9936
9938 0 513410 127092 89240 -1 9937
9939 0 513518 127164 89120 -1 9938
9940 0 513574 127248 89040 -1 9939
9941 0 513594 127284 89000 -1 9940
9942 0 513650 127408 88960 -1 9941
9943 0 513654 127432 88920 -1 9942
9944 0 513690 127424 88840 -1 9943
9945 0 513670 127368 88760 -1 9944
9946 0 513682 127352 88720 -1 9945
9947 0 513722 127340 88640 -1 9946
9948 0 513706 127200 88440 -1 9947
9949 0 513718 127168 88400 -1 9948
9950 0 513738 127144 88240 -1 9949
9951 0 513770 127120 88200 -1 9950
9952 0 513786 127068 88080 -1 9951
9953 0 513838 127020 88040 -1 9952
9954 0 511806 126390 90960 -1 9914
9955 0 511810 126538 91000 -1 9954
9956 0 511902 126554 91040 -1 9955
9957 0 512054 126550 91080 -1 9956
9958 0 512110 126498 91120 -1 9957
9959 0 512126 126418 91160 -1 9958
9960 0 512114 126362 91240 -1 9959
9961 0 512110 126330 91280 -1 9960
9962 0 511834 126470 91080 -1 9956
9963 0 511834 126386 91160 -1 9962
9964 0 511778 126374 91240 -1 9963
9965 0 511666 125570 90760 -1 9913
9966 0 511606 125554 90680 -1 9965
9967 0 511646 125466 90600 -1 9966
9968 0 511650 125482 90480 -1 9967
9969 0 511658 125566 90360 -1 9968
9970 0 511694 125534 90240 -1 9969
9971 0 511730 125590 90160 -1 9970
9972 0 511718 125610 90120 -1 9971
9973 0 511754 125562 90000 -1 9972
9974 0 511814 125582 89880 -1 9973
9975 0 511678 125574 89640 -1 9974
9976 0 511586 125550 89520 -1 9975
9977 0 511578 125590 89400 -1 9976
9978 0 511598 125674 89280 -1 9977
9979 0 511630 125690 89240 -1 9978
9980 0 511634 125706 89120 -1 9979
9981 0 511642 125710 89000 -1 9980
9982 0 511686 125730 88960 -1 9981
9983 0 511666 125738 88920 -1 9982
9984 0 511702 125682 88840 -1 9983
9985 0 511702 125674 88800 -1 9984
9986 0 511704 125694 88680 -1 9985
9987 0 511628 125628 88560 -1 9986
9988 0 511528 125584 88440 -1 9987
9989 0 511476 125624 88320 -1 9988
9990 0 511420 125576 88160 -1 9989
9991 0 511480 125544 88000 -1 9990
9992 0 511536 125292 87920 -1 9991
9993 0 511548 125256 87840 -1 9992
9994 0 511568 125272 87680 -1 9993
9995 0 511572 125212 87520 -1 9994
9996 0 511572 125176 87480 -1 9995
9997 0 511548 125176 87360 -1 9996
9998 0 511556 125128 87240 -1 9997
9999 0 511588 125120 87160 -1 9998
10000 0 511568 125084 87000 -1 9999
10001 0 511576 125064 86920 -1 10000
10002 0 511632 125072 86720 -1 10001
10003 0 511660 125096 86640 -1 10002
10004 0 511636 125080 86600 -1 10003
10005 0 511696 125028 86480 -1 10004
10006 0 511616 125040 86400 -1 10005
10007 0 511576 125028 86360 -1 10006
10008 0 511244 125236 86360 -1 10007
10009 0 510936 125232 86480 -1 10008
10010 0 510896 125270 86520 -1 10009
10011 0 510848 125286 86600 -1 10010
10012 0 510764 125378 86720 -1 10011
10013 0 510468 125462 86800 -1 10012
10014 0 510392 125510 86840 -1 10013
10015 0 510108 125522 86880 -1 10014
10016 0 510060 125570 86920 -1 10015
10017 0 510008 125670 86960 -1 10016
10018 0 509896 125642 87000 -1 10017
10019 0 509824 125730 87160 -1 10018
10020 0 509732 125714 87200 -1 10019
10021 0 509748 125682 87240 -1 10020
10022 0 509736 125774 87280 -1 10021
10023 0 509696 125810 87320 -1 10022
10024 0 509612 125826 87360 -1 10023
10025 0 509480 125922 87440 -1 10024
10026 0 509460 125934 87560 -1 10025
10027 0 509456 125962 87600 -1 10026
10028 0 509500 126022 87680 -1 10027
10029 0 509472 126074 87800 -1 10028
10030 0 509292 126106 87840 -1 10029
10031 0 509076 126322 87920 -1 10030
10032 0 509012 126610 87920 -1 10031
10033 0 509096 126758 87920 -1 10032
10034 0 509392 126902 87920 -1 10033
10035 0 509480 127266 87920 -1 10034
10036 0 509796 127846 87920 -1 10035
10037 0 510128 127778 87720 -1 10036
10038 0 510412 127856 87680 -1 10037
10039 0 510820 127874 87680 -1 10038
10040 0 510936 127946 87800 -1 10039
10041 0 510340 127860 87640 -1 10038
10042 0 510384 127840 87560 -1 10041
10043 0 510388 127812 87480 -1 10042
10044 0 510324 127716 87360 -1 10043
10045 0 510324 127716 87280 -1 10044
10046 0 510280 127676 87240 -1 10045
10047 0 510348 127716 87160 -1 10046
10048 0 510460 127592 87000 -1 10047
10049 0 510620 127688 86960 -1 10048
10050 0 510860 127768 86800 -1 10049
10051 0 511468 128076 86800 -1 10050
10052 0 511612 128184 86720 -1 10051
10053 0 511656 128278 86680 -1 10052
10054 0 511684 128422 86640 -1 10053
10055 0 511784 128482 86560 -1 10054
10056 0 511788 128546 86520 -1 10055
10057 0 511908 128726 86440 -1 10056
10058 0 511992 128790 86360 -1 10057
10059 0 512196 129182 86480 -1 10058
10060 0 512656 129430 86600 -1 10059
10061 0 512620 129622 86520 -1 10060
10062 0 512616 129694 86440 -1 10061
10063 0 512672 129738 86400 -1 10062
10064 0 512784 129770 86360 -1 10063
10065 0 512880 129742 86320 -1 10064
10066 0 513000 129666 86280 -1 10065
10067 0 513000 129634 86200 -1 10066
10068 0 513064 129650 86160 -1 10067
10069 0 513168 129646 86120 -1 10068
10070 0 513568 129838 86080 -1 10069
10071 0 513580 129950 86120 -1 10070
10072 0 513632 129970 86160 -1 10071
10073 0 513612 129982 86200 -1 10072
10074 0 513516 130046 86280 -1 10073
10075 0 513512 130166 86360 -1 10074
10076 0 513508 130246 86400 -1 10075
10077 0 513512 130306 86480 -1 10076
10078 0 513436 130314 86560 -1 10077
10079 0 513456 130338 86600 -1 10078
10080 0 513504 130338 86640 -1 10079
10081 0 513432 130314 86720 -1 10080
10082 0 513452 130386 86760 -1 10081
10083 0 513568 130326 86840 -1 10082
10084 0 513596 130346 86920 -1 10083
10085 0 513664 130442 87000 -1 10084
10086 0 513548 130442 87160 -1 10085
10087 0 513456 130470 87240 -1 10086
10088 0 513376 130466 87320 -1 10087
10089 0 513308 130434 87360 -1 10088
10090 0 513368 130486 87400 -1 10089
10091 0 513428 130570 87560 -1 10090
10092 0 513456 130562 87720 -1 10091
10093 0 513456 130582 87760 -1 10092
10094 0 513456 130550 87840 -1 10093
10095 0 513484 130538 87880 -1 10094
10096 0 513520 130518 87920 -1 10095
10097 0 513436 130586 88000 -1 10096
10098 0 513408 130602 88040 -1 10097
10099 0 513352 130574 88120 -1 10098
10100 0 513352 130474 88320 -1 10099
10101 0 513556 130402 88440 -1 10100
10102 0 513592 130422 88480 -1 10101
10103 0 513660 130414 88560 -1 10102
10104 0 513704 129886 86040 -1 10070
10105 0 513888 130012 86000 -1 10104
10106 0 513872 129944 85880 -1 10105
10107 0 514068 129928 85800 -1 10106
10108 0 514096 129976 85760 -1 10107
10109 0 514124 129976 85640 -1 10108
10110 0 514256 129984 85520 -1 10109
10111 0 514196 129984 85440 -1 10110
10112 0 514200 130024 85360 -1 10111
10113 0 514184 129924 85320 -1 10112
10114 0 514144 129912 85200 -1 10113
10115 0 514140 129916 85080 -1 10114
10116 0 514640 130148 85040 -1 10115
10117 0 514688 130304 84960 -1 10116
10118 0 514904 130436 84880 -1 10117
10119 0 514916 130448 84840 -1 10118
10120 0 515032 130518 84800 -1 10119
10121 0 513872 129856 84960 -1 10115
10122 0 513836 129836 84920 -1 10121
10123 0 513740 129840 84840 -1 10122
10124 0 513856 129676 84840 -1 10123
10125 0 513880 129652 84760 -1 10124
10126 0 513676 129960 84760 -1 10123
10127 0 513636 129972 84720 -1 10126
10128 0 513608 130000 84640 -1 10127
10129 0 513608 130116 84560 -1 10128
10130 0 513616 130164 84520 -1 10129
10131 0 513660 130220 84400 -1 10130
10132 0 513672 130256 84360 -1 10131
10133 0 513680 130344 84160 -1 10132
10134 0 513632 130368 84080 -1 10133
10135 0 513584 130428 84000 -1 10134
10136 0 513528 130452 83880 -1 10135
10137 0 513508 130484 83720 -1 10136
10138 0 513564 130584 83560 -1 10137
10139 0 513576 130624 83440 -1 10138
10140 0 513552 130788 83240 -1 10139
10141 0 513552 130840 83160 -1 10140
10142 0 513564 130852 83120 -1 10141
10143 0 513548 130888 83080 -1 10142
10144 0 513552 130944 83040 -1 10143
10145 0 513552 131104 82960 -1 10144
10146 0 513652 131324 82880 -1 10145
10147 0 513704 131400 82800 -1 10146
10148 0 513768 131404 82760 -1 10147
10149 0 513940 131468 82680 -1 10148
10150 0 513596 131600 82800 -1 10147
10151 0 513564 131736 82760 -1 10150
10152 0 513516 131800 82720 -1 10151
10153 0 513408 131888 82720 -1 10152
10154 0 513464 131932 82640 -1 10153
10155 0 513532 132104 82600 -1 10154
10156 0 513524 132180 82520 -1 10155
10157 0 513508 132276 82440 -1 10156
10158 0 513512 132344 82400 -1 10157
10159 0 513576 132392 82320 -1 10158
10160 0 513672 132432 82240 -1 10159
10161 0 513668 132464 82200 -1 10160
10162 0 513684 132488 82120 -1 10161
10163 0 513696 132528 82040 -1 10162
10164 0 513680 132588 81960 -1 10163
10165 0 513684 132672 81840 -1 10164
10166 0 513716 132660 81680 -1 10165
10167 0 513748 132656 81640 -1 10166
10168 0 513744 132824 81760 -1 10165
10169 0 513756 132968 81680 -1 10168
10170 0 513792 132996 81640 -1 10169
10171 0 513856 133108 81560 -1 10170
10172 0 513896 133164 81440 -1 10171
10173 0 513920 133212 81360 -1 10172
10174 0 513828 130376 86000 -1 10105
10175 0 513840 130796 86000 -1 10174
10176 0 513820 130956 86000 -1 10175
10177 0 513488 131400 86000 -1 10176
10178 0 513512 131586 85920 -1 10177
10179 0 513584 131594 85800 -1 10178
10180 0 513584 131566 85720 -1 10179
10181 0 513608 131478 85680 -1 10180
10182 0 513440 131514 86160 -1 10177
10183 0 513388 131610 86240 -1 10182
10184 0 513196 131874 86360 -1 10183
10185 0 513200 131890 86400 -1 10184
10186 0 513412 131994 86480 -1 10185
10187 0 513540 132322 86600 -1 10186
10188 0 513672 132446 86640 -1 10187
10189 0 513708 132542 86720 -1 10188
10190 0 513726 132568 86760 -1 10189
10191 0 513744 132594 86800 -1 10190
10192 0 513660 132538 86840 -1 10191
10193 0 513612 132518 86880 -1 10192
10194 0 513596 132542 86920 -1 10193
10195 0 513896 132914 86760 -1 10190
10196 0 513872 133014 86840 -1 10195
10197 0 513804 133258 86920 -1 10196
10198 0 513900 133430 86960 -1 10197
10199 0 513912 133418 87000 -1 10198
10200 0 513912 133478 87160 -1 10199
10201 0 513896 133394 87240 -1 10200
10202 0 513912 133418 87280 -1 10201
10203 0 513896 133402 87320 -1 10202
10204 0 513888 133406 87360 -1 10203
10205 0 513960 133598 86960 -1 10198
10206 0 513928 133842 86960 -1 10205
10207 0 513928 133850 86880 -1 10206
10208 0 513940 133898 86840 -1 10207
10209 0 513880 134062 86800 -1 10208
10210 0 513888 134166 86680 -1 10209
10211 0 513888 134170 86600 -1 10210
10212 0 513844 134126 86560 -1 10211
10213 0 513844 134090 86520 -1 10212
10214 0 513800 134054 86400 -1 10213
10215 0 510896 127748 86760 -1 10050
10216 0 510756 127704 86720 -1 10215
10217 0 510784 127636 86640 -1 10216
10218 0 510832 127574 86600 -1 10217
10219 0 510880 127512 86560 -1 10218
10220 0 510868 127452 86520 -1 10219
10221 0 510872 127416 86480 -1 10220
10222 0 510832 127268 86440 -1 10221
10223 0 510808 127088 86400 -1 10222
10224 0 510700 126844 86400 -1 10223
10225 0 510768 126784 86360 -1 10224
10226 0 510840 126700 86320 -1 10225
10227 0 509720 128114 88040 -1 10036
10228 0 509812 128346 88120 -1 10227
10229 0 509784 128302 88200 -1 10228
10230 0 509796 128346 88280 -1 10229
10231 0 509776 128370 88400 -1 10230
10232 0 509724 128570 88520 -1 10231
10233 0 509740 128594 88640 -1 10232
10234 0 509864 128770 88800 -1 10233
10235 0 509720 128970 88840 -1 10234
10236 0 509764 129070 88920 -1 10235
10237 0 509684 129134 89080 -1 10236
10238 0 509648 129134 89120 -1 10237
10239 0 509644 129246 89160 -1 10238
10240 0 509652 129458 89280 -1 10239
10241 0 509656 129514 89360 -1 10240
10242 0 509776 129602 89440 -1 10241
10243 0 509772 129666 89520 -1 10242
10244 0 509700 129830 89680 -1 10243
10245 0 509700 129938 89800 -1 10244
10246 0 509644 129966 89840 -1 10245
10247 0 509628 129990 89880 -1 10246
10248 0 509580 130058 90080 -1 10247
10249 0 509528 130134 90240 -1 10248
10250 0 509440 130146 90320 -1 10249
10251 0 509436 130142 90360 -1 10250
10252 0 509416 130158 90440 -1 10251
10253 0 509420 130130 90480 -1 10252
10254 0 509436 130108 90520 -1 10253
10255 0 509452 130084 90600 -1 10254
10256 0 509420 130068 90640 -1 10255
10257 0 509484 130088 90720 -1 10256
10258 0 509476 130100 90760 -1 10257
10259 0 509468 130144 90840 -1 10258
10260 0 509472 130144 90880 -1 10259
10261 0 509580 130180 90960 -1 10260
10262 0 509612 130204 91000 -1 10261
10263 0 509672 130164 91040 -1 10262
10264 0 509688 130172 91080 -1 10263
10265 0 509708 130128 91160 -1 10264
10266 0 509752 130068 91280 -1 10265
10267 0 509752 130072 91320 -1 10266
10268 0 509788 130036 91440 -1 10267
10269 0 509724 129992 91480 -1 10268
10270 0 509780 130036 91520 -1 10269
10271 0 509760 130024 91600 -1 10270
10272 0 509740 130056 91640 -1 10271
10273 0 509776 130060 91720 -1 10272
10274 0 509712 130088 91760 -1 10273
10275 0 509668 130136 91800 -1 10274
10276 0 509624 130152 91840 -1 10275
10277 0 509276 127198 88000 -1 10034
10278 0 509092 127198 88200 -1 10277
10279 0 508992 127222 88280 -1 10278
10280 0 508868 127264 88400 -1 10279
10281 0 508864 127324 88480 -1 10280
10282 0 508816 127448 88560 -1 10281
10283 0 508788 127472 88640 -1 10282
10284 0 508724 127560 88800 -1 10283
10285 0 508740 127576 88840 -1 10284
10286 0 508696 127612 88920 -1 10285
10287 0 508696 127596 88960 -1 10286
10288 0 508620 127624 89040 -1 10287
10289 0 508596 127612 89120 -1 10288
10290 0 508496 127736 89280 -1 10289
10291 0 508396 127736 89320 -1 10290
10292 0 508048 127592 89400 -1 10291
10293 0 507996 127532 89360 -1 10292
10294 0 507944 127558 89280 -1 10293
10295 0 507952 127538 89240 -1 10294
10296 0 507912 127634 89160 -1 10295
10297 0 507920 127654 89120 -1 10296
10298 0 507960 127540 89560 -1 10292
10299 0 507708 127516 89680 -1 10298
10300 0 507564 127500 89800 -1 10299
10301 0 507300 127480 89920 -1 10300
10302 0 506972 127376 90040 -1 10301
10303 0 506956 127480 90160 -1 10302
10304 0 506804 127420 90440 -1 10303
10305 0 506888 127424 90560 -1 10304
10306 0 506876 127352 90640 -1 10305
10307 0 506868 127380 90680 -1 10306
10308 0 506864 127384 90760 -1 10307
10309 0 506860 127436 90840 -1 10308
10310 0 506832 127416 90880 -1 10309
10311 0 506984 127454 90960 -1 10310
10312 0 507008 127466 91080 -1 10311
10313 0 507008 127470 91160 -1 10312
10314 0 506996 127518 91240 -1 10313
10315 0 507040 127610 91360 -1 10314
10316 0 507292 127702 91360 -1 10315
10317 0 507324 127822 91440 -1 10316
10318 0 507292 127822 91480 -1 10317
10319 0 507336 127958 91520 -1 10318
10320 0 507212 128230 91600 -1 10319
10321 0 507196 128246 91640 -1 10320
10322 0 507208 128222 91720 -1 10321
10323 0 507188 128262 91800 -1 10322
10324 0 507188 128318 91880 -1 10323
10325 0 507212 128374 91960 -1 10324
10326 0 507132 128230 92040 -1 10325
10327 0 506992 128034 92080 -1 10326
10328 0 506964 128010 92120 -1 10327
10329 0 506904 127982 92160 -1 10328
10330 0 506924 128002 92200 -1 10329
10331 0 506948 127970 92280 -1 10330
10332 0 506900 127958 92360 -1 10331
10333 0 506840 127902 92440 -1 10332
10334 0 506832 127902 92560 -1 10333
10335 0 506736 127842 92640 -1 10334
10336 0 506584 127754 92760 -1 10335
10337 0 506548 127638 92800 -1 10336
10338 0 506584 127578 92760 -1 10337
10339 0 506552 127594 92880 -1 10337
10340 0 506500 127554 92960 -1 10339
10341 0 506468 127534 93000 -1 10340
10342 0 506412 127438 93040 -1 10341
10343 0 506336 127354 93080 -1 10342
10344 0 506300 127354 93120 -1 10343
10345 0 506204 127426 93200 -1 10344
10346 0 506140 127466 93320 -1 10345
10347 0 506144 127510 93480 -1 10346
10348 0 506152 127538 93520 -1 10347
10349 0 506304 126994 93080 -1 10343
10350 0 506288 127006 93000 -1 10349
10351 0 506292 126830 92960 -1 10350
10352 0 506324 126806 92920 -1 10351
10353 0 506588 126698 92920 -1 10352
10354 0 506836 126646 92920 -1 10353
10355 0 506924 126522 92920 -1 10354
10356 0 506940 126486 92960 -1 10355
10357 0 506960 126434 93000 -1 10356
10358 0 506340 126818 92880 -1 10352
10359 0 506304 126822 92840 -1 10358
10360 0 506276 126846 92800 -1 10359
10361 0 506264 126858 92760 -1 10360
10362 0 506276 126882 92720 -1 10361
10363 0 506268 126906 92680 -1 10362
10364 0 506248 127050 92680 -1 10363
10365 0 506288 127138 92720 -1 10364
10366 0 506440 127342 92760 -1 10365
10367 0 506464 127382 92800 -1 10366
10368 0 507208 128690 91960 -1 10325
10369 0 507208 128686 92040 -1 10368
10370 0 507300 128798 92120 -1 10369
10371 0 507356 128898 92200 -1 10370
10372 0 507360 128958 92280 -1 10371
10373 0 507364 128970 92360 -1 10372
10374 0 507512 129138 92480 -1 10373
10375 0 507484 129214 92320 -1 10374
10376 0 507448 129206 92280 -1 10375
10377 0 507428 129214 92240 -1 10376
10378 0 507576 129150 92520 -1 10374
10379 0 507636 129202 92560 -1 10378
10380 0 507948 129490 92560 -1 10379
10381 0 507900 129458 92640 -1 10380
10382 1 507908 129510 92760 -1 10381
10383 0 507924 129502 92800 -1 10382
10384 0 507920 129494 92840 -1 10383
10385 0 508416 127464 89160 -1 10289
10386 0 508304 127388 89160 -1 10385
10387 0 508272 127356 89240 -1 10386
10388 0 508256 127352 89280 -1 10387
10389 0 511408 125208 86200 -1 10008
10390 0 511464 125290 86160 -1 10389
10391 0 511456 125282 86120 -1 10390
10392 0 511436 125274 86080 -1 10391
10393 0 511792 124768 86160 -1 10007
10394 0 511888 124736 86080 -1 10393
10395 0 511884 124668 85920 -1 10394
10396 0 512020 124556 85760 -1 10395
10397 0 512008 124528 85720 -1 10396
10398 0 512084 124468 85480 -1 10397
10399 0 512008 124392 85240 -1 10398
10400 0 512000 124308 85080 -1 10399
10401 0 511912 124256 84920 -1 10400
10402 0 511804 124260 84720 -1 10401
10403 0 511664 124252 84520 -1 10402
10404 0 511616 124192 84280 -1 10403
10405 0 511440 124136 84080 -1 10404
10406 0 511356 123972 84000 -1 10405
10407 0 511168 123808 84000 -1 10406
10408 0 510944 123580 84000 -1 10407
10409 0 510528 123240 84000 -1 10408
10410 0 510196 122984 84000 -1 10409
10411 0 510108 122924 83960 -1 10410
10412 0 509836 122776 83880 -1 10411
10413 0 509756 122708 83840 -1 10412
10414 0 509712 122640 83800 -1 10413
10415 0 509476 122576 83760 -1 10414
10416 0 509284 122352 83760 -1 10415
10417 0 509144 122340 83680 -1 10416
10418 0 509008 122244 83560 -1 10417
10419 0 508832 122204 83480 -1 10418
10420 0 508692 122184 83440 -1 10419
10421 0 508568 122164 83400 -1 10420
10422 0 508248 122128 83360 -1 10421
10423 0 508012 122044 83360 -1 10422
10424 0 507948 122032 83400 -1 10423
10425 0 507648 121904 83440 -1 10424
10426 0 507344 121896 83480 -1 10425
10427 0 507060 121864 83520 -1 10426
10428 0 507036 121852 83560 -1 10427
10429 0 506960 121848 83640 -1 10428
10430 0 506924 121748 83720 -1 10429
10431 0 506892 121716 83760 -1 10430
10432 0 506932 121488 83840 -1 10431
10433 0 506928 121308 83880 -1 10432
10434 0 506928 121300 83920 -1 10433
10435 0 506936 121308 83960 -1 10434
10436 0 506940 121320 84000 -1 10435
10437 0 506852 121300 84080 -1 10436
10438 0 506812 121300 84120 -1 10437
10439 0 506844 121348 84200 -1 10438
10440 0 506684 121196 84240 -1 10439
10441 0 506628 121228 84280 -1 10440
10442 0 506600 121360 84360 -1 10441
10443 0 506496 121364 84560 -1 10442
10444 0 506492 121368 84600 -1 10443
10445 0 506472 121376 84640 -1 10444
10446 0 506924 121568 83960 -1 10432
10447 0 506928 121556 84040 -1 10446
10448 0 509808 122300 83760 -1 10414
10449 0 509980 122012 83720 -1 10448
10450 0 510112 121664 83720 -1 10449
10451 0 510064 121196 83720 -1 10450
10452 0 510052 120792 83680 -1 10451
10453 0 509976 120796 83560 -1 10452
10454 0 510112 120764 83480 -1 10453
10455 0 510060 120798 83440 -1 10454
10456 0 510176 120730 83320 -1 10455
10457 0 510244 120698 83280 -1 10456
10458 0 510800 120446 83320 -1 10457
10459 0 510876 120366 83280 -1 10458
10460 0 510896 120230 83360 -1 10459
10461 0 510872 120222 83440 -1 10460
10462 0 510868 120248 83480 -1 10461
10463 0 510820 120252 83520 -1 10462
10464 0 510784 120248 83560 -1 10463
10465 0 510076 120786 83240 -1 10457
10466 0 510208 120774 83160 -1 10465
10467 0 510188 120782 83080 -1 10466
10468 0 510189.34 120788.664 83040 -1 10467
10469 0 510190.5 120795.5 83000 -1 10468
10470 0 510192 120802 82960 -1 10469
10471 0 510652 120518 83160 -1 10466
10472 0 510912 120494 83080 -1 10471
10473 0 511004 120482 83040 -1 10472
10474 0 511004 120406 83000 -1 10473
10475 0 511104 120394 82960 -1 10474
10476 0 511152 120386 82880 -1 10475
10477 0 511176 120358 82840 -1 10476
10478 0 511220 120326 82800 -1 10477
10479 0 511348 120242 82800 -1 10478
10480 0 511660 120322 82800 -1 10479
10481 0 511980 120342 82800 -1 10480
10482 0 512020 120370 82760 -1 10481
10483 0 512040 120370 82720 -1 10482
10484 0 512072 120354 82680 -1 10483
10485 0 509968 120760 83720 -1 10452
10486 0 509916 120744 83760 -1 10485
10487 0 509936 120752 83800 -1 10486
10488 0 509928 120796 83880 -1 10487
10489 0 509920 120660 83920 -1 10488
10490 0 509608 120404 84000 -1 10489
10491 0 509492 120380 84120 -1 10490
10492 0 509544 120344 84160 -1 10491
10493 0 510168 120428 84200 -1 10492
10494 0 510404 120424 84240 -1 10493
10495 0 509172 120332 84200 -1 10491
10496 0 509128 120204 84280 -1 10495
10497 0 510344 120446 83880 -1 10488
10498 0 510504 120330 83960 -1 10497
10499 0 510600 120270 84000 -1 10498
10500 0 510680 120154 84040 -1 10499
10501 0 510740 120126 84120 -1 10500
10502 0 510820 120122 84200 -1 10501
10503 0 510924 120118 84240 -1 10502
10504 0 511080 120122 84360 -1 10503
10505 0 511268 120054 84440 -1 10504
10506 0 511496 120066 84320 -1 10505
10507 0 511476 120130 84240 -1 10506
10508 0 511428 120018 84560 -1 10505
10509 0 511464 120042 84600 -1 10508
10510 0 511456 120042 84680 -1 10509
10511 0 511472 120042 84720 -1 10510
10512 0 511620 120006 84840 -1 10511
10513 0 511648 119998 84880 -1 10512
10514 0 511684 119954 84920 -1 10513
10515 0 511740 119942 85000 -1 10514
10516 0 511972 119754 85080 -1 10515
10517 0 511948 119322 85040 -1 10516
10518 0 511964 119158 85000 -1 10517
10519 0 512112 119414 85120 -1 10516
10520 0 512160 119474 85160 -1 10519
10521 0 512172 119462 85200 -1 10520
10522 0 512176 119386 85280 -1 10521
10523 0 512080 119458 85360 -1 10522
10524 0 512160 119482 85440 -1 10523
10525 0 512176 119362 85600 -1 10524
10526 0 512076 119270 85680 -1 10525
10527 0 512052 119254 85720 -1 10526
10528 0 512036 119222 85800 -1 10527
10529 0 511968 119082 85880 -1 10528
10530 0 511940 118982 85920 -1 10529
10531 0 512012 118970 86000 -1 10530
10532 0 512032 118910 86040 -1 10531
10533 0 512152 118966 86080 -1 10532
10534 0 512168 118874 86120 -1 10533
10535 0 512224 118794 86160 -1 10534
10536 0 512300 118670 86200 -1 10535
10537 0 512392 118590 86280 -1 10536
10538 0 512436 118574 86320 -1 10537
10539 0 512484 118578 86360 -1 10538
10540 0 512508 118550 86400 -1 10539
10541 0 512888 118370 86440 -1 10540
10542 0 513004 118362 86480 -1 10541
10543 0 513180 118138 86520 -1 10542
10544 0 513240 117990 86560 -1 10543
10545 0 513256 117946 86600 -1 10544
10546 0 513272 117866 86640 -1 10545
10547 0 513284 117830 86680 -1 10546
10548 0 513420 117782 86760 -1 10547
10549 0 513564 117494 86760 -1 10548
10550 0 513752 117238 86760 -1 10549
10551 0 514200 117166 86800 -1 10550
10552 0 514336 117150 86840 -1 10551
10553 0 514416 117178 86920 -1 10552
10554 0 514424 117186 87000 -1 10553
10555 0 514444 117218 87160 -1 10554
10556 0 514432 117210 87200 -1 10555
10557 0 514468 117098 87360 -1 10556
10558 0 514500 117030 87400 -1 10557
10559 0 514564 116950 87480 -1 10558
10560 0 514600 116910 87600 -1 10559
10561 0 514600 116906 87640 -1 10560
10562 0 514600 116902 87720 -1 10561
10563 0 514624 116906 87800 -1 10562
10564 0 514620 116890 87880 -1 10563
10565 0 514600 116858 87920 -1 10564
10566 0 514548 117286 88000 -1 10565
10567 0 514528 117318 88040 -1 10566
10568 0 514588 117278 88120 -1 10567
10569 0 514632 117254 88160 -1 10568
10570 0 514672 117278 88240 -1 10569
10571 0 514756 117230 88360 -1 10570
10572 0 514800 117226 88440 -1 10571
10573 0 514936 117314 88560 -1 10572
10574 0 514996 117306 88600 -1 10573
10575 0 515056 117298 88640 -1 10574
10576 0 515072 117294 88680 -1 10575
10577 0 515200 117338 88840 -1 10576
10578 0 515216 117358 88920 -1 10577
10579 0 515296 117354 89000 -1 10578
10580 0 515312 117358 89040 -1 10579
10581 0 515376 117382 89120 -1 10580
10582 0 515420 117398 89200 -1 10581
10583 0 515468 117402 89280 -1 10582
10584 0 515540 117386 89400 -1 10583
10585 0 515608 117366 89480 -1 10584
10586 0 515664 117306 89560 -1 10585
10587 0 515656 117278 89600 -1 10586
10588 0 515652 117250 89640 -1 10587
10589 0 515652 117234 89720 -1 10588
10590 0 515632 117230 89840 -1 10589
10591 0 515876 117174 89920 -1 10590
10592 0 515936 117086 89960 -1 10591
10593 0 516040 117018 90000 -1 10592
10594 0 516160 116902 90040 -1 10593
10595 0 516244 116894 90080 -1 10594
10596 0 516800 116722 90080 -1 10595
10597 0 517204 116730 90000 -1 10596
10598 0 517272 116766 89920 -1 10597
10599 0 516770.84 116739.14 90200 -1 10596
10600 0 516732 116762 90360 -1 10599
10601 0 516716 116744 90400 -1 10600
10602 0 516800 116824 90480 -1 10601
10603 0 516808 116836 90520 -1 10602
10604 0 516832 116760 90640 -1 10603
10605 0 516916 116748 90680 -1 10604
10606 0 516928 116820 90760 -1 10605
10607 0 516924 116848 90800 -1 10606
10608 0 516928 116474 90200 -1 10599
10609 0 517156 116498 90200 -1 10608
10610 0 517168 116526 90400 -1 10609
10611 0 517244 116514 90560 -1 10610
10612 0 517280 116524 90600 -1 10611
10613 0 517284 116516 90640 -1 10612
10614 0 516807 116660 90040 -1 10596
10615 0 516821 116536 89960 -1 10614
10616 0 516828 116474 89920 -1 10615
10617 0 516852 116366 89840 -1 10616
10618 0 516856 116310 89760 -1 10617
10619 0 517008 116138 89760 -1 10618
10620 0 517088 116134 89680 -1 10619
10621 0 517176 116198 89560 -1 10620
10622 0 517344 116242 89480 -1 10621
10623 0 517384 116226 89400 -1 10622
10624 0 517528 116226 89360 -1 10623
10625 0 517588 116206 89320 -1 10624
10626 0 517648 116270 89240 -1 10625
10627 0 517680 116274 89120 -1 10626
10628 0 517660 116270 89040 -1 10627
10629 0 517668 116262 88960 -1 10628
10630 0 517712 116218 88800 -1 10629
10631 0 517724 116218 88760 -1 10630
10632 0 517744 116198 88720 -1 10631
10633 0 517136 116466 89840 -1 10615
10634 0 517192 116466 89720 -1 10633
10635 0 517232 116438 89640 -1 10634
10636 0 510076 122016 83560 -1 10450
10637 0 510124 122184 83520 -1 10636
10638 0 510236 122252 83480 -1 10637
10639 0 510288 122292 83400 -1 10638
10640 0 510080 122392 83400 -1 10639
10641 0 509900 122368 83360 -1 10640
10642 0 509956 122388 83320 -1 10641
10643 0 510000 122388 83280 -1 10642
10644 0 511432 124000 83760 -1 10406
10645 0 511492 124058 83720 -1 10644
10646 0 511608 124038 83600 -1 10645
10647 0 511620 123974 83480 -1 10646
10648 0 511704 123982 83360 -1 10647
10649 0 511732 123966 83320 -1 10648
10650 0 511796 123930 83160 -1 10649
10651 0 511924 123914 83040 -1 10650
10652 0 511928 123882 82960 -1 10651
10653 0 511936 123910 82880 -1 10652
10654 0 511952 123910 82800 -1 10653
10655 0 511948 123958 82680 -1 10654
10656 0 511988 124026 82520 -1 10655
10657 0 511984 124166 82320 -1 10656
10658 0 511956 124190 82280 -1 10657
10659 0 511840 124214 82120 -1 10658
10660 0 511780 124302 81960 -1 10659
10661 0 511576 124358 81800 -1 10660
10662 0 511976 124314 81800 -1 10661
10663 0 511980 124330 81760 -1 10662
10664 0 511996 124330 81720 -1 10663
10665 0 511496 124386 81720 -1 10661
10666 0 511344 124394 81600 -1 10665
10667 0 511316 124422 81560 -1 10666
10668 0 511136 124446 81480 -1 10667
10669 0 511020 124414 81400 -1 10668
10670 0 510900 124314 81200 -1 10669
10671 0 510888 124330 81120 -1 10670
10672 0 510908 124304 81080 -1 10671
10673 0 510888 124356 80880 -1 10672
10674 0 510920 124332 80800 -1 10673
10675 0 510920 124332 80640 -1 10674
10676 0 510884 124368 80560 -1 10675
10677 0 510916 124420 80280 -1 10676
10678 0 510936 124464 80240 -1 10677
10679 0 511020 124516 80040 -1 10678
10680 0 511016 124516 79960 -1 10679
10681 0 511048 124492 79920 -1 10680
10682 0 511096 124472 79840 -1 10681
10683 0 511100 124472 79760 -1 10682
10684 0 511104 124544 79680 -1 10683
10685 0 511116 124572 79640 -1 10684
10686 0 511104 124524 79520 -1 10685
10687 0 511140 124468 79320 -1 10686
10688 0 511152 124424 79280 -1 10687
10689 0 511140 124416 79120 -1 10688
10690 0 511072 124344 78920 -1 10689
10691 0 511080 124260 78720 -1 10690
10692 0 511020.8 124285.6 78640 -1 10691
10693 0 511344 124280 78640 -1 10692
10694 0 511564 124300 78520 -1 10693
10695 0 511620 124256 78400 -1 10694
10696 0 511604 124256 78320 -1 10695
10697 0 511568 124260 78120 -1 10696
10698 0 511560 124204 78040 -1 10697
10699 0 511568 124204 77920 -1 10698
10700 0 511564 124208 77800 -1 10699
10701 0 511616 124164 77720 -1 10700
10702 0 511572 123980 77560 -1 10701
10703 0 511596 123964 77520 -1 10702
10704 0 511600 123828 77400 -1 10703
10705 0 511636 123800 77360 -1 10704
10706 0 511628 123656 77280 -1 10705
10707 0 511592 123476 77240 -1 10706
10708 0 511644 123344 77120 -1 10707
10709 0 512052 122712 77040 -1 10708
10710 0 512048 122632 76920 -1 10709
10711 0 512076 122644 76880 -1 10710
10712 0 512024 122540 76840 -1 10711
10713 0 512016 122544 76800 -1 10712
10714 0 511952 122540 76680 -1 10713
10715 0 511868 122508 76560 -1 10714
10716 0 511852 122500 76440 -1 10715
10717 0 511784 122476 76320 -1 10716
10718 0 511784 122508 76200 -1 10717
10719 0 511740 122020 76200 -1 10718
10720 0 511436 121972 76400 -1 10719
10721 0 511432 121968 76440 -1 10720
10722 0 511472 121886 76520 -1 10721
10723 0 511412 121798 76560 -1 10722
10724 0 511292 121674 76600 -1 10723
10725 0 511272 121654 76640 -1 10724
10726 0 511220 121582 76720 -1 10725
10727 0 511204 121546 76760 -1 10726
10728 0 511240 121542 76800 -1 10727
10729 0 511264 121546 76840 -1 10728
10730 0 511740 122544 76080 -1 10718
10731 0 511676 122572 76040 -1 10730
10732 0 511636 122584 76000 -1 10731
10733 0 511564 122632 75920 -1 10732
10734 0 511520 122664 75880 -1 10733
10735 0 511540 122564 75840 -1 10734
10736 0 511416 122636 75760 -1 10735
10737 0 511344 122600 75640 -1 10736
10738 0 511380 122560 75560 -1 10737
10739 0 511372 122528 75480 -1 10738
10740 0 511372 122420 75440 -1 10739
10741 0 511336 122400 75400 -1 10740
10742 0 511316 122412 75320 -1 10741
10743 0 511196 122524 75280 -1 10742
10744 0 511284 122616 75160 -1 10743
10745 0 511124 122728 75000 -1 10744
10746 0 511028 122832 74920 -1 10745
10747 0 510984 122848 74800 -1 10746
10748 0 511020 122856 74640 -1 10747
10749 0 511036 122852 74600 -1 10748
10750 0 511076 122908 74400 -1 10749
10751 0 511080 122972 74360 -1 10750
10752 0 511124 123044 74320 -1 10751
10753 0 511232 123112 74240 -1 10752
10754 0 511340 123228 74160 -1 10753
10755 0 511388 123272 74080 -1 10754
10756 0 512116 122568 77160 -1 10709
10757 0 512168 122570 77200 -1 10756
10758 0 512532 122318 77200 -1 10757
10759 0 512600 122326 77080 -1 10758
10760 0 512608 122300 77040 -1 10759
10761 0 512652 122292 76960 -1 10760
10762 0 512740 122320 76880 -1 10761
10763 0 512780 122360 76840 -1 10762
10764 0 512852 122384 76760 -1 10763
10765 0 512948 122424 76720 -1 10764
10766 0 513160 122448 76680 -1 10765
10767 0 513360 122252 76720 -1 10766
10768 0 513488 122188 76800 -1 10767
10769 0 513600 122208 76880 -1 10768
10770 0 513720 122204 76920 -1 10769
10771 0 513792 122044 76960 -1 10770
10772 0 513772 121840 77040 -1 10771
10773 0 513784 121788 77120 -1 10772
10774 0 513912 121640 77040 -1 10773
10775 0 513836 121536 77000 -1 10774
10776 0 513812 121516 76920 -1 10775
10777 0 513745.34 121516 76840 -1 10776
10778 0 513712 121516 76800 -1 10777
10779 0 513680 121504 76720 -1 10778
10780 0 513660 121536 76680 -1 10779
10781 0 513200 122352 76560 -1 10766
10782 0 513112 122252 76440 -1 10781
10783 0 512964 122160 76360 -1 10782
10784 0 512948 122160 76320 -1 10783
10785 0 512952 122192 76280 -1 10784
10786 0 512012 122370 77320 -1 10757
10787 0 511992 122382 77360 -1 10786
10788 0 512012 122322 77400 -1 10787
10789 0 511920 122262 77520 -1 10788
10790 0 511780 122334 77560 -1 10789
10791 0 511568 122434 77600 -1 10790
10792 0 511440 122362 77680 -1 10791
10793 0 511377.34 122335.336 77640 -1 10792
10794 0 511252 122282 77560 -1 10793
10795 0 511248 122250 77440 -1 10794
10796 0 511164 122246 77400 -1 10795
10797 0 510932 124324 78520 -1 10692
10798 0 510912 124338 78400 -1 10797
10799 0 510868 124406 78200 -1 10798
10800 0 510876 124406 78080 -1 10799
10801 0 510956 124462 77960 -1 10800
10802 0 510972 124498 77840 -1 10801
10803 0 511032 124486 77720 -1 10802
10804 0 511096 124526 77640 -1 10803
10805 0 511032 124542 77560 -1 10804
10806 0 511004 124634 77440 -1 10805
10807 0 510968 124662 77280 -1 10806
10808 0 510912 124690 77120 -1 10807
10809 0 510836 124682 76960 -1 10808
10810 0 510780 124658 76800 -1 10809
10811 0 510680 124726 76680 -1 10810
10812 0 510556 124746 76480 -1 10811
10813 0 510432 124802 76280 -1 10812
10814 0 510344 124818 76160 -1 10813
10815 0 510236 124814 76000 -1 10814
10816 0 510208 124818 75840 -1 10815
10817 0 510148 124782 75720 -1 10816
10818 0 510072 124786 75560 -1 10817
10819 0 510004 124794 75440 -1 10818
10820 0 510076 124950 75320 -1 10819
10821 0 510136 124974 75280 -1 10820
10822 0 510192 125082 75120 -1 10821
10823 0 510144 125126 74960 -1 10822
10824 0 510176 125118 74920 -1 10823
10825 0 510212 125250 74760 -1 10824
10826 0 510224 125374 74560 -1 10825
10827 0 510312 125554 74400 -1 10826
10828 0 510344 125606 74320 -1 10827
10829 0 510540 125758 74120 -1 10828
10830 0 510580 125894 74080 -1 10829
10831 0 510652 126146 74000 -1 10830
10832 0 510664 126250 73960 -1 10831
10833 0 510768 126282 73920 -1 10832
10834 0 510788 126286 73840 -1 10833
10835 0 510880 126186 73760 -1 10834
10836 0 510764 125906 73680 -1 10835
10837 0 510736 125946 73640 -1 10836
10838 0 510748 125934 73600 -1 10837
10839 0 510716 125830 73480 -1 10838
10840 0 510812 125858 73400 -1 10839
10841 0 510780 125814 73360 -1 10840
10842 0 510752 125790 73320 -1 10841
10843 0 510728 125702 73200 -1 10842
10844 0 510656 125662 73120 -1 10843
10845 0 510588 125606 73000 -1 10844
10846 0 510580 125594 72960 -1 10845
10847 0 510600 125610 72920 -1 10846
10848 0 510532 125754 72880 -1 10847
10849 0 510640 125610 72840 -1 10848
10850 0 510624 125514 72800 -1 10849
10851 0 510608 125494 72720 -1 10850
10852 0 510600 125522 72640 -1 10851
10853 0 510440 125490 72600 -1 10852
10854 0 510192 125294 72560 -1 10853
10855 0 510212 125306 72400 -1 10854
10856 0 510344 125346 72280 -1 10855
10857 0 510356 125338 72200 -1 10856
10858 0 510368 125290 72120 -1 10857
10859 0 510304 125398 72080 -1 10858
10860 0 510620 125278 72080 -1 10859
10861 0 510632 125282 72040 -1 10860
10862 0 510156 125486 72000 -1 10859
10863 0 510076 125550 71960 -1 10862
10864 0 509972 125578 71880 -1 10863
10865 0 509952 125638 71800 -1 10864
10866 0 509960 125618 71720 -1 10865
10867 0 509948 125650 71600 -1 10866
10868 0 509884 125638 71480 -1 10867
10869 0 509824 125614 71360 -1 10868
10870 0 509800 125558 71200 -1 10869
10871 0 509812 125570 71040 -1 10870
10872 0 509692 125578 70920 -1 10871
10873 0 509680 125594 70680 -1 10872
10874 0 509720 125494 70440 -1 10873
10875 0 509744 125486 70360 -1 10874
10876 0 509740 125442 70160 -1 10875
10877 0 509700 125354 69960 -1 10876
10878 0 509704 125314 69800 -1 10877
10879 0 509696 125234 69600 -1 10878
10880 0 509592 125154 69440 -1 10879
10881 0 509592 125174 69400 -1 10880
10882 0 509460 125070 69120 -1 10881
10883 0 509516 125042 68880 -1 10882
10884 0 509544 124990 68760 -1 10883
10885 0 509556 124890 68520 -1 10884
10886 0 509572 124870 68400 -1 10885
10887 0 509580 124862 68160 -1 10886
10888 0 509608 124806 68080 -1 10887
10889 0 509680 124750 67960 -1 10888
10890 0 509768 124638 67880 -1 10889
10891 0 509908 124590 67800 -1 10890
10892 0 509896 124582 67720 -1 10891
10893 0 509872 124738 67640 -1 10892
10894 0 509936 124870 67560 -1 10893
10895 0 509980 125074 67480 -1 10894
10896 0 510000 125178 67400 -1 10895
10897 0 510000 125252.664 67320 -1 10896
10898 0 510000 125290 67280 -1 10897
10899 0 509940 125294 67200 -1 10898
10900 0 510028 125226 67160 -1 10899
10901 0 510024 125158 67120 -1 10900
10902 0 509992 125006 67040 -1 10901
10903 0 509968 125010 67000 -1 10902
10904 0 510016 124838 66920 -1 10903
10905 0 510056 124744 66880 -1 10904
10906 0 510132 124602 66840 -1 10905
10907 0 510208 124342 66760 -1 10906
10908 0 510316 124250 66720 -1 10907
10909 0 510256 124154 66680 -1 10908
10910 0 510168 124158 66600 -1 10909
10911 0 510204 124182 66560 -1 10910
10912 0 510220 124178 66520 -1 10911
10913 0 510960 124290 66680 -1 10909
10914 0 511192 124018 66680 -1 10913
10915 0 511092 123842 66680 -1 10914
10916 0 510788 123670 66760 -1 10915
10917 0 511128 123770 66640 -1 10915
10918 0 511136 123738 66600 -1 10917
10919 0 511196 123598 66560 -1 10918
10920 0 511292 123386 66520 -1 10919
10921 0 511264 123262 66440 -1 10920
10922 0 511368 123186 66320 -1 10921
10923 0 511524 123134 66200 -1 10922
10924 0 511500 123062 66000 -1 10923
10925 0 511508 123002 65920 -1 10924
10926 0 511540 122918 65800 -1 10925
10927 0 511608 122830 65760 -1 10926
10928 0 511768 122730 65560 -1 10927
10929 0 512236 122750 65560 -1 10928
10930 0 512304 122730 65600 -1 10929
10931 0 512396 122790 65640 -1 10930
10932 0 512432 122830 65680 -1 10931
10933 0 512484 122908 65720 -1 10932
10934 0 512572 123072 65800 -1 10933
10935 0 512588 123196 65880 -1 10934
10936 0 512624 123244 65920 -1 10935
10937 0 512656 123262 65960 -1 10936
10938 0 512688 123280 66000 -1 10937
10939 0 512728 123308 66040 -1 10938
10940 0 513008 123340 66080 -1 10939
10941 0 512984 123292 66160 -1 10940
10942 0 513080 123460 66200 -1 10941
10943 0 513088 123476 66240 -1 10942
10944 0 513152 123496 66360 -1 10943
10945 0 513204 123476 66400 -1 10944
10946 0 513256 123408 66480 -1 10945
10947 0 513280 123408 66520 -1 10946
10948 0 513344 123400 66600 -1 10947
10949 0 513412 123428 66680 -1 10948
10950 0 513444 123492 66720 -1 10949
10951 0 513480 123500 66760 -1 10950
10952 0 513552 123692 66840 -1 10951
10953 0 513640 123832 66880 -1 10952
10954 0 513696 123932 66920 -1 10953
10955 0 513724 124148 67000 -1 10954
10956 0 513732 124328 67080 -1 10955
10957 0 513720 124388 67120 -1 10956
10958 0 513700 124436 67160 -1 10957
10959 0 513684 124464 67200 -1 10958
10960 0 513672 124444 67320 -1 10959
10961 0 511952 122722 65440 -1 10928
10962 0 511920 122590 65280 -1 10961
10963 0 511940 122586 65160 -1 10962
10964 0 511948 122586 65080 -1 10963
10965 0 511996 122578 64920 -1 10964
10966 0 512016 122590 64760 -1 10965
10967 0 512104 122662 64720 -1 10966
10968 0 512080 122858 64640 -1 10967
10969 0 512060 122918 64600 -1 10968
10970 0 512116 123142 64520 -1 10969
10971 0 512124 123270 64480 -1 10970
10972 0 512144 123490 64400 -1 10971
10973 0 512148 123554 64360 -1 10972
10974 0 512192 123650 64240 -1 10973
10975 0 512188 123726 64160 -1 10974
10976 0 512224 123554 64080 -1 10975
10977 0 512300 123494 64000 -1 10976
10978 0 512308 123418 63960 -1 10977
10979 0 512386 123492 63920 -1 10978
10980 0 512432 123874 63920 -1 10979
10981 0 512568 124250 63920 -1 10980
10982 0 512560 124730 63920 -1 10981
10983 0 512328 124950 63880 -1 10982
10984 0 512148 124914 63840 -1 10983
10985 0 512084 124706 63760 -1 10984
10986 0 512068 124578 63680 -1 10985
10987 0 512104 124546 63640 -1 10986
10988 0 512236 124742 63600 -1 10987
10989 0 512256 124862 63560 -1 10988
10990 0 512472 125054 63520 -1 10989
10991 0 512628 125102 63480 -1 10990
10992 0 512736 125202 63440 -1 10991
10993 0 512936 125538 63400 -1 10992
10994 0 513120 125918 63360 -1 10993
10995 0 513288 126106 63360 -1 10994
10996 0 513464 126406 63360 -1 10995
10997 0 513544 126534 63280 -1 10996
10998 0 513656 126650 63200 -1 10997
10999 0 513712 126698 63160 -1 10998
11000 0 513792 126814 63000 -1 10999
11001 0 513852 126850 62960 -1 11000
11002 0 513898 126948 62920 -1 11001
11003 0 514204 127550 62880 -1 11002
11004 0 514278 128064 62920 -1 11003
11005 0 514312 127992 62960 -1 11004
11006 0 514300 127806 63080 -1 11005
11007 0 514168 127606 63160 -1 11006
11008 0 514108 127610 63280 -1 11007
11009 0 514040 127534 63360 -1 11008
11010 0 513832 127202 63480 -1 11009
11011 0 513768 127038 63560 -1 11010
11012 0 513732 127014 63600 -1 11011
11013 0 513680 127070 63720 -1 11012
11014 0 513650 127250 63800 -1 11013
11015 0 513628 127370 63840 -1 11014
11016 0 513528 127682 63880 -1 11015
11017 0 513528 127826 63920 -1 11016
11018 0 513378 127928 63960 -1 11017
11019 0 513308 128000 64000 -1 11018
11020 0 513544 128132 64040 -1 11019
11021 0 513520 128188 64080 -1 11020
11022 0 513512 128240 64120 -1 11021
11023 0 513580 128380 64160 -1 11022
11024 0 513624 128344 64200 -1 11023
11025 0 513660 128328 64240 -1 11024
11026 0 513644 128300 64280 -1 11025
11027 0 513632 128592 64320 -1 11026
11028 0 513868 128820 64360 -1 11027
11029 0 513892 128820 64400 -1 11028
11030 0 513914 128784 64440 -1 11029
11031 0 513620 127026 63840 -1 11014
11032 0 513656 127066 63880 -1 11031
11033 0 513608 127122 63920 -1 11032
11034 0 513636 126846 63920 -1 11033
11035 0 513628 126834 63960 -1 11034
11036 0 513868 126742 63960 -1 11035
11037 0 513832 126810 64000 -1 11036
11038 0 513984 126842 64080 -1 11037
11039 0 513964 126894 64120 -1 11038
11040 0 513896 127008 64160 -1 11039
11041 0 514016 126896 64200 -1 11040
11042 0 514036 126856 64240 -1 11041
11043 0 514160 126804 64280 -1 11042
11044 0 514236 126796 64320 -1 11043
11045 0 514272 126712 64360 -1 11044
11046 0 514352 126624 64400 -1 11045
11047 0 514144 126886 63960 -1 11036
11048 0 514132 127054 64040 -1 11047
11049 0 514144 127122 64080 -1 11048
11050 0 514136 127120 64120 -1 11049
11051 0 514620 128898 62960 -1 11005
11052 0 514820 129234 62960 -1 11051
11053 0 515100 129526 62920 -1 11052
11054 0 515240 129570 62880 -1 11053
11055 0 515268 129642 62840 -1 11054
11056 0 515352 129726 62760 -1 11055
11057 0 515400 129802 62720 -1 11056
11058 0 515420 129862 62680 -1 11057
11059 0 515452 129898 62640 -1 11058
11060 0 515336 129362 62920 -1 11054
11061 0 515348 129366 62880 -1 11060
11062 0 514300 127854 62840 -1 11003
11063 0 514272 127954 62800 -1 11062
11064 0 514272 128082 62760 -1 11063
11065 0 514232 128182 62720 -1 11064
11066 0 514480 128506 62760 -1 11065
11067 0 514568 128358 62720 -1 11066
11068 0 514620 128406 62680 -1 11067
11069 0 514580 128358 62640 -1 11068
11070 0 512436 123062 63880 -1 10979
11071 0 512452 123058 63840 -1 11070
11072 0 512476 122838 63800 -1 11071
11073 0 512488 122782 63760 -1 11072
11074 0 512452 122538 63680 -1 11073
11075 0 512408 122472 63640 -1 11074
11076 0 512288 122376 63600 -1 11075
11077 0 512096 122376 63560 -1 11076
11078 0 511992 122320 63520 -1 11077
11079 0 511760 121620 63520 -1 11078
11080 0 511740 121772 63440 -1 11079
11081 0 511800 121926 63400 -1 11080
11082 0 511784 121954 63360 -1 11081
11083 0 511820 122034 63280 -1 11082
11084 0 511868 122106 63240 -1 11083
11085 0 511800 122142 63200 -1 11084
11086 0 511796 122190 63160 -1 11085
11087 0 511592 122450 63120 -1 11086
11088 0 511552 122494 63080 -1 11087
11089 0 511544 122502 63040 -1 11088
11090 0 511548 122606 62880 -1 11089
11091 0 511564 122618 62760 -1 11090
11092 0 511620 122630 62640 -1 11091
11093 0 511492 122866 62520 -1 11092
11094 0 511500 122858 62440 -1 11093
11095 0 511488 122898 62320 -1 11094
11096 0 511484 122882 62280 -1 11095
11097 0 511528 122802 62200 -1 11096
11098 0 511540 122754 62120 -1 11097
11099 0 511488 122686 62000 -1 11098
11100 0 511432 122698 61960 -1 11099
11101 0 511420 122694 61920 -1 11100
11102 0 511256 122762 61880 -1 11101
11103 0 511032 122750 61800 -1 11102
11104 0 510988 122738 61720 -1 11103
11105 0 510884 122746 61640 -1 11104
11106 0 510840 122650 61520 -1 11105
11107 0 510804 122646 61480 -1 11106
11108 0 510796 122690 61440 -1 11107
11109 0 510800 122818 61360 -1 11108
11110 0 510796 122850 61280 -1 11109
11111 0 510840 123010 61120 -1 11110
11112 0 510848 122750 61080 -1 11111
[truncated: 85,691 more chars]
