# Supplementary material for: Connectomics Analysis Reveals First-, Second-, and Third-Order Thermosensory and Hygrosensory Neurons in the Adult Drosophila Brain
Source: Curr Biol. 2020 Aug 17;30(16):3167–3182.e4. doi: 10.1016/j.cub.2020.06.028 (PMC7443704; doi:10.1016/j.cub.2020.06.028)
Supplement: Data S1. Skeletons and Meshes, Related to STAR Methods — marin2020-skeletons contains files describing the morphology of each neuron in this study (in FAFB14 space, .swc format). glomeruli_meshes contains the glomerular meshes (in FAFB14 space, .stl format). neuropil_meshes contains the glomerular meshes (in FAFB14 space, .stl format). [file mmc5.zip › VP_SI/marin2020-skeletons/13950267.swc]

# SWC format file
# based on specifications at http://www.neuronland.org/NLMorphologyConverter/MorphologyFormats/SWC/Spec.html
# Created by nat::write.neuron.swc
# PointNo Label X Y Z Radius Parent 
1 0 638114.56 282906.44 35360 2285 -1
2 0 638004.56 282981.62 35560 -1 1
3 0 638122.94 283011.06 35840 -1 2
4 0 638103.7 283070.88 36120 -1 3
5 0 638170.4 283303.38 36360 -1 4
6 0 637130.56 282731.88 36560 -1 5
7 0 636134 282136.25 36760 -1 6
8 0 636071.44 281959.38 37000 -1 7
9 0 636367 282240.56 37160 -1 8
10 0 637088.3 283130.12 37360 -1 9
11 0 637331.7 283577.38 37640 -1 10
12 0 637336.1 283585.3 37920 -1 11
13 0 637392.25 283573.94 38200 -1 12
14 0 637545.56 283591.3 38440 -1 13
15 0 637730.44 283513.62 38680 -1 14
16 0 637943 283242.2 38880 -1 15
17 0 638084.44 283047.5 39120 -1 16
18 0 638082.4 282882.8 39360 -1 17
19 0 638036.7 282878.56 39600 -1 18
20 0 637738.1 282894.25 39840 -1 19
21 0 637625.5 282917 40040 -1 20
22 0 637515.4 282945.8 40280 -1 21
23 0 637481.6 282959.88 40520 -1 22
24 0 637489.1 282963.9 40760 -1 23
25 0 637460.1 282985.1 40960 -1 24
26 0 637414.9 282988.3 41120 -1 25
27 0 637332.5 282981.06 41280 -1 26
28 0 637294.4 282941.3 41440 -1 27
29 0 637168.4 282915.7 41600 -1 28
30 0 637087.06 282896.12 41760 -1 29
31 0 637002.06 282888.06 41880 -1 30
32 0 636881.6 282888.94 41960 -1 31
33 0 636779.94 282872.62 42080 -1 32
34 0 636639.2 282865 42200 -1 33
35 0 636459.6 282851.06 42320 -1 34
36 0 636217 282843.75 42480 -1 35
37 0 636141.56 282836.8 42600 -1 36
38 0 635988.4 282803.5 42760 -1 37
39 0 635785.8 282853.1 42880 -1 38
40 0 635567.5 282894.44 43000 -1 39
41 0 635420.6 282913.5 43160 -1 40
42 0 635329.94 282923.2 43280 -1 41
43 0 635199.25 282975.12 43320 -1 42
44 0 635026.56 283010.06 43440 -1 43
45 0 634926.75 283021.56 43560 -1 44
46 0 634858.4 283000.7 43640 -1 45
47 0 634689 283019.94 43720 -1 46
48 0 634565.8 283045.94 43800 -1 47
49 0 634435.1 283058.7 43880 -1 48
50 0 634367.1 283055.38 43960 -1 49
51 0 634261.06 283077.7 44040 -1 50
52 0 634148.5 283109.44 44120 -1 51
53 0 633984.25 283173 44200 -1 52
54 0 633850.25 283189.44 44320 -1 53
55 0 633756.3 283219.1 44400 -1 54
56 0 633615.94 283272.25 44480 -1 55
57 0 633501.4 283335.38 44600 -1 56
58 0 633373 283393.75 44680 -1 57
59 0 633302.9 283416.06 44720 -1 58
60 0 633238.1 283465.3 44760 -1 59
61 0 633168.6 283506.62 44840 -1 60
62 0 633123.75 283528.3 44920 -1 61
63 0 633070.9 283556.25 44960 -1 62
64 0 632907.25 283644.44 45040 -1 63
65 0 632771.25 283716.53 45120 -1 64
66 0 632712 283754.7 45160 -1 65
67 0 632631.6 283817.94 45200 -1 66
68 0 632734.7 283842.66 45240 -1 67
69 0 632522 283880 45280 -1 68
70 0 632387.56 283962.44 45400 -1 69
71 0 632343.06 283992.38 45520 -1 70
72 0 632302.5 283986.3 45680 -1 71
73 0 632216.06 283973.94 45800 -1 72
74 0 632122.3 283944.25 45920 -1 73
75 0 631981.1 283953.5 46000 -1 74
76 0 631700.9 283942.25 46080 -1 75
77 0 631495.1 283970.38 46200 -1 76
78 0 631199.44 283959.12 46320 -1 77
79 0 631063.06 283932.03 46440 -1 78
80 0 630860.6 283879.78 46520 -1 79
81 0 630616.5 283847.16 46640 -1 80
82 0 630559.5 283856.75 46680 -1 81
83 0 630379.44 283873.06 46720 -1 82
84 0 630289.6 283910.78 46760 -1 83
85 0 630148.4 283958.4 46800 -1 84
86 0 630024.94 283990.88 46840 -1 85
87 0 629885.5 284021.44 46880 -1 86
88 0 629764.5 284050.06 46920 -1 87
89 0 629607.9 284095.9 46960 -1 88
90 0 629399.25 284118.06 47000 -1 89
91 0 629309 284084.88 47080 -1 90
92 0 629253.3 284086.88 47120 -1 91
93 0 629024.25 284058.38 47160 -1 92
94 0 628545.94 284072.2 47200 -1 93
95 0 628172.1 284041.12 47320 -1 94
96 0 627962.4 284072.2 47360 -1 95
97 0 627832.06 284082.3 47480 -1 96
98 0 627926.44 284079.38 47640 -1 97
99 0 627744.9 284069.12 47800 -1 98
100 0 627667.8 284054.38 47840 -1 99
101 0 627338 283878.2 47920 -1 100
102 0 627144 283690.44 47960 -1 101
103 0 626913.9 283476 48040 -1 102
104 0 626902.25 283617.94 48080 -1 103
105 0 626916.6 283796.2 48120 -1 104
106 0 626912 284003.12 48280 -1 105
107 0 626788.6 284003.75 48480 -1 106
108 0 626766.5 284083.28 48680 -1 107
109 0 626715.06 284092.94 48840 -1 108
110 0 626654.4 284094 48960 -1 109
111 0 626571.56 284075.38 49120 -1 110
112 0 626431.25 284011 49320 -1 111
113 0 626287 283918.56 49520 -1 112
114 0 626185.1 283924.94 49640 -1 113
115 0 625925.8 283860.88 49760 -1 114
116 0 625680.25 283753.8 49920 -1 115
117 0 625506.06 283713.5 50080 -1 116
118 0 625298.94 283718 50200 -1 117
119 0 625128.8 283697.25 50320 -1 118
120 0 624927.94 283608.75 50440 -1 119
121 0 624675.3 283564.25 50560 -1 120
122 0 624508.8 283589.44 50680 -1 121
123 0 624378.2 283597.38 50760 -1 122
124 0 624280.56 283560.5 50800 -1 123
125 0 624105.6 283610.44 50840 -1 124
126 0 623799.2 283610.28 50920 -1 125
127 0 623639.75 283652.16 51000 -1 126
128 0 623434.44 283728.75 51040 -1 127
129 0 623329.06 283779.6 51120 -1 128
130 0 623094.5 283946.12 51160 -1 129
131 0 622533.4 284071.3 51200 -1 130
132 0 622113.75 284144.3 51440 -1 131
133 0 621938.5 284133.12 51720 -1 132
134 0 621824.4 284150.53 51880 -1 133
135 0 621641.7 283999.44 52120 -1 134
136 0 621605.4 283925.25 52280 -1 135
137 0 621545.3 283896.12 52440 -1 136
138 0 621394.94 283861.38 52560 -1 137
139 0 621232.44 283844.53 52680 -1 138
140 0 621131.9 283755.94 52800 -1 139
141 0 621099.2 283757.66 52880 -1 140
142 0 621059.1 283751.2 52920 -1 141
143 0 620998.7 283751.5 52960 -1 142
144 0 620759.2 283726.7 53000 -1 143
145 0 620602.2 283692.75 53040 -1 144
146 0 620590 283689.56 53080 -1 145
147 0 620452.7 283656.44 53280 -1 146
148 0 620386.06 283623.06 53360 -1 147
149 0 620304.44 283605.2 53400 -1 148
150 0 619579.06 283537.78 53440 -1 149
151 0 620255.8 283601.5 53480 -1 150
152 0 620287.75 283623.8 53520 -1 151
153 0 620277 283618.06 53560 -1 152
154 0 620049.56 283559.8 53760 -1 153
155 0 619885.5 283520.12 53920 -1 154
156 0 619708.6 283575.12 54080 -1 155
157 0 619560.4 283595.47 54240 -1 156
158 0 619422 283587.97 54400 -1 157
159 0 619241.3 283587.72 54560 -1 158
160 0 619203.75 283577.66 54680 -1 159
161 0 619064.9 283620.47 54800 -1 160
162 0 618853.25 283639.16 54920 -1 161
163 0 618679.4 283685.84 55080 -1 162
164 0 618501.5 283677.12 55200 -1 163
165 0 618301.44 283676.03 55320 -1 164
166 0 618177.75 283653.34 55440 -1 165
167 0 618086.9 283638.06 55560 -1 166
168 0 617945.7 283599.5 55640 -1 167
169 0 617563.1 283529 55800 -1 168
170 0 617398.9 283490.75 55960 -1 169
171 0 617368.56 283493.88 56120 -1 170
172 0 617293.75 283464.84 56200 -1 171
173 0 617151.8 283342.53 56280 -1 172
174 0 616867.9 283231.03 56400 -1 173
175 0 616713.56 283142.25 56520 -1 174
176 0 616489.25 283094.12 56680 -1 175
177 0 616276 283053.5 56760 -1 176
178 0 616091.4 283011.12 56880 -1 177
179 0 615936.6 282903.94 56960 -1 178
180 0 615790.4 282866.2 57040 -1 179
181 0 615642.2 282835.3 57080 -1 180
182 0 615409.8 282849.25 57120 -1 181
183 0 615090.5 282914.25 57200 -1 182
184 0 614811.3 282935.94 57280 -1 183
185 0 614509.6 282981.97 57400 -1 184
186 0 614326.25 283002.62 57480 -1 185
187 0 614019 283086.2 57560 -1 186
188 0 613799.6 283142 57680 -1 187
189 0 613510.3 283183.84 57760 -1 188
190 0 613230.75 283186.97 57840 -1 189
191 0 612926.25 283195.56 57920 -1 190
192 0 612576.25 283185.94 58040 -1 191
193 0 612367.06 283168.7 58120 -1 192
194 0 612173.94 283126 58200 -1 193
195 0 611727.1 283059.38 58320 -1 194
196 0 611395.1 282993.2 58440 -1 195
197 0 611220 282916.22 58520 -1 196
198 0 611109.1 282854.8 58560 -1 197
199 0 610886.3 282741.06 58600 -1 198
200 0 610627.3 282617.2 58640 -1 199
201 0 610342 282489.06 58720 -1 200
202 0 610151 282428.4 58800 -1 201
203 0 609862.6 282312.16 58880 -1 202
204 0 609415.6 282191.22 58960 -1 203
205 0 608952.25 282140.38 59040 -1 204
206 0 608730.94 282143.75 59120 -1 205
207 0 608181.25 282165.28 59160 -1 206
208 0 607640.3 282169.78 59240 -1 207
209 0 607330.9 282140.4 59320 -1 208
210 0 607166.25 282096.78 59440 -1 209
211 0 607024.56 282026 59520 -1 210
212 0 606905.6 282008.9 59640 -1 211
213 0 606798 281972.4 59760 -1 212
214 0 606672.25 281882.8 59880 -1 213
215 0 606498.1 281769.34 59960 -1 214
216 0 606426.3 281696.97 60000 -1 215
217 0 607289.7 281735.94 60040 -1 216
218 0 607229.94 281693.12 60080 -1 217
219 0 607038.4 281615.75 60200 -1 218
220 0 606810.6 281464.1 60320 -1 219
221 0 606611.7 281372.7 60440 -1 220
222 0 606420.9 281278.06 60560 -1 221
223 0 606219.3 281190.12 60640 -1 222
224 0 606072.6 280991.97 60800 -1 223
225 0 606009.6 280896.53 60920 -1 224
226 0 605952 280832 61000 98 225
227 0 605824 280704 61040 120 226
228 0 605600 280608 61120 90 227
229 0 605408 280448 61240 51 228
230 0 605216 280320 61400 64 229
231 0 605152 280320 61680 101 230
232 0 604960 280224 61880 120 231
233 0 604864 280256 62120 143 232
234 0 604736 280256 62360 96 233
235 0 604512 280320 62520 40 234
236 0 604480 280320 62800 80 235
237 0 604288 280256 63000 137 236
238 0 604128 280224 63200 91 237
239 0 603936 280096 63320 80 238
240 0 603680 280000 63360 104 239
241 0 603424 279968 63440 102 240
242 0 603200 279872 63560 75 241
243 0 602944 279776 63680 75 242
244 0 602752 279584 63800 60 243
245 0 602720 279360 63920 40 244
246 0 602560 279136 64000 51 245
247 0 602400 278944 64080 75 246
248 0 602208 278752 64200 86 247
249 0 602016 278624 64320 81 248
250 0 601792 278528 64400 80 249
251 0 601536 278528 64520 80 250
252 0 601280 278528 64640 75 251
253 0 601056 278496 64760 96 252
254 0 600832 278368 64760 102 253
255 0 600640 278304 64920 107 254
256 0 600384 278272 65000 98 255
257 0 600224 278112 65120 122 256
258 0 6e+05 277952 65120 156 257
259 0 599936 277888 64840 131 258
260 0 599904 277888 64560 148 259
261 0 600032 277856 64400 96 260
262 0 6e+05 277856 64120 32 261
263 0 599840 278016 63920 75 262
264 0 599744 278208 63760 153 263
265 0 599680 278400 63560 214 264
266 0 599808 278528 63320 237 265
267 0 599648 278560 63120 214 266
268 0 599488 278400 63000 200 267
269 0 599296 278272 62800 75 268
270 0 599104 278656 62360 32 269
271 0 599232 278880 62240 60 270
272 0 599296 278944 62000 101 271
273 0 599392 278944 61720 210 272
274 0 599648 278944 61760 239 273
275 0 599680 278944 61760 245 274
276 0 599840 278720 61760 197 275
277 0 600032 278496 61760 189 276
278 0 600288 278432 61680 120 277
279 0 600544 278432 61640 101 278
280 0 600800 278464 61560 120 279
281 0 601056 278464 61520 101 280
282 0 601280 278496 61400 90 281
283 0 601504 278528 61280 137 282
284 0 601760 278592 61200 108 283
285 0 601952 278624 61000 107 284
286 0 602048 278720 60760 96 285
287 0 602048 278720 60480 90 286
288 0 602080 278688 60280 104 287
289 0 599648 279072 61520 192 275
290 0 599584 278976 61280 198 289
291 0 599392 278848 61080 217 290
292 0 599232 278816 60840 229 291
293 0 599168 278752 60600 204 292
294 0 599072 278624 60400 189 293
295 0 599272.8 278660.62 60240 154 294
296 0 599163.9 278626.6 60240 140 295
297 0 599164.9 278542.78 60080 -1 296
298 0 599179.75 278523.12 60040 -1 297
299 0 598267.7 278398.72 60000 -1 298
300 0 598227.8 278417.6 59960 -1 299
301 0 598130.4 278411.3 59800 -1 300
302 0 597971.1 278464.5 59640 -1 301
303 0 597804.1 278443.78 59440 -1 302
304 0 597645.25 278418.5 59200 -1 303
305 0 597425.5 278438.25 58920 -1 304
306 0 597409.6 278517.5 58640 -1 305
307 0 597386.3 278585.75 58360 -1 306
308 0 597267.9 278559.25 58160 -1 307
309 0 597173.5 278550.25 57920 -1 308
310 0 597198.5 278535.78 57640 -1 309
311 0 597023.56 278669.9 57440 -1 310
312 0 597136 278726.22 57160 -1 311
313 0 597154.06 278753.34 56960 -1 312
314 0 597081 278945.7 56760 -1 313
315 0 597202.6 279154.38 56560 -1 314
316 0 597400.56 279200.25 56320 -1 315
317 0 597425.4 279301.56 56080 -1 316
318 0 597450.4 279468.03 55840 -1 317
319 0 597587.6 279561.53 55600 -1 318
320 0 597621.9 279653.84 55360 -1 319
321 0 597621.2 279746 55200 -1 320
322 0 597620.94 279768.94 55160 -1 321
323 0 597569 279860.62 54960 -1 322
324 0 597474.4 279980.94 54760 -1 323
325 0 597428.75 279976.3 54640 -1 324
326 0 597431 280033.62 54400 -1 325
327 0 597350 280017.38 54280 -1 326
328 0 597195.8 280029.03 54040 -1 327
329 0 597141.25 280090.22 53800 -1 328
330 0 597069.75 280120.7 53720 -1 329
331 0 596888.5 280295.22 53480 -1 330
332 0 596263.6 280222.75 53440 -1 331
333 0 596840 280261.97 53400 -1 332
334 0 596874.06 280296.1 53320 -1 333
335 0 596827.75 280348.72 53160 -1 334
336 0 596787.25 280408.56 53040 -1 335
337 0 596753.1 280390.4 52920 -1 336
338 0 596673.44 280439.34 52760 -1 337
339 0 596628.94 280528.97 52520 -1 338
340 0 596558.4 280621.8 52240 -1 339
341 0 596563.4 280767.62 52040 -1 340
342 0 597563.5 281226.44 52040 -1 341
343 0 598091.94 281530.75 52040 -1 342
344 0 596351.56 280692.1 51960 -1 341
345 0 596157.25 280645.84 51720 -1 344
346 0 595727.1 280422.53 51560 -1 345
347 0 595496.9 280263.12 51400 -1 346
348 0 595266.6 280199.7 51240 -1 347
349 0 594740.25 279942.3 51000 -1 348
350 0 594687.2 279956.1 50840 -1 349
351 0 594423.75 279978.94 50600 -1 350
352 0 594212.25 279897.47 50360 -1 351
353 0 593873.75 279820.1 50160 -1 352
354 0 593710.3 279785.62 50000 -1 353
355 0 593420.3 279777.66 49760 -1 354
356 0 593121.2 279750.62 49560 -1 355
357 0 592746.4 279707.84 49280 -1 356
358 0 592554.9 279635.84 49080 -1 357
359 0 592264.9 279420.94 48880 -1 358
360 0 592068.3 279286.97 48680 -1 359
361 0 591752.5 279012.2 48440 -1 360
362 0 591477 278868.4 48200 -1 361
363 0 591249.94 278387.88 48040 -1 362
364 0 591177.94 278593.03 47920 -1 363
365 0 591383.6 278679.66 47840 -1 364
366 0 591186.4 278861.5 47640 -1 365
367 0 590566.8 278830.2 47440 -1 366
368 0 590322 278802.84 47240 -1 367
369 0 590176.2 278904.72 47040 -1 368
370 0 590002.1 279024 46840 -1 369
371 0 589731.6 279198.4 46600 -1 370
372 0 589391.9 279295.44 46400 -1 371
373 0 589193.25 279463.9 46200 -1 372
374 0 588981.44 279635.9 46000 -1 373
375 0 588448.4 279837.62 45800 -1 374
376 0 588016.6 279878 45560 -1 375
377 0 586622.3 280167.03 45480 -1 376
378 0 585872.1 280304.75 45560 -1 377
379 0 584916.1 280418 45720 -1 378
380 0 584508.25 280428.78 45840 -1 379
381 0 583952.9 280474.94 45960 -1 380
382 0 583358.9 280494.47 46080 -1 381
383 0 582960.4 280598.97 46200 -1 382
384 0 582644.6 280469.1 46320 -1 383
385 0 582386.94 280673.72 46360 -1 384
386 0 582210.6 280781.62 46520 -1 385
387 0 581952 280894.88 46680 -1 386
388 0 581495.1 281024.44 46880 -1 387
389 0 581325.5 280931.22 47080 -1 388
390 0 581098.75 281008.88 47280 -1 389
391 0 580917.4 281112 47520 -1 390
392 0 580676.1 281220.75 47680 -1 391
393 0 580570.8 281184.75 47760 -1 392
394 0 580161.25 280994.28 47920 -1 393
395 0 579866.25 280895.53 48040 -1 394
396 0 579742.06 281391.4 48240 -1 395
397 0 579477 281473.6 48440 -1 396
398 0 579013.9 281553.7 48560 -1 397
399 0 578130.25 281846.8 48760 -1 398
400 0 577684.94 282132.1 48920 -1 399
401 0 577574.8 282186.6 49000 -1 400
402 0 577340.75 282287.56 49160 -1 401
403 0 577030.3 282316 49280 -1 402
404 0 576609.25 282289.75 49440 -1 403
405 0 576276.4 282096.5 49600 -1 404
406 0 576071.7 281996.7 49760 -1 405
407 0 575691.25 281909.78 49920 -1 406
408 0 574885.9 281797.2 50040 -1 407
409 0 573806.25 281547.34 50280 -1 408
410 0 573695.44 281660.78 50520 -1 409
411 0 573402.2 281916.8 50600 -1 410
412 0 572934.9 282367.22 50680 -1 411
413 0 572583.6 282787.28 50760 -1 412
414 0 572266.25 283095.94 50840 -1 413
415 0 571514 283315.03 50920 -1 414
416 0 571321.6 283427.16 51040 -1 415
417 0 570631.6 283878.62 51120 -1 416
418 0 570258.25 283948.12 51240 -1 417
419 0 569145.4 283917.9 51280 -1 418
420 0 567728.75 284269.03 51320 -1 419
421 0 566580 284400.72 51360 -1 420
422 0 573684.5 280891.22 50120 -1 409
423 0 573578.9 280377.78 49960 -1 422
424 0 573512.5 280284.1 49760 -1 423
425 0 572949.25 279916.34 49600 -1 424
426 0 572646.5 279672 49520 -1 425
427 0 572200.2 279410.06 49400 -1 426
428 0 571896.75 279158.28 49280 -1 427
429 0 571501.4 279006.53 49160 -1 428
430 0 571271.75 278794.38 49080 -1 429
431 0 571101.9 278642.75 49000 -1 430
432 0 570977.25 278535.12 48920 -1 431
433 0 570568.7 277896.2 48800 -1 432
434 0 570249 277317.4 48760 -1 433
435 0 570034.4 277077.56 48720 -1 434
436 0 569402.6 276661.94 48720 -1 435
437 0 570494.9 275806.6 48640 -1 436
438 0 570047.9 275290.44 48600 -1 437
439 0 569818.1 274657.12 48600 -1 438
440 0 569418.9 274301.53 48640 -1 439
441 0 567680.6 274378.9 48720 -1 440
442 0 567250.1 273567.38 48840 -1 441
443 0 566983.6 273037.1 48880 -1 442
444 0 566342.4 272477.7 48720 -1 443
445 0 582433.8 280095.9 46360 -1 384
446 0 582173.3 279914.22 46360 -1 445
447 0 597981.5 280289.9 54280 -1 327
448 0 599232 278528 62080 32 270
449 0 599904 277632 64400 108 261
450 0 599872 277408 64280 75 449
451 0 600032 277280 64120 45 450
452 0 600064 277280 64120 32 451
453 0 600288 277888 64440 51 261
454 0 600512 277920 64560 32 453
455 0 600640 278112 64720 32 454
456 0 600608 278112 64800 32 455
457 0 599904 277856 65120 136 258
458 0 599648 277792 65120 153 457
459 0 599520 277760 65360 178 458
460 0 599488 277632 65600 175 459
461 0 599360 277472 65800 178 460
462 0 599392 277344 66040 208 461
463 0 599200 277280 66240 210 462
464 0 599008 277152 66440 175 463
465 0 598816 277120 66600 160 464
466 0 598656 276992 66760 150 465
467 0 598880 276896 66840 80 466
468 0 599072 276768 66960 86 467
469 0 598976 276544 67040 75 468
470 0 598560 276864 66880 102 466
471 0 598464 276640 67040 96 470
472 0 598464 276416 67160 104 471
473 0 598496 276256 67400 90 472
474 0 598400 276352 67640 136 473
475 0 598240 276416 67880 206 474
476 0 598112 276288 68080 172 475
477 0 597952 276192 68280 166 476
478 0 597792 276064 68440 148 477
479 0 597696 276032 68680 141 478
480 0 597568 276032 68920 178 479
481 0 597376 275968 69080 185 480
482 0 597216 275936 69280 186 481
483 0 597024 275904 69480 192 482
484 0 596832 275808 69640 203 483
485 0 596736 275808 69880 157 484
486 0 596608 275808 70120 181 485
487 0 596448 275744 70360 160 486
488 0 596416 275744 70640 160 487
489 0 596384 275808 70880 172 488
490 0 596352 275744 71120 164 489
491 0 596224 275616 71320 163 490
492 0 596064 275456 71520 60 491
493 0 595968 275328 71720 124 492
494 0 595808 275200 71920 136 493
495 0 595648 275072 72120 156 494
496 0 595456 275072 72320 136 495
497 0 595232 275040 72440 150 496
498 0 595040 274944 72640 140 497
499 0 594880 274848 72880 175 498
500 0 594752 274720 73080 200 499
501 0 594656 274560 73280 200 500
502 0 594560 274368 73480 197 501
503 0 594368 274272 73640 221 502
504 0 594176 274144 73760 197 503
505 0 593952 274112 73960 181 504
506 0 593760 274176 74160 209 505
507 0 593600 274048 74320 224 506
508 0 593408 274016 74480 236 507
509 0 593248 274016 74680 189 508
510 0 593152 273888 74880 208 509
511 0 593120 273792 75120 219 510
512 0 593056 273632 75360 198 511
513 0 593056 273472 75600 208 512
514 0 592960 273376 75840 189 513
515 0 592800 273248 76040 190 514
516 0 592704 273184 76280 185 515
517 0 592576 273152 76520 181 516
518 0 592416 273120 76760 197 517
519 0 592224 273184 76920 206 518
520 0 591968 273184 77000 198 519
521 0 591808 273024 77160 101 520
522 0 591648 272992 77400 164 521
523 0 591552 272864 77600 181 522
524 0 591456 272672 77800 122 523
525 0 591232 272608 77920 124 524
526 0 591008 272512 78080 124 525
527 0 590784 272384 78240 153 526
528 0 590624 272384 78440 150 527
529 0 590464 272416 78640 131 528
530 0 590304 272416 78840 104 529
531 0 590144 272352 79040 128 530
532 0 589920 272352 79200 140 531
533 0 589696 272352 79360 160 532
534 0 589472 272352 79520 153 533
535 0 589280 272320 79680 156 534
536 0 589056 272320 79840 175 535
537 0 588832 272320 80040 135 536
538 0 588576 272320 80120 80 537
539 0 588320 272320 80200 176 538
540 0 588128 272288 80400 197 539
541 0 588000 272160 80600 148 540
542 0 587904 272160 80840 96 541
543 0 587968 272352 81000 45 542
544 0 588064 272512 81200 71 543
545 0 588064 272736 81400 102 544
546 0 588064 272992 81440 75 545
547 0 588000 273216 81560 120 546
548 0 588000 273472 81600 124 547
549 0 587968 273728 81680 102 548
550 0 587968 273984 81760 107 549
551 0 587936 274208 81880 107 550
552 0 587936 274464 82000 102 551
553 0 587936 274688 82200 51 552
554 0 587936 274880 82400 81 553
555 0 587968 275136 82520 86 554
556 0 588000 275392 82640 80 555
557 0 588032 275648 82720 75 556
558 0 588032 275904 82800 101 557
559 0 588000 276160 82920 102 558
560 0 587904 276352 83080 140 559
561 0 587744 276512 83240 154 560
562 0 587488 276832 83240 75 561
563 0 587392 277056 83320 150 562
564 0 587360 277312 83320 128 563
565 0 587456 277568 83280 102 564
566 0 587488 277824 83200 80 565
567 0 587584 278080 83200 104 566
568 0 587392 278272 83200 108 567
569 0 587264 278496 83200 104 568
570 0 587200 278752 83080 107 569
571 0 587104 279008 83000 86 570
572 0 587040 279232 82880 60 571
573 0 586976 279488 82840 75 572
574 0 586944 279584 82800 75 573
575 0 587040 279840 82720 71 574
576 0 587104 280096 82720 75 575
577 0 587104 280352 82720 75 576
578 0 587104 280608 82680 81 577
579 0 587104 280864 82760 91 578
580 0 587104 281120 82760 91 579
581 0 587104 281376 82720 102 580
582 0 587104 281632 82720 104 581
583 0 587104 281888 82720 71 582
584 0 587040 282144 82760 81 583
585 0 587040 282176 82760 86 584
586 0 586880 282368 82720 86 585
587 0 586720 282528 82600 128 586
588 0 586464 282560 82600 86 587
589 0 586208 282592 82560 91 588
590 0 585952 282656 82520 120 589
591 0 585728 282784 82480 186 590
592 0 585504 282880 82320 202 591
593 0 585280 282784 82200 186 592
594 0 585056 282624 82240 185 593
595 0 584800 282656 82280 137 594
596 0 584576 282816 82240 102 595
597 0 584320 282816 82160 51 596
598 0 584064 282816 82160 51 597
599 0 583808 282848 82120 75 598
600 0 583552 282848 82160 80 599
601 0 583296 282848 82160 71 600
602 0 583040 282816 82160 64 601
603 0 582784 282784 82160 75 602
604 0 582528 282720 82160 96 603
605 0 582272 282688 82080 96 604
606 0 582016 282592 82080 156 605
607 0 581792 282624 82200 32 606
608 0 581696 282528 82240 40 607
609 0 584672 283008 82040 124 596
610 0 584640 283072 81760 122 609
611 0 584512 282912 81600 101 610
612 0 584352 282688 81600 101 611
613 0 584160 282496 81600 51 612
614 0 584160 282336 81600 32 613
615 0 587232 282336 82880 75 585
616 0 587488 282400 82960 40 615
617 0 587744 282432 82960 40 616
618 0 587904 282464 83080 32 617
619 0 586688 279616 82800 40 574
620 0 586496 279744 82800 40 619
621 0 587776 278272 83160 60 567
622 0 587968 278496 83160 107 621
623 0 588160 278688 83160 60 622
624 0 588384 278880 83160 80 623
625 0 588608 279072 83160 80 624
626 0 588832 279232 83200 81 625
627 0 589056 279360 83280 51 626
628 0 589280 279520 83320 80 627
629 0 589504 279648 83360 81 628
630 0 589728 279680 83480 150 629
631 0 589984 279680 83560 120 630
632 0 590240 279776 83640 98 631
633 0 590496 279872 83680 108 632
634 0 590720 280000 83720 115 633
635 0 590912 280128 83840 81 634
636 0 591104 280192 84000 45 635
637 0 591360 280256 84040 51 636
638 0 591616 280384 84080 80 637
639 0 591872 280448 84160 75 638
640 0 592128 280512 84160 81 639
641 0 592384 280576 84160 115 640
642 0 592640 280640 84200 64 641
643 0 592896 280768 84200 60 642
644 0 593024 280800 84280 75 643
645 0 587840 272064 80840 101 542
646 0 587712 271808 80840 200 645
647 0 587552 271584 80840 214 646
648 0 587392 271392 80880 206 647
649 0 587392 271136 80920 157 648
650 0 587456 270944 81080 197 649
651 0 587520 270688 81120 200 650
652 0 587520 270432 81120 183 651
653 0 587488 270240 80960 242 652
654 0 587360 270112 80920 224 653
655 0 587168 269952 80800 212 654
656 0 586944 269792 80800 163 655
657 0 586752 269600 80800 239 656
658 0 586656 269376 80720 189 657
659 0 586496 269184 80680 197 658
660 0 586304 268992 80680 221 659
661 0 586176 268768 80680 202 660
662 0 586112 268512 80640 186 661
663 0 586016 268256 80640 200 662
664 0 585824 268064 80720 219 663
665 0 585632 267840 80720 267 664
666 0 585408 267712 80720 219 665
667 0 585216 267520 80720 163 666
668 0 585024 267328 80720 214 667
669 0 584928 267104 80640 202 668
670 0 584800 266880 80640 150 669
671 0 584608 266688 80680 166 670
672 0 584352 266592 80680 181 671
673 0 584096 266464 80720 288 672
674 0 583904 266304 80680 314 673
675 0 583744 266112 80560 288 674
676 0 583680 265856 80520 240 675
677 0 583584 265600 80560 160 676
678 0 583392 265408 80480 189 677
679 0 583200 265216 80440 186 678
680 0 583040 265024 80360 235 679
681 0 582880 264800 80360 230 680
682 0 582688 264608 80360 256 681
683 0 582560 264416 80240 275 682
684 0 582528 264192 80120 197 683
685 0 582368 263968 80120 163 684
686 0 582176 263776 80120 166 685
687 0 581984 263584 80120 181 686
688 0 581792 263392 80120 163 687
689 0 581568 263200 80120 189 688
690 0 581376 263008 80080 124 689
691 0 581184 262816 80040 186 690
692 0 581056 262592 79960 246 691
693 0 580992 262336 79840 176 692
694 0 580832 262176 79640 139 693
695 0 580672 262016 79440 75 694
696 0 580480 261824 79400 80 695
697 0 580256 261664 79320 98 696
698 0 580096 261760 79520 102 697
699 0 579936 261792 79720 124 698
700 0 579744 261792 79920 200 699
701 0 579616 261664 80120 224 700
702 0 579520 261408 80160 243 701
703 0 579616 261184 80240 136 702
704 0 579584 260992 80440 139 703
705 0 579456 260768 80600 172 704
706 0 579328 260544 80640 189 705
707 0 579328 260320 80520 181 706
708 0 579136 260096 80520 202 707
709 0 578976 259904 80640 124 708
710 0 578784 259680 80640 120 709
711 0 578624 259456 80600 176 710
712 0 578464 259264 80520 242 711
713 0 578336 259040 80480 290 712
714 0 578176 258848 80520 273 713
715 0 578048 258624 80480 209 714
716 0 577888 258432 80360 204 715
717 0 577696 258240 80280 163 716
718 0 577568 258016 80280 189 717
719 0 577376 257856 80200 207 718
720 0 577120 257824 80200 237 719
721 0 576928 257664 80160 212 720
722 0 576832 257408 80080 197 721
723 0 576704 257184 79960 242 722
724 0 576608 256928 79960 273 723
725 0 576416 256736 79920 258 724
726 0 576224 256576 79960 232 725
727 0 576000 256480 80040 208 726
728 0 575872 256256 80040 200 727
729 0 575680 256096 80000 267 728
730 0 575456 255936 80000 251 729
731 0 575200 255840 79920 166 730
732 0 574944 255744 79880 189 731
733 0 574720 255616 79920 166 732
734 0 574496 255456 79920 124 733
735 0 574272 255360 80000 200 734
736 0 574016 255264 80080 197 735
737 0 573824 255072 80120 212 736
738 0 573600 254912 80120 221 737
739 0 573344 254912 80160 186 738
740 0 573120 254912 80280 139 739
741 0 572896 254816 80360 197 740
742 0 572672 254688 80320 245 741
743 0 572480 254464 80320 224 742
744 0 572256 254368 80400 240 743
745 0 572032 254400 80520 248 744
746 0 571808 254208 80520 235 745
747 0 571584 254112 80600 221 746
748 0 571360 253984 80720 183 747
749 0 571200 253792 80800 178 748
750 0 571104 253568 80920 189 749
751 0 571008 253344 81040 156 750
752 0 570912 253088 81040 120 751
753 0 570816 252832 81040 186 752
754 0 570592 252672 81040 175 753
755 0 570368 252512 80960 139 754
756 0 570144 252320 80960 86 755
757 0 569984 252128 81040 124 756
758 0 569856 251872 81040 197 757
759 0 569792 251616 81040 168 758
760 0 569664 251392 81040 192 759
761 0 569472 251200 81040 135 760
762 0 569312 251008 81120 157 761
763 0 569152 250816 81200 172 762
764 0 568960 250624 81240 209 763
765 0 568832 250400 81280 164 764
766 0 568640 250240 81360 202 765
767 0 568480 250016 81360 160 766
768 0 568320 249824 81320 178 767
769 0 568096 249728 81400 243 768
770 0 567936 249568 81520 228 769
771 0 567744 249376 81520 172 770
772 0 567552 249184 81520 181 771
773 0 567360 248960 81520 200 772
774 0 567200 248832 81480 234 773
775 0 567232 248640 81320 209 774
776 0 567264 248416 81160 122 775
777 0 567232 248160 81080 139 776
778 0 567072 247968 81040 139 777
779 0 566880 247776 81080 128 778
780 0 566688 247584 81160 137 779
781 0 566496 247392 81280 148 780
782 0 566336 247264 81480 178 781
783 0 566144 247200 81680 226 782
784 0 566048 246944 81640 196 783
785 0 565888 246720 81760 178 784
786 0 565728 246528 81800 156 785
787 0 565696 246560 82080 181 786
788 0 565632 246464 82320 181 787
789 0 565504 246272 82440 139 788
790 0 565312 246112 82520 150 789
791 0 565088 245952 82600 163 790
792 0 564928 245792 82760 156 791
793 0 564736 245600 82680 150 792
794 0 564544 245408 82600 156 793
795 0 564384 245248 82720 209 794
796 0 564288 245024 82840 198 795
797 0 564256 244800 83000 246 796
798 0 564160 244608 83160 229 797
799 0 564064 244416 83320 181 798
800 0 563904 244192 83400 186 799
801 0 563744 244000 83560 157 800
802 0 563552 243808 83640 157 801
803 0 563328 243616 83640 157 802
804 0 563104 243456 83640 148 803
805 0 562880 243296 83640 160 804
806 0 562688 243136 83720 176 805
807 0 562528 242976 83920 204 806
808 0 562368 242784 84080 178 807
809 0 562336 242560 84240 235 808
810 0 562272 242304 84320 200 809
811 0 562112 242080 84320 139 810
812 0 561888 241920 84360 186 811
813 0 561632 241792 84440 198 812
814 0 561440 241632 84480 202 813
815 0 561216 241504 84520 204 814
816 0 561024 241312 84640 172 815
817 0 560864 241152 84760 150 816
818 0 560672 241024 84960 139 817
819 0 560512 240832 85000 164 818
820 0 560480 240576 85000 156 819
821 0 560512 240320 85000 163 820
822 0 560352 240096 85000 175 821
823 0 560288 240032 85040 166 822
824 0 560096 239840 85040 136 823
825 0 559904 239648 85040 120 824
826 0 559744 239488 85160 98 825
827 0 559584 239328 85280 101 826
828 0 559424 239168 85400 98 827
829 0 559232 239072 85560 186 828
830 0 559008 239040 85720 288 829
831 0 558880 238816 85800 244 830
832 0 558720 238624 85880 200 831
833 0 558656 238368 86000 178 832
834 0 558688 238176 86160 209 833
835 0 558624 237952 86320 186 834
836 0 558624 237728 86480 221 835
837 0 558560 237536 86680 86 836
838 0 558464 237376 86880 148 837
839 0 558496 237344 87160 140 838
840 0 558528 237344 87280 128 839
841 0 558496 237184 87480 209 840
842 0 558400 236992 87640 267 841
843 0 558336 236800 87800 295 842
844 0 558304 236576 87960 282 843
845 0 558176 236448 88160 267 844
846 0 558176 236224 88280 295 845
847 0 558080 236032 88480 313 846
848 0 558112 235872 88720 164 847
849 0 558112 235712 88920 139 848
850 0 558112 235552 89120 141 849
851 0 558112 235392 89320 150 850
852 0 558048 235200 89480 163 851
853 0 558048 235136 89520 166 852
854 0 558016 235008 89760 40 853
855 0 558016 234784 89880 131 854
856 0 557952 234560 90000 148 855
857 0 557824 234368 90160 140 856
858 0 557728 234176 90320 148 857
859 0 557568 234016 90440 150 858
860 0 557536 233856 90640 122 859
861 0 557504 233664 90840 107 860
862 0 557504 233440 91000 150 861
863 0 557568 233248 91160 137 862
864 0 557600 233024 91280 134 863
865 0 557600 232864 91480 148 864
866 0 557600 232640 91640 143 865
867 0 557568 232384 91720 80 866
868 0 557568 232288 91760 75 867
869 0 557568 232096 91960 128 868
870 0 557568 231872 92080 108 869
871 0 557568 231648 92280 131 870
872 0 557568 231424 92400 137 871
873 0 557568 231168 92480 160 872
874 0 557600 230912 92560 175 873
875 0 557600 230688 92720 136 874
876 0 557632 230528 92920 139 875
877 0 557664 230368 93200 148 876
878 0 557504 230208 93320 175 877
879 0 557408 230016 93480 172 878
880 0 557344 229856 93680 122 879
881 0 557312 229664 93840 64 880
882 0 557344 229408 93920 136 881
883 0 557504 229184 94000 160 882
884 0 557664 229056 94160 176 883
885 0 557600 228896 94400 137 884
886 0 557600 228800 94640 150 885
887 0 557472 228640 94840 122 886
888 0 557440 228576 95080 198 887
889 0 557344 228448 95280 160 888
890 0 557280 228192 95360 80 889
891 0 557312 227968 95480 137 890
892 0 557408 227744 95600 192 891
893 0 557440 227584 95840 150 892
894 0 557440 227360 96040 163 893
895 0 557472 227168 96200 172 894
896 0 557440 226912 96280 221 895
897 0 557376 226656 96320 204 896
898 0 557344 226400 96320 160 897
899 0 557216 226176 96400 200 898
900 0 557088 226048 96640 198 899
901 0 556928 225920 96800 122 900
902 0 556960 225920 97080 208 901
903 0 557088 225824 97280 176 902
904 0 557024 225664 97480 221 903
905 0 556928 225408 97520 166 904
906 0 556928 225184 97640 160 905
907 0 556928 224928 97760 183 906
908 0 556832 224704 97880 128 907
909 0 556800 224512 98040 120 908
910 0 556704 224352 98240 122 909
911 0 556672 224192 98480 124 910
912 0 556672 224096 98720 148 911
913 0 556608 223904 98880 163 912
914 0 556576 223648 99000 136 913
915 0 556544 223392 99080 136 914
916 0 556576 223232 99280 178 915
917 0 556544 223040 99440 108 916
918 0 556640 222816 99560 181 917
919 0 556704 222656 99760 178 918
920 0 556768 222496 1e+05 166 919
921 0 556864 222464 100240 71 920
922 0 557024 222400 100480 98 921
923 0 557184 222240 100680 104 922
924 0 557280 222016 100800 104 923
925 0 557312 221760 100800 60 924
926 0 557312 221504 100800 81 925
927 0 557408 221280 100920 124 926
928 0 557408 221056 101080 154 927
929 0 557408 220832 101240 140 928
930 0 557440 220672 101440 128 929
931 0 557472 220512 101640 137 930
932 0 557536 220352 101840 91 931
933 0 557536 220192 102040 45 932
934 0 557568 220032 102240 101 933
935 0 557632 219872 102440 128 934
936 0 557632 219744 102680 136 935
937 0 557664 219584 102880 71 936
938 0 557792 219424 103080 120 937
939 0 557792 219264 103280 150 938
940 0 557920 219168 103520 153 939
941 0 558016 219040 103760 175 940
942 0 558144 218944 103960 163 941
943 0 558272 218784 104160 120 942
944 0 558368 218720 104400 120 943
945 0 558432 218656 104640 157 944
946 0 558400 218432 104760 139 945
947 0 558464 218240 104960 134 946
948 0 558496 218048 105120 120 947
949 0 558720 217984 105280 64 948
950 0 558816 218048 105400 32 949
951 0 558464 217696 105600 90 950
952 0 558464 217440 105600 120 951
953 0 558464 217216 105720 148 952
954 0 558496 217056 105960 156 953
955 0 558688 216992 106160 135 954
956 0 558944 216992 106240 122 955
957 0 559040 216960 106240 154 956
958 0 559168 216736 106360 148 957
959 0 559136 216576 106560 101 958
960 0 559008 216416 106760 75 959
961 0 559072 216192 106800 91 960
962 0 559200 215968 106840 40 961
963 0 559232 215712 106840 136 962
964 0 559264 215456 106880 136 963
965 0 559264 215232 107000 124 964
966 0 559296 215040 107160 128 965
967 0 559328 214784 107280 134 966
968 0 559264 214624 107520 102 967
969 0 559392 214432 107680 120 968
970 0 559392 214208 107800 120 969
971 0 559360 213952 107800 120 970
972 0 559392 213696 107840 124 971
973 0 559520 213504 108000 75 972
974 0 559552 213312 108200 102 973
975 0 559552 213152 108400 51 974
976 0 559680 212992 108600 102 975
977 0 559808 212832 108760 81 976
978 0 559968 212672 108880 90 977
979 0 560160 212480 108880 148 978
980 0 560224 212224 108800 163 979
981 0 560224 211968 108800 175 980
982 0 560224 211744 108920 150 981
983 0 560160 211584 109120 164 982
984 0 560160 211424 109360 148 983
985 0 560128 211200 109480 156 984
986 0 560064 210976 109600 157 985
987 0 560032 210720 109680 178 986
988 0 560000 210560 109880 178 987
989 0 560128 210336 109960 136 988
990 0 560224 210176 110200 178 989
991 0 560288 209984 110400 140 990
992 0 560352 209728 110480 120 991
993 0 560448 209504 110560 120 992
994 0 560512 209248 110600 120 993
995 0 560544 209216 110600 120 994
996 0 560640 209024 110760 166 995
997 0 560640 208800 110920 175 996
998 0 560640 208544 111040 148 997
999 0 560512 208384 111240 124 998
1000 0 560480 208192 111440 185 999
1001 0 560448 207936 111520 153 1000
1002 0 560512 207712 111640 134 1001
1003 0 560608 207584 111880 131 1002
1004 0 560736 207584 112120 181 1003
1005 0 560832 207552 112360 186 1004
1006 0 560928 207520 112600 168 1005
1007 0 560992 207488 112840 164 1006
1008 0 561088 207360 113040 168 1007
1009 0 561216 207168 113160 115 1008
1010 0 561280 206912 113160 134 1009
1011 0 561344 206656 113200 160 1010
1012 0 561408 206432 113320 128 1011
1013 0 561472 206176 113400 120 1012
1014 0 561600 205984 113560 120 1013
1015 0 561728 205792 113760 120 1014
1016 0 561760 205600 113960 101 1015
1017 0 561760 205440 114160 124 1016
1018 0 561728 205184 114240 124 1017
1019 0 561600 204992 114440 140 1018
1020 0 561504 204768 114560 156 1019
1021 0 561536 204608 114800 124 1020
1022 0 561632 204544 115040 104 1021
1023 0 561760 204448 115240 107 1022
1024 0 561792 204256 115440 128 1023
1025 0 561920 204160 115640 156 1024
1026 0 562112 203968 115720 128 1025
1027 0 562272 203744 115840 122 1026
1028 0 562432 203552 116000 81 1027
1029 0 562592 203328 116080 90 1028
1030 0 562624 203104 116240 140 1029
1031 0 562592 202880 116360 131 1030
1032 0 562720 202656 116440 98 1031
1033 0 562848 202432 116560 186 1032
1034 0 562912 202336 116760 141 1033
1035 0 562848 202272 117000 115 1034
1036 0 562656 202080 117080 101 1035
1037 0 562496 201888 117200 148 1036
1038 0 562688 201792 117400 150 1037
1039 0 562848 201664 117600 143 1038
1040 0 562976 201472 117800 128 1039
1041 0 563104 201312 117960 137 1040
1042 0 563168 201120 118160 128 1041
1043 0 563232 200960 118400 107 1042
1044 0 563392 200928 118600 154 1043
1045 0 563424 200768 118800 163 1044
1046 0 563456 200608 119000 137 1045
1047 0 563584 200448 119200 148 1046
1048 0 563712 200224 119280 186 1047
1049 0 563712 200032 119480 134 1048
1050 0 563840 199840 119600 86 1049
1051 0 563904 199680 119840 102 1050
1052 0 564000 199552 120080 80 1051
1053 0 564160 199488 120320 120 1052
1054 0 564288 199360 120520 128 1053
1055 0 564352 199136 120640 128 1054
1056 0 564320 198880 120720 139 1055
1057 0 564384 198720 120920 124 1056
1058 0 564512 198656 121160 168 1057
1059 0 564544 198528 121400 157 1058
1060 0 564576 198464 121640 143 1059
1061 0 564672 198368 121880 160 1060
1062 0 564800 198208 122080 101 1061
1063 0 564896 198016 122280 107 1062
1064 0 565024 197792 122440 75 1063
1065 0 564960 197568 122600 122 1064
1066 0 564928 197376 122760 186 1065
1067 0 564960 197120 122800 156 1066
1068 0 565056 196896 122880 120 1067
1069 0 565120 196800 123120 115 1068
1070 0 565152 196640 123320 122 1069
1071 0 565184 196576 123560 122 1070
1072 0 565248 196544 123800 134 1071
1073 0 565344 196608 124040 157 1072
1074 0 565472 196512 124240 120 1073
1075 0 565632 196416 124440 172 1074
1076 0 565664 196192 124560 137 1075
1077 0 565632 196032 124760 91 1076
1078 0 565632 195840 124960 102 1077
1079 0 565664 195680 125160 124 1078
1080 0 565696 195712 125320 141 1079
1081 0 565632 195744 125560 148 1080
1082 0 565728 195584 125760 122 1081
1083 0 565760 195552 125840 163 1082
1084 0 565888 195328 125960 104 1083
1085 0 566048 195136 126040 135 1084
1086 0 566144 195008 126240 172 1085
1087 0 566272 194784 126400 139 1086
1088 0 566432 194656 126600 175 1087
1089 0 566592 194528 126760 175 1088
1090 0 566816 194400 126920 134 1089
1091 0 566976 194272 127120 148 1090
1092 0 567104 194112 127320 160 1091
1093 0 567232 193984 127520 141 1092
1094 0 567232 193856 127760 190 1093
1095 0 567392 193792 127960 96 1094
1096 0 567360 193664 128200 102 1095
1097 0 567264 193440 128320 120 1096
1098 0 567296 193280 128520 120 1097
1099 0 567296 193088 128720 166 1098
1100 0 567424 192864 128880 181 1099
1101 0 567488 192672 129080 175 1100
1102 0 567616 192512 129240 124 1101
1103 0 567680 192320 129440 120 1102
1104 0 567840 192160 129600 141 1103
1105 0 567968 192064 129800 140 1104
1106 0 568192 192032 130000 176 1105
1107 0 568352 191968 130240 189 1106
1108 0 568480 191968 130480 192 1107
1109 0 568672 191776 130560 124 1108
1110 0 568800 191680 130760 154 1109
1111 0 568896 191648 131000 186 1110
1112 0 568928 191424 131120 186 1111
1113 0 568960 191392 131160 185 1112
1114 0 569024 191168 131280 172 1113
1115 0 569056 190912 131320 157 1114
1116 0 568992 190720 131520 156 1115
1117 0 568992 190688 131560 140 1116
1118 0 569024 190528 131800 81 1117
1119 0 569088 190496 132040 108 1118
1120 0 569248 190656 132240 107 1119
1121 0 569408 190656 132480 150 1120
1122 0 569504 190528 132680 168 1121
1123 0 569536 190368 132880 124 1122
1124 0 569568 190176 133040 122 1123
1125 0 569536 190016 133240 122 1124
1126 0 569536 189824 133440 140 1125
1127 0 569696 189664 133600 128 1126
1128 0 569824 189504 133760 91 1127
1129 0 569984 189376 133960 154 1128
1130 0 570176 189248 134080 197 1129
1131 0 570368 189088 134200 208 1130
1132 0 570560 188896 134280 200 1131
1133 0 570752 188704 134280 136 1132
1134 0 571008 188576 134320 172 1133
1135 0 571136 188384 134440 128 1134
1136 0 571264 188192 134560 136 1135
1137 0 571392 188000 134720 150 1136
1138 0 571520 187840 134880 164 1137
1139 0 571712 187648 135000 102 1138
1140 0 571872 187488 135120 102 1139
1141 0 572000 187328 135320 120 1140
1142 0 572032 187136 135520 197 1141
1143 0 572224 187008 135680 136 1142
1144 0 572288 186976 135960 140 1143
1145 0 572384 187008 136200 135 1144
1146 0 572512 187040 136440 160 1145
1147 0 572672 186912 136600 178 1146
1148 0 572704 186656 136720 176 1147
1149 0 572672 186464 136880 156 1148
1150 0 572704 186400 137160 140 1149
1151 0 572768 186400 137440 143 1150
1152 0 572896 186368 137680 160 1151
1153 0 573024 186336 137920 140 1152
1154 0 573184 186336 138160 60 1153
1155 0 573216 186272 138400 156 1154
1156 0 573376 186240 138600 175 1155
1157 0 573568 186208 138800 178 1156
1158 0 573792 186208 138960 150 1157
1159 0 574016 186208 139160 81 1158
1160 0 574336 186752 139560 208 1159
1161 0 574560 186784 139680 190 1160
1162 0 574816 186880 139720 140 1161
1163 0 575008 186880 139920 150 1162
1164 0 575232 186816 140040 134 1163
1165 0 575488 186752 140120 160 1164
1166 0 575648 186752 140320 163 1165
1167 0 575776 186688 140560 140 1166
1168 0 575744 186656 140840 153 1167
1169 0 575840 186592 141080 166 1168
1170 0 575904 186432 141280 178 1169
1171 0 575968 186240 141440 186 1170
1172 0 576032 186016 141600 190 1171
1173 0 576160 185856 141760 153 1172
1174 0 576288 185664 141880 136 1173
1175 0 576480 185536 142080 148 1174
1176 0 576704 185504 142200 148 1175
1177 0 576928 185504 142320 156 1176
1178 0 577152 185504 142440 136 1177
1179 0 577408 185440 142520 136 1178
1180 0 577664 185440 142520 120 1179
1181 0 577920 185440 142600 156 1180
1182 0 578144 185440 142720 154 1181
1183 0 578368 185440 142840 160 1182
1184 0 578592 185440 143000 160 1183
1185 0 578784 185408 143160 164 1184
1186 0 578976 185440 143360 139 1185
1187 0 579200 185504 143520 153 1186
1188 0 579392 185632 143720 120 1187
1189 0 579424 185696 144080 80 1188
1190 0 579680 185632 144160 160 1189
1191 0 579936 185728 144200 150 1190
1192 0 580192 185760 144280 198 1191
1193 0 580288 185760 144560 189 1192
1194 0 580416 185600 144760 135 1193
1195 0 580640 185568 144920 190 1194
1196 0 580736 185568 145000 164 1195
1197 0 580928 185536 145160 163 1196
1198 0 581120 185632 145320 163 1197
1199 0 581376 185696 145400 185 1198
1200 0 581568 185824 145520 186 1199
1201 0 581728 186016 145640 168 1200
1202 0 581856 186112 145840 157 1201
1203 0 582080 186112 146040 140 1202
1204 0 582304 186112 146200 160 1203
1205 0 582496 185984 146320 139 1204
1206 0 582688 185824 146440 139 1205
1207 0 582912 185792 146560 137 1206
1208 0 583072 185728 146760 51 1207
1209 0 583264 185696 146920 124 1208
1210 0 583520 185600 146960 217 1209
1211 0 583744 185536 147120 203 1210
1212 0 583968 185536 147240 183 1211
1213 0 584192 185440 147360 150 1212
1214 0 584352 185280 147480 101 1213
1215 0 584576 185280 147640 134 1214
1216 0 584768 185312 147800 139 1215
1217 0 584992 185376 147960 178 1216
1218 0 585216 185440 148120 164 1217
1219 0 585440 185408 148240 124 1218
1220 0 585664 185376 148440 160 1219
1221 0 585856 185280 148600 96 1220
1222 0 585952 185312 148840 137 1221
1223 0 586144 185376 149000 205 1222
1224 0 586400 185312 149080 175 1223
1225 0 586624 185280 149280 202 1224
1226 0 586848 185248 149400 175 1225
1227 0 587072 185248 149520 143 1226
1228 0 587232 185408 149680 108 1227
1229 0 587392 185568 149800 136 1228
1230 0 587488 185760 149960 150 1229
1231 0 587584 185952 150120 163 1230
1232 0 587840 185952 150160 189 1231
1233 0 588096 185984 150160 150 1232
1234 0 588352 185952 150200 150 1233
1235 0 588608 185920 150200 124 1234
1236 0 588864 185888 150200 153 1235
1237 0 589120 185824 150200 196 1236
1238 0 589376 185792 150240 197 1237
1239 0 589632 185760 150320 175 1238
1240 0 589792 185632 150480 153 1239
1241 0 590048 185568 150560 124 1240
1242 0 590304 185504 150640 120 1241
1243 0 590496 185344 150720 102 1242
1244 0 590688 185216 150840 124 1243
1245 0 590944 185216 150840 120 1244
1246 0 591200 185216 150880 128 1245
1247 0 591456 185248 150880 150 1246
1248 0 591712 185280 150880 136 1247
1249 0 591968 185344 150880 124 1248
1250 0 592224 185312 150880 120 1249
1251 0 592448 185184 150960 164 1250
1252 0 592544 185152 150960 153 1251
1253 0 592800 185120 151000 148 1252
1254 0 593024 184992 151080 160 1253
1255 0 593216 184832 151240 153 1254
1256 0 593440 184768 151360 186 1255
1257 0 593632 184736 151520 178 1256
1258 0 593856 184704 151680 164 1257
1259 0 594112 184672 151680 154 1258
1260 0 594368 184704 151640 153 1259
1261 0 594624 184768 151600 200 1260
1262 0 594880 184768 151600 175 1261
1263 0 595136 184704 151680 186 1262
1264 0 595392 184672 151760 156 1263
1265 0 595648 184672 151760 160 1264
1266 0 595904 184704 151760 175 1265
1267 0 596160 184768 151800 186 1266
1268 0 596416 184832 151840 189 1267
1269 0 596672 184736 151880 245 1268
1270 0 596928 184608 151880 128 1269
1271 0 597184 184512 151920 75 1270
1272 0 597440 184512 151920 45 1271
1273 0 597632 184512 151960 71 1272
1274 0 597856 184576 152120 150 1273
1275 0 598080 184704 152200 208 1274
1276 0 598272 184800 152360 245 1275
1277 0 598496 184896 152480 218 1276
1278 0 598752 184992 152520 221 1277
1279 0 599008 185024 152560 221 1278
1280 0 599232 185120 152640 178 1279
1281 0 599488 185120 152640 202 1280
1282 0 599744 185152 152640 221 1281
1283 0 6e+05 185216 152680 226 1282
1284 0 600256 185216 152680 224 1283
1285 0 600512 185216 152680 217 1284
1286 0 600736 185216 152560 189 1285
1287 0 600992 185184 152520 219 1286
1288 0 601248 185152 152520 212 1287
1289 0 601504 185088 152560 242 1288
1290 0 601760 185088 152520 204 1289
1291 0 602016 185088 152480 178 1290
1292 0 602112 185088 152480 128 1291
1293 0 602368 185088 152440 96 1292
1294 0 602624 185056 152440 134 1293
1295 0 602880 185024 152400 166 1294
1296 0 603136 184960 152400 178 1295
1297 0 603392 184864 152400 209 1296
1298 0 603584 184672 152480 256 1297
1299 0 603840 184704 152480 228 1298
1300 0 604096 184672 152520 202 1299
1301 0 604352 184608 152480 226 1300
1302 0 604608 184576 152440 202 1301
1303 0 604864 184512 152440 204 1302
1304 0 605120 184512 152440 212 1303
1305 0 605376 184480 152440 202 1304
1306 0 605632 184416 152480 202 1305
1307 0 605888 184384 152560 197 1306
1308 0 606144 184416 152560 197 1307
1309 0 606400 184416 152560 172 1308
1310 0 606656 184416 152560 153 1309
1311 0 606912 184416 152600 150 1310
1312 0 607168 184448 152680 172 1311
1313 0 607424 184448 152760 175 1312
1314 0 607680 184480 152840 192 1313
1315 0 607936 184576 152840 156 1314
1316 0 608192 184576 152840 172 1315
1317 0 608448 184576 152920 168 1316
1318 0 608704 184512 153000 200 1317
1319 0 608960 184480 153040 186 1318
1320 0 609216 184448 153120 217 1319
1321 0 609440 184320 153120 237 1320
1322 0 609696 184288 153120 254 1321
1323 0 609824 184448 152960 251 1322
1324 0 609984 184640 152920 218 1323
1325 0 610208 184800 152840 160 1324
1326 0 610464 184832 152800 156 1325
1327 0 610720 184832 152720 139 1326
1328 0 610976 184800 152720 186 1327
1329 0 611232 184768 152720 178 1328
1330 0 611488 184832 152720 156 1329
1331 0 611744 184864 152720 178 1330
1332 0 612000 184896 152760 163 1331
1333 0 612256 184928 152720 218 1332
1334 0 612448 185120 152720 136 1333
1335 0 612672 185312 152720 160 1334
1336 0 612864 185344 152560 160 1335
1337 0 613120 185312 152520 197 1336
1338 0 613376 185312 152520 139 1337
1339 0 613632 185216 152480 175 1338
1340 0 613888 185248 152560 226 1339
1341 0 614144 185312 152680 267 1340
1342 0 614336 185248 152520 235 1341
1343 0 614592 185280 152400 256 1342
1344 0 614848 185312 152440 258 1343
1345 0 615104 185344 152480 239 1344
1346 0 615360 185344 152520 237 1345
1347 0 615616 185344 152520 273 1346
1348 0 615872 185376 152520 273 1347
1349 0 616128 185280 152560 214 1348
1350 0 616352 185312 152680 178 1349
1351 0 616512 185504 152720 214 1350
1352 0 616768 185632 152680 203 1351
1353 0 616992 185760 152760 232 1352
1354 0 617248 185824 152760 185 1353
1355 0 617504 185920 152760 164 1354
1356 0 617760 185920 152760 200 1355
1357 0 617920 185824 152560 176 1356
1358 0 618080 185792 152360 160 1357
1359 0 618336 185760 152240 196 1358
1360 0 618592 185792 152200 181 1359
1361 0 618848 185824 152200 163 1360
1362 0 619104 185824 152200 176 1361
1363 0 619360 185824 152160 148 1362
1364 0 619616 185696 152080 175 1363
1365 0 619872 185632 152040 194 1364
1366 0 620128 185568 152040 186 1365
1367 0 620352 185440 152040 148 1366
1368 0 620608 185344 152080 108 1367
1369 0 620864 185344 152080 128 1368
1370 0 620928 185344 152080 128 1369
1371 0 620992 185344 152080 128 1370
1372 0 621248 185312 152080 157 1371
1373 0 621504 185248 152080 160 1372
1374 0 621760 185248 152080 150 1373
1375 0 622016 185280 152080 135 1374
1376 0 622272 185376 152080 200 1375
1377 0 622528 185376 152080 198 1376
1378 0 622752 185312 152200 235 1377
1379 0 622912 185248 152400 202 1378
1380 0 623168 185248 152400 204 1379
1381 0 623424 185248 152320 226 1380
1382 0 623680 185216 152320 197 1381
1383 0 623872 185088 152440 178 1382
1384 0 624128 185024 152480 205 1383
1385 0 624384 184928 152520 172 1384
1386 0 624640 184896 152520 194 1385
1387 0 624896 184864 152440 200 1386
1388 0 625152 184832 152400 208 1387
1389 0 625408 184736 152400 226 1388
1390 0 625664 184672 152400 240 1389
1391 0 625920 184608 152440 221 1390
1392 0 626176 184480 152400 207 1391
1393 0 626400 184352 152400 178 1392
1394 0 626656 184288 152400 163 1393
1395 0 626880 184192 152320 163 1394
1396 0 627136 184160 152240 172 1395
1397 0 627392 184128 152200 176 1396
1398 0 627648 184128 152160 266 1397
1399 0 627904 184064 152120 249 1398
1400 0 628160 184000 152080 256 1399
1401 0 628416 183968 152040 235 1400
1402 0 628672 183904 152040 200 1401
1403 0 628896 183808 151960 172 1402
1404 0 629152 183744 151880 217 1403
1405 0 629408 183712 151840 224 1404
1406 0 629664 183648 151840 240 1405
1407 0 629920 183552 151720 256 1406
1408 0 630144 183520 151600 236 1407
1409 0 630368 183424 151520 226 1408
1410 0 630624 183360 151520 234 1409
1411 0 630848 183232 151520 239 1410
1412 0 631072 183040 151520 189 1411
1413 0 631296 182944 151440 203 1412
1414 0 631520 182848 151320 207 1413
1415 0 631776 182784 151200 237 1414
1416 0 631936 182656 151040 250 1415
1417 0 632128 182720 150880 175 1416
1418 0 632384 182656 150880 224 1417
1419 0 632608 182496 150880 178 1418
1420 0 632800 182304 150880 214 1419
1421 0 633024 182272 150720 226 1420
1422 0 633248 182368 150560 224 1421
1423 0 633408 182432 150360 256 1422
1424 0 633632 182304 150320 226 1423
1425 0 633856 182240 150200 150 1424
1426 0 634112 182240 150200 178 1425
1427 0 634336 182080 150200 224 1426
1428 0 634592 182016 150160 234 1427
1429 0 634816 181888 150040 200 1428
1430 0 635008 181728 150000 181 1429
1431 0 635232 181568 149920 221 1430
1432 0 635424 181376 149840 237 1431
1433 0 635648 181216 149760 226 1432
1434 0 635872 181056 149720 214 1433
1435 0 636096 180928 149680 209 1434
1436 0 636288 180768 149560 200 1435
1437 0 636512 180576 149560 154 1436
1438 0 636768 180480 149600 160 1437
1439 0 636960 180288 149520 256 1438
1440 0 637152 180096 149520 205 1439
1441 0 637408 180032 149480 237 1440
1442 0 637664 180000 149400 245 1441
1443 0 637888 179872 149320 208 1442
1444 0 638080 179776 149120 135 1443
1445 0 638336 179712 149040 153 1444
1446 0 638592 179616 148960 140 1445
1447 0 638848 179520 148960 197 1446
1448 0 639104 179488 148920 212 1447
1449 0 639360 179360 148920 226 1448
1450 0 639584 179328 148760 200 1449
1451 0 639808 179232 148680 229 1450
1452 0 640000 179136 148520 229 1451
1453 0 640224 179008 148480 246 1452
1454 0 640448 178912 148360 243 1453
1455 0 640608 178784 148160 235 1454
1456 0 640704 178624 147960 202 1455
1457 0 640736 178432 147760 214 1456
1458 0 640896 178272 147560 241 1457
1459 0 641024 178112 147400 228 1458
1460 0 641248 178048 147280 226 1459
1461 0 641376 178080 147040 200 1460
1462 0 641568 177952 146880 221 1461
1463 0 641760 177792 146800 249 1462
1464 0 641952 177600 146680 185 1463
1465 0 642016 177344 146560 154 1464
1466 0 642208 177152 146520 164 1465
1467 0 642432 177024 146400 137 1466
1468 0 642688 177024 146360 120 1467
1469 0 642944 177024 146280 107 1468
1470 0 643168 177024 146120 208 1469
1471 0 643424 176960 146040 205 1470
1472 0 643648 176864 145960 226 1471
1473 0 643840 176736 145840 190 1472
1474 0 644064 176608 145760 197 1473
1475 0 644256 176448 145640 200 1474
1476 0 644480 176384 145520 156 1475
1477 0 644736 176288 145480 198 1476
1478 0 644960 176160 145440 181 1477
1479 0 645216 176096 145360 163 1478
1480 0 645440 175936 145360 217 1479
1481 0 645696 175840 145360 256 1480
1482 0 645952 175712 145320 245 1481
1483 0 646208 175648 145320 228 1482
1484 0 646464 175584 145280 205 1483
1485 0 646720 175520 145200 186 1484
1486 0 646880 175328 145040 260 1485
1487 0 647040 175168 144840 286 1486
1488 0 647296 175072 144720 279 1487
1489 0 647520 174944 144600 262 1488
1490 0 647776 174880 144640 245 1489
1491 0 648032 174816 144640 240 1490
1492 0 648288 174784 144640 202 1491
1493 0 648544 174688 144600 207 1492
1494 0 648704 174528 144400 226 1493
1495 0 648928 174432 144240 226 1494
1496 0 649184 174400 144240 228 1495
1497 0 649376 174208 144200 140 1496
1498 0 649632 174112 144160 124 1497
1499 0 649888 174112 144160 139 1498
1500 0 650144 174112 144160 175 1499
1501 0 650400 174176 144200 235 1500
1502 0 650656 174272 144200 226 1501
1503 0 650848 174240 144360 96 1502
1504 0 651104 174112 144400 32 1503
1505 0 651424 174304 144200 181 1504
1506 0 651680 174368 144240 219 1505
1507 0 651936 174400 144240 236 1506
1508 0 652192 174432 144240 245 1507
1509 0 652384 174528 144400 249 1508
1510 0 652608 174720 144400 277 1509
1511 0 652864 174816 144400 328 1510
1512 0 653024 174720 144600 197 1511
1513 0 653184 174816 144800 164 1512
1514 0 653376 174976 144960 156 1513
1515 0 653600 175072 145040 207 1514
1516 0 653856 175136 145040 266 1515
1517 0 654048 175264 145200 224 1516
1518 0 654240 175360 145360 229 1517
1519 0 654464 175456 145440 245 1518
1520 0 654720 175584 145480 250 1519
1521 0 654976 175648 145480 262 1520
1522 0 655136 175840 145560 219 1521
1523 0 655328 176000 145680 245 1522
1524 0 655552 176128 145760 237 1523
1525 0 655808 176128 145720 268 1524
1526 0 656032 176224 145840 207 1525
1527 0 656096 176352 146080 262 1526
1528 0 656160 176512 146280 262 1527
1529 0 656256 176704 146440 200 1528
1530 0 656384 176928 146560 244 1529
1531 0 656512 177120 146680 219 1530
1532 0 656672 177248 146840 261 1531
1533 0 656864 177440 146960 281 1532
1534 0 657088 177600 147040 300 1533
1535 0 657248 177760 147200 275 1534
1536 0 657440 177920 147320 296 1535
1537 0 657632 177952 147520 203 1536
1538 0 657824 178112 147640 176 1537
1539 0 658016 178272 147680 156 1538
1540 0 658208 178432 147760 204 1539
1541 0 658432 178560 147840 202 1540
1542 0 658624 178752 147920 214 1541
1543 0 658816 178944 147880 264 1542
1544 0 658944 179168 147880 288 1543
1545 0 659136 179296 148040 218 1544
1546 0 659296 179456 148240 190 1545
1547 0 659456 179648 148320 203 1546
1548 0 659648 179840 148320 178 1547
1549 0 659872 180000 148320 186 1548
1550 0 660096 180128 148280 186 1549
1551 0 660320 180288 148320 163 1550
1552 0 660512 180448 148360 163 1551
1553 0 660704 180576 148480 185 1552
1554 0 660896 180800 148480 190 1553
1555 0 661056 180992 148520 241 1554
1556 0 661280 181152 148440 240 1555
1557 0 661536 181280 148440 228 1556
1558 0 661728 181376 148640 337 1557
1559 0 661888 181472 148840 246 1558
1560 0 662144 181568 148960 205 1559
1561 0 662400 181600 149000 178 1560
1562 0 662656 181600 149040 200 1561
1563 0 662880 181728 148960 322 1562
1564 0 663104 181760 148840 284 1563
1565 0 663328 181920 148920 287 1564
1566 0 663488 182144 148960 186 1565
1567 0 663552 182368 149080 209 1566
1568 0 663584 182560 149280 196 1567
1569 0 663712 182720 149480 202 1568
1570 0 663840 182912 149680 217 1569
1571 0 663872 183136 149800 207 1570
1572 0 663936 183328 149960 186 1571
1573 0 664128 183552 150000 197 1572
1574 0 664224 183808 150000 218 1573
1575 0 664352 184032 150000 197 1574
1576 0 664576 184192 150120 256 1575
1577 0 664800 184288 150240 239 1576
1578 0 665056 184384 150280 261 1577
1579 0 665312 184384 150360 254 1578
1580 0 665504 184576 150360 189 1579
1581 0 665760 184672 150440 150 1580
1582 0 666016 184640 150520 137 1581
1583 0 666272 184672 150520 175 1582
1584 0 666496 184832 150520 209 1583
1585 0 666752 184896 150520 200 1584
1586 0 666752 184800 150640 197 1585
1587 0 666944 184896 150760 102 1586
1588 0 667104 184928 151000 163 1587
1589 0 667168 185056 151240 202 1588
1590 0 667328 185152 151440 217 1589
1591 0 667488 185312 151640 148 1590
1592 0 667616 185408 151880 166 1591
1593 0 667616 185632 152000 241 1592
1594 0 667712 185792 152200 335 1593
1595 0 667712 186048 152280 324 1594
1596 0 667744 186240 152480 362 1595
1597 0 667840 186464 152600 378 1596
1598 0 667808 186592 152600 313 1597
1599 0 667744 186848 152600 270 1598
1600 0 667744 187040 152800 277 1599
1601 0 667680 187296 152840 308 1600
1602 0 667456 187456 152880 229 1601
1603 0 667232 187520 153000 206 1602
1604 0 667072 187584 153200 245 1603
1605 0 666944 187840 153280 214 1604
1606 0 666944 188096 153360 164 1605
1607 0 667008 188288 153520 200 1606
1608 0 667072 188480 153680 226 1607
1609 0 667072 188704 153840 234 1608
1610 0 667008 188928 153960 269 1609
1611 0 666944 189120 154120 272 1610
1612 0 666880 189280 154320 218 1611
1613 0 666912 189440 154520 276 1612
1614 0 666880 189600 154720 271 1613
1615 0 666720 189760 154880 237 1614
1616 0 666592 189888 155000 203 1615
1617 0 666432 190080 155080 140 1616
1618 0 666336 190336 155080 160 1617
1619 0 666304 190592 155080 226 1618
1620 0 666272 190784 155240 208 1619
1621 0 666208 191040 155320 200 1620
1622 0 666240 191232 155480 257 1621
1623 0 666272 191392 155680 249 1622
1624 0 666368 191616 155840 235 1623
1625 0 666464 191808 156000 266 1624
1626 0 666464 191968 156200 235 1625
1627 0 666336 192160 156400 200 1626
1628 0 666304 192320 156600 217 1627
1629 0 666432 192544 156720 198 1628
1630 0 666624 192736 156720 153 1629
1631 0 666720 192992 156800 260 1630
1632 0 666944 193184 156800 318 1631
1633 0 667040 193440 156840 276 1632
1634 0 667200 193664 156800 245 1633
1635 0 667200 193888 156960 309 1634
1636 0 667296 194144 156960 221 1635
1637 0 667296 194400 156960 175 1636
1638 0 667360 194656 156920 186 1637
1639 0 667424 194912 156920 160 1638
1640 0 667456 195040 157040 218 1639
1641 0 667424 195296 157120 235 1640
1642 0 667360 195520 157280 248 1641
1643 0 667360 195744 157440 197 1642
1644 0 667264 195968 157520 153 1643
1645 0 667072 196128 157680 175 1644
1646 0 666912 196288 157840 160 1645
1647 0 666784 196544 157840 164 1646
1648 0 666656 196800 157920 226 1647
1649 0 666656 197056 158000 226 1648
1650 0 666688 197280 158120 200 1649
1651 0 666720 197536 158160 214 1650
1652 0 666752 197792 158160 248 1651
1653 0 666752 198048 158200 239 1652
1654 0 666784 198240 158360 273 1653
1655 0 666976 198432 158360 175 1654
1656 0 667008 198656 158560 143 1655
1657 0 667008 198880 158720 190 1656
1658 0 667008 199136 158720 260 1657
1659 0 666944 199392 158680 284 1658
1660 0 666976 199648 158760 200 1659
1661 0 667040 199872 158920 163 1660
1662 0 667104 200128 158960 248 1661
1663 0 667136 200384 159040 212 1662
1664 0 667200 200640 159040 189 1663
1665 0 667168 200896 159120 150 1664
1666 0 667168 201152 159120 148 1665
1667 0 667168 201408 159120 139 1666
1668 0 667264 201632 159000 202 1667
1669 0 667328 201888 158960 300 1668
1670 0 667360 202112 158800 175 1669
1671 0 667456 202272 158600 108 1670
1672 0 667456 202432 158400 176 1671
1673 0 667424 202560 158160 128 1672
1674 0 667424 202656 157920 86 1673
1675 0 667360 202816 157720 124 1674
1676 0 667168 203008 157680 154 1675
1677 0 667008 203168 157560 164 1676
1678 0 666976 203360 157360 208 1677
1679 0 666880 203584 157360 229 1678
1680 0 666688 203776 157360 295 1679
1681 0 666656 204000 157240 226 1680
1682 0 666624 204192 157080 190 1681
1683 0 666432 204352 156920 166 1682
1684 0 666208 204352 156800 163 1683
1685 0 665952 204352 156800 219 1684
1686 0 665696 204288 156840 181 1685
1687 0 665536 204384 157040 131 1686
1688 0 665536 204544 157040 64 1687
1689 0 665568 204800 157040 60 1688
1690 0 665600 205056 157040 108 1689
1691 0 665504 205312 157040 204 1690
1692 0 665408 205504 156960 200 1691
1693 0 665312 205760 156880 202 1692
1694 0 665184 205952 156720 200 1693
1695 0 665056 206176 156720 163 1694
1696 0 664864 206368 156800 136 1695
1697 0 664672 206560 156680 186 1696
1698 0 664544 206784 156600 154 1697
1699 0 664544 207040 156600 91 1698
1700 0 664544 207296 156600 136 1699
1701 0 664480 207552 156600 156 1700
1702 0 664416 207808 156600 209 1701
1703 0 664320 208064 156600 226 1702
1704 0 664192 208320 156600 148 1703
1705 0 663968 208480 156640 194 1704
1706 0 663872 208736 156640 122 1705
1707 0 663776 208992 156640 202 1706
1708 0 663552 209120 156640 239 1707
1709 0 663392 209344 156560 198 1708
1710 0 663264 209568 156520 217 1709
1711 0 663104 209792 156400 295 1710
1712 0 662976 210016 156320 277 1711
1713 0 662816 210240 156320 208 1712
1714 0 662688 210464 156280 181 1713
1715 0 662560 210720 156240 203 1714
1716 0 662464 210880 156040 164 1715
1717 0 662336 211104 155880 150 1716
1718 0 662272 211360 155880 91 1717
1719 0 662144 211584 155840 139 1718
1720 0 661952 211776 155800 156 1719
1721 0 661888 212032 155800 154 1720
1722 0 661888 212064 155800 148 1721
1723 0 661888 212320 155800 148 1722
1724 0 661888 212576 155800 166 1723
1725 0 661920 212832 155800 244 1724
1726 0 661760 213056 155800 288 1725
1727 0 661696 213216 155600 163 1726
1728 0 661600 213408 155440 128 1727
1729 0 661536 213600 155280 143 1728
1730 0 661376 213760 155160 128 1729
1731 0 661152 213920 155040 175 1730
1732 0 660928 214080 155040 166 1731
1733 0 660896 214336 154920 160 1732
1734 0 660896 214592 154920 120 1733
1735 0 660896 214848 154920 160 1734
1736 0 660800 215040 154760 176 1735
1737 0 660800 215040 154480 163 1736
1738 0 660800 215264 154360 208 1737
1739 0 660864 215520 154360 131 1738
1740 0 660896 215776 154320 168 1739
1741 0 660928 216032 154200 197 1740
1742 0 660960 216256 154080 214 1741
1743 0 660896 216288 154080 202 1742
1744 0 660672 216416 154120 189 1743
1745 0 660416 216544 154160 120 1744
1746 0 660160 216512 154160 196 1745
1747 0 659968 216544 154320 249 1746
1748 0 659840 216800 154360 273 1747
1749 0 659712 216992 154480 229 1748
1750 0 659584 217216 154440 266 1749
1751 0 659616 217344 154440 224 1750
1752 0 659808 217536 154480 212 1751
1753 0 659904 217792 154480 204 1752
1754 0 659904 218048 154400 175 1753
1755 0 659936 218304 154360 239 1754
1756 0 659872 218464 154320 176 1755
1757 0 659904 218720 154280 196 1756
1758 0 659904 218976 154240 183 1757
1759 0 659808 219232 154200 189 1758
1760 0 659680 219424 154320 175 1759
1761 0 659616 219680 154400 137 1760
1762 0 659520 219904 154480 128 1761
1763 0 659360 220096 154440 124 1762
1764 0 659168 220288 154440 160 1763
1765 0 659008 220512 154520 166 1764
1766 0 658880 220736 154520 156 1765
1767 0 658848 220992 154520 160 1766
1768 0 658976 221216 154560 240 1767
1769 0 658880 221472 154600 166 1768
1770 0 658848 221728 154520 139 1769
1771 0 658752 221952 154440 172 1770
1772 0 658656 222208 154400 164 1771
1773 0 658528 222464 154440 214 1772
1774 0 658400 222656 154320 186 1773
1775 0 658208 222848 154320 207 1774
1776 0 658144 223104 154320 181 1775
1777 0 657984 223296 154360 186 1776
1778 0 657792 223424 154480 124 1777
1779 0 657696 223648 154560 107 1778
1780 0 657696 223872 154720 148 1779
1781 0 657696 224128 154720 124 1780
1782 0 657696 224352 154880 208 1781
1783 0 657664 224544 155080 254 1782
1784 0 657600 224736 155240 198 1783
1785 0 657440 224896 155400 102 1784
1786 0 657248 224992 155600 148 1785
1787 0 656992 224992 155720 226 1786
1788 0 656768 225120 155720 303 1787
1789 0 656576 225280 155840 229 1788
1790 0 656448 225504 155920 163 1789
1791 0 656224 225664 156000 136 1790
1792 0 655968 225760 156000 120 1791
1793 0 655744 225888 156080 181 1792
1794 0 655552 226080 156120 212 1793
1795 0 655424 226336 156160 219 1794
1796 0 655232 226528 156280 124 1795
1797 0 655040 226720 156320 175 1796
1798 0 654912 226944 156360 175 1797
1799 0 654912 227168 156520 214 1798
1800 0 655008 227392 156600 248 1799
1801 0 655008 227616 156720 194 1800
1802 0 654976 227808 156880 197 1801
1803 0 654784 228000 156880 163 1802
1804 0 654624 228224 156840 120 1803
1805 0 654464 228416 156800 120 1804
1806 0 654368 228672 156800 136 1805
1807 0 654240 228896 156800 71 1806
1808 0 654080 229088 156920 141 1807
1809 0 653984 229312 157000 124 1808
1810 0 653952 229568 156960 104 1809
1811 0 653824 229760 156840 115 1810
1812 0 653664 229920 156720 81 1811
1813 0 653504 230080 156520 154 1812
1814 0 653344 230240 156400 190 1813
1815 0 653120 230400 156360 239 1814
1816 0 652864 230496 156360 256 1815
1817 0 652704 230656 156200 124 1816
1818 0 652512 230848 156160 124 1817
1819 0 652448 231104 156160 160 1818
1820 0 652320 231328 156240 141 1819
1821 0 652160 231488 156360 235 1820
1822 0 652160 231712 156480 200 1821
1823 0 651968 231904 156440 178 1822
1824 0 651776 232128 156400 120 1823
1825 0 651680 232352 156480 160 1824
1826 0 651520 232576 156520 226 1825
1827 0 651392 232768 156400 258 1826
1828 0 651360 233024 156440 226 1827
1829 0 651232 233248 156360 257 1828
1830 0 651040 233408 156200 229 1829
1831 0 650912 233664 156200 246 1830
1832 0 650752 233888 156120 237 1831
1833 0 650624 234112 156080 237 1832
1834 0 650528 234304 155880 218 1833
1835 0 650400 234528 155840 175 1834
1836 0 650304 234784 155800 207 1835
1837 0 650208 235040 155840 270 1836
1838 0 650048 235200 155760 205 1837
1839 0 649888 235392 155720 136 1838
1840 0 649920 235648 155720 156 1839
1841 0 649920 235904 155760 207 1840
1842 0 649824 236160 155800 273 1841
1843 0 649760 236416 155720 237 1842
1844 0 649568 236640 155720 207 1843
1845 0 649504 236832 155560 202 1844
1846 0 649472 237056 155440 196 1845
1847 0 649408 237280 155320 148 1846
1848 0 649312 237504 155240 136 1847
1849 0 649184 237760 155200 209 1848
1850 0 649056 237952 155000 226 1849
1851 0 648832 238112 154880 150 1850
1852 0 648672 238272 154680 96 1851
1853 0 648480 238432 154600 120 1852
1854 0 648320 238592 154480 166 1853
1855 0 648320 238848 154480 163 1854
1856 0 648448 239072 154480 208 1855
1857 0 648448 239296 154280 163 1856
1858 0 648448 239520 154160 124 1857
1859 0 648384 239712 154000 107 1858
1860 0 648224 239872 153800 136 1859
1861 0 648192 240032 153600 172 1860
1862 0 648064 240192 153440 202 1861
1863 0 647968 240416 153360 219 1862
1864 0 647840 240640 153320 140 1863
1865 0 647680 240800 153200 163 1864
1866 0 647520 240960 153000 101 1865
1867 0 647360 240960 152760 204 1866
1868 0 647328 240832 152520 226 1867
1869 0 647264 240928 152280 218 1868
1870 0 647200 241184 152280 181 1869
1871 0 647008 241408 152280 178 1870
1872 0 646912 241632 152200 134 1871
1873 0 646816 241792 152000 115 1872
1874 0 646816 241984 151800 124 1873
1875 0 646720 242144 151600 150 1874
1876 0 646752 242272 151360 157 1875
1877 0 646848 242400 151120 175 1876
1878 0 646944 242528 150920 186 1877
1879 0 646976 242784 150800 280 1878
1880 0 646752 242944 150720 245 1879
1881 0 646560 242944 150520 205 1880
1882 0 646368 243104 150440 178 1881
1883 0 646208 243264 150240 189 1882
1884 0 646080 243488 150120 219 1883
1885 0 646048 243584 149880 115 1884
1886 0 645888 243616 149680 101 1885
1887 0 645728 243648 149480 137 1886
1888 0 645760 243904 149480 153 1887
1889 0 645728 244128 149360 189 1888
1890 0 645664 244192 149120 150 1889
1891 0 645664 244288 148840 134 1890
1892 0 645696 244384 148600 208 1891
1893 0 645600 244576 148440 240 1892
1894 0 645664 244832 148360 172 1893
1895 0 645664 245088 148360 186 1894
1896 0 645504 245248 148240 200 1895
1897 0 645312 245376 148080 209 1896
1898 0 645216 245504 147880 181 1897
1899 0 645248 245696 147720 178 1898
1900 0 645248 245952 147640 227 1899
1901 0 645184 246208 147560 185 1900
1902 0 645152 246304 147320 164 1901
1903 0 645152 246464 147080 120 1902
1904 0 645152 246688 146960 172 1903
1905 0 645248 246912 146840 157 1904
1906 0 645312 247168 146880 181 1905
1907 0 645152 247360 146760 178 1906
1908 0 645280 247552 146600 120 1907
1909 0 645408 247552 146360 80 1908
1910 0 645376 247776 146200 120 1909
1911 0 645376 247936 146000 194 1910
1912 0 645536 248160 145920 134 1911
1913 0 645536 248416 145880 101 1912
1914 0 645472 248640 145760 135 1913
1915 0 645312 248832 145720 236 1914
1916 0 645248 249056 145600 163 1915
1917 0 645344 249312 145520 163 1916
1918 0 645472 249536 145360 102 1917
1919 0 645472 249760 145240 136 1918
1920 0 645472 250016 145200 128 1919
1921 0 645568 250240 145080 128 1920
1922 0 645632 250432 144920 122 1921
1923 0 645632 250592 144720 141 1922
1924 0 645472 250752 144520 186 1923
1925 0 645312 250944 144440 260 1924
1926 0 645312 251200 144480 258 1925
1927 0 645312 251424 144320 163 1926
1928 0 645472 251584 144160 140 1927
1929 0 645664 251776 144120 120 1928
1930 0 645856 251968 144040 40 1929
1931 0 646112 251840 144080 104 1930
1932 0 646304 251648 144080 91 1931
1933 0 646336 251520 143760 60 1932
1934 0 646304 251776 143680 122 1933
1935 0 646304 252032 143680 150 1934
1936 0 646496 252224 143680 140 1935
1937 0 646336 252256 143480 81 1936
1938 0 646240 252224 143240 96 1937
1939 0 646112 252384 143040 80 1938
1940 0 645984 252608 142880 128 1939
1941 0 645984 252832 142760 90 1940
1942 0 645984 253056 142600 75 1941
1943 0 645984 253312 142480 86 1942
1944 0 646048 253504 142280 60 1943
1945 0 646144 253728 142120 75 1944
1946 0 646208 253920 141960 86 1945
1947 0 646304 254144 141800 124 1946
1948 0 646304 254368 141640 163 1947
1949 0 646464 254560 141520 164 1948
1950 0 646592 254720 141320 186 1949
1951 0 646592 254944 141160 178 1950
1952 0 646688 255200 141040 154 1951
1953 0 646848 255264 140840 221 1952
1954 0 646880 255296 140800 214 1953
1955 0 646720 255456 140600 143 1954
1956 0 646560 255488 140400 140 1955
1957 0 646304 255552 140320 196 1956
1958 0 646112 255552 140120 148 1957
1959 0 645952 255552 139920 137 1958
1960 0 645792 255552 139720 135 1959
1961 0 645600 255552 139520 186 1960
1962 0 645376 255584 139360 245 1961
1963 0 645184 255648 139160 226 1962
1964 0 644992 255808 139080 166 1963
1965 0 644832 255968 138920 131 1964
1966 0 644704 256128 138720 164 1965
1967 0 644608 256352 138560 150 1966
1968 0 644448 256512 138400 202 1967
1969 0 644288 256672 138240 210 1968
1970 0 644256 256864 138080 301 1969
1971 0 644416 257056 137920 364 1970
1972 0 644512 257312 137880 356 1971
1973 0 644384 257536 137880 313 1972
1974 0 644224 257664 138080 256 1973
1975 0 643968 257728 138080 264 1974
1976 0 643776 257920 138040 273 1975
1977 0 643584 258112 138040 221 1976
1978 0 643456 258272 137880 219 1977
1979 0 643296 258432 137760 275 1978
1980 0 643168 258560 137600 326 1979
1981 0 643168 258816 137480 246 1980
1982 0 643168 259008 137400 172 1981
1983 0 643136 259264 137400 107 1982
1984 0 643040 259488 137240 150 1983
1985 0 642912 259648 137040 81 1984
1986 0 642848 259840 136840 101 1985
1987 0 642848 260032 136640 90 1986
1988 0 642816 260256 136480 75 1987
1989 0 642784 260416 136280 60 1988
1990 0 642624 260576 136080 134 1989
1991 0 642560 260576 135800 175 1990
1992 0 642560 260576 135520 150 1991
1993 0 642368 260768 135480 181 1992
1994 0 642240 260992 135440 172 1993
1995 0 642080 261184 135320 212 1994
1996 0 641984 261408 135200 228 1995
1997 0 641888 261664 135160 296 1996
1998 0 641728 261888 135160 349 1997
1999 0 641568 262080 135040 375 1998
2000 0 641312 262208 135000 305 1999
2001 0 641216 262368 134800 292 2000
2002 0 641184 262592 134680 273 2001
2003 0 641056 262816 134600 376 2002
2004 0 641024 262816 134560 366 2003
2005 0 640832 262848 134400 300 2004
2006 0 640640 263008 134360 287 2005
2007 0 640480 263200 134240 363 2006
2008 0 640320 263424 134200 298 2007
2009 0 640128 263552 134080 240 2008
2010 0 639904 263552 133960 175 2009
2011 0 639712 263584 133800 178 2010
2012 0 639552 263744 133640 221 2011
2013 0 639424 263904 133440 186 2012
2014 0 639328 264032 133240 71 2013
2015 0 639168 264128 133040 140 2014
2016 0 639008 264256 132840 51 2015
2017 0 638848 264416 132720 136 2016
2018 0 638592 264480 132680 172 2017
2019 0 638400 264576 132520 120 2018
2020 0 638240 264736 132400 86 2019
2021 0 638080 264896 132240 124 2020
2022 0 637920 265056 132080 102 2021
2023 0 637760 265216 131880 153 2022
2024 0 637632 265472 131800 154 2023
2025 0 637504 265664 131680 175 2024
2026 0 637376 265888 131680 200 2025
2027 0 637216 266112 131600 200 2026
2028 0 637024 266272 131520 212 2027
2029 0 636832 266304 131320 134 2028
2030 0 636672 266464 131200 172 2029
2031 0 636512 266528 131000 229 2030
2032 0 636512 266624 130760 197 2031
2033 0 636448 266752 130520 163 2032
2034 0 636288 266848 130320 139 2033
2035 0 636192 266976 130080 137 2034
2036 0 636064 267104 129840 148 2035
2037 0 635968 267232 129680 128 2036
2038 0 635968 267392 129480 101 2037
2039 0 635904 267584 129320 139 2038
2040 0 635744 267808 129320 186 2039
2041 0 635584 268032 129320 160 2040
2042 0 635392 268192 129240 150 2041
2043 0 635232 268352 129040 136 2042
2044 0 635072 268512 128880 60 2043
2045 0 634976 268736 128760 120 2044
2046 0 634816 268896 128600 107 2045
2047 0 634752 269088 128400 128 2046
2048 0 634656 269248 128200 104 2047
2049 0 634528 269344 128000 80 2048
2050 0 634368 269504 127800 64 2049
2051 0 634208 269664 127600 45 2050
2052 0 634080 269824 127400 81 2051
2053 0 633952 270016 127200 176 2052
2054 0 633824 270176 127000 209 2053
2055 0 633664 270272 126800 137 2054
2056 0 633536 270304 126560 143 2055
2057 0 633440 270400 126320 141 2056
2058 0 633280 270432 126120 122 2057
2059 0 633120 270528 125920 91 2058
2060 0 632896 270592 125760 157 2059
2061 0 632736 270752 125640 163 2060
2062 0 632576 270912 125480 122 2061
2063 0 632416 271040 125280 172 2062
2064 0 632256 271168 125120 194 2063
2065 0 632128 271232 124880 148 2064
2066 0 632032 271264 124640 51 2065
2067 0 631872 271392 124440 137 2066
2068 0 631808 271552 124240 209 2067
2069 0 632032 271712 124240 163 2068
2070 0 631808 271776 124120 221 2069
2071 0 631584 271808 124000 258 2070
2072 0 631392 271936 123800 267 2071
2073 0 631296 271936 123560 134 2072
2074 0 631072 272000 123440 136 2073
2075 0 630816 272000 123360 124 2074
2076 0 630656 272096 123160 153 2075
2077 0 630560 272096 123040 148 2076
2078 0 630400 272224 123240 81 2077
2079 0 630240 272384 123400 91 2078
2080 0 630048 272576 123400 128 2079
2081 0 629856 272768 123400 128 2080
2082 0 629600 272864 123440 154 2081
2083 0 629344 272864 123440 178 2082
2084 0 629088 272896 123360 202 2083
2085 0 628832 272928 123280 124 2084
2086 0 628576 272928 123280 136 2085
2087 0 628320 272960 123280 120 2086
2088 0 628064 273056 123280 102 2087
2089 0 627808 273120 123280 156 2088
2090 0 627552 273152 123280 189 2089
2091 0 627360 273120 123120 235 2090
2092 0 627136 273280 123000 163 2091
2093 0 626912 273312 122880 154 2092
2094 0 626656 273376 122840 229 2093
2095 0 626528 273568 122720 244 2094
2096 0 626368 273728 122600 172 2095
2097 0 626208 273824 122400 102 2096
2098 0 625952 273888 122320 200 2097
2099 0 625792 274112 122280 245 2098
2100 0 625664 274240 122080 226 2099
2101 0 625440 274368 121960 249 2100
2102 0 625312 274464 121760 289 2101
2103 0 625184 274624 121560 296 2102
2104 0 625184 274720 121320 219 2103
2105 0 625088 274720 121040 163 2104
2106 0 624928 274784 120800 140 2105
2107 0 624768 274944 120600 154 2106
2108 0 624608 275104 120400 181 2107
2109 0 624480 275200 120160 160 2108
2110 0 624384 275328 119920 140 2109
2111 0 624320 275392 119680 98 2110
2112 0 624288 275488 119440 122 2111
2113 0 624192 275488 119200 124 2112
2114 0 624032 275424 118960 150 2113
2115 0 624032 275328 118720 246 2114
2116 0 623808 275200 118600 181 2115
2117 0 623584 275104 118520 120 2116
2118 0 623328 275040 118440 75 2117
2119 0 623104 275040 118240 128 2118
2120 0 622912 275008 118040 140 2119
2121 0 622688 275008 117920 136 2120
2122 0 622496 275040 117720 206 2121
2123 0 622272 275168 117720 163 2122
2124 0 622016 275264 117720 200 2123
2125 0 621760 275392 117640 186 2124
2126 0 621600 275424 117440 137 2125
2127 0 621376 275424 117280 181 2126
2128 0 621120 275424 117240 224 2127
2129 0 620896 275520 117160 237 2128
2130 0 620672 275680 117040 221 2129
2131 0 620416 275744 117000 183 2130
2132 0 620160 275744 117000 200 2131
2133 0 619936 275872 116880 212 2132
2134 0 619712 275936 116760 200 2133
2135 0 619520 276064 116640 246 2134
2136 0 619296 276224 116520 194 2135
2137 0 619104 276352 116360 175 2136
2138 0 618848 276448 116320 166 2137
2139 0 618592 276544 116320 266 2138
2140 0 618336 276640 116280 373 2139
2141 0 618112 276832 116280 338 2140
2142 0 617856 276832 116280 324 2141
2143 0 617600 276928 116240 256 2142
2144 0 617376 277088 116200 186 2143
2145 0 617184 277280 116120 175 2144
2146 0 616960 277408 116080 137 2145
2147 0 616704 277472 116000 71 2146
2148 0 616480 277440 115840 81 2147
2149 0 616224 277408 115720 134 2148
2150 0 616000 277408 115600 134 2149
2151 0 615744 277408 115520 120 2150
2152 0 615552 277408 115320 60 2151
2153 0 615296 277408 115240 51 2152
2154 0 615072 277408 115040 96 2153
2155 0 614912 277504 114840 108 2154
2156 0 614752 277568 114600 120 2155
2157 0 614592 277664 114400 134 2156
2158 0 614464 277824 114200 75 2157
2159 0 614336 278016 114080 104 2158
2160 0 614144 278208 114000 86 2159
2161 0 613984 278368 113840 86 2160
2162 0 613824 278496 113640 60 2161
2163 0 613664 278528 113400 81 2162
2164 0 613504 278560 113160 181 2163
2165 0 613408 278688 112960 206 2164
2166 0 613312 278848 112760 60 2165
2167 0 613216 279008 112560 102 2166
2168 0 613248 279168 112360 128 2167
2169 0 613216 279328 112160 153 2168
2170 0 613152 279488 111960 148 2169
2171 0 612992 279520 111760 200 2170
2172 0 612960 279712 111560 148 2171
2173 0 613120 279904 111400 204 2172
2174 0 613344 279904 111240 224 2173
2175 0 613504 279776 111080 207 2174
2176 0 613440 279520 110960 115 2175
2177 0 613376 279360 110760 140 2176
2178 0 613344 279328 110600 122 2177
2179 0 624128 275328 118480 178 2115
2180 0 624288 275328 118240 96 2179
2181 0 624448 275360 118040 71 2180
2182 0 624608 275328 117840 64 2181
2183 0 624768 275456 117640 51 2182
2184 0 624896 275584 117440 40 2183
2185 0 625056 275584 117240 204 2184
2186 0 625216 275456 117080 163 2185
2187 0 625472 275456 117040 189 2186
2188 0 625696 275584 116920 164 2187
2189 0 625920 275776 116880 198 2188
2190 0 626080 275936 116760 163 2189
2191 0 626240 276096 116640 137 2190
2192 0 626368 276096 116400 96 2191
2193 0 626368 276128 116120 115 2192
2194 0 626400 276128 115840 164 2193
2195 0 626432 276096 115560 221 2194
2196 0 626336 276096 115320 229 2195
2197 0 626112 276000 115200 241 2196
2198 0 625920 275872 115040 262 2197
2199 0 625728 275840 114880 305 2198
2200 0 625632 275584 114880 322 2199
2201 0 625440 275520 114680 194 2200
2202 0 625280 275520 114480 128 2201
2203 0 625120 275520 114280 157 2202
2204 0 624864 275520 114200 81 2203
2205 0 624672 275616 114000 32 2204
2206 0 624672 275776 113800 75 2205
2207 0 624736 275872 113560 81 2206
2208 0 624768 275872 113280 128 2207
2209 0 624768 275904 113000 101 2208
2210 0 624640 275904 112760 45 2209
2211 0 624480 275872 112560 120 2210
2212 0 624288 275840 112400 91 2211
2213 0 624096 275840 112200 98 2212
2214 0 623840 275840 112120 64 2213
2215 0 623616 275840 112000 51 2214
2216 0 623392 275968 112000 75 2215
2217 0 623168 276128 111960 101 2216
2218 0 623008 276096 111760 124 2217
2219 0 622880 276096 111520 64 2218
2220 0 622720 276032 111320 81 2219
2221 0 622912 275872 111280 150 2220
2222 0 623104 275712 111360 178 2221
2223 0 627200 273024 123320 101 2091
2224 0 627040 272864 123520 81 2223
2225 0 626880 272704 123720 172 2224
2226 0 626656 272736 123600 186 2225
2227 0 626400 272736 123520 175 2226
2228 0 626336 272800 123280 237 2227
2229 0 626336 272896 123040 267 2228
2230 0 626208 272768 122920 181 2229
2231 0 630496 272096 122760 81 2077
2232 0 630464 272032 122520 104 2231
2233 0 630464 272032 122240 115 2232
2234 0 630496 272000 121960 186 2233
2235 0 630592 271840 121760 218 2234
2236 0 630688 271840 121480 163 2235
2237 0 630720 271840 121400 176 2236
2238 0 630560 271712 121200 164 2237
2239 0 630368 271776 121000 277 2238
2240 0 630304 271744 120720 164 2239
2241 0 630368 271648 120480 102 2240
2242 0 630528 271584 120280 181 2241
2243 0 630624 271584 120040 229 2242
2244 0 630528 271648 119800 228 2243
2245 0 630464 271904 119760 221 2244
2246 0 630656 272096 119720 208 2245
2247 0 630688 272352 119680 86 2246
2248 0 630720 272384 119680 80 2247
2249 0 630816 272000 121200 98 2237
2250 0 630976 272096 121000 32 2249
2251 0 631168 272160 120840 139 2250
2252 0 631424 272192 120840 128 2251
2253 0 631488 271936 120840 75 2252
2254 0 631392 271680 120880 60 2253
2255 0 631392 271584 120880 108 2254
2256 0 632608 271232 125280 168 2063
2257 0 632864 271296 125280 186 2256
2258 0 633056 271392 125080 202 2257
2259 0 633216 271360 124880 244 2258
2260 0 633376 271232 124680 240 2259
2261 0 633568 271104 124480 135 2260
2262 0 633728 270944 124280 164 2261
2263 0 633504 270912 124160 260 2262
2264 0 633440 270944 124160 250 2263
2265 0 636064 267424 129840 143 2037
2266 0 636256 267616 129960 122 2265
2267 0 636352 267776 130160 40 2266
2268 0 636384 267712 130400 98 2267
2269 0 636480 267584 130600 136 2268
2270 0 636576 267552 130680 154 2269
2271 0 638976 263936 133040 91 2015
2272 0 639040 264128 133240 32 2271
2273 0 639008 264224 133240 32 2272
2274 0 640864 262784 134760 277 2004
2275 0 640640 262784 134880 287 2274
2276 0 640384 262784 134880 239 2275
2277 0 640192 262624 135040 101 2276
2278 0 640032 262464 135240 71 2277
2279 0 639872 262400 135440 75 2278
2280 0 639680 262304 135600 60 2279
2281 0 639584 262304 135640 51 2280
2282 0 642464 260416 135320 164 1992
2283 0 642560 260320 135080 136 2282
2284 0 642656 260320 134840 135 2283
2285 0 642784 260192 134600 164 2284
2286 0 642912 260032 134400 183 2285
2287 0 643072 259872 134240 200 2286
2288 0 643200 259680 134120 102 2287
2289 0 643264 259424 134080 98 2288
2290 0 643360 259232 133880 64 2289
2291 0 643456 259008 133720 81 2290
2292 0 643648 258816 133680 60 2291
2293 0 643712 258752 133680 40 2292
2294 0 643264 260064 134240 124 2287
2295 0 643520 260128 134200 45 2294
2296 0 643680 260128 134000 51 2295
2297 0 643872 260096 133840 32 2296
2298 0 644000 260128 133920 32 2297
2299 0 642464 260736 136280 209 1990
2300 0 642368 260736 136400 160 2299
2301 0 642208 260608 136600 45 2300
2302 0 642016 260512 136800 45 2301
2303 0 641856 260448 137000 64 2302
2304 0 641792 260288 137200 71 2303
2305 0 641664 260128 137400 71 2304
2306 0 642272 260992 136480 102 2300
2307 0 642144 261248 136480 40 2306
2308 0 641984 261408 136640 32 2307
2309 0 641920 261472 136720 86 2308
2310 0 643424 259072 137520 164 1982
2311 0 643648 259232 137520 128 2310
2312 0 643872 259296 137400 102 2311
2313 0 644096 259296 137280 101 2312
2314 0 644352 259328 137200 102 2313
2315 0 644608 259328 137200 81 2314
2316 0 644864 259328 137200 91 2315
2317 0 645120 259328 137160 128 2316
2318 0 645376 259328 137160 91 2317
2319 0 645536 259296 136960 163 2318
2320 0 645760 259296 136800 210 2319
2321 0 646016 259392 136760 178 2320
2322 0 646240 259552 136800 178 2321
2323 0 646400 259616 137000 136 2322
2324 0 646400 259456 137200 40 2323
2325 0 646400 259328 137440 60 2324
2326 0 646432 259232 137600 75 2325
2327 0 643008 258400 137480 340 1980
2328 0 642944 258144 137520 260 2327
2329 0 642912 257888 137520 160 2328
2330 0 642880 257632 137520 154 2329
2331 0 642688 257440 137600 124 2330
2332 0 642464 257312 137640 124 2331
2333 0 642240 257184 137680 107 2332
2334 0 642016 257056 137760 102 2333
2335 0 641792 256928 137760 98 2334
2336 0 641600 256736 137760 80 2335
2337 0 641376 256544 137760 86 2336
2338 0 641152 256352 137720 81 2337
2339 0 640960 256192 137680 75 2338
2340 0 640704 256064 137680 91 2339
2341 0 640448 255936 137640 136 2340
2342 0 640192 255872 137560 128 2341
2343 0 639968 255776 137480 124 2342
2344 0 639712 255776 137400 124 2343
2345 0 639456 255712 137360 102 2344
2346 0 639200 255648 137280 120 2345
2347 0 638944 255616 137160 51 2346
2348 0 638688 255616 137120 75 2347
2349 0 638432 255616 137040 86 2348
2350 0 638176 255616 136960 102 2349
2351 0 637920 255616 136880 81 2350
2352 0 637696 255616 136760 122 2351
2353 0 637504 255552 136600 51 2352
2354 0 637312 255456 136440 60 2353
2355 0 637120 255424 136280 60 2354
2356 0 636960 255424 136080 108 2355
2357 0 636736 255488 135960 124 2356
2358 0 636544 255392 135800 102 2357
2359 0 636352 255264 135680 122 2358
2360 0 636128 255200 135520 91 2359
2361 0 635904 255040 135400 81 2360
2362 0 635776 254912 135200 75 2361
2363 0 635520 254816 135160 102 2362
2364 0 635296 254688 135000 75 2363
2365 0 635072 254656 134840 80 2364
2366 0 634848 254592 134680 154 2365
2367 0 634592 254528 134680 134 2366
2368 0 634336 254432 134600 140 2367
2369 0 634208 254304 134400 164 2368
2370 0 633952 254272 134320 175 2369
2371 0 633696 254272 134240 122 2370
2372 0 633536 254304 134040 181 2371
2373 0 633312 254272 133920 175 2372
2374 0 633088 254304 133760 178 2373
2375 0 632928 254336 133560 163 2374
2376 0 632768 254368 133360 156 2375
2377 0 632608 254400 133120 189 2376
2378 0 632480 254496 132920 229 2377
2379 0 632288 254368 132760 219 2378
2380 0 632096 254208 132640 245 2379
2381 0 631840 254176 132560 219 2380
2382 0 631616 253984 132560 198 2381
2383 0 631360 253888 132600 163 2382
2384 0 631136 253920 132480 245 2383
2385 0 630880 253856 132360 229 2384
2386 0 630624 253792 132280 189 2385
2387 0 630432 253664 132120 150 2386
2388 0 630272 253504 131960 128 2387
2389 0 630144 253280 131880 134 2388
2390 0 630016 253056 131760 128 2389
2391 0 629856 252864 131720 86 2390
2392 0 629664 252672 131760 107 2391
2393 0 629472 252512 131840 156 2392
2394 0 629312 252352 132040 266 2393
2395 0 629152 252160 132000 245 2394
2396 0 628928 252064 131840 277 2395
2397 0 628704 252032 131720 256 2396
2398 0 628448 251904 131720 200 2397
2399 0 628288 251712 131680 154 2398
2400 0 628128 251488 131720 150 2399
2401 0 627936 251296 131760 140 2400
2402 0 627712 251168 131840 210 2401
2403 0 627456 251104 131800 192 2402
2404 0 627232 251072 131640 208 2403
2405 0 626976 250976 131640 219 2404
2406 0 626784 250816 131680 101 2405
2407 0 626528 250816 131680 136 2406
2408 0 626304 250624 131680 51 2407
2409 0 626240 250560 131800 32 2408
2410 0 633696 254272 133840 122 2372
2411 0 633856 254432 133680 107 2410
2412 0 633952 254656 133560 102 2411
2413 0 633984 254848 133400 124 2412
2414 0 633856 255008 133600 150 2413
2415 0 633696 255136 133800 32 2414
2416 0 634208 254272 134760 51 2368
2417 0 634176 254016 134880 60 2416
2418 0 634048 253824 135040 51 2417
2419 0 634176 253760 135320 32 2418
2420 0 634144 253664 135560 64 2419
2421 0 634144 253568 135800 90 2420
2422 0 634080 253408 136040 101 2421
2423 0 634112 253248 136280 75 2422
2424 0 634144 253056 136480 81 2423
2425 0 634240 252896 136680 81 2424
2426 0 634272 252704 136840 86 2425
2427 0 634272 252512 137040 60 2426
2428 0 634240 252320 137240 51 2427
2429 0 634144 252096 137400 75 2428
2430 0 634080 251904 137560 75 2429
2431 0 633984 251712 137720 86 2430
2432 0 633856 251552 137880 32 2431
2433 0 633760 251360 138080 51 2432
2434 0 633632 251200 138240 75 2433
2435 0 633472 251008 138360 64 2434
2436 0 633280 250816 138440 122 2435
2437 0 633056 250688 138440 102 2436
2438 0 632832 250528 138440 122 2437
2439 0 632640 250336 138400 166 2438
2440 0 632448 250144 138400 153 2439
2441 0 632320 249920 138400 241 2440
2442 0 632288 249664 138320 335 2441
2443 0 632512 249600 138200 189 2442
2444 0 632640 249568 138200 128 2443
2445 0 647040 255328 141000 122 1954
2446 0 647200 255392 141200 224 2445
2447 0 647424 255520 141200 189 2446
2448 0 647616 255680 141280 120 2447
2449 0 647872 255744 141320 102 2448
2450 0 648128 255840 141400 163 2449
2451 0 648352 255968 141400 202 2450
2452 0 648608 255968 141360 166 2451
2453 0 648864 256000 141360 137 2452
2454 0 649120 256128 141400 219 2453
2455 0 649376 256160 141440 185 2454
2456 0 649536 256224 141640 202 2455
2457 0 649632 256384 141840 244 2456
2458 0 649728 256544 142040 243 2457
2459 0 649632 256704 142240 120 2458
2460 0 649472 256928 142320 148 2459
2461 0 649344 257088 142480 45 2460
2462 0 649184 257248 142680 128 2461
2463 0 649024 257376 142880 60 2462
2464 0 648928 257504 143080 96 2463
2465 0 648928 257600 143320 45 2464
2466 0 649024 257728 143520 51 2465
2467 0 649056 257760 143560 75 2466
2468 0 645696 243616 149440 122 1887
2469 0 645536 243488 149280 75 2468
2470 0 645280 243456 149200 124 2469
2471 0 645056 243424 149080 150 2470
2472 0 644800 243328 149040 148 2471
2473 0 644544 243200 149040 120 2472
2474 0 644320 243040 149160 217 2473
2475 0 644096 242912 149200 206 2474
2476 0 643840 242912 149160 198 2475
2477 0 643584 242848 149120 139 2476
2478 0 643392 242688 149080 120 2477
2479 0 643136 242688 149080 107 2478
2480 0 642944 242528 149120 102 2479
2481 0 642752 242336 149160 124 2480
2482 0 642592 242176 149360 228 2481
2483 0 642368 242016 149360 189 2482
2484 0 642112 241888 149400 175 2483
2485 0 641888 241760 149400 120 2484
2486 0 641696 241632 149280 120 2485
2487 0 641504 241440 149280 91 2486
2488 0 641280 241248 149280 86 2487
2489 0 641056 241120 149160 75 2488
2490 0 640864 240960 149120 81 2489
2491 0 640672 240768 149120 107 2490
2492 0 640448 240640 149120 86 2491
2493 0 640192 240512 149120 75 2492
2494 0 639936 240480 149080 81 2493
2495 0 639712 240384 149000 81 2494
2496 0 639520 240192 148960 71 2495
2497 0 639360 240032 148800 115 2496
2498 0 639168 239840 148800 120 2497
2499 0 638912 239712 148800 136 2498
2500 0 638688 239584 148880 150 2499
2501 0 638464 239456 148920 163 2500
2502 0 638208 239392 148880 104 2501
2503 0 638016 239296 148680 150 2502
2504 0 637920 239264 148440 107 2503
2505 0 637728 239232 148240 51 2504
2506 0 637504 239136 148120 86 2505
2507 0 637280 239008 148040 80 2506
2508 0 637088 238848 148000 102 2507
2509 0 636928 238688 147880 91 2508
2510 0 636736 238496 147840 136 2509
2511 0 636640 238272 147760 124 2510
2512 0 636544 238016 147720 128 2511
2513 0 636384 237824 147680 172 2512
2514 0 636128 237760 147560 209 2513
2515 0 636064 237600 147360 131 2514
2516 0 636032 237440 147160 60 2515
2517 0 636096 237248 146960 137 2516
2518 0 636000 237056 146760 124 2517
2519 0 636000 236896 146560 90 2518
2520 0 636000 236736 146360 32 2519
2521 0 636096 236672 146120 86 2520
2522 0 636064 236672 146120 96 2521
2523 0 644160 242720 149400 71 2475
2524 0 644096 242528 149600 32 2523
2525 0 643968 242304 149720 64 2524
2526 0 643712 242304 149680 120 2525
2527 0 643456 242400 149680 139 2526
2528 0 650240 235104 156080 217 1837
2529 0 650240 235104 156360 122 2528
2530 0 650240 235264 156600 189 2529
2531 0 650240 235488 156720 239 2530
2532 0 650400 235680 156800 91 2531
2533 0 650560 235840 156920 60 2532
2534 0 650624 235904 156960 80 2533
2535 0 660128 218336 154160 148 1755
2536 0 660288 218368 153960 91 2535
2537 0 660288 218400 153800 86 2536
2538 0 660288 218432 153520 122 2537
2539 0 660320 218432 153240 108 2538
2540 0 660384 218432 152960 96 2539
2541 0 660256 218304 152760 80 2540
2542 0 660224 218304 152760 80 2541
2543 0 660480 218208 153800 32 2537
2544 0 660576 217952 153800 64 2543
2545 0 660672 217952 153800 64 2544
2546 0 659360 217248 154280 207 1750
2547 0 659168 217408 154240 131 2546
2548 0 658976 217600 154240 143 2547
2549 0 658784 217760 154200 164 2548
2550 0 658624 217792 154000 217 2549
2551 0 658368 217824 153920 253 2550
2552 0 658112 217920 153920 172 2551
2553 0 657856 217888 153920 160 2552
2554 0 657600 217824 153920 175 2553
2555 0 657344 217824 153800 120 2554
2556 0 657088 217760 153720 98 2555
2557 0 656832 217760 153640 128 2556
2558 0 656640 217792 153480 134 2557
2559 0 656384 217792 153400 134 2558
2560 0 656128 217824 153360 128 2559
2561 0 655872 217792 153320 107 2560
2562 0 655648 217696 153200 98 2561
2563 0 655392 217664 153120 122 2562
2564 0 655136 217600 153080 96 2563
2565 0 654880 217600 153000 71 2564
2566 0 654656 217600 152880 75 2565
2567 0 654432 217600 152760 122 2566
2568 0 654176 217536 152680 101 2567
2569 0 653920 217472 152600 96 2568
2570 0 653696 217376 152520 128 2569
2571 0 653472 217344 152400 98 2570
2572 0 653312 217216 152200 75 2571
2573 0 653056 217120 152080 81 2572
2574 0 652800 217088 151960 91 2573
2575 0 652576 216992 151880 75 2574
2576 0 652320 216960 151800 75 2575
2577 0 652096 216832 151680 128 2576
2578 0 651840 216736 151640 136 2577
2579 0 651584 216704 151600 124 2578
2580 0 651392 216544 151480 104 2579
2581 0 651168 216384 151480 108 2580
2582 0 650912 216288 151480 96 2581
2583 0 650656 216160 151480 102 2582
2584 0 650400 216096 151520 128 2583
2585 0 650176 215968 151560 139 2584
2586 0 649952 215808 151560 102 2585
2587 0 649728 215744 151440 120 2586
2588 0 649536 215616 151320 90 2587
2589 0 649376 215488 151160 81 2588
2590 0 649312 215488 151120 81 2589
2591 0 649120 215488 150920 75 2590
2592 0 648864 215488 150920 40 2591
2593 0 648608 215488 150960 75 2592
2594 0 648352 215456 150960 115 2593
2595 0 648096 215360 150960 86 2594
2596 0 647840 215328 150960 104 2595
2597 0 647584 215264 150960 134 2596
2598 0 647360 215136 150960 75 2597
2599 0 647104 215136 150960 86 2598
2600 0 646848 215104 150960 86 2599
2601 0 646592 215072 150920 128 2600
2602 0 646336 215072 150840 143 2601
2603 0 646080 215072 150760 175 2602
2604 0 645856 215168 150680 168 2603
2605 0 645600 215104 150760 202 2604
2606 0 645408 214944 150800 228 2605
2607 0 645184 214880 150760 148 2606
2608 0 644928 214848 150840 153 2607
2609 0 644672 214784 150800 124 2608
2610 0 644512 214784 150800 128 2609
2611 0 644256 214720 150880 120 2610
2612 0 644000 214720 151000 175 2611
2613 0 643936 214784 151240 194 2612
2614 0 643808 214848 151480 164 2613
2615 0 643648 214880 151680 134 2614
2616 0 643488 214880 151920 115 2615
2617 0 643392 214944 152160 131 2616
2618 0 643232 215104 152360 128 2617
2619 0 643072 215136 152560 175 2618
2620 0 642880 215072 152720 153 2619
2621 0 642624 215072 152800 107 2620
2622 0 642432 215200 152920 60 2621
2623 0 642272 215360 153080 115 2622
2624 0 642112 215520 153240 45 2623
2625 0 641952 215680 153440 51 2624
2626 0 641760 215872 153560 102 2625
2627 0 641568 215936 153720 107 2626
2628 0 641408 216064 153880 75 2627
2629 0 641312 216160 154120 71 2628
2630 0 641344 216224 154400 75 2629
2631 0 641504 216288 154640 192 2630
2632 0 641568 216416 154880 163 2631
2633 0 641568 216416 155160 90 2632
2634 0 641568 216512 155440 122 2633
2635 0 641536 216576 155680 175 2634
2636 0 641600 216480 155920 186 2635
2637 0 641792 216608 156080 217 2636
2638 0 641696 216640 156320 172 2637
2639 0 641824 216672 156560 107 2638
2640 0 642016 216768 156760 140 2639
2641 0 641984 216736 157040 150 2640
2642 0 641920 216864 157280 137 2641
2643 0 641824 216960 157360 124 2642
2644 0 642016 217120 157320 160 2643
2645 0 642272 217088 157320 131 2644
2646 0 642528 217120 157280 51 2645
2647 0 642784 217184 157280 51 2646
2648 0 642880 217184 157280 51 2647
2649 0 641600 217056 157440 115 2643
2650 0 641376 217216 157480 107 2649
2651 0 641184 217184 157640 128 2650
2652 0 640992 217152 157800 157 2651
2653 0 640928 217248 157920 98 2652
2654 0 644480 214720 150560 32 2610
2655 0 644352 214560 150400 32 2654
2656 0 644224 214368 150240 64 2655
2657 0 644160 214240 150080 91 2656
2658 0 645152 214720 150560 40 2607
2659 0 645024 214560 150360 81 2658
2660 0 645024 214432 150120 60 2659
2661 0 645120 214304 149960 45 2660
2662 0 649120 215360 151320 60 2590
2663 0 648960 215200 151520 71 2662
2664 0 648800 215136 151720 75 2663
2665 0 648608 215040 151880 81 2664
2666 0 648416 214880 152040 60 2665
2667 0 648256 214720 152240 107 2666
2668 0 648032 214528 152280 104 2667
2669 0 647840 214368 152440 148 2668
2670 0 647904 214112 152480 243 2669
2671 0 647968 213888 152640 197 2670
2672 0 648032 213696 152800 160 2671
2673 0 648064 213440 152800 128 2672
2674 0 648128 213216 152680 32 2673
2675 0 648288 213056 152480 75 2674
2676 0 648448 212960 152240 75 2675
2677 0 648608 212800 152040 71 2676
2678 0 648768 212608 151880 60 2677
2679 0 661184 216288 153960 143 1742
2680 0 661408 216352 153840 107 2679
2681 0 661600 216384 153640 108 2680
2682 0 661632 216448 153400 154 2681
2683 0 661696 216480 153240 181 2682
2684 0 661856 216576 153040 153 2683
2685 0 662048 216672 152840 107 2684
2686 0 662272 216736 152720 71 2685
2687 0 662464 216864 152600 81 2686
2688 0 662656 216960 152440 80 2687
2689 0 662880 217056 152360 75 2688
2690 0 663104 217184 152240 60 2689
2691 0 663296 217312 152120 51 2690
2692 0 663520 217408 152000 40 2691
2693 0 663744 217536 151840 75 2692
2694 0 663968 217568 151720 108 2693
2695 0 664128 217600 151520 96 2694
2696 0 664256 217696 151280 124 2695
2697 0 664480 217760 151160 221 2696
2698 0 664672 217632 150960 108 2697
2699 0 664928 217632 150960 178 2698
2700 0 665152 217632 150840 175 2699
2701 0 665376 217696 150720 230 2700
2702 0 665600 217824 150720 196 2701
2703 0 665856 217792 150840 226 2702
2704 0 666016 217728 150880 258 2703
2705 0 666240 217600 150880 218 2704
2706 0 666464 217504 150800 131 2705
2707 0 666720 217504 150760 96 2706
2708 0 666880 217440 150640 60 2707
2709 0 667072 217248 150600 75 2708
2710 0 667072 216992 150600 60 2709
2711 0 667136 216736 150680 60 2710
2712 0 667168 216480 150800 168 2711
2713 0 667296 216320 151000 176 2712
2714 0 667328 216352 151280 32 2713
2715 0 667264 216384 151520 40 2714
2716 0 667040 217600 150520 71 2708
2717 0 667200 217792 150440 120 2716
2718 0 667264 218016 150320 134 2717
2719 0 667392 218080 150080 192 2718
2720 0 667424 217920 149880 120 2719
2721 0 667392 217760 149680 75 2720
2722 0 667296 217632 149440 45 2721
2723 0 666144 217888 151040 166 2704
2724 0 666272 218112 151040 86 2723
2725 0 666432 218304 151080 140 2724
2726 0 666656 218176 151080 122 2725
2727 0 666880 218016 151080 160 2726
2728 0 667136 217952 151160 51 2727
2729 0 667392 217952 151160 51 2728
2730 0 667520 218080 151000 32 2729
2731 0 661888 216256 153200 160 2683
2732 0 662144 216192 153120 124 2731
2733 0 662368 216032 153040 154 2732
2734 0 662560 215840 152960 102 2733
2735 0 662720 215648 152920 98 2734
2736 0 662880 215488 152760 80 2735
2737 0 663104 215360 152680 80 2736
2738 0 663360 215264 152640 80 2737
2739 0 663616 215168 152640 75 2738
2740 0 663840 215104 152760 75 2739
2741 0 664064 215072 152800 51 2740
2742 0 661920 212000 156080 164 1721
2743 0 661952 211904 156360 160 2742
2744 0 662112 211840 156560 86 2743
2745 0 662304 211744 156720 108 2744
2746 0 662304 211488 156720 140 2745
2747 0 662336 211328 156760 143 2746
2748 0 665472 205248 156800 120 1691
2749 0 665472 205248 156520 45 2748
2750 0 665536 205248 156240 60 2749
2751 0 665600 205216 156040 45 2750
2752 0 665376 204224 157200 60 1687
2753 0 665120 204160 157240 60 2752
2754 0 664864 204128 157160 148 2753
2755 0 664640 204000 157160 160 2754
2756 0 664448 203808 157160 164 2755
2757 0 664192 203712 157240 197 2756
2758 0 663936 203616 157160 214 2757
2759 0 663744 203520 157000 228 2758
2760 0 663488 203424 157000 205 2759
2761 0 663232 203360 157000 237 2760
2762 0 663008 203328 156840 209 2761
2763 0 662752 203296 156800 139 2762
2764 0 662496 203264 156840 136 2763
2765 0 662240 203232 156840 120 2764
2766 0 661984 203232 156840 75 2765
2767 0 661728 203232 156840 75 2766
2768 0 661472 203200 156840 75 2767
2769 0 661216 203136 156760 80 2768
2770 0 660960 203072 156760 91 2769
2771 0 660736 203072 156880 101 2770
2772 0 660480 203104 156880 124 2771
2773 0 660224 203136 156880 86 2772
2774 0 659968 203168 156920 80 2773
2775 0 659744 203296 156920 75 2774
2776 0 659520 203424 156920 154 2775
2777 0 659328 203456 157080 228 2776
2778 0 659168 203520 157280 160 2777
2779 0 659040 203520 157440 148 2778
2780 0 658912 203680 157280 108 2779
2781 0 658752 203904 157280 150 2780
2782 0 658560 204064 157240 157 2781
2783 0 658368 204256 157240 150 2782
2784 0 658176 204128 157040 160 2783
2785 0 658048 203968 156840 98 2784
2786 0 657984 203968 156760 51 2785
2787 0 659040 203520 157720 32 2779
2788 0 659040 203680 157960 51 2787
2789 0 658912 203776 158160 101 2788
2790 0 658816 203808 158320 81 2789
2791 0 667136 203296 157160 178 1678
2792 0 667392 203200 157080 148 2791
2793 0 667552 203168 156880 64 2792
2794 0 667712 203200 156680 71 2793
2795 0 667872 203264 156480 107 2794
2796 0 667968 203328 156240 108 2795
2797 0 668064 203456 156040 120 2796
2798 0 668160 203648 155840 51 2797
2799 0 668320 203776 155640 124 2798
2800 0 668384 203904 155400 102 2799
2801 0 668544 204064 155200 101 2800
2802 0 668736 204192 155040 122 2801
2803 0 668928 204320 154880 122 2802
2804 0 669088 204384 154720 115 2803
2805 0 669248 204448 154480 108 2804
2806 0 669376 204544 154280 96 2805
2807 0 669440 204704 154080 71 2806
2808 0 669440 204832 153840 98 2807
2809 0 669440 204992 153640 102 2808
2810 0 669600 205152 153480 81 2809
2811 0 669760 205312 153280 51 2810
2812 0 669920 205472 153120 64 2811
2813 0 670080 205600 152920 75 2812
2814 0 670240 205696 152720 71 2813
2815 0 670400 205760 152520 81 2814
2816 0 670496 205824 152400 101 2815
2817 0 670752 205824 152400 81 2816
2818 0 671008 205824 152400 75 2817
2819 0 671264 205824 152400 75 2818
2820 0 671520 205856 152400 75 2819
2821 0 671744 205984 152400 75 2820
2822 0 671936 206144 152360 32 2821
2823 0 672096 206304 152160 75 2822
2824 0 672224 206464 152000 102 2823
2825 0 672256 206688 151840 102 2824
2826 0 672288 206912 151720 71 2825
2827 0 672448 207072 151600 81 2826
2828 0 672608 207232 151440 64 2827
2829 0 672768 207392 151240 51 2828
2830 0 672928 207552 151080 81 2829
2831 0 673056 207776 151000 75 2830
2832 0 673056 208000 150800 71 2831
2833 0 672928 208128 150600 51 2832
2834 0 672768 208320 150440 75 2833
2835 0 672640 208480 150280 86 2834
2836 0 672736 208736 150160 128 2835
2837 0 672896 208896 150000 51 2836
2838 0 673088 209088 149880 32 2837
2839 0 673216 209248 149680 96 2838
2840 0 673280 209408 149480 175 2839
2841 0 673280 209664 149480 176 2840
2842 0 673280 209696 149480 189 2841
2843 0 673408 209856 149320 181 2842
2844 0 673504 210048 149120 227 2843
2845 0 673728 210208 149040 230 2844
2846 0 673792 210464 148960 245 2845
2847 0 673696 210720 149080 261 2846
2848 0 673728 210976 149080 175 2847
2849 0 673888 211168 149000 96 2848
2850 0 673920 211328 148800 98 2849
2851 0 673888 211584 148760 96 2850
2852 0 673888 211840 148760 51 2851
2853 0 674048 212032 148840 124 2852
2854 0 674304 212032 148840 166 2853
2855 0 674432 212160 148880 98 2854
2856 0 673120 209824 149680 91 2842
2857 0 672928 209952 149840 98 2856
2858 0 672896 210208 149920 120 2857
2859 0 672800 210464 149960 124 2858
2860 0 672736 210208 150000 80 2859
2861 0 672544 209984 150000 107 2860
2862 0 672320 210048 150160 32 2861
2863 0 672192 210080 150400 32 2862
2864 0 672288 210176 150520 51 2863
2865 0 670400 205952 152200 108 2816
2866 0 670336 206016 151960 122 2865
2867 0 670336 206112 151720 90 2866
2868 0 670336 206240 151480 98 2867
2869 0 670336 206368 151240 71 2868
2870 0 670208 206464 151040 60 2869
2871 0 670048 206592 150840 90 2870
2872 0 669888 206752 150680 60 2871
2873 0 669728 206944 150600 75 2872
2874 0 669568 207104 150480 75 2873
2875 0 669504 207328 150320 160 2874
2876 0 669536 207424 150200 139 2875
2877 0 669568 207264 150000 108 2876
2878 0 669472 207136 149800 156 2877
2879 0 669376 207040 149560 122 2878
2880 0 669536 207168 149400 175 2879
2881 0 669792 207168 149360 148 2880
2882 0 670048 207168 149360 148 2881
2883 0 670048 207072 149120 137 2882
2884 0 670208 207072 148880 189 2883
2885 0 670240 207104 148880 157 2884
2886 0 669504 207680 150080 139 2876
2887 0 669440 207936 150000 102 2886
2888 0 669472 208192 150000 86 2887
2889 0 669568 208448 149920 32 2888
2890 0 669728 208640 149880 40 2889
2891 0 669984 208736 149880 64 2890
2892 0 670016 208768 149880 75 2891
2893 0 669184 204512 154920 80 2804
2894 0 669216 204608 155160 32 2893
2895 0 669152 204576 155440 60 2894
2896 0 669120 204544 155480 75 2895
2897 0 667488 195072 156720 40 1639
2898 0 667456 195232 156520 90 2897
2899 0 667424 195392 156320 98 2898
2900 0 667392 195552 156120 108 2899
2901 0 667456 195680 155880 32 2900
2902 0 667552 195808 155680 128 2901
2903 0 667808 195808 155680 128 2902
2904 0 668032 195968 155760 51 2903
2905 0 668224 196160 155760 64 2904
2906 0 668384 196320 155920 45 2905
2907 0 668544 196480 156040 75 2906
2908 0 668544 196736 156040 32 2907
2909 0 668544 196768 156040 40 2908
2910 0 667552 195968 155440 32 2902
2911 0 667648 196128 155240 124 2910
2912 0 667680 196352 155080 51 2911
2913 0 667744 196544 154920 160 2912
2914 0 667712 196768 154800 40 2913
2915 0 667712 196960 154600 122 2914
2916 0 667712 196960 154520 166 2915
2917 0 666720 189920 154680 229 1615
2918 0 666656 190112 154520 192 2917
2919 0 666784 190336 154400 81 2918
2920 0 666784 190592 154400 124 2919
2921 0 666592 190784 154320 81 2920
2922 0 666560 191040 154320 40 2921
2923 0 666592 191136 154360 32 2922
2924 0 667904 187424 152920 208 1601
2925 0 668064 187552 153080 150 2924
2926 0 668224 187712 153240 150 2925
2927 0 668448 187872 153240 45 2926
2928 0 668576 187904 153280 32 2927
2929 0 668832 187904 153280 60 2928
2930 0 669088 187840 153320 51 2929
2931 0 669344 187808 153400 96 2930
2932 0 669472 187808 153560 51 2931
2933 0 668576 188064 153080 71 2928
2934 0 668576 188288 152920 51 2933
2935 0 668736 188512 152840 75 2934
2936 0 668768 188544 152840 51 2935
2937 0 668064 186592 152720 270 1597
2938 0 668288 186784 152760 168 2937
2939 0 668544 186848 152800 80 2938
2940 0 668768 187008 152800 51 2939
2941 0 668960 187200 152880 32 2940
2942 0 669216 187232 152840 80 2941
2943 0 669440 187360 152760 51 2942
2944 0 669696 187392 152760 75 2943
2945 0 669952 187456 152800 86 2944
2946 0 669984 187456 152800 80 2945
2947 0 666752 184576 150760 178 1586
2948 0 666752 184416 150960 75 2947
2949 0 666752 184192 151160 124 2948
2950 0 666752 184000 151360 164 2949
2951 0 666848 183840 151560 219 2950
2952 0 666944 183680 151760 140 2951
2953 0 666944 183520 152000 186 2952
2954 0 666976 183424 152200 271 2953
2955 0 666976 183424 152240 274 2954
2956 0 666976 183264 152440 207 2955
2957 0 666976 183008 152520 166 2956
2958 0 666976 182752 152560 154 2957
2959 0 666880 182496 152560 104 2958
2960 0 666688 182304 152560 107 2959
2961 0 666592 182080 152480 98 2960
2962 0 666592 181824 152440 86 2961
2963 0 666592 181600 152320 150 2962
2964 0 666624 181376 152160 64 2963
2965 0 666752 181152 152120 115 2964
2966 0 666912 180992 151960 128 2965
2967 0 667168 181056 151960 128 2966
2968 0 667424 181088 151880 120 2967
2969 0 667648 181056 151760 128 2968
2970 0 667904 181056 151760 139 2969
2971 0 668160 180960 151720 172 2970
2972 0 668288 180768 151720 153 2971
2973 0 668256 180512 151640 80 2972
2974 0 668288 180256 151600 122 2973
2975 0 668320 180000 151560 122 2974
2976 0 668480 179840 151400 98 2975
2977 0 668672 179712 151280 131 2976
2978 0 668832 179520 151360 86 2977
2979 0 668896 179328 151520 160 2978
2980 0 668992 179104 151440 136 2979
2981 0 669120 178944 151240 102 2980
2982 0 669280 178784 151040 75 2981
2983 0 669472 178656 150920 60 2982
2984 0 669568 178592 150800 98 2983
2985 0 669600 178336 150800 102 2984
2986 0 669472 178176 150600 81 2985
2987 0 669312 178016 150400 40 2986
2988 0 669280 177984 150360 51 2987
2989 0 669536 178752 150600 60 2984
2990 0 669600 178976 150480 51 2989
2991 0 669696 178976 150520 51 2990
2992 0 668416 180768 151480 128 2972
2993 0 668512 180640 151240 104 2992
2994 0 668608 180480 151040 124 2993
2995 0 668672 180416 150800 108 2994
2996 0 668544 180384 150560 32 2995
2997 0 668608 180384 150280 51 2996
2998 0 668704 180224 150080 64 2997
2999 0 668864 180096 149920 81 2998
3000 0 668896 180064 149880 75 2999
3001 0 667136 183584 152440 154 2955
3002 0 667200 183616 152680 96 3001
3003 0 667296 183744 152920 96 3002
3004 0 667456 183776 153160 75 3003
3005 0 667616 183872 153400 40 3004
3006 0 667744 183872 153520 86 3005
3007 0 667232 183296 152160 128 2954
3008 0 667392 183136 152160 51 3007
3009 0 667552 182944 152200 32 3008
3010 0 667712 182784 152080 32 3009
3011 0 667936 182848 151960 60 3010
3012 0 667968 182880 151920 75 3011
3013 0 667584 183328 152160 104 3008
3014 0 667840 183328 152240 51 3013
3015 0 668000 183264 152280 60 3014
3016 0 666912 184960 150320 198 1585
3017 0 667072 185024 150120 104 3016
3018 0 667200 185120 149920 51 3017
3019 0 667360 185248 149760 136 3018
3020 0 667584 185248 149600 156 3019
3021 0 667808 185344 149440 150 3020
3022 0 668000 185472 149240 150 3021
3023 0 668160 185632 149120 148 3022
3024 0 668352 185728 148960 148 3023
3025 0 668544 185888 148800 157 3024
3026 0 668768 186016 148760 128 3025
3027 0 669024 186080 148680 136 3026
3028 0 669280 186176 148560 168 3027
3029 0 669440 186272 148360 150 3028
3030 0 669600 186400 148160 115 3029
3031 0 669760 186560 147960 98 3030
3032 0 669888 186592 147800 164 3031
3033 0 670016 186592 147560 157 3032
3034 0 670176 186624 147360 178 3033
3035 0 670336 186624 147160 101 3034
3036 0 670496 186624 146960 140 3035
3037 0 670752 186688 146880 175 3036
3038 0 670912 186720 146680 160 3037
3039 0 671072 186720 146480 51 3038
3040 0 671232 186752 146280 134 3039
3041 0 671392 186816 146080 153 3040
3042 0 671488 186976 145880 101 3041
3043 0 671648 187040 145680 128 3042
3044 0 671808 187040 145480 163 3043
3045 0 671968 187040 145280 178 3044
3046 0 672224 187136 145240 122 3045
3047 0 672448 187232 145120 91 3046
3048 0 672704 187232 145080 71 3047
3049 0 672864 187136 144920 150 3048
3050 0 673088 187296 144920 80 3049
3051 0 673344 187360 144880 107 3050
3052 0 673536 187392 144720 157 3051
3053 0 673760 187488 144600 139 3052
3054 0 673984 187584 144440 122 3053
3055 0 674176 187680 144280 148 3054
3056 0 674336 187840 144120 102 3055
3057 0 672704 187104 144680 107 3049
3058 0 672544 187104 144480 120 3057
3059 0 672288 187008 144480 108 3058
3060 0 672000 187008 144800 32 3059
3061 0 671968 186784 145200 172 3045
3062 0 672000 186592 145000 120 3061
3063 0 672160 186432 144880 75 3062
3064 0 672288 186208 144800 40 3063
3065 0 672384 186016 144880 51 3064
3066 0 670016 186400 147920 60 3032
3067 0 670112 186304 148040 32 3066
3068 0 670304 186304 148240 71 3067
3069 0 670464 186400 148440 75 3068
3070 0 670656 186464 148600 153 3069
3071 0 670912 186496 148600 115 3070
3072 0 671040 186592 148600 81 3071
3073 0 670016 186048 148000 32 3067
3074 0 669952 185856 147800 64 3073
3075 0 669952 185632 147760 32 3074
3076 0 620928 185568 151880 64 1370
3077 0 620928 185792 151720 32 3076
3078 0 620928 185888 151800 51 3077
3079 0 620864 185504 152280 32 1369
3080 0 620864 185728 152400 120 3079
3081 0 621120 185792 152480 71 3080
3082 0 621248 185792 152480 51 3081
3083 0 602016 184864 152600 150 1291
3084 0 602176 184640 152560 122 3083
3085 0 602400 184480 152560 51 3084
3086 0 602560 184480 152360 96 3085
3087 0 602560 184480 152320 96 3086
3088 0 597440 184672 152320 32 1272
3089 0 592448 184960 151120 96 1251
3090 0 592416 184896 151360 101 3089
3091 0 592352 184928 151640 96 3090
3092 0 592576 185024 151720 64 3091
3093 0 592800 185024 151840 40 3092
3094 0 592832 185248 151680 51 3093
3095 0 592800 185280 151640 51 3094
3096 0 587584 185408 149760 107 1229
3097 0 587776 185216 149720 60 3096
3098 0 588032 185216 149760 40 3097
3099 0 588064 185248 149800 32 3098
3100 0 580768 185792 144760 128 1195
3101 0 580928 185984 144680 86 3100
3102 0 581056 186240 144760 75 3101
3103 0 568736 190688 131560 124 1116
3104 0 568544 190656 131720 60 3103
3105 0 568288 190752 131680 166 3104
3106 0 568032 190816 131560 175 3105
3107 0 567936 190944 131360 137 3106
3108 0 567904 190944 131320 134 3107
3109 0 568704 191424 131000 120 1112
3110 0 568448 191360 131000 81 3109
3111 0 568192 191360 131040 45 3110
3112 0 568032 191360 131040 32 3111
3113 0 565920 195744 125720 81 1082
3114 0 566080 195904 125560 75 3113
3115 0 566208 195680 125560 32 3114
3116 0 565888 195616 125000 91 1079
3117 0 566144 195552 125040 32 3116
3118 0 566240 195456 125160 32 3117
3119 0 562976 202112 116640 71 1034
3120 0 562912 201856 116600 32 3119
3121 0 562912 201664 116720 64 3120
3122 0 562624 202336 116440 160 1033
3123 0 562368 202272 116440 32 3122
3124 0 562272 202016 116440 64 3123
3125 0 562400 201856 116600 71 3124
3126 0 562464 201792 116640 51 3125
3127 0 560384 209280 110360 32 994
3128 0 560224 209344 110120 32 3127
3129 0 559968 209440 110120 40 3128
3130 0 559936 209440 110120 32 3129
3131 0 558752 216416 106720 51 960
3132 0 558528 216512 106560 32 3131
3133 0 558944 217216 106120 140 956
3134 0 558880 217472 106040 81 3133
3135 0 559040 217664 106000 32 3134
3136 0 559136 217664 105920 32 3135
3137 0 558496 217856 105600 51 951
3138 0 557312 232256 91760 45 868
3139 0 557056 232128 91760 45 3138
3140 0 556960 232032 91800 51 3139
3141 0 557920 234976 89320 172 853
3142 0 557728 234784 89280 60 3141
3143 0 557536 234720 89120 90 3142
3144 0 557504 234816 89000 81 3143
3145 0 558656 237568 87320 32 840
3146 0 558848 237760 87240 81 3145
3147 0 559040 237920 87120 101 3146
3148 0 559168 238112 87000 32 3147
3149 0 559232 238304 86800 98 3148
3150 0 559232 238336 86800 102 3149
3151 0 560320 240096 85280 71 823
3152 0 560320 240096 85560 51 3151
3153 0 560320 239872 85600 51 3152
3154 0 566976 248736 81600 128 774
3155 0 566816 248576 81800 96 3154
3156 0 566688 248352 81920 81 3155
3157 0 566656 248096 81920 86 3156
3158 0 566784 247936 81760 71 3157
3159 0 566816 247904 81720 32 3158
3160 0 580256 261600 79240 108 697
3161 0 580224 261376 79080 124 3160
3162 0 580064 261216 78880 172 3161
3163 0 579872 261120 78720 150 3162
3164 0 579648 260992 78680 166 3163
3165 0 579424 260960 78560 163 3164
3166 0 579200 260960 78440 120 3165
3167 0 578944 260928 78360 124 3166
3168 0 578784 260768 78240 160 3167
3169 0 578592 260576 78160 140 3168
3170 0 578432 260384 78080 150 3169
3171 0 578272 260224 77920 186 3170
3172 0 578112 260064 77720 175 3171
3173 0 577952 259904 77560 172 3172
3174 0 577760 259776 77440 163 3173
3175 0 577600 259648 77240 148 3174
3176 0 577376 259488 77160 150 3175
3177 0 577184 259296 77080 200 3176
3178 0 577024 259104 77200 178 3177
3179 0 576896 258880 77280 136 3178
3180 0 576704 258688 77320 98 3179
3181 0 576512 258528 77280 80 3180
3182 0 576352 258368 77120 98 3181
3183 0 576128 258240 77040 163 3182
3184 0 575968 258080 76960 185 3183
3185 0 575744 257920 76960 197 3184
3186 0 575552 257728 76960 197 3185
3187 0 575360 257536 76960 197 3186
3188 0 575168 257344 76960 212 3187
3189 0 574944 257184 76960 214 3188
3190 0 574752 257024 76920 154 3189
3191 0 574560 256832 76880 141 3190
3192 0 574336 256736 76800 168 3191
3193 0 574080 256704 76720 172 3192
3194 0 573824 256640 76640 166 3193
3195 0 573600 256608 76480 107 3194
3196 0 573344 256512 76480 200 3195
3197 0 573088 256448 76440 218 3196
3198 0 572832 256416 76480 224 3197
3199 0 572608 256320 76400 221 3198
3200 0 572512 256416 76280 214 3199
3201 0 572288 256352 76160 197 3200
3202 0 572064 256384 76040 189 3201
3203 0 571808 256416 75920 256 3202
3204 0 571648 256608 75880 172 3203
3205 0 571456 256768 75840 101 3204
3206 0 571264 256928 75760 163 3205
3207 0 571072 257152 75760 244 3206
3208 0 570944 257376 75680 256 3207
3209 0 570848 257632 75640 224 3208
3210 0 570656 257824 75600 205 3209
3211 0 570464 258016 75600 178 3210
3212 0 570272 258176 75560 209 3211
3213 0 570112 258368 75520 202 3212
3214 0 569920 258592 75520 148 3213
3215 0 569792 258816 75520 157 3214
3216 0 569824 259008 75680 156 3215
3217 0 569856 259264 75760 156 3216
3218 0 569856 259520 75840 136 3217
3219 0 569824 259584 75840 163 3218
3220 0 569888 259840 75840 164 3219
3221 0 569888 260096 75880 128 3220
3222 0 569888 260352 75800 221 3221
3223 0 569824 260576 75760 237 3222
3224 0 569696 260800 75760 212 3223
3225 0 569536 261024 75760 197 3224
3226 0 569344 261184 75720 190 3225
3227 0 569120 261344 75720 163 3226
3228 0 568928 261504 75680 148 3227
3229 0 568768 261696 75640 176 3228
3230 0 568608 261888 75600 186 3229
3231 0 568480 262144 75640 202 3230
3232 0 568352 262368 75600 202 3231
3233 0 568128 262560 75600 163 3232
3234 0 568000 262784 75720 178 3233
3235 0 567808 262976 75760 183 3234
3236 0 567648 263200 75800 224 3235
3237 0 567456 263360 75880 226 3236
3238 0 567296 263552 75920 115 3237
3239 0 567200 263712 76120 120 3238
3240 0 567168 263840 76360 164 3239
3241 0 567104 264000 76560 198 3240
3242 0 567136 264160 76760 168 3241
3243 0 567040 264384 76840 181 3242
3244 0 566816 264544 76880 226 3243
3245 0 566816 264608 76960 224 3244
3246 0 566752 264864 77040 181 3245
3247 0 566720 265088 77200 175 3246
3248 0 566624 265248 77400 219 3247
3249 0 566528 265376 77600 202 3248
3250 0 566368 265504 77800 156 3249
3251 0 566112 265536 77920 178 3250
3252 0 565888 265472 78040 178 3251
3253 0 565728 265408 78240 160 3252
3254 0 565600 265248 78440 124 3253
3255 0 565440 265184 78640 122 3254
3256 0 565280 265312 78840 163 3255
3257 0 565152 265472 79040 214 3256
3258 0 564960 265632 79160 249 3257
3259 0 564864 265824 78960 266 3258
3260 0 564640 265920 78880 281 3259
3261 0 564384 265984 78800 237 3260
3262 0 564128 265984 78680 186 3261
3263 0 563872 266112 78600 197 3262
3264 0 563648 266240 78600 219 3263
3265 0 563456 266400 78640 214 3264
3266 0 563296 266592 78680 197 3265
3267 0 563072 266784 78680 186 3266
3268 0 562848 266912 78600 178 3267
3269 0 562624 267040 78480 176 3268
3270 0 562368 267040 78440 137 3269
3271 0 562176 267200 78360 124 3270
3272 0 561952 267296 78200 102 3271
3273 0 561792 267456 78040 86 3272
3274 0 561600 267616 77920 120 3273
3275 0 561408 267712 77720 108 3274
3276 0 561152 267712 77720 150 3275
3277 0 560960 267712 77720 150 3276
3278 0 560704 267712 77600 120 3277
3279 0 560480 267648 77480 122 3278
3280 0 560288 267616 77320 81 3279
3281 0 560064 267552 77160 122 3280
3282 0 559872 267424 77000 178 3281
3283 0 559616 267392 76960 137 3282
3284 0 559392 267296 76880 102 3283
3285 0 559200 267168 76760 102 3284
3286 0 559072 267040 76640 115 3285
3287 0 558912 266880 76440 166 3286
3288 0 558784 266752 76240 186 3287
3289 0 558592 266688 76080 204 3288
3290 0 558432 266592 75880 163 3289
3291 0 558272 266496 75680 128 3290
3292 0 558112 266496 75480 140 3291
3293 0 557952 266464 75280 102 3292
3294 0 557728 266432 75160 164 3293
3295 0 557568 266432 74920 163 3294
3296 0 557408 266432 74680 190 3295
3297 0 557312 266464 74440 189 3296
3298 0 557216 266464 74200 157 3297
3299 0 557120 266464 73960 141 3298
3300 0 557024 266464 73720 104 3299
3301 0 557024 266496 73440 131 3300
3302 0 557120 266496 73200 160 3301
3303 0 557216 266528 72960 128 3302
3304 0 557344 266496 72720 192 3303
3305 0 557312 266336 72520 160 3304
3306 0 557312 266432 72280 168 3305
3307 0 557504 266496 72080 107 3306
3308 0 557568 266624 71920 75 3307
3309 0 557568 266784 71720 122 3308
3310 0 557440 266912 71520 124 3309
3311 0 557344 266976 71280 131 3310
3312 0 557376 267040 71040 164 3311
3313 0 557312 267040 70760 196 3312
3314 0 557216 267104 70520 140 3313
3315 0 557248 267168 70280 137 3314
3316 0 557248 267200 70000 128 3315
3317 0 557248 267264 69720 140 3316
3318 0 557216 267296 69440 115 3317
3319 0 557152 267264 69200 131 3318
3320 0 557024 267264 68960 120 3319
3321 0 556896 267040 69000 140 3320
3322 0 556736 266816 69000 91 3321
3323 0 556512 266656 68880 98 3322
3324 0 556256 266592 68800 81 3323
3325 0 556000 266528 68680 107 3324
3326 0 555744 266464 68680 108 3325
3327 0 555552 266272 68600 101 3326
3328 0 555392 266112 68480 124 3327
3329 0 555136 265984 68400 120 3328
3330 0 554880 265888 68320 120 3329
3331 0 554848 265856 68040 96 3330
3332 0 554784 265920 67800 32 3331
3333 0 554624 265856 67600 51 3332
3334 0 554464 265760 67400 107 3333
3335 0 554304 265728 67160 75 3334
3336 0 554176 265920 66960 81 3335
3337 0 554016 266080 66760 91 3336
3338 0 553888 266016 66520 128 3337
3339 0 553728 266016 66320 108 3338
3340 0 553600 266016 66080 143 3339
3341 0 553536 265984 65840 160 3340
3342 0 553440 266080 65600 143 3341
3343 0 553216 266208 65480 150 3342
3344 0 553024 266400 65440 141 3343
3345 0 552832 266528 65320 140 3344
3346 0 552640 266688 65240 120 3345
3347 0 552448 266848 65200 108 3346
3348 0 552256 267040 65120 90 3347
3349 0 552064 267232 65000 102 3348
3350 0 551936 267456 64880 90 3349
3351 0 551776 267584 64680 40 3350
3352 0 551648 267680 64480 134 3351
3353 0 551648 267680 64440 148 3352
3354 0 551584 267744 64200 120 3353
3355 0 551520 267968 64080 75 3354
3356 0 551520 268192 63960 80 3355
3357 0 551424 268416 63840 75 3356
3358 0 551296 268640 63760 60 3357
3359 0 551232 268896 63640 102 3358
3360 0 551200 269088 63480 107 3359
3361 0 551168 269280 63320 134 3360
3362 0 551104 269472 63120 101 3361
3363 0 551008 269632 62880 75 3362
3364 0 551040 269696 62640 60 3363
3365 0 551264 269760 62520 124 3364
3366 0 551488 269920 62440 131 3365
3367 0 551552 269984 62200 90 3366
3368 0 551552 269984 62040 131 3367
3369 0 551584 269952 61760 122 3368
3370 0 551744 269920 61520 71 3369
3371 0 551712 269888 61240 122 3370
3372 0 551712 269856 60960 51 3371
3373 0 551712 269600 60880 120 3372
3374 0 551776 269376 60760 128 3373
3375 0 551776 269120 60640 128 3374
3376 0 551744 268896 60480 96 3375
3377 0 551680 268640 60440 102 3376
3378 0 551520 268448 60400 71 3377
3379 0 551296 268320 60480 45 3378
3380 0 551072 268352 60480 80 3379
3381 0 551072 268128 60360 86 3380
3382 0 551072 267872 60320 120 3381
3383 0 550912 267648 60320 75 3382
3384 0 550880 267392 60360 71 3383
3385 0 551136 267360 60440 101 3384
3386 0 551200 267392 60520 75 3385
3387 0 551040 268608 60400 32 3380
3388 0 550944 268864 60400 40 3387
3389 0 551136 268928 60560 51 3388
3390 0 551264 268768 60720 32 3389
3391 0 551328 268640 60720 32 3390
3392 0 550912 268384 60680 32 3380
3393 0 550848 268512 60840 60 3392
3394 0 551296 269952 62120 115 3368
3395 0 551040 269920 62120 96 3394
3396 0 550816 269760 62120 60 3395
3397 0 550592 269568 62120 64 3396
3398 0 550336 269472 62120 40 3397
3399 0 550272 269408 62120 40 3398
3400 0 551904 267776 64400 101 3353
3401 0 552160 267904 64360 40 3400
3402 0 552352 268096 64360 40 3401
3403 0 552544 268288 64400 40 3402
3404 0 552704 268512 64400 45 3403
3405 0 552672 268704 64240 32 3404
3406 0 552640 268928 64120 40 3405
3407 0 552576 269184 64040 40 3406
3408 0 552512 269440 63960 40 3407
3409 0 552416 269632 63880 51 3408
3410 0 553536 265728 65760 51 3341
3411 0 553568 265504 65560 60 3410
3412 0 553664 265312 65400 81 3411
3413 0 553760 265056 65400 96 3412
3414 0 553856 264864 65240 60 3413
3415 0 554048 264672 65240 51 3414
3416 0 554240 264480 65240 32 3415
3417 0 554432 264288 65240 51 3416
3418 0 554496 264032 65240 32 3417
3419 0 554464 263776 65360 51 3418
3420 0 554368 263520 65360 32 3419
3421 0 557088 267392 68960 96 3320
3422 0 557216 267616 68960 137 3421
3423 0 557280 267808 68800 140 3422
3424 0 557280 268000 68600 175 3423
3425 0 557312 268192 68400 207 3424
3426 0 557440 268384 68200 148 3425
3427 0 557536 268608 68080 107 3426
3428 0 557632 268864 68080 128 3427
3429 0 557536 268992 67960 102 3428
3430 0 557536 269152 67760 96 3429
3431 0 557568 269120 67480 128 3430
3432 0 557600 269152 67440 124 3431
3433 0 557600 269344 67240 128 3432
3434 0 557600 269408 67240 136 3433
3435 0 557632 269600 67080 136 3434
3436 0 557728 269792 66920 124 3435
3437 0 557728 270048 66840 102 3436
3438 0 557600 270272 66800 102 3437
3439 0 557504 270496 66640 75 3438
3440 0 557344 270560 66440 51 3439
3441 0 557248 270720 66200 40 3440
3442 0 557216 270720 66160 80 3441
3443 0 557056 270816 65960 71 3442
3444 0 556896 270944 65760 81 3443
3445 0 556800 271136 65560 124 3444
3446 0 556864 271296 65360 98 3445
3447 0 556864 271456 65120 102 3446
3448 0 556736 271680 64960 107 3447
3449 0 556736 271776 64920 96 3448
3450 0 556736 271936 64680 81 3449
3451 0 556832 272032 64440 101 3450
3452 0 556768 272128 64320 115 3451
3453 0 556608 272320 64160 102 3452
3454 0 556512 272544 64040 75 3453
3455 0 556352 272736 63960 51 3454
3456 0 556192 272928 63880 51 3455
3457 0 556000 273120 63760 60 3456
3458 0 555840 273312 63680 80 3457
3459 0 555680 273472 63480 107 3458
3460 0 555520 273600 63320 102 3459
3461 0 555264 273664 63280 120 3460
3462 0 555104 273856 63160 98 3461
3463 0 555040 273664 62960 128 3462
3464 0 554944 273536 62760 90 3463
3465 0 554784 273440 62560 98 3464
3466 0 554656 273312 62360 81 3465
3467 0 554688 273184 62120 75 3466
3468 0 554688 273024 61880 104 3467
3469 0 554816 272928 61680 120 3468
3470 0 555008 272768 61520 107 3469
3471 0 555200 272640 61320 96 3470
3472 0 555360 272576 61120 81 3471
3473 0 555552 272384 61120 60 3472
3474 0 555744 272192 61200 51 3473
3475 0 555968 272064 61280 71 3474
3476 0 556160 271904 61320 81 3475
3477 0 556384 271872 61160 60 3476
3478 0 556544 271808 60960 51 3477
3479 0 556768 271712 60840 51 3478
3480 0 556992 271712 60720 81 3479
3481 0 557152 271744 60520 32 3480
3482 0 557248 271552 60320 51 3481
3483 0 557248 271424 60240 51 3482
3484 0 555040 274080 63120 64 3462
3485 0 554912 274304 63040 108 3484
3486 0 554688 274432 62960 141 3485
3487 0 554528 274592 62840 60 3486
3488 0 554368 274752 62720 80 3487
3489 0 554176 274976 62720 32 3488
3490 0 554048 275104 62720 32 3489
3491 0 553888 275328 62720 60 3490
3492 0 553696 275520 62680 124 3491
3493 0 553664 275776 62600 32 3492
3494 0 554016 274816 62840 64 3489
3495 0 553952 274592 62960 115 3494
3496 0 553920 274400 63040 75 3495
3497 0 557056 271936 64320 71 3451
3498 0 557312 271968 64280 71 3497
3499 0 557504 272096 64120 51 3498
3500 0 557760 272096 64120 40 3499
3501 0 557920 272096 64080 32 3500
3502 0 558144 271936 64200 51 3501
3503 0 558208 271904 64440 51 3502
3504 0 558400 271968 64600 40 3503
3505 0 558656 271936 64600 40 3504
3506 0 558912 271808 64600 40 3505
3507 0 559136 271680 64600 51 3506
3508 0 559360 271552 64560 40 3507
3509 0 559488 271360 64440 60 3508
3510 0 559488 271200 64240 32 3509
3511 0 559456 271264 64000 51 3510
3512 0 559360 271456 63840 51 3511
3513 0 557920 272480 63800 32 3501
3514 0 558112 272640 63720 40 3513
3515 0 558336 272704 63560 51 3514
3516 0 558592 272736 63480 51 3515
3517 0 558784 272896 63400 40 3516
3518 0 558976 273088 63360 75 3517
3519 0 559200 273216 63200 60 3518
3520 0 559456 273280 63160 75 3519
3521 0 559680 273408 63200 51 3520
3522 0 559936 273280 63280 51 3521
3523 0 556544 271552 64800 104 3448
3524 0 556352 271456 64600 60 3523
3525 0 556160 271264 64480 71 3524
3526 0 556064 271104 64280 81 3525
3527 0 555904 271200 64080 51 3526
3528 0 555744 271392 63920 40 3527
3529 0 555648 271616 63800 51 3528
3530 0 555488 271840 63720 40 3529
3531 0 555296 271968 63600 51 3530
3532 0 555040 272096 63520 51 3531
3533 0 554944 272320 63400 60 3532
3534 0 554848 272416 63280 45 3533
3535 0 557440 270912 66200 32 3441
3536 0 557472 270944 66240 32 3535
3537 0 557600 271136 66440 96 3536
3538 0 557632 271392 66480 101 3537
3539 0 557632 271488 66480 102 3538
3540 0 557664 271744 66560 80 3539
3541 0 557664 271968 66680 60 3540
3542 0 557696 272096 66720 75 3541
3543 0 557792 272352 66800 81 3542
3544 0 557920 272576 66840 80 3543
3545 0 558112 272768 66840 51 3544
3546 0 558336 272928 66840 81 3545
3547 0 558432 273024 66800 102 3546
3548 0 558688 273120 66760 51 3547
3549 0 558912 273280 66680 80 3548
3550 0 559104 273472 66640 115 3549
3551 0 559264 273696 66520 86 3550
3552 0 559360 273792 66480 86 3551
3553 0 559456 273984 66320 60 3552
3554 0 559584 274208 66240 80 3553
3555 0 559584 274272 66240 80 3554
3556 0 559456 274528 66240 40 3555
3557 0 559328 274752 66360 51 3556
3558 0 559296 274880 66600 64 3557
3559 0 559360 274848 66880 32 3558
3560 0 559584 274816 67000 51 3559
3561 0 559808 274944 67080 40 3560
3562 0 560064 275008 67160 40 3561
3563 0 560192 275232 67240 51 3562
3564 0 560288 275488 67240 51 3563
3565 0 560288 275744 67200 75 3564
3566 0 560320 276000 67200 60 3565
3567 0 560320 276256 67120 51 3566
3568 0 560352 276512 67080 40 3567
3569 0 560416 276768 67080 60 3568
3570 0 560448 276864 67040 75 3569
3571 0 559584 274272 65960 71 3555
3572 0 559584 274432 65760 51 3571
3573 0 559520 274528 65560 60 3572
3574 0 559616 273760 66520 75 3552
3575 0 559872 273664 66520 80 3574
3576 0 560096 273568 66360 60 3575
3577 0 560288 273536 66160 32 3576
3578 0 560512 273440 66040 71 3577
3579 0 560608 273408 65960 81 3578
3580 0 558368 273280 66840 32 3547
3581 0 558336 273344 67160 32 3580
3582 0 558336 273280 67240 45 3581
3583 0 557504 272256 66840 40 3542
3584 0 557344 272352 66840 40 3583
3585 0 557856 271488 66360 75 3539
3586 0 558080 271520 66240 60 3585
3587 0 558240 271552 66040 51 3586
3588 0 558400 271648 65840 51 3587
3589 0 558528 271744 65640 51 3588
3590 0 558592 271776 65400 32 3589
3591 0 558624 271776 65360 32 3590
3592 0 557248 271008 66320 32 3536
3593 0 557472 269216 67040 32 3433
3594 0 557504 269152 66960 32 3593
3595 0 557536 269120 66680 101 3594
3596 0 557536 269056 66400 64 3595
3597 0 557536 269088 66120 51 3596
3598 0 557664 268960 65920 115 3597
3599 0 557760 268896 65680 102 3598
3600 0 557856 268864 65440 98 3599
3601 0 557984 268736 65200 120 3600
3602 0 558144 268672 65000 137 3601
3603 0 558240 268512 64760 81 3602
3604 0 558400 268352 64640 80 3603
3605 0 558560 268160 64520 51 3604
3606 0 558720 268000 64400 60 3605
3607 0 558816 267904 64320 71 3606
3608 0 559040 267840 64200 128 3607
3609 0 559296 267840 64120 102 3608
3610 0 559552 267840 64040 75 3609
3611 0 559744 267776 63880 153 3610
3612 0 559968 267808 63760 102 3611
3613 0 560224 267840 63680 91 3612
3614 0 560480 267808 63600 108 3613
3615 0 560704 267808 63480 124 3614
3616 0 560896 267840 63320 96 3615
3617 0 561088 267872 63160 101 3616
3618 0 561312 267968 63040 101 3617
3619 0 561536 268064 62960 120 3618
3620 0 561760 268192 62960 101 3619
3621 0 561984 268352 62960 90 3620
3622 0 562176 268544 62920 128 3621
3623 0 562368 268736 62880 64 3622
3624 0 562368 268768 62880 45 3623
3625 0 558464 267488 64440 32 3607
3626 0 558240 267584 64560 32 3625
3627 0 557984 267616 64640 51 3626
3628 0 557728 267520 64680 40 3627
3629 0 557632 267424 64640 40 3628
3630 0 557728 269088 67080 32 3594
3631 0 557728 269344 66960 32 3630
3632 0 557696 269344 66880 32 3631
3633 0 557536 268928 67320 96 3431
3634 0 557568 268672 67240 32 3633
3635 0 557536 268544 67480 32 3634
3636 0 557472 268608 67560 32 3635
3637 0 557824 268992 68240 40 3428
3638 0 558080 269088 68240 40 3637
3639 0 558336 269088 68280 60 3638
3640 0 558592 269152 68280 40 3639
3641 0 558848 269248 68240 45 3640
3642 0 559040 269440 68240 51 3641
3643 0 559232 269632 68320 40 3642
3644 0 559392 269792 68160 51 3643
3645 0 559584 269984 68040 75 3644
3646 0 559744 270208 68040 71 3645
3647 0 559936 270368 68160 40 3646
3648 0 560064 270496 68160 40 3647
3649 0 560320 270528 68240 51 3648
3650 0 560544 270400 68320 40 3649
3651 0 560768 270208 68320 45 3650
3652 0 561024 270112 68280 86 3651
3653 0 561152 269984 68280 60 3652
3654 0 561344 270208 68280 51 3653
3655 0 561536 270400 68200 45 3654
3656 0 561664 270592 68320 32 3655
3657 0 561760 270688 68440 60 3656
3658 0 561344 269760 68280 32 3653
3659 0 561536 269568 68320 40 3658
3660 0 561632 269344 68440 71 3659
3661 0 561600 269184 68560 45 3660
3662 0 560032 270752 68080 81 3648
3663 0 559808 270912 68000 32 3662
3664 0 559552 270944 68080 51 3663
3665 0 559328 270944 68240 60 3664
3666 0 559072 270976 68320 64 3665
3667 0 558880 271136 68360 40 3666
3668 0 558752 271360 68360 40 3667
3669 0 558656 271584 68280 51 3668
3670 0 558656 271776 68280 40 3669
3671 0 557408 266336 71800 32 3307
3672 0 557664 266336 71800 32 3671
3673 0 557728 266272 71800 45 3672
3674 0 559392 266976 76800 96 3285
3675 0 559520 266752 76800 32 3674
3676 0 559680 266624 76960 32 3675
3677 0 559584 266752 77160 32 3676
3678 0 559584 266784 77160 32 3677
3679 0 561152 267968 77680 136 3276
3680 0 561152 268224 77640 45 3679
3681 0 561184 268480 77560 60 3680
3682 0 561280 268736 77560 64 3681
3683 0 561312 268992 77480 64 3682
3684 0 561376 269216 77360 64 3683
3685 0 561440 269440 77240 71 3684
3686 0 561472 269664 77120 51 3685
3687 0 561472 269920 77040 86 3686
3688 0 561472 270176 77000 81 3687
3689 0 561536 270368 76840 45 3688
3690 0 561664 270592 76720 71 3689
3691 0 561792 270784 76560 71 3690
3692 0 561984 271008 76560 86 3691
3693 0 562144 271232 76440 120 3692
3694 0 562304 271424 76400 98 3693
3695 0 562432 271648 76320 104 3694
3696 0 562432 271872 76200 86 3695
3697 0 562368 272032 76000 90 3696
3698 0 562368 272224 75840 64 3697
3699 0 566656 264320 76880 81 3244
3700 0 566464 264128 76880 60 3699
3701 0 566272 263936 76880 81 3700
3702 0 566016 263840 76880 51 3701
3703 0 565760 263808 76880 51 3702
3704 0 565504 263776 76880 45 3703
3705 0 565248 263776 76880 40 3704
3706 0 564992 263712 76880 51 3705
3707 0 564736 263648 76840 51 3706
3708 0 564480 263616 76800 51 3707
3709 0 564224 263520 76720 32 3708
3710 0 564128 263488 76720 32 3709
3711 0 570144 260320 75920 175 3222
3712 0 570400 260320 75960 181 3711
3713 0 570592 260416 76160 120 3712
3714 0 570752 260544 76360 81 3713
3715 0 570912 260704 76520 98 3714
3716 0 570976 260768 76560 90 3715
3717 0 570080 259520 75960 166 3218
3718 0 570304 259520 76080 102 3717
3719 0 570560 259456 76120 32 3718
3720 0 570624 259552 75880 122 3719
3721 0 570752 257184 75680 224 3208
3722 0 570592 257024 75560 160 3721
3723 0 570464 256800 75560 124 3722
3724 0 570304 256640 75440 153 3723
3725 0 570112 256576 75280 181 3724
3726 0 569856 256512 75240 181 3725
3727 0 569600 256480 75160 153 3726
3728 0 569376 256576 75080 107 3727
3729 0 569120 256640 75000 80 3728
3730 0 568896 256736 74880 98 3729
3731 0 568672 256736 74680 98 3730
3732 0 568448 256736 74520 108 3731
3733 0 568192 256832 74400 81 3732
3734 0 568032 256960 74200 32 3733
3735 0 567872 257088 74000 64 3734
3736 0 567712 257056 73800 107 3735
3737 0 567520 256992 73640 86 3736
3738 0 567328 256992 73440 104 3737
3739 0 567136 256992 73240 120 3738
3740 0 567072 256960 73160 122 3739
3741 0 566880 256928 73000 128 3740
3742 0 566688 256928 72800 148 3741
3743 0 566496 256864 72640 101 3742
3744 0 566304 256768 72480 160 3743
3745 0 566080 256768 72360 160 3744
3746 0 565824 256768 72240 148 3745
3747 0 565632 256800 72040 81 3746
3748 0 565440 256800 71840 81 3747
3749 0 565280 256800 71640 107 3748
3750 0 565248 256800 71600 108 3749
3751 0 565120 256704 71360 122 3750
3752 0 564992 256608 71120 164 3751
3753 0 564864 256480 70920 163 3752
3754 0 564704 256320 70760 150 3753
3755 0 564576 256160 70560 148 3754
3756 0 564416 256000 70400 122 3755
3757 0 564288 255776 70320 115 3756
3758 0 564096 255552 70280 135 3757
3759 0 564064 255488 70280 115 3758
3760 0 563808 255424 70280 108 3759
3761 0 563552 255328 70320 160 3760
3762 0 563328 255232 70320 189 3761
3763 0 563104 255072 70240 178 3762
3764 0 562848 255008 70200 51 3763
3765 0 562656 254816 70200 134 3764
3766 0 562496 254656 70400 189 3765
3767 0 562336 254592 70600 214 3766
3768 0 562080 254496 70600 136 3767
3769 0 561920 254336 70440 175 3768
3770 0 561696 254272 70320 156 3769
3771 0 561664 254240 70320 150 3770
3772 0 561408 254240 70240 124 3771
3773 0 561152 254240 70240 137 3772
3774 0 560896 254208 70160 128 3773
3775 0 560640 254144 70080 131 3774
3776 0 560384 254144 70000 128 3775
3777 0 560128 254144 69960 104 3776
3778 0 559872 254112 69920 81 3777
3779 0 559616 254048 69920 96 3778
3780 0 559360 253952 69840 81 3779
3781 0 559136 253824 69800 90 3780
3782 0 558944 253760 69640 107 3781
3783 0 558752 253696 69480 120 3782
3784 0 558496 253600 69400 131 3783
3785 0 558240 253536 69280 128 3784
3786 0 558016 253440 69200 137 3785
3787 0 557760 253376 69120 128 3786
3788 0 557632 253248 69120 163 3787
3789 0 557408 253248 69000 140 3788
3790 0 557152 253152 68880 80 3789
3791 0 556896 253056 68880 160 3790
3792 0 556640 253024 68840 197 3791
3793 0 556384 253024 68800 120 3792
3794 0 556128 253056 68760 120 3793
3795 0 556000 253248 68640 120 3794
3796 0 555808 253440 68640 80 3795
3797 0 555648 253600 68600 150 3796
3798 0 555392 253568 68640 153 3797
3799 0 555200 253600 68600 160 3798
3800 0 554944 253600 68480 131 3799
3801 0 554752 253664 68320 96 3800
3802 0 554560 253856 68240 80 3801
3803 0 554464 254016 68120 120 3802
3804 0 554304 254176 68320 157 3803
3805 0 554048 254208 68360 75 3804
3806 0 553792 254272 68400 51 3805
3807 0 553632 254400 68560 75 3806
3808 0 553408 254528 68600 91 3807
3809 0 553152 254560 68640 120 3808
3810 0 552896 254560 68640 64 3809
3811 0 552640 254560 68640 75 3810
3812 0 552416 254624 68520 96 3811
3813 0 552224 254688 68360 81 3812
3814 0 552032 254880 68240 120 3813
3815 0 551904 255104 68160 108 3814
3816 0 551904 255360 68160 60 3815
3817 0 551840 255616 68200 32 3816
3818 0 551712 255808 68080 192 3817
3819 0 551712 256064 68000 172 3818
3820 0 551776 256320 68000 120 3819
3821 0 551776 256576 68000 86 3820
3822 0 551776 256672 68000 96 3821
3823 0 551872 256864 68080 176 3822
3824 0 551936 257120 68080 51 3823
3825 0 552000 257376 68000 32 3824
3826 0 552000 257632 68000 108 3825
3827 0 552032 257856 67880 101 3826
3828 0 552064 257952 67720 200 3827
3829 0 552064 257984 67680 181 3828
3830 0 552000 258240 67680 120 3829
3831 0 552000 258496 67640 81 3830
3832 0 552064 258688 67480 45 3831
3833 0 552064 258848 67240 91 3832
3834 0 552032 259040 67080 60 3833
3835 0 552000 259264 66960 51 3834
3836 0 552000 259488 66840 51 3835
3837 0 552000 259648 66640 86 3836
3838 0 552000 259680 66360 122 3837
3839 0 551968 259712 66080 81 3838
3840 0 551968 259808 65840 81 3839
3841 0 551936 259904 65560 122 3840
3842 0 551872 259968 65320 124 3841
3843 0 551840 260096 65080 81 3842
3844 0 551840 260160 64800 81 3843
3845 0 551968 259904 66640 40 3837
3846 0 552096 260128 66600 40 3845
3847 0 551808 257952 67600 120 3829
3848 0 551584 257824 67560 40 3847
3849 0 551392 257632 67480 51 3848
3850 0 551200 257600 67280 51 3849
3851 0 551104 257632 67200 51 3850
3852 0 552256 257792 67640 60 3828
3853 0 552512 257696 67640 32 3852
3854 0 552704 257696 67440 32 3853
3855 0 552896 257792 67240 96 3854
3856 0 552896 257952 67040 51 3855
3857 0 552832 258176 66880 40 3856
3858 0 552672 258304 66680 51 3857
3859 0 552576 258240 66440 60 3858
3860 0 552512 258208 66320 51 3859
3861 0 553056 257952 67360 32 3855
3862 0 553280 258080 67440 60 3861
3863 0 553504 258208 67520 60 3862
3864 0 553568 258240 67560 40 3863
3865 0 551936 256960 68320 107 3823
3866 0 551968 257088 68560 86 3865
3867 0 551968 257152 68840 75 3866
3868 0 552032 257216 69080 90 3867
3869 0 552096 257248 69320 96 3868
3870 0 552192 257312 69560 81 3869
3871 0 552256 257376 69800 75 3870
3872 0 552352 257472 70040 81 3871
3873 0 552384 257568 70280 71 3872
3874 0 552384 257600 70320 75 3873
3875 0 552576 257760 70440 108 3874
3876 0 552736 257920 70560 107 3875
3877 0 552896 258144 70640 71 3876
3878 0 553088 258368 70640 45 3877
3879 0 553120 258560 70840 32 3878
3880 0 553184 258720 70920 60 3879
3881 0 552224 257632 70520 40 3874
3882 0 552000 257664 70640 64 3881
3883 0 551744 257696 70680 32 3882
3884 0 551520 257696 70560 51 3883
3885 0 551424 257664 70440 71 3884
3886 0 551424 256736 68000 32 3822
3887 0 551296 256640 68200 60 3886
3888 0 551104 256704 68400 90 3887
3889 0 550976 256896 68560 40 3888
3890 0 550880 257120 68680 60 3889
3891 0 550880 257376 68640 86 3890
3892 0 550880 257632 68720 75 3891
3893 0 550848 257728 68720 71 3892
3894 0 552096 254784 68560 45 3813
3895 0 551936 254784 68760 32 3894
3896 0 551904 254784 68800 32 3895
3897 0 554560 253984 67880 137 3803
3898 0 554688 253952 67640 150 3897
3899 0 554720 253920 67360 96 3898
3900 0 554624 253856 67120 32 3899
3901 0 554464 253696 66920 101 3900
3902 0 554336 253504 66720 51 3901
3903 0 554208 253280 66680 80 3902
3904 0 554144 253024 66560 107 3903
3905 0 553984 252800 66480 86 3904
3906 0 553856 252544 66440 102 3905
3907 0 553696 252352 66400 51 3906
3908 0 553664 252192 66240 32 3907
3909 0 553664 252032 66040 32 3908
3910 0 553664 251872 65840 75 3909
3911 0 553664 251712 65640 90 3910
3912 0 553792 251712 65400 104 3911
3913 0 553856 251616 65160 122 3912
3914 0 553792 251488 64920 80 3913
3915 0 553536 251456 64920 86 3914
3916 0 553440 251424 64920 107 3915
3917 0 553408 252096 66280 40 3908
3918 0 553152 252096 66280 32 3917
3919 0 552896 252096 66360 51 3918
3920 0 552640 252096 66360 60 3919
3921 0 552384 252096 66360 40 3920
3922 0 554496 253952 66840 124 3901
3923 0 554656 254144 66800 120 3922
3924 0 554784 254368 66720 81 3923
3925 0 554944 254528 66560 98 3924
3926 0 555072 254784 66480 75 3925
3927 0 555232 254976 66400 71 3926
3928 0 555456 255168 66360 107 3927
3929 0 555712 255200 66240 104 3928
3930 0 555904 255360 66200 86 3929
3931 0 556128 255424 66200 40 3930
3932 0 555040 253600 68800 136 3799
3933 0 554912 253696 69000 71 3932
3934 0 554944 253696 69280 120 3933
3935 0 555008 253632 69520 122 3934
3936 0 555040 253600 69760 71 3935
3937 0 555584 253856 68560 176 3797
3938 0 555648 254080 68440 166 3937
3939 0 555648 254336 68440 134 3938
3940 0 555584 254592 68440 185 3939
3941 0 555360 254528 68560 150 3940
3942 0 555136 254432 68640 75 3941
3943 0 555104 254432 68640 71 3942
3944 0 557568 253088 69320 81 3788
3945 0 557536 252992 69560 32 3944
3946 0 557472 252896 69800 90 3945
3947 0 557440 252864 69840 60 3946
3948 0 561696 254016 70440 136 3771
3949 0 561664 253856 70640 81 3948
3950 0 561664 253696 70880 81 3949
3951 0 561792 253568 71080 98 3950
3952 0 561824 253440 71320 75 3951
3953 0 561792 253312 71480 81 3952
3954 0 561984 253152 71640 86 3953
3955 0 562112 252960 71760 60 3954
3956 0 562208 252864 71840 51 3955
3957 0 561600 253120 71560 51 3953
3958 0 561408 252928 71600 40 3957
3959 0 561344 252832 71680 51 3958
3960 0 563296 255328 70080 96 3762
3961 0 563264 255456 69840 45 3960
3962 0 563296 255552 69680 81 3961
3963 0 564288 255360 70320 75 3759
3964 0 564480 255168 70320 71 3963
3965 0 564672 254976 70400 90 3964
3966 0 564832 254816 70520 81 3965
3967 0 565088 254784 70600 135 3966
3968 0 565152 254784 70600 131 3967
3969 0 565408 254816 70600 96 3968
3970 0 565664 254848 70600 81 3969
3971 0 565920 254848 70680 75 3970
3972 0 566144 254816 70760 104 3971
3973 0 566400 254848 70760 64 3972
3974 0 566656 254848 70720 64 3973
3975 0 566912 254848 70640 75 3974
3976 0 567168 254848 70600 60 3975
3977 0 567232 254848 70600 60 3976
3978 0 567488 254816 70600 96 3977
3979 0 567744 254784 70640 108 3978
3980 0 568000 254752 70640 86 3979
3981 0 568256 254752 70720 75 3980
3982 0 568512 254720 70760 64 3981
3983 0 568768 254720 70880 96 3982
3984 0 569024 254720 70920 90 3983
3985 0 569248 254592 70920 91 3984
3986 0 569440 254592 71120 64 3985
3987 0 569664 254592 71240 60 3986
3988 0 569920 254560 71240 101 3987
3989 0 570176 254528 71280 81 3988
3990 0 570432 254528 71280 64 3989
3991 0 570688 254496 71320 96 3990
3992 0 570944 254528 71320 124 3991
3993 0 571200 254464 71240 102 3992
3994 0 571456 254400 71160 104 3993
3995 0 571712 254368 71080 102 3994
3996 0 571936 254208 70960 64 3995
3997 0 572128 254176 70800 75 3996
3998 0 572288 254048 70640 71 3997
3999 0 572480 253920 70480 86 3998
4000 0 572640 253760 70360 51 3999
4001 0 572800 253600 70200 81 4000
4002 0 572896 253440 70200 81 4001
4003 0 573024 253280 70040 75 4002
4004 0 573120 253184 69800 75 4003
4005 0 573152 253088 69560 90 4004
4006 0 573088 252928 69360 71 4005
4007 0 572960 252768 69200 75 4006
4008 0 572768 252672 69000 80 4007
4009 0 572608 252512 68800 75 4008
4010 0 572448 252416 68560 80 4009
4011 0 572352 252256 68360 51 4010
4012 0 572320 252096 68120 90 4011
4013 0 572160 252032 67920 96 4012
4014 0 571936 251936 67800 71 4013
4015 0 571744 251808 67680 51 4014
4016 0 571552 251680 67560 32 4015
4017 0 571328 251552 67480 71 4016
4018 0 571136 251360 67400 60 4017
4019 0 571072 251200 67200 32 4018
4020 0 571136 251136 66960 32 4019
4021 0 571104 251136 66680 64 4020
4022 0 571104 251072 66400 71 4021
4023 0 571104 251008 66240 45 4022
4024 0 573056 253568 70360 81 4002
4025 0 573280 253632 70480 75 4024
4026 0 573504 253760 70560 40 4025
4027 0 573664 253856 70560 40 4026
4028 0 567200 254752 70360 64 3977
4029 0 567168 254592 70160 51 4028
4030 0 567040 254368 70080 51 4029
4031 0 566912 254144 70080 64 4030
4032 0 566752 253920 70000 60 4031
4033 0 566528 253888 69880 40 4032
4034 0 566368 253824 69680 51 4033
4035 0 566304 253664 69440 45 4034
4036 0 566336 253536 69200 71 4035
4037 0 566368 253504 68920 71 4036
4038 0 566336 253504 68640 60 4037
4039 0 566272 253536 68400 32 4038
4040 0 566240 253568 68360 45 4039
4041 0 566208 254656 71000 86 3972
4042 0 566272 254496 71200 60 4041
4043 0 566400 254336 71360 40 4042
4044 0 566432 254304 71400 60 4043
4045 0 565280 254528 70600 140 3968
4046 0 565344 254272 70680 45 4045
4047 0 565344 254016 70680 81 4046
4048 0 565216 253760 70680 45 4047
4049 0 565024 253568 70680 32 4048
4050 0 564800 253408 70600 60 4049
4051 0 564704 253312 70560 40 4050
4052 0 565344 257056 71600 71 3750
4053 0 565344 257312 71600 40 4052
4054 0 565440 257536 71480 51 4053
4055 0 565536 257696 71480 45 4054
4056 0 567232 256928 72960 60 3740
4057 0 567424 256832 72760 32 4056
4058 0 567680 256832 72760 51 4057
4059 0 567936 256896 72720 80 4058
4060 0 568160 256896 72720 45 4059
4061 0 572576 256224 76640 122 3199
4062 0 572416 256192 76880 86 4061
4063 0 572256 256096 77080 91 4062
4064 0 572064 255936 77240 90 4063
4065 0 571872 255776 77360 122 4064
4066 0 571648 255744 77480 98 4065
4067 0 571424 255648 77640 90 4066
4068 0 571232 255616 77800 71 4067
4069 0 571040 255616 78000 136 4068
4070 0 570976 255616 78080 91 4069
4071 0 570632.4 255573.81 78200 -1 4070
4072 0 570703.7 255361.4 78240 -1 4071
4073 0 570523.75 255604.28 78280 -1 4072
4074 0 570570.4 255471.1 78320 -1 4073
4075 0 570592.9 255399.66 78400 -1 4074
4076 0 570505.44 255319.9 78560 -1 4075
4077 0 570447 255236.66 78720 -1 4076
4078 0 570403.25 255195.1 78880 -1 4077
4079 0 570175.56 255267.81 79000 -1 4078
4080 0 570040.56 255274.88 79120 -1 4079
4081 0 569773.5 255365.9 79280 -1 4080
4082 0 569591.2 255449.47 79360 -1 4081
4083 0 569404.5 255591.62 79480 -1 4082
4084 0 569040.4 255772.6 79600 -1 4083
4085 0 568880.4 255952.94 79680 -1 4084
4086 0 568671.1 256108 79800 -1 4085
4087 0 568451.75 256275.62 79920 -1 4086
4088 0 568427.75 256269.88 80080 -1 4087
4089 0 568274.5 256344.03 80160 -1 4088
4090 0 568177.8 256398.31 80240 -1 4089
4091 0 568309.25 256353.38 80400 -1 4090
4092 0 568171.1 256440.75 80440 -1 4091
4093 0 568060.5 256557.28 80480 -1 4092
4094 0 567864 256732.53 80520 -1 4093
4095 0 567685.4 256830.47 80600 -1 4094
4096 0 567558.1 256920.12 80680 -1 4095
4097 0 567522.5 256956.62 80720 -1 4096
4098 0 567399.25 257063.81 80840 -1 4097
4099 0 567261.5 257284.12 81000 -1 4098
4100 0 567101.25 257451.81 81080 -1 4099
4101 0 567020.06 257469.31 81240 -1 4100
4102 0 566821.6 257647.38 81400 -1 4101
4103 0 566717.75 257710.9 81560 -1 4102
4104 0 566594.25 257733.38 81720 -1 4103
4105 0 566437.5 257753.53 81880 -1 4104
4106 0 566230.75 257736.5 82120 -1 4105
4107 0 566014.9 257760.28 82280 -1 4106
4108 0 565075.5 257341.94 82360 -1 4107
4109 0 564824.75 257254.97 82560 -1 4108
4110 0 569045.7 256785.94 80400 -1 4091
4111 0 569117.9 256811.31 80360 -1 4110
4112 0 569316.75 256819.84 80320 -1 4111
4113 0 569430.6 256864.4 80400 -1 4112
4114 0 569458.1 256892.06 80480 -1 4113
4115 0 568004.75 255895.1 80160 -1 4089
4116 0 568005.7 255529.03 80160 -1 4115
4117 0 567940 255223.22 80240 -1 4116
4118 0 567777.5 255024.12 80240 -1 4117
4119 0 567730.75 254963.66 80160 -1 4118
4120 0 567782.25 254912.69 80120 -1 4119
4121 0 567796.4 254859 80080 -1 4120
4122 0 567799.3 254643.88 80040 -1 4121
4123 0 576128 258464 76920 137 3183
4124 0 576256 258688 76760 75 4123
4125 0 576512 258592 76720 45 4124
4126 0 576608 258496 76480 32 4125
4127 0 576512 258368 76480 32 4126
4128 0 580832 262176 80040 122 693
4129 0 580672 261984 80080 108 4128
4130 0 580576 261728 80000 40 4129
4131 0 580352 261600 79960 32 4130
4132 0 587680 270080 80880 256 653
4133 0 587936 270048 80880 230 4132
4134 0 588192 269984 80840 219 4133
4135 0 588448 269888 80840 178 4134
4136 0 588704 269792 80840 200 4135
4137 0 588928 269600 80840 209 4136
4138 0 589184 269472 80800 160 4137
4139 0 589440 269344 80800 164 4138
4140 0 589696 269216 80800 203 4139
4141 0 589824 269152 80800 189 4140
4142 0 589760 268992 81040 98 4141
4143 0 589632 268832 81240 139 4142
4144 0 589728 268672 81440 120 4143
4145 0 589856 268512 81600 128 4144
4146 0 589952 268256 81480 183 4145
4147 0 589984 268288 81120 32 4146
4148 0 590080 269120 80800 207 4141
4149 0 590336 269088 80840 200 4148
4150 0 590592 269024 80840 197 4149
4151 0 590848 268928 80960 240 4150
4152 0 591040 268736 81000 249 4151
4153 0 591136 268480 81000 292 4152
4154 0 591104 268224 81120 320 4153
4155 0 591264 268000 81160 273 4154
4156 0 591488 267872 81120 204 4155
4157 0 591744 267744 81120 242 4156
4158 0 592000 267648 81120 197 4157
4159 0 592224 267520 81080 197 4158
4160 0 592448 267392 81040 166 4159
4161 0 592672 267264 81000 175 4160
4162 0 592928 267168 80960 166 4161
4163 0 593152 267040 80840 209 4162
4164 0 593376 266880 80840 210 4163
4165 0 593568 266720 80880 217 4164
4166 0 593824 266688 80760 284 4165
4167 0 594048 266560 80760 296 4166
4168 0 594272 266432 80800 245 4167
4169 0 594496 266304 80840 218 4168
4170 0 594720 266176 80720 275 4169
4171 0 594944 266048 80640 288 4170
4172 0 595136 265920 80440 240 4171
4173 0 595360 265760 80440 226 4172
4174 0 595616 265728 80400 273 4173
4175 0 595872 265728 80280 307 4174
4176 0 596096 265696 80120 245 4175
4177 0 596352 265632 80040 200 4176
4178 0 596544 265504 79880 224 4177
4179 0 596768 265536 79680 186 4178
4180 0 596992 265536 79480 197 4179
4181 0 597184 265376 79440 209 4180
4182 0 597408 265248 79400 240 4181
4183 0 597568 265216 79200 206 4182
4184 0 597728 265152 79000 204 4183
4185 1 597888 265056 78800 156 4184
4186 0 598016 264896 78640 280 4185
4187 0 598080 264832 78600 297 4186
4188 0 597888 264640 78680 200 4187
4189 0 597728 264416 78680 136 4188
4190 0 597536 264224 78640 124 4189
4191 0 597376 264064 78760 32 4190
4192 0 597408 263904 78960 60 4191
4193 0 597376 264064 79160 71 4192
4194 0 597280 264160 79400 45 4193
4195 0 597184 264352 79480 32 4194
4196 0 597632 263712 78960 75 4192
4197 0 597888 263648 78960 80 4196
4198 0 598144 263648 78960 51 4197
4199 0 598208 263616 78960 32 4198
4200 0 598240 264704 78400 219 4187
4201 0 598240 264544 78200 208 4200
4202 0 598336 264480 77960 96 4201
4203 0 598528 264448 77800 122 4202
4204 0 598688 264416 77600 172 4203
4205 0 598848 264320 77400 245 4204
4206 0 598944 264192 77200 219 4205
4207 0 599008 264032 77000 209 4206
4208 0 598976 263904 76760 275 4207
4209 0 599072 263808 76520 331 4208
4210 0 599136 263648 76280 338 4209
4211 0 599264 263520 76080 286 4210
4212 0 599456 263552 75880 277 4211
4213 0 599616 263488 75680 208 4212
4214 0 599776 263296 75520 178 4213
4215 0 599648 263072 75400 200 4214
4216 0 599392 263008 75440 150 4215
4217 0 599360 262752 75440 160 4216
4218 0 599360 262560 75400 160 4217
4219 0 599360 262592 75120 104 4218
4220 0 599488 262656 74880 98 4219
4221 0 599648 262688 74680 163 4220
4222 0 599776 262656 74440 164 4221
4223 0 599840 262656 74240 186 4222
4224 0 599872 262688 73960 134 4223
4225 0 6e+05 262592 73720 154 4224
4226 0 600128 262432 73520 219 4225
4227 0 600128 262336 73240 202 4226
4228 0 600160 262272 73000 189 4227
4229 0 600320 262176 72800 194 4228
4230 0 600512 262080 72600 234 4229
4231 0 600640 262048 72360 249 4230
4232 0 600512 262176 72120 210 4231
4233 0 600480 262208 71840 190 4232
4234 0 600480 262176 71560 172 4233
4235 0 600480 262176 71400 186 4234
4236 0 600480 262176 71120 102 4235
4237 0 600544 262176 70840 98 4236
4238 0 600512 262144 70560 197 4237
4239 0 600480 262016 70320 101 4238
4240 0 600512 261952 70080 124 4239
4241 0 600544 261824 69840 192 4240
4242 0 600416 261760 69680 178 4241
4243 0 600480 261920 69480 214 4242
4244 0 600544 262016 69240 229 4243
4245 0 600640 262176 69040 253 4244
4246 0 600800 262176 68840 209 4245
4247 0 600960 262176 68640 172 4246
4248 0 601088 262240 68400 206 4247
4249 0 601216 262400 68200 176 4248
4250 0 601312 262560 67960 304 4249
4251 0 601536 262624 67840 266 4250
4252 0 601792 262688 67720 160 4251
4253 0 601952 262688 67480 80 4252
4254 0 602112 262592 67280 124 4253
4255 0 602240 262688 67040 178 4254
4256 0 602336 262848 66840 163 4255
4257 0 602592 262944 66800 185 4256
4258 0 602656 263072 66560 198 4257
4259 0 602688 263200 66320 237 4258
4260 0 602880 263392 66240 275 4259
4261 0 603072 263488 66080 288 4260
4262 0 603296 263520 65960 284 4261
4263 0 603456 263584 65760 289 4262
4264 0 603584 263552 65520 320 4263
4265 0 603552 263520 65240 229 4264
4266 0 603648 263456 65000 166 4265
4267 0 603808 263424 64760 157 4266
4268 0 603968 263424 64560 239 4267
4269 0 604000 263392 64520 269 4268
4270 0 604096 263200 64360 301 4269
4271 0 604192 263360 64160 226 4270
4272 0 604288 263552 64000 209 4271
4273 0 604384 263744 63840 226 4272
4274 0 604480 263968 63680 237 4273
4275 0 604608 264128 63520 257 4274
4276 0 604768 264192 63280 234 4275
4277 0 604864 264224 63040 268 4276
4278 0 605120 264224 62920 200 4277
4279 0 605376 264160 62840 102 4278
4280 0 605408 264160 62360 148 4279
4281 0 605280 264032 62160 168 4280
4282 0 605280 264032 61880 64 4281
4283 0 605216 264000 61640 189 4282
4284 0 605216 263968 61360 245 4283
4285 0 605152 264128 61160 210 4284
4286 0 605248 264096 60920 219 4285
4287 0 605184 263936 60720 257 4286
4288 0 605088 263808 60480 245 4287
4289 0 604928 263680 60320 168 4288
4290 0 604704 263584 60240 40 4289
4291 0 604448 263584 60000 120 4290
4292 0 604480 263744 59800 189 4291
4293 0 604416 263744 59520 186 4292
4294 0 604256 263712 59280 120 4293
4295 0 604096 263712 59080 102 4294
4296 0 604032 263744 58840 150 4295
4297 0 604064 263744 58800 128 4296
4298 0 603904 263584 58600 148 4297
4299 0 603744 263520 58400 230 4298
4300 0 603520 263488 58280 300 4299
4301 0 603456 263392 58040 253 4300
4302 0 603584 263424 57800 256 4301
4303 0 603776 263520 57600 318 4302
4304 0 604000 263648 57440 290 4303
4305 0 604064 263776 57200 237 4304
4306 0 604160 263904 57000 175 4305
4307 0 604352 263968 56800 217 4306
4308 0 604608 263968 56800 175 4307
4309 0 604832 263968 56680 164 4308
4310 0 605056 264160 56680 202 4309
4311 0 605152 264224 56640 229 4310
4312 0 605120 264224 56360 107 4311
4313 0 605120 264224 56080 32 4312
4314 0 605120 264384 55880 75 4313
4315 0 605088 264384 55600 115 4314
4316 0 605120 264288 55360 137 4315
4317 0 605120 264160 55120 156 4316
4318 0 605120 263968 54920 185 4317
4319 0 605152 263872 54680 206 4318
4320 0 605184 263872 54400 237 4319
4321 0 605216 263872 54120 217 4320
4322 0 605376 263776 53880 297 4321
4323 0 605472 263712 53640 275 4322
4324 0 605472 263712 53360 276 4323
4325 0 605536 263776 53120 301 4324
4326 0 605728 263872 52960 279 4325
4327 0 605792 263872 52680 206 4326
4328 0 605824 263936 52400 286 4327
4329 0 605984 264032 52200 301 4328
4330 0 606208 264064 52080 258 4329
4331 0 606432 264096 51920 237 4330
4332 0 606560 264128 51680 217 4331
4333 0 606656 264256 51440 267 4332
4334 0 606848 264384 51240 254 4333
4335 0 606976 264384 51000 163 4334
4336 0 607136 264416 50800 189 4335
4337 0 607360 264512 50720 221 4336
4338 0 607616 264576 50640 284 4337
4339 0 607648 264576 50560 288 4338
4340 0 607552 264672 50320 257 4339
4341 0 607424 264480 50200 262 4340
4342 0 607520 264224 50080 202 4341
4343 0 607552 264032 49920 168 4342
4344 0 607648 263808 49760 206 4343
4345 0 607776 263744 49520 189 4344
4346 0 607936 263648 49320 81 4345
4347 0 608096 263488 49120 64 4346
4348 0 608256 263360 48960 104 4347
4349 0 608416 263200 48760 163 4348
4350 0 608480 263040 48560 203 4349
4351 0 608640 262880 48400 160 4350
4352 0 608640 262656 48240 75 4351
4353 0 608800 262464 48160 80 4352
4354 0 609056 262464 47960 32 4353
4355 0 609312 262496 47880 120 4354
4356 0 609536 262592 47760 128 4355
4357 0 609632 262592 47520 175 4356
4358 0 609792 262528 47280 120 4357
4359 0 609984 262592 47080 128 4358
4360 0 610176 262624 46920 148 4359
4361 0 610208 262624 46640 80 4360
4362 0 610240 262624 46360 104 4361
4363 0 610400 262720 46160 75 4362
4364 0 610560 262816 45960 81 4363
4365 0 610560 262752 45680 101 4364
4366 0 610464 262752 45440 176 4365
4367 0 610464 262688 45160 108 4366
4368 0 610560 262656 44920 131 4367
4369 0 610592 262752 44680 122 4368
4370 0 610688 262720 44440 189 4369
4371 0 610784 262656 44200 164 4370
4372 0 610784 262624 43920 115 4371
4373 0 610816 262560 43680 143 4372
4374 0 610912 262528 43480 115 4373
4375 0 610752 262592 43280 178 4374
4376 0 610784 262688 43040 166 4375
4377 0 610880 262848 42800 154 4376
4378 0 610912 262944 42560 134 4377
4379 0 611040 263040 42320 120 4378
4380 0 611104 263200 42120 134 4379
4381 0 611264 263264 41920 128 4380
4382 0 611392 263328 41680 120 4381
4383 0 611552 263488 41480 128 4382
4384 0 611712 263648 41320 122 4383
4385 0 611872 263840 41240 172 4384
4386 0 612000 264032 41120 150 4385
4387 0 612128 264192 40920 120 4386
4388 0 612192 264224 40840 137 4387
4389 0 612256 264288 40600 75 4388
4390 0 612384 264384 40400 51 4389
4391 0 612480 264416 40160 81 4390
4392 0 612640 264480 39960 98 4391
4393 0 612640 264512 39680 64 4392
4394 0 612640 264672 39480 107 4393
4395 0 612672 264800 39240 104 4394
4396 0 612672 264928 39000 141 4395
4397 0 612640 264992 38760 163 4396
4398 0 612640 265152 38520 140 4397
4399 0 612704 265376 38400 207 4398
4400 0 612800 265568 38240 257 4399
4401 0 612864 265824 38200 202 4400
4402 0 612960 266048 38080 153 4401
4403 0 612992 266272 37920 176 4402
4404 0 612992 266496 37760 108 4403
4405 0 612960 266752 37640 75 4404
4406 0 612832 266912 37440 75 4405
4407 0 612608 266912 37320 96 4406
4408 0 612384 266912 37200 80 4407
4409 0 612160 266976 37040 86 4408
4410 0 612192 267136 36800 90 4409
4411 0 612352 267296 36680 80 4410
4412 0 612544 267488 36640 120 4411
4413 0 612736 267680 36560 96 4412
4414 0 612960 267840 36520 102 4413
4415 0 612992 267872 36480 102 4414
4416 0 612864 268064 36280 122 4415
4417 0 612704 268032 36080 219 4416
4418 0 612544 268224 36120 202 4417
4419 0 612416 268448 36000 178 4418
4420 0 612256 268608 35840 156 4419
4421 0 612064 268800 35760 160 4420
4422 0 611904 268992 35680 134 4421
4423 0 611744 269152 35520 134 4422
4424 0 611520 269280 35360 91 4423
4425 0 611264 269344 35320 143 4424
4426 0 611040 269472 35200 143 4425
4427 0 610816 269504 35080 98 4426
4428 0 610656 269664 34920 137 4427
4429 0 610592 269696 34680 75 4428
4430 0 610528 269632 34440 40 4429
4431 0 610400 269664 34240 91 4430
4432 0 610240 269664 34040 108 4431
4433 0 610048 269600 33880 122 4432
4434 0 609888 269536 33680 104 4433
4435 0 609760 269440 33480 128 4434
4436 0 609600 269376 33280 104 4435
4437 0 609440 269472 33080 71 4436
4438 0 609280 269440 32880 134 4437
4439 0 609184 269280 32640 189 4438
4440 0 608992 269120 32480 197 4439
4441 0 608832 268992 32280 186 4440
4442 0 608736 268992 32040 137 4441
4443 0 608704 268960 31760 115 4442
4444 0 608672 268928 31480 128 4443
4445 0 608576 268928 31240 135 4444
4446 0 608448 268864 31000 150 4445
4447 0 608384 268992 30760 98 4446
4448 0 608384 269088 30520 104 4447
4449 0 608384 269184 30280 122 4448
4450 0 608416 269248 30040 51 4449
4451 0 608416 269344 29800 81 4450
4452 0 608384 269408 29560 32 4451
4453 0 608288 269280 29400 90 4452
4454 0 608128 269152 29240 107 4453
4455 0 607904 269120 29120 40 4454
4456 0 607712 269088 28920 60 4455
4457 0 607552 269088 28680 60 4456
4458 0 607520 268992 28440 134 4457
4459 0 607360 268832 28240 108 4458
4460 0 607168 268768 28040 128 4459
4461 0 607008 268768 27840 122 4460
4462 0 606816 268832 27680 140 4461
4463 0 606656 268960 27480 124 4462
4464 0 606496 269120 27280 86 4463
4465 0 606304 269248 27160 86 4464
4466 0 606208 269312 27080 102 4465
4467 0 606048 269472 26920 91 4466
4468 0 605792 269600 26840 136 4467
4469 0 605568 269696 26760 122 4468
4470 0 605376 269856 26600 91 4469
4471 0 605152 269920 26480 80 4470
4472 0 604896 269920 26440 98 4471
4473 0 604640 269984 26360 80 4472
4474 0 604416 270080 26280 75 4473
4475 0 604224 270240 26160 86 4474
4476 0 603968 270304 26040 75 4475
4477 0 603712 270400 25920 102 4476
4478 0 603488 270496 25800 86 4477
4479 0 603264 270560 25680 80 4478
4480 0 603008 270624 25560 80 4479
4481 0 602752 270656 25440 81 4480
4482 0 602528 270688 25320 91 4481
4483 0 602304 270688 25160 120 4482
4484 0 602112 270688 24960 122 4483
4485 0 601952 270624 24760 102 4484
4486 0 601792 270464 24640 115 4485
4487 0 601600 270464 24440 71 4486
4488 0 601440 270464 24240 75 4487
4489 0 601312 270304 24080 81 4488
4490 0 601216 270112 24000 139 4489
4491 0 601248 269984 24240 107 4490
4492 0 601120 269920 24480 51 4491
4493 0 601056 269728 24640 71 4492
4494 0 600960 269472 24680 115 4493
4495 0 600864 269216 24720 51 4494
4496 0 600704 268992 24720 32 4495
4497 0 600832 268832 24920 81 4496
4498 0 600864 268576 24960 60 4497
4499 0 600960 268384 25120 81 4498
4500 0 601056 268160 25240 102 4499
4501 0 601152 267904 25360 91 4500
4502 0 601216 267648 25440 86 4501
4503 0 601376 267456 25520 91 4502
4504 0 601536 267296 25680 86 4503
4505 0 601632 267040 25720 128 4504
4506 0 601856 266944 25840 107 4505
4507 0 601984 266752 25960 80 4506
4508 0 602144 266560 26000 64 4507
4509 0 602304 266368 26120 51 4508
4510 0 602496 266176 26200 40 4509
4511 0 602592 265952 26320 40 4510
4512 0 602752 265728 26360 51 4511
4513 0 602912 265504 26320 98 4512
4514 0 603008 265280 26440 96 4513
4515 0 603104 265088 26640 75 4514
4516 0 603232 264864 26760 51 4515
4517 0 603264 264832 26800 51 4516
4518 0 603372.9 264739.34 26840 -1 4517
4519 0 603386.25 264687.28 26880 -1 4518
4520 0 603475.1 264493.62 26960 -1 4519
4521 0 603504.75 264397.88 27000 -1 4520
4522 0 601152 269856 23920 40 4490
4523 0 601088 269664 23720 120 4522
4524 0 601088 269440 23520 164 4523
4525 0 601216 269344 23320 189 4524
4526 0 601408 269280 23120 134 4525
4527 0 601408 269120 22880 176 4526
4528 0 601376 269152 22600 160 4527
4529 0 601248 269056 22400 140 4528
4530 0 601184 268896 22200 136 4529
4531 0 601152 268704 22040 120 4530
4532 0 601120 268512 21880 102 4531
4533 0 601120 268352 21680 134 4532
4534 0 601056 268288 21640 107 4533
4535 0 604832 269664 26480 75 4472
4536 0 604832 269440 26600 75 4535
4537 0 604960 269216 26720 40 4536
4538 0 605120 269024 26840 32 4537
4539 0 605120 268992 26840 32 4538
4540 0 606016 269120 27120 86 4466
4541 0 605824 268896 27160 86 4540
4542 0 605792 268672 27240 51 4541
4543 0 608352 269024 29480 75 4453
4544 0 608384 268768 29560 45 4543
4545 0 608512 268544 29640 80 4544
4546 0 608640 268352 29760 51 4545
4547 0 608736 268128 29920 40 4546
4548 0 608864 268000 29920 40 4547
4549 0 610464 269920 34200 45 4431
4550 0 610496 270176 34160 32 4549
4551 0 610624 270400 34120 40 4550
4552 0 610688 270656 34200 40 4551
4553 0 610688 270752 34280 40 4552
4554 0 612512 267968 35920 51 4417
4555 0 612480 267808 35720 32 4554
4556 0 612480 267616 35520 81 4555
4557 0 612512 267392 35400 98 4556
4558 0 612544 267136 35360 80 4557
4559 0 612544 266880 35360 75 4558
4560 0 612512 266624 35280 104 4559
4561 0 612480 266368 35240 115 4560
4562 0 612320 266208 35080 71 4561
4563 0 612128 266016 35000 40 4562
4564 0 611936 265824 34880 90 4563
4565 0 611744 265696 34760 60 4564
4566 0 611552 265568 34600 60 4565
4567 0 611392 265408 34440 60 4566
4568 0 611232 265248 34320 80 4567
4569 0 611136 265056 34120 102 4568
4570 0 611072 264864 33960 140 4569
4571 0 610944 264608 33920 128 4570
4572 0 610912 264352 33920 96 4571
4573 0 610880 264096 33920 101 4572
4574 0 610848 263840 33920 108 4573
4575 0 610816 263584 33960 137 4574
4576 0 610784 263328 33960 136 4575
4577 0 610752 263072 33880 51 4576
4578 0 610688 262816 33880 102 4577
4579 0 610656 262560 33800 104 4578
4580 0 610592 262304 33720 128 4579
4581 0 610592 262080 33600 107 4580
4582 0 610720 261888 33400 45 4581
4583 0 610912 261760 33280 80 4582
4584 0 611168 261696 33160 71 4583
4585 0 611360 261600 33000 102 4584
4586 0 611616 261472 32920 90 4585
4587 0 611840 261344 32880 120 4586
4588 0 612000 261152 32840 107 4587
4589 0 612096 260928 32720 108 4588
4590 0 612160 260704 32600 128 4589
4591 0 612160 260480 32480 102 4590
4592 0 612128 260224 32360 137 4591
4593 0 612096 260064 32160 45 4592
4594 0 611968 259840 32120 45 4593
4595 0 611808 259680 31960 64 4594
4596 0 611776 259488 31800 120 4595
4597 0 611744 259392 31560 81 4596
4598 0 611744 259296 31320 108 4597
4599 0 611840 259264 31080 214 4598
4600 0 611936 259392 30840 181 4599
4601 0 612032 259520 30640 140 4600
4602 0 612096 259680 30440 120 4601
4603 0 612192 259872 30280 75 4602
4604 0 612288 260064 30080 51 4603
4605 0 612352 260192 29840 60 4604
4606 0 612352 260128 29560 108 4605
4607 0 612256 260032 29320 96 4606
4608 0 612096 259968 29080 81 4607
4609 0 611936 259872 28880 98 4608
4610 0 611776 259712 28720 98 4609
4611 0 611776 259488 28600 51 4610
4612 0 611808 259264 28480 51 4611
4613 0 611808 259104 28280 102 4612
4614 0 611776 258944 28080 81 4613
4615 0 611776 258880 27800 60 4614
4616 0 611840 259040 27560 51 4615
4617 0 611840 259072 27520 51 4616
4618 0 613248 268000 36480 137 4415
4619 0 613472 268128 36480 160 4618
4620 0 613728 268128 36440 124 4619
4621 0 613984 268128 36360 91 4620
4622 0 614240 268128 36320 124 4621
4623 0 614464 268096 36200 104 4622
4624 0 614688 268064 36080 96 4623
4625 0 614944 268064 36000 86 4624
4626 0 615200 268096 35960 60 4625
4627 0 615424 268128 35840 80 4626
4628 0 615680 268160 35800 80 4627
4629 0 615936 268224 35720 80 4628
4630 0 616160 268352 35680 91 4629
4631 0 616384 268512 35560 75 4630
4632 0 616576 268704 35480 51 4631
4633 0 616640 268768 35400 75 4632
4634 0 616832 268960 35360 80 4633
4635 0 616992 269184 35320 98 4634
4636 0 617120 269408 35240 71 4635
4637 0 617280 269632 35240 60 4636
4638 0 617408 269856 35160 75 4637
4639 0 617536 270080 35080 75 4638
4640 0 617696 270304 35000 40 4639
4641 0 617856 270528 34880 75 4640
4642 0 617984 270688 34720 75 4641
4643 0 618144 270912 34600 51 4642
4644 0 618240 271104 34440 120 4643
4645 0 618432 271296 34360 134 4644
4646 0 618592 271488 34200 32 4645
4647 0 618496 271712 34080 32 4646
4648 0 618475.9 271747.25 34000 32 4647
4649 0 618500.4 271828.2 33880 -1 4648
4650 0 618384.25 271944.62 33760 -1 4649
4651 0 618350.3 272143.56 33640 -1 4650
4652 0 618277.06 272260.84 33520 -1 4651
4653 0 618198.5 272333.28 33400 -1 4652
4654 0 618138.1 272668.12 33240 -1 4653
4655 0 618085.6 272805.38 33120 -1 4654
4656 0 616736 268576 35240 32 4633
4657 0 616672 268416 35040 60 4656
4658 0 616480 268256 34960 51 4657
4659 0 616288 268064 34880 40 4658
4660 0 616128 267936 34720 64 4659
4661 0 615936 267776 34640 71 4660
4662 0 615808 267680 34640 51 4661
4663 0 612160 264416 41000 64 4388
4664 0 612160 264672 41040 40 4663
4665 0 612128 264928 41040 40 4664
4666 0 611136 262720 43480 120 4374
4667 0 611328 262912 43520 60 4666
4668 0 611424 262976 43240 32 4667
4669 0 607776 264384 50680 234 4339
4670 0 608032 264320 50600 206 4669
4671 0 608256 264352 50440 148 4670
4672 0 608512 264416 50440 185 4671
4673 0 608736 264576 50320 256 4672
4674 0 608992 264672 50200 226 4673
4675 0 609248 264672 50160 200 4674
4676 0 609504 264672 50120 209 4675
4677 0 609760 264672 50080 226 4676
4678 0 609952 264736 49920 237 4677
4679 0 610208 264704 49840 226 4678
4680 0 610400 264704 49840 160 4679
4681 0 610656 264704 49840 153 4680
4682 0 610880 264512 49840 150 4681
4683 0 611072 264320 49840 140 4682
4684 0 611264 264128 49880 163 4683
4685 0 611456 263936 49920 197 4684
4686 0 611584 263712 49920 183 4685
4687 0 611648 263456 49880 166 4686
4688 0 611648 263200 49920 150 4687
4689 0 611648 262944 49920 128 4688
4690 0 611584 262688 49880 128 4689
4691 0 611488 262464 49800 124 4690
4692 0 611488 262432 49760 104 4691
4693 0 611488 262176 49840 128 4692
4694 0 611456 261920 49840 107 4693
4695 0 611456 261664 49800 128 4694
4696 0 611456 261408 49760 120 4695
4697 0 611360 261152 49720 150 4696
4698 0 611328 260960 49560 153 4697
4699 0 611200 260736 49440 120 4698
4700 0 611136 260480 49400 120 4699
4701 0 611040 260224 49360 120 4700
4702 0 611008 259968 49280 124 4701
4703 0 610944 259712 49280 107 4702
4704 0 610848 259456 49280 51 4703
4705 0 611008 259296 49120 32 4704
4706 0 610912 259072 49000 80 4705
4707 0 610912 258816 48920 86 4706
4708 0 610912 258560 48880 107 4707
4709 0 611040 258336 48840 128 4708
4710 0 611040 258080 48800 150 4709
4711 0 610944 257984 48800 81 4710
4712 0 611040 257792 48640 81 4711
4713 0 611104 257568 48520 107 4712
4714 0 611168 257312 48440 107 4713
4715 0 611264 257056 48440 163 4714
4716 0 611424 256832 48440 202 4715
4717 0 611648 256704 48400 141 4716
4718 0 611872 256544 48400 108 4717
4719 0 612096 256384 48480 200 4718
4720 0 612224 256192 48320 166 4719
4721 0 612128 255968 48200 107 4720
4722 0 612096 255904 48120 98 4721
4723 0 612096 255840 48040 91 4722
4724 0 612128 255872 47760 32 4723
4725 0 612064 255712 47560 40 4724
4726 0 611936 255520 47440 51 4725
4727 0 611872 255328 47240 40 4726
4728 0 611936 255168 47040 98 4727
4729 0 611936 255104 46760 108 4728
4730 0 611968 255040 46520 96 4729
4731 0 612096 255008 46280 40 4730
4732 0 612320 254976 46160 60 4731
4733 0 612512 254912 45960 81 4732
4734 0 612544 254720 45760 75 4733
4735 0 612384 254560 45560 81 4734
4736 0 612320 254368 45400 120 4735
4737 0 612384 254112 45280 40 4736
4738 0 612352 253952 45080 32 4737
4739 0 612320 253792 44880 124 4738
4740 0 612160 253632 44760 124 4739
4741 0 611904 253568 44680 122 4740
4742 0 611712 253536 44520 71 4741
4743 0 611520 253440 44440 51 4742
4744 0 612096 255808 48080 108 4723
4745 0 612320 255680 48080 32 4744
4746 0 612576 255616 48040 40 4745
4747 0 612832 255616 48040 40 4746
4748 0 613088 255584 48000 40 4747
4749 0 613216 255520 48000 40 4748
4750 0 611904 255616 48080 45 4744
4751 0 611712 255424 48080 40 4750
4752 0 611584 255488 48040 71 4751
4753 0 611840 255936 48040 80 4722
4754 0 611584 255936 48040 60 4753
4755 0 611328 255936 48040 75 4754
4756 0 611104 256064 48080 51 4755
4757 0 610912 256256 48080 51 4756
4758 0 610880 256288 48080 51 4757
4759 0 610784 258016 49040 60 4711
4760 0 610592 257984 49240 51 4759
4761 0 610336 257856 49320 51 4760
4762 0 610144 257664 49320 80 4761
4763 0 609888 257568 49320 45 4762
4764 0 609632 257504 49360 71 4763
4765 0 609376 257408 49480 81 4764
4766 0 609184 257280 49680 101 4765
4767 0 608992 257280 49880 81 4766
4768 0 608864 257216 50040 90 4767
4769 0 608864 257024 50240 40 4768
4770 0 608960 256832 50400 40 4769
4771 0 609056 256608 50520 60 4770
4772 0 609216 256416 50640 98 4771
4773 0 609440 256256 50720 80 4772
4774 0 608704 257376 50200 45 4768
4775 0 608576 257536 50360 40 4774
4776 0 608576 257568 50360 32 4775
4777 0 611776 260864 50000 32 4697
4778 0 611936 260672 50120 60 4777
4779 0 612128 260512 50160 45 4778
4780 0 612192 260288 50240 98 4779
4781 0 612288 260096 50440 75 4780
4782 0 612320 259872 50560 60 4781
4783 0 612352 259648 50680 60 4782
4784 0 612416 259424 50800 80 4783
4785 0 612384 259168 50920 32 4784
4786 0 612416 258912 51000 60 4785
4787 0 612608 258784 51200 91 4786
4788 0 612736 258528 51280 75 4787
4789 0 612832 258336 51480 107 4788
4790 0 612992 258240 51680 122 4789
4791 0 613152 258048 51720 98 4790
4792 0 613312 257856 51760 115 4791
4793 0 613536 257696 51720 91 4792
4794 0 613664 257504 51600 64 4793
4795 0 613696 257472 51600 60 4794
4796 0 612256 260256 50000 64 4780
4797 0 612352 260224 49760 51 4796
4798 0 612384 260256 49680 60 4797
4799 0 611328 262496 49560 60 4692
4800 0 611200 262624 49360 71 4799
4801 0 611104 262656 49120 45 4800
4802 0 611040 262592 49040 60 4801
4803 0 610560 264864 49680 98 4680
4804 0 610720 265024 49560 75 4803
4805 0 610912 265216 49560 104 4804
4806 0 611104 265408 49520 115 4805
4807 0 611264 265600 49440 98 4806
4808 0 611456 265792 49400 107 4807
4809 0 611616 265984 49280 101 4808
4810 0 611712 266144 49080 148 4809
4811 0 611840 266240 48880 150 4810
4812 0 611872 266336 48640 96 4811
4813 0 611936 266368 48400 32 4812
4814 0 611936 266208 48200 80 4813
4815 0 612064 266048 48120 60 4814
4816 0 605248 263968 56040 71 4313
4817 0 605440 263776 55960 90 4816
4818 0 605600 263968 55880 64 4817
4819 0 605728 264192 55800 32 4818
4820 0 605664 264352 55880 32 4819
4821 0 605344 264448 56640 160 4311
4822 0 605344 264704 56640 45 4821
4823 0 605472 264960 56560 71 4822
4824 0 605664 265152 56480 71 4823
4825 0 605856 265344 56440 60 4824
4826 0 606048 265536 56360 81 4825
4827 0 606240 265728 56280 91 4826
4828 0 606400 265920 56200 80 4827
4829 0 606560 266080 56080 75 4828
4830 0 606688 266304 56000 81 4829
4831 0 606848 266496 55920 81 4830
4832 0 607008 266688 55880 75 4831
4833 0 607136 266912 55880 60 4832
4834 0 607296 267136 55840 75 4833
4835 0 607424 267360 55760 80 4834
4836 0 607584 267584 55720 80 4835
4837 0 607648 267840 55640 64 4836
4838 0 607712 268096 55640 128 4837
4839 0 607840 268352 55640 178 4838
4840 0 607968 268576 55600 122 4839
4841 0 607840 268800 55640 160 4840
4842 0 607968 269024 55680 136 4841
4843 0 608160 269184 55720 80 4842
4844 0 608320 269376 55760 102 4843
4845 0 608352 269408 55760 91 4844
4846 0 608544 269632 55760 98 4845
4847 0 608672 269856 55760 90 4846
4848 0 608864 270048 55760 90 4847
4849 0 609056 270208 55720 86 4848
4850 0 609184 270464 55680 108 4849
4851 0 609344 270656 55600 98 4850
4852 0 609472 270912 55600 107 4851
4853 0 609632 271136 55600 128 4852
4854 0 609856 271296 55640 115 4853
4855 0 610048 271456 55720 90 4854
4856 0 610240 271584 55840 90 4855
4857 0 610400 271744 56000 115 4856
4858 0 610528 271904 56200 81 4857
4859 0 610592 272032 56440 75 4858
4860 0 610656 272128 56680 96 4859
4861 0 610752 272256 56920 122 4860
4862 0 610784 272288 56960 122 4861
4863 0 610944 272448 57120 108 4862
4864 0 611072 272608 57280 107 4863
4865 0 611104 272832 57440 90 4864
4866 0 611232 272992 57600 81 4865
4867 0 611392 273120 57760 135 4866
4868 0 611520 273280 57960 131 4867
4869 0 611712 273344 58160 71 4868
4870 0 611872 273344 58360 96 4869
4871 0 612096 273312 58480 120 4870
4872 0 612352 273376 58560 102 4871
4873 0 612608 273440 58560 60 4872
4874 0 612864 273536 58560 80 4873
4875 0 613120 273600 58480 135 4874
4876 0 613152 273600 58480 148 4875
4877 0 613344 273664 58280 86 4876
4878 0 613536 273824 58120 40 4877
4879 0 613728 273888 57920 64 4878
4880 0 613888 273952 57720 75 4879
4881 0 613952 273920 57640 32 4880
4882 0 613216 273632 58720 45 4876
4883 0 613216 273664 59000 64 4882
4884 0 613120 273728 59120 75 4883
4885 0 610656 272192 57160 60 4862
4886 0 610528 272032 57360 51 4885
4887 0 610496 271840 57520 51 4886
4888 0 610464 271808 57560 51 4887
4889 0 608224 269536 55960 45 4845
4890 0 608128 269728 56160 51 4889
4891 0 607904 269856 56160 51 4890
4892 0 604288 263872 58840 40 4297
4893 0 604512 264032 58800 71 4892
4894 0 604768 264128 58840 40 4893
4895 0 605024 264160 58880 60 4894
4896 0 605280 264192 58960 75 4895
4897 0 605504 264224 59120 60 4896
4898 0 605696 264224 59320 51 4897
4899 0 605888 264352 59480 75 4898
4900 0 606048 264512 59600 51 4899
4901 0 606304 264576 59680 32 4900
4902 0 606528 264640 59800 75 4901
4903 0 604192 262944 64400 228 4270
4904 0 604192 262688 64320 160 4903
4905 0 604224 262496 64160 122 4904
4906 0 604288 262368 63920 141 4905
4907 0 604256 262368 63640 148 4906
4908 0 604256 262208 63400 186 4907
4909 0 604384 262048 63200 175 4908
4910 0 604480 261824 63120 154 4909
4911 0 604640 261664 63000 128 4910
4912 0 604160 263616 64520 160 4269
4913 0 604352 263840 64520 139 4912
4914 0 604480 264032 64640 102 4913
4915 0 604576 264288 64680 40 4914
4916 0 604768 264480 64720 40 4915
4917 0 604832 264512 64720 40 4916
4918 0 600224 261536 69680 45 4242
4919 0 600032 261344 69680 60 4918
4920 0 599904 261088 69600 108 4919
4921 0 599872 260864 69480 90 4920
4922 0 599808 260672 69320 80 4921
4923 0 599776 260416 69200 51 4922
4924 0 599712 260224 69040 81 4923
4925 0 599648 260064 68840 122 4924
4926 0 599520 259904 68640 90 4925
4927 0 599456 259712 68480 75 4926
4928 0 599456 259456 68480 86 4927
4929 0 599424 259200 68400 86 4928
4930 0 599296 258976 68400 60 4929
4931 0 599104 258752 68400 80 4930
4932 0 599040 258496 68320 80 4931
4933 0 598976 258240 68240 120 4932
4934 0 598848 258016 68200 80 4933
4935 0 598688 257824 68160 102 4934
4936 0 598560 257568 68160 81 4935
4937 0 598400 257344 68120 115 4936
4938 0 598240 257152 68080 71 4937
4939 0 598112 256960 67960 128 4938
4940 0 598080 256896 67920 150 4939
4941 0 597888 256704 67840 86 4940
4942 0 597696 256544 67800 60 4941
4943 0 597472 256416 67760 64 4942
4944 0 597248 256288 67840 96 4943
4945 0 597024 256160 67880 108 4944
4946 0 596800 256032 67880 86 4945
4947 0 596640 255872 67680 60 4946
4948 0 596512 255648 67560 40 4947
4949 0 596352 255456 67480 80 4948
4950 0 596192 255264 67400 86 4949
4951 0 596096 255072 67240 32 4950
4952 0 595936 254912 67120 81 4951
4953 0 595744 254720 67080 81 4952
4954 0 595552 254528 67000 96 4953
4955 0 595456 254368 66800 71 4954
4956 0 595424 254176 66640 71 4955
4957 0 595328 253920 66520 91 4956
4958 0 595264 253728 66360 115 4957
4959 0 595168 253536 66200 102 4958
4960 0 595104 253280 66120 91 4959
4961 0 595104 253024 66040 86 4960
4962 0 595104 252768 66000 107 4961
4963 0 595200 252544 65840 102 4962
4964 0 595296 252352 65680 102 4963
4965 0 595360 252160 65520 101 4964
4966 0 595456 251936 65400 80 4965
4967 0 595584 251776 65240 128 4966
4968 0 595712 251616 65040 107 4967
4969 0 595840 251456 64880 178 4968
4970 0 595968 251328 64840 139 4969
4971 0 596032 251136 64640 107 4970
4972 0 596032 251072 64560 81 4971
4973 0 596032 250912 64360 51 4972
4974 0 596032 250688 64240 60 4973
4975 0 596032 250432 64160 131 4974
4976 0 596000 250176 64080 40 4975
4977 0 596000 249920 64080 80 4976
4978 0 595872 249696 64120 80 4977
4979 0 595712 249504 64240 40 4978
4980 0 595712 249248 64240 80 4979
4981 0 595648 248992 64280 60 4980
4982 0 595648 248736 64280 64 4981
4983 0 595584 248480 64280 81 4982
4984 0 595424 248320 64080 80 4983
4985 0 595200 248320 63960 40 4984
4986 0 594944 248320 63880 51 4985
4987 0 594688 248320 63800 60 4986
4988 0 594432 248256 63760 91 4987
4989 0 594336 248160 63720 71 4988
4990 0 594112 248000 63680 81 4989
4991 0 593920 247808 63560 64 4990
4992 0 593696 247712 63400 86 4991
4993 0 593472 247584 63240 81 4992
4994 0 593248 247424 63120 81 4993
4995 0 592992 247328 63120 60 4994
4996 0 592768 247136 63120 64 4995
4997 0 592576 246944 63040 40 4996
4998 0 592384 246784 63080 45 4997
4999 0 594208 248160 63960 40 4989
5000 0 594112 248096 64080 32 4999
5001 0 595776 251072 64560 102 4972
5002 0 595488 251392 64680 32 5001
5003 0 596160 251488 64760 120 4970
5004 0 596384 251648 64760 32 5003
5005 0 596640 251648 64760 81 5004
5006 0 596896 251680 64760 91 5005
5007 0 597056 251744 64760 102 5006
5008 0 597312 251840 64720 51 5007
5009 0 597568 251840 64720 40 5008
5010 0 597824 251904 64720 51 5009
5011 0 598080 251904 64760 75 5010
5012 0 598336 251872 64760 75 5011
5013 0 598592 251872 64720 75 5012
5014 0 598848 251872 64720 75 5013
5015 0 599104 251904 64680 75 5014
5016 0 599168 251904 64680 71 5015
5017 0 599360 252032 64560 45 5016
5018 0 599616 252032 64440 51 5017
5019 0 599840 252064 64320 51 5018
5020 0 599872 252064 64320 51 5019
5021 0 599360 251712 64720 32 5016
5022 0 599584 251520 64720 40 5021
5023 0 599808 251424 64800 45 5022
5024 0 596960 251968 64840 45 5007
5025 0 596864 252224 64920 40 5024
5026 0 596800 252320 64920 40 5025
5027 0 598304 256896 67760 64 4940
5028 0 598528 256800 67640 40 5027
5029 0 598784 256800 67640 32 5028
5030 0 598816 256800 67640 32 5029
5031 0 600288 261984 71400 107 4235
5032 0 600096 261760 71360 148 5031
5033 0 599872 261632 71240 32 5032
5034 0 599680 261440 71280 32 5033
5035 0 599616 261376 71280 60 5034
5036 0 6e+05 262304 74160 32 4223
5037 0 600032 262048 74200 32 5036
5038 0 599776 262048 74560 32 5037
5039 0 599264 262304 75320 104 4218
5040 0 599072 262112 75280 45 5039
5041 0 598816 262048 75240 71 5040
5042 0 598560 261952 75240 64 5041
5043 0 598304 261856 75280 64 5042
5044 0 598048 261792 75320 80 5043
5045 0 597792 261760 75320 86 5044
5046 0 597568 261632 75280 75 5045
5047 0 597376 261440 75200 81 5046
5048 0 597152 261312 75160 108 5047
5049 0 596928 261184 75040 101 5048
5050 0 596768 261056 74880 90 5049
5051 0 596544 260928 74840 80 5050
5052 0 596352 260768 74760 81 5051
5053 0 596128 260608 74760 75 5052
5054 0 595904 260416 74760 75 5053
5055 0 595744 260192 74800 71 5054
5056 0 595552 260000 74800 128 5055
5057 0 595360 259840 74840 81 5056
5058 0 595168 259680 74880 60 5057
5059 0 594944 259552 74880 86 5058
5060 0 594688 259488 74880 107 5059
5061 0 594432 259392 74840 148 5060
5062 0 594176 259392 74760 150 5061
5063 0 593920 259360 74640 154 5062
5064 0 593664 259264 74560 75 5063
5065 0 593504 259264 74360 75 5064
5066 0 593344 259200 74160 91 5065
5067 0 593152 259232 73960 64 5066
5068 0 593088 259296 73880 32 5067
5069 0 592960 259456 73720 98 5068
5070 0 592800 259616 73600 71 5069
5071 0 592640 259776 73400 90 5070
5072 0 592512 260000 73360 81 5071
5073 0 592384 260192 73320 32 5072
5074 0 592224 260352 73120 60 5073
5075 0 591968 260384 73120 75 5074
5076 0 591712 260448 73160 75 5075
5077 0 591488 260576 73160 60 5076
5078 0 591264 260704 73160 71 5077
5079 0 591040 260832 73200 81 5078
5080 0 590816 260960 73240 90 5079
5081 0 590592 261120 73200 40 5080
5082 0 590336 261184 73240 45 5081
5083 0 590144 261344 73320 81 5082
5084 0 589888 261440 73360 75 5083
5085 0 589696 261536 73480 51 5084
5086 0 592576 260384 73320 45 5073
5087 0 592704 260448 73400 51 5086
5088 0 592896 259104 73880 60 5068
5089 0 592640 259008 73840 71 5088
5090 0 592384 258944 73800 75 5089
5091 0 592224 258880 73720 71 5090
