# Supplementary material for: Connectomics Analysis Reveals First-, Second-, and Third-Order Thermosensory and Hygrosensory Neurons in the Adult Drosophila Brain
Source: Curr Biol. 2020 Aug 17;30(16):3167–3182.e4. doi: 10.1016/j.cub.2020.06.028 (PMC7443704; doi:10.1016/j.cub.2020.06.028)
Supplement: Data S1. Skeletons and Meshes, Related to STAR Methods — marin2020-skeletons contains files describing the morphology of each neuron in this study (in FAFB14 space, .swc format). glomeruli_meshes contains the glomerular meshes (in FAFB14 space, .stl format). neuropil_meshes contains the glomerular meshes (in FAFB14 space, .stl format). [file mmc5.zip › VP_SI/marin2020-skeletons/182684.swc]

# SWC format file
# based on specifications at http://www.neuronland.org/NLMorphologyConverter/MorphologyFormats/SWC/Spec.html
# Created by nat::write.neuron.swc
# PointNo Label X Y Z Radius Parent 
1 0 403785.12 230818.28 56960 1979 -1
2 0 403614.22 230524.44 57160 -1 1
3 0 403365.6 230849.38 57200 -1 2
4 0 403401.25 230872.47 58080 -1 3
5 0 403606.7 233102.06 58120 -1 4
6 0 404139.7 234017.81 58320 -1 5
7 0 404613.94 234289.64 58480 -1 6
8 0 404690.9 234381.44 58720 -1 7
9 0 404853.1 234439.6 58920 -1 8
10 0 405149.16 234556.3 59080 -1 9
11 0 405544.66 234816.55 59320 -1 10
12 0 405851.1 234983.03 59560 -1 11
13 0 406407.84 235009.38 59800 -1 12
14 0 407199.5 235145.61 59920 -1 13
15 0 407834.4 235259.95 60120 -1 14
16 0 408224.22 235299.58 60320 -1 15
17 0 408566.94 235211.5 60560 -1 16
18 0 409166.84 234985.03 60800 -1 17
19 0 409326.6 234852.56 60920 -1 18
20 0 409959.34 235068.83 61120 -1 19
21 0 410290.22 235328.45 61360 -1 20
22 0 410583.2 235559.14 61520 -1 21
23 0 411093.44 235841.92 61640 -1 22
24 0 411427.56 236005.67 61880 -1 23
25 0 411609.44 236133.69 62040 -1 24
26 0 412035.66 236272.48 62240 -1 25
27 0 412483.4 236246.52 62400 -1 26
28 0 412812.3 236329.5 62560 -1 27
29 0 413522.06 236215.9 62680 -1 28
30 0 413806.1 236326.38 62760 -1 29
31 0 414474.3 236447.62 62760 -1 30
32 0 415292.75 236497.16 62680 -1 31
33 0 415226.38 236672.17 62560 -1 32
34 0 415426.2 236607.56 62480 -1 33
35 0 415725.84 236330.47 62280 -1 34
36 0 415904.6 236214.12 62160 -1 35
37 0 416081.84 236002.86 61960 -1 36
38 0 416278.22 235882.61 61920 -1 37
39 0 417350.6 234891.17 61880 -1 38
40 0 417883.06 234526.62 61840 -1 39
41 0 418089.03 234013.88 61800 -1 40
42 0 418197.7 233721.19 61760 -1 41
43 0 418805.72 233234.42 61720 -1 42
44 0 419347.38 232540.05 61440 -1 43
45 0 419058.4 232249.62 61240 -1 44
46 0 418967.1 232379.95 61040 -1 45
47 0 419138.5 231875.42 60920 -1 46
48 0 419509.47 231331.05 60880 137 47
49 0 419769.53 231179.52 60680 137 48
50 0 420106.78 231086.86 60480 148 49
51 0 420434.4 231007.19 60320 124 50
52 0 420845.3 230861.23 60120 81 51
53 0 420913.7 230649.72 60000 81 52
54 0 421117.03 230329.56 59880 135 53
55 0 421583.22 230014.53 59680 257 54
56 0 421882.53 230012 59480 181 55
57 0 421835.84 229789.45 59320 136 56
58 0 421858.44 229794.47 59160 136 57
59 0 421882.84 229804.67 59040 163 58
60 0 421899.4 229778.88 58880 163 59
61 0 422036.22 229699.38 58680 134 60
62 0 422259.4 229636.81 58520 150 61
63 0 422608.97 229387.86 58320 86 62
64 0 422867.16 229262.97 58160 107 63
65 0 423891.44 229016.06 57600 128 64
66 0 424024.06 229001.05 57440 120 65
67 0 424267.16 228997.2 57280 120 66
68 0 424274.84 228860.36 57240 120 67
69 0 424360.38 228855.75 57200 120 68
70 0 424395.53 229205.36 57160 122 69
71 0 424617.22 229347.67 57000 128 70
72 0 424746.6 229330.34 56840 128 71
73 0 425038.47 229252.34 56640 128 72
74 0 425365.2 229170.84 56480 75 73
75 0 425857.9 229266.81 56240 124 74
76 0 426087.22 229365.81 56080 124 75
77 0 426316.94 229435.61 55920 140 76
78 0 426629.75 229464.95 55720 128 77
79 0 427222.78 229557.69 55520 96 78
80 0 427802.34 229625.45 55360 101 79
81 0 428151.47 229716.05 55240 81 80
82 0 428701.1 229873.05 55200 98 81
83 0 429477.47 230121.02 55040 120 82
84 0 429736.66 230170.75 55000 71 83
85 0 429956.66 230235.33 54960 60 84
86 0 430300.16 230368.89 54920 120 85
87 0 430880.44 230507.6 54760 120 86
88 0 431378.97 230622.83 54680 141 87
89 0 431647.16 230688 54600 124 88
90 0 432617 230926.08 54400 120 89
91 0 433675.88 231149.95 54240 120 90
92 0 435466.78 231388 54200 178 91
93 0 436875.16 231781.22 54320 107 92
94 0 437601.3 232080.52 54400 120 93
95 0 437817.88 232130.34 54480 120 94
96 0 438715.94 232315.08 54640 -1 95
97 0 439138.34 232432.45 54800 -1 96
98 0 439406.5 232490.64 54840 -1 97
99 0 440102.12 232544.88 55000 -1 98
100 0 441405.47 232872.4 55120 -1 99
101 0 441769.72 232960.05 55160 -1 100
102 0 442627.78 233193.94 55200 75 101
103 0 443449.8 233383.7 55240 51 102
104 0 443954.38 233447.62 55280 80 103
105 0 444689.3 233700.14 55400 104 104
106 0 445035.78 233866.66 55560 91 105
107 0 444970.22 233869.44 55760 91 106
108 0 445654.06 234094.25 55920 136 107
109 0 446723.6 234429.39 56000 120 108
110 0 447497.84 234587.56 56200 102 109
111 0 449748.94 234882.72 56240 209 110
112 0 450272.38 234870.88 56080 120 111
113 0 450506.03 234790.27 56040 81 112
114 0 450601 234802.25 56000 81 113
115 0 450770.75 234791.88 55960 86 114
116 0 450996.25 234735.2 55920 86 115
117 0 451331.62 234561.92 56080 80 116
118 0 451696.03 234435.7 56200 120 117
119 0 452279.06 234311.31 56280 120 118
120 0 452341.28 234256.36 56320 120 119
121 0 452488.25 234164.17 56440 120 120
122 0 453592.88 233998.8 56600 140 121
123 0 453673.44 234802.28 56640 32 122
124 0 453944.72 235074.75 56520 102 123
125 0 453575.4 234994.84 56480 32 124
126 0 453643.25 235109.05 56280 124 125
127 0 453631.2 235157.62 56200 124 126
128 0 453764.7 235227.45 56000 156 127
129 0 454032.06 235335.86 55720 122 128
130 0 453944.25 235336.81 55480 186 129
131 0 454122.38 235392.5 55360 176 130
132 0 454317.2 236073.06 55360 102 131
133 0 454049.22 236575.38 55360 101 132
134 0 453888.47 236753.6 55520 101 133
135 0 453768.12 236744.31 55680 128 134
136 0 453745.44 236827.61 55760 71 135
137 0 453687.1 236788.73 55800 71 136
138 0 453618.62 236861.28 55880 71 137
139 0 453628.03 236899.66 55960 71 138
140 0 453904.38 236617.73 55240 101 133
141 0 453976 236630 55200 101 140
142 0 454048.47 236641.5 55160 101 141
143 0 454271.53 235447.67 55240 176 131
144 0 454301.6 235424.94 55080 176 143
145 0 454216.25 235380.16 54920 122 144
146 0 454358.5 235357.38 54760 163 145
147 0 454376.3 235245.72 54560 163 146
148 0 454457.25 235196.58 54400 212 147
149 0 454601.66 235015 54320 104 148
150 0 454673.94 234924.02 54280 104 149
151 0 454810.6 234737.95 54200 197 150
152 0 455104.62 234749.28 54000 244 151
153 0 455027.12 234706.28 53920 204 152
154 0 454924.06 234150.39 53920 60 153
155 0 454981.8 234009.33 53800 60 154
156 0 454957.12 234079.33 53640 107 155
157 0 454777.66 234016.17 53480 107 156
158 0 454716.47 234177.42 53400 107 157
159 0 454589.7 233912.47 53120 32 158
160 0 454754.84 233796.16 53080 32 159
161 0 454840.38 233803.14 53040 32 160
162 0 454874.5 233751.5 52960 32 161
163 0 454834.9 233776.23 52880 32 162
164 0 454983.2 233645.45 52800 32 163
165 0 454246.88 233908.62 53080 32 160
166 0 454071.22 233861.12 53040 32 165
167 0 454110.53 233807.36 52960 32 166
168 0 453864.38 233489.8 52800 32 167
169 0 454033.5 233332.86 52600 32 168
170 0 454283.56 233286.08 52440 32 169
171 0 454454.66 233241.05 52320 -1 170
172 0 454465.3 233253.58 52280 -1 171
173 0 455831.3 234156.17 53920 157 153
174 0 455925.34 233965.4 53560 120 173
175 0 455879.97 233276.69 53560 115 174
176 0 455683 232811.47 53560 101 175
177 0 455728.62 232693.92 53400 108 176
178 0 455798.34 232451.23 53320 108 177
179 0 455393.28 232094.36 53280 124 178
180 0 455446.53 231164.23 53280 124 179
181 0 455485.62 230343.36 53160 102 180
182 0 455488.78 230174.28 53080 51 181
183 0 455592.06 230123.92 53000 81 182
184 0 455667.3 229789.12 52960 71 183
185 0 455784.94 229597.31 52800 71 184
186 0 455884.28 229534.39 52680 71 185
187 0 455909.66 229324.58 52520 107 186
188 0 456131.8 228843.1 52520 51 187
189 0 456190.97 228203.4 52520 122 188
190 0 456112.94 226946.67 52360 75 189
191 0 455975.1 226210.12 52360 120 190
192 0 455948.56 226155.16 52440 120 191
193 0 456126.3 225067.02 52440 175 192
194 0 456367.7 225013.47 52240 102 193
195 0 456491.3 224845.83 52080 160 194
196 0 456583.66 224767.69 52000 160 195
197 0 456724.12 224528.89 51880 128 196
198 0 457587.97 223074.66 51880 229 197
199 0 457687.22 222996.75 51720 229 198
200 0 457735 222939 51600 -1 199
201 0 458011 222815 51440 -1 200
202 0 457617.12 223082.08 51920 229 198
203 0 457654.38 223094.4 52040 229 202
204 0 457666.7 223130.62 52080 229 203
205 0 457619.66 223132.12 52200 163 204
206 0 457519.16 223015.6 52320 163 205
207 0 457371.66 222964.44 52480 178 206
208 0 457297.75 222948.45 52600 148 207
209 0 457256.5 222927.23 52640 148 208
210 0 457217.97 222928.08 52680 148 209
211 0 457275.66 223193.06 52680 64 210
212 0 457479.4 223419.03 52720 32 211
213 0 457555.22 223509.34 52800 32 212
214 0 457593.72 223605.56 52880 40 213
215 0 457555.53 223368.39 53000 32 214
216 0 457607.2 223356.9 53160 32 215
217 0 457509.22 223291.02 53240 32 216
218 0 457441.03 223314.34 53320 32 217
219 0 457365.22 222562.81 52680 148 210
220 0 457423.34 222576.12 52760 86 219
221 0 457374.16 222601.44 52880 86 220
222 0 457496.03 223274.62 52920 32 221
223 0 457329.3 222193.25 53000 32 222
224 0 457379.25 222232.86 53120 45 223
225 0 457405.3 222248.38 53200 45 224
226 0 457416.3 222222.16 53280 60 225
227 0 457412.8 222160.12 53360 60 226
228 0 457420.7 222150.58 53400 60 227
229 0 457476.1 222092.4 53480 60 228
230 0 457560.38 222060.45 53560 64 229
231 0 457673.53 222088.1 53680 64 230
232 0 457687.75 222134.23 53720 96 231
233 0 457694.56 222171.98 53760 96 232
234 0 457712.7 222209.92 53800 96 233
235 0 457748.7 222214.1 53880 96 234
236 0 457825.47 222263.11 53960 101 235
237 0 457849.6 222320.75 54040 101 236
238 0 457888.5 222332.39 54120 101 237
239 0 457939.28 222319.77 54200 90 238
240 0 457996.56 222263.67 54280 90 239
241 0 458025.47 222235.9 54320 90 240
242 0 458092.47 222234.6 54440 124 241
243 0 458139.72 222301.02 54520 124 242
244 0 458256.62 222303.45 54600 60 243
245 0 458393.47 222365.17 54680 60 244
246 0 458626.62 222415.88 54760 51 245
247 0 459001.88 222421.48 54760 45 246
248 0 459442.47 222566.34 54760 75 247
249 0 459657.97 222534.4 54680 71 248
250 0 459680.2 222552.05 54640 75 249
251 0 459781.12 222575.1 54560 75 250
252 0 459864.44 222676.69 54560 75 251
253 0 459932.8 222755.67 54480 75 252
254 0 459947.06 222788.03 54440 75 253
255 0 459959.75 222828.25 54400 75 254
256 0 459965.94 222825.53 54360 75 255
257 0 459986.2 222825.4 54320 75 256
258 0 460031.25 222834.61 54280 75 257
259 0 460078.25 222841.55 54200 75 258
260 0 460179.5 222874.38 54120 75 259
261 0 460205.8 222907.42 54080 -1 260
262 0 460458.34 223259.77 54080 -1 261
263 0 460867.03 223406.86 54080 -1 262
264 0 461094.22 223510.08 54080 -1 263
265 0 461137.16 223569.86 54000 -1 264
266 0 461109.75 223582.19 53960 -1 265
267 0 461081.47 223594.36 53920 -1 266
268 0 461045.5 223632.5 53880 -1 267
269 0 461010.34 223670.52 53840 -1 268
270 0 460966.03 223676.11 53800 -1 269
271 0 460251.3 222988.56 53960 -1 261
272 0 460280.06 223018.66 53880 -1 271
273 0 460363.7 223042.16 53760 -1 272
274 0 460436.78 223046.42 53720 -1 273
275 0 460494.1 223083.5 53680 -1 274
276 0 460549.7 223119.81 53640 -1 275
277 0 460605.4 223181.28 53600 -1 276
278 0 460624.16 223243.05 53560 -1 277
279 0 460684.47 223439.39 53560 -1 278
280 0 460863.62 223454.52 53520 -1 279
281 0 460767.88 223561.5 53440 -1 280
282 0 461133.06 223486.67 53360 -1 281
283 0 461122.75 223502.1 53320 -1 282
284 0 459756.22 222511.52 54480 75 251
285 0 459709.03 222492.55 54440 75 284
286 0 457698.75 222238.12 51920 120 202
287 0 457758.12 222198.72 51760 81 286
288 0 458272 221504 51360 120 287
289 0 458528 221504 51360 80 288
290 0 458720 221472 51200 98 289
291 0 458880 221472 51000 96 290
292 0 459040 221344 50840 102 291
293 0 459136 221248 50840 115 292
294 0 459296 221056 50880 64 293
295 0 459392 220960 50880 60 294
296 0 459584 220768 50840 51 295
297 0 459744 220576 50680 32 296
298 0 459744 220512 50680 32 297
299 0 459584 221120 50760 32 295
300 0 459712 220992 50560 40 299
301 0 460104 220670 50360 -1 300
302 0 460112 221006 50040 -1 301
303 0 460376 221010 49920 -1 302
304 0 460720 221082 49800 -1 303
305 0 460840 221022 49640 -1 304
306 0 460996 220898 49480 -1 305
307 0 461128 220822 49280 -1 306
308 0 461240 220974 49240 -1 307
309 0 461360 220870 49200 -1 308
310 0 461380 220846 49160 -1 309
311 0 461416 220854 49040 -1 310
312 0 461564 220726 48840 -1 311
313 0 461764 220686 48720 -1 312
314 0 462004 220430 48640 -1 313
315 0 462288 219978 48640 -1 314
316 0 462204 219934 48600 -1 315
317 0 462180 219942 48520 -1 316
318 0 462112 219718 48440 -1 317
319 0 462040 219218 48360 -1 318
320 0 461968 218910 48240 -1 319
321 0 462244 218206 48160 -1 320
322 0 462152 217798 48120 -1 321
323 0 462028 217774 48080 -1 322
324 0 461612 217570 47960 -1 323
325 0 461452 217426 47880 -1 324
326 0 461580 217398 47760 -1 325
327 0 461648 217378 47680 -1 326
328 0 461928 216982 47680 -1 327
329 0 462056 216134 47680 -1 328
330 0 462128 215682 47800 -1 329
331 0 462344 215406 47840 -1 330
332 0 462272 215262 47920 -1 331
333 0 462460 215282 48040 -1 332
334 0 462760 215514 48200 -1 333
335 0 462720 215574 48360 -1 334
336 0 462608 215458 48560 -1 335
337 0 462456 215234 48680 -1 336
338 0 462480 215002 48720 -1 337
339 0 462804 214738 49120 -1 338
340 0 462812 214534 49240 -1 339
341 0 462552 214442 49680 -1 340
342 0 461784 214374 49880 -1 341
343 0 461596 214198 50040 -1 342
344 0 460644 213458 50040 -1 343
345 0 459728 212882 50000 -1 344
346 0 459196 212866 50040 -1 345
347 0 459272 212730 50120 -1 346
348 0 459360 212790 50200 -1 347
349 0 459696 212698 49800 -1 345
350 0 459932 212514 49680 -1 349
351 0 460404 212718 49560 -1 350
352 0 460684 212642 49360 -1 351
353 0 461560 214162 50080 -1 343
354 0 461328 213530 50240 -1 353
355 0 459328 221376 50960 98 293
356 0 459488 221440 51160 71 355
357 0 459648 221472 51360 51 356
358 0 459744 221536 51480 32 357
359 0 458080 221312 51360 60 288
360 0 457888 221152 51280 96 359
361 0 457856 220896 51240 81 360
362 0 457820 220790 51040 -1 361
363 0 457976 220614 50920 -1 362
364 0 457944 220562 50880 -1 363
365 0 457676 220510 50840 -1 364
366 0 457680 220514 50800 -1 365
367 0 457792 220382 50760 -1 366
368 0 457800 220334 50720 -1 367
369 0 457600 220896 51320 75 361
370 0 457504 220896 51320 71 369
371 0 457457.8 221981.1 52000 64 286
372 0 457439.03 221902.78 52040 64 371
373 0 457363 221845 52120 -1 372
374 0 457139 221557 52280 -1 373
375 0 457115 221523.4 52320 -1 374
376 0 456851 221401 52200 -1 375
377 0 456627 221409 52120 -1 376
378 0 456079 221585 52080 -1 377
379 0 455875 221705 51960 -1 378
380 0 455703 221817 51880 -1 379
381 0 456763 221441 51920 -1 377
382 0 456843 221429 51880 -1 381
383 0 457019 221389 52480 -1 375
384 0 457439 220893 52520 -1 383
385 0 457595 220845 52440 -1 384
386 0 457715 220709 52400 -1 385
387 0 457775 220633 52320 -1 386
388 0 457607 220597 52200 -1 387
389 0 457187 220517 52120 -1 388
390 0 457047 220473 52040 -1 389
391 0 456943 220445 51920 -1 390
392 0 456671 220185 51800 -1 391
393 0 456551 220121 51680 -1 392
394 0 456479 219953 51560 -1 393
395 0 456771.53 224453.58 51840 128 197
396 0 456818.75 224521.94 51680 153 395
397 0 456738.3 224452.58 51640 156 396
398 0 456330.38 224427.14 51400 139 397
399 0 455716.94 224131.53 51240 128 398
400 0 455760.56 224122.39 51080 128 399
401 0 455790.22 224068.36 51000 128 400
402 0 455418.34 224016.58 50840 128 401
403 0 455415.5 223644.5 50720 128 402
404 0 455402.75 223524.81 50680 -1 403
405 0 455136.06 223223.33 50560 -1 404
406 0 454918.53 222671.06 50560 -1 405
407 0 454753.6 222124.6 50440 -1 406
408 0 454705.3 222386.6 50200 -1 407
409 0 454487.34 222733.42 49880 -1 408
410 0 454452.8 222570.62 49800 -1 409
411 0 454442.56 222394.64 49760 -1 410
412 0 454519.5 222279.31 49760 -1 411
413 0 455083.44 223010.02 50480 -1 405
414 0 455161.66 222906.03 50440 -1 413
415 0 456029 225139.08 52000 102 196
416 0 455689.53 225088.38 51800 -1 415
417 0 455746.88 224862.45 51640 115 416
418 0 455730.34 224763.02 51520 115 417
419 0 456130.75 225085.02 52480 175 193
420 0 456034.84 225948.89 52480 102 419
421 0 455981.84 225775.03 52600 102 420
422 0 455978.22 225722.4 52760 102 421
423 0 455935.5 225683.55 52880 102 422
424 0 455790.9 225585.11 52960 86 423
425 0 455826 225601.73 53000 86 424
426 0 455944.9 225589.6 53120 86 425
427 0 456164.8 225287.66 52720 175 419
428 0 456108.78 225301.2 52800 175 427
429 0 456143.1 227401.67 52080 128 190
430 0 456238.12 227461.6 52000 128 429
431 0 456336.72 227505.12 51960 136 430
432 0 455278.28 234592.84 53680 150 153
433 0 454579.16 234866.39 53680 197 432
434 0 454598.28 234832.7 53520 150 433
435 0 454413.25 234563.28 53320 51 434
436 0 454192.88 234621.44 53120 75 435
437 0 453926.38 234790.47 53080 60 436
438 0 453894.38 234762.42 53040 60 437
439 0 453855.88 234822.52 53000 60 438
440 0 453882.53 234703.6 52960 60 439
441 0 453896.66 234736.11 52920 60 440
442 0 453974.72 234524.38 52840 60 441
443 0 454037.4 234599.62 52800 60 442
444 0 455551.9 234393.47 53320 153 432
445 0 455850.47 234458.25 53200 202 444
446 0 455962.12 234883.9 53400 87 445
447 0 455774.06 235002.3 53440 64 446
448 0 455758.47 234481.11 53040 164 445
449 0 455587.88 234405.2 52960 164 448
450 0 455490.12 234351.62 52840 104 449
451 0 455581.28 234578.27 52680 175 450
452 0 455803.34 234763.36 52440 175 451
453 0 455808.78 234679.86 52240 122 452
454 0 456173.62 234500.23 52040 175 453
455 0 456495.16 234591.66 51760 164 454
456 0 456384 235552 52200 75 455
457 0 456638.5 234634 51640 166 455
458 0 456782.22 234675.62 51520 204 457
459 0 456807.62 234730.03 51480 204 458
460 0 458424.16 234404.3 51480 154 459
461 0 458751.78 234407.81 51240 166 460
462 0 458959.47 234342.2 51120 90 461
463 0 459373 234414.61 51000 80 462
464 0 458563 234756.58 51600 156 460
465 0 458473.88 234573.9 51760 156 464
466 0 458423.3 234431.03 51880 160 465
467 0 458457.6 234458.88 51920 160 466
468 0 457891.7 234451.42 51920 139 467
469 0 457790.4 234685.06 51960 139 468
470 0 457849.28 234670.42 52080 139 469
471 0 457786.94 234649.95 52160 139 470
472 0 458515.53 234471.78 51960 160 467
473 0 458498.75 234440.73 52000 160 472
474 0 459726.22 235300.4 51720 172 464
475 0 459870.8 235106.61 51800 172 474
476 0 459742.66 235078.67 51840 160 475
477 0 459486.12 235022.1 51920 136 476
478 0 459607.94 234920.55 52000 136 477
479 0 459729.9 234818.11 52080 139 478
480 0 459650.3 234717.7 52200 136 479
481 0 459640.3 235332.05 51920 172 477
482 0 459717.1 235422.25 52040 172 481
483 0 459870.25 235451.88 52080 164 482
484 0 460183.47 235339.28 51840 -1 476
485 0 460277.5 235447.23 51880 -1 484
486 0 460423.75 235520.36 52000 -1 485
487 0 460423.75 235520.36 52040 -1 486
488 0 460465.53 235548.22 52120 -1 487
489 0 460493.38 235586.52 52160 95 488
490 0 460576.97 235555.17 52200 94 489
491 0 460597.84 235551.7 52240 93 490
492 0 460601.34 235593.48 52280 92 491
493 0 460660.53 235673.58 52320 91 492
494 0 460643.12 235798.94 52440 88 493
495 0 460726.7 235879.02 52520 87 494
496 0 460831.16 235997.42 52560 87 495
497 0 460960 236128 52640 86 496
498 0 461216 236224 52640 51 497
499 0 461472 236320 52640 64 498
500 0 461696 236512 52640 75 499
501 0 461888 236704 52600 40 500
502 0 461984 236928 52520 45 501
503 0 462080 237152 52400 75 502
504 0 462208 237376 52480 86 503
505 0 462432 237472 52600 90 504
506 0 462496 237344 52640 64 505
507 0 460264.8 234713.25 51800 156 475
508 0 461142.25 235059.39 51800 107 507
509 0 461203.34 235252.03 51720 86 508
510 0 461378.06 235394.52 51640 86 509
511 0 460809.47 234925.88 51720 178 509
512 0 460793.03 234966.94 51600 96 511
513 0 460771.44 235001.08 51520 86 512
514 0 460742.8 234990.42 51480 86 513
515 0 461193.75 235195.62 51880 107 508
516 0 461227.34 235247.98 52000 96 515
517 0 461245.5 235227.39 52120 96 516
518 0 460350 234838.84 51960 156 507
519 0 460559.5 234863.1 52000 178 518
520 0 460482.16 234908.36 52040 32 519
521 0 460234.9 235397.5 51400 128 474
522 0 460332 235425.98 51200 45 521
523 0 460682.16 235384.23 51080 75 522
524 0 461031.2 235035.42 51080 107 523
525 0 461086.78 235134.84 51240 86 524
526 0 461133.1 235133.2 51320 107 525
527 0 461120.3 235098.67 51360 107 526
528 0 461476.9 234694.9 51080 64 524
529 0 461615.8 234714.94 51160 64 528
530 0 461548.9 234739.64 51240 64 529
531 0 461441.8 235858.33 51080 122 523
532 0 461442.8 235957.34 51200 122 531
533 0 460765.16 235625.78 50920 101 523
534 0 460892.44 235516.55 50760 122 533
535 0 460901.8 235527.31 50640 122 534
536 0 461249.25 235510.67 50560 200 535
537 0 461587.9 236470.78 50560 32 536
538 0 461584.25 236534.25 50440 32 537
539 0 461565.2 236544.36 50400 32 538
540 0 461510.25 236673.47 50360 32 539
541 0 461445.22 236703.69 50320 32 540
542 0 461452.34 236817.19 50240 32 541
543 0 460925.9 235479.83 50480 200 536
544 0 460944.44 235368.16 50400 200 543
545 0 460931.28 235501.12 50360 200 544
546 0 460878.7 236563.56 50160 75 545
547 0 460839.8 237027.53 50040 80 546
548 0 460826.78 237296.48 49960 80 547
549 0 461114.75 237024.77 49920 80 548
550 0 461169.03 237079.53 49880 75 549
551 0 461353.47 237165.34 49800 75 550
552 0 461813.6 237260.03 49640 101 551
553 0 461848.72 237261.25 49600 107 552
554 0 462289 237208.97 49440 64 553
555 0 461832.12 237348.45 49440 107 554
556 0 461533.34 237772.98 49440 101 555
557 0 461413.34 237917.2 49600 101 556
558 0 461855.8 237350.34 49320 107 555
559 0 462634.84 237203.84 49320 75 558
560 0 463489.66 237087.75 49200 80 559
561 0 463894.72 237045.95 49080 81 560
562 0 464390.3 237090.6 48880 40 561
563 0 464487.28 237056.95 48760 40 562
564 0 465157 237056.94 48760 124 563
565 0 465374.3 237263.58 48680 124 564
566 0 466395.53 237393.78 48680 163 565
567 0 467051.53 237038.84 48680 128 566
568 0 467558.4 236920.2 48680 98 567
569 0 467183.5 236993.19 48440 200 568
570 0 467528.75 236844.86 48280 98 569
571 0 468003.97 236835 48680 108 568
572 0 468266.47 236908.27 48680 98 571
573 0 468230.16 236935.72 48760 98 572
574 0 468719.56 236944.45 48760 51 573
575 0 469294.6 236877.88 48760 124 574
576 0 469823.47 236824 48760 32 575
577 0 470168.22 236871 48440 60 576
578 0 470364.8 236858.58 48280 60 577
579 0 470711.12 236733.16 48080 80 578
580 0 470955.66 236752.14 47880 51 579
581 0 471534.53 236851.38 47880 -1 580
582 0 472028.06 237005.02 47880 -1 581
583 0 471942.16 236947.53 47800 -1 582
584 0 472346.97 237263.45 47680 -1 583
585 0 472689.16 237289.56 47520 -1 584
586 0 472991.34 237263.84 47320 -1 585
587 0 473701.16 237657.86 47320 -1 586
588 0 473938.44 238037.83 47200 -1 587
589 0 474316.34 238254.97 47200 -1 588
590 0 474396.28 238572.97 47200 -1 589
591 0 474348.25 238540.27 47280 -1 590
592 0 474331.22 238567.83 47320 -1 591
593 0 474362.5 238579.8 47360 -1 592
594 0 474530.94 238539.64 47000 -1 590
595 0 474631.47 238566.06 46960 -1 594
596 0 475740.88 238826.83 46880 40 595
597 0 474645.8 239428.81 46880 131 596
598 0 474482.03 237364.61 46840 -1 597
599 0 474675.28 239413.34 46800 131 598
600 0 474256.34 239219.58 46800 154 599
601 0 473937.1 239141.2 46640 139 600
602 0 473664.1 238840.69 46480 148 601
603 0 473623.16 238794.94 46400 148 602
604 0 474875.78 239451.61 46400 101 603
605 0 475244.2 239908.8 45920 136 604
606 0 475550.53 240047.28 45720 186 605
607 0 476198.3 240599.52 45720 32 606
608 0 476084.47 240638.14 45840 32 607
609 0 476152.84 240634.83 45880 32 608
610 0 475780.03 240525.72 45880 75 609
611 0 475550.34 240607.25 45880 122 610
612 0 475596.56 240644.72 45800 75 611
613 0 475516.34 240648.72 46000 124 611
614 0 476202.9 240522 46000 81 609
615 0 476236.78 240466.19 46120 81 614
616 0 476402.5 240285.3 46280 75 615
617 0 476399.7 240240.64 46440 107 616
618 0 476406.56 240258.02 46480 107 617
619 0 476355.7 240238.34 46520 107 618
620 0 476372.25 240224.48 46560 107 619
621 0 476502.94 240225.5 46680 107 620
622 0 475630.94 240213.53 45640 122 606
623 0 475871.2 240263.98 45520 131 622
624 0 476183.62 240315.48 45280 166 623
625 0 476249.3 240391.89 45200 166 624
626 0 475460.88 240311.1 45200 51 625
627 0 474713.12 240474.56 45200 40 626
628 0 474814.66 240385.61 45160 40 627
629 0 474732.84 240441.12 45120 40 628
630 0 474388.9 240472.22 45000 40 629
631 0 474442.88 240508.38 44920 40 630
632 0 474579.03 240596.12 44800 40 631
633 0 476287.6 240274.89 45160 166 625
634 0 476332.53 240346.69 45120 96 633
635 0 476298.28 240289.95 45080 96 634
636 0 477203 240355.64 45080 45 635
637 0 477631.5 240434.11 45080 45 636
638 0 477855.1 240511.92 44920 40 637
639 0 477908.88 240576.42 44720 40 638
640 0 477729.47 240712.23 44520 64 639
641 0 477708 240963.95 44400 124 640
642 0 477761.3 241210.52 44240 124 641
643 0 477745.4 241217 44160 124 642
644 0 477737.34 241220 44120 124 643
645 0 477721.53 241226.44 44040 124 644
646 0 478144 241376 43320 140 645
647 0 478240 241536 43080 86 646
648 0 478336 241664 42880 75 647
649 0 478400 241824 42680 91 648
650 0 478432 242048 42480 51 649
651 0 478560 242176 42280 71 650
652 0 478656 242304 42080 51 651
653 0 478784 242464 41880 91 652
654 0 478880 242656 41680 128 653
655 0 478848 242816 41440 90 654
656 0 478848 242976 41240 45 655
657 0 478784 243072 41000 71 656
658 0 478784 243104 40720 90 657
659 0 478880 243104 40560 60 658
660 0 479096 243038 40400 -1 659
661 0 479128 242982 40240 -1 660
662 0 479124 243002 40040 -1 661
663 0 479248 243038 39800 -1 662
664 0 479268 243106 39600 -1 663
665 0 479296 243126 39400 -1 664
666 0 479392 243210 39200 -1 665
667 0 479416 243454 38960 -1 666
668 0 479532 243510 38880 -1 667
669 0 479820 243598 38680 -1 668
670 0 479984 243650 38520 -1 669
671 0 480224 243966 38360 -1 670
672 0 480320 243958 38120 -1 671
673 0 480228 244006 38000 -1 672
674 0 480168 244038 37880 -1 673
675 0 480340 243926 37720 -1 674
676 0 480348 243950 37560 -1 675
677 0 480932 243862 37560 -1 676
678 0 481912 244446 37600 -1 677
679 0 482280 244466 37680 -1 678
680 0 483632 244942 37720 -1 679
681 0 484328 244942 37400 -1 680
682 0 485156 245222 37200 -1 681
683 0 485620 245486 37040 -1 682
684 0 485924 245770 36840 -1 683
685 0 485752 246090 36640 -1 684
686 0 485656 246326 36440 -1 685
687 0 485904 246330 36240 -1 686
688 0 485580 246318 36040 -1 687
689 0 476004.3 240332.14 44880 166 635
690 0 475830.94 240336.89 44680 51 689
691 0 475880.22 240280.4 44520 51 690
692 0 475799.3 240278.95 44440 40 691
693 0 475927.34 240283.55 44280 40 692
694 0 475811.4 240284.62 44120 40 693
695 0 476388.56 240385.38 43960 75 694
696 0 476445.38 240404.02 43840 75 695
697 0 477360.34 240463.22 45520 51 623
698 0 477565 240165.52 45200 51 697
699 0 477459.72 240041.06 45160 51 698
700 0 477490.22 240124 45120 45 699
701 0 477789.03 240172.48 44960 40 700
702 0 474891.03 240107.62 45920 80 605
703 0 474310.6 240151.84 45920 51 702
704 0 474173 240331.73 45920 32 703
705 0 474253.22 240257.52 46120 32 704
706 0 471689.6 236937.97 48000 -1 582
707 0 471860.56 236970.9 48080 -1 706
708 0 470890.28 236772.88 48080 80 579
709 0 471011.88 236894.06 48120 -1 708
710 0 469169.16 236965.02 48880 122 576
711 0 468987.6 237051.31 49000 51 710
712 0 468998.84 237054.38 49160 51 711
713 0 469171.44 237064.3 49200 122 712
714 0 468976.25 237139.27 49240 51 713
715 0 468233 236845.25 48520 98 572
716 0 464765.3 237102 48400 98 565
717 0 464517.84 236992.44 48280 64 716
718 0 463952.9 237138.48 48320 75 717
719 0 463941.88 237199.77 48360 75 718
720 0 463573.9 237835.2 48360 60 719
721 0 463586.44 237880.08 48400 75 720
722 0 463975.12 237386.62 48440 75 719
723 0 464013.38 237330 48480 75 722
724 0 464061.44 237223.75 48200 75 718
725 0 463985.97 237072 48120 86 724
726 0 464559.6 237582.58 48120 75 725
727 0 464883 237724.86 48120 60 726
728 0 464948.22 237871.89 48200 60 727
729 0 465778.12 238255.38 48200 120 728
730 0 465457.88 238023.27 48040 120 729
731 0 465466.8 238114.23 47880 120 730
732 0 465438.8 238155.83 47840 120 731
733 0 465415.47 238195.62 47800 120 732
734 0 465433.5 238179.58 47760 120 733
735 0 465488.97 238226.81 47680 120 734
736 0 465479.97 238095.45 47520 120 735
737 0 465483.84 238004.4 47480 120 736
738 0 465852.4 238505.6 48480 75 729
739 0 465880.9 238582.94 48520 75 738
740 0 465979.03 238818.86 48640 40 739
741 0 466151.44 238950.05 48720 40 740
742 0 466269.38 239046.7 48800 51 741
743 0 466453.6 239208.48 48920 40 742
744 0 466523.3 239349.47 49040 32 743
745 0 466421.56 239405.9 49160 32 744
746 0 466410.88 239417.33 49200 32 745
747 0 466257.75 239512.39 49320 80 746
748 0 466126.7 239808.7 49440 91 747
749 0 466061.7 239818.2 49480 91 748
750 0 466042.7 239850.88 49520 75 749
751 0 466568.22 239135.28 49200 32 746
752 0 466643.84 239087.84 49120 40 751
753 0 466691.8 239001.11 49040 40 752
754 0 466794.03 238956.38 48960 40 753
755 0 466806.75 238935.94 48920 40 754
756 0 466829.12 238871.42 48840 40 755
757 0 466625.38 239400.12 48920 40 743
758 0 466586.9 239255.47 48840 40 757
759 0 465670.2 238810.86 48520 60 739
760 0 465567.06 238865 48520 40 759
761 0 465511.25 239079.61 48520 40 760
762 0 465375 239150 48560 -1 761
763 0 465283 239102 48600 -1 762
764 0 465215 239334 48680 -1 763
765 0 463824.6 236937.23 48040 75 725
766 0 463721.16 236951.47 48000 75 765
767 0 463726.34 236953.86 47960 75 766
768 0 465639.16 237285.25 48880 32 564
769 0 465652.56 237185 49000 32 768
770 0 465669.53 237084.19 49080 86 769
771 0 465456.53 237115.42 49280 102 770
772 0 465519.1 237069.3 49440 64 771
773 0 465489.3 237100.62 49640 64 772
774 0 465478.88 237153.12 49720 64 773
775 0 459991.8 235166.94 50920 45 533
776 0 459776.44 235143.73 50800 80 775
777 0 459852.44 234992.39 50760 80 776
778 0 459781 234988.34 50720 80 777
779 0 459884.4 234928 50680 80 778
780 0 459788.88 234874.39 50600 80 779
781 0 459844.75 234844.33 50560 80 780
782 0 460383.38 234888.48 51000 45 775
783 0 460500.84 234780.52 51080 86 782
784 0 460516.22 234642.69 51160 86 783
785 0 460500 234585 51400 11 784
786 0 460260 234313 51440 -1 785
787 0 460156 234309 51640 -1 786
788 0 460148 234289 51760 -1 787
789 0 460104 234273 51880 -1 788
790 0 460488 234573 51440 178 785
791 0 460476 234617 51600 178 790
792 0 460420 234617 51840 178 791
793 0 457252.44 234696.89 51120 137 459
794 0 457024 235456 50720 40 793
795 0 456864 235680 50760 45 794
796 0 456768 235776 50760 40 795
797 0 456672 236000 50840 32 796
798 0 456565.34 236106.67 50920 70 797
799 0 456512 236160 50960 90 798
800 0 456320 236352 50960 40 799
801 0 456096 236512 50960 40 800
802 0 455840 236608 50960 32 801
803 0 455680 236480 51000 32 802
804 0 455828 237010 50880 32 798
805 0 455528 237150 50800 32 804
806 0 455512 237202 50720 32 805
807 0 455500 237508 50680 -1 806
808 0 455348 237820 50640 -1 807
809 0 455240 238344 50760 -1 808
810 0 455444 238584 50920 -1 809
811 0 455948 238264 50920 -1 810
812 0 455424 238720 51080 -1 810
813 0 455500 238716 51280 -1 812
814 0 455120 238972 51320 -1 813
815 0 455028 238952 51400 -1 814
816 0 454772 238968 51560 -1 815
817 0 454592 239028 51720 -1 816
818 0 454448 239128 51880 -1 817
819 0 454596 238660 51920 -1 818
820 0 454488 238524 51960 -1 819
821 0 454444 238448 52040 -1 820
822 0 454404 238324 52160 -1 821
823 0 454372 238230 52200 -1 822
824 0 454284 238138 52360 -1 823
825 0 454240 238066 52560 -1 824
826 0 454236 237958 52720 -1 825
827 0 454428 239316 52080 -1 818
828 0 454458 239436 52120 -1 827
829 0 455000 239456 52080 -1 828
830 0 455244 239564 51960 -1 829
831 0 455480 239620 51880 -1 830
832 0 455776 239742 52040 -1 831
833 0 455588 239754 51840 -1 831
834 0 455600 239726 51760 -1 833
835 0 454488 239556 52160 -1 828
836 0 454400 239744 52360 -1 835
837 0 454460 240048 52400 -1 836
838 0 454472 240224 52560 -1 837
839 0 454528 240308 52680 -1 838
840 0 454600 241024 52720 -1 839
841 0 454632 241560 52760 -1 840
842 0 454500 241752 52680 -1 841
843 0 454564 241812 52600 -1 842
844 0 455280 241844 52640 -1 841
845 0 455272 241876 52800 -1 844
846 0 455372 241944 52560 -1 844
847 0 455796 242000 52560 -1 846
848 0 455928 241944 52640 -1 847
849 0 456228 241936 52840 -1 848
850 0 456396 241748 53000 -1 849
851 0 456688 241700 53200 -1 850
852 0 456896 241752 53600 -1 851
853 0 457004 241636 53840 -1 852
854 0 456764 241620 54000 -1 853
855 0 456748 241389.6 54160 -1 854
856 0 456300 241408 54160 -1 855
857 0 456124 241512 54240 -1 856
858 0 455900 241692 54280 -1 857
859 0 456460 240976 54160 -1 856
860 0 456272 240860 54240 -1 859
861 0 456264 240928 54320 -1 860
862 0 456744 241332 54200 -1 855
863 0 456728 241484 54400 -1 862
864 0 454304 239800 52960 -1 839
865 0 454204 239580 53000 -1 864
866 0 454580 240164 53360 -1 865
867 0 453808 239148 53040 -1 865
868 0 453768 239104 53080 -1 867
869 0 454832 240316 52520 -1 838
870 0 455084 240328 52400 -1 869
871 0 455416 240484 52320 -1 870
872 0 456960 235936 50720 75 796
873 0 457216 236032 50760 80 872
874 0 457344 236128 50800 75 873
875 0 457504 236000 50640 98 874
876 0 457728 235936 50480 32 875
877 0 457888 236064 50320 45 876
878 0 457920 236128 50280 40 877
879 0 457976 236202 50240 40 878
880 0 457944 236242 50200 40 879
881 0 457664 236418 50160 40 880
882 0 457504 236288 50960 120 874
883 0 457632 236512 50960 96 882
884 0 457728 236768 50920 40 883
885 0 457632 237024 50920 32 884
886 0 457632 237184 51240 32 885
887 0 457600 237202 51400 32 886
888 0 457668 237354 51600 32 887
889 0 457560 237470 51800 32 888
890 0 457244 237574 52000 32 889
891 0 457248 237606 52200 -1 890
892 0 457312 237668 52240 -1 891
893 0 457216 237800 52400 -1 892
894 0 457024 237916 52560 -1 893
895 0 456728 237960 52720 -1 894
896 0 456648 238116 52880 -1 895
897 0 456496 238232 53040 -1 896
898 0 456320 238344 53240 -1 897
899 0 456308 238460 53400 -1 898
900 0 456080 238540 53440 -1 899
901 0 456416 238492 53480 -1 900
902 0 456568 238504 53560 -1 901
903 0 456540 238596 53680 -1 902
904 0 456480 238724 53840 -1 903
905 0 456632 238904 53960 -1 904
906 0 456916 239212 54120 -1 905
907 0 456948 239208 54160 -1 906
908 0 456964 238936 54200 -1 907
909 0 457008 238852 54240 -1 908
910 0 457012 239376 54320 -1 907
911 0 457304 239412 54400 -1 910
912 0 457484 239472 54520 -1 911
913 0 457760 239500 54560 -1 912
914 0 457888 239536 54680 -1 913
915 0 457984 234240 50640 81 793
916 0 458208 234112 50520 32 915
917 0 458400 234240 50360 80 916
918 0 458592 234432 50280 32 917
919 0 458592 234528 50040 32 918
920 0 458528 234432 49800 140 919
921 0 458688 234272 49680 150 920
922 0 458880 234112 49640 164 921
923 0 458944 234112 49600 163 922
924 0 459168 234240 49600 86 923
925 0 459424 234336 49520 40 924
926 0 459680 234432 49520 40 925
927 0 459872 234624 49600 120 926
928 0 460064 234752 49720 51 927
929 0 460224 234848 49880 60 928
930 0 460344 234878 49920 60 929
931 0 459040 233984 49400 120 923
932 0 459296 233856 49360 102 931
933 0 459424 233696 49200 91 932
934 0 459616 233504 49120 107 933
935 0 459872 233504 49080 60 934
936 0 459936 233472 49080 60 935
937 0 460260 233330 48760 124 936
938 0 460868 233106 48680 139 937
939 0 461588 232828 48440 141 938
940 0 462000 232840 48200 107 939
941 0 461680 232348 48000 153 940
942 0 461840 232444 47840 153 941
943 0 461980 232188 47680 124 942
944 0 462308 232256 47600 98 943
945 0 462724 231768 47400 128 944
946 0 463344 231368 47320 102 945
947 0 463636 231172 47360 102 946
948 0 463668 231456 47520 40 947
949 0 463520 231564 47640 51 948
950 0 463484 231424 47840 51 949
951 0 463504 231376 47880 51 950
952 0 463448 231304 47920 40 951
953 0 463328 231192 47960 32 952
954 0 463488 231184 48000 32 953
955 0 463712 231196 48080 32 954
956 0 464072 231380 48200 32 955
957 0 464134 231170 48240 32 956
958 0 464408 230776 48200 124 957
959 0 464292 230656 48160 124 958
960 0 464256 230616 48120 124 959
961 0 464012 230480 48040 124 960
962 0 464184 230968 48280 102 957
963 0 464504 230460 48480 139 962
964 0 464692 230428 48680 150 963
965 0 464708 230272 48880 80 964
966 0 464804 230260 48920 80 965
967 0 465144 230252 49040 60 966
968 0 465092 230220 49360 45 967
969 0 465013.16 230261.14 49600 91 968
970 0 465000 230268 49640 91 969
971 0 464982 230548 49680 91 970
972 0 464964 230828 49720 91 971
973 0 464864 231312 49880 -1 972
974 0 464828 231422 49920 -1 973
975 0 464644 231634 49960 -1 974
976 0 464712 231594 50000 -1 975
977 0 464820 231618 50040 -1 976
978 0 464528 231954 50000 -1 977
979 0 464640 231950 49920 -1 978
980 0 464584 232118 49840 -1 979
981 0 464616 231934 49720 -1 980
982 0 464592 231792 49640 -1 981
983 0 464364 231560 49600 -1 982
984 0 464388 231584 49480 -1 983
985 0 464440 231572 49360 -1 984
986 0 465032 231782 50160 -1 977
987 0 466032 232630 50160 -1 986
988 0 465756 232546 50040 -1 987
989 0 465668 232702 49960 -1 988
990 0 465924 232510 49920 -1 989
991 0 465972 232486 49800 -1 990
992 0 466056 232490 49600 -1 991
993 0 466036 232726 49560 -1 992
994 0 466116 232822 49400 -1 993
995 0 466076 233082 49280 -1 994
996 0 466376 233446 49240 -1 995
997 0 466720 233482 49200 -1 996
998 0 466776 233474 49120 -1 997
999 0 466792 233558 48960 -1 998
1000 0 466084 232234 49560 -1 992
1001 0 466080 232106 49520 -1 1000
1002 0 466116 231934 49440 -1 1001
1003 0 466288 232406 50200 -1 987
1004 0 466376 232494 50240 -1 1003
1005 0 466560 232582 50400 -1 1004
1006 0 466184 232826 50640 -1 1005
1007 0 466124 233320 50840 -1 1006
1008 0 466396 233244 51040 -1 1007
1009 0 465928 233180 51160 -1 1008
1010 0 465836 233136 51240 -1 1009
1011 0 465468 232212 51240 -1 1010
1012 0 465560 232140 51080 -1 1011
1013 0 465468 232316 50920 -1 1012
1014 0 465656 233072 51360 -1 1010
1015 0 465688 233052 51400 -1 1014
1016 0 465680 233064 51480 -1 1015
1017 0 465224 232560 51520 -1 1016
1018 0 465576 233256 51600 -1 1016
1019 0 465528 233320 51760 -1 1018
1020 0 465420 233336 51880 -1 1019
1021 0 465403.1 233358.1 51920 -1 1020
1022 0 465392 233416 52000 -1 1021
1023 0 465548 233752 52040 -1 1022
1024 0 465184 228956 49720 124 971
1025 0 465204 229336 49880 -1 1024
1026 0 465208 229480 49920 -1 1025
1027 0 465176 228680 49560 108 969
1028 0 465248 228460 49400 104 1027
1029 0 465040 228336 49240 75 1028
1030 1 465026.66 228201.33 49200 160 1029
1031 0 464716 227754 49200 32 1030
1032 0 463968 227694 49240 104 1031
1033 0 463768 227638 49320 104 1032
1034 0 463660 227606 49480 71 1033
1035 0 463652 227770 49520 71 1034
1036 0 463400 227866 49680 71 1035
1037 0 463124 228118 49800 131 1036
1038 0 462916 228230 50000 40 1037
1039 0 463048 228058 50160 -1 1038
1040 0 463240 227774 50200 -1 1039
1041 0 463236 227702 50240 -1 1040
1042 0 463264 227646 50360 -1 1041
1043 0 463220 227170 50400 -1 1042
1044 0 463204 227318 50440 -1 1043
1045 0 463116 227254 50480 -1 1044
1046 0 462980 227354 50560 -1 1045
1047 0 462944 227394 50680 -1 1046
1048 0 462928 227622 50800 -1 1047
1049 0 462944 227688 50840 -1 1048
1050 0 462368 226852 50880 178 1049
1051 0 462332 226688 50960 185 1050
1052 0 462306 226649 51000 185 1051
1053 0 462284 226610 51040 189 1052
1054 0 461320 226742 51160 160 1053
1055 0 461208 226662 51400 -1 1054
1056 0 461240 226666 51440 -1 1055
1057 0 462620 226798 51400 -1 1053
1058 0 462748 226814 51600 -1 1057
1059 0 462552 226926 51760 -1 1058
1060 0 462504 225826 51000 -1 1052
1061 0 461012 225234 51000 81 1060
1062 0 460676 225218 51120 98 1061
1063 0 460636 225170 51240 98 1062
1064 0 460500 225194 51400 51 1063
1065 0 460444 225274 51520 -1 1064
1066 0 460448 225242 51600 -1 1065
1067 0 463712 227696 50880 -1 1049
1068 0 463860 227736 50960 -1 1067
1069 0 463876 227732 51000 -1 1068
1070 0 463424 227930 50480 -1 1044
1071 0 463376 228274 50640 -1 1070
1072 0 463340 228466 50800 -1 1071
1073 0 463748 228530 50960 -1 1072
1074 0 463876 228494 51120 -1 1073
1075 0 463968 228378 51280 104 1074
1076 0 463988 228242 51320 90 1075
1077 0 464153.34 228111.33 51400 102 1076
1078 0 464236 228046 51440 102 1077
1079 0 464468 227814 51640 75 1078
1080 0 464440 227786 51800 32 1079
1081 0 464460 227670 51880 32 1080
1082 0 464372 227546 52040 75 1081
1083 0 464276 227442 52200 102 1082
1084 0 464234.4 227315.6 52280 81 1083
1085 0 464172 227126 52400 81 1084
1086 0 464096 227266 52560 51 1085
1087 0 463976 227242 52680 51 1086
1088 0 463908 227110 52760 -1 1087
1089 0 463896 227018 52800 -1 1088
1090 0 463896 227242 52840 -1 1089
1091 0 464192 226826 52200 81 1084
1092 0 464480 227990 51360 102 1077
1093 0 464512 227986 51240 102 1092
1094 0 464572 228006 51160 102 1093
1095 0 464628 228038 51000 102 1094
1096 0 464584 228058 50880 102 1095
1097 0 464328 228110 50840 -1 1096
1098 0 464340 228082 50800 -1 1097
1099 0 463032 228230 49640 131 1036
1100 0 463008 228202 49560 131 1099
1101 0 462852 228306 49600 40 1100
1102 0 464888.7 227784.95 48960 48 1031
1103 0 464881.72 227530.75 48920 51 1102
1104 0 465059.3 227088.52 48800 60 1103
1105 0 465160.28 227015.39 48760 67 1104
1106 0 465440 226816 48720 75 1105
1107 0 465696 226720 48760 75 1106
1108 0 465920 226720 48920 71 1107
1109 0 466112 226816 49080 80 1108
1110 0 466368 226880 49160 51 1109
1111 0 466528 227008 49360 60 1110
1112 0 466752 227136 49440 60 1111
1113 0 466976 227264 49560 71 1112
1114 0 467232 227264 49560 86 1113
1115 0 467424 227200 49720 51 1114
1116 0 467552 227104 49840 32 1115
1117 0 467793 227251 49880 -1 1116
1118 0 467800 227228 49920 -1 1117
1119 0 467800 227228 49960 -1 1118
1120 0 467748 227280 50000 -1 1119
1121 0 467870 227274 50040 -1 1120
1122 0 467916 227222 50080 -1 1121
1123 0 468016 227187 50120 -1 1122
1124 0 468102 227149 50160 -1 1123
1125 0 468232 226909 50200 -1 1124
1126 0 468242 226891 50240 -1 1125
1127 0 468265 226848 50280 -1 1126
1128 0 468267 226727 50320 -1 1127
1129 0 468290 226690 50360 -1 1128
1130 0 468332 226316 50400 -1 1129
1131 0 468313 226548 50440 -1 1130
1132 0 468341 226653 50480 -1 1131
1133 0 468318 226763 50520 -1 1132
1134 0 468298 226811 50560 -1 1133
1135 0 468279 226882 50600 -1 1134
1136 0 468248 226967 50640 -1 1135
1137 0 468226 227045 50680 -1 1136
1138 0 468221 227062 50720 -1 1137
1139 0 468127 227016 50760 -1 1138
1140 0 468020 227110 50800 -1 1139
1141 0 467982 227173 50840 -1 1140
1142 0 468233 227148 50880 -1 1141
1143 0 468256 227137 50920 -1 1142
1144 0 468260 226991 50160 -1 1124
1145 0 468456 226780 50160 -1 1144
1146 0 468658 226565 50200 -1 1145
1147 0 468887 226438 50240 -1 1146
1148 0 468864 226368 50280 40 1147
1149 0 468928 226304 50320 51 1148
1150 0 469088 226144 50480 32 1149
1151 0 469088 226016 50640 78 1150
1152 0 469304 226759 50640 -1 1151
1153 0 469208 226920 50640 -1 1152
1154 0 469139 227047 50680 -1 1153
1155 0 469048 227110 50720 -1 1154
1156 0 469044 227193 50760 -1 1155
1157 0 468990 227307 50800 -1 1156
1158 0 469088 225984 50680 90 1151
1159 0 468896 225952 50880 80 1158
1160 0 469055 225854 50920 -1 1159
1161 0 469039 225839 50960 -1 1160
1162 0 468983 225781 51000 -1 1161
1163 0 468856 225735 51080 -1 1162
1164 0 468770 225621 51160 -1 1163
1165 0 468770 225621 51200 -1 1164
1166 0 468755 225571 51240 -1 1165
1167 0 468764 225475 51400 -1 1166
1168 0 468736 225453 51440 -1 1167
1169 0 468736 225453 51480 -1 1168
1170 0 468686 225311 51600 -1 1169
1171 0 468650 225182 51680 -1 1170
1172 0 468568 225126 52000 -1 1171
1173 0 468456 225061 52240 -1 1172
1174 0 468473 225020 52320 -1 1173
1175 0 468469 225052 52360 -1 1174
1176 0 465377 226874 48680 -1 1106
1177 0 465377 226874 48640 -1 1176
1178 0 465182 226893 48600 -1 1177
1179 0 465836 226608 48600 -1 1178
1180 0 465911 226527 48560 -1 1179
1181 0 466153.16 226372.38 48360 29 1180
1182 0 466382.97 226274.88 48320 35 1181
1183 0 466442.2 226163.44 48280 41 1182
1184 0 466525.75 226156.48 48240 48 1183
1185 0 466222.8 226208.72 48200 55 1184
1186 0 466247.2 225989.33 48160 61 1185
1187 0 466281.72 225810.23 47960 93 1186
1188 0 466734.47 225985.83 48000 -1 1187
1189 0 466598.97 225973.14 48040 -1 1188
1190 0 466658.97 225900.27 48080 -1 1189
1191 0 466783.3 226016.02 48120 -1 1190
1192 0 466834.75 226088.89 48160 -1 1191
1193 0 466911.9 226217.5 48200 81 1192
1194 0 466586.1 225801.66 47920 120 1187
1195 0 466586.1 225801.66 47880 120 1194
1196 0 466710.4 225788.8 47840 96 1195
1197 0 466827.3 225468.52 47800 76 1196
1198 0 467147.66 225280.47 47760 56 1197
1199 0 467670 225324 47640 -1 1198
1200 0 467803 225317 47600 -1 1199
1201 0 467820 225311 47560 -1 1200
1202 0 467886 225266 47520 -1 1201
1203 0 468066 225144 47480 -1 1202
1204 0 468176 225058 47440 -1 1203
1205 0 468176 225058 47400 -1 1204
1206 0 468141 225064 47360 -1 1205
1207 0 468100 225086 47320 -1 1206
1208 0 468083 225096 47280 -1 1207
1209 0 465182 226893 48560 -1 1178
1210 0 465182 226893 48520 -1 1209
1211 0 465034 226880 48480 -1 1210
1212 0 465034 226880 48440 -1 1211
1213 0 465034 226880 48400 -1 1212
1214 0 464920 226849 48360 -1 1213
1215 0 464909 226869 48320 -1 1214
1216 0 462732 231344 46960 197 946
1217 0 462728 231438 46920 197 1216
1218 0 463016 231942 46880 141 1217
1219 0 462712 232346 46840 128 1218
1220 0 462680 231882 46800 197 1219
1221 0 462612 231894 46760 197 1220
1222 0 462704 231878 46680 197 1221
1223 0 462944 231542 46600 141 1222
1224 0 463276 231578 46560 141 1223
1225 0 464176 231022 46560 -1 1224
1226 0 464048 230690 46600 -1 1225
1227 0 464132 230422 46720 -1 1226
1228 0 464208 230374 46800 -1 1227
1229 0 464208 230834 46840 -1 1228
1230 0 464500 230374 46880 -1 1229
1231 0 464252 229630 46920 -1 1230
1232 0 464336 229622 46960 -1 1231
1233 0 464268 229554 47000 -1 1232
1234 0 464344 229462 47080 -1 1233
1235 0 464300 229286 47160 -1 1234
1236 0 464168 229226 47200 -1 1235
1237 0 464108 229170 47240 -1 1236
1238 0 463913.34 229058 47320 -1 1237
1239 0 463416 228630 47280 -1 1238
1240 0 463328 228158 47200 -1 1239
1241 0 463272 228234 47080 -1 1240
1242 0 463184 228274 47040 -1 1241
1243 0 463816 229002 47360 -1 1238
1244 0 463528 228646 47360 -1 1243
1245 0 463308 228354 47440 -1 1244
1246 0 463288 228818 47520 -1 1245
1247 0 463080 228590 47600 -1 1246
1248 0 463456 229270 47560 -1 1246
1249 0 463296 229370 47640 -1 1248
1250 0 461648 232710 48800 51 937
1251 0 461576 232726 48960 51 1250
1252 0 461564 232564 49160 80 1251
1253 0 461616 232480 49200 80 1252
1254 0 461788 232484 49280 80 1253
1255 0 461676 232596 49400 80 1254
1256 0 453695.03 235417.72 54280 175 150
1257 0 453743.53 235414.27 54080 137 1256
1258 0 453681.28 235334.56 54000 137 1257
1259 0 453776.78 235179.11 53960 175 1258
1260 0 453725.62 235130.12 53840 175 1259
1261 0 453719.4 235167.34 53800 175 1260
1262 0 454497.44 235750.64 56480 32 124
1263 0 454406.78 235733.81 56280 32 1262
1264 0 454313.06 235534.36 56200 32 1263
1265 0 454255.56 235464.77 56160 156 1264
1266 0 454004.9 234783.55 56680 124 123
1267 0 453820.16 234829.62 56840 32 1266
1268 0 453835.9 235176.64 56880 32 1267
1269 0 454163.6 235639.3 56920 120 1268
1270 0 454320.66 235855.39 57000 32 1269
1271 0 454335.38 236318.34 57120 124 1270
1272 0 454373.66 236612.36 57160 140 1271
1273 0 454366.22 236972 57400 122 1272
1274 0 454282.9 237156.45 57560 124 1273
1275 0 454285.56 238011.42 57840 139 1274
1276 0 454552.34 238353.88 58040 98 1275
1277 0 454884.4 238696.1 58200 101 1276
1278 0 455372.62 239061.88 58360 80 1277
1279 0 457313.88 240074.52 58400 108 1278
1280 0 457501.84 240106.75 58560 75 1279
1281 0 457585.34 240158.5 58720 75 1280
1282 0 457719.12 240181.89 58880 32 1281
1283 0 456352 239680 58480 134 1279
1284 0 458437.97 240576.08 58360 91 1279
1285 0 458723.47 241093.55 58360 102 1284
1286 0 458359.62 241154.92 58320 108 1285
1287 0 458516.6 241482.9 58080 108 1286
1288 0 458723.5 241507.88 57960 122 1287
1289 0 458844.16 241597.81 57800 134 1288
1290 0 458775.94 241516.47 57640 101 1289
1291 0 458548.84 241480.75 57480 101 1290
1292 0 458494.9 241513.56 57440 101 1291
1293 0 458495.3 241498.1 57320 101 1292
1294 0 459328.72 241661.12 57600 101 1290
1295 0 459359.8 241761.47 57440 120 1294
1296 0 459323.97 241807.94 57400 120 1295
1297 0 459672 242059.73 57240 124 1296
1298 0 459822.22 242076.84 57200 124 1297
1299 0 460128.2 241950.94 57080 141 1298
1300 0 460205.2 242067.7 56840 75 1299
1301 0 460215.12 242231.38 56600 75 1300
1302 0 460131.97 242259.25 56560 163 1301
1303 0 460707.94 241916.22 56520 135 1302
1304 0 460660.22 241328.47 56400 32 1303
1305 0 460350.6 241165.25 56400 32 1304
1306 0 460059 242277.47 56520 163 1302
1307 0 459925.06 242664.27 56440 143 1306
1308 0 459916.3 242707.52 56320 148 1307
1309 0 460044.28 242644.92 56200 148 1308
1310 0 460104.53 242690.66 56040 104 1309
1311 0 460146.44 242817.17 55880 104 1310
1312 0 460221.34 242812.03 55720 90 1311
1313 0 460209.03 242853.36 55600 81 1312
1314 0 460197.78 242930.64 55440 81 1313
1315 0 460256.12 242983.9 55280 80 1314
1316 0 460371.16 242939.33 55200 80 1315
1317 0 460482.6 242957.78 55040 71 1316
1318 0 460511.2 242988.61 54840 45 1317
1319 0 460366.8 243113.58 54680 45 1318
1320 0 460333.75 243111.08 54560 60 1319
1321 0 460225.94 243037.77 54400 98 1320
1322 0 460215.28 242970.08 54240 98 1321
1323 0 460088 242920.14 54040 75 1322
1324 0 460076.34 242903.34 54000 75 1323
1325 0 460034.25 242832.45 53840 90 1324
1326 0 459894.72 242825.84 53760 90 1325
1327 0 459868 242852.66 53560 128 1326
1328 0 459666.6 242966.55 53360 102 1327
1329 0 459420.4 242970.66 53240 120 1328
1330 0 459449.6 242946.88 53080 32 1329
1331 0 459365.78 242990.55 53040 32 1330
1332 0 459065.88 243116.92 52960 107 1331
1333 0 458970.03 243089.08 52800 157 1332
1334 0 459062.56 243051.31 52560 141 1333
1335 0 458925 243151.27 52320 81 1334
1336 0 459253.44 243321.16 52120 96 1335
1337 0 459192.03 243352.33 52080 96 1336
1338 0 458947.22 243484.86 51920 153 1337
1339 0 458884.6 243514.5 51880 153 1338
1340 0 458880.2 243947.86 51680 186 1339
1341 0 458741 244072.36 51600 186 1340
1342 0 458856.97 244184.38 51560 157 1341
1343 0 458189.94 244192.73 51560 80 1342
1344 0 457836.22 244485.05 51560 143 1343
1345 0 458264.88 244891.45 51560 194 1344
1346 0 458091.44 244969.22 51760 202 1345
1347 0 458071 244991 51840 202 1346
1348 0 458083 245035 51880 202 1347
1349 0 458095 245035 51920 202 1348
1350 0 458255 245375 51960 86 1349
1351 0 457671 245067 51960 45 1349
1352 0 457571 244995 52040 45 1351
1353 0 458207 244595 51800 194 1346
1354 0 457795 244603 51840 45 1353
1355 0 457747 244579 51960 45 1354
1356 0 457906.16 245609.28 51560 71 1345
1357 0 457914.56 245697.58 51400 108 1356
1358 0 457921.06 245763.58 51280 137 1357
1359 0 457910.38 246170.97 51120 115 1358
1360 0 458047.53 246267.38 50960 101 1359
1361 0 457804.72 246215.69 50760 202 1360
1362 0 457768.1 246198 50600 202 1361
1363 0 457392.7 246277.16 50440 107 1362
1364 0 457254.28 246356.17 50400 75 1363
1365 0 457348.3 246343.66 50360 107 1364
1366 0 457207.66 246406.03 50320 75 1365
1367 0 457136.94 246485.03 50200 108 1366
1368 0 457077.4 246752 50080 136 1367
1369 0 456959.2 247158.84 49920 128 1368
1370 0 456927.84 247202.36 49880 108 1369
1371 0 457047.06 247264.58 49800 108 1370
1372 0 457045.06 247329.27 49640 108 1371
1373 0 456806.3 247379.33 49480 120 1372
1374 0 456580.03 247317.86 49360 86 1373
1375 0 456480.84 247283.03 49200 120 1374
1376 0 456455.2 247238.6 49080 120 1375
1377 0 456438 247209.08 49000 120 1376
1378 0 456353.06 247152.78 48840 115 1377
1379 0 456159.4 246717.94 48840 71 1378
1380 0 456092.75 246747.36 48800 71 1379
1381 0 455835.12 246324.92 48800 81 1380
1382 0 455874.88 246335.88 48880 81 1381
1383 0 455871.84 246240.48 49000 60 1382
1384 0 455799.4 246182.83 49120 60 1383
1385 0 455800.75 246004.08 49280 60 1384
1386 0 455813.97 245986.31 49320 60 1385
1387 0 456331.66 247242.33 48760 115 1378
1388 0 456320.66 247286.7 48720 75 1387
1389 0 456058.97 247406.44 48560 86 1388
1390 0 455518.22 247701.14 48560 60 1389
1391 0 455601.94 248043.28 48360 51 1390
1392 0 455700.94 248103.55 48240 51 1391
1393 0 455747.75 248117.58 48200 51 1392
1394 0 455428.47 247999.44 48040 64 1393
1395 0 455410.16 248115.17 47880 64 1394
1396 0 455397.38 248148.88 47840 64 1395
1397 0 455374.38 248155.88 47760 64 1396
1398 0 454917.94 248526.05 47720 81 1397
1399 0 455544.94 248402.12 47600 98 1398
1400 0 455598.25 248397.75 47560 98 1399
1401 0 455758.5 248384.86 47440 98 1400
1402 0 455844.8 248472 47320 81 1401
1403 0 455795.44 248499.22 47160 81 1402
1404 0 455868.03 248717.8 47000 40 1403
1405 0 455848.53 248840.78 46920 40 1404
1406 0 455837.38 249109.86 46880 86 1405
1407 0 455827.2 249116.94 46840 86 1406
1408 0 455890.3 249184.6 46800 86 1407
1409 0 455899.7 249222.45 46760 90 1408
1410 0 455863.97 249386.55 46600 90 1409
1411 0 455887.34 249496.48 46400 81 1410
1412 0 455671.1 249810.08 46240 32 1411
1413 0 455646.28 249949.67 46080 32 1412
1414 0 455784.7 249932.16 45920 80 1413
1415 0 455771.03 250004.11 45880 80 1414
1416 0 455746.75 250067.83 45800 80 1415
1417 0 456132.94 250123.77 45640 40 1416
1418 0 456405.1 250273.17 45440 32 1417
1419 0 456444.22 250352.19 45360 32 1418
1420 0 456644.25 250771.61 45360 75 1419
1421 0 456724.34 250898.75 45440 101 1420
1422 0 456730.53 250918.1 45480 101 1421
1423 0 456831.44 250987.2 45560 40 1422
1424 0 456906.72 251136.06 45640 40 1423
1425 0 457270.16 251185.23 45720 80 1424
1426 0 457543.62 251214.8 45800 51 1425
1427 0 457808.12 251218.28 45880 64 1426
1428 0 458168.75 251015.98 45960 32 1427
1429 0 458357.28 250933.2 46000 98 1428
1430 0 458732.5 250843.77 46120 75 1429
1431 0 458902 250678.1 46160 107 1430
1432 0 459039.94 250459.92 46280 102 1431
1433 0 459223.66 250310.28 46400 122 1432
1434 0 459296.06 250271.86 46520 156 1433
1435 0 459333.34 250274.27 46600 156 1434
1436 0 459371.22 250264.95 46680 156 1435
1437 0 459343.72 250258.48 46760 156 1436
1438 0 459306.4 250215.47 46840 156 1437
1439 0 459333 250158.6 46880 156 1438
1440 0 459371.34 249832 46920 32 1439
1441 0 459412.16 249806.61 46960 96 1440
1442 0 459445.3 249783.55 47000 96 1441
1443 0 459463.75 249787.33 47120 96 1442
1444 0 459327.16 249986.02 46600 32 1435
1445 0 459435.62 249821 46600 32 1444
1446 0 459489.3 249786.38 46680 60 1445
1447 0 459502.6 249746.02 46760 60 1446
1448 0 459608.4 249692.98 46800 90 1447
1449 0 459607.88 249696.28 46840 90 1448
1450 0 459679.12 249656.38 46880 90 1449
1451 0 459773.12 249291.78 46920 90 1450
1452 0 459788.47 249232.3 46960 90 1451
1453 0 459739.66 249165.66 47000 90 1452
1454 0 459743.47 249153.97 47040 90 1453
1455 0 459409.53 249701.1 46520 60 1445
1456 0 459396.78 249624.89 46480 60 1455
1457 0 459372.97 249554.72 46360 60 1456
1458 0 459292.66 249632.8 46280 60 1457
1459 0 456438.75 250529.52 45240 32 1419
1460 0 456413.3 250523.53 45080 131 1459
1461 0 456482.7 250403.27 44920 131 1460
1462 0 456224.88 250530.42 44720 131 1461
1463 0 456318.1 250458.73 44680 32 1462
1464 0 456775.94 250226.44 44600 32 1463
1465 0 456728.12 250295.8 44440 32 1464
1466 0 456759.28 250203.23 44400 32 1465
1467 0 457041.34 250274.38 44360 32 1466
1468 0 457559.25 250588.38 44160 81 1467
1469 0 457672.1 250660.7 44080 124 1468
1470 0 457678.97 250750.88 44040 124 1469
1471 0 457775.47 250750.16 43880 107 1470
1472 0 457846.28 250866.42 43760 107 1471
1473 0 457857.8 251107.97 43560 101 1472
1474 0 457941.6 251268.36 43360 115 1473
1475 0 457913.94 251204.67 43160 75 1474
1476 0 457875.62 251203.2 43120 75 1475
1477 0 457817.1 251230.9 43080 75 1476
1478 0 457754.34 251206.12 43040 75 1477
1479 0 457764.75 251202.7 43000 75 1478
1480 0 457757.47 251189.34 42960 75 1479
1481 0 457749.38 251209.19 42920 75 1480
1482 0 457760.7 251203.69 42880 71 1481
1483 0 457782.12 251198.44 42840 71 1482
1484 0 458023.28 251444.58 43160 75 1475
1485 0 458004 251468.94 43080 71 1484
1486 0 458071.72 251621.7 42960 71 1485
1487 0 458197.4 251754.9 42800 86 1486
1488 0 458156.03 251692.34 42760 86 1487
1489 0 458742.66 252171.4 42800 160 1487
1490 0 458744.88 252065.97 42640 160 1489
1491 0 458824.34 252317.33 42480 128 1490
1492 0 459033.88 252496.84 42280 81 1491
1493 0 459154.34 253339.16 42040 91 1492
1494 0 459462.75 253560.27 41840 40 1493
1495 0 459506.53 254019.83 41600 98 1494
1496 0 459660.22 254520.78 41520 154 1495
1497 0 459693.94 254534.17 41440 176 1496
1498 0 459730.38 254543.69 41400 45 1497
1499 0 459765.66 254548.61 41360 45 1498
1500 0 460046.97 254544.12 41200 86 1499
1501 0 459984.78 254431.08 41040 86 1500
1502 0 459959.53 255266.5 41040 102 1501
1503 0 459882.5 255329.22 40960 102 1502
1504 0 459848.66 255356.61 40920 102 1503
1505 0 459757.3 255502.81 40880 102 1504
1506 0 459956 255391.95 40760 102 1505
1507 0 459987.47 255472.92 40720 102 1506
1508 0 460039.1 255507.17 40680 102 1507
1509 0 460188.62 253901.11 41000 156 1501
1510 0 460180.78 253869.2 40960 156 1509
1511 0 460167.22 253830.9 40840 156 1510
1512 0 460307.94 254167.92 40720 131 1511
1513 0 460480.97 254636.45 40560 80 1512
1514 0 460646.78 254701.23 40520 80 1513
1515 0 460614.56 254880.97 40440 104 1514
1516 0 460600.8 254972.73 40280 104 1515
1517 0 460698.3 255049.53 40200 71 1516
1518 0 460471.06 254772.98 40200 104 1517
1519 0 460465.53 254766.16 40080 104 1518
1520 0 460311.7 254699.58 39960 104 1519
1521 0 460262.97 254674.5 39920 104 1520
1522 0 460307.1 254715.67 39880 122 1521
1523 0 460250.94 254551.03 39800 -1 1522
1524 0 460219.56 254536.06 39760 -1 1523
1525 0 459979 254524.27 39920 -1 1521
1526 0 460013.28 254553.75 39880 -1 1525
1527 0 460449.28 255040.92 39960 122 1520
1528 0 460642.84 255216.19 39960 122 1527
1529 0 460662.28 255260.94 39920 122 1528
1530 0 460704.2 255487.12 39840 122 1529
1531 0 460745.34 255524.94 39880 122 1530
1532 0 460762.5 255520.45 39920 122 1531
1533 0 460752.28 255556.27 39960 122 1532
1534 0 460691.22 255624.34 40000 122 1533
1535 0 460671.28 255696.66 40040 71 1534
1536 0 460763.7 256000.36 40040 -1 1535
1537 0 460757.56 256041.25 39960 -1 1536
1538 0 460765.12 256069.81 39920 -1 1537
1539 0 460782.38 256133.86 39840 -1 1538
1540 0 460682.28 256076.4 39760 -1 1539
1541 0 460624.5 256099.25 39680 -1 1540
1542 0 460624.28 256135.19 39600 -1 1541
1543 0 460624.06 256164.95 39560 -1 1542
1544 0 460678.2 256271.28 39560 -1 1543
1545 0 460602.28 256480.4 39560 -1 1544
1546 0 460586.03 256529.72 39480 -1 1545
1547 0 460573.84 256524.17 39400 -1 1546
1548 0 460829 255040.06 40080 71 1517
1549 0 460848.47 255082.47 39920 122 1548
1550 0 460755.44 255042.58 39720 134 1549
1551 0 460780.88 255044.22 39560 134 1550
1552 0 460793.56 255077.39 39520 134 1551
1553 0 460827.53 255092.14 39480 134 1552
1554 0 460148.28 253340.44 40960 32 1510
1555 0 460331.72 253031.47 40960 71 1554
1556 0 460529.47 252858.5 41040 40 1555
1557 0 460667.84 252680.97 41080 51 1556
1558 0 460784.47 252513.92 41120 40 1557
1559 0 460867 252376.19 41160 51 1558
1560 0 459734.12 255071.55 41400 102 1498
1561 0 460047.84 255224.58 41400 102 1560
1562 0 459966.62 255242.02 41440 102 1561
1563 0 459989.28 255249.39 41520 60 1562
1564 0 460145.62 255316.83 41600 60 1563
1565 0 460213.5 255340.38 41680 71 1564
1566 0 460218.1 255286.53 41800 71 1565
1567 0 460305.53 255506.88 41800 71 1566
1568 0 460664.97 255703.84 41800 60 1567
1569 0 460669.8 255729.31 41840 60 1568
1570 0 460749.34 255815.03 41880 60 1569
1571 0 460785.97 255910.25 41920 32 1570
1572 0 460772.38 256045.5 41960 32 1571
1573 0 460751.4 256017.5 42040 32 1572
1574 0 460688.2 255992.47 42160 32 1573
1575 0 460653.3 256015.42 42280 32 1574
1576 0 460583.28 256025.56 42440 32 1575
1577 0 460557.9 256023.56 42480 32 1576
1578 0 455859.78 247508.75 48120 122 1389
1579 0 455516.12 247348.1 47960 122 1578
1580 0 455627.4 247454.84 47960 122 1579
1581 0 455715.7 247530.89 47920 122 1580
1582 0 457751.22 247474.86 49480 32 1373
1583 0 457917.75 247598.39 49480 45 1582
1584 0 458142.34 247614.6 49480 60 1583
1585 0 458412.38 247498.67 49480 90 1584
1586 0 458687.25 247390.98 49480 91 1585
1587 0 458748.4 247357.52 49360 91 1586
1588 0 458770.75 247332.03 49320 91 1587
1589 0 458869.97 247302.64 49280 80 1588
1590 0 458929.62 247171.88 49240 80 1589
1591 0 459117.22 247034.83 49200 51 1590
1592 0 459242.53 247012.12 49160 51 1591
1593 0 459315.7 246981.27 49120 51 1592
1594 0 459405.25 246964.3 49080 51 1593
1595 0 459480.4 246929.5 49040 60 1594
1596 0 459553.22 246871.66 49000 60 1595
1597 0 459618.84 246833.34 48960 60 1596
1598 0 459679.28 246813.31 48920 60 1597
1599 0 459792.38 246776.05 48840 80 1598
1600 0 459887.78 246717.19 48760 80 1599
1601 0 459976.16 246644.39 48720 81 1600
1602 0 460018.34 246629.45 48680 81 1601
1603 0 460125.06 246568.88 48600 81 1602
1604 0 460242.88 246531.4 48560 81 1603
1605 0 460336.12 246491.4 48480 98 1604
1606 0 460361.22 246495.78 48440 98 1605
1607 0 460338.56 246520.31 48360 98 1606
1608 0 460347.7 246546.12 48280 32 1607
1609 0 460359.9 246562.16 48240 32 1608
1610 0 460264.44 246443.11 48160 32 1609
1611 0 460136.22 246294.27 48080 40 1610
1612 0 459795.62 246104.61 47960 40 1611
1613 0 458184.94 245963.77 50320 202 1366
1614 0 458204.75 246133.16 50200 202 1613
1615 0 458179.4 246290.36 50080 202 1614
1616 0 458287.94 246272.12 50000 202 1615
1617 0 457847 246151 51400 115 1357
1618 0 457803 246219 51520 115 1617
1619 0 457803 246227 51600 115 1618
1620 0 457759 246239 51720 137 1619
1621 0 457703 246231 51800 137 1620
1622 0 457643 246191 51880 137 1621
1623 0 458802.28 243898.53 51360 186 1342
1624 0 458239.6 243873.66 51360 32 1623
1625 0 458114.22 243381.64 51360 120 1624
1626 0 458229.88 243360.56 51240 107 1625
1627 0 458363.9 242514.9 51240 32 1626
1628 0 458302.72 242686.36 51080 32 1627
1629 0 458473.4 243144.3 51040 60 1628
1630 0 457505.2 243287.53 51040 107 1629
1631 0 457335.28 243249.28 51120 120 1630
1632 0 457302.34 243277.06 51200 120 1631
1633 0 457302.84 243319.83 51240 120 1632
1634 0 458275.38 243288.4 50880 80 1629
1635 0 458113.97 243083.95 50720 148 1634
1636 0 458580.78 242718.58 50600 120 1635
1637 0 458729.5 242593.8 50440 104 1636
1638 0 459047.78 242633.84 50400 156 1637
1639 0 459110.12 242588.2 50360 156 1638
1640 0 459143.9 242659.61 50320 156 1639
1641 0 459333.66 242427.73 50200 120 1640
1642 0 459072.25 242393.5 50080 160 1641
1643 0 458984.8 242381.97 50040 160 1642
1644 0 459299.38 242442.52 49880 120 1643
1645 0 459273 242302.39 49680 120 1644
1646 0 460270.2 242619.83 49680 75 1645
1647 0 460973.62 242586.81 49520 86 1646
1648 0 461663.88 242370.75 49400 51 1647
1649 0 461824.56 242452.98 49240 80 1648
1650 0 462259.94 242368.4 49080 80 1649
1651 0 462958.2 242201.14 48920 81 1650
1652 0 462832.88 242201.03 48760 81 1651
1653 0 462986.6 242042.95 48600 75 1652
1654 0 463063.34 241982.3 48480 75 1653
1655 0 463509.56 241888.44 48760 71 1652
1656 0 464040.16 241460.56 48760 81 1655
1657 0 464750.2 241233.92 48760 81 1656
1658 0 464902.97 241157.6 48800 81 1657
1659 0 464995.03 241081.58 48960 81 1658
1660 0 465131.66 241097 49160 81 1659
1661 0 465159.3 241099.69 49200 81 1660
1662 0 465139.1 241019.03 49240 32 1661
1663 0 465550.5 240702.69 49360 51 1662
1664 0 465563.4 240765.7 49480 51 1663
1665 0 465976.16 240525.45 49480 32 1664
1666 0 466336.25 240420.88 49320 81 1665
1667 0 466731.28 240348.86 49160 64 1666
1668 0 466937.75 240310.42 49000 108 1667
1669 0 466873.25 240326.1 48840 108 1668
1670 0 466817.28 240308.88 48680 108 1669
1671 0 466823.72 240309.9 48640 108 1670
1672 0 466114.28 240555.08 49520 51 1665
1673 0 465835.9 240593.27 49200 32 1663
1674 0 464876.56 241071.86 48680 81 1657
1675 0 464896.5 241108.75 48560 81 1674
1676 0 464938.7 241099.3 48520 81 1675
1677 0 464980.88 241027.94 48360 -1 1676
1678 0 464842.97 240589.28 48360 -1 1677
1679 0 464949.03 240499.8 48240 -1 1678
1680 0 464693.88 240176.42 48240 -1 1679
1681 0 464348.66 240182.03 48240 -1 1680
1682 0 464364.2 240155.3 48200 -1 1681
1683 0 464643.5 240286.28 48360 -1 1680
1684 0 464611.78 240334.88 48400 -1 1683
1685 0 464897.72 240222.31 48120 -1 1679
1686 0 464798.62 239905.02 48040 -1 1685
1687 0 464770.34 240650.45 48400 -1 1678
1688 0 464733.78 240672.77 48440 -1 1687
1689 0 464815.25 240853.08 48520 81 1688
1690 0 464361.4 241230.14 48600 81 1656
1691 0 464386.25 241298.84 48480 81 1690
1692 0 464432.56 241290.22 48440 81 1691
1693 0 464103.53 241604.12 48480 81 1691
1694 0 463994.1 241671.19 48400 71 1693
1695 0 463920.75 241633.16 48320 71 1694
1696 0 464366.22 241479.36 49120 51 1656
1697 0 464317.7 241504.22 49280 90 1696
1698 0 464330.84 241469.02 49480 75 1697
1699 0 464361 241428.39 49560 75 1698
1700 0 459195.47 242275.58 49640 160 1645
1701 0 459068.66 242268.38 49600 160 1700
1702 0 458999.66 242326.22 49560 160 1701
1703 0 459023.94 242164.66 49520 160 1702
1704 0 458583.4 242427.38 49520 60 1703
1705 0 458475.12 242377.34 49480 60 1704
1706 0 458621.7 242407.23 49360 60 1705
1707 0 458681.5 242413.95 49320 60 1706
1708 0 458682.4 242437.55 49280 60 1707
1709 0 459021.8 241995.97 49440 160 1703
1710 0 459008.16 241961.48 49320 160 1709
1711 0 458974.75 241964.69 49280 160 1710
1712 0 459007.62 241963.75 49240 160 1711
1713 0 458271.25 243860.34 50720 150 1635
1714 0 458249.62 243683.73 50600 192 1713
1715 0 458185.94 243629.58 50520 192 1714
1716 0 458204.78 243648.34 50440 192 1715
1717 0 459136.12 243326.36 51040 60 1629
1718 0 459127.5 243273.94 51080 60 1717
1719 0 458953.47 243170.5 51240 60 1718
1720 0 458828.1 243169.42 51360 60 1719
1721 0 457945.5 242347.1 51080 32 1628
1722 0 457745.56 242157.88 51080 32 1721
1723 0 457751.47 242159.19 51120 32 1722
1724 0 457742.88 242149.77 51160 32 1723
1725 0 457644.16 242183.84 50960 32 1722
1726 0 457617.2 242180.9 50920 32 1725
1727 0 457281.62 242203.23 51080 -1 1722
1728 0 457301.88 242222.28 51120 -1 1727
1729 0 457126.72 242167.58 51280 -1 1728
1730 0 457366.03 242202.36 51040 -1 1727
1731 0 457298.66 242225.84 51000 -1 1730
1732 0 456793.7 242101.16 51000 -1 1731
1733 0 456834.22 242108.72 50960 -1 1732
1734 0 456734.25 242246.92 50920 -1 1733
1735 0 456835.44 242000.3 51080 -1 1732
1736 0 456791.12 241974.02 51160 -1 1735
1737 0 457793.53 243759.31 51480 75 1625
1738 0 457681.28 243762.33 51600 51 1737
1739 0 457647.22 243661.39 51680 51 1738
1740 0 458947.1 244295.69 51320 157 1623
1741 0 458979.4 244390.4 51280 86 1740
1742 0 458973.72 244410.17 51240 86 1741
1743 0 459434 244556 51000 40 1742
1744 0 459282 244548 50960 40 1743
1745 0 459298 244496 50920 40 1744
1746 0 459366 244460 50880 40 1745
1747 0 459114 244460 50840 40 1746
1748 0 459138 244444 50800 40 1747
1749 0 459258 244240 50720 51 1748
1750 0 459478 244164 50640 81 1749
1751 0 459446 244116 50520 81 1750
1752 0 459570 244016 50360 40 1751
1753 0 459502 244224 50200 40 1752
1754 0 459290 244576 50080 40 1753
1755 0 459306 244656 50040 40 1754
1756 0 458491.22 243643.56 51920 81 1338
1757 0 458340.97 243617.69 52000 51 1756
1758 0 458209 243620 52040 32 1757
1759 0 458105 243636 52160 32 1758
1760 0 458133 243776 52320 32 1759
1761 0 458633.66 240553.64 58320 64 1284
1762 0 459403.9 240261.34 58320 120 1761
1763 0 459859.97 240153.73 58320 80 1762
1764 0 460196.75 240194.47 58320 90 1763
1765 0 460568 240069.4 58240 120 1764
1766 0 460662.28 240057.27 58200 120 1765
1767 0 460818.75 240041 58120 91 1766
1768 0 461076.4 240024.45 58040 86 1767
1769 0 461403.6 240089.06 58000 80 1768
1770 0 462920.4 239849.39 58000 136 1769
1771 0 462985.3 239843.8 58120 136 1770
1772 0 463151.75 239805.52 58160 136 1771
1773 0 463475.28 239597.02 58280 64 1772
1774 0 463780.3 239487.58 58360 104 1773
1775 0 463823.84 239445.31 58400 104 1774
1776 0 463780.47 239477.22 58480 75 1775
1777 0 463770 239547.88 58560 75 1776
1778 0 463812.97 239562.22 58640 75 1777
1779 0 463849.78 239592.11 58680 75 1778
1780 0 463826.62 239593.86 58760 75 1779
1781 0 463842.34 239615.2 58800 75 1780
1782 0 463878.6 239690.84 58880 75 1781
1783 0 464526.47 238939.67 58160 98 1772
1784 0 464837.03 238872.17 58080 60 1783
1785 0 465128.2 238644.05 58080 124 1784
1786 0 465734.1 238500.73 58080 40 1785
1787 0 466255.3 238416.94 58080 80 1786
1788 0 466543.97 238032.14 58080 80 1787
1789 0 466704.28 237898.56 57920 80 1788
1790 0 466920.88 237875.28 57800 32 1789
1791 0 467077.6 237909.39 57640 45 1790
1792 0 467114.53 237911.8 57520 32 1791
1793 0 467156.44 237907.94 57400 32 1792
1794 0 467268.22 237803.86 57280 32 1793
1795 0 467287.22 237781.16 57240 32 1794
1796 0 467397.03 237751.6 57160 32 1795
1797 0 467556 237681.72 57040 156 1796
1798 0 467726.97 237596.9 56920 156 1797
1799 0 467784 237569.05 56880 156 1798
1800 0 468117.84 237248.84 56760 122 1799
1801 0 468324.66 236862.94 56680 150 1800
1802 0 468803.2 236716.7 56600 128 1801
1803 0 469183.38 236673.9 56560 128 1802
1804 0 469450 236643.4 56480 80 1803
1805 0 469657.28 236472.06 56400 60 1804
1806 0 469975.9 236337.25 56280 91 1805
1807 0 470046.53 236187.34 56200 51 1806
1808 0 470057.34 236002.45 56080 80 1807
1809 0 470028.97 235901.89 56000 51 1808
1810 0 470064.6 235729.55 55880 51 1809
1811 0 470181.3 235715.19 55680 120 1810
1812 0 470199.62 235703.53 55520 75 1811
1813 0 470195.56 235793.11 55400 75 1812
1814 0 470235.28 235939.19 55320 75 1813
1815 0 470307.9 235973.97 55200 45 1814
1816 0 470391.3 235960.1 55080 45 1815
1817 0 470768.44 236254.53 55080 45 1816
1818 0 470794.34 236276.28 55200 45 1817
1819 0 470907.7 236397.83 55320 -1 1818
1820 0 470924.75 236450.19 55400 -1 1819
1821 0 471041.47 236505.8 55480 -1 1820
1822 0 471128.75 236563.16 55600 -1 1821
1823 0 471164.22 236605.61 55640 -1 1822
1824 0 470428.56 235900.86 55000 45 1816
1825 0 470512.75 236059.7 54960 86 1824
1826 0 470418.88 235812.89 54920 32 1825
1827 0 470438.6 235774.17 54880 86 1826
1828 0 470526.4 235786.75 54760 86 1827
1829 0 470547.03 235818.98 54640 86 1828
1830 0 470529.12 235812.16 54520 120 1829
1831 0 470547.84 235858.25 54360 120 1830
1832 0 470455.9 235900.52 54200 81 1831
1833 0 470464.25 235921.14 54080 81 1832
1834 0 470463.6 235938.64 54040 81 1833
1835 0 470639.4 235888.28 54000 45 1834
1836 0 470657.44 235890.38 53960 45 1835
1837 0 470875.78 235783.42 53760 91 1836
1838 0 470958.9 235657.31 53680 32 1837
1839 0 470972.28 235498.4 53560 40 1838
1840 0 471005.78 235406.84 53480 40 1839
1841 0 471071.78 235305.25 53400 40 1840
1842 0 471094.5 235242.22 53360 40 1841
1843 0 471136.66 235217.89 53320 40 1842
1844 0 471401.94 234913.08 53320 40 1843
1845 0 471443.06 234646.84 53200 -1 1844
1846 0 471386.2 234391.55 53080 -1 1845
1847 0 471198.56 233606.81 52960 -1 1846
1848 0 470847.94 232857.56 52880 -1 1847
1849 0 471057.16 233637.34 52840 -1 1848
1850 0 471078.78 233576.61 52760 -1 1849
1851 0 471103.8 233624.47 52640 -1 1850
1852 0 471028.75 233647.83 52520 -1 1851
1853 0 471203.72 233679.58 52360 -1 1852
1854 0 471161.94 233684.27 52240 -1 1853
1855 0 471260.06 233765.45 52080 -1 1854
1856 0 471269.62 233752.42 51880 -1 1855
1857 0 471249.44 233730.03 51760 -1 1856
1858 0 471209.03 233767.67 51600 -1 1857
1859 0 471148.47 233738.73 51520 -1 1858
1860 0 471113.44 233648.27 51440 -1 1859
1861 0 471123.3 233597.12 51360 -1 1860
1862 0 471107.16 233571 51280 -1 1861
1863 0 471123.3 233374.81 51160 -1 1862
1864 0 471211.3 233229.78 51120 -1 1863
1865 0 471295.47 233062.36 51120 -1 1864
1866 0 471351.53 232728.42 51120 -1 1865
1867 0 471406.94 232553.72 51080 -1 1866
1868 0 466582.66 237829.88 58200 80 1788
1869 0 462957.4 239863.8 57960 136 1770
1870 0 463106.62 239923.25 57800 136 1869
1871 0 463144.78 239913.56 57640 104 1870
1872 0 463081.72 239916.7 57520 104 1871
1873 0 463002.03 239883.34 57400 153 1872
1874 0 462786.97 239670.08 57240 107 1873
1875 0 462469.2 239546.89 57200 75 1874
1876 0 462224.34 239498.08 57160 120 1875
1877 0 462157.94 239285.72 57120 120 1876
1878 0 462130.2 239153.7 57040 80 1877
1879 0 462121.44 239089.55 57000 80 1878
1880 0 462514.88 238978.36 57000 124 1879
1881 0 462575.3 238950.52 56920 124 1880
1882 0 462597.5 238977.8 56880 124 1881
1883 0 462128.5 238676.45 57040 80 1878
1884 0 462089.25 238531.95 57040 80 1883
1885 0 461853.5 238496.19 57040 80 1884
1886 0 461776.28 238323.17 57040 80 1885
1887 0 461772.66 238262.8 57000 80 1886
1888 0 461847.9 238441.48 57080 80 1885
1889 0 461834.9 238388.31 57120 80 1888
1890 0 461813.47 238320.33 57160 80 1889
1891 0 461861.66 238253.92 57200 80 1890
1892 0 454621.7 233740.94 56880 124 1267
1893 0 454839.72 233360.4 57040 60 1892
1894 0 455405.38 233232.08 57200 120 1893
1895 0 455699.1 233040.23 57360 124 1894
1896 0 455836.75 232965.77 57480 164 1895
1897 0 455898.94 232912.6 57600 164 1896
1898 0 455962.8 232855.61 57800 139 1897
1899 0 455999.62 232831.52 58000 163 1898
1900 0 456267.47 232811.42 58120 168 1899
1901 0 456296.53 232681.03 58320 168 1900
1902 0 456668.84 232625.19 58480 178 1901
1903 0 456771.38 232560.56 58680 140 1902
1904 0 456926.44 232574.53 58840 140 1903
1905 0 457381.28 232665.62 59040 102 1904
1906 0 457976.66 232682.33 59200 81 1905
1907 0 458511.2 232725.77 59320 124 1906
1908 0 459374.28 232479.17 59400 32 1907
1909 0 459895.3 232227.73 59320 32 1908
1910 0 459437.62 231536.62 59280 98 1909
1911 0 459155.38 231242.48 59120 120 1910
1912 0 459732.53 231074.66 58960 108 1911
1913 0 458495.12 230598.52 58960 98 1912
1914 0 458237.3 230273.98 58840 134 1913
1915 0 457869.7 229946.45 58760 157 1914
1916 0 457701.62 229517.17 58720 122 1915
1917 0 457661.97 229031.92 58680 120 1916
1918 0 457883.84 228147.12 58680 124 1917
1919 0 458013.47 228343.95 58960 96 1918
1920 0 457929.9 228444.94 59080 84 1919
1921 0 458058.75 228636.45 59200 72 1920
1922 0 458079.62 228667.8 59240 68 1921
1923 0 458090.1 228751.38 59280 64 1922
1924 0 458083.12 228751.38 59320 60 1923
1925 0 458412.3 227623.1 58520 124 1918
1926 0 458507.47 227334.73 58440 156 1925
1927 0 458236.34 227793.62 58440 124 1926
1928 0 457899.28 228786.38 58440 120 1927
1929 0 458011.8 228844.39 58240 120 1928
1930 0 458094.7 228638.75 58120 64 1929
1931 0 458112.4 228554.39 58040 64 1930
1932 0 458047.8 228519.66 57920 64 1931
1933 0 457932.53 228483.78 57880 80 1932
1934 0 457942.47 228341.16 57760 80 1933
1935 0 457932.8 228135.5 57720 86 1934
1936 0 458094.94 227761.11 57560 107 1935
1937 0 458086.06 227505.77 57480 71 1936
1938 0 458049.78 227422.61 57440 71 1937
1939 0 457995 227072.02 57440 80 1938
1940 0 457184.2 226921.84 57440 80 1939
1941 0 455853.25 227780.42 57440 176 1940
1942 0 455647.38 227784.06 57280 124 1941
1943 0 455697.25 227966.36 57160 124 1942
1944 0 455753.75 228296.34 57000 139 1943
1945 0 455827.1 228309.22 56960 124 1944
1946 0 455650.12 227951.28 57760 124 1941
1947 0 458430.62 229178.48 58360 97 1929
1948 0 458455 229192.4 58400 89 1947
1949 0 458458.47 229004.38 58440 82 1948
1950 0 459040 228832 58480 75 1949
1951 0 459264 228832 58360 80 1950
1952 0 459456 228736 58320 80 1951
1953 0 458683.22 226909.97 58320 172 1926
1954 0 459012.66 226694.23 58200 200 1953
1955 0 459494.4 225864.67 58120 160 1954
1956 0 459297.97 225196.89 58120 71 1955
1957 0 459273.66 225255.64 57920 81 1956
1958 0 459502 225104.5 57800 71 1957
1959 0 459578 225054.22 57760 122 1958
1960 0 459424 225266.45 57600 71 1959
1961 0 459370.12 225177.53 57560 71 1960
1962 0 459247.84 225129.95 57520 81 1961
1963 0 459184.4 225083.27 57480 81 1962
1964 0 459463.56 225490.03 57560 86 1961
1965 0 459508.6 225495.2 57520 86 1964
1966 0 459503.6 225496.45 57480 86 1965
1967 0 458774.56 225028.47 57760 108 1959
1968 0 458561.94 224948.02 57600 108 1967
1969 0 458691.16 224778.31 57480 108 1968
1970 0 458645.2 224664.69 57360 108 1969
1971 0 460068.3 224576.28 57760 102 1959
1972 0 460021.44 224332.8 57600 102 1971
1973 0 459908.44 224133.81 57440 86 1972
1974 0 460436.7 224162.58 57280 80 1973
1975 0 460905.5 223960.86 57120 86 1974
1976 0 461326.06 223773.42 57000 107 1975
1977 0 461439.97 223817.58 56880 102 1976
1978 0 461553.1 223688.67 56720 45 1977
1979 0 461582.47 223627.61 56680 45 1978
1980 0 461641.34 223502.61 56600 45 1979
1981 0 461728.75 223337.19 56440 75 1980
1982 0 461845.06 223218.55 56280 64 1981
1983 0 462160.5 223090.45 56200 66 1982
1984 0 462154.66 222860 56120 69 1983
1985 0 462144 222400 55960 75 1984
1986 0 462240 222304 55880 45 1985
1987 0 462400 222208 55680 81 1986
1988 0 462560 222144 55480 86 1987
1989 0 462784 221984 55400 81 1988
1990 0 463040 221920 55400 51 1989
1991 0 463264 221792 55400 120 1990
1992 0 463488 221664 55440 150 1991
1993 0 463744 221568 55480 128 1992
1994 0 463968 221440 55480 136 1993
1995 0 464224 221312 55440 124 1994
1996 0 464384 221152 55320 166 1995
1997 0 464480 220896 55240 120 1996
1998 0 464704 220768 55240 131 1997
1999 0 464800 220704 55240 98 1998
2000 0 464992 220672 55080 81 1999
2001 0 465184 220544 54880 45 2000
2002 0 465408 220352 54880 51 2001
2003 0 465600 220160 54880 102 2002
2004 0 465824 220032 54920 32 2003
2005 0 466016 219840 54920 40 2004
2006 0 466080 219776 54920 51 2005
2007 0 466704 219458 54960 51 2006
2008 0 467976 218658 54960 -1 2007
2009 0 468524 218524 54920 -1 2008
2010 0 468540 218374.67 54760 -1 2009
2011 0 468548 218300 54680 -1 2010
2012 0 469508 218724 54760 -1 2010
2013 0 469588 218684 54640 -1 2012
2014 0 469824 218744 54480 -1 2013
2015 0 469908 218744 54240 -1 2014
2016 0 470312 218824 54120 -1 2015
2017 0 470496 218772 53880 -1 2016
2018 0 471144 218772 53680 -1 2017
2019 0 472484 218932 53640 -1 2018
2020 0 473016 219088 53560 -1 2019
2021 0 473464 219284 53400 -1 2020
2022 0 473820 219452 53280 -1 2021
2023 0 473948 219464 53080 -1 2022
2024 0 474724 219796 52920 -1 2023
2025 0 474952 220104 52760 -1 2024
2026 0 475376 220380 52560 -1 2025
2027 0 476016 220880 52400 -1 2026
2028 0 476588 221396 52280 -1 2027
2029 0 476584 221488 52040 -1 2028
2030 0 477164 221680 51480 -1 2029
2031 0 477668 221752 51240 -1 2030
2032 0 477856 221352 51000 -1 2031
2033 0 477788 220834 51040 -1 2032
2034 0 477608 220702 51080 -1 2033
2035 0 477308 220578 51240 -1 2034
2036 0 477604 221134 50800 -1 2032
2037 0 477640 220870 50720 -1 2036
2038 0 477740 220742 50600 -1 2037
2039 0 477752.8 220682.8 50560 -1 2038
2040 0 477804 220446 50400 -1 2039
2041 0 477844 220806 50280 -1 2040
2042 0 478136 220170 50240 -1 2041
2043 0 478492 219946 50200 -1 2042
2044 0 478640 219886 50040 -1 2043
2045 0 479020 219798 49880 -1 2044
2046 0 479456 219518 49720 -1 2045
2047 0 479840 219026 49560 -1 2046
2048 0 480176 218766 49440 -1 2047
2049 0 480268 218674 49280 -1 2048
2050 0 480356 218598 49200 -1 2049
2051 0 480368 218530 49040 -1 2050
2052 0 480500 218806 49160 -1 2050
2053 0 480532 218818 49080 -1 2052
2054 0 480596 218698 48960 -1 2053
2055 0 480660 218686 48880 -1 2054
2056 0 480836 218694 48720 -1 2055
2057 0 481100 218778 48480 -1 2056
2058 0 481592 218622 48240 -1 2057
2059 0 482124 218202 48200 -1 2058
2060 0 481980 217786 48000 -1 2059
2061 0 482032 217790 47960 -1 2060
2062 0 482324 217882 47920 -1 2061
2063 0 482440 217834 47840 -1 2062
2064 0 482636 217998 47760 -1 2063
2065 0 482696 217694 47720 -1 2064
2066 0 482916 217814 47640 -1 2065
2067 0 483048 217670 47560 -1 2066
2068 0 483356 217414 47440 -1 2067
2069 0 483596 217290 47320 -1 2068
2070 0 483800 216898 47160 -1 2069
2071 0 483892 216894 47040 -1 2070
2072 0 483960 216934 46920 -1 2071
2073 0 483992 217594 46880 -1 2072
2074 0 483996 217606 46800 -1 2073
2075 0 484104 217486 46640 -1 2074
2076 0 484224 217082 46560 -1 2075
2077 0 484484 216518 46440 -1 2076
2078 0 484316 216422 46080 -1 2077
2079 0 484536 216550 45520 -1 2078
2080 0 484612 216446 45160 -1 2079
2081 0 484612 216242 44920 -1 2080
2082 0 484724 216234 44720 -1 2081
2083 0 477592 221166 50160 -1 2041
2084 0 475648 220452 52360 -1 2027
2085 0 475716 220356 52160 -1 2084
2086 0 475936 220444 52000 -1 2085
2087 0 469600 218808 54960 -1 2009
2088 0 469512 218716 55080 -1 2087
2089 0 469116 218612 55200 -1 2088
2090 0 465024 220832 55400 102 1999
2091 0 465184 221024 55320 101 2090
2092 0 465344 221216 55240 75 2091
2093 0 465440 221280 55120 101 2092
2094 0 465612 221538 54880 101 2093
2095 0 466040 222206 54840 -1 2094
2096 0 467192 223240 54840 -1 2095
2097 0 467224 223404 54720 -1 2096
2098 0 467284 223136 54600 -1 2097
2099 0 467328 223140 54440 -1 2098
2100 0 467348 223020 54360 -1 2099
2101 0 467560 223648 54680 -1 2097
2102 0 467992 223660 54640 -1 2101
2103 0 468092 223756 54800 -1 2102
2104 0 468872 223988 54880 -1 2103
2105 0 469304 224140 54880 -1 2104
2106 0 470020 224340 54800 -1 2105
2107 0 471032 224724 54720 -1 2106
2108 0 471272 224700 54640 -1 2107
2109 0 471692 224624 54520 -1 2108
2110 0 472424 224836 54320 -1 2109
2111 0 462336 222624 55720 32 1986
2112 0 461952 222240 55840 122 1985
2113 0 461696 222144 55840 81 2112
2114 0 461440 222080 55840 91 2113
2115 0 461184 222080 55840 71 2114
2116 0 460928 222112 55840 51 2115
2117 0 460672 222208 55840 86 2116
2118 0 460416 222304 55840 80 2117
2119 0 460192 222464 55840 71 2118
2120 0 460032 222688 55840 108 2119
2121 0 459840 222848 55720 32 2120
2122 0 459625.6 223641.56 55720 60 2121
2123 0 460032 222688 56120 64 2120
2124 0 459840 222720 56280 32 2123
2125 0 459808 222720 56320 45 2124
2126 0 461440 221856 55960 51 2114
2127 0 461600 221664 56040 60 2126
2128 0 461792 221568 56200 32 2127
2129 0 462048 221536 56280 98 2128
2130 0 462240 221568 56440 96 2129
2131 0 462496 221600 56480 96 2130
2132 0 462752 221728 56560 71 2131
2133 0 462912 221792 56760 108 2132
2134 0 462976 221632 56960 71 2133
2135 0 462976 221440 57040 32 2134
2136 0 463036 221210 57440 32 2135
2137 0 462916 221170 57560 32 2136
2138 0 463104 221984 56760 51 2133
2139 0 463264 222112 56600 71 2138
2140 0 463392 222176 56360 45 2139
2141 0 463424 222336 56160 32 2140
2142 0 463424 222432 56160 40 2141
2143 0 462185.3 223231.12 56040 107 1984
2144 0 459664.88 224007.23 57280 102 1974
2145 0 459906.94 224014.88 57160 80 2144
2146 0 459982.97 223951.28 57080 80 2145
2147 0 459996.97 223929.89 57040 80 2146
2148 0 459930.34 225139.94 57920 120 1957
2149 0 460610.7 225431.3 57920 102 2148
2150 0 460662.53 225365.61 57840 102 2149
2151 0 460656.72 225378.34 57800 102 2150
2152 0 460490.47 225369.89 58040 101 2149
2153 0 459261.78 225117.38 58320 81 1956
2154 0 459076.25 225200.55 58400 32 2153
2155 0 459015.16 225191.95 58440 32 2154
2156 0 459752.6 225225.58 58400 98 2154
2157 0 459696.75 225178.06 58520 98 2156
2158 0 459424.94 225461 58520 98 2157
2159 0 459403.84 225575.53 58640 32 2158
2160 0 459352.2 225719.92 58800 32 2159
2161 0 459756.4 225948.3 58960 -1 2160
2162 0 459874.34 226085.97 58960 96 2161
2163 0 459887.38 226127 59000 -1 2162
2164 0 459721.22 225994.52 57920 160 1955
2165 0 459927.06 226631.3 57920 75 2164
2166 0 459972.88 226661.6 57880 75 2165
2167 0 460088.88 226725.83 57800 80 2166
2168 0 460268.34 226972.9 57720 102 2167
2169 0 460312.28 226941.05 57680 102 2168
2170 0 460411.4 227001.83 57880 102 2166
2171 0 460435.12 227087.28 57960 102 2170
2172 0 459835.8 225881.5 57760 107 2164
2173 0 459877 225832.64 57680 107 2172
2174 0 459890.06 225785.38 57560 107 2173
2175 0 459787.47 225546.78 57400 86 2174
2176 0 460040.75 225617.78 57240 86 2175
2177 0 460239 225446.52 57080 45 2176
2178 0 460164.2 225471.62 56920 45 2177
2179 0 460222.94 225402.19 56760 96 2178
2180 0 460175.53 225210.95 56600 45 2179
2181 0 460128.97 225147.27 56520 45 2180
2182 0 460180.6 225009.16 56360 102 2181
2183 0 460184.4 224960.8 56320 102 2182
2184 0 460197.8 224768.28 56160 102 2183
2185 0 460200.3 224774.73 56120 102 2184
2186 0 459056.66 227396.16 57920 60 1954
2187 0 459061.9 227550.53 57840 60 2186
2188 0 459104.75 227586.36 57800 60 2187
2189 0 459099.22 227581.7 57760 60 2188
2190 0 458712.22 227338.72 57760 71 2189
2191 0 458552.2 226922.38 57640 122 2190
2192 0 458568.06 227035.86 57480 122 2191
2193 0 458626.12 226961.56 57320 71 2192
2194 0 458563.8 226712.34 57280 71 2193
2195 0 458601.5 226754.92 57200 71 2194
2196 0 458630.88 226926.19 57040 32 2195
2197 0 458652.72 227113.66 56880 107 2196
2198 0 458740.56 227170.69 56680 107 2197
2199 0 458755.03 227135.58 56640 107 2198
2200 0 458694.1 226539.19 57280 71 2194
2201 0 458755.72 226523.12 57360 71 2200
2202 0 458819.44 226526.42 57480 71 2201
2203 0 458908.22 226544.56 57520 71 2202
2204 0 459252.06 227355.31 57760 60 2189
2205 0 459329.06 227326.94 57600 32 2204
2206 0 459514.72 227282.6 57480 32 2205
2207 0 459609.47 227321.52 57320 64 2206
2208 0 459695.62 227355.06 57200 64 2207
2209 0 458386.06 227786.8 58560 120 1925
2210 0 458402.1 227770.42 58640 113 2209
2211 0 458426.47 227808.72 58960 87 2210
2212 0 458847.8 228174.34 59240 64 2211
2213 0 459154.25 228122.11 59400 51 2212
2214 0 459232 228128 59560 86 2213
2215 0 459418.9 228216.14 59640 75 2214
2216 0 460029.16 231006.14 58840 60 1912
2217 0 460376.84 231040.05 58760 75 2216
2218 0 460513.6 230873.42 58680 51 2217
2219 0 460985.6 230897.77 58520 40 2218
2220 0 461381.16 230830.53 58520 75 2219
2221 0 461579 230959.25 58640 75 2220
2222 0 462149.66 230802.28 58640 80 2221
2223 0 461990.72 230741.89 58760 80 2222
2224 0 462014.7 230760.61 58800 80 2223
2225 0 463064 230643.33 58480 75 2222
2226 0 463812.34 230515.03 58360 60 2225
2227 0 464342.28 230230.64 58240 86 2226
2228 0 464620.88 230264.7 58160 80 2227
2229 0 464621.28 230288.17 58000 80 2228
2230 0 464601.8 230276.11 57960 80 2229
2231 0 464597.88 230250.55 57920 80 2230
2232 0 464554.72 230269.1 57880 80 2231
2233 0 464266.7 230251.38 57880 86 2232
2234 0 464315.6 230261.2 57840 86 2233
2235 0 464065.38 230201.5 58000 80 2233
2236 0 464036.6 230172.2 58040 80 2235
2237 0 464005.7 230143.31 58080 80 2236
2238 0 465454.84 229988.47 58120 60 2228
2239 0 465670.3 229888.36 58000 86 2238
2240 0 465896.4 229871.39 57800 40 2239
2241 0 465949.62 229876.83 57720 40 2240
2242 0 465998.6 229442.1 57720 40 2241
2243 0 465926.06 229438.25 57760 40 2242
2244 0 465849.44 229377.66 57840 40 2243
2245 0 466024.06 229517.47 57680 40 2242
2246 0 466060.6 229606.25 57560 40 2245
2247 0 466098.94 229543.23 57480 40 2246
2248 0 466129.78 229557.77 57400 40 2247
2249 0 461427.38 230860.81 58680 75 2221
2250 0 461504.38 230628.47 58680 80 2249
2251 0 461547.84 230616.2 58800 80 2250
2252 0 459895.3 232227.73 59320 32 1910
2253 0 460115.62 231842.92 59480 101 2252
2254 0 460408.12 232027.73 59640 108 2253
2255 0 461885.47 232607.05 59720 91 2254
2256 0 462755.66 232775.3 59760 137 2255
2257 0 463676.66 232417.53 59920 137 2256
2258 0 464523.9 232265.53 60040 107 2257
2259 0 465488.47 232255.36 60080 120 2258
2260 0 466697.25 231997.8 60200 137 2259
2261 0 467431.47 231943.19 60240 120 2260
2262 0 468271.53 231490.84 60280 124 2261
2263 0 469025.06 230622.88 60400 140 2262
2264 0 469342.4 230220.83 60480 154 2263
2265 0 469558.56 229811.42 60640 157 2264
2266 0 469787.62 229602.28 60720 139 2265
2267 0 469942.47 229281.53 60880 102 2266
2268 0 470103.84 229361.58 61000 102 2267
2269 0 470179.34 229360.7 61040 102 2268
2270 0 470279.6 229407.84 61080 102 2269
2271 0 470212.06 229352.52 61200 102 2270
2272 0 470670.56 229492.67 61400 128 2271
2273 0 470987.22 229977.8 61520 163 2272
2274 0 471044.34 230567.17 61720 143 2273
2275 0 471058.97 231029.64 61920 124 2274
2276 0 471287.3 231612.1 62160 102 2275
2277 0 471503.72 232059.38 62360 143 2276
2278 0 471520.12 232095.22 62560 131 2277
2279 0 471502.44 232050.8 62800 131 2278
2280 0 471498.97 232075.62 63000 186 2279
2281 0 471604.44 232147.44 63200 157 2280
2282 0 471759.1 232134.83 63440 60 2281
2283 0 471750.22 232188.67 63640 108 2282
2284 0 471911.06 232250.44 63800 75 2283
2285 0 472109.47 232313.94 63960 81 2284
2286 0 472270.8 232360.55 64160 115 2285
2287 0 472379.97 232505.33 64360 115 2286
2288 0 472558.53 232530.9 64600 185 2287
2289 0 472754.38 232617.28 64720 80 2288
2290 0 473105.6 232620.81 64920 134 2289
2291 0 473086.4 232614.98 65120 156 2290
2292 0 473571.44 232887.2 65320 96 2291
2293 0 473747.06 232930.56 65440 120 2292
2294 0 474000.75 233143.05 65640 150 2293
2295 0 474347.25 233241.78 65800 164 2294
2296 0 474366.03 233213.66 66000 164 2295
2297 0 474522.1 233265.48 66120 128 2296
2298 0 474657.97 233309.08 66280 139 2297
2299 0 474903.62 233299.5 66400 140 2298
2300 0 475401.94 233263.12 66600 101 2299
2301 0 475551.47 233289.55 66760 104 2300
2302 0 475946.66 233336.42 66960 75 2301
2303 0 476296.62 233382.12 67120 75 2302
2304 0 476364.16 233391.08 67240 75 2303
2305 0 476559.9 233464.97 67400 115 2304
2306 0 476520.56 233486.75 67560 115 2305
2307 0 476762.94 233582.39 67720 115 2306
2308 0 476934.9 233604.45 67800 115 2307
2309 0 477046.3 233573.72 68040 115 2308
2310 0 477232.16 233637.95 68240 75 2309
2311 0 477671.34 233536.8 68440 115 2310
2312 0 477860 233538.48 68600 122 2311
2313 0 477910.7 233478.39 68800 122 2312
2314 0 477891.38 233424.81 68960 128 2313
2315 0 478063.34 233457.12 69160 108 2314
2316 0 478112.06 233472.27 69360 101 2315
2317 0 478147.3 233495.66 69520 101 2316
2318 0 478329.53 233443.78 69680 96 2317
2319 0 478557.66 233469.19 69840 96 2318
2320 0 478876.4 233498.72 70000 148 2319
2321 0 479191.44 233575.53 70160 143 2320
2322 0 479506.97 233692.9 70360 148 2321
2323 0 479819.53 233712.52 70480 115 2322
2324 0 479823.34 233782.48 70640 172 2323
2325 0 479922.78 233819.56 70800 172 2324
2326 0 480009.22 233875.11 70960 175 2325
2327 0 480138.62 233864.45 71120 175 2326
2328 0 480265.66 233878.05 71320 163 2327
2329 0 480304.12 233869.14 71480 163 2328
2330 0 480320.97 233797.56 71640 163 2329
2331 0 480547.22 233743.44 71800 96 2330
2332 0 480629.66 233752.22 71920 96 2331
2333 0 480813.28 233644.03 72040 81 2332
2334 0 480862.38 233663.33 72200 81 2333
2335 0 481097.62 233667.28 72360 91 2334
2336 0 481165.56 233653.19 72560 91 2335
2337 0 481303.7 233703.47 72720 108 2336
2338 0 481509.34 233726.7 72800 107 2337
2339 0 481851 233730.3 73000 131 2338
2340 0 481938.34 233841.47 73160 122 2339
2341 0 482327.6 233901.7 73280 108 2340
2342 0 482616 233950.27 73400 122 2341
2343 0 482945.7 234054.84 73520 122 2342
2344 0 483083.1 234133.38 73680 131 2343
2345 0 483441.1 234220.27 73840 137 2344
2346 0 483612.78 234200.84 73920 137 2345
2347 0 483673.6 234286.52 74080 135 2346
2348 0 483879.12 234375 74240 131 2347
2349 0 483912.75 234400.67 74320 131 2348
2350 0 484016.9 234413.05 74520 120 2349
2351 0 484183.44 234430.06 74720 131 2350
2352 0 484306.78 234470.47 74920 136 2351
2353 0 484599.47 234495.73 75080 128 2352
2354 0 484746.72 234476.98 75200 128 2353
2355 0 484917.1 234468.34 75320 150 2354
2356 0 485124.6 234454.9 75480 120 2355
2357 0 485687.2 234469.9 75640 131 2356
2358 0 486218.34 234531.86 75800 131 2357
2359 0 486415.66 234815.08 76080 32 2358
2360 0 486582.56 234971.23 76240 80 2359
2361 0 487186.2 235655.34 76400 98 2360
2362 0 487290.62 236037.9 76440 51 2361
2363 0 487140.78 236555.36 76560 137 2362
2364 0 487388.44 236100.94 76600 51 2363
2365 0 487318.47 235692.9 76600 128 2364
2366 0 487347.75 235683.92 76680 128 2365
2367 0 487487.25 235673.03 76760 128 2366
2368 0 487542.66 235638.6 76800 128 2367
2369 0 487596.88 235633.19 76840 128 2368
2370 0 487636.8 235608.03 76880 128 2369
2371 0 487686.62 235582.58 76920 128 2370
2372 0 487711.88 235568.05 76960 128 2371
2373 0 487740.94 235570.84 77000 128 2372
2374 0 487785.78 235570.88 77040 128 2373
2375 0 487794.22 235571.12 77080 128 2374
2376 0 487812.5 235555.36 77120 128 2375
2377 0 487823.7 235537.03 77160 128 2376
2378 0 487820.28 235470.31 77200 128 2377
2379 0 487833.1 235465.3 77240 -1 2378
2380 0 487867 235433.2 77280 -1 2379
2381 0 487879.88 235364.78 77320 -1 2380
2382 0 487905.22 235308.28 77360 -1 2381
2383 0 487920 235275.12 77400 -1 2382
2384 0 487962.66 235255.1 77440 -1 2383
2385 0 488016.8 235218.61 77480 -1 2384
2386 0 488065.75 235174.03 77520 -1 2385
2387 0 488085.38 235138.7 77560 -1 2386
2388 0 488110.8 235107.23 77600 -1 2387
2389 0 488157.72 235108.22 77640 -1 2388
2390 0 488195.03 235093.77 77680 -1 2389
2391 0 488198.34 235087.83 77720 -1 2390
2392 0 488231.5 235065.19 77760 -1 2391
2393 0 488240.34 235066.89 77800 -1 2392
2394 0 488251.4 235062.31 77840 -1 2393
2395 0 488263.7 235048.81 77880 -1 2394
2396 0 488310.78 235024.58 77920 -1 2395
2397 0 488338.62 235020.66 77960 64 2396
2398 0 488360.72 235009.48 78000 64 2397
2399 0 488363.72 234940.88 78040 64 2398
2400 0 488377.62 234887.06 78080 64 2399
2401 0 488371.53 234869.31 78120 64 2400
2402 0 488413.84 234877.92 78160 64 2401
2403 0 488420.75 234855.6 78200 64 2402
2404 0 488659.88 234689.42 78280 64 2403
2405 0 488661.47 234633.86 78360 64 2404
2406 0 488631.8 234612.23 78400 64 2405
2407 0 488638.84 234624.08 78440 64 2406
2408 0 488676.2 234607.52 78480 64 2407
2409 0 488661.97 234601.86 78520 64 2408
2410 0 488645.44 234572.6 78560 64 2409
2411 0 488664.7 234573.16 78600 64 2410
2412 0 488638.3 234549.16 78640 45 2411
2413 0 488654.66 234538.69 78680 45 2412
2414 0 488644.84 234512.67 78720 45 2413
2415 0 488658.25 234505.28 78760 45 2414
2416 0 488689.72 234482.06 78800 45 2415
2417 0 488712.5 234462.7 78880 45 2416
2418 0 488683.34 234444.08 78960 60 2417
2419 0 488682.44 234431.38 79000 60 2418
2420 0 488709.84 234434.31 79040 60 2419
2421 0 488699.44 234423.61 79080 60 2420
2422 0 488704.16 234418.67 79120 60 2421
2423 0 488693.88 234374.78 79200 98 2422
2424 0 488657.06 234359.94 79280 98 2423
2425 0 488684.6 234377.11 79360 98 2424
2426 0 488666.5 234357.7 79440 98 2425
2427 0 488665.94 234362.36 79520 81 2426
2428 0 488691.16 234364.48 79560 81 2427
2429 0 488701.16 234358.1 79640 81 2428
2430 0 488691.97 234346.06 79680 81 2429
2431 0 488678.9 234363.55 79720 81 2430
2432 0 488683.28 234370.33 79760 45 2431
2433 0 488723.6 234363.44 79800 45 2432
2434 0 488742.03 234382.34 79840 45 2433
2435 0 490089.56 232574.7 79880 -1 2434
2436 0 488735.2 234414.69 79960 45 2435
2437 0 488784.5 234405.14 80040 81 2436
2438 0 488794.2 234401.58 80120 81 2437
2439 0 488838.06 234376.67 80200 81 2438
2440 0 488873.78 234386.52 80280 71 2439
2441 0 488880.4 234352.97 80360 71 2440
2442 0 488897.3 234329.84 80440 71 2441
2443 0 488909.7 234311.12 80520 60 2442
2444 0 488975.56 234304.44 80600 60 2443
2445 0 488990.84 234276.02 80680 60 2444
2446 0 489033.94 234258.47 80760 71 2445
2447 0 489058.47 234226.75 80840 71 2446
2448 0 489050.25 234194.7 80920 71 2447
2449 0 489083.7 234152.75 81000 64 2448
2450 0 489124.3 234110.02 81080 64 2449
2451 0 489173.12 234070.53 81160 64 2450
2452 0 489173.88 234063.7 81200 64 2451
2453 0 489261.78 234036.28 81280 60 2452
2454 0 489300.47 233979.86 81360 60 2453
2455 0 489369.62 233920.81 81440 71 2454
2456 0 489430.9 233876.03 81520 71 2455
2457 0 489495.9 233845.05 81600 75 2456
2458 0 489554.44 233799.92 81680 75 2457
2459 0 489602.1 233767.62 81760 75 2458
2460 0 489701.94 233743.89 81840 81 2459
2461 0 489729.44 233704.72 81880 81 2460
2462 0 489763.38 233679.9 81960 81 2461
2463 0 489815.1 233641.44 82040 98 2462
2464 0 489861.44 233627.11 82120 98 2463
2465 0 489988.97 233592.67 82200 96 2464
2466 0 490035.38 233563.16 82280 96 2465
2467 0 490119.03 233527.11 82360 107 2466
2468 0 490189.97 233524.19 82440 107 2467
2469 0 490251.38 233513.47 82520 107 2468
2470 0 490337.7 233461.8 82600 102 2469
2471 0 490363.44 233420.55 82680 102 2470
2472 0 490471.38 233386.34 82760 51 2471
2473 0 490474.56 233334.61 82840 51 2472
2474 0 490525.84 233246.55 82920 51 2473
2475 0 490506.8 233256.9 83000 51 2474
2476 0 490529.72 233181.75 83080 96 2475
2477 0 490553.4 233184.1 83120 96 2476
2478 0 490543.06 233150.02 83160 96 2477
2479 0 490550.22 233110 83200 96 2478
2480 0 490574.97 233097.38 83240 96 2479
2481 0 490576.38 233091.84 83280 96 2480
2482 0 490582.8 233062.14 83320 96 2481
2483 0 490604.44 233036 83360 96 2482
2484 0 490595.34 233018.92 83400 96 2483
2485 0 490609.06 232976.12 83440 96 2484
2486 0 490580.16 232927.66 83520 96 2485
2487 0 490600.72 232904.66 83600 96 2486
2488 0 490629.53 232821.4 83680 96 2487
2489 0 490613.03 232780.3 83720 96 2488
2490 0 490612.97 232732.73 83800 -1 2489
2491 0 490600.12 232688.06 83840 -1 2490
2492 0 490635.84 232651.67 83880 -1 2491
2493 0 490640.62 232636.19 83920 -1 2492
2494 0 490628.88 232611.27 83960 -1 2493
2495 0 490680.62 232555.64 84000 -1 2494
2496 0 490701.84 232458.11 84080 -1 2495
2497 0 490742.22 232421.11 84160 -1 2496
2498 0 490768.4 232406.9 84200 -1 2497
2499 0 490758.72 232351.53 84240 -1 2498
2500 0 490810.4 232289.67 84320 -1 2499
2501 0 490833.5 232249.27 84400 -1 2500
2502 0 490850.3 232170.97 84480 -1 2501
2503 0 490819.44 232115.55 84560 -1 2502
2504 0 490866.6 232049.42 84640 -1 2503
2505 0 490922.94 231976.2 84760 -1 2504
2506 0 490930.56 231902.23 84840 -1 2505
2507 0 490981.66 231870.27 84920 -1 2506
2508 0 490993.03 231863.67 84960 -1 2507
2509 0 491007.38 231847.3 85000 -1 2508
2510 0 491020.25 231824.02 85040 -1 2509
2511 0 491030.66 231809.38 85080 -1 2510
2512 0 491032.78 231775.06 85120 -1 2511
2513 0 491057.66 231757.19 85160 -1 2512
2514 0 491046.5 231735.33 85200 -1 2513
2515 0 491048.47 231728 85240 -1 2514
2516 0 491059.6 231699.33 85280 -1 2515
2517 0 491127.2 231665.78 85320 -1 2516
2518 0 491136.16 231648.27 85360 -1 2517
2519 0 491151.06 231604.9 85400 -1 2518
2520 0 491152.2 231578.16 85440 -1 2519
2521 0 491193.16 231577.67 85480 -1 2520
2522 0 491192.97 231530.81 85520 -1 2521
2523 0 491194.12 231521.56 85560 -1 2522
2524 0 491198 231475.64 85600 -1 2523
2525 0 491228.44 231444.69 85640 -1 2524
2526 0 491198.53 231438.97 85680 -1 2525
2527 0 491224.6 231411.66 85720 -1 2526
2528 0 491262.2 231396.83 85760 -1 2527
2529 0 491293.7 231366.77 85800 -1 2528
2530 0 491309.62 231356.61 85840 -1 2529
2531 0 491359.5 231292.11 85920 -1 2530
2532 0 491362.38 231274.03 85960 -1 2531
2533 0 491384.16 231244.66 86000 -1 2532
2534 0 491425.56 231196.34 86040 -1 2533
2535 0 491465.72 231120.45 86120 -1 2534
2536 0 491447.8 231127.55 86160 -1 2535
2537 0 491480.25 231068.5 86200 -1 2536
2538 0 491519 231017.3 86280 -1 2537
2539 0 491510.16 231008.42 86320 -1 2538
2540 0 491604.6 230915.36 86400 -1 2539
2541 0 491656.56 230861 86480 -1 2540
2542 0 491679.5 230810.34 86520 -1 2541
2543 0 491720 230739.88 86600 -1 2542
2544 0 491766.7 230707.27 86640 -1 2543
2545 0 491847.78 230588.39 86720 -1 2544
2546 0 491873 230432.06 86800 -1 2545
2547 0 491899.66 230289.12 86880 -1 2546
2548 0 491955.88 230240.06 86960 -1 2547
2549 0 491925.3 230222.98 87000 -1 2548
2550 0 491963.88 230167.28 87080 -1 2549
2551 0 491963.62 230117.36 87120 -1 2550
2552 0 491925.28 230073.08 87200 -1 2551
2553 0 491965.38 230034.98 87240 -1 2552
2554 0 491988.03 230011.58 87280 -1 2553
2555 0 492041.5 229961.81 87320 -1 2554
2556 0 492063.97 229915.77 87360 -1 2555
2557 0 492098.75 229851.78 87400 -1 2556
2558 0 492129.62 229828.45 87440 -1 2557
2559 0 492157.3 229776.53 87480 -1 2558
2560 0 492161 229754.03 87520 -1 2559
2561 0 492172.56 229731.78 87560 -1 2560
2562 0 492189.06 229709.4 87600 -1 2561
2563 0 492204.7 229689.34 87640 -1 2562
2564 0 492216.62 229651.34 87680 -1 2563
2565 0 492226.97 229624.02 87720 -1 2564
2566 0 492256.53 229578.64 87760 -1 2565
2567 0 492251.12 229554.39 87800 -1 2566
2568 0 492262.94 229513.8 87840 -1 2567
2569 0 492283.12 229505.95 87880 -1 2568
2570 0 492312.03 229466.06 87920 -1 2569
2571 0 492291.4 229406.45 88000 -1 2570
2572 0 492321.97 229367.25 88040 -1 2571
2573 0 492311.56 229301.64 88080 -1 2572
2574 0 492360.84 229263.66 88120 -1 2573
2575 0 492329.16 229264.7 88160 -1 2574
2576 0 492343.66 229235.05 88200 -1 2575
2577 0 492392.3 229193.58 88240 -1 2576
2578 0 492416.94 229145.48 88320 -1 2577
2579 0 492403.97 229095.08 88360 -1 2578
2580 0 492424.6 229054.92 88400 -1 2579
2581 0 492432.28 229034.58 88440 -1 2580
2582 0 492450.34 229022.48 88480 -1 2581
2583 0 492410.97 229016.83 88520 -1 2582
2584 0 492678.62 228860.16 88560 -1 2583
2585 0 492548.16 228909.98 88600 -1 2584
2586 0 492620 228966.69 88640 -1 2585
2587 0 492970.72 229249.73 88680 -1 2586
2588 0 492895.9 228835.17 88720 -1 2587
2589 0 492846.78 228589.22 88760 -1 2588
2590 0 492861.6 228528.08 88800 -1 2589
2591 0 492859 228529.39 88840 -1 2590
2592 0 492887.44 228489.5 88880 -1 2591
2593 0 492902.03 228467.58 88920 -1 2592
2594 0 492894.16 228414.02 88960 -1 2593
2595 0 492926.28 228385.98 89000 -1 2594
2596 0 492905.94 228369.3 89040 -1 2595
2597 0 492908.56 228334.02 89080 -1 2596
2598 0 492869.97 228308.56 89120 -1 2597
2599 0 492921.78 228294.61 89160 -1 2598
2600 0 492949.5 228222.56 89240 -1 2599
2601 0 492940.9 228120.02 89280 -1 2600
2602 0 492935 228148.27 89360 -1 2601
2603 0 492804.56 228178.88 89400 -1 2602
2604 0 493088.1 227858.94 89400 -1 2603
2605 0 493209 227703.86 89480 -1 2604
2606 0 493329.9 227558.47 89560 -1 2605
2607 0 493362.22 227481.05 89640 -1 2606
2608 0 493353.5 227457.06 89720 -1 2607
2609 0 493390.94 227431.97 89800 -1 2608
2610 0 493428 227396.58 89880 -1 2609
2611 0 493457.88 227381.38 90000 -1 2610
2612 0 493461.2 227384.83 90080 -1 2611
2613 0 493486.22 227375.1 90160 -1 2612
2614 0 493480.3 227307.67 90240 -1 2613
2615 0 493502.34 227258.92 90320 -1 2614
2616 0 493587.1 227194.39 90400 -1 2615
2617 0 493584.2 227106.92 90480 -1 2616
2618 0 493630.44 227068 90560 -1 2617
2619 0 493696.72 226927.97 90600 -1 2618
2620 0 494254.16 226872.94 90640 -1 2619
2621 0 494322.44 226794.05 90680 -1 2620
2622 0 494322.88 226733.14 90760 -1 2621
2623 0 494342.97 226556.83 90840 -1 2622
2624 0 494310 226459.34 90920 -1 2623
2625 0 494293.22 226318.38 90960 -1 2624
2626 0 494865.1 223342.95 91000 -1 2625
2627 0 494363.47 226114.08 91040 -1 2626
2628 0 494281.56 226083.94 91080 -1 2627
2629 0 494229.03 225941.88 91160 -1 2628
2630 0 494171.16 225804.25 91240 -1 2629
2631 0 494170 225665.23 91320 -1 2630
2632 0 494221.38 225529.23 91400 -1 2631
2633 0 494206.1 225480.22 91480 -1 2632
2634 0 494200.4 225364.7 91560 -1 2633
2635 0 494208.6 225290.36 91640 -1 2634
2636 0 494211.56 225179.38 91720 -1 2635
2637 0 494208.2 225102.88 91800 -1 2636
2638 0 494284.3 225051.3 91880 -1 2637
2639 0 494306.25 225009 91920 -1 2638
2640 0 494371.7 224923.9 92000 -1 2639
2641 0 494512.62 224898.4 92080 -1 2640
2642 0 494591.8 224841.44 92160 -1 2641
2643 0 494663.06 224834.53 92240 -1 2642
2644 0 494726.84 224750.12 92320 -1 2643
2645 0 494803.3 224661.75 92400 -1 2644
2646 0 494874.3 224600.14 92480 -1 2645
2647 0 494952 224543.86 92560 -1 2646
2648 0 494979.7 224493.69 92640 -1 2647
2649 0 495061.56 224393.23 92720 -1 2648
2650 0 495093.28 224316.62 92800 -1 2649
2651 0 495134.38 224228.22 92880 -1 2650
2652 0 495160.6 224143.89 92960 -1 2651
2653 0 495180.34 224054.12 93040 -1 2652
2654 0 495221.47 224006.6 93120 -1 2653
2655 0 495281.56 223922.75 93200 -1 2654
2656 0 495325.25 223894 93280 -1 2655
2657 0 495373.25 223841.2 93360 -1 2656
2658 0 495437.6 223796.14 93440 -1 2657
2659 0 495485.8 223792.78 93520 -1 2658
2660 0 495527.53 223761.69 93600 -1 2659
2661 0 495547.75 223755.69 93680 -1 2660
2662 0 495591.3 223716.06 93760 -1 2661
2663 0 495654.03 223760.03 93840 -1 2662
2664 0 495665.12 223739.64 93880 -1 2663
2665 0 495689.28 223746.8 93960 -1 2664
2666 0 495691 223651.23 94040 -1 2665
2667 0 495676.8 223586.45 94120 -1 2666
2668 0 495656.62 223527.86 94200 -1 2667
2669 0 495642.78 223483.67 94240 -1 2668
2670 0 495596.34 223481.86 94280 -1 2669
2671 0 495566.38 223426.84 94360 -1 2670
2672 0 495531.78 223383.53 94440 -1 2671
2673 0 495532.1 223343.2 94480 -1 2672
2674 0 495511.53 223302.19 94560 -1 2673
2675 0 495478.34 223246.81 94600 -1 2674
2676 0 495425.16 223180.56 94680 -1 2675
2677 0 495348.75 223085.98 94760 -1 2676
2678 0 495337.12 223032.12 94840 -1 2677
2679 0 495305.5 223001.69 94880 -1 2678
2680 0 495281.4 222944.78 94920 -1 2679
2681 0 495240.06 222843.55 95000 -1 2680
2682 0 495171.88 222727.45 95080 -1 2681
2683 0 495095.75 222623.8 95160 -1 2682
2684 0 495112.34 222529.25 95240 -1 2683
2685 0 495110.78 222445.94 95320 -1 2684
2686 0 495153.06 222306.6 95400 -1 2685
2687 0 495182.97 222232.88 95480 -1 2686
2688 0 495220.12 222190.1 95560 -1 2687
2689 0 495301.2 222120.69 95640 -1 2688
2690 0 495322.28 222062.89 95720 -1 2689
2691 0 495353.4 222037.23 95800 -1 2690
2692 0 495373.9 221990.14 95880 -1 2691
2693 0 495416.56 221950.86 95960 -1 2692
2694 0 495425.4 221878.42 96040 -1 2693
2695 0 495453.47 221838.06 96120 -1 2694
2696 0 495469.06 221790.83 96200 -1 2695
2697 0 495492.34 221712.28 96280 -1 2696
2698 0 495518.34 221656.14 96360 -1 2697
2699 0 495483.94 221556.39 96440 -1 2698
2700 0 495509.7 221473.67 96520 -1 2699
2701 0 495526.88 221413.38 96600 -1 2700
2702 0 495486.9 221320.92 96680 -1 2701
2703 0 495496.25 221259.47 96760 -1 2702
2704 0 495493.22 221166.31 96840 -1 2703
2705 0 495512.7 221110.5 96920 -1 2704
2706 0 495504.97 221059.5 97000 -1 2705
2707 0 495508.75 221016.19 97080 -1 2706
2708 0 495511.47 220965.08 97160 -1 2707
2709 0 495518.66 220919.97 97240 -1 2708
2710 0 495523.4 220877.17 97320 -1 2709
2711 0 495524 220834.8 97400 -1 2710
2712 0 495536.25 220802.19 97480 -1 2711
2713 0 495557.5 220774.58 97560 -1 2712
2714 0 495527.22 220729.81 97640 -1 2713
2715 0 495520.16 220660.4 97720 -1 2714
2716 0 495571.88 220589.17 97800 -1 2715
2717 0 495501.62 220542.95 97880 -1 2716
2718 0 495522.28 220490.95 97960 -1 2717
2719 0 495492.88 220450.8 98040 -1 2718
2720 0 495479.78 220390.53 98120 -1 2719
2721 0 495465.53 220343.38 98200 -1 2720
2722 0 495425.4 220302.8 98280 -1 2721
2723 0 495451.16 220310.69 98360 -1 2722
2724 0 495396.72 220272.28 98440 -1 2723
2725 0 495385.94 220268.12 98520 -1 2724
2726 0 495380.1 220221.22 98600 -1 2725
2727 0 495397.16 220205.77 98680 -1 2726
2728 0 495387.6 220223.05 98760 -1 2727
2729 0 495343.28 220189.61 98880 -1 2728
2730 0 495297.16 220155.83 98960 -1 2729
2731 0 495328.6 220169.52 99080 -1 2730
2732 0 495356.38 220185.92 99200 -1 2731
2733 0 495372.5 220192.31 99280 -1 2732
2734 0 495370.62 220185.2 99360 -1 2733
2735 0 495402.16 220169.56 99440 -1 2734
2736 0 495420.22 220173.88 99520 -1 2735
2737 0 495435.25 220118.56 99600 -1 2736
2738 0 495509.47 220102.44 99680 -1 2737
2739 0 495586.38 220054.11 99760 -1 2738
2740 0 495663.8 220023 99840 -1 2739
2741 0 495723.6 219965.08 99920 -1 2740
2742 0 495799.9 219892.42 1e+05 -1 2741
2743 0 495851.2 219820.98 100080 -1 2742
2744 0 495909.66 219709.52 100160 -1 2743
2745 0 495925.56 219631.42 100240 -1 2744
2746 0 495943.97 219498 100320 -1 2745
2747 0 495945.12 219400.89 100400 -1 2746
2748 0 495952.62 219304.55 100480 -1 2747
2749 0 495955.66 219223.58 100560 -1 2748
2750 0 495956.53 219140.75 100600 -1 2749
2751 0 495942.44 219058.38 100680 -1 2750
2752 0 495896.3 218995.81 100760 -1 2751
2753 0 495886.9 218918.8 100840 -1 2752
2754 0 495836.66 218866.72 100920 -1 2753
2755 0 495811.78 218790.84 101000 -1 2754
2756 0 495771.06 218778.33 101040 -1 2755
2757 0 495765.9 218715.58 101120 -1 2756
2758 0 495798.38 218658.8 101200 -1 2757
2759 0 495769.4 218594.33 101280 -1 2758
2760 0 495779.2 218573.89 101360 -1 2759
2761 0 495807.97 218536.78 101440 -1 2760
2762 0 495846.84 218494.3 101520 -1 2761
2763 0 495857.3 218454.1 101600 -1 2762
2764 0 495897.03 218445.89 101680 -1 2763
2765 0 495923.56 218417.47 101760 -1 2764
2766 0 495937.66 218408.3 101840 -1 2765
2767 0 495994.22 218352.36 101920 -1 2766
2768 0 496045.38 218304.86 102000 -1 2767
2769 0 496089.5 218271.73 102080 -1 2768
2770 0 496136.75 218221.42 102160 -1 2769
2771 0 496233.9 218111.23 102240 -1 2770
2772 0 496252.6 218090.62 102280 -1 2771
2773 0 496304.5 218051.86 102360 -1 2772
2774 0 496356.6 217991.53 102440 -1 2773
2775 0 496426.44 217891.05 102520 -1 2774
2776 0 496376.88 217895.84 102560 -1 2775
2777 0 496419.72 217859.36 102640 -1 2776
2778 0 496467.5 217826.55 102720 -1 2777
2779 0 496502.72 217792.08 102800 -1 2778
2780 0 496552.88 217741.53 102880 -1 2779
2781 0 496568.2 217712.92 102960 -1 2780
2782 0 496594.28 217681.22 103040 -1 2781
2783 0 496626.06 217615.38 103120 -1 2782
2784 0 496637.62 217567.14 103200 -1 2783
2785 0 496613.16 217553.42 103280 -1 2784
2786 0 496635.38 217521.88 103360 -1 2785
2787 0 496648.56 217490.44 103440 -1 2786
2788 0 496665.22 217435.89 103520 -1 2787
2789 0 496681.78 217416.2 103600 -1 2788
2790 0 496688.6 217380.27 103680 -1 2789
2791 0 496702.84 217371.08 103760 -1 2790
2792 0 496723 217332.73 103840 -1 2791
2793 0 496759.5 217294.61 103920 -1 2792
2794 0 496745.38 217264.69 103960 -1 2793
2795 0 496757.47 217244.44 104000 -1 2794
2796 0 496750.25 217087.45 104040 -1 2795
2797 0 496791.6 217047.69 104120 -1 2796
2798 0 496747.56 217047.84 104200 -1 2797
2799 0 496743.28 217000.34 104320 -1 2798
2800 0 496717.3 216939.36 104400 -1 2799
2801 0 496778.4 216715.94 104520 -1 2800
2802 0 496789.28 216659.98 104640 -1 2801
2803 0 496801.3 216650.75 104760 -1 2802
2804 0 496800.56 216604.34 104840 -1 2803
2805 0 496819.4 216567.31 104920 -1 2804
2806 0 496773.7 216523.27 105000 -1 2805
2807 0 496696.56 216362.8 105080 -1 2806
2808 0 496660.25 216243.92 105160 -1 2807
2809 0 496628.3 216067.7 105240 -1 2808
2810 0 496579.44 216000.42 105320 -1 2809
2811 0 496568.34 215920.94 105360 -1 2810
2812 0 496556.88 215873.66 105400 -1 2811
2813 0 484713.47 213236.06 105440 -1 2812
2814 0 496531.03 215815.8 105480 -1 2813
2815 0 496507.4 215757.8 105560 -1 2814
2816 0 496481.16 215628.64 105640 -1 2815
2817 0 496482.97 215574.08 105720 -1 2816
2818 0 496493.78 215518.38 105800 -1 2817
2819 0 496490.16 215462.3 105880 -1 2818
2820 0 496487.34 215410.98 105960 -1 2819
2821 0 496502 215396 106000 -1 2820
2822 0 496517.25 215380.86 106040 -1 2821
2823 0 496485.7 215301.2 106120 -1 2822
2824 0 496482.6 215268.34 106200 -1 2823
2825 0 496513.28 215205.5 106280 -1 2824
2826 0 496459.4 215155.94 106360 -1 2825
2827 0 496467.3 215089.69 106440 -1 2826
2828 0 496485.25 215006.67 106520 -1 2827
2829 0 496479.47 214962.22 106560 -1 2828
2830 0 496485.2 214878.9 106640 -1 2829
2831 0 496479.75 214803.2 106720 -1 2830
2832 0 496497.34 214735.02 106800 -1 2831
2833 0 496485.3 214645.6 106880 -1 2832
2834 0 496508.5 214562.3 106960 -1 2833
2835 0 496524.97 214494.25 107040 -1 2834
2836 0 496544.34 214404.52 107120 -1 2835
2837 0 496581.16 214361.69 107200 -1 2836
2838 0 496617.44 214302.39 107280 -1 2837
2839 0 496646.9 214267.83 107360 -1 2838
2840 0 496690.22 214178.19 107440 -1 2839
2841 0 496705.97 214077.33 107520 -1 2840
2842 0 496775.8 214078.58 107600 -1 2841
2843 0 496806.6 214018.45 107680 -1 2842
2844 0 496834.9 213988 107760 -1 2843
2845 0 496886.5 213916.94 107840 -1 2844
2846 0 496916.78 213899.55 107920 -1 2845
2847 0 496945.03 213846.94 108000 -1 2846
2848 0 497022.66 213770.05 108080 -1 2847
2849 0 497081.34 213737.17 108160 -1 2848
2850 0 497117 213667.52 108240 -1 2849
2851 0 497114.88 213603.61 108320 -1 2850
2852 0 497116.03 213509.1 108400 -1 2851
2853 0 497119.16 213406.98 108480 -1 2852
2854 0 497100.62 213387.98 108520 -1 2853
2855 0 497077.53 213322.95 108560 -1 2854
2856 0 497016.3 213248.02 108600 -1 2855
2857 0 496954.8 213116.45 108640 -1 2856
2858 0 496898.94 213000 108680 -1 2857
2859 0 496785.25 212791.62 108760 -1 2858
2860 0 496685.28 212710.81 108800 -1 2859
2861 0 496660.44 212590.95 108880 -1 2860
2862 0 496642.88 212483.6 108960 -1 2861
2863 0 496642.72 212424.94 109040 -1 2862
2864 0 496658.22 212375.64 109120 -1 2863
2865 0 496651.2 212327.52 109200 -1 2864
2866 0 496659.9 212278.73 109280 -1 2865
2867 0 496658.5 212265.4 109360 -1 2866
2868 0 496661.22 212228.64 109440 -1 2867
2869 0 496670.38 212207.1 109480 -1 2868
2870 0 496708.34 212193.58 109560 -1 2869
2871 0 496716.12 212150.83 109640 -1 2870
2872 0 496725.5 212104.98 109720 -1 2871
2873 0 496720.25 212082.31 109760 -1 2872
2874 0 496706.5 212047.3 109840 -1 2873
2875 0 496710.38 212023.72 109880 -1 2874
2876 0 496702.03 211993.97 109920 -1 2875
2877 0 496722.03 211971.8 109960 -1 2876
2878 0 496729.28 211933.11 110000 -1 2877
2879 0 496754.62 211873.62 110080 -1 2878
2880 0 496755.94 211868.89 110120 -1 2879
2881 0 496778.25 211816.8 110200 -1 2880
2882 0 496764.1 211752.3 110240 -1 2881
2883 0 496762.53 211643.06 110320 -1 2882
2884 0 496772.78 211578.3 110360 -1 2883
2885 0 496737.94 211502.39 110440 -1 2884
2886 0 496783.4 211448.27 110520 -1 2885
2887 0 496757.56 211305.31 110600 -1 2886
2888 0 496772.7 211203.1 110680 -1 2887
2889 0 496788.47 211168.7 110720 -1 2888
2890 0 496803.2 211114.05 110800 -1 2889
2891 0 496805.5 211066.88 110840 -1 2890
2892 0 496796.7 211007.81 110920 -1 2891
2893 0 496819.84 210931.95 111000 -1 2892
2894 0 496826.4 210882.1 111080 -1 2893
2895 0 496798.3 210808.75 111160 -1 2894
2896 0 496799.72 210840.16 111240 -1 2895
2897 0 496780.22 210777.2 111320 -1 2896
2898 0 496741.97 210724.16 111400 -1 2897
2899 0 496757.62 210672.55 111480 -1 2898
2900 0 496778.97 210628.48 111560 -1 2899
2901 0 496758.53 210597.6 111640 -1 2900
2902 0 496728 210548.92 111720 -1 2901
2903 0 496670.88 210516.38 111800 -1 2902
2904 0 496656.28 210486.78 111880 -1 2903
2905 0 496631.62 210473.08 111960 -1 2904
2906 0 496602.84 210421.72 112040 -1 2905
2907 0 496561.7 210424.58 112120 -1 2906
2908 0 496524.44 210408.83 112200 -1 2907
2909 0 496494.78 210397.75 112280 -1 2908
2910 0 496428.94 210373.47 112360 -1 2909
2911 0 496441.88 210358.19 112440 -1 2910
2912 0 496385.06 210325.3 112520 -1 2911
2913 0 496365.75 210280.28 112600 -1 2912
2914 0 496330.7 210243.5 112680 -1 2913
2915 0 496367.22 210188.98 112760 -1 2914
2916 0 496349.78 210139.3 112800 -1 2915
2917 0 496342.25 210097.64 112880 -1 2916
2918 0 496322.78 210038.78 112960 -1 2917
2919 0 496307.16 210033.27 113000 -1 2918
2920 0 496348.4 209925.05 113080 -1 2919
2921 0 496285.56 209902.33 113120 -1 2920
2922 0 496234.38 209831.2 113160 -1 2921
2923 0 496171.44 209697.28 113240 -1 2922
2924 0 496136.56 209666.39 113280 -1 2923
2925 0 496094.22 209587.86 113360 -1 2924
2926 0 496069.97 209526.78 113440 -1 2925
2927 0 495979.7 209438.78 113520 -1 2926
2928 0 495952.8 209379.9 113560 -1 2927
2929 0 495956 209360.48 113600 -1 2928
2930 0 495922.84 209311.88 113640 -1 2929
2931 0 495895.47 209233.16 113720 -1 2930
2932 0 495876.7 209173.73 113800 -1 2931
2933 0 495868.03 209113.86 113880 -1 2932
2934 0 495870.62 209073.58 113960 -1 2933
2935 0 495852.84 209028.03 114000 -1 2934
2936 0 495869.03 208955.45 114080 -1 2935
2937 0 495840.38 208869.73 114160 -1 2936
2938 0 495827.22 208792.95 114240 -1 2937
2939 0 495805.66 208726.75 114320 -1 2938
2940 0 495758.5 208667.23 114400 -1 2939
2941 0 495735.78 208591.34 114480 -1 2940
2942 0 495736.7 208573.53 114560 -1 2941
2943 0 495721 208516.83 114640 -1 2942
2944 0 495704.66 208505.05 114720 -1 2943
2945 0 495662.47 208501.23 114800 -1 2944
2946 0 495620.56 208462.89 114880 -1 2945
2947 0 495593.22 208436.16 114960 -1 2946
2948 0 495573.28 208411.31 115040 -1 2947
2949 0 495556.34 208378.31 115120 -1 2948
2950 0 495517.2 208310.97 115200 -1 2949
2951 0 495494.2 208321.3 115240 -1 2950
2952 0 495487.28 208289.78 115280 -1 2951
2953 0 495469.2 208255.52 115320 -1 2952
2954 0 495467.94 208238.11 115360 -1 2953
2955 0 495412.7 208205.33 115400 -1 2954
2956 0 495416.6 208163.78 115440 -1 2955
2957 0 495383.22 208130.02 115480 -1 2956
2958 0 495334.4 208079.97 115520 -1 2957
2959 0 495313.75 208049.11 115600 -1 2958
2960 0 495228.03 207984.88 115680 -1 2959
2961 0 495149.9 207905.02 115760 -1 2960
2962 0 495144.22 207880.47 115840 -1 2961
2963 0 495058.22 207786.75 115920 -1 2962
2964 0 495006.7 207743.58 116000 -1 2963
2965 0 494946 207699.12 116080 -1 2964
2966 0 494894.78 207637.7 116160 -1 2965
2967 0 494857.53 207602.23 116240 -1 2966
2968 0 494817.94 207542.23 116320 -1 2967
2969 0 494745.88 207488.78 116400 -1 2968
2970 0 494769.3 207483.55 116480 -1 2969
2971 0 494690.34 207439.11 116560 -1 2970
2972 0 494695.7 207444.23 116640 -1 2971
2973 0 494742.28 207435.23 116680 -1 2972
2974 0 494698.6 207347.28 116760 -1 2973
2975 0 494747.34 207295.33 116840 -1 2974
2976 0 494762.97 207256.69 116920 -1 2975
2977 0 494801.38 207207.38 117000 -1 2976
2978 0 494811.4 207124.55 117080 -1 2977
2979 0 494841.7 207036.92 117160 -1 2978
2980 0 494885.22 206929.97 117240 -1 2979
2981 0 494878.2 206870.05 117320 -1 2980
2982 0 494859.34 206787.02 117400 -1 2981
2983 0 494873.62 206739.92 117440 -1 2982
2984 0 494470.5 206603.94 117480 -1 2983
2985 0 494746.88 206568.62 117520 -1 2984
2986 0 494733.3 206539.1 117600 -1 2985
2987 0 494671.78 206517.02 117640 -1 2986
2988 0 494644.25 206473.03 117680 -1 2987
2989 0 494592.7 206396.31 117760 -1 2988
2990 0 494550.56 206332.17 117800 -1 2989
2991 0 494542.84 206299.73 117840 -1 2990
2992 0 494481.72 206242.56 117920 -1 2991
2993 0 494492.2 206164.36 117960 -1 2992
2994 0 494483.1 206148.3 118000 -1 2993
2995 0 494483.72 206033.78 118040 -1 2994
2996 0 494461.97 205945.58 118120 -1 2995
2997 0 494522.28 205818.92 118200 -1 2996
2998 0 494442.9 205677.66 118280 -1 2997
2999 0 494375.53 205562.66 118360 -1 2998
3000 0 494336.1 205473.53 118440 -1 2999
3001 0 494239.97 205338.08 118520 -1 3000
3002 0 494177.9 205261.39 118600 -1 3001
3003 0 494139.72 205195.12 118680 -1 3002
3004 0 494106.53 205177.97 118760 -1 3003
3005 0 494059.3 205029.34 118840 -1 3004
3006 0 494073.9 204954.83 118880 -1 3005
3007 0 494079.75 204801.81 118920 -1 3006
3008 0 494060.47 204777.52 118960 -1 3007
3009 0 494105.2 204729.75 119040 -1 3008
3010 0 494120.75 204713.31 119080 -1 3009
3011 0 494216.38 204625.86 119120 -1 3010
3012 0 494317.16 204522.22 119200 -1 3011
3013 0 494333.97 204493.94 119280 -1 3012
3014 0 494360.9 204450.7 119320 -1 3013
3015 0 494390.62 204361.8 119360 -1 3014
3016 0 494385.97 204317.89 119400 -1 3015
3017 0 494342.78 204191.6 119480 -1 3016
3018 0 494327.1 204140.1 119520 -1 3017
3019 0 494293.5 204082.9 119560 -1 3018
3020 0 494293.97 203949.9 119640 -1 3019
3021 0 494252 203878.86 119720 -1 3020
3022 0 494147.88 203646.45 119800 -1 3021
3023 0 494102.94 203535.72 119880 -1 3022
3024 0 494106.53 203439.98 119960 -1 3023
3025 0 494103.84 203361.19 120040 -1 3024
3026 0 494088.47 203313.75 120120 -1 3025
3027 0 494103.5 203315.39 120200 -1 3026
3028 0 494111.78 203337.48 120280 -1 3027
3029 0 494154.66 203321.84 120360 -1 3028
3030 0 494150.78 203336.72 120440 -1 3029
3031 0 494079.75 203344.78 120520 -1 3030
3032 0 494102.16 203309.6 120560 -1 3031
3033 0 494086.53 203194.39 120640 -1 3032
3034 0 494072.56 203130.75 120720 -1 3033
3035 0 493998.34 203019.78 120760 -1 3034
3036 0 493948.03 202933.55 120840 -1 3035
3037 0 493859.38 202775.81 120920 -1 3036
3038 0 493783.75 202656.48 121000 -1 3037
3039 0 493839.53 202647.72 121040 -1 3038
3040 0 493752.1 202505.55 121080 -1 3039
3041 0 493738.75 202377.72 121160 -1 3040
3042 0 493762.44 202298.55 121240 -1 3041
3043 0 493746.84 202226.23 121320 -1 3042
3044 0 493709.75 202159.81 121400 -1 3043
3045 0 493658.03 202098.88 121440 -1 3044
3046 0 493640.78 201971.97 121480 -1 3045
3047 0 493570.16 201894.81 121560 -1 3046
3048 0 493532.5 201827.22 121640 -1 3047
3049 0 493481.9 201762.95 121720 -1 3048
3050 0 493466.22 201643.94 121800 -1 3049
3051 0 493391.22 201568.12 121880 -1 3050
3052 0 493324.16 201536.58 121960 -1 3051
3053 0 493258.44 201429.42 122040 -1 3052
3054 0 493220.9 201384.58 122120 -1 3053
3055 0 493145.44 201269.05 122200 -1 3054
3056 0 493052.8 201210.73 122280 -1 3055
3057 0 493053.84 201179.23 122360 -1 3056
3058 0 492997.1 201097.22 122440 -1 3057
3059 0 493047.03 201089.92 122480 -1 3058
3060 0 493001.53 200951.53 122560 -1 3059
3061 0 492936.9 200827.16 122640 -1 3060
3062 0 492964.78 200833.97 122720 -1 3061
3063 0 492944.22 200803.55 122800 -1 3062
3064 0 492970.2 200741.67 122880 -1 3063
3065 0 493016.38 200690.36 122960 -1 3064
3066 0 493032.62 200592.48 123040 -1 3065
3067 0 493052.9 200544.36 123120 -1 3066
3068 0 492993.94 200469.47 123200 -1 3067
3069 0 492983.25 200396.62 123280 -1 3068
3070 0 492987.34 200391.81 123360 -1 3069
3071 0 493009.44 200360.83 123400 -1 3070
3072 0 493044.4 200297.27 123480 -1 3071
3073 0 493053.12 200259.44 123520 -1 3072
3074 0 492996.3 200191.8 123560 -1 3073
3075 0 493018.88 200146.53 123600 -1 3074
3076 0 493029.3 200118.88 123640 -1 3075
3077 0 493026.34 200081.27 123680 -1 3076
3078 0 493048.06 200051.55 123720 -1 3077
3079 0 493063.94 199998.47 123760 -1 3078
3080 0 493004.4 199964.61 123800 -1 3079
3081 0 493038 199899.4 123880 -1 3080
3082 0 493022.12 199813.52 123920 -1 3081
3083 0 493009.22 199745.62 124000 -1 3082
3084 0 493026.5 199718.73 124040 -1 3083
3085 0 493016.97 199689.89 124080 -1 3084
3086 0 493011.53 199671.92 124120 -1 3085
3087 0 492992.78 199600.25 124160 -1 3086
3088 0 492983.28 199582.66 124200 -1 3087
3089 0 492971 199566.3 124240 -1 3088
3090 0 492955.7 199551.28 124280 -1 3089
3091 0 492982.56 199553.92 124320 -1 3090
3092 0 492926.94 199510.8 124360 -1 3091
3093 0 492938.6 199457.23 124400 -1 3092
3094 0 492916.53 199421.61 124480 -1 3093
3095 0 492922.8 199375.64 124520 -1 3094
3096 0 492913.56 199302.86 124600 -1 3095
3097 0 492928.88 199311.84 124640 -1 3096
3098 0 492903.38 199282.94 124680 -1 3097
3099 0 492910.84 199269.6 124720 -1 3098
3100 0 492890.6 199268.28 124760 -1 3099
3101 0 492887.7 199257.19 124800 -1 3100
3102 0 492906.62 199248.98 124840 -1 3101
3103 0 492903.47 199208.94 124880 -1 3102
3104 0 492907.12 199182.97 124920 -1 3103
3105 0 492912.7 199154.19 124960 -1 3104
3106 0 492949.1 199149.7 125000 -1 3105
3107 0 492968.03 199145.66 125040 -1 3106
3108 0 492980.3 199094.16 125080 -1 3107
3109 0 492980.8 199064.31 125120 -1 3108
3110 0 492988.47 199009.56 125160 -1 3109
3111 0 492977.7 199009.47 125200 -1 3110
3112 0 493008.1 198980.78 125240 -1 3111
3113 0 493014.72 199021.45 125280 -1 3112
3114 0 493050.25 199017.28 125320 -1 3113
3115 0 493035.3 198943.4 125360 -1 3114
3116 0 493055.88 198926.69 125400 -1 3115
3117 0 493097.9 198860.05 125480 -1 3116
3118 0 493104.9 198796.94 125560 -1 3117
3119 0 493115.1 198793.7 125600 -1 3118
3120 0 493124.34 198768.69 125680 -1 3119
3121 0 493127.66 198759.92 125720 -1 3120
3122 0 493121.3 198687.39 125800 -1 3121
3123 0 493110.8 198638.33 125880 -1 3122
3124 0 493088.97 198595.72 125920 -1 3123
3125 0 493073.12 198549.75 125960 -1 3124
3126 0 493068.5 198552.33 126000 -1 3125
3127 0 493078.25 198510.6 126040 -1 3126
3128 0 493051.22 198469.2 126080 -1 3127
3129 0 493041.88 198408.33 126120 -1 3128
3130 0 492988 198324.02 126200 -1 3129
3131 0 492963.22 198244.64 126280 -1 3130
3132 0 492947.78 198165.11 126360 -1 3131
3133 0 492905.62 198113.5 126440 -1 3132
3134 0 492891.62 198025.02 126520 -1 3133
3135 0 492886.62 197937.45 126600 -1 3134
3136 0 492901.9 197868.81 126640 -1 3135
3137 0 492951.38 197768.12 126720 -1 3136
3138 0 492957.7 197651.64 126760 -1 3137
3139 0 493001.12 197504.75 126840 -1 3138
3140 0 493033.84 197394.58 126920 -1 3139
3141 0 493053.4 197294.5 126960 -1 3140
3142 0 493049.66 197267.9 127000 -1 3141
3143 0 493041.8 197234.95 127040 -1 3142
3144 0 493081.3 197130.95 127120 -1 3143
3145 0 493099.62 197092.97 127200 -1 3144
3146 0 493101 197053.45 127240 -1 3145
3147 0 493072.84 197049.6 127280 -1 3146
3148 0 493054.47 196972.92 127320 -1 3147
3149 0 493060.22 196941.45 127360 -1 3148
3150 0 493075.22 196890.64 127440 -1 3149
3151 0 493032 196800.19 127520 -1 3150
3152 0 493037.38 196715.72 127600 -1 3151
3153 0 493021.03 196698.31 127640 -1 3152
3154 0 493041.47 196652.11 127720 -1 3153
3155 0 493017.7 196572.44 127760 -1 3154
3156 0 492993.88 196510.75 127840 -1 3155
3157 0 492993.53 196394.48 127920 -1 3156
3158 0 492956.03 196384.31 128000 -1 3157
3159 0 492894.44 196296.33 128080 -1 3158
3160 0 492876.94 196239.2 128120 -1 3159
3161 0 492847.62 196197.14 128160 -1 3160
3162 0 492777.38 196100.33 128240 -1 3161
3163 0 492760.66 196020.06 128280 -1 3162
3164 0 492716.78 195909 128360 -1 3163
3165 0 492677 195791.44 128440 -1 3164
3166 0 492685.5 195698.2 128480 -1 3165
3167 0 492691.12 195641.56 128520 -1 3166
3168 0 492720.97 195588.83 128560 -1 3167
3169 0 492694.97 195516.95 128600 -1 3168
3170 0 492745.1 195434.11 128640 -1 3169
3171 0 492768.38 195389.33 128680 -1 3170
3172 0 492797.53 195291.53 128760 -1 3171
3173 0 492811.16 195210.25 128840 -1 3172
3174 0 492782.47 195152.52 128920 -1 3173
3175 0 492768.75 195116.06 129000 -1 3174
3176 0 492800.25 195074.89 129080 -1 3175
3177 0 492757.34 194986.03 129160 -1 3176
3178 0 492786.06 194939.45 129240 -1 3177
3179 0 492811.5 194908.12 129320 -1 3178
3180 0 492799.06 194909.9 129400 -1 3179
3181 0 492785.8 194905.34 129480 -1 3180
3182 0 492791.4 194808.7 129520 -1 3181
3183 0 492718.8 194691.84 129600 -1 3182
3184 0 492685.97 194668.23 129640 -1 3183
3185 0 492688.47 194643.11 129680 -1 3184
3186 0 492683.03 194618.58 129720 -1 3185
3187 0 492678.06 194598.03 129760 -1 3186
3188 0 492680.5 194563.28 129840 -1 3187
3189 0 492690.16 194547.73 129880 -1 3188
3190 0 492671 194514.05 129960 -1 3189
3191 0 492673.75 194507.06 130000 -1 3190
3192 0 492706.7 194493.56 130040 -1 3191
3193 0 492690.78 194470.9 130120 -1 3192
3194 0 492687.6 194459.28 130160 -1 3193
3195 0 492675.88 194443.86 130200 -1 3194
3196 0 492697.7 194412.7 130240 -1 3195
3197 0 492708.5 194387.44 130280 -1 3196
3198 0 492707.97 194330.89 130360 -1 3197
3199 0 492715.84 194319.08 130400 -1 3198
3200 0 492731.88 194230.58 130480 -1 3199
3201 0 492714.6 194133.66 130560 -1 3200
3202 0 492725.34 194079.4 130600 -1 3201
3203 0 492735.28 194041.75 130640 -1 3202
3204 0 492750.38 193994.55 130680 -1 3203
3205 0 492737.03 193959.66 130720 -1 3204
3206 0 492731.56 193887.95 130760 -1 3205
3207 0 492735.94 193774.23 130840 -1 3206
3208 0 492726.34 193714 130880 -1 3207
3209 0 492706.38 193686.22 130920 -1 3208
3210 0 492701.22 193645.6 130960 -1 3209
3211 0 492701.12 193589.03 131000 -1 3210
3212 0 492701 193553.1 131040 -1 3211
3213 0 492677.6 193505.4 131080 -1 3212
3214 0 492666.3 193455.1 131120 -1 3213
3215 0 492631.38 193414.39 131160 -1 3214
3216 0 492600.7 193376.8 131200 -1 3215
3217 0 492568.38 193301.7 131240 -1 3216
3218 0 492560.75 193294.36 131280 -1 3217
3219 0 492572.88 193270.95 131320 -1 3218
3220 0 492540.3 193170.08 131360 -1 3219
3221 0 492537.12 193184.55 131400 -1 3220
3222 0 492521.75 193118.34 131440 -1 3221
3223 0 492401.4 192954.38 131520 -1 3222
3224 0 492449.97 192773.11 131720 -1 3223
3225 0 492476.22 192708 131840 -1 3224
3226 0 492483.38 192626.78 131920 -1 3225
3227 0 492515.28 192608.4 132000 -1 3226
3228 0 492524.4 192589.86 132080 -1 3227
3229 0 492573.06 192561.12 132160 -1 3228
3230 0 492622.03 192491.97 132240 -1 3229
3231 0 492652.53 192451.42 132320 -1 3230
3232 0 492678.47 192369.86 132400 -1 3231
3233 0 492706.03 192378.1 132480 -1 3232
3234 0 492710.3 192322.3 132560 -1 3233
3235 0 492706.12 192291.33 132640 -1 3234
3236 0 492683.22 192232.16 132720 -1 3235
3237 0 492687.12 192192.2 132800 -1 3236
3238 0 492661.97 192118.34 132880 -1 3237
3239 0 492640.22 192073.98 132960 -1 3238
3240 0 492602.72 192000.5 133040 -1 3239
3241 0 492555.62 191922.17 133120 -1 3240
3242 0 492528.1 191854.22 133200 -1 3241
3243 0 492503.2 191721.36 133280 -1 3242
3244 0 492490.56 191617.02 133360 -1 3243
3245 0 492489.3 191493.75 133440 -1 3244
3246 0 492482.56 191407.33 133520 -1 3245
3247 0 492470.97 191350.81 133600 -1 3246
3248 0 492469.8 191210.17 133680 -1 3247
3249 0 492454.3 191121.64 133760 -1 3248
3250 0 492445.56 191053.39 133840 -1 3249
3251 0 492448.28 190968.67 133920 -1 3250
3252 0 492406.16 190919.4 134000 -1 3251
3253 0 492382.62 190874.06 134040 -1 3252
3254 0 492363.03 190811.25 134120 -1 3253
3255 0 492353.62 190742.45 134200 -1 3254
3256 0 492305.62 190690.23 134280 -1 3255
3257 0 492276.88 190652.9 134360 -1 3256
3258 0 492234.25 190542.2 134440 -1 3257
3259 0 492196.28 190420.88 134520 -1 3258
3260 0 492180.38 190344.61 134600 -1 3259
3261 0 492149.75 190281.47 134680 -1 3260
3262 0 492127.38 190195.83 134760 -1 3261
3263 0 492103.1 190108.64 134840 -1 3262
3264 0 492036.8 190023.67 134920 -1 3263
3265 0 492018.44 189942.5 135000 -1 3264
3266 0 492007.38 189840.94 135040 -1 3265
3267 0 491992.75 189823.08 135080 -1 3266
3268 0 491985.6 189748.84 135120 -1 3267
3269 0 491977.9 189714.83 135160 -1 3268
3270 0 491927.16 189655.38 135200 -1 3269
3271 0 491923.44 189607.06 135240 -1 3270
3272 0 491928.72 189591.94 135280 -1 3271
3273 0 491920.1 189551.53 135320 -1 3272
3274 0 491911.44 189509.39 135360 -1 3273
3275 0 491893.78 189457.14 135400 -1 3274
3276 0 491878.06 189414.16 135440 -1 3275
3277 0 491871.28 189410.23 135480 -1 3276
3278 0 491860.6 189386.89 135520 -1 3277
3279 0 491833.22 189378.55 135560 -1 3278
3280 0 491826.8 189330.05 135600 -1 3279
3281 0 491817.7 189298.67 135640 -1 3280
3282 0 491803.56 189302.31 135680 -1 3281
3283 0 491817.4 189276.5 135720 -1 3282
3284 0 491821.72 189238.95 135760 -1 3283
3285 0 491805.9 189233.06 135800 -1 3284
3286 0 491825.03 189195.77 135840 -1 3285
3287 0 491820.34 189150.17 135880 -1 3286
3288 0 491788.2 189119.03 135920 -1 3287
3289 0 491790.88 189078.52 135960 -1 3288
3290 0 491795.7 189043.08 136000 -1 3289
3291 0 491778.34 189031.48 136040 -1 3290
3292 0 491759.38 189028.97 136080 -1 3291
3293 0 491760.4 189008.17 136120 -1 3292
3294 0 491759.03 188951.02 136160 -1 3293
3295 0 491770.44 188940.17 136200 -1 3294
3296 0 491757.8 188931.53 136240 -1 3295
3297 0 491722.66 188888.62 136280 -1 3296
3298 0 491701.75 188859.81 136320 -1 3297
3299 0 491646.8 188808.94 136360 -1 3298
3300 0 491652.78 188769.58 136400 -1 3299
3301 0 491672.62 188719.2 136440 -1 3300
3302 0 491674.9 188665.3 136480 -1 3301
3303 0 491673 188627.45 136520 -1 3302
3304 0 491684.7 188605.72 136560 -1 3303
3305 0 491673.72 188577.14 136600 -1 3304
3306 0 491670.66 188533 136640 -1 3305
3307 0 491679.94 188492.88 136720 -1 3306
3308 0 491669.03 188462.6 136760 -1 3307
3309 0 491638.03 188424.66 136800 -1 3308
3310 0 491596.53 188380.4 136840 -1 3309
3311 0 491596.4 188350.45 136880 -1 3310
3312 0 491574.1 188310.72 136920 -1 3311
3313 0 491588.2 188292.16 136960 -1 3312
3314 0 491543.03 188269.23 137000 -1 3313
3315 0 491528.22 188217.78 137040 -1 3314
3316 0 491502.25 188194.67 137080 -1 3315
3317 0 491502.66 188143.39 137120 -1 3316
3318 0 491494.9 188126.19 137160 -1 3317
3319 0 491488.94 188088.6 137200 -1 3318
3320 0 491470.34 188057.98 137240 -1 3319
3321 0 491429.03 188006 137280 -1 3320
3322 0 491411.1 187926.98 137320 -1 3321
3323 0 491464.28 187897.56 137360 -1 3322
3324 0 491512.2 187772.5 137440 -1 3323
3325 0 491591.75 187676.44 137520 -1 3324
3326 0 491653.56 187568.4 137600 -1 3325
3327 0 491641.62 187448.72 137680 -1 3326
3328 0 491609.16 187415.66 137760 -1 3327
3329 0 491595.94 187374.25 137800 -1 3328
3330 0 491559.94 187323.03 137880 -1 3329
3331 0 491558.4 187274.69 137960 -1 3330
3332 0 491507.38 187207.64 138000 -1 3331
3333 0 491445.03 187176.11 138040 -1 3332
3334 0 491425.56 187139.42 138080 -1 3333
3335 0 491399.38 187123.19 138120 -1 3334
3336 0 491379.2 187122.22 138160 -1 3335
3337 0 491355.97 187096.52 138200 -1 3336
3338 0 491360.56 187090.53 138240 -1 3337
3339 0 491358.47 187076.45 138280 -1 3338
3340 0 491355.72 187072.44 138320 -1 3339
3341 0 491357.7 187072.61 138360 -1 3340
3342 0 491370.3 187064.8 138400 -1 3341
3343 0 491363.2 187063.48 138440 -1 3342
3344 0 491261.47 186631.1 138440 -1 3343
3345 0 491247.72 186603.83 138480 -1 3344
3346 0 491202.9 186584.58 138520 -1 3345
3347 0 491201.84 186557.08 138560 -1 3346
3348 0 491188.9 186532.72 138600 -1 3347
3349 0 491171.16 186479.03 138640 -1 3348
3350 0 491155.9 186420.56 138680 -1 3349
3351 0 491155.4 186397.3 138720 -1 3350
3352 0 491173.84 186396.36 138760 -1 3351
3353 0 491167.8 186396.25 138800 -1 3352
3354 0 491173.6 186406.12 138840 -1 3353
3355 0 491175.5 186413.19 138880 -1 3354
3356 0 491159.16 186397.2 138920 -1 3355
3357 0 491149.28 186370.84 138960 -1 3356
3358 0 491139.34 186353.75 139000 -1 3357
3359 0 491117.34 186303.69 139040 -1 3358
3360 0 491094.16 186267.61 139080 -1 3359
3361 0 491089.7 186248.11 139120 -1 3360
3362 0 491083.1 186231.34 139160 -1 3361
3363 0 491080.5 186220.12 139200 -1 3362
3364 0 491033.03 186198.55 139240 -1 3363
3365 0 491041.03 186228.2 139280 -1 3364
3366 0 491009.3 186208.08 139320 -1 3365
3367 0 491019.38 186194.58 139360 -1 3366
3368 0 490962.6 186155.92 139400 -1 3367
3369 0 490907.84 186129.81 139440 -1 3368
3370 0 490847.78 186095.14 139480 -1 3369
3371 0 490825.66 186060.38 139520 -1 3370
3372 0 490808.84 186038.02 139560 -1 3371
3373 0 490782.88 186015.11 139600 -1 3372
3374 0 490760.3 185998.53 139640 -1 3373
3375 0 490737.28 185963.17 139680 -1 3374
3376 0 490726.16 185918.5 139720 -1 3375
3377 0 490710.7 185887.45 139760 -1 3376
3378 0 490704.5 185875.17 139800 -1 3377
3379 0 490698 185867.78 139840 -1 3378
3380 0 490696.62 185854.6 139880 -1 3379
3381 0 490694.72 185843.16 139920 -1 3380
3382 0 490689.2 185838.61 139960 -1 3381
3383 0 490689.8 185801.02 140000 -1 3382
3384 0 490661.38 185777.83 140040 -1 3383
3385 0 490527.56 185896.92 140080 -1 3384
3386 0 490634.56 185747.73 140120 -1 3385
3387 0 490620.28 185720.44 140160 -1 3386
3388 0 490639.22 185667.48 140200 -1 3387
3389 0 490631.4 185634.8 140240 -1 3388
3390 0 490637.5 185601.27 140280 -1 3389
3391 0 490642.8 185565.5 140320 -1 3390
3392 0 490648.5 185541.52 140360 -1 3391
3393 0 490648.88 185502.88 140400 -1 3392
3394 0 490645.4 185469.38 140440 -1 3393
3395 0 490638.28 185435.56 140480 -1 3394
3396 0 490638.88 185403 140520 -1 3395
3397 0 490643.44 185403.5 140560 -1 3396
3398 0 490646.66 185397.23 140600 -1 3397
3399 0 490647.7 185391.77 140640 -1 3398
3400 0 490656.6 185354.67 140680 -1 3399
3401 0 490660.38 185313.83 140720 -1 3400
3402 0 490668.44 185270.78 140760 -1 3401
3403 0 490692.06 185247.17 140800 -1 3402
3404 0 490717.22 185201.95 140840 -1 3403
3405 0 490736.2 185172.84 140880 -1 3404
3406 0 490698.22 185062.66 140920 -1 3405
3407 0 490665.72 184928.14 140960 -1 3406
3408 0 490629.72 184811.47 141000 -1 3407
3409 0 490600.06 184744.5 141040 -1 3408
3410 0 490560.53 184677.94 141080 -1 3409
3411 0 490522.6 184612.66 141120 -1 3410
3412 0 490485.9 184550.69 141160 -1 3411
3413 0 490455.78 184523.33 141200 -1 3412
3414 0 490422.2 184474.33 141240 -1 3413
3415 0 490392.9 184438.38 141280 -1 3414
3416 0 490352.16 184378.47 141320 -1 3415
3417 0 490318.75 184317.33 141360 -1 3416
3418 0 490268.16 184256.33 141400 -1 3417
3419 0 490229.12 184183.17 141440 -1 3418
3420 0 490189.75 184118.64 141480 -1 3419
3421 0 490174.84 184089.05 141520 -1 3420
3422 0 490160.03 184054.88 141560 -1 3421
3423 0 490138.28 184010.19 141600 -1 3422
3424 0 490125 183966.45 141640 -1 3423
3425 0 490098.9 183923.06 141680 -1 3424
3426 0 490073.22 183885.64 141720 -1 3425
3427 0 490056.16 183859.12 141760 -1 3426
3428 0 490041.4 183827.34 141800 -1 3427
3429 0 490028.78 183767.7 141840 -1 3428
3430 0 490006.53 183689.06 141880 -1 3429
3431 0 489995.97 183642.86 141920 -1 3430
3432 0 489990.7 183592.67 141960 -1 3431
3433 0 489978.9 183579.83 142000 -1 3432
3434 0 489967.06 183544.34 142040 -1 3433
3435 0 489963.72 183523.95 142080 -1 3434
3436 0 489955.12 183505.5 142120 -1 3435
3437 0 489947.62 183487.4 142160 -1 3436
3438 0 489932.44 183453.83 142200 -1 3437
3439 0 489915.25 183417.72 142240 -1 3438
3440 0 489899.66 183376.02 142280 -1 3439
3441 0 489884.9 183337.86 142320 -1 3440
3442 0 489879.78 183298.31 142360 -1 3441
3443 0 489865.06 183261.23 142400 -1 3442
3444 0 489865.53 183269.75 142400 -1 3443
3445 0 489819.6 183222.9 142440 -1 3444
3446 0 489776.94 183178.36 142480 -1 3445
3447 0 489738.47 183129.53 142520 -1 3446
3448 0 489719.72 183098.78 142560 -1 3447
3449 0 489693.47 183080.53 142600 -1 3448
3450 0 489666.5 183047.95 142640 -1 3449
3451 0 489649.5 183018.45 142680 -1 3450
3452 0 489639.5 182990.48 142720 -1 3451
3453 0 489620.16 182969 142760 -1 3452
3454 0 489606.88 182938.72 142800 -1 3453
3455 0 489598 182910.94 142840 -1 3454
3456 0 489597.6 182877.8 142880 -1 3455
3457 0 489595.28 182849.98 142920 -1 3456
3458 0 489589.44 182833.12 142960 -1 3457
3459 0 489570.3 182792.77 143000 -1 3458
3460 0 489575.47 182759.86 143040 -1 3459
3461 0 489586.1 182750.14 143080 -1 3460
3462 0 489587.9 182724.08 143120 -1 3461
3463 0 489598.2 182698.66 143160 -1 3462
3464 0 489628.5 182681.33 143200 -1 3463
3465 0 489622.88 182676.48 143240 -1 3464
3466 0 489635.6 182629.19 143280 -1 3465
3467 0 489660.25 182602.92 143320 -1 3466
3468 0 489647.5 182557.36 143360 -1 3467
3469 0 489669.1 182536.5 143400 -1 3468
3470 0 489671.03 182481.61 143440 -1 3469
3471 0 489670.84 182429.55 143480 -1 3470
3472 0 489690.03 182368.69 143520 -1 3471
3473 0 489710.84 182299.2 143560 -1 3472
3474 0 489723.94 182246.6 143600 -1 3473
3475 0 489722.34 182201.9 143640 -1 3474
3476 0 489729.06 182162.97 143680 -1 3475
3477 0 489736.3 182107.22 143720 -1 3476
3478 0 489731 182076.52 143760 -1 3477
3479 0 489742.9 181861.53 143920 -1 3478
3480 0 489738.34 181792.22 143960 -1 3479
3481 0 489739.5 181739.31 144000 -1 3480
3482 0 489735.28 181677.45 144040 -1 3481
3483 0 489747.3 181643.33 144080 -1 3482
3484 0 489719.3 181559.52 144120 -1 3483
3485 0 489693.7 181477.38 144160 -1 3484
3486 0 489672.34 181395.72 144200 -1 3485
3487 0 489683.1 181359.69 144240 -1 3486
3488 0 489686.44 181343.88 144280 -1 3487
3489 0 489683.56 181282.34 144320 -1 3488
3490 0 489675.06 181225.34 144360 -1 3489
3491 0 489664.44 181172.84 144400 -1 3490
3492 0 489657 181141.19 144440 -1 3491
3493 0 489653.88 181092.12 144480 -1 3492
3494 0 489643.78 181057.31 144520 -1 3493
3495 0 489639.1 181028.39 144560 -1 3494
3496 0 489636.34 180997.36 144600 -1 3495
3497 0 489642.88 180959.9 144640 -1 3496
3498 0 489638.12 180923.22 144680 -1 3497
3499 0 489632.47 180886.88 144720 -1 3498
3500 0 489629.03 180840.02 144760 -1 3499
3501 0 489620.44 180812.66 144800 -1 3500
3502 0 489617.56 180789.31 144840 -1 3501
3503 0 489611.22 180755.48 144880 -1 3502
3504 0 489614.5 180723.02 144920 -1 3503
3505 0 489613.06 180682.67 144960 -1 3504
3506 0 489612.34 180645.67 145000 -1 3505
3507 0 489618.28 180605.14 145040 -1 3506
3508 0 489634.6 180558.89 145080 -1 3507
3509 0 489635.72 180505.98 145120 -1 3508
3510 0 489662.8 180466.69 145160 -1 3509
3511 0 489694.28 180435.89 145200 -1 3510
3512 0 489723.56 180397.95 145240 -1 3511
3513 0 489740.2 180356.08 145280 -1 3512
3514 0 489762.22 180325.62 145320 -1 3513
3515 0 489783.03 180272.34 145360 -1 3514
3516 0 489804.1 180238.27 145400 -1 3515
3517 0 489805 180177.55 145440 -1 3516
3518 0 489805.03 180121.36 145480 -1 3517
3519 0 489810.6 180073.38 145520 -1 3518
3520 0 489824.78 179993.7 145560 -1 3519
3521 0 489821.56 179945.78 145600 -1 3520
3522 0 489825.56 179893.69 145640 -1 3521
3523 0 489835.06 179853.84 145680 -1 3522
3524 0 489825.03 179850.9 145720 -1 3523
3525 0 489844.4 179768 145760 -1 3524
3526 0 489834.94 179652.48 145800 -1 3525
3527 0 489812.1 179604.81 145840 -1 3526
3528 0 489809.03 179494.95 145880 -1 3527
3529 0 489808 179429.5 145920 -1 3528
3530 0 489809.1 179336.5 145960 -1 3529
3531 0 489812.94 179263.22 146000 -1 3530
3532 0 489822.34 179191.86 146040 -1 3531
3533 0 489813.9 179124.8 146080 -1 3532
3534 0 489804.28 179086.34 146120 -1 3533
3535 0 489793.75 179039.38 146160 -1 3534
3536 0 489759 178982.75 146200 -1 3535
3537 0 489729.3 178922.83 146240 -1 3536
3538 0 489700.88 178862.77 146280 -1 3537
3539 0 489651.16 178811.31 146320 -1 3538
3540 0 489607.62 178771 146360 -1 3539
3541 0 489531.25 178730.06 146400 -1 3540
3542 0 489592.53 178691.69 146440 -1 3541
3543 0 489586.97 178658.3 146480 -1 3542
3544 0 489651.47 178613.95 146520 -1 3543
3545 0 489701 178559.77 146560 -1 3544
3546 0 489724.2 178523.53 146600 -1 3545
3547 0 489752.38 178483.73 146640 -1 3546
3548 0 489770.2 178432.42 146640 -1 3547
3549 0 489801.97 178368.25 146720 -1 3548
3550 0 489817.22 178309.6 146760 -1 3549
3551 0 489815.88 178299.64 146800 -1 3550
3552 0 489807.03 178305.7 146840 -1 3551
3553 0 489796.22 178290.6 146880 -1 3552
3554 0 489791.3 178280.7 146920 -1 3553
3555 0 489777.1 178264.19 146960 -1 3554
3556 0 489767.78 178244.28 147000 -1 3555
3557 0 489773.12 178214.4 147040 -1 3556
3558 0 489787.7 178199.69 147080 -1 3557
3559 0 489801.62 178190 147120 -1 3558
3560 0 489812.53 178161.1 147160 -1 3559
3561 0 489831.12 178118.84 147200 -1 3560
3562 0 489860.56 178081.52 147240 -1 3561
3563 0 489858.62 178043.3 147280 -1 3562
3564 0 489865.84 178000.05 147320 -1 3563
3565 0 489870.62 177950.03 147360 -1 3564
3566 0 489884.56 177947.98 147400 -1 3565
3567 0 489892.25 177938.97 147440 -1 3566
3568 0 489908.8 177936.88 147480 -1 3567
3569 0 489932 177944.52 147520 -1 3568
3570 0 489948.3 177937.86 147560 -1 3569
3571 0 489967.7 177941.94 147600 -1 3570
3572 0 489982.22 177943.36 147640 -1 3571
3573 0 490006.7 177950.89 147680 -1 3572
3574 0 490036.66 177954.16 147720 -1 3573
3575 0 490060.38 177961.08 147760 -1 3574
3576 0 490081.44 177957.8 147800 -1 3575
3577 0 490075.28 177959.36 147840 -1 3576
3578 0 490062.97 177936.19 147880 -1 3577
3579 0 490060.72 177925.42 147920 -1 3578
3580 0 490054.22 177915.95 147960 -1 3579
3581 0 490054.12 177907.22 148000 -1 3580
3582 0 490054.12 177897.62 148040 -1 3581
3583 0 490052.28 177885.69 148080 -1 3582
3584 0 490044.88 177860.89 148120 -1 3583
3585 0 490046.22 177837.17 148160 -1 3584
3586 0 490055.12 177813.58 148200 -1 3585
3587 0 490067.25 177746.89 148240 -1 3586
3588 0 490051 177760.83 148280 -1 3587
3589 0 490055.28 177768.3 148320 -1 3588
3590 0 490054.2 177723.88 148360 -1 3589
3591 0 490052.7 177689.34 148400 -1 3590
3592 0 490048 177640.97 148440 -1 3591
3593 0 490057.03 177582.69 148480 -1 3592
3594 0 490076.9 177548.2 148520 -1 3593
3595 0 490085.6 177470.19 148560 -1 3594
3596 0 490134.9 177381.38 148640 -1 3595
3597 0 490148.75 177316.78 148680 -1 3596
3598 0 490186.78 177244.27 148720 -1 3597
3599 0 490211.28 177180.36 148760 -1 3598
3600 0 490209.84 177097.08 148800 -1 3599
3601 0 490222.2 177033.81 148840 -1 3600
3602 0 490233.44 176977.7 148880 -1 3601
3603 0 490229.3 176926.36 148920 -1 3602
3604 0 490218.94 176891.05 148960 -1 3603
3605 0 490212.6 176852.73 149000 -1 3604
3606 0 490220.88 176813.12 149040 -1 3605
3607 0 490229 176790.03 149080 -1 3606
3608 0 490240.88 176752.61 149120 -1 3607
3609 0 490245.06 176742.7 149160 -1 3608
3610 0 490244.56 176703.81 149200 -1 3609
3611 0 490247.3 176682.69 149240 -1 3610
3612 0 490228.88 176662.42 149280 -1 3611
3613 0 490212.03 176637.84 149320 -1 3612
3614 0 490194.25 176617.14 149360 -1 3613
3615 0 490189.38 176581.88 149400 -1 3614
3616 0 490183.62 176550.95 149440 -1 3615
3617 0 490182.22 176514.44 149480 -1 3616
3618 0 490164.72 176499.97 149520 -1 3617
3619 0 490149.94 176457.89 149560 -1 3618
3620 0 490161 176507.86 149600 -1 3619
3621 0 490185.2 176556.02 149640 -1 3620
3622 0 490184.16 176611.61 149680 -1 3621
3623 0 490198.62 176675.88 149720 -1 3622
3624 0 490214.94 176705.27 149760 -1 3623
3625 0 490192.9 176745.33 149800 -1 3624
3626 0 490181.94 176810.94 149840 -1 3625
3627 0 490183.2 176838.02 149880 -1 3626
3628 0 490180.56 176865.44 149920 -1 3627
3629 0 490189.72 176879.56 149960 -1 3628
3630 0 490179.47 176891.38 150000 -1 3629
3631 0 490152.47 176887.67 150040 -1 3630
3632 0 490151.88 176857.34 150080 -1 3631
3633 0 490137.75 176793.97 150120 -1 3632
3634 0 490128.72 176756.27 150160 -1 3633
3635 0 490115.03 176716.19 150200 -1 3634
3636 0 490112.53 176659.86 150240 -1 3635
3637 0 490108.44 176588.55 150280 -1 3636
3638 0 490111.25 176519.8 150320 -1 3637
3639 0 490108.38 176427.78 150360 -1 3638
3640 0 490111 176342.27 150400 -1 3639
3641 0 490105.75 176237 150440 -1 3640
3642 0 490096.75 176097.38 150480 -1 3641
3643 0 490100.5 175985.7 150520 -1 3642
3644 0 490113.53 175863.8 150560 -1 3643
3645 0 490137.78 175767 150600 -1 3644
3646 0 490144.7 175647.23 150640 -1 3645
3647 0 490152.5 175532.4 150680 -1 3646
3648 0 490159.66 175412.3 150720 -1 3647
3649 0 490183.72 175305.83 150760 -1 3648
3650 0 490201.7 175199.69 150800 -1 3649
3651 0 490210.06 175092.58 150840 -1 3650
3652 0 490222.4 174990.05 150880 -1 3651
3653 0 490250.4 174900.64 150920 -1 3652
3654 0 490271.47 174770.97 150960 -1 3653
3655 0 490263.03 174718.19 151000 -1 3654
3656 0 490274.75 174673.38 151040 -1 3655
3657 0 490282.78 174621.81 151080 -1 3656
3658 0 490265.7 174528.55 151120 -1 3657
3659 0 490246.2 174453.06 151160 -1 3658
3660 0 490241.88 174400.11 151200 -1 3659
3661 0 490225.72 174346.47 151240 -1 3660
3662 0 490228.84 174295.64 151280 -1 3661
3663 0 490203.38 174246.05 151320 -1 3662
3664 0 490178.66 174195.38 151360 -1 3663
3665 0 490162.06 174161.34 151400 -1 3664
3666 0 490136.97 174123.47 151440 -1 3665
3667 0 490106.44 174088.44 151480 -1 3666
3668 0 490071.4 174058.48 151520 -1 3667
3669 0 490037.66 174004.88 151560 -1 3668
3670 0 490012.22 173987.7 151600 -1 3669
3671 0 489987.84 173964.47 151640 -1 3670
3672 0 489972.94 173923.3 151680 -1 3671
3673 0 489954.47 173882.34 151720 -1 3672
3674 0 489921.72 173869.5 151760 -1 3673
3675 0 489915.88 173825.36 151800 -1 3674
3676 0 489894.12 173764.73 151840 -1 3675
3677 0 489854.9 173701.6 151880 -1 3676
3678 0 489819.97 173650.92 151920 -1 3677
3679 0 489805.62 173630.25 151960 -1 3678
3680 0 489791.2 173607.45 152000 -1 3679
3681 0 489780.44 173579.47 152040 -1 3680
3682 0 489767.94 173548.19 152080 -1 3681
3683 0 489755.5 173523.67 152120 -1 3682
3684 0 489750.25 173494.23 152160 -1 3683
3685 0 489760.06 173437.88 152200 -1 3684
3686 0 489761.22 173387.27 152240 -1 3685
3687 0 489759.25 173336.05 152280 -1 3686
3688 0 489758.47 173261.95 152320 -1 3687
3689 0 489752.56 173196.53 152360 -1 3688
3690 0 489758.4 173126.45 152400 -1 3689
3691 0 489770.28 173077.05 152440 -1 3690
3692 0 489777.78 173072.67 152480 -1 3691
3693 0 489787.5 173033.23 152520 -1 3692
3694 0 489792.25 173000.56 152560 -1 3693
3695 0 489803.53 172967.5 152600 -1 3694
3696 0 489818.1 172913.64 152640 -1 3695
3697 0 489829.88 172856.78 152680 -1 3696
3698 0 489828.38 172820.44 152720 -1 3697
3699 0 489819.25 172787.58 152760 -1 3698
3700 0 489815.5 172755.9 152800 -1 3699
3701 0 489805.28 172711.19 152840 -1 3700
3702 0 489793.88 172651.81 152880 -1 3701
3703 0 489784.72 172617.27 152920 -1 3702
3704 0 489778.7 172562.9 152960 -1 3703
3705 0 489778.47 172524.08 153000 -1 3704
3706 0 489781.44 172481.42 153040 -1 3705
3707 0 489771.1 172444.39 153080 -1 3706
3708 0 489761.72 172385.44 153120 -1 3707
3709 0 489750.25 172348.78 153160 -1 3708
3710 0 489739.8 172296.47 153200 -1 3709
3711 0 489731.8 172255.12 153240 -1 3710
3712 0 489738.7 172216.28 153280 -1 3711
3713 0 489730.9 172185.83 153320 -1 3712
3714 0 489710.72 172146.77 153360 -1 3713
3715 0 489702.06 172113.47 153400 -1 3714
3716 0 489683.4 172062.16 153440 -1 3715
3717 0 489662.62 172034.67 153480 -1 3716
3718 0 489646.25 171989.72 153520 -1 3717
3719 0 489631.66 171946.72 153560 -1 3718
3720 0 489619 171892.66 153600 -1 3719
3721 0 489596 171835.16 153640 -1 3720
3722 0 489586.5 171768.45 153680 -1 3721
3723 0 489569.78 171709.2 153720 -1 3722
3724 0 489559.9 171691.75 153760 -1 3723
3725 0 489537.3 171656.47 153800 -1 3724
3726 0 489528.78 171638.81 153840 -1 3725
3727 0 489517.28 171609.39 153880 -1 3726
3728 0 489500.16 171577.31 153920 -1 3727
3729 0 489485.4 171543.92 153960 -1 3728
3730 0 489458.4 171507.89 154000 -1 3729
3731 0 489448.3 171487.8 154040 -1 3730
3732 0 489419.44 171465.17 154080 -1 3731
3733 0 489385.16 171424.64 154120 -1 3732
3734 0 489360.62 171396.69 154160 -1 3733
3735 0 489328.7 171356.89 154200 -1 3734
3736 0 489294.1 171321.56 154240 -1 3735
3737 0 489286.03 171298.2 154280 -1 3736
3738 0 489272.47 171275.58 154320 -1 3737
3739 0 489264.6 171258.19 154360 -1 3738
3740 0 489236.7 171227.23 154400 -1 3739
3741 0 489207.6 171202.81 154440 -1 3740
3742 0 489188.72 171164.47 154480 -1 3741
3743 0 489177.78 171147.44 154520 -1 3742
3744 0 489167.28 171122.47 154560 -1 3743
3745 0 489158.25 171084.78 154600 -1 3744
3746 0 489134.7 171048.44 154640 -1 3745
3747 0 489111.16 171020.1 154680 -1 3746
3748 0 489088.94 170989.06 154720 -1 3747
3749 0 489074.66 170957 154760 -1 3748
3750 0 489068.66 170933.64 154800 -1 3749
3751 0 489055.34 170902.12 154840 -1 3750
3752 0 489036.38 170870.33 154880 -1 3751
3753 0 489029.8 170847.88 154920 -1 3752
3754 0 489028.7 170823.39 154960 -1 3753
3755 0 489018.78 170794.95 155000 -1 3754
3756 0 489010.3 170762.39 155040 -1 3755
3757 0 489003.62 170721.2 155080 -1 3756
3758 0 488997.34 170668.97 155120 -1 3757
3759 0 488988.72 170645.6 155160 -1 3758
3760 0 488983.88 170604.22 155200 -1 3759
3761 0 488973.53 170569.92 155240 -1 3760
3762 0 488982.44 170539.47 155280 -1 3761
3763 0 488972.72 170504.55 155320 -1 3762
3764 0 488964.03 170483.77 155360 -1 3763
3765 0 488957.9 170460.38 155400 -1 3764
3766 0 488964.44 170436.8 155440 -1 3765
3767 0 488961.25 170410.3 155480 -1 3766
3768 0 488971.44 170378.88 155520 -1 3767
3769 0 488977.6 170349.03 155560 -1 3768
3770 0 488985.03 170330.27 155600 -1 3769
3771 0 488982.9 170309.48 155640 -1 3770
3772 0 488995.25 170275.11 155680 -1 3771
3773 0 489005.28 170231.97 155720 -1 3772
3774 0 489006.8 170181.08 155760 -1 3773
3775 0 489009.56 170112.47 155800 -1 3774
3776 0 488999.56 170054.58 155840 -1 3775
3777 0 488988.56 170006.44 155880 -1 3776
3778 0 488974.16 169963.64 155920 -1 3777
3779 0 488972.34 169904.2 155960 -1 3778
3780 0 488980.53 169849.86 156000 -1 3779
3781 0 488966.7 169785.27 156040 -1 3780
3782 0 488947.25 169712.55 156080 -1 3781
3783 0 488925.53 169625.92 156120 -1 3782
3784 0 488912.6 169538.12 156160 -1 3783
3785 0 488888.84 169487.69 156200 -1 3784
3786 0 488861.6 169413.47 156240 -1 3785
3787 0 488835.97 169348.17 156280 -1 3786
3788 0 488820.88 169303.88 156320 -1 3787
3789 0 488796.6 169273.6 156360 -1 3788
3790 0 488777.66 169234.9 156400 -1 3789
3791 0 488785.88 169201.48 156440 -1 3790
3792 0 488789.03 169181.22 156480 -1 3791
3793 0 488800.72 169153.38 156520 -1 3792
3794 0 488782 169104.17 156560 -1 3793
3795 0 488760.34 169047.22 156600 -1 3794
3796 0 488725.22 168969.56 156640 -1 3795
3797 0 488678.66 168898.31 156680 -1 3796
3798 0 488635.75 168840.72 156720 -1 3797
3799 0 488617.22 168788.62 156760 -1 3798
3800 0 488593 168738.39 156800 -1 3799
3801 0 488573.34 168682.1 156840 -1 3800
3802 0 488548.72 168602.52 156880 -1 3801
3803 0 488536.16 168571.55 156920 -1 3802
3804 0 488514.16 168543.97 156960 -1 3803
3805 0 488509.72 168508.05 157000 -1 3804
3806 0 488500.97 168470.77 157040 -1 3805
3807 0 488500.06 168441.8 157080 -1 3806
3808 0 488492.47 168420.16 157120 -1 3807
3809 0 488490.4 168395.2 157160 -1 3808
3810 0 488478.88 168347.89 157200 -1 3809
3811 0 488472.34 168305.84 157240 -1 3810
3812 0 488465.97 168255.5 157280 -1 3811
3813 0 488458.12 168235.27 157320 -1 3812
3814 0 488456.03 168210.23 157360 -1 3813
3815 0 488447.7 168165.8 157400 -1 3814
3816 0 488429.9 168133.84 157440 -1 3815
3817 0 488424 168083.64 157480 -1 3816
3818 0 488413.22 168024.6 157520 -1 3817
3819 0 488396.7 167983.34 157560 -1 3818
3820 0 488386.94 167931.97 157600 -1 3819
3821 0 488374.16 167886.62 157640 -1 3820
3822 0 488359.28 167861.95 157680 -1 3821
3823 0 488351.62 167822.66 157720 -1 3822
3824 0 488332.94 167786.53 157760 -1 3823
3825 0 488322.1 167766.77 157800 -1 3824
3826 0 488315.97 167735.75 157840 -1 3825
3827 0 488309.5 167698.03 157880 -1 3826
3828 0 488311.97 167643.38 157920 -1 3827
3829 0 488307 167610.38 157960 -1 3828
3830 0 488312.38 167558.2 158000 -1 3829
3831 0 488323.34 167510.23 158040 -1 3830
3832 0 488342.34 167485.45 158080 -1 3831
3833 0 488347.16 167469.89 158120 -1 3832
3834 0 488373.34 167425.61 158160 -1 3833
3835 0 488378.5 167404.12 158200 -1 3834
3836 0 488391.4 167368.69 158240 -1 3835
3837 0 488393.9 167348.36 158280 -1 3836
3838 0 488375.47 167293.89 158320 -1 3837
3839 0 488358.84 167251.31 158360 -1 3838
3840 0 488363.1 167203.45 158400 -1 3839
3841 0 488370 167184.64 158440 -1 3840
3842 0 488398.8 167122.7 158480 -1 3841
3843 0 488417.1 167089.73 158520 -1 3842
3844 0 488413.47 167039.23 158560 -1 3843
3845 0 488410.06 167014.94 158600 -1 3844
3846 0 488400.53 166980.77 158640 -1 3845
3847 0 488409.2 166935.02 158680 -1 3846
3848 0 488427.03 166899.72 158720 -1 3847
3849 0 488472.22 166841.62 158760 -1 3848
3850 0 488475.94 166802.6 158800 -1 3849
3851 0 488479.84 166753.89 158840 -1 3850
3852 0 488464.3 166711.34 158880 -1 3851
3853 0 488469.34 166665.06 158920 -1 3852
3854 0 488466.47 166616.92 158960 -1 3853
3855 0 488470.78 166601.14 159000 -1 3854
3856 0 488461.97 166575.11 159040 -1 3855
3857 0 488464.5 166521.73 159080 -1 3856
3858 0 488468.72 166468.64 159120 -1 3857
3859 0 488473.12 166423.61 159160 -1 3858
3860 0 488476.7 166382.3 159200 -1 3859
3861 0 488474.7 166346.38 159240 -1 3860
3862 0 488455.22 166316.12 159280 -1 3861
3863 0 488440.34 166266.89 159320 -1 3862
3864 0 488438.12 166209.89 159360 -1 3863
3865 0 488425.8 166142.34 159400 -1 3864
3866 0 488427.16 166115.36 159440 -1 3865
3867 0 488402.84 166080.34 159480 -1 3866
3868 0 488397.1 166043.94 159520 -1 3867
3869 0 488393.6 166000.56 159560 -1 3868
3870 0 488386.28 165974.36 159600 -1 3869
3871 0 488381.88 165940.84 159640 -1 3870
3872 0 488362.28 165907.78 159680 -1 3871
3873 0 488337.03 165887.48 159720 -1 3872
3874 0 488327.7 165827.8 159760 -1 3873
3875 0 488308.12 165761.23 159800 -1 3874
3876 0 488271.4 165717.44 159840 -1 3875
3877 0 488241.38 165686.94 159880 -1 3876
3878 0 488241.9 165623.95 159920 -1 3877
3879 0 488258.84 165573.55 159960 -1 3878
3880 0 488226.06 165549.08 160000 -1 3879
3881 0 488196.28 165479.34 160040 -1 3880
3882 0 488182.28 165413.1 160080 -1 3881
3883 0 488172.28 165337.1 160120 -1 3882
3884 0 488158.94 165245.36 160160 -1 3883
3885 0 488144.03 165176.17 160200 -1 3884
3886 0 488128.75 165112.5 160240 -1 3885
3887 0 488096.06 165087.44 160280 -1 3886
3888 0 488086.75 165034.2 160320 -1 3887
3889 0 488073.75 165012 160360 -1 3888
3890 0 488050.5 164974.78 160400 -1 3889
3891 0 488033.22 164941.95 160440 -1 3890
3892 0 487995.88 164899.42 160480 -1 3891
3893 0 487959.8 164863.5 160520 -1 3892
3894 0 487925.06 164844.78 160560 -1 3893
3895 0 487904.6 164818.47 160600 -1 3894
3896 0 487854.4 164813.55 160640 -1 3895
3897 0 487842.66 164801.7 160680 -1 3896
3898 0 487821.4 164763.1 160720 -1 3897
3899 0 487798.72 164736.38 160760 -1 3898
3900 0 487777.6 164726.56 160800 -1 3899
3901 0 487749.97 164697.66 160840 -1 3900
3902 0 487721.3 164659.9 160880 -1 3901
3903 0 487680.72 164633.88 160920 -1 3902
3904 0 487645.3 164605.7 160960 -1 3903
3905 0 487598.66 164605.14 161000 -1 3904
3906 0 487567.44 164576.12 161040 -1 3905
3907 0 487556.75 164542.64 161080 -1 3906
3908 0 487511.53 164515.1 161120 -1 3907
3909 0 487472.9 164475.27 161160 -1 3908
3910 0 487440.7 164440.92 161200 -1 3909
3911 0 487412.5 164400.58 161240 -1 3910
3912 0 487361.38 164353.61 161280 -1 3911
3913 0 487308.1 164304.42 161320 -1 3912
3914 0 487251.97 164253.66 161360 -1 3913
3915 0 487193.25 164207.19 161400 -1 3914
3916 0 487159.03 164176.53 161440 -1 3915
3917 0 487127.94 164146.52 161480 -1 3916
3918 0 487097.3 164131.52 161520 -1 3917
3919 0 487059.06 164105.17 161560 -1 3918
3920 0 487034.56 164072.78 161600 -1 3919
3921 0 486997.75 164077.52 161640 -1 3920
3922 0 486975.9 164070.86 161680 -1 3921
3923 0 486968.72 164048.39 161720 -1 3922
3924 0 486946.75 164045.53 161760 -1 3923
3925 0 486946.97 164031.38 161800 -1 3924
3926 0 486924.12 164016.38 161840 -1 3925
3927 0 486916.22 164002.88 161880 -1 3926
3928 0 486909.03 163972.75 161920 -1 3927
3929 0 486894.66 163949.28 161960 -1 3928
3930 0 486876.97 163927.23 162000 -1 3929
3931 0 486854.72 163891.17 162040 -1 3930
3932 0 486826.1 163823.72 162080 -1 3931
3933 0 486783.78 163793.6 162120 -1 3932
3934 0 486741.4 163737.1 162160 -1 3933
3935 0 486707.1 163703.28 162200 -1 3934
3936 0 486668.4 163657.42 162240 -1 3935
3937 0 486643.56 163597.12 162280 -1 3936
3938 0 486600.1 163525.97 162320 -1 3937
3939 0 486566.06 163466.14 162360 -1 3938
3940 0 486499.97 163399.5 162400 -1 3939
3941 0 486429.47 163324.89 162440 -1 3940
3942 0 486367.72 163273.23 162480 -1 3941
3943 0 486298.03 163213.52 162520 -1 3942
3944 0 486269.3 163182.75 162560 -1 3943
3945 0 486227.97 163161.28 162600 -1 3944
3946 0 486217.53 163121.27 162640 -1 3945
3947 0 486184.44 163116.31 162680 -1 3946
3948 0 486144.72 163099.5 162720 -1 3947
3949 0 486109.62 163065.62 162760 -1 3948
3950 0 486066.16 163039.77 162800 -1 3949
3951 0 486017.6 163001.03 162840 -1 3950
3952 0 485979.22 162970.58 162880 -1 3951
3953 0 485913.3 162944.9 162920 -1 3952
3954 0 485844.2 162914.73 162960 -1 3953
3955 0 485808.47 162890.34 163000 -1 3954
3956 0 485757.38 162853.31 163040 -1 3955
3957 0 485687.06 162831.77 163080 -1 3956
3958 0 485662.53 162778.8 163120 -1 3957
3959 0 485610.5 162733.17 163160 -1 3958
3960 0 485546.62 162712.33 163200 -1 3959
3961 0 485480.66 162652.8 163240 -1 3960
3962 0 485402.34 162570.81 163280 -1 3961
3963 0 485347.94 162528.66 163320 -1 3962
3964 0 485290.4 162471.81 163360 -1 3963
3965 0 485232.94 162415 163400 -1 3964
3966 0 485168.56 162378.34 163440 -1 3965
3967 0 485113.66 162329.77 163480 -1 3966
3968 0 485071.78 162302.75 163520 -1 3967
3969 0 485028.5 162267.2 163560 -1 3968
3970 0 485009.38 162240.45 163600 -1 3969
3971 0 484982.72 162214.86 163640 -1 3970
3972 0 484920 162187.88 163680 -1 3971
3973 0 484882.75 162169.14 163720 -1 3972
3974 0 484850.22 162138.98 163760 -1 3973
3975 0 484785.66 162119.52 163800 -1 3974
3976 0 484733.97 162119.08 163840 -1 3975
3977 0 484708.6 162098.19 163880 -1 3976
3978 0 484693.28 162032.61 163920 -1 3977
3979 0 484658.66 162010.02 163960 -1 3978
3980 0 484594.4 162000.53 164000 -1 3979
3981 0 484565.16 161963.58 164040 -1 3980
3982 0 484526.75 161902.58 164080 -1 3981
3983 0 484496.12 161886.81 164120 -1 3982
3984 0 484481.38 161848.31 164160 -1 3983
3985 0 484467.97 161813.23 164200 -1 3984
3986 0 484450.62 161762.6 164240 -1 3985
3987 0 484383.84 161716.23 164280 -1 3986
3988 0 484307.53 161686.67 164320 -1 3987
3989 0 484087.5 161567.81 164360 -1 3988
3990 0 483974.94 161511.83 164400 -1 3989
3991 0 483873.53 161466.95 164440 -1 3990
3992 0 483812.12 161448.12 164480 -1 3991
3993 0 483749.28 161419.44 164520 -1 3992
3994 0 483691 161357.25 164560 -1 3993
3995 0 483630.4 161300.27 164600 -1 3994
3996 0 483484.7 161222.17 164640 -1 3995
3997 0 483365.2 161116.53 164680 -1 3996
3998 0 483266.53 161071.8 164720 -1 3997
3999 0 483054.47 160939.03 164760 -1 3998
4000 0 483006.47 160913.8 164800 -1 3999
4001 0 482947.7 160847.19 164840 -1 4000
4002 0 482912.56 160826.52 164880 -1 4001
4003 0 482853.97 160799.12 164920 -1 4002
4004 0 482816.25 160765.25 164960 -1 4003
4005 0 482777.4 160732.61 165000 -1 4004
4006 0 482729.12 160704.03 165040 -1 4005
4007 0 482691.56 160668.62 165080 -1 4006
4008 0 482640.03 160618.17 165120 -1 4007
4009 0 482601.9 160565.17 165160 -1 4008
4010 0 482583.75 160541.83 165200 -1 4009
4011 0 482558.75 160497.14 165240 -1 4010
4012 0 482515.75 160479.75 165280 -1 4011
4013 0 482463.44 160438.44 165320 -1 4012
4014 0 482414.12 160385.86 165360 -1 4013
4015 0 482359.62 160330.83 165400 -1 4014
4016 0 482293 160260.98 165440 -1 4015
4017 0 482228.88 160178.45 165480 -1 4016
4018 0 482163.44 160118.88 165520 -1 4017
4019 0 482102.22 160069.69 165560 -1 4018
4020 0 482028.94 159979.05 165600 -1 4019
4021 0 481950.66 159906.53 165640 -1 4020
4022 0 481873.7 159843.25 165680 -1 4021
4023 0 481801.53 159780.72 165720 -1 4022
4024 0 481731.03 159695.92 165760 -1 4023
4025 0 481629.5 159621.22 165800 -1 4024
4026 0 481533.16 159543.05 165840 -1 4025
4027 0 481450.1 159481.27 165880 -1 4026
4028 0 481343.56 159385.33 165920 -1 4027
4029 0 481237.94 159294.64 165960 -1 4028
4030 0 481112.75 159197.66 166000 -1 4029
4031 0 481002.53 159075.89 166040 -1 4030
4032 0 480904.53 159015.48 166080 -1 4031
4033 0 480809.53 158949.61 166120 -1 4032
4034 0 480716.4 158878.28 166160 -1 4033
4035 0 480633.84 158800.34 166200 -1 4034
4036 0 480514.62 158746.11 166240 -1 4035
4037 0 480437.9 158734.05 166280 -1 4036
4038 0 479938.12 158623.66 166320 -1 4037
4039 0 479882.9 158571.88 166360 -1 4038
4040 0 479824.25 158504.45 166400 -1 4039
4041 0 479361.2 158079.23 166440 -1 4040
4042 0 477504.44 156648.34 166440 -1 4041
4043 0 477446.7 156478.89 166440 -1 4042
4044 0 477234.66 156166.75 166440 -1 4043
4045 0 477119 155994.47 166480 -1 4044
4046 0 476839.22 155591.05 166520 -1 4045
4047 0 476700.7 155426.17 166560 -1 4046
4048 0 476602.9 155323.83 166600 -1 4047
4049 0 476571.56 155289.66 166640 -1 4048
4050 0 476520.22 155276.22 166680 -1 4049
4051 0 476500.25 155230.08 166720 -1 4050
4052 0 476472.47 155198.86 166760 -1 4051
4053 0 476449.1 155138.17 166800 -1 4052
4054 0 476411.34 155088.8 166840 -1 4053
4055 0 476375.78 155024.44 166880 -1 4054
4056 0 476359.1 155003.62 166920 -1 4055
4057 0 476322.88 154962.16 166960 -1 4056
4058 0 476310.16 154930.98 167000 -1 4057
4059 0 476298.28 154901.78 167040 -1 4058
4060 0 476186.34 154823.38 167080 -1 4059
4061 0 476087.75 154728.84 167120 -1 4060
4062 0 476021.16 154627.69 167160 -1 4061
4063 0 475942.6 154557.86 167200 -1 4062
4064 0 475884.2 154469.28 167240 -1 4063
4065 0 475825.06 154374.4 167280 -1 4064
4066 0 475742.4 154290.56 167320 -1 4065
4067 0 475645.03 154207.94 167360 -1 4066
4068 0 475573.94 154118.44 167400 -1 4067
4069 0 475507.94 154006.05 167440 -1 4068
4070 0 475408.9 153888.1 167480 -1 4069
4071 0 475304.1 153778.52 167520 -1 4070
4072 0 475232.38 153714.22 167560 -1 4071
4073 0 475162.2 153657.42 167600 -1 4072
4074 0 475082.88 153604.08 167640 -1 4073
4075 0 474928.38 153439.39 167720 -1 4074
4076 0 474860.88 153388.2 167760 -1 4075
4077 0 474791.47 153339.6 167800 -1 4076
4078 0 474717.75 153252.64 167840 -1 4077
4079 0 474628.9 153177.44 167880 -1 4078
4080 0 474599.2 153110.25 167920 -1 4079
4081 0 474564.28 153060.72 167960 -1 4080
4082 0 474508.94 153016.67 168000 -1 4081
4083 0 474427.84 152960.16 168040 -1 4082
4084 0 474349.47 152867.86 168080 -1 4083
4085 0 474284.7 152808.95 168120 -1 4084
4086 0 474200.3 152709.5 168160 -1 4085
4087 0 474117.75 152621.73 168200 -1 4086
4088 0 474083.06 152564.86 168240 -1 4087
4089 0 474044.22 152534.14 168280 -1 4088
4090 0 473990.25 152457.69 168320 -1 4089
4091 0 473924.1 152401.77 168360 -1 4090
4092 0 473845.44 152355.12 168400 -1 4091
4093 0 473793.72 152297.55 168440 -1 4092
4094 0 473764.56 152265.22 168480 -1 4093
4095 0 473766.3 152227.2 168520 -1 4094
4096 0 473742.72 152166.36 168560 -1 4095
4097 0 473697.75 152125.16 168600 -1 4096
4098 0 473653.03 152080.1 168640 -1 4097
4099 0 473590.8 152052.92 168680 -1 4098
4100 0 473539.94 152008.61 168720 -1 4099
4101 0 473492.2 151987.05 168760 -1 4100
4102 0 473453.06 151949.05 168800 -1 4101
4103 0 473427.97 151903.64 168840 -1 4102
4104 0 473356.16 151838.83 168880 -1 4103
4105 0 473306.88 151765.42 168920 -1 4104
4106 0 473219.75 151665.94 168960 -1 4105
4107 0 473134.8 151556.64 169000 -1 4106
4108 0 473000.56 151387.45 169040 -1 4107
4109 0 472889.03 151238.55 169080 -1 4108
4110 0 472790.72 151125.02 169120 -1 4109
4111 0 472675.8 150999.78 169160 -1 4110
4112 0 472550.3 150864.58 169200 -1 4111
4113 0 472457.8 150762.94 169240 -1 4112
4114 0 472349.03 150647.38 169280 -1 4113
4115 0 472213.34 150506.84 169320 -1 4114
4116 0 472146.1 150421.9 169360 -1 4115
4117 0 472009.16 150293.3 169400 -1 4116
4118 0 471927.75 150203.69 169440 -1 4117
4119 0 471784.6 150042.3 169480 -1 4118
4120 0 471654.56 149895.45 169520 -1 4119
4121 0 471554.06 149846.84 169560 -1 4120
4122 0 471433.03 149765.81 169600 -1 4121
4123 0 471159.94 149408.73 169640 -1 4122
4124 0 471097.72 149292.48 169680 -1 4123
4125 0 471032.34 149235.92 169720 -1 4124
4126 0 470965.5 149177.27 169760 -1 4125
4127 0 470883.53 149127.56 169800 -1 4126
4128 0 470831.88 149082.9 169840 -1 4127
4129 0 470752.7 149045.17 169880 -1 4128
4130 0 470710.97 149009.86 169920 -1 4129
4131 0 470677.62 148959.42 169960 -1 4130
4132 0 470605.2 148932.77 170000 -1 4131
4133 0 470574.62 148906.98 170040 -1 4132
4134 0 470484.06 148864 170080 -1 4133
4135 0 470417.28 148791.78 170120 -1 4134
4136 0 470364.22 148757.53 170160 -1 4135
4137 0 470296 148741.16 170200 -1 4136
4138 0 470200.56 148703.83 170240 -1 4137
4139 0 470116.8 148640.52 170280 -1 4138
4140 0 469965.44 148561.95 170320 -1 4139
4141 0 469848.84 148489.25 170360 -1 4140
4142 0 469769.38 148456.88 170400 -1 4141
4143 0 469649.16 148431.31 170440 -1 4142
4144 0 469610.7 148376.11 170480 -1 4143
4145 0 469552 148333.89 170520 -1 4144
4146 0 469472.94 148289.38 170560 -1 4145
4147 0 469410.6 148237.44 170600 -1 4146
4148 0 469342.88 148158.66 170640 -1 4147
4149 0 469288.6 148088.44 170680 -1 4148
4150 0 469181.06 147907.86 170720 -1 4149
4151 0 469045.53 147751.47 170760 -1 4150
4152 0 468956.97 147586.98 170800 -1 4151
4153 0 468808.38 147475.38 170840 -1 4152
4154 0 468712.72 147374.83 170880 -1 4153
4155 0 468670.7 147379.69 170920 -1 4154
4156 0 468418.28 147096.34 170960 -1 4155
4157 0 468180.6 146906.4 171000 -1 4156
4158 0 468074.88 146868.86 171040 -1 4157
4159 0 468007.78 146847.69 171080 -1 4158
4160 0 467910.6 146774.14 171120 -1 4159
4161 0 467779.47 146738.84 171160 -1 4160
4162 0 467675.2 146698.14 171200 -1 4161
4163 0 467532.75 146682.8 171240 -1 4162
4164 0 467344.62 146652.47 171280 -1 4163
4165 0 467203.8 146604.53 171320 -1 4164
4166 0 467089.7 146531.58 171360 -1 4165
4167 0 466984.25 146464.28 171400 -1 4166
4168 0 466801.62 146324.5 171440 -1 4167
4169 0 466632.22 146197.88 171480 -1 4168
4170 0 466362.25 145998.92 171520 -1 4169
4171 0 466224.1 145872.98 171560 -1 4170
4172 0 466122.1 145797.06 171600 -1 4171
4173 0 465991.7 145729.72 171640 -1 4172
4174 0 465913.84 145678.28 171680 -1 4173
4175 0 465784.34 145609.25 171720 -1 4174
4176 0 465766.38 145599.25 171760 -1 4175
4177 0 465694.5 145532.88 171800 -1 4176
4178 0 465265.75 145452.48 171840 -1 4177
4179 0 465043.7 145409.61 171880 -1 4178
4180 0 464671.97 145203.39 171920 -1 4179
4181 0 464459.12 145112.64 171960 -1 4180
4182 0 464018.88 144802.02 171960 -1 4181
4183 0 463541.8 144553.7 171960 -1 4182
4184 0 463034.78 144289.14 171960 -1 4183
4185 0 462869 144245.14 172000 -1 4184
4186 0 462830.7 144254.2 172040 -1 4185
4187 0 462816.78 144255.97 172080 -1 4186
4188 0 462751.56 144183.1 172120 -1 4187
4189 0 462662.44 144100.1 172160 -1 4188
4190 0 462568.38 144071.23 172200 -1 4189
4191 0 462475.3 144048.25 172240 -1 4190
4192 0 462346.7 143994.6 172280 -1 4191
4193 0 462211.8 143934.75 172320 -1 4192
4194 0 462095.12 143854.88 172360 -1 4193
4195 0 461753.62 143802.64 172360 -1 4194
4196 0 461599.6 143823.61 172400 -1 4195
4197 0 461255.72 143690.11 172400 -1 4196
4198 0 459922.44 143333.62 172400 -1 4197
4199 0 458991.28 143030.36 172400 -1 4198
4200 0 458551.56 143091.67 172400 -1 4199
4201 0 458562.56 143081.53 172440 -1 4200
4202 0 458520.72 143052.6 172480 -1 4201
4203 0 458519.2 143024.03 172520 -1 4202
4204 0 458517.5 143019.67 172560 -1 4203
4205 0 458486.6 143040.3 172600 -1 4204
4206 0 458433.03 143021.61 172640 -1 4205
4207 0 458347.03 143061.97 172680 -1 4206
4208 0 458325.47 143094.83 172720 -1 4207
4209 0 458300.34 143136.08 172760 -1 4208
4210 0 458296.3 143181.4 172800 -1 4209
4211 0 458222.22 143167.31 172840 -1 4210
4212 0 458170.1 143167.67 172880 -1 4211
4213 0 458158.34 143188.67 172920 -1 4212
4214 0 458095 143226.39 172960 -1 4213
4215 0 458048.12 143228.92 173000 -1 4214
4216 0 457982.56 143243.83 173040 -1 4215
4217 0 457924.1 143246.98 173080 -1 4216
4218 0 457849.72 143287.6 173120 -1 4217
4219 0 457773.16 143295.6 173160 -1 4218
4220 0 457693.9 143302.56 173200 -1 4219
4221 0 457688.56 143274.67 173240 -1 4220
4222 0 457696.94 143256.9 173280 -1 4221
4223 0 457673.44 143237.1 173320 -1 4222
4224 0 457655.47 143240.92 173360 -1 4223
4225 0 457628.22 143230.19 173400 -1 4224
4226 0 457564.34 143243.11 173440 -1 4225
4227 0 457405.66 143255.38 173480 -1 4226
4228 0 457285.28 143260.25 173520 -1 4227
4229 0 457135.3 143269.39 173560 -1 4228
4230 0 457098.72 143283.56 173600 -1 4229
4231 0 457057.6 143293.22 173640 -1 4230
4232 0 457054.66 143300.78 173680 -1 4231
4233 0 457022.1 143332.12 173720 -1 4232
4234 0 456946.53 143357.83 173760 -1 4233
4235 0 456883.6 143395.08 173800 -1 4234
4236 0 456825.47 143409.16 173840 -1 4235
4237 0 456775.94 143415.44 173880 -1 4236
4238 0 456701.9 143472.6 173920 -1 4237
4239 0 456688.12 143481.69 173960 -1 4238
4240 0 456639.56 143462.77 174000 -1 4239
4241 0 456564.72 143524.62 174040 -1 4240
4242 0 456481.16 143478.25 174080 -1 4241
4243 0 456376.2 143453.81 174160 -1 4242
4244 0 456308.62 143487.25 174200 -1 4243
4245 0 456265.16 143528.42 174240 -1 4244
4246 0 456183.75 143562.03 174280 -1 4245
4247 0 456110.84 143595.77 174320 -1 4246
4248 0 456018.94 143662.06 174360 -1 4247
4249 0 455883.56 143693.42 174400 -1 4248
4250 0 455769.84 143712.75 174440 -1 4249
4251 0 455672.4 143673.88 174480 -1 4250
4252 0 455637.38 143674.78 174520 -1 4251
4253 0 455560.5 143711.62 174560 -1 4252
4254 0 455483.38 143720.62 174600 -1 4253
4255 0 455423.6 143751.28 174640 -1 4254
4256 0 455357.34 143782.33 174680 -1 4255
4257 0 455293.34 143818.61 174720 -1 4256
4258 0 455185.2 143806.98 174760 -1 4257
4259 0 455119.97 143819.17 174800 -1 4258
4260 0 454991.9 143795.88 174840 -1 4259
4261 0 454931.5 143808.02 174880 -1 4260
4262 0 454868.06 143805.45 174920 -1 4261
4263 0 454771.88 143815.27 174960 -1 4262
4264 0 454714.03 143789.4 175000 -1 4263
4265 0 454617.28 143749.95 175040 -1 4264
4266 0 454570.38 143709.48 175080 -1 4265
4267 0 454473.66 143657.55 175120 -1 4266
4268 0 454395.78 143594.98 175160 -1 4267
4269 0 454310.1 143537.55 175200 -1 4268
4270 0 454107.97 143708.03 175240 -1 4269
4271 0 454111.78 143567.92 175280 -1 4270
4272 0 454080.66 143584.25 175320 -1 4271
4273 0 454028.22 143599.52 175360 -1 4272
4274 0 454277.9 143053.06 175400 -1 4273
4275 0 454065.7 143388.81 175440 -1 4274
4276 0 454043.6 143368.95 175480 -1 4275
4277 0 453991.6 143348.34 175520 -1 4276
4278 0 453927.6 143328.02 175560 -1 4277
4279 0 453897.97 143298.34 175600 -1 4278
4280 0 453786.9 143319.66 175880 -1 4279
4281 0 453735.88 143277.39 175920 -1 4280
4282 0 453694.25 143185.19 175960 -1 4281
4283 0 453648.1 143103.16 176000 -1 4282
4284 0 453613.94 143065.23 176040 -1 4283
4285 0 453573.72 143028.88 176080 -1 4284
4286 0 453551.9 143021.97 176120 -1 4285
4287 0 453540.1 143011.45 176160 -1 4286
4288 0 453520.53 142987.2 176200 -1 4287
4289 0 453510.72 142979.22 176240 -1 4288
4290 0 453449.9 142970.88 176280 -1 4289
4291 0 453392.5 142962.36 176320 -1 4290
4292 0 453284.8 142921.08 176360 -1 4291
4293 0 453200.66 142874.73 176400 -1 4292
4294 0 453072.34 142848.9 176440 -1 4293
4295 0 452988.84 142786 176480 -1 4294
4296 0 452806.2 142709.39 176520 -1 4295
4297 0 452707.84 142727.44 176560 -1 4296
4298 0 452800.66 142611.1 176600 -1 4297
4299 0 452886.22 142501.03 176640 -1 4298
4300 0 452898.62 142329.28 176680 -1 4299
4301 0 452868.78 142422.53 176720 -1 4300
4302 0 452755.3 142417.67 176760 -1 4301
4303 0 452686.38 142444.77 176800 -1 4302
4304 0 452664.5 142354.78 176840 -1 4303
4305 0 452626.56 142298.11 176880 -1 4304
4306 0 452629.75 142408.89 176920 -1 4305
4307 0 452600.94 142556.77 176960 -1 4306
4308 0 452556.94 142593.84 177000 -1 4307
4309 0 452498.2 142647.75 177040 -1 4308
4310 0 452457.44 142715.77 177080 -1 4309
4311 0 452389.03 142789.53 177120 -1 4310
4312 0 452331.53 142814.33 177160 -1 4311
4313 0 452265.2 142842.5 177200 -1 4312
4314 0 451632.97 143196.84 177200 -1 4313
4315 0 451357.22 143226.61 177200 -1 4314
4316 0 451370.56 143216.72 177240 -1 4315
4317 0 451368.84 143262.62 177280 -1 4316
4318 0 451324.8 143257.78 177320 -1 4317
4319 0 451357.8 143266.61 177360 -1 4318
4320 0 451329.25 143278.75 177400 -1 4319
4321 0 451343.4 143300.81 177440 -1 4320
4322 0 451359.47 143291.27 177480 -1 4321
4323 0 451335.5 143270.73 177520 -1 4322
4324 0 451349.72 143321.72 177560 -1 4323
4325 0 451381.44 143383.16 177600 -1 4324
4326 0 451425.62 143367.75 177640 -1 4325
4327 0 451422.28 143361.86 177680 -1 4326
4328 0 451402.44 143334.5 177720 -1 4327
4329 0 451431.1 143297.81 177760 -1 4328
4330 0 451414.12 143255.31 177800 -1 4329
4331 0 451394.3 143239.42 177840 -1 4330
4332 0 451360.2 143261.38 177880 -1 4331
4333 0 451315.72 143257.69 177920 -1 4332
4334 0 451236.34 143251.23 177960 -1 4333
4335 0 451155.34 143198.11 178000 -1 4334
4336 0 451131 143189.08 178040 -1 4335
4337 0 451130.78 143151.95 178080 -1 4336
4338 0 452203.5 142885.84 177240 -1 4313
4339 0 452158.6 142920.84 177280 -1 4338
4340 0 452138.78 142989.61 177320 -1 4339
4341 0 452287.16 142950.22 177360 -1 4340
4342 0 452260.6 142964.12 177400 -1 4341
4343 0 452266.16 142936.78 177440 -1 4342
4344 0 452279.03 142876.75 177480 -1 4343
4345 0 452196.72 142800.12 177520 -1 4344
4346 0 452131.75 142795.75 177560 -1 4345
4347 0 452116.72 142772.66 177600 -1 4346
4348 0 452073.9 142735.95 177640 -1 4347
4349 0 452022.2 142744.81 177680 -1 4348
4350 0 451995.53 142740.95 177720 -1 4349
4351 0 451877 142804.38 177320 -1 4340
4352 0 451795.56 142790.84 177360 -1 4351
4353 0 451734.16 142753.64 177400 -1 4352
4354 0 451599.22 142711.67 177440 -1 4353
4355 0 451531.8 142670.34 177480 -1 4354
4356 0 451495.03 142644.14 177520 -1 4355
4357 0 451474.75 142636.44 177560 -1 4356
4358 0 451407.12 142628.78 177600 -1 4357
4359 0 451379.12 142582.23 177640 -1 4358
4360 0 451351.3 142555.17 177680 -1 4359
4361 0 451322.2 142537.45 177720 -1 4360
4362 0 451318.6 142502.92 177760 -1 4361
4363 0 451285.2 142511.77 177800 -1 4362
4364 0 451283.88 142517.25 177840 -1 4363
4365 0 451258.3 142530.25 177880 -1 4364
4366 0 451247.72 142505.7 177920 -1 4365
4367 0 451223.66 142486.97 177960 -1 4366
4368 0 451232.97 142455.88 178000 -1 4367
4369 0 451210.9 142427.78 178040 -1 4368
4370 0 451184.84 142396.5 178080 -1 4369
4371 0 451189.72 142376.36 178120 -1 4370
4372 0 451191.78 142372.48 178160 -1 4371
4373 0 451189.12 142377.8 178200 -1 4372
4374 0 451175.78 142358.08 178240 -1 4373
4375 0 451168.3 142335.17 178280 -1 4374
4376 0 451158.94 142314.64 178320 -1 4375
4377 0 451017 142524.28 178360 -1 4376
4378 0 451105.3 142323.28 178400 -1 4377
4379 0 451080.47 142267.62 178440 -1 4378
4380 0 451042.4 142218.66 178480 -1 4379
4381 0 451016.75 142199.9 178520 -1 4380
4382 0 451006.72 142184.34 178560 -1 4381
4383 0 450989 142166.23 178600 -1 4382
4384 0 450926.12 142170.38 178640 -1 4383
4385 0 450902.3 142176.62 178680 -1 4384
4386 0 450886.12 142175.11 178720 -1 4385
4387 0 450863.22 142097.1 178760 -1 4386
4388 0 450823.88 142050.78 178800 -1 4387
4389 0 450820.25 142053.06 178840 -1 4388
4390 0 450821.9 142049.36 178880 -1 4389
4391 0 450838.8 142026.27 178920 -1 4390
4392 0 450858.16 142064.92 179000 -1 4391
4393 0 450852 142078.83 179040 -1 4392
4394 0 450841.1 142093.27 179080 -1 4393
4395 0 450836 142082.8 179120 -1 4394
4396 0 450843.12 142068.73 179160 -1 4395
4397 0 450842.03 142067.47 179200 -1 4396
4398 0 450838.12 142111.89 179240 -1 4397
4399 0 450838.28 142133.23 179280 -1 4398
4400 0 450834.44 142159.02 179320 -1 4399
4401 0 450802.56 142175.8 179360 -1 4400
4402 0 450765.44 142172.44 179400 -1 4401
4403 0 450690.66 142165.19 179440 -1 4402
4404 0 450610.2 142165.53 179480 -1 4403
4405 0 450595.53 142157.14 179520 -1 4404
4406 0 450536.78 142147.4 179560 -1 4405
4407 0 450520.44 142147.55 179600 -1 4406
4408 0 450484.1 142135.69 179640 -1 4407
4409 0 450453.75 142121.66 179680 -1 4408
4410 0 450416.72 142098.72 179720 -1 4409
4411 0 450356.25 142092.52 179760 -1 4410
4412 0 450323.62 142110.94 179800 -1 4411
4413 0 450201.66 142150.23 179840 -1 4412
4414 0 450132.12 142177.12 179880 -1 4413
4415 0 450095.75 142208.16 179920 -1 4414
4416 0 450069.56 142233.28 179960 -1 4415
4417 0 450044.1 142259.52 180000 -1 4416
4418 0 450034.47 142258.84 180040 -1 4417
4419 0 450012.34 142253.58 180080 -1 4418
4420 0 450042.5 142291.64 180120 -1 4419
4421 0 449993.6 142365.92 180160 -1 4420
4422 0 449972.88 142367.27 180200 -1 4421
4423 0 449663.38 142484.1 180240 -1 4422
4424 0 449549.12 142543.62 180280 -1 4423
4425 0 449442.97 142616.95 180320 -1 4424
4426 0 449391 142620.69 180360 -1 4425
4427 0 449360.75 142622.58 180400 -1 4426
4428 0 449324.78 142612.33 180440 -1 4427
4429 0 449300.53 142612.61 180480 -1 4428
4430 0 449252.9 142607.58 180520 -1 4429
4431 0 449210.44 142592.31 180560 -1 4430
4432 0 449151.97 142568.88 180600 -1 4431
4433 0 449084.72 142544.12 180640 -1 4432
4434 0 449027.4 142535.6 180680 -1 4433
4435 0 448983.62 142529.78 180720 -1 4434
4436 0 448934.28 142519.05 180760 -1 4435
4437 0 448883.8 142520.53 180800 -1 4436
4438 0 448837.22 142534 180840 -1 4437
4439 0 448794.3 142543.55 180880 -1 4438
4440 0 448718.6 142541.06 180920 -1 4439
4441 0 448658.1 142539.38 180960 -1 4440
4442 0 448623.6 142532.06 181000 -1 4441
4443 0 448585.8 142525.53 181040 -1 4442
4444 0 448554.34 142470.36 181080 -1 4443
4445 0 448514.9 142437.5 181120 -1 4444
4446 0 448465.34 142422.3 181160 -1 4445
4447 0 448438.28 142436.73 181200 -1 4446
4448 0 448403.44 142458.95 181240 -1 4447
4449 0 448059.47 142572.89 181280 -1 4448
4450 0 448146.28 142548.3 181320 -1 4449
4451 0 448120.47 142537.81 181360 -1 4450
4452 0 448114.88 142518.02 181400 -1 4451
4453 0 448059.7 142490.36 181440 -1 4452
4454 0 448036.53 142466.8 181480 -1 4453
4455 0 447999.16 142425.05 181520 -1 4454
4456 0 447954.1 142376.6 181560 -1 4455
4457 0 447903.16 142344.78 181600 -1 4456
4458 0 447811.03 142340.94 181640 -1 4457
4459 0 447769.53 142317.14 181680 -1 4458
4460 0 447716 142264.28 181720 -1 4459
4461 0 447696.2 142258.67 181760 -1 4460
4462 0 447670.44 142240.69 181800 -1 4461
4463 0 447614.47 142216.48 181840 -1 4462
4464 0 447554.72 142186.31 181880 -1 4463
4465 0 447500.97 142181.94 181920 -1 4464
4466 0 447495.16 142144.33 181960 -1 4465
4467 0 447208.53 142188.56 182000 -1 4466
4468 0 447208.2 142072.58 182040 -1 4467
4469 0 447151.12 142083.16 182080 -1 4468
4470 0 447146.06 142040.12 182120 -1 4469
4471 0 447143.44 142062.16 182160 -1 4470
4472 0 447120.62 142038.05 182200 -1 4471
4473 0 447091.56 142002.81 182240 -1 4472
4474 0 447079.1 142005.67 182280 -1 4473
4475 0 447036.3 142000.42 182320 -1 4474
4476 0 446861.8 142176.52 182120 -1 4470
4477 0 446379.66 142064.3 182120 -1 4476
4478 0 446355.34 142044.77 182160 -1 4477
4479 0 446205.47 142068.83 182200 -1 4478
4480 0 445965.9 142137.11 182240 -1 4479
4481 0 445879.88 142131.83 182280 -1 4480
4482 0 445751.72 142135.55 182320 -1 4481
4483 0 445642.78 142075.98 182360 -1 4482
4484 0 445463.78 142035.69 182400 -1 4483
4485 0 445345.25 142001.66 182440 -1 4484
4486 0 445310.3 141973.3 182480 -1 4485
4487 0 445304.03 141934.61 182520 -1 4486
4488 0 445365.62 141857.38 182560 -1 4487
4489 0 445416.84 141826.89 182600 -1 4488
4490 0 445451.97 141817.83 182640 -1 4489
4491 0 445423.53 141863.95 182680 -1 4490
4492 0 445406.8 141869.8 182720 -1 4491
4493 0 445423.2 141902.64 182760 -1 4492
4494 0 445412.47 141903.34 182800 -1 4493
4495 0 445459.28 141879.4 182840 -1 4494
4496 0 445495.9 141872.17 182880 -1 4495
4497 0 445500.66 141899.06 182920 -1 4496
4498 0 445482.4 141893.45 182960 -1 4497
4499 0 445481.22 141887.44 183000 -1 4498
4500 0 445472.28 141863.75 183040 -1 4499
4501 0 445512.38 141879.14 183080 -1 4500
4502 0 445496.72 141843.06 183120 -1 4501
4503 0 445490.44 141831.72 183160 -1 4502
4504 0 445469.3 141838.81 183200 -1 4503
4505 0 444788.44 141791.16 182480 -1 4486
4506 0 444216.75 141458.69 182480 -1 4505
4507 0 443743.94 141203.69 182480 -1 4506
4508 0 443719.38 141182.25 182520 -1 4507
4509 0 443516.97 141085.3 182560 -1 4508
4510 0 443442.56 141011.81 182600 -1 4509
4511 0 443209.34 140896.86 182640 -1 4510
4512 0 443098.9 140831.73 182680 -1 4511
4513 0 443020.47 140818 182720 -1 4512
4514 0 442865.53 140723.64 182760 -1 4513
4515 0 442387.03 140533.56 182800 -1 4514
4516 0 442272.4 140532.64 182840 -1 4515
4517 0 442152.47 140482.23 182880 -1 4516
4518 0 442128.03 140488.38 182920 -1 4517
4519 0 442020.94 140453.5 182960 -1 4518
4520 0 441854.1 140381.5 183000 -1 4519
4521 0 441841.8 140360.98 183040 -1 4520
4522 0 441244.06 139446.84 183040 -1 4521
4523 0 440658.4 139140.75 183040 -1 4522
4524 0 440310.3 139073.27 183000 -1 4523
4525 0 440311.53 139063.4 182960 -1 4524
4526 0 440001.25 139116.33 182920 -1 4525
4527 0 439693.2 139094.69 182880 -1 4526
4528 0 439482.38 139109.73 182840 -1 4527
4529 0 439351.94 139124.69 182800 -1 4528
4530 0 439194.2 139138.77 182760 -1 4529
4531 0 438254.94 139430.86 182720 -1 4530
4532 0 437960.84 139648.19 182720 -1 4531
4533 0 437658.7 139659.02 182720 -1 4532
4534 0 437354.34 139481.56 182720 -1 4533
4535 0 437347.44 139237.78 182720 -1 4534
4536 0 437274.38 139316.98 182680 -1 4535
4537 0 437050.8 139440.8 182640 -1 4536
4538 0 436829.44 139324.84 182600 -1 4537
4539 0 436507.38 139058.03 182600 -1 4538
4540 0 435982.38 138998.08 182600 -1 4539
4541 0 435752 138948.62 182600 -1 4540
4542 0 435496.8 138744.42 182600 -1 4541
4543 0 435544.3 138583.69 182600 -1 4542
4544 0 435496.84 138453.22 182640 -1 4543
4545 0 435415 138375.53 182680 -1 4544
4546 0 435254.03 138283.77 182720 -1 4545
4547 0 435161.2 138285.84 182760 -1 4546
4548 0 435159.53 138283.8 182800 -1 4547
4549 0 435074.7 138238.84 182840 -1 4548
4550 0 435046.53 138213.72 182880 -1 4549
4551 0 435040.66 138231.36 182920 -1 4550
4552 0 435014.3 138234.08 182960 -1 4551
4553 0 435071.72 138196.28 183000 -1 4552
4554 0 434917.47 138004.02 183040 -1 4553
4555 0 434798.56 137909.62 183080 -1 4554
4556 0 434576.38 137576.1 183120 -1 4555
4557 0 434511.7 137505.39 183160 -1 4556
4558 0 434333.94 137374.36 183200 -1 4557
4559 0 434145.66 137256.17 183240 -1 4558
4560 0 433953.47 137101.62 183280 -1 4559
4561 0 433865 137028.92 183320 -1 4560
4562 0 433784.9 136997.9 183360 -1 4561
4563 0 433715.8 136998.56 183400 -1 4562
4564 0 433560.53 136954.14 183440 -1 4563
4565 0 433278.53 136779.94 183480 -1 4564
4566 0 433212.66 136784.17 183520 -1 4565
4567 0 433117.62 136765.45 183560 -1 4566
4568 0 432892.94 136661.4 183600 -1 4567
4569 0 432652.1 136609.48 183640 -1 4568
4570 0 432557.22 136612.47 183680 -1 4569
4571 0 432413.8 136592.38 183720 -1 4570
4572 0 432273.56 136567.31 183760 -1 4571
4573 0 432144.66 136531.5 183800 -1 4572
4574 0 432010.38 136437.36 183840 -1 4573
4575 0 431960.4 136442.16 183880 -1 4574
4576 0 431891.62 136474.22 183920 -1 4575
4577 0 431824.94 136504.64 183960 -1 4576
4578 0 431822.8 136574.4 184000 -1 4577
4579 0 431640.6 136669.47 184040 -1 4578
4580 0 431586.66 136679.14 184080 -1 4579
4581 0 431523.62 136718.83 184120 -1 4580
4582 0 431404.62 136750.7 184160 -1 4581
4583 0 431293.9 136797.3 184200 -1 4582
4584 0 430957.6 136515.02 184200 -1 4583
4585 0 430841.34 136463.12 184160 -1 4584
4586 0 430643.3 136462.7 184120 -1 4585
4587 0 430440.53 136402.94 184080 -1 4586
4588 0 430324.72 136379.53 184040 -1 4587
4589 0 430329.16 136275.56 184000 -1 4588
4590 0 429749.53 136036.36 184000 -1 4589
4591 0 429247.28 135917.22 184000 -1 4590
4592 0 429014.66 135962.61 184040 -1 4591
4593 0 428931.62 136036.7 184080 -1 4592
4594 0 428815.8 136032.67 184120 -1 4593
4595 0 428705.7 135985.22 184160 -1 4594
4596 0 428459.7 135953.02 184160 -1 4595
4597 0 428390.9 136036.7 184200 -1 4596
4598 0 427745.7 135976.34 184200 -1 4597
4599 0 427612.47 135940.42 184160 -1 4598
4600 0 427443.97 135909.16 184120 -1 4599
4601 0 427365.03 135870.17 184080 -1 4600
4602 0 427197.56 135748.08 184040 -1 4601
4603 0 426688 135793.31 184040 -1 4602
4604 0 426536.88 135786.77 184000 -1 4603
4605 0 426401.62 135756.83 183960 -1 4604
4606 0 426205.88 135751.02 183920 -1 4605
4607 0 425711 135698.78 183880 -1 4606
4608 0 425486.38 135669.48 183840 -1 4607
4609 0 424990.44 135611.81 183800 -1 4608
4610 0 424553.03 135623.17 183760 -1 4609
4611 0 424180.22 135577.67 183720 -1 4610
4612 0 422982.12 135469.14 183720 -1 4611
4613 0 422341.4 135558.28 183720 -1 4612
4614 0 421767.22 135494.64 183680 -1 4613
4615 0 421570.78 135451.47 183640 -1 4614
4616 0 421386.06 135414.83 183600 -1 4615
4617 0 421236.28 135417.7 183560 -1 4616
4618 0 421136.7 135341.14 183520 -1 4617
4619 0 421066.7 135345.56 183480 -1 4618
4620 0 420934.56 135334 183440 -1 4619
4621 0 420570.44 135312.12 183400 -1 4620
4622 0 420305.88 135367.48 183360 -1 4621
4623 0 419943.53 135373.16 183320 -1 4622
4624 0 418685.44 135309.61 183280 -1 4623
4625 0 418443.53 135285.34 183240 -1 4624
4626 0 417707.12 135296.14 183240 -1 4625
4627 0 417225.6 135309.34 183280 -1 4626
4628 0 417104.38 135325.14 183320 -1 4627
4629 0 416805.47 135372.92 183320 -1 4628
4630 0 415757.56 135626.2 183320 -1 4629
4631 0 415061.12 135623.72 183320 -1 4630
4632 0 414651.5 135569.11 183080 -1 4631
4633 0 413957.3 135721.88 183080 -1 4632
4634 0 413904.22 135816.75 183040 -1 4633
4635 0 413739.66 135822.31 183000 -1 4634
4636 0 413710.22 135858.98 182960 -1 4635
4637 0 413729.88 135873.66 182920 -1 4636
4638 0 413695.1 135915.69 182880 -1 4637
4639 0 413674.66 135909 182840 -1 4638
4640 0 413654.8 135957.2 182800 -1 4639
4641 0 413605.9 135993.4 182760 -1 4640
4642 0 415319.88 135910.88 183600 -1 4631
4643 0 415332.47 135932.97 183640 -1 4642
4644 0 441681.34 140232.38 183080 -1 4521
4645 0 441628.75 140235.02 183120 -1 4644
4646 0 441509.28 140140.1 183160 -1 4645
4647 0 441488.34 140152.98 183200 -1 4646
4648 0 441492.1 140171.16 183240 -1 4647
4649 0 441447.44 140225.33 183280 -1 4648
4650 0 441432.4 140266.08 183320 -1 4649
4651 0 441326.34 140106.88 183360 -1 4650
4652 0 441282.97 140063.28 183400 -1 4651
4653 0 441125.78 139955.75 183440 -1 4652
4654 0 441067.62 139914.61 183480 -1 4653
4655 0 441051.25 139983.81 183520 -1 4654
4656 0 441127.75 140008.08 183560 -1 4655
4657 0 441150.3 140021.64 183600 -1 4656
4658 0 441229.94 140136.5 183640 -1 4657
4659 0 441181.75 140246.73 183680 -1 4658
4660 0 441236.66 140324.7 183720 -1 4659
4661 0 441249.22 140370.28 183760 -1 4660
4662 0 440410.78 139787.98 183520 -1 4655
4663 0 440409.38 139790.8 183560 -1 4662
4664 0 440770.72 140142.64 183240 -1 4648
4665 0 440542.22 140351 183240 -1 4664
4666 0 440485.28 140357.62 183360 -1 4665
4667 0 440461.56 140353.03 183400 -1 4666
4668 0 440408.38 140369.22 183440 -1 4667
4669 0 440389.88 140375.78 183480 -1 4668
4670 0 440585.75 140449.47 183160 -1 4665
4671 0 440599.78 140562.6 183120 -1 4670
4672 0 440586.44 140588.84 183080 -1 4671
4673 0 443294.8 140923.88 182800 -1 4514
4674 0 443470.97 140973.75 182800 -1 4673
4675 0 443484.78 140981.6 182840 -1 4674
4676 0 443507 140948 182880 -1 4675
4677 0 443551.12 140923.12 182920 -1 4676
4678 0 443552.28 140920.97 182960 -1 4677
4679 0 443194 140982 182520 -1 4509
4680 0 442986 141022 182400 -1 4679
4681 0 443532.62 141031.44 182480 -1 4507
4682 0 443476.62 141013.45 182440 -1 4681
4683 0 443481.62 141017.45 182400 -1 4682
4684 0 443512.12 141035.5 182360 -1 4683
4685 0 443501.88 141007.5 182320 -1 4684
4686 0 451410.94 142545.42 177400 -1 4353
4687 0 451433.66 142488.4 177360 -1 4686
4688 0 451459.44 142433.67 177280 -1 4687
4689 0 451487.28 142408.03 177240 -1 4688
4690 0 451559.16 142431.75 177200 -1 4689
4691 0 451592.22 142406.92 177160 -1 4690
4692 0 491364.88 187062.14 138480 -1 3343
4693 0 491361.47 187040.75 138520 -1 4692
4694 0 491385.53 187015.77 138560 -1 4693
4695 0 486961.28 237006.45 76400 154 2363
4696 0 486945.84 237136.86 76360 96 4695
4697 0 486794.16 237137.1 76160 96 4696
4698 0 487115.22 237152.14 75960 64 4697
4699 0 487310.06 237264.38 75840 60 4698
4700 0 487427.1 237411.03 75640 75 4699
4701 0 487527.16 237514.75 75480 51 4700
4702 0 487686.4 237675.61 75360 75 4701
4703 0 487560.53 237905.33 75160 75 4702
4704 0 487594.56 238014.27 75040 32 4703
4705 0 487765.9 238010.14 75000 32 4704
4706 0 487755.75 238027.66 74960 32 4705
4707 0 487816.97 238017.53 74920 32 4706
4708 0 487740 238030.83 74840 32 4707
4709 0 487791.03 237857.25 74680 32 4708
4710 0 487867.94 237844.88 74520 32 4709
4711 0 487903.75 238055.98 74320 45 4710
4712 0 487909.44 238397.23 74080 32 4711
4713 0 487935.75 238493.69 73840 64 4712
4714 0 488164.1 238668.25 73400 71 4713
4715 0 488234.16 238876.17 73080 32 4714
4716 0 488333.94 238964.61 72800 60 4715
4717 0 488137.4 239293.17 72760 75 4716
4718 0 488027.9 239482.52 72600 75 4717
4719 0 487953.28 239597.45 72440 75 4718
4720 0 487974.84 239759.34 72280 75 4719
4721 0 487843.22 239941.27 72080 81 4720
4722 0 487854.72 240049.66 71880 96 4721
4723 0 487799.66 240167.55 71760 71 4722
4724 0 487716.12 240225.5 71640 71 4723
4725 0 487759.03 240237.69 71440 108 4724
4726 0 487778.88 240229.28 71240 134 4725
4727 0 487729.88 240309.12 71040 156 4726
4728 0 487725.72 240276.75 70880 156 4727
4729 0 487458.66 240401.61 70680 120 4728
4730 0 487138.38 240493.8 70480 178 4729
4731 0 487105.03 240469.58 70360 178 4730
4732 0 486788.34 240351.98 70320 120 4731
4733 0 486312.34 240437.05 70120 91 4732
4734 0 485963.4 240418.58 69800 122 4733
4735 0 485955.12 240349.17 69480 71 4734
4736 0 485782.66 240361.67 69200 90 4735
4737 0 485354.6 240778.72 68880 139 4736
4738 0 485754.34 240716.12 68760 128 4737
4739 0 485813.25 240755.7 68640 32 4738
4740 0 485910.4 240356.83 68600 32 4739
4741 0 486214.03 240351.34 68440 32 4740
4742 0 486343.47 240403.03 68280 32 4741
4743 0 485884.6 240955.44 68600 32 4739
4744 0 485763.9 241134.61 68520 98 4743
4745 0 485595.06 241216.52 68440 86 4744
4746 0 485611.9 241412.89 68320 96 4745
4747 0 485640.84 241510.52 68200 96 4746
4748 0 485625.84 241645.05 68040 98 4747
4749 0 485614.28 241797.66 67760 104 4748
4750 0 485778.75 241998.7 67560 140 4749
4751 0 485874.47 242064.86 67320 137 4750
4752 0 485858.2 242181.3 67080 75 4751
4753 0 485647.84 242297.75 66880 96 4752
4754 0 485546.6 242391.47 66680 75 4753
4755 0 485541.47 242541.38 66440 131 4754
4756 0 485572.7 242605.62 66200 131 4755
4757 0 485487.72 242634.77 65960 137 4756
4758 0 485444.38 242693.88 65760 137 4757
4759 0 485425.2 242718.22 65520 75 4758
4760 0 485464.72 242802.95 65320 60 4759
4761 0 485499.25 242887.48 65240 60 4760
4762 0 485896.25 243143.22 65040 64 4761
4763 0 485847.1 243119.39 64760 102 4762
4764 0 485890.94 243029.69 64560 40 4763
4765 0 486082.06 243050.5 64360 81 4764
4766 0 485906.4 243114.77 64200 51 4765
4767 0 485992.72 243296.56 64040 128 4766
4768 0 485931.78 243406.34 63880 128 4767
4769 0 485611.78 243514.83 63680 198 4768
4770 0 485640.8 243642.17 63520 198 4769
4771 0 484953.8 243658.89 63320 240 4770
4772 0 484719.47 243746.22 63160 280 4771
4773 0 484950.94 243816.19 62960 163 4772
4774 0 484648.72 243765.2 62840 224 4773
4775 0 483960.7 243865.86 62680 194 4774
4776 0 483762.12 243952.42 62560 183 4775
4777 0 483809.75 243820.98 62440 183 4776
4778 0 484661.47 244468.05 62840 267 4774
4779 0 484651.8 244651.45 62680 -1 4778
4780 0 484627.22 244743.31 62640 -1 4779
4781 0 484644.47 244776.94 62480 -1 4780
4782 0 485568.84 243816.33 62840 160 4774
4783 0 485467.3 244251.12 62480 51 4782
4784 0 485448.1 244376.3 62320 45 4783
4785 0 485452.72 244332 62200 45 4784
4786 0 485439.44 244243.97 62040 45 4785
4787 0 485267.88 244198.3 61960 45 4786
4788 0 485168.62 244035.69 61840 32 4787
4789 0 484967.66 244102.39 61680 51 4788
4790 0 484871.12 244132.48 61480 101 4789
4791 0 484712 244072.7 61320 101 4790
4792 0 484755.5 244092.6 61120 86 4791
4793 0 484832.78 244112.5 61080 86 4792
4794 0 484839.78 244115.72 61040 86 4793
4795 0 484918.03 244251.78 61000 40 4794
4796 0 484940.62 244289.52 60960 40 4795
4797 0 484953.16 244341.9 60920 40 4796
4798 0 484877.84 244438.86 60840 40 4797
4799 0 484780.34 244569.58 60720 40 4798
4800 0 484642.44 244760.23 60600 122 4799
4801 0 484096 244640 59920 115 4800
4802 0 483872 244672 59720 163 4801
4803 0 483840 244736 59480 257 4802
4804 0 483808 244736 59480 251 4803
4805 0 483744 244672 59400 226 4804
4806 0 483616 244480 59280 163 4805
4807 0 483392 244384 59160 81 4806
4808 0 483168 244384 59040 32 4807
4809 0 482912 244384 59040 91 4808
4810 0 482688 244224 58920 186 4809
4811 0 482528 244096 58720 64 4810
4812 0 482368 244000 58520 51 4811
4813 0 482304 243840 58320 104 4812
4814 0 482176 243648 58120 120 4813
4815 0 482016 243616 57920 51 4814
4816 0 481888 243552 57680 75 4815
4817 0 481888 243488 57400 81 4816
4818 0 481888 243424 57320 81 4817
4819 0 481856 243296 57080 91 4818
4820 0 481728 243200 56840 60 4819
4821 0 481600 243040 56640 60 4820
4822 0 481440 242976 56440 75 4821
4823 0 481248 242848 56280 101 4822
4824 0 481056 242816 56120 80 4823
4825 0 480832 242784 55960 107 4824
4826 0 480640 242752 55760 71 4825
4827 0 480448 242688 55600 81 4826
4828 0 480256 242592 55440 75 4827
4829 0 480064 242464 55280 60 4828
4830 0 479904 242304 55120 60 4829
4831 0 479680 242144 55040 40 4830
4832 0 479456 242048 54880 32 4831
4833 0 479296 241920 54720 128 4832
4834 0 479136 241792 54560 124 4833
4835 0 478944 241696 54400 178 4834
4836 0 478688 241664 54320 140 4835
4837 0 478432 241664 54320 136 4836
4838 0 478176 241600 54360 102 4837
4839 0 477920 241600 54360 102 4838
4840 0 477664 241600 54440 107 4839
4841 0 477440 241600 54560 136 4840
4842 0 477184 241600 54600 104 4841
4843 0 476928 241600 54600 71 4842
4844 0 476704 241536 54720 190 4843
4845 0 476512 241408 54920 166 4844
4846 0 476256 241344 55000 139 4845
4847 0 476000 241376 54920 153 4846
4848 0 475776 241280 54800 212 4847
4849 0 475520 241280 54880 136 4848
4850 0 475264 241280 54920 60 4849
4851 0 475040 241312 55120 51 4850
4852 0 474816 241312 55280 75 4851
4853 0 474560 241312 55280 80 4852
4854 0 474304 241312 55280 40 4853
4855 0 474048 241184 55320 80 4854
4856 0 473792 241088 55320 80 4855
4857 0 473536 241088 55320 134 4856
4858 0 473312 241184 55440 175 4857
4859 0 473088 241184 55640 186 4858
4860 0 472832 241280 55640 186 4859
4861 0 472672 241280 55440 217 4860
4862 0 472480 241216 55280 124 4861
4863 0 472352 241056 55120 156 4862
4864 0 472192 240896 54960 122 4863
4865 0 472000 240704 54920 80 4864
4866 0 471776 240608 54840 86 4865
4867 0 471552 240512 54680 32 4866
4868 0 471392 240352 54560 90 4867
4869 0 471136 240320 54440 81 4868
4870 0 470880 240288 54360 86 4869
4871 0 470624 240224 54280 75 4870
4872 0 470464 240224 54240 86 4871
4873 0 470352 240266 54080 -1 4872
4874 0 482144 243392 57320 60 4818
4875 0 482400 243520 57360 45 4874
4876 0 482496 243616 57520 81 4875
4877 0 483584 244832 59240 163 4805
4878 0 483552 245056 59120 124 4877
4879 0 483616 245312 59040 101 4878
4880 0 483456 245344 58840 96 4879
4881 0 483296 245504 58680 32 4880
4882 0 483072 245504 58560 45 4881
4883 0 483040 245472 58560 51 4882
4884 0 483744 245536 59080 80 4879
4885 0 483872 245760 59120 124 4884
4886 0 483968 246016 59080 51 4885
4887 0 483968 246272 59040 81 4886
4888 0 483776 246400 58920 60 4887
4889 0 483520 246432 58920 32 4888
4890 0 483264 246464 58920 64 4889
4891 0 483040 246496 58920 75 4890
4892 0 483648 244864 59640 244 4804
4893 0 483648 244832 59920 218 4892
4894 0 483712 244960 60160 104 4893
4895 0 483712 245152 60360 71 4894
4896 0 483776 245344 60520 40 4895
4897 0 483808 245408 60560 40 4896
4898 0 483532.7 243942.36 62960 131 4773
4899 0 483321.84 243828.52 63120 98 4898
4900 0 483520.03 243820.08 63280 98 4899
4901 0 483091.16 243726.8 63320 32 4900
4902 0 483036.28 243833.75 63360 32 4901
4903 0 483138.25 243955.86 63440 32 4902
4904 0 483163.78 244033.75 63560 32 4903
4905 0 484066 241081.22 68880 96 4737
4906 0 483871.8 241063.81 69040 120 4905
4907 0 483547.5 241071.75 69200 115 4906
4908 0 483114.53 241098.45 69360 96 4907
4909 0 482895.38 241076.45 69480 96 4908
4910 0 482507.7 241090.61 69480 71 4909
4911 0 481989.53 241005.14 69480 75 4910
4912 0 481438.3 240989.81 69480 120 4911
4913 0 481126.97 240962.33 69480 104 4912
4914 0 481028.44 240961.52 69600 80 4913
4915 0 480688.9 241136.75 69600 81 4914
4916 0 480403.75 241400.7 69600 81 4915
4917 0 480326.84 241426.16 69480 134 4916
4918 0 480266.16 241450.5 69280 134 4917
4919 0 479786.62 241619.94 69280 81 4918
4920 0 479781.44 241657.36 69320 81 4919
4921 0 479823.44 241654.88 69360 81 4920
4922 0 479839.53 241634.19 69160 81 4919
4923 0 479461.7 241831.34 68960 75 4922
4924 0 478793.78 242115.08 68840 120 4923
4925 0 478485.1 242397.95 68720 81 4924
4926 0 478057.28 242422.52 68720 80 4925
4927 0 478024.28 242504.98 68680 80 4926
4928 0 477968.9 242668.02 68640 51 4927
4929 0 477809.97 242868.78 68600 81 4928
4930 0 477388.25 243059.25 68520 115 4929
4931 0 477149.66 243211.02 68440 98 4930
4932 0 476801.6 243396.78 68360 98 4931
4933 0 476095.9 243558.2 68360 90 4932
4934 0 474518.06 244173.4 68360 71 4933
4935 0 474134.6 244095.89 68560 176 4934
4936 0 474820.25 244141.5 68120 115 4934
4937 0 474920.78 244131.42 68040 128 4936
4938 0 474912.66 244131.39 68000 128 4937
4939 0 474905.8 244131.61 67960 128 4938
4940 0 474290.6 244531.23 67960 81 4939
4941 0 473437.1 244984.19 67960 124 4940
4942 0 473408.84 244994.97 67920 140 4941
4943 0 473348.7 245057.9 67680 140 4942
4944 0 472166.1 245583.25 67920 124 4942
4945 0 472165.66 246072.67 67920 75 4944
4946 0 471475.5 246532.75 67920 120 4945
4947 0 470861.62 246839.47 67880 75 4946
4948 0 470564.6 246824.06 67880 51 4947
4949 0 470379.44 246831.89 67840 64 4948
4950 0 470200.16 246804.16 67760 64 4949
4951 0 470583.53 247475.62 67920 175 4946
4952 0 470689.53 247625.25 68080 175 4951
4953 0 470801.94 247699.28 68200 175 4952
4954 0 470852.16 247774.08 68240 175 4953
4955 0 470352.5 247750.92 67760 128 4951
4956 0 470008.44 248318.28 67720 226 4955
4957 0 470073.25 248427.94 67560 226 4956
4958 0 470009.88 248502.53 67440 226 4957
4959 0 469852.2 248490.69 67280 120 4958
4960 0 469616.94 248590.19 67040 115 4959
4961 0 469350.2 248683.44 66920 51 4960
4962 0 469067.16 248847 66920 51 4961
4963 0 468789.53 249027.97 66840 80 4962
4964 0 468499.1 249194.81 66720 91 4963
4965 0 468507.6 249358.77 66600 91 4964
4966 0 468591.4 249583.23 66480 96 4965
4967 0 468452.2 249707.58 66360 150 4966
4968 0 468487.84 249791.72 66240 108 4967
4969 0 468488 249897.12 66160 108 4968
4970 0 468666.8 250422.88 66160 122 4969
4971 0 468892.28 250638.89 66160 -1 4970
4972 0 469007.94 250680.72 66240 -1 4971
4973 0 469043.34 250777.48 66400 -1 4972
4974 0 468498.8 249945.6 66120 108 4969
4975 0 468480.28 249931.19 66080 108 4974
4976 0 468459.9 250142.06 65960 122 4975
4977 0 468404.28 250160.66 65840 122 4976
4978 0 468259.56 250141.7 65720 81 4977
4979 0 468096.25 250068.17 65680 81 4978
4980 0 467967.6 250222.67 65640 107 4979
4981 0 467743.4 250334.64 65480 156 4980
4982 0 467432.4 250556.4 65320 197 4981
4983 0 467135.6 250759.95 65120 212 4982
4984 0 467038.97 251037.72 64920 189 4983
4985 0 467106.66 251119.88 64880 189 4984
4986 0 466964.84 251199.89 64840 71 4985
4987 0 466518.4 251500.84 64720 91 4986
4988 0 466245 251674.38 64640 86 4987
4989 0 466074.53 251726.02 64560 45 4988
4990 0 465859.22 251722.94 64440 122 4989
4991 0 465708.5 251781.05 64360 86 4990
4992 0 465595.75 251850.5 64280 86 4991
4993 0 465578.5 251953.08 64200 168 4992
4994 0 465423.84 252059.23 64080 175 4993
4995 0 465185.2 252211.69 64000 156 4994
4996 0 464516.94 252387.58 64000 81 4995
4997 0 464292.03 252519.2 63880 60 4996
4998 0 463975.28 252537.28 63800 51 4997
4999 0 463400.03 252633.39 63800 75 4998
5000 0 463522.56 252728.17 63920 75 4999
5001 0 463666.72 252781.77 64040 75 5000
5002 0 463736.6 252842.77 64160 51 5001
5003 0 463734.03 252904.84 64240 51 5002
5004 0 463188.8 252660.44 63720 124 4999
5005 0 462993.28 252627.17 63600 81 5004
5006 0 462865.4 252585.84 63520 81 5005
5007 0 462789.1 252572.7 63400 81 5006
5008 0 462544.38 252583.62 63240 81 5007
5009 0 462437.2 252569.23 63200 81 5008
5010 0 462277.5 252553.5 63160 81 5009
5011 0 462240.06 252559.38 63120 -1 5010
5012 0 467642.5 251021.81 64840 212 4986
5013 0 467721.8 251048.97 64760 -1 5012
5014 0 467751.22 251065.08 64720 -1 5013
5015 0 467973.06 251068.86 64640 -1 5014
5016 0 468106.28 251066.66 64600 -1 5015
5017 0 468127.78 251443.31 64760 -1 5013
5018 0 468135.56 251484.44 64800 -1 5017
5019 0 468146.6 251517.66 64920 -1 5018
5020 0 487072.75 240452.61 70240 178 4731
5021 0 486873.97 240824.19 70120 45 5020
5022 0 486869.5 240909.45 69920 81 5021
5023 0 486746.75 241098.02 69680 51 5022
5024 0 486727.06 241116.86 69600 51 5023
5025 0 486682.34 241125.34 69480 40 5024
5026 0 486624.7 241192.34 69360 40 5025
5027 0 486573.4 241303.06 69240 60 5026
5028 0 486501.28 241716.72 69240 90 5027
5029 0 486284.94 241889.42 69240 71 5028
5030 0 486263.56 241816.38 69360 71 5029
5031 0 486268.2 241814.3 69400 71 5030
5032 0 485983.38 242024.81 69120 75 5029
5033 0 485806.44 242205.56 69000 81 5032
5034 0 485718.66 242270.06 68920 81 5033
5035 0 485495.84 242634.77 68840 75 5034
5036 0 485531.16 242773.88 68720 75 5035
5037 0 485353.72 243023.4 68600 98 5036
5038 0 485326.62 243155.92 68520 81 5037
5039 0 485269.6 243434.17 68400 98 5038
5040 0 485232.66 243915.64 68400 120 5039
5041 0 485149.2 244055.02 68280 120 5040
5042 0 485127.06 244219.78 68240 71 5041
5043 0 484877.6 244552.72 68160 75 5042
5044 0 484674.28 244801.61 68040 91 5043
5045 0 484511.84 245051.25 67920 60 5044
5046 0 484646.9 245046.03 67840 60 5045
5047 0 484664.72 245050.95 67760 60 5046
5048 0 484397.34 245378.94 67880 80 5045
5049 0 484321.28 245570.94 67800 102 5048
5050 0 483854.94 245902.83 67720 75 5049
5051 0 483605.06 246007.47 67840 71 5050
5052 0 483618.03 245971.39 67880 71 5051
5053 0 483342.6 246370.42 67720 101 5050
5054 0 483194 246316.45 67840 101 5053
5055 0 483176.97 246338.4 67880 101 5054
5056 0 483000.62 246545.64 67600 98 5053
5057 0 482812.28 246620.61 67520 75 5056
5058 0 482396.62 246672.08 67480 154 5057
5059 0 481829.4 247090.47 67400 235 5058
5060 0 481654.75 247075.12 67280 217 5059
5061 0 481831.84 247136.89 67120 244 5060
5062 0 481618.78 247201.02 66960 217 5061
5063 0 481542.66 247739.31 66840 244 5062
5064 0 481604.4 247739.61 66720 -1 5063
5065 0 481453 247622.81 66600 -1 5064
5066 0 481480.88 247640.88 66560 -1 5065
5067 0 481284.28 247941.7 66800 -1 5063
5068 0 481174.56 247983.83 66720 -1 5067
5069 0 481180.75 248024.61 66640 -1 5068
5070 0 481791.8 247124.25 67560 244 5059
5071 0 481772.9 247805.95 67560 139 5070
5072 0 481416.84 247979 67720 75 5071
5073 0 481419.22 247911.98 67840 75 5072
5074 0 481333.06 248185.81 67840 75 5073
5075 0 481280.7 248198.38 67880 75 5074
5076 0 480927.38 248197.16 67960 75 5075
5077 0 480914.84 248197.94 68000 75 5076
5078 0 481438.5 247918.38 67880 75 5073
5079 0 481718.9 246999.81 67640 217 5070
5080 0 486486.84 241473.72 68960 90 5027
5081 0 488399.1 238998.64 72680 60 4716
5082 0 488796.88 239053.16 72400 86 5081
5083 0 488760.06 239306.66 72360 81 5082
5084 0 488798.16 239522.4 72200 166 5083
5085 0 488816.2 239688.69 72000 166 5084
5086 0 488927.38 240084.56 71800 120 5085
5087 0 489320.44 239815.17 71800 101 5086
5088 0 489944.06 239963.06 71800 209 5087
5089 0 490886.3 239922.08 71800 137 5088
5090 0 490851.28 239896.39 71440 240 5089
5091 0 490853.28 239849.14 71240 240 5090
5092 0 490576.8 239805 70960 150 5091
5093 0 490577.9 239866.67 70920 150 5092
5094 0 490326.72 240030.92 70760 131 5093
5095 0 490116.22 240251.81 70600 64 5094
5096 0 490082.03 240266.62 70520 64 5095
5097 0 490019.06 240292.8 70440 64 5096
5098 0 490373.78 240202.31 70440 64 5097
5099 0 490293.47 240210.36 70320 64 5098
5100 0 490042.56 240273.47 70360 64 5097
5101 0 489923.88 240087.17 70520 32 5096
5102 0 490114.34 239763.83 70520 81 5101
5103 0 490257.97 239660.55 70400 81 5102
5104 0 490227.78 239566.16 70280 81 5103
5105 0 490131.16 239592.61 70200 81 5104
5106 0 490299.53 239533.67 70240 81 5104
5107 0 490459.47 239492.42 70200 -1 5106
5108 0 490646.28 239393.94 70080 -1 5107
5109 0 490818.53 239351.61 69960 -1 5108
5110 0 490723.38 239322.31 69760 -1 5109
5111 0 490803.9 239260.06 69560 -1 5110
5112 0 490800.2 239246.61 69520 -1 5111
5113 0 490815.16 239268.66 69480 -1 5112
5114 0 490703.12 239628.06 70400 230 5103
5115 0 490723.75 239631.88 70360 230 5114
5116 0 490970.97 239590.05 70600 230 5114
5117 0 491008.6 239598.12 70680 230 5116
5118 0 489810.1 240367.17 70800 32 5096
5119 0 489859.4 240450.38 70880 32 5118
5120 0 491598.53 240028.64 70920 91 5093
5121 0 491762.72 240045.23 70760 91 5120
5122 0 492318.06 240015.44 70760 60 5121
5123 0 492522.62 239987.75 70600 60 5122
5124 0 492766.56 239920.89 70400 64 5123
5125 0 492905.1 239831.97 70200 60 5124
5126 0 493041.72 239762.31 70120 51 5125
5127 0 493330.03 239789.06 70040 81 5126
5128 0 493495.28 239632.55 69880 71 5127
5129 0 493602.06 239501.34 69680 81 5128
5130 0 494304 239392 69400 81 5129
5131 0 494560 239392 69320 75 5130
5132 0 494816 239392 69200 81 5131
5133 0 495040 239392 69080 51 5132
5134 0 495232 239360 68920 91 5133
5135 0 495488 239296 68800 98 5134
5136 0 495712 239200 68680 81 5135
5137 0 495872 239072 68520 81 5136
5138 0 496128 239008 68440 40 5137
5139 0 496352 238912 68360 75 5138
5140 0 496576 238816 68280 81 5139
5141 0 496800 238688 68280 120 5140
5142 0 497056 238656 68280 139 5141
5143 0 497280 238528 68240 81 5142
5144 0 497536 238400 68240 80 5143
5145 0 497792 238368 68240 163 5144
5146 0 498048 238336 68240 178 5145
5147 0 498240 238208 68120 60 5146
5148 0 498400 238080 67960 80 5147
5149 0 498656 238016 67920 128 5148
5150 0 498912 237984 67840 208 5149
5151 0 499104 238144 67720 229 5150
5152 0 499296 238144 67520 178 5151
5153 0 499520 238176 67400 160 5152
5154 0 499776 238112 67360 108 5153
5155 0 500032 238208 67280 131 5154
5156 0 500256 238336 67360 186 5155
5157 0 500512 238432 67440 204 5156
5158 0 500736 238560 67400 150 5157
5159 0 500928 238496 67200 102 5158
5160 0 501120 238528 67040 75 5159
5161 0 501312 238688 66920 80 5160
5162 0 501536 238848 66920 60 5161
5163 0 501792 238944 66960 80 5162
5164 0 502048 238976 67000 75 5163
5165 0 502240 239104 67160 81 5164
5166 0 502464 239232 67240 60 5165
5167 0 502688 239360 67120 81 5166
5168 0 502816 239552 66920 32 5167
5169 0 502976 239712 66720 104 5168
5170 0 503232 239744 66640 75 5169
5171 0 503264 239744 66640 71 5170
5172 0 503256 239774 66600 -1 5171
5173 0 503496 239866 66560 -1 5172
5174 0 503720 239958 66520 -1 5173
5175 0 504384 240214 66520 -1 5174
5176 0 504496 240342 66400 -1 5175
5177 0 504628 240358 66240 -1 5176
5178 0 504816 240514 66120 -1 5177
5179 0 504940 240618 66000 -1 5178
5180 0 504952 240706 65800 -1 5179
5181 0 504980 240794 65680 -1 5180
5182 0 490799.4 239963.83 71960 137 5089
5183 0 490096.97 239687.33 71960 209 5182
5184 0 490163.7 239537.31 72120 198 5183
5185 0 489954.8 239392.44 72280 -1 5184
5186 0 489883.78 239360.36 72400 -1 5185
5187 0 490773.84 240055.56 72080 150 5182
5188 0 490757.28 240221.14 72200 150 5187
5189 0 490711.12 240191.14 72240 150 5188
5190 0 490654.6 240438.61 72240 104 5189
5191 0 490162.53 240397.14 72240 150 5190
5192 0 490275.4 240507.2 72080 150 5191
5193 0 490296.38 240512.2 72000 150 5192
5194 0 490527.8 240667.6 72000 150 5193
5195 0 490473.62 240686.28 71960 150 5194
5196 0 490515.94 240726.6 71920 150 5195
5197 0 490290.38 240552.62 71960 150 5193
5198 0 490168.38 240377.39 72400 45 5191
5199 0 490215.6 240166.55 72520 104 5198
5200 0 490233.2 240163.5 72560 104 5199
5201 0 490243.03 240152.83 72600 104 5200
5202 0 490731.34 240213.28 72360 104 5189
5203 0 490776.4 240289.58 72520 104 5202
5204 0 490657.25 240264.22 72640 45 5203
5205 0 490616.06 240271.84 72680 45 5204
5206 0 486322.47 237280.55 76400 45 4695
5207 0 485436.3 237388.39 76400 98 5206
5208 0 485430.34 237458.53 76680 98 5207
5209 0 485444.1 237512.77 76920 91 5208
5210 0 484890.7 237806.02 76400 71 5207
5211 0 484636.03 238194.58 76280 108 5210
5212 0 485024 238848 76720 81 5211
5213 0 485280 238944 76760 81 5212
5214 0 485504 239040 76880 81 5213
5215 0 485728 239168 76960 60 5214
5216 0 485920 239328 77120 60 5215
5217 0 486144 239488 77160 60 5216
5218 0 486368 239616 77160 90 5217
5219 0 486624 239712 77120 107 5218
5220 0 486880 239808 77120 71 5219
5221 0 487104 240000 77120 131 5220
5222 0 487264 240192 77080 107 5221
5223 0 487424 240384 77040 80 5222
5224 0 487520 240608 76960 51 5223
5225 0 487712 240800 76920 81 5224
5226 0 488425.66 241336.02 77000 136 5225
5227 0 488832 241824 76520 102 5226
5228 0 488992 241984 76400 102 5227
5229 0 489184 242176 76400 81 5228
5230 0 489408 242304 76400 80 5229
5231 0 489568 242464 76240 51 5230
5232 0 489696 242688 76240 120 5231
5233 0 489824 242880 76400 163 5232
5234 0 490016 243072 76440 202 5233
5235 0 489984 243168 76440 204 5234
5236 0 490048 243424 76360 175 5235
5237 0 490208 243520 76160 101 5236
5238 0 490240 243520 75880 131 5237
5239 0 490400 243456 75640 164 5238
5240 0 490656 243520 75600 178 5239
5241 0 490880 243648 75520 186 5240
5242 0 491136 243712 75400 206 5241
5243 0 491200 243712 75120 108 5242
5244 0 491392 243904 75000 115 5243
5245 0 491488 243936 74920 75 5244
5246 0 491744 243936 74920 51 5245
5247 0 491936 244032 74720 96 5246
5248 0 492096 243968 74520 128 5247
5249 0 492320 243968 74400 104 5248
5250 0 492512 244128 74280 96 5249
5251 0 492704 244160 74080 81 5250
5252 0 492896 244192 73920 60 5251
5253 0 493152 244256 73800 96 5252
5254 0 493344 244256 73600 60 5253
5255 0 493568 244320 73440 60 5254
5256 0 493824 244384 73360 51 5255
5257 0 494080 244416 73240 64 5256
5258 0 494304 244448 73120 60 5257
5259 0 494464 244512 72920 75 5258
5260 0 494688 244512 72760 81 5259
5261 0 494880 244480 72560 107 5260
5262 0 495136 244512 72520 163 5261
5263 0 495392 244512 72520 176 5262
5264 0 495488 244480 72440 197 5263
5265 0 495552 244704 72560 186 5264
5266 0 495776 244800 72440 160 5265
5267 0 496000 244864 72480 163 5266
5268 0 496224 244896 72640 115 5267
5269 0 496448 244928 72760 64 5268
5270 0 496704 244992 72800 64 5269
5271 0 496960 244960 72840 51 5270
5272 0 497216 245024 72960 81 5271
5273 0 497408 245216 73000 80 5272
5274 0 497632 245344 73000 40 5273
5275 0 497824 245536 73000 40 5274
5276 0 498080 245632 73000 45 5275
5277 0 498336 245728 73000 40 5276
5278 0 498496 245920 72960 32 5277
5279 0 498368 246048 72960 75 5278
5280 0 496224 244736 72360 108 5267
5281 0 496416 244576 72320 81 5280
5282 0 496576 244640 72080 102 5281
5283 0 496608 244800 71880 75 5282
5284 0 496384 244896 71800 124 5283
5285 0 495488 244480 72160 175 5264
5286 0 495488 244704 72000 186 5285
5287 0 495488 244960 71920 156 5286
5288 0 495616 245184 71760 178 5287
5289 0 495776 245344 71600 115 5288
5290 0 496032 245344 71520 122 5289
5291 0 496288 245376 71400 102 5290
5292 0 496544 245376 71400 75 5291
5293 0 496800 245376 71360 140 5292
5294 0 497024 245440 71240 194 5293
5295 0 497280 245472 71160 150 5294
5296 0 497536 245504 71160 91 5295
5297 0 497792 245472 71080 60 5296
5298 0 498016 245440 70920 75 5297
5299 0 498176 245472 70720 64 5298
5300 0 498400 245472 70560 51 5299
5301 0 498624 245472 70400 51 5300
5302 0 498880 245440 70360 81 5301
5303 0 499040 245312 70160 51 5302
5304 0 499200 245248 69960 71 5303
5305 0 499296 245216 69720 60 5304
5306 0 494880 244224 72640 98 5261
5307 0 494944 244064 72840 45 5306
5308 0 494944 244000 73120 32 5307
5309 0 494912 244032 73200 32 5308
5310 0 491392 244160 74800 45 5245
5311 0 491168 244160 74640 75 5310
5312 0 491136 244160 74600 51 5311
5313 0 489760 243136 76560 200 5235
5314 0 489504 243072 76520 181 5313
5315 0 489280 243200 76600 115 5314
5316 0 489216 243392 76760 75 5315
5317 0 489152 243584 76920 102 5316
5318 0 489056 243776 77120 81 5317
5319 0 488960 243936 77320 71 5318
5320 0 488934.4 243987.2 77480 92 5319
5321 0 488876 244174 77480 98 5320
5322 0 488732 244146 77520 98 5321
5323 0 488688 244130 77560 -1 5322
5324 0 488928 244000 77520 98 5320
5325 0 488956 243942 77680 -1 5324
5326 0 484526.7 238240.14 76200 98 5211
5327 0 484358.25 238268.73 76080 98 5326
5328 0 484132.97 238396.16 75960 81 5327
5329 0 482917.28 238379.97 75960 124 5328
5330 0 482861.75 238335.11 75840 124 5329
5331 0 482779.38 238356.48 75800 96 5330
5332 0 482422.38 238317.48 75760 75 5331
5333 0 482296.9 238304.28 75680 71 5332
5334 0 482147.03 238336.47 75640 71 5333
5335 0 482144.88 238296.77 75560 71 5334
5336 0 481794.16 238376.48 75440 96 5335
5337 0 481633.78 238375.98 75320 137 5336
5338 0 481360.72 238328.14 75240 120 5337
5339 0 481264.94 238392.3 75160 120 5338
5340 0 480778.4 238520.12 75080 86 5339
5341 0 480071.03 238549.78 75040 128 5340
5342 0 479294.84 238361.81 75040 75 5341
5343 0 479166.72 238310.66 75120 75 5342
5344 0 479121.12 238288.44 75160 75 5343
5345 0 479369.28 238363.28 75200 75 5344
5346 0 479004.7 238324.47 75240 75 5345
5347 0 478170.9 238189.23 75280 104 5346
5348 0 478049.16 238245.4 75320 124 5347
5349 0 477100.25 237981.16 75320 90 5348
5350 0 476928.8 237976.66 75360 181 5349
5351 0 476889.94 237953.25 75440 181 5350
5352 0 476937.06 237873.19 75520 181 5351
5353 0 476957 237921.12 75560 181 5352
5354 0 476965.56 237948.39 75600 181 5353
5355 0 476987.4 238016.86 75640 181 5354
5356 0 476965.22 237937.98 75680 181 5355
5357 0 476984.1 237833.72 75720 181 5356
5358 0 476978.44 237778.36 75760 181 5357
5359 0 476983.1 237780.78 75800 181 5358
5360 0 476988.66 237701.69 75880 181 5359
5361 0 476936.94 237092.27 75880 -1 5360
5362 0 476929.97 237036.55 75920 -1 5361
5363 0 477034.44 236921.64 75960 169 5362
5364 0 477034.44 236824.14 76000 158 5363
5365 0 477086.7 236799.77 76040 147 5364
5366 0 477069.28 236799.77 76080 136 5365
5367 0 477086.7 236862.44 76120 125 5366
5368 0 477097.12 236939.05 76200 103 5367
5369 0 477024 236704 76280 81 5368
5370 0 477085.56 237677.5 75920 181 5360
5371 0 477072.6 237773.83 75960 181 5370
5372 0 477129.22 237857.73 76000 181 5371
5373 0 477143.16 237892.89 76040 181 5372
5374 0 476946.7 238033.53 75280 90 5347
5375 0 476487.03 237349 75280 122 5374
5376 0 476222.4 237436.97 75080 131 5375
5377 0 476565.75 237564.88 75000 122 5376
5378 0 476650.03 237885.58 74920 122 5377
5379 0 476625.7 237521.22 74840 122 5378
5380 0 476622.53 237819.39 74800 122 5379
5381 0 475297.38 237485.38 74840 60 5379
5382 0 474841.28 237685.47 74840 120 5381
5383 0 474505.6 237617.33 75000 122 5382
5384 0 474414.53 237673.52 75080 128 5383
5385 0 474213.4 237741.08 75160 108 5384
5386 0 474029.5 237832.72 75200 108 5385
5387 0 473977.06 237797.03 75240 96 5386
5388 0 473898.75 237812.84 75280 96 5387
5389 0 473721.1 237832.95 75320 98 5388
5390 0 473692.94 237905.12 75360 98 5389
5391 0 473561.84 237961.64 75440 98 5390
5392 0 473477.16 238014.17 75520 102 5391
5393 0 473373.4 238085.95 75560 102 5392
5394 0 473293.28 238129.94 75720 98 5393
5395 0 473249.6 238166.9 75760 98 5394
5396 0 473122.3 238201.14 75800 98 5395
5397 0 473021.53 238261.88 75840 75 5396
5398 0 472929.28 238297.58 75880 75 5397
5399 0 472082.03 238562.22 75960 156 5398
5400 0 471933.72 238550.48 76000 156 5399
5401 0 470925.94 238682.56 76000 124 5400
5402 0 471154.4 238654.84 76080 148 5401
5403 0 470596.84 238929.8 75920 98 5401
5404 0 470458.06 238993.48 75880 115 5403
5405 0 470177.38 239178.81 75760 148 5404
5406 0 470090.75 239201.38 75720 148 5405
5407 0 469917.56 239246.73 75640 96 5406
5408 0 469777.97 239337.75 75560 80 5407
5409 0 469936.8 239314.1 75520 96 5408
5410 0 469740.53 239377.11 75480 80 5409
5411 0 469620.1 239425.77 75440 60 5410
5412 0 469510.5 239501.89 75400 60 5411
5413 0 469344.53 239549.03 75320 96 5412
5414 0 469016 239693.75 75320 107 5413
5415 0 468559.9 239633.94 75320 128 5414
5416 0 468538.03 239673.89 75440 128 5415
5417 0 468582.34 239701.69 75560 128 5416
5418 0 468665.7 239778.67 75640 160 5417
5419 0 468538.56 239606.34 75240 128 5415
5420 0 468527.5 239569.92 75160 128 5419
5421 0 468301.53 239590.62 75080 122 5420
5422 0 467880.25 239530.89 75000 71 5421
5423 0 467390.88 239584.72 75040 81 5422
5424 0 466949.6 239684.75 75080 81 5423
5425 0 466687.06 239901.77 75040 80 5424
5426 0 466427.88 240056.66 74960 80 5425
5427 0 466207.94 240208.69 74680 72 5426
5428 0 466880 239904 73920 51 5427
5429 0 467008 239808 73720 51 5428
5430 0 467168 239744 73520 60 5429
5431 0 467360 239680 73320 64 5430
5432 0 467520 239616 73120 71 5431
5433 0 467648 239616 72880 96 5432
5434 0 467904 239520 72760 98 5433
5435 0 468160 239456 72680 60 5434
5436 0 468320 239392 72640 64 5435
5437 0 466248.12 240148.22 74880 81 5426
5438 0 466102.47 240225.6 74800 115 5437
5439 0 465800.1 240352.25 74680 98 5438
5440 0 465632 240397.03 74600 90 5439
5441 0 465470.56 240424.36 74480 96 5440
5442 0 465199.5 240597.67 74400 81 5441
5443 0 464987.22 240681.12 74320 101 5442
5444 0 464716.1 240802.47 74240 102 5443
5445 0 464575.7 240873.4 74160 102 5444
5446 0 464451.88 240985.64 74080 120 5445
5447 0 463560 241449.66 74080 156 5446
5448 0 463558.25 241458.66 74040 156 5447
5449 0 463520.5 241505.19 73920 226 5448
5450 0 463408.12 241360.45 73840 226 5449
5451 0 463375.5 241349.5 73800 226 5450
5452 0 463342.72 241338.94 73760 226 5451
5453 0 463308.5 241328.11 73720 178 5452
5454 0 463127.1 241312.72 73640 178 5453
5455 0 463103.38 241345.14 73560 178 5454
5456 0 463116.4 241327.77 73520 178 5455
5457 0 462950.9 241336.78 73600 101 5454
5458 0 462555.4 241465.17 73560 81 5457
5459 0 462451.16 241489.08 73480 98 5458
5460 0 462380.34 241500.77 73400 98 5459
5461 0 462232.7 241545.14 73320 122 5460
5462 0 462143.2 241489.4 73200 122 5461
5463 0 462083.25 241465.39 73120 175 5462
5464 0 462004.25 241440.86 73040 175 5463
5465 0 461975.12 241373.77 72920 175 5464
5466 0 461911.66 241396.84 72840 221 5465
5467 0 461884.44 241373.05 72720 221 5466
5468 0 461848.8 241393.69 72680 221 5467
5469 0 461704.4 241384.11 72560 64 5468
5470 0 461667 241430.1 72440 64 5469
5471 0 461556.22 241520.88 72360 64 5470
5472 0 461483.44 241529.47 72240 150 5471
5473 0 461472.7 241604.39 72160 150 5472
5474 0 461472.7 241690.6 72080 150 5473
5475 0 461457.5 241640.45 72040 150 5474
5476 0 461435.28 241697.11 71960 136 5475
5477 0 461451.5 241804.36 71880 75 5476
5478 0 461394.94 241848.14 71840 75 5477
5479 0 461403.72 241883.69 71760 75 5478
5480 0 461388.8 241913.27 71680 75 5479
5481 0 461372.56 242037 71600 178 5480
5482 0 461380.4 242121.19 71520 178 5481
5483 0 461376.47 242160.73 71480 178 5482
5484 0 461440 242301.31 71360 198 5483
5485 0 461448.5 242409.1 71240 198 5484
5486 0 461404.25 242473.05 71120 148 5485
5487 0 461395.6 242480.9 71000 148 5486
5488 0 461364.4 242517.75 70880 209 5487
5489 0 461337.16 242524.28 70840 209 5488
5490 0 461227.6 242514.58 70800 209 5489
5491 0 461164.9 242494.56 70680 209 5490
5492 0 461108.9 242423.56 70560 172 5491
5493 0 461089.34 242408.78 70520 172 5492
5494 0 461071.97 242367.17 70400 172 5493
5495 0 460912.1 242306.66 70280 164 5494
5496 0 460800.38 242298.67 70160 124 5495
5497 0 460756.56 242282.67 70040 124 5496
5498 0 460732.38 242306.05 69920 131 5497
5499 0 460636.1 242315.25 69800 131 5498
5500 0 460484.72 242355.1 69680 136 5499
5501 0 460436.28 242435.44 69600 98 5500
5502 0 460328.28 242523.86 69520 98 5501
5503 0 460284.28 242827.94 69520 98 5502
5504 0 460091.75 242951.2 69440 75 5503
5505 0 459900.56 243202.84 69360 101 5504
5506 0 459820.5 243242.64 69280 101 5505
5507 0 459768.2 243267.12 69200 122 5506
5508 0 459682.44 243332.53 69080 122 5507
5509 0 459523.56 243418.33 69000 86 5508
5510 0 459420.2 243558.08 68960 107 5509
5511 0 459391.97 243611.25 68880 107 5510
5512 0 459307.9 243698.64 68800 104 5511
5513 0 459099.84 243755.25 68720 32 5512
5514 0 459004.7 243803.27 68640 32 5513
5515 0 458940.66 243903.4 68560 81 5514
5516 0 458685.34 244042.89 68440 51 5515
5517 0 458476.7 244111.47 68360 91 5516
5518 0 458437.5 244194.73 68280 91 5517
5519 0 458353.97 244267.34 68200 64 5518
5520 0 458268.16 244370.8 68120 64 5519
5521 0 458232.1 244419.97 68040 51 5520
5522 0 458060.72 244436.56 67920 32 5521
5523 0 457740.62 244596.61 67920 32 5522
5524 0 457592.56 244944.55 67920 32 5523
5525 0 457636.47 244819.47 67840 32 5524
5526 0 457640.5 244783.48 67760 32 5525
5527 0 457748.25 244782.25 67680 32 5526
5528 0 457955.06 244775.52 67600 32 5527
5529 0 458153.72 244787.83 67520 32 5528
5530 0 458262.62 244761.72 67400 32 5529
5531 0 458245.72 244921.94 67360 32 5530
5532 0 458262.38 244996.73 67280 32 5531
5533 0 458248.1 245172.14 67200 -1 5532
5534 0 459340.12 243916.27 68960 75 5510
5535 0 459256.12 244248.45 68960 60 5534
5536 0 459052.75 244427.95 68920 51 5535
5537 0 459008.62 244545.39 68880 51 5536
5538 0 458788.06 244790.66 68840 104 5537
5539 0 458588.03 244805.84 68760 104 5538
5540 0 458300.03 244989.95 68760 96 5539
5541 0 458193 245175.12 68840 75 5540
5542 0 461056 241056 71520 71 5475
5543 0 460896 240896 71320 86 5542
5544 0 460736 240768 71120 45 5543
5545 0 460640 240736 70880 98 5544
5546 0 460576 240672 70640 96 5545
5547 0 460544 240512 70440 32 5546
5548 0 460352 240320 70400 90 5547
5549 0 460160 240128 70320 91 5548
5550 0 459968 239936 70240 60 5549
5551 0 459712 239904 70160 60 5550
5552 0 459520 239872 70000 90 5551
5553 0 459328 239840 69800 71 5552
5554 0 459264 239840 69520 101 5553
5555 0 459168 239744 69280 96 5554
5556 0 459155.2 239731.2 69200 93 5555
5557 0 459136 239712 69080 90 5556
5558 0 462896.53 241071.75 73520 101 5457
5559 0 463631.03 241304.69 73640 156 5454
5560 0 463527.62 241562.66 74200 226 5447
5561 0 463615.38 241576.2 74320 205 5560
5562 0 463871.25 241751.81 74400 208 5561
5563 0 463999.12 241789.97 74480 208 5562
5564 0 464379.3 241943.89 74400 32 5563
5565 0 464659.47 241982.62 74320 40 5564
5566 0 464900.3 242110.75 74240 60 5565
5567 0 465147.5 242055.31 74320 51 5566
5568 0 464028.88 241818.14 74520 208 5563
5569 0 470202.7 239417 75480 96 5409
5570 0 470369.28 239529.33 75400 148 5569
5571 0 470410.25 239537.1 75320 148 5570
5572 0 470413.9 239552.95 75280 148 5571
5573 0 470497.88 239761 75280 148 5572
5574 0 470597.66 239814.42 75200 148 5573
5575 0 470793.78 239729.5 75160 -1 5574
5576 0 471926.34 238622.81 76080 156 5400
5577 0 471938.7 238846.9 76160 128 5576
5578 0 471866.72 239034.9 76160 128 5577
5579 0 471887.7 239119.61 76240 128 5578
5580 0 471919.28 239181.92 76320 128 5579
5581 0 471903.44 239203.03 76440 128 5580
5582 0 479737.12 238654.7 74960 128 5341
5583 0 479728.25 238626.98 74880 128 5582
5584 0 479701.8 238631.02 74840 128 5583
5585 0 479209.78 238843.08 74840 81 5584
5586 0 479018.22 238935.16 74920 60 5585
5587 0 479005.34 238930.83 74960 60 5586
5588 0 478825.97 238963.25 74840 60 5586
5589 0 478597.9 239034.44 74760 51 5588
5590 0 478353.25 239114.78 74720 90 5589
5591 0 478179.1 239295.77 74800 51 5590
5592 0 478216.9 239319.06 74880 51 5591
5593 0 486244.2 234525.72 75480 190 2356
5594 0 486182.06 234406.8 75160 86 5593
5595 0 486122 234313 74920 64 5594
5596 0 486302 234257 74680 45 5595
5597 0 486242 234185 74520 32 5596
5598 0 486306 234109 74280 45 5597
5599 0 486346 234061 74000 90 5598
5600 0 486346 234009 73800 98 5599
5601 0 486330 233977 73360 64 5600
5602 0 486342 233937 73280 71 5601
5603 0 486126 233945 72920 64 5602
5604 0 486078 234041 72680 90 5603
5605 0 486106 234049 72440 71 5604
5606 0 486206 234069 72240 64 5605
5607 0 486242 234077 72040 64 5606
5608 0 486234 234077 71760 64 5607
5609 0 486206 234077 71440 64 5608
5610 0 486138 234057 71120 -1 5609
5611 0 486142 233993 70880 -1 5610
5612 0 486134 233925 70680 -1 5611
5613 0 485994 233845 70480 -1 5612
5614 0 485930 233799 70280 -1 5613
5615 0 485886 233691 70040 -1 5614
5616 0 485866 233619 69800 -1 5615
5617 0 485918 233479 69600 -1 5616
5618 0 485878 233431 69360 -1 5617
5619 0 485766 233295 69160 -1 5618
5620 0 485622 233199 68840 -1 5619
5621 0 485274 232987 68600 -1 5620
5622 0 484878 232855 68400 -1 5621
5623 0 484534 232779 68200 -1 5622
5624 0 484238 232739 67960 -1 5623
5625 0 483870 232559 67720 -1 5624
5626 0 483778 232495 67000 -1 5625
5627 0 483598 232407 66800 -1 5626
5628 0 483362 232319 66640 -1 5627
5629 0 483058 232127 66280 -1 5628
5630 0 482750 232043 66040 -1 5629
5631 0 482470 232059 65760 -1 5630
5632 0 482294 232011 65280 -1 5631
5633 0 482162 232167 65040 -1 5632
5634 0 482070 231991 64560 -1 5633
5635 0 481882 231891 64400 -1 5634
5636 0 481614 231855 64200 -1 5635
5637 0 481438 231803 64040 -1 5636
5638 0 481110 231667 63920 -1 5637
5639 0 480670 231535 63720 -1 5638
5640 0 480574 231567 63520 -1 5639
5641 0 480474 231595 63280 -1 5640
5642 0 480610 231559 63040 -1 5641
5643 0 480502 231475 62800 -1 5642
5644 0 480350 231463 62760 -1 5643
5645 0 479958 231347 62560 -1 5644
5646 0 479754 231123 62320 -1 5645
5647 0 479610 230995 62200 -1 5646
5648 0 479278 230867 62040 -1 5647
5649 0 478818 230947 61800 -1 5648
5650 0 478270 230927 61240 -1 5649
5651 0 477818 231295 61000 -1 5650
5652 0 477698 231283 60560 -1 5651
5653 0 477658 231275 60400 -1 5652
5654 0 477382 231127 60360 -1 5653
5655 0 477394 231007 60280 -1 5654
5656 0 477302 231035 60200 -1 5655
5657 0 477222 231061 60120 -1 5656
5658 0 476930 231017 59960 -1 5657
5659 0 476666 231001 59800 -1 5658
5660 0 476530 231025 59600 -1 5659
5661 0 476270 231085 59440 -1 5660
5662 0 476094 231065 59280 -1 5661
5663 0 475890 231025 59040 -1 5662
5664 0 475698 230977 58840 -1 5663
5665 0 475474 230969 58640 -1 5664
5666 0 475242 230881 58480 -1 5665
5667 0 475150 230741 58280 -1 5666
5668 0 474854 230717 58080 -1 5667
5669 0 474690 230813 57880 -1 5668
5670 0 474750 230741 57680 -1 5669
5671 0 474582 230717 57520 -1 5670
5672 0 474366 230621 57280 -1 5671
5673 0 474098 230825 57080 -1 5672
5674 0 473962 230809 56920 -1 5673
5675 0 473642 230649 56680 -1 5674
5676 0 473822 230429 56480 -1 5675
5677 0 473486 230273 56360 -1 5676
5678 0 472890 229933 56200 -1 5677
5679 0 472754 229665 56000 -1 5678
5680 0 472826 229513 55680 -1 5679
5681 0 472682 229437 55400 -1 5680
5682 0 472666 229401 55120 -1 5681
5683 0 472718 229221 54920 -1 5682
5684 0 472366 228997 54760 -1 5683
5685 0 472354 228825 54600 -1 5684
5686 0 472346 228061 54560 -1 5685
5687 0 472362 227881 54400 -1 5686
5688 0 472286 227771 54360 -1 5687
5689 0 472322 227711 54200 -1 5688
5690 0 472290 226887 54160 -1 5689
5691 0 472074 226843 54360 -1 5690
5692 0 471998 226667 54440 -1 5691
5693 0 472002 226551 54640 -1 5692
5694 0 472006 226531 54680 -1 5693
5695 0 472530 226787 53960 -1 5690
5696 0 472598 226823 53760 -1 5695
5697 0 473078 227011 53560 -1 5696
5698 0 473238 227343 53360 -1 5697
5699 0 473074 227071 52960 -1 5698
5700 0 473258 227499 52760 -1 5699
5701 0 473334 227691 52600 -1 5700
5702 0 473646 227847 52280 -1 5701
5703 0 473506 227723 51960 -1 5702
5704 0 473906 227427 51480 -1 5703
5705 0 473930 227663 50920 -1 5704
5706 0 473586 227559 50720 -1 5705
5707 0 473682 227415 50560 -1 5706
5708 0 473646 227323 50440 -1 5707
5709 0 473610 227155 50400 -1 5708
5710 0 473662 227487 50360 -1 5709
5711 0 473682 227483 50320 -1 5710
5712 0 473678 227675 50240 -1 5711
5713 0 473582 227855 50120 -1 5712
5714 0 473566 227983 50000 -1 5713
5715 0 473722 228075 49920 -1 5714
5716 0 473758 228103 49880 -1 5715
5717 0 473838 228059 49760 -1 5716
5718 0 473934 228055 49600 -1 5717
5719 0 474106 228011 49320 -1 5718
5720 0 474434 227931 49080 -1 5719
5721 0 474582 227907 48880 -1 5720
5722 0 474758 227835 48640 -1 5721
5723 0 474742 227867 48400 -1 5722
5724 0 474966 227899 48200 -1 5723
5725 0 474942 227755 48120 -1 5724
5726 0 474818 227691 48040 -1 5725
5727 0 474978 227747 48000 -1 5726
5728 0 475002 227795 47920 -1 5727
5729 0 475090 227855 47840 -1 5728
5730 0 475082 227871 47760 -1 5729
5731 0 475202 228039 47560 -1 5730
5732 0 475466 227663 47400 -1 5731
5733 0 475610 227507 47200 -1 5732
5734 0 475610 227511 46960 -1 5733
5735 0 472382 229113 54560 -1 5685
5736 0 472138 229025 54120 -1 5735
5737 0 472086 229121 53760 -1 5736
5738 0 472070 229233 53520 -1 5737
5739 0 471878 229285 53480 -1 5738
5740 0 471702 229321 53440 -1 5739
5741 0 471874 229313 53400 -1 5740
5742 0 471890 229309 53360 -1 5741
5743 0 471682 229325 53200 -1 5742
5744 0 471342 229293 53040 -1 5743
5745 0 470050 229567 53000 -1 5744
5746 0 469574 229143 52960 -1 5745
5747 0 469662 229047 52920 -1 5746
5748 0 469430 229423 52840 -1 5747
5749 0 469246 229407 52800 -1 5748
5750 0 469078 229631 52680 -1 5749
5751 0 468014 229847 52640 -1 5750
5752 0 467354.8 229930.2 52320 -1 5751
5753 0 467190 229951 52240 -1 5752
5754 0 467614 230031 51560 -1 5753
5755 0 466246 228479 51520 -1 5754
5756 0 466222 228559 51200 -1 5755
5757 0 466498 229069 51160 -1 5756
5758 0 466454 229161 51000 -1 5757
5759 0 466046 229257 50840 -1 5758
5760 0 465738 229049 50760 -1 5759
5761 0 465774 228997 50680 -1 5760
5762 0 466114 228377 51040 -1 5756
5763 0 466006 228365 50960 -1 5762
5764 0 465974 228281 50920 -1 5763
5765 0 465990 228233 50880 -1 5764
5766 0 465802 228245 50840 -1 5765
5767 0 466326 228087 51800 -1 5755
5768 0 466478 227687 52000 -1 5767
5769 0 466478 227551 52160 -1 5768
5770 0 466358 227495 52280 -1 5769
5771 0 465542 229935 52360 -1 5752
5772 0 464742 229831 52440 -1 5771
5773 0 463838 229535 52360 -1 5772
5774 0 463638 229479 52280 -1 5773
5775 0 463438 229461 52400 -1 5773
5776 0 463234 229477 52440 -1 5775
5777 0 462922 229521 52480 -1 5776
5778 0 462702 229493 52280 -1 5777
5779 0 462426 229405 52160 -1 5778
5780 0 462166 229349 52040 -1 5779
5781 0 462362 229401 51840 -1 5780
5782 0 462258 229273 51800 -1 5781
5783 0 462394 229449 51800 -1 5781
5784 0 462462 229557 52520 -1 5777
5785 0 462394 229577 52600 -1 5784
5786 0 462146 229661 52640 -1 5785
5787 0 461966 229633 52760 -1 5786
5788 0 470110 229551 52760 -1 5749
5789 0 470278 229687 52680 -1 5788
5790 0 470270 229855 52560 -1 5789
5791 0 472774 229357 54480 -1 5735
5792 0 473154 229501 54400 -1 5791
5793 0 473434 229549 54320 -1 5792
5794 0 473678 229511 54200 -1 5793
5795 0 474218 229483 54000 -1 5794
5796 0 474566 229567 53800 -1 5795
5797 0 474810 229635 53520 -1 5796
5798 0 475050 229615 53440 -1 5797
5799 0 475318 229247 53440 -1 5798
5800 0 475482 228739 53400 -1 5799
5801 0 475550 228327 53360 -1 5800
5802 0 475522 228291 53200 -1 5801
5803 0 475722 227999 53120 -1 5802
5804 0 477886 231271 60200 -1 5653
5805 0 477702 231323 59960 -1 5804
5806 0 477638 231563 59800 -1 5805
5807 0 477802 231731 59640 -1 5806
5808 0 477754 231867 59440 -1 5807
5809 0 477746 231895 59240 -1 5808
5810 0 477754 231971 59080 -1 5809
5811 0 477722 231887 58920 -1 5810
5812 0 477782 231843 58760 -1 5811
5813 0 477686 231975 58560 -1 5812
5814 0 477590 232039 58400 -1 5813
5815 0 477470 232123 58200 -1 5814
5816 0 477422 232347 58040 -1 5815
5817 0 477446 232615 57880 -1 5816
5818 0 477486 232675 57640 -1 5817
5819 0 477362 232679 57520 -1 5818
5820 0 477334 232739 57320 -1 5819
5821 0 477338 232811 57160 -1 5820
5822 0 477310 232779 56920 -1 5821
5823 0 477170 232867 56760 -1 5822
5824 0 477094 232943 56600 -1 5823
5825 0 476926 232915 56360 -1 5824
5826 0 476866 233079 56160 -1 5825
5827 0 476722 233123 55960 -1 5826
5828 0 476706 233075 55720 -1 5827
5829 0 476830 233295 55480 -1 5828
5830 0 476850 233195 55240 -1 5829
5831 0 477138 232907 55200 -1 5830
5832 0 477350 232823 54960 -1 5831
5833 0 477422 232575 54760 -1 5832
5834 0 477370 232363 54600 -1 5833
5835 0 477514 232243 54520 -1 5834
5836 0 477166 232383 54520 -1 5835
5837 0 477238 232539 54480 -1 5836
5838 0 477278 232635 54400 -1 5837
5839 0 477342 232639 54280 -1 5838
5840 0 477322 232647 54120 -1 5839
5841 0 477366 232699 54000 -1 5840
5842 0 477350 232771 53800 -1 5841
5843 0 477338 232791 53600 -1 5842
5844 0 477162 232863 53320 -1 5843
5845 0 477142 232731 52800 -1 5844
5846 0 477270 232979 52560 -1 5845
5847 0 477350 233159 52320 -1 5846
5848 0 477618 233359 52160 -1 5847
5849 0 477774 233695 51920 -1 5848
5850 0 478030 233923 51640 -1 5849
5851 0 477762 232067 54480 -1 5835
5852 0 477414 232787 55240 -1 5831
5853 0 477746 232647 55440 -1 5852
5854 0 477878 232759 55600 -1 5853
5855 0 458190.66 232767.14 59440 160 1907
5856 0 458290.53 232831.03 59600 124 5855
5857 0 458381.66 232878.8 59720 124 5856
5858 0 458442.22 232958.03 59920 124 5857
5859 0 458723.53 233146.08 60200 102 5858
5860 0 458321.12 233404.66 60320 -1 5859
5861 0 458635.97 233556.02 60520 -1 5860
