# Supplementary material for: Connectomics Analysis Reveals First-, Second-, and Third-Order Thermosensory and Hygrosensory Neurons in the Adult Drosophila Brain
Source: Curr Biol. 2020 Aug 17;30(16):3167–3182.e4. doi: 10.1016/j.cub.2020.06.028 (PMC7443704; doi:10.1016/j.cub.2020.06.028)
Supplement: Data S1. Skeletons and Meshes, Related to STAR Methods — marin2020-skeletons contains files describing the morphology of each neuron in this study (in FAFB14 space, .swc format). glomeruli_meshes contains the glomerular meshes (in FAFB14 space, .stl format). neuropil_meshes contains the glomerular meshes (in FAFB14 space, .stl format). [file mmc5.zip › VP_SI/marin2020-skeletons/57224.swc]

# SWC format file
# based on specifications at http://www.neuronland.org/NLMorphologyConverter/MorphologyFormats/SWC/Spec.html
# Created by nat::write.neuron.swc
# PointNo Label X Y Z Radius Parent 
1 0 399372 281522 76720 2542 -1
2 0 399940 278826 77600 -1 1
3 0 398388 277298 77400 -1 2
4 0 398788 276874 77000 -1 3
5 0 399196 276410 76560 -1 4
6 0 400232 275514 76440 -1 5
7 0 400626 275246 76560 -1 6
8 0 400734 275246 76680 -1 7
9 0 400886 275250 76840 -1 8
10 0 401062 275222 77000 -1 9
11 0 401246 275134 77160 -1 10
12 0 401358 275122 77320 -1 11
13 0 401602 275042 77480 -1 12
14 0 401616 275130 77640 -1 13
15 0 401844 274602 77760 -1 14
16 0 401892 274230 77920 -1 15
17 0 402256 273726 78120 -1 16
18 0 402284 273606 78240 -1 17
19 0 402320 273518 78400 -1 18
20 0 402422 273442 78520 -1 19
21 0 402498 273282 78600 -1 20
22 0 402538 273098 78720 -1 21
23 0 402462 272586 78800 -1 22
24 0 402398 272334 78920 -1 23
25 0 402440 272342 79080 -1 24
26 0 402800 272290 79200 -1 25
27 0 402940 272242 79320 -1 26
28 0 403016 272066 79440 -1 27
29 0 403028 272022 79600 -1 28
30 0 403030 271966 79680 -1 29
31 0 403054 271018 79760 -1 30
32 0 403170 270806 79840 -1 31
33 0 403226 270622 79920 -1 32
34 0 403302 270550 80000 -1 33
35 0 403466 270314 80120 -1 34
36 0 403558 270158 80280 -1 35
37 0 403666 270002 80360 -1 36
38 0 403750 269894 80480 -1 37
39 0 403950 269682 80600 -1 38
40 0 404134 269278 80680 -1 39
41 0 404394 268910 80760 -1 40
42 0 404494 268738 80880 -1 41
43 0 404738 268394 81000 -1 42
44 0 404750 268210 81040 -1 43
45 0 404962 268078 81200 -1 44
46 0 405078 268014 81360 -1 45
47 0 405150 267942 81480 -1 46
48 0 405220 267886 81520 -1 47
49 0 405300 267834 81640 -1 48
50 0 405504 267762 81800 -1 49
51 0 405628 267718 81960 -1 50
52 0 405644 267710 82120 -1 51
53 0 405840 267542 82280 -1 52
54 0 406052 267342 82440 -1 53
55 0 406180 267226 82560 -1 54
56 0 406396 266946 82640 -1 55
57 0 406564 266834 82840 -1 56
58 0 406708 266686 83000 -1 57
59 0 406676 266594 83120 -1 58
60 0 406956 266478 83240 -1 59
61 0 407010 266438 83320 -1 60
62 0 407074 266346 83440 -1 61
63 0 407174 266302 83560 -1 62
64 0 407338 266210 83680 -1 63
65 0 407914 265918 83720 -1 64
66 0 408678 265394 83800 -1 65
67 0 408810 265186 83920 -1 66
68 0 409126 265046 84080 -1 67
69 0 409330 265006 84240 -1 68
70 0 409618 264946 84360 -1 69
71 0 409966 264846 84480 -1 70
72 0 410246 264834 84600 -1 71
73 0 410722 264826 84720 -1 72
74 0 410964 264750 84840 -1 73
75 0 411280 264634 85000 -1 74
76 0 411348 264534 85120 -1 75
77 0 411630 264306 85200 -1 76
78 0 411806 264106 85320 -1 77
79 0 411998 264022 85480 -1 78
80 0 412190 264062 85640 -1 79
81 0 412422 264154 85760 -1 80
82 0 412670 264282 85880 -1 81
83 0 412858 264234 86040 -1 82
84 0 412982 264210 86160 -1 83
85 0 413066 264186 86280 -1 84
86 0 413278 264074 86400 -1 85
87 0 413602 263870 86520 -1 86
88 0 413742 263774 86640 -1 87
89 0 414038 263578 86720 -1 88
90 0 414750 263094 86760 -1 89
91 0 415318 262738 86880 -1 90
92 0 415526 262610 86960 -1 91
93 0 415504 262474 87040 -1 92
94 0 415824 262310 87120 -1 93
95 0 416024 262134 87280 -1 94
96 0 416112 262058 87360 -1 95
97 0 416280 261942 87480 -1 96
98 0 416440 261886 87600 -1 97
99 0 416542 261854 87640 -1 98
100 0 416662 261818 87720 -1 99
101 0 416986 261714 87840 -1 100
102 0 417082 261690 87960 -1 101
103 0 417450 261498 88040 -1 102
104 0 417610 261382 88200 -1 103
105 0 417774 261106 88320 -1 104
106 0 417846 261086 88400 -1 105
107 0 417910 260774 88520 -1 106
108 0 418016 260486 88600 -1 107
109 0 418132 260650 88640 -1 108
110 0 418100 260918 88720 -1 109
111 0 418200 261002 88760 -1 110
112 0 418260 261114 88800 -1 111
113 0 418834 261082 88840 -1 112
114 0 418978 260994 89000 -1 113
115 0 419074 260954 89120 -1 114
116 0 419498 260826 89160 -1 115
117 0 420546 260666 89280 -1 116
118 0 420842 260658 89440 -1 117
119 0 421158 260690 89560 -1 118
120 0 421314 260866 89640 -1 119
121 0 421530 260786 89800 -1 120
122 0 421870 260706 89960 -1 121
123 0 422214 260642 90080 -1 122
124 0 422754 260518 90200 -1 123
125 0 423182 260402 90320 -1 124
126 0 423414 260426 90440 -1 125
127 0 423974 260374 90520 -1 126
128 0 424502 260238 90640 -1 127
129 0 424850 260230 90720 -1 128
130 0 425382 260186 90840 -1 129
131 0 425584 260182 90880 -1 130
132 0 426704 260122 90920 -1 131
133 0 426996 260106 91040 -1 132
134 0 427484 260170 91160 -1 133
135 0 427988 260158 91280 -1 134
136 0 428194 260166 91360 -1 135
137 0 428374 260146 91440 -1 136
138 0 428544 260178 91480 -1 137
139 0 428916 260266 91600 -1 138
140 0 429068 260190 91760 -1 139
141 0 429244 260106 91880 -1 140
142 0 429708 260178 92000 -1 141
143 0 430280 260214 92120 -1 142
144 0 430668 260106 92200 -1 143
145 0 431056 259946 92320 -1 144
146 0 431228 259890 92480 -1 145
147 0 431324 259850 92560 -1 146
148 0 431844 259682 92600 -1 147
149 0 432120 259570 92720 -1 148
150 0 432620 259426 92800 -1 149
151 0 432884 259330 92960 -1 150
152 0 433004 259266 93160 -1 151
153 0 433144 259330 93280 -1 152
154 0 433596 259274 93360 -1 153
155 0 433728 259250 93480 -1 154
156 0 433880 259206 93600 -1 155
157 0 434060 259234 93720 -1 156
158 0 434400 259278 93840 -1 157
159 0 434768 259338 93960 -1 158
160 0 435208 259326 94080 -1 159
161 0 435628 259286 94200 -1 160
162 0 436236 259246 94320 -1 161
163 0 436448 259214 94520 -1 162
164 0 436812 259166 94600 -1 163
165 0 437520 259226 94680 -1 164
166 0 437832 259206 94800 -1 165
167 0 438276 259126 94920 -1 166
168 0 438480 259102 95040 -1 167
169 0 438748 259078 95160 -1 168
170 0 439068 259114 95240 -1 169
171 0 439660 259138 95280 -1 170
172 0 439912 259194 95320 -1 171
173 0 440130 259182 95360 -1 172
174 0 441018 259302 95440 -1 173
175 0 441362 259370 95480 -1 174
176 0 441898 259346 95560 -1 175
177 0 442222 259266 95680 -1 176
178 0 442502 259226 95760 -1 177
179 0 442942 259258 95840 -1 178
180 0 443438 259262 95920 -1 179
181 0 443794 259278 96000 -1 180
182 0 444138 259226 96080 -1 181
183 0 444714 259174 96160 -1 182
184 0 446314 259098 96200 -1 183
185 0 447846 259010 96160 -1 184
186 0 448114 258894 96080 -1 185
187 0 448386 258838 96040 -1 186
188 0 448628 258838 95960 -1 187
189 0 449008 258790 95880 -1 188
190 0 449660 258530 95840 -1 189
191 0 450236 258262 95880 -1 190
192 0 450662 258274 95920 -1 191
193 0 451014 258286 96000 -1 192
194 0 452418 258042 96040 -1 193
195 0 453034 258002 95960 -1 194
196 0 453330 258046 95880 -1 195
197 0 453530 258134 95800 -1 196
198 0 453650 258170 95680 -1 197
199 0 453806 258230 95560 -1 198
200 0 453834 258262 95440 -1 199
201 0 454156 258050 95400 -1 200
202 0 454456 257894 95440 -1 201
203 0 454588 257810 95480 -1 202
204 0 454926 257702 95520 -1 203
205 0 455806 257394 95480 -1 204
206 0 456198 257386 95400 -1 205
207 0 456526 257358 95280 -1 206
208 0 457266 257078 95200 -1 207
209 0 457642 256922 95120 -1 208
210 0 458206 256806 95040 -1 209
211 0 458518 256726 94920 -1 210
212 0 458642 256670 94800 -1 211
213 0 458718 256558 94720 -1 212
214 0 459134 256426 94640 -1 213
215 0 459342 256410 94560 -1 214
216 0 459554 256438 94480 -1 215
217 0 459686 256450 94400 -1 216
218 0 459938 256422 94320 -1 217
219 0 460642 256158 94200 -1 218
220 0 461054 255994 94120 -1 219
221 0 461678 255734 94040 -1 220
222 0 461798 255622 93960 -1 221
223 0 461838 255542 93880 -1 222
224 0 461882 255490 93720 -1 223
225 0 461966 255462 93640 -1 224
226 0 462002 255418 93520 -1 225
227 0 462054 255338 93440 -1 226
228 0 462190 255230 93360 -1 227
229 0 462378 255070 93280 -1 228
230 0 462896 254742 93240 -1 229
231 0 463296 254642 93160 -1 230
232 0 463576 254618 93080 -1 231
233 0 463716 254594 93000 -1 232
234 0 463928 254550 92920 -1 233
235 0 464104 254506 92800 -1 234
236 0 464192 254486 92680 -1 235
237 0 464268 254374 92600 -1 236
238 0 464356 254190 92520 -1 237
239 0 464536 253818 92440 -1 238
240 0 464616 253694 92360 -1 239
241 0 464640 253566 92280 -1 240
242 0 464872 253554 92160 -1 241
243 0 464944 253666 92080 -1 242
244 0 465020 253810 92000 -1 243
245 0 465088 253914 91920 -1 244
246 0 465198 253962 91880 -1 245
247 0 465346 254062 91760 -1 246
248 0 465462 254206 91680 -1 247
249 0 465506 254298 91560 -1 248
250 0 465618 254306 91440 -1 249
251 0 465782 254334 91360 -1 250
252 0 465998 254402 91240 -1 251
253 0 466110 254418 91120 -1 252
254 0 466206 254474 91040 -1 253
255 0 466382 254490 90960 -1 254
256 0 466532 254546 90920 -1 255
257 0 466684 254790 90760 -1 256
258 0 466180 255194 90720 -1 257
259 0 466192 255314 90680 -1 258
260 0 466212 255470 90640 -1 259
261 0 466320 255506 90600 -1 260
262 0 464308 255558 90560 -1 261
263 0 464240 255526 90520 -1 262
264 0 464060 255578 90440 -1 263
265 0 463892 255806 90360 -1 264
266 0 463776 256010 90280 -1 265
267 0 463638 256166 90200 -1 266
268 0 463578 256464 90280 -1 267
269 0 463472 256638 90360 -1 268
270 0 463299 256864 90520 -1 269
271 0 462767 257244 90480 -1 270
272 0 462503 257236 90400 -1 271
273 0 462215 257280 90320 -1 272
274 0 462132.34 257290.67 90240 -1 273
275 1 462091 257296 90200 -1 274
276 0 462063 257236 90120 -1 275
277 0 461827 257384 90080 -1 276
278 0 461707 257368 89960 -1 277
279 0 461607 257417 89800 -1 278
280 0 461529 257343 89680 -1 279
281 0 461481 257379 89480 -1 280
282 0 461381 257347 89240 -1 281
283 0 461429 257401 89160 -1 282
284 0 461455 257441 89080 -1 283
285 0 461455 257521 89000 -1 284
286 0 461469 257519 88960 -1 285
287 0 461597 257847 88880 -1 286
288 0 461577 257971 88800 -1 287
289 0 461229 258301 88840 -1 288
290 0 460733 258535 88880 -1 289
291 0 460507 258553 89000 -1 290
292 0 460177 258921 89040 -1 291
293 0 460077 259251 89120 -1 292
294 0 459965 259445 89200 -1 293
295 0 459899 259559 89360 -1 294
296 0 459795 259607 89440 -1 295
297 0 459467 259807 89440 -1 296
298 0 459425 259785 89560 -1 297
299 0 459437 260021 89640 -1 298
300 0 459287 260127 89680 -1 299
301 0 459067 260233 89760 -1 300
302 0 459831 260041 89400 -1 297
303 0 460571 258443 89120 -1 292
304 0 460569 258437 89200 -1 303
305 0 460251 258234 89160 -1 304
306 0 460241 258158 89120 -1 305
307 0 462227 257048 90040 -1 276
308 0 462259 257016 89960 -1 307
309 0 462447 256856 89840 -1 308
310 0 462471 256784 89760 -1 309
311 0 467028 254702 90680 -1 257
312 0 467256 254678 90640 -1 311
313 0 465436 254542 90560 -1 312
314 0 465438 254510 90520 -1 313
315 0 465610 254398 90400 -1 314
316 0 465766 254150 90320 -1 315
317 0 465870 253990 90200 -1 316
318 0 465962 253822 90120 -1 317
319 0 466090 253658 90040 -1 318
320 0 466410 253250 89960 -1 319
321 0 467094 252630 89840 -1 320
322 0 467434 252122 89760 -1 321
323 0 467606 251818 89680 -1 322
324 0 467786 251586 89600 -1 323
325 0 467954 251374 89520 -1 324
326 0 468058 251262 89440 -1 325
327 0 468122 251150 89360 -1 326
328 0 468226 251006 89240 -1 327
329 0 468338 250898 89160 -1 328
330 0 468434 250830 89080 -1 329
331 0 468650 250714 89000 -1 330
332 0 468758 250618 88880 -1 331
333 0 468850 250606 88760 -1 332
334 0 468928 250570 88720 -1 333
335 0 469020 250546 88640 -1 334
336 0 469026 250542 88600 -1 335
337 0 469062 250470 88560 -1 336
338 0 469090 250498 88440 -1 337
339 0 469140 250378 88400 -1 338
340 0 469152 250334 88280 -1 339
341 0 469174 250258 88240 -1 340
342 0 469186 250230 88120 -1 341
343 0 469220 250174 88080 -1 342
344 0 469224 250090 87960 -1 343
345 0 469288 249982 87800 -1 344
346 0 469260 249962 87720 -1 345
347 0 469244 249914 87560 -1 346
348 0 469200 249878 87480 -1 347
349 0 469176 249898 87360 -1 348
350 0 469164 249846 87240 -1 349
351 0 469104 249766 87160 -1 350
352 0 469176 249674 87000 -1 351
353 0 469188 249614 86880 -1 352
354 0 469280 249462 86800 -1 353
355 0 469372 249366 86680 -1 354
356 0 469360 249330 86600 -1 355
357 0 469336 249254 86480 -1 356
358 0 469312 249258 86360 -1 357
359 0 469284 249122 86200 -1 358
360 0 469236 248914 86120 -1 359
361 0 468964 248562 86040 -1 360
362 0 468860 248414 85920 -1 361
363 0 468692 248202 85800 -1 362
364 0 468620 248114 85720 -1 363
365 0 468472 248022 85600 -1 364
366 0 468372 247954 85440 -1 365
367 0 468308 247946 85320 -1 366
368 0 468304 247934 85200 -1 367
369 0 468284 247850 85080 -1 368
370 0 468240 247786 85000 -1 369
371 0 468248 247774 84840 -1 370
372 0 468392 247730 84720 -1 371
373 0 468348 247726 84600 -1 372
374 0 468404 247494 84480 -1 373
375 0 467084 247590 84160 -1 374
376 0 466924 247498 84080 -1 375
377 0 466816 247062 84080 -1 376
378 0 466532 246778 84000 -1 377
379 0 466370 246658 83960 -1 378
380 0 466314 246530 83840 -1 379
381 0 466302 246142 83760 -1 380
382 0 466236 245990 83840 -1 381
383 0 466120 245830 83880 -1 382
384 0 466068 245766 83960 -1 383
385 0 465940 245638 84040 -1 384
386 0 465672 245526 84120 -1 385
387 0 465530 245502 84080 -1 386
388 0 465418 245390 84000 -1 387
389 0 465354 245334 83920 -1 388
390 0 465322 245270 83840 -1 389
391 0 465170 245130 83720 -1 390
392 0 465070 245118 83640 -1 391
393 0 464586 244962 83560 -1 392
394 0 464028 244730 83600 -1 393
395 0 463652 244542 83640 -1 394
396 0 463256 244438 83760 -1 395
397 0 462892 244466 83840 -1 396
398 0 462580 244506 83920 -1 397
399 0 462352 244586 84000 -1 398
400 0 462128 244590 84080 -1 399
401 0 461504 244734 84160 -1 400
402 0 461170 244986 84120 -1 401
403 0 461038 245018 84000 -1 402
404 0 460346 245054 83960 -1 403
405 0 459194 245286 83920 -1 404
406 0 459140 245370 83880 -1 405
407 0 459140 245430 83760 -1 406
408 0 459260 245518 83680 -1 407
409 0 459496 245658 83600 -1 408
410 0 459724 245734 83480 -1 409
411 0 459872 245730 83400 -1 410
412 0 459968 245734 83320 -1 411
413 0 460058 245714 83200 -1 412
414 0 460066 245706 83040 -1 413
415 0 460206 245374 82920 -1 414
416 0 460282 245238 82800 -1 415
417 0 460410 244942 82720 -1 416
418 0 460494 244698 82600 -1 417
419 0 460582 244550 82440 -1 418
420 0 460740 244502 82400 -1 419
421 0 460812 244498 82360 -1 420
422 0 458364 245286 83960 -1 405
423 0 457800 245250 83920 -1 422
424 0 457732 245342 83840 -1 423
425 0 457636 245446 83720 -1 424
426 0 457546 245522 83680 -1 425
427 0 457434 245590 83600 -1 426
428 0 457498 245798 83480 -1 427
429 0 457582 245814 83400 -1 428
430 0 466724 247574 84000 -1 376
431 0 466432 247650 83880 -1 430
432 0 466136 247658 83720 -1 431
433 0 465768 247646 83640 -1 432
434 0 465752 247702 83520 -1 433
435 0 465528 247670 83400 -1 434
436 0 465320 247722 83240 -1 435
437 0 465196 247742 83160 -1 436
438 0 464904 247862 83120 -1 437
439 0 464532 248070 83040 -1 438
440 0 464538 248226 83000 -1 439
441 0 464414 248302 82920 -1 440
442 0 464234 248454 82840 -1 441
443 0 464070 248622 82720 -1 442
444 0 463694 248862 82640 -1 443
445 0 463374 249178 82560 -1 444
446 0 463188 249338 82440 -1 445
447 0 462796 249622 82360 -1 446
448 0 462396 249866 82240 -1 447
449 0 462592 249682 82080 -1 448
450 0 462780 249554 82000 -1 449
451 0 462412 249678 81920 -1 450
452 0 462280 249710 81800 -1 451
453 0 462184 249842 81720 -1 452
454 0 462280 249806 81600 -1 453
455 0 462364 249866 81520 -1 454
456 0 462364 249906 81440 -1 455
457 0 462404 249922 81360 -1 456
458 0 462444 250202 81440 -1 457
459 0 462524 250274 81480 -1 458
460 0 462404 249934 81320 -1 457
461 0 462432 249966 81240 -1 460
462 0 462476 250050 81160 -1 461
463 0 462486 250262 81080 -1 462
464 0 462506 250286 81000 -1 463
465 0 462466 250334 80920 -1 464
466 0 462434 250394 80840 -1 465
467 0 462378 250478 80760 -1 466
468 0 462290 250526 80720 -1 467
469 0 462186 250594 80640 -1 468
470 0 462226 250662 80520 -1 469
471 0 462134 250742 80360 -1 470
472 0 462062 250886 80200 -1 471
473 0 461862 250990 80000 -1 472
474 0 461662 251118 79920 -1 473
475 0 461516 251358 79840 -1 474
476 0 461484 250966 79800 -1 475
477 0 461480 250982 79760 -1 476
478 0 461318 250864 79600 -1 477
479 0 461266 250764 79520 -1 478
480 0 461420 251458 79800 -1 475
481 0 461376 251626 79760 -1 480
482 0 461268 251766 79680 -1 481
483 0 461116 251758 79480 -1 482
484 0 460884 251718 79400 -1 483
485 0 460884 251646 79240 -1 484
486 0 460868 251666 79040 -1 485
487 0 460816 251682 78880 -1 486
488 0 460776 251698 78680 -1 487
489 0 460756 251778 78320 -1 488
490 0 460696 251830 78120 -1 489
491 0 460464 251754 77920 -1 490
492 0 460344 251762 77760 -1 491
493 0 460280 251766 77560 -1 492
494 0 460104 251806 77400 -1 493
495 0 460052 251794 77200 -1 494
496 0 459960 251798 77000 -1 495
497 0 460000 251890 76800 -1 496
498 0 460018 251954 76360 -1 497
499 0 459986 251986 76040 -1 498
500 0 459942 251990 75840 -1 499
501 0 459818 252146 75680 -1 500
502 0 459834 252198 75520 -1 501
503 0 459634 252178 75480 -1 502
504 0 459506 252206 75400 -1 503
505 0 459326 252254 75280 -1 504
506 0 459106 252338 75120 -1 505
507 0 458774 252318 75000 -1 506
508 0 458466 252386 74880 -1 507
509 0 458058 252658 74760 -1 508
510 0 457542 252874 74640 -1 509
511 0 457002 253170 74480 -1 510
512 0 456806 253270 74320 -1 511
513 0 456446 253730 74160 -1 512
514 0 456418 253846 74080 -1 513
515 0 456342 253930 74040 -1 514
516 0 456530 254114 74000 -1 515
517 0 456518 254198 73920 -1 516
518 0 456570 254270 73840 -1 517
519 0 456638 254342 73760 -1 518
520 0 456722 254514 73600 -1 519
521 0 456778 254694 73440 -1 520
522 0 456998 254954 73280 -1 521
523 0 457082 255246 73160 -1 522
524 0 457018 255886 73040 -1 523
525 0 456922 256282 72920 -1 524
526 0 456894 256474 72840 -1 525
527 0 456904 256566 72760 -1 526
528 0 456904 256882 72440 -1 527
529 0 456954 256962 72400 -1 528
530 0 456912 257074 72320 -1 529
531 0 456930 257202 72200 -1 530
532 0 456954 257286 72080 -1 531
533 0 456946 257442 71920 -1 532
534 0 456966 257974 71840 -1 533
535 0 456958 258398 71720 -1 534
536 0 456978 258706 71600 -1 535
537 0 457022 258978 71440 -1 536
538 0 457042 259294 71320 -1 537
539 0 457082 259578 71200 -1 538
540 0 457162 259750 71040 -1 539
541 0 457490 259982 70920 -1 540
542 0 458582 260066 70840 -1 541
543 0 459614 259954 70760 -1 542
544 0 459856 259922 70720 -1 543
545 0 460128 259978 70640 -1 544
546 0 460906 259982 70600 -1 545
547 0 461250 259830 70480 -1 546
548 0 461586 259518 70360 -1 547
549 0 461750 259362 70280 -1 548
550 0 461934 259242 70160 -1 549
551 0 462126 258914 70040 -1 550
552 0 462366 258618 69960 -1 551
553 0 462466 258406 69840 -1 552
554 0 462626 258266 69720 -1 553
555 0 462810 258186 69600 -1 554
556 0 462934 258102 69480 -1 555
557 0 463158 257978 69320 -1 556
558 0 463400 257706 69200 -1 557
559 0 463508 257490 69080 -1 558
560 0 463572 257198 68920 -1 559
561 0 463860 257170 68800 -1 560
562 0 464124 257130 68680 -1 561
563 0 464412 257078 68520 -1 562
564 0 464932 257066 68440 -1 563
565 0 465164 257462 68520 -1 564
566 0 465292 257890 68480 -1 565
567 0 465948 256898 68400 -1 564
568 0 466164 256882 68360 -1 567
569 0 466352 256834 68240 -1 568
570 0 467184 256410 68160 -1 569
571 0 468056 256258 68080 -1 570
572 0 468376 256130 67960 -1 571
573 0 468586 256054 67880 -1 572
574 0 468610 255978 67760 -1 573
575 0 469110 255686 67600 -1 574
576 0 469274 255606 67520 -1 575
577 0 469532 255422 67400 -1 576
578 0 469720 255238 67280 -1 577
579 0 469688 255002 67200 -1 578
580 0 469732 254770 67080 -1 579
581 0 469700 254718 66920 -1 580
582 0 470092 254482 66840 -1 581
583 0 470332 254462 66720 -1 582
584 0 470532 254358 66600 -1 583
585 0 470540 254286 66480 -1 584
586 0 470532 254210 66360 -1 585
587 0 470520 253958 66200 -1 586
588 0 470592 253898 66040 -1 587
589 0 471296 253654 66120 -1 588
590 0 471700 253386 66040 -1 589
591 0 471942 253286 66000 -1 590
592 0 472082 253190 65920 -1 591
593 0 472294 252966 65840 -1 592
594 0 473006 252614 65880 -1 593
595 0 473438 252390 65960 -1 594
596 0 473818 252154 66040 -1 595
597 0 474118 251970 66120 -1 596
598 0 474142 251842 66160 -1 597
599 0 474630 251538 66120 -1 598
600 0 475040 251318 66080 -1 599
601 0 475316 251322 66040 -1 600
602 0 475408 251386 65920 -1 601
603 0 475656 251450 65800 -1 602
604 0 476132 251318 65800 -1 603
605 0 476698 251254 65840 -1 604
606 0 476814 251198 65920 -1 605
607 0 477002 251102 65960 -1 606
608 0 477198 250982 66040 -1 607
609 0 477550 250738 66080 -1 608
610 0 478074 250362 66160 -1 609
611 0 478846 249954 66200 -1 610
612 0 479042 249774 66240 -1 611
613 0 479310 249482 66360 -1 612
614 0 479402 249462 66440 -1 613
615 0 479504 249434 66520 -1 614
616 0 479680 249386 66640 -1 615
617 0 479840 249326 66760 -1 616
618 0 480528 249186 66840 -1 617
619 0 481164 249022 66880 -1 618
620 0 481890 248762 66760 -1 619
621 0 482118 248658 66680 -1 620
622 0 482290 248254 66720 -1 621
623 0 482266 248142 66680 -1 622
624 0 482266 248122 66600 -1 623
625 0 482238 248050 66520 -1 624
626 0 482178 248010 66480 -1 625
627 0 482462 247850 66760 -1 622
628 0 482754 247686 66840 -1 627
629 0 482976 247550 66960 -1 628
630 0 483192 247382 67040 -1 629
631 0 483288 247258 67200 -1 630
632 0 483384 247114 67280 -1 631
633 0 483288 247038 67400 -1 632
634 0 483848 246422 67400 -1 633
635 0 483992 246246 67360 -1 634
636 0 466296 256730 68720 -1 567
637 0 466384 256366 68800 -1 636
638 0 466320 256158 68760 -1 637
639 0 466062 255846 68720 -1 638
640 0 465550 255574 68680 -1 639
641 0 465192 255254 68720 -1 640
642 0 464848 254794 68680 -1 641
643 0 464746 254786 68640 -1 642
644 0 464620 254770 68600 -1 643
645 0 464536 254738 68520 -1 644
646 0 464456 254686 68440 -1 645
647 0 464436 254690 68360 -1 646
648 0 464428 254718 68280 -1 647
649 0 464484 254750 68240 -1 648
650 0 464524 254710 68200 -1 649
651 0 464640 254670 68120 -1 650
652 0 464604 254614 68040 -1 651
653 0 464552 254562 67960 -1 652
654 0 464528 254574 67880 -1 653
655 0 464544 254530 67840 -1 654
656 0 464426 254498 67720 -1 655
657 0 464194 254494 67640 -1 656
658 0 463902 254518 67560 -1 657
659 0 463474 254650 67480 -1 658
660 0 463258 254682 67440 -1 659
661 0 462926 254810 67360 -1 660
662 0 462770 254874 67320 -1 661
663 0 462938 255106 67280 -1 662
664 0 463002 255222 67240 -1 663
665 0 462222 254746 67280 -1 662
666 0 462118 254658 67240 -1 665
667 0 461994 254598 67200 -1 666
668 0 461746 254390 67120 -1 667
669 0 461614 254346 67080 -1 668
670 0 462442 254854 67480 -1 661
671 0 462262 254890 67600 -1 670
672 0 462248 254918 67640 -1 671
673 0 459590 260014 70600 -1 545
674 0 459410 259934 70480 -1 673
675 0 459406 259886 70400 -1 674
676 0 459486 259922 70280 -1 675
677 0 459506 259882 70160 -1 676
678 0 459586 259746 70000 -1 677
679 0 459592 259722 69880 -1 678
680 0 459472 259670 69760 -1 679
681 0 459508 259666 69600 -1 680
682 0 459504 259638 69440 -1 681
683 0 459488 259654 69280 -1 682
684 0 459584 259690 69120 -1 683
685 0 459632 259666 68920 -1 684
686 0 459740 259646 68760 -1 685
687 0 459824 259654 68600 -1 686
688 0 459804 259638 68440 -1 687
689 0 459628 259630 68240 -1 688
690 0 459464 259514 68040 -1 689
691 0 459496 259438 67840 -1 690
692 0 459504 259390 67640 -1 691
693 0 459808 259410 67480 -1 692
694 0 459964 259426 67280 -1 693
695 0 460020 259314 67160 -1 694
696 0 460056 259502 66960 -1 695
697 0 460180 259554 66840 -1 696
698 0 460244 259690 66680 -1 697
699 0 460238 259714 66640 -1 698
700 0 460252 259594 66600 -1 699
701 0 460376 259646 66520 -1 700
702 0 460476 259650 66440 -1 701
703 0 460688 259570 66320 -1 702
704 0 461284 259582 66240 -1 703
705 0 461764 259446 66120 -1 704
706 0 461954 259446 66040 -1 705
707 0 462102 259338 65880 -1 706
708 0 462170 259302 65720 -1 707
709 0 462146 259114 65680 -1 708
710 0 462094 258986 65560 -1 709
711 0 462138 258798 65480 -1 710
712 0 462422 258386 65400 -1 711
713 0 462626 258194 65240 -1 712
714 0 462910 258046 65120 -1 713
715 0 463370 258298 65160 -1 714
716 0 463394 258334 65200 -1 715
717 0 463062 257986 65080 -1 714
718 0 463118 257838 65000 -1 717
719 0 463238 257686 64880 -1 718
720 0 463458 257498 64800 -1 719
721 0 463610 257382 64680 -1 720
722 0 463790 257262 64600 -1 721
723 0 464010 257074 64480 -1 722
724 0 464322 256898 64440 -1 723
725 0 464738 256618 64320 -1 724
726 0 465062 256266 64240 -1 725
727 0 465406 256146 64200 -1 726
728 0 465538 256038 64120 -1 727
729 0 465810 255842 64000 -1 728
730 0 465938 255782 63880 -1 729
731 0 466006 255782 63800 -1 730
732 0 466050 255810 63720 -1 731
733 0 466174 255762 63600 -1 732
734 0 466358 255762 63480 -1 733
735 0 466850 255770 63360 -1 734
736 0 467046 255814 63280 -1 735
737 0 467094 255802 63160 -1 736
738 0 467116 255808 63080 -1 737
739 0 467186.38 255914.16 62960 -1 738
740 0 462538 259614 65640 -1 708
741 0 462662 259702 65560 -1 740
742 0 462724 259742 65480 -1 741
743 0 462776 259786 65400 -1 742
744 0 462904 259854 65280 -1 743
745 0 463122.66 259867.33 65200 -1 744
746 0 463232 259874 65160 -1 745
747 0 463236 259946 65160 -1 746
748 0 463328 260062 65000 -1 747
749 0 463376 260126 64920 -1 748
750 0 463416 260190 64840 -1 749
751 0 463500 260218 64720 -1 750
752 0 463664 260418 64600 -1 751
753 0 464144 261110 64560 -1 752
754 0 464428 261186 64440 -1 753
755 0 464624 261318 64360 -1 754
756 0 464864 261462 64240 -1 755
757 0 465116 261690 64120 -1 756
758 0 465148 261862 64000 -1 757
759 0 465388 262166 63920 -1 758
760 0 465572 262562 63800 -1 759
761 0 466140 263238 63880 -1 760
762 0 466448 263362 64000 -1 761
763 0 466586 263578 64040 -1 762
764 0 466798 263582 64160 -1 763
765 0 466838 263958 64200 -1 764
766 0 466678 264322 64280 -1 765
767 0 466706 264502 64400 -1 766
768 0 466678 264738 64520 -1 767
769 0 466634 264922 64600 -1 768
770 0 466558 265102 64680 -1 769
771 0 466622 265354 64800 -1 770
772 0 466910 265634 64840 -1 771
773 0 466914 265690 64960 -1 772
774 0 466718 265894 65040 -1 773
775 0 466534 265966 65200 -1 774
776 0 465790 265998 65240 -1 775
777 0 464952 265602 65320 -1 776
778 0 464876 265258 65400 -1 777
779 0 464880 265194 65440 -1 778
780 0 464882 265156 65520 -1 779
781 0 464894 265092 65600 -1 780
782 0 464942 265016 65640 -1 781
783 0 465198 264848 65720 -1 782
784 0 465250 264788 65800 -1 783
785 0 465306 264632 66000 -1 784
786 0 465338 264548 66120 -1 785
787 0 465346 264464 66200 -1 786
788 0 465406 264436 66240 -1 787
789 0 464700 265554 65280 -1 777
790 0 464432 265462 65160 -1 789
791 0 464080 265350 65080 -1 790
792 0 463776 265122 65000 -1 791
793 0 462652 264954 64920 -1 792
794 0 462572 264722 65000 -1 793
795 0 462864 264550 65080 -1 794
796 0 462192 264862 64840 -1 793
797 0 461370 264854 64760 -1 796
798 0 460866 264882 64720 -1 797
799 0 460214 264926 64640 -1 798
800 0 459010 264730 64600 -1 799
801 0 458882 264570 64480 -1 800
802 0 458900 264418 64360 -1 801
803 0 459132 264282 64240 -1 802
804 0 459264 264270 64120 -1 803
805 0 459272 264370 64000 -1 804
806 0 456046 253934 74000 -1 515
807 0 456002 253986 73920 -1 806
808 0 455804 254118 73800 -1 807
809 0 455772 254158 73720 -1 808
810 0 455672 254182 73600 -1 809
811 0 455624 254206 73440 -1 810
812 0 455024 254162 73440 -1 811
813 0 454556 254178 73560 -1 812
814 0 454166 254230 73520 -1 813
815 0 453994 254242 73400 -1 814
816 0 453958 254278 73240 -1 815
817 0 453702 254250 73080 -1 816
818 0 453522 254278 72960 -1 817
819 0 453434 254250 72840 -1 818
820 0 453310 254262 72720 -1 819
821 0 453210 254378 72560 -1 820
822 0 453090 254502 72480 -1 821
823 0 453030 254494 72360 -1 822
824 0 452958 254522 72200 -1 823
825 0 452822 254586 72080 -1 824
826 0 452866 254650 71960 -1 825
827 0 452794 254706 71880 -1 826
828 0 452722 254730 71760 -1 827
829 0 452858 254822 71640 -1 828
830 0 452854 254754 71520 -1 829
831 0 452946 254694 71400 -1 830
832 0 452790 254642 71200 -1 831
833 0 452726 254590 71040 -1 832
834 0 452726 254538 70920 -1 833
835 0 452614 254538 70800 -1 834
836 0 452510 254574 70680 -1 835
837 0 452434 254570 70560 -1 836
838 0 452434 254538 70400 -1 837
839 0 452330 254474 70240 -1 838
840 0 452306 254414 70080 -1 839
841 0 452682 254470 70040 -1 840
842 0 452814 254486 70000 -1 841
843 0 452314 254370 70000 -1 840
844 0 452262 254378 69960 -1 843
845 0 452142 254354 69880 -1 844
846 0 451990 254382 69800 -1 845
847 0 451886 254386 69680 -1 846
848 0 451990 254330 69560 -1 847
849 0 451906 254270 69440 -1 848
850 0 451762 254150 69320 -1 849
851 0 451698 253986 69200 -1 850
852 0 451618 254010 69040 -1 851
853 0 451510 254050 68880 -1 852
854 0 451450 254068 68760 -1 853
855 0 451430 254074 68720 -1 854
856 0 451250 254110 68560 -1 855
857 0 451108 254048 68520 -1 856
858 0 450800 253928 68360 -1 857
859 0 450712 253828 68240 -1 858
860 0 450564 253592 68120 -1 859
861 0 450524 253312 68040 -1 860
862 0 450496 253080 67960 -1 861
863 0 450460 252876 67800 -1 862
864 0 450220 252488 67720 -1 863
865 0 450148 252344 67600 -1 864
866 0 450416 252172 67680 -1 865
867 0 450688 252044 67640 -1 866
868 0 450024 252284 67720 -1 865
869 0 449892 252256 67800 -1 868
870 0 449780 252272 67920 -1 869
871 0 449532 251884 67960 -1 870
872 0 449024 251912 68000 -1 871
873 0 448726 251992 67960 -1 872
874 0 448590 252032 67880 -1 873
875 0 448442 252132 67800 -1 874
876 0 448334 252172 67720 -1 875
877 0 448166 252340 67640 -1 876
878 0 448114 252396 67560 -1 877
879 0 448214 252380 67480 -1 878
880 0 448290 252396 67400 -1 879
881 0 448314 252348 67280 -1 880
882 0 448294 252324 67160 -1 881
883 0 448258 252412 67080 -1 882
884 0 448188 252636 66960 -1 883
885 0 448172 252708 66880 -1 884
886 0 448116 252768 66800 -1 885
887 0 448008 252796 66720 -1 886
888 0 448004 252852 66600 -1 887
889 0 448080 252952 66560 -1 888
890 0 448144 253004 66480 -1 889
891 0 448180 252988 66360 -1 890
892 0 447968 253024 66280 -1 891
893 0 447856 253108 66160 -1 892
894 0 447788 253156 66040 -1 893
895 0 447632 253072 65960 -1 894
896 0 447548 252940 65840 -1 895
897 0 447404 252740 65800 -1 896
898 0 447368 252660 65720 -1 897
899 0 447252 252488 65600 -1 898
900 0 447018 252336 65520 -1 899
901 0 446954 252348 65440 -1 900
902 0 446910 252440 65320 -1 901
903 0 446874 252540 65200 -1 902
904 0 446788 252548 65120 -1 903
905 0 446668 252500 65040 -1 904
906 0 446496 252496 64960 -1 905
907 0 452050 253950 68720 -1 854
908 0 452238 253930 68640 -1 907
909 0 452422 253930 68560 -1 908
910 0 452582 253986 68480 -1 909
911 0 452778 254014 68400 -1 910
912 0 452938 253950 68280 -1 911
913 0 453234 254010 68160 -1 912
914 0 453590 253946 68040 -1 913
915 0 453934 253938 67960 -1 914
916 0 454374 253906 67880 -1 915
917 0 454430 253898 67760 -1 916
918 0 454622 253934 67680 -1 917
919 0 454918 253910 67560 -1 918
920 0 455258 253814 67720 -1 919
921 0 455360 253812 67760 -1 920
922 0 454910 253934 67520 -1 919
923 0 454982 253934 67440 -1 922
924 0 454938 253974 67360 -1 923
925 0 454806 253978 67280 -1 924
926 0 454582 254022 67200 -1 925
927 0 454170 253982 67120 -1 926
928 0 453822 253910 67160 -1 927
929 0 453794 253898 67240 -1 928
930 0 453622 253918 67320 -1 929
931 0 453404 253882 67360 -1 930
932 0 453372 253886 67440 -1 931
933 0 453180 253946 67520 -1 932
934 0 452808 254002 67600 -1 933
935 0 452052 254210 67680 -1 934
936 0 451356 254246 67760 -1 935
937 0 451210 254234 67800 -1 936
938 0 450686 254238 67880 -1 937
939 0 450306 254306 67800 -1 938
940 0 450024 254486 67720 -1 939
941 0 449784 254690 67640 -1 940
942 0 449452 254810 67560 -1 941
943 0 448176 255370 67520 -1 942
944 0 447768 255582 67680 -1 943
945 0 447536 255734 67840 -1 944
946 0 447312 256122 67880 -1 945
947 0 447284 256214 67960 -1 946
948 0 447310 256290 68000 -1 947
949 0 447294 256314 68080 -1 948
950 0 447198 256298 68160 -1 949
951 0 447146 256334 68240 -1 950
952 0 447110 256362 68320 -1 951
953 0 447102 256386 68400 -1 952
954 0 447042 256442 68480 -1 953
955 0 446858 256506 68560 -1 954
956 0 446786 256606 68640 -1 955
957 0 446574 256706 68760 -1 956
958 0 446502 256746 68840 -1 957
959 0 446438 256774 68960 -1 958
960 0 446382 256698 69120 -1 959
961 0 446362 256666 69240 -1 960
962 0 446346 256622 69320 -1 961
963 0 446350 256614 69440 -1 962
964 0 446302 256658 69560 -1 963
965 0 446246 256674 69640 -1 964
966 0 446162 256850 69800 -1 965
967 0 446244 256922 69840 -1 966
968 0 446204 256934 69920 -1 967
969 0 446212 256990 70040 -1 968
970 0 446148 257054 70200 -1 969
971 0 446048 257094 70320 -1 970
972 0 446048 257082 70440 -1 971
973 0 446084 257098 70560 -1 972
974 0 446076 257114 70760 -1 973
975 0 446024 257038 70920 -1 974
976 0 445964 256970 71080 -1 975
977 0 445872 256914 71240 -1 976
978 0 445836 256990 71360 -1 977
979 0 448084 255442 67440 -1 943
980 0 448108 255534 67320 -1 979
981 0 447964 255610 67240 -1 980
982 0 447984 255586 67120 -1 981
983 0 447796 255630 67040 -1 982
984 0 454046 254254 73600 -1 813
985 0 453782 254434 73680 -1 984
986 0 453684 254546 73720 -1 985
987 0 453584 254554 73800 -1 986
988 0 453372 254614 73880 -1 987
989 0 453124 254706 73960 -1 988
990 0 452848 254750 74040 -1 989
991 0 452670 254730 74080 -1 990
992 0 452458 254710 74160 -1 991
993 0 452294 254734 74240 -1 992
994 0 452162 254822 74320 -1 993
995 0 451102 254862 74400 -1 994
996 0 450580 254854 74360 -1 995
997 0 450468 254858 74280 -1 996
998 0 450276 254918 74200 -1 997
999 0 450344 255046 74120 -1 998
1000 0 450320 255122 74000 -1 999
1001 0 450320 255122 73880 -1 1000
1002 0 450316 255194 73800 -1 1001
1003 0 450341.34 255212.67 73760 -1 1002
1004 0 450408 255366 73800 -1 1003
1005 0 450440 255454 73840 -1 1004
1006 0 450708 255630 73800 -1 1005
1007 0 451056 255658 73760 -1 1006
1008 0 451514 255780 73640 -1 1007
1009 0 450392 255250 73680 -1 1003
1010 0 460266 252510 75520 -1 502
1011 0 460314 252590 75480 -1 1010
1012 0 460340 252614 75400 -1 1011
1013 0 460452 252838 75280 -1 1012
1014 0 460584 253090 75240 -1 1013
1015 0 460874 253634 75280 -1 1014
1016 0 461084 253706 75320 -1 1015
1017 0 461040 253710 75480 -1 1016
1018 0 461220 253782 75560 -1 1017
1019 0 461484 253946 75600 -1 1018
1020 0 461456 253934 75680 -1 1019
1021 0 461512 253990 75800 -1 1020
1022 0 461560 254014 75920 -1 1021
1023 0 461628 254086 76000 -1 1022
1024 0 461620 254102 76120 -1 1023
1025 0 461652 254126 76200 -1 1024
1026 0 461820 254126 76280 -1 1025
1027 0 461908 254114 76360 -1 1026
1028 0 461936 254170 76480 -1 1027
1029 0 461620 254114 75520 -1 1019
1030 0 461860 254278 75480 -1 1029
1031 0 462120 254438 75520 -1 1030
1032 0 462228 254426 75600 -1 1031
1033 0 462428 254402 75640 -1 1032
1034 0 462587.12 254373.23 75680 -1 1033
1035 0 461888 254278 75440 -1 1030
1036 0 462312 254506 75360 -1 1035
1037 0 462426 254746 75400 -1 1036
1038 0 462470 255126 75320 -1 1037
1039 0 462518 255250 75240 -1 1038
1040 0 462590 255366 75200 -1 1039
1041 0 462814 255498 75160 -1 1040
1042 0 462946 255758 75120 -1 1041
1043 0 463054 255674 75040 -1 1042
1044 0 463166 255642 74920 -1 1043
1045 0 463126 255430 74880 -1 1044
1046 0 463215.56 255744.14 74760 -1 1044
1047 0 463190.88 255907.9 74600 -1 1046
1048 0 463109.38 256015.56 74400 -1 1047
1049 0 463063.25 256345.84 74160 -1 1048
1050 0 463111.3 256529.53 73920 -1 1049
1051 0 463036.16 256755.3 73760 -1 1050
1052 0 462900.22 257231.62 73720 -1 1051
1053 0 462761.56 257766.17 73520 -1 1052
1054 0 462853.3 258199.1 73400 -1 1053
1055 0 462824.53 258626.31 73320 -1 1054
1056 0 463019.62 259021.69 73400 -1 1055
1057 0 463239.75 259195.73 73240 -1 1056
1058 0 463299 259463.02 73080 -1 1057
1059 0 463081.7 259030.75 73560 -1 1056
1060 0 463126.5 258959.77 73680 -1 1059
1061 0 462999.16 258717.56 73880 -1 1060
1062 0 463018 258682.72 74040 -1 1061
1063 0 463040.84 258607.2 74160 -1 1062
1064 0 462837.25 258415.66 74200 -1 1063
1065 0 462857.7 258265.5 74320 -1 1064
1066 0 462759.38 258015.27 74240 -1 1065
1067 0 462230 255326 75360 -1 1039
1068 0 461938 255366 75400 -1 1067
1069 0 460478 253198 75160 -1 1014
1070 0 460398 253302 75120 -1 1069
1071 0 460306 253358 75000 -1 1070
1072 0 461844 250118 82280 -1 448
1073 0 461694 250246 82360 -1 1072
1074 0 461378 250378 82440 -1 1073
1075 0 461186 250466 82560 -1 1074
1076 0 460874 250630 82640 -1 1075
1077 0 460358 250962 82720 -1 1076
1078 0 460216 251066 82680 -1 1077
1079 0 460032 251286 82600 -1 1078
1080 0 459916 251454 82520 -1 1079
1081 0 459828 251574 82400 -1 1080
1082 0 459636 251782 82360 -1 1081
1083 0 459296 252118 82240 -1 1082
1084 0 459208 252322 82200 -1 1083
1085 0 459048 252610 82120 -1 1084
1086 0 458940 252798 82040 -1 1085
1087 0 458966 252962 81920 -1 1086
1088 0 458888 253310 81800 -1 1087
1089 0 458920 253534 81720 -1 1088
1090 0 458852 253494 81600 -1 1089
1091 0 459106 253646 81520 -1 1090
1092 0 459146 253678 81400 -1 1091
1093 0 459190 253658 81240 -1 1092
1094 0 459382 253790 81160 -1 1093
1095 0 459490 253842 81000 -1 1094
1096 0 459622 253910 80880 -1 1095
1097 0 459730 254062 80760 -1 1096
1098 0 459774 254134 80640 -1 1097
1099 0 459806 254246 80480 -1 1098
1100 0 459814 254426 80400 -1 1099
1101 0 459858 254586 80280 -1 1100
1102 0 459790 254870 80200 -1 1101
1103 0 459754 255278 80120 -1 1102
1104 0 459878 255810 80040 -1 1103
1105 0 460232 256162 80000 -1 1104
1106 0 460824 256386 79960 -1 1105
1107 0 460904 256454 80240 -1 1106
1108 0 461050 256586 80320 -1 1107
1109 0 461558 256430 80360 -1 1108
1110 0 461802 256214 80440 -1 1109
1111 0 461986 256074 80560 -1 1110
1112 0 462090 255862 80680 -1 1111
1113 0 462154 255730 80800 -1 1112
1114 0 462172 255654 80840 -1 1113
1115 0 462144 255606 80920 -1 1114
1116 0 462064 255238 81000 -1 1115
1117 0 462076 255078 81120 -1 1116
1118 0 462264 254722 81160 -1 1117
1119 0 462074 255014 81240 -1 1118
1120 0 461936 255122 81320 -1 1119
1121 0 461828 255018 81440 -1 1120
1122 0 461768 255006 81480 -1 1121
1123 0 461072 256338 79920 -1 1106
1124 0 461076 256342 79800 -1 1123
1125 0 461156 256314 79680 -1 1124
1126 0 461196 256354 79560 -1 1125
1127 0 461364 256454 79440 -1 1126
1128 0 461480 256506 79360 -1 1127
1129 0 461636 256530 79280 -1 1128
1130 0 461648 256530 79240 -1 1129
1131 0 461644 256558 79160 -1 1130
1132 0 461684 256602 79080 -1 1131
1133 0 461856 256602 78960 -1 1132
1134 0 461836 256666 78840 -1 1133
1135 0 461988 256766 78800 -1 1134
1136 0 462032 256834 78720 -1 1135
1137 0 462016 256846 78640 -1 1136
1138 0 461988 256954 78600 -1 1137
1139 0 462108 257030 78480 -1 1138
1140 0 462192 257198 78360 -1 1139
1141 0 462216 257302 78280 -1 1140
1142 0 462232 257638 78160 -1 1141
1143 0 462400 257774 78080 -1 1142
1144 0 462412 257854 77960 -1 1143
1145 0 462414 257920 77800 -1 1144
1146 0 462390 257968 77640 -1 1145
1147 0 462374 258032 77440 -1 1146
1148 0 462390 258080 77160 -1 1147
1149 0 462186 258096 76920 -1 1148
1150 0 462238 258080 76720 -1 1149
1151 0 462106 258120 76520 -1 1150
1152 0 458820 253774 81920 -1 1088
1153 0 458372 254098 81960 -1 1152
1154 0 458576 254138 82000 -1 1153
1155 0 458612 254266 82040 -1 1154
1156 0 458739.16 254271.72 82240 -1 1155
1157 0 458790 254274 82320 -1 1156
1158 0 458220 254194 81920 -1 1153
1159 0 457816 254326 81880 -1 1158
1160 0 457524 254410 81680 -1 1159
1161 0 457252 254446 81640 -1 1160
1162 0 457142 254524 81600 -1 1161
1163 0 456982 254600 81480 -1 1162
1164 0 457584 254458 81920 -1 1159
1165 0 457324 254574 81960 -1 1164
1166 0 457168 254718 82040 -1 1165
1167 0 457116 255246 81920 -1 1166
1168 0 457014 255486 81960 -1 1167
1169 0 456926 255638 82040 -1 1168
1170 0 456830 255870 82080 -1 1169
1171 0 456622 256218 82040 -1 1170
1172 0 456512 256334 82120 -1 1171
1173 0 456348 256434 82160 -1 1172
1174 0 456220 256466 82200 -1 1173
1175 0 456232 256442 82280 -1 1174
1176 0 457116 254642 82080 -1 1166
1177 0 456772 254690 82160 -1 1176
1178 0 456444 254766 82240 -1 1177
1179 0 456260 254894 82360 -1 1178
1180 0 456028 255094 82400 -1 1179
1181 0 455988 255134 82480 -1 1180
1182 0 455968 255154 82520 -1 1181
1183 0 455700 255326 82600 -1 1182
1184 0 455556 255454 82680 -1 1183
1185 0 455220 255522 82760 -1 1184
1186 0 454948 255566 82880 -1 1185
1187 0 454688 255514 82960 -1 1186
1188 0 454428 255490 83080 -1 1187
1189 0 454232 255546 83160 -1 1188
1190 0 453800 255926 83200 -1 1189
1191 0 453788 255978 83240 -1 1190
1192 0 453612 256058 83320 -1 1191
1193 0 453460 256142 83400 -1 1192
1194 0 453324 256214 83520 -1 1193
1195 0 453092 256326 83560 -1 1194
1196 0 452840 256398 83680 -1 1195
1197 0 452304 256570 83760 -1 1196
1198 0 452044 256582 83840 -1 1197
1199 0 451972 256562 83920 -1 1198
1200 0 451716 256722 84000 -1 1199
1201 0 451536 256746 84080 -1 1200
1202 0 451266 256742 84120 -1 1201
1203 0 450954 256670 84160 -1 1202
1204 0 450238 256870 84240 -1 1203
1205 0 449636 257022 84280 -1 1204
1206 0 449384 257110 84400 -1 1205
1207 0 449094 257578 84440 -1 1206
1208 0 448834 257682 84520 -1 1207
1209 0 448796 257734 84560 -1 1208
1210 0 448780 257782 84680 -1 1209
1211 0 448788 257838 84760 -1 1210
1212 0 448784 258002 84840 -1 1211
1213 0 448742.66 258042 84880 -1 1212
1214 0 448660 258122 84960 -1 1213
1215 0 448620 258218 85080 -1 1214
1216 0 448520 258190 85160 -1 1215
1217 0 448492 258188 85200 -1 1216
1218 0 448464 258186 85240 -1 1217
1219 0 448364 258134 85280 -1 1218
1220 0 448296 258126 85400 -1 1219
1221 0 448136 258130 85480 -1 1220
1222 0 447776 258038 85600 -1 1221
1223 0 447596 257726 85840 -1 1222
1224 0 447558 257662 85880 -1 1223
1225 0 447314 257366 85840 -1 1224
1226 0 447126 257266 85760 -1 1225
1227 0 447034 257190 85640 -1 1226
1228 0 446942 257102 85520 -1 1227
1229 0 446890 256878 85480 -1 1228
1230 0 446766 256802 85400 -1 1229
1231 0 446726 256762 85280 -1 1230
1232 0 446718 256686 85120 -1 1231
1233 0 446702 256642 84960 -1 1232
1234 0 446762 256594 84840 -1 1233
1235 0 446798 256558 84720 -1 1234
1236 0 446750 256554 84520 -1 1235
1237 0 446782 256474 84360 -1 1236
1238 0 447474 257790 86080 -1 1224
1239 0 447740 257766 85560 -1 1222
1240 0 447748 257654 85520 -1 1239
1241 0 447604 258386 85600 -1 1222
1242 0 447320 258558 85720 -1 1241
1243 0 447160 258722 85800 -1 1242
1244 0 447278 258830 85840 -1 1243
1245 0 447324 258994 85920 -1 1244
1246 0 447328 259154 86040 -1 1245
1247 0 447378 259098 86080 -1 1246
1248 0 447514 259130 86120 -1 1247
1249 0 447666 259238 86160 -1 1248
1250 0 447782 259254 86240 -1 1249
1251 0 447950 259162 86280 -1 1250
1252 0 448114 259054 86360 -1 1251
1253 0 448386 258954 86440 -1 1252
1254 0 448664 258948 86520 -1 1253
1255 0 448812 258944 86680 -1 1254
1256 0 447284 258534 85560 -1 1241
1257 0 447128 258478 85520 -1 1256
1258 0 454092 255370 83200 -1 1189
1259 0 453948 255326 83240 -1 1258
1260 0 456192 255114 82520 -1 1181
1261 0 456212 255154 82600 -1 1260
1262 0 456194 255206 82680 -1 1261
1263 0 465116 247438 83120 -1 437
1264 0 464984 247386 83040 -1 1263
1265 0 464892 247342 82960 -1 1264
1266 0 464892 247234 82840 -1 1265
1267 0 464788 246942 82760 -1 1266
1268 0 464548 246862 82640 -1 1267
1269 0 464496 246786 82520 -1 1268
1270 0 464440 246770 82400 -1 1269
1271 0 464208 246570 82280 -1 1270
1272 0 464004 246506 82120 -1 1271
1273 0 463756 246390 82000 -1 1272
1274 0 463504 246270 81840 -1 1273
1275 0 463304 246202 81680 -1 1274
1276 0 463232 246126 81560 -1 1275
1277 0 463064 246094 81320 -1 1276
1278 0 462884 246042 81160 -1 1277
1279 0 462860 246134 81000 -1 1278
1280 0 462840 246146 80880 -1 1279
1281 0 462884 246182 80760 -1 1280
1282 0 462796 246274 80640 -1 1281
1283 0 462664 246378 80480 -1 1282
1284 0 462740 246474 80320 -1 1283
1285 0 462664 246586 80160 -1 1284
1286 0 462596 246718 80040 -1 1285
1287 0 462618 246810 79960 -1 1286
1288 0 462604 246782 79920 -1 1287
1289 0 462560 246834 79840 -1 1288
1290 0 462620 246822 79720 -1 1289
1291 0 462616 246838 79600 -1 1290
1292 0 462516 246906 79520 -1 1291
1293 0 462444 246934 79400 -1 1292
1294 0 462528 246926 79280 -1 1293
1295 0 462572 246974 79160 -1 1294
1296 0 462616 246994 79040 -1 1295
1297 0 462524 246978 78920 -1 1296
1298 0 462464 246938 78800 -1 1297
1299 0 462284 246942 78680 -1 1298
1300 0 462236 246966 78560 -1 1299
1301 0 462220 246974 78520 -1 1300
1302 0 462488 247034 78400 -1 1301
1303 0 462504 247022 78320 -1 1302
1304 0 462646 246966 78200 -1 1303
1305 0 463094 247002 78200 -1 1304
1306 0 463230 247262 78120 -1 1305
1307 0 462558 246966 78120 -1 1304
1308 0 462546 246982 78000 -1 1307
1309 0 462426 247006 77880 -1 1308
1310 0 462640 246850 77760 -1 1309
1311 0 462184 247126 77600 -1 1310
1312 0 462132 247162 77520 -1 1311
1313 0 461944 247118 77360 -1 1312
1314 0 461844 247122 77240 -1 1313
1315 0 461632 247082 77000 -1 1314
1316 0 461556 247062 76840 -1 1315
1317 0 461564 247346 76840 -1 1316
1318 0 461548 247382 76760 -1 1317
1319 0 461564 247058 76800 -1 1316
1320 0 461516 247058 76680 -1 1319
1321 0 461476 247010 76600 -1 1320
1322 0 461524 246966 76520 -1 1321
1323 0 461544 246962 76400 -1 1322
1324 0 461604 247018 76280 -1 1323
1325 0 461568 247062 76160 -1 1324
1326 0 461496 247074 76000 -1 1325
1327 0 461496 247072.67 75960 -1 1326
1328 0 461496 247070 75880 -1 1327
1329 0 461496 247086 75840 -1 1328
1330 0 461444 247122 75720 -1 1329
1331 0 461444 247058 75600 -1 1330
1332 0 461400 246962 75440 -1 1331
1333 0 461428 247034 75320 -1 1332
1334 0 461444 247062 75160 -1 1333
1335 0 461328 247006 75040 -1 1334
1336 0 461196 246998 74880 -1 1335
1337 0 461120 247006 74760 -1 1336
1338 0 460868 247318 74760 -1 1337
1339 0 461096 247022 74680 -1 1338
1340 0 461132 246998 74560 -1 1339
1341 0 461152 246938 74440 -1 1340
1342 0 461220 246882 74320 -1 1341
1343 0 461300 246878 74200 -1 1342
1344 0 461312 246882 74080 -1 1343
1345 0 461388 246818 73960 -1 1344
1346 0 461472 246854 73840 -1 1345
1347 0 461460 246882 73760 -1 1346
1348 0 461468 246870 73640 -1 1347
1349 0 461504 246790 73520 -1 1348
1350 0 461512 246750 73440 -1 1349
1351 0 461516 246730 73400 -1 1350
1352 0 461520 246626 73240 -1 1351
1353 0 461368 246626 73120 -1 1352
1354 0 461272 246562 73000 -1 1353
1355 0 461206 246514 72920 -1 1354
1356 0 461106 246490 72800 -1 1355
1357 0 461022 246454 72680 -1 1356
1358 0 460982 246368.67 72600 -1 1357
1359 0 460962 246326 72560 -1 1358
1360 0 460870 246218 72440 -1 1359
1361 0 460858 246214 72360 -1 1360
1362 0 460754 246166 72280 -1 1361
1363 0 460618 246046 72160 -1 1362
1364 0 460576 246030 72080 -1 1363
1365 0 460576 245998 71960 -1 1364
1366 0 460524 245958 71800 -1 1365
1367 0 460504 245930 71640 -1 1366
1368 0 460452 245766 71480 -1 1367
1369 0 460464 245702 71400 -1 1368
1370 0 460456 245682 71240 -1 1369
1371 0 460484 245626 71120 -1 1370
1372 0 460460 245610 71040 -1 1371
1373 0 460436 245594 70960 -1 1372
1374 0 460372 245490 70880 -1 1373
1375 0 460224 245442 70720 -1 1374
1376 0 460048 245358 70600 -1 1375
1377 0 459920 245242 70440 -1 1376
1378 0 459904 245138 70280 -1 1377
1379 0 459828 244982 70160 -1 1378
1380 0 459791 244889 70120 -1 1379
1381 0 459827 244789 70000 -1 1380
1382 0 459815 244633 69880 -1 1381
1383 0 459819 244469 69800 -1 1382
1384 0 459767 244329 69640 -1 1383
1385 0 459847 244101 69520 -1 1384
1386 0 459915 243945 69400 -1 1385
1387 0 460047 243717 69240 -1 1386
1388 0 460287 243457 69120 -1 1387
1389 0 460415 243293 68960 -1 1388
1390 0 460655 243165 68800 -1 1389
1391 0 461003 242877 68760 -1 1390
1392 0 461217 242713 68680 -1 1391
1393 0 461393 242545 68560 -1 1392
1394 0 461385 242377 68400 -1 1393
1395 0 461445 242385 68240 -1 1394
1396 0 462253 241977 68080 -1 1395
1397 0 462383 241485 68040 -1 1396
1398 0 463043 240997 68000 -1 1397
1399 0 463203 240937 68080 -1 1398
1400 0 463435 240713 68120 -1 1399
1401 0 463471 240697 68160 -1 1400
1402 0 463535 240529 68280 -1 1401
1403 0 464083 240077 68320 -1 1402
1404 0 464599 239501 68280 -1 1403
1405 0 465583 238977 68240 -1 1404
1406 0 466209 238529 68200 -1 1405
1407 0 466529 238405 68120 -1 1406
1408 0 466813 238261 68040 -1 1407
1409 0 467037 238109 67920 -1 1408
1410 0 467125 238045 67760 -1 1409
1411 0 467197 238093 67720 -1 1410
1412 0 467345 238061 67680 -1 1411
1413 0 467617 238025 67560 -1 1412
1414 0 467877 237873 67480 -1 1413
1415 0 467889 237781 67360 -1 1414
1416 0 468037 237781 67280 -1 1415
1417 0 468053 237921 67160 -1 1416
1418 0 468525 237697 67200 -1 1417
1419 0 468601 237597 67160 -1 1418
1420 0 468619 237487 67120 -1 1419
1421 0 468575 237491 67000 -1 1420
1422 0 469051 237315 66960 -1 1421
1423 0 469147 237287 67000 -1 1422
1424 0 469119 237239 67080 -1 1423
1425 0 469123 237223 66840 -1 1422
1426 0 467845 237817 67120 -1 1417
1427 0 467685 237797 67000 -1 1426
1428 0 467637 237833 66880 -1 1427
1429 0 467389 237981 66760 -1 1428
1430 0 467321 238081 66600 -1 1429
1431 0 467181 238185 66520 -1 1430
1432 0 467137 238317 66400 -1 1431
1433 0 467105 238365 66280 -1 1432
1434 0 467109 238361 66240 -1 1433
1435 0 466813 238537 66160 -1 1434
1436 0 466779 238577 66120 -1 1435
1437 0 466763 238645 65960 -1 1436
1438 0 466511 238925 65880 -1 1437
1439 0 466275 239045 65840 -1 1438
1440 0 465677.6 239227.8 65640 -1 1439
1441 0 465711 239181 65560 -1 1440
1442 0 466515 239241 65560 -1 1441
1443 0 466647 239277 65520 -1 1442
1444 0 466873 239439 65560 -1 1443
1445 0 466933 239523 65680 -1 1444
1446 0 465399 239149 65520 -1 1441
1447 0 465091 239181 65440 -1 1446
1448 0 464867 239209 65320 -1 1447
1449 0 464123 239305 65280 -1 1448
1450 0 464007 239321 65200 -1 1449
1451 0 463715 239117 65040 -1 1450
1452 0 463647 239137 64960 -1 1451
1453 0 463471 239153 64800 -1 1452
1454 0 463323 239153 64600 -1 1453
1455 0 463367 239393 64480 -1 1454
1456 0 463477 239517 64360 -1 1455
1457 0 462969 239669 64320 -1 1456
1458 0 462949 239709 64240 -1 1457
1459 0 462815 239691 64160 -1 1458
1460 0 467509 238625 66240 -1 1434
1461 0 467635 238689 66280 -1 1460
1462 0 467695 238761 66320 -1 1461
1463 0 460763.62 245643.23 71040 -1 1372
1464 0 460975.8 245533.36 71120 -1 1463
1465 0 462016 246930 78520 -1 1300
1466 0 461780 246902 78360 -1 1465
1467 0 461656 246910 78280 -1 1466
1468 0 469096 247350 84520 -1 374
1469 0 467688 247594 84560 -1 1468
1470 0 467196 247826 84640 -1 1469
1471 0 467236 247886 84760 -1 1470
1472 0 466940 248082 84840 -1 1471
1473 0 466524 248326 84880 -1 1472
1474 0 466164 248718 84960 -1 1473
1475 0 465926 248890 84920 -1 1474
1476 0 465554 249038 84880 -1 1475
1477 0 465070 249502 84920 -1 1476
1478 0 464966 249614 85040 -1 1477
1479 0 464832 249690 85120 -1 1478
1480 0 464756 249766 85160 -1 1479
1481 0 464612 249830 85240 -1 1480
1482 0 464556 249938 85320 -1 1481
1483 0 464532 249958 85440 -1 1482
1484 0 464288 250050 85560 -1 1483
1485 0 464480 250078 85640 -1 1484
1486 0 464492 250094 85760 -1 1485
1487 0 464560 250446 85800 -1 1486
1488 0 464726 250830 85840 -1 1487
1489 0 464678 251106 85880 -1 1488
1490 0 464526 251282 85920 -1 1489
1491 0 464570 251494 85840 -1 1490
1492 0 464690 251574 85800 -1 1491
1493 0 464768 251610 85760 -1 1492
1494 0 464848 251630 85680 -1 1493
1495 0 464920 251614 85600 -1 1494
1496 0 465060 251642 85520 -1 1495
1497 0 465376 251690 85440 -1 1496
1498 0 465412 251694 85360 -1 1497
1499 0 465470 251804 85160 -1 1498
1500 0 465658 251960 85080 -1 1499
1501 0 465794 252072 84920 -1 1500
1502 0 465826 252200 84720 -1 1501
1503 0 465742 252332 84600 -1 1502
1504 0 464514 251302 86000 -1 1490
1505 0 464510 251298 86080 -1 1504
1506 0 464262 251346 86160 -1 1505
1507 0 464210 251402 86240 -1 1506
1508 0 464066 251426 86320 -1 1507
1509 0 463890 251478 86400 -1 1508
1510 0 463646 251518 86480 -1 1509
1511 0 463638 251494 86560 -1 1510
1512 0 463594 251570 86640 -1 1511
1513 0 463494 251594 86720 -1 1512
1514 0 463326 251526 86800 -1 1513
1515 0 462918 251618 86880 -1 1514
1516 0 462946 251686 86960 -1 1515
1517 0 470090 246594 84640 -1 1468
1518 0 470250 246438 84720 -1 1517
1519 0 470578 246250 84800 -1 1518
1520 0 470750 246162 84880 -1 1519
1521 0 470966 246086 85000 -1 1520
1522 0 470974 246094 85080 -1 1521
1523 0 471424 245822 85120 -1 1522
1524 0 471976 245630 85160 -1 1523
1525 0 472476 245522 85280 -1 1524
1526 0 473114 245274 85360 -1 1525
1527 0 473410 245250 85520 -1 1526
1528 0 474122 245242 85760 -1 1527
1529 0 474550 245150 85960 -1 1528
1530 0 474702 244898 86000 -1 1529
1531 0 475026 244090 85800 -1 1530
1532 0 475134 243890 85720 -1 1531
1533 0 475224 243762 85640 -1 1532
1534 0 475428 243522 85520 -1 1533
1535 0 475544 243414 85360 -1 1534
1536 0 475652 243354 85240 -1 1535
1537 0 475908 243502 85120 -1 1536
1538 0 476032 243466 85000 -1 1537
1539 0 476086 243402 84920 -1 1538
1540 0 476246 243414 84800 -1 1539
1541 0 476490 243430 84640 -1 1540
1542 0 476726 243442 84480 -1 1541
1543 0 476762 243370 84360 -1 1542
1544 0 476910 243254 84240 -1 1543
1545 0 476962 243110 84120 -1 1544
1546 0 477014 243014 84000 -1 1545
1547 0 477130 242858 83880 -1 1546
1548 0 477150 242774 83760 -1 1547
1549 0 477194 242694 83680 -1 1548
1550 0 477250 242490 83480 -1 1549
1551 0 477370 242258 83360 -1 1550
1552 0 477418 242110 83320 -1 1551
1553 0 477496 242106 83240 -1 1552
1554 0 477464 241922 83160 -1 1553
1555 0 477548 241642 83000 -1 1554
1556 0 477672 241522 82920 -1 1555
1557 0 477694 241410 82840 -1 1556
1558 0 477766 241362 82720 -1 1557
1559 0 478090 241210 82560 -1 1558
1560 0 478182 241166 82440 -1 1559
1561 0 478190 241164 82360 -1 1560
1562 0 477774 241166 82320 -1 1561
1563 0 477702 241162 82240 -1 1562
1564 0 478198 241162 82280 -1 1561
1565 0 478306 241142 82120 -1 1564
1566 0 478298 241118 82080 -1 1565
1567 0 478334 241046 81960 -1 1566
1568 0 478384 241074 81840 -1 1567
1569 0 478448 241042 81720 -1 1568
1570 0 478528 241002 81600 -1 1569
1571 0 478640 240962 81480 -1 1570
1572 0 478720 240922 81320 -1 1571
1573 0 478804 240926 81200 -1 1572
1574 0 478780 240990 81160 -1 1573
1575 0 479184 241162 81080 -1 1574
1576 0 479482 241150 81000 -1 1575
1577 0 479628 241162 80920 -1 1576
1578 0 479892 241222 80800 -1 1577
1579 0 479993.34 241183.33 80760 -1 1578
1580 0 480196 241106 80680 -1 1579
1581 0 480292 241102 80640 -1 1580
1582 0 480420 241086 80520 -1 1581
1583 0 480620 241118 80440 -1 1582
1584 0 480792 241158 80280 -1 1583
1585 0 480984 241186 80160 -1 1584
1586 0 481528 241150 80080 -1 1585
1587 0 481728 241190 79960 -1 1586
1588 0 481776 241118 79920 -1 1587
1589 0 481920 241126 79840 -1 1588
1590 0 482064 241078 79720 -1 1589
1591 0 482252 240994 79600 -1 1590
1592 0 482444 240834 79480 -1 1591
1593 0 482572 240698 79360 -1 1592
1594 0 482972 240490 79240 -1 1593
1595 0 483568 240506 79160 -1 1594
1596 0 483916 240494 79080 -1 1595
1597 0 484041.34 240495.33 79040 -1 1596
1598 0 484292 240498 78960 -1 1597
1599 0 485296 239910 78880 -1 1598
1600 0 485624 239690 78760 -1 1599
1601 0 485806 239674 78720 -1 1600
1602 0 485986 239582 78640 -1 1601
1603 0 486178 239518 78560 -1 1602
1604 0 486374 239466 78440 -1 1603
1605 0 486622 239222 78320 -1 1604
1606 0 487018 239138 78360 -1 1605
1607 0 487330 239098 78440 -1 1606
1608 0 487406 239058 78560 -1 1607
1609 0 487526 239002 78680 -1 1608
1610 0 487558 238970 78800 -1 1609
1611 0 487946 238850 78920 -1 1610
1612 0 488078 238866 79000 -1 1611
1613 0 488090 238922 79160 -1 1612
1614 0 488142 238950 79320 -1 1613
1615 0 488434 238966 79440 -1 1614
1616 0 488682 238854 79560 -1 1615
1617 0 489214 238634 79520 -1 1616
1618 0 489674 238478 79640 -1 1617
1619 0 490088 238398 79680 -1 1618
1620 0 490348 238202 79800 -1 1619
1621 0 490490 238026 79840 -1 1620
1622 0 490684 237818 79880 -1 1621
1623 0 490676 237850 79960 -1 1622
1624 0 490788 237778 80040 -1 1623
1625 0 490816 237706 80120 -1 1624
1626 0 490920 237586 80240 -1 1625
1627 0 491036 237482 80360 -1 1626
1628 0 491440 237306 80440 -1 1627
1629 0 491796 237214 80560 -1 1628
1630 0 492004 237166 80720 -1 1629
1631 0 492272 237258 80840 -1 1630
1632 0 492428 237210 80960 -1 1631
1633 0 492580 237166 81120 -1 1632
1634 0 492640 237078 81240 -1 1633
1635 0 492688 236974 81440 -1 1634
1636 0 492992 236810 81520 -1 1635
1637 0 493832 236622 81600 -1 1636
1638 0 494512 236470 81680 -1 1637
1639 0 495116 236318 81800 -1 1638
1640 0 495700 236070 81880 -1 1639
1641 0 495980 236222 81920 -1 1640
1642 0 496372 236310 82000 -1 1641
1643 0 495852 235998 81960 -1 1640
1644 0 495928 235894 82040 -1 1643
1645 0 496000 235886 82160 -1 1644
1646 0 496148 235882 82320 -1 1645
1647 0 496294 235778 82360 -1 1646
1648 0 496306 235698 82440 -1 1647
1649 0 496466 235610 82560 -1 1648
1650 0 496518 235574 82680 -1 1649
1651 0 496730 235466 82760 -1 1650
1652 0 496780 235410 82880 -1 1651
1653 0 496876 235310 83000 -1 1652
1654 0 496940 235302 83120 -1 1653
1655 0 497000 235294 83280 -1 1654
1656 0 497136 235294 83440 -1 1655
1657 0 497240 235294 83560 -1 1656
1658 0 497552 235294 83600 -1 1657
1659 0 497872 235174 83720 -1 1658
1660 0 497866 235130 83760 -1 1659
1661 0 498158 235002 83840 -1 1660
1662 0 498450 234882 83920 -1 1661
1663 0 498578 234850 84040 -1 1662
1664 0 498814 234818 84160 -1 1663
1665 0 498938 234718 84240 -1 1664
1666 0 498982 234654 84400 -1 1665
1667 0 499414 234534 84480 -1 1666
1668 0 499706 234542 84600 -1 1667
1669 0 500306 234478 84560 -1 1668
1670 0 500698 234210 84480 -1 1669
1671 0 501038 234086 84400 -1 1670
1672 0 501156 233986 84360 -1 1671
1673 0 501284 233866 84280 -1 1672
1674 0 501476 233786 84160 -1 1673
1675 0 501580 233782 84080 -1 1674
1676 0 501680 233742 83960 -1 1675
1677 0 502116 233674 83880 -1 1676
1678 0 502272 233782 83680 -1 1677
1679 0 502342 233898 83480 -1 1678
1680 0 502264 233450 83920 -1 1677
1681 0 502352 233214 84040 -1 1680
1682 0 502512 233042 84000 -1 1681
1683 0 502668 233030 83880 -1 1682
1684 0 502918 232950 83840 -1 1683
1685 0 503110 232874 83760 -1 1684
1686 0 503290 232774 83840 -1 1685
1687 0 503426 232562 83960 -1 1686
1688 0 503526 232446 84040 -1 1687
1689 0 503746 232222 84120 -1 1688
1690 0 503902 232126 84080 -1 1689
1691 0 504114 232126 84040 -1 1690
1692 0 504454 232050 83960 -1 1691
1693 0 504678 231990 83880 -1 1692
1694 0 504706 231950 83840 -1 1693
1695 0 504766 231894 83760 -1 1694
1696 0 504826 231838 83640 -1 1695
1697 0 505002 231790 83560 -1 1696
1698 0 505066 231778 83440 -1 1697
1699 0 504974 231674 83360 -1 1698
1700 0 504946 231626 83280 -1 1699
1701 0 505154 231590 83120 -1 1700
1702 0 504706 231758 83080 -1 1701
1703 0 504522 231814 82960 -1 1702
1704 0 504418 231790 82920 -1 1703
1705 0 504350 231702 82880 -1 1704
1706 0 504314 231642 82800 -1 1705
1707 0 504314 231622 82720 -1 1706
1708 0 504302 231686 82640 -1 1707
1709 0 504318 231606 82560 -1 1708
1710 0 504278 231554 82440 -1 1709
1711 0 504210 231570 82320 -1 1710
1712 0 504134 231438 82240 -1 1711
1713 0 504106 231338 82160 -1 1712
1714 0 504068 231326 82080 -1 1713
1715 0 504032 231326 82040 -1 1714
1716 0 503904 231302 81960 -1 1715
1717 0 503740 231420 81920 -1 1716
1718 0 503636 231456 81960 -1 1717
1719 0 503568 231360 82080 -1 1718
1720 0 503620 231288 82200 -1 1719
1721 0 503468 231416 81800 -1 1717
1722 0 504162 231854 82800 -1 1704
1723 0 504018 232022 82680 -1 1722
1724 0 503848 232242 82640 -1 1723
1725 0 503800 232290 82520 -1 1724
1726 0 503808 232262 82360 -1 1725
1727 0 505398 231546 83080 -1 1701
1728 0 505594 231546 83040 -1 1727
1729 0 486558 239126 78120 -1 1605
1730 0 486456 239094 77880 -1 1729
1731 0 486506 239106 77760 -1 1730
1732 0 486362 239002 77680 -1 1731
1733 0 486366 238990 77520 -1 1732
1734 0 486394 238966 77400 -1 1733
1735 0 486378 238934 77280 -1 1734
1736 0 486326 238906 77160 -1 1735
1737 0 486358 238886 77040 -1 1736
1738 0 486354 238806 76960 -1 1737
1739 0 486346 238766 76840 -1 1738
1740 0 486326 238658 76720 -1 1739
1741 0 486234 238578 76560 -1 1740
1742 0 486126 238506 76440 -1 1741
1743 0 486070 238462 76280 -1 1742
1744 0 486010 238414 76160 -1 1743
1745 0 485922 238402 76040 -1 1744
1746 0 485830 238378 75880 -1 1745
1747 0 485354 238298 75760 -1 1746
1748 0 485146 238202 75640 -1 1747
1749 0 484966 238222 75440 -1 1748
1750 0 484886 238206 75360 -1 1749
1751 0 484834 238178 75280 -1 1750
1752 0 484948 238158 75080 -1 1751
1753 0 484860 238114 74960 -1 1752
1754 0 484776 238110 74880 -1 1753
1755 0 484728 238118 74800 -1 1754
1756 0 484778 238122 74720 -1 1755
1757 0 484766 238178 74600 -1 1756
1758 0 484630 238190 74440 -1 1757
1759 0 484674 238162 74320 -1 1758
1760 0 484794 238146 74200 -1 1759
1761 0 484910 238162 74080 -1 1760
1762 0 484986 238150 73960 -1 1761
1763 0 485022 238134 73840 -1 1762
1764 0 485018 238126 73720 -1 1763
1765 0 484930 238066 73600 -1 1764
1766 0 484830 238074 73480 -1 1765
1767 0 484882 237938 73360 -1 1766
1768 0 484978 237858 73240 -1 1767
1769 0 485086 237834 73120 -1 1768
1770 0 485126 237794 73000 -1 1769
1771 0 485130 237794 72880 -1 1770
1772 0 485222 237766 72800 -1 1771
1773 0 485210 237718 72680 -1 1772
1774 0 485274 237734 72520 -1 1773
1775 0 485346 237714 72480 -1 1774
1776 0 485380 237718 72400 -1 1775
1777 0 485360 237726 72280 -1 1776
1778 0 485340 237742 72200 -1 1777
1779 0 485220 237694 72080 -1 1778
1780 0 485200 237786 71920 -1 1779
1781 0 485168 237818 71840 -1 1780
1782 0 485160 237906 71760 -1 1781
1783 0 485140 237934 71640 -1 1782
1784 0 485084 237930 71560 -1 1783
1785 0 485056 237946 71400 -1 1784
1786 0 485056 237990 71280 -1 1785
1787 0 485060 238022 71160 -1 1786
1788 0 485028 238022 71080 -1 1787
1789 0 485028 237978 71000 -1 1788
1790 0 484948 237914 70840 -1 1789
1791 0 484936 237894 70760 -1 1790
1792 0 484896 237862 70640 -1 1791
1793 0 484836 237822 70520 -1 1792
1794 0 484744 237754 70400 -1 1793
1795 0 484684 237694 70240 -1 1794
1796 0 484624 237646 70120 -1 1795
1797 0 484572 237586 70040 -1 1796
1798 0 484528 237530 69840 -1 1797
1799 0 484428 237490 69680 -1 1798
1800 0 484394 237482 69600 -1 1799
1801 0 484310 237486 69480 -1 1800
1802 0 484234 237482 69320 -1 1801
1803 0 484158 237490 69200 -1 1802
1804 0 484150 237514 69080 -1 1803
1805 0 484090 237534 68960 -1 1804
1806 0 483958 237566 68800 -1 1805
1807 0 483622 237550 68680 -1 1806
1808 0 483542 237510 68600 -1 1807
1809 0 483438 237546 68440 -1 1808
1810 0 483302 237558 68360 -1 1809
1811 0 483274 237574 68280 -1 1810
1812 0 483226 237506 68120 -1 1811
1813 0 483142 237454 68000 -1 1812
1814 0 483034 237458 67880 -1 1813
1815 0 482923 237541 67800 -1 1814
1816 0 482865 237561 67680 -1 1815
1817 0 482757 237549 67560 -1 1816
1818 0 482737 237417 67480 -1 1817
1819 0 482613 237393 67320 -1 1818
1820 0 482557 237373 67240 -1 1819
1821 0 482497 237409 67080 -1 1820
1822 0 482353 237421 67000 -1 1821
1823 0 482217 237421 66880 -1 1822
1824 0 482029 237385 66800 -1 1823
1825 0 481983 237437 66680 -1 1824
1826 0 481907 237409 66520 -1 1825
1827 0 482047 237461 66440 -1 1826
1828 0 482079 237437 66320 -1 1827
1829 0 482179 237381 66200 -1 1828
1830 0 481895 237321 66080 -1 1829
1831 0 481867 237345 65960 -1 1830
1832 0 481863 237377 65840 -1 1831
1833 0 481751 237357 65760 -1 1832
1834 0 481755 237369 65600 -1 1833
1835 0 481687 237333 65520 -1 1834
1836 0 481695 237353 65360 -1 1835
1837 0 481659 237341 65320 -1 1836
1838 0 481655 237361 65160 -1 1837
1839 0 481595 237477 65040 -1 1838
1840 0 481695 237265 65000 -1 1839
1841 0 481731 237237 64960 -1 1840
1842 0 481239 237689 64920 -1 1839
1843 0 481167 237693 64880 -1 1842
1844 0 481159 237745 64760 -1 1843
1845 0 481111 237805 64680 -1 1844
1846 0 481145 237857 64560 -1 1845
1847 0 481217 237905 64480 -1 1846
1848 0 481309 238037 64440 -1 1847
1849 0 481285 238089 64360 -1 1848
1850 0 481193 238141 64240 -1 1849
1851 0 481125 238289 64160 -1 1850
1852 0 481077 238361 64040 -1 1851
1853 0 480801 238365 63960 -1 1852
1854 0 480621 238469 63840 -1 1853
1855 0 480601 238475 63800 -1 1854
1856 0 480853 238693 63840 -1 1855
1857 0 481025 238813 63920 -1 1856
1858 0 480581 238481 63760 -1 1855
1859 0 480433 238417 63680 -1 1858
1860 0 480301 238417 63600 -1 1859
1861 0 480245 238401 63440 -1 1860
1862 0 480173 238397 63360 -1 1861
1863 0 480053 238413 63240 -1 1862
1864 0 479981 238429 63120 -1 1863
1865 0 479853 238493 63040 -1 1864
1866 0 479713 238505 62920 -1 1865
1867 0 479437 238525 62840 -1 1866
1868 0 479229 238505 62800 -1 1867
1869 0 479157 238477 62680 -1 1868
1870 0 479179 238561 62640 -1 1869
1871 0 479175 238501 62560 -1 1870
1872 0 479159 238497 62480 -1 1871
1873 0 479131 238497 62400 -1 1872
1874 0 479107 238489 62280 -1 1873
1875 0 479083 238493 62240 -1 1874
1876 0 479143 238497 62200 -1 1875
1877 0 479167 238557 62160 -1 1876
1878 0 479043 238553 62080 -1 1877
1879 0 478951 238569 62000 -1 1878
1880 0 478907 238557 61920 -1 1879
1881 0 483346 237882 68360 -1 1810
1882 0 483362 237926 68280 -1 1881
1883 0 484536 240654 79040 -1 1597
1884 0 484648 240946 79000 -1 1883
1885 0 484960 241186 79040 -1 1884
1886 0 481836 241274 80120 -1 1586
1887 0 481884 241286 80200 -1 1886
1888 0 481950 241286 80240 -1 1887
1889 0 482014 241322 80320 -1 1888
1890 0 482126 241442 80360 -1 1889
1891 0 482090 241542 80440 -1 1890
1892 0 482046 241550 80480 -1 1891
1893 0 482022 241534 80520 -1 1892
1894 0 482014 241518 80560 -1 1893
1895 0 479516 241278 80720 -1 1579
1896 0 479412 241358 80680 -1 1895
1897 0 479608 241504 80520 -1 1896
1898 0 479636 241524 80440 -1 1897
1899 0 478916 241500 80720 -1 1896
1900 0 478788 241520 80800 -1 1899
1901 0 478780 241508 80880 -1 1900
1902 0 478540 240914 81120 -1 1574
1903 0 478480 240862 81040 -1 1902
1904 0 478396 240778 80880 -1 1903
1905 0 478216 240678 80760 -1 1904
1906 0 478228 240618 80640 -1 1905
1907 0 478208 240414 80520 -1 1906
1908 0 478140 240582 80480 -1 1907
1909 0 478092 240654 80360 -1 1908
1910 0 478020 240598 80200 -1 1909
1911 0 477924 240582 80080 -1 1910
1912 0 477700 240574 79920 -1 1911
1913 0 477642 240518 79840 -1 1912
1914 0 477610 240498 79720 -1 1913
1915 0 477594 240446 79520 -1 1914
1916 0 477714 240414 79440 -1 1915
1917 0 477554 240342 79280 -1 1916
1918 0 477598 240330 79200 -1 1917
1919 0 477686 240226 78960 -1 1918
1920 0 477778 239978 78800 -1 1919
1921 0 477618 239862 78680 -1 1920
1922 0 477614 239490 78600 -1 1921
1923 0 477498 239302 78680 -1 1922
1924 0 477468 239062 78720 -1 1923
1925 0 477352 238906 78880 -1 1924
1926 0 477266 238906 78960 -1 1925
1927 0 477054 238930 79080 -1 1926
1928 0 476818 238894 79240 -1 1927
1929 0 476622 238918 79360 -1 1928
1930 0 476424 238958 79480 -1 1929
1931 0 476368 238958 79560 -1 1930
1932 0 476284 238982 79720 -1 1931
1933 0 476184 239026 79800 -1 1932
1934 0 475982 238978 79920 -1 1933
1935 0 475910 238986 80000 -1 1934
1936 0 475570 238950 80120 -1 1935
1937 0 475284 238882 80080 -1 1936
1938 0 475132 238858 80000 -1 1937
1939 0 474756 238810 79920 -1 1938
1940 0 473740 238934 79960 -1 1939
1941 0 473356 239050 79920 -1 1940
1942 0 473340 239058 79840 -1 1941
1943 0 473232 239086 79800 -1 1942
1944 0 472958 238998 79720 -1 1943
1945 0 472886 239010 79640 -1 1944
1946 0 472814 239066 79520 -1 1945
1947 0 472678 239154 79480 -1 1946
1948 0 472582 239122 79360 -1 1947
1949 0 472238 239202 79320 -1 1948
1950 0 471734 239170 79200 -1 1949
1951 0 471214 238738 79160 -1 1950
1952 0 470318 238670 79240 -1 1951
1953 0 469944 238606 79280 -1 1952
1954 0 469500 238422 79360 -1 1953
1955 0 469158 238250 79320 -1 1954
1956 0 468946 238210 79240 -1 1955
1957 0 468654 238226 79160 -1 1956
1958 0 468122 238298 79120 -1 1957
1959 0 468030 238322 79280 -1 1958
1960 0 468038 238366 79360 -1 1959
1961 0 468062 238290 79080 -1 1958
1962 0 467610 238342 79000 -1 1961
1963 0 467154 238410 78920 -1 1962
1964 0 466758 238134 78880 -1 1963
1965 0 465702 237674 78800 -1 1964
1966 0 464894 237462 78680 -1 1965
1967 0 464792 237422 78640 -1 1966
1968 0 464544 237362 78560 -1 1967
1969 0 464388 237374 78440 -1 1968
1970 0 464134 237366 78320 -1 1969
1971 0 463992 237390 78280 -1 1970
1972 0 463456 237422 78200 -1 1971
1973 0 463020 237410 78240 -1 1972
1974 0 463000 237394 78360 -1 1973
1975 0 462740 237334 78440 -1 1974
1976 0 462504 237326 78520 -1 1975
1977 0 462340 237366 78600 -1 1976
1978 0 462192 237402 78720 -1 1977
1979 0 462114 237442 78800 -1 1978
1980 0 462050 237370 78920 -1 1979
1981 0 461892 237394 79000 -1 1980
1982 0 461876 237394 79160 -1 1981
1983 0 461784 237294 79240 -1 1982
1984 0 461682 237238 79320 -1 1983
1985 0 461662 237182 79400 -1 1984
1986 0 461450 236994 79520 -1 1985
1987 0 461334 237010 79600 -1 1986
1988 0 461286 237126 79760 -1 1987
1989 0 461264 237158 79840 -1 1988
1990 0 461228 237174 79920 -1 1989
1991 0 461182 237238 80000 -1 1990
1992 0 461090 237354 80120 -1 1991
1993 0 460906 237466 80240 -1 1992
1994 0 460250 237778 80200 -1 1993
1995 0 459534 237802 80280 -1 1994
1996 0 459392 237846 80320 -1 1995
1997 0 459252 237854 80400 -1 1996
1998 0 458992 237874 80520 -1 1997
1999 0 458868 237890 80600 -1 1998
2000 0 458568 237898 80680 -1 1999
2001 0 458356 237862 80760 -1 2000
2002 0 458220 237910 80920 -1 2001
2003 0 458056 237898 81040 -1 2002
2004 0 457868 237858 81120 -1 2003
2005 0 457704 237878 81240 -1 2004
2006 0 457380 237866 81360 -1 2005
2007 0 456952 238046 81400 -1 2006
2008 0 456640 238014 81520 -1 2007
2009 0 456376 238026 81640 -1 2008
2010 0 456116 238002 81760 -1 2009
2011 0 455852 237978 81880 -1 2010
2012 0 455756 238006 82000 -1 2011
2013 0 455604 238066 82120 -1 2012
2014 0 455420 238114 82240 -1 2013
2015 0 455316 238134 82320 -1 2014
2016 0 454952 238154 82400 -1 2015
2017 0 454820 238250 82480 -1 2016
2018 0 454416 238514 82600 -1 2017
2019 0 454144 238686 82720 -1 2018
2020 0 453892 238778 82800 -1 2019
2021 0 453776 238842 82960 -1 2020
2022 0 453624 238958 83040 -1 2021
2023 0 453316 238994 83160 -1 2022
2024 0 453044 239066 83240 -1 2023
2025 0 452864 239030 83400 -1 2024
2026 0 452692 239034 83520 -1 2025
2027 0 452484 239026 83600 -1 2026
2028 0 452260 239018 83720 -1 2027
2029 0 451792 239070 83760 -1 2028
2030 0 451172 239278 83640 -1 2029
2031 0 451016 239430 83520 -1 2030
2032 0 451014 239530 83400 -1 2031
2033 0 451026 239646 83280 -1 2032
2034 0 451274 240170 83200 -1 2033
2035 0 451294 240230 83120 -1 2034
2036 0 451270 240318 83040 -1 2035
2037 0 451266 240390 83000 -1 2036
2038 0 451120 239206 83800 -1 2029
2039 0 450936 239262 83880 -1 2038
2040 0 450920 239314 83960 -1 2039
2041 0 450864 239330 84120 -1 2040
2042 0 450668 239506 84200 -1 2041
2043 0 449880 239746 84320 -1 2042
2044 0 449316 240014 84200 -1 2043
2045 0 449010 240070 84120 -1 2044
2046 0 448770 240122 84000 -1 2045
2047 0 448506 240058 83840 -1 2046
2048 0 448230 240326 83800 -1 2047
2049 0 447770 240234 83880 -1 2048
2050 0 447218 240238 83840 -1 2049
2051 0 446926 240238 83760 -1 2050
2052 0 446626 240214 83840 -1 2051
2053 0 446318 240382 83880 -1 2052
2054 0 445992 240566 83920 -1 2053
2055 0 445728 240826 84000 -1 2054
2056 0 445180 241386 84040 -1 2055
2057 0 444828 241786 84000 -1 2056
2058 0 444436 241954 84040 -1 2057
2059 0 444288 241978 84120 -1 2058
2060 0 443804 242030 84160 -1 2059
2061 0 443572 242198 84080 -1 2060
2062 0 442672 242934 84040 -1 2061
2063 0 442208 243418 84080 -1 2062
2064 0 442100 243542 83960 -1 2063
2065 0 441936 243674 83880 -1 2064
2066 0 441728 243914 83720 -1 2065
2067 0 441312 244098 83800 -1 2066
2068 0 440944 244354 83760 -1 2067
2069 0 440784 244418 83720 -1 2068
2070 0 440740 244534 83640 -1 2069
2071 0 440556 244486 83560 -1 2070
2072 0 440500 244538 83440 -1 2071
2073 0 440508 244610 83320 -1 2072
2074 0 440136 244706 83200 -1 2073
2075 0 440092 244754 83080 -1 2074
2076 0 439948 244690 82960 -1 2075
2077 0 439560 244954 83040 -1 2076
2078 0 439476 245134 83080 -1 2077
2079 0 439450 245446 83040 -1 2078
2080 0 439452 245698 82960 -1 2079
2081 0 439512 246110 82920 -1 2080
2082 0 439240 246218 82800 -1 2081
2083 0 439176 246734 82720 -1 2082
2084 0 439230 247058 82640 -1 2083
2085 0 439086 247130 82520 -1 2084
2086 0 438942 247206 82440 -1 2085
2087 0 439418 246806 82280 -1 2086
2088 0 439402.16 246773.56 82240 -1 2087
2089 0 439534 246734 82200 -1 2088
2090 0 439834 246338 82200 -1 2089
2091 0 439930 246302 82120 -1 2090
2092 0 440006 246272 82080 -1 2091
2093 0 440134 246228 81960 -1 2092
2094 0 440270 246000 81800 -1 2093
2095 0 440194 246028 81600 -1 2094
2096 0 438682 247470 82400 -1 2086
2097 0 438566 247550 82360 -1 2096
2098 0 438488 247802 82320 -1 2097
2099 0 438052 248326 82320 -1 2098
2100 0 437872 248670 82360 -1 2099
2101 0 437864 248950 82400 -1 2100
2102 0 437304 249740 82400 -1 2101
2103 0 436804 250320 82440 -1 2102
2104 0 436664 250860 82400 -1 2103
2105 0 436712 251060 82320 -1 2104
2106 0 436796 251180 82240 -1 2105
2107 0 436772 250240 82360 -1 2104
2108 0 436648 250236 82320 -1 2107
2109 0 436512 250256 82280 -1 2108
2110 0 465172 237234 78720 -1 1966
2111 0 465284 237182 78680 -1 2110
2112 0 465396 237190 78640 -1 2111
2113 0 473404 239074 80000 -1 1940
2114 0 473296 239150 80040 -1 2113
2115 0 473200 239160 80160 -1 2114
2116 0 473244 239144 80200 -1 2115
2117 0 473328 239192 80280 -1 2116
2118 0 472888 239060 80080 -1 2115
2119 0 472680 238992 80040 -1 2118
2120 0 478372 240066 80640 -1 1907
2121 0 478344 239966 80680 -1 2120
2122 0 478208.47 239943.73 80840 -1 2121
2123 0 478098.25 239891.78 81040 -1 2122
2124 0 477935.2 239701.64 81200 -1 2123
2125 0 478500.7 239700 80760 -1 2121
2126 0 478611.38 239686.25 80880 -1 2125
2127 0 474778 244866 86120 -1 1530
2128 0 474852 244830 86200 -1 2127
2129 0 475336 244750 86280 -1 2128
2130 0 475480 244686 86440 -1 2129
2131 0 475764 244594 86560 -1 2130
2132 0 475968 244506 86680 -1 2131
2133 0 476032 244438 86800 -1 2132
2134 0 476160 244374 86840 -1 2133
2135 0 475628 244406 86840 -1 2134
2136 0 475604 244338 86920 -1 2135
2137 0 475586 244278 86960 -1 2136
2138 0 476504 244230 86960 -1 2134
2139 0 476664 244142 87080 -1 2138
2140 0 476744 243994 87200 -1 2139
2141 0 476816 243898 87320 -1 2140
2142 0 477010 243730 87400 -1 2141
2143 0 476622 243750 87520 -1 2142
2144 0 476326 243798 87680 -1 2143
2145 0 476294 243774 87800 -1 2144
2146 0 476210 243786 87920 -1 2145
2147 0 476150 243802 88040 -1 2146
2148 0 476246 243738 88200 -1 2147
2149 0 476294 243726 88320 -1 2148
2150 0 476246 243742 88440 -1 2149
2151 0 476324 243682 88480 -1 2150
2152 0 476488 243682 88520 -1 2151
2153 0 476428 243866 88600 -1 2152
2154 0 476336 243982 88640 -1 2153
2155 0 476084 243902 88720 -1 2154
2156 0 476064 243686 88760 -1 2155
2157 0 476024 243562 88800 -1 2156
2158 0 475944 243614 88840 -1 2157
2159 0 475952 243630 88920 -1 2158
2160 0 475900 243626 89000 -1 2159
2161 0 475892 243638 89080 -1 2160
2162 0 475888 243638 89160 -1 2161
2163 0 475760 243810 89240 -1 2162
2164 0 475732 243914 89360 -1 2163
2165 0 475664 243918 89440 -1 2164
2166 0 475648 243946 89600 -1 2165
2167 0 475512 243930 89720 -1 2166
2168 0 475196 243926 89840 -1 2167
2169 0 474744 243814 89960 -1 2168
2170 0 474428 243638 90000 -1 2169
2171 0 474234 243666 90080 -1 2170
2172 0 474146 243686 90200 -1 2171
2173 0 474018 243586 90320 -1 2172
2174 0 473674 243502 90400 -1 2173
2175 0 473080 243326 90400 -1 2174
2176 0 473284 242994 90400 -1 2175
2177 0 473536 242878 90440 -1 2176
2178 0 473540 242854 90560 -1 2177
2179 0 472544 242930 90600 -1 2178
2180 0 475476 242870 90640 -1 2179
2181 0 475372 242926 90720 -1 2180
2182 0 475384 242894 90800 -1 2181
2183 0 475656 242858 90920 -1 2182
2184 0 475884 242754 91000 -1 2183
2185 0 476200 242574 91080 -1 2184
2186 0 476298 242498 91120 -1 2185
2187 0 476406 242430 91200 -1 2186
2188 0 476450 242310 91280 -1 2187
2189 0 476670 242166 91360 -1 2188
2190 0 476778 242058 91440 -1 2189
2191 0 476830 241958 91520 -1 2190
2192 0 477050 241686 91640 -1 2191
2193 0 477242 241314 91720 -1 2192
2194 0 477314 241190 91800 -1 2193
2195 0 477322 241022 91880 -1 2194
2196 0 477350 240826 92000 -1 2195
2197 0 477454 240718 92040 -1 2196
2198 0 477522 240566 92160 -1 2197
2199 0 477618 240462 92240 -1 2198
2200 0 477728 240414 92320 -1 2199
2201 0 477852 240190 92400 -1 2200
2202 0 478164 240046 92480 -1 2201
2203 0 478352 239866 92600 -1 2202
2204 0 478568 239738 92720 -1 2203
2205 0 478654 239690 92760 -1 2204
2206 0 478758 239582 92840 -1 2205
2207 0 478914 239498 92920 -1 2206
2208 0 478958 239330 93000 -1 2207
2209 0 479038 239290 93080 -1 2208
2210 0 479090 239190 93160 -1 2209
2211 0 479206 239210 93280 -1 2210
2212 0 479302 239134 93360 -1 2211
2213 0 479436 239078 93440 -1 2212
2214 0 479528 239022 93560 -1 2213
2215 0 479804 238918 93680 -1 2214
2216 0 479940 238850 93760 -1 2215
2217 0 480260 238690 93880 -1 2216
2218 0 480346 238618 93920 -1 2217
2219 0 480490 238542 94000 -1 2218
2220 0 480554 238442 94080 -1 2219
2221 0 480682 238426 94200 -1 2220
2222 0 480712 238190 94240 -1 2221
2223 0 480784 238090 94280 -1 2222
2224 0 480822 237850 94320 -1 2223
2225 0 480926 237654 94400 -1 2224
2226 0 481002 237562 94480 -1 2225
2227 0 481270 237126 94440 -1 2226
2228 0 481570 236678 94360 -1 2227
2229 0 481894 236198 94440 -1 2228
2230 0 482026 235962 94520 -1 2229
2231 0 482098 235910 94640 -1 2230
2232 0 482118 235774 94720 -1 2231
2233 0 482124 235678 94800 -1 2232
2234 0 482196 235498 94960 -1 2233
2235 0 482196 235490 95000 -1 2234
2236 0 472834 243418 90280 -1 2175
2237 0 472754 243498 90160 -1 2236
2238 0 472618 243542 90040 -1 2237
2239 0 472454 243534 89920 -1 2238
2240 0 472302 243614 89800 -1 2239
2241 0 472238 243662 89640 -1 2240
2242 0 472166 243802 89480 -1 2241
2243 0 471962 243866 89360 -1 2242
2244 0 471832 243910 89240 -1 2243
2245 0 471670 244242 89360 -1 2244
2246 0 471560 244470 89440 -1 2245
2247 0 471520 244658 89520 -1 2246
2248 0 471764 244794 89400 -1 2247
2249 0 472116 244942 89400 -1 2248
2250 0 472156 244974 89480 -1 2249
2251 0 472240 245030 89680 -1 2250
2252 0 472212 245198 89760 -1 2251
2253 0 472464 245374 89800 -1 2252
2254 0 472426 245454 89840 -1 2253
2255 0 472328 245454 89920 -1 2254
2256 0 472910 245554 89760 -1 2253
2257 0 473018 245642 89800 -1 2256
2258 0 473374 245814 89760 -1 2257
2259 0 473454 246074 89880 -1 2258
2260 0 473426 246294 89960 -1 2259
2261 0 471184 244662 89400 -1 2247
2262 0 470762 244806 89320 -1 2261
2263 0 470158 244960 89320 -1 2262
2264 0 469670 244812 89320 -1 2263
2265 0 469494 244952 89600 -1 2264
2266 0 469406 244980 89720 -1 2265
2267 0 469374 244996 89800 -1 2266
2268 0 471712 243774 89200 -1 2244
2269 0 471452 243698 89160 -1 2268
2270 0 471132 243710 89240 -1 2269
2271 0 470630 243738 89440 -1 2270
2272 0 470594 243730 89520 -1 2271
2273 0 477170 243438 87600 -1 2143
2274 0 477434 243262 87760 -1 2273
2275 0 477618 243174 87960 -1 2274
2276 0 477720 243034 88080 -1 2275
2277 0 478096 242686 88160 -1 2276
2278 0 478820 242458 88320 -1 2277
2279 0 479504 242258 88480 -1 2278
2280 0 479640 242342 88600 -1 2279
2281 0 479544 242134 88720 -1 2280
2282 0 479542 241830 88760 -1 2281
2283 0 479438 241554 88880 -1 2282
2284 0 479342 241338 89080 -1 2283
2285 0 479160 241234 89160 -1 2284
2286 0 479096 241086 89360 -1 2285
2287 0 479004 240982 89560 -1 2286
2288 0 479026 241042 89720 -1 2287
2289 0 479186 240790 89840 -1 2288
2290 0 479382 240506 90000 -1 2289
2291 0 479446 240366 90200 -1 2290
2292 0 479522 240218 90320 -1 2291
2293 0 479550 240202 90480 -1 2292
2294 0 479556 240046 90560 -1 2293
2295 0 481038 240058 90680 -1 2294
2296 0 481222 239802 90800 -1 2295
2297 0 481610 239394 90920 -1 2296
2298 0 482204 239134 91040 -1 2297
2299 0 483104 238566 91160 -1 2298
2300 0 483296 237954 91360 -1 2299
2301 0 483712 237422 91520 -1 2300
2302 0 484104 237022 91680 -1 2301
2303 0 484392 236766 91840 -1 2302
2304 0 484600 236466 92040 -1 2303
2305 0 484820 236186 92160 -1 2304
2306 0 485016 235866 92400 -1 2305
2307 0 485032 235526 92600 -1 2306
2308 0 484996 235134 92800 -1 2307
2309 0 485176 234802 93000 -1 2308
2310 0 485288 234650 93240 -1 2309
2311 0 485588 234534 93440 -1 2310
2312 0 485852 234514 93600 -1 2311
2313 0 486120 234490 93680 -1 2312
2314 0 486544 234438 93880 -1 2313
2315 0 486928 234170 94080 -1 2314
2316 0 487112 233786 94280 -1 2315
2317 0 487276 233442 94480 -1 2316
2318 0 487376 233182 94680 -1 2317
2319 0 487316 232878 94840 -1 2318
2320 0 487276 232550 95080 -1 2319
2321 0 487344 232342 95240 -1 2320
2322 0 487532 232186 95440 -1 2321
2323 0 487884 232018 95600 -1 2322
2324 0 488156 231886 95800 -1 2323
2325 0 488396 231858 96040 -1 2324
2326 0 488820 231738 96200 -1 2325
2327 0 489076 231446 96400 -1 2326
2328 0 489120 231282 96640 -1 2327
2329 0 489244 231006 96800 -1 2328
2330 0 489328 230594 97040 -1 2329
2331 0 489580 230438 97240 -1 2330
2332 0 489668 230310 97440 -1 2331
2333 0 489920 230270 97600 -1 2332
2334 0 490328 229962 97840 -1 2333
2335 0 490684 229786 98040 -1 2334
2336 0 491020 229506 98200 -1 2335
2337 0 491056 229418 98440 -1 2336
2338 0 490964 229286 98680 -1 2337
2339 0 490888 228902 98920 -1 2338
2340 0 490912 228794 99120 -1 2339
2341 0 491036 228806 99320 -1 2340
2342 0 491176 228854 99440 -1 2341
2343 0 491492 228790 99640 -1 2342
2344 0 491808 228698 99840 -1 2343
2345 0 492208 228614 99920 -1 2344
2346 0 492316 228354 100120 -1 2345
2347 0 492224 228046 100320 -1 2346
2348 0 492112 227754 100480 -1 2347
2349 0 492164 227450 100680 -1 2348
2350 0 492244 227254 100880 -1 2349
2351 0 492460 227038 101040 -1 2350
2352 0 492720 226866 101240 -1 2351
2353 0 492884 226754 101440 -1 2352
2354 0 493100 226606 101600 -1 2353
2355 0 493160 226370 101760 -1 2354
2356 0 493108 226202 101960 -1 2355
2357 0 493160 225986 102120 -1 2356
2358 0 493116 225742 102280 -1 2357
2359 0 493176 225666 102440 -1 2358
2360 0 493266 225538 102480 -1 2359
2361 0 493366 225422 102640 -1 2360
2362 0 493500 225310 102720 -1 2361
2363 0 493728 225158 102960 -1 2362
2364 0 493952 225042 103200 -1 2363
2365 0 494180 224830 103400 -1 2364
2366 0 494376 224614 103600 -1 2365
2367 0 494460 224574 103840 -1 2366
2368 0 494644 224462 104000 -1 2367
2369 0 494768 224302 104240 -1 2368
2370 0 494880 224058 104440 -1 2369
2371 0 494812 223838 104680 -1 2370
2372 0 494796 223730 104880 -1 2371
2373 0 494808 223698 105120 -1 2372
2374 0 494876 223582 105320 -1 2373
2375 0 494948 223438 105520 -1 2374
2376 0 495036 223298 105680 -1 2375
2377 0 495030 223166 105800 -1 2376
2378 0 494966 223026 105960 -1 2377
2379 0 494938 222826 106160 -1 2378
2380 0 494980 222710 106240 -1 2379
2381 0 494976 222594 106400 -1 2380
2382 0 494968 222346 106560 -1 2381
2383 0 494960 222150 106760 -1 2382
2384 0 495032 221922 106960 -1 2383
2385 0 495044 221762 107120 -1 2384
2386 0 495060 221678 107280 -1 2385
2387 0 495100 221570 107440 -1 2386
2388 0 495126 221534 107480 -1 2387
2389 0 495182 221482 107520 -1 2388
2390 0 495238 221370 107760 -1 2389
2391 0 495618 221210 107960 -1 2390
2392 0 495758 221090 108160 -1 2391
2393 0 495914 220962 108280 -1 2392
2394 0 496250 220590 108440 -1 2393
2395 0 496154 220210 108640 -1 2394
2396 0 496074 219986 108840 -1 2395
2397 0 495970 219766 109080 -1 2396
2398 0 495926 219610 109320 -1 2397
2399 0 495930 219466 109480 -1 2398
2400 0 495906 219366 109640 -1 2399
2401 0 495866 219166 109800 -1 2400
2402 0 495830 219086 110000 -1 2401
2403 0 495818 218998 110160 -1 2402
2404 0 495754 218886 110360 -1 2403
2405 0 495778 218654 110560 -1 2404
2406 0 495834 218462 110760 -1 2405
2407 0 495902 217818 110880 -1 2406
2408 0 495758 217766 111040 -1 2407
2409 0 495750 217678 111200 -1 2408
2410 0 495762 217606 111360 -1 2409
2411 0 495790 217542 111560 -1 2410
2412 0 495858 217358 111680 -1 2411
2413 0 495898 217154 111800 -1 2412
2414 0 496002 216922 111920 -1 2413
2415 0 496082 216690 112040 -1 2414
2416 0 496246 216302 112160 -1 2415
2417 0 496226 216074 112280 -1 2416
2418 0 496170 216018 112480 -1 2417
2419 0 496014 215882 112640 -1 2418
2420 0 495634 215674 112760 -1 2419
2421 0 495522 215470 112880 -1 2420
2422 0 495438 215314 113000 -1 2421
2423 0 495418 215154 113080 -1 2422
2424 0 495376 215130 113200 -1 2423
2425 0 495612 215106 113360 -1 2424
2426 0 495804 214974 113480 -1 2425
2427 0 495984 214630 113560 -1 2426
2428 0 496020 214358 113720 -1 2427
2429 0 495816 213806 113800 -1 2428
2430 0 495724 213670 113920 -1 2429
2431 0 495584 213550 114080 -1 2430
2432 0 495560 213374 114200 -1 2431
2433 0 495564 213206 114360 -1 2432
2434 0 495608 213166 114480 -1 2433
2435 0 495736 213034 114600 -1 2434
2436 0 495888 213062 114760 -1 2435
2437 0 495936 212930 114880 -1 2436
2438 0 495992 212838 115040 -1 2437
2439 0 495992 212826 115160 -1 2438
2440 0 495932 212778 115240 -1 2439
2441 0 495836 212726 115280 -1 2440
2442 0 495776 212638 115320 -1 2441
2443 0 495520 212218 115480 -1 2442
2444 0 495756 211638 115520 -1 2443
2445 0 495700 211358 115760 -1 2444
2446 0 495492 211074 115880 -1 2445
2447 0 495076 210778 116080 -1 2446
2448 0 495184 210694 116280 -1 2447
2449 0 495268 210662 116480 -1 2448
2450 0 495364 210658 116680 -1 2449
2451 0 495584 210434 116840 -1 2450
2452 0 495544 210146 117000 -1 2451
2453 0 495460 209834 117160 -1 2452
2454 0 495324 209558 117600 -1 2453
2455 0 495512 209630 118000 -1 2454
2456 0 495418 209602 118160 -1 2455
2457 0 495350 209350 118320 -1 2456
2458 0 495294 208862 118520 -1 2457
2459 0 495486 208670 118640 -1 2458
2460 0 495678 208658 118800 -1 2459
2461 0 495930 208574 118920 -1 2460
2462 0 495946 208450 119040 -1 2461
2463 0 495916 208350 119120 -1 2462
2464 0 495612 207750 119240 -1 2463
2465 0 495508 207010 119360 -1 2464
2466 0 495292 206870 119560 -1 2465
2467 0 495124 206774 119720 -1 2466
2468 0 495168 206742 119920 -1 2467
2469 0 495488 206582 120120 -1 2468
2470 0 495760 206414 120240 -1 2469
2471 0 496028 205734 120320 -1 2470
2472 0 495828 205374 120480 -1 2471
2473 0 495452 205038 120600 -1 2472
2474 0 495360 204718 120720 -1 2473
2475 0 495428 204498 120840 -1 2474
2476 0 495438 204410 120960 -1 2475
2477 0 495522 204342 121120 -1 2476
2478 0 495508 204258 121240 -1 2477
2479 0 495508 204154 121400 -1 2478
2480 0 495436 203974 121600 -1 2479
2481 0 495296 203682 121800 -1 2480
2482 0 495136 203414 121960 -1 2481
2483 0 495080 202898 122120 -1 2482
2484 0 495152 202402 122280 -1 2483
2485 0 495100 202202 122400 -1 2484
2486 0 495052 201990 122480 -1 2485
2487 0 495016 201590 122680 -1 2486
2488 0 495008 201370 122920 -1 2487
2489 0 495052 201234 123160 -1 2488
2490 0 494992 201298 123440 -1 2489
2491 0 494844 201174 123640 -1 2490
2492 0 494864 201142 123840 -1 2491
2493 0 494872 200898 124000 -1 2492
2494 0 495132 200286 124160 -1 2493
2495 0 495216 200114 124360 -1 2494
2496 0 495296 199966 124600 -1 2495
2497 0 495388 199774 124800 -1 2496
2498 0 495496 199602 125000 -1 2497
2499 0 495460 199426 125200 -1 2498
2500 0 495514 199358 125320 -1 2499
2501 0 495446 199306 125440 -1 2500
2502 0 495442 199150 125640 -1 2501
2503 0 495461.2 199122.8 125680 -1 2502
2504 0 495538 199014 125840 -1 2503
2505 0 495566 198778 126040 -1 2504
2506 0 495554 198630 126240 -1 2505
2507 0 495560 198470 126360 -1 2506
2508 0 495476 198242 126520 -1 2507
2509 0 495368 198014 126680 -1 2508
2510 0 495518 197626 126800 -1 2509
2511 0 495558 197450 127000 -1 2510
2512 0 495490 197294 127200 -1 2511
2513 0 495502 197218 127360 -1 2512
2514 0 495512 196838 127480 -1 2513
2515 0 495464 196354 127640 -1 2514
2516 0 495380 196034 127800 -1 2515
2517 0 495408 195934 128000 -1 2516
2518 0 495472 195874 128040 -1 2517
2519 0 495464 195754 128200 -1 2518
2520 0 495422 195586 128400 -1 2519
2521 0 495406 195330 128600 -1 2520
2522 0 495358 195038 128760 -1 2521
2523 0 495256 194578 128920 -1 2522
2524 0 495252 194554 128920 -1 2523
2525 0 495204 194342 129120 -1 2524
2526 0 495152 194254 129280 -1 2525
2527 0 495156 194158 129480 -1 2526
2528 0 495172 194074 129720 -1 2527
2529 0 495240 194010 129880 -1 2528
2530 0 495150 193670 129960 -1 2529
2531 0 495006 193254 130080 -1 2530
2532 0 494918 192994 130280 -1 2531
2533 0 494946 192866 130480 -1 2532
2534 0 495020 192682 130600 -1 2533
2535 0 495076 192330 130800 -1 2534
2536 0 495112 192034 130960 -1 2535
2537 0 495094 191706 131120 -1 2536
2538 0 494926 191378 131320 -1 2537
2539 0 494890 191110 131480 -1 2538
2540 0 494962 191010 131640 -1 2539
2541 0 494944 190866 131840 -1 2540
2542 0 495020 190802 132080 -1 2541
2543 0 494984 190686 132240 -1 2542
2544 0 494932 190562 132400 -1 2543
2545 0 494768 190418 132560 -1 2544
2546 0 494714 190142 132800 -1 2545
2547 0 494650 189974 133040 -1 2546
2548 0 494606 189738 133200 -1 2547
2549 0 494610 189670 133400 -1 2548
2550 0 494588 189518 133560 -1 2549
2551 0 494564 189398 133720 -1 2550
2552 0 494516 189354 133920 -1 2551
2553 0 494456 189214 134120 -1 2552
2554 0 494302 188638 134240 -1 2553
2555 0 494114 188018 134440 -1 2554
2556 0 494142 187794 134600 -1 2555
2557 0 494068 187662 134760 -1 2556
2558 0 494108 187538 134880 -1 2557
2559 0 494184 187306 135040 -1 2558
2560 0 494268 187090 135200 -1 2559
2561 0 494148 186798 135360 -1 2560
2562 0 494074 186606 135480 -1 2561
2563 0 493966 186466 135600 -1 2562
2564 0 493858 186330 135760 -1 2563
2565 0 493902 186070 135920 -1 2564
2566 0 493976 185894 136080 -1 2565
2567 0 494032 185622 136280 -1 2566
2568 0 494088 185506 136440 -1 2567
2569 0 494088 185458 136600 -1 2568
2570 0 494100 185382 136760 -1 2569
2571 0 494088 185274 136920 -1 2570
2572 0 494084 185226 137040 -1 2571
2573 0 494084 185150 137160 -1 2572
2574 0 494070 185142 137200 -1 2573
2575 0 494038 184958 137320 -1 2574
2576 0 493958 184742 137480 -1 2575
2577 0 493942 184510 137600 -1 2576
2578 0 493894 184286 137680 -1 2577
2579 0 493858 184190 137760 -1 2578
2580 0 493842 184086 137880 -1 2579
2581 0 493802 183982 138000 -1 2580
2582 0 493738.25 183837.6 138040 -1 2581
2583 0 493723.78 183793.61 138080 -1 2582
2584 0 493703.53 183698.06 138120 -1 2583
2585 0 493705.97 183664.97 138160 -1 2584
2586 0 493727.12 183698.55 138200 -1 2585
2587 0 493668.97 183688.64 138240 -1 2586
2588 0 493638.5 183662.77 138280 -1 2587
2589 0 493607.8 183649.4 138320 -1 2588
2590 0 493584.03 183630.84 138360 -1 2589
2591 0 493553.72 183610.62 138400 -1 2590
2592 0 493545.75 183583.28 138440 -1 2591
2593 0 493540.6 183553.9 138480 -1 2592
2594 0 493529.2 183532.77 138520 -1 2593
2595 0 493530.9 183512.88 138560 -1 2594
2596 0 493506.94 183471.77 138600 -1 2595
2597 0 493492.66 183430.45 138640 -1 2596
2598 0 493482.6 183387.3 138680 -1 2597
2599 0 493463.5 183340.6 138720 -1 2598
2600 0 493469.34 183315.03 138760 -1 2599
2601 0 493522.84 183152.62 138800 -1 2600
2602 0 493593.38 182837.36 138840 -1 2601
2603 0 493618.34 182775.62 138880 -1 2602
2604 0 493633.38 182717.45 138920 -1 2603
2605 0 493661.6 182657.62 138960 -1 2604
2606 0 493684.03 182596.77 139000 -1 2605
2607 0 493709.03 182532.88 139040 -1 2606
2608 0 493729.44 182479.17 139080 -1 2607
2609 0 493749.8 182475.83 139120 -1 2608
2610 0 493758.4 182456.33 139160 -1 2609
2611 0 493771.62 182456.64 139200 -1 2610
2612 0 493801.56 182473.97 139240 -1 2611
2613 0 493885.44 182584.23 139280 -1 2612
2614 0 493877.22 182560.38 139320 -1 2613
2615 0 493883.4 182551.2 139360 -1 2614
2616 0 493875.6 182523.56 139400 -1 2615
2617 0 493870.2 182517.89 139440 -1 2616
2618 0 493872.2 182501.89 139480 -1 2617
2619 0 493879.75 182480.7 139520 -1 2618
2620 0 493886.34 182462.44 139560 -1 2619
2621 0 493889.94 182432.11 139600 -1 2620
2622 0 493898.5 182424.16 139640 -1 2621
2623 0 493897.3 182360.06 139680 -1 2622
2624 0 493895.03 182293.14 139720 -1 2623
2625 0 493889.3 182224.02 139760 -1 2624
2626 0 493883.1 182146.02 139800 -1 2625
2627 0 493868.7 182094.77 139840 -1 2626
2628 0 493854 182027.36 139880 -1 2627
2629 0 493836.7 181975.8 139920 -1 2628
2630 0 493818.47 181922.81 139960 -1 2629
2631 0 493798.94 181858.12 140000 -1 2630
2632 0 493783.28 181811.03 140040 -1 2631
2633 0 493779.94 181758.72 140080 -1 2632
2634 0 493706.6 181747.62 140120 -1 2633
2635 0 493740.9 181715.2 140160 -1 2634
2636 0 493776.7 181631.67 140200 -1 2635
2637 0 493771.56 181586.83 140240 -1 2636
2638 0 493795.25 181530.84 140280 -1 2637
2639 0 493813.47 181521.27 140320 -1 2638
2640 0 493830.78 181496.64 140360 -1 2639
2641 0 493841.6 181473.06 140400 -1 2640
2642 0 493849.03 181457.62 140440 -1 2641
2643 0 493869.94 181427.1 140480 -1 2642
2644 0 493905.47 181383.89 140520 -1 2643
2645 0 493930 181359.1 140560 -1 2644
2646 0 493951.1 181337.16 140600 -1 2645
2647 0 493945.9 181287.81 140640 -1 2646
2648 0 493948.84 181245.9 140680 -1 2647
2649 0 493952.4 181193.83 140720 -1 2648
2650 0 493951.53 181129.55 140760 -1 2649
2651 0 493935.38 181078.8 140800 -1 2650
2652 0 493926.06 181026.64 140840 -1 2651
2653 0 493908.53 180968.77 140880 -1 2652
2654 0 493892.9 180915.02 140920 -1 2653
2655 0 493856.22 180842.27 140960 -1 2654
2656 0 493825.06 180789.11 141000 -1 2655
2657 0 493788.03 180720.84 141040 -1 2656
2658 0 493757.44 180648.28 141080 -1 2657
2659 0 493749.94 180610.16 141120 -1 2658
2660 0 493749.5 180590.2 141160 -1 2659
2661 0 493738.56 180554.9 141200 -1 2660
2662 0 493729.9 180512.5 141240 -1 2661
2663 0 493738.1 180477.47 141280 -1 2662
2664 0 493746.5 180441.03 141320 -1 2663
2665 0 493757.5 180413.64 141360 -1 2664
2666 0 493768.88 180386.89 141400 -1 2665
2667 0 493790.78 180323.12 141440 -1 2666
2668 0 493811.38 180278.94 141480 -1 2667
2669 0 493828.66 180231.55 141520 -1 2668
2670 0 493848.2 180189.75 141560 -1 2669
2671 0 493850.8 180151.95 141600 -1 2670
2672 0 493856.84 180116.98 141640 -1 2671
2673 0 493865.44 180085.67 141680 -1 2672
2674 0 493857.66 180055.45 141720 -1 2673
2675 0 493879.25 180022 141760 -1 2674
2676 0 493902.12 179979.44 141800 -1 2675
2677 0 493919.84 179928.55 141840 -1 2676
2678 0 493947.4 179880.03 141880 -1 2677
2679 0 493965.25 179866.27 141920 -1 2678
2680 0 494005.56 179851 141960 -1 2679
2681 0 494013.56 179839.33 142000 -1 2680
2682 0 494015.62 179800.55 142040 -1 2681
2683 0 494022.72 179764.72 142080 -1 2682
2684 0 494028.22 179727.6 142120 -1 2683
2685 0 494020 179691.25 142160 -1 2684
2686 0 494016.78 179647.89 142200 -1 2685
2687 0 494000.28 179598.14 142240 -1 2686
2688 0 493991.88 179559.95 142280 -1 2687
2689 0 493982.1 179513.8 142320 -1 2688
2690 0 493991.5 179426.88 142360 -1 2689
2691 0 493992 179335.42 142400 -1 2690
2692 0 493981 179256.77 142440 -1 2691
2693 0 493973.4 179178.12 142480 -1 2692
2694 0 493984.88 179144.62 142520 -1 2693
2695 0 493995.9 179109.48 142560 -1 2694
2696 0 494002.5 179094.34 142600 -1 2695
2697 0 494015.56 179056.89 142640 -1 2696
2698 0 494022.7 179007.64 142680 -1 2697
2699 0 494029.62 178970.56 142720 -1 2698
2700 0 494033.94 178926.83 142760 -1 2699
2701 0 494050.1 178904.73 142800 -1 2700
2702 0 494063.44 178883.06 142840 -1 2701
2703 0 494085.66 178844.55 142880 -1 2702
2704 0 494086.06 178824.88 142920 -1 2703
2705 0 494104.72 178804.36 142960 -1 2704
2706 0 494106.97 178778.98 143000 -1 2705
2707 0 494129.5 178737.86 143040 -1 2706
2708 0 494138.06 178722 143080 -1 2707
2709 0 494141.1 178733.78 143120 -1 2708
2710 0 494147.4 178700.84 143160 -1 2709
2711 0 494163.44 180159.6 143200 -1 2710
2712 0 494218.8 178619.11 143240 -1 2711
2713 0 494245.88 178598.19 143280 -1 2712
2714 0 494256.88 178559.95 143320 -1 2713
2715 0 494264.38 178529.72 143360 -1 2714
2716 0 494267.94 178499.06 143400 -1 2715
2717 0 494268.12 178435.3 143440 -1 2716
2718 0 494263.06 178413.06 143480 -1 2717
2719 0 494260.7 178368.02 143520 -1 2718
2720 0 494261.25 178331.83 143560 -1 2719
2721 0 494262.97 178291.12 143600 -1 2720
2722 0 494250.12 178262.36 143640 -1 2721
2723 0 494233 178225.19 143680 -1 2722
2724 0 494217.1 178193.22 143720 -1 2723
2725 0 494199.12 178134.33 143760 -1 2724
2726 0 494202.22 178001.33 143920 -1 2725
2727 0 494182.72 177956 143960 -1 2726
2728 0 494182.03 177917.44 144000 -1 2727
2729 0 494178.1 177874.16 144040 -1 2728
2730 0 494172.72 177835.55 144080 -1 2729
2731 0 494162.1 177805.44 144120 -1 2730
2732 0 494166.84 177773.42 144160 -1 2731
2733 0 494179.12 177739.84 144200 -1 2732
2734 0 494195.5 177730.81 144240 -1 2733
2735 0 494196.53 177710.45 144280 -1 2734
2736 0 494210.72 177679.67 144320 -1 2735
2737 0 494218.25 177672.39 144360 -1 2736
2738 0 494229.4 177655.33 144400 -1 2737
2739 0 494276.8 177538.75 144440 -1 2738
2740 0 494333.25 177423.25 144480 -1 2739
2741 0 494385.28 177303.52 144520 -1 2740
2742 0 494437.97 177195.22 144560 -1 2741
2743 0 494491.66 177085 144600 -1 2742
2744 0 494507.1 177010.22 144640 -1 2743
2745 0 494531.62 176973.97 144680 -1 2744
2746 0 494548.78 176924.56 144720 -1 2745
2747 0 494570.16 176872.78 144760 -1 2746
2748 0 494585.3 176821.8 144800 -1 2747
2749 0 494604 176794.61 144840 -1 2748
2750 0 494620.97 176753.53 144880 -1 2749
2751 0 494641.66 176733.31 144920 -1 2750
2752 0 494656.84 176694.66 144960 -1 2751
2753 0 494673.12 176663.02 145000 -1 2752
2754 0 494683.7 176651.8 145040 -1 2753
2755 0 494696.2 176626.86 145080 -1 2754
2756 0 494710.2 176612.62 145120 -1 2755
2757 0 494719.88 176593.62 145160 -1 2756
2758 0 494728.8 176578.25 145200 -1 2757
2759 0 494735 176573.22 145240 -1 2758
2760 0 494745.2 176575.08 145280 -1 2759
2761 0 494753.16 176590.53 145320 -1 2760
2762 0 494767.06 176590.95 145360 -1 2761
2763 0 494759.9 176580.64 145400 -1 2762
2764 0 494746.88 176572.2 145440 -1 2763
2765 0 494743.16 176571.53 145480 -1 2764
2766 0 494732.9 176556.66 145520 -1 2765
2767 0 494766.2 176538.66 145560 -1 2766
2768 0 494793.3 176529.8 145600 -1 2767
2769 0 494822.28 176501.36 145640 -1 2768
2770 0 494856.3 176471.34 145680 -1 2769
2771 0 494873.1 176524.23 145720 -1 2770
2772 0 494877.9 176407.4 145760 -1 2771
2773 0 494917.03 176319.1 145800 -1 2772
2774 0 494937.4 176156.48 145840 -1 2773
2775 0 494962.34 175989.34 145880 -1 2774
2776 0 494976.12 175859.16 145920 -1 2775
2777 0 494989.75 175718.14 145960 -1 2776
2778 0 495005.34 175591.86 146000 -1 2777
2779 0 495015.22 175482.19 146040 -1 2778
2780 0 495030.66 175351.58 146080 -1 2779
2781 0 495049.1 175305.31 146120 -1 2780
2782 0 495041.72 175252.67 146160 -1 2781
2783 0 495024.06 175130.53 146200 -1 2782
2784 0 494983.2 175078.77 146240 -1 2783
2785 0 494914.22 175007.19 146280 -1 2784
2786 0 494886.34 174945.55 146320 -1 2785
2787 0 494856.66 174927.64 146360 -1 2786
2788 0 494803.62 174835.73 146400 -1 2787
2789 0 494596.5 174785.23 146440 -1 2788
2790 0 494704.47 174725.92 146480 -1 2789
2791 0 494682.94 174575.27 146520 -1 2790
2792 0 494714.03 174445.3 146560 -1 2791
2793 0 494688.7 174327.36 146600 -1 2792
2794 0 494648.6 174257.61 146640 -1 2793
2795 0 494605.56 174143.84 146680 -1 2794
2796 0 494647.78 174130.22 146720 -1 2795
2797 0 494727.88 174120.89 146760 -1 2796
2798 0 494810 174005.78 146800 -1 2797
2799 0 494781.47 173876 146840 -1 2798
2800 0 494781.8 173725.67 146880 -1 2799
2801 0 494770.66 173627.28 146920 -1 2800
2802 0 494766.38 173613.89 146960 -1 2801
2803 0 494829.12 173614.3 147000 -1 2802
2804 0 494799.78 173582.89 147040 -1 2803
2805 0 494807.47 173534 147080 -1 2804
2806 0 494818.06 173535.16 147120 -1 2805
2807 0 494812.3 173486.12 147160 -1 2806
2808 0 494808.78 173440.16 147200 -1 2807
2809 0 494774.78 173293.2 147240 -1 2808
2810 0 494796.25 173368.69 147280 -1 2809
2811 0 494737.06 173313.52 147320 -1 2810
2812 0 494729.22 173342.83 147360 -1 2811
2813 0 494742.6 173309.7 147400 -1 2812
2814 0 494707.53 173273.83 147440 -1 2813
2815 0 494732.25 173235.48 147480 -1 2814
2816 0 494704.34 173202.55 147520 -1 2815
2817 0 494728.72 173097.03 147560 -1 2816
2818 0 494728.44 173118.1 147600 -1 2817
2819 0 494711.5 173071.23 147640 -1 2818
2820 0 494738.1 173014.88 147680 -1 2819
2821 0 494712.72 172889.47 147720 -1 2820
2822 0 494755.25 172791.72 147760 -1 2821
2823 0 494727.53 172688.16 147800 -1 2822
2824 0 494702.47 172598.38 147840 -1 2823
2825 0 494684.28 172528.8 147880 -1 2824
2826 0 494677.44 172485.38 147920 -1 2825
2827 0 494666.6 172457.3 147960 -1 2826
2828 0 494656.1 172425.44 148000 -1 2827
2829 0 494662.3 172389.64 148040 -1 2828
2830 0 494662 172366.7 148080 -1 2829
2831 0 494661.03 172327.83 148120 -1 2830
2832 0 494667.6 172243.64 148160 -1 2831
2833 0 494660.3 172164.84 148200 -1 2832
2834 0 494680.47 172084.03 148240 -1 2833
2835 0 494711.03 171987.11 148280 -1 2834
2836 0 494762.78 171939.66 148320 -1 2835
2837 0 494801.12 171893.06 148360 -1 2836
2838 0 494887.78 171781.02 148400 -1 2837
2839 0 494841.47 171547.83 148440 -1 2838
2840 0 494845.25 171386.12 148480 -1 2839
2841 0 494776.62 171273.25 148520 -1 2840
2842 0 494749.3 171200.47 148560 -1 2841
2843 0 494714.2 171067.48 148640 -1 2842
2844 0 494693.16 171001.4 148680 -1 2843
2845 0 494666.7 170939.31 148720 -1 2844
2846 0 494648.7 170870.86 148760 -1 2845
2847 0 494613.1 170767.12 148800 -1 2846
2848 0 494606.16 170688.6 148840 -1 2847
2849 0 494576.53 170588.8 148880 -1 2848
2850 0 494561.97 170508.69 148920 -1 2849
2851 0 494558.78 170432.23 148960 -1 2850
2852 0 494544.53 170377.95 149000 -1 2851
2853 0 494545.2 170309.94 149040 -1 2852
2854 0 494520.94 170244.38 149080 -1 2853
2855 0 494515.9 170175.64 149120 -1 2854
2856 0 494502.72 170107.61 149160 -1 2855
2857 0 494492.6 170074.81 149200 -1 2856
2858 0 494472.06 170038.8 149240 -1 2857
2859 0 494464.53 170012.02 149280 -1 2858
2860 0 494444.28 169985.23 149320 -1 2859
2861 0 494432.72 169943.78 149360 -1 2860
2862 0 494413.66 169907.02 149400 -1 2861
2863 0 494403.3 169871.25 149440 -1 2862
2864 0 494375.34 169834.8 149480 -1 2863
2865 0 494366.75 169785.08 149520 -1 2864
2866 0 494344.38 169751 149560 -1 2865
2867 0 494360.66 169825.83 149600 -1 2866
2868 0 494361.03 169872.3 149640 -1 2867
2869 0 494373.06 169906.94 149680 -1 2868
2870 0 494378.28 169960.89 149720 -1 2869
2871 0 494369.62 169969.72 149760 -1 2870
2872 0 494345.88 169983.58 149800 -1 2871
2873 0 494334.6 170015.53 149840 -1 2872
2874 0 494309.88 170047.73 149880 -1 2873
2875 0 494277.78 170072.42 149920 -1 2874
2876 0 494245.94 170055.45 149960 -1 2875
2877 0 494212.25 169999.67 150000 -1 2876
2878 0 494221.12 169943.36 150080 -1 2877
2879 0 494232.72 169904.84 150120 -1 2878
2880 0 494249.9 169793.77 150160 -1 2879
2881 0 494267.88 169715.47 150200 -1 2880
2882 0 494274.88 169628.02 150240 -1 2881
2883 0 494283.97 169522.66 150280 -1 2882
2884 0 494290.28 169405.52 150320 -1 2883
2885 0 494266 169271.14 150360 -1 2884
2886 0 494238.62 169114.69 150400 -1 2885
2887 0 494205.2 168912.61 150440 -1 2886
2888 0 494179.1 168731.42 150480 -1 2887
2889 0 494155.4 168577.67 150520 -1 2888
2890 0 494033.84 168377.52 150560 -1 2889
2891 0 494018.97 168181.14 150600 -1 2890
2892 0 493926.75 167991.58 150640 -1 2891
2893 0 493893.94 167813.2 150680 -1 2892
2894 0 493902.28 167684.33 150720 -1 2893
2895 0 493823.62 167610.8 150760 -1 2894
2896 0 493830.62 167472.6 150800 -1 2895
2897 0 493822.03 167396.19 150840 -1 2896
2898 0 493816.1 167287.22 150880 -1 2897
2899 0 493812.2 167184.64 150920 -1 2898
2900 0 493840.34 167100.98 150960 -1 2899
2901 0 493848.78 167016.73 151000 -1 2900
2902 0 493859.78 166959.06 151040 -1 2901
2903 0 493874.53 166877.64 151080 -1 2902
2904 0 493859.44 166762.84 151120 -1 2903
2905 0 493850.16 166659.66 151160 -1 2904
2906 0 493836.44 166545.42 151200 -1 2905
2907 0 493826.44 166434.58 151240 -1 2906
2908 0 493816.66 166331.45 151280 -1 2907
2909 0 493793.25 166266.23 151320 -1 2908
2910 0 493767.66 166195.56 151360 -1 2909
2911 0 493741 166142.95 151400 -1 2910
2912 0 493720.66 166083.08 151440 -1 2911
2913 0 493691.44 166002.88 151480 -1 2912
2914 0 493667.66 165932.58 151520 -1 2913
2915 0 493638.88 165879.69 151560 -1 2914
2916 0 493618.56 165813.52 151600 -1 2915
2917 0 493593.94 165763.12 151640 -1 2916
2918 0 493570.6 165705.38 151680 -1 2917
2919 0 493564 165652.88 151720 -1 2918
2920 0 493557.6 165611.6 151760 -1 2919
2921 0 493554 165560.25 151800 -1 2920
2922 0 493545.84 165502.83 151840 -1 2921
2923 0 493549.6 165455.52 151880 -1 2922
2924 0 493547.1 165410.5 151920 -1 2923
2925 0 493558.62 165366.33 151960 -1 2924
2926 0 493570.62 165342.06 152000 -1 2925
2927 0 493568.22 165296.62 152040 -1 2926
2928 0 493566.25 165259.11 152080 -1 2927
2929 0 493565.3 165223.23 152120 -1 2928
2930 0 493562.38 165184.25 152160 -1 2929
2931 0 493560.2 165143.02 152200 -1 2930
2932 0 493537.84 165076.31 152240 -1 2931
2933 0 493514.84 165011.66 152280 -1 2932
2934 0 493494.9 164936.36 152320 -1 2933
2935 0 493469 164873.62 152360 -1 2934
2936 0 493443.47 164808.2 152400 -1 2935
2937 0 493400.88 164733.4 152440 -1 2936
2938 0 493346.4 164649.81 152480 -1 2937
2939 0 493300.6 164573.83 152520 -1 2938
2940 0 493254.94 164491.64 152560 -1 2939
2941 0 493236.75 164363.3 152600 -1 2940
2942 0 493214.3 164228.69 152640 -1 2941
2943 0 493191.25 164087.61 152680 -1 2942
2944 0 493162.22 163946.52 152720 -1 2943
2945 0 493148.06 163857.48 152760 -1 2944
2946 0 493135.5 163764.06 152800 -1 2945
2947 0 493120.06 163680.14 152840 -1 2946
2948 0 493105.34 163584.44 152880 -1 2947
2949 0 493089.47 163476.88 152920 -1 2948
2950 0 493054.72 163411.86 152960 -1 2949
2951 0 493027.94 163364.1 153000 -1 2950
2952 0 493001.1 163312.6 153040 -1 2951
2953 0 492975.6 163265.66 153080 -1 2952
2954 0 492959.75 163185.1 153120 -1 2953
2955 0 492951.44 163138.98 153160 -1 2954
2956 0 492936.28 163076.75 153200 -1 2955
2957 0 492933 163043.88 153240 -1 2956
2958 0 492918.4 162993.83 153280 -1 2957
2959 0 492907.88 162951.06 153320 -1 2958
2960 0 492891.53 162900.56 153360 -1 2959
2961 0 492893.88 162812.27 153400 -1 2960
2962 0 492887.7 162724.36 153440 -1 2961
2963 0 492880.25 162633.66 153480 -1 2962
2964 0 492876.88 162537.55 153520 -1 2963
2965 0 492812.88 162437.28 153560 -1 2964
2966 0 492747.72 162335.39 153600 -1 2965
2967 0 492683.03 162242.94 153640 -1 2966
2968 0 492612.47 162128.28 153680 -1 2967
2969 0 492545.38 162086.25 153720 -1 2968
2970 0 492480.16 162052.53 153760 -1 2969
2971 0 492419.84 162021.89 153800 -1 2970
2972 0 492350.38 161988.14 153840 -1 2971
2973 0 492319.3 161953.36 153880 -1 2972
2974 0 492287.7 161928.31 153920 -1 2973
2975 0 492254.12 161880.89 153960 -1 2974
2976 0 492224.9 161851.28 154000 -1 2975
2977 0 492217.66 161836.84 154040 -1 2976
2978 0 492206.2 161802.31 154080 -1 2977
2979 0 492197.28 161765.98 154120 -1 2978
2980 0 492178.78 161744.69 154160 -1 2979
2981 0 492170.12 161708.72 154200 -1 2980
2982 0 492171.97 161665.28 154240 -1 2981
2983 0 492186.12 161630.4 154280 -1 2982
2984 0 492185.88 161596.48 154320 -1 2983
2985 0 492199.03 161580.62 154360 -1 2984
2986 0 492224.94 161537.62 154400 -1 2985
2987 0 492243.03 161493.03 154440 -1 2986
2988 0 492260.28 161447.84 154480 -1 2987
2989 0 492276.5 161398.64 154520 -1 2988
2990 0 492281.16 161322.77 154560 -1 2989
2991 0 492279.34 161222.97 154600 -1 2990
2992 0 492285.84 161145.34 154640 -1 2991
2993 0 492279.62 161036.2 154680 -1 2992
2994 0 492210.47 160975.8 154720 -1 2993
2995 0 492153.72 160927.84 154760 -1 2994
2996 0 492087.62 160876.55 154800 -1 2995
2997 0 492021.47 160820.23 154840 -1 2996
2998 0 491955.28 160758.75 154880 -1 2997
2999 0 491880.53 160687.31 154920 -1 2998
3000 0 491802.1 160610.98 154960 -1 2999
3001 0 491730.66 160559.2 155000 -1 3000
3002 0 491653.03 160482.28 155040 -1 3001
3003 0 491570.1 160406.55 155080 -1 3002
3004 0 491551 160298.27 155120 -1 3003
3005 0 491535.8 160217.83 155160 -1 3004
3006 0 491526.22 160131.62 155200 -1 3005
3007 0 491502.94 160043.23 155240 -1 3006
3008 0 491480.38 159992.67 155280 -1 3007
3009 0 491452.84 159949.94 155320 -1 3008
3010 0 491421.75 159898.5 155360 -1 3009
3011 0 491400.97 159859.78 155400 -1 3010
3012 0 491371.56 159804.69 155440 -1 3011
3013 0 491344.22 159742.66 155480 -1 3012
3014 0 491319.88 159689.11 155520 -1 3013
3015 0 491299.47 159635.95 155560 -1 3014
3016 0 491284.84 159593.94 155600 -1 3015
3017 0 491272.44 159553.44 155640 -1 3016
3018 0 491259.22 159520.38 155680 -1 3017
3019 0 491232.28 159483.56 155720 -1 3018
3020 0 491219.28 159428.16 155760 -1 3019
3021 0 491186.06 159371.47 155800 -1 3020
3022 0 491153.12 159319.86 155840 -1 3021
3023 0 491114.88 159276.9 155880 -1 3022
3024 0 491072.1 159241.39 155920 -1 3023
3025 0 491051.25 159256.23 155960 -1 3024
3026 0 490975.75 159139.33 156000 -1 3025
3027 0 490900.25 159034.86 156040 -1 3026
3028 0 490815.6 158917.92 156080 -1 3027
3029 0 490758.6 158823.53 156120 -1 3028
3030 0 490715.62 158714.27 156160 -1 3029
3031 0 490675.5 158625.72 156200 -1 3030
3032 0 490629.94 158529.53 156240 -1 3031
3033 0 490617.5 158373.45 156280 -1 3032
3034 0 490613.25 158240.33 156320 -1 3033
3035 0 490623.6 158097.4 156360 -1 3034
3036 0 490630.88 157959.64 156400 -1 3035
3037 0 490597.72 157862.73 156440 -1 3036
3038 0 490562.1 157766.53 156480 -1 3037
3039 0 490535.1 157676.72 156520 -1 3038
3040 0 490509.12 157624.03 156560 -1 3039
3041 0 490483.97 157565.17 156600 -1 3040
3042 0 490463.28 157516.47 156640 -1 3041
3043 0 490433.84 157473.61 156680 -1 3042
3044 0 490423 157431.73 156720 -1 3043
3045 0 490401.62 157372.52 156760 -1 3044
3046 0 490388.1 157313.25 156800 -1 3045
3047 0 490364.34 157246.38 156840 -1 3046
3048 0 490314.97 157184.08 156880 -1 3047
3049 0 490266.28 157147.81 156920 -1 3048
3050 0 490214.44 157100.97 156960 -1 3049
3051 0 490166.25 157055.7 157000 -1 3050
3052 0 490097.38 156985.61 157040 -1 3051
3053 0 490033.03 156916.02 157080 -1 3052
3054 0 489962.47 156853.39 157120 -1 3053
3055 0 489905.84 156831.72 157160 -1 3054
3056 0 489848.3 156807.75 157200 -1 3055
3057 0 489790.72 156789.78 157240 -1 3056
3058 0 489729.28 156765.95 157280 -1 3057
3059 0 489664.75 156713.88 157320 -1 3058
3060 0 489602.22 156677.03 157360 -1 3059
3061 0 489530.84 156627.62 157400 -1 3060
3062 0 489465.9 156576.19 157440 -1 3061
3063 0 489431.8 156528.14 157480 -1 3062
3064 0 489387.28 156476.25 157520 -1 3063
3065 0 489348.84 156428.19 157560 -1 3064
3066 0 489279.16 156404.5 157600 -1 3065
3067 0 489215.25 156378.73 157640 -1 3066
3068 0 489156.47 156350.61 157680 -1 3067
3069 0 489125.84 156181.75 157720 -1 3068
3070 0 489090.66 156157.53 157760 -1 3069
3071 0 489089.78 156112.86 157800 -1 3070
3072 0 489069.72 156081.73 157840 -1 3071
3073 0 489053.6 156042.44 157880 -1 3072
3074 0 489031.4 155976.89 157920 -1 3073
3075 0 489008.16 155972.11 157960 -1 3074
3076 0 488966.4 155925.53 158000 -1 3075
3077 0 488939.94 155898.83 158040 -1 3076
3078 0 488904 155835.3 158080 -1 3077
3079 0 488862 155620.33 158120 -1 3078
3080 0 488861.22 155817.23 158160 -1 3079
3081 0 488833.22 155743.69 158200 -1 3080
3082 0 488820.06 155670.25 158240 -1 3081
3083 0 488767.94 155563.69 158280 -1 3082
3084 0 488720.8 155473.44 158320 -1 3083
3085 0 488696.4 155447.1 158360 -1 3084
3086 0 488671.38 155427.14 158400 -1 3085
3087 0 488649.4 155405.64 158440 -1 3086
3088 0 488634.72 155378.2 158480 -1 3087
3089 0 488585.7 155337.44 158520 -1 3088
3090 0 488542.84 155299.73 158560 -1 3089
3091 0 488512.78 155267.39 158600 -1 3090
3092 0 488469.78 155234.97 158640 -1 3091
3093 0 488448.3 155220.72 158680 -1 3092
3094 0 488426.56 155217.36 158720 -1 3093
3095 0 488408.03 155212.73 158760 -1 3094
3096 0 488384.84 155191.22 158800 -1 3095
3097 0 488366.94 155184.12 158840 -1 3096
3098 0 488347.53 155169.73 158880 -1 3097
3099 0 488326.3 155168.34 158920 -1 3098
3100 0 488303.75 155144.48 158960 -1 3099
3101 0 488289.25 155128.83 159000 -1 3100
3102 0 488267.94 155110.6 159040 -1 3101
3103 0 488228.88 155093.81 159080 -1 3102
3104 0 488187.84 155057.23 159120 -1 3103
3105 0 488155.28 155009.66 159160 -1 3104
3106 0 488122.22 154951.34 159200 -1 3105
3107 0 488085.5 154904.81 159240 -1 3106
3108 0 488052 154824.17 159280 -1 3107
3109 0 488012.06 154743.6 159320 -1 3108
3110 0 487968.47 154655.33 159360 -1 3109
3111 0 487925.97 154562.97 159400 -1 3110
3112 0 487897.75 154496.92 159440 -1 3111
3113 0 487850.94 154421.55 159480 -1 3112
3114 0 487793.25 154366.33 159520 -1 3113
3115 0 487753.72 154302.33 159560 -1 3114
3116 0 487672.12 154205.67 159600 -1 3115
3117 0 487595 154121.86 159640 -1 3116
3118 0 487523.1 154036.83 159680 -1 3117
3119 0 487438.2 153959 159720 -1 3118
3120 0 487352.9 153832.89 159760 -1 3119
3121 0 487258.75 153732.11 159800 -1 3120
3122 0 487173.88 153592.95 159840 -1 3121
3123 0 487128.78 153498.62 159880 -1 3122
3124 0 487065.84 153399.55 159920 -1 3123
3125 0 487020.1 153337.98 159960 -1 3124
3126 0 486943.06 153245.94 160000 -1 3125
3127 0 486875.5 153137.33 160040 -1 3126
3128 0 486811.06 153025.5 160080 -1 3127
3129 0 486745.66 152945.06 160120 -1 3128
3130 0 486715.72 152918.1 160160 -1 3129
3131 0 486688.47 152864.83 160200 -1 3130
3132 0 486651.06 152816.47 160240 -1 3131
3133 0 486628.4 152794.08 160280 -1 3132
3134 0 486604.53 152762.53 160320 -1 3133
3135 0 486588.7 152737.5 160360 -1 3134
3136 0 486571.03 152719.33 160400 -1 3135
3137 0 486567.16 152695.6 160440 -1 3136
3138 0 486550.3 152676.89 160480 -1 3137
3139 0 486540.4 152628.47 160520 -1 3138
3140 0 486529.44 152604.33 160560 -1 3139
3141 0 486492.22 152593.39 160600 -1 3140
3142 0 486491.7 152568.38 160640 -1 3141
3143 0 486474.97 152538.03 160680 -1 3142
3144 0 486436.16 152508.19 160720 -1 3143
3145 0 486397.94 152459.98 160760 -1 3144
3146 0 486364.25 152433.44 160800 -1 3145
3147 0 486327.22 152396.69 160840 -1 3146
3148 0 486297.22 152347.73 160880 -1 3147
3149 0 486260.97 152325.78 160920 -1 3148
3150 0 486222.03 152281.69 160960 -1 3149
3151 0 486194.53 152258.62 161000 -1 3150
3152 0 486155.78 152245.69 161040 -1 3151
3153 0 486118.56 152228.39 161080 -1 3152
3154 0 486090.1 152195.05 161120 -1 3153
3155 0 486054.56 152172.86 161160 -1 3154
3156 0 486032.78 152126.42 161200 -1 3155
3157 0 485997.8 152086.11 161240 -1 3156
3158 0 485942.8 152053.72 161280 -1 3157
3159 0 485875.62 151994.2 161320 -1 3158
3160 0 485826 151972.23 161360 -1 3159
3161 0 485792.3 151925.53 161400 -1 3160
3162 0 485763.34 151868.81 161440 -1 3161
3163 0 485753.8 151803.4 161480 -1 3162
3164 0 485713.8 151786.84 161520 -1 3163
3165 0 485676.47 151725.86 161560 -1 3164
3166 0 485638.53 151675.16 161600 -1 3165
3167 0 485615.94 151584.9 161640 -1 3166
3168 0 485580.44 151541.67 161680 -1 3167
3169 0 485560.12 151475.27 161720 -1 3168
3170 0 485522.06 151403.28 161760 -1 3169
3171 0 485492.44 151369.02 161800 -1 3170
3172 0 485453.62 151272.3 161840 -1 3171
3173 0 485425.38 151225.34 161880 -1 3172
3174 0 485420.62 151127.08 161920 -1 3173
3175 0 485406.66 151024.9 161960 -1 3174
3176 0 485399.97 150928.22 162000 -1 3175
3177 0 485371.2 150859.9 162040 -1 3176
3178 0 485340.56 150803.44 162080 -1 3177
3179 0 485306.06 150735.12 162120 -1 3178
3180 0 485227.3 150662.22 162160 -1 3179
3181 0 485145.78 150585.11 162200 -1 3180
3182 0 485068.84 150527.38 162240 -1 3181
3183 0 484983.6 150474.95 162280 -1 3182
3184 0 484914.84 150402.77 162320 -1 3183
3185 0 484872.72 150229.16 162360 -1 3184
3186 0 484803.66 150128.78 162400 -1 3185
3187 0 484710.38 150038.17 162440 -1 3186
3188 0 484652.75 149990.72 162480 -1 3187
3189 0 484622.16 149969.67 162520 -1 3188
3190 0 484606.25 149948.6 162560 -1 3189
3191 0 484574.94 149928.66 162600 -1 3190
3192 0 484551.97 149875.52 162640 -1 3191
3193 0 484531 149824.17 162680 -1 3192
3194 0 484507.7 149781.1 162720 -1 3193
3195 0 484457.88 149776.06 162760 -1 3194
3196 0 484415.75 149762.86 162800 -1 3195
3197 0 484364.94 149731.11 162840 -1 3196
3198 0 484316.88 149716.44 162880 -1 3197
3199 0 484308.47 149677.06 162920 -1 3198
3200 0 484288.25 149639.6 162960 -1 3199
3201 0 484281.5 149612.9 163000 -1 3200
3202 0 484254 149574.69 163040 -1 3201
3203 0 484219.16 149535.88 163080 -1 3202
3204 0 484211.25 149496.6 163120 -1 3203
3205 0 484167.34 149440.48 163160 -1 3204
3206 0 484135.62 149395.69 163200 -1 3205
3207 0 484108.44 149345.72 163240 -1 3206
3208 0 484023.7 149322.27 163280 -1 3207
3209 0 483896.47 149155.95 163320 -1 3208
3210 0 483747.62 148997.47 163360 -1 3209
3211 0 483605.25 148862.39 163400 -1 3210
3212 0 483508.9 148746.64 163440 -1 3211
3213 0 483412.1 148606.97 163480 -1 3212
3214 0 483310.62 148481.88 163520 -1 3213
3215 0 483238.2 148351.4 163560 -1 3214
3216 0 483163.22 148237.53 163600 -1 3215
3217 0 483106.44 148118.97 163640 -1 3216
3218 0 483044.56 148107.31 163680 -1 3217
3219 0 483009.1 148038.6 163720 -1 3218
3220 0 482978.4 147975.55 163760 -1 3219
3221 0 482942.06 147945.3 163800 -1 3220
3222 0 482892.3 147892.22 163840 -1 3221
3223 0 482858.66 147846.77 163880 -1 3222
3224 0 482849.22 147763.45 163920 -1 3223
3225 0 482790.88 147761.53 163960 -1 3224
3226 0 482744.38 147689.14 164000 -1 3225
3227 0 482698.66 147630.72 164040 -1 3226
3228 0 482643.34 147565.72 164080 -1 3227
3229 0 482600.94 147497.33 164120 -1 3228
3230 0 482551.06 147438.16 164160 -1 3229
3231 0 482511.84 147393 164200 -1 3230
3232 0 482470.2 147344.89 164240 -1 3231
3233 0 482427.38 147269.84 164280 -1 3232
3234 0 482385.03 147245.1 164320 -1 3233
3235 0 482336.25 147215.47 164360 -1 3234
3236 0 482266.12 147199.39 164400 -1 3235
3237 0 482216.03 147150.16 164440 -1 3236
3238 0 482176.47 147084.55 164480 -1 3237
3239 0 482113.47 147050.38 164520 -1 3238
3240 0 482054.03 147012.47 164560 -1 3239
3241 0 481994.7 146962.83 164600 -1 3240
3242 0 481932.28 146941.47 164640 -1 3241
3243 0 481874.53 146900.92 164680 -1 3242
3244 0 481861.06 146878.88 164720 -1 3243
3245 0 481848.53 146881.45 164760 -1 3244
3246 0 481795.3 146890.56 164800 -1 3245
3247 0 481752.03 146785.72 164840 -1 3246
3248 0 481699.78 146769.16 164880 -1 3247
3249 0 481617.53 146650.95 164920 -1 3248
3250 0 481523.75 146591.17 164960 -1 3249
3251 0 481468.94 146548.42 165000 -1 3250
3252 0 481457.47 146485.12 165040 -1 3251
3253 0 481412.22 146477.47 165080 -1 3252
3254 0 481369.66 146373.19 165120 -1 3253
3255 0 481299.75 146337.28 165160 -1 3254
3256 0 481258.56 146250 165200 -1 3255
3257 0 481257.53 146172.42 165240 -1 3256
3258 0 481210.47 146143.86 165280 -1 3257
3259 0 481081.1 145964.47 165320 -1 3258
3260 0 480922.2 145722.16 165360 -1 3259
3261 0 480751.28 145580.72 165400 -1 3260
3262 0 480604.06 145455.02 165440 -1 3261
3263 0 480459.88 145305.53 165480 -1 3262
3264 0 479917.06 144883.69 165520 -1 3263
3265 0 479592.94 144467.88 165520 -1 3264
3266 0 479557.28 144316.89 165560 -1 3265
3267 0 479525.03 144299.84 165600 -1 3266
3268 0 479427.6 144174.98 165640 -1 3267
3269 0 479386.53 144118.73 165680 -1 3268
3270 0 479315.34 144067.81 165720 -1 3269
3271 0 479263.66 144033.27 165760 -1 3270
3272 0 479239.97 143973.08 165800 -1 3271
3273 0 479182.78 143910.33 165840 -1 3272
3274 0 479004.25 143693.89 165880 -1 3273
3275 0 478952.28 143586.11 165920 -1 3274
3276 0 478839.7 143492.6 165960 -1 3275
3277 0 478715.3 143297.88 166000 -1 3276
3278 0 478558.97 143126.81 166040 -1 3277
3279 0 478389.88 142948.92 166080 -1 3278
3280 0 478317.56 142946.02 166120 -1 3279
3281 0 478204.1 142786.6 166160 -1 3280
3282 0 478120.2 142705.45 166200 -1 3281
3283 0 478116.72 142662.97 166240 -1 3282
3284 0 478094.7 142647.27 166280 -1 3283
3285 0 478035.75 142576.64 166320 -1 3284
3286 0 477963.88 142445.17 166360 -1 3285
3287 0 477864.1 142354.61 166400 -1 3286
3288 0 477832.8 142298.4 166440 -1 3287
3289 0 477779.4 142204.33 166480 -1 3288
3290 0 477782.28 142158.11 166520 -1 3289
3291 0 477793.53 142126.48 166560 -1 3290
3292 0 477782.1 142078.33 166600 -1 3291
3293 0 477707.25 142012.84 166640 -1 3292
3294 0 477652.84 141929.97 166680 -1 3293
3295 0 477584.88 141840.5 166720 -1 3294
3296 0 477494.12 141736.5 166760 -1 3295
3297 0 477404.12 141631.06 166800 -1 3296
3298 0 477307.25 141511.34 166840 -1 3297
3299 0 476998.16 141293.72 166880 -1 3298
3300 0 476838.06 141137.3 166920 -1 3299
3301 0 475954.7 140602.39 166920 -1 3300
3302 0 475652.38 140245.77 166920 -1 3301
3303 0 475686.22 140228.73 166960 -1 3302
3304 0 475585.22 140138.11 167000 -1 3303
3305 0 475595.06 140147.97 167040 -1 3304
3306 0 475545.44 140103.84 167080 -1 3305
3307 0 475280.38 139393.48 167080 -1 3306
3308 0 474929.3 139113.45 167080 -1 3307
3309 0 474909.4 139043.94 167040 -1 3308
3310 0 474845.38 138958.27 167000 -1 3309
3311 0 474823.1 138881.4 166960 -1 3310
3312 0 474807.62 138817.66 166920 -1 3311
3313 0 474786.56 138783.19 166880 -1 3312
3314 0 474792.6 138707.11 166840 -1 3313
3315 0 474787 138690.55 166800 -1 3314
3316 0 474726.53 138615.08 166760 -1 3315
3317 0 474671.16 138506.7 166720 -1 3316
3318 0 474663 138413.48 166680 -1 3317
3319 0 474668.44 138354.22 166640 -1 3318
3320 0 474679.75 138266 166600 -1 3319
3321 0 474644.22 138086.58 166560 -1 3320
3322 0 474582.75 137907.6 166520 -1 3321
3323 0 474547.1 137745.62 166480 -1 3322
3324 0 474443.28 137626.77 166440 -1 3323
3325 0 474400.1 137607.89 166400 -1 3324
3326 0 474352.2 137616.9 166360 -1 3325
3327 0 474296.5 137625.53 166320 -1 3326
3328 0 473926.2 137686.95 166280 -1 3327
3329 0 473424.75 137423.62 166280 -1 3328
3330 0 472920.44 137066.31 166280 -1 3329
3331 0 472854.1 136915.39 166320 -1 3330
3332 0 472846.84 136868.53 166360 -1 3331
3333 0 472802.53 136772.6 166400 -1 3332
3334 0 472759.25 136649.53 166440 -1 3333
3335 0 472688.44 136560.28 166480 -1 3334
3336 0 472457.78 136231.98 166480 -1 3335
3337 0 472309.94 135761.77 166480 -1 3336
3338 0 472316.8 135556.88 166520 -1 3337
3339 0 472282.66 135422.88 166560 -1 3338
3340 0 472256.8 135207.52 166600 -1 3339
3341 0 472038.06 134462.6 166600 -1 3340
3342 0 472008.56 134092.08 166560 -1 3341
3343 0 471974.12 134073.33 166520 -1 3342
3344 0 471955.34 134064.42 166480 -1 3343
3345 0 471954.1 133999.27 166440 -1 3344
3346 0 471938.28 133998.78 166400 -1 3345
3347 0 471916.3 133983.73 166360 -1 3346
3348 0 471880.34 133992.3 166320 -1 3347
3349 0 471876.44 134031.1 166280 -1 3348
3350 0 471940.6 134069.8 166240 -1 3349
3351 0 471541.34 133454.39 166400 -1 3346
3352 0 471378.7 132711.27 166400 -1 3351
3353 0 470850.75 131780.8 166400 -1 3352
3354 0 470844.5 131143.44 166400 -1 3353
3355 0 470873.78 131165.83 166360 -1 3354
3356 0 470889.06 131199.34 166320 -1 3355
3357 0 470922.03 131256.39 166280 -1 3356
3358 0 471016.6 131343.92 166240 -1 3357
3359 0 470958.8 131376.97 166200 -1 3358
3360 0 470892.1 131097.81 166160 -1 3359
3361 0 470832.12 130972.9 166120 -1 3360
3362 0 470768.97 130910.9 166080 -1 3361
3363 0 470689.88 130884.08 166040 -1 3362
3364 0 470598.2 130890.484 166000 -1 3363
3365 0 470586.62 130941.78 165960 -1 3364
3366 0 470610.1 130969.95 165920 -1 3365
3367 0 470571.06 130959.59 165880 -1 3366
3368 0 470516.56 130934.305 165840 -1 3367
3369 0 470463.3 130894.414 165800 -1 3368
3370 0 470469.94 130940.81 165760 -1 3369
3371 0 470407.88 130911.586 165720 -1 3370
3372 0 470382.47 130902.47 165680 -1 3371
3373 0 470359.22 130897.34 165640 -1 3372
3374 0 470313.34 130844.57 165600 -1 3373
3375 0 470312.34 130869.18 165560 -1 3374
3376 0 470275.84 130757.07 165520 -1 3375
3377 0 470219.1 130746.76 165480 -1 3376
3378 0 470140.78 130784.89 165440 -1 3377
3379 0 470174.47 130692.43 165400 -1 3378
3380 0 470347.56 130444.25 165360 -1 3379
3381 0 470406.06 130345.34 165320 -1 3380
3382 0 470477.25 130198.27 165280 -1 3381
3383 0 470523.06 130076.28 165240 -1 3382
3384 0 470428 129894.95 165200 -1 3383
3385 0 470337.94 129835.24 165160 -1 3384
3386 0 470314.56 129825.7 165120 -1 3385
3387 0 470340.25 129749.875 165080 -1 3386
3388 0 470238.3 129696.38 165040 -1 3387
3389 0 470135.75 129631.305 165000 -1 3388
3390 0 470006.22 129529.086 164960 -1 3389
3391 0 469847.2 129461.305 164920 -1 3390
3392 0 469554.3 129303.664 164880 -1 3391
3393 0 469411.4 129068.1 164840 -1 3392
3394 0 469272.47 128778.05 164840 -1 3393
3395 0 469097.53 128459.4 164840 -1 3394
3396 0 468418.44 128099.78 164840 -1 3395
3397 0 468255.62 127857.555 164800 -1 3396
3398 0 467921.34 127555.07 164760 -1 3397
3399 0 467814.25 127359.164 164720 -1 3398
3400 0 467630.2 127051.414 164720 -1 3399
3401 0 467027.16 126645.84 164720 -1 3400
3402 0 466938.44 126564.55 164680 -1 3401
3403 0 466917.2 126490.766 164640 -1 3402
3404 0 466921.56 126482.47 164600 -1 3403
3405 0 466847.44 126460.85 164560 -1 3404
3406 0 466851.94 126463.38 164520 -1 3405
3407 0 466816.7 126438.71 164480 -1 3406
3408 0 466765.7 126443.02 164440 -1 3407
3409 0 466732.9 126416.7 164400 -1 3408
3410 0 466730.28 126382.87 164360 -1 3409
3411 0 466639.9 126393.65 164320 -1 3410
3412 0 466694.2 126320.06 164280 -1 3411
3413 0 466658.8 126247.17 164240 -1 3412
3414 0 466593.28 126272.26 164200 -1 3413
3415 0 466600.22 126241.31 164160 -1 3414
3416 0 466583.84 126202.7 164120 -1 3415
3417 0 466596.6 126131.67 164080 -1 3416
3418 0 466612.62 126119.35 164040 -1 3417
3419 0 466583 126104.016 164000 -1 3418
3420 0 466569.1 126083.695 163960 -1 3419
3421 0 466523.34 125982.836 163920 -1 3420
3422 0 466423.25 125819.3 163880 -1 3421
3423 0 466426.2 125746.34 163840 -1 3422
3424 0 466420.53 125734.086 163800 -1 3423
3425 0 466408.44 125741.35 163760 -1 3424
3426 0 466355.88 125766 163720 -1 3425
3427 0 466349.3 125739.016 163680 -1 3426
3428 0 466409.44 125675.7 163640 -1 3427
3429 0 466322.12 125770.49 163920 -1 3421
3430 0 466122.1 125144.086 163920 -1 3429
3431 0 466078.84 124995.97 163960 -1 3430
3432 0 466041.66 124853.73 164000 -1 3431
3433 0 465735.8 124035.84 164000 -1 3432
3434 0 465549.66 123969.1 163960 -1 3433
3435 0 465520.25 123904.9 163920 -1 3434
3436 0 465464.8 123824.38 163880 -1 3435
3437 0 465514.5 123749.3 163840 -1 3436
3438 0 465532.44 123727.16 163800 -1 3437
3439 0 465544.1 123705.94 163760 -1 3438
3440 0 465472.94 123714.586 163720 -1 3439
3441 0 465499.5 123659.766 163680 -1 3440
3442 0 465404.47 123639.34 163640 -1 3441
3443 0 465391.1 123607.914 163600 -1 3442
3444 0 465331.66 123502.79 163560 -1 3443
3445 0 465305.16 123389.54 163520 -1 3444
3446 0 465326.4 123243.34 163480 -1 3445
3447 0 465217.62 123134.06 163440 -1 3446
3448 0 465079.2 123017.016 163400 -1 3447
3449 0 465214.47 123012.16 163360 -1 3448
3450 0 464954.22 122768.375 163320 -1 3449
3451 0 465098.78 123204.27 163560 -1 3444
3452 0 464784.56 122923.734 163560 -1 3451
3453 0 464665.8 122616.21 163560 -1 3452
3454 0 464613.84 122576.9 163600 -1 3453
3455 0 464564.84 122531.81 163640 -1 3454
3456 0 464522.6 122459.48 163680 -1 3455
3457 0 464505.06 122397.96 163720 -1 3456
3458 0 464495.53 122346.195 163760 -1 3457
3459 0 464512.88 122116.42 163800 -1 3458
3460 0 464410.44 121905.63 163840 -1 3459
3461 0 464312.1 121625.11 163880 -1 3460
3462 0 464159 121479.91 163920 -1 3461
3463 0 463991.8 121306.73 163960 -1 3462
3464 0 463850.7 121091.25 164000 -1 3463
3465 0 463696.47 120869.1 164040 -1 3464
3466 0 463558.22 120641.086 164080 -1 3465
3467 0 463485.78 120522.07 164120 -1 3466
3468 0 463430.1 120410.13 164160 -1 3467
3469 0 463370.44 120274.82 164200 -1 3468
3470 0 463292.6 120241.29 164240 -1 3469
3471 0 463201.78 120196.25 164280 -1 3470
3472 0 463120.34 120160.76 164320 -1 3471
3473 0 463039.56 120120.086 164360 -1 3472
3474 0 463007.3 120030.77 164400 -1 3473
3475 0 462961.62 119929.04 164440 -1 3474
3476 0 462919.47 119846.57 164480 -1 3475
3477 0 462893.3 119774.734 164520 -1 3476
3478 0 462851.8 119666.16 164560 -1 3477
3479 0 462796.75 119585.64 164600 -1 3478
3480 0 462751.3 119491.57 164640 -1 3479
3481 0 462720.22 119399.42 164680 -1 3480
3482 0 462546.5 119175.125 164720 -1 3481
3483 0 462252.1 119043.95 164760 -1 3482
3484 0 462101.56 118957.47 164800 -1 3483
3485 0 461915.53 118762.97 164840 -1 3484
3486 0 461715.72 118703.65 164880 -1 3485
3487 0 461649.88 118685.875 164920 -1 3486
3488 0 461561.53 118633.664 164960 -1 3487
3489 0 461479.34 118509.56 165000 -1 3488
3490 0 461389.72 118403.445 165040 -1 3489
3491 0 461169.25 118290.95 165080 -1 3490
3492 0 460955.12 118168.69 165120 -1 3491
3493 0 460734.28 118069.39 165160 -1 3492
3494 0 460497.22 117953.68 165200 -1 3493
3495 0 460479.6 117922.625 165240 -1 3494
3496 0 460443.9 117897.586 165280 -1 3495
3497 0 460407.28 117877.17 165320 -1 3496
3498 0 460388.38 117870.08 165360 -1 3497
3499 0 460369.1 117877.875 165400 -1 3498
3500 0 460355.44 117837.61 165440 -1 3499
3501 0 460333.9 117823.23 165480 -1 3500
3502 0 460275.38 117812.76 165520 -1 3501
3503 0 460216.28 117828.59 165560 -1 3502
3504 0 460157.84 117821.125 165600 -1 3503
3505 0 460079.84 117844.71 165640 -1 3504
3506 0 459943.9 117853.98 165680 -1 3505
3507 0 459809.56 117830.16 165720 -1 3506
3508 0 459673.25 117815.51 165760 -1 3507
3509 0 459535.94 117805.83 165800 -1 3508
3510 0 459309.4 117709.87 165840 -1 3509
3511 0 459069.1 117632.74 165880 -1 3510
3512 0 458827.4 117524.56 165920 -1 3511
3513 0 458579.8 117423.21 165960 -1 3512
3514 0 458429.84 117299.36 166000 -1 3513
3515 0 458272.4 117171.734 166040 -1 3514
3516 0 458138.72 117077.14 166080 -1 3515
3517 0 458000.6 116988.29 166120 -1 3516
3518 0 457884.72 116945.086 166160 -1 3517
3519 0 457836.16 116858.195 166200 -1 3518
3520 0 457423.2 116410.73 166240 -1 3519
3521 0 457648.6 116751.15 166280 -1 3520
3522 0 457586.34 116641.18 166320 -1 3521
3523 0 457514.4 116556.26 166360 -1 3522
3524 0 457447.62 116533.88 166400 -1 3523
3525 0 457379.6 116514.53 166440 -1 3524
3526 0 456814.12 115980.2 166440 -1 3525
3527 0 456394.12 115764.81 166440 -1 3526
3528 0 456272.3 115386.836 166440 -1 3527
3529 0 456234.47 115371.336 166400 -1 3528
3530 0 456190.12 115355.53 166360 -1 3529
3531 0 456177.38 115338.52 166320 -1 3530
3532 0 456162.6 115329.15 166280 -1 3531
3533 0 455773.94 114844.53 166240 -1 3532
3534 0 456145.75 115331.96 166200 -1 3533
3535 0 456113.47 115351.1 166160 -1 3534
3536 0 456063.38 115337.305 166120 -1 3535
3537 0 456014.28 115334.39 166080 -1 3536
3538 0 456001.3 115349.26 166040 -1 3537
3539 0 456014.6 115372.164 166000 -1 3538
3540 0 456053.78 115405.195 165960 -1 3539
3541 0 456039.03 115397.46 165920 -1 3540
3542 0 455999.7 115435.945 165880 -1 3541
3543 0 455952.84 115444.47 165840 -1 3542
3544 0 455963.34 115419.74 165800 -1 3543
3545 0 455972.03 115422.19 165760 -1 3544
3546 0 455972 115434.47 165720 -1 3545
3547 0 455936.38 115438.19 165680 -1 3546
3548 0 455898.53 115423.016 165640 -1 3547
3549 0 455893.72 115361.41 165600 -1 3548
3550 0 455856.1 115374.195 165560 -1 3549
3551 0 455869.28 115291.36 165520 -1 3550
3552 0 455879.44 115227.28 165480 -1 3551
3553 0 455907.84 115138.47 165440 -1 3552
3554 0 455917.78 115053.8 165400 -1 3553
3555 0 455939.2 114960.7 165360 -1 3554
3556 0 455967.3 114959.63 165320 -1 3555
3557 0 455990.5 114940.805 165280 -1 3556
3558 0 456016.8 114940.58 165240 -1 3557
3559 0 456030.12 114924.48 165200 -1 3558
3560 0 456048.66 114903.98 165160 -1 3559
3561 0 456034.03 114925.5 165120 -1 3560
3562 0 456033.47 114941.87 165080 -1 3561
3563 0 456005.66 114965.25 165040 -1 3562
3564 0 456014.6 114976.19 165000 -1 3563
3565 0 456005 114982.99 164960 -1 3564
3566 0 456007.94 114958.02 164920 -1 3565
3567 0 455999.16 114963.71 164880 -1 3566
3568 0 455984.1 114954.72 164840 -1 3567
3569 0 455958.25 114953.62 164800 -1 3568
3570 0 455930.75 114958.78 164760 -1 3569
3571 0 455941.8 114917.445 164720 -1 3570
3572 0 455944.53 114897.31 164680 -1 3571
3573 0 455951.1 114879.13 164640 -1 3572
3574 0 455961.72 114850.21 164600 -1 3573
3575 0 455957.4 114863.92 164560 -1 3574
3576 0 455949.8 114849.3 164520 -1 3575
3577 0 455937.2 114848.38 164480 -1 3576
3578 0 455934.62 114869.53 164440 -1 3577
3579 0 455938.06 114871.305 164400 -1 3578
3580 0 455949.34 114849.125 164360 -1 3579
3581 0 455955.9 114843.55 164320 -1 3580
3582 0 455922.06 114829.74 164280 -1 3581
3583 0 455892.7 114815.78 164240 -1 3582
3584 0 455881.84 114817.96 164200 -1 3583
3585 0 455842.12 114801.016 164160 -1 3584
3586 0 455684.06 114772.85 164120 -1 3585
3587 0 455511.75 114743.19 164080 -1 3586
3588 0 455350.12 114714.33 164040 -1 3587
3589 0 455321.12 114708.484 164000 -1 3588
3590 0 455314.16 114667.44 163960 -1 3589
3591 0 455290.9 114630.36 163920 -1 3590
3592 0 455315.84 114606.65 163880 -1 3591
3593 0 455282.53 114615.336 163840 -1 3592
3594 0 455268.75 114611.164 163800 -1 3593
3595 0 455303.3 114636.4 163760 -1 3594
3596 0 455289.84 114617.336 163720 -1 3595
3597 0 455318.28 114559.38 163680 -1 3596
3598 0 455324.06 114523.34 163640 -1 3597
3599 0 455321.53 114511.18 163600 -1 3598
3600 0 455318.7 114463.06 163560 -1 3599
3601 0 455331 114416.945 163520 -1 3600
3602 0 455340.3 114397.195 163480 -1 3601
3603 0 455354.12 114388.99 163440 -1 3602
3604 0 455362.97 114365.664 163400 -1 3603
3605 0 455410.75 114360.32 163360 -1 3604
3606 0 455428.28 114361.29 163320 -1 3605
3607 0 455448.22 114329.414 163280 -1 3606
3608 0 455474.1 114318.23 163240 -1 3607
3609 0 455502.72 114318.69 163200 -1 3608
3610 0 455507.8 114299.73 163160 -1 3609
3611 0 455516.22 114286.266 163120 -1 3610
3612 0 455546.8 114281.71 163080 -1 3611
3613 0 455575.9 114272.5 163040 -1 3612
3614 0 455621.84 114250.34 163000 -1 3613
3615 0 455657.47 114218.805 162960 -1 3614
3616 0 455710.5 114191.05 162920 -1 3615
3617 0 455737.88 114145.1 162880 -1 3616
3618 0 455757.97 114114.586 162840 -1 3617
3619 0 455779.38 114085.27 162800 -1 3618
3620 0 455808.1 114068.58 162760 -1 3619
3621 0 455816.34 114037.88 162720 -1 3620
3622 0 455834.25 114023.84 162680 -1 3621
3623 0 455888.88 113990.4 162640 -1 3622
3624 0 455880.9 113972.3 162600 -1 3623
3625 0 455897.25 113958.984 162560 -1 3624
3626 0 455915.38 113938.07 162520 -1 3625
3627 0 455941.88 113899.69 162480 -1 3626
3628 0 455970.1 113859.17 162440 -1 3627
3629 0 456020.28 113849.88 162400 -1 3628
3630 0 456046.28 113824.89 162360 -1 3629
3631 0 456070.38 113806.85 162320 -1 3630
3632 0 456070.78 113805.945 162280 -1 3631
3633 0 456091.12 113801.59 162240 -1 3632
3634 0 456118.25 113785.26 162200 -1 3633
3635 0 456146.2 113764.68 162160 -1 3634
3636 0 456133.47 113784.28 162120 -1 3635
3637 0 456130.72 113791.984 162080 -1 3636
3638 0 456208.75 113676.03 162040 -1 3637
3639 0 456243.06 113678.5 162000 -1 3638
3640 0 456278.9 113649.555 161960 -1 3639
3641 0 456315.9 113609.086 161920 -1 3640
3642 0 456335.78 113558.28 161880 -1 3641
3643 0 456338.1 113536.91 161840 -1 3642
3644 0 456349.94 113496.68 161800 -1 3643
3645 0 456362.9 113453.44 161760 -1 3644
3646 0 456347.22 113444.555 161720 -1 3645
3647 0 456333.34 113439.91 161680 -1 3646
3648 0 456320.38 113446.64 161640 -1 3647
3649 0 456314.38 113429.55 161600 -1 3648
3650 0 456322.84 113408.164 161560 -1 3649
3651 0 456328.4 113386.625 161520 -1 3650
3652 0 456334.12 113421.664 161480 -1 3651
3653 0 456620.06 113480.77 161440 -1 3652
3654 0 456737.44 113514.68 161400 -1 3653
3655 0 456792.94 113507.234 161360 -1 3654
3656 0 456832.12 113521.53 161320 -1 3655
3657 0 456857.47 113543.02 161280 -1 3656
3658 0 457089 113516.88 161240 -1 3657
3659 0 457305.8 113506.41 161200 -1 3658
3660 0 457371.8 113515.29 161160 -1 3659
3661 0 457314.06 113534.91 161120 -1 3660
3662 0 457277.53 113542.62 161080 -1 3661
3663 0 457252.66 113522.3 161040 -1 3662
3664 0 457704 113496 161200 -1 3660
3665 0 457852 113492 161280 -1 3664
3666 0 457914 113536 161400 -1 3665
3667 0 458250 113676 161320 -1 3666
3668 0 458898 113812 161240 -1 3667
3669 0 459806 113768 161160 -1 3668
3670 0 460230 113968 161120 -1 3669
3671 0 461210 113936 161080 -1 3670
3672 0 461362 113860 161000 -1 3671
3673 0 461726 113820 160920 -1 3672
3674 0 461882 113864 160800 -1 3673
3675 0 462114 113896 160680 -1 3674
3676 0 462502 113972 160600 -1 3675
3677 0 462535 114010 160560 -1 3676
3678 0 462568 114048 160520 -1 3677
3679 0 462760 114036 160480 -1 3678
3680 0 462932 114084 160360 -1 3679
3681 0 463044 114032 160240 -1 3680
3682 0 463180 113984 160160 -1 3681
3683 0 463336 113988 160040 -1 3682
3684 0 463488 113992 159920 -1 3683
3685 0 463664 113996 159800 -1 3684
3686 0 463816 114008 159720 -1 3685
3687 0 464076 114036 159640 -1 3686
3688 0 464262 114078 159600 -1 3687
3689 0 464612 114312 159640 -1 3688
3690 0 464608 114516 159720 -1 3689
3691 0 464472 114636 159840 -1 3690
3692 0 464387.97 114756.15 159880 -1 3691
3693 0 464171.06 114769.86 159960 -1 3692
3694 0 463442.38 114880.78 159960 -1 3693
3695 0 463033.12 114968.57 159960 -1 3694
3696 0 463026.94 114971.85 159840 -1 3695
3697 0 462975.34 114968 159760 -1 3696
3698 0 462913 115047.66 159600 -1 3697
3699 0 462880.38 115074.664 159480 -1 3698
3700 0 462853.06 115050.734 159360 -1 3699
3701 0 462838.22 115086.414 159280 -1 3700
3702 0 462829.53 115062.42 159160 -1 3701
3703 0 462778.6 114935.875 159040 -1 3702
3704 0 462721.16 114849.23 158880 -1 3703
3705 0 462728.97 114747.71 158840 -1 3704
3706 0 462704.3 114698.96 158800 -1 3705
3707 0 462574.78 114661.96 158720 -1 3706
3708 0 462468.34 114638.27 158600 -1 3707
3709 0 462444.38 114621.516 158520 -1 3708
3710 0 462379.5 114524.58 158400 -1 3709
3711 0 462325.62 114462.42 158280 -1 3710
3712 0 462287.84 114432.89 158200 -1 3711
3713 0 462245.84 114397.695 158040 -1 3712
3714 0 462168.75 114432.79 157960 -1 3713
3715 0 462143.25 114532.58 157840 -1 3714
3716 0 462103.56 114494.805 157720 -1 3715
3717 0 462160.94 114563.83 157640 -1 3716
3718 0 462251.78 114552.39 157560 -1 3717
3719 0 462386.72 114599.25 157520 -1 3718
3720 0 462440.66 114557.125 157440 -1 3719
3721 0 462440.66 114557.125 157360 -1 3720
3722 0 462392.38 114579.5 157320 -1 3721
3723 0 462342.28 114559.58 157160 -1 3722
3724 0 462216.6 114586.19 157160 -1 3723
3725 0 462182.47 114604.625 157120 -1 3724
3726 0 462083.06 114698.59 157000 -1 3725
3727 0 462027.03 114748.66 156920 -1 3726
3728 0 462105.44 114852.09 156800 -1 3727
3729 0 462082.2 114841.734 156720 -1 3728
3730 0 461966.53 114659.44 156600 -1 3729
3731 0 461998.97 114619.31 156560 -1 3730
3732 0 462081.62 114592.8 156520 -1 3731
3733 0 462078.44 114595.32 156480 -1 3732
3734 0 462147.56 114504.95 156400 -1 3733
3735 0 462414.38 114502.17 156320 -1 3734
3736 0 462688.28 114545.01 156280 -1 3735
3737 0 462778.56 114576.39 156080 -1 3736
3738 0 462834.6 114586.8 156040 -1 3737
3739 0 462535.12 114663.64 156040 -1 3738
3740 0 462509.1 114686.58 155960 -1 3739
3741 0 462422.28 114767.13 155840 -1 3740
3742 0 462416.88 114834.52 155760 -1 3741
3743 0 462428.22 114888.22 155680 -1 3742
3744 0 463057.12 114630.016 155880 -1 3738
3745 0 463120.28 114638.65 155760 -1 3744
3746 0 463149.22 114633.23 155720 -1 3745
3747 0 463031.25 114961.75 160120 -1 3695
3748 0 463034.53 114958.43 160320 -1 3747
3749 0 463002.12 114917.25 160520 -1 3748
3750 0 463012.75 114913.38 160600 -1 3749
3751 0 463009.38 114924.79 160640 -1 3750
3752 0 462998.3 114978.76 160760 -1 3751
3753 0 463026.47 114973.96 160840 -1 3752
3754 0 463043.03 114957.55 160960 -1 3753
3755 0 463024.1 114942.516 161040 -1 3754
3756 0 462585.47 114831.92 161040 -1 3755
3757 0 462570.22 114832.62 161080 -1 3756
3758 0 462551.78 114830.88 161240 -1 3757
3759 0 462275.34 114843.195 161360 -1 3758
3760 0 462211.84 114854.48 161440 -1 3759
3761 0 462142.53 114858.4 161520 -1 3760
3762 0 462146.2 114861.766 161560 -1 3761
3763 0 462297.12 114869.97 161560 -1 3762
3764 0 462581.78 115007.57 161560 -1 3763
3765 0 462659.5 115114.625 161600 -1 3764
3766 0 462682.03 115182.86 161680 -1 3765
3767 0 462692.34 115191.766 161720 -1 3766
3768 0 464448 114120 159560 -1 3688
3769 0 465876 114004 159520 -1 3768
3770 0 467244 113812 159520 -1 3769
3771 0 467704 113852 159440 -1 3770
3772 0 467920 113924 159400 -1 3771
3773 0 468284 114100 159320 -1 3772
3774 0 468584 114172 159240 -1 3773
3775 0 468832 114220 159120 -1 3774
3776 0 468956 114236 159000 -1 3775
3777 0 469184 114276 158920 -1 3776
3778 0 469212 114280 158760 -1 3777
3779 0 469292 114136 158680 -1 3778
3780 0 469388 114120 158560 -1 3779
3781 0 469396 114180 158480 -1 3780
3782 0 469464 114168 158360 -1 3781
3783 0 469620 114152 158240 -1 3782
3784 0 469760 114132 158120 -1 3783
3785 0 469812 114056 157960 -1 3784
3786 0 470600 113676 157840 -1 3785
3787 0 471400 113424 157760 -1 3786
3788 0 471580 113328 157680 -1 3787
3789 0 471760 113348 157560 -1 3788
3790 0 471886 113268 157520 -1 3789
3791 0 472078 113300 157480 -1 3790
3792 0 472350 113212 157400 -1 3791
3793 0 472498 113120 157280 -1 3792
3794 0 472774 113016 157240 -1 3793
3795 0 472934 112968 157160 -1 3794
3796 0 473124 112892 157080 -1 3795
3797 0 473452 112816 157000 -1 3796
3798 0 473760 112776 156880 -1 3797
3799 0 473777.56 112792.74 156840 -1 3798
3800 0 473795.75 112838.11 156720 -1 3799
3801 0 473843.56 112879.625 156640 -1 3800
3802 0 473838.03 112871.555 156600 -1 3801
3803 0 473861.75 112795.82 156520 -1 3802
3804 0 474728.7 112741.62 156280 -1 3803
3805 0 474975.28 112835.75 156200 -1 3804
3806 0 475257.8 112832.17 156120 -1 3805
3807 0 475530.88 112933.08 156040 -1 3806
3808 0 475604 112967 156000 -1 3807
3809 0 475677.12 113000.56 155960 -1 3808
3810 0 475769.84 113071.39 155880 -1 3809
3811 0 475889.97 113099.91 155840 -1 3810
3812 0 475903 113151 155760 -1 3811
3813 0 475915.72 113202.34 155680 -1 3812
3814 0 475961.5 113235.32 155640 -1 3813
3815 0 475918.56 113237.36 155520 -1 3814
3816 0 475977.2 113272.484 155480 -1 3815
3817 0 476333.44 113382.7 155480 -1 3816
3818 0 476388.53 113386.3 155440 -1 3817
3819 0 476567.75 113384.74 155360 -1 3818
3820 0 476693.03 113369.47 155240 -1 3819
3821 0 476694.12 113554.07 155120 -1 3820
3822 0 476806.97 113511.38 155040 -1 3821
3823 0 477005.78 113348.38 154920 -1 3822
3824 0 477156.4 113198.14 154760 -1 3823
3825 0 477312.7 113051.34 154640 -1 3824
3826 0 477559.44 112951.41 154560 -1 3825
3827 0 477919.8 112943.46 154560 -1 3826
3828 0 478153.97 112946.984 154560 -1 3827
3829 0 478346.4 112918.19 154560 -1 3828
3830 0 478546.44 112756.55 154560 -1 3829
3831 0 478718.34 112633.92 154480 -1 3830
3832 0 478823.38 112341.93 154320 -1 3831
3833 0 479078.53 112206.72 154160 -1 3832
3834 0 479327.7 112094.305 154040 -1 3833
3835 0 479561.5 111867.67 153880 -1 3834
3836 0 479774.9 111619.85 153880 -1 3835
3837 0 480146.94 111601.4 153880 -1 3836
3838 0 480593.72 111540.086 153880 -1 3837
3839 0 481506.47 111585.01 153880 -1 3838
3840 0 481584.25 111621.48 153840 -1 3839
3841 0 481584.25 111621.48 153800 -1 3840
3842 0 481547.72 111586.39 153760 -1 3841
3843 0 481541.44 111608.72 153680 -1 3842
3844 0 481468.06 111579.19 153600 -1 3843
3845 0 481329 111483.5 153560 -1 3844
3846 0 481189.84 111388.41 153520 -1 3845
3847 0 481096.66 111332.83 153480 -1 3846
3848 0 480976.2 111259.125 153440 -1 3847
3849 0 480849.72 110940.34 153360 -1 3848
3850 0 480756.12 110702.17 153240 -1 3849
3851 0 480751.88 110714.31 153200 -1 3850
3852 0 480712.28 110773.93 153120 -1 3851
3853 0 482355.8 111831.09 153560 -1 3845
3854 0 482036.38 111858.266 153480 -1 3853
3855 0 481980.2 111888.11 153440 -1 3854
3856 0 481837.78 111983.18 153320 -1 3855
3857 0 482076.72 112186.05 153320 -1 3856
3858 0 482636.16 112161.37 153000 -1 3857
3859 0 482699.5 112250.914 152960 -1 3858
3860 0 482698.62 112267.38 152920 -1 3859
3861 0 482701.12 112288.01 152880 -1 3860
3862 0 482714.25 112333.26 152800 -1 3861
3863 0 482880.7 112350.17 152680 -1 3862
3864 0 483048.56 112453.83 152640 -1 3863
3865 0 483197.1 112477.99 152600 -1 3864
3866 0 483256.8 112477.98 152560 -1 3865
3867 0 477947 112962.055 154600 -1 3827
3868 0 477973.25 112981.43 154640 -1 3867
3869 0 478078.62 112994.375 154680 -1 3868
3870 0 455966.28 113343.71 161440 -1 3653
3871 0 455920.34 113347.65 161400 -1 3870
3872 0 455894.25 113331.195 161360 -1 3871
3873 0 455877.47 113299.53 161320 -1 3872
3874 0 455738.34 113235.49 161280 -1 3873
3875 0 455672.88 113255.68 161240 -1 3874
3876 0 455703.2 113294.71 161200 -1 3875
3877 0 455498.1 113167.64 161160 -1 3876
3878 0 455568.22 113069.23 161120 -1 3877
3879 0 455612.5 112971.69 161080 -1 3878
3880 0 455629.53 112883.6 161040 -1 3879
3881 0 455632.5 112885.7 161000 -1 3880
3882 0 455619.53 112899.89 160960 -1 3881
3883 0 455596.7 112904.21 160920 -1 3882
3884 0 455585.6 112905.94 160880 -1 3883
3885 0 455572.12 112880.55 160840 -1 3884
3886 0 455567.75 112851.86 160800 -1 3885
3887 0 455554.56 112797.68 160760 -1 3886
3888 0 455522.56 112794.3 160720 -1 3887
3889 0 455504.53 112780.19 160680 -1 3888
3890 0 455476.66 112795.484 160640 -1 3889
3891 0 455406.53 112790.484 160600 -1 3890
3892 0 455369 112786.94 160560 -1 3891
3893 0 455336.84 112809.2 160520 -1 3892
3894 0 455305.8 112810.016 160480 -1 3893
3895 0 455279.9 112812.52 160440 -1 3894
3896 0 455253.2 112830.08 160400 -1 3895
3897 0 455229.7 112828.04 160360 -1 3896
3898 0 455210.7 112836.44 160320 -1 3897
3899 0 455155.44 112821.02 160280 -1 3898
3900 0 455097.25 112837.28 160240 -1 3899
3901 0 455046.12 112841.01 160200 -1 3900
3902 0 454896.62 112808.42 160160 -1 3901
3903 0 454753.44 112765.23 160120 -1 3902
3904 0 454689.34 112758.79 160080 -1 3903
3905 0 454627.5 112762.83 160040 -1 3904
3906 0 454581.12 112746.79 160000 -1 3905
3907 0 453701.6 112525.805 160000 -1 3906
3908 0 452865.66 112420.76 160000 -1 3907
3909 0 452430.9 112235.54 160000 -1 3908
3910 0 452336.06 112230 160040 -1 3909
3911 0 452244.03 112208.9 160080 -1 3910
3912 0 452159.1 112198.51 160120 -1 3911
3913 0 452068.6 112184.516 160160 -1 3912
3914 0 451846.97 112010.734 160160 -1 3913
3915 0 451222.7 111852.73 160160 -1 3914
3916 0 451204.56 111850.61 160120 -1 3915
3917 0 451178.5 111847.695 160080 -1 3916
3918 0 451166.66 111851.69 160040 -1 3917
3919 0 450928.6 111752.266 160000 -1 3918
3920 0 450930.06 111733.1 159960 -1 3919
3921 0 450915.53 111668.37 159920 -1 3920
3922 0 450910.62 111596.48 159880 -1 3921
3923 0 450906.84 111546.57 159840 -1 3922
3924 0 450905.7 111493.11 159800 -1 3923
3925 0 450840 111435.23 159760 -1 3924
3926 0 450783.5 111370.8 159720 -1 3925
3927 0 450703.7 111301.46 159680 -1 3926
3928 0 450184.9 110840.414 159680 -1 3927
3929 0 449550.44 110087.24 159680 -1 3928
3930 0 449487.4 109951.516 159640 -1 3929
3931 0 449428.06 109827.54 159600 -1 3930
3932 0 449354.66 109700.53 159560 -1 3931
3933 0 449247.2 109473.61 159520 -1 3932
3934 0 449134.6 109237.5 159480 -1 3933
3935 0 449058.34 109057.53 159440 -1 3934
3936 0 448983.78 108868.48 159400 -1 3935
3937 0 448968.12 108854.55 159360 -1 3936
3938 0 448951.75 108850.52 159320 -1 3937
3939 0 448941.1 108760.945 159280 -1 3938
3940 0 448931.06 108680.3 159240 -1 3939
3941 0 448920.88 108652.81 159200 -1 3940
3942 0 448906.25 108620.68 159160 -1 3941
3943 0 448805.1 108558.47 159120 -1 3942
3944 0 448713.47 108497.52 159080 -1 3943
3945 0 448693.9 108409.164 159040 -1 3944
3946 0 448672.72 108328.97 159000 -1 3945
3947 0 448481.44 108168.64 159000 -1 3946
3948 0 448167.6 108090.71 159000 -1 3947
3949 0 448143.44 108082.055 159040 -1 3948
3950 0 448118.6 108086.1 159080 -1 3949
3951 0 448095.4 108074.81 159120 -1 3950
3952 0 448079.25 108067.76 159160 -1 3951
3953 0 448057.53 108063.9 159200 -1 3952
3954 0 448023.6 108058.56 159240 -1 3953
3955 0 447996.12 108044.72 159280 -1 3954
3956 0 447967.72 108048.555 159320 -1 3955
3957 0 447935.28 108017.58 159360 -1 3956
3958 0 447897.16 108006.55 159400 -1 3957
3959 0 447860.88 108018.25 159440 -1 3958
3960 0 447822 108013.07 159480 -1 3959
3961 0 447783.97 108020.74 159520 -1 3960
3962 0 447749.12 108017.195 159560 -1 3961
3963 0 447718.22 108014.94 159600 -1 3962
3964 0 447720.62 107944.94 159640 -1 3963
3965 0 447335.66 107262.6 159640 -1 3964
3966 0 447160.16 107054.92 159640 -1 3965
3967 0 447177.22 107023.19 159600 -1 3966
3968 0 447170.78 106984.24 159560 -1 3967
3969 0 447169.34 106955.19 159520 -1 3968
3970 0 447172.38 106913.42 159480 -1 3969
3971 0 447180.16 106851.05 159440 -1 3970
3972 0 447177.56 106760.83 159400 -1 3971
3973 0 447196.94 106696.61 159360 -1 3972
3974 0 447119.06 106343.484 159360 -1 3973
3975 0 447073.2 106309.97 159400 -1 3974
3976 0 447050.53 106294.86 159440 -1 3975
3977 0 447020.22 106290.516 159480 -1 3976
3978 0 446992.22 106296.51 159520 -1 3977
3979 0 446972.34 106288.87 159560 -1 3978
3980 0 446954.1 106292.234 159600 -1 3979
3981 0 446901.9 106277.37 159640 -1 3980
3982 0 446848.34 106268.02 159680 -1 3981
3983 0 446799.72 106253.94 159720 -1 3982
3984 0 446740.38 106230.63 159760 -1 3983
3985 0 446695.12 106230.95 159800 -1 3984
3986 0 446629.34 106238.34 159840 -1 3985
3987 0 446571.56 106248.14 159880 -1 3986
3988 0 446520 106260.766 159920 -1 3987
3989 0 446469.1 106255.31 159960 -1 3988
3990 0 446411.62 106252.66 160000 -1 3989
3991 0 446356.97 106260.25 160040 -1 3990
3992 0 446299.9 106254.94 160080 -1 3991
3993 0 446262.6 106238.66 160120 -1 3992
3994 0 446219.4 106230.31 160160 -1 3993
3995 0 446146.72 106198.984 160200 -1 3994
3996 0 446058.44 106141.59 160240 -1 3995
3997 0 445977.25 106089.414 160280 -1 3996
3998 0 445898.06 106041.06 160320 -1 3997
3999 0 445839.84 105847.75 160360 -1 3998
4000 0 445815.12 105836.375 160400 -1 3999
4001 0 445796.12 105820.52 160440 -1 4000
4002 0 445759.97 105807.375 160480 -1 4001
4003 0 445765 105777.97 160520 -1 4002
4004 0 445765.34 105736.86 160560 -1 4003
4005 0 445777.8 105690.08 160600 -1 4004
4006 0 445291.3 104519.71 160600 -1 4005
4007 0 445104.66 104479.29 160640 -1 4006
4008 0 444932 104399.64 160680 -1 4007
4009 0 444756.66 104328.71 160720 -1 4008
4010 0 444585.2 104254.88 160760 -1 4009
4011 0 444421.47 104191.53 160800 -1 4010
4012 0 444329.5 104168.05 160840 -1 4011
4013 0 444244.6 104165.65 160880 -1 4012
4014 0 444143.2 104159.19 160920 -1 4013
4015 0 444069.44 104148.11 160960 -1 4014
4016 0 443978.7 104133.76 161000 -1 4015
4017 0 443885.66 104134.836 161040 -1 4016
4018 0 443877.22 104128.65 161080 -1 4017
4019 0 443850.34 104155.35 161120 -1 4018
4020 0 443818.2 104155.92 161160 -1 4019
4021 0 443787.78 104166.08 161200 -1 4020
4022 0 443769.75 104164.086 161240 -1 4021
4023 0 443731.22 104128.37 161280 -1 4022
4024 0 443703.12 104136.43 161320 -1 4023
4025 0 443659.2 104099.38 161360 -1 4024
4026 0 443575.75 104084.33 161400 -1 4025
4027 0 443587.12 104080.66 161440 -1 4026
4028 0 443550.94 104073.44 161480 -1 4027
4029 0 443521.2 104084.13 161520 -1 4028
4030 0 443470.7 104068.2 161560 -1 4029
4031 0 443439.88 104075.19 161600 -1 4030
4032 0 443410.72 104077.13 161640 -1 4031
4033 0 443367.7 104068.12 161680 -1 4032
4034 0 443345.28 104038.22 161720 -1 4033
4035 0 443291.44 104039.56 161760 -1 4034
4036 0 443276.25 104010.6 161800 -1 4035
4037 0 443266.8 103992.836 161840 -1 4036
4038 0 443248.22 103964.37 161880 -1 4037
4039 0 443229.44 103943.54 161920 -1 4038
4040 0 443211.75 103904.35 161960 -1 4039
4041 0 443144.8 103814.805 162000 -1 4040
4042 0 442963.5 103776.22 162040 -1 4041
4043 0 442797.56 103758.72 162080 -1 4042
4044 0 442745.66 103733.96 162120 -1 4043
4045 0 442721.72 103732.57 162160 -1 4044
4046 0 442673.75 103757.57 162200 -1 4045
4047 0 442600.84 103744.87 162240 -1 4046
4048 0 442546.75 103785.86 162280 -1 4047
4049 0 442506.12 103790.195 162320 -1 4048
4050 0 442466.47 103796.195 162360 -1 4049
4051 0 442431.3 103727.805 162400 -1 4050
4052 0 442397.12 103634.49 162440 -1 4051
4053 0 442351.62 103603.375 162480 -1 4052
4054 0 442321.47 103599.945 162520 -1 4053
4055 0 442283.88 103631.055 162560 -1 4054
4056 0 442235.4 103639.44 162600 -1 4055
4057 0 442198.16 103668.08 162640 -1 4056
4058 0 442165.9 103647.195 162680 -1 4057
4059 0 442117.56 103648.97 162720 -1 4058
4060 0 442080.34 103620.93 162760 -1 4059
4061 0 442048.34 103603.5 162800 -1 4060
4062 0 442016.94 103582.71 162840 -1 4061
4063 0 441975.94 103586.43 162880 -1 4062
4064 0 441961.53 103553.375 162920 -1 4063
4065 0 441916.88 103564.195 162960 -1 4064
4066 0 441895.03 103540.63 163000 -1 4065
4067 0 441822.72 103522.805 163040 -1 4066
4068 0 441784.38 103443.27 163080 -1 4067
4069 0 441767.12 103410.26 163120 -1 4068
4070 0 441734.6 103433.375 163160 -1 4069
4071 0 441700.4 103385.29 163200 -1 4070
4072 0 441665.28 103369.414 163240 -1 4071
4073 0 441652.8 103312.25 163280 -1 4072
4074 0 441631.34 103311.95 163320 -1 4073
4075 0 441593.1 103305.484 163360 -1 4074
4076 0 441563.88 103275.91 163400 -1 4075
4077 0 441521.62 103290.55 163440 -1 4076
4078 0 441495.34 103283.06 163480 -1 4077
4079 0 441448.22 103261.51 163520 -1 4078
4080 0 441407.3 103248.66 163560 -1 4079
4081 0 441396.94 103242.1 163600 -1 4080
4082 0 441383.1 103214.2 163640 -1 4081
4083 0 441335.34 103205.96 163680 -1 4082
4084 0 441289.5 103175.68 163720 -1 4083
4085 0 441226.6 103131.62 163760 -1 4084
4086 0 441170.03 103077.38 163800 -1 4085
4087 0 441126.88 103047.83 163840 -1 4086
4088 0 441080 102982.67 163880 -1 4087
4089 0 441025.25 102957.73 163920 -1 4088
4090 0 440974.47 102930.58 163960 -1 4089
4091 0 440935.12 102896.73 164000 -1 4090
4092 0 440894.4 102879.22 164040 -1 4091
4093 0 440873.53 102871.125 164080 -1 4092
4094 0 440855.1 102852.055 164120 -1 4093
4095 0 440837.44 102796.984 164160 -1 4094
4096 0 440819.66 102783.76 164200 -1 4095
4097 0 440784.25 102757.74 164240 -1 4096
4098 0 440776.22 102726.164 164280 -1 4097
4099 0 440768.03 102717.445 164320 -1 4098
4100 0 440751.38 102683.88 164360 -1 4099
4101 0 440732.56 102646.18 164400 -1 4100
4102 0 440690.66 102625.055 164440 -1 4101
4103 0 440677.12 102557.445 164480 -1 4102
4104 0 440640.47 102515.734 164520 -1 4103
4105 0 440608.22 102498.28 164560 -1 4104
4106 0 440563.06 102466.83 164600 -1 4105
4107 0 440562.06 102462.68 164640 -1 4106
4108 0 440547.47 102376.6 164680 -1 4107
4109 0 440522.62 102373.89 164720 -1 4108
4110 0 440503.47 102305.34 164760 -1 4109
4111 0 440499.47 102298.83 164800 -1 4110
4112 0 440501.25 102271.94 164840 -1 4111
4113 0 440471.03 102244.2 164880 -1 4112
4114 0 440462 102201.73 164920 -1 4113
4115 0 440376.03 102154 164960 -1 4114
4116 0 440289.2 102095.14 165000 -1 4115
4117 0 440185.16 102057.59 165040 -1 4116
4118 0 440062.1 101992.96 165080 -1 4117
4119 0 439948.25 101943.44 165120 -1 4118
4120 0 439921.94 101911.68 165160 -1 4119
4121 0 439903.12 101873.21 165200 -1 4120
4122 0 439866.97 101868.82 165240 -1 4121
4123 0 439836.3 101858.65 165280 -1 4122
4124 0 439779.88 101867.336 165320 -1 4123
4125 0 439740.1 101861.75 165360 -1 4124
4126 0 439645 101906.79 165400 -1 4125
4127 0 439556.6 101863.26 165440 -1 4126
4128 0 439470.38 101865.836 165480 -1 4127
4129 0 439489.75 101838.875 165520 -1 4128
4130 0 439428.78 101815.805 165560 -1 4129
4131 0 439220.3 101776.49 165560 -1 4130
4132 0 439157.3 101733.89 165600 -1 4131
4133 0 439124.78 101738.79 165640 -1 4132
4134 0 439097.84 101714.05 165680 -1 4133
4135 0 439180.78 101768.36 165720 -1 4134
4136 0 439169.53 101735.63 165760 -1 4135
4137 0 439128.2 101691.36 165800 -1 4136
4138 0 438995.25 101606.9 165840 -1 4137
4139 0 438916.38 101525.016 165880 -1 4138
4140 0 438802.3 101326.125 165920 -1 4139
4141 0 438665.56 101282.19 165960 -1 4140
4142 0 438590.3 101251.53 166000 -1 4141
4143 0 438527.56 101124.72 166040 -1 4142
4144 0 438413.47 101057.91 166080 -1 4143
4145 0 438340.7 101028.47 166120 -1 4144
4146 0 438233.7 100981.86 166160 -1 4145
4147 0 438136.94 100899.95 166200 -1 4146
4148 0 437993.56 100809.3 166280 -1 4147
4149 0 437912.22 100768.664 166320 -1 4148
4150 0 437824.16 100705.92 166360 -1 4149
4151 0 437741.62 100693.24 166400 -1 4150
4152 0 437686.78 100645.76 166440 -1 4151
4153 0 437633.16 100644.164 166480 -1 4152
4154 0 437557.94 100616.89 166520 -1 4153
4155 0 437504.1 100585.83 166560 -1 4154
4156 0 437457.44 100566.13 166600 -1 4155
4157 0 437337.8 100544.9 166640 -1 4156
4158 0 437235.56 100483.945 166680 -1 4157
4159 0 437122.03 100448.25 166720 -1 4158
4160 0 437073.75 100445.81 166760 -1 4159
4161 0 437033.9 100464.93 166800 -1 4160
4162 0 436977.72 100414.85 166840 -1 4161
4163 0 436944.9 100335.195 166880 -1 4162
4164 0 436904.97 100348.05 166920 -1 4163
4165 0 436882.38 100300.55 166960 -1 4164
4166 0 436803.88 100223.83 167000 -1 4165
4167 0 436728.94 100147.33 167040 -1 4166
4168 0 436627.53 100135.42 167080 -1 4167
4169 0 436508.66 100110.99 167120 -1 4168
4170 0 436399.88 100039.38 167160 -1 4169
4171 0 436333.97 100040.055 167200 -1 4170
4172 0 436258.66 100014.35 167240 -1 4171
4173 0 436181.75 99937.695 167280 -1 4172
4174 0 436124.84 99876.71 167320 -1 4173
4175 0 436069.06 99866.07 167360 -1 4174
4176 0 435894.1 99779.6 167400 -1 4175
4177 0 435752.62 99681.47 167440 -1 4176
4178 0 435670.84 99621.7 167480 -1 4177
4179 0 435600.1 99561.37 167520 -1 4178
4180 0 435603.25 99581.03 167560 -1 4179
4181 0 435576.62 99510 167600 -1 4180
4182 0 435547.2 99490.43 167640 -1 4181
4183 0 435517.75 99432.2 167720 -1 4182
4184 0 435480.16 99420.73 167760 -1 4183
4185 0 435431.53 99386.7 167800 -1 4184
4186 0 435364.4 99358.76 167840 -1 4185
4187 0 435296.5 99339.17 167880 -1 4186
4188 0 435257.56 99292.45 167920 -1 4187
4189 0 435190.2 99284.62 167960 -1 4188
4190 0 435108.53 99219.07 168000 -1 4189
4191 0 435032.03 99185.81 168040 -1 4190
4192 0 434963.9 99140.59 168080 -1 4191
4193 0 434902.6 99116.33 168120 -1 4192
4194 0 434812.72 99087.305 168160 -1 4193
4195 0 434715.4 99116.805 168200 -1 4194
4196 0 434594.6 99069.66 168240 -1 4195
4197 0 434534.5 99067.484 168280 -1 4196
4198 0 434460.16 99085.12 168320 -1 4197
4199 0 434411.47 99009.09 168360 -1 4198
4200 0 434349.06 99005.984 168400 -1 4199
4201 0 434292.84 98986.22 168440 -1 4200
4202 0 434243.97 98967.53 168480 -1 4201
4203 0 434187.28 98924.984 168520 -1 4202
4204 0 434114.53 99073.56 168560 -1 4203
4205 0 433978.4 98963.01 168600 -1 4204
4206 0 433885.34 98966.04 168640 -1 4205
4207 0 433769.53 99002 168680 -1 4206
4208 0 433671.72 98981.83 168720 -1 4207
4209 0 433558.2 98928.055 168760 -1 4208
4210 0 433442.28 98862.445 168800 -1 4209
4211 0 433366.56 98794.71 168840 -1 4210
4212 0 433266.06 98771.836 168880 -1 4211
4213 0 433188.72 98651.49 168920 -1 4212
4214 0 432618.03 98183.53 168920 -1 4213
4215 0 432568.22 98200.87 168960 -1 4214
4216 0 432564.78 98160.76 169000 -1 4215
4217 0 432483.97 98204.61 169040 -1 4216
4218 0 432471.88 98188.78 169080 -1 4217
4219 0 432384.47 98155.7 169120 -1 4218
4220 0 432338.78 98283.75 169160 -1 4219
4221 0 432330.1 98221.55 169200 -1 4220
4222 0 432303.28 98194.445 169240 -1 4221
4223 0 432245.7 98294.91 169280 -1 4222
4224 0 432217.44 98278.25 169320 -1 4223
4225 0 432174.9 98371.52 169360 -1 4224
4226 0 432118.3 98420.41 169400 -1 4225
4227 0 432079.78 98357.68 169440 -1 4226
4228 0 431926.22 98225.92 169480 -1 4227
4229 0 431989.94 98377.195 169520 -1 4228
4230 0 431913.66 98350.805 169560 -1 4229
4231 0 431814.06 98315.63 169600 -1 4230
4232 0 431830.4 98347.94 169640 -1 4231
4233 0 431794.97 98351.25 169680 -1 4232
4234 0 431742.44 98337.33 169720 -1 4233
4235 0 431740.03 98378.48 169760 -1 4234
4236 0 431700.1 98438.9 169800 -1 4235
4237 0 431683.97 98377.45 169840 -1 4236
4238 0 431617.72 98356.51 169880 -1 4237
4239 0 431597.78 98438.08 169920 -1 4238
4240 0 431534.78 98417.09 169960 -1 4239
4241 0 431470.66 98498.47 170000 -1 4240
4242 0 431434.28 98440.02 170040 -1 4241
4243 0 431387.53 98432.29 170080 -1 4242
4244 0 431329.47 98474.625 170120 -1 4243
4245 0 431282.84 98476.43 170160 -1 4244
4246 0 431231.44 98493.164 170200 -1 4245
4247 0 431116.78 98159.62 170200 -1 4246
4248 0 430824.03 97918.71 170200 -1 4247
4249 0 430793.38 97947.79 170240 -1 4248
4250 0 430750.7 98017.09 170280 -1 4249
4251 0 430730.8 97993.88 170320 -1 4250
4252 0 430715.6 98008.805 170360 -1 4251
4253 0 430702.72 98014.91 170400 -1 4252
4254 0 430698.12 98012.586 170440 -1 4253
4255 0 430675.4 98038.38 170480 -1 4254
4256 0 430666.75 98035.055 170520 -1 4255
4257 0 430649.7 98020.695 170560 -1 4256
4258 0 430643.56 98026.84 170600 -1 4257
4259 0 430589.97 98063.42 170640 -1 4258
4260 0 430515.97 98061.18 170680 -1 4259
4261 0 430493.6 98033.39 170720 -1 4260
4262 0 430429.66 97988.516 170760 -1 4261
4263 0 430330.9 98016.14 170800 -1 4262
4264 0 430240.4 97998.484 170840 -1 4263
4265 0 430243.1 98011.11 170880 -1 4264
4266 0 430190.56 98099.17 170920 -1 4265
4267 0 430174.47 98035.32 170960 -1 4266
4268 0 430127.3 98097.75 171000 -1 4267
4269 0 430086.8 98125.55 171040 -1 4268
4270 0 430054.25 98087.52 171080 -1 4269
4271 0 430018.62 98091.48 171120 -1 4270
4272 0 429969.56 98105.27 171160 -1 4271
4273 0 429894.28 98053.1 171200 -1 4272
4274 0 429866.12 98132.79 171240 -1 4273
4275 0 429800.3 98182.84 171280 -1 4274
4276 0 429735.9 98235.46 171320 -1 4275
4277 0 429683.4 98165.805 171360 -1 4276
4278 0 429625.28 98186.04 171400 -1 4277
4279 0 429574.28 98172.836 171440 -1 4278
4280 0 429534.47 98229.695 171480 -1 4279
4281 0 429521.06 98295.69 171520 -1 4280
4282 0 429504.8 98226.68 171560 -1 4281
4283 0 429440.66 98326.7 171600 -1 4282
4284 0 429403.06 98197.36 171640 -1 4283
4285 0 429343.78 98318.164 171680 -1 4284
4286 0 429313.1 98420.6 171720 -1 4285
4287 0 429254.97 98238.52 171760 -1 4286
4288 0 429188.44 98397.52 171800 -1 4287
4289 0 429084.94 98446.17 171840 -1 4288
4290 0 428955.5 98391.26 171880 -1 4289
4291 0 428850.78 98560.02 171920 -1 4290
4292 0 428563.28 98686.95 171960 -1 4291
4293 0 428497.12 98654.75 172000 -1 4292
4294 0 428443.9 98591.1 172040 -1 4293
4295 0 428380.84 98685.2 172080 -1 4294
4296 0 428380.47 98654.086 172120 -1 4295
4297 0 428302.12 98682.36 172160 -1 4296
4298 0 428257.8 98686.45 172200 -1 4297
4299 0 428127.25 98683.77 172240 -1 4298
4300 0 428128.9 98807.18 172280 -1 4299
4301 0 428075.94 98717.69 172320 -1 4300
4302 0 427958.28 98640.33 172360 -1 4301
4303 0 427821.56 98656.23 172400 -1 4302
4304 0 427720.66 98485.09 172440 -1 4303
4305 0 427664.28 98457.91 172480 -1 4304
4306 0 427582.3 98532.5 172520 -1 4305
4307 0 427542.16 98394.164 172560 -1 4306
4308 0 427493.4 98389.94 172600 -1 4307
4309 0 427443.56 98335.805 172640 -1 4308
4310 0 427289.38 98876.19 172680 -1 4309
4311 0 427318.03 98395.03 172720 -1 4310
4312 0 427276.5 98377.9 172760 -1 4311
4313 0 427115 98325.98 172800 -1 4312
4314 0 426988.9 98202.664 172840 -1 4313
4315 0 426796.2 98217.766 172880 -1 4314
4316 0 426307.75 98058.01 172880 -1 4315
4317 0 425999.62 97910.21 172880 -1 4316
4318 0 425978.16 97906.3 172920 -1 4317
4319 0 425949.4 97929.6 172960 -1 4318
4320 0 425886.03 97917.734 173000 -1 4319
4321 0 425684.1 97805.03 173000 -1 4320
4322 0 425558.3 97652.35 173040 -1 4321
4323 0 425445 97422.93 173080 -1 4322
4324 0 425354.25 97408.17 173120 -1 4323
4325 0 425308.3 97375.33 173160 -1 4324
4326 0 425278.22 97425.984 173200 -1 4325
4327 0 425238.06 97423.695 173240 -1 4326
4328 0 425224.8 97380.99 173280 -1 4327
4329 0 425171.88 97389.39 173320 -1 4328
4330 0 425141.94 97351.32 173360 -1 4329
4331 0 425050.28 97352.67 173400 -1 4330
4332 0 424736.56 97366.69 173400 -1 4331
4333 0 424696.12 97305.586 173440 -1 4332
4334 0 424640.75 97282.984 173480 -1 4333
4335 0 424522.88 97323.734 173520 -1 4334
4336 0 424417.03 97295.06 173560 -1 4335
4337 0 424305.06 97268.51 173600 -1 4336
4338 0 423752.4 97388.71 173600 -1 4337
4339 0 423427.4 97579.74 173600 -1 4338
4340 0 422909.66 97582.42 173600 -1 4339
4341 0 422709.8 97456.23 173640 -1 4340
4342 0 422238 97373.13 173640 -1 4341
4343 0 421724.84 97192.51 173640 -1 4342
4344 0 421093.06 97115.66 173640 -1 4343
4345 0 421003.62 97076.48 173680 -1 4344
4346 0 420914.34 97115.14 173720 -1 4345
4347 0 420803.28 97128.78 173760 -1 4346
4348 0 419829.66 97221.234 173760 -1 4347
4349 0 419811.28 97194.086 173800 -1 4348
4350 0 419769.97 97216.78 173840 -1 4349
4351 0 419703.97 97274.68 173880 -1 4350
4352 0 419682.6 97228.664 173920 -1 4351
4353 0 419645.1 97225.57 173960 -1 4352
4354 0 419568.34 97318.87 174000 -1 4353
4355 0 419459.7 97351.07 174040 -1 4354
4356 0 419412.8 97428.47 174080 -1 4355
4357 0 419343.1 97378.234 174160 -1 4356
4358 0 419279.16 97418.67 174200 -1 4357
4359 0 419154.9 97393.54 174240 -1 4358
4360 0 419110.03 97457.086 174280 -1 4359
4361 0 419033.84 97489.28 174320 -1 4360
4362 0 418921.12 97593.3 174360 -1 4361
4363 0 418865.75 97547.06 174400 -1 4362
4364 0 417887.97 97676.05 174400 -1 4363
4365 0 417640.3 97792.7 174400 -1 4364
4366 0 417230.56 97502.836 174400 -1 4365
4367 0 416751.06 97190.195 174400 -1 4366
4368 0 416609.2 97199.72 174360 -1 4367
4369 0 416545.6 96983.03 174320 -1 4368
4370 0 416484.97 96894.97 174280 -1 4369
4371 0 416388.12 96762.414 174240 -1 4370
4372 0 416447.88 96770.72 174200 -1 4371
4373 0 416460.28 96735.38 174160 -1 4372
4374 0 416493.94 96802.53 174080 -1 4373
4375 0 415826.97 96854.84 174160 -1 4373
4376 0 415462.28 96782.09 174160 -1 4375
4377 0 414936.9 97256.81 174160 -1 4376
4378 0 414819.25 97318.95 174200 -1 4377
4379 0 414337.44 97485.11 174200 -1 4378
4380 0 414217.97 97556.55 174160 -1 4379
4381 0 414105.56 97593.7 174080 -1 4380
4382 0 414069.84 97591.61 174040 -1 4381
4383 0 413531.12 97663.2 174040 -1 4382
4384 0 412933.78 97577.805 174040 -1 4383
4385 0 412855.12 97636.516 174080 -1 4384
4386 0 412736.1 97560.89 174160 -1 4385
4387 0 412487.5 97607.62 174200 -1 4386
4388 0 412501.25 97629.16 174240 -1 4387
4389 0 411977.5 97734.25 174280 -1 4388
4390 0 411872.97 97774.79 174320 -1 4389
4391 0 411150.34 97782.664 174320 -1 4390
4392 0 411038.06 97911.14 174360 -1 4391
4393 0 411060.78 97886.44 174400 -1 4392
4394 0 410390.06 97997.19 174400 -1 4393
4395 0 410045.3 98103.04 174400 -1 4394
4396 0 409686.62 98038.805 174400 -1 4395
4397 0 409623 98050.66 174440 -1 4396
4398 0 409584.28 98062.84 174480 -1 4397
4399 0 409598.84 98057.62 174520 -1 4398
4400 0 409557.78 98128.26 174560 -1 4399
4401 0 409566.25 98179.46 174600 -1 4400
4402 0 409603.7 98187 174640 -1 4401
4403 0 409594.12 98286.36 174680 -1 4402
4404 0 408888.78 97891.5 174680 -1 4403
4405 0 408565.75 98511.56 174720 -1 4404
4406 0 407738.75 98302.83 174720 -1 4405
4407 0 407928.16 97480.95 174680 -1 4406
4408 0 407941.66 97471.586 174640 -1 4407
4409 0 407911.97 97414.06 174600 -1 4408
4410 0 407861.47 97362.39 174560 -1 4409
4411 0 407906.12 97325.97 174520 -1 4410
4412 0 407878.62 97361.164 174480 -1 4411
4413 0 407847.25 97346.66 174440 -1 4412
4414 0 407864.44 97280.01 174400 -1 4413
4415 0 407793.16 97359.836 174360 -1 4414
4416 0 407808.3 97162.88 174320 -1 4415
4417 0 407752.78 97162.39 174280 -1 4416
4418 0 407631.38 96975.73 174240 -1 4417
4419 0 407689.34 97064.17 174200 -1 4418
4420 0 407692.94 97099.19 174160 -1 4419
4421 0 407671.75 97195.516 174080 -1 4420
4422 0 407551.44 97188.01 174040 -1 4421
4423 0 407483.47 97153.99 174000 -1 4422
4424 0 407398.25 97100.84 173960 -1 4423
4425 0 407245.9 97154.6 173920 -1 4424
4426 0 407216.75 97134.99 173880 -1 4425
4427 0 407189.6 97091.83 173840 -1 4426
4428 0 407166.75 97083.305 173800 -1 4427
4429 0 407139.06 97130.87 173760 -1 4428
4430 0 407123.12 97144.61 173720 -1 4429
4431 0 407113.6 97128.42 173680 -1 4430
4432 0 407074.78 97125.85 173640 -1 4431
4433 0 407095.2 97111.49 173600 -1 4432
4434 0 407106.72 97112.97 173560 -1 4433
4435 0 406692.78 96984.27 173560 -1 4434
4436 0 405752.3 97129.28 173560 -1 4435
4437 0 405696.47 97362.984 173520 -1 4436
4438 0 405734.5 97152.91 173480 -1 4437
4439 0 405724.28 97164.51 173440 -1 4438
4440 0 405707.72 97169.6 173400 -1 4439
4441 0 405718.3 97151.51 173360 -1 4440
4442 0 405667.97 97183.805 173320 -1 4441
4443 0 405642.62 97131.586 173280 -1 4442
4444 0 405600.12 97132.055 173240 -1 4443
4445 0 405614.97 97031.17 173200 -1 4444
4446 0 405554.88 97065.76 173160 -1 4445
4447 0 405501.12 97061.91 173120 -1 4446
4448 0 405435.22 97081.67 173080 -1 4447
4449 0 405309.38 97224.664 173040 -1 4448
4450 0 405286.25 97186.945 173000 -1 4449
4451 0 405266.94 97198.44 172960 -1 4450
4452 0 405285.78 97255.54 172920 -1 4451
4453 0 405277.2 97224.43 172880 -1 4452
4454 0 405306.9 97393.53 172840 -1 4453
4455 0 405208.22 97476.3 172800 -1 4454
4456 0 405163.78 97488.87 172760 -1 4455
4457 0 405888.25 96877.49 173640 -1 4436
4458 0 406027.84 96953.94 173760 -1 4457
4459 0 406027.84 96953.94 173800 -1 4458
4460 0 406075.62 96960.34 173880 -1 4459
4461 0 406066.56 96946.59 173920 -1 4460
4462 0 406066.44 96889.836 173960 -1 4461
4463 0 408386.2 97334.195 174760 -1 4405
4464 0 408251.94 97618.45 174800 -1 4463
4465 0 408150.3 97726.18 174840 -1 4464
4466 0 419823.72 97185.45 173720 -1 4348
4467 0 419893.94 97107.46 173680 -1 4466
4468 0 419940 97053.13 173640 -1 4467
4469 0 419997 97103.375 173480 -1 4468
4470 0 420020.75 97121.13 173440 -1 4469
4471 0 420024 97183.92 173400 -1 4470
4472 0 420018.75 97236.25 173320 -1 4471
4473 0 420075.38 97097.18 173240 -1 4472
4474 0 420011.56 96951.6 173160 -1 4473
4475 0 419919.34 97004.625 173080 -1 4474
4476 0 419918.3 96923.22 173000 -1 4475
4477 0 419915.75 96890.75 172960 -1 4476
4478 0 419882.28 96728.09 172920 -1 4477
4479 0 419768.62 96645.53 172920 -1 4478
4480 0 419766.28 96660.77 172840 -1 4479
4481 0 419839.94 96756.29 172760 -1 4480
4482 0 419748.1 96730.52 172640 -1 4481
4483 0 419574.75 96737.64 172560 -1 4482
4484 0 419419.25 96676.66 172560 -1 4483
4485 0 419349.16 96734.8 172520 -1 4484
4486 0 419360.97 96675.414 172480 -1 4485
4487 0 419354.03 96732.52 172400 -1 4486
4488 0 419351.9 96742.99 172360 -1 4487
4489 0 419332.97 96696.64 172320 -1 4488
4490 0 445166.25 104444.914 160560 -1 4006
4491 0 445152.38 104385.016 160520 -1 4490
4492 0 445199.8 104324.3 160360 -1 4491
4493 0 445261.94 104153.14 160240 -1 4492
4494 0 445436.88 104135.11 160200 -1 4493
4495 0 445764.5 104020.37 160200 -1 4494
4496 0 445832.1 103974.72 160160 -1 4495
4497 0 445847.1 103963.305 160120 -1 4496
4498 0 454998.56 112785.32 160000 -1 3906
4499 0 455129.72 112718.195 159960 -1 4498
4500 0 455252.88 112538.94 159880 -1 4499
4501 0 455586.12 112197.25 159800 -1 4500
4502 0 455818.38 111978.336 159680 -1 4501
4503 0 456010.28 111814.95 159520 -1 4502
4504 0 456209.94 111644.81 159400 -1 4503
4505 0 456357.7 111536.48 159240 -1 4504
4506 0 456512.44 111422.82 159160 -1 4505
4507 0 456816.25 111163.8 159040 -1 4506
4508 0 457081.72 110977.016 158920 -1 4507
4509 0 457267.22 110629.54 158760 -1 4508
4510 0 457297.28 110569.29 158720 -1 4509
4511 0 457330.38 110551.57 158680 -1 4510
4512 0 457510.25 110513.87 158680 -1 4511
4513 0 457737.03 110428.87 158680 -1 4512
4514 0 457821.56 110107.164 158680 -1 4513
4515 0 457827.8 110089.18 158720 -1 4514
4516 0 457875.9 109884.31 158720 -1 4515
4517 0 457904.84 109622.34 158760 -1 4516
4518 0 457954.62 109317.086 158760 -1 4517
4519 0 457927.12 109300.22 158720 -1 4518
4520 0 457893.88 109055.27 158600 -1 4519
4521 0 457876.12 108854.195 158560 -1 4520
4522 0 457857.22 108209.55 158560 -1 4521
4523 0 457835.88 108224.19 158480 -1 4522
4524 0 457814.2 108281.7 158400 -1 4523
4525 0 457780.66 108401.31 158200 -1 4524
4526 0 458198.7 108345.69 158160 -1 4525
4527 0 458421.56 108342.93 158080 -1 4526
4528 0 458648.12 108313.12 157960 -1 4527
4529 0 458501 108220.14 157840 -1 4528
4530 0 458168.03 108131.266 157760 -1 4529
4531 0 458209.62 108039.72 157640 -1 4530
4532 0 458332.38 107778.68 157480 -1 4531
4533 0 458279 107589.055 157360 -1 4532
4534 0 458262.06 107582.27 157320 -1 4533
4535 0 458140.62 107406.08 157200 -1 4534
4536 0 458002.7 107296.37 157000 -1 4535
4537 0 459328.56 108299.13 157960 -1 4528
4538 0 459923.34 108220.83 157960 -1 4537
4539 0 460061.3 108157.25 157960 -1 4538
4540 0 460238.25 108069.11 157880 -1 4539
4541 0 460429.84 107982.04 157720 -1 4540
4542 0 460729.34 107865.87 157520 -1 4541
4543 0 461046.56 107791.516 157360 -1 4542
4544 0 461122.66 107634.95 157240 -1 4543
4545 0 461173.8 107590.17 157160 -1 4544
4546 0 461282.25 107507.19 157000 -1 4545
4547 0 461374 107456.586 156920 -1 4546
4548 0 461557.7 107324.734 156760 -1 4547
4549 0 461665.34 107239.914 156560 -1 4548
4550 0 461852.06 107070.9 156360 -1 4549
4551 0 462004.72 107191.19 156200 -1 4550
4552 0 462219.72 107212.15 156160 -1 4551
4553 0 462388.28 107183.77 156120 -1 4552
4554 0 462776.88 107236.24 156000 -1 4553
4555 0 463246.84 107187.55 155920 -1 4554
4556 0 463591.16 107111.016 155840 -1 4555
4557 0 463809.25 106991.3 155840 -1 4556
4558 0 464155.47 106871.73 155680 -1 4557
4559 0 464400.44 106790.81 155680 -1 4558
4560 0 464695.16 106722.805 155680 -1 4559
4561 0 464956.16 106650.5 155560 -1 4560
4562 0 465337.7 106546.32 155560 -1 4561
4563 0 465582.25 106535.66 155440 -1 4562
4564 0 465775.5 106542.85 155280 -1 4563
4565 0 465980.88 106441.96 155120 -1 4564
4566 0 466255.8 106345.13 155000 -1 4565
4567 0 466372.78 106124.734 154840 -1 4566
4568 0 466529.2 106038.71 154680 -1 4567
4569 0 466838.9 105844.27 154480 -1 4568
4570 0 467009.53 105726.62 154320 -1 4569
4571 0 467059.72 105614.9 154240 -1 4570
4572 0 467084.03 105561.555 154080 -1 4571
4573 0 467100.66 105559.89 154040 -1 4572
4574 0 467411.34 105453.8 154000 -1 4573
4575 0 467387.38 105448.3 153920 -1 4574
4576 0 467387.38 105448.3 153880 -1 4575
4577 0 467347.12 105362.62 153720 -1 4576
4578 0 467337.4 105245.31 153600 -1 4577
4579 0 466696.72 105185.39 153600 -1 4578
4580 0 466416.94 105032.5 153600 -1 4579
4581 0 466286.56 105037.28 153560 -1 4580
4582 0 466207.9 104993.49 153480 -1 4581
4583 0 465972.56 104902.375 153280 -1 4582
4584 0 465611.84 104767.48 153280 -1 4583
4585 0 465606.94 104752.33 153320 -1 4584
4586 0 465462.03 104691.336 153400 -1 4585
4587 0 465215.38 104664.3 153400 -1 4586
4588 0 464965.72 104607.63 153400 -1 4587
4589 0 464919.84 104576.49 153400 -1 4588
4590 0 464856.97 104542.88 153400 -1 4589
4591 0 464766.3 104485.086 153320 -1 4590
4592 0 464579.72 104424.78 153200 -1 4591
4593 0 464466.12 104378.09 153120 -1 4592
4594 0 464429.7 104380.516 153080 -1 4593
4595 0 464418.72 104376.21 153000 -1 4594
4596 0 464387.8 104371.8 152920 -1 4595
4597 0 464363.5 104347.945 152840 -1 4596
4598 0 464296.38 104298.28 152760 -1 4597
4599 0 464275.5 104297.37 152720 -1 4598
4600 0 467390.94 105123.516 153360 -1 4578
4601 0 467522.3 105124.875 153200 -1 4600
4602 0 467525.6 105129.09 153080 -1 4601
4603 0 467525.6 105129.09 153000 -1 4602
4604 0 467633.44 105277.37 152800 -1 4603
4605 0 467617.38 105257.016 152680 -1 4604
4606 0 467703.1 105350.63 152600 -1 4605
4607 0 456750.66 115991.18 166480 -1 3526
4608 0 456710.88 116014.99 166520 -1 4607
4609 0 456672.5 116028.2 166560 -1 4608
4610 0 456675.25 115989.95 166600 -1 4609
4611 0 456666.53 115949.74 166640 -1 4610
4612 0 456593.12 115880.914 166680 -1 4611
4613 0 456514.78 115816.37 166720 -1 4612
4614 0 456441.62 115765.664 166760 -1 4613
4615 0 456423.1 115749.14 166800 -1 4614
4616 0 456385.9 115755.09 166840 -1 4615
4617 0 456347.84 115743.66 166880 -1 4616
4618 0 456323.03 115736.52 166920 -1 4617
4619 0 456294.53 115699.85 166960 -1 4618
4620 0 456272.72 115679.87 167000 -1 4619
4621 0 456251.6 115657.44 167040 -1 4620
4622 0 456223.03 115644.555 167080 -1 4621
4623 0 456213.38 115626.4 167120 -1 4622
4624 0 456202.34 115611.02 167160 -1 4623
4625 0 456149.9 115579.055 167200 -1 4624
4626 0 456101.9 115556.12 167240 -1 4625
4627 0 456046.38 115525.43 167280 -1 4626
4628 0 456001.97 115490.19 167320 -1 4627
4629 0 455949.4 115451.46 167360 -1 4628
4630 0 455888.62 115401.97 167400 -1 4629
4631 0 455827.5 115320.914 167440 -1 4630
4632 0 455767.8 115295.484 167480 -1 4631
4633 0 455706.78 115280.805 167520 -1 4632
4634 0 455660.53 115276.51 167560 -1 4633
4635 0 455627.2 115270.72 167600 -1 4634
4636 0 455594.2 115265.58 167640 -1 4635
4637 0 455575.1 115195.72 167720 -1 4636
4638 0 455543.56 115190.89 167760 -1 4637
4639 0 455472.97 115180.81 167800 -1 4638
4640 0 455422.3 115162.76 167840 -1 4639
4641 0 455351.22 115157.44 167880 -1 4640
4642 0 455265.84 115166.195 167920 -1 4641
4643 0 455208.47 115169.06 167960 -1 4642
4644 0 455109 115158.23 168000 -1 4643
4645 0 455025.7 115128.305 168040 -1 4644
4646 0 454950.66 115105.14 168080 -1 4645
4647 0 454687.38 115112.38 168120 -1 4646
4648 0 454581.56 115032.46 168160 -1 4647
4649 0 454468.16 114975.31 168200 -1 4648
4650 0 454485.6 114892.555 168240 -1 4649
4651 0 454203.47 114776.31 168280 -1 4650
4652 0 453964.66 114656.09 168320 -1 4651
4653 0 453799.56 114594.695 168360 -1 4652
4654 0 453697.56 114543.52 168400 -1 4653
4655 0 453545.2 114543.96 168440 -1 4654
4656 0 453382.62 114497.71 168480 -1 4655
4657 0 453228 114448.43 168520 -1 4656
4658 0 453070.25 114404.2 168560 -1 4657
4659 0 453000.44 114357.12 168600 -1 4658
4660 0 452922.6 114317.73 168640 -1 4659
4661 0 452843.84 114296.05 168680 -1 4660
4662 0 452746.94 114313.74 168720 -1 4661
4663 0 452651.28 114336.52 168760 -1 4662
4664 0 452559.38 114341.18 168800 -1 4663
4665 0 452485.97 114285.805 168840 -1 4664
4666 0 452395.25 114248.3 168880 -1 4665
4667 0 452303.6 114202.06 168920 -1 4666
4668 0 452210.72 114149.97 168960 -1 4667
4669 0 452131 114110.89 169000 -1 4668
4670 0 452049.97 114076.97 169040 -1 4669
4671 0 451973.1 114053.11 169080 -1 4670
4672 0 451901.78 113994.66 169120 -1 4671
4673 0 451816.8 114022.84 169160 -1 4672
4674 0 451759.56 113951.94 169200 -1 4673
4675 0 451682.34 113905.56 169240 -1 4674
4676 0 451642.5 113939.32 169280 -1 4675
4677 0 451616.34 113950.09 169320 -1 4676
4678 0 451582.22 113963.45 169360 -1 4677
4679 0 451555.72 113989.45 169400 -1 4678
4680 0 451523.22 114006.734 169440 -1 4679
4681 0 451405.7 113986.3 169480 -1 4680
4682 0 451276.2 113971.05 169520 -1 4681
4683 0 451182.5 113963.94 169560 -1 4682
4684 0 451091.22 113949.45 169600 -1 4683
4685 0 451040.62 113957.164 169640 -1 4684
4686 0 450997.7 113971.695 169680 -1 4685
4687 0 450971.94 113979.81 169720 -1 4686
4688 0 450901.94 114002 169760 -1 4687
4689 0 450868.97 114073.18 169800 -1 4688
4690 0 450818 114164.73 169840 -1 4689
4691 0 450774 114232.65 169880 -1 4690
4692 0 450714.8 114329.19 169920 -1 4691
4693 0 450525.56 114921.766 169880 -1 4692
4694 0 450667.97 114397.445 169960 -1 4692
4695 0 450613.8 114443.04 170000 -1 4694
4696 0 450556.3 114478.66 170040 -1 4695
4697 0 450501.88 114519.26 170080 -1 4696
4698 0 450445.22 114557.72 170120 -1 4697
4699 0 450380.16 114593.31 170160 -1 4698
4700 0 450388.12 114592 170200 -1 4699
4701 0 450386.06 114568.58 170240 -1 4700
4702 0 450378 114556.11 170280 -1 4701
4703 0 450368.66 114542.086 170320 -1 4702
4704 0 450349.78 114535.43 170360 -1 4703
4705 0 450323.22 114546.555 170400 -1 4704
4706 0 450265 114551.37 170440 -1 4705
4707 0 450231.62 114548.32 170480 -1 4706
4708 0 450192.88 114549.67 170520 -1 4707
4709 0 450145.8 114549.48 170560 -1 4708
4710 0 450207.22 114365.53 170600 -1 4709
4711 0 450254.9 114175.92 170640 -1 4710
4712 0 450196.1 114185.38 170680 -1 4711
4713 0 450134.5 114185.7 170720 -1 4712
4714 0 450081.16 114185.13 170760 -1 4713
4715 0 450053.44 114177.484 170800 -1 4714
4716 0 449988.56 114200.13 170840 -1 4715
4717 0 449955.56 114212.09 170880 -1 4716
4718 0 449922.9 114230.2 170920 -1 4717
4719 0 449887.1 114242.19 170960 -1 4718
4720 0 449812.78 114204.9 171000 -1 4719
4721 0 449741.56 114173.52 171040 -1 4720
4722 0 449586.78 114013.35 171080 -1 4721
4723 0 449404.4 113890.32 171120 -1 4722
4724 0 448724.78 113620.375 171120 -1 4723
4725 0 448520.53 113547.336 171160 -1 4724
4726 0 448339.16 113458.836 171200 -1 4725
4727 0 448291.28 113471.01 171240 -1 4726
4728 0 448245.62 113479.414 171280 -1 4727
4729 0 448205.62 113478.35 171320 -1 4728
4730 0 448157.53 113479.77 171360 -1 4729
4731 0 448082 113515.3 171400 -1 4730
4732 0 447990.7 113548.94 171440 -1 4731
4733 0 447944.1 113581.17 171480 -1 4732
4734 0 447853.47 113572.414 171520 -1 4733
4735 0 447771 113564.87 171560 -1 4734
4736 0 447686.66 113554.96 171600 -1 4735
4737 0 447606.28 113565.76 171640 -1 4736
4738 0 447524.4 113591.11 171680 -1 4737
4739 0 447456.84 113635.9 171720 -1 4738
4740 0 447409.62 113647.02 171760 -1 4739
4741 0 447361.16 113675.984 171800 -1 4740
4742 0 447318.8 113692.516 171840 -1 4741
4743 0 447291.06 113717.055 171880 -1 4742
4744 0 447240.44 113740.98 171920 -1 4743
4745 0 447185.03 113765.23 171960 -1 4744
4746 0 447131.97 113785.45 172000 -1 4745
4747 0 447041.4 113825.42 172040 -1 4746
4748 0 446977.66 113843.34 172080 -1 4747
4749 0 446902.34 113822.21 172120 -1 4748
4750 0 446844 113819.92 172160 -1 4749
4751 0 446788.72 113812.914 172200 -1 4750
4752 0 446741.53 113802.35 172240 -1 4751
4753 0 446664.22 113770.62 172280 -1 4752
4754 0 446591.9 113754.13 172320 -1 4753
4755 0 446529.47 113686.23 172360 -1 4754
4756 0 446464.5 113657.41 172400 -1 4755
4757 0 446410.2 113604.22 172440 -1 4756
4758 0 446348.62 113571.57 172480 -1 4757
4759 0 446270.6 113557.766 172520 -1 4758
4760 0 446237.88 113523.76 172560 -1 4759
4761 0 446158.3 113490.266 172600 -1 4760
4762 0 446098.47 113436.36 172640 -1 4761
4763 0 446054.72 113397.32 172680 -1 4762
4764 0 445980.2 113372.99 172720 -1 4763
4765 0 445860.47 113339.914 172760 -1 4764
4766 0 445751.34 113303.36 172800 -1 4765
4767 0 445655.97 113194.18 172840 -1 4766
4768 0 445484.2 113232.69 172880 -1 4767
4769 0 445462.97 113190.51 172920 -1 4768
4770 0 445377.16 113177.76 172960 -1 4769
4771 0 445335.47 113136.98 173000 -1 4770
4772 0 445231.6 113087.69 173040 -1 4771
4773 0 445127.16 113045.98 173080 -1 4772
4774 0 445007.94 113001.875 173120 -1 4773
4775 0 444940.72 112927.62 173160 -1 4774
4776 0 444850.9 112874.2 173200 -1 4775
4777 0 444753.22 112885.1 173240 -1 4776
4778 0 444703.16 112833.07 173280 -1 4777
4779 0 444623.88 112810.375 173320 -1 4778
4780 0 444536.38 112799.69 173360 -1 4779
4781 0 444517 112775.25 173400 -1 4780
4782 0 444478.5 112761.37 173440 -1 4781
4783 0 444446.16 112732.52 173480 -1 4782
4784 0 444416.22 112713.6 173520 -1 4783
4785 0 444374.56 112686.625 173560 -1 4784
4786 0 444353.56 112668.68 173600 -1 4785
4787 0 444337.94 112662.55 173640 -1 4786
4788 0 444240.3 112641.04 173680 -1 4787
4789 0 444126.97 112644.69 173720 -1 4788
4790 0 444020.28 112627.31 173760 -1 4789
4791 0 443932.78 112634.11 173800 -1 4790
4792 0 443890.1 112640.8 173840 -1 4791
4793 0 443859.2 112620.266 173880 -1 4792
4794 0 443805.88 112624.25 173920 -1 4793
4795 0 443766.12 112607.664 173960 -1 4794
4796 0 443711.06 112610.414 174000 -1 4795
4797 0 443640.28 112662.125 174040 -1 4796
4798 0 443606.03 112654.42 174080 -1 4797
4799 0 443571.7 112597.19 174160 -1 4798
4800 0 443518.94 112613.945 174200 -1 4799
4801 0 443517.8 112635.805 174240 -1 4800
4802 0 443467.22 112661.67 174280 -1 4801
4803 0 443449.2 112674.234 174320 -1 4802
4804 0 443397.94 112673.72 174360 -1 4803
4805 0 443345.62 112675.98 174400 -1 4804
4806 0 443309.8 112674.83 174440 -1 4805
4807 0 443268.84 112658.23 174480 -1 4806
4808 0 443236.5 112646.53 174520 -1 4807
4809 0 443196.03 112646.695 174560 -1 4808
4810 0 443165.88 112635.54 174600 -1 4809
4811 0 443152.97 112625.38 174640 -1 4810
4812 0 443114.84 112624.76 174680 -1 4811
4813 0 443084.8 112631 174720 -1 4812
4814 0 443032.3 112611.3 174760 -1 4813
4815 0 442993.1 112629.484 174800 -1 4814
4816 0 442934.34 112638.055 174840 -1 4815
4817 0 442899.72 112646.92 174880 -1 4816
4818 0 442858.66 112622.32 174920 -1 4817
4819 0 442790.84 112667.555 174960 -1 4818
4820 0 442750.9 112680.92 175000 -1 4819
4821 0 442693.75 112698.484 175040 -1 4820
4822 0 442661.66 112731.42 175080 -1 4821
4823 0 442584.6 112714.516 175120 -1 4822
4824 0 442508.2 112690.055 175160 -1 4823
4825 0 442427.62 112678.61 175200 -1 4824
4826 0 442398.75 112556.54 175240 -1 4825
4827 0 442156.28 112690.76 175280 -1 4826
4828 0 442071.8 112694.81 175320 -1 4827
4829 0 441980.97 112711.41 175360 -1 4828
4830 0 441930.34 112649.58 175400 -1 4829
4831 0 441882.12 112673.64 175440 -1 4830
4832 0 441847.1 112667.71 175480 -1 4831
4833 0 441805.97 112623.99 175520 -1 4832
4834 0 441764.62 112650.06 175560 -1 4833
4835 0 441725.47 112644.04 175600 -1 4834
4836 0 441680.53 112649.95 175640 -1 4835
4837 0 441649.25 112649.69 175680 -1 4836
4838 0 441586.94 112670.45 175720 -1 4837
4839 0 441526.84 112674.27 175760 -1 4838
4840 0 441483.78 112661.05 175800 -1 4839
4841 0 440759.7 112669.4 175800 -1 4840
4842 0 440290.56 112689.45 175800 -1 4841
4843 0 440310.75 112743.71 175760 -1 4842
4844 0 440345.03 112780.914 175720 -1 4843
4845 0 440295.5 112804.52 175680 -1 4844
4846 0 440214.9 112843.7 175640 -1 4845
4847 0 440026.34 112915.82 175600 -1 4846
4848 0 439956.1 112898.64 175560 -1 4847
4849 0 439944.5 112910.664 175520 -1 4848
4850 0 439816.1 112943.125 175480 -1 4849
4851 0 439736.2 112971.4 175440 -1 4850
4852 0 439694.75 112960.99 175400 -1 4851
4853 0 439599.22 113017.375 175360 -1 4852
4854 0 439582.8 112924.086 175320 -1 4853
4855 0 439549.38 112931.29 175280 -1 4854
4856 0 439475.66 112821.21 175240 -1 4855
4857 0 439359.12 112904.09 175200 -1 4856
4858 0 439312.72 112895.21 175160 -1 4857
4859 0 439264.66 112896.28 175120 -1 4858
4860 0 439270.66 112905.14 175080 -1 4859
4861 0 439259.1 112912.99 175040 -1 4860
4862 0 439272.34 112936.88 175000 -1 4861
4863 0 439268.44 112964.61 174960 -1 4862
4864 0 439274.75 112948.57 174920 -1 4863
4865 0 439253.5 112960.24 174880 -1 4864
4866 0 439224.62 112948.03 174840 -1 4865
4867 0 439203.56 112917.695 174800 -1 4866
4868 0 439160.2 112890.79 174760 -1 4867
4869 0 439134.56 112883.9 174720 -1 4868
4870 0 439091.9 112852.81 174680 -1 4869
4871 0 439058.8 112847.664 174640 -1 4870
4872 0 439027.78 112823.88 174600 -1 4871
4873 0 439002.25 112794.21 174560 -1 4872
4874 0 439019.53 112768.734 174520 -1 4873
4875 0 439009.94 112781.27 174480 -1 4874
4876 0 439012.34 112795.31 174440 -1 4875
4877 0 439015.3 112795.47 174400 -1 4876
4878 0 439011.5 112793.77 174360 -1 4877
4879 0 439011.88 112788.92 174320 -1 4878
4880 0 439001.53 112776.65 174280 -1 4879
4881 0 439026.22 112750.125 174240 -1 4880
4882 0 439040.12 112744.99 174200 -1 4881
4883 0 439113.72 112740.58 174160 -1 4882
4884 0 439144.66 112757.53 174080 -1 4883
4885 0 439196.72 112744.34 174040 -1 4884
4886 0 439253.1 112715.125 174000 -1 4885
4887 0 439394.94 112734.89 173960 -1 4886
4888 0 439494.16 112719.26 173920 -1 4887
4889 0 439555.25 112685.4 173880 -1 4888
4890 0 439594.25 112665.42 173840 -1 4889
4891 0 439658.25 112657.22 173800 -1 4890
4892 0 439718.94 112647.35 173760 -1 4891
4893 0 439783.03 112658.375 173720 -1 4892
4894 0 439850.88 112646.84 173680 -1 4893
4895 0 439902.62 112663.98 173640 -1 4894
4896 0 439942.22 112656.875 173600 -1 4895
4897 0 439989.9 112658.26 173560 -1 4896
4898 0 440053.1 112672.63 173520 -1 4897
4899 0 440116.44 112678.125 173480 -1 4898
4900 0 440172.44 112702.81 173440 -1 4899
4901 0 440241.72 112708.41 173400 -1 4900
4902 0 440252.44 112744.75 173360 -1 4901
4903 0 440291.6 112748.734 173320 -1 4902
4904 0 440328.3 112764.77 173280 -1 4903
4905 0 440327.34 112825.56 173240 -1 4904
4906 0 440369.22 112806.28 173200 -1 4905
4907 0 440396.88 112863.13 173160 -1 4906
4908 0 440400.62 112928.16 173120 -1 4907
4909 0 440430.53 112967.58 173080 -1 4908
4910 0 440442.47 113015.79 173040 -1 4909
4911 0 440444.5 113044.4 173000 -1 4910
4912 0 440438.72 113070.65 172960 -1 4911
4913 0 440476.28 113079.92 172920 -1 4912
4914 0 440437.75 113137.62 172880 -1 4913
4915 0 440488.25 113137.875 172840 -1 4914
4916 0 440464.4 113255.47 172800 -1 4915
4917 0 440474.53 113321.9 172760 -1 4916
4918 0 440497.3 113381.984 172720 -1 4917
4919 0 440532.2 113429.46 172680 -1 4918
4920 0 440530.56 113484.03 172640 -1 4919
4921 0 440559.72 113559.52 172600 -1 4920
4922 0 440604.94 113627.68 172560 -1 4921
4923 0 440604.3 113714.9 172520 -1 4922
4924 0 440646.12 113773.18 172480 -1 4923
4925 0 440674.7 113852.28 172440 -1 4924
4926 0 440670.9 113894.2 172400 -1 4925
4927 0 440676.9 113911.92 172360 -1 4926
4928 0 440672.9 113954 172320 -1 4927
4929 0 440676.22 113967.05 172280 -1 4928
4930 0 440685.25 113981.14 172240 -1 4929
4931 0 440688.62 114011.32 172200 -1 4930
4932 0 440697.66 114032.47 172160 -1 4931
4933 0 440704.6 114060.26 172120 -1 4932
4934 0 440703.3 114132.8 172080 -1 4933
4935 0 440687.38 114167.266 172040 -1 4934
4936 0 440700.75 114182.18 172000 -1 4935
4937 0 440761.88 114180.47 171960 -1 4936
4938 0 440815.4 114182.805 171920 -1 4937
4939 0 440864.66 114187.375 171880 -1 4938
4940 0 440499 114194.03 171960 -1 4936
4941 0 440471.25 114212.08 171920 -1 4940
4942 0 440471.25 114212.08 171880 -1 4941
4943 0 440471.5 114214.89 171840 -1 4942
4944 0 440499.06 114223.17 171800 -1 4943
4945 0 440608.8 114206.2 171760 -1 4944
4946 0 440638.25 114196.16 171720 -1 4945
4947 0 440692.03 114155.81 171680 -1 4946
4948 0 440793.88 114145.914 171640 -1 4947
4949 0 440914.06 114237.93 171560 -1 4948
4950 0 441016 114357.92 171520 -1 4949
4951 0 441290.5 114428.06 171520 -1 4950
4952 0 441406.78 114414.586 171520 -1 4951
4953 0 441496.8 114378.59 171400 -1 4952
4954 0 441594.88 114264.125 171240 -1 4953
4955 0 441619.6 114193.766 171120 -1 4954
4956 0 441554.7 114039.82 171000 -1 4955
4957 0 441529.3 114021.23 170880 -1 4956
4958 0 441576.56 114092.484 170760 -1 4957
4959 0 441584.84 114106.49 170640 -1 4958
4960 0 440028 112956 175880 -1 4842
4961 0 439668 113192 175960 -1 4960
4962 0 439560 113528 175920 -1 4961
4963 0 439500 113688 176040 -1 4962
4964 0 439540.72 113656.31 176080 -1 4963
4965 0 439437.12 113814.57 176160 -1 4964
4966 0 439314.6 113891.28 176200 -1 4965
4967 0 439160.1 113942.59 176200 -1 4966
4968 0 439033.72 114037.695 176280 -1 4967
4969 0 438953.1 114108.47 176280 -1 4968
4970 0 438973.38 114356.87 176280 -1 4969
4971 0 438893.12 114481.086 176280 -1 4970
4972 0 438878.5 114581.45 176280 -1 4971
4973 0 438950.7 114707.94 176200 -1 4972
4974 0 438851.72 114757.69 176160 -1 4973
4975 0 438654.72 115131.086 176160 -1 4974
4976 0 438615.7 115154.195 176200 -1 4975
4977 0 438589.25 115170.84 176280 -1 4976
4978 0 438494.78 115111.125 176400 -1 4977
4979 0 438432.44 115126.77 176440 -1 4978
4980 0 438349.1 115050.88 176520 -1 4979
4981 0 438210.12 115101.91 176560 -1 4980
4982 0 437977.8 115117.52 176600 -1 4981
4983 0 437839.25 115155.03 176640 -1 4982
4984 0 437688.7 115147.8 176720 -1 4983
4985 0 437622.53 115113.51 176760 -1 4984
4986 0 437259.16 115267.17 176840 -1 4985
4987 0 436841.88 115277.305 176880 -1 4986
4988 0 436761.94 115284.51 176920 -1 4987
4989 0 436699.3 115374.69 177000 -1 4988
4990 0 436520.9 115123.19 177080 -1 4989
4991 0 436302.38 114961.86 177240 -1 4990
4992 0 436274.84 114957.03 177360 -1 4991
4993 0 436116.16 114877.8 177520 -1 4992
4994 0 436135.3 114874.19 177640 -1 4993
4995 0 435405.8 114586.58 177640 -1 4994
4996 0 435070.38 114552.34 177640 -1 4995
4997 0 434940.75 114481.72 177680 -1 4996
4998 0 434576.06 114332.086 177720 -1 4997
4999 0 434475.56 114263.62 177720 -1 4998
5000 0 434305.28 114125.61 177800 -1 4999
5001 0 434195.78 114086.305 177800 -1 5000
5002 0 434162.25 114090.52 177760 -1 5001
5003 0 434114.2 114023.95 177720 -1 5002
5004 0 434135.28 113926.305 177600 -1 5003
5005 0 434118.84 113875.17 177560 -1 5004
5006 0 434084.66 113871.35 177520 -1 5005
5007 0 436141.28 114906.84 177680 -1 4994
5008 0 436233.88 114960.49 177720 -1 5007
5009 0 436318.56 115044.97 177800 -1 5008
5010 0 436432.25 114997.84 177880 -1 5009
5011 0 436485.47 114909.94 178000 -1 5010
5012 0 436491.38 114752.3 178160 -1 5011
5013 0 436856.8 114640.57 178320 -1 5012
5014 0 436848.72 114611.555 178360 -1 5013
5015 0 437292.9 115332.37 176760 -1 4986
5016 0 437300.03 115393.64 176720 -1 5015
5017 0 437302.8 115442.984 176640 -1 5016
5018 0 437267.97 115474.02 176560 -1 5017
5019 0 437325.4 115426.16 176520 -1 5018
5020 0 437360.7 115486.64 176440 -1 5019
5021 0 437327.2 115516.33 176400 -1 5020
5022 0 441644 112432 175880 -1 4840
5023 0 441632 112412 176000 -1 5022
5024 0 441352 112348 176120 -1 5023
5025 0 441232 112356 176240 -1 5024
5026 0 441104 112404 176400 -1 5025
5027 0 441084 112408 176520 -1 5026
5028 0 440872 112308 176640 -1 5027
5029 0 440760 112236 176760 -1 5028
5030 0 440648 112304 176880 -1 5029
5031 0 440512 112316 177000 -1 5030
5032 0 440440 112348 177120 -1 5031
5033 0 440200 112444 177280 -1 5032
5034 0 440128 112372 177400 -1 5033
5035 0 439944 112316 177480 -1 5034
5036 0 439800 112228 177680 -1 5035
5037 0 439388 112056 177840 -1 5036
5038 0 439116 111964 177960 -1 5037
5039 0 438864 111912 178080 -1 5038
5040 0 438568 111836 178160 -1 5039
5041 0 438428 111848 178240 -1 5040
5042 0 438272 111792 178400 -1 5041
5043 0 438048 111868 178560 -1 5042
5044 0 437896 111980 178680 -1 5043
5045 0 437820 111984 178800 -1 5044
5046 0 437712 112020 179000 -1 5045
5047 0 437704 112068 179120 -1 5046
5048 0 437700 112072 179240 -1 5047
5049 0 437588 112236 179360 -1 5048
5050 0 437545 112259.08 179440 -1 5049
5051 0 437561 112143.08 179560 -1 5050
5052 0 437541 112059.08 179680 -1 5051
5053 0 437445 112071.08 179760 -1 5052
5054 0 437385 112071.08 179880 -1 5053
5055 0 437037 112083.08 180080 -1 5054
5056 0 436917 112159.08 180120 -1 5055
5057 0 436729 112275.08 180280 -1 5056
5058 0 436409 112455.08 180400 -1 5057
5059 0 435997 112475.08 180520 -1 5058
5060 0 434923 112639 180560 -1 5059
5061 0 434499 112587 180640 -1 5060
5062 0 434147 112539 180720 -1 5061
5063 0 434043 112595 180840 -1 5062
5064 0 433633 112643 180880 -1 5063
5065 0 433065 112719 181040 -1 5064
5066 0 432937 112707 181160 -1 5065
5067 0 432835 112675 181200 -1 5066
5068 0 432455 112823 181360 -1 5067
5069 0 432267 112867 181480 -1 5068
5070 0 432099 112831 181560 -1 5069
5071 0 431615 112771 181720 -1 5070
5072 0 430507 112403 181800 -1 5071
5073 0 430267 112759 181840 -1 5072
5074 0 429979 112943 181800 -1 5073
5075 0 429827 112955 181760 -1 5074
5076 0 429746.12 112962.08 181720 -1 5075
5077 0 429588.94 112931.29 181640 -1 5076
5078 0 428779.2 112979.05 181640 -1 5077
5079 0 428550.84 113057.16 181760 -1 5078
5080 0 428448.62 113055.63 181880 -1 5079
5081 0 428149.84 113172.23 182160 -1 5080
5082 0 427933.94 113134.51 182320 -1 5081
5083 0 427704.1 113095.22 182400 -1 5082
5084 0 427644.62 112955.79 182600 -1 5083
5085 0 427543.84 112743.59 182760 -1 5084
5086 0 427462 112693.82 182880 -1 5085
5087 0 427450 112658.875 183120 -1 5086
5088 0 427467.03 112575.85 183160 -1 5087
5089 0 427411.56 112518.49 183240 -1 5088
5090 0 428730.06 113082.195 181400 -1 5078
5091 0 428720.84 113112.25 181320 -1 5090
5092 0 429375 111943 181840 -1 5072
5093 0 428907 111739 181880 -1 5092
5094 0 428579 111639 181960 -1 5093
5095 0 428167 111607 182040 -1 5094
5096 0 428007 111499 182120 -1 5095
5097 0 427891 111387 182240 -1 5096
5098 0 427839 111331 182360 -1 5097
5099 0 427595 111259 182440 -1 5098
5100 0 426923 111119 182520 -1 5099
5101 0 426563 110891 182600 -1 5100
5102 0 425991 110691 182680 -1 5101
5103 0 425675 110639 182760 -1 5102
5104 0 425323 110591 182840 -1 5103
5105 0 425065 110523 182880 -1 5104
5106 0 424565 110507 182960 -1 5105
5107 0 424349 110155 182880 -1 5106
5108 0 424173 110123 182800 -1 5107
5109 0 424026.75 109985.734 182800 -1 5108
5110 0 423603.72 109851.984 182800 -1 5109
5111 0 423460.75 109839.61 182680 -1 5110
5112 0 423431.22 109881.52 182600 -1 5111
5113 0 423290.78 109899.36 182400 -1 5112
5114 0 423151.94 110048.09 182280 -1 5113
5115 0 423151.94 110048.09 182240 -1 5114
5116 0 423148.62 110040.04 182040 -1 5115
5117 0 422683 109929.164 182000 -1 5116
5118 0 422453.3 109685.61 181920 -1 5117
5119 0 422140.62 109428.81 181880 -1 5118
5120 0 422008.84 109098.336 181880 -1 5119
5121 0 422099.53 108937.72 181720 -1 5120
5122 0 422009.94 108726.98 181560 -1 5121
5123 0 421964.3 108476.53 181360 -1 5122
5124 0 421963.88 108396.19 181320 -1 5123
5125 0 421788.25 108025.984 181200 -1 5124
5126 0 421601.38 107881.92 181160 -1 5125
5127 0 421711 107878.03 181040 -1 5126
5128 0 421685.88 107804.17 180920 -1 5127
5129 0 421703.38 107658.72 180760 -1 5128
5130 0 421825 107480.95 180600 -1 5129
5131 0 421936.62 107355.92 180440 -1 5130
5132 0 421938.62 107246.97 180200 -1 5131
5133 0 421933.3 106985.83 180040 -1 5132
5134 0 421807.7 106817.51 179920 -1 5133
5135 0 421745 106727.12 179800 -1 5134
5136 0 421745 106727.12 179640 -1 5135
5137 0 421732.7 106754.586 179480 -1 5136
5138 0 421671.12 106706.82 179360 -1 5137
5139 0 421633.44 106627.13 179240 -1 5138
5140 0 421649.25 106475.97 179120 -1 5139
5141 0 421654.56 106128.58 179000 -1 5140
5142 0 421607.38 106123.19 178880 -1 5141
5143 0 421594.1 105980.32 178800 -1 5142
5144 0 421727.5 105633.07 178800 -1 5143
5145 0 421898.66 105507.23 178680 -1 5144
5146 0 421961.47 105454.68 178600 -1 5145
5147 0 421825.44 105505.2 178520 -1 5146
5148 0 421807.8 105508.266 178480 -1 5147
5149 0 421774.16 105442.14 178400 -1 5148
5150 0 421749.56 105482.37 178280 -1 5149
5151 0 421724.2 105501.85 178240 -1 5150
5152 0 421543.8 105522.52 178240 -1 5151
5153 0 421095.94 105320.516 178240 -1 5152
5154 0 420900.2 105220.35 178280 -1 5153
5155 0 420852.25 105202.53 178160 -1 5154
5156 0 420832.38 105206.02 178000 -1 5155
5157 0 420649.88 105313.03 177880 -1 5156
5158 0 420682.12 105396.63 177680 -1 5157
5159 0 420685.4 105397.57 177640 -1 5158
5160 0 420689.97 105428.73 177560 -1 5159
5161 0 420741.2 105596.266 177440 -1 5160
5162 0 420786.88 105705.02 177320 -1 5161
5163 0 420834.47 105696.234 177240 -1 5162
5164 0 420832.94 105478.85 177160 -1 5163
5165 0 420830.44 105444.08 177120 -1 5164
5166 0 421128.88 108084.34 181160 -1 5126
5167 0 420743.94 108314.55 181320 -1 5166
5168 0 420598.75 108352.91 181400 -1 5167
5169 0 420459.62 108470.92 181400 -1 5168
5170 0 420323.5 108495.42 181400 -1 5169
5171 0 420166.4 108482 181400 -1 5170
5172 0 420189.47 108618.07 181520 -1 5171
5173 0 420068.2 108714.25 181560 -1 5172
5174 0 419768.25 108915.4 181560 -1 5173
5175 0 419584.12 108993.09 181560 -1 5174
5176 0 419344.06 109239.19 181640 -1 5175
5177 0 419357.62 109254.32 181680 -1 5176
5178 0 419363.9 109428.22 181880 -1 5177
5179 0 419259.03 109660.17 182040 -1 5178
5180 0 419326.94 109737.91 182080 -1 5179
5181 0 419218.4 109886.484 182160 -1 5180
5182 0 419094.75 109946.92 182200 -1 5181
5183 0 419048.5 110014.91 182240 -1 5182
5184 0 418957.94 110270.42 182240 -1 5183
5185 0 418937.7 110294.28 182280 -1 5184
5186 0 418908.75 110351.34 182320 -1 5185
5187 0 418882.38 110419.14 182320 -1 5186
5188 0 418800.12 110469.42 182320 -1 5187
5189 0 418725.22 110502.99 182320 -1 5188
5190 0 418630.12 110531.95 182360 -1 5189
5191 0 418514.03 110505 182400 -1 5190
5192 0 418401.06 110489.664 182400 -1 5191
5193 0 424577 110619 183040 -1 5106
5194 0 424493 110747 183120 -1 5193
5195 0 424349 111027 183240 -1 5194
5196 0 424281 111219 183360 -1 5195
5197 0 424172.1 111473.62 183400 -1 5196
5198 0 424034.1 111824.516 183480 -1 5197
5199 0 423901.44 112101.95 183600 -1 5198
5200 0 423757.53 112226.6 183720 -1 5199
5201 0 423663.62 112261.22 183800 -1 5200
5202 0 423659.25 112415.57 183920 -1 5201
5203 0 423542.06 112666.95 184040 -1 5202
5204 0 423431.56 112875.1 184200 -1 5203
5205 0 423305.56 112937.58 184280 -1 5204
5206 0 423029.03 113084.62 184360 -1 5205
5207 0 422885.5 113242.83 184480 -1 5206
5208 0 422592.25 113611.664 184600 -1 5207
5209 0 421954.84 114182.26 184680 -1 5208
5210 0 421640.44 114362.93 184680 -1 5209
5211 0 421512.3 114524.62 184760 -1 5210
5212 0 421531 114624.08 184800 -1 5211
5213 0 421349.6 114745.82 184920 -1 5212
5214 0 421148.94 114865.57 185080 -1 5213
5215 0 421077.66 114948.06 185120 -1 5214
5216 0 420896.94 115160.266 185120 -1 5215
5217 0 420677.62 115131.09 185160 -1 5216
5218 0 420447.56 115268.48 185240 -1 5217
5219 0 420201.56 115484.99 185360 -1 5218
5220 0 419985.44 115853.65 185480 -1 5219
5221 0 419772.16 116121 185560 -1 5220
5222 0 419471.28 116425.3 185600 -1 5221
5223 0 418981.88 116773.125 185600 -1 5222
5224 0 418605.7 117054.2 185600 -1 5223
5225 0 418286.34 117278.69 185680 -1 5224
5226 0 418068.84 117477.234 185760 -1 5225
5227 0 417812.2 117748.805 185800 -1 5226
5228 0 417770.88 117810.89 185880 -1 5227
5229 0 417591.22 117999.14 185880 -1 5228
5230 0 417451.25 118074.914 185960 -1 5229
5231 0 417179.38 118115.09 186000 -1 5230
5232 0 416993.2 118198.42 186080 -1 5231
5233 0 416498.38 118572.12 186240 -1 5232
5234 0 416083.1 118750.23 186400 -1 5233
5235 0 415965 118727.42 186440 -1 5234
5236 0 415643.12 118701.88 186440 -1 5235
5237 0 415661.06 118758.086 186520 -1 5236
5238 0 415697.12 118738.53 186560 -1 5237
5239 0 415696.78 118750.2 186600 -1 5238
5240 0 415580.25 118824.06 186720 -1 5239
5241 0 415465.16 118793.91 186840 -1 5240
5242 0 415518.38 118799.52 186880 -1 5241
5243 0 415478.8 118771.625 186960 -1 5242
5244 0 415436 118781.414 187080 -1 5243
5245 0 415435.97 118814.336 187120 -1 5244
5246 0 416081.44 118723 187120 -1 5245
5247 0 416003.66 118727 187160 -1 5246
5248 0 415849.4 118735 187240 -1 5247
5249 0 415694.53 118742.984 187320 -1 5248
5250 0 415315.28 119024.66 187600 -1 5249
5251 0 414781.66 119181.664 187800 -1 5250
5252 0 414675.47 119212.7 187840 -1 5251
5253 0 414138.47 119472.02 188040 -1 5252
5254 0 413923.5 119678.99 188200 -1 5253
5255 0 413644.25 119856.01 188440 -1 5254
5256 0 413398.16 120012.62 188680 -1 5255
5257 0 413219.5 120091.414 188800 -1 5256
5258 0 413048.6 120195.12 188960 -1 5257
5259 0 412924.34 120231.75 189000 -1 5258
5260 0 412825.28 120266.55 189040 -1 5259
5261 0 412784.28 120299.71 189080 -1 5260
5262 0 412628.56 120362.56 189160 -1 5261
5263 0 412503.88 120656.734 189360 -1 5262
5264 0 412420.9 120740.2 189480 -1 5263
5265 0 412298.78 120797.28 189520 -1 5264
5266 0 412296.9 120768.63 189560 -1 5265
5267 0 412121.56 120920.14 189640 -1 5266
5268 0 411682.75 121297.5 189840 -1 5267
5269 0 411595.28 121373.42 189880 -1 5268
5270 0 411535.44 121419.71 190000 -1 5269
5271 0 411456.4 121481.58 190160 -1 5270
5272 0 411096.94 121736.414 190400 -1 5271
5273 0 410685.66 121865.32 190560 -1 5272
5274 0 410628.75 121868.81 190720 -1 5273
5275 0 409846.66 123016.23 190880 -1 5274
5276 0 409482.72 123488.836 191120 -1 5275
5277 0 409389.72 123633.09 191160 -1 5276
5278 0 409198.94 123899.72 191240 -1 5277
5279 0 408993.28 124181.23 191320 -1 5278
5280 0 408835.66 124445.375 191480 -1 5279
5281 0 408545.88 124709.99 191600 -1 5280
5282 0 408319 124908.484 191640 -1 5281
5283 0 408183.9 125018.98 191600 -1 5282
5284 0 407941.03 124960.09 191840 -1 5283
5285 0 407675.44 125321.43 192000 -1 5284
5286 0 407548.3 125498.52 192040 -1 5285
5287 0 407419.06 125584.65 192080 -1 5286
5288 0 407282.8 125681.37 192120 -1 5287
5289 0 407150.94 125846.8 192160 -1 5288
5290 0 407073.78 125838.68 192200 -1 5289
5291 0 407011.28 125833.77 192240 -1 5290
5292 0 406687.56 126096.89 192360 -1 5291
5293 0 406519.72 126296.516 192480 -1 5292
5294 0 406230.9 126568.18 192640 -1 5293
5295 0 406113.12 126823.71 192680 -1 5294
5296 0 406005.25 126924.664 192720 -1 5295
5297 0 405911.6 127017.8 192800 -1 5296
5298 0 405682 127247.836 192920 -1 5297
5299 0 405582.5 127396.83 193040 -1 5298
5300 0 405338.44 127626.73 193160 -1 5299
5301 0 405244.62 127652.51 193200 -1 5300
5302 0 405002.12 127812.41 193280 -1 5301
5303 0 404742.53 127973.82 193440 -1 5302
5304 0 404465.3 128226.29 193640 -1 5303
5305 0 404131.06 128452.695 193720 -1 5304
5306 0 403845.56 128587.41 193920 -1 5305
5307 0 403578.53 128760.375 194120 -1 5306
5308 0 403408.53 128957.305 194320 -1 5307
5309 0 403359.22 129049.586 194360 -1 5308
5310 0 403314.94 129300.375 194400 -1 5309
5311 0 403042.66 129727.4 194600 -1 5310
5312 0 402955.66 129968.336 194680 -1 5311
5313 0 402781.3 130450.84 194840 -1 5312
5314 0 402741.44 130526.63 195040 -1 5313
5315 0 402682.78 130569.67 195080 -1 5314
5316 0 403441.75 129939.34 194320 -1 5308
5317 0 403317.2 129949.39 194240 -1 5316
5318 0 402785.28 129837.57 194240 -1 5317
5319 0 402674.06 129858.58 194400 -1 5318
5320 0 402659.5 129864.29 194440 -1 5319
5321 0 403322.2 129794.02 194200 -1 5317
5322 0 403725.88 129609.89 194080 -1 5321
5323 0 403777.4 129600.85 194000 -1 5322
5324 0 403997 129729.85 193920 -1 5323
5325 0 404029.1 129749.875 193880 -1 5324
5326 0 408047.34 125130.516 191560 -1 5283
5327 0 407790.4 125383.1 191480 -1 5326
5328 0 407578 125297.16 191440 -1 5327
5329 0 407170.5 125419 191360 -1 5328
5330 0 406963.2 125511.7 191320 -1 5329
5331 0 406961.9 125437.3 191440 -1 5330
5332 0 406962.06 125491.125 191480 -1 5331
5333 0 406940.03 125477.06 191520 -1 5332
5334 0 406918.8 125682.25 191240 -1 5330
5335 0 406420.4 126027.97 191240 -1 5334
5336 0 405906.4 126789.48 191240 -1 5335
5337 0 405797.16 126960.95 191320 -1 5336
5338 0 405657.44 127059.3 191360 -1 5337
5339 0 405179.03 127394.86 191600 -1 5338
5340 0 404829.53 127639.195 191840 -1 5339
5341 0 404392.28 127939.13 192080 -1 5340
5342 0 404094.5 128223.04 192240 -1 5341
5343 0 403907.88 128275.85 192360 -1 5342
5344 0 403665.4 128607.51 192400 -1 5343
5345 0 403590.28 128918.41 192440 -1 5344
5346 0 403273.56 129043.78 192480 -1 5345
5347 0 403085 129347.07 192640 -1 5346
5348 0 402868.16 129653.516 192760 -1 5347
5349 0 402606.94 129863.55 192920 -1 5348
5350 0 402518.28 130202.05 193080 -1 5349
5351 0 402480.53 130364.39 193280 -1 5350
5352 0 402318 130639.82 193480 -1 5351
5353 0 402123.5 130848.32 193640 -1 5352
5354 0 402052.5 130930.734 193720 -1 5353
5355 0 401852.72 131201.83 193880 -1 5354
5356 0 401490.5 131416.55 194080 -1 5355
5357 0 401216.5 131672.06 194320 -1 5356
5358 0 401156 131823.17 194480 -1 5357
5359 0 400809.6 132188.77 194640 -1 5358
5360 0 400296.1 132422.55 194800 -1 5359
5361 0 400037.25 132599.25 194880 -1 5360
5362 0 399817.4 132900.58 194960 -1 5361
5363 0 399043.8 133515.11 195000 -1 5362
5364 0 398995.06 133743.36 195160 -1 5363
5365 0 398944.88 133966.69 195440 -1 5364
5366 0 398817.5 134087.83 195640 -1 5365
5367 0 398792.5 134112.23 195680 -1 5366
5368 0 398667.88 134521.55 195960 -1 5367
5369 0 398720.78 134636.6 196240 -1 5368
5370 0 398708.28 134628.42 196280 -1 5369
5371 0 398632.12 134577.33 196520 -1 5370
5372 0 398492.5 134744.34 196600 -1 5371
5373 0 398341.84 134899.67 196720 -1 5372
5374 0 398149.12 134969.33 196880 -1 5373
5375 0 398073.75 135230.17 197080 -1 5374
5376 0 397970.16 135634.44 197240 -1 5375
5377 0 398014.2 135949.86 197440 -1 5376
5378 0 397724.7 136214.69 197640 -1 5377
5379 0 397247.12 136816.03 197760 -1 5378
5380 0 396973.78 137279.52 197880 -1 5379
5381 0 396916 137651.47 198000 -1 5380
5382 0 396852.4 137802.11 198200 -1 5381
5383 0 396740.7 137993.38 198320 -1 5382
5384 0 396677.78 138104.5 198400 -1 5383
5385 0 396638.03 138154.98 198440 -1 5384
5386 0 396709.16 138197.27 198480 -1 5385
5387 0 396714 138224.47 198560 -1 5386
5388 0 396188.53 138905.94 198400 -1 5384
5389 0 395775.25 139166.86 198520 -1 5388
5390 0 395702.66 139475.2 198720 -1 5389
5391 0 395447.2 139775.61 198920 -1 5390
5392 0 395367.28 140079.34 199120 -1 5391
5393 0 395113.12 140164.47 199240 -1 5392
5394 0 395006.88 140352.45 199480 -1 5393
5395 0 394687.66 140673.52 199680 -1 5394
5396 0 394417.44 140875.45 199800 -1 5395
5397 0 394188.8 141231.69 2e+05 -1 5396
5398 0 393984.8 142021.34 200200 -1 5397
5399 0 394037.84 142545.03 200520 -1 5398
5400 0 393592.88 142620.11 200720 -1 5399
5401 0 393007.62 143303.39 200720 -1 5400
5402 0 392529.03 143016 201000 -1 5401
5403 0 391389.22 143990.48 201000 -1 5402
5404 0 391210.8 144226.67 201200 -1 5403
5405 0 391186.34 144353.67 201240 -1 5404
5406 0 391136.6 144607.4 201320 -1 5405
5407 0 391087.06 144861.12 201400 -1 5406
5408 0 391069.5 144990.5 201520 -1 5407
5409 0 391051.53 145119.75 201640 -1 5408
5410 0 391313.56 144963.1 201760 -1 5409
5411 0 391395.06 144907.88 201800 -1 5410
5412 0 392525.62 142750.14 201200 -1 5402
5413 0 392327 142742.08 201360 -1 5412
5414 0 392131.7 142870.44 201560 -1 5413
5415 0 392114.2 142857.52 201600 -1 5414
5416 0 392008.7 142852.89 201680 -1 5415
5417 0 393223.94 143316.64 200640 -1 5401
5418 0 393263.5 143354.5 200600 -1 5417
5419 0 393303.25 143391.6 200560 -1 5418
5420 0 393404.2 143479.1 200520 -1 5419
5421 0 393387.7 143480.72 200480 -1 5420
5422 0 411577.44 121141.37 189640 -1 5267
5423 0 411579.8 121282.02 189600 -1 5422
5424 0 411579.8 121285.77 189560 -1 5423
5425 0 416235.84 118715.234 187040 -1 5246
5426 0 416595.78 118811.1 187040 -1 5425
5427 0 416937.78 118612.68 186920 -1 5426
5428 0 420887.94 115128.336 185080 -1 5216
5429 0 420739.84 115141.31 185040 -1 5428
5430 0 420668.38 115293.94 184960 -1 5429
5431 0 420596.25 115473.08 184840 -1 5430
5432 0 420462.7 115612.125 184840 -1 5431
5433 0 420427.25 115675.734 184880 -1 5432
5434 0 420160.75 116111.664 185000 -1 5433
5435 0 420336.56 116371.78 185000 -1 5434
5436 0 420418.38 116401.125 184920 -1 5435
5437 0 420462 116477.46 184840 -1 5436
5438 0 420502 116576.945 184800 -1 5437
5439 0 420526.12 117428.27 184800 -1 5438
5440 0 420486.94 117505.93 184840 -1 5439
5441 0 420281.97 117744.57 184960 -1 5440
5442 0 420199.62 117984.36 185040 -1 5441
5443 0 420194 118005.5 185120 -1 5442
5444 0 420188.47 118026.766 185200 -1 5443
5445 0 420138.84 118234.06 185400 -1 5444
5446 0 420140.75 118543.61 185440 -1 5445
5447 0 420227.94 118736.25 185520 -1 5446
5448 0 420201.6 118773.484 185560 -1 5447
5449 0 420766.97 117245.99 184520 -1 5439
5450 0 420946.47 117136.97 184440 -1 5449
5451 0 420997.53 116966.84 184360 -1 5450
5452 0 421062.4 116587.59 184240 -1 5451
5453 0 421215.2 116504.86 184160 -1 5452
5454 0 421215.2 116504.86 184120 -1 5453
5455 0 421215.1 116472.625 184080 -1 5454
5456 0 421216.8 116421.28 184040 -1 5455
5457 0 421200.44 116304.45 184000 -1 5456
5458 0 421134.5 116157.04 183960 -1 5457
5459 0 421183 116126.61 183920 -1 5458
5460 0 421204.2 116037.01 183880 -1 5459
5461 0 447846.25 113637.22 171240 -1 4727
5462 0 447754.84 113641.15 171240 -1 5461
5463 0 447677.62 113651.65 171240 -1 5462
5464 0 447630.9 113714.72 171240 -1 5463
5465 0 447615.9 113782.44 171120 -1 5464
5466 0 447598.25 113823.13 171080 -1 5465
5467 0 447512.06 113891.75 170920 -1 5466
5468 0 447461.28 113915.26 170800 -1 5467
5469 0 447449.3 114042.84 170720 -1 5468
5470 0 447422.56 114107.29 170640 -1 5469
5471 0 447312.53 114082.84 170520 -1 5470
5472 0 447221.4 114068.54 170360 -1 5471
5473 0 447155.62 114083.09 170280 -1 5472
5474 0 447065.28 114059.484 170120 -1 5473
5475 0 447073.4 114100.1 170000 -1 5474
5476 0 446945.44 114170.4 169880 -1 5475
5477 0 446824.25 114279.734 169800 -1 5476
5478 0 446473.75 114701.12 169800 -1 5477
5479 0 446151.34 115107.02 169800 -1 5478
5480 0 446137 115113 169720 -1 5479
5481 0 446549.06 115607.25 169720 -1 5480
5482 0 446694.88 115711.734 169720 -1 5481
5483 0 446696.12 115782.13 169760 -1 5482
5484 0 446680.66 115804.664 169800 -1 5483
5485 0 446650.12 115849.836 169880 -1 5484
5486 0 446618.7 115893.61 169920 -1 5485
5487 0 446579.03 115943.664 170000 -1 5486
5488 0 446545 116072.43 170360 -1 5487
5489 0 446487.3 116069.29 170440 -1 5488
5490 0 446123.16 115118.65 169640 -1 5480
5491 0 445930.06 115155.375 169480 -1 5490
5492 0 445657.12 115165.125 169320 -1 5491
5493 0 445594.38 115173.78 169120 -1 5492
5494 0 445714.25 115167.56 169000 -1 5493
5495 0 445714.25 115166.61 168960 -1 5494
5496 0 445865.1 115143.266 168840 -1 5495
5497 0 446068.2 115166.92 168720 -1 5496
5498 0 446150.7 115133.33 168640 -1 5497
5499 0 446442.34 115005.984 168560 -1 5498
5500 0 446699.25 114849.31 168400 -1 5499
5501 0 446891.62 114865.234 168240 -1 5500
5502 0 447041.06 115017.81 168160 -1 5501
5503 0 447073.88 115042.19 168080 -1 5502
5504 0 447079.5 115042.19 168040 -1 5503
5505 0 446022.38 115422.305 170120 -1 5479
5506 0 445991.88 115451.81 170280 -1 5505
5507 0 445965.2 115391.805 170360 -1 5506
5508 0 445994.66 115223.45 170400 -1 5507
5509 0 446001.7 115228.14 170520 -1 5508
5510 0 446014.8 115216.24 170600 -1 5509
5511 0 446023.72 115200.555 170640 -1 5510
5512 0 446054.8 115248.29 170680 -1 5511
5513 0 449865.94 115024.53 170560 -1 4709
5514 0 449769.38 115040.42 170640 -1 5513
5515 0 449749.5 115044.33 170720 -1 5514
5516 0 449581.38 115086.9 170800 -1 5515
5517 0 449570.47 115053.93 170840 -1 5516
5518 0 466007.72 124709.516 164040 -1 3432
5519 0 465970.06 124666.375 164080 -1 5518
5520 0 465940.25 124639.68 164120 -1 5519
5521 0 465924.53 124608.64 164160 -1 5520
5522 0 465909.66 124565.984 164200 -1 5521
5523 0 465920.34 124664.71 164240 -1 5522
5524 0 465930.88 124660.54 164280 -1 5523
5525 0 471729.8 133582.2 166600 -1 3341
5526 0 471394.78 133107 166640 -1 5525
5527 0 471395.78 133081.02 166680 -1 5526
5528 0 471386.9 133067.89 166720 -1 5527
5529 0 471382.03 133047.36 166760 -1 5528
5530 0 471381.62 133038.34 166800 -1 5529
5531 0 471347.88 133000.38 166840 -1 5530
5532 0 471348.06 132988.67 166880 -1 5531
5533 0 471319.44 132972.5 166920 -1 5532
5534 0 471298.34 132946 166960 -1 5533
5535 0 471288.75 132901.53 167000 -1 5534
5536 0 471281.66 132848.9 167040 -1 5535
5537 0 471285.44 132788.64 167080 -1 5536
5538 0 471287.16 132733.39 167120 -1 5537
5539 0 471263.88 132636.45 167160 -1 5538
5540 0 473785.62 137659.48 166240 -1 3328
5541 0 473548.66 137579.55 166200 -1 5540
5542 0 473388.34 137527.94 166160 -1 5541
5543 0 473374.3 137519.05 166120 -1 5542
5544 0 473375.2 137465.78 166080 -1 5543
5545 0 473370.97 137430.89 166040 -1 5544
5546 0 473304.94 137464.75 166000 -1 5545
5547 0 473307.16 137523.5 165960 -1 5546
5548 0 449450.25 258054.23 95640 -1 191
5549 0 449200.38 257821.23 95400 -1 5548
