# Supplementary material for: Connectomics Analysis Reveals First-, Second-, and Third-Order Thermosensory and Hygrosensory Neurons in the Adult Drosophila Brain
Source: Curr Biol. 2020 Aug 17;30(16):3167–3182.e4. doi: 10.1016/j.cub.2020.06.028 (PMC7443704; doi:10.1016/j.cub.2020.06.028)
Supplement: Data S1. Skeletons and Meshes, Related to STAR Methods — marin2020-skeletons contains files describing the morphology of each neuron in this study (in FAFB14 space, .swc format). glomeruli_meshes contains the glomerular meshes (in FAFB14 space, .stl format). neuropil_meshes contains the glomerular meshes (in FAFB14 space, .stl format). [file mmc5.zip › VP_SI/marin2020-skeletons/3078.swc]

# SWC format file
# based on specifications at http://www.neuronland.org/NLMorphologyConverter/MorphologyFormats/SWC/Spec.html
# Created by nat::write.neuron.swc
# PointNo Label X Y Z Radius Parent 
1 0 626701 274186 25720 2773 -1
2 0 626953 273878 26000 -1 1
3 0 627373 273178 26240 -1 2
4 0 627649 272798 26520 -1 3
5 0 627669 272602 26760 -1 4
6 0 627981 272106 27040 -1 5
7 0 627785 271846 27320 -1 6
8 0 627705 271902 27600 -1 7
9 0 627705 271902 27840 -1 8
10 0 627641 271886 28080 -1 9
11 0 627721 271830 28320 -1 10
12 0 627753 271414 28560 -1 11
13 0 627845 271226 28760 -1 12
14 0 628245 270762 28960 -1 13
15 0 628805 270370 29160 -1 14
16 0 628989 270338 29360 -1 15
17 0 629161 270526 29600 -1 16
18 0 629145 270526 29800 -1 17
19 0 628985 270382 29960 -1 18
20 0 628921 270150 30160 -1 19
21 0 628909 269754 30360 -1 20
22 0 628789 269474 30600 -1 21
23 0 628893 269242 30840 -1 22
24 0 628813 269050 31080 -1 23
25 0 628701 268882 31280 -1 24
26 0 628769 268654 31400 -1 25
27 0 628729 268494 31600 -1 26
28 0 628657 268398 31800 -1 27
29 0 628713 268222 31960 -1 28
30 0 629233 267862 32120 -1 29
31 0 629281 267710 32320 -1 30
32 0 629285 267714 32560 -1 31
33 0 629541 267770 32800 -1 32
34 0 629629 267682 33000 -1 33
35 0 629733 267626 33160 -1 34
36 0 630077 267354 33320 -1 35
37 0 630589 266842 33560 -1 36
38 0 630965 266890 33800 -1 37
39 0 631317 267034 34040 -1 38
40 0 631445 267130 34240 -1 39
41 0 631773 267122 34440 -1 40
42 0 631945 267142 34680 -1 41
43 0 632025 267342 34920 -1 42
44 0 631977 267574 35120 -1 43
45 0 632057 267654 35320 -1 44
46 0 632081 267694 35560 -1 45
47 0 632105 267918 35800 -1 46
48 0 631993 268198 36000 -1 47
49 0 631921 268326 36240 -1 48
50 0 631665 268462 36440 -1 49
51 0 630977 268294 36600 -1 50
52 0 630353 268078 36760 -1 51
53 0 630121 267990 36960 -1 52
54 0 630261 268242 37120 -1 53
55 0 630765 268570 37280 -1 54
56 0 631325 269042 37480 -1 55
57 0 631325 269114 37720 -1 56
58 0 631469 269146 37920 -1 57
59 0 631557 269194 38160 -1 58
60 0 631669 269202 38400 -1 59
61 0 631477 269354 38640 -1 60
62 0 631469 269354 38840 -1 61
63 0 631449 269278 39080 -1 62
64 0 631393 269374 39320 -1 63
65 0 631369 269502 39560 -1 64
66 0 631337 269582 39800 -1 65
67 0 631121 269806 40040 -1 66
68 0 631041 270006 40280 -1 67
69 0 631241 270110 40480 -1 68
70 0 631361 270230 40720 -1 69
71 0 631481 270318 40960 -1 70
72 0 631529 270462 41160 -1 71
73 0 631609 270518 41400 -1 72
74 0 631681 270430 41640 -1 73
75 0 631705 270398 41840 -1 74
76 0 631721 270246 42080 -1 75
77 0 631713 270230 42320 -1 76
78 0 631801 270158 42520 -1 77
79 0 631869 270170 42720 -1 78
80 0 632021 270186 42960 -1 79
81 0 632133 270074 43200 -1 80
82 0 632237 270122 43440 -1 81
83 0 632245 270210 43680 -1 82
84 0 632293 270178 43880 -1 83
85 0 632325 270218 44120 -1 84
86 0 632365 270266 44320 -1 85
87 0 632173 270378 44520 -1 86
88 0 632101 270378 44760 -1 87
89 0 632077 270490 45000 -1 88
90 0 631973 270514 45200 -1 89
91 0 631853 270658 45280 -1 90
92 0 631837 270714 45520 -1 91
93 0 632005 270690 45760 -1 92
94 0 632101 270658 45960 -1 93
95 0 632029 270634 46200 -1 94
96 0 631877 270658 46360 -1 95
97 0 631909 270682 46600 -1 96
98 0 631909 270698 46840 -1 97
99 0 631869 270770 47080 -1 98
100 0 631765 270906 47280 -1 99
101 0 631941 270994 47520 -1 100
102 0 631985 271014 47720 -1 101
103 0 631969 271102 47880 -1 102
104 0 631201 271622 47920 -1 103
105 0 631089 271510 47960 -1 104
106 0 631457 272134 48160 -1 105
107 0 631513 272422 48400 -1 106
108 0 631513 272566 48640 -1 107
109 0 631585 272718 48880 -1 108
110 0 631561 272870 49120 -1 109
111 0 631361 272934 49320 -1 110
112 0 631281 272886 49520 -1 111
113 0 631193 272846 49760 -1 112
114 0 631225 272846 49960 -1 113
115 0 631233 272910 50200 -1 114
116 0 631081 273030 50440 -1 115
117 0 630857 272998 50680 -1 116
118 0 630585 272654 50920 -1 117
119 0 630593 272926 51160 -1 118
120 0 630585 273030 51360 -1 119
121 0 630473 273086 51560 -1 120
122 0 630201 273326 51760 -1 121
123 0 630129 273350 52000 -1 122
124 0 629869 273466 52200 -1 123
125 0 629693 273602 52440 -1 124
126 0 629525 273674 52680 -1 125
127 0 629013 273922 52880 -1 126
128 0 628221 274090 53080 -1 127
129 0 627997 274082 53320 -1 128
130 0 627877 274130 53520 -1 129
131 0 627757 274178 53720 -1 130
132 0 627461 274250 53920 -1 131
133 0 627341 274274 54120 -1 132
134 0 627165 274122 54320 -1 133
135 0 627001 274158 54520 -1 134
136 0 626825 274238 54720 -1 135
137 0 626505 274350 54880 -1 136
138 0 626201 274406 55080 -1 137
139 0 625905 274542 55200 -1 138
140 0 625577 274590 55400 -1 139
141 0 625289 274614 55600 -1 140
142 0 624961 274654 55840 -1 141
143 0 624697 274462 56040 -1 142
144 0 624545 274374 56280 -1 143
145 0 624337 274334 56480 -1 144
146 0 624193 274294 56680 -1 145
147 0 624025 274302 56880 -1 146
148 0 623913 274190 57120 -1 147
149 0 623745 274174 57320 -1 148
150 0 623521 274246 57520 -1 149
151 0 623353 274190 57720 -1 150
152 0 623197 274194 57880 -1 151
153 0 622757 274202 58000 -1 152
154 0 622245 274290 58160 -1 153
155 0 621901 274306 58360 -1 154
156 0 621413 274298 58520 -1 155
157 0 621173 274194 58760 -1 156
158 0 620773 274162 58960 -1 157
159 0 620485 274218 59160 -1 158
160 0 620237 274186 59400 -1 159
161 0 620013 274114 59640 -1 160
162 0 619821 274162 59840 -1 161
163 0 619589 274250 60000 -1 162
164 0 620189 274434 60040 -1 163
165 0 620085 274506 60080 -1 164
166 0 619789 274490 60240 -1 165
167 0 619341 274466 60400 -1 166
168 0 618805 274514 60520 -1 167
169 0 618241 274486 60680 -1 168
170 0 617921 274406 60840 -1 169
171 0 617313 274566 60920 -1 170
172 0 616249 274670 61040 -1 171
173 0 615577 274670 61160 -1 172
174 0 615121 274670 61320 -1 173
175 0 614801 274590 61480 -1 174
176 0 614625 274550 61600 -1 175
177 0 614417 274582 61720 -1 176
178 0 613809 274678 61800 -1 177
179 0 613457 274750 61960 -1 178
180 0 613089 274934 62040 -1 179
181 0 612653 274962 62120 -1 180
182 0 612109 275010 62200 -1 181
183 0 611493 275266 62280 -1 182
184 0 610517 276154 62320 -1 183
185 0 609425 276798 62240 -1 184
186 0 608489 276846 62200 -1 185
187 0 607289 277502 62280 -1 186
188 0 607185 277510 62360 -1 187
189 0 606921 277654 62520 -1 188
190 0 606689 277638 62680 -1 189
191 0 606137 277782 62840 -1 190
192 0 605897 277966 63000 -1 191
193 0 605561 278094 63120 -1 192
194 0 605209 278230 63320 -1 193
195 0 605017 278206 63520 -1 194
196 0 604785 278070 63680 -1 195
197 0 604457 277518 63880 -1 196
198 0 604345 277118 64120 -1 197
199 0 604081 277102 64360 -1 198
200 0 604005 277514 64560 -1 199
201 0 603901 277762 64720 -1 200
202 0 603765 278050 64920 -1 201
203 0 603533 278250 65120 -1 202
204 0 603349 278402 65320 -1 203
205 0 603181 278410 65560 -1 204
206 0 603177 278438 65760 -1 205
207 0 603113 278398 66000 -1 206
208 0 602609 278902 66040 -1 207
209 0 601425 279206 66000 -1 208
210 0 600841 279670 65960 -1 209
211 0 599641 280078 65920 -1 210
212 0 598213 279810 65960 -1 211
213 0 596677 279266 65960 -1 212
214 0 596389 279266 65800 -1 213
215 0 596333 279202 65680 -1 214
216 0 595525 279026 65640 -1 215
217 0 595189 278730 65600 -1 216
218 0 594973 278658 65440 -1 217
219 0 594549 278114 65400 -1 218
220 0 594221 278034 65440 -1 219
221 0 593809 277678 65560 -1 220
222 0 593305 277078 65680 -1 221
223 0 592881 276694 65840 -1 222
224 0 592697 276614 66040 -1 223
225 0 592673 276750 66240 -1 224
226 0 591705 276030 66320 -1 225
227 0 591105 275358 66120 -1 226
228 0 590865 275054 65920 -1 227
229 0 590449 274278 65680 -1 228
230 0 590537 273598 65560 -1 229
231 0 590537 272658 65480 -1 230
232 0 590305 271874 65360 -1 231
233 0 589385 270634 65240 -1 232
234 0 588073 270130 65120 -1 233
235 0 587617 269938 65360 -1 234
236 0 587281 269778 65400 -1 235
237 0 587073 269682 65480 -1 236
238 0 586801 269642 65600 -1 237
239 0 586641 269658 65760 -1 238
240 0 586509 269596 65960 -1 239
241 0 586141 269644 66160 -1 240
242 0 585933 269652 66280 -1 241
243 0 585797 269740 66440 -1 242
244 0 585661 269748 66640 -1 243
245 0 585405 269572 66840 -1 244
246 0 584789 269244 67000 -1 245
247 0 584453 269052 67160 -1 246
248 0 584189 268972 67320 -1 247
249 0 583637 268932 67480 -1 248
250 0 582837 268800 67560 -1 249
251 0 582565 268200 67520 -1 250
252 0 582365 267880 67360 -1 251
253 0 582349 267872 67240 -1 252
254 0 582277 268000 67080 -1 253
255 0 582365 268096 66920 -1 254
256 0 582461 268240 66760 -1 255
257 0 582381 268280 66600 -1 256
258 0 582245 268272 66400 -1 257
259 0 582213 268208 66240 -1 258
260 0 582181 268216 66160 -1 259
261 0 581837 268728 66120 -1 260
262 0 581453 268888 66080 -1 261
263 0 581305 269208 65840 -1 262
264 0 580889 269008 65760 -1 263
265 0 580489 268976 65640 -1 264
266 0 580329 269056 65520 -1 265
267 0 580217 269080 65360 -1 266
268 0 580289 269088 65240 -1 267
269 0 580273 268960 65080 -1 268
270 0 580225 269080 64920 -1 269
271 0 580241 269048 64760 -1 270
272 0 580273 268952 64680 -1 271
273 0 580073 269024 64600 -1 272
274 0 579849 268872 64520 -1 273
275 0 579769 268688 64400 -1 274
276 0 579745 268560 64280 -1 275
277 0 579713 268544 64120 -1 276
278 0 579633 268744 63920 -1 277
279 0 579569 269024 63800 -1 278
280 0 579617 269320 63680 -1 279
281 0 579617 269416 63600 -1 280
282 0 579641 269496 63440 -1 281
283 0 579601 269416 63280 -1 282
284 0 579657 269504 63040 -1 283
285 0 579737 269592 62960 -1 284
286 0 580113 269664 62960 -1 285
287 0 579753 269592 62840 -1 285
288 0 579897 269536 62640 -1 287
289 0 580217 269400 62440 -1 288
290 0 580385 269232 62320 -1 289
291 0 580497 269216 62160 -1 290
292 0 580641 269096 61960 -1 291
293 0 580649 269000 61720 -1 292
294 0 580625 268840 61560 -1 293
295 0 580617 268544 61400 -1 294
296 0 580651.5 268363.4 61360 -1 295
297 0 580748.1 268263.7 61280 -1 296
298 0 580760.25 268179.84 61160 -1 297
299 0 580771 268103.94 61040 -1 298
300 0 580775.8 268027.75 60880 -1 299
301 0 580747.4 267876.16 60680 -1 300
302 0 580736.3 267807.9 60520 -1 301
303 0 580813 267650.1 60320 -1 302
304 0 580932.75 267578.94 60160 -1 303
305 0 580920.1 267513.4 60040 -1 304
306 0 580135.9 267462.47 60000 -1 305
307 0 580192.4 267447.03 59960 -1 306
308 0 580336.1 267480.56 59800 -1 307
309 0 580332.4 267485.78 59640 -1 308
310 0 580350.75 267459.28 59480 -1 309
311 0 580317.75 267412.3 59320 -1 310
312 0 580221.5 267203.1 59240 -1 311
313 0 580046.4 267214.75 59160 -1 312
314 0 579954.94 267160.72 59080 -1 313
315 0 579883.8 267056.3 58960 -1 314
316 0 579769.4 266982.88 58800 -1 315
317 0 579766.44 266964.12 58640 -1 316
318 0 579697 267015.84 58480 -1 317
319 0 579581 267103.5 58320 -1 318
320 0 579071.25 267459.72 58240 -1 319
321 0 578755 267429.3 58320 -1 320
322 0 578544.5 267378.97 58400 -1 321
323 0 578427.7 267366.66 58480 -1 322
324 0 578528.44 267667.75 58200 -1 320
325 0 578240.94 267778.4 58080 -1 324
326 0 578083.75 267742.7 57920 -1 325
327 0 577982.8 267705.12 57800 -1 326
328 0 577901.9 267645.94 57640 -1 327
329 0 577937.6 267625.34 57480 -1 328
330 0 578408.75 267575.94 57080 -1 329
331 0 578563.9 267462.75 56960 -1 330
332 0 578697.44 267284.84 56880 -1 331
333 0 578765.8 267258.34 56760 -1 332
334 0 579649 269736 62800 -1 287
335 0 579657 269848 62720 -1 334
336 0 582909 268912 67680 -1 250
337 0 583029 269040 67840 -1 336
338 0 583029 269040 68000 -1 337
339 0 583757 269752 68040 -1 338
340 0 583909 270088 68120 -1 339
341 0 583845 270232 68240 -1 340
342 0 583893 270392 68360 -1 341
343 0 583797 270480 68480 -1 342
344 0 583637 270528 68600 -1 343
345 0 583405 270680 68720 -1 344
346 0 583541 271036 68840 -1 345
347 0 583581 271220 68960 -1 346
348 0 583405 271196 69120 -1 347
349 0 583173 271220 69320 -1 348
350 0 583013 271300 69480 -1 349
351 0 582693 271540 69640 -1 350
352 0 582461 271676 69800 -1 351
353 0 582221 271772 70000 -1 352
354 0 582189 271828 70160 -1 353
355 0 582029 271948 70360 -1 354
356 0 581829 271868 70560 -1 355
357 0 581509 271852 70720 -1 356
358 0 581381 271916 70880 -1 357
359 0 581269 272132 71040 -1 358
360 0 581341 272492 71240 -1 359
361 0 581341 272868 71400 -1 360
362 0 581245 273036 71520 -1 361
363 0 581549 273476 71720 -1 362
364 0 581509 273944 71880 -1 363
365 0 581317 274408 72080 -1 364
366 0 580893 274976 72200 -1 365
367 0 580453 275440 72160 -1 366
368 0 580365 275760 72080 -1 367
369 0 580501 276592 72080 -1 368
370 0 580293 276728 72200 -1 369
371 0 580149 276824 72320 -1 370
372 0 579845 277468 72400 -1 371
373 0 579397 277844 72360 -1 372
374 0 578909 278316 72280 -1 373
375 0 578597 278588 72200 -1 374
376 0 578869 279112 72200 -1 375
377 0 579013 279240 72080 -1 376
378 0 579149 279616 71960 -1 377
379 0 578997 279760 71920 -1 378
380 0 578533 280280 71920 -1 379
381 0 578237 280552 72000 -1 380
382 0 578077 280880 72080 -1 381
383 0 578189 281600 72160 -1 382
384 0 578149 282112 72320 -1 383
385 0 578973 279912 71760 -1 379
386 0 578837 280120 71600 -1 385
387 0 578725 280208 71480 -1 386
388 0 578541 280520 71400 -1 387
389 0 578573 280800 71240 -1 388
390 0 578582.6 280848 71160 -1 389
391 0 577813 278444 72280 -1 375
392 0 577533 278180 72440 -1 391
393 0 577213 278044 72480 -1 392
394 0 576965 277836 72600 -1 393
395 0 576813 277700 72640 -1 394
396 0 576781 277188 72720 -1 395
397 0 576912.1 277183.94 72880 -1 396
398 0 576643.7 277180.84 72560 -1 396
399 0 576600.4 277197.06 72400 -1 398
400 0 576525.1 276696.62 71800 -1 399
401 0 576411.7 276572.53 71640 -1 400
402 0 576072.9 276728.06 71600 -1 401
403 0 575928.6 276742.94 71520 -1 402
404 0 575843.44 276770.88 71400 -1 403
405 0 575532.25 276855.44 71280 -1 404
406 0 575569.94 276884.7 71040 -1 405
407 0 575533.5 276729.94 70840 -1 406
408 0 575477.44 276603.12 70680 -1 407
409 0 575480.4 276620 70640 -1 408
410 0 575390.2 276473.8 70600 -1 409
411 0 575373.5 276451.38 70520 -1 410
412 0 575420.1 276563.22 70200 -1 411
413 0 575643.06 276603.3 70160 -1 412
414 0 575762.56 276583.94 70000 -1 413
415 0 575782.75 276558.3 69880 -1 414
416 0 575824.1 276551.72 69720 -1 415
417 0 575898.06 276553.12 69560 -1 416
418 0 576105.1 276589.9 69400 -1 417
419 0 576274.5 276601.3 69240 -1 418
420 0 576311.4 276659.28 69080 -1 419
421 0 576218 276718.72 68920 -1 420
422 0 576130.4 276377.3 68800 -1 421
423 0 576236.06 276184.88 68680 -1 422
424 0 576241.9 276188.75 68480 -1 423
425 0 576241.9 276188.75 68400 -1 424
426 0 576275 276089.44 68240 -1 425
427 0 576389.6 276029.28 68080 -1 426
428 0 576518.75 275921.03 68000 -1 427
429 0 576613.75 275906.88 67880 -1 428
430 0 576747.9 275754.12 67680 -1 429
431 0 576796.1 275206.53 68680 -1 423
432 0 576895.2 275290.4 68400 -1 431
433 0 576903.5 274939.12 68400 -1 432
434 0 576913 274839.25 68280 -1 433
435 0 576915.75 274805.94 68240 -1 434
436 0 576766.9 274753.2 68080 -1 435
437 0 576856 274761.8 68000 -1 436
438 0 576965.9 275349.6 68200 -1 432
439 0 577706.3 275327.72 68400 -1 432
440 0 577946.1 275476.1 68360 -1 439
441 0 578042.3 275660.38 68240 -1 440
442 0 576888.8 275059.38 68800 -1 431
443 0 576906 275045.8 68880 -1 442
444 0 577002.3 274937 69000 -1 443
445 0 576200.5 274704.34 69000 -1 444
446 0 575655.1 274869.62 69000 -1 445
447 0 575671.56 275126.12 69040 -1 446
448 0 577028.94 274948.44 69120 -1 444
449 0 577698.1 275246 69120 -1 448
450 0 578567.6 275327.44 69120 -1 449
451 0 577041.3 274908.94 69440 -1 448
452 0 577021.75 274891.78 69480 -1 451
453 0 576900.6 274729.9 69560 -1 452
454 0 576822.94 274627.94 69720 -1 453
455 0 576808.8 274575.97 69880 -1 454
456 0 576924.7 274325 69960 -1 455
457 0 576852.4 274166.28 70120 -1 456
458 0 576693.4 274040 70280 -1 457
459 0 576586.4 274084.56 70440 -1 458
460 0 576589.3 274080.44 70600 -1 459
461 0 576652.5 274068.62 70760 -1 460
462 0 576679.44 274058.25 70920 -1 461
463 0 576945.6 273842.75 71320 -1 462
464 0 577029.7 273584.7 71320 -1 463
465 0 576989.25 273512.56 71440 -1 464
466 0 576969.56 273333.25 71560 -1 465
467 0 576880.2 273200 71640 -1 466
468 0 576837.5 273098.66 71800 -1 467
469 0 576720.75 273005.44 71920 -1 468
470 0 576534.8 272956.7 72040 -1 469
471 0 576901.7 273651.34 70120 -1 458
472 0 577384 274916.62 69680 -1 452
473 0 577380.1 275098 69760 -1 472
474 0 577323.6 275119.53 69840 -1 473
475 0 577233 275237.44 69960 -1 474
476 0 577228.4 275247.4 70000 -1 475
477 0 575137.9 276360.16 70160 -1 412
478 0 575067.4 276120.34 70080 -1 477
479 0 574959.8 276028 69960 -1 478
480 0 574877.44 275952.62 69880 -1 479
481 0 574861.4 275916.88 69760 -1 480
482 0 575887.5 276419.38 70200 -1 412
483 0 576036.75 276196.66 70200 -1 482
484 0 576496 276051.4 70200 -1 483
485 0 588185 270218 64960 -1 234
486 0 588217 270218 64760 -1 485
487 0 588297 269850 64640 -1 486
488 0 588305 269514 64520 -1 487
489 0 588337 269298 64400 -1 488
490 0 588185 268698 64280 -1 489
491 0 588049 268054 64160 -1 490
492 0 587761 267750 64040 -1 491
493 0 587569 267654 63880 -1 492
494 0 587129 267446 63720 -1 493
495 0 586553 266822 63560 -1 494
496 0 586137 266518 63400 -1 495
497 0 585017 265778 63280 -1 496
498 0 584161 265234 63240 -1 497
499 0 584041 265078 63160 -1 498
500 0 584041 265046 63000 -1 499
501 0 583921 264286 62880 -1 500
502 0 583857 264022 62720 -1 501
503 0 583657 263598 62640 -1 502
504 0 583729 263314 62520 -1 503
505 0 583721 263050 62400 -1 504
506 0 583697 262826 62240 -1 505
507 0 583545 262714 62080 -1 506
508 0 583401 262610 61920 -1 507
509 0 583281 262178 61760 -1 508
510 0 583257 261850 61600 -1 509
511 0 583089 261470 61480 -1 510
512 0 582985 261294 61360 -1 511
513 0 582809 260982 61240 -1 512
514 0 582617 260582 61080 -1 513
515 0 582161 260190 60920 -1 514
516 0 582129 259938 60840 -1 515
517 0 582057 259786 60720 -1 516
518 0 581937 259466 60600 -1 517
519 0 581777 258914 60480 -1 518
520 0 581841 258674 60400 -1 519
521 0 581817 258546 60280 -1 520
522 0 581817 258370 60160 -1 521
523 0 581769 258130 60040 -1 522
524 0 581337 257962 59920 -1 523
525 0 581193 257590 59840 -1 524
526 0 580969 257278 59720 -1 525
527 0 580393 256814 59600 -1 526
528 0 580017 256442 59520 -1 527
529 0 579553 256314 59360 -1 528
530 0 579241 256074 59200 -1 529
531 0 578433 255490 59120 -1 530
532 0 578601 255542 58960 -1 531
533 0 578649 255494 58800 -1 532
534 0 578929 255190 58680 -1 533
535 0 579137 255118 58640 -1 534
536 0 579697 254862 58600 -1 535
537 0 580025 254854 58520 -1 536
538 0 580193 254846 58440 -1 537
539 0 580377 254742 58240 -1 538
540 0 580361 254606 58120 -1 539
541 0 580377 254534 58080 -1 540
542 0 580372.7 254272.45 57960 -1 541
543 0 580515.1 254194.3 57840 -1 542
544 0 580577.06 254185.72 57800 -1 543
545 0 580663.1 254231.84 57560 -1 544
546 0 580825.9 254161.75 57280 -1 545
547 0 580825.9 254161.75 57040 -1 546
548 0 580897.94 253577.98 56920 -1 547
549 0 580882.9 253078.3 56960 -1 548
550 0 580543.1 252759.89 57000 -1 549
551 0 580890.1 253073.98 56800 -1 549
552 0 580848.4 253029.45 56760 -1 551
553 0 580790.8 252866.86 56720 -1 552
554 0 580364.25 252790.27 56640 -1 553
555 0 580012 252317.52 56680 -1 554
556 0 579925.94 252244.94 56840 -1 555
557 0 580179 252870.48 56520 -1 554
558 0 580130.3 253090.19 56400 -1 557
559 0 580087.25 253133.22 56280 -1 558
560 0 580020.06 253133.16 56200 -1 559
561 0 580003.4 253082.56 56160 -1 560
562 0 580905.25 252867.6 56560 -1 553
563 0 580978.9 252857.67 56440 -1 562
564 0 580936.44 252811.86 56280 -1 563
565 0 580696.4 252615.72 56160 -1 564
566 0 580564.4 252501.17 56080 -1 565
567 0 580679.6 252221.42 56040 -1 566
568 0 580864.1 252083.8 55960 -1 567
569 0 580916.94 251742.48 55880 -1 568
570 0 581015.25 251646.64 55800 -1 569
571 0 581547.6 251549.73 55680 -1 570
572 0 581834.6 251534.53 55600 -1 571
573 0 581823.75 251582.77 55360 -1 572
574 0 581850 251577.98 55280 -1 573
575 0 581892.3 251555.48 55120 -1 574
576 0 581830.3 252162 55080 -1 575
577 0 581858.25 252490.52 54920 -1 576
578 0 581806.7 252539.11 54880 -1 577
579 0 581662.25 252469.84 54720 -1 578
580 0 581551 252427.66 54600 -1 579
581 0 583082.7 251367.83 55120 -1 575
582 0 583543.94 251369.62 55280 -1 581
583 0 583646.1 251355.7 55360 -1 582
584 0 582975.25 251332.11 54960 -1 581
585 0 582931.75 251431.39 54720 -1 584
586 0 582982 251326.1 54520 -1 585
587 0 582998.5 251233 54480 -1 586
588 0 583014.7 251139.75 54440 -1 587
589 0 583162 251166.2 54280 -1 588
590 0 583457.2 251196.06 54160 -1 589
591 0 583765.56 251156.95 54040 -1 590
592 0 583965.56 251159.72 53920 -1 591
593 0 583926.56 251178.3 53760 -1 592
594 0 583940.25 251135.52 53560 -1 593
595 0 583907.5 251037.8 53360 -1 594
596 0 583895.06 250929.62 53160 -1 595
597 0 584069.44 251030.47 53000 -1 596
598 0 577961 255218 59040 -1 531
599 0 577297 254884 59120 -1 598
600 0 577105 254820 59240 -1 599
601 0 577025 254796 59400 -1 600
602 0 576577 254508 59520 -1 601
603 0 576441 254316 59640 -1 602
604 0 576153 254324 59760 -1 603
605 0 575985 254124 59840 -1 604
606 0 575881 253772 59920 -1 605
607 0 575913 253548 60080 -1 606
608 0 575745 253268 60160 -1 607
609 0 575681 252656 60200 -1 608
610 0 575569 252312 60280 -1 609
611 0 575441 252232 60440 -1 610
612 0 575465 252200 60640 -1 611
613 0 575273 252152 60880 -1 612
614 0 574977 252032 61080 -1 613
615 0 574521 251880 61200 -1 614
616 0 574201 251856 61320 -1 615
617 0 573761 251720 61480 -1 616
618 0 573449 251512 61600 -1 617
619 0 573201 251376 61720 -1 618
620 0 572897 251344 61840 -1 619
621 0 572465 251368 61880 -1 620
622 0 572313 251416 62000 -1 621
623 0 571833 251496 62120 -1 622
624 0 571289 251748 62160 -1 623
625 0 570209 251988 62120 -1 624
626 0 569961 252004 62040 -1 625
627 0 569641 251980 62000 -1 626
628 0 569185 251692 61920 -1 627
629 0 568729 251484 61840 -1 628
630 0 568537 251276 61800 -1 629
631 0 568393 251196 61720 -1 630
632 0 568297 251140 61600 -1 631
633 0 567921 251036 61520 -1 632
634 0 567537 250924 61480 -1 633
635 0 567201 250796 61400 -1 634
636 0 566961 250756 61280 -1 635
637 0 566537 250692 61160 -1 636
638 0 566249 250716 61040 -1 637
639 0 566241 250716 60880 -1 638
640 0 566209 250716 60800 -1 639
641 0 566177 250716 60720 -1 640
642 0 566113 250676 60640 -1 641
643 0 566049 250636 60560 -1 642
644 0 566057 250540 60480 -1 643
645 0 566217.3 250283.36 60400 -1 644
646 0 566246.9 250110.55 60280 -1 645
647 0 566199.8 249986.39 60160 -1 646
648 0 566188.75 249795.25 60080 -1 647
649 0 565947.44 249833.08 59920 -1 648
650 0 565823.6 249830.6 59760 -1 649
651 0 565762.8 249819.02 59680 -1 650
652 0 565680.25 249920.05 59640 -1 651
653 0 565618 250046.97 59600 -1 652
654 0 565542.06 250260.23 59560 -1 653
655 0 565420 250388.92 59520 -1 654
656 0 565242.9 250595.92 59440 -1 655
657 0 565234.44 250628.44 59320 -1 656
658 0 565145 250677.83 59240 -1 657
659 0 565143.4 250687.44 59120 -1 658
660 0 565363.94 251116.28 59080 -1 659
661 0 565440.5 251157.58 58960 -1 660
662 0 565444.6 251164.19 58920 -1 661
663 0 565588.4 251205.3 58800 -1 662
664 0 565545.4 251244.08 58720 -1 663
665 0 565577.44 251271.81 58520 -1 664
666 0 565490.56 251168.84 58360 -1 665
667 0 565631.94 251154.48 58320 -1 666
668 0 565727.8 251156.02 58280 -1 667
669 0 565808.94 251166.12 58200 -1 668
670 0 565886.06 251184.48 58120 -1 669
671 0 565906.6 251193.83 58040 -1 670
672 0 565980.1 251252.5 57920 -1 671
673 0 565985.4 251256.2 57880 -1 672
674 0 565985.1 251274.84 57840 -1 673
675 0 565252.06 251346.86 58360 -1 666
676 0 565150 251609.75 58400 -1 675
677 0 565012.7 251631.77 58560 -1 676
678 0 564703.3 251566.14 58640 -1 677
679 0 564460 251409.95 58640 -1 678
680 0 564789.5 250147.06 59080 -1 659
681 0 564580.6 249975.72 58960 -1 680
682 0 564563.6 249986.44 58920 -1 681
683 0 564513.5 249908.44 58760 -1 682
684 0 564486 249921 58720 -1 683
685 0 564458.06 249933.9 58680 -1 684
686 0 564442.75 249966.94 58560 -1 685
687 0 564431.75 249969.02 58520 -1 686
688 0 564882 250027.48 58520 -1 687
689 0 565015.56 250156.03 58440 -1 688
690 0 565104.5 250400.75 58400 -1 689
691 0 565225.5 250434.14 58360 -1 690
692 0 565489 250371.69 58400 -1 691
693 0 565480 250367.23 58440 -1 692
694 0 565339.4 250492.78 58240 -1 691
695 0 565453.06 250522.78 58120 -1 694
696 0 565592.1 250586.52 58000 -1 695
697 0 565653.4 250580.9 57880 -1 696
698 0 564248.5 250006.95 58400 -1 687
699 0 564222.1 249987.64 58280 -1 698
700 0 564229.4 250007.52 58120 -1 699
701 0 564315.94 250067.81 58000 -1 700
702 0 564316.9 250044.02 57880 -1 701
703 0 565676 250334.06 60640 -1 642
704 0 565222.5 250334.73 60680 -1 703
705 0 565108.5 250217.22 60680 -1 704
706 0 565087.75 250112.3 60600 -1 705
707 0 565057.75 250015.64 60520 -1 706
708 0 565057.75 249953.05 60440 -1 707
709 0 564963.3 249798.28 60360 -1 708
710 0 564890.5 249741.84 60280 -1 709
711 0 564836.6 249784.53 60160 -1 710
712 0 566123.06 251239 60800 -1 640
713 0 566020.4 251376.75 60920 -1 712
714 0 565923 251351.2 61000 -1 713
715 0 565943.4 251557.22 61160 -1 714
716 0 566044 251675.47 61280 -1 715
717 0 566134.25 251752.94 61360 -1 716
718 0 566245 251852.64 61480 -1 717
719 0 566346.25 251885.52 61600 -1 718
720 0 576769 254532 59720 -1 603
721 0 577041 254596 59880 -1 720
722 0 577353 254644 60000 -1 721
723 0 577617 254604 60080 -1 722
724 0 577833 254740 60160 -1 723
725 0 578137 254676 60240 -1 724
726 0 578289 254524 60280 -1 725
727 0 578553 254372 60360 -1 726
728 0 578969 254156 60440 -1 727
729 0 579441 253588 60480 -1 728
730 0 579593 253436 60560 -1 729
731 0 579609 253492 60640 -1 730
732 0 580089 253268 60680 -1 731
733 0 580377 253268 60760 -1 732
734 0 580433 253236 60880 -1 733
735 0 580609 253260 61040 -1 734
736 0 580713 253124 61160 -1 735
737 0 580793 252924 61240 -1 736
738 0 580985 252664 61320 -1 737
739 0 581113 252168 61400 -1 738
740 0 580833 251696 61360 -1 739
741 0 580449 251328 61280 -1 740
742 0 580329 251160 61120 -1 741
743 0 580361 251152 60960 -1 742
744 0 580392.75 251174.92 60840 -1 743
745 0 580561.5 251253.05 60720 -1 744
746 0 580854.75 251115.27 60560 -1 745
747 0 581031 251164.66 60440 -1 746
748 0 581016.1 251091.22 60320 -1 747
749 0 580979.5 251081.42 60240 -1 748
750 0 580906.4 250535.3 60080 -1 749
751 0 580890.5 250450.08 59960 -1 750
752 0 580525.9 249518.23 59960 -1 751
753 0 579978.9 249156.73 59840 -1 752
754 0 579935.5 249130.73 59720 -1 753
755 0 579898.7 249133.89 59680 -1 754
756 0 579925.4 249104.52 59480 -1 755
757 0 580394.75 249235 59440 -1 756
758 0 580457 249312.9 59360 -1 757
759 0 580554.8 249427.97 59160 -1 758
760 0 580666 249643.7 59040 -1 759
761 0 580388 250067.83 58920 -1 760
762 0 580005.8 250307.45 58960 -1 761
763 0 579607.2 250274.42 59000 -1 762
764 0 579343.25 250229.8 59040 -1 763
765 0 579189.2 250090.02 59080 -1 764
766 0 579171.6 250122.64 59120 -1 765
767 0 579439.94 249005.94 59440 -1 756
768 0 579068.75 248565.2 59400 -1 767
769 0 578918.4 248431.48 59360 -1 768
770 0 578559.25 248469.42 59320 -1 769
771 0 578343.94 248600.06 59280 -1 770
772 0 578372.8 248614.4 59160 -1 771
773 0 578316.9 248652.06 59040 -1 772
774 0 578224.94 248680.69 58880 -1 773
775 0 577809.2 248611.66 58760 -1 774
776 0 577647.1 248508.42 58720 -1 775
777 0 577450.7 248311.23 58640 -1 776
778 0 577406.75 248194.02 58600 -1 777
779 0 577523.4 248134.03 58480 -1 778
780 0 577554.5 248065.16 58320 -1 779
781 0 577678.6 248069.77 58160 -1 780
782 0 577718.44 248029.98 58000 -1 781
783 0 577752.4 247992.55 57840 -1 782
784 0 577567.8 247821.73 57640 -1 783
785 0 577427.9 247808.55 57520 -1 784
786 0 577326 247796.58 57440 -1 785
787 0 577179.3 247773.98 57320 -1 786
788 0 579835.6 249157.08 59920 -1 753
789 0 579858.6 249308.2 60080 -1 788
790 0 579846.4 249447.16 60200 -1 789
791 0 581065 259658 60960 -1 515
792 0 580657 259522 61120 -1 791
793 0 580177 259370 61240 -1 792
794 0 579937 259310 61360 -1 793
795 0 579745 259278 61520 -1 794
796 0 579681 259158 61680 -1 795
797 0 579593 259030 61800 -1 796
798 0 579257 258950 62000 -1 797
799 0 578961 258854 62080 -1 798
800 0 578881 258838 62240 -1 799
801 0 578857 258814 62440 -1 800
802 0 578577 258702 62520 -1 801
803 0 578393 258590 62680 -1 802
804 0 578337 258566 62840 -1 803
805 0 578297 258542 63000 -1 804
806 0 578305 258438 63160 -1 805
807 0 577833 258662 63200 -1 806
808 0 577817 258686 63320 -1 807
809 0 577505 258950 63400 -1 808
810 0 577329 259020 63480 -1 809
811 0 576937 259340 63600 -1 810
812 0 576701 259464 63760 -1 811
813 0 576741 259414 63880 -1 812
814 0 576841 259494 64000 -1 813
815 0 576965 259586 64120 -1 814
816 0 577001 259770 64320 -1 815
817 0 577033 260054 64360 -1 816
818 0 577109 260438 64480 -1 817
819 0 577125 260782 64600 -1 818
820 0 577193 260908 64720 -1 819
821 0 578217 257518 63160 -1 806
822 0 577657 257246 63120 -1 821
823 0 576689 257310 63040 -1 822
824 0 576001 257022 63160 -1 823
825 0 575801 256830 63280 -1 824
826 0 575569 256750 63440 -1 825
827 0 575425.56 256665.5 63560 -1 826
828 0 574693.1 256764.16 63280 -1 825
829 0 574587.94 256854.38 62960 -1 828
830 0 574581.06 256872.11 62920 -1 829
831 0 575646.3 257425.77 63080 -1 824
832 0 575523.06 257566.86 63000 -1 831
833 0 575328.25 257666.97 62880 -1 832
834 0 583907.5 264958.8 63320 -1 498
835 0 583709.06 264652.56 63480 -1 834
836 0 583283.4 264423.7 63680 -1 835
837 0 583128.6 264161.28 63760 -1 836
838 0 583006 264019.34 63800 -1 837
839 0 582760.4 263736.25 63880 -1 838
840 0 582654.6 263274.2 63920 -1 839
841 0 582254.4 262927.22 63960 -1 840
842 0 581948.25 262459.84 64000 -1 841
843 0 581774.3 262279.1 64080 -1 842
844 0 581684.9 262119.62 64160 -1 843
845 0 581456.75 261974.16 64280 -1 844
846 0 581109.44 261944.81 64440 -1 845
847 0 580933.5 262088.25 64560 -1 846
848 0 580874.9 262136.22 64600 -1 847
849 0 579874.44 262355.03 64560 -1 847
850 0 579726.4 262119.28 64720 -1 849
851 0 579469.5 261783.56 64880 -1 850
852 0 579068.75 261351.75 65040 -1 851
853 0 579062.25 262676.1 64600 -1 849
854 0 578303.9 262790.3 64480 -1 853
855 0 582234.5 264182.22 63800 -1 838
856 0 581900.6 264179.47 63920 -1 855
857 0 581280.6 264277.6 64040 -1 856
858 0 581173.6 264213.22 64160 -1 857
859 0 589929 275750 66120 -1 227
860 0 589833 275698 66000 -1 859
861 0 589113 275802 65880 -1 860
862 0 588561 275906 65760 -1 861
863 0 588169 276238 65680 -1 862
864 0 587769 276990 65640 -1 863
865 0 587417 278406 65560 -1 864
866 0 587105 279110 65480 -1 865
867 0 587105 279138 65600 -1 866
868 0 586985 278962 65760 -1 867
869 0 586937 278794 65920 -1 868
870 0 586753 278746 66080 -1 869
871 0 586705 278770 66240 -1 870
872 0 586545 278802 66400 -1 871
873 0 586177 278986 66520 -1 872
874 0 585985 279218 66680 -1 873
875 0 585697 279250 66840 -1 874
876 0 585465 279082 66960 -1 875
877 0 585289 278938 67120 -1 876
878 0 584497 278866 67240 -1 877
879 0 584081 279010 67400 -1 878
880 0 584105 279006 67520 -1 879
881 0 584105 279006 67640 -1 880
882 0 584121 278982 67760 -1 881
883 0 584169 278966 67880 -1 882
884 0 584201 278606 68000 -1 883
885 0 584281 278550 68160 -1 884
886 0 584225 278306 68280 -1 885
887 0 584265 278010 68400 -1 886
888 0 584441 277330 68480 -1 887
889 0 585153 276770 68520 -1 888
890 0 585409 276298 68600 -1 889
891 0 585449 275826 68560 -1 890
892 0 585201 275818 68680 -1 891
893 0 585017 275754 68800 -1 892
894 0 584689 275714 68880 -1 893
895 0 585545 275754 68480 -1 891
896 0 585625 275666 68360 -1 895
897 0 585713 275562 68240 -1 896
898 0 585745 275418 68080 -1 897
899 0 585801 275034 67960 -1 898
900 0 585985 274834 67800 -1 899
901 0 585953 274646 67640 -1 900
902 0 585577 274398 67440 -1 901
903 0 585465 274374 67320 -1 902
904 0 585329 274414 67160 -1 903
905 0 585201 274574 67040 -1 904
906 0 585065 274742 66880 -1 905
907 0 585057 274918 66720 -1 906
908 0 585033 274926 66520 -1 907
909 0 585113 274854 66320 -1 908
910 0 585121 274846 66120 -1 909
911 0 583945 279310 67280 -1 879
912 0 584009 279854 67160 -1 911
913 0 583273 280462 67160 -1 912
914 0 582865 280702 67280 -1 913
915 0 582705 280710 67360 -1 914
916 0 582385 280750 67440 -1 915
917 0 581657 280878 67480 -1 916
918 0 581537 281094 67600 -1 917
919 0 581001 281374 67680 -1 918
920 0 580009 281686 67720 -1 919
921 0 579705 281758 67800 -1 920
922 0 579217 281950 67880 -1 921
923 0 578257 282202 67920 -1 922
924 0 577484.06 282263.97 67960 -1 923
925 0 577274.6 282196.44 68080 -1 924
926 0 576792.75 282343.22 68200 -1 925
927 0 576580.56 282331.2 68360 -1 926
928 0 576224.9 282052.66 68560 -1 927
929 0 575970.5 281910.88 68680 -1 928
930 0 578061.25 282436.56 67800 -1 923
931 0 578034.75 282402.38 67640 -1 930
932 0 577933.25 282279.38 67480 -1 931
933 0 578278.1 282656.75 67360 -1 932
934 0 578386.56 283068.72 67280 -1 933
935 0 578198.94 283160.25 67120 -1 934
936 0 578656.44 282940.28 67400 -1 933
937 0 578903.56 283327.9 67440 -1 936
938 0 579019.4 283599.22 67560 -1 937
939 0 579174.9 284066.44 67680 -1 938
940 0 579563 284267.53 67760 -1 939
941 0 583129 280798 67080 -1 913
942 0 583081 281006 66960 -1 941
943 0 586809 279938 65440 -1 866
944 0 586713 280290 65320 -1 943
945 0 586521 280674 65200 -1 944
946 0 586441 281002 65080 -1 945
947 0 586281 281454 64960 -1 946
948 0 586049 281726 64880 -1 947
949 0 585705 282190 64800 -1 948
950 0 585529 282394 64760 -1 949
951 0 586001 282834 64760 -1 950
952 0 586185 283270 64680 -1 951
953 0 586409 283454 64600 -1 952
954 0 586729 283534 64480 -1 953
955 0 587073 283670 64280 -1 954
956 0 585321 282426 64680 -1 950
957 0 584529 282786 64600 -1 956
958 0 583369 283218 64560 -1 957
959 0 582169 283350 64640 -1 958
960 0 580761 283630 64640 -1 959
961 0 580209 283806 64600 -1 960
962 0 579745 283830 64560 -1 961
963 0 579609 283826 64440 -1 962
964 0 579481 283762 64320 -1 963
965 0 579377 283754 64200 -1 964
966 0 579221 283944 64000 -1 965
967 0 579181 284224 63840 -1 966
968 0 579149 284496 63720 -1 967
969 0 579029 284742 63520 -1 968
970 0 578905 284894 63280 -1 969
971 0 578721 285046 63080 -1 970
972 0 578561 285084 62920 -1 971
973 0 578281 285120 62800 -1 972
974 0 578093 285176 62640 -1 973
975 0 577921 285236 62440 -1 974
976 0 577801 285252 62240 -1 975
977 0 577629 285284 62120 -1 976
978 0 577385 285372 61960 -1 977
979 0 577201 285424 61800 -1 978
980 0 577089 285418 61640 -1 979
981 0 576965 285466 61440 -1 980
982 0 576893 285498 61280 -1 981
983 0 576609 285602 61120 -1 982
984 0 576449 285568 60960 -1 983
985 0 576265 285528 60800 -1 984
986 0 576142 285486 60680 -1 985
987 0 575809 285492 60680 -1 986
988 0 575653 285396 60600 -1 987
989 0 575473 285244 60480 -1 988
990 0 575385 285188 60360 -1 989
991 0 575325 285132 60200 -1 990
992 0 575273 285124 60040 -1 991
993 0 576101 285472 60640 -1 986
994 0 576081 285448 60480 -1 993
995 0 576097 285308 60280 -1 994
996 0 576089 285284 60200 -1 995
997 0 581793 283214 64680 -1 959
998 0 581097 282958 64800 -1 997
999 0 580657 282670 64840 -1 998
1000 0 580193 282302 64880 -1 999
1001 0 579745 281854 64920 -1 1000
1002 0 579497 281194 64800 -1 1001
1003 0 579417 280714 64640 -1 1002
1004 0 579233 280418 64520 -1 1003
1005 0 579145 280138 64360 -1 1004
1006 0 579121 279946 64240 -1 1005
1007 0 578977 279482 64120 -1 1006
1008 0 578913 279066 64080 -1 1007
1009 0 578921 279178 63920 -1 1008
1010 0 578825 279298 63800 -1 1009
1011 0 578981 279412 63680 -1 1010
1012 0 579033 279450 63640 -1 1011
1013 0 579065 282042 64800 -1 1001
1014 0 578641 282138 64680 -1 1013
1015 0 577657 282426 64600 -1 1014
1016 0 576849 282634 64680 -1 1015
1017 0 576641 282626 64800 -1 1016
1018 0 576345 282602 64920 -1 1017
1019 0 576201 282514 65080 -1 1018
1020 0 575985 282490 65280 -1 1019
1021 0 575945 282418 65480 -1 1020
1022 0 575713 282122 65640 -1 1021
1023 0 575705 281978 65800 -1 1022
1024 0 575569 281578 65840 -1 1023
1025 0 575369 281330 65880 -1 1024
1026 0 575417 281186 65960 -1 1025
1027 0 575089 280418 66040 -1 1026
1028 0 575289 281986 65800 -1 1023
1029 0 591641 276158 66520 -1 226
1030 0 591913 276478 66760 -1 1029
1031 0 592249 276822 66960 -1 1030
1032 0 592109 276770 67200 -1 1031
1033 0 591941 276866 67400 -1 1032
1034 0 591965 277210 67560 -1 1033
1035 0 591917 277538 67800 -1 1034
1036 0 591821 277690 68040 -1 1035
1037 0 591741 277762 68320 -1 1036
1038 0 591613 277874 68560 -1 1037
1039 0 591525 277794 68800 -1 1038
1040 0 591477 277706 69040 -1 1039
1041 0 591485 277642 69320 -1 1040
1042 0 591485 277642 69560 -1 1041
1043 0 591501 277666 69800 -1 1042
1044 0 591413 277642 70040 -1 1043
1045 0 591237 277650 70240 -1 1044
1046 0 591237 277666 70480 -1 1045
1047 0 591325 277794 70760 -1 1046
1048 0 591357 277698 71040 -1 1047
1049 0 591329 277598 71280 -1 1048
1050 0 591177 277470 71480 -1 1049
1051 0 591033 277398 71720 -1 1050
1052 0 590745 277302 71960 -1 1051
1053 0 590593 277318 72160 -1 1052
1054 0 590441 277126 72400 -1 1053
1055 0 590289 277078 72640 -1 1054
1056 0 589889 277014 72880 -1 1055
1057 0 589593 276998 73080 -1 1056
1058 0 589377 276982 73280 -1 1057
1059 0 589189 277010 73520 -1 1058
1060 0 588989 277034 73760 -1 1059
1061 0 588717 276890 74000 -1 1060
1062 0 588413 276834 74280 -1 1061
1063 0 588253 276778 74520 -1 1062
1064 0 588077 276706 74760 -1 1063
1065 0 588005 276722 74960 -1 1064
1066 0 587933 276746 75200 -1 1065
1067 0 587909 276746 75440 -1 1066
1068 0 587901 276698 75680 -1 1067
1069 0 587701 276762 75960 -1 1068
1070 0 587437 276754 76200 -1 1069
1071 0 587237 276770 76440 -1 1070
1072 0 587101 276826 76680 -1 1071
1073 0 586893 276882 76920 -1 1072
1074 0 586773 276930 77160 -1 1073
1075 0 586537 276862 77400 -1 1074
1076 0 586385 276774 77680 -1 1075
1077 0 586265 276678 77960 -1 1076
1078 0 586233 276510 78240 -1 1077
1079 0 586249 276438 78480 -1 1078
1080 0 586249 276438 78760 -1 1079
1081 0 586177 276350 79000 -1 1080
1082 0 585897 276326 79280 -1 1081
1083 0 585785 276350 79520 -1 1082
1084 0 585601 276430 79760 -1 1083
1085 0 585329 276454 79960 -1 1084
1086 0 585121 276390 80240 -1 1085
1087 0 585073 276334 80480 -1 1086
1088 0 584993 276294 80720 -1 1087
1089 0 584977 276198 80960 -1 1088
1090 0 584977 276054 81160 -1 1089
1091 0 584937 275894 81400 -1 1090
1092 0 584849 275798 81640 -1 1091
1093 0 584821 275706 81840 -1 1092
1094 0 584581 275578 82040 -1 1093
1095 0 584397 275530 82280 -1 1094
1096 0 584213 275378 82480 -1 1095
1097 0 583813 275202 82680 -1 1096
1098 0 583581 275018 82880 -1 1097
1099 0 583269 274922 83040 -1 1098
1100 0 583101 274746 83200 -1 1099
1101 0 582757 274698 83320 -1 1100
1102 0 582333 274690 83560 -1 1101
1103 0 581981 274626 83760 -1 1102
1104 0 581741 274522 84000 -1 1103
1105 0 581655 274432 84200 -1 1104
1106 0 581575 274312 84440 -1 1105
1107 0 581491 274116 84720 -1 1106
1108 0 581483 273984 85000 -1 1107
1109 0 581503 273940 85280 -1 1108
1110 0 581495 273852 85520 -1 1109
1111 0 581411 273776 85720 -1 1110
1112 0 581283 273752 85960 -1 1111
1113 0 581221 273598 86200 -1 1112
1114 0 581065 273474 86400 -1 1113
1115 0 580857 273334 86640 -1 1114
1116 0 580629 273270 86840 -1 1115
1117 0 580525 273282 87080 -1 1116
1118 0 580377 273214 87280 -1 1117
1119 0 580237 273234 87560 -1 1118
1120 0 580153 273174 87800 -1 1119
1121 0 580009 273082 88040 -1 1120
1122 0 579913 272982 88280 -1 1121
1123 0 579781 272950 88480 -1 1122
1124 0 579709 273030 88640 -1 1123
1125 0 579591 273048 88760 -1 1124
1126 0 579623 272852 89000 -1 1125
1127 0 579597 272794 89240 -1 1126
1128 0 579533 272870 89520 -1 1127
1129 0 579477 272838 89800 -1 1128
1130 0 579469 272878 90080 -1 1129
1131 0 579461 272930 90360 -1 1130
1132 0 579475 272772 90640 -1 1131
1133 0 579487 272712 90880 -1 1132
1134 0 579475 272628 91080 -1 1133
1135 0 579483 272456 91360 -1 1134
1136 0 579497 272346 91560 -1 1135
1137 0 579409 272058 91800 -1 1136
1138 0 579429 271782 92240 -1 1137
1139 0 579447 271596 92440 -1 1138
1140 0 579459 271496 92640 -1 1139
1141 0 579473 271390 92880 -1 1140
1142 0 579557 271182 93120 -1 1141
1143 0 579661 271154 93400 -1 1142
1144 0 579841 271110 93600 -1 1143
1145 0 579971 271036 93840 -1 1144
1146 0 580407 271028 94080 -1 1145
1147 0 580659 270932 94360 -1 1146
1148 0 580871 270848 94560 -1 1147
1149 0 580999 270812 94800 -1 1148
1150 0 581171 270720 95040 -1 1149
1151 0 581189 270642 95280 -1 1150
1152 0 581253 270594 95520 -1 1151
1153 0 581201 270470 95720 -1 1152
1154 0 581013 270306 95960 -1 1153
1155 0 580917 270114 96160 -1 1154
1156 0 580923 269940 96400 -1 1155
1157 0 580871 269804 96640 -1 1156
1158 0 580875 269716 96880 -1 1157
1159 0 580957 269470 97120 -1 1158
1160 0 580949 269410 97320 -1 1159
1161 0 580905 269238 97560 -1 1160
1162 0 580885 269082 97760 -1 1161
1163 0 580881 269002 98000 -1 1162
1164 0 580893 268974 98240 -1 1163
1165 0 580985 268938 98440 -1 1164
1166 0 581185 268858 98720 -1 1165
1167 0 581281 268750 98960 -1 1166
1168 0 581357 268750 99200 -1 1167
1169 0 581443 268760 99440 -1 1168
1170 0 581723 268684 99680 -1 1169
1171 0 582039 268660 99920 -1 1170
1172 0 582255 268548 100200 -1 1171
1173 0 582339 268528 100400 -1 1172
1174 0 582469 268410 100680 -1 1173
1175 0 582653 268318 100880 -1 1174
1176 0 582913 268162 101120 -1 1175
1177 0 583041 268070 101320 -1 1176
1178 0 583225 267910 101560 -1 1177
1179 0 583321 267774 101760 -1 1178
1180 0 583401 267634 102040 -1 1179
1181 0 583441 267486 102320 -1 1180
1182 0 583459 267396 102520 -1 1181
1183 0 583635 267320 102760 -1 1182
1184 0 583787 267264 103000 -1 1183
1185 0 583939 267224 103240 -1 1184
1186 0 584187 267168 103520 -1 1185
1187 0 584363 267092 103760 -1 1186
1188 0 584609 267058 104040 -1 1187
1189 0 584937 267062 104280 -1 1188
1190 0 585117 267022 104520 -1 1189
1191 0 585245 266922 104760 -1 1190
1192 0 585549 266734 105000 -1 1191
1193 0 585737 266538 105200 -1 1192
1194 0 585965 266354 105440 -1 1193
1195 0 586061 266222 105680 -1 1194
1196 0 586061 266018 105960 -1 1195
1197 0 586285 265854 106240 -1 1196
1198 0 586309 265670 106480 -1 1197
1199 0 586291 265492 106720 -1 1198
1200 0 586339 265260 106920 -1 1199
1201 0 586419 264912 107160 -1 1200
1202 0 586615 264596 107400 -1 1201
1203 0 586735 264284 107640 -1 1202
1204 0 586861 264114 107880 -1 1203
1205 0 587057 263878 108080 -1 1204
1206 0 587221 263426 108280 -1 1205
1207 0 587277 263206 108440 -1 1206
1208 0 587429 262934 108560 -1 1207
1209 0 587583 262560 108720 -1 1208
1210 0 587599 262304 108920 -1 1209
1211 0 587747 262020 109120 -1 1210
1212 0 587785 261790 109240 -1 1211
1213 0 587781 261426 109360 -1 1212
1214 0 587723 260892 109520 -1 1213
1215 0 587623 260204 109680 -1 1214
1216 0 587457 259846 109880 -1 1215
1217 0 587433 259438 110040 -1 1216
1218 0 587467 259160 110200 -1 1217
1219 0 587539 258936 110360 -1 1218
1220 0 587635 258560 110480 -1 1219
1221 0 587909 258010 110560 -1 1220
1222 0 587835 257380 110640 -1 1221
1223 0 587519 257156 110800 -1 1222
1224 0 587465 256886 110960 -1 1223
1225 0 587337 256778 111160 -1 1224
1226 0 587377 256466 111360 -1 1225
1227 0 587393 256318 111480 -1 1226
1228 0 587357 256146 111640 -1 1227
1229 0 587379 255988 111720 -1 1228
1230 0 587511 255612 111800 -1 1229
1231 0 587395 254900 111840 -1 1230
1232 0 587257 254482 111920 -1 1231
1233 0 587465 253678 111960 -1 1232
1234 0 587451 253432 112120 -1 1233
1235 0 587643 252960 112280 -1 1234
1236 0 587831 252696 112400 -1 1235
1237 0 587899 252552 112560 -1 1236
1238 0 587913 252318 112720 -1 1237
1239 0 588041 252042 112800 -1 1238
1240 0 588081 251870 112960 -1 1239
1241 0 588119 251680 113120 -1 1240
1242 0 588155 251604 113280 -1 1241
1243 0 588251 251440 113440 -1 1242
1244 0 588385 251222 113560 -1 1243
1245 0 588565 250878 113680 -1 1244
1246 0 588663 250676 113760 -1 1245
1247 0 588663 250544 113840 -1 1246
1248 0 588707 250320 113920 -1 1247
1249 0 588711 250084 114000 -1 1248
1250 0 588777 249738 114120 -1 1249
1251 0 588909 249446 114280 -1 1250
1252 0 589053 249242 114520 -1 1251
1253 0 589085 249146 114720 -1 1252
1254 0 589109 249058 114960 -1 1253
1255 0 589217 249030 115160 -1 1254
1256 0 589307 248936 115360 -1 1255
1257 0 589371 248760 115560 -1 1256
1258 0 589455 248684 115760 -1 1257
1259 0 589723 248552 116000 -1 1258
1260 0 589995 248400 116240 -1 1259
1261 0 590225 248214 116440 -1 1260
1262 0 590433 247906 116640 -1 1261
1263 0 590607 247652 116840 -1 1262
1264 0 590699 247484 117040 -1 1263
1265 0 591047 247192 117240 -1 1264
1266 0 591271 247072 117520 -1 1265
1267 0 591487 246920 117720 -1 1266
1268 0 591731 246796 117960 -1 1267
1269 0 591959 246676 118200 -1 1268
1270 0 592111 246560 118440 -1 1269
1271 0 592355 246360 118640 -1 1270
1272 0 592509 246182 118840 -1 1271
1273 0 592733 245966 119040 -1 1272
1274 0 593013 245774 119240 -1 1273
1275 0 593165 245638 119440 -1 1274
1276 0 593281 245458 119640 -1 1275
1277 0 593465 245318 119800 -1 1276
1278 0 593751 245164 119960 -1 1277
1279 0 594131 244980 120160 -1 1278
1280 0 594359 244872 120320 -1 1279
1281 0 594671 244592 120520 -1 1280
1282 0 594871 244552 120760 -1 1281
1283 0 595111 244524 120960 -1 1282
1284 0 595499 244724 121120 -1 1283
1285 0 595775 244892 121280 -1 1284
1286 0 595949 245026 121440 -1 1285
1287 0 596233 245066 121600 -1 1286
1288 0 596505 245154 121720 -1 1287
1289 0 596713 245162 121800 -1 1288
1290 0 596889 245126 121920 -1 1289
1291 0 597017 245034 122000 -1 1290
1292 0 597197 244918 122080 -1 1291
1293 0 597369 244810 122160 -1 1292
1294 0 597529 244758 122240 -1 1293
1295 0 597863 244752 122320 -1 1294
1296 0 598143 244708 122400 -1 1295
1297 0 598451 244684 122440 -1 1296
1298 0 598767 244656 122480 -1 1297
1299 0 599199 244636 122560 -1 1298
1300 0 599797 244646 122680 -1 1299
1301 0 600345 244794 122800 -1 1300
1302 0 600785 244894 122920 -1 1301
1303 0 601443 244816 123040 -1 1302
1304 0 601623 244812 123120 -1 1303
1305 0 602235 244944 123200 -1 1304
1306 0 602691 244980 123280 -1 1305
1307 0 603297 245186 123320 -1 1306
1308 0 604759 245600 123280 -1 1307
1309 0 605871 245796 123160 -1 1308
1310 0 606401 246050 123040 -1 1309
1311 0 607029 246198 123000 -1 1310
1312 0 607677 246354 122960 -1 1311
1313 0 608411 246556 122880 -1 1312
1314 0 610049 247086 122880 -1 1313
1315 0 610277 247170 122720 -1 1314
1316 0 610561 247294 122560 -1 1315
1317 0 610965 247418 122440 -1 1316
1318 0 611299 247460 122320 -1 1317
1319 0 611627 247592 122160 -1 1318
1320 0 611955 247796 122040 -1 1319
1321 0 612243 248004 121840 -1 1320
1322 0 612443 248040 121640 -1 1321
1323 0 612601 248138 121520 -1 1322
1324 0 612885 248254 121360 -1 1323
1325 0 613209 248394 121200 -1 1324
1326 0 613537 248570 121080 -1 1325
1327 0 613829 248654 120960 -1 1326
1328 0 614129 248762 120720 -1 1327
1329 0 614365 248830 120480 -1 1328
1330 0 614587 248784 120240 -1 1329
1331 0 614719 248752 120080 -1 1330
1332 0 614963 248712 119880 -1 1331
1333 0 615171 248720 119640 -1 1332
1334 0 615381 248714 119440 -1 1333
1335 0 615641 248738 119200 -1 1334
1336 0 615829 248750 118960 -1 1335
1337 0 615841 248842 118760 -1 1336
1338 0 615945 248854 118520 -1 1337
1339 0 616097 248846 118280 -1 1338
1340 0 616345 248818 118040 -1 1339
1341 0 616617 248750 117840 -1 1340
1342 0 616829 248690 117640 -1 1341
1343 0 617027 248648 117440 -1 1342
1344 0 617143 248640 117240 -1 1343
1345 0 617351 248568 117040 -1 1344
1346 0 617555 248532 116840 -1 1345
1347 0 617755 248500 116640 -1 1346
1348 0 617967 248452 116400 -1 1347
1349 0 618143 248396 116200 -1 1348
1350 0 618355 248388 116000 -1 1349
1351 0 618507 248388 115800 -1 1350
1352 0 618649 248362 115640 -1 1351
1353 0 618857 248302 115400 -1 1352
1354 0 619077 248210 115160 -1 1353
1355 0 619261 248142 114960 -1 1354
1356 0 619575 248104 114760 -1 1355
1357 0 619723 248080 114560 -1 1356
1358 0 620059 248032 114320 -1 1357
1359 0 620267 248076 114040 -1 1358
1360 0 620995 247968 113880 -1 1359
1361 0 621227 247888 113680 -1 1360
1362 0 621341 247942 113480 -1 1361
1363 0 621465 248002 113320 -1 1362
1364 0 621629 247986 113120 -1 1363
1365 0 621921 247934 112880 -1 1364
1366 0 622169 247846 112680 -1 1365
1367 0 622379 247724 112440 -1 1366
1368 0 622643 247608 112200 -1 1367
1369 0 622899 247604 112000 -1 1368
1370 0 623171 247532 111760 -1 1369
1371 0 623511 247436 111520 -1 1370
1372 0 623613.75 247386.56 111400 -1 1371
1373 0 623747 247372 111280 -1 1372
1374 0 623945 247334 111080 -1 1373
1375 0 624233 247202 110840 -1 1374
1376 0 624627 246852 110680 -1 1375
1377 0 624931 246760 110480 -1 1376
1378 0 625155 246668 110280 -1 1377
1379 0 625391 246576 110120 -1 1378
1380 0 625749 246410 109920 -1 1379
1381 0 626237 246286 109760 -1 1380
1382 0 626493 246190 109560 -1 1381
1383 0 626965 246138 109360 -1 1382
1384 0 627273 246158 109200 -1 1383
1385 0 627485 246134 109040 -1 1384
1386 0 627667 246120 108880 -1 1385
1387 0 628007 246076 108680 -1 1386
1388 0 628247 246044 108520 -1 1387
1389 0 628523 245936 108360 -1 1388
1390 0 628867 245872 108240 -1 1389
1391 0 629195 245860 108080 -1 1390
1392 0 629345 245874 107920 -1 1391
1393 0 629393 245754 107880 -1 1392
1394 0 629761 245502 107760 -1 1393
1395 0 630073 245430 107640 -1 1394
1396 0 630517 245430 107560 -1 1395
1397 0 630915 245300 107480 -1 1396
1398 0 631459 245056 107360 -1 1397
1399 0 631995 244884 107240 -1 1398
1400 0 632897 244690 107160 -1 1399
1401 0 633733 244266 107240 -1 1400
1402 0 634013 244080 107160 -1 1401
1403 0 634293 243894 107080 -1 1402
1404 0 634889 243682 106960 -1 1403
1405 0 634989 243466 106800 -1 1404
1406 0 635419 243308 106680 -1 1405
1407 0 635659 243212 106560 -1 1406
1408 0 636015 243000 106440 -1 1407
1409 0 636515 242632 106360 -1 1408
1410 0 637133 242462 106280 -1 1409
1411 0 637765 242050 106160 -1 1410
1412 0 638213 241702 106040 -1 1411
1413 0 638403 241044 105880 -1 1412
1414 0 638895 240520 105800 -1 1413
1415 0 639321 239694 105880 -1 1414
1416 0 639835 239152 105960 -1 1415
1417 0 640567 238952 106040 -1 1416
1418 0 641153 238478 106080 -1 1417
1419 0 641297 238122 106200 -1 1418
1420 0 641397 237806 106320 -1 1419
1421 0 641555 237468 106440 -1 1420
1422 0 641771 236984 106560 -1 1421
1423 0 642183 236460 106600 -1 1422
1424 0 642693 235942 106680 -1 1423
1425 0 643017 235038 106760 -1 1424
1426 0 643343 234580 106840 -1 1425
1427 0 643467 234216 106960 -1 1426
1428 0 643535 233904 107160 -1 1427
1429 0 643909 233606 107360 -1 1428
1430 0 644361 233342 107480 -1 1429
1431 0 644827 232836 107520 -1 1430
1432 0 645711 231992 107600 -1 1431
1433 0 645839 231748 107720 -1 1432
1434 0 645897 231442 107800 -1 1433
1435 0 646129 230974 107880 -1 1434
1436 0 646473 230402 107920 -1 1435
1437 0 646429 230214 108080 -1 1436
1438 0 646305 230098 108280 -1 1437
1439 0 646333 230110 108480 -1 1438
1440 0 646405 230106 108680 -1 1439
1441 0 646489 230046 108960 -1 1440
1442 0 646717 229998 109120 -1 1441
1443 0 646903 230044 109280 -1 1442
1444 0 647011 229972 109400 -1 1443
1445 0 647519 229404 109440 -1 1444
1446 0 647609 229022 109560 -1 1445
1447 0 647601 228814 109760 -1 1446
1448 0 647537 228686 109960 -1 1447
1449 0 647461 228570 110120 -1 1448
1450 0 647449 228446 110280 -1 1449
1451 0 647419 228284 110440 -1 1450
1452 0 647467 228088 110560 -1 1451
1453 0 647655 227804 110720 -1 1452
1454 0 647831 227564 110880 -1 1453
1455 0 647923 227408 111000 -1 1454
1456 0 648039 227204 111120 -1 1455
1457 0 648101 227006 111240 -1 1456
1458 0 648161 226794 111360 -1 1457
1459 0 648359 226256 111400 -1 1458
1460 0 648739 225820 111360 -1 1459
1461 0 648919 225640 111280 -1 1460
1462 0 648993 225322 111200 -1 1461
1463 0 649077 225046 111120 -1 1462
1464 0 649125 224618 111040 -1 1463
1465 0 649255 224224 110960 -1 1464
1466 0 649427 224140 110800 -1 1465
1467 0 649563 224108 110600 -1 1466
1468 0 649909 223554 110760 -1 1467
1469 0 649991 222928 110880 -1 1468
1470 0 650251 222192 110960 -1 1469
1471 0 650271 222056 111120 -1 1470
1472 0 650237 222046 111320 -1 1471
1473 0 650237 222078 111480 -1 1472
1474 0 650241 221966 111600 -1 1473
1475 0 650697 221634 111680 -1 1474
1476 0 650731 221432 111840 -1 1475
1477 0 650759 220900 111880 -1 1476
1478 0 651321 220426 111920 -1 1477
1479 0 652217 220110 111960 -1 1478
1480 0 652661 219702 112040 -1 1479
1481 0 652713 219602 112200 -1 1480
1482 0 652745 219586 112360 -1 1481
1483 0 652745 219650 112560 -1 1482
1484 0 652737 219734 112800 -1 1483
1485 0 652765 219782 113000 -1 1484
1486 0 652773 219646 113240 -1 1485
1487 0 652629 219498 113400 -1 1486
1488 0 652563 219296 113560 -1 1487
1489 0 652637 219110 113760 -1 1488
1490 0 653289 218398 113960 -1 1489
1491 0 653517 218226 114120 -1 1490
1492 0 654147 217756 114240 -1 1491
1493 0 654655 217160 114280 -1 1492
1494 0 654581 216186 114320 -1 1493
1495 0 654789 215650 114400 -1 1494
1496 0 655265 215434 114480 -1 1495
1497 0 655397 215370 114560 -1 1496
1498 0 655495 215080 114720 -1 1497
1499 0 655431 214724 114800 -1 1498
1500 0 655683 214172 114720 -1 1499
1501 0 656409 213382 114760 -1 1500
1502 0 656691 212236 114720 -1 1501
1503 0 656879 211952 114600 -1 1502
1504 0 657011 211520 114520 -1 1503
1505 0 657383 211092 114680 -1 1504
1506 0 657609 211046 114840 -1 1505
1507 0 658033 210662 114920 -1 1506
1508 0 658517 210142 115080 -1 1507
1509 0 658713 209870 115200 -1 1508
1510 0 658883 209680 115320 -1 1509
1511 0 659003 209592 115440 -1 1510
1512 0 659285 209342 115560 -1 1511
1513 0 659581 208926 115680 -1 1512
1514 0 659649 208718 115800 -1 1513
1515 0 659933 208486 115840 -1 1514
1516 0 660015 207988 115880 -1 1515
1517 0 660199 207548 115960 -1 1516
1518 0 660295 207348 116120 -1 1517
1519 0 660493 206878 116240 -1 1518
1520 0 660769 206378 116320 -1 1519
1521 0 660921 205886 116400 -1 1520
1522 0 661151 205432 116440 -1 1521
1523 0 661699 204952 116520 -1 1522
1524 0 661903 204544 116600 -1 1523
1525 0 662069 204217 116560 -1 1524
1526 0 662185 203785 116520 -1 1525
1527 0 662235 203719 116560 -1 1526
1528 0 662399 203459 116640 -1 1527
1529 0 662515 203351 116800 -1 1528
1530 0 662539 203247 116920 -1 1529
1531 0 662675 203171 117080 -1 1530
1532 0 662703 203115 117320 -1 1531
1533 0 663007 202719 117480 -1 1532
1534 0 663283 202377 117480 -1 1533
1535 0 662925 202337 117480 -1 1534
1536 0 662829 202393 117360 -1 1535
1537 0 662741 202457 117280 -1 1536
1538 0 662621 202529 117160 -1 1537
1539 0 663433 201779 117600 -1 1534
1540 0 663478 201650 117640 -1 1539
1541 0 663613 201263 117760 -1 1540
1542 0 663601 201091 117880 -1 1541
1543 0 663703 200637 118000 -1 1542
1544 0 663987 200113 118120 -1 1543
1545 0 664397 199595 118200 -1 1544
1546 0 664581 199423 118240 -1 1545
1547 0 664693 199111 118360 -1 1546
1548 0 664603 198913 118480 -1 1547
1549 0 664559 198585 118640 -1 1548
1550 0 664585 197935 118800 -1 1549
1551 0 664697 197639 118920 -1 1550
1552 0 664841 197487 119040 -1 1551
1553 0 665025 197207 119160 -1 1552
1554 0 665209 196859 119280 -1 1553
1555 0 665325 196531 119400 -1 1554
1556 0 665279 196429 119520 -1 1555
1557 0 665295 195929 119680 -1 1556
1558 0 665319 195745 119840 -1 1557
1559 0 665471 195481 119960 -1 1558
1560 0 665669 195159 120080 -1 1559
1561 0 665829 194803 120240 -1 1560
1562 0 666017 194207 120440 -1 1561
1563 0 666131 194101 120600 -1 1562
1564 0 666235 194009 120760 -1 1563
1565 0 666427 193893 120920 -1 1564
1566 0 666527 193465 121080 -1 1565
1567 0 666753 193051 121200 -1 1566
1568 0 666801 192875 121320 -1 1567
1569 0 667035 192497 121440 -1 1568
1570 0 667355 192153 121600 -1 1569
1571 0 667457 191855 121760 -1 1570
1572 0 667485 191635 121920 -1 1571
1573 0 667469 191651 122040 -1 1572
1574 0 667765 191387 122240 -1 1573
1575 0 667709 191411 122440 -1 1574
1576 0 667681 191435 122640 -1 1575
1577 0 667785 191179 122800 -1 1576
1578 0 668179.3 190740.67 122880 -1 1577
1579 0 668203.3 190636.67 123000 -1 1578
1580 0 668303.3 190196.67 123080 -1 1579
1581 0 668327.3 189828.67 123240 -1 1580
1582 0 668459.3 189464.67 123160 -1 1581
1583 0 668515.3 189572.67 122960 -1 1582
1584 0 668515.3 189584.67 122920 -1 1583
1585 0 668465.3 189530.67 123400 -1 1581
1586 0 668519.3 189144.67 123520 -1 1585
1587 0 668551.3 188888.67 123680 -1 1586
1588 0 668622 188712 123720 -1 1587
1589 0 668625.3 188706.67 123760 -1 1588
1590 0 668642 188680 123960 -1 1589
1591 0 668722 188672 124200 -1 1590
1592 0 668718 188596 124400 -1 1591
1593 0 668636 188534 124600 -1 1592
1594 0 668636 188078 124680 -1 1593
1595 0 668604 187786 124720 -1 1594
1596 0 668586 187344 124800 -1 1595
1597 0 668658 186740 124880 -1 1596
1598 0 668712 186390 124960 -1 1597
1599 0 668700 186002 125120 -1 1598
1600 0 668708 185986 125320 -1 1599
1601 0 668650 185956 125520 -1 1600
1602 0 668530 185940 125680 -1 1601
1603 0 668342 185648 125840 -1 1602
1604 0 668102 184848 126040 -1 1603
1605 0 668086 184836 126240 -1 1604
1606 0 668264 184462 126440 -1 1605
1607 0 668424 183838 126600 -1 1606
1608 0 668164 183474 126760 -1 1607
1609 0 668034 183132 126920 -1 1608
1610 0 667942 182856 127120 -1 1609
1611 0 667912 182726 127320 -1 1610
1612 0 667824 182490 127480 -1 1611
1613 0 667732 182210 127640 -1 1612
1614 0 667552 182026 127760 -1 1613
1615 0 667498 181792 127920 -1 1614
1616 0 667538 181440 128080 -1 1615
1617 0 667574 181212 128240 -1 1616
1618 0 667762 180972 128400 -1 1617
1619 0 667502 180804 128600 -1 1618
1620 0 667514 180784 128840 -1 1619
1621 0 667594 180672 129040 -1 1620
1622 0 667452 180558 129200 -1 1621
1623 0 667252 180354 129320 -1 1622
1624 0 667164 180138 129480 -1 1623
1625 0 667060 179950 129640 -1 1624
1626 0 667016 179814 129800 -1 1625
1627 0 666952 179666 129960 -1 1626
1628 0 666954 179484 130080 -1 1627
1629 0 667018 179348 130160 -1 1628
1630 0 667086 179124 130360 -1 1629
1631 0 667228 178946 130520 -1 1630
1632 0 667348 178818 130680 -1 1631
1633 0 667476 178714 130800 -1 1632
1634 0 667606 178584 130960 -1 1633
1635 0 667618 178564 131040 -1 1634
1636 0 667662 178536 131200 -1 1635
1637 0 667650 178244 131400 -1 1636
1638 0 667550 177980 131560 -1 1637
1639 0 667458 177944 131680 -1 1638
1640 0 667472 177986 131840 -1 1639
1641 0 667320 177870 131920 -1 1640
1642 0 667212 177730 132080 -1 1641
1643 0 667160 177574 132240 -1 1642
1644 0 667136 177346 132360 -1 1643
1645 0 667062 177132 132480 -1 1644
1646 0 667074 176976 132640 -1 1645
1647 0 666982 176944 132760 -1 1646
1648 0 666894 176772 132960 -1 1647
1649 0 666852 176642 133120 -1 1648
1650 0 666808 176458 133320 -1 1649
1651 0 666788 176430 133520 -1 1650
1652 0 666752 176386 133680 -1 1651
1653 0 666448 176090 133800 -1 1652
1654 0 666508 175934 134000 -1 1653
1655 0 666442 175684 134160 -1 1654
1656 0 666390 175556 134320 -1 1655
1657 0 666154 174892 134480 -1 1656
1658 0 666106 174760 134680 -1 1657
1659 0 666058 174704 134880 -1 1658
1660 0 666010 174620 135080 -1 1659
1661 0 666016 174566 135200 -1 1660
1662 0 665832 174270 135360 -1 1661
1663 0 665560 173862 135480 -1 1662
1664 0 665456 173742 135560 -1 1663
1665 0 664958 173184 135600 -1 1664
1666 0 664586 172920 135760 -1 1665
1667 0 664446 172692 135920 -1 1666
1668 0 664258 172552 136040 -1 1667
1669 0 664030 172356 136160 -1 1668
1670 0 663790 172092 136320 -1 1669
1671 0 663746 172040 136480 -1 1670
1672 0 663658 171952 136640 -1 1671
1673 0 663268 171670 136720 -1 1672
1674 0 663036 171202 136880 -1 1673
1675 0 663040 170702 137040 -1 1674
1676 0 663034 170612 137240 -1 1675
1677 0 663026 170504 137480 -1 1676
1678 0 663034 170488 137680 -1 1677
1679 0 663106 170364 137840 -1 1678
1680 0 663052 170086 138000 -1 1679
1681 0 662976 169902 138120 -1 1680
1682 0 663000 169730 138240 -1 1681
1683 0 662964 169390 138360 -1 1682
1684 0 662386 168724 138480 -1 1683
1685 0 661974 167756 138520 -1 1684
1686 0 662062 167412 138800 -1 1685
1687 0 662214 167312 138960 -1 1686
1688 0 662502 167316 139120 -1 1687
1689 0 662626 167312 139320 -1 1688
1690 0 662760 167274 139520 -1 1689
1691 0 663068 167086 139640 -1 1690
1692 0 663160 166818 139800 -1 1691
1693 0 663154 166652 139920 -1 1692
1694 0 663094 166528 140000 -1 1693
1695 0 663070 166348 140240 -1 1694
1696 0 662986 166216 140480 -1 1695
1697 0 662850 166220 140640 -1 1696
1698 0 662770 166108 140840 -1 1697
1699 0 662748 165966 141000 -1 1698
1700 0 662684 165962 141080 -1 1699
1701 0 662712 165782 141240 -1 1700
1702 0 662700 165446 141400 -1 1701
1703 0 662694 165188 141560 -1 1702
1704 0 662922 164852 141760 -1 1703
1705 0 663218 164396 141960 -1 1704
1706 0 663220 164294 142120 -1 1705
1707 0 663344 164018 142240 -1 1706
1708 0 663436 164010 142400 -1 1707
1709 0 663662 163316 142480 -1 1708
1710 0 663714 162644 142560 -1 1709
1711 0 663729 162319 142600 -1 1710
1712 0 663542 162432 142200 -1 1711
1713 0 663482 162460 142160 -1 1712
1714 0 663744 161994 142640 -1 1711
1715 0 664364 161598 142600 -1 1714
1716 0 664424 161046 142480 -1 1715
1717 0 664412 160522 142360 -1 1716
1718 0 664596 159890 142400 -1 1717
1719 0 664780 159446 142520 -1 1718
1720 0 664852 159306 142640 -1 1719
1721 0 664878 159212 142720 -1 1720
1722 0 664910 158988 142920 -1 1721
1723 0 665106 158872 143120 -1 1722
1724 0 665138 158772 143280 -1 1723
1725 0 665302 158512 143440 -1 1724
1726 0 665548 158266 143640 -1 1725
1727 0 665864 157982 143920 -1 1726
1728 0 666244 157606 144040 -1 1727
1729 0 666438 157364 144200 -1 1728
1730 0 666414 157104 144400 -1 1729
1731 0 666382 156608 144560 -1 1730
1732 0 666338 156344 144680 -1 1731
1733 0 666408.8 155989.12 144800 -1 1732
1734 0 665942 155406.42 144800 -1 1733
1735 0 665857.75 155303.12 144680 -1 1734
1736 0 666482 155968 144920 -1 1733
1737 0 666530 155948 145080 -1 1736
1738 0 666666 155904 145240 -1 1737
1739 0 666708 155798 145400 -1 1738
1740 0 666620 155126 145480 -1 1739
1741 0 666532 154578 145600 -1 1740
1742 0 666556 154442 145720 -1 1741
1743 0 666494 154336 145920 -1 1742
1744 0 666530 154368 146000 -1 1743
1745 0 666356 153738 146080 -1 1744
1746 0 666196 153318 146160 -1 1745
1747 0 666058 153096 146280 -1 1746
1748 0 666262 154108 146320 -1 1747
1749 0 666037.3 152920.67 146320 -1 1747
1750 0 666528.9 152217.95 146320 -1 1749
1751 0 666761.44 152283.86 146240 -1 1750
1752 0 667007 152339.06 146160 -1 1751
1753 0 667019.3 152388.88 146080 -1 1752
1754 0 667155.44 152381.67 146000 -1 1753
1755 0 667232.6 152396.48 145880 -1 1754
1756 0 667305.2 152420.7 145760 -1 1755
1757 0 667392.7 152422.27 145640 -1 1756
1758 0 667538.6 152471.31 145520 -1 1757
1759 0 667633.3 152461.36 145400 -1 1758
1760 0 667694.4 152407.95 145280 -1 1759
1761 0 667759 152317.53 145200 -1 1760
1762 0 667889.6 152221.53 145120 -1 1761
1763 0 668100.56 152132.27 145000 -1 1762
1764 0 668269.2 152037.89 144920 -1 1763
1765 0 668347.6 151896.33 144840 -1 1764
1766 0 668527 151848.53 144800 -1 1765
1767 0 668723.25 151761.3 144720 -1 1766
1768 0 668885.25 151681.47 144640 -1 1767
1769 0 669076.06 151640.05 144560 -1 1768
1770 0 669414 151422 144520 -1 1769
1771 0 669751.7 151203.9 144480 -1 1770
1772 0 670116.75 151196.61 144400 -1 1771
1773 0 670176.7 151172 144360 -1 1772
1774 0 670236.5 151147 144320 -1 1773
1775 0 670295.5 151122 144280 -1 1774
1776 0 670355.25 151097.25 144240 -1 1775
1777 0 670103.4 150934.47 144040 -1 1776
1778 0 670234.9 150900.08 143920 -1 1777
1779 0 671078.5 151446.94 144240 -1 1776
1780 0 671387.3 151680.08 144280 -1 1779
1781 0 671532.8 152019.19 144320 -1 1780
1782 0 671733.56 152199.83 144360 -1 1781
1783 0 671897 152386.84 144440 -1 1782
1784 0 672138.94 153160.31 144480 -1 1783
1785 0 672539.2 153311.39 144440 -1 1784
1786 0 672556 153312.25 144400 -1 1785
1787 0 672607.25 153316.42 144280 -1 1786
1788 0 672979.1 153558 144240 -1 1787
1789 0 673331 153757.89 144200 -1 1788
1790 0 673438.56 153798.72 144160 -1 1789
1791 0 673675.75 154095.36 144080 -1 1790
1792 0 673551.8 153971.47 143920 -1 1791
1793 0 673652.5 153969.61 143680 -1 1792
1794 0 673656.56 154034.86 143520 -1 1793
1795 0 673558.75 154157.64 143360 -1 1794
1796 0 673564.5 154139.5 143320 -1 1795
1797 0 673581.1 154084.17 143200 -1 1796
1798 0 673174.4 154578.56 143320 -1 1796
1799 0 673194.3 154522.67 143240 -1 1798
1800 0 669423.5 151427.94 144360 -1 1770
1801 0 669506.25 151447.53 144200 -1 1800
1802 0 669511.6 151401.2 144080 -1 1801
1803 0 669405.1 151374.11 143960 -1 1802
1804 0 669188.3 151382.25 143920 -1 1803
1805 0 669148.3 151390.2 143520 -1 1804
1806 0 669120.44 151497.36 143400 -1 1805
1807 0 669043.5 151559.69 143280 -1 1806
1808 0 668983.9 151583.98 143160 -1 1807
1809 0 668887.1 151509.12 143040 -1 1808
1810 0 668800.56 151429.66 142920 -1 1809
1811 0 668709.25 151427.03 142880 -1 1810
1812 0 668666.75 151415.56 142840 -1 1811
1813 0 668797.25 151463.55 142800 -1 1812
1814 0 668988.56 151500.08 142760 -1 1813
1815 0 668966.94 151518.81 142720 -1 1814
1816 0 668947.5 151522.39 142640 -1 1815
1817 0 668962.44 151546.28 142560 -1 1816
1818 0 669029.7 151589.44 142480 -1 1817
1819 0 668914.4 151511.3 142400 -1 1818
1820 0 668794.75 151458.16 142320 -1 1819
1821 0 668706.6 151411.92 142240 -1 1820
1822 0 668670.5 151342.45 142160 -1 1821
1823 0 668597.2 151315.22 142080 -1 1822
1824 0 668596.1 151303.88 142000 -1 1823
1825 0 668620.5 151314.61 141920 -1 1824
1826 0 668571.2 151373.03 141840 -1 1825
1827 0 668563.56 151378.61 141760 -1 1826
1828 0 668552.9 151363.81 141680 -1 1827
1829 0 668563.7 151380.69 141600 -1 1828
1830 0 668626.56 151404.19 141520 -1 1829
1831 0 668665.9 151439.6 141440 -1 1830
1832 0 668716.8 151411.69 141320 -1 1831
1833 0 668677.25 151419.34 141240 -1 1832
1834 0 668641.6 151394.3 141160 -1 1833
1835 0 668579.7 151368.58 141080 -1 1834
1836 0 668337.44 151342.6 141040 -1 1835
1837 0 668499.44 151372.97 140880 -1 1836
1838 0 668565.6 151313.23 140720 -1 1837
1839 0 668592.9 151238.89 140560 -1 1838
1840 0 668598.25 151217.4 140400 -1 1839
1841 0 668576.5 151099.45 140280 -1 1840
1842 0 668408.2 150807.88 140200 -1 1841
1843 0 668370.5 150819.02 140040 -1 1842
1844 0 668360.3 150795.14 139960 -1 1843
1845 0 668258.56 150640.94 139800 -1 1844
1846 0 668059.06 150663.47 139640 -1 1845
1847 0 668016.5 150561.12 139600 -1 1846
1848 0 667917.9 150589.47 139480 -1 1847
1849 0 667887.8 150543.28 139320 -1 1848
1850 0 667874.4 150516.67 139240 -1 1849
1851 0 667925.25 150558.45 139200 -1 1850
1852 0 668062.75 150575.3 139080 -1 1851
1853 0 668256.6 150359.98 139040 -1 1852
1854 0 668296.56 150312.31 138920 -1 1853
1855 0 668090 150942.95 139040 -1 1852
1856 0 668230.5 150959.62 138960 -1 1855
1857 0 668311.4 150937.81 138920 -1 1856
1858 0 668376.6 150920.73 138880 -1 1857
1859 0 665996 152570 146400 -1 1749
1860 0 665928 152474 146560 -1 1859
1861 0 665922 152400 146680 -1 1860
1862 0 665654 151976 146760 -1 1861
1863 0 665610 151376 146840 -1 1862
1864 0 665514 150916 146960 -1 1863
1865 0 665422 150828 147160 -1 1864
1866 0 665342 150820 147320 -1 1865
1867 0 665294 150808 147480 -1 1866
1868 0 665294 150784 147640 -1 1867
1869 0 665344 150762 147760 -1 1868
1870 0 665102 150136 147800 -1 1869
1871 0 665102 149848 147920 -1 1870
1872 0 665166 149720 148040 -1 1871
1873 0 664926 149380 148200 -1 1872
1874 0 664950 149384 148320 -1 1873
1875 0 664698 149452 148480 -1 1874
1876 0 664582 149508 148680 -1 1875
1877 0 664470 149472 148800 -1 1876
1878 0 664348 149402 148920 -1 1877
1879 0 664272 149282 148960 -1 1878
1880 0 664146 149204 149040 -1 1879
1881 0 664026 149128 149160 -1 1880
1882 0 663942 149180 149280 -1 1881
1883 0 663846 149208 149440 -1 1882
1884 0 663734 149148 149560 -1 1883
1885 0 663614 149252 149640 -1 1884
1886 0 663406 149324 149760 -1 1885
1887 0 663250 149492 149880 -1 1886
1888 0 663126 149656 150000 -1 1887
1889 0 663058 149672 150080 -1 1888
1890 0 662822 149656 150160 -1 1889
1891 0 662694 149540 150280 -1 1890
1892 0 662734 149396 150400 -1 1891
1893 0 662744.7 149257.33 150480 -1 1892
1894 0 662750 149188 150520 -1 1893
1895 0 662782 149028 150600 -1 1894
1896 0 662806 148796 150760 -1 1895
1897 0 662758 148780 150920 -1 1896
1898 0 662730 148752 151080 -1 1897
1899 0 662714 148784 151200 -1 1898
1900 0 662562 148792 151280 -1 1899
1901 0 662498 148780 151400 -1 1900
1902 0 662470 148804 151520 -1 1901
1903 0 662510 148820 151640 -1 1902
1904 0 662390 148776 151680 -1 1903
1905 0 662218 148716 151720 -1 1904
1906 0 661842 148372 151760 -1 1905
1907 0 661316 148050 151800 -1 1906
1908 0 661430 148316 151960 -1 1907
1909 0 661386 148320 152120 -1 1908
1910 0 661354 148376 152320 -1 1909
1911 0 661402 148564 152440 -1 1910
1912 0 661490 148724 152480 -1 1911
1913 0 661534 148776 152640 -1 1912
1914 0 661554 148696 152800 -1 1913
1915 0 661522 148656 152960 -1 1914
1916 0 661506 148724 153120 -1 1915
1917 0 661674 148812 153200 -1 1916
1918 0 662122 148960 153280 -1 1917
1919 0 662098 148896 153440 -1 1918
1920 0 662042 148856 153600 -1 1919
1921 0 661902 148792 153680 -1 1920
1922 0 661896 148778 153800 -1 1921
1923 0 661848 148802 154000 -1 1922
1924 0 661768 148782 154200 -1 1923
1925 0 661536 148662 154360 -1 1924
1926 0 661268 148526 154520 -1 1925
1927 0 661180 148470 154680 -1 1926
1928 0 661088 148434 154880 -1 1927
1929 0 661012 148490 155040 -1 1928
1930 0 660976 148482 155200 -1 1929
1931 0 660958 148479 155320 -1 1930
1932 0 660040 148266 155320 -1 1931
1933 0 658736 147822 155320 -1 1932
1934 0 657496 147482 155320 -1 1933
1935 0 656848 147408 155200 -1 1934
1936 0 655972 147200 155080 -1 1935
1937 0 654820 146796 155160 -1 1936
1938 0 654600 146790 155200 -1 1937
1939 0 654524 146938 155360 -1 1938
1940 0 654532 147018 155480 -1 1939
1941 0 654372 147198 155520 -1 1940
1942 0 653980 147486 155440 -1 1941
1943 0 653476 147686 155400 -1 1942
1944 0 652716 148090 155360 -1 1943
1945 0 652592 148118 155320 -1 1944
1946 0 652220 148202 155520 -1 1945
1947 0 652120 148254 155680 -1 1946
1948 0 651880 148246 155840 -1 1947
1949 0 651960 148370 156040 -1 1948
1950 0 651876 148606 156160 -1 1949
1951 0 651780 148678 156320 -1 1950
1952 0 651724 148842 156440 -1 1951
1953 0 651716 148898 156680 -1 1952
1954 0 653836 146226 155200 -1 1938
1955 0 653296 145770 155160 -1 1954
1956 0 652984 145122 155200 -1 1955
1957 0 653144 144630 155240 -1 1956
1958 0 652896 144170 155280 -1 1957
1959 0 652464 143834 155320 -1 1958
1960 0 652272 143830 155520 -1 1959
1961 0 651468 143382 155800 -1 1960
1962 0 651140 143078 155840 -1 1961
1963 0 650884 142886 155920 -1 1962
1964 0 650536 142778 156040 -1 1963
1965 0 650012 142604 156120 -1 1964
1966 0 649748 142528 156240 -1 1965
1967 0 649312 142448 156400 -1 1966
1968 0 648812 142332 156520 -1 1967
1969 0 648664 142296 156640 -1 1968
1970 0 648584 142248 156800 -1 1969
1971 0 648376 142188 157000 -1 1970
1972 0 648128 142200 157200 -1 1971
1973 0 647796 142260 157360 -1 1972
1974 0 647420 142162 157560 -1 1973
1975 0 647132 141950 157720 -1 1974
1976 0 646912 141850 157840 -1 1975
1977 0 646532 141694 158000 -1 1976
1978 0 646088 141542 158160 -1 1977
1979 0 645896 141522 158360 -1 1978
1980 0 645680 141500 158520 -1 1979
1981 0 645424 141456 158680 -1 1980
1982 0 645176 141392 158800 -1 1981
1983 0 644884 141276 158880 -1 1982
1984 0 644512 141216 159000 -1 1983
1985 0 644348 141164 159120 -1 1984
1986 0 644212 141154 159280 -1 1985
1987 0 643836 141110 159480 -1 1986
1988 0 643532 141210 159520 -1 1987
1989 0 643296 141146 159600 -1 1988
1990 0 643016 141058 159680 -1 1989
1991 0 642824 141066 159800 -1 1990
1992 0 642632 141046 159920 -1 1991
1993 0 642408 140906 160080 -1 1992
1994 0 642152 140800 160200 -1 1993
1995 0 641864 140728 160320 -1 1994
1996 0 641592 140696 160440 -1 1995
1997 0 641196 140656 160560 -1 1996
1998 0 640892 140606 160680 -1 1997
1999 0 640476 140526 160760 -1 1998
2000 0 640284 140502 160800 -1 1999
2001 0 639828 140518 160880 -1 2000
2002 0 639508 140478 160960 -1 2001
2003 0 639352 140484 161040 -1 2002
2004 0 639004 140428 161160 -1 2003
2005 0 637908 140274 161160 -1 2004
2006 0 637188 140094 161200 -1 2005
2007 0 636180 140144 161280 -1 2006
2008 0 635568 139984 161320 -1 2007
2009 0 634832 139760 161360 -1 2008
2010 0 634624 139712 161400 -1 2009
2011 0 633948 139558 161480 -1 2010
2012 0 633720 139582 161600 -1 2011
2013 0 633424 139614 161760 -1 2012
2014 0 632944 139694 161840 -1 2013
2015 0 632464 139734 161960 -1 2014
2016 0 632300 139710 162080 -1 2015
2017 0 631924 139726 162200 -1 2016
2018 0 631660 139780 162240 -1 2017
2019 0 631340 139840 162320 -1 2018
2020 0 630836 139844 162400 -1 2019
2021 0 630568 139816 162480 -1 2020
2022 0 630272 139716 162600 -1 2021
2023 0 629960 139488 162720 -1 2022
2024 0 629924 139268 162840 -1 2023
2025 0 629896 139212 162920 -1 2024
2026 0 629768 139126 163000 -1 2025
2027 0 629504 139074 163120 -1 2026
2028 0 629172 138982 163240 -1 2027
2029 0 628752 138886 163320 -1 2028
2030 0 628420 138906 163400 -1 2029
2031 0 628288 138866 163480 -1 2030
2032 0 628052 138874 163600 -1 2031
2033 0 627892 138886 163720 -1 2032
2034 0 627788 138822 163840 -1 2033
2035 0 627588 138776 163960 -1 2034
2036 0 627372 138704 164080 -1 2035
2037 0 627236 138628 164240 -1 2036
2038 0 626864 138556 164360 -1 2037
2039 0 626572 138576 164480 -1 2038
2040 0 626240 138600 164560 -1 2039
2041 0 625472 138626 164560 -1 2040
2042 0 625108 138562 164680 -1 2041
2043 0 625100 138514 164800 -1 2042
2044 0 624948 138462 164920 -1 2043
2045 0 624324 138346 164960 -1 2044
2046 0 623692 137942 165000 -1 2045
2047 0 623284 137478 165040 -1 2046
2048 0 623196 137364 165160 -1 2047
2049 0 622100 137548 165160 -1 2048
2050 0 621948 137540 165320 -1 2049
2051 0 621392 137688 165400 -1 2050
2052 0 621204 137560 165560 -1 2051
2053 0 621044 137516 165680 -1 2052
2054 0 621096.8 137506.4 165760 -1 2053
2055 0 621176 137492 165880 -1 2054
2056 0 621096 137634 165920 -1 2055
2057 0 620952 137754 165960 -1 2056
2058 0 620880 137850 166000 -1 2057
2059 0 620760 137906 166080 -1 2058
2060 0 620652 137910 166240 -1 2059
2061 0 620660 137966 166360 -1 2060
2062 0 620724 138070 166520 -1 2061
2063 0 620640 138102 166680 -1 2062
2064 0 620632 138190 166880 -1 2063
2065 0 620808 138174 167080 -1 2064
2066 0 620788 138314 167320 -1 2065
2067 0 620828 138294 167400 -1 2066
2068 0 620828 138390 167520 -1 2067
2069 0 620896 138562 167760 -1 2068
2070 0 620952 138514 167960 -1 2069
2071 0 620992 138406 168200 -1 2070
2072 0 621056 138410 168400 -1 2071
2073 0 621120 138458 168600 -1 2072
2074 0 621248 138494 168800 -1 2073
2075 0 621436 138446 169000 -1 2074
2076 0 621512 138494 169120 -1 2075
2077 0 621435.75 137939 169160 -1 2076
2078 0 621501.9 138540.33 169200 -1 2077
2079 0 621630.1 138622.58 169320 -1 2078
2080 0 621738.2 138684.64 169480 -1 2079
2081 0 621858.6 138873.1 169680 -1 2080
2082 0 622011.2 139077.8 169800 -1 2081
2083 0 622157.3 139342.33 169880 -1 2082
2084 0 622264.3 139625.03 169960 -1 2083
2085 0 622307.5 139732.36 170040 -1 2084
2086 0 622393.75 139851.97 170160 -1 2085
2087 0 622463.94 139976.73 170280 -1 2086
2088 0 622505.94 140058.16 170400 -1 2087
2089 0 622517.7 140177.2 170520 -1 2088
2090 0 622466.06 140261.56 170640 -1 2089
2091 0 622455.6 140369.86 170720 -1 2090
2092 0 622474.44 140567.88 170800 -1 2091
2093 0 622570.9 140757.22 170880 -1 2092
2094 0 622609.9 140872.75 170960 -1 2093
2095 0 622657.56 141046.88 171040 -1 2094
2096 0 622799.1 141207.39 171160 -1 2095
2097 0 622860.75 141390.16 171240 -1 2096
2098 0 623069.6 141581.55 171360 -1 2097
2099 0 623129.2 141693 171440 -1 2098
2100 0 623207.25 141807.86 171520 -1 2099
2101 0 623292.94 142004.72 171600 -1 2100
2102 0 623373 142201.42 171640 -1 2101
2103 0 623377.44 142381.77 171680 -1 2102
2104 0 623437.6 142445.34 171720 -1 2103
2105 0 623472 142549.66 171800 -1 2104
2106 0 623516 142599.75 171880 -1 2105
2107 0 623539.44 142681.16 171960 -1 2106
2108 0 623560.56 142686.22 172000 -1 2107
2109 0 623583 142717.12 172040 -1 2108
2110 0 623678.8 142799.83 172120 -1 2109
2111 0 623706.6 142832.97 172200 -1 2110
2112 0 623747.75 142932.56 172280 -1 2111
2113 0 623823.06 143016.7 172360 -1 2112
2114 0 623894.9 143036.44 172440 -1 2113
2115 0 623951.25 143033.12 172520 -1 2114
2116 0 624033 143031.78 172600 -1 2115
2117 0 624100.44 143043.78 172720 -1 2116
2118 0 624266 143031.16 172840 -1 2117
2119 0 624392.25 143052.72 172920 -1 2118
2120 0 624515.25 143161.33 172960 -1 2119
2121 0 624571.3 143204.83 173080 -1 2120
2122 0 624665.5 143255.14 173160 -1 2121
2123 0 624772.5 143311.53 173240 -1 2122
2124 0 624805.1 143330.84 173360 -1 2123
2125 0 624926 143367.47 173440 -1 2124
2126 0 625031.3 143489.36 173520 -1 2125
2127 0 625132.25 143487.84 173640 -1 2126
2128 0 625131.4 143529 173760 -1 2127
2129 0 625084.06 143590.42 173880 -1 2128
2130 0 625112.8 143731.86 174000 -1 2129
2131 0 625154.25 143809.31 174040 -1 2130
2132 0 625228.2 143907.25 174160 -1 2131
2133 0 625211.1 144003.08 174240 -1 2132
2134 0 625204.7 144114.38 174320 -1 2133
2135 0 625175.5 144172.38 174400 -1 2134
2136 0 625161 144279.12 174480 -1 2135
2137 0 625149.1 144428.08 174560 -1 2136
2138 0 625177.1 144507.12 174640 -1 2137
2139 0 625139.5 144669.98 174720 -1 2138
2140 0 625132.4 144745.62 174800 -1 2139
2141 0 625007 144910.72 174840 -1 2140
2142 0 624945.5 144983.61 174920 -1 2141
2143 0 624939.9 145027.08 175000 -1 2142
2144 0 624937.5 145112.47 175080 -1 2143
2145 0 624856.4 145211.31 175160 -1 2144
2146 0 624836.7 145376.03 175280 -1 2145
2147 0 624813.56 145457.42 175360 -1 2146
2148 0 624757.6 145473.19 175440 -1 2147
2149 0 625206.6 144994.94 175480 -1 2148
2150 0 624732.2 145408.47 175520 -1 2149
2151 0 624642.8 145361.06 175640 -1 2150
2152 0 624536.25 145313.98 175800 -1 2151
2153 0 624370.94 145294.45 175920 -1 2152
2154 0 624381.94 145266.56 176040 -1 2153
2155 0 624279.56 145140.53 176200 -1 2154
2156 0 624256.94 145097.61 176320 -1 2155
2157 0 624330.75 145100.12 176400 -1 2156
2158 0 624625.1 144929.58 176440 -1 2157
2159 0 624375.7 145236.64 176480 -1 2158
2160 0 624342.1 145233.6 176520 -1 2159
2161 0 624062.5 144981.78 176600 -1 2160
2162 0 623580.6 144912.89 176640 -1 2161
2163 0 623552.25 144798.12 176680 -1 2162
2164 0 623611.4 144863.39 176800 -1 2163
2165 0 623620.1 144884.94 176880 -1 2164
2166 0 623856.3 145125.48 177000 -1 2165
2167 0 623918.56 145183.97 177160 -1 2166
2168 0 623939.44 145198.23 177320 -1 2167
2169 0 623956.4 145203.6 177360 -1 2168
2170 0 624026.3 145225.73 177520 -1 2169
2171 0 624121.6 145197.5 177680 -1 2170
2172 0 624172.25 145202.45 177800 -1 2171
2173 0 624135.1 145118 178040 -1 2172
2174 0 624128.75 145103.84 178080 -1 2173
2175 0 624198.2 145082.1 178240 -1 2174
2176 0 624188.75 145078.94 178360 -1 2175
2177 0 624442 145196.97 178520 -1 2176
2178 0 624516.5 145234.5 178640 -1 2177
2179 0 624590.75 145272 178760 -1 2178
2180 0 624746.2 145420.23 179080 -1 2179
2181 0 624628.06 145685.39 179320 -1 2180
2182 0 624668.2 145769.64 179480 -1 2181
2183 0 624890.44 145832.44 179680 -1 2182
2184 0 624964.5 145862.5 179800 -1 2183
2185 0 624986.56 145901.66 179920 -1 2184
2186 0 624969.5 146090.39 180040 -1 2185
2187 0 624895.9 146169.44 180240 -1 2186
2188 0 624840.1 146264.56 180320 -1 2187
2189 0 624701.25 146447.17 180560 -1 2188
2190 0 624681.5 146594.62 180720 -1 2189
2191 0 624502.4 146782.44 180880 -1 2190
2192 0 624439.1 146887.64 180960 -1 2191
2193 0 624247 147056.94 181080 -1 2192
2194 0 624098.7 147108.62 181160 -1 2193
2195 0 624074.94 147096.3 181200 -1 2194
2196 0 623950.1 147173.23 181240 -1 2195
2197 0 624074.25 147339.58 181280 -1 2196
2198 0 623964.7 147331.17 181320 -1 2197
2199 0 623915.94 147341 181400 -1 2198
2200 0 623792.6 147328.27 181480 -1 2199
2201 0 623569.4 147331.23 181560 -1 2200
2202 0 623292.06 147386.4 181640 -1 2201
2203 0 623062.5 147651.45 181720 -1 2202
2204 0 622882.2 147628.64 181840 -1 2203
2205 0 622740.5 147681 181880 -1 2204
2206 0 622698.56 147417.81 182080 -1 2205
2207 0 622754.7 147381.55 182280 -1 2206
2208 0 622819.9 147384.92 182360 -1 2207
2209 0 622599.25 147733.11 181920 -1 2205
2210 0 622257.3 147814.16 182040 -1 2209
2211 0 622055.25 147920.88 182160 -1 2210
2212 0 621988.2 147917.92 182280 -1 2211
2213 0 621964.7 147927.6 182400 -1 2212
2214 0 621776.25 147977.39 182560 -1 2213
2215 0 621839.3 148110 182760 -1 2214
2216 0 621888.25 148114.16 182960 -1 2215
2217 0 621833.9 148154.97 183040 -1 2216
2218 0 621903.9 148230.36 183120 -1 2217
2219 0 621858.56 148381.39 183240 -1 2218
2220 0 621847.4 148521.25 183360 -1 2219
2221 0 621900.25 148728 183480 -1 2220
2222 0 621713.1 148591.42 183520 -1 2221
2223 0 622061.44 149012.55 183560 -1 2221
2224 0 622008.9 149209.92 183640 -1 2223
2225 0 622009.9 149358.39 183720 -1 2224
2226 0 621992.56 149347.67 183800 -1 2225
2227 0 622748 144644.31 176680 -1 2163
2228 0 622832.75 144240.86 176440 -1 2227
2229 0 622562.3 144468.67 176400 -1 2228
2230 0 620628 137042 165760 -1 2054
2231 0 620484 136530 165840 -1 2230
2232 0 620388 136294 166000 -1 2231
2233 0 620304 136156 166120 -1 2232
2234 0 619800 135356 166120 -1 2233
2235 0 619764 135114 166160 -1 2234
2236 0 619704 134838 166240 -1 2235
2237 0 619644 134694 166320 -1 2236
2238 0 619568 134522 166400 -1 2237
2239 0 619472 134458 166480 -1 2238
2240 0 619408 134382 166600 -1 2239
2241 0 619236 134250 166720 -1 2240
2242 0 619156 134122 166840 -1 2241
2243 0 619092 133950 166960 -1 2242
2244 0 619132 133824 167080 -1 2243
2245 0 619112 133568 167240 -1 2244
2246 0 619024 133412 167360 -1 2245
2247 0 618616 133320 167480 -1 2246
2248 0 618332 133156 167640 -1 2247
2249 0 618144 133148 167800 -1 2248
2250 0 618176 133096 168000 -1 2249
2251 0 617936 133008 168160 -1 2250
2252 0 617780 132972 168320 -1 2251
2253 0 617736 132898 168440 -1 2252
2254 0 617712 132810 168600 -1 2253
2255 0 617760 132690 168760 -1 2254
2256 0 617756 132542 168960 -1 2255
2257 0 617828 132510 169120 -1 2256
2258 0 617940 132394 169280 -1 2257
2259 0 617988 131928 169360 -1 2258
2260 0 618016 131648 169520 -1 2259
2261 0 618020 131424 169640 -1 2260
2262 0 617988 131268 169760 -1 2261
2263 0 618012 131200 169920 -1 2262
2264 0 618012 131200 170040 -1 2263
2265 0 618136 131112 170320 -1 2264
2266 0 618044 130684 170520 -1 2265
2267 0 617924 130346 170600 -1 2266
2268 0 617740 130258 170760 -1 2267
2269 0 617668 130246 170920 -1 2268
2270 0 617672.56 130211.17 171040 -1 2269
2271 0 617673.5 130211.17 171120 -1 2270
2272 0 617578 130158.64 171200 -1 2271
2273 0 617509.9 130087.58 171360 -1 2272
2274 0 617499.7 129986.125 171480 -1 2273
2275 0 617572.2 129957.42 171640 -1 2274
2276 0 617591.25 129915.75 171760 -1 2275
2277 0 617655.8 129839.5 171960 -1 2276
2278 0 617624.7 129686.97 172040 -1 2277
2279 0 617655.3 129667.516 172160 -1 2278
2280 0 617726.6 129594.69 172400 -1 2279
2281 0 617748.5 129383.875 172520 -1 2280
2282 0 617744 129446.19 172600 -1 2281
2283 0 617748 129380.41 172760 -1 2282
2284 0 617755.75 129245.625 172920 -1 2283
2285 0 617797 129186.56 173000 -1 2284
2286 0 617746.4 128997.44 173120 -1 2285
2287 0 617776.5 128875.53 173240 -1 2286
2288 0 617768.2 128778.91 173360 -1 2287
2289 0 617782.8 128722.89 173440 -1 2288
2290 0 617906.06 128607.33 173600 -1 2289
2291 0 617921.44 128561.7 173640 -1 2290
2292 0 617949.94 128503.91 173840 -1 2291
2293 0 617812 128461.28 174040 -1 2292
2294 0 617867.4 128446.31 174240 -1 2293
2295 0 617948.1 128461.75 174360 -1 2294
2296 0 618003.25 128505.8 174560 -1 2295
2297 0 618061.3 128586.19 174760 -1 2296
2298 0 618071.44 128700 174920 -1 2297
2299 0 618107.25 128765.72 175000 -1 2298
2300 0 617924.4 128787.59 175200 -1 2299
2301 0 617782.56 128731.16 175320 -1 2300
2302 0 617401.94 128401.625 175360 -1 2301
2303 0 618500.4 128700.59 175240 -1 2300
2304 0 618511.56 128670.92 175440 -1 2303
2305 0 618867.7 128517.41 175560 -1 2304
2306 0 618927.2 128567.734 175600 -1 2305
2307 0 618999.9 128511.33 175720 -1 2306
2308 0 619177.1 128525.55 175840 -1 2307
2309 0 619247.9 128535.06 175920 -1 2308
2310 0 619422.3 128614.56 176040 -1 2309
2311 0 619503.1 128596.86 176160 -1 2310
2312 0 617424 132978 169320 -1 2258
2313 0 617332 133118 169440 -1 2312
2314 0 617256 133258 169600 -1 2313
2315 0 617196 133398 169760 -1 2314
2316 0 617208 133570 169880 -1 2315
2317 0 617104 133710 170040 -1 2316
2318 0 617040 133766 170200 -1 2317
2319 0 616952 133904 170320 -1 2318
2320 0 616924 133968 170440 -1 2319
2321 0 616860 134044 170600 -1 2320
2322 0 616840 134072 170760 -1 2321
2323 0 616580 134428 170920 -1 2322
2324 0 616572 134408 171040 -1 2323
2325 0 616492 134560 171160 -1 2324
2326 0 616424 134656 171320 -1 2325
2327 0 616380 134712 171480 -1 2326
2328 0 616300 134954 171640 -1 2327
2329 0 616224 135082 171760 -1 2328
2330 0 616112 135226 171880 -1 2329
2331 0 615940 135330 172000 -1 2330
2332 0 615740 135422 172120 -1 2331
2333 0 615552 135582 172240 -1 2332
2334 0 615424 135726 172360 -1 2333
2335 0 615240 135926 172480 -1 2334
2336 0 615180 136024 172560 -1 2335
2337 0 615028 136152 172680 -1 2336
2338 0 614956 136184 172840 -1 2337
2339 0 615024 136344 173000 -1 2338
2340 0 614972 136532 173160 -1 2339
2341 0 614972 136520 173360 -1 2340
2342 0 614972 136480 173680 -1 2341
2343 0 614852 136512 173840 -1 2342
2344 0 614832 136592 174040 -1 2343
2345 0 614780 136744 174240 -1 2344
2346 0 614756 136824 174400 -1 2345
2347 0 614808 136700 174520 -1 2346
2348 0 614808 136536 174600 -1 2347
2349 0 614776 136460 174760 -1 2348
2350 0 614708 136524 174920 -1 2349
2351 0 614680 136460 175120 -1 2350
2352 0 614660 136456 175200 -1 2351
2353 0 614508 136476 175360 -1 2352
2354 0 614496.94 136450.27 175440 -1 2353
2355 0 614863.75 136094.3 175480 -1 2354
2356 0 614534.75 136384.23 175520 -1 2355
2357 0 614532.94 136509.22 175560 -1 2356
2358 0 614556.9 136349.9 175600 -1 2357
2359 0 614503.5 136410.47 175640 -1 2358
2360 0 614469.25 136399.52 175680 -1 2359
2361 0 614478.1 136400.95 175760 -1 2360
2362 0 614457.25 136390.98 175880 -1 2361
2363 0 614462.5 136380.38 176000 -1 2362
2364 0 614381.75 136321.98 176120 -1 2363
2365 0 614403.06 136312 176200 -1 2364
2366 0 614385 136275.12 176280 -1 2365
2367 0 614326.25 136236.42 176360 -1 2366
2368 0 614306.7 136220.25 176400 -1 2367
2369 0 614548.9 135931.84 176440 -1 2368
2370 0 614364.56 136178.44 176480 -1 2369
2371 0 614341.1 136144.45 176520 -1 2370
2372 0 614246.4 136273.84 176560 -1 2371
2373 0 614321.25 136131.69 176600 -1 2372
2374 0 614340.5 136122.64 176640 -1 2373
2375 0 614286.9 136107.62 176720 -1 2374
2376 0 614269.06 136117.97 176800 -1 2375
2377 0 614255.9 136141.78 176880 -1 2376
2378 0 614192.5 136181.98 176960 -1 2377
2379 0 614181 136207.42 177040 -1 2378
2380 0 614230.3 136236.33 177080 -1 2379
2381 0 614242.9 136224.45 177120 -1 2380
2382 0 614222.56 136212.34 177200 -1 2381
2383 0 614103.44 136236.72 177280 -1 2382
2384 0 614067.5 136225.83 177360 -1 2383
2385 0 614045.3 136189.55 177440 -1 2384
2386 0 614028.44 136143.84 177520 -1 2385
2387 0 614006.44 136135.83 177600 -1 2386
2388 0 613953.7 136133.34 177720 -1 2387
2389 0 613947.2 136138.92 177800 -1 2388
2390 0 613987.6 136131.23 177920 -1 2389
2391 0 613986.9 136084.58 178000 -1 2390
2392 0 613989.2 136056.86 178080 -1 2391
2393 0 613900.44 136026.56 178160 -1 2392
2394 0 613784.44 135981.83 178240 -1 2393
2395 0 613802 135981.77 178320 -1 2394
2396 0 613797.4 135956.73 178400 -1 2395
2397 0 613782.4 135912.53 178480 -1 2396
2398 0 613783.6 135862.25 178600 -1 2397
2399 0 613792.75 135828.56 178680 -1 2398
2400 0 613742.25 135776.48 178800 -1 2399
2401 0 613743.56 135726.27 178920 -1 2400
2402 0 613743.4 135724.28 179040 -1 2401
2403 0 613722.94 135683.67 179120 -1 2402
2404 0 613691.9 135652.58 179200 -1 2403
2405 0 613664.94 135632.7 179280 -1 2404
2406 0 613628.25 135683.02 179400 -1 2405
2407 0 613641.44 135733.61 179480 -1 2406
2408 0 613660.6 135749.05 179560 -1 2407
2409 0 613644.56 135777.39 179640 -1 2408
2410 0 613632.75 135788.4 179720 -1 2409
2411 0 613654.56 135802.69 179800 -1 2410
2412 0 613678.6 135858.1 179880 -1 2411
2413 0 613643.2 135926.67 179960 -1 2412
2414 0 613638.75 135966.67 180040 -1 2413
2415 0 613629.06 136010.52 180120 -1 2414
2416 0 613574.9 136068.89 180160 -1 2415
2417 0 613555.2 136155.28 180240 -1 2416
2418 0 613573.2 136179.47 180320 -1 2417
2419 0 613569.9 136204.31 180400 -1 2418
2420 0 613529 136225.53 180480 -1 2419
2421 0 613472 136257.31 180560 -1 2420
2422 0 613476.1 136293.78 180640 -1 2421
2423 0 613442.6 136327.16 180720 -1 2422
2424 0 613402.9 136401.03 180840 -1 2423
2425 0 613373.56 136465.8 180920 -1 2424
2426 0 613335.94 136541.45 181000 -1 2425
2427 0 613291.7 136600.22 181080 -1 2426
2428 0 613246 136651.77 181160 -1 2427
2429 0 613246.1 136659.4 181200 -1 2428
2430 0 613155.25 136835.38 181240 -1 2429
2431 0 613152.94 136767.66 181320 -1 2430
2432 0 613145.3 136817.14 181400 -1 2431
2433 0 613112.25 136873.66 181480 -1 2432
2434 0 613078.56 136911.95 181560 -1 2433
2435 0 613035.44 136989.17 181680 -1 2434
2436 0 612970.4 137022.88 181760 -1 2435
2437 0 612917.8 137040.48 181840 -1 2436
2438 0 612869.9 137095.61 181960 -1 2437
2439 0 612808.3 137166.11 182080 -1 2438
2440 0 612769.5 137203.45 182160 -1 2439
2441 0 612781.06 137210.45 182280 -1 2440
2442 0 612710.3 137312.36 182400 -1 2441
2443 0 612567.9 137568.5 182480 -1 2442
2444 0 612363.1 137668.27 182600 -1 2443
2445 0 612336.2 137664.58 182720 -1 2444
2446 0 612320.1 137639.22 182840 -1 2445
2447 0 612325.94 137654.31 183000 -1 2446
2448 0 612322.9 137633.8 183040 -1 2447
2449 0 612417.6 137567.02 183080 -1 2448
2450 0 612417.1 137568.42 183160 -1 2449
2451 0 612414.56 137572.12 183360 -1 2450
2452 0 612426 137586.58 183440 -1 2451
2453 0 612750.44 138010.53 184040 -1 2452
2454 0 612827.94 138136.92 184120 -1 2453
2455 0 612813.25 138285.81 184240 -1 2454
2456 0 612758.25 138445.27 184360 -1 2455
2457 0 612644.2 138495.61 184480 -1 2456
2458 0 612596.8 138543.77 184560 -1 2457
2459 0 614664 136976 174280 -1 2345
2460 0 614649.6 137040.45 174320 -1 2459
2461 0 614635.2 137159.75 174360 -1 2460
2462 0 614632.1 137259.84 174400 -1 2461
2463 0 614643 137401.03 174480 -1 2462
2464 0 614653.75 137515.92 174560 -1 2463
2465 0 614633.75 137643.89 174640 -1 2464
2466 0 614639.1 137718.9 174720 -1 2465
2467 0 614666.9 137795.7 174800 -1 2466
2468 0 614734.1 137870.16 174920 -1 2467
2469 0 614843.6 137945.69 175040 -1 2468
2470 0 614830.6 137970.75 175120 -1 2469
2471 0 614776 138031.53 175200 -1 2470
2472 0 614763.8 138156.53 175320 -1 2471
2473 0 614746.56 138264.4 175400 -1 2472
2474 0 614770.9 138310.42 175440 -1 2473
2475 0 615120.9 138109.23 175480 -1 2474
2476 0 614837.5 138396.83 175520 -1 2475
2477 0 614806.56 138510.34 175600 -1 2476
2478 0 614748 138665.23 175640 -1 2477
2479 0 614639.94 138970.95 175720 -1 2478
2480 0 614536.94 139324.88 175800 -1 2479
2481 0 614483.75 139414.17 175880 -1 2480
2482 0 614431 139432.7 175960 -1 2481
2483 0 614298.9 139525.81 176080 -1 2482
2484 0 614194.1 139578.95 176200 -1 2483
2485 0 614117.3 139665.08 176320 -1 2484
2486 0 613993.25 139710.67 176480 -1 2485
2487 0 613848.44 139715.05 176560 -1 2486
2488 0 613697.7 139976.97 176640 -1 2487
2489 0 613652.75 140238.7 176760 -1 2488
2490 0 613706.4 140339.88 176840 -1 2489
2491 0 613634 140456.61 176960 -1 2490
2492 0 613653.4 140591.23 177080 -1 2491
2493 0 613634.9 140644.78 177200 -1 2492
2494 0 613650.1 140650.58 177320 -1 2493
2495 0 613618.8 140646.83 177480 -1 2494
2496 0 613578.06 140672.88 177640 -1 2495
2497 0 613467.6 140744.27 177800 -1 2496
2498 0 613400.94 140774.61 177920 -1 2497
2499 0 613371.94 140820.92 178040 -1 2498
2500 0 613389.4 140908.81 178160 -1 2499
2501 0 613329.6 141087.48 178360 -1 2500
2502 0 613280.5 141208.44 178440 -1 2501
2503 0 613290.2 141313.25 178520 -1 2502
2504 0 613296.4 141547.44 178640 -1 2503
2505 0 613331.9 141525.45 178760 -1 2504
2506 0 613317.4 141574.31 178880 -1 2505
2507 0 613336.3 141760.22 179040 -1 2506
2508 0 613323.5 141810.8 179160 -1 2507
2509 0 613266 141980.86 179280 -1 2508
2510 0 613141.25 142119.23 179400 -1 2509
2511 0 613189.8 142144.05 179480 -1 2510
2512 0 613231.4 142159.84 179560 -1 2511
2513 0 613225.8 142213.52 179680 -1 2512
2514 0 613078.75 142338.89 179800 -1 2513
2515 0 613039.4 142323.19 179920 -1 2514
2516 0 612998.5 142444.25 180040 -1 2515
2517 0 612936.6 142620.5 180160 -1 2516
2518 0 612825.44 142839.22 180240 -1 2517
2519 0 612853.1 143007.61 180320 -1 2518
2520 0 612774.75 143156.69 180400 -1 2519
2521 0 612719.1 143273.8 180480 -1 2520
2522 0 612708.5 143396.23 180560 -1 2521
2523 0 612728.25 143512.52 180640 -1 2522
2524 0 612710.25 143661.73 180720 -1 2523
2525 0 612658.44 143709.58 180800 -1 2524
2526 0 612494.4 143832.95 180880 -1 2525
2527 0 612429.2 143991.45 180960 -1 2526
2528 0 612390.06 144088.33 181040 -1 2527
2529 0 612386.5 144125.16 181120 -1 2528
2530 0 612371.1 144145.72 181200 -1 2529
2531 0 612347.5 144174.62 181240 -1 2530
2532 0 612306.94 144330.23 181320 -1 2531
2533 0 612272.56 144447.55 181400 -1 2532
2534 0 612249.56 144623.58 181480 -1 2533
2535 0 612196.6 144865.12 181560 -1 2534
2536 0 612205 144994.44 181640 -1 2535
2537 0 612178.4 145075.23 181720 -1 2536
2538 0 612122.1 145222.56 181840 -1 2537
2539 0 612108.25 145321.6 181920 -1 2538
2540 0 612036.1 145442.16 182000 -1 2539
2541 0 611927.2 145540.77 182080 -1 2540
2542 0 611830.3 145572.27 182160 -1 2541
2543 0 611821.6 145626.22 182240 -1 2542
2544 0 611861.1 145654.36 182360 -1 2543
2545 0 611862.2 145766.19 182480 -1 2544
2546 0 611921.6 145846.31 182560 -1 2545
2547 0 611919.56 146048.75 182680 -1 2546
2548 0 611947.4 146152.14 182760 -1 2547
2549 0 611906 146177.75 182840 -1 2548
2550 0 611895.25 146243.89 182920 -1 2549
2551 0 611800.25 146326.84 183000 -1 2550
2552 0 611793.6 146700.47 183080 -1 2551
2553 0 611784.4 146774.22 183160 -1 2552
2554 0 611822 146789.31 183280 -1 2553
2555 0 611774.8 146921.84 183400 -1 2554
2556 0 611677 147113.69 183480 -1 2555
2557 0 611709.56 147158.25 183600 -1 2556
2558 0 611676.1 147297.22 183720 -1 2557
2559 0 611650.06 147552.02 183840 -1 2558
2560 0 611670.7 147788.06 183920 -1 2559
2561 0 611609.7 147993.33 184040 -1 2560
2562 0 611605.75 148221.77 184160 -1 2561
2563 0 611504.56 148441.72 184280 -1 2562
2564 0 611519.94 148569.14 184360 -1 2563
2565 0 611526.1 148860.55 184440 -1 2564
2566 0 611448 149004.83 184560 -1 2565
2567 0 611360.7 149205.14 184680 -1 2566
2568 0 611264.1 149336.83 184800 -1 2567
2569 0 611171.2 149575.92 184920 -1 2568
2570 0 611154.9 149700.03 184960 -1 2569
2571 0 611164.6 149789.86 185040 -1 2570
2572 0 611132.94 149954.1 185120 -1 2571
2573 0 610932.6 150555.72 185280 -1 2572
2574 0 610970.75 150734.64 185360 -1 2573
2575 0 610921.5 150972.11 185440 -1 2574
2576 0 610920.06 151124.69 185560 -1 2575
2577 0 610879.3 151319.1 185680 -1 2576
2578 0 610857.9 151481.06 185760 -1 2577
2579 0 610837.94 151531.53 185840 -1 2578
2580 0 610794.9 151657.77 185920 -1 2579
2581 0 610784.1 151769.62 186000 -1 2580
2582 0 610773 151869.69 186120 -1 2581
2583 0 610806.7 152053.94 186240 -1 2582
2584 0 610848.44 152153.78 186320 -1 2583
2585 0 610830.75 152229.42 186400 -1 2584
2586 0 610886.4 152339.19 186480 -1 2585
2587 0 610833.4 152395.03 186560 -1 2586
2588 0 610860.5 152471.94 186640 -1 2587
2589 0 610899.94 152542.73 186720 -1 2588
2590 0 610956 152606.3 186840 -1 2589
2591 0 611007.8 152650.17 186920 -1 2590
2592 0 611060.06 152728.72 187000 -1 2591
2593 0 611071.25 152903.44 187080 -1 2592
2594 0 611006.56 152980.12 187160 -1 2593
2595 0 611057.6 152945.14 187280 -1 2594
2596 0 611047.5 153030.23 187360 -1 2595
2597 0 611017.56 153225.7 187440 -1 2596
2598 0 611017.1 153342.6 187560 -1 2597
2599 0 610999.5 153683.73 187640 -1 2598
2600 0 610983.8 153791.25 187720 -1 2599
2601 0 611078.1 153731.86 187800 -1 2600
2602 0 610860.2 154131 187880 -1 2601
2603 0 610794 154329.3 187960 -1 2602
2604 0 610723.8 154739.61 188120 -1 2603
2605 0 610725.3 154748.2 188280 -1 2604
2606 0 610720.3 155103.8 188400 -1 2605
2607 0 610418.44 156416.53 188400 -1 2606
2608 0 610433.94 156478.28 188240 -1 2607
2609 0 610415.5 156579.25 188200 -1 2608
2610 0 610359.5 156882.98 188080 -1 2609
2611 0 610421.6 156994.33 188000 -1 2610
2612 0 610678.7 157002.2 187880 -1 2611
2613 0 610708.25 157023.89 187720 -1 2612
2614 0 610999.75 156788.78 187600 -1 2613
2615 0 610962.6 156773.27 187520 -1 2614
2616 0 610401.25 156458.83 188640 -1 2607
2617 0 610186.25 157189.97 188840 -1 2616
2618 0 610214.56 157197.36 189000 -1 2617
2619 0 610305 155953.73 188680 -1 2616
2620 0 610331 155867.97 188720 -1 2619
2621 0 610125.9 155818.05 188800 -1 2620
2622 0 609808.25 155805.39 188880 -1 2621
2623 0 609432.94 155500.94 189360 -1 2622
2624 0 609186.75 155373.67 189400 -1 2623
2625 0 609069.7 155302.03 189480 -1 2624
2626 0 609009 155192.84 189560 -1 2625
2627 0 608883.2 155142.98 189600 -1 2626
2628 0 609881.1 156356.45 189000 -1 2622
2629 0 609605.1 156579.14 189200 -1 2628
2630 0 609629.8 156570.34 189240 -1 2629
2631 0 609564.1 156500.8 189440 -1 2630
2632 0 610739.9 155129.94 187920 -1 2604
2633 0 610763.3 155110.8 187840 -1 2632
2634 0 618040 133232 167400 -1 2247
2635 0 617940 133240 167320 -1 2634
2636 0 617744 133268 167240 -1 2635
2637 0 617572 133292 167120 -1 2636
2638 0 617352 133376 167000 -1 2637
2639 0 617184 133448 166920 -1 2638
2640 0 617020 133464 166840 -1 2639
2641 0 616812 133504 166720 -1 2640
2642 0 616744 133504 166600 -1 2641
2643 0 616508 133504 166480 -1 2642
2644 0 616288 133560 166360 -1 2643
2645 0 616136 133712 166240 -1 2644
2646 0 615876 133858 166120 -1 2645
2647 0 615688 133946 165960 -1 2646
2648 0 615520 134106 165800 -1 2647
2649 0 615340 134162 165640 -1 2648
2650 0 615160 134274 165520 -1 2649
2651 0 614940 134326 165400 -1 2650
2652 0 614700 134366 165320 -1 2651
2653 0 614576 134426 165240 -1 2652
2654 0 614392 134518 165120 -1 2653
2655 0 614228 134594 165000 -1 2654
2656 0 613980 134662 164880 -1 2655
2657 0 613836 134716 164760 -1 2656
2658 0 613692 134780 164640 -1 2657
2659 0 613432 134832 164520 -1 2658
2660 0 613316 134868 164400 -1 2659
2661 0 613168 134952 164240 -1 2660
2662 0 613028 135000 164080 -1 2661
2663 0 612800 135120 163880 -1 2662
2664 0 612700 135280 163720 -1 2663
2665 0 612536 135348 163560 -1 2664
2666 0 612448 135440 163400 -1 2665
2667 0 612236 135558 163280 -1 2666
2668 0 612112 135734 163120 -1 2667
2669 0 611920 135858 163000 -1 2668
2670 0 611588 135970 162840 -1 2669
2671 0 611208 136026 162720 -1 2670
2672 0 610604 136082 162600 -1 2671
2673 0 610172 136078 162520 -1 2672
2674 0 609816 136032 162480 -1 2673
2675 0 609684 136024 162440 -1 2674
2676 0 609540 136016 162400 -1 2675
2677 0 609404 135952 162360 -1 2676
2678 0 609172 135940 162320 -1 2677
2679 0 608948 135952 162280 -1 2678
2680 0 608648 135972 162200 -1 2679
2681 0 608152 135972 162120 -1 2680
2682 0 607808 135934 162160 -1 2681
2683 0 607688 135938 162240 -1 2682
2684 0 607536 135982 162320 -1 2683
2685 0 607344 136030 162400 -1 2684
2686 0 607132 136022 162480 -1 2685
2687 0 606900 136030 162560 -1 2686
2688 0 606460 135926 162600 -1 2687
2689 0 606228 135782 162640 -1 2688
2690 0 605932 135702 162680 -1 2689
2691 0 605736 135666 162720 -1 2690
2692 0 605508 135542 162760 -1 2691
2693 0 605356 135488 162800 -1 2692
2694 0 605128 135488 162880 -1 2693
2695 0 604928 135520 162960 -1 2694
2696 0 604568 135508 163040 -1 2695
2697 0 604008 135644 163080 -1 2696
2698 0 602960 135948 163120 -1 2697
2699 0 602960 135942 163080 -1 2698
2700 0 602892 135942 163160 -1 2699
2701 0 602924 135878 163320 -1 2700
2702 0 602896 135846 163480 -1 2701
2703 0 602885.7 135847.72 163520 -1 2702
2704 0 602824 135858 163760 -1 2703
2705 0 601776 136542 163760 -1 2704
2706 0 601719 136572.75 163720 -1 2705
2707 0 601547.94 136664.67 163600 -1 2706
2708 0 601605.1 136659.44 163400 -1 2707
2709 0 601484.6 136674.4 163200 -1 2708
2710 0 601478.6 136703.97 163160 -1 2709
2711 0 601383.7 136619.2 162960 -1 2710
2712 0 601395.75 136480.98 162840 -1 2711
2713 0 601433.94 136470.89 162800 -1 2712
2714 0 601746.8 136540.45 163920 -1 2705
2715 0 601743.3 136501 163960 -1 2714
2716 0 601736.44 136423.05 164040 -1 2715
2717 0 601708.7 136387.67 164120 -1 2716
2718 0 601694.6 136369.72 164160 -1 2717
2719 0 601750.8 136383.33 164360 -1 2718
2720 0 601761.75 136386.28 164400 -1 2719
2721 0 601800.06 136318.92 164560 -1 2720
2722 0 600886.9 136328.11 164560 -1 2721
2723 0 600822.1 136600.11 164640 -1 2722
2724 0 600718.9 136864.97 164800 -1 2723
2725 0 600496.5 136822.61 164960 -1 2724
2726 0 602107.4 136537.23 164720 -1 2721
2727 0 602135.2 136573.11 164840 -1 2726
2728 0 602050.7 136478.12 165120 -1 2727
2729 0 602027 136119.45 165440 -1 2728
2730 0 601641.1 136107.86 165440 -1 2729
2731 0 602944 135938 162960 -1 2699
2732 0 602944 135938 162880 -1 2731
2733 0 602908 135758 162800 -1 2732
2734 0 602836 135598 162760 -1 2733
2735 0 602788 135646 162720 -1 2734
2736 0 623428 137176 165280 -1 2048
2737 0 623548 137068 165440 -1 2736
2738 0 623632 136916 165560 -1 2737
2739 0 623700 136680 165720 -1 2738
2740 0 623844 136432 165880 -1 2739
2741 0 623924 136156 166000 -1 2740
2742 0 624092 135904 166080 -1 2741
2743 0 624216 135810 166200 -1 2742
2744 0 624380 135522 166320 -1 2743
2745 0 624636 135354 166400 -1 2744
2746 0 624792 135238 166480 -1 2745
2747 0 625068 135138 166560 -1 2746
2748 0 625300 135074 166680 -1 2747
2749 0 625424 135046 166760 -1 2748
2750 0 625616 134910 166880 -1 2749
2751 0 625780 134826 166960 -1 2750
2752 0 625984 134750 167040 -1 2751
2753 0 626180 134634 167120 -1 2752
2754 0 627184 134160 167200 -1 2753
2755 0 628148 133794 167240 -1 2754
2756 0 628068 133890 167080 -1 2755
2757 0 627892 134030 166920 -1 2756
2758 0 627852 134058 166840 -1 2757
2759 0 628688 133590 167280 -1 2755
2760 0 629384 133222 167320 -1 2759
2761 0 629556 133098 167440 -1 2760
2762 0 629652 133018 167560 -1 2761
2763 0 629732 132934 167720 -1 2762
2764 0 629908 132878 167880 -1 2763
2765 0 630192 132858 168040 -1 2764
2766 0 630552 132750 168160 -1 2765
2767 0 630632 132730 168240 -1 2766
2768 0 630736 132732 168360 -1 2767
2769 0 630856 132748 168520 -1 2768
2770 0 631056 132736 168720 -1 2769
2771 0 631320 132680 168920 -1 2770
2772 0 631596 132632 169120 -1 2771
2773 0 631760 132544 169280 -1 2772
2774 0 631988 132540 169480 -1 2773
2775 0 632132 132652 169680 -1 2774
2776 0 632296 132740 169880 -1 2775
2777 0 632400 132876 170080 -1 2776
2778 0 632520 132986 170240 -1 2777
2779 0 632664 133014 170400 -1 2778
2780 0 632756 132998 170560 -1 2779
2781 0 632944 133038 170720 -1 2780
2782 0 632988 133058 170920 -1 2781
2783 0 633104 133062 171080 -1 2782
2784 0 633200 133030 171280 -1 2783
2785 0 634076 132730 171400 -1 2784
2786 0 634844 132412 171480 -1 2785
2787 0 634776 132380 171600 -1 2786
2788 0 634732 132224 171720 -1 2787
2789 0 634756 132112 171800 -1 2788
2790 0 634740 132044 171960 -1 2789
2791 0 634752 131736 172080 -1 2790
2792 0 634772 131502 172200 -1 2791
2793 0 634804 131378 172320 -1 2792
2794 0 634840 131178 172440 -1 2793
2795 0 634872 130962 172560 -1 2794
2796 0 634888 130734 172720 -1 2795
2797 0 634848 130250 172760 -1 2796
2798 0 635024 129970 172840 -1 2797
2799 0 635080 129388 172880 -1 2798
2800 0 635288 128760 172920 -1 2799
2801 0 635400 127662 172960 -1 2800
2802 0 634496 126688 172920 -1 2801
2803 0 634236 126488 172840 -1 2802
2804 0 634114 126506 172720 -1 2803
2805 0 634050 126562 172560 -1 2804
2806 0 634026 126586 172360 -1 2805
2807 0 634026 126586 172240 -1 2806
2808 0 634026 126586 172080 -1 2807
2809 0 634074 126626 171880 -1 2808
2810 0 634170 126706 171720 -1 2809
2811 0 634146 126654 171680 -1 2810
2812 0 634074 126498 171560 -1 2811
2813 0 634072 126484 171520 -1 2812
2814 0 634070 126470 171480 -1 2813
2815 0 634066 126442 171400 -1 2814
2816 0 633570 126050 172920 -1 2803
2817 0 633258 125850 173040 -1 2816
2818 0 632954 125794 173160 -1 2817
2819 0 632778 125762 173280 -1 2818
2820 0 632698 125754 173440 -1 2819
2821 0 632662 125748 173560 -1 2820
2822 0 632650 125746 173600 -1 2821
2823 0 632442 125706 173760 -1 2822
2824 0 632354 125706 173840 -1 2823
2825 0 632434 125938 174040 -1 2824
2826 0 632434 126122 174240 -1 2825
2827 0 632450 126538 174360 -1 2826
2828 0 632314 126730 174520 -1 2827
2829 0 632258 126946 174680 -1 2828
2830 0 632226 127194 174840 -1 2829
2831 0 632194 127226 175000 -1 2830
2832 0 632194 127226 175120 -1 2831
2833 0 632066 127362 175240 -1 2832
2834 0 631978 127258 175440 -1 2833
2835 0 631890 127370 175600 -1 2834
2836 0 631682 127258 175800 -1 2835
2837 0 631402 127290 176000 -1 2836
2838 0 631018 127346 176120 -1 2837
2839 0 634628.9 126798.06 173040 -1 2802
2840 0 634642.6 126792.2 173080 -1 2839
2841 0 634697.3 126769.125 173240 -1 2840
2842 0 634739.9 126722.89 173560 -1 2841
2843 0 634830.2 126649.45 173640 -1 2842
2844 0 634770.1 126715.05 173880 -1 2843
2845 0 634735.44 126808.41 174000 -1 2844
2846 0 634656.6 126846.86 174160 -1 2845
2847 0 634621 126946.33 174280 -1 2846
2848 0 633704.25 126934.41 173240 -1 2841
2849 0 633654 126931.36 173400 -1 2848
2850 0 634921.56 132436 171240 -1 2786
2851 0 635012 132464 170960 -1 2850
2852 0 635208 132468 170880 -1 2851
2853 0 635556 132488 170760 -1 2852
2854 0 636124 132492 170480 -1 2853
2855 0 636304 132494 170360 -1 2854
2856 0 636532 132542 170200 -1 2855
2857 0 636840 132650 170000 -1 2856
2858 0 636952 132894 169960 -1 2857
2859 0 637380 132838 169920 -1 2858
2860 0 637540 132822 169880 -1 2859
2861 0 637716 132858 169720 -1 2860
2862 0 637808 132890 169560 -1 2861
2863 0 637868 132974 169400 -1 2862
2864 0 637988 133122 169240 -1 2863
2865 0 638172 133246 169120 -1 2864
2866 0 638460 133198 169040 -1 2865
2867 0 638848 133222 168920 -1 2866
2868 0 639344 133140 168800 -1 2867
2869 0 639456 133092 168600 -1 2868
2870 0 639532 133132 168440 -1 2869
2871 0 639668 133188 168280 -1 2870
2872 0 640192 133156 168240 -1 2871
2873 0 640588 133360 168160 -1 2872
2874 0 640700 133472 168080 -1 2873
2875 0 641152 133764 168040 -1 2874
2876 0 641260 133808 168000 -1 2875
2877 0 635748 132559.33 171240 -1 2850
2878 0 635892 132627.33 171360 -1 2877
2879 0 635992 132691.33 171480 -1 2878
2880 0 635984 132767.33 171600 -1 2879
2881 0 635976 132839.33 171720 -1 2880
2882 0 635984 132911.33 171880 -1 2881
2883 0 635936 132951.33 172040 -1 2882
2884 0 635964 132855.33 172120 -1 2883
2885 0 629372.4 133299.34 166960 -1 2760
2886 0 629031.4 133615.16 166920 -1 2885
2887 0 656874.94 147423.95 155120 -1 1935
2888 0 656888.7 147425.02 154920 -1 2887
2889 0 656835.75 147330.72 154760 -1 2888
2890 0 656765.9 147223.23 154600 -1 2889
2891 0 656925.7 147228.7 154440 -1 2890
2892 0 656797.3 147113.34 154320 -1 2891
2893 0 656706.25 147183.86 154200 -1 2892
2894 0 656684.8 147261.22 154080 -1 2893
2895 0 656700.5 147292.75 153960 -1 2894
2896 0 656699.7 147341.44 153840 -1 2895
2897 0 656681 147361.1 153720 -1 2896
2898 0 656663.6 147382.48 153560 -1 2897
2899 0 656731.4 147357.75 153400 -1 2898
2900 0 656751.44 147311.98 153240 -1 2899
2901 0 656799.25 147354.19 153080 -1 2900
2902 0 656844.8 147390.52 152960 -1 2901
2903 0 656837.4 147478.75 152800 -1 2902
2904 0 656795.75 147541.4 152680 -1 2903
2905 0 656818.3 147687.78 152560 -1 2904
2906 0 656784.2 147811 152440 -1 2905
2907 0 656802.2 147908.44 152320 -1 2906
2908 0 656832.75 147917.66 152200 -1 2907
2909 0 656874.4 147914.22 152160 -1 2908
2910 0 656947.4 147923.1 152120 -1 2909
2911 0 657084.5 147925.84 152040 -1 2910
2912 0 657190.7 147977.97 151960 -1 2911
2913 0 657296 148031.34 151840 -1 2912
2914 0 657358.1 148045.72 151720 -1 2913
2915 0 657420.3 148075.64 151640 -1 2914
2916 0 657508.44 148121.67 151520 -1 2915
2917 0 657667 148231.19 151440 -1 2916
2918 0 657686.2 148256.62 151320 -1 2917
2919 0 657742.9 148287.11 151200 -1 2918
2920 0 657756.9 148316.33 151080 -1 2919
2921 0 657820.9 148303.11 150960 -1 2920
2922 0 657804.56 148309.95 150800 -1 2921
2923 0 657649.2 148616.08 150600 -1 2922
2924 0 657575.44 148762.38 150520 -1 2923
2925 0 657408.75 148987.05 150400 -1 2924
2926 0 657340.75 149081.6 150320 -1 2925
2927 0 657227.1 149183.31 150200 -1 2926
2928 0 657246.5 149146.28 150000 -1 2927
2929 0 657160.5 148914.17 149840 -1 2928
2930 0 657213.44 148745.2 149760 -1 2929
2931 0 657334.75 148626.56 149640 -1 2930
2932 0 657380.94 148462.81 149520 -1 2931
2933 0 657321.9 148352.92 149360 -1 2932
2934 0 657216.9 148368.14 149200 -1 2933
2935 0 657159.1 148177.3 149000 -1 2934
2936 0 660952 148478 155360 -1 1931
2937 0 660940 148446 155560 -1 2936
2938 0 660824 148414 155760 -1 2937
2939 0 660752 148362 155960 -1 2938
2940 0 660512 148214 156120 -1 2939
2941 0 660624 148214 156280 -1 2940
2942 0 660724 148382 156440 -1 2941
2943 0 660780 148358 156640 -1 2942
2944 0 661136 148282 156760 -1 2943
2945 0 661236 148238 156880 -1 2944
2946 0 661188 148210 157040 -1 2945
2947 0 661076 148150 157200 -1 2946
2948 0 661124 148158 157240 -1 2947
2949 0 661348 148166 157440 -1 2948
2950 0 661640 148178 157600 -1 2949
2951 0 661728 148174 157720 -1 2950
2952 0 662636 148326 157680 -1 2951
2953 0 663068 148446 157720 -1 2952
2954 0 663316 148482 157760 -1 2953
2955 0 663464 148526 157840 -1 2954
2956 0 663710 148548 157960 -1 2955
2957 0 664118 148548 158080 -1 2956
2958 0 664466 148652 158200 -1 2957
2959 0 664642 148768 158360 -1 2958
2960 0 664778 148816 158400 -1 2959
2961 0 665182 148880 158480 -1 2960
2962 0 665432 148854 158560 -1 2961
2963 0 665788 148898 158720 -1 2962
2964 0 665920 148894 158800 -1 2963
2965 0 665932 148894 158880 -1 2964
2966 0 666456 149178 158920 -1 2965
2967 0 667132 149426 158960 -1 2966
2968 0 667336 149550 159000 -1 2967
2969 0 667460 149634 159040 -1 2968
2970 0 667648 149710 159080 -1 2969
2971 0 667826 149808 159120 -1 2970
2972 0 668062 149872 159200 -1 2971
2973 0 668350 150108 159280 -1 2972
2974 0 668578 150236 159360 -1 2973
2975 0 668629 150275 159480 -1 2974
2976 0 668646 150288 159520 -1 2975
2977 0 668929.3 150190 159600 -1 2976
2978 0 669181.3 150114 159760 -1 2977
2979 0 669983.3 150048 159840 -1 2978
2980 0 670233.3 150070 160000 -1 2979
2981 0 670381.3 150078 160200 -1 2980
2982 0 670477.3 150070 160280 -1 2981
2983 0 670583.3 150012 160480 -1 2982
2984 0 670647.3 149940 160600 -1 2983
2985 0 670731.3 149728 160640 -1 2984
2986 0 671007.3 149676 160720 -1 2985
2987 0 671283.3 149676 160840 -1 2986
2988 0 671471.3 149736 160920 -1 2987
2989 0 671623.3 149740 161040 -1 2988
2990 0 671899.3 149768 161200 -1 2989
2991 0 672115.3 149764 161320 -1 2990
2992 0 672307.3 149808 161440 -1 2991
2993 0 672467.3 149760 161560 -1 2992
2994 0 672661.3 149846 161680 -1 2993
2995 0 673045.3 149918 161800 -1 2994
2996 0 673269.3 149938 161920 -1 2995
2997 0 673593.3 150330 161960 -1 2996
2998 0 674077.3 150558 162040 -1 2997
2999 0 674593.3 150866 162080 -1 2998
3000 0 674805.3 150950 162120 -1 2999
3001 0 675143 151020 162200 -1 3000
3002 0 675279 151112 162280 -1 3001
3003 0 675403 151184 162360 -1 3002
3004 0 675663 151328 162480 -1 3003
3005 0 676143 151600 162560 -1 3004
3006 0 676231 151768 162480 -1 3005
3007 0 676267 151880 162360 -1 3006
3008 0 676275 151928 162200 -1 3007
3009 0 676263 151972 162040 -1 3008
3010 0 676335 151988 161840 -1 3009
3011 0 676331 152072 161680 -1 3010
3012 0 676463 152212 161520 -1 3011
3013 0 676531 152244 161320 -1 3012
3014 0 676551 152272 161240 -1 3013
3015 0 677079 152372 161160 -1 3014
3016 0 677195 152380 161120 -1 3015
3017 0 677461 152474 161000 -1 3016
3018 0 677789 152466 160880 -1 3017
3019 0 677773 152415.33 160800 -1 3018
3020 0 677765 152390 160760 -1 3019
3021 0 677945 152322 160640 -1 3020
3022 0 677981 152278 160600 -1 3021
3023 0 676941 152344 160600 -1 3022
3024 0 678877 151942 160600 -1 3022
3025 0 679509 151894 160560 -1 3024
3026 0 679741 151970 160520 -1 3025
3027 0 680037 152018 160560 -1 3026
3028 0 680333 152010 160640 -1 3027
3029 0 681291 151632 160680 -1 3028
3030 0 681463 151552 160760 -1 3029
3031 0 681647 151504 160840 -1 3030
3032 0 681795 151472 160920 -1 3031
3033 0 681955 151548 161000 -1 3032
3034 0 681944.56 151592.8 161080 -1 3033
3035 0 682419 151779 161200 -1 3034
3036 0 682607 151827 161320 -1 3035
3037 0 682683 151839 161400 -1 3036
3038 0 683259 152367 161440 -1 3037
3039 0 683835 152399 161480 -1 3038
3040 0 684021 152629 161560 -1 3039
3041 0 684537 152797 161680 -1 3040
3042 0 684869 152889 161800 -1 3041
3043 0 685421 153089 161840 -1 3042
3044 0 685585 153145 161880 -1 3043
3045 0 686203 153355 162000 -1 3044
3046 0 686307 153387 162120 -1 3045
3047 0 686451 153459 162240 -1 3046
3048 0 686507 153511 162320 -1 3047
3049 0 686751 153483 162440 -1 3048
3050 0 686923 153547 162600 -1 3049
3051 0 687167 153483 162720 -1 3050
3052 0 687463 153363 162760 -1 3051
3053 0 687911 153355 162760 -1 3052
3054 0 687995 153319 162840 -1 3053
3055 0 688099 153315 162920 -1 3054
3056 0 688377 153281 163000 -1 3055
3057 0 688569 153321 163080 -1 3056
3058 0 688733 153345 163160 -1 3057
3059 0 688909 153373 163280 -1 3058
3060 0 689077 153377 163360 -1 3059
3061 0 689261 153341 163440 -1 3060
3062 0 689409 153333 163520 -1 3061
3063 0 689521 153341 163640 -1 3062
3064 0 689617 153361 163760 -1 3063
3065 0 689849 153321 163880 -1 3064
3066 0 690625 153353 164000 -1 3065
3067 0 690807 153331 164160 -1 3066
3068 0 690825 153319 164280 -1 3067
3069 0 690831 153315 164320 -1 3068
3070 0 690779 153283 164480 -1 3069
3071 0 690779 153291 164560 -1 3070
3072 0 691343 153231 164360 -1 3068
3073 0 691507 153059 164480 -1 3072
3074 0 691639 153003 164640 -1 3073
3075 0 691679 153003 164680 -1 3074
3076 0 691823 153099 164840 -1 3075
3077 0 691839 153127 164880 -1 3076
3078 0 692187 153575 164360 -1 3072
3079 0 692415 153631 164320 -1 3078
3080 0 692509 153669 164240 -1 3079
3081 0 685623 153115 161760 -1 3044
3082 0 685615 153107 161680 -1 3081
3083 0 682619 151803 161520 -1 3037
3084 0 682615 151791 161640 -1 3083
3085 0 682615 151791 161680 -1 3084
3086 0 682583 151775 161800 -1 3085
3087 0 682448.94 151743.55 161880 -1 3086
3088 0 681931 151431 161200 -1 3034
3089 0 678149 152208 160440 -1 3022
3090 0 678181 152180 160320 -1 3089
3091 0 673329.3 149574 161960 -1 2996
3092 0 673513.3 149426 162040 -1 3091
3093 0 673635 149328 162080 -1 3092
3094 0 673691 149208 162160 -1 3093
3095 0 673691 149116 162240 -1 3094
3096 0 673679 149016 162320 -1 3095
3097 0 673763 148864 162400 -1 3096
3098 0 673775 148604 162480 -1 3097
3099 0 673735 148388 162560 -1 3098
3100 0 673775 148156 162640 -1 3099
3101 0 673803 147952 162680 -1 3100
3102 0 673777 147734 162760 -1 3101
3103 0 673937 147470 162840 -1 3102
3104 0 674133 147210 162880 -1 3103
3105 0 674137 147034 162960 -1 3104
3106 0 674093 146826 163000 -1 3105
3107 0 674045 146682 163040 -1 3106
3108 0 674117 146478 163120 -1 3107
3109 0 674223 145992 163200 -1 3108
3110 0 674239 145692 163280 -1 3109
3111 0 674503 144968 163400 -1 3110
3112 0 674645 144842 163440 -1 3111
3113 0 676053 144634 163440 -1 3112
3114 0 676093 144574 163320 -1 3113
3115 0 676093 144574 163240 -1 3114
3116 0 676093 144490 163080 -1 3115
3117 0 676076 144468 162920 -1 3116
3118 0 676197 144462 162760 -1 3117
3119 0 676261 144410 162640 -1 3118
3120 0 676429 144166 162560 -1 3119
3121 0 676549 144058 162480 -1 3120
3122 0 676697 143586 162400 -1 3121
3123 0 676859 143264 162280 -1 3122
3124 0 676959 142996 162160 -1 3123
3125 0 676987 142680 162040 -1 3124
3126 0 676963 142576 162000 -1 3125
3127 0 676887 142376 161880 -1 3126
3128 0 676785 142022 161760 -1 3127
3129 0 676701 141818 161640 -1 3128
3130 0 676677 141650 161520 -1 3129
3131 0 676637 141370 161360 -1 3130
3132 0 676653 141290 161280 -1 3131
3133 0 676753 141126 161200 -1 3132
3134 0 676079 144652 163520 -1 3113
3135 0 676061 144710 163640 -1 3134
3136 0 676145 144730 163720 -1 3135
3137 0 676113 144822 163880 -1 3136
3138 0 676217 144850 163960 -1 3137
3139 0 676313 144826 164080 -1 3138
3140 0 676405 144854 164160 -1 3139
3141 0 676513 144986 164200 -1 3140
3142 0 676577 145026 164320 -1 3141
3143 0 676725 145114 164440 -1 3142
3144 0 676757 145154 164640 -1 3143
3145 0 676813 145098 164840 -1 3144
3146 0 676949 144994 165040 -1 3145
3147 0 677085 144806 165160 -1 3146
3148 0 677153 144782 165280 -1 3147
3149 0 677365.75 144665.28 165280 -1 3148
3150 0 677425 144682 165440 -1 3148
3151 0 677669 144650 165560 -1 3150
3152 0 678101 144462 165640 -1 3151
3153 0 678271 144388 165680 -1 3152
3154 0 678751 144204 165720 -1 3153
3155 0 678931 144108 165800 -1 3154
3156 0 679095 144032 165880 -1 3155
3157 0 679301 143918 165920 -1 3156
3158 0 679481 143910 165960 -1 3157
3159 0 679549 143854 166000 -1 3158
3160 0 679577 143814 166080 -1 3159
3161 0 679649 143750 166160 -1 3160
3162 0 679685 143730 166200 -1 3161
3163 0 679921 143450 166280 -1 3162
3164 0 680005 143438 166360 -1 3163
3165 0 680117 143426 166440 -1 3164
3166 0 680337 143394 166480 -1 3165
3167 0 680713 143350 166520 -1 3166
3168 0 680977 143330 166560 -1 3167
3169 0 681233 143306 166640 -1 3168
3170 0 681419 143244 166760 -1 3169
3171 0 681499 143200 166880 -1 3170
3172 0 681791 143060 167000 -1 3171
3173 0 681996.3 142988 167080 -1 3172
3174 0 682099 142952 167120 -1 3173
3175 0 682353 142858 167240 -1 3174
3176 0 682669 142786 167320 -1 3175
3177 0 682913 142798 167360 -1 3176
3178 0 683049 142790 167400 -1 3177
3179 0 683197 142814 167520 -1 3178
3180 0 683381 142822 167640 -1 3179
3181 0 683549 142838 167760 -1 3180
3182 0 683741 142910 167920 -1 3181
3183 0 684037 142970 168000 -1 3182
3184 0 684405 143050 168120 -1 3183
3185 0 684621 143070 168240 -1 3184
3186 0 684809 143070 168360 -1 3185
3187 0 685089 143054 168480 -1 3186
3188 0 685299 143084 168600 -1 3187
3189 0 685531 143128 168760 -1 3188
3190 0 685847 143204 168880 -1 3189
3191 0 686163 143276 168960 -1 3190
3192 0 686455 143304 169040 -1 3191
3193 0 686655 143400 169120 -1 3192
3194 0 686923 143520 169200 -1 3193
3195 0 686959 143568 169280 -1 3194
3196 0 687153 143634 169400 -1 3195
3197 0 687237 143590 169520 -1 3196
3198 0 687445 143718 169720 -1 3197
3199 0 687597 143622 169840 -1 3198
3200 0 687645 143646 169880 -1 3199
3201 0 687761 143670 170040 -1 3200
3202 0 687841 143838 170160 -1 3201
3203 0 687873 143926 170200 -1 3202
3204 0 688037 144026 170360 -1 3203
3205 0 674215 144900 163520 -1 3112
3206 0 674147 144864 163600 -1 3205
3207 0 674319 144884 163680 -1 3206
3208 0 674359 144816 163800 -1 3207
3209 0 673635 144468 163520 -1 3206
3210 0 673511 144380 163600 -1 3209
3211 0 673591 144344 163440 -1 3209
3212 0 673599 144260 163360 -1 3211
3213 0 673503 144292 163240 -1 3212
3214 0 673607 144096 163200 -1 3213
3215 0 673211 144584 163200 -1 3213
3216 0 673131 144624 163120 -1 3215
3217 0 673067 144740 163040 -1 3216
3218 0 672991 144740 163000 -1 3217
3219 0 670019.3 150040 159760 -1 2979
3220 0 668482 150728 159480 -1 2975
3221 0 668554 150840 159520 -1 3220
3222 0 668562 151020 159640 -1 3221
3223 0 668538 151176 159760 -1 3222
3224 0 668482 151260 159880 -1 3223
3225 0 668486 151260 159920 -1 3224
3226 0 668576 151678 160080 -1 3225
3227 0 668584 151942 160160 -1 3226
3228 0 668532 152174 160320 -1 3227
3229 0 668572 152466 160440 -1 3228
3230 0 668568 152470 160640 -1 3229
3231 0 668682 152636 160720 -1 3230
3232 0 668732 153306 160760 -1 3231
3233 0 668758 153488 160880 -1 3232
3234 0 668770 153844 160960 -1 3233
3235 0 668866 154004 161000 -1 3234
3236 0 668878 154000 161200 -1 3235
3237 0 668946 154092 161360 -1 3236
3238 0 669274 154368 161560 -1 3237
3239 0 669274 154356 161640 -1 3238
3240 0 669388 154596 161720 -1 3239
3241 0 669516 154832 161840 -1 3240
3242 0 669592 155168 161920 -1 3241
3243 0 669572 155244.67 162120 -1 3242
3244 0 669568 155260 162160 -1 3243
3245 0 669600 155272 162280 -1 3244
3246 0 669660 155316 162320 -1 3245
3247 0 668682 152668 160840 -1 3231
3248 0 668698 152728 161000 -1 3247
3249 0 668698 152772 161160 -1 3248
3250 0 661532 148208 157880 -1 2951
3251 0 661644 148200 158000 -1 3250
3252 0 661564 148200 158160 -1 3251
3253 0 661536 148184 158320 -1 3252
3254 0 661450 148274 158440 -1 3253
3255 0 661414 148314 158520 -1 3254
3256 0 661394 148382 158640 -1 3255
3257 0 661338 148390 158760 -1 3256
3258 0 661234 148386 158920 -1 3257
3259 0 661218 148438 159040 -1 3258
3260 0 661182 148486 159160 -1 3259
3261 0 661142 148518 159280 -1 3260
3262 0 661130 148542 159400 -1 3261
3263 0 661074 148522 159560 -1 3262
3264 0 660966 148554 159720 -1 3263
3265 0 660898 148578 159880 -1 3264
3266 0 660862 148646 160000 -1 3265
3267 0 660898 148722 160160 -1 3266
3268 0 660890 148730 160240 -1 3267
3269 0 660926 148710 160360 -1 3268
3270 0 661006 148706 160480 -1 3269
3271 0 660955.3 148714 160520 -1 3270
3272 0 660854 148730 160600 -1 3271
3273 0 660718 148722 160720 -1 3272
3274 0 660506 148722 160880 -1 3273
3275 0 660446 148734 161040 -1 3274
3276 0 660418 148730 161240 -1 3275
3277 0 660406 148794 161400 -1 3276
3278 0 660402 148870 161520 -1 3277
3279 0 660310 148954 161680 -1 3278
3280 0 660150 148970 161800 -1 3279
3281 0 659590 148810 161840 -1 3280
3282 0 659250 149226 161840 -1 3281
3283 0 659190 149226 161800 -1 3282
3284 0 659130 149362 161720 -1 3283
3285 0 658974 149542 161680 -1 3284
3286 0 658910 149702 161600 -1 3285
3287 0 658814 149834 161400 -1 3286
3288 0 658768 150168 161240 -1 3287
3289 0 658592 150352 161200 -1 3288
3290 0 657944 150572 161160 -1 3289
3291 0 657680 150704 161040 -1 3290
3292 0 657444 150884 160920 -1 3291
3293 0 657216 151120 160800 -1 3292
3294 0 657066 151350 160680 -1 3293
3295 0 656934 151522 160760 -1 3294
3296 0 656874 151646 160880 -1 3295
3297 0 656838 151726 161000 -1 3296
3298 0 656894 151750 161120 -1 3297
3299 0 656822 152030 161240 -1 3298
3300 0 657050 151238 160560 -1 3294
3301 0 657066 151230 160440 -1 3300
3302 0 659534 148790 161960 -1 3281
3303 0 659490 148802 162080 -1 3302
3304 0 659490 148802 162120 -1 3303
3305 0 659490 148802 162200 -1 3304
3306 0 659338 148766 162320 -1 3305
3307 0 659338 148766 162440 -1 3306
3308 0 659310 148754 162520 -1 3307
3309 0 659266 148674 162560 -1 3308
3310 0 659110 148474 162640 -1 3309
3311 0 658890 148322 162760 -1 3310
3312 0 658598 148298 162920 -1 3311
3313 0 658334 148370 163000 -1 3312
3314 0 658220 148384 163120 -1 3313
3315 0 658128 148336 163240 -1 3314
3316 0 657992 148368 163400 -1 3315
3317 0 657916 148416 163520 -1 3316
3318 0 657788 148416 163640 -1 3317
3319 0 657656 148412 163760 -1 3318
3320 0 657616 148356 163880 -1 3319
3321 0 657548 148316 164000 -1 3320
3322 0 657420 148260 164120 -1 3321
3323 0 657188 148276 164240 -1 3322
3324 0 657024 148296 164360 -1 3323
3325 0 656920 148252 164480 -1 3324
3326 0 656844 148180 164560 -1 3325
3327 0 656588 147996 164680 -1 3326
3328 0 656544 147920 164760 -1 3327
3329 0 656408 147792 164880 -1 3328
3330 0 656392 147696 165000 -1 3329
3331 0 656352 147620 165160 -1 3330
3332 0 656324 147568 165320 -1 3331
3333 0 656300 147464 165480 -1 3332
3334 0 656236 147408 165600 -1 3333
3335 0 656158 147414 165720 -1 3334
3336 0 656130 147170 165800 -1 3335
3337 0 656114 147114 165920 -1 3336
3338 0 656030 147010 166040 -1 3337
3339 0 655986 147006 166200 -1 3338
3340 0 656178 146694 166320 -1 3339
3341 0 656174 146710 166440 -1 3340
3342 0 656170 146710 166600 -1 3341
3343 0 656222 146610 166760 -1 3342
3344 0 656220.7 146584.67 166800 -1 3343
3345 0 656218 146534 166880 -1 3344
3346 0 656286 146542 167000 -1 3345
3347 0 656358 146502 167120 -1 3346
3348 0 656422 146466 167200 -1 3347
3349 0 656510 146366 167320 -1 3348
3350 0 656647.75 146272.12 167440 -1 3349
3351 0 656681.1 146248.78 167480 -1 3350
3352 0 656703.94 146215.8 167520 -1 3351
3353 0 656730.94 146196.45 167560 -1 3352
3354 0 656756.44 146188.06 167600 -1 3353
3355 0 656768.7 146175.11 167640 -1 3354
3356 0 656762.06 146127.03 167720 -1 3355
3357 0 656763.4 146116.34 167760 -1 3356
3358 0 656771.9 146107 167800 -1 3357
3359 0 656769.75 146092.95 167840 -1 3358
3360 0 656778.94 146070.56 167880 -1 3359
3361 0 656794.4 146056.48 167920 -1 3360
3362 0 656812 146047.06 167960 -1 3361
3363 0 656809.7 146032.78 168000 -1 3362
3364 0 656831.6 146013.72 168040 -1 3363
3365 0 656854.3 145969.25 168080 -1 3364
3366 0 656870.44 145934.77 168120 -1 3365
3367 0 656900.94 145881.81 168160 -1 3366
3368 0 656928.1 145856.17 168200 -1 3367
3369 0 656952 145819.88 168240 -1 3368
3370 0 656983.6 145801.08 168280 -1 3369
3371 0 657016.1 145783.64 168320 -1 3370
3372 0 657050.44 145758.6 168360 -1 3371
3373 0 657077.75 145745.86 168400 -1 3372
3374 0 657103.9 145723.06 168440 -1 3373
3375 0 657137.94 145703.53 168480 -1 3374
3376 0 657137.56 145694.45 168520 -1 3375
3377 0 657139.7 145687.08 168560 -1 3376
3378 0 657131.06 145683.52 168600 -1 3377
3379 0 657126.8 145675.55 168640 -1 3378
3380 0 657123.25 145668.92 168680 -1 3379
3381 0 657125.25 145661.2 168720 -1 3380
3382 0 656957.4 145677.42 168760 -1 3381
3383 0 656796.06 145692.05 168800 -1 3382
3384 0 656642.2 145698.03 168840 -1 3383
3385 0 656622.4 145684.36 168880 -1 3384
3386 0 656598.6 145669.73 168920 -1 3385
3387 0 656581.2 145659.6 168960 -1 3386
3388 0 656546.75 145650.66 169000 -1 3387
3389 0 656539.8 145633.4 169040 -1 3388
3390 0 656482.9 145599.73 169080 -1 3389
3391 0 656410.6 145554.45 169120 -1 3390
3392 0 656345.8 145508.77 169160 -1 3391
3393 0 656287.6 145507.53 169200 -1 3392
3394 0 656156.9 145594.06 169240 -1 3393
3395 0 656025 145683.55 169280 -1 3394
3396 0 655860.7 145798.02 169320 -1 3395
3397 0 655999.4 145781.02 169360 -1 3396
3398 0 655933.2 145733.48 169400 -1 3397
3399 0 655778.94 145725.92 169440 -1 3398
3400 0 655647.3 145783.3 169480 -1 3399
3401 0 655506.8 145843.31 169520 -1 3400
3402 0 655425.44 145794.61 169560 -1 3401
3403 0 655343.1 145760.42 169600 -1 3402
3404 0 655257.1 145711.22 169640 -1 3403
3405 0 655171.94 145677.58 169680 -1 3404
3406 0 655184.3 145667.28 169640 -1 3405
3407 0 655198.6 145666.22 169600 -1 3406
3408 0 655208.9 145655.3 169560 -1 3407
3409 0 655182.6 145634.8 169520 -1 3408
3410 0 655147.94 145617.62 169480 -1 3409
3411 0 655102.3 145596.83 169440 -1 3410
3412 0 655120.25 145549.86 169400 -1 3411
3413 0 655042.7 145548.33 169360 -1 3412
3414 0 654914 145588.23 169320 -1 3413
3415 0 654902.56 145552.3 169280 -1 3414
3416 0 654901.8 145576.14 169240 -1 3415
3417 0 655168.75 145686.28 169720 -1 3405
3418 0 655170.56 145690.58 169760 -1 3417
3419 0 655167.94 145703.69 169800 -1 3418
3420 0 655166.3 145717.38 169840 -1 3419
3421 0 655166.44 145727.75 169880 -1 3420
3422 0 655172.1 145750.14 169920 -1 3421
3423 0 655179.7 145773.06 169960 -1 3422
3424 0 655180.5 145795.97 170000 -1 3423
3425 0 655185 145813.72 170040 -1 3424
3426 0 655167.7 145799.9 170080 -1 3425
3427 0 655156.94 145779.8 170120 -1 3426
3428 0 655140.06 145760.27 170160 -1 3427
3429 0 655129.06 145740.14 170200 -1 3428
3430 0 655038 145729.47 170240 -1 3429
3431 0 654949.25 145711.81 170280 -1 3430
3432 0 654857.44 145698.38 170320 -1 3431
3433 0 654765 145682.66 170360 -1 3432
3434 0 654668.6 145671.17 170400 -1 3433
3435 0 654574.25 145663.4 170440 -1 3434
3436 0 654480.25 145654.75 170480 -1 3435
3437 0 654380.75 145646.6 170520 -1 3436
3438 0 654290 145638.9 170560 -1 3437
3439 0 654094.3 145616.33 170560 -1 3438
3440 0 653980.25 145485.56 170560 -1 3439
3441 0 653716.3 145410.1 170560 -1 3440
3442 0 653453.3 145282.36 170560 -1 3441
3443 0 653452.5 145314.45 170600 -1 3442
3444 0 653444.6 145349.03 170640 -1 3443
3445 0 653438.56 145383.12 170680 -1 3444
3446 0 653427.5 145415.23 170720 -1 3445
3447 0 653412.4 145447.19 170760 -1 3446
3448 0 653342.3 145416.95 170800 -1 3447
3449 0 653270.6 145392.05 170840 -1 3448
3450 0 653219.3 145364.75 170880 -1 3449
3451 0 653149.25 145338.5 170920 -1 3450
3452 0 653078.25 145310.12 170960 -1 3451
3453 0 653001.7 145200.25 171000 -1 3452
3454 0 652929.75 145106.31 171040 -1 3453
3455 0 652861.3 145005.1 171080 -1 3454
3456 0 652783.6 144906 171120 -1 3455
3457 0 652676.7 144794.98 171160 -1 3456
3458 0 652561.75 144689.25 171200 -1 3457
3459 0 652449.75 144581.75 171240 -1 3458
3460 0 652342.94 144473.17 171280 -1 3459
3461 0 652233.9 144361.36 171320 -1 3460
3462 0 652124.8 144250 171360 -1 3461
3463 0 651704 143637 171360 -1 3462
3464 0 651812 143553 171240 -1 3463
3465 0 652086.2 144283.08 171400 -1 3462
3466 0 652051.06 144321.31 171440 -1 3465
3467 0 652007.94 144353.12 171480 -1 3466
3468 0 651963 144393 171520 -1 3467
3469 0 651956.5 144408.36 171560 -1 3468
3470 0 651946.8 144432.42 171600 -1 3469
3471 0 651942.3 144455.34 171640 -1 3470
3472 0 651936.5 144476.9 171680 -1 3471
3473 0 651925.06 144511.19 171720 -1 3472
3474 0 651907.75 144539.45 171760 -1 3473
3475 0 651940.6 144547.92 171800 -1 3474
3476 0 651971.1 144561.14 171840 -1 3475
3477 0 651996.44 144575.23 171880 -1 3476
3478 0 652029.25 144573.53 171920 -1 3477
3479 0 652085.06 144597.81 171960 -1 3478
3480 0 652068.1 144693.52 172000 -1 3479
3481 0 650194.1 144916.97 172000 -1 3480
3482 0 650142.25 144945.2 172040 -1 3481
3483 0 650086.3 144966.08 172080 -1 3482
3484 0 650025.75 144989.73 172120 -1 3483
3485 0 649981.44 144997.81 172160 -1 3484
3486 0 649929.94 145019.08 172200 -1 3485
3487 0 649881.4 145036.78 172240 -1 3486
3488 0 649832.94 145052.14 172280 -1 3487
3489 0 649723.9 145101.25 172320 -1 3488
3490 0 649613.3 145142.45 172360 -1 3489
3491 0 649500.06 145192.23 172400 -1 3490
3492 0 649392.2 145235.69 172440 -1 3491
3493 0 649276.06 145277.72 172480 -1 3492
3494 0 649247 145277.62 172520 -1 3493
3495 0 649213.8 145283.6 172560 -1 3494
3496 0 649178.75 145293.95 172600 -1 3495
3497 0 649149.94 145293.81 172640 -1 3496
3498 0 649108.7 145296.61 172680 -1 3497
3499 0 649145.06 145318.69 172720 -1 3498
3500 0 649192.3 145334.92 172760 -1 3499
3501 0 649160.1 145322.42 172800 -1 3500
3502 0 650230.1 145002.6 172040 -1 3481
3503 0 650266.94 145075.58 172080 -1 3502
3504 0 650297.3 145152.3 172120 -1 3503
3505 0 650344.56 145216.31 172160 -1 3504
3506 0 650382.3 145291.67 172200 -1 3505
3507 0 650424.8 145362.39 172240 -1 3506
3508 0 650461 145438.06 172280 -1 3507
3509 0 650470.4 145435.75 172320 -1 3508
3510 0 650475.56 145427.9 172360 -1 3509
3511 0 650476.7 145429.12 172400 -1 3510
3512 0 650480.7 145423.9 172440 -1 3511
3513 0 650481.7 145419.28 172480 -1 3512
3514 0 650490.25 145408.12 172520 -1 3513
3515 0 650501.94 145407.03 172560 -1 3514
3516 0 650502.2 145407.06 172600 -1 3515
3517 0 650517.5 145403.25 172640 -1 3516
3518 0 650518.3 145399.7 172680 -1 3517
3519 0 650517.25 145393.86 172720 -1 3518
3520 0 650524.5 145383.69 172760 -1 3519
3521 0 650523.25 145427.92 172800 -1 3520
3522 0 650524.25 145464.33 172840 -1 3521
3523 0 650528.6 145507.1 172880 -1 3522
3524 0 650525.25 145558.25 172920 -1 3523
3525 0 650529.94 145611.94 172960 -1 3524
3526 0 650480.6 145627 173000 -1 3525
3527 0 650432.44 145640.33 173040 -1 3526
3528 0 650388.7 145657.61 173080 -1 3527
3529 0 650350.3 145673.48 173120 -1 3528
3530 0 650293.56 145688.06 173160 -1 3529
3531 0 650241.1 145708.44 173200 -1 3530
3532 0 650178.56 145758.42 173240 -1 3531
3533 0 650214.75 145708.06 173280 -1 3532
3534 0 650210.75 145708.89 173320 -1 3533
3535 0 650203.75 145703.66 173360 -1 3534
3536 0 650212.75 145678.55 173400 -1 3535
3537 0 650232.56 145640.86 173440 -1 3536
3538 0 652211.56 144641.22 172040 -1 3480
3539 0 652270.56 144649.2 172080 -1 3538
3540 0 652328.8 144664.64 172120 -1 3539
3541 0 652360 144741 172320 -1 3540
3542 0 652408 144697 172480 -1 3541
3543 0 652368 144733 172720 -1 3542
3544 0 652405.2 144507.78 172160 -1 3540
3545 0 652469.9 144360.34 172200 -1 3544
3546 0 652540.1 144212.5 172240 -1 3545
3547 0 652611.1 144059.36 172280 -1 3546
3548 0 652687.56 143911.11 172320 -1 3547
3549 0 652663.44 143915.73 172360 -1 3548
3550 0 652645.8 143926.16 172400 -1 3549
3551 0 652627.25 143936.53 172440 -1 3550
3552 0 652603.8 143945.69 172480 -1 3551
3553 0 652588.94 143945.73 172520 -1 3552
3554 0 653062.94 143039.02 172520 -1 3553
3555 0 652752 141797 172520 -1 3554
3556 0 652920 141765 173000 -1 3555
3557 0 653108.4 143044.34 172560 -1 3554
3558 0 653145.4 143049.5 172600 -1 3557
3559 0 653188.94 143057.56 172640 -1 3558
3560 0 653221.06 143061.64 172680 -1 3559
3561 0 653251.7 143060.12 172720 -1 3560
3562 0 653292.56 143067.42 172760 -1 3561
3563 0 653349.5 142994.8 172800 -1 3562
3564 0 653410.75 142915.16 172840 -1 3563
3565 0 653468.1 142848.53 172880 -1 3564
3566 0 653519.2 142788.95 172920 -1 3565
3567 0 653583 142827.7 172960 -1 3566
3568 0 653648.56 142862.45 173000 -1 3567
3569 0 653711.75 142899.77 173040 -1 3568
3570 0 653781.3 142935.67 173080 -1 3569
3571 0 653728.06 142788.42 173120 -1 3570
3572 0 653670.44 142640.92 173160 -1 3571
3573 0 653613.94 142493.28 173200 -1 3572
3574 0 653517.5 142396.67 173240 -1 3573
3575 0 653519.7 142267.6 173280 -1 3574
3576 0 653500 142192.23 173320 -1 3575
3577 0 653478.1 142109.12 173360 -1 3576
3578 0 653454.06 142031.44 173400 -1 3577
3579 0 653442.7 141976.95 173440 -1 3578
3580 0 653433.8 141922.5 173480 -1 3579
3581 0 653426.75 141867.42 173520 -1 3580
3582 0 653428.1 141814.69 173560 -1 3581
3583 0 653409.7 141765.25 173600 -1 3582
3584 0 653380.44 141683.36 173640 -1 3583
3585 0 653357.3 141609.06 173680 -1 3584
3586 0 653329.8 141539.97 173720 -1 3585
3587 0 653307.06 141465.2 173760 -1 3586
3588 0 653149.06 141242.67 173800 -1 3587
3589 0 653166.44 141021.45 173840 -1 3588
3590 0 653300.1 140730.95 173880 -1 3589
3591 0 653328 140640.06 173920 -1 3590
3592 0 653354.75 140555.75 173960 -1 3591
3593 0 653382.1 140468.88 174000 -1 3592
3594 0 653370.9 140261.8 174040 -1 3593
3595 0 653370.3 140186.4 174080 -1 3594
3596 0 653312.3 140100.39 174160 -1 3595
3597 0 653266.5 140092.1 174200 -1 3596
3598 0 653284.5 140063.84 174240 -1 3597
3599 0 653291.5 140039.03 174280 -1 3598
3600 0 653303.8 140013.81 174320 -1 3599
3601 0 653292.44 139960.44 174360 -1 3600
3602 0 653335.8 139808.6 174400 -1 3601
3603 0 653345.75 139828.17 174440 -1 3602
3604 0 653351.6 139839.95 174480 -1 3603
3605 0 653382.6 139827.22 174520 -1 3604
3606 0 653419.25 139818.19 174560 -1 3605
3607 0 653450.44 139811.02 174600 -1 3606
3608 0 653475.6 139806.39 174640 -1 3607
3609 0 653477.75 139781.75 174680 -1 3608
3610 0 653482.5 139774.86 174720 -1 3609
3611 0 653484.75 139747.81 174760 -1 3610
3612 0 653484.75 139720.83 174800 -1 3611
3613 0 653491.9 139674.95 174840 -1 3612
3614 0 653498.3 139635.33 174880 -1 3613
3615 0 653510.2 139586.55 174920 -1 3614
3616 0 653545.75 139517.45 174960 -1 3615
3617 0 653586.94 139444.31 175000 -1 3616
3618 0 653620.4 139377.83 175040 -1 3617
3619 0 653633 139343.47 175080 -1 3618
3620 0 653641.4 139316.84 175120 -1 3619
3621 0 653652 139282.14 175160 -1 3620
3622 0 653660.06 139250.1 175200 -1 3621
3623 0 653679.1 139221.08 175240 -1 3622
3624 0 653697.9 139181.67 175280 -1 3623
3625 0 653726.5 139143.84 175320 -1 3624
3626 0 653757.75 139107.17 175360 -1 3625
3627 0 653763.8 139071.4 175400 -1 3626
3628 0 653782.4 139051.03 175440 -1 3627
3629 0 653791.9 138989.73 175480 -1 3628
3630 0 653797.94 138959.36 175520 -1 3629
3631 0 653796.75 138875.86 175560 -1 3630
3632 0 653801.2 138834.56 175600 -1 3631
3633 0 653801.75 138823.47 175640 -1 3632
3634 0 653782.3 138791.52 175680 -1 3633
3635 0 653746.4 138771.12 175720 -1 3634
3636 0 653773.9 138736.6 175760 -1 3635
3637 0 653816.5 138680.31 175800 -1 3636
3638 0 653847.3 138635.25 175840 -1 3637
3639 0 653861.8 138595.45 175880 -1 3638
3640 0 653872.8 138550.89 175920 -1 3639
3641 0 653891.3 138506.5 175960 -1 3640
3642 0 653903.1 138467.25 176000 -1 3641
3643 0 653932.4 138459.36 176040 -1 3642
3644 0 653961.44 138447.62 176080 -1 3643
3645 0 653995 138439.64 176120 -1 3644
3646 1 654025.06 138428 176160 -1 3645
3647 0 654061.1 138422.6 176200 -1 3646
3648 0 654094.1 138409.17 176240 -1 3647
3649 0 654126.1 138398.6 176280 -1 3648
3650 0 654157.3 138365.3 176320 -1 3649
3651 0 654180.06 138336.62 176360 -1 3650
3652 0 654212.7 138309.48 176400 -1 3651
3653 0 654240.25 138272.98 176440 -1 3652
3654 0 654264.4 138249.72 176480 -1 3653
3655 0 654283.9 138251.27 176520 -1 3654
3656 0 654315.56 138250.19 176560 -1 3655
3657 0 654342.75 138250.31 176600 -1 3656
3658 0 654342.8 138164.98 176640 -1 3657
3659 0 654330.2 138084.9 176680 -1 3658
3660 0 654281 137879.11 176680 -1 3659
3661 0 654318.94 137632.97 176680 -1 3660
3662 0 654317.5 137213.75 176680 -1 3661
3663 0 654333.8 137160.72 176720 -1 3662
3664 0 654340.1 137110.42 176760 -1 3663
3665 0 654344.25 137065.17 176800 -1 3664
3666 0 654350.94 137048.72 176840 -1 3665
3667 0 654356.75 137040.95 176880 -1 3666
3668 0 654356.8 137030.38 176920 -1 3667
3669 0 654362.4 137017.78 176960 -1 3668
3670 0 654376.9 137021.75 177000 -1 3669
3671 0 654401.5 137024.23 177040 -1 3670
3672 0 654424.7 137034.89 177080 -1 3671
3673 0 654438.25 137037.48 177120 -1 3672
3674 0 654438.25 137028.5 177160 -1 3673
3675 0 654438.56 137034.62 177200 -1 3674
3676 0 654437.44 137031.03 177240 -1 3675
3677 0 654437.25 137018.33 177280 -1 3676
3678 0 654422.44 136994.39 177320 -1 3677
3679 0 654412.4 136962.02 177360 -1 3678
3680 0 654400.5 136934.42 177400 -1 3679
3681 0 654379.2 136902.7 177440 -1 3680
3682 0 654367.1 136854.6 177480 -1 3681
3683 0 654357.8 136803.8 177520 -1 3682
3684 0 654350.3 136754.58 177560 -1 3683
3685 0 654341.1 136708.64 177600 -1 3684
3686 0 654374.7 136698.92 177640 -1 3685
3687 0 654405.8 136688.44 177680 -1 3686
3688 0 654438.6 136670.92 177720 -1 3687
3689 0 654468.44 136660.64 177760 -1 3688
3690 0 654498.44 136646.97 177800 -1 3689
3691 0 654499.6 136634.52 177840 -1 3690
3692 0 654506.1 136615.47 177880 -1 3691
3693 0 654508.5 136593.12 177920 -1 3692
3694 0 654510.4 136568.6 177960 -1 3693
3695 0 654523.2 136541.2 178000 -1 3694
3696 0 654529.44 136515.81 178040 -1 3695
3697 0 654531.7 136428.66 178080 -1 3696
3698 0 654534.7 136345.44 178120 -1 3697
3699 0 654542.06 136250.2 178160 -1 3698
3700 0 654541 136162.17 178200 -1 3699
3701 0 654543.6 136067.86 178240 -1 3700
3702 0 654559.1 136001.81 178280 -1 3701
3703 0 654582.44 135937.81 178320 -1 3702
3704 0 654595.4 135878.34 178360 -1 3703
3705 0 654614.94 135816.23 178400 -1 3704
3706 0 654636.25 135751.48 178440 -1 3705
3707 0 654657.9 135684.11 178480 -1 3706
3708 0 654661.5 135650.55 178520 -1 3707
3709 0 654671.44 135618.42 178560 -1 3708
3710 0 654678.1 135597.39 178600 -1 3709
3711 0 654692 135561.36 178640 -1 3710
3712 0 654690.75 135544.69 178680 -1 3711
3713 0 654696.6 135520.28 178720 -1 3712
3714 0 654715.7 135488.83 178760 -1 3713
3715 0 654712.25 135471.16 178800 -1 3714
3716 0 654711.44 135450.47 178840 -1 3715
3717 0 654570.25 134147.19 178840 -1 3716
3718 0 654575.5 134038.19 178800 -1 3717
3719 0 654542.6 133953.08 178760 -1 3718
3720 0 654489.2 133883.25 178720 -1 3719
3721 0 654486.75 133889.67 178680 -1 3720
3722 0 654489.06 133888.42 178640 -1 3721
3723 0 654471.4 133905.88 178600 -1 3722
3724 0 654473.4 133920.16 178560 -1 3723
3725 0 654461.1 133933.61 178520 -1 3724
3726 0 654457.8 133951.17 178480 -1 3725
3727 0 654423.44 133888.06 178440 -1 3726
3728 0 654387.2 133827.16 178400 -1 3727
3729 0 654356.06 133760.86 178360 -1 3728
3730 0 654323.25 133695.53 178320 -1 3729
3731 0 654286.4 133627.06 178280 -1 3730
3732 0 654208.9 133682.36 178240 -1 3731
3733 0 654136.75 133724.56 178200 -1 3732
3734 0 654060.44 133765.61 178160 -1 3733
3735 0 653973.44 133814.89 178120 -1 3734
3736 0 653566.9 132867.92 178120 -1 3735
3737 0 653664.44 132218.08 178120 -1 3736
3738 0 653896.3 131981.77 178120 -1 3737
3739 0 654389.2 131770.88 178120 -1 3738
3740 0 654406.75 131784.2 178080 -1 3739
3741 0 654427.2 131791.6 178040 -1 3740
3742 0 654441.75 131807.62 178000 -1 3741
3743 0 654454 131826.81 177960 -1 3742
3744 0 654465.44 131844.97 177920 -1 3743
3745 0 654432.94 131821.45 177880 -1 3744
3746 0 654401.9 131790.19 177840 -1 3745
3747 0 654374.94 131763.78 177800 -1 3746
3748 0 654345.25 131736.28 177760 -1 3747
3749 0 654306.7 131706.16 177720 -1 3748
3750 0 654276.4 131703.22 177680 -1 3749
3751 0 654245.9 131698.83 177640 -1 3750
3752 0 654209.1 131697.67 177600 -1 3751
3753 0 654172 131700.44 177560 -1 3752
3754 0 654132.44 131697.31 177520 -1 3753
3755 0 654101.75 131695.83 177480 -1 3754
3756 0 654046.94 131705.05 177440 -1 3755
3757 0 653995 131714.62 177400 -1 3756
3758 0 653944.56 131725.89 177360 -1 3757
3759 0 653886.3 131736.7 177320 -1 3758
3760 0 653831.94 131748.11 177280 -1 3759
3761 0 653871.5 131745.28 177240 -1 3760
3762 0 653908 131740.14 177200 -1 3761
3763 0 653946.9 131733.31 177160 -1 3762
3764 0 653988.3 131712.1 177120 -1 3763
3765 0 654028.1 131697.75 177080 -1 3764
3766 0 654065 131672.22 177040 -1 3765
3767 0 654011.2 131701.28 177000 -1 3766
3768 0 653970.2 131728.75 176960 -1 3767
3769 0 653912.75 131765.19 176920 -1 3768
3770 0 653868.25 131798.38 176880 -1 3769
3771 0 653821.94 131828.08 176840 -1 3770
3772 0 653795 131838.3 176800 -1 3771
3773 0 653769.8 131849.81 176760 -1 3772
3774 0 653732.3 131870 176720 -1 3773
3775 0 653541 132826 178160 -1 3736
3776 0 653585 132662 178240 -1 3775
3777 0 653637 132538 178360 -1 3776
3778 0 653689 132502 178480 -1 3777
3779 0 653817 132342 178560 -1 3778
3780 0 653945 132190 178680 -1 3779
3781 0 653993 132298 178800 -1 3780
3782 0 654145 132306 178920 -1 3781
3783 0 654473 132406 179040 -1 3782
3784 0 653617 132470 178880 -1 3781
3785 0 653585 132402 179000 -1 3784
3786 0 654592.4 134092.31 178880 -1 3717
3787 0 654582.2 134050.28 178920 -1 3786
3788 0 654569.94 134000.16 179000 -1 3787
3789 0 654564.94 133969.72 179040 -1 3788
3790 0 654740.3 135715.39 179040 -1 3789
3791 0 654692.94 135635.6 179080 -1 3790
3792 0 654637.06 135559.73 179120 -1 3791
3793 0 654590.8 135478.86 179160 -1 3792
3794 0 654538.44 135397.06 179200 -1 3793
3795 0 654432.44 135201.55 179240 -1 3794
3796 0 654450.4 135180.84 179280 -1 3795
3797 0 654467.2 135158.22 179320 -1 3796
3798 0 654498.75 135176.31 179360 -1 3797
3799 0 654530.4 135222.17 179400 -1 3798
3800 0 654583.9 133960.88 179080 -1 3789
3801 0 654591.8 133945.7 179120 -1 3800
3802 0 654609.6 133928.22 179160 -1 3801
3803 0 654626.06 133917.94 179200 -1 3802
3804 0 654638.2 133902.31 179240 -1 3803
3805 0 654642.56 133833.55 179280 -1 3804
3806 0 653885.9 134041.14 179280 -1 3805
3807 0 653906.1 134042.34 179320 -1 3806
3808 0 653934.7 134042.28 179360 -1 3807
3809 0 653978.2 134040.77 179400 -1 3808
3810 0 653971 134052 179440 -1 3809
3811 0 653994.2 134039.14 179480 -1 3810
3812 0 654020.94 134042.08 179520 -1 3811
3813 0 654066.6 134030.62 179560 -1 3812
3814 0 654024.56 134020.61 179600 -1 3813
3815 0 654168.25 134056.73 179640 -1 3814
3816 0 654207.44 134057.9 179680 -1 3815
3817 0 654225.75 134058.11 179720 -1 3816
3818 0 654246.1 134065.4 179760 -1 3817
3819 0 654255.5 134077.67 179800 -1 3818
3820 0 654305.8 134113.08 179840 -1 3819
3821 0 654355.06 134158.12 179880 -1 3820
3822 0 654403 134192.17 179920 -1 3821
3823 0 654450.25 134228.75 179960 -1 3822
3824 0 654449.7 134231.38 180000 -1 3823
3825 0 654453.7 134241.95 180040 -1 3824
3826 0 654453.7 134258.03 180080 -1 3825
3827 0 654427.5 134301.67 180120 -1 3826
3828 0 654400.75 134349.08 180160 -1 3827
3829 0 654377.9 134398.31 180200 -1 3828
3830 0 654351.8 134440.19 180240 -1 3829
3831 0 654306.1 134503.77 180280 -1 3830
3832 0 654295.06 134543.92 180320 -1 3831
3833 0 654272.1 134537.95 180360 -1 3832
3834 0 654270.1 134535.83 180400 -1 3833
3835 0 654328 134533.98 180440 -1 3834
3836 0 654772.1 133879.33 179320 -1 3805
3837 0 654844.7 133869.86 179360 -1 3836
3838 0 654974.7 133823.8 179400 -1 3837
3839 0 655036.4 133819.64 179440 -1 3838
3840 0 655136.6 133782.5 179480 -1 3839
3841 0 655190.44 133707.14 179520 -1 3840
3842 0 655253.7 133622.56 179560 -1 3841
3843 0 655205 133495.27 179560 -1 3842
3844 0 655040 133385.95 179560 -1 3843
3845 0 655107.6 133397.77 179640 -1 3844
3846 0 655128.9 133392.7 179680 -1 3845
3847 0 655335.94 133623.92 179640 -1 3842
3848 0 655393.06 133768.22 179680 -1 3847
3849 0 652760 143385 172040 -1 3548
3850 0 651500 143947 172000 -1 3480
3851 0 651516 143907 172120 -1 3850
3852 0 651468 143739 172160 -1 3851
3853 0 651436 143307 172200 -1 3852
3854 0 651332 143211 172320 -1 3853
3855 0 651148 143083 172480 -1 3854
3856 0 650724 145009 171680 -1 3472
3857 0 650796 145265 171440 -1 3856
3858 0 662450 149000 153200 -1 1918
3859 0 662682 149040 153080 -1 3858
3860 0 663182 149156 152960 -1 3859
3861 0 663650 149472 152920 -1 3860
3862 0 664066 149568 152880 -1 3861
3863 0 664584 149722 152840 -1 3862
3864 0 664928 149802 152920 -1 3863
3865 0 665264 150134 152960 -1 3864
3866 0 665850 150348 153000 -1 3865
3867 0 666842 150576 153000 -1 3866
3868 0 667074 150588 153080 -1 3867
3869 0 667738 150784 153040 -1 3868
3870 0 667930 150888 152960 -1 3869
3871 0 668136 151150 152880 -1 3870
3872 0 668408 151762 152800 -1 3871
3873 0 668410 151776 152640 -1 3872
3874 0 668466 151824 152480 -1 3873
3875 0 668554 151856 152400 -1 3874
3876 0 668570 151844 152280 -1 3875
3877 0 668590 151888 152160 -1 3876
3878 0 668642 151924 152080 -1 3877
3879 0 668630 151912 152000 -1 3878
3880 0 668586 151872 151920 -1 3879
3881 0 661092 147926 151720 -1 1907
3882 0 660972 147862 151560 -1 3881
3883 0 660984 147626 151400 -1 3882
3884 0 660656 147266 151280 -1 3883
3885 0 660384 147138 151160 -1 3884
3886 0 660052 146966 151080 -1 3885
3887 0 659912 146834 151000 -1 3886
3888 0 659764 146778 150880 -1 3887
3889 0 659544 146618 150760 -1 3888
3890 0 659194 146448 150640 -1 3889
3891 0 659058 146104 150560 -1 3890
3892 0 659114 145716 150600 -1 3891
3893 0 659262 145532 150680 -1 3892
3894 0 659362 145172 150760 -1 3893
3895 0 659494 144852 150840 -1 3894
3896 0 659856 144566 150920 -1 3895
3897 0 660048 144486 151080 -1 3896
3898 0 660140 144418 151280 -1 3897
3899 0 661400 143902 151280 -1 3898
3900 0 661964 143578 151200 -1 3899
3901 0 662270 143336 151160 -1 3900
3902 0 662378 143224 151120 -1 3901
3903 0 662474 142964 151040 -1 3902
3904 0 662758 142808 150960 -1 3903
3905 0 662978 142704 150920 -1 3904
3906 0 663174 142552 150840 -1 3905
3907 0 663372 142450 150800 -1 3906
3908 0 663648 142186 150720 -1 3907
3909 0 663804 142166 150680 -1 3908
3910 0 663856 142106 150600 -1 3909
3911 0 664244 141722 150520 -1 3910
3912 0 664070 141784 150280 -1 3911
3913 0 663954 141820 150200 -1 3912
3914 0 663934 141840 150160 -1 3913
3915 0 664626 140868 150160 -1 3914
3916 0 665010 140052 150120 -1 3915
3917 0 665200 139522 150160 -1 3916
3918 0 665188 139600 150080 -1 3917
3919 0 665208 139588 149960 -1 3918
3920 0 665268 139560 149840 -1 3919
3921 0 665428 139364 149680 -1 3920
3922 0 665684 139172 149600 -1 3921
3923 0 665928 139068 149560 -1 3922
3924 0 666152 138876 149520 -1 3923
3925 0 666268 138768 149440 -1 3924
3926 0 666280 138756 149400 -1 3925
3927 0 666292 138744 149360 -1 3926
3928 0 666364 138716 149240 -1 3927
3929 0 666368 138744 149160 -1 3928
3930 0 666512 138674 149040 -1 3929
3931 0 666416 138666 148880 -1 3930
3932 0 666480 138590 148720 -1 3931
3933 0 666628 138470 148640 -1 3932
3934 0 666628 138230 148560 -1 3933
3935 0 666664 138070 148480 -1 3934
3936 0 666604 137758 148520 -1 3935
3937 0 666652 137638 148560 -1 3936
3938 0 666800 137482 148680 -1 3937
3939 0 666824 137370 148760 -1 3938
3940 0 666892 137308 148840 -1 3939
3941 0 667012 137252 148920 -1 3940
3942 0 667108 137228 149000 -1 3941
3943 0 667248 137124 149040 -1 3942
3944 0 667372 137020 149080 -1 3943
3945 0 667496 136872 149120 -1 3944
3946 0 667588 136756 149200 -1 3945
3947 0 667780 136592 149280 -1 3946
3948 0 667860 136388 149320 -1 3947
3949 0 667884 136196 149280 -1 3948
3950 0 668104 135956 149280 -1 3949
3951 0 668120 135796 149360 -1 3950
3952 0 668204 135644 149440 -1 3951
3953 0 668352 135550 149480 -1 3952
3954 0 668476 135390 149560 -1 3953
3955 0 668632 135502 149680 -1 3954
3956 0 668688 135350 149800 -1 3955
3957 0 668820 135222 149840 -1 3956
3958 0 669268 135138 149880 -1 3957
3959 0 669920 134902 149920 -1 3958
3960 0 670728 134574 149880 -1 3959
3961 0 670956 134684 150000 -1 3960
3962 0 671364 134448 150040 -1 3961
3963 0 671517 134475 150160 -1 3962
3964 0 672556 134284 150160 -1 3963
3965 0 673032 134096 150200 -1 3964
3966 0 673172 133890 150160 -1 3965
3967 0 673724 133782 150160 -1 3966
3968 0 674144 133882 150200 -1 3967
3969 0 674392 133874 150320 -1 3968
3970 0 674476 133870 150360 -1 3969
3971 0 674712 133718 150480 -1 3970
3972 0 674740 133506 150600 -1 3971
3973 0 674856 133310 150720 -1 3972
3974 0 674928 133352 150840 -1 3973
3975 0 674024 133572 150600 -1 3972
3976 0 673892 133512 150680 -1 3975
3977 0 673900 133512 150760 -1 3976
3978 0 673892 133552 150840 -1 3977
3979 0 673168 133806 150080 -1 3966
3980 0 673155 133710 149960 -1 3979
3981 0 671568 134484 150200 -1 3963
3982 0 671696 134508 150280 -1 3981
3983 0 663836 141910 150040 -1 3914
3984 0 663884 141878 149920 -1 3983
3985 0 663968 141810 149880 -1 3984
3986 0 663700 141170 149880 -1 3985
3987 0 663704 140854 149760 -1 3986
3988 0 663780 140738 149640 -1 3987
3989 0 664604 141242 150280 -1 3912
3990 0 664928 141042 150480 -1 3989
3991 0 665100 140770 150600 -1 3990
3992 0 665212 140454 150720 -1 3991
3993 0 665340 140422 150800 -1 3992
3994 0 665612 140362 150920 -1 3993
3995 0 665716 140354 151040 -1 3994
3996 0 665844 140346 151200 -1 3995
3997 0 666128 140450 151320 -1 3996
3998 0 666190 140444 151480 -1 3997
3999 0 666178 140436 151680 -1 3998
4000 0 666198 140428 151840 -1 3999
4001 0 667098 140316 151840 -1 4000
4002 0 667582 140424 151880 -1 4001
4003 0 667902 140360 151960 -1 4002
4004 0 668310 140240 152000 -1 4003
4005 0 668718 140164 152080 -1 4004
4006 0 668950 140192 152120 -1 4005
4007 0 669074 140256 152200 -1 4006
4008 0 669438 140192 152280 -1 4007
4009 0 669954 140072 152360 -1 4008
4010 0 670314 139936 152440 -1 4009
4011 0 670626 139892 152440 -1 4010
4012 0 671230 139704 152440 -1 4011
4013 0 671434 139600 152480 -1 4012
4014 0 671606 139560 152560 -1 4013
4015 0 671782 139492 152600 -1 4014
4016 0 672394 139220 152640 -1 4015
4017 0 672838 138868 152680 -1 4016
4018 0 673174 138736 152720 -1 4017
4019 0 673386 138654 152760 -1 4018
4020 0 674126 138146 152800 -1 4019
4021 0 674186 138110 152840 -1 4020
4022 0 674598 137922 152960 -1 4021
4023 0 674594 137894 153000 -1 4022
4024 0 674734 137778 153200 -1 4023
4025 0 674866 137750 153320 -1 4024
4026 0 674790 137876 153440 -1 4025
4027 0 674738 137936 153600 -1 4026
4028 0 674670 137912 153720 -1 4027
4029 0 674598 137872 153800 -1 4028
4030 0 674114 138156 152720 -1 4020
4031 0 674066 138196 152600 -1 4030
4032 0 674062 138220 152520 -1 4031
4033 0 666154 140492 151960 -1 4000
4034 0 665930 140628 152160 -1 4033
4035 0 665814 140648 152320 -1 4034
4036 0 665722 140672 152520 -1 4035
4037 0 665714 140676 152760 -1 4036
4038 0 665702 140680 152840 -1 4037
4039 0 665702 140656 152880 -1 4038
4040 0 665682 140616 153000 -1 4039
4041 0 665678 140612 153080 -1 4040
4042 0 664958 140460 153080 -1 4041
4043 0 665702 140600 153280 -1 4041
4044 0 665722 140604 153360 -1 4043
4045 0 665818 140660 153480 -1 4044
4046 0 661394 143904 151160 -1 3899
4047 0 664922 149556 147720 -1 1870
4048 0 664718 149112 147680 -1 4047
4049 0 664734 148864 147640 -1 4048
4050 0 664766 148836 147560 -1 4049
4051 0 664782 148824 147520 -1 4050
4052 0 664806 148384 147480 -1 4051
4053 0 664782 148216 147400 -1 4052
4054 0 664746 148070 147320 -1 4053
4055 0 664826 147918 147200 -1 4054
4056 0 664962 147722 147080 -1 4055
4057 0 664850 147338 147000 -1 4056
4058 0 664882 147154 146920 -1 4057
4059 0 665304 146788 146880 -1 4058
4060 0 665868 146036 146840 -1 4059
4061 0 665694 145390 146880 -1 4060
4062 0 665738 145322 146760 -1 4061
4063 0 665822 145082 146680 -1 4062
4064 0 665830 144950 146640 -1 4063
4065 0 665830 144610 146600 -1 4064
4066 0 665778 144394 146560 -1 4065
4067 0 665712 144188 146480 -1 4066
4068 0 665648 143964 146440 -1 4067
4069 0 665892 143948 146400 -1 4068
4070 0 666144 143892 146320 -1 4069
4071 0 666248 143800 146240 -1 4070
4072 0 666440 143556 146120 -1 4071
4073 0 666624 143432 146040 -1 4072
4074 0 666700 143352 145960 -1 4073
4075 0 666804 143184 145880 -1 4074
4076 0 666824 143100 145800 -1 4075
4077 0 666802 142526 145720 -1 4076
4078 0 666810 142430 145600 -1 4077
4079 0 666798 142410 145480 -1 4078
4080 0 666926 141758 145480 -1 4079
4081 0 667162 141586 145440 -1 4080
4082 0 667322 141454 145360 -1 4081
4083 0 667468 141192 145280 -1 4082
4084 0 667572 141176 145120 -1 4083
4085 0 667776 140828 145000 -1 4084
4086 0 667972 140592 144880 -1 4085
4087 0 668144 140484 144760 -1 4086
4088 0 668200 140464 144720 -1 4087
4089 0 668502 140258 144640 -1 4088
4090 0 668642 140110 144520 -1 4089
4091 0 668802 140002 144400 -1 4090
4092 0 669002 139890 144280 -1 4091
4093 0 669610 139718 144200 -1 4092
4094 0 670560 139424 144200 -1 4093
4095 0 670932 139364 144240 -1 4094
4096 0 671448 139180 144280 -1 4095
4097 0 671916 138984 144200 -1 4096
4098 0 672072 138924 144160 -1 4097
4099 0 672184 138836 144120 -1 4098
4100 0 672340 138868 144040 -1 4099
4101 0 672568 138804 143960 -1 4100
4102 0 672626 138698 143920 -1 4101
4103 0 672962 138406 143760 -1 4102
4104 0 673398 138106 143720 -1 4103
4105 0 673782 137586 143680 -1 4104
4106 0 674500 136936 143760 -1 4105
4107 0 674700 136704 143680 -1 4106
4108 0 674916 136588 143600 -1 4107
4109 0 675132 136448 143520 -1 4108
4110 0 675484 136348 143440 -1 4109
4111 0 675814 136182 143360 -1 4110
4112 0 676214 136018 143280 -1 4111
4113 0 676646 135570 143200 -1 4112
4114 0 676790 135354 143120 -1 4113
4115 0 676862 135266 143040 -1 4114
4116 0 677352 134848 142960 -1 4115
4117 0 677352 134724 142880 -1 4116
4118 0 677540 134484 142840 -1 4117
4119 0 678408 134472 142720 -1 4118
4120 0 678620 134460 142560 -1 4119
4121 0 678844 134392 142480 -1 4120
4122 0 678908 134280 142360 -1 4121
4123 0 679002 134194 142200 -1 4122
4124 0 679374 133814 142120 -1 4123
4125 0 679930 133390 142080 -1 4124
4126 0 680060 133208 142120 -1 4125
4127 0 680192 132988 142240 -1 4126
4128 0 680372 132848 142280 -1 4127
4129 0 680756 132696 142360 -1 4128
4130 0 680872 132532 142480 -1 4129
4131 0 681233.8 131889.86 142560 -1 4130
4132 0 681618 131678 142480 -1 4131
4133 0 682038 131498 142400 -1 4132
4134 0 682570 131210 142320 -1 4133
4135 0 682802 131102 142240 -1 4134
4136 0 682950 131170 142160 -1 4135
4137 0 683078 131182 142040 -1 4136
4138 0 683084 131180 141960 -1 4137
4139 0 683216 131172 141840 -1 4138
4140 0 683344 131184 141680 -1 4139
4141 0 683630.8 131168.62 141520 -1 4140
4142 0 683748 131152 141360 -1 4141
4143 0 683848 131020 141240 -1 4142
4144 0 684456 131144 141200 -1 4143
4145 0 685116 131156 141120 -1 4144
4146 0 685472 131172 141040 -1 4145
4147 0 685730 131390 141000 -1 4146
4148 0 686254 131394 140920 -1 4147
4149 0 686254 131378 140800 -1 4148
4150 0 686310 131318 140680 -1 4149
4151 0 686270 131274 140560 -1 4150
4152 0 686250 131250 140440 -1 4151
4153 0 686326 131330 140320 -1 4152
4154 0 686966 131614 140160 -1 4153
4155 0 687282 131714 140080 -1 4154
4156 0 687534 131626 140040 -1 4155
4157 0 687746 131562 139920 -1 4156
4158 0 687870 131554 139840 -1 4157
4159 0 688106 131546 139720 -1 4158
4160 0 688402 131630 139640 -1 4159
4161 0 688646 131652 139560 -1 4160
4162 0 688806 131680 139440 -1 4161
4163 0 688834 131676 139280 -1 4162
4164 0 688834 131608 139080 -1 4163
4165 0 688882 131524 138960 -1 4164
4166 0 689014 131392 138800 -1 4165
4167 0 689118 131312 138720 -1 4166
4168 0 689186 131208 138520 -1 4167
4169 0 689262 131146 138480 -1 4168
4170 0 689370 131154 138400 -1 4169
4171 0 689550 131238 138280 -1 4170
4172 0 689762 131102 138160 -1 4171
4173 0 689890 131030 138040 -1 4172
4174 0 689958 130986 137920 -1 4173
4175 0 690090 130974 137800 -1 4174
4176 0 690102 130974 137720 -1 4175
4177 0 690110 130946 137680 -1 4176
4178 0 683632 131240 141160 -1 4143
4179 0 680036 133276 142040 -1 4125
4180 0 666758 146244 146920 -1 4060
4181 0 667626 145920 146960 -1 4180
4182 0 667790 145880 147040 -1 4181
4183 0 667710 145828 147160 -1 4182
4184 0 667782 145736 147280 -1 4183
4185 0 667994 145800 147400 -1 4184
4186 0 668098 145728 147440 -1 4185
4187 0 666782 146176 147120 -1 4180
4188 0 666774 145968 147240 -1 4187
4189 0 664430 146604 146920 -1 4058
4190 0 664300 146450 146840 -1 4189
4191 0 664184 146414 146760 -1 4190
4192 0 664112 146350 146640 -1 4191
4193 0 664044 146314 146560 -1 4192
4194 0 663964 146214 146480 -1 4193
4195 0 663900 146170 146400 -1 4194
4196 0 663820 146262 146280 -1 4195
4197 0 663708 146270 146200 -1 4196
4198 0 663428 146346 146120 -1 4197
4199 0 663224 146346 146040 -1 4198
4200 0 662974 146224 146000 -1 4199
4201 0 662742 146108 145920 -1 4200
4202 0 662570 145836 145880 -1 4201
4203 0 662250 145672 145840 -1 4202
4204 0 662150 145588 145920 -1 4203
4205 0 662030 145480 146040 -1 4204
4206 0 661694 145532 145880 -1 4203
4207 0 661434 145464 146000 -1 4206
4208 0 661250 145516 146120 -1 4207
4209 0 661166 145528 146200 -1 4208
4210 0 662078 145616 145760 -1 4203
4211 0 661926 145584 145720 -1 4210
4212 0 661812 145534 145640 -1 4211
4213 0 661128.06 145523.16 145640 -1 4212
4214 0 661109.9 145596.97 145520 -1 4213
4215 0 661109.1 145681.61 145440 -1 4214
4216 0 664777.9 157422.4 143640 -1 1726
4217 0 664698 157353.52 143560 -1 4216
4218 0 664674.25 157295.14 143520 -1 4217
4219 0 664619.25 157403 143360 -1 4218
4220 0 663081 201941 117720 -1 1540
4221 0 662289 203401 116520 -1 1526
4222 0 662321 203365 116560 -1 4221
4223 0 662583 202795 116680 -1 4222
4224 0 662663 202687 116880 -1 4223
