# Supplementary material for: Connectomics Analysis Reveals First-, Second-, and Third-Order Thermosensory and Hygrosensory Neurons in the Adult Drosophila Brain
Source: Curr Biol. 2020 Aug 17;30(16):3167–3182.e4. doi: 10.1016/j.cub.2020.06.028 (PMC7443704; doi:10.1016/j.cub.2020.06.028)
Supplement: Data S1. Skeletons and Meshes, Related to STAR Methods — marin2020-skeletons contains files describing the morphology of each neuron in this study (in FAFB14 space, .swc format). glomeruli_meshes contains the glomerular meshes (in FAFB14 space, .stl format). neuropil_meshes contains the glomerular meshes (in FAFB14 space, .stl format). [file mmc5.zip › VP_SI/marin2020-skeletons/9362353.swc]

# SWC format file
# based on specifications at http://www.neuronland.org/NLMorphologyConverter/MorphologyFormats/SWC/Spec.html
# Created by nat::write.neuron.swc
# PointNo Label X Y Z Radius Parent 
1 0 671678 97751.7 124040 2527 -1
2 0 671662 97807.7 124120 -1 1
3 0 671534 97655.7 125440 -1 2
4 0 670078 96919.7 126280 -1 3
5 0 668549.94 96243.66 127120 -1 4
6 0 668405.94 96139.66 127280 -1 5
7 0 668313.94 95999.66 127640 -1 6
8 0 668289.94 95823.66 127840 -1 7
9 0 668273.94 95759.66 128200 -1 8
10 0 668149.94 95511.66 128520 -1 9
11 0 668097.94 95507.66 128800 -1 10
12 0 668021.94 95531.66 129000 -1 11
13 0 667829.94 95523.66 129200 -1 12
14 0 667653.94 95351.66 129480 -1 13
15 0 667577.94 95067.66 129720 -1 14
16 0 667229.94 94963.66 130000 -1 15
17 0 667157.94 94811.66 130280 -1 16
18 0 667237.94 94771.66 130480 -1 17
19 0 667278.8 94694.9 130720 -1 18
20 0 667305.94 94643.66 130880 -1 19
21 0 667377.94 94679.66 131280 -1 20
22 0 667449.94 94687.66 131640 -1 21
23 0 667473.94 94815.66 131920 -1 22
24 0 667477.94 95063.66 132200 -1 23
25 0 667365.94 95339.66 132480 -1 24
26 0 667185.94 95391.66 132720 -1 25
27 0 667133.94 95539.66 133000 -1 26
28 0 667053.94 95579.66 133320 -1 27
29 0 666981.94 95607.66 133480 -1 28
30 0 666809.94 95543.66 133800 -1 29
31 0 666533.94 95343.66 134040 -1 30
32 0 666453.94 95319.66 134240 -1 31
33 0 666385.94 95203.66 134520 -1 32
34 0 666281.94 95067.66 134840 -1 33
35 0 666277.94 94895.66 135080 -1 34
36 0 666261.94 94939.66 135360 -1 35
37 0 666177.94 95211.66 135600 -1 36
38 0 666073.94 95347.66 135840 -1 37
39 0 666093.94 95687.66 136120 -1 38
40 0 666013.94 95791.66 136400 -1 39
41 0 666057.94 95855.66 136440 -1 40
42 0 666253.94 96203.66 136720 -1 41
43 0 666321.94 96355.66 137000 -1 42
44 0 666389.94 96595.66 137320 -1 43
45 0 666569.94 96703.66 137560 -1 44
46 0 666641.94 96735.66 137840 -1 45
47 0 666649.94 96887.66 138160 -1 46
48 0 666625.94 97099.66 138480 -1 47
49 0 666621.94 97303.66 138760 -1 48
50 0 666525.94 97495.66 139040 -1 49
51 0 666485.94 97675.66 139360 -1 50
52 0 666409.94 97791.66 139640 -1 51
53 0 666193.94 97571.66 139920 -1 52
54 0 666077.94 97359.66 140240 -1 53
55 0 665945.94 97267.66 140560 -1 54
56 0 665881.94 97227.66 140880 -1 55
57 0 665833.94 97215.66 141080 -1 56
58 0 665733.94 97215.66 141280 -1 57
59 0 665701.94 97291.66 141520 -1 58
60 0 665629.94 97263.66 141760 -1 59
61 0 665633.94 97291.66 142000 -1 60
62 0 665725.94 97483.66 142320 -1 61
63 0 665661.94 97479.66 142640 -1 62
64 0 665477.94 97531.66 142920 -1 63
65 0 665329.94 97659.66 143160 -1 64
66 0 665201.94 97851.66 143360 -1 65
67 0 665021.94 97807.66 143560 -1 66
68 0 664845.94 97839.66 143760 -1 67
69 0 664713.94 97679.66 144080 -1 68
70 0 664529.94 97827.66 144240 -1 69
71 0 664265.94 97903.66 144480 -1 70
72 0 663973.94 97967.66 144720 -1 71
73 0 663765.94 98091.66 144880 -1 72
74 0 663513.94 98219.66 145040 -1 73
75 0 663309.94 98375.66 145280 -1 74
76 0 663089.94 98459.66 145480 -1 75
77 0 662745.94 98535.66 145680 -1 76
78 0 662637.94 98651.66 145840 -1 77
79 0 662561.94 98771.66 146000 -1 78
80 0 662409.94 98819.66 146240 -1 79
81 0 662341.94 98847.66 146360 -1 80
82 0 662117.94 98823.66 146520 -1 81
83 0 661981.94 99039.66 146720 -1 82
84 0 661753.94 99171.66 146880 -1 83
85 0 661609.94 99183.66 147000 -1 84
86 0 661393.94 99211.66 147120 -1 85
87 0 661245.94 99347.66 147280 -1 86
88 0 661061.94 99527.66 147440 -1 87
89 0 660885.94 99799.66 147600 -1 88
90 0 660557.94 100043.66 147760 -1 89
91 0 660309.94 100359.66 147960 -1 90
92 0 660137.94 100615.66 148200 -1 91
93 0 660165.94 100731.66 148280 -1 92
94 0 660193.94 100875.66 148560 -1 93
95 0 660053.94 100815.66 148840 -1 94
96 0 659865.94 100807.66 148960 -1 95
97 0 659549.94 100843.66 149240 -1 96
98 0 659313.94 100779.66 149520 -1 97
99 0 659165.94 100935.66 149600 -1 98
100 0 658829.94 101579.66 149760 -1 99
101 0 658617.94 102119.66 149960 -1 100
102 0 658409.94 102467.66 150120 -1 101
103 0 658321.94 102275.66 150320 -1 102
104 0 657745.94 102051.66 150440 -1 103
105 0 657245.94 101739.66 150560 -1 104
106 0 656945.94 101747.66 150760 -1 105
107 0 656961.94 101999.66 150960 -1 106
108 0 656829.94 102211.66 151240 -1 107
109 0 656645.94 102435.66 151520 -1 108
110 0 656605.94 102543.66 151760 -1 109
111 0 656277.94 102639.66 151880 -1 110
112 0 655981.94 102771.66 152040 -1 111
113 0 655561.94 102891.66 152160 -1 112
114 0 655049.94 102947.66 152280 -1 113
115 0 654457.94 103003.66 152440 -1 114
116 0 653957.94 103059.66 152520 -1 115
117 0 653513.94 103235.66 152560 -1 116
118 0 653021.94 103407.66 152680 -1 117
119 0 652597.94 103587.66 152800 -1 118
120 0 652309.94 103791.66 152880 -1 119
121 0 652061.94 103899.66 153120 -1 120
122 0 651925.94 104171.66 153360 -1 121
123 0 651809.94 104295.66 153600 -1 122
124 0 651669.94 104423.66 153880 -1 123
125 0 651605.94 104707.66 154120 -1 124
126 0 651609.94 104875.66 154240 -1 125
127 0 651621.94 105051.66 154400 -1 126
128 0 651533.94 105195.66 154480 -1 127
129 0 651269.94 105319.66 154480 -1 128
130 0 651469.94 105511.66 154480 -1 129
131 0 651757.94 105535.66 154560 -1 130
132 0 652117.94 105959.66 154680 -1 131
133 0 652285.94 106187.66 154760 -1 132
134 0 652537.94 106303.66 154800 -1 133
135 0 652905.94 106687.66 155040 -1 134
136 0 653509.94 106851.66 155600 -1 135
137 0 653761.94 106951.66 155920 -1 136
138 0 653985.94 107199.66 156200 -1 137
139 0 654137.94 107327.66 156440 -1 138
140 0 654237.94 107559.66 156680 -1 139
141 0 654321.94 107931.66 156920 -1 140
142 0 654145.94 108579.66 157200 -1 141
143 0 654085.94 108699.66 157240 -1 142
144 0 653849.94 109251.66 157440 -1 143
145 0 653505.94 109775.66 157640 -1 144
146 0 653121.94 110219.66 157840 -1 145
147 0 652909.94 110615.66 158120 -1 146
148 0 652829.94 110867.66 158280 -1 147
149 0 652693.94 111207.66 158520 -1 148
150 0 652477.94 111551.66 158760 -1 149
151 0 652189.94 111911.66 159000 -1 150
152 0 651805.94 112383.66 159280 -1 151
153 0 651497.94 112655.66 159520 -1 152
154 0 651437.94 112963.66 159680 -1 153
155 0 651553.94 113203.66 159800 -1 154
156 0 651277.94 113435.66 160000 -1 155
157 0 651225.94 113719.66 160200 -1 156
158 0 651169.94 113863.66 160320 -1 157
159 0 651189.94 114083.66 160520 -1 158
160 0 651077.94 114271.66 160760 -1 159
161 0 650949.94 114411.66 161000 -1 160
162 0 650673.94 114719.66 161240 -1 161
163 0 650537.94 114875.66 161320 -1 162
164 0 650117.94 115111.66 161440 -1 163
165 0 649889.94 115455.66 161560 -1 164
166 0 649633.94 115871.66 161760 -1 165
167 0 649605.94 116267.66 162040 -1 166
168 0 649533.94 116511.66 162200 -1 167
169 0 649525.94 116815.66 162440 -1 168
170 0 649573.94 117175.66 162720 -1 169
171 0 649697.94 117463.66 162880 -1 170
172 0 649793.94 117635.66 162920 -1 171
173 0 649857.94 117911.66 163040 -1 172
174 0 649933.94 118243.66 163240 -1 173
175 0 650045.6 118531.31 163480 -1 174
176 0 649994 118565 163720 -1 175
177 0 649985.3 118570.664 163760 -1 176
178 0 649915.6 118615.78 164080 -1 177
179 0 649954.6 118622.28 164320 -1 178
180 0 649883.1 118745.74 164680 -1 179
181 0 649779.2 119005.664 164920 -1 180
182 0 649948.1 119343.56 165120 -1 181
183 0 649759.7 119603.484 165320 -1 182
184 0 649610.25 119856.91 165360 -1 183
185 0 649512.75 120331.26 165720 -1 184
186 0 649694.7 120207.8 166160 -1 185
187 0 649870.1 120493.71 166600 -1 186
188 0 649974.1 120357.25 167000 -1 187
189 0 649831.2 122202.69 167200 -1 188
190 0 649837.7 122332.65 167280 -1 189
191 0 649870.1 122781.016 167520 -1 190
192 0 650045.6 123242.375 167720 -1 191
193 0 650312 123599.766 167920 -1 192
194 0 650831.9 123853.19 168120 -1 193
195 0 651273.75 124067.625 168320 -1 194
196 0 651754.56 124373.03 168480 -1 195
197 0 652365.4 125204.77 168720 -1 196
198 0 652924.25 125906.56 168840 -1 197
199 0 653340.1 126562.86 168920 -1 198
200 0 653710.5 127206.164 169080 -1 199
201 0 653431.06 127368.62 170080 -1 200
202 0 653301.1 127758.5 170240 -1 201
203 0 653314.1 128213.36 170520 -1 202
204 0 653639 128382.305 170720 -1 203
205 0 653859.94 128772.19 170920 -1 204
206 0 654171.8 129019.11 171080 -1 205
207 0 654529.25 129415.49 171200 -1 206
208 0 655117 130311 171200 -1 207
209 0 655093 130971 171200 -1 208
210 0 655437 131415 171200 -1 209
211 0 655773 131407 171200 -1 210
212 0 655965 131463 171320 -1 211
213 0 656165 131399 171400 -1 212
214 0 656157 131495 171560 -1 213
215 0 656293 131543 171680 -1 214
216 0 656509 131659 171760 -1 215
217 0 656633 131651 171840 -1 216
218 0 656697 131631 171880 -1 217
219 0 656873 131685 171920 -1 218
220 0 656925 131669 171960 -1 219
221 0 657021 131701 172040 -1 220
222 0 657041 131721 172080 -1 221
223 0 656589 131377 171800 -1 217
224 0 656777 131141 171760 -1 223
225 0 656765 131121 171720 -1 224
226 0 656897 130997 171720 -1 225
227 0 656865 130861 171760 -1 226
228 0 655901 132187 171320 -1 210
229 0 656245 132687 171320 -1 228
230 0 656229 132955 171080 -1 229
231 0 656325 133111 170960 -1 230
232 0 656453 133431 170840 -1 231
233 0 656477 133611 170680 -1 232
234 0 656617 133851 170520 -1 233
235 0 656853 134087 170400 -1 234
236 0 657038 134453 170240 -1 235
237 0 657125 134679 169960 -1 236
238 0 657249 134755 169680 -1 237
239 0 657221 135087 169400 -1 238
240 0 657229 135315 169240 -1 239
241 0 657213 135503 169040 -1 240
242 0 657269 135803 169000 -1 241
243 0 657237 136059 168800 -1 242
244 0 657229 136331 168680 -1 243
245 0 657229 136471 168560 -1 244
246 0 657209 136675 168440 -1 245
247 0 657173 136827 168320 -1 246
248 0 657097 136939 168240 -1 247
249 0 657149 137103 168120 -1 248
250 0 657053 137343 168000 -1 249
251 0 657061 137527 167840 -1 250
252 0 657205 137983 167760 -1 251
253 0 657441 138535 167640 -1 252
254 0 657481 138839 167560 -1 253
255 0 657613 139059 167600 -1 254
256 0 657657 139279 167600 -1 255
257 0 657933 139179 167920 -1 256
258 0 658045 139363 168120 -1 257
259 0 658125 139675 168240 -1 258
260 0 658133 139867 168280 -1 259
261 0 658113 140239 168280 -1 260
262 0 658145 140303 168320 -1 261
263 0 658245 140375 168480 -1 262
264 0 658397 140491 168680 -1 263
265 0 658577 140687 168760 -1 264
266 0 658689 140855 168880 -1 265
267 0 658745 140947 168960 -1 266
268 0 658901 141047 169120 -1 267
269 0 658901 141279 169280 -1 268
270 0 658881 141291 169320 -1 269
271 0 658929 141475 169440 -1 270
272 0 659013 141531 169480 -1 271
273 0 659017 141739 169560 -1 272
274 0 658961 141907 169640 -1 273
275 0 658849 142003 169760 -1 274
276 0 658569 142151 169840 -1 275
277 0 658325 142591 170440 -1 276
278 0 658281 142598.42 170480 -1 277
279 0 658285 143163 170480 -1 278
280 0 658385 143587 170440 -1 279
281 0 658473 143799 170400 -1 280
282 0 658705 144083 170400 -1 281
283 0 658765 144283 170440 -1 282
284 0 658973 144519 170520 -1 283
285 0 659197 144803 170520 -1 284
286 0 659337 144899 170560 -1 285
287 0 659458.3 144983 170640 -1 286
288 0 659701 145151 170800 -1 287
289 0 659733 145215 170960 -1 288
290 0 659721 145121 171000 -1 289
291 0 659425 145009 171040 -1 290
292 0 659389 145009 171120 -1 291
293 0 659401 145013 171240 -1 292
294 0 659389 145037 171360 -1 293
295 0 659381 145013 171480 -1 294
296 0 659345 144985 171600 -1 295
297 0 659345 144993 171680 -1 296
298 0 659317 145013 171760 -1 297
299 0 659261 145101 171840 -1 298
300 0 659237 145161 171920 -1 299
301 0 659269 145221 171960 -1 300
302 0 659237 145417 172000 -1 301
303 0 659281 145589 172040 -1 302
304 0 659721.8 145528.6 170880 -1 289
305 0 659705 145999 170760 -1 304
306 0 659677 146339 170760 -1 305
307 0 659569 146659 170880 -1 306
308 0 659505 147219 170920 -1 307
309 0 659545 147567 170920 -1 308
310 0 659661 147815 170720 -1 309
311 0 659673 147767 170640 -1 310
312 0 659705 147807 170600 -1 311
313 0 659525 147927 170920 -1 309
314 0 659601 148123 171000 -1 313
315 0 659729 148467 171040 -1 314
316 0 659753 148687 171120 -1 315
317 0 659805 148835 171200 -1 316
318 0 659813 149007 171280 -1 317
319 0 659885 149107 171400 -1 318
320 0 659845 149403 171440 -1 319
321 0 659845 149467 171520 -1 320
322 0 659809 149671 171720 -1 321
323 0 659773 149787 171920 -1 322
324 0 659757 149879 172160 -1 323
325 0 659733 149903 172440 -1 324
326 0 659817 149887 172680 -1 325
327 0 659897 149855 172880 -1 326
328 0 660001 149887 173040 -1 327
329 0 660093 149971 173200 -1 328
330 0 660125 150019 173240 -1 329
331 0 660317 150243 173360 -1 330
332 0 660373 150407 173440 -1 331
333 0 660385 150511 173680 -1 332
334 0 660413 150647 173720 -1 333
335 0 660565 150863 173880 -1 334
336 0 660633 150967 173920 -1 335
337 0 660809 151183 174040 -1 336
338 0 660953 151283 174160 -1 337
339 0 660985 151371 174200 -1 338
340 0 660993 151487 174280 -1 339
341 0 660997 151667 174360 -1 340
342 0 661009 151703 174400 -1 341
343 0 661049 151791 174480 -1 342
344 0 661109 151907 174560 -1 343
345 0 661121 151991 174600 -1 344
346 0 661121 152127 174680 -1 345
347 0 661093 152227 174720 -1 346
348 0 661025 152515 174760 -1 347
349 0 660945 153359 175280 -1 348
350 0 661037 153543 175360 -1 349
351 0 661173 153875 175480 -1 350
352 0 661013 154135 175760 -1 351
353 0 661067 154225 175920 -1 352
354 0 661121 154315 176080 -1 353
355 0 661145 154639 176200 -1 354
356 0 661043 154885 176240 -1 355
357 0 661107 154909 176360 -1 356
358 0 661055 155009 176440 -1 357
359 0 660971 155117 176560 -1 358
360 0 661007 155145 176680 -1 359
361 0 660971 155121 176800 -1 360
362 0 660943 155217 176920 -1 361
363 0 660935 155253 177000 -1 362
364 0 660923 155361 177120 -1 363
365 0 660895 155505 177240 -1 364
366 0 660929 155515 177360 -1 365
367 0 660909 155579 177480 -1 366
368 0 660937 155607 177560 -1 367
369 0 660981 155731 177680 -1 368
370 0 661137 155871 177760 -1 369
371 0 661373 156159 177840 -1 370
372 0 661533 156307 177880 -1 371
373 0 661545 156283 178040 -1 372
374 0 661469 156339 178160 -1 373
375 0 661505 156423 178280 -1 374
376 0 661481 156535 178440 -1 375
377 0 661505 156639 178600 -1 376
378 0 661449 156735 178760 -1 377
379 0 661417 156935 178880 -1 378
380 0 661349 157067 179040 -1 379
381 0 661317 157215 179160 -1 380
382 0 661305 157307 179280 -1 381
383 0 661241 157399 179360 -1 382
384 0 661225.56 157535.44 179520 -1 383
385 0 661294.9 157622.6 179680 -1 384
386 0 661286.94 157754.14 179800 -1 385
387 0 661293.7 157840.25 179920 -1 386
388 0 661320.1 158027.27 180040 -1 387
389 0 661322.7 158093.02 180080 -1 388
390 0 661363.06 158267.86 180160 -1 389
391 0 661353.5 158594.94 180240 -1 390
392 0 661339.4 158958.53 180320 -1 391
393 0 661358.1 159165.12 180400 -1 392
394 0 661259.44 159461.73 180480 -1 393
395 0 661009.5 159704.6 180520 -1 394
396 0 660833.4 160138.31 180560 -1 395
397 0 661117.5 160292.88 180960 -1 396
398 0 661199.1 160502.64 181080 -1 397
399 0 661381.5 160637.11 181200 -1 398
400 0 661541.56 160967.83 181320 -1 399
401 0 661686.25 161178.62 181440 -1 400
402 0 661926.9 161543.3 181520 -1 401
403 0 662249.7 161960.6 181600 -1 402
404 0 662354.7 162125.03 181800 -1 403
405 0 662551 162735.02 181840 -1 404
406 0 662894.25 163112.88 181920 -1 405
407 0 663040.9 163194.72 182080 -1 406
408 0 663274.7 163422.83 182160 -1 407
409 0 660732.25 160126.95 180440 -1 396
410 0 660638.56 160086.05 180320 -1 409
411 0 660521.8 160013.53 180240 -1 410
412 0 660263 160008.78 180160 -1 411
413 0 659694.7 160129.8 180080 -1 412
414 0 659416.7 160124.05 180040 -1 413
415 0 658595.3 160124.1 180040 -1 414
416 0 658237.56 160033.55 180000 -1 415
417 0 657886.06 159964.8 179920 -1 416
418 0 657701.8 159911.78 179840 -1 417
419 0 657476.44 159909.5 179800 -1 418
420 0 657304.9 159905.69 179760 -1 419
421 0 657087.75 159799.86 179680 -1 420
422 0 656864 159798.4 179600 -1 421
423 0 656611.6 159750.92 179480 -1 422
424 0 656389.5 159713.22 179360 -1 423
425 0 656224.56 159701.69 179240 -1 424
426 0 656027.1 159711.2 179120 -1 425
427 0 655817.06 159668.66 179000 -1 426
428 0 655635.4 159721.28 178880 -1 427
429 0 655451.4 159749.86 178800 -1 428
430 0 655245.75 159777.9 178680 -1 429
431 0 655118.7 159850.56 178600 -1 430
432 0 654901.3 159894 178480 -1 431
433 0 654805 159925.33 178400 -1 432
434 0 654620.9 159952.67 178280 -1 433
435 0 654569.44 159968.75 178160 -1 434
436 0 654527 159974.9 178080 -1 435
437 0 654339.9 159993.06 177960 -1 436
438 0 654266.4 159999.06 177880 -1 437
439 0 654265.5 160002.62 177760 -1 438
440 0 654113.06 159987.25 177640 -1 439
441 0 653961.5 160016.19 177480 -1 440
442 0 653880.56 160062.64 177360 -1 441
443 0 653768.3 160056.02 177240 -1 442
444 0 653568.8 159861.73 177240 -1 443
445 0 653012.56 159858.52 177200 -1 444
446 0 652892 159795.9 176960 -1 445
447 0 652779.5 159700.3 176760 -1 446
448 0 652563.6 159644.39 176600 -1 447
449 0 652114.06 159616.75 176520 -1 448
450 0 651742.06 159644.02 176480 -1 449
451 0 651588.44 159634.3 176400 -1 450
452 0 651463.75 159601.03 176320 -1 451
453 0 651196.5 159574.89 176200 -1 452
454 0 650895.8 159416.98 176120 -1 453
455 0 650512.9 159366.44 175960 -1 454
456 0 650310.6 159417.61 175840 -1 455
457 0 650231 159447.64 175760 -1 456
458 0 650667.75 159171.52 175720 -1 457
459 0 650108.9 159430.8 175680 -1 458
460 0 649953.75 159409.86 175600 -1 459
461 0 649805.94 159481.03 175520 -1 460
462 0 649643.9 159603.3 175480 -1 461
463 0 649654.44 159562.08 175440 -1 462
464 0 649618.8 159426.14 175320 -1 463
465 0 649589.6 159341.2 175200 -1 464
466 0 649516 159203.9 174880 -1 465
467 0 649485.5 159190 174840 -1 466
468 0 649455 159175.5 174800 -1 467
469 0 661589 156343 177800 -1 372
470 0 661653 156427 177640 -1 469
471 0 661725 156495 177520 -1 470
472 0 661841 156575 177400 -1 471
473 0 661909 156615 177280 -1 472
474 0 661969 156703 177160 -1 473
475 0 662141 156731 177040 -1 474
476 0 662213 156779 176880 -1 475
477 0 662221 156823 176840 -1 476
478 0 662221 157103 176840 -1 477
479 0 662309 157167 176800 -1 478
480 0 662589 157359 176720 -1 479
481 0 662765 157503 176640 -1 480
482 0 662895 157665 176600 -1 481
483 0 662783 157917 176600 -1 482
484 0 662782.5 157897 176560 -1 483
485 0 662713.75 158021.61 176480 -1 484
486 0 662666.3 158171.92 176400 -1 485
487 0 662597.94 158302.97 176360 -1 486
488 0 662603.6 158364.28 176280 -1 487
489 0 662495.1 158709.53 176200 -1 488
490 0 662572.1 158781.16 175880 -1 489
491 0 661183 154749 175920 -1 353
492 0 661711 154981 175920 -1 491
493 0 661835 155073 175880 -1 492
494 0 661935 155265 175920 -1 493
495 0 662267 155457 176000 -1 494
496 0 662495 155693 175920 -1 495
497 0 662731 155701 176040 -1 496
498 0 662879 155853 176160 -1 497
499 0 663151 156169 176240 -1 498
500 0 663299 156383 176160 -1 499
501 0 663339 156467 176080 -1 500
502 0 663387 156527 176000 -1 501
503 0 663395 156551 175960 -1 502
504 0 663279.06 156172.03 176320 -1 499
505 0 663431.8 156190.14 176360 -1 504
506 0 663551.06 156200.64 176400 -1 505
507 0 663708.9 156242.81 176520 -1 506
508 0 663750.9 156319.97 176560 -1 507
509 0 663831.25 156316.69 176640 -1 508
510 0 663957.4 156318.75 176720 -1 509
511 0 663997 156310.36 176840 -1 510
512 0 664129.25 156376.42 176960 -1 511
513 0 664266.3 156562.95 177040 -1 512
514 0 661755 154973 176000 -1 492
515 0 661553 154043 175480 -1 351
516 0 661641 154107 175440 -1 515
517 0 661733 154159 175400 -1 516
518 0 661817 154143 175360 -1 517
519 0 661885 154155 175320 -1 518
520 0 661981 154183 175280 -1 519
521 0 662025 154163 175240 -1 520
522 0 662081 154199 175200 -1 521
523 0 662185 154203 175160 -1 522
524 0 662313 154239 175080 -1 523
525 0 662409 154227 175000 -1 524
526 0 662473 154151 174920 -1 525
527 0 662497 154119 174880 -1 526
528 0 662513 154095 174840 -1 527
529 0 662569 154039 174800 -1 528
530 0 662613 153999 174760 -1 529
531 0 662641 153891 174680 -1 530
532 0 662633 153851 174640 -1 531
533 0 662609 153815 174560 -1 532
534 0 662729 153851 174520 -1 533
535 0 663049 153863 174480 -1 534
536 0 663461 153951 174440 -1 535
537 0 663949 154071 174400 -1 536
538 0 664353 154139 174400 -1 537
539 0 664749 154403 174400 -1 538
540 0 664653 154699 174520 -1 539
541 0 664713 154195 174320 -1 539
542 0 664785 154183 174280 -1 541
543 0 664965 154199 174200 -1 542
544 0 665057 154167 174080 -1 543
545 0 665061 154163 174040 -1 544
546 0 665145 154179 174000 -1 545
547 0 665237 154219 173960 -1 546
548 0 665349 154247 173920 -1 547
549 0 665381 154207 173880 -1 548
550 0 665505 154191 173840 -1 549
551 0 665581 154219 173800 -1 550
552 0 665701 154247 173760 -1 551
553 0 665741 154259 173720 -1 552
554 0 665865 154247 173640 -1 553
555 0 666033 154235 173600 -1 554
556 0 666381 154239 173480 -1 555
557 0 666457 154231 173440 -1 556
558 0 666641 154275 173360 -1 557
559 0 666981 154339 173360 -1 558
560 0 667417 154335 173360 -1 559
561 0 667765 154271 173360 -1 560
562 0 668473 154359 173360 -1 561
563 0 668817 153827 173480 -1 562
564 0 669009 153499 173640 -1 563
565 0 669089 153335 173720 -1 564
566 0 669281 153223 173800 -1 565
567 0 669433 153143 173840 -1 566
568 0 669445 153087 173880 -1 567
569 0 668919 155229 173360 -1 562
570 0 669095 155553 173320 -1 569
571 0 669147 155733 173240 -1 570
572 0 669205 155839 173160 -1 571
573 0 669069 156091 173120 -1 572
574 0 669169 156591 173120 -1 573
575 0 669041 156747 173000 -1 574
576 0 668897 156783 172880 -1 575
577 0 668849 156903 172800 -1 576
578 0 668809 157011 172720 -1 577
579 0 668777 157103 172600 -1 578
580 0 668881 157231 172440 -1 579
581 0 668665 157371 172280 -1 580
582 0 668529 157259 172080 -1 581
583 0 668465 157203 172000 -1 582
584 0 668397 157133 171800 -1 583
585 0 668301 157001 171640 -1 584
586 0 668301 156993 171480 -1 585
587 0 668297 157021 171280 -1 586
588 0 668297 156901 171080 -1 587
589 0 668325 156881 170920 -1 588
590 0 668357 156877 170800 -1 589
591 0 668469 156885 170760 -1 590
592 0 668549 156877 170600 -1 591
593 0 668601 156913 170520 -1 592
594 0 668517 156813 170400 -1 593
595 0 668445 156813 170320 -1 594
596 0 668337 156817 170160 -1 595
597 0 668285 156797 170120 -1 596
598 0 668053 156681 169960 -1 597
599 0 668025 156661 169920 -1 598
600 0 668713 156705 170320 -1 594
601 0 668777 156629 170240 -1 600
602 0 668953 156341 170040 -1 601
603 0 669169 156237 169920 -1 602
604 0 669253 156157 169800 -1 603
605 0 669217 156085 169640 -1 604
606 0 669257 156065 169520 -1 605
607 0 669285 156049 169480 -1 606
608 0 669625 156089 169480 -1 607
609 0 669519 155863 173040 -1 572
610 0 670459 156027 173000 -1 609
611 0 670467 156031 173040 -1 610
612 0 670475 156035 173080 -1 611
613 0 671235 156375 173040 -1 611
614 0 671875 156567 173040 -1 613
615 0 672027 156747 173120 -1 614
616 0 672247 156925 173160 -1 615
617 0 672091 157053 173200 -1 616
618 0 671983 157117 173160 -1 617
619 0 672479 157073 173080 -1 616
620 0 672491 157209 173000 -1 619
621 0 672507 157341 172840 -1 620
622 0 672571 157405 172760 -1 621
623 0 672667 157413 172680 -1 622
624 0 671203 156403 172920 -1 613
625 0 671151 156519 172800 -1 624
626 0 671123 156583 172680 -1 625
627 0 671095 156663 172560 -1 626
628 0 671183 156759 172400 -1 627
629 0 671211 156795 172280 -1 628
630 0 671287 156755 172040 -1 629
631 0 658406.3 143922.33 170280 -1 281
632 0 658326.3 144030.33 170160 -1 631
633 0 658326.3 144118.33 170120 -1 632
634 0 658330.3 144242.33 170040 -1 633
635 0 658314.3 144306.33 169960 -1 634
636 0 658310 144276 169800 -1 635
637 0 658294 144332 169680 -1 636
638 0 658342 144436 169560 -1 637
639 0 658274 144520 169440 -1 638
640 0 658206 144576 169400 -1 639
641 0 658150 144624 169320 -1 640
642 0 657994 144660 169240 -1 641
643 0 657886 144732 169160 -1 642
644 0 657818 144864 169080 -1 643
645 0 657750 145016 169000 -1 644
646 0 657626 145156 168960 -1 645
647 0 657574 145324 168920 -1 646
648 0 657682 145456 168960 -1 647
649 0 657710 145616 169080 -1 648
650 0 658017 142643 170720 -1 278
651 0 657873 142679 170920 -1 650
652 0 657769 142659 171080 -1 651
653 0 657645 142719 171240 -1 652
654 0 657585 142811 171400 -1 653
655 0 657576 142831 171440 -1 654
656 0 657524 142831 171520 -1 655
657 0 657540 142807 171640 -1 656
658 0 657468 142799 171760 -1 657
659 0 657428 142847 171880 -1 658
660 0 657400 142895 172040 -1 659
661 0 657352 142879 172120 -1 660
662 0 657320 142879 172240 -1 661
663 0 657288 142815 172360 -1 662
664 0 657292 142795 172480 -1 663
665 0 657284 142787 172560 -1 664
666 0 657228 142755 172640 -1 665
667 0 657136 142751 172720 -1 666
668 0 657236 142727 172800 -1 667
669 0 657192 142723 172880 -1 668
670 0 657376 142891 172880 -1 669
671 0 657080 142699 172960 -1 669
672 0 656548 142375 172960 -1 671
673 0 657072 142675 173040 -1 671
674 0 657280 142787 173120 -1 673
675 0 657308 142767 173200 -1 674
676 0 657276 142791 173240 -1 675
677 0 657272 142815 173280 -1 676
678 0 657324 142803 173320 -1 677
679 0 657440 142819 173360 -1 678
680 0 657432 142787 173400 -1 679
681 0 657468 142815 173440 -1 680
682 0 657444 142823 173480 -1 681
683 0 657388 142847 173520 -1 682
684 0 657452 142823 173600 -1 683
685 0 657492 142855 173640 -1 684
686 0 657536 142791 173720 -1 685
687 0 657572 142687 173800 -1 686
688 0 657728 142683 173920 -1 687
689 0 657768 142535 174040 -1 688
690 0 657840 142615 174240 -1 689
691 0 657852 142599 174360 -1 690
692 0 657956 142795 174480 -1 691
693 0 658040 142759 174600 -1 692
694 0 658016 142851 174760 -1 693
695 0 658200 142919 174880 -1 694
696 0 658236 142959 174960 -1 695
697 0 658980 143123 174960 -1 696
698 0 659092 143145 175040 -1 697
699 0 659228 143237 175160 -1 698
700 0 659448 143449 175240 -1 699
701 0 659632 143761 175280 -1 700
702 0 659720 143887 175320 -1 701
703 0 659724 143983 175400 -1 702
704 0 659840 144059 175480 -1 703
705 0 659864 144159 175560 -1 704
706 0 659912 144367 175680 -1 705
707 0 659968 144495 175760 -1 706
708 0 660060 144611 175840 -1 707
709 0 660116 144709 175920 -1 708
710 0 660300 144849 176000 -1 709
711 0 660412 144985 176040 -1 710
712 0 660572 145109 176080 -1 711
713 0 660672 145233 176120 -1 712
714 0 660796 145377 176160 -1 713
715 0 660812 145529 176200 -1 714
716 0 660912 145677 176280 -1 715
717 0 660984 145771 176360 -1 716
718 0 661068 145831 176440 -1 717
719 0 661100 145923 176520 -1 718
720 0 661176 145999 176600 -1 719
721 0 661348 146071 176680 -1 720
722 0 661404 146199 176760 -1 721
723 0 661436 146319 176840 -1 722
724 0 661588 146775 176920 -1 723
725 0 661788 147397 176960 -1 724
726 0 661840 147551 177040 -1 725
727 0 662492 148135 177000 -1 726
728 0 662756 148415 176960 -1 727
729 0 663196 149077 176920 -1 728
730 0 663212 149093 176800 -1 729
731 0 663294.7 149066.33 176720 -1 730
732 0 663336 149053 176680 -1 731
733 0 663808 149273 176680 -1 732
734 0 663932 149361 176600 -1 733
735 0 664060 149577 176480 -1 734
736 0 664264 149737 176400 -1 735
737 0 664296 149833 176320 -1 736
738 0 664308 150031 176200 -1 737
739 0 664484 150231 176120 -1 738
740 0 664640 150299 176040 -1 739
741 0 665404 150427 176000 -1 740
742 0 665888 150781 176040 -1 741
743 0 666088 150905 176160 -1 742
744 0 666380 151105 176240 -1 743
745 0 666623 151290 176280 -1 744
746 0 666546 151795 176280 -1 745
747 0 666422 151979 176360 -1 746
748 0 666866 151475 176320 -1 745
749 0 666990 151555 176400 -1 748
750 0 667174 151683 176520 -1 749
751 0 667262 151931 176600 -1 750
752 0 667418 152063 176680 -1 751
753 0 667632 152193 176760 -1 752
754 0 667748 152337 176840 -1 753
755 0 667836 152469 176920 -1 754
756 0 667952 152677 177000 -1 755
757 0 663096 148993 176640 -1 732
758 0 663210.1 148806.03 176600 -1 757
759 0 663215.56 148750.83 176560 -1 758
760 0 663204 149095 176960 -1 729
761 0 663408 149111 177120 -1 760
762 0 661780 147403 176840 -1 725
763 0 661780 147403 176720 -1 762
764 0 661732 147403 176640 -1 763
765 0 661746 147529 176520 -1 764
766 0 661774 147569 176400 -1 765
767 0 661779.94 147616.48 176320 -1 766
768 0 661853.1 147617.25 176240 -1 767
769 0 661841.1 147602.73 176160 -1 768
770 0 661916.4 147504.06 176080 -1 769
771 0 661848 147523.88 176000 -1 770
772 0 661818.25 147525.58 175880 -1 771
773 0 661789.44 147484.94 175800 -1 772
774 0 661786.8 147479.17 175720 -1 773
775 0 661767.9 147497.53 175640 -1 774
776 0 658324 142967 175000 -1 696
777 0 658392 142991 175120 -1 776
778 0 658382 142871 175200 -1 777
779 0 658286 143089 175280 -1 778
780 0 658298 143101 175320 -1 779
781 0 658310 143101 175360 -1 780
782 0 658246 143085 175400 -1 781
783 0 658294 143085 175440 -1 782
784 0 658294 143085 175480 -1 783
785 0 658302 143137 175520 -1 784
786 0 658314 143173 175560 -1 785
787 0 658318 143177 175600 -1 786
788 0 658302 143257 175640 -1 787
789 0 658298 143285 175680 -1 788
790 0 658330 143285 175720 -1 789
791 0 658282 143313 175760 -1 790
792 0 658222 143373 175800 -1 791
793 0 658170 143457 175840 -1 792
794 0 658150 143469 175880 -1 793
795 0 658170 143453 175920 -1 794
796 0 658202 143429 175960 -1 795
797 0 658198 143445 176000 -1 796
798 0 658218 143429 176040 -1 797
799 0 658262 143449 176080 -1 798
800 0 658278 143457 176120 -1 799
801 0 658270 143485 176160 -1 800
802 0 658254 143489 176200 -1 801
803 0 658250 143481 176240 -1 802
804 0 658266 143481 176280 -1 803
805 0 658266 143437 176320 -1 804
806 0 658234 143473 176360 -1 805
807 0 658222 143473 176400 -1 806
808 0 658230 143489 176440 -1 807
809 0 658128 143743 176440 -1 808
810 0 658146 143673 176480 -1 809
811 0 658164 143543 176600 -1 810
812 0 658240 143523 176640 -1 811
813 0 658264 143517 176680 -1 812
814 0 658250 143511 176760 -1 813
815 0 658222 143491 176840 -1 814
816 0 658168 143519 176920 -1 815
817 0 658148 143507 177000 -1 816
818 0 658110 143527 177080 -1 817
819 0 658138 143505 177160 -1 818
820 0 658112 143413 177200 -1 819
821 0 658078 143397 177240 -1 820
822 0 658082 143417 177280 -1 821
823 0 658082 143407 177320 -1 822
824 0 658084 143449 177360 -1 823
825 0 658080 143415 177400 -1 824
826 0 658074 143427 177440 -1 825
827 0 658070 143411 177480 -1 826
828 0 658080 143317 177560 -1 827
829 0 658056 143255 177640 -1 828
830 0 657872 143171 177720 -1 829
831 0 657846 143073 177800 -1 830
832 0 657864 142963 177880 -1 831
833 0 657876 142821 177960 -1 832
834 0 657822 142659 178040 -1 833
835 0 657834 142547 178120 -1 834
836 0 657938 141976 178200 -1 835
837 0 657854 141140 178080 -1 836
838 0 657668 140944 178040 -1 837
839 0 657482 140748 178000 -1 838
840 0 657170 140284 178040 -1 839
841 0 657122 140212 178120 -1 840
842 0 657030 139952 178200 -1 841
843 0 656994 139768 178240 -1 842
844 0 657042 139640 178280 -1 843
845 0 657234 139300 178320 -1 844
846 0 657330 139188 178400 -1 845
847 0 657442 138908 178480 -1 846
848 0 657514 138800 178520 -1 847
849 0 657782 138712 178560 -1 848
850 0 657366 138392 178560 -1 849
851 0 658302 139048 178560 -1 849
852 0 659032 139053 178520 -1 851
853 0 657930 138732 178680 -1 849
854 0 658030 138608 178800 -1 853
855 0 658090 138544 178880 -1 854
856 0 658372 138300 178880 -1 855
857 0 658372 138180 178920 -1 856
858 0 658396 137952 179000 -1 857
859 0 658316 137872 178920 -1 858
860 0 658300 137856 178880 -1 859
861 0 658324 137672 178840 -1 860
862 0 658234 137504 178840 -1 861
863 0 658276 137418 178880 -1 862
864 0 658210 137344 178920 -1 863
865 0 658050 140628.67 178040 -1 838
866 0 657990 143915 176400 -1 809
867 0 657962 144097 176360 -1 866
868 0 657962 144109 176320 -1 867
869 0 657990 144159 176280 -1 868
870 0 658002 144189 176240 -1 869
871 0 657998 144185 176200 -1 870
872 0 658054 144293 176200 -1 871
873 0 658110 144425 176200 -1 872
874 0 658046 144299 176160 -1 872
875 0 658038 144293 176120 -1 874
876 0 657994 144351 176080 -1 875
877 0 657968 144357 176040 -1 876
878 0 657860 144415 176000 -1 877
879 0 657774 144449 175960 -1 878
880 0 658472 142547 175280 -1 778
881 0 658184 142303 175320 -1 880
882 0 657952 142223 175440 -1 881
883 0 657896 142219 175640 -1 882
884 0 657328 141155 175640 -1 883
885 0 656971 140921 175680 -1 884
886 0 656695 140533 175600 -1 885
887 0 656372.2 140341.5 175560 -1 886
888 0 656672 140346 175520 -1 887
889 0 656592 140282 175400 -1 888
890 0 656636 140230 175280 -1 889
891 0 657860 142163 175720 -1 883
892 0 657880 142135 175840 -1 891
893 0 657864 142123 175960 -1 892
894 0 658496 142270 175440 -1 882
895 0 658612 142392 175440 -1 894
896 0 658852 142346 175560 -1 895
897 0 658960 142350 175720 -1 896
898 0 659008 142322 175840 -1 897
899 0 658992 142302 175960 -1 898
900 0 658952 142270 176000 -1 899
901 0 657316 142587 172120 -1 661
902 0 657236.8 135196.02 169000 -1 241
903 0 657186.6 135230.92 168880 -1 902
904 0 657146.4 135289.66 168760 -1 903
905 0 657144.4 135282.98 168680 -1 904
906 0 657161.94 135223.58 168560 -1 905
907 0 657202.1 135255.92 168440 -1 906
908 0 657168.06 135324.25 168320 -1 907
909 0 657134.6 135390.88 168200 -1 908
910 0 656978.9 135418.08 168080 -1 909
911 0 656960.25 135447.22 167960 -1 910
912 0 656936.44 135505.48 167840 -1 911
913 0 656939.75 135564.81 167720 -1 912
914 0 656856.1 135627.44 167560 -1 913
915 0 656745.4 135671.94 167440 -1 914
916 0 656573.1 135684.98 167320 -1 915
917 0 656540.1 135799.31 167200 -1 916
918 0 656560.7 135857.67 167080 -1 917
919 0 657102.6 135822.44 167000 -1 918
920 0 657169 135866.03 166840 -1 919
921 0 657239.5 136016.5 166640 -1 920
922 0 657373.8 135834.34 167040 -1 919
923 0 657714.8 135768.95 167160 -1 922
924 0 657817 135013 170240 -1 236
925 0 658045 135121 170280 -1 924
926 0 658249 135249 170360 -1 925
927 0 658465 135381 170440 -1 926
928 0 658553 135411 170480 -1 927
929 0 658569 135463 170560 -1 928
930 0 658765 135499 170680 -1 929
931 0 658833 135555 170760 -1 930
932 0 658781 135567 170920 -1 931
933 0 658973 135395 171000 -1 932
934 0 658989 135387 171040 -1 933
935 0 657122 134633 170320 -1 236
936 0 657130 134665 170480 -1 935
937 0 657106 134661 170600 -1 936
938 0 656966 134633 170680 -1 937
939 0 657026 134601 170760 -1 938
940 0 657026 134629 170800 -1 939
941 0 656938 134817 170880 -1 940
942 0 655147 130965 171080 -1 209
943 0 655179 130961 170920 -1 942
944 0 655279 130977 170840 -1 943
945 0 655045 129853 171240 -1 207
946 0 655365 130037 171320 -1 945
947 0 655617 130109 171400 -1 946
948 0 655841 130233 171520 -1 947
949 0 656093 130237 171600 -1 948
950 0 654490.25 127518.07 169480 -1 200
951 0 655172.56 127726.01 169520 -1 950
952 0 655614.4 128018.42 169600 -1 951
953 0 655744.4 128115.89 169680 -1 952
954 0 655679.4 128187.37 169800 -1 953
955 0 655770.4 128245.85 170000 -1 954
956 0 655991.3 128382.305 170200 -1 955
957 0 655913.3 128349.82 170400 -1 956
958 0 655965 128410 170600 -1 957
959 0 656025 128474 170760 -1 958
960 0 656061 128546 170920 -1 959
961 0 656121 128630 171040 -1 960
962 0 656221 128738 171160 -1 961
963 0 656301 128914 171280 -1 962
964 0 656409 129086 171360 -1 963
965 0 656429 129142 171400 -1 964
966 0 656537 129258 171480 -1 965
967 0 656617 129330 171520 -1 966
968 0 656741 129474 171640 -1 967
969 0 656857 129666 171720 -1 968
970 0 656865 129702 171760 -1 969
971 0 656973 129846 171840 -1 970
972 0 657149 129994 172000 -1 971
973 0 657405 130094 172200 -1 972
974 0 657529 130214 172400 -1 973
975 0 657721 130278 172600 -1 974
976 0 657841 130402 172800 -1 975
977 0 657825 130582 172960 -1 976
978 0 657869 130914 173000 -1 977
979 0 657861 131246 173040 -1 978
980 0 658105 131522 173200 -1 979
981 0 658353 131670 173320 -1 980
982 0 658617 131762 173400 -1 981
983 0 658753 131810 173440 -1 982
984 0 659037 131874 173560 -1 983
985 0 659273 131986 173720 -1 984
986 0 659493 132154 173840 -1 985
987 0 659705 132322 173960 -1 986
988 0 659913 132646 174040 -1 987
989 0 659785 132886 174160 -1 988
990 0 660105 133286 174280 -1 989
991 0 660573 133550 174480 -1 990
992 0 660653 133702 174560 -1 991
993 0 661197 134214 174360 -1 992
994 0 661433 134698 174040 -1 993
995 0 661665 135214 174080 -1 994
996 0 661957 135682 174080 -1 995
997 0 662305 136054 174080 -1 996
998 0 662629 136562 174080 -1 997
999 0 662813 136566 174440 -1 998
1000 0 662385 137158 174440 -1 999
1001 0 662193 137182 174560 -1 1000
1002 0 662241 137250 174600 -1 1001
1003 0 662213 137438 174680 -1 1002
1004 0 662265 137462 174720 -1 1003
1005 0 662273 137554 174760 -1 1004
1006 0 662313 137634 174880 -1 1005
1007 0 662297 137718 174960 -1 1006
1008 0 662317 137754 175000 -1 1007
1009 0 663777 136214 174440 -1 999
1010 0 664061 136286 174400 -1 1009
1011 0 664233 136306 174360 -1 1010
1012 0 664393 136354 174320 -1 1011
1013 0 664581 136454 174280 -1 1012
1014 0 664613 136510 174240 -1 1013
1015 0 664841 136746 174200 -1 1014
1016 0 665077 137166 174200 -1 1015
1017 0 665461 137514 174200 -1 1016
1018 0 665573 137642 174200 -1 1017
1019 0 665665 137782 174240 -1 1018
1020 0 665801 137958 174320 -1 1019
1021 0 665889 138278 174400 -1 1020
1022 0 666093 138670 174480 -1 1021
1023 0 666369 139146 174560 -1 1022
1024 0 666513 139438 174640 -1 1023
1025 0 666717 139698 174720 -1 1024
1026 0 667013 140010 174760 -1 1025
1027 0 667445 140574 174760 -1 1026
1028 0 667873 140746 174880 -1 1027
1029 0 668325 141038 175000 -1 1028
1030 0 668469 141386 175200 -1 1029
1031 0 668721 141790 175280 -1 1030
1032 0 668917 142118 175320 -1 1031
1033 0 669045 142414 175400 -1 1032
1034 0 669261 142646 175400 -1 1033
1035 0 669473 142994 175560 -1 1034
1036 0 669717 143482 175640 -1 1035
1037 0 669881 143746 175720 -1 1036
1038 0 670205 144054 175800 -1 1037
1039 0 670481 144334 175880 -1 1038
1040 0 670809 144874 175920 -1 1039
1041 0 671199.9 145484.28 176080 -1 1040
1042 0 671425 145874 176720 -1 1041
1043 0 671541 146038 176880 -1 1042
1044 0 671285 146146 177000 -1 1043
1045 0 671233 146262 177160 -1 1044
1046 0 671085 146418 177280 -1 1045
1047 0 670941 146626 177440 -1 1046
1048 0 670897 146970 177440 -1 1047
1049 0 670961 147410 177440 -1 1048
1050 0 671069 147786 177440 -1 1049
1051 0 671213 148118 177440 -1 1050
1052 0 671545 148502 177440 -1 1051
1053 0 671841 148838 177440 -1 1052
1054 0 672077 149234 177440 -1 1053
1055 0 672197 149294 177280 -1 1054
1056 0 672201 149534 177280 -1 1055
1057 0 672261 149814 177280 -1 1056
1058 0 672297 150270 177280 -1 1057
1059 0 672353 150642 177320 -1 1058
1060 0 672229 150782 177440 -1 1059
1061 0 672165 151014 177560 -1 1060
1062 0 672121 151298 177560 -1 1061
1063 0 672117 151642 177560 -1 1062
1064 0 672533 152030 177600 -1 1063
1065 0 672709 152450 177600 -1 1064
1066 0 672681 152578 177640 -1 1065
1067 0 672869 152766 177720 -1 1066
1068 0 673097 153162 177720 -1 1067
1069 0 673321 153614 177840 -1 1068
1070 0 673395 153820 177920 -1 1069
1071 0 673469 154026 178000 -1 1070
1072 0 673489 154270 178120 -1 1071
1073 0 673445 154526 178160 -1 1072
1074 0 673353 154658 178240 -1 1073
1075 0 673281 154926 178320 -1 1074
1076 0 673233 154978 178400 -1 1075
1077 0 673113 155150 178400 -1 1076
1078 0 673049 155422 178400 -1 1077
1079 0 672861 155514 178400 -1 1078
1080 0 672721 155746 178480 -1 1079
1081 0 672617 156030 178520 -1 1080
1082 0 672517 156238 178520 -1 1081
1083 0 672481 156346 178600 -1 1082
1084 0 672333 156546 178840 -1 1083
1085 0 672303.44 156596.27 178880 -1 1084
1086 0 672237 156766 179000 -1 1085
1087 0 672201 156930 179040 -1 1086
1088 0 672121 157190 179400 -1 1087
1089 0 671997 157182 179520 -1 1088
1090 0 671749 157514 179640 -1 1089
1091 0 671525 157674 179760 -1 1090
1092 0 671313 158042 179920 -1 1091
1093 0 671249 158498 180080 -1 1092
1094 0 671221 159046 180000 -1 1093
1095 0 671085 158986 179760 -1 1094
1096 0 671057 159028.67 179680 -1 1095
1097 0 671001 159114 179520 -1 1096
1098 0 671169 159294 179360 -1 1097
1099 0 671505 159314 179280 -1 1098
1100 0 671513 159302 179200 -1 1099
1101 0 671437 159202 179160 -1 1100
1102 0 671257 158974 180720 -1 1094
1103 0 671145 158982 180960 -1 1102
1104 0 671249 159186 181200 -1 1103
1105 0 671233 159250 181320 -1 1104
1106 0 671265 159290 181360 -1 1105
1107 0 671169 159382 181440 -1 1106
1108 0 671125 159386 181520 -1 1107
1109 0 671073 159442 181600 -1 1108
1110 0 671017 159526 181680 -1 1109
1111 0 670917 159842 181800 -1 1110
1112 0 670929 160062 181800 -1 1111
1113 0 670941 160290 181720 -1 1112
1114 0 671009 160626 181680 -1 1113
1115 0 671069 160722 181640 -1 1114
1116 0 671089 160998 181600 -1 1115
1117 0 671445 161514 181480 -1 1116
1118 0 671685 162090 181320 -1 1117
1119 0 671941 162370 181320 -1 1118
1120 0 672353 162610 181320 -1 1119
1121 0 672525 162818 181240 -1 1120
1122 0 672869 163342 181240 -1 1121
1123 0 673061 163610 181200 -1 1122
1124 0 673261 163858 181200 -1 1123
1125 0 673418.75 164335.61 181240 -1 1124
1126 0 673289 164470 181320 -1 1125
1127 0 673303.3 164570 181520 -1 1126
1128 0 673259 164960 181520 -1 1127
1129 0 673309 164610 181600 -1 1127
1130 0 673137 164826 181880 -1 1129
1131 0 672763 164724 181880 -1 1130
1132 0 672689 164756 181960 -1 1131
1133 0 672593 164716 182040 -1 1132
1134 0 672469 164748 182120 -1 1133
1135 0 672361 164744 182200 -1 1134
1136 0 672301 164784 182280 -1 1135
1137 0 672229 164728 182400 -1 1136
1138 0 672165 164744 182520 -1 1137
1139 0 672009 164792 182600 -1 1138
1140 0 671837 164852 182680 -1 1139
1141 0 671745 164936 182760 -1 1140
1142 0 671737 164868 182880 -1 1141
1143 0 671677 164984 183000 -1 1142
1144 0 671597 165024 183120 -1 1143
1145 0 671541 165068 183240 -1 1144
1146 0 671453 165104 183360 -1 1145
1147 0 671381 165160 183400 -1 1146
1148 0 671325 165188 183480 -1 1147
1149 0 671169 165304 183600 -1 1148
1150 0 671005 165372 183720 -1 1149
1151 0 670817 165512 183800 -1 1150
1152 0 670641 165624 183880 -1 1151
1153 0 670449 165724 183960 -1 1152
1154 0 670137 165864 184040 -1 1153
1155 0 669777 166168 184000 -1 1154
1156 0 669545 166490 183960 -1 1155
1157 0 669373 166914 183960 -1 1156
1158 0 669297 167162 184040 -1 1157
1159 0 669237 167354 184160 -1 1158
1160 0 669225 167472 184240 -1 1159
1161 0 669225 167556 184320 -1 1160
1162 0 669185 167576 184400 -1 1161
1163 0 669049 167608 184480 -1 1162
1164 0 668897 167668 184560 -1 1163
1165 0 668793 167748 184600 -1 1164
1166 0 668629 168304 184600 -1 1165
1167 0 668337 168676 184640 -1 1166
1168 0 668293 168738 184760 -1 1167
1169 0 668333 168782 184840 -1 1168
1170 0 668337 168766 184920 -1 1169
1171 0 668457 168774 185000 -1 1170
1172 0 668581 168858 185080 -1 1171
1173 0 668589 168882 185120 -1 1172
1174 0 668561 169042 185240 -1 1173
1175 0 668629 169142 185360 -1 1174
1176 0 668721 169218 185480 -1 1175
1177 0 667797 169206 184920 -1 1170
1178 0 667665 169260 185040 -1 1177
1179 0 667521 169360 185160 -1 1178
1180 0 667485 169568 185200 -1 1179
1181 0 667453 169600 185320 -1 1180
1182 0 667397 169652 185400 -1 1181
1183 0 668353 168656 184480 -1 1167
1184 0 668361 168596 184320 -1 1183
1185 0 668341 168396 184160 -1 1184
1186 0 668333 168332 184000 -1 1185
1187 0 668329 168320 183840 -1 1186
1188 0 668213 168348 183760 -1 1187
1189 0 668173 168396 183680 -1 1188
1190 0 668165 168392 183520 -1 1189
1191 0 668149 168388 183440 -1 1190
1192 0 668745 167732 184680 -1 1165
1193 0 668701 167748 184760 -1 1192
1194 0 668625 167712 184840 -1 1193
1195 0 668573 167692 184920 -1 1194
1196 0 668489 167672 185000 -1 1195
1197 0 668393 167656 185040 -1 1196
1198 0 668169 167632 185120 -1 1197
1199 0 668041 167588 185160 -1 1198
1200 0 667809 167580 185200 -1 1199
1201 0 669333 167840 184320 -1 1161
1202 0 669349 167888 184280 -1 1201
1203 0 671253 165520 183400 -1 1147
1204 0 671185 165838 183440 -1 1203
1205 0 671217 165994 183480 -1 1204
1206 0 671269 166202 183560 -1 1205
1207 0 671405 166334 183640 -1 1206
1208 0 671473 166446 183720 -1 1207
1209 0 671529 166628 183800 -1 1208
1210 0 671585 166692 183880 -1 1209
1211 0 673659 164324 181200 -1 1125
1212 0 673687 164344 181080 -1 1211
1213 0 673819 164380 181000 -1 1212
1214 0 673979 164392 180880 -1 1213
1215 0 674067 164372 180760 -1 1214
1216 0 674159 164352 180640 -1 1215
1217 0 674315 164388 180520 -1 1216
1218 0 674431 164484 180440 -1 1217
1219 0 674683 164708 180360 -1 1218
1220 0 674899 165188 180400 -1 1219
1221 0 674947 165308 180520 -1 1220
1222 0 674897 165578 180920 -1 1221
1223 0 675061 165674 181040 -1 1222
1224 0 675165 165842 181160 -1 1223
1225 0 675185 165834 181200 -1 1224
1226 0 675145 166018 181320 -1 1225
1227 0 675405 166166 181440 -1 1226
1228 0 675897 166262 181520 -1 1227
1229 0 675965 166254 181720 -1 1228
1230 0 676121 166290 181880 -1 1229
1231 0 676149 166290 181920 -1 1230
1232 0 676267 166284 182040 -1 1231
1233 0 676335 166336 182120 -1 1232
1234 0 676395 166280 182240 -1 1233
1235 0 675939.9 166266.17 181400 -1 1228
1236 0 674635.25 165154.5 180320 -1 1220
1237 0 674466.7 165173.8 180280 -1 1236
1238 0 674383.5 165229.27 180240 -1 1237
1239 0 670925 160006 181960 -1 1112
1240 0 670905 159974 182040 -1 1239
1241 0 672413 157626 179520 -1 1089
1242 0 672673 157686 179640 -1 1241
1243 0 672853 157762 179680 -1 1242
1244 0 673041 157978 179720 -1 1243
1245 0 673189 158066 179800 -1 1244
1246 0 673273 158158 179840 -1 1245
1247 0 673397 158270 179880 -1 1246
1248 0 673525 158394 179960 -1 1247
1249 0 673549 158422 180000 -1 1248
1250 0 673565 158494 180040 -1 1249
1251 0 673589 158514 180080 -1 1250
1252 0 673898.4 153798.78 178040 -1 1070
1253 0 674152.5 153824.36 178120 -1 1252
1254 0 674233.6 153899.05 178200 -1 1253
1255 0 674352 153948.44 178240 -1 1254
1256 0 674381.6 153995.81 178320 -1 1255
1257 0 674409.9 153961.23 178440 -1 1256
1258 0 674419.1 154009.17 178560 -1 1257
1259 0 674425.4 153984.28 178680 -1 1258
1260 0 674378.5 153948.12 178800 -1 1259
1261 0 674321.25 153957.86 178840 -1 1260
1262 0 674214.2 154099.11 178920 -1 1261
1263 0 674157.1 154069.53 179040 -1 1262
1264 0 674107.25 154049.56 179160 -1 1263
1265 0 674072.2 154035.08 179280 -1 1264
1266 0 674000 154008.9 179400 -1 1265
1267 0 673867.6 154007.45 179520 -1 1266
1268 0 673827.25 154036 179600 -1 1267
1269 0 673826.25 153944.44 179680 -1 1268
1270 0 673862.25 153900.83 179760 -1 1269
1271 0 673869.9 153872.03 179840 -1 1270
1272 0 673869.6 153902.33 179920 -1 1271
1273 0 673848.06 153906.34 179960 -1 1272
1274 0 671709 146240 176200 -1 1041
1275 0 672141 146978 176160 -1 1274
1276 0 672150.44 147137.42 175920 -1 1275
1277 0 672151.5 147163.5 175880 -1 1276
1278 0 672153 147190 175840 -1 1277
1279 0 672073 147326 175760 -1 1278
1280 0 671969 147390 175720 -1 1279
1281 0 672137 147482 175640 -1 1280
1282 0 672221 147434 175480 -1 1281
1283 0 672229 147358 175440 -1 1282
1284 0 672277 147318 175400 -1 1283
1285 0 672297 147306 175360 -1 1284
1286 0 672305 147310 175320 -1 1285
1287 0 671761 146320 176360 -1 1274
1288 0 671777 146324 176400 -1 1287
1289 0 663701 135688 174400 -1 1009
1290 0 663193 135352 174440 -1 1289
1291 0 663069 135342 174480 -1 1290
1292 0 662949 135286 174560 -1 1291
1293 0 662789 135146 174680 -1 1292
1294 0 662625 134982 174720 -1 1293
1295 0 662445 134814 174680 -1 1294
1296 0 662309 134630 174600 -1 1295
1297 0 662073 134314 174520 -1 1296
1298 0 661881 134050 174480 -1 1297
1299 0 661785 133874 174360 -1 1298
1300 0 661621 133626 174320 -1 1299
1301 0 661653 133398 174240 -1 1300
1302 0 661841 133872 174280 -1 1299
1303 0 662917 134952 174440 -1 1292
1304 0 662841 134664 174360 -1 1303
1305 0 662825 134616 174320 -1 1304
1306 0 662809 134516 174240 -1 1305
1307 0 662679 136632 174000 -1 998
1308 0 662851 136532 173960 -1 1307
1309 0 661884.7 135906 173800 -1 996
1310 0 661833 136066 173600 -1 1309
1311 0 661829 136102 173560 -1 1310
1312 0 661796.5 136177 173360 -1 1311
1313 0 661777 136222 173240 -1 1312
1314 0 661769 136246 173120 -1 1313
1315 0 661677 136390 173120 -1 1314
1316 0 661649 136518 172920 -1 1315
1317 0 661565 136634 172840 -1 1316
1318 0 661449 136730 172760 -1 1317
1319 0 661385 136762 172680 -1 1318
1320 0 661341 136806 172560 -1 1319
1321 0 661317 136774 172480 -1 1320
1322 0 661353 136890 172440 -1 1321
1323 0 661337 136882 172400 -1 1322
1324 0 661313 136994 172360 -1 1323
1325 0 661281 137030 172320 -1 1324
1326 0 661241 137114 172240 -1 1325
1327 0 661217 137106 172200 -1 1326
1328 0 661193 137094 172120 -1 1327
1329 0 661913 136078 173120 -1 1314
1330 0 661925 136094 173000 -1 1329
1331 0 661921 136122 172920 -1 1330
1332 0 661885 136226 172760 -1 1331
1333 0 661857 136206 172600 -1 1332
1334 0 661781 136202 172440 -1 1333
1335 0 661769 136310 172240 -1 1334
1336 0 661773 136398 172080 -1 1335
1337 0 661749 136374 172000 -1 1336
1338 0 661701 136370 171800 -1 1337
1339 0 661597 136494 171600 -1 1338
1340 0 661425 136546 171520 -1 1339
1341 0 661397 136494 171440 -1 1340
1342 0 661297.8 136546.8 171280 -1 1341
1343 0 661149 136626 171040 -1 1342
1344 0 661073 136690 170720 -1 1343
1345 0 660913 136658 170720 -1 1344
1346 0 660693 136574 170680 -1 1345
1347 0 660505 136530 170560 -1 1346
1348 0 660493 136474 170440 -1 1347
1349 0 660417 136426 170280 -1 1348
1350 0 660289 136286 170080 -1 1349
1351 0 660105 136150 169880 -1 1350
1352 0 659761 135974 169880 -1 1351
1353 0 659621 136038 170000 -1 1352
1354 0 659529 136026 170120 -1 1353
1355 0 659509 136086 170200 -1 1354
1356 0 659485 136094 170240 -1 1355
1357 0 659477 136090 170320 -1 1356
1358 0 659437 136058 170400 -1 1357
1359 0 659345 136002 170480 -1 1358
1360 0 659289 136002 170560 -1 1359
1361 0 659821 135886 169800 -1 1352
1362 0 659673 135810 169760 -1 1361
1363 0 659657 135766 169720 -1 1362
1364 0 659629 135670 169640 -1 1363
1365 0 659457 135526 169600 -1 1364
1366 0 659449 135474 169560 -1 1365
1367 0 659329 135378 169480 -1 1366
1368 0 659261 135298 169400 -1 1367
1369 0 659229 135294 169360 -1 1368
1370 0 659169 135194 169280 -1 1369
1371 0 659017 135174 169200 -1 1370
1372 0 659069 135254 169120 -1 1371
1373 0 659273 135250 169040 -1 1372
1374 0 659325 135342 169000 -1 1373
1375 0 659317 135314 168960 -1 1374
1376 0 658715 135156 169200 -1 1371
1377 0 658581 135158 169120 -1 1376
1378 0 658409 135038 169040 -1 1377
1379 0 658113 135014 168920 -1 1378
1380 0 657953 134998 168840 -1 1379
1381 0 657753 135054 168760 -1 1380
1382 0 657661 135034 168680 -1 1381
1383 0 657597 135062 168600 -1 1382
1384 0 657489 135118 168480 -1 1383
1385 0 657393 135142 168400 -1 1384
1386 0 657173 135246 168160 -1 1385
1387 0 657017 135246 168040 -1 1386
1388 0 656885 135158 167920 -1 1387
1389 0 656813 135118 167800 -1 1388
1390 0 656577 135134 167640 -1 1389
1391 0 656461 135174 167520 -1 1390
1392 0 656333 135162 167400 -1 1391
1393 0 656157 135166 167320 -1 1392
1394 0 655991 135232 167200 -1 1393
1395 0 655919 135296 167080 -1 1394
1396 0 655751 135408 166960 -1 1395
1397 0 655635 135452 166840 -1 1396
1398 0 655527 135540 166680 -1 1397
1399 0 655495 135564 166560 -1 1398
1400 0 655439 135588 166400 -1 1399
1401 0 655439 135648 166280 -1 1400
1402 0 655341 136018 166080 -1 1401
1403 0 655285 136090 165920 -1 1402
1404 0 655325 136146 165800 -1 1403
1405 0 655297 136194 165640 -1 1404
1406 0 655265 136250 165480 -1 1405
1407 0 655225 136346 165360 -1 1406
1408 0 655191 136256 165240 -1 1407
1409 0 655175 136304 165080 -1 1408
1410 0 655167 136312 164960 -1 1409
1411 0 655179 136356 164840 -1 1410
1412 0 655071 136316 164720 -1 1411
1413 0 655015 136364 164600 -1 1412
1414 0 654899 136368 164480 -1 1413
1415 0 654635 136360 164360 -1 1414
1416 0 654679 136436 164200 -1 1415
1417 0 654675 136500 164080 -1 1416
1418 0 654687 136556 163920 -1 1417
1419 0 654775 136552 163760 -1 1418
1420 0 654843 136596 163520 -1 1419
1421 0 654927 136704 163400 -1 1420
1422 0 654999 136764 163240 -1 1421
1423 0 655035 136840 163120 -1 1422
1424 0 655039 136884 163040 -1 1423
1425 0 655079 136892 162920 -1 1424
1426 0 655143 136868 162800 -1 1425
1427 0 655351 136932 162760 -1 1426
1428 0 655531 136956 162640 -1 1427
1429 0 655627 136948 162560 -1 1428
1430 0 655679 136924 162440 -1 1429
1431 0 655647 136876 162280 -1 1430
1432 0 655867 136808 162160 -1 1431
1433 0 656251 136828 162040 -1 1432
1434 0 656707 136764 162080 -1 1433
1435 0 656863 136792 162120 -1 1434
1436 0 657099 136848 162200 -1 1435
1437 0 657363 136928 162360 -1 1436
1438 0 657615 137020 162520 -1 1437
1439 0 657871 137116 162600 -1 1438
1440 0 658043 137120 162760 -1 1439
1441 0 658093 137174 162960 -1 1440
1442 0 658301 137250 163120 -1 1441
1443 0 658609 137294 163240 -1 1442
1444 0 658709 137358 163400 -1 1443
1445 0 658829 137402 163560 -1 1444
1446 0 659069 137444 163600 -1 1445
1447 0 659201 137420 163720 -1 1446
1448 0 659233 137424 163760 -1 1447
1449 0 659305 137448 163840 -1 1448
1450 0 659441 137412 164040 -1 1449
1451 0 659425 137476 164200 -1 1450
1452 0 659489 137520 164360 -1 1451
1453 0 659569 137632 164600 -1 1452
1454 0 659665 137684 164800 -1 1453
1455 0 659785 137772 165000 -1 1454
1456 0 659869 137812 165080 -1 1455
1457 0 660037 137856 165200 -1 1456
1458 0 660317 137972 165360 -1 1457
1459 0 660593 138116 165440 -1 1458
1460 0 660901 138212 165560 -1 1459
1461 0 661073 138236 165680 -1 1460
1462 0 661197 138260 165800 -1 1461
1463 0 661605 138428 165960 -1 1462
1464 0 661669 138466 166120 -1 1463
1465 0 661733 138518 166200 -1 1464
1466 0 661937 138238 166280 -1 1465
1467 0 662105 138278 166360 -1 1466
1468 0 662221 138310 166480 -1 1467
1469 0 662329 138518 166600 -1 1468
1470 0 662481 138622 166640 -1 1469
1471 0 662789 138694 166720 -1 1470
1472 0 663005 138730 166800 -1 1471
1473 0 663373 138766 166880 -1 1472
1474 0 663741 138698 166960 -1 1473
1475 0 664149 138698 167040 -1 1474
1476 0 664609 138732 167000 -1 1475
1477 0 664745 138936 166880 -1 1476
1478 0 665357 139352 166840 -1 1477
1479 0 665917 140134 166840 -1 1478
1480 0 665897 140122 166800 -1 1479
1481 0 665785 140142 166640 -1 1480
1482 0 665801 140790 166840 -1 1479
1483 0 665957 141044 166960 -1 1482
1484 0 665997 141380 167040 -1 1483
1485 0 666005 141496 167160 -1 1484
1486 0 665977 141592 167320 -1 1485
1487 0 665909 141576 167440 -1 1486
1488 0 665777 141580 167560 -1 1487
1489 0 665589 141440 167720 -1 1488
1490 0 665401 141428 167840 -1 1489
1491 0 660738.2 136613.2 170840 -1 1346
1492 0 660770.2 136681.2 171000 -1 1491
1493 0 660758.2 136757.2 171160 -1 1492
1494 0 660702.2 136801.2 171280 -1 1493
1495 0 660482.2 136861.2 171320 -1 1494
1496 0 660334.2 136941.2 171280 -1 1495
1497 0 660138.2 136901.2 171360 -1 1496
1498 0 660098.2 136589.2 171320 -1 1497
1499 0 653717 127946.94 169080 -1 200
1500 0 653950.94 128466.78 169160 -1 1499
1501 0 654074.4 128707.21 169280 -1 1500
1502 0 654230.3 129233.55 169440 -1 1501
1503 0 654275.8 129499.97 169560 -1 1502
1504 0 654477.25 129850.86 169680 -1 1503
1505 0 654633.2 130338.21 170480 -1 1504
1506 0 654548.75 130344.71 170520 -1 1505
1507 0 654496.75 130487.664 170560 -1 1506
1508 0 654685.2 131040 170680 -1 1507
1509 0 654860.6 131475.36 170760 -1 1508
1510 0 655049.06 131936.72 170920 -1 1509
1511 0 655324 132691 171080 -1 1510
1512 0 655488 132879 171080 -1 1511
1513 0 655724 133315 171160 -1 1512
1514 0 655558 133567 171240 -1 1513
1515 0 655591 133511 171280 -1 1514
1516 0 655619 133595 171440 -1 1515
1517 0 655485.7 133971.67 171640 -1 1516
1518 0 655459 134047 171680 -1 1517
1519 0 654080 133923 171680 -1 1518
1520 0 652776 134291 171680 -1 1519
1521 0 652040 134219 171600 -1 1520
1522 0 651216 134139 171440 -1 1521
1523 0 650824 134115 171240 -1 1522
1524 0 650312 134011 171040 -1 1523
1525 0 650024 134003 170840 -1 1524
1526 0 649660 133935 170680 -1 1525
1527 0 648348 133783 170680 -1 1526
1528 0 648308 133751 170880 -1 1527
1529 0 648308 133751 171120 -1 1528
1530 0 648160.8 133642.2 171280 -1 1529
1531 0 648124 133615 171320 -1 1530
1532 0 647892 133711 171480 -1 1531
1533 0 647900 133799 171640 -1 1532
1534 0 647873.3 133825.67 171680 -1 1533
1535 0 647820 133879 171760 -1 1534
1536 0 647828 133943 171960 -1 1535
1537 0 647831.2 133968.6 172040 -1 1536
1538 0 647836 134007 172160 -1 1537
1539 0 647858.4 133991 172240 -1 1538
1540 0 647892 133967 172360 -1 1539
1541 0 647876 133983 172520 -1 1540
1542 0 647836 134015 172640 -1 1541
1543 0 647828 133987 172680 -1 1542
1544 0 647820 133959 172720 -1 1543
1545 0 647828 133807 172960 -1 1544
1546 0 647884 133711 173160 -1 1545
1547 0 647868 133551 173400 -1 1546
1548 0 647860 133295 173600 -1 1547
1549 0 647864 133166 173720 -1 1548
1550 0 647900 133154 173760 -1 1549
1551 0 647956 133034 173880 -1 1550
1552 0 648048 133022 174000 -1 1551
1553 0 648164 132850 174080 -1 1552
1554 0 648246.7 132642 174160 -1 1553
1555 0 648288 132538 174200 -1 1554
1556 0 648372 132586 174240 -1 1555
1557 0 648414 132662 174280 -1 1556
1558 0 648446 132742 174320 -1 1557
1559 0 648438 132846 174360 -1 1558
1560 0 648534 132946 174400 -1 1559
1561 0 648576 133008 174440 -1 1560
1562 0 648580 133020 174480 -1 1561
1563 0 648608 133012 174520 -1 1562
1564 0 648624 133028 174560 -1 1563
1565 0 648636 133076 174600 -1 1564
1566 0 648662 133128 174640 -1 1565
1567 0 648412 132548 174080 -1 1554
1568 0 648568 132396 174040 -1 1567
1569 0 648470 132263 173960 -1 1568
1570 0 648416 132253 173920 -1 1569
1571 0 648434 132255 173880 -1 1570
1572 0 647880 134400 172240 -1 1539
1573 0 647936 134564 172200 -1 1572
1574 0 647952 134720 172160 -1 1573
1575 0 648084 134916 172120 -1 1574
1576 0 648044 135082 172120 -1 1575
1577 0 648048 135194 172160 -1 1576
1578 0 648048 135194 172320 -1 1577
1579 0 648084 135202 172400 -1 1578
1580 0 648104 135194 172440 -1 1579
1581 0 648052 135218 172080 -1 1577
1582 0 648020 135222 172000 -1 1581
1583 0 648000 135222 171960 -1 1582
1584 0 647832 135318 171880 -1 1583
1585 0 647876 135394 171760 -1 1584
1586 0 647905 135394 171720 -1 1585
1587 0 647828 133431 171280 -1 1530
1588 0 647757 133278 171440 -1 1587
1589 0 647781 133110 171640 -1 1588
1590 0 647789 133038 171800 -1 1589
1591 0 647557 132830 171960 -1 1590
1592 0 647431 132788 172080 -1 1591
1593 0 647389 132774 172120 -1 1592
1594 0 647413 132694 172240 -1 1593
1595 0 647381 132614 172360 -1 1594
1596 0 647397 132578 172440 -1 1595
1597 0 647413 132542 172520 -1 1596
1598 0 647173 132766 172080 -1 1592
1599 0 647041 132726 172120 -1 1598
1600 0 646925 132674 172160 -1 1599
1601 0 646853 132634 172200 -1 1600
1602 0 646737 132558 172240 -1 1601
1603 0 646673 132498 172280 -1 1602
1604 0 648612 133863 170600 -1 1527
1605 0 648320 133795 170480 -1 1604
1606 0 648076 133711 170360 -1 1605
1607 0 647908 133759 170080 -1 1606
1608 0 647788 133799 169840 -1 1607
1609 0 647556 133783 169640 -1 1608
1610 0 647516 133807 169520 -1 1609
1611 0 647284 133751 169400 -1 1610
1612 0 646924 133767 169320 -1 1611
1613 0 647420 133703 169320 -1 1612
1614 0 647464 133725 169240 -1 1613
1615 0 647488 133753 169120 -1 1614
1616 0 647488 133785 169040 -1 1615
1617 0 647520 133821 168960 -1 1616
1618 0 647632 133821 168880 -1 1617
1619 0 646708 133823 169160 -1 1612
1620 0 646596 133919 169000 -1 1619
1621 0 646492 133975 168920 -1 1620
1622 0 646156 133951 168800 -1 1621
1623 0 646028 133975 168720 -1 1622
1624 0 645924 133879 168600 -1 1623
1625 0 645708 133999 168480 -1 1624
1626 0 645572 134119 168360 -1 1625
1627 0 645460 134167 168280 -1 1626
1628 0 645404 134191 168240 -1 1627
1629 0 645220 134223 168120 -1 1628
1630 0 644980 134223 168040 -1 1629
1631 0 644860 134207 167960 -1 1630
1632 0 644764 134239 167880 -1 1631
1633 0 644684 134223 167800 -1 1632
1634 0 644476 134247 167720 -1 1633
1635 0 644372 134343 167600 -1 1634
1636 0 644276 134423 167480 -1 1635
1637 0 644140 134447 167400 -1 1636
1638 0 643924 134447 167320 -1 1637
1639 0 643700 134439 167240 -1 1638
1640 0 643524 134431 167120 -1 1639
1641 0 642474.7 133939 167120 -1 1640
1642 0 642516 133927 167160 -1 1641
1643 0 642559.2 133763.8 167280 -1 1642
1644 0 642573.5 133709.5 167320 -1 1643
1645 0 642588 133655 167360 -1 1644
1646 0 642596 133543 167520 -1 1645
1647 0 642764 133471 167560 -1 1646
1648 0 642844 133423 167600 -1 1647
1649 0 642956 133343 167640 -1 1648
1650 0 643545 133741 167280 -1 1643
1651 0 643673 133753 167240 -1 1650
1652 0 642268 133999 166920 -1 1641
1653 0 642204 134060.33 166840 -1 1652
1654 0 642076 134183 166680 -1 1653
1655 0 641796 134191 166480 -1 1654
1656 0 641676 134263 166360 -1 1655
1657 0 641436 134343 166280 -1 1656
1658 0 641220 134607 166200 -1 1657
1659 0 640948 134671 166080 -1 1658
1660 0 640708 134719 165920 -1 1659
1661 0 640548 134759 165800 -1 1660
1662 0 640436 134743 165640 -1 1661
1663 0 640316 134759 165520 -1 1662
1664 0 640244 134767 165400 -1 1663
1665 0 640084 134735 165280 -1 1664
1666 0 639948 134751 165120 -1 1665
1667 0 639852 134783 165000 -1 1666
1668 0 639796 134791 164840 -1 1667
1669 0 639772 134831 164760 -1 1668
1670 0 639756 134935 164640 -1 1669
1671 0 639596 134935 164560 -1 1670
1672 0 639500 135095 164400 -1 1671
1673 0 639124 135151 164280 -1 1672
1674 0 638660 135303 164120 -1 1673
1675 0 637665.3 135297.67 164120 -1 1674
1676 0 637660 135367 164400 -1 1675
1677 0 637804 135311 164480 -1 1676
1678 0 637844 135295 164520 -1 1677
1679 0 637596 135383 163960 -1 1675
1680 0 636660 135623 163760 -1 1679
1681 0 635940 135567 163600 -1 1680
1682 0 635628 135527 163520 -1 1681
1683 0 635188 135527 163480 -1 1682
1684 0 635268 135671 163360 -1 1683
1685 0 635292 135703 163240 -1 1684
1686 0 635100 135711 163160 -1 1685
1687 0 634988 135743 163080 -1 1686
1688 0 634756 135743 163000 -1 1687
1689 0 634636 135791 162920 -1 1688
1690 0 634716 135759 162880 -1 1689
1691 0 633924 135927 162880 -1 1690
1692 0 633700 136087 162920 -1 1691
1693 0 632548 136159 163040 -1 1692
1694 0 632356 136127 163120 -1 1693
1695 0 631860 136055 163280 -1 1694
1696 0 631740 136071 163240 -1 1695
1697 0 631484 135999 163160 -1 1696
1698 0 631156 136087 163040 -1 1697
1699 0 630828 136271 162920 -1 1698
1700 0 630516 136351 162800 -1 1699
1701 0 630268 136447 162680 -1 1700
1702 0 630060 136615 162600 -1 1701
1703 0 629804 136671 162520 -1 1702
1704 0 629556 136487 162520 -1 1703
1705 0 629540 136343 162640 -1 1704
1706 0 629380 136591 162360 -1 1704
1707 0 629164 136519 162280 -1 1706
1708 0 628948 136559 162160 -1 1707
1709 0 628668 136655 162120 -1 1708
1710 0 628465.3 136655 162080 -1 1709
1711 0 628866 136379 162080 -1 1710
1712 0 628862 136343 162000 -1 1711
1713 0 628060 136655 162000 -1 1710
1714 0 627460 136663 161840 -1 1713
1715 0 627132 136647 161720 -1 1714
1716 0 626700 136695 161640 -1 1715
1717 0 626484 136663 161480 -1 1716
1718 0 626276 136599 161320 -1 1717
1719 0 626108 136599 161200 -1 1718
1720 0 625908 136575 161080 -1 1719
1721 0 625764 136607 161000 -1 1720
1722 0 625708 136551 160960 -1 1721
1723 0 625612 136559 160880 -1 1722
1724 0 625532 136503 160840 -1 1723
1725 0 625444 136519 160800 -1 1724
1726 0 625284 136519 160760 -1 1725
1727 0 625124 136543 160640 -1 1726
1728 0 624846.7 136553.67 160560 -1 1727
1729 0 625266 136383 160560 -1 1728
1730 0 625232 136321 160440 -1 1729
1731 0 625252 136253 160320 -1 1730
1732 0 625272 136237 160200 -1 1731
1733 0 624708 136559 160520 -1 1728
1734 0 624260 136687 160440 -1 1733
1735 0 623564 136831 160360 -1 1734
1736 0 623516 136863 160280 -1 1735
1737 0 623284 137143 160160 -1 1736
1738 0 623052 137311 160040 -1 1737
1739 0 622724 137415 159960 -1 1738
1740 0 622596 137407 159880 -1 1739
1741 0 622508 137487 159800 -1 1740
1742 0 622268 137519 159720 -1 1741
1743 0 621604 137455 159640 -1 1742
1744 0 620772 137215 159440 -1 1743
1745 0 620164 136927 159320 -1 1744
1746 0 620028 136903 159200 -1 1745
1747 0 619948 136791 159120 -1 1746
1748 0 619836 136807 159080 -1 1747
1749 0 619596 136623 159000 -1 1748
1750 0 619580 136631 158960 -1 1749
1751 0 619412 136519 158840 -1 1750
1752 0 618924 136567 158840 -1 1751
1753 0 618948 136575 158920 -1 1752
1754 0 618996 136591 159000 -1 1753
1755 0 619004 136647 159040 -1 1754
1756 0 619106 136355 158760 -1 1752
1757 0 618950 136095 158600 -1 1756
1758 0 618878 136035 158520 -1 1757
1759 0 618668 136567 158760 -1 1752
1760 0 617964 136679 158680 -1 1759
1761 0 617764 137055 158680 -1 1760
1762 0 617692 137119 158560 -1 1761
1763 0 617604 137135 158480 -1 1762
1764 0 617532 137063 158400 -1 1763
1765 0 617172 137199 158320 -1 1764
1766 0 616964 137479 158320 -1 1765
1767 0 616820 137383 158280 -1 1766
1768 0 616492 137431 158200 -1 1767
1769 0 616436 137439 158160 -1 1768
1770 0 616324 137439 158120 -1 1769
1771 0 616012 137527 158080 -1 1770
1772 1 616028 137535 158040 -1 1771
1773 0 615924 137575 158000 -1 1772
1774 0 615466 137855 158080 -1 1771
1775 0 615342 137969 158120 -1 1774
1776 0 615262 138381 158160 -1 1775
1777 0 615070 138967 158160 -1 1776
1778 0 614618 139715 158200 -1 1777
1779 0 614782 140501 158160 -1 1778
1780 0 615018 140811 158120 -1 1779
1781 0 615126 141015 158240 -1 1780
1782 0 615186 141147 158360 -1 1781
1783 0 615218 141291 158480 -1 1782
1784 0 615294 141477 158600 -1 1783
1785 0 615418 141669 158720 -1 1784
1786 0 615582 141825 158840 -1 1785
1787 0 615650 142005 158920 -1 1786
1788 0 615790 142305 159000 -1 1787
1789 0 616050 142359 159040 -1 1788
1790 0 616302 142435 159080 -1 1789
1791 0 616462 142519 159120 -1 1790
1792 0 616866 142611 159200 -1 1791
1793 0 617134 142567 159120 -1 1792
1794 0 617402 142691 159120 -1 1793
1795 0 617482 142679 159040 -1 1794
1796 0 617702 142879 159000 -1 1795
1797 0 618098 143211 159040 -1 1796
1798 0 618262 143431 159120 -1 1797
1799 0 618454 143573 159200 -1 1798
1800 0 618690 143789 159280 -1 1799
1801 0 618842 143977 159360 -1 1800
1802 0 619242 144305 159440 -1 1801
1803 0 619486 144529 159480 -1 1802
1804 0 619570 144751 159560 -1 1803
1805 0 619596 144831 159600 -1 1804
1806 0 619994 144979 159600 -1 1805
1807 0 620286 145051 159680 -1 1806
1808 0 620378 145115 159720 -1 1807
1809 0 620586 145183 159800 -1 1808
1810 0 619622 144911 159640 -1 1805
1811 0 619514 145171 159720 -1 1810
1812 0 619550 145235 159760 -1 1811
1813 0 615722 142443 158960 -1 1788
1814 0 615586 142751 158880 -1 1813
1815 0 615302 143115 158960 -1 1814
1816 0 615246 143273 159000 -1 1815
1817 0 615342 143669 159000 -1 1816
1818 0 615338 143833 158920 -1 1817
1819 0 615410 144113 158840 -1 1818
1820 0 615478 144613 158880 -1 1819
1821 0 615534 144983 158960 -1 1820
1822 0 615494 145231 159040 -1 1821
1823 0 615298 145727 159000 -1 1822
1824 0 615258 146087 158880 -1 1823
1825 0 615174 147053 158800 -1 1824
1826 0 615130 147687 158720 -1 1825
1827 0 615402 148291 158680 -1 1826
1828 0 615546 148823 158720 -1 1827
1829 0 615498 148759 158880 -1 1828
1830 0 615522 148799 159000 -1 1829
1831 0 615558 148847 159120 -1 1830
1832 0 615606 148855 159240 -1 1831
1833 0 615554 148883 159360 -1 1832
1834 0 615394 148967 159480 -1 1833
1835 0 615358 149023 159560 -1 1834
1836 0 615350 149107 159640 -1 1835
1837 0 615362 149151 159680 -1 1836
1838 0 615358 149191 159720 -1 1837
1839 0 615374 149275 159760 -1 1838
1840 0 615338 149335 159800 -1 1839
1841 0 615318 149379 159840 -1 1840
1842 0 615286 149375 159880 -1 1841
1843 0 615270 149423 159920 -1 1842
1844 0 615190 149455 159960 -1 1843
1845 0 615142 149539 160040 -1 1844
1846 0 615158 149571 160120 -1 1845
1847 0 615206 149679 160200 -1 1846
1848 0 615186 149731 160280 -1 1847
1849 0 615134 149779 160360 -1 1848
1850 0 615086 149847 160440 -1 1849
1851 0 615062 149871 160480 -1 1850
1852 0 615094 150011 160520 -1 1851
1853 0 615082 150099 160560 -1 1852
1854 0 615118 150155 160600 -1 1853
1855 0 615186 150183 160640 -1 1854
1856 0 615194 150239 160680 -1 1855
1857 0 615212 150313 160760 -1 1856
1858 0 615228 150381 160840 -1 1857
1859 0 615268 150469 160920 -1 1858
1860 0 615344 150577 161000 -1 1859
1861 0 615432 150661 161080 -1 1860
1862 0 615564 150713 161160 -1 1861
1863 0 615652 150641 161240 -1 1862
1864 0 615700 150669 161320 -1 1863
1865 0 615716 150665 161440 -1 1864
1866 0 615748 150665 161560 -1 1865
1867 0 615720 150641 161600 -1 1866
1868 0 615824 150661 161680 -1 1867
1869 0 615832 150681 161720 -1 1868
1870 0 616248 151045 161720 -1 1869
1871 0 616408 151145 161800 -1 1870
1872 0 616538 151263 161840 -1 1871
1873 0 616622 151363 161880 -1 1872
1874 0 616730 151447 161960 -1 1873
1875 0 616922 151475 162040 -1 1874
1876 0 617094 151599 162120 -1 1875
1877 0 617198 151683 162200 -1 1876
1878 0 617290 151735 162280 -1 1877
1879 0 617346 151839 162320 -1 1878
1880 0 617408 151921 162400 -1 1879
1881 0 617436 151989 162520 -1 1880
1882 0 615160 150569 161600 -1 1867
1883 0 615124 150497 161680 -1 1882
1884 0 615120 150425 161720 -1 1883
1885 0 615566 148827 158600 -1 1828
1886 0 615606 149007 158520 -1 1885
1887 0 615610 149117 158440 -1 1886
1888 0 615618 149157 158360 -1 1887
1889 0 615654 149321 158280 -1 1888
1890 0 615614 149317 158200 -1 1889
1891 0 615630 149365 158080 -1 1890
1892 0 615638 149477 158000 -1 1891
1893 0 615638 149477 157880 -1 1892
1894 0 615538 149129 157800 -1 1893
1895 0 615558 148973 157680 -1 1894
1896 0 615506 148865 157560 -1 1895
1897 0 615522 148805 157480 -1 1896
1898 0 615662 148773 157360 -1 1897
1899 0 615426 148717 157360 -1 1898
1900 0 615390 148661 157240 -1 1899
1901 0 615874 148513 157360 -1 1898
1902 0 615894 148537 157320 -1 1901
1903 0 615574 150169 157840 -1 1893
1904 0 615386 150121 158080 -1 1903
1905 0 615198 150209 158200 -1 1904
1906 0 615522 150265 157720 -1 1903
1907 0 615550 150301 157600 -1 1906
1908 0 615534 150349 157440 -1 1907
1909 0 615510 150341 157280 -1 1908
1910 0 614546 139677 158080 -1 1778
1911 0 614514 139717 157920 -1 1910
1912 0 614342 139649 157840 -1 1911
1913 0 614158 139657 157760 -1 1912
1914 0 613994 139625 157680 -1 1913
1915 0 613798 139549 157600 -1 1914
1916 0 613530 139577 157520 -1 1915
1917 0 613406 139533 157440 -1 1916
1918 0 613310 139445 157360 -1 1917
1919 0 613202 139365 157280 -1 1918
1920 0 613054 139303 157160 -1 1919
1921 0 612938 139263 157080 -1 1920
1922 0 612618 139031 156960 -1 1921
1923 0 612178 138923 156880 -1 1922
1924 0 611994 138813 156760 -1 1923
1925 0 611934 138801 156640 -1 1924
1926 0 611854 138769 156520 -1 1925
1927 0 611518 138609 156440 -1 1926
1928 0 611142 138485 156320 -1 1927
1929 0 611142 138485 156280 -1 1928
1930 0 610618 138571 156240 -1 1929
1931 0 610338 138443 156200 -1 1930
1932 0 610126 138199 156120 -1 1931
1933 0 609866 138159 156080 -1 1932
1934 0 609522 137987 156040 -1 1933
1935 0 609274 137849 156000 -1 1934
1936 0 609006 137685 155880 -1 1935
1937 0 608902 137631 155760 -1 1936
1938 0 608694 137767 155680 -1 1937
1939 0 610974 138301 156440 -1 1928
1940 0 611082 138237 156560 -1 1939
1941 0 611126 138205 156640 -1 1940
1942 0 611142 138161 156720 -1 1941
1943 0 611214 138121 156800 -1 1942
1944 0 611718 138117 156840 -1 1943
1945 0 611838 138117 156920 -1 1944
1946 0 611978 138109 157040 -1 1945
1947 0 612110 138189 157160 -1 1946
1948 0 612110 138189 157320 -1 1947
1949 0 612110 138189 157440 -1 1948
1950 0 612158 138209 157600 -1 1949
1951 0 612158 138209 157640 -1 1950
1952 0 612378 138225 157760 -1 1951
1953 0 612186 137809 157760 -1 1952
1954 0 611854 137549 157720 -1 1953
1955 0 611562 137285 157680 -1 1954
1956 0 611438 137345 157800 -1 1955
1957 0 611354 137295 157920 -1 1956
1958 0 611174 137191 158000 -1 1957
1959 0 611014 137119 158120 -1 1958
1960 0 610970 137103 158160 -1 1959
1961 0 610926 137087 158200 -1 1960
1962 0 611462 136903 157640 -1 1955
1963 0 611550 136751 157600 -1 1962
1964 0 619562 136503 158720 -1 1751
1965 0 642044 134087 166360 -1 1656
1966 0 650664 134051 171440 -1 1522
1967 0 650664 134064.33 171480 -1 1966
1968 0 650664 134091 171560 -1 1967
1969 0 650512 134139 171680 -1 1968
1970 0 650472 134227 171800 -1 1969
1971 0 650472 134235 171920 -1 1970
1972 0 650440 134243 172080 -1 1971
1973 0 652184 134531 171760 -1 1520
1974 0 652208 134755 171880 -1 1973
1975 0 652216 134763 171960 -1 1974
1976 0 652248 135083 172000 -1 1975
1977 0 652280 135403 172040 -1 1976
1978 0 652368 135515 172120 -1 1977
1979 0 652656 135811 172240 -1 1978
1980 0 652702 136043 172000 -1 1979
1981 0 652712.7 136087.67 171880 -1 1980
1982 0 652820.7 136243.67 171760 -1 1981
1983 0 652860.7 136307.67 171680 -1 1982
1984 0 653756.7 136563.67 171560 -1 1983
1985 0 653968.7 136539.67 171480 -1 1984
1986 0 653924.7 136491.67 171360 -1 1985
1987 0 653924.7 136483.67 171240 -1 1986
1988 0 653844.7 136483.67 171120 -1 1987
1989 0 653648.7 136507.67 171040 -1 1988
1990 0 654236.7 136807.67 171040 -1 1989
1991 0 654560.7 136891.67 170960 -1 1990
1992 0 654752.7 136903.67 170840 -1 1991
1993 0 654880.7 136835.67 170720 -1 1992
1994 0 655012.7 136779.67 170600 -1 1993
1995 0 655144.7 136699.67 170480 -1 1994
1996 0 655264.7 136647.67 170360 -1 1995
1997 0 655340.7 136587.67 170200 -1 1996
1998 0 655628.7 136403.67 170160 -1 1997
1999 0 656028.7 136535.67 170120 -1 1998
2000 0 656328.7 136607.67 170080 -1 1999
2001 0 656706.7 136641.67 170040 -1 2000
2002 0 657162.7 136681.67 169960 -1 2001
2003 0 657458.7 136677.67 169800 -1 2002
2004 0 657898.7 136781.67 169680 -1 2003
2005 0 658466.7 136965.67 169640 -1 2004
2006 0 658853 137096 169600 -1 2005
2007 0 659197 137176 169560 -1 2006
2008 0 659405 137248 169520 -1 2007
2009 0 659769 137380 169440 -1 2008
2010 0 660249 137696 169400 -1 2009
2011 0 660595 137854 169560 -1 2010
2012 0 660727 137902 169680 -1 2011
2013 0 661107 138118 169800 -1 2012
2014 0 661347 138266 169880 -1 2013
2015 0 661815 138502 170000 -1 2014
2016 0 662233 138556 170120 -1 2015
2017 0 662365 138668 170320 -1 2016
2018 0 662937 139044 170360 -1 2017
2019 0 662801 138948 170560 -1 2018
2020 0 662757 138968 170760 -1 2019
2021 0 654005 136602 171640 -1 1984
2022 0 654353 136606 171760 -1 2021
2023 0 654481 136586 171880 -1 2022
2024 0 654445 136570 172000 -1 2023
2025 0 654437 136526 172040 -1 2024
2026 0 652658 135855 172360 -1 1979
2027 0 654368 133979 171840 -1 1519
2028 0 654272 133987 171960 -1 2027
2029 0 654211 133495 171960 -1 2028
2030 0 653523 132711 171960 -1 2029
2031 0 653181 132447 171960 -1 2030
2032 0 653059 132325 172040 -1 2031
2033 0 652935 132177 172120 -1 2032
2034 0 652751 132001 172200 -1 2033
2035 0 652619 131853 172280 -1 2034
2036 0 652423 131769 172360 -1 2035
2037 0 652311 131693 172440 -1 2036
2038 0 652365 131585 172480 -1 2037
2039 0 652393 131537 172520 -1 2038
2040 0 652413 131473 172560 -1 2039
2041 0 652441 131449 172600 -1 2040
2042 0 652521 131385 172640 -1 2041
2043 0 652529 131385 172680 -1 2042
2044 0 652461 131357 172720 -1 2043
2045 0 652433 131233 172760 -1 2044
2046 0 652429 131233 172800 -1 2045
2047 0 652453 131149 172840 -1 2046
2048 0 652373 131141 172920 -1 2047
2049 0 652061 131139 172960 -1 2048
2050 0 651917 131189 172960 -1 2049
2051 0 651869 131105 173040 -1 2050
2052 0 651897 131009 173120 -1 2051
2053 0 651849 130961 173200 -1 2052
2054 0 651817 130893 173320 -1 2053
2055 0 651829 130917 173480 -1 2054
2056 0 651833 130857 173600 -1 2055
2057 0 651845 130841 173760 -1 2056
2058 0 651749 130805 173880 -1 2057
2059 0 651685 130757 173960 -1 2058
2060 0 651697 130569 174000 -1 2059
2061 0 651695 130534 174040 -1 2060
2062 0 651517 130365 174000 -1 2060
2063 0 651377 130301 173960 -1 2062
2064 0 651269 130233 173880 -1 2063
2065 0 651217 130121 173960 -1 2064
2066 0 651157 130077 174080 -1 2065
2067 0 651157 129965 174160 -1 2066
2068 0 651109 129925 174280 -1 2067
2069 0 651681 130829 174040 -1 2059
2070 0 651725 130925 174160 -1 2069
2071 0 651769 131037 174240 -1 2070
2072 0 651793 131121 174360 -1 2071
2073 0 651765 131237 174480 -1 2072
2074 0 651761 131245 174560 -1 2073
2075 0 651651 131250 174640 -1 2074
2076 0 651485 131269 174760 -1 2075
2077 0 651269 131366 174880 -1 2076
2078 0 652073 131549 174560 -1 2074
2079 0 652121 131609 174640 -1 2078
2080 0 652165 131630 174680 -1 2079
2081 0 652181 131745 174760 -1 2080
2082 0 652185 131833 174840 -1 2081
2083 0 652213 131961 174880 -1 2082
2084 0 652289 132025 174920 -1 2083
2085 0 652313 132037 175000 -1 2084
2086 0 652217 131981 175040 -1 2085
2087 0 652169 131949 175120 -1 2086
2088 0 652133 131927 175200 -1 2087
2089 0 652383 132099 175040 -1 2085
2090 0 652379 132123 175120 -1 2089
2091 0 652583 132311 175200 -1 2090
2092 0 652591 132347 175280 -1 2091
2093 0 651969 131157 174200 -1 2071
2094 0 651997 131173 174040 -1 2093
2095 0 652033 131169 173960 -1 2094
2096 0 652105 131129 173880 -1 2095
2097 0 652147 131175 173840 -1 2096
2098 0 652473 130921 172880 -1 2047
2099 0 652489 130485 172880 -1 2098
2100 0 652565 130209 172840 -1 2099
2101 0 652421 130173 172800 -1 2100
2102 0 652245 129853 172800 -1 2101
2103 0 651145 129533 172800 -1 2102
2104 0 650733 128977 172800 -1 2103
2105 0 649893 128725 172800 -1 2104
2106 0 649757 128737 172680 -1 2105
2107 0 649669 128725 172600 -1 2106
2108 0 649249 128629 172520 -1 2107
2109 0 649029 128677 172440 -1 2108
2110 0 648889 128765 172360 -1 2109
2111 0 648809 128713 172280 -1 2110
2112 0 648873 128761 172200 -1 2111
2113 0 648926 128767 172160 -1 2112
2114 0 648979 128773 172120 -1 2113
2115 0 648740 129336 172120 -1 2114
2116 0 648632 129394 172120 -1 2115
2117 0 648610 129406 172040 -1 2116
2118 0 648560 129460 171920 -1 2117
2119 0 648624 129495 171840 -1 2118
2120 0 648629 129482 171800 -1 2119
2121 0 648634 129469 171760 -1 2120
2122 0 648759 129577 171840 -1 2119
2123 0 648752 129594 171880 -1 2122
2124 0 648772 129567 171800 -1 2122
2125 0 648798 129621 171760 -1 2124
2126 0 648885 128469 172120 -1 2114
2127 0 648217 128185 172120 -1 2126
2128 0 648085 128117 172080 -1 2127
2129 0 647741 128189 172040 -1 2128
2130 0 647793 128097 171920 -1 2129
2131 0 647781 128069 171840 -1 2130
2132 0 647709 128081 171800 -1 2131
2133 0 647573 128081 171760 -1 2132
2134 0 647545 128041 171720 -1 2133
2135 0 647529 128029 171680 -1 2134
2136 0 647465 127985 171640 -1 2135
2137 0 647405 127921 171600 -1 2136
2138 0 647353 127953 171560 -1 2137
2139 0 647241 127925 171520 -1 2138
2140 0 647033 127865 171480 -1 2139
2141 0 646829 127837 171440 -1 2140
2142 0 646637 127921 171400 -1 2141
2143 0 646477 127977 171360 -1 2142
2144 0 646349 128005 171320 -1 2143
2145 0 646349 128005 171280 -1 2144
2146 0 646405 127905 171200 -1 2145
2147 0 646349 127853 171120 -1 2146
2148 0 646313 127873 171040 -1 2147
2149 0 646133 127841 170960 -1 2148
2150 0 646093 127857 170880 -1 2149
2151 0 645941 127881 170800 -1 2150
2152 0 645785 127889 170720 -1 2151
2153 0 645785 127889 170640 -1 2152
2154 0 645321 127957 170640 -1 2153
2155 0 645249 127993 170560 -1 2154
2156 0 645057 128093 170480 -1 2155
2157 0 644817 128073 170400 -1 2156
2158 0 644685 128061 170320 -1 2157
2159 0 644633 128085 170240 -1 2158
2160 0 644393 128153 170160 -1 2159
2161 0 644317 128089 170080 -1 2160
2162 0 644145 128093 170080 -1 2161
2163 0 644017 128129 170000 -1 2162
2164 0 643901 128109 169920 -1 2163
2165 0 643745 128065 169840 -1 2164
2166 0 643637 128025 169760 -1 2165
2167 0 643497 128017 169680 -1 2166
2168 0 643421 128001 169600 -1 2167
2169 0 643317 127869 169520 -1 2168
2170 0 643165 127833 169440 -1 2169
2171 0 643125 127685 169360 -1 2170
2172 0 642761 127773 169280 -1 2171
2173 0 642673 127745 169200 -1 2172
2174 0 642521 127745 169120 -1 2173
2175 0 642473 127677 169040 -1 2174
2176 0 642273 127605 168960 -1 2175
2177 0 642273 127585 168920 -1 2176
2178 0 642273 127565 168880 -1 2177
2179 0 642049 127481 168840 -1 2178
2180 0 641913 127449 168800 -1 2179
2181 0 641881 127469 168760 -1 2180
2182 0 641589 127505 168720 -1 2181
2183 0 641541 127661 168720 -1 2182
2184 0 641457 127669 168680 -1 2183
2185 0 641461 127697 168640 -1 2184
2186 0 641437 127733 168600 -1 2185
2187 0 641369 127773 168560 -1 2186
2188 0 641285 127813 168520 -1 2187
2189 0 641217 127881 168480 -1 2188
2190 0 641137 127877 168440 -1 2189
2191 0 641069 127909 168400 -1 2190
2192 0 640909 128033 168360 -1 2191
2193 0 640885 128117 168320 -1 2192
2194 0 640749 128289 168280 -1 2193
2195 0 640417 128357 168240 -1 2194
2196 0 640285 128425 168200 -1 2195
2197 0 640165 128469 168160 -1 2196
2198 0 640061 128553 168120 -1 2197
2199 0 639949 128689 168080 -1 2198
2200 0 639753 128789 168040 -1 2199
2201 0 639589 128909 168000 -1 2200
2202 0 639529 128957 167960 -1 2201
2203 0 639437 128989 167920 -1 2202
2204 0 639341 129097 167880 -1 2203
2205 0 638967 128955 167840 -1 2204
2206 0 638835 128935 167800 -1 2205
2207 0 638639 128879 167720 -1 2206
2208 0 638167 128923 167600 -1 2207
2209 0 637931 128947 167520 -1 2208
2210 0 637519 128875 167480 -1 2209
2211 0 637243 128859 167440 -1 2210
2212 0 637021 128941 167360 -1 2211
2213 0 636813 129069 167240 -1 2212
2214 0 636305 129097 167160 -1 2213
2215 0 636025 128961 167160 -1 2214
2216 0 635749 128993 167080 -1 2215
2217 0 635579 129003 167040 -1 2216
2218 0 635303 129063 166960 -1 2217
2219 0 635095 129075 166920 -1 2218
2220 0 634779 129119 166840 -1 2219
2221 0 634607 129187 166760 -1 2220
2222 0 634431 129207 166720 -1 2221
2223 0 634039 129163 166680 -1 2222
2224 0 633773 129085 166560 -1 2223
2225 0 633153 128805 166440 -1 2224
2226 0 632901 128701 166280 -1 2225
2227 0 632755 128871 166120 -1 2226
2228 0 632555 128987 165920 -1 2227
2229 0 632383 129107 165760 -1 2228
2230 0 632175 129163 165640 -1 2229
2231 0 631979 129175 165480 -1 2230
2232 0 631799 129231 165360 -1 2231
2233 0 631587 129291 165240 -1 2232
2234 0 631507 129347 165120 -1 2233
2235 0 631519 129395 165040 -1 2234
2236 0 631531 129443 164960 -1 2235
2237 0 631465 129485 164880 -1 2236
2238 0 631425 129541 164720 -1 2237
2239 0 631665 129469 164640 -1 2238
2240 0 631065 129705 164680 -1 2238
2241 0 630881 129805 164520 -1 2240
2242 0 630601 129857 164400 -1 2241
2243 0 630373 129909 164360 -1 2242
2244 0 630321 130025 164280 -1 2243
2245 0 630185 130121 164160 -1 2244
2246 0 629963 130199 164040 -1 2245
2247 0 629903 130259 163920 -1 2246
2248 0 629855 130391 163800 -1 2247
2249 0 629851 130415 163760 -1 2248
2250 0 629827 130451 163720 -1 2249
2251 0 629747 130479 163680 -1 2250
2252 0 629567 130443 163640 -1 2251
2253 0 629391 130403 163600 -1 2252
2254 0 629267 130375 163560 -1 2253
2255 0 629191 130331 163520 -1 2254
2256 0 629095 130279 163440 -1 2255
2257 0 629095 130303 163400 -1 2256
2258 0 628987 130355 163280 -1 2257
2259 0 629023 130375 163240 -1 2258
2260 0 629047 130439 163200 -1 2259
2261 0 629047 130463 163160 -1 2260
2262 0 629063 130503 163080 -1 2261
2263 0 629043 130515 163000 -1 2262
2264 0 628963 130515 162960 -1 2263
2265 0 628967 130531 162920 -1 2264
2266 0 628911 130547 162880 -1 2265
2267 0 628851 130579 162840 -1 2266
2268 0 628847 130591 162800 -1 2267
2269 0 628819 130591 162760 -1 2268
2270 0 628799 130619 162720 -1 2269
2271 0 628659 130571 162680 -1 2270
2272 0 628647 130583 162640 -1 2271
2273 0 628591 130603 162600 -1 2272
2274 0 628459 130695 162560 -1 2273
2275 0 628383 130711 162440 -1 2274
2276 0 628327 130727 162360 -1 2275
2277 0 628195 130751 162280 -1 2276
2278 0 628167 130739 162200 -1 2277
2279 0 628219 130751 162120 -1 2278
2280 0 628151 130755 162040 -1 2279
2281 0 628111 130743 162000 -1 2280
2282 0 628059 130731 161920 -1 2281
2283 0 627971 130743 161840 -1 2282
2284 0 627911 130691 161760 -1 2283
2285 0 627891 130651 161720 -1 2284
2286 0 627819 130683 161640 -1 2285
2287 0 627695 130695 161560 -1 2286
2288 0 627647 130775 161480 -1 2287
2289 0 627499 130939 161360 -1 2288
2290 0 627463 131003 161320 -1 2289
2291 0 627434.2 131019 161160 -1 2290
2292 0 627427 131023 161120 -1 2291
2293 0 627379 131115 160920 -1 2292
2294 0 627415 131063 160800 -1 2293
2295 0 627427 131015 160720 -1 2294
2296 0 627399 131008.336 160680 -1 2295
2297 0 627343 130995 160600 -1 2296
2298 0 627171 130991 160480 -1 2297
2299 0 627083 131031 160360 -1 2298
2300 0 627015 131071 160240 -1 2299
2301 0 626963 131107 160120 -1 2300
2302 0 626823 131119 160040 -1 2301
2303 0 626761.8 131146.6 159960 -1 2302
2304 0 626665.8 131138.6 159840 -1 2303
2305 0 626519 131143 159680 -1 2304
2306 0 626543 131127 159600 -1 2305
2307 0 626459 131091 159520 -1 2306
2308 0 626275 130987 159440 -1 2307
2309 0 626231 131007 159360 -1 2308
2310 0 626183 130971 159240 -1 2309
2311 0 626115 130915 159160 -1 2310
2312 0 625999 130847 159080 -1 2311
2313 0 625955 130815 159000 -1 2312
2314 0 625963 130811 158960 -1 2313
2315 0 625919 130807 158920 -1 2314
2316 0 625903 130807 158880 -1 2315
2317 0 625863 130779 158840 -1 2316
2318 0 625843 130739 158800 -1 2317
2319 0 625859 130707 158760 -1 2318
2320 0 625803 130675 158720 -1 2319
2321 0 625767 130655 158640 -1 2320
2322 0 625743 130631 158600 -1 2321
2323 0 625687 130575 158560 -1 2322
2324 0 625683 130571 158520 -1 2323
2325 0 625691 130543 158480 -1 2324
2326 0 625655 130539 158440 -1 2325
2327 0 625627 130515 158400 -1 2326
2328 0 625591 130431 158320 -1 2327
2329 0 625587 130363 158280 -1 2328
2330 0 625519 130323 158200 -1 2329
2331 0 625495 130283 158160 -1 2330
2332 0 625487 130255 158080 -1 2331
2333 0 625451 130235 158040 -1 2332
2334 0 625443 130203 157960 -1 2333
2335 0 625499 130163 157920 -1 2334
2336 0 625503 130127 157880 -1 2335
2337 0 625551 130071 157840 -1 2336
2338 0 625211 130187 157920 -1 2334
2339 0 625155 130191 157880 -1 2338
2340 0 625131 130167 157840 -1 2339
2341 0 625051 130159 157800 -1 2340
2342 0 624995 130151 157720 -1 2341
2343 0 624927 130187 157680 -1 2342
2344 0 624919 130183 157640 -1 2343
2345 0 624891 130287 157560 -1 2344
2346 0 624923 130299 157520 -1 2345
2347 0 624951 130323 157480 -1 2346
2348 0 624943 130343 157440 -1 2347
2349 0 624963 130335 157400 -1 2348
2350 0 624939 130327 157360 -1 2349
2351 0 624939 130315 157320 -1 2350
2352 0 624915 130355 157280 -1 2351
2353 0 624907 130375 157240 -1 2352
2354 0 624863 130387 157200 -1 2353
2355 0 624835 130391 157160 -1 2354
2356 0 624803 130371 157120 -1 2355
2357 0 624763 130403 157080 -1 2356
2358 0 624723 130415 157040 -1 2357
2359 0 624683 130407 157000 -1 2358
2360 0 624655 130479 156960 -1 2359
2361 0 624607 130523 156920 -1 2360
2362 0 624539 130499 156880 -1 2361
2363 0 624451 130439 156840 -1 2362
2364 0 624339 130431 156800 -1 2363
2365 0 624215 130431 156760 -1 2364
2366 0 623901 130417 156760 -1 2365
2367 0 623823 130439 156800 -1 2366
2368 0 623835 130439 156840 -1 2367
2369 0 623819 130475 156880 -1 2368
2370 0 623843 130559 156920 -1 2369
2371 0 623583 130575 156880 -1 2369
2372 0 623535 130651 156920 -1 2371
2373 0 623367 130687 156960 -1 2372
2374 0 623263 130767 157000 -1 2373
2375 0 622987 130903 157040 -1 2374
2376 0 622839 130963 157200 -1 2375
2377 0 622571 130919 157240 -1 2376
2378 0 622439 130923 157280 -1 2377
2379 0 623981 130325 156680 -1 2366
2380 0 624025 130293 156600 -1 2379
2381 0 624041 130277 156560 -1 2380
2382 0 627825.9 130859.42 160680 -1 2296
2383 0 628006.44 130715.78 160640 -1 2382
2384 0 628109.25 130712.42 160560 -1 2383
2385 0 628387.4 130594.78 160480 -1 2384
2386 0 628632.94 130608.734 160440 -1 2385
2387 0 629058.4 130378.83 160480 -1 2386
2388 0 629372.44 130389.03 160440 -1 2387
2389 0 629536.3 130366.09 160400 -1 2388
2390 0 629659.8 130324.53 160360 -1 2389
2391 0 629807.6 130312.625 160320 -1 2390
2392 0 629962.2 130278.64 160280 -1 2391
2393 0 630158.9 130212.16 160240 -1 2392
2394 0 630243.44 130170.22 160200 -1 2393
2395 0 630372.9 129910.016 160160 -1 2394
2396 0 630479.9 129768.11 160120 -1 2395
2397 0 630649.3 129603.78 160080 -1 2396
2398 0 627093 131481 161160 -1 2291
2399 0 627193 131593 161280 -1 2398
2400 0 627529 131795 161240 -1 2399
2401 0 628205 131915 161240 -1 2400
2402 0 628397 131903 161120 -1 2401
2403 0 628397 131903 160960 -1 2402
2404 0 629317 131875 160960 -1 2403
2405 0 629265 131823 160840 -1 2404
2406 0 628665 131781 161240 -1 2401
2407 0 628745 131769 161280 -1 2406
2408 0 628815 130667 162680 -1 2270
2409 0 628819 130711 162600 -1 2408
2410 0 632167.7 129493 165040 -1 2235
2411 0 632327.7 129625 165080 -1 2410
2412 0 632383.7 129653 165000 -1 2411
2413 0 632627.7 129713 164960 -1 2412
2414 0 632719.7 129833 164880 -1 2413
2415 0 632715.7 129845 164840 -1 2414
2416 0 633425 129437 166560 -1 2224
2417 0 633662.1 129553.55 166640 -1 2416
2418 0 633725 129455.53 166720 -1 2417
2419 0 633797.06 129610.516 166800 -1 2418
2420 0 634079.94 129773.2 166840 -1 2419
2421 0 634279.94 129878.95 166880 -1 2420
2422 0 634314.9 130143.17 166960 -1 2421
2423 0 639435 129355 167840 -1 2204
2424 0 639939 129487 167800 -1 2423
2425 0 640443 129743 167760 -1 2424
2426 0 641147 129751 167720 -1 2425
2427 0 641573 129829 167720 -1 2426
2428 0 641637 129777 167800 -1 2427
2429 0 641749 129857 167880 -1 2428
2430 0 642153 127553 168680 -1 2177
2431 0 642145 127509 168600 -1 2430
2432 0 642169 127589 168520 -1 2431
2433 0 642221 127633 168440 -1 2432
2434 0 642197 127617 168360 -1 2433
2435 0 642197 127653 168280 -1 2434
2436 0 642153 127653 168200 -1 2435
2437 0 642057 127633 168120 -1 2436
2438 0 641981 127625 168040 -1 2437
2439 0 641909 127601 167960 -1 2438
2440 0 641817 127561 167880 -1 2439
2441 0 641693 127485 167840 -1 2440
2442 0 641377 127189 167800 -1 2441
2443 0 641201 127081 167720 -1 2442
2444 0 640713 126581 167640 -1 2443
2445 0 640237 126393 167640 -1 2444
2446 0 640093 126389 167600 -1 2445
2447 0 640017 126365 167560 -1 2446
2448 0 639945 126397 167520 -1 2447
2449 0 639725 126437 167480 -1 2448
2450 0 639453 126481 167440 -1 2449
2451 0 639209 126493 167400 -1 2450
2452 0 638989 126529 167320 -1 2451
2453 0 638885 126561 167280 -1 2452
2454 0 638725 126505 167240 -1 2453
2455 0 638365 126185 167200 -1 2454
2456 0 638177 126145 167160 -1 2455
2457 0 637969 125997 167120 -1 2456
2458 0 637693 125901 167080 -1 2457
2459 0 637649 125933 167040 -1 2458
2460 0 637557 125937 167000 -1 2459
2461 0 637401 125913 166960 -1 2460
2462 0 637345 125953 166920 -1 2461
2463 0 637249 125917 166880 -1 2462
2464 0 637153 125829 166840 -1 2463
2465 0 637045 125845 166800 -1 2464
2466 0 636969 125865 166760 -1 2465
2467 0 636885 125849 166720 -1 2466
2468 0 636833 125841 166680 -1 2467
2469 0 636813 125953 166640 -1 2468
2470 0 636725 125825 166600 -1 2469
2471 0 636581 125801 166560 -1 2470
2472 0 636601 125769 166520 -1 2471
2473 0 636533 125781 166480 -1 2472
2474 0 636501 125673 166440 -1 2473
2475 0 636345 125653 166400 -1 2474
2476 0 636333 125633 166360 -1 2475
2477 0 636333 125633 166320 -1 2476
2478 0 636333 125633 166280 -1 2477
2479 0 636149 125737 166200 -1 2478
2480 0 636017 125769 166120 -1 2479
2481 0 635829 125785 166040 -1 2480
2482 0 635489 125841 165960 -1 2481
2483 0 635313 125881 165920 -1 2482
2484 0 634593 125977 165920 -1 2483
2485 0 634017 126093 165920 -1 2484
2486 0 633693 126581 165920 -1 2485
2487 0 633509 126645 165840 -1 2486
2488 0 633441 126733 165760 -1 2487
2489 0 633121 127033 165680 -1 2488
2490 0 632783 127163 165600 -1 2489
2491 0 632423 127099 165520 -1 2490
2492 0 632203 127003 165440 -1 2491
2493 0 631983 126939 165360 -1 2492
2494 0 631731 126875 165280 -1 2493
2495 0 631591 126903 165200 -1 2494
2496 0 631347 126975 165080 -1 2495
2497 0 631231 127047 165000 -1 2496
2498 0 631147 127083 164880 -1 2497
2499 0 630871 127107 164760 -1 2498
2500 0 630543 127207 164640 -1 2499
2501 0 630329 127265 164560 -1 2500
2502 0 630141 127329 164480 -1 2501
2503 0 629917 127409 164400 -1 2502
2504 0 629545 127493 164320 -1 2503
2505 0 628897 127661 164320 -1 2504
2506 0 628381 127697 164280 -1 2505
2507 0 627901 127777 164240 -1 2506
2508 0 627591 127815 164120 -1 2507
2509 0 627311 127855 164000 -1 2508
2510 0 627127 127907 163880 -1 2509
2511 0 626955 127955 163760 -1 2510
2512 0 626695 127931 163680 -1 2511
2513 0 626151 127883 163600 -1 2512
2514 0 625637 127733 163560 -1 2513
2515 0 624989 127697 163560 -1 2514
2516 0 624629 127809 163480 -1 2515
2517 0 624405 127849 163280 -1 2516
2518 0 624229 127869 163160 -1 2517
2519 0 624165 127817 163040 -1 2518
2520 0 623993 127741 162920 -1 2519
2521 0 623863 127755 162800 -1 2520
2522 0 623743 127771 162720 -1 2521
2523 0 623547 127843 162600 -1 2522
2524 0 623351 127907 162480 -1 2523
2525 0 623211 127959 162360 -1 2524
2526 0 623023 128027 162240 -1 2525
2527 0 622891 128067 162120 -1 2526
2528 0 622571 128043 162000 -1 2527
2529 0 622379 128043 161920 -1 2528
2530 0 622119 128051 161840 -1 2529
2531 0 621915 128047 161760 -1 2530
2532 0 621771 128035 161680 -1 2531
2533 0 621583 128027 161600 -1 2532
2534 0 621447 128023 161520 -1 2533
2535 0 621211 127955 161440 -1 2534
2536 0 621033 127949 161360 -1 2535
2537 0 620901 127993 161280 -1 2536
2538 0 620801 127973 161200 -1 2537
2539 0 620729 127917 161080 -1 2538
2540 0 620669 127849 160960 -1 2539
2541 0 620657 127785 160840 -1 2540
2542 0 620677 127769 160680 -1 2541
2543 0 620609 127713 160520 -1 2542
2544 0 620521 127693 160360 -1 2543
2545 0 620437 127681 160200 -1 2544
2546 0 620381 127661 160080 -1 2545
2547 0 620313 127657 159960 -1 2546
2548 0 620337 127677 159800 -1 2547
2549 0 620141 127621 159680 -1 2548
2550 0 620009 127593 159560 -1 2549
2551 0 619961 127497 159400 -1 2550
2552 0 619973 127461 159280 -1 2551
2553 0 619869 127405 159160 -1 2552
2554 0 619713 127345 159040 -1 2553
2555 0 619681 127277 158920 -1 2554
2556 0 619605 127137 158800 -1 2555
2557 0 619481 127097 158720 -1 2556
2558 0 619377 127037 158600 -1 2557
2559 0 619277 126949 158480 -1 2558
2560 0 619161 126901 158400 -1 2559
2561 0 619021 126841 158360 -1 2560
2562 0 618829 126717 158280 -1 2561
2563 0 618699 126619 158200 -1 2562
2564 0 618683 126595 158120 -1 2563
2565 0 618603 126515 157960 -1 2564
2566 0 618495 126527 157800 -1 2565
2567 0 618431 126555 157680 -1 2566
2568 0 618315 126583 157520 -1 2567
2569 0 618231 126619 157360 -1 2568
2570 0 618143 126719 157240 -1 2569
2571 0 617995 126747 157120 -1 2570
2572 0 617839 126771 157040 -1 2571
2573 0 617639 126763 156960 -1 2572
2574 0 617383 126751 156880 -1 2573
2575 0 617203 126711 156800 -1 2574
2576 0 616999 126611 156720 -1 2575
2577 0 616833 126561 156600 -1 2576
2578 0 616705 126577 156480 -1 2577
2579 0 616505 126545 156360 -1 2578
2580 0 616441 126541 156240 -1 2579
2581 0 616357 126525 156120 -1 2580
2582 0 616193 126565 156000 -1 2581
2583 0 616081 126597 155880 -1 2582
2584 0 616009 126629 155760 -1 2583
2585 0 615865 126641 155640 -1 2584
2586 0 615777 126645 155520 -1 2585
2587 0 615713 126729 155400 -1 2586
2588 0 615537 126749 155280 -1 2587
2589 0 615343 126731 155200 -1 2588
2590 0 615335 126703 155080 -1 2589
2591 0 615147 126611 154920 -1 2590
2592 0 614923 126523 154800 -1 2591
2593 0 614763 126415 154680 -1 2592
2594 0 614707 126399 154560 -1 2593
2595 0 614675 126391 154520 -1 2594
2596 0 614527 126315 154440 -1 2595
2597 0 614211 126295 154360 -1 2596
2598 0 613897 126197 154320 -1 2597
2599 0 613165 125893 154280 -1 2598
2600 0 612905 125853 154080 -1 2599
2601 0 612537 125625 154040 -1 2600
2602 0 612141 125341 153960 -1 2601
2603 0 611969 125261 153880 -1 2602
2604 0 611733 125117 153800 -1 2603
2605 0 611525 124985 153720 -1 2604
2606 0 611151 124859 153680 -1 2605
2607 0 610655 124967 153600 -1 2606
2608 0 610355 125083 153520 -1 2607
2609 0 610227 125111 153440 -1 2608
2610 0 610031 125183 153360 -1 2609
2611 0 609931 125227 153240 -1 2610
2612 0 609803 125219 153120 -1 2611
2613 0 609703 125267 153040 -1 2612
2614 0 609591 125267 152920 -1 2613
2615 0 609495 125343 152760 -1 2614
2616 0 609399 125455 152640 -1 2615
2617 0 609351 125431 152560 -1 2616
2618 0 609245 125365 152440 -1 2617
2619 0 609097 125473 152240 -1 2618
2620 0 608981 125489 152080 -1 2619
2621 0 608945 125521 152040 -1 2620
2622 0 608937 125521 152000 -1 2621
2623 0 608785 125557 151960 -1 2622
2624 0 608721 125641 151920 -1 2623
2625 0 608661 125585 151880 -1 2624
2626 0 608577 125653 151840 -1 2625
2627 0 608645 125757 151800 -1 2626
2628 0 608629 125913 151720 -1 2627
2629 0 608615 125909 151680 -1 2628
2630 0 608507 126001 151600 -1 2629
2631 0 608407 126217 151560 -1 2630
2632 0 608371 126245 151520 -1 2631
2633 0 608327 126293 151480 -1 2632
2634 0 608299 126445 151440 -1 2633
2635 0 608251 126501 151360 -1 2634
2636 0 608231 126689 151360 -1 2635
2637 0 608191 126777 151280 -1 2636
2638 0 608143 126821 151200 -1 2637
2639 0 608139 126877 151160 -1 2638
2640 0 608103 126937 151120 -1 2639
2641 0 608079 127077 151080 -1 2640
2642 0 608099 127045 151040 -1 2641
2643 0 608071 127065 151000 -1 2642
2644 0 608067 127089 150960 -1 2643
2645 0 608027 127173 150920 -1 2644
2646 0 608007 127225 150880 -1 2645
2647 0 607983 127277 150840 -1 2646
2648 0 607899 127309 150800 -1 2647
2649 0 607927 127373 150760 -1 2648
2650 0 607915 127401 150720 -1 2649
2651 0 607863 127517 150680 -1 2650
2652 0 607799 127629 150640 -1 2651
2653 0 607759 127753 150600 -1 2652
2654 0 607707 127985 150560 -1 2653
2655 0 607647 128145 150520 -1 2654
2656 0 607575 128229 150480 -1 2655
2657 0 607555 128325 150440 -1 2656
2658 0 607491 128465 150360 -1 2657
2659 0 607459 128541 150320 -1 2658
2660 0 607411 128605 150280 -1 2659
2661 0 607403 128625 150240 -1 2660
2662 0 607439 128657 150200 -1 2661
2663 0 607403 128661 150160 -1 2662
2664 0 607331 128597 150040 -1 2663
2665 0 607275 128501 149920 -1 2664
2666 0 607227 128357 149840 -1 2665
2667 0 607195 128197 149760 -1 2666
2668 0 607171 128021 149680 -1 2667
2669 0 607139 128025 149640 -1 2668
2670 0 607031 128025 149600 -1 2669
2671 0 607039 128021 149560 -1 2670
2672 0 607011 128045 149520 -1 2671
2673 0 607015 128045 149480 -1 2672
2674 0 607031 128117 149400 -1 2673
2675 0 606935 128133 149320 -1 2674
2676 0 606967 128157 149200 -1 2675
2677 0 606943 128317 149080 -1 2676
2678 0 606907 128433 149040 -1 2677
2679 0 606891 128393 148960 -1 2678
2680 0 606955 128877 148960 -1 2679
2681 0 607007 128913 148920 -1 2680
2682 0 606963 128921 148880 -1 2681
2683 0 606987 129005 148800 -1 2682
2684 0 607003 129077 148720 -1 2683
2685 0 607007 129177 148640 -1 2684
2686 0 607063 129233 148560 -1 2685
2687 0 607067 129245 148480 -1 2686
2688 0 607091 129289 148400 -1 2687
2689 0 607111 129301 148320 -1 2688
2690 0 606931 129341 148280 -1 2689
2691 0 606913 129351 148160 -1 2690
2692 0 606873 129391 148040 -1 2691
2693 0 606897 129355 147920 -1 2692
2694 0 607025 129443 147800 -1 2693
2695 0 607069 129419 147640 -1 2694
2696 0 607109 129395 147480 -1 2695
2697 0 607097 129347 147360 -1 2696
2698 0 607101 129297 147240 -1 2697
2699 0 607077 129349 147160 -1 2698
2700 0 606829 129393 147040 -1 2699
2701 0 606845 129429 146960 -1 2700
2702 0 607015 128469 149600 -1 2670
2703 0 607127 128725 149600 -1 2702
2704 0 607119 128789 149680 -1 2703
2705 0 607107 128857 149720 -1 2704
2706 0 607075 128961 149760 -1 2705
2707 0 607143 129077 149800 -1 2706
2708 0 607143 129149 149840 -1 2707
2709 0 620565 127813 159560 -1 2548
2710 0 620693 127805 159440 -1 2709
2711 0 620833 127813 159320 -1 2710
2712 0 633777 126561 165960 -1 2486
2713 0 633897 126549 166000 -1 2712
2714 0 633977 126505 166040 -1 2713
2715 0 648995 128769 172000 -1 2114
2716 0 649031 128721 171840 -1 2715
2717 0 649147 128569 171760 -1 2716
2718 0 649163 128477 171640 -1 2717
2719 0 649167 128357 171480 -1 2718
2720 0 649163 128281 171320 -1 2719
2721 0 649087 128253 171160 -1 2720
2722 0 649007 128253 171000 -1 2721
2723 0 648899 128285 170880 -1 2722
2724 0 648767 128301 170760 -1 2723
2725 0 648655 128305 170640 -1 2724
2726 0 648555 128321 170520 -1 2725
2727 0 648423 128293 170440 -1 2726
2728 0 648207 128337 170400 -1 2727
2729 0 647929 128303 170440 -1 2728
2730 0 647421 128311 170520 -1 2729
2731 0 647065 128195 170640 -1 2730
2732 0 646889 128087 170720 -1 2731
2733 0 646769 127803 170840 -1 2732
2734 0 646529 127515 170880 -1 2733
2735 0 646319 127129 170760 -1 2734
2736 0 646279 126997 170680 -1 2735
2737 0 646247 126929 170600 -1 2736
2738 0 646175 126773 170520 -1 2737
2739 0 646035 126625 170440 -1 2738
2740 0 645907 126517 170360 -1 2739
2741 0 645839 126437 170240 -1 2740
2742 0 645761 126427 170120 -1 2741
2743 0 645689 126491 170000 -1 2742
2744 0 645565 126531 169880 -1 2743
2745 0 645489 126375 169760 -1 2744
2746 0 645445 126255 169680 -1 2745
2747 0 645669 126067 169520 -1 2746
2748 0 650039 128675 172920 -1 2105
2749 0 650187 128647 173040 -1 2748
2750 0 650231 128655 173200 -1 2749
2751 0 650147 128711 173360 -1 2750
2752 0 650151 128699 173400 -1 2751
2753 0 650103 128695 173440 -1 2752
2754 0 650079 128667 173480 -1 2753
2755 0 649927 128659 173560 -1 2754
2756 0 649863 128683 173640 -1 2755
2757 0 649779 128779 173720 -1 2756
2758 0 649735 128843 173800 -1 2757
2759 0 649717 128903 173840 -1 2758
2760 0 649695 128923 173880 -1 2759
2761 0 649671 128959 173920 -1 2760
2762 0 649655 128991 173960 -1 2761
2763 0 649627 129027 174000 -1 2762
2764 0 649477 129345 174040 -1 2763
2765 0 649177 129873 174000 -1 2764
2766 0 648923 130171 174000 -1 2765
2767 0 648835 130219 173920 -1 2766
2768 0 648811 130227 173840 -1 2767
2769 0 648763 130243 173800 -1 2768
2770 0 648679 130239 173720 -1 2769
2771 0 648684 130225 173640 -1 2770
2772 0 648660 130229 173600 -1 2771
2773 0 648636 130225 173560 -1 2772
2774 0 648508 130225 173320 -1 2773
2775 0 648616 130241 173280 -1 2774
2776 0 648632 130293 173240 -1 2775
2777 0 648620 130297 173200 -1 2776
2778 0 648624 130349 173120 -1 2777
2779 0 648612 130361 173080 -1 2778
2780 0 648644 130345 173040 -1 2779
2781 0 648620 130333 173000 -1 2780
2782 0 648604 130305 172960 -1 2781
2783 0 648612 130289 172920 -1 2782
2784 0 648624 130305 172880 -1 2783
2785 0 648588 130369 172800 -1 2784
2786 0 648576 130385 172760 -1 2785
2787 0 648541 130416 172720 -1 2786
2788 0 648516 130461 172680 -1 2787
2789 0 648504 130505 172640 -1 2788
2790 0 648456 130529 172600 -1 2789
2791 0 648420 130537 172560 -1 2790
2792 0 648348 130573 172480 -1 2791
2793 0 648304 130609 172400 -1 2792
2794 0 648252 130641 172360 -1 2793
2795 0 648232 130653 172320 -1 2794
2796 0 648196 130765 172280 -1 2795
2797 0 648220 130853 172240 -1 2796
2798 0 648192 130873 172200 -1 2797
2799 0 648176 130897 172160 -1 2798
2800 0 648140 130941 172120 -1 2799
2801 0 648120 130965 172080 -1 2800
2802 0 648096 130993 172040 -1 2801
2803 0 648076 131005 172000 -1 2802
2804 0 647992 130961 171960 -1 2803
2805 0 647964 130941 171880 -1 2804
2806 0 647972 130945 171840 -1 2805
2807 0 648032 131021 171800 -1 2806
2808 0 648020 131009 171760 -1 2807
2809 0 648004 131009 171720 -1 2808
2810 0 648004 131021 171680 -1 2809
2811 0 648000 131049 171640 -1 2810
2812 0 647988 131069 171600 -1 2811
2813 0 647984 131089 171560 -1 2812
2814 0 648093 131152 171560 -1 2813
2815 0 648012 131165 171520 -1 2813
2816 0 648000 131165 171480 -1 2815
2817 0 647996 131177 171440 -1 2816
2818 0 648021 131228 171400 -1 2817
2819 0 647940 131205 171360 -1 2818
2820 0 647908 131177 171320 -1 2819
2821 0 647892 131185 171280 -1 2820
2822 0 647892 131213 171240 -1 2821
2823 0 647816 131185 171200 -1 2822
2824 0 647830 131199 171160 -1 2823
2825 0 647828 131181 171120 -1 2824
2826 0 650059 128831 173440 -1 2753
2827 0 650083 128891 173480 -1 2826
2828 0 650079 128955 173520 -1 2827
2829 0 650055 128987 173560 -1 2828
2830 0 649991 129039 173600 -1 2829
2831 0 649979 129107 173640 -1 2830
2832 0 652021 131807 172440 -1 2037
2833 0 651949 131939 172320 -1 2832
2834 0 651861 132019 172280 -1 2833
2835 0 654176 133995 172080 -1 2028
2836 0 654192 133955 172320 -1 2835
2837 0 654528 133923 172560 -1 2836
2838 0 654531 133903 172600 -1 2837
2839 0 655415 133935 172600 -1 2838
2840 0 655483 133963 172680 -1 2839
2841 0 655619 133911 172800 -1 2840
2842 0 655699 133823 172880 -1 2841
2843 0 655723 133803 172920 -1 2842
2844 0 655787 133723 173000 -1 2843
2845 0 655859 133775 173080 -1 2844
2846 0 656007 133735 173120 -1 2845
2847 0 656115 133655 173160 -1 2846
2848 0 656279 133603 173200 -1 2847
2849 0 656535 133543 173240 -1 2848
2850 0 656795 133391 173280 -1 2849
2851 0 656927 133415 173320 -1 2850
2852 0 657355 133527 173640 -1 2851
2853 0 657999 134011 173920 -1 2852
2854 0 658087 134083 173960 -1 2853
2855 0 658227 134227 174040 -1 2854
2856 0 658355 134383 174080 -1 2855
2857 0 658451 134623 174080 -1 2856
2858 0 658599 134843 174160 -1 2857
2859 0 658791 135055 174240 -1 2858
2860 0 658947 135235 174320 -1 2859
2861 0 659027 135319 174360 -1 2860
2862 0 659071 135443 174400 -1 2861
2863 0 659179 135575 174480 -1 2862
2864 0 659335 135775 174560 -1 2863
2865 0 659407 135891 174600 -1 2864
2866 0 659379 135971 174640 -1 2865
2867 0 659467 136115 174720 -1 2866
2868 0 659671 136327 174880 -1 2867
2869 0 659763 136635 175080 -1 2868
2870 0 659847 136715 175120 -1 2869
2871 0 659955 136799 175160 -1 2870
2872 0 660003 136879 175200 -1 2871
2873 0 660139 137053 175240 -1 2872
2874 0 660863 137473 175320 -1 2873
2875 0 661063 137627 175240 -1 2874
2876 0 661187 137687 175160 -1 2875
2877 0 661303 137675 175080 -1 2876
2878 0 661763 137927 175040 -1 2877
2879 0 661999 138147 174960 -1 2878
2880 0 662163 138285 174920 -1 2879
2881 0 662491 138477 174920 -1 2880
2882 0 662551 138557 175000 -1 2881
2883 0 662687 138689 175040 -1 2882
2884 0 662755 138797 175080 -1 2883
2885 0 662815 139077 175120 -1 2884
2886 0 662843 139341 175160 -1 2885
2887 0 663111 139741 175160 -1 2886
2888 0 663343 140075 175160 -1 2887
2889 0 663555 140179 175120 -1 2888
2890 0 663627 140207 175040 -1 2889
2891 0 662127 138321 174760 -1 2880
2892 0 660891 137528.33 175360 -1 2874
2893 0 661147 138367 175360 -1 2892
2894 0 661107 138655 175320 -1 2893
2895 0 661283 138715 175240 -1 2894
2896 0 661395 138695 175200 -1 2895
2897 0 656973.5 133759 173760 -1 2852
2898 0 656869.5 133803 173920 -1 2897
2899 0 656801.5 133739 174000 -1 2898
2900 0 657037.5 133899 174000 -1 2899
2901 0 657137.5 134027 174200 -1 2900
2902 0 657197.5 134171 174240 -1 2901
2903 0 657289.5 134459 174240 -1 2902
2904 0 657477.5 134595 174280 -1 2903
2905 0 657525.5 134855 174320 -1 2904
2906 0 657588 135073 174400 -1 2905
2907 0 657600 135277 174440 -1 2906
2908 0 657652 135333 174480 -1 2907
2909 0 657684 135469 174560 -1 2908
2910 0 657740 135649 174640 -1 2909
2911 0 657696 135741 174760 -1 2910
2912 0 657596 135877 174960 -1 2911
2913 0 657609 135870 175000 -1 2912
2914 0 657564 135893 174800 -1 2912
2915 0 657240 135945 174680 -1 2914
2916 0 657144 135989 174720 -1 2915
2917 0 657068 136025 174760 -1 2916
2918 0 656980 136069 174880 -1 2917
2919 0 656772 136113 175040 -1 2918
2920 0 656688 136133 175160 -1 2919
2921 0 656604 136141 175200 -1 2920
2922 0 656560 136193 175280 -1 2921
2923 0 656540 136249 175360 -1 2922
2924 0 656472 136309 175440 -1 2923
2925 0 656380 136409 175480 -1 2924
2926 0 656296 136413 175600 -1 2925
2927 0 656248 136521 175720 -1 2926
2928 0 656793.5 133639 174160 -1 2899
2929 0 656753.5 133487 174160 -1 2928
2930 0 656737 133451 174200 -1 2929
2931 0 656655 133421 174280 -1 2930
2932 0 656543 133393 174320 -1 2931
2933 0 656371 133337 174360 -1 2932
2934 0 656319 133345 174400 -1 2933
2935 0 656165 133243 174480 -1 2934
2936 0 656227 133269 174560 -1 2935
2937 0 656127 133257 174640 -1 2936
2938 0 656035 133237 174720 -1 2937
2939 0 655975 133197 174800 -1 2938
2940 0 655695 133149 174800 -1 2939
2941 0 655579 133093 174720 -1 2940
2942 0 655423 132977 174680 -1 2941
2943 0 655347 132885 174600 -1 2942
2944 0 655283 132795 174520 -1 2943
2945 0 656095 133317 174800 -1 2938
2946 0 656167 133329 174880 -1 2945
2947 0 656235 133317 174960 -1 2946
2948 0 656299 133393 175040 -1 2947
2949 0 656339 133359 175160 -1 2948
2950 0 656913.5 133807 173600 -1 2897
2951 0 656817.5 133847 173520 -1 2950
2952 0 656173 133621 173320 -1 2847
2953 0 656261 133655 173440 -1 2952
2954 0 654530 133869.67 172680 -1 2838
2955 0 654528 133803 172840 -1 2954
2956 0 654512 133747 172880 -1 2955
2957 0 654496 133691 172920 -1 2956
2958 0 654908 133893 172880 -1 2956
2959 0 654924 133869 172960 -1 2958
2960 0 654960 133845 173000 -1 2959
2961 0 654968 133817 173040 -1 2960
2962 0 655086 133841 173120 -1 2961
2963 0 655096 133936 173080 -1 2962
2964 0 655110 134090 173040 -1 2963
2965 0 655112 134188 173000 -1 2964
2966 0 655112 134230 172960 -1 2965
2967 0 655128 134281 172920 -1 2966
2968 0 655208 134463 172920 -1 2967
2969 0 655298 134482 173000 -1 2968
2970 0 655378 134433 173080 -1 2969
2971 0 655372 134377 173120 -1 2970
2972 0 655380 134406 173200 -1 2971
2973 0 655382 134435 173280 -1 2972
2974 0 655396 134413 173320 -1 2973
2975 0 655426 134417 173360 -1 2974
2976 0 655470 134402 173400 -1 2975
2977 0 655514 134392 173440 -1 2976
2978 0 655610 134421 173480 -1 2977
2979 0 655680 134505 173520 -1 2978
2980 0 655760 134678 173600 -1 2979
2981 0 655156 133952 173120 -1 2964
2982 0 655136 133830 173200 -1 2981
2983 0 655144 133756 173280 -1 2982
2984 0 655184 133696 173360 -1 2983
2985 0 655204 133695 173440 -1 2984
2986 0 655250 133669 173520 -1 2985
2987 0 655276 133623 173600 -1 2986
2988 0 655280 133645 173640 -1 2987
2989 0 655254 133583 173680 -1 2988
2990 0 655270 133549 173720 -1 2989
2991 0 655241 133571 173800 -1 2990
2992 0 655270 133835 173640 -1 2988
2993 0 655232 133871 173680 -1 2992
2994 0 655210 133937 173760 -1 2993
2995 0 655176 133984 173800 -1 2994
2996 0 655106 134062 173880 -1 2995
2997 0 655070 134160 173960 -1 2996
2998 0 655092 134148 174000 -1 2997
2999 0 655150 134112 174040 -1 2998
3000 0 655198 134096 174080 -1 2999
3001 0 655230 134120 174160 -1 3000
3002 0 655212 134164 174240 -1 3001
3003 0 655192 134298 174320 -1 3002
3004 0 655214 134373 174400 -1 3003
3005 0 655254 134419 174480 -1 3004
3006 0 655264 134443 174520 -1 3005
3007 0 655256 134603 174600 -1 3006
3008 0 655240 134713 174680 -1 3007
3009 0 655230 134786 174760 -1 3008
3010 0 655140 134963 174800 -1 3009
3011 0 655140 135029 174880 -1 3010
3012 0 655152 135095 174960 -1 3011
3013 0 655132 135151 175040 -1 3012
3014 0 655118 135180 175080 -1 3013
3015 0 655062 135133 175120 -1 3014
3016 0 654990 135109 175200 -1 3015
3017 0 654926 135100 175240 -1 3016
3018 0 654900 135129 175280 -1 3017
3019 0 654918 135228 175320 -1 3018
3020 0 655054 135418 175320 -1 3019
3021 0 654930 135404 175360 -1 3019
3022 0 654816 135506 175400 -1 3021
3023 0 654750 135561 175440 -1 3022
3024 0 654690 135830 175440 -1 3023
3025 0 654460 136064 175440 -1 3024
3026 0 654484 136274 175400 -1 3025
3027 0 654688 136382 175360 -1 3026
3028 0 655224 134640 174800 -1 3009
3029 0 655164 134560 174840 -1 3028
3030 0 655164 134444 174800 -1 3029
3031 0 655140 134332 174800 -1 3030
3032 0 655168 134480 174920 -1 3029
3033 0 655168 134432 175000 -1 3032
3034 0 654910 134282 173960 -1 2997
3035 0 654796 134347 173920 -1 3034
3036 0 654714 134447 173880 -1 3035
3037 0 654646 134497 173840 -1 3036
3038 0 654562 134539 173800 -1 3037
3039 0 654482 134523 173760 -1 3038
3040 0 654464 134526 173720 -1 3039
3041 0 654656 133418 173120 -1 2962
3042 0 654632 133347 173200 -1 3041
3043 0 654502 133272 173280 -1 3042
3044 0 654396 133189 173320 -1 3043
3045 0 654468 132666 173400 -1 3044
3046 0 654493 132503 173520 -1 3045
3047 0 654384 132450 173400 -1 3045
3048 0 654358 132443 173320 -1 3047
3049 0 654252 132277 173240 -1 3048
3050 0 654134 132182 173200 -1 3049
3051 0 654088 132052 173160 -1 3050
3052 0 654114 132063 173120 -1 3051
3053 0 654098 132023 173080 -1 3052
3054 0 654016 132009 173080 -1 3053
3055 0 654002 132019 173120 -1 3054
3056 0 653996 132019 173160 -1 3055
3057 0 653998 132049 173200 -1 3056
3058 0 654002 132084 173240 -1 3057
3059 0 653962 132112 173280 -1 3058
3060 0 653932 132104 173320 -1 3059
3061 0 653730 132174 173360 -1 3060
3062 0 653570 132092 173360 -1 3061
3063 0 653452 132292 173400 -1 3062
3064 0 653420 132330 173360 -1 3063
3065 0 654356 133036 173400 -1 3044
3066 0 654368 132916 173480 -1 3065
3067 0 654348 132892 173520 -1 3066
3068 0 654296 132844 173560 -1 3067
3069 0 654304 132744 173640 -1 3068
3070 0 654308 132748 173680 -1 3069
3071 0 654252 132772 173720 -1 3070
3072 0 654144 132760 173760 -1 3071
3073 0 654264 132860 173800 -1 3072
3074 0 654388 132952 173840 -1 3073
3075 0 654544 132764 173840 -1 3074
3076 0 654540 132814 173880 -1 3075
3077 0 654568 132712 173800 -1 3075
3078 0 654640 132628 173760 -1 3077
3079 0 654705 132579 173720 -1 3078
3080 0 654684 132532 173680 -1 3079
3081 0 654680 132540 173640 -1 3080
3082 0 654672 132516 173600 -1 3081
3083 0 654644 132520 173560 -1 3082
3084 0 654620 132536 173520 -1 3083
3085 0 654012 132736 173800 -1 3072
3086 0 653976 132766 173840 -1 3085
3087 0 653756 132834 173840 -1 3086
3088 0 653784 132848 173680 -1 3087
3089 0 653744 132796 173880 -1 3087
3090 0 653844 132792 173920 -1 3089
3091 0 653848 132776 173960 -1 3090
3092 0 653852 132772 174000 -1 3091
3093 0 653852 132712 174040 -1 3092
3094 0 653828 132692 174160 -1 3093
3095 0 653832 132680 174240 -1 3094
3096 0 653844 132680 174280 -1 3095
3097 0 653896 132676 174360 -1 3096
3098 0 653908 132690 174400 -1 3097
3099 0 654044 132720 174400 -1 3098
3100 0 654104 132688 174320 -1 3099
3101 0 654156 132668 174240 -1 3100
3102 0 654200 132668 174200 -1 3101
3103 0 654264 132628 174160 -1 3102
3104 0 654240 132580 174080 -1 3103
3105 0 654352 132432 174040 -1 3104
3106 0 653920 132704 174440 -1 3098
3107 0 653912 132746 174480 -1 3106
3108 0 653900 132752 174520 -1 3107
3109 0 653868 132784 174600 -1 3108
3110 0 653840 132816 174640 -1 3109
3111 0 653808 132812 174680 -1 3110
3112 0 653720 132864 174880 -1 3111
3113 0 653692 132864 174920 -1 3112
3114 0 653624 132840 175000 -1 3113
3115 0 653560 132836 174960 -1 3114
3116 0 653496 132820 174920 -1 3115
3117 0 653476 132808 174880 -1 3116
3118 0 653436 132740 174800 -1 3117
3119 0 653444 132694 174760 -1 3118
3120 0 653452 132696 174720 -1 3119
3121 0 653616 132824 175120 -1 3114
3122 0 653592 132812 175200 -1 3121
3123 0 653592 132800 175240 -1 3122
3124 0 653584 132756 175320 -1 3123
3125 0 653620 132720 175360 -1 3124
3126 0 653664 132648 175400 -1 3125
3127 0 653652 132584 175440 -1 3126
3128 0 653648 132576 175600 -1 3127
3129 0 654933 130309 169600 -1 1504
3130 0 654985 130437 169480 -1 3129
3131 0 654945 130585 169360 -1 3130
3132 0 654965 130681 169200 -1 3131
3133 0 655101 130923.664 169120 -1 3132
3134 0 655169 131045 169080 -1 3133
3135 0 655225 131505 168920 -1 3134
3136 0 655253 132033 168840 -1 3135
3137 0 655125 132054.33 168760 -1 3136
3138 0 655061 132065 168720 -1 3137
3139 0 655069 132079 168640 -1 3138
3140 0 655089 132039 168520 -1 3139
3141 0 655125 131955 168440 -1 3140
3142 0 655101 131935 168320 -1 3141
3143 0 655097 132043 168200 -1 3142
3144 0 655301 132335 168120 -1 3143
3145 0 655709 132579 168080 -1 3144
3146 0 655881 132675 168160 -1 3145
3147 0 655957 132699 168200 -1 3146
3148 0 656261 132839 168280 -1 3147
3149 0 656481 132923 168400 -1 3148
3150 0 656559 133013 168480 -1 3149
3151 0 656691 133069 168520 -1 3150
3152 0 656759 133141 168640 -1 3151
3153 0 656847 133261 168720 -1 3152
3154 0 655629 132591 167960 -1 3145
3155 0 655601 132659 167840 -1 3154
3156 0 655593 132755 167760 -1 3155
3157 0 655589 132839 167720 -1 3156
3158 0 655373 132899 167640 -1 3157
3159 0 654425 132035 168760 -1 3137
3160 0 654349 132003 168680 -1 3159
3161 0 654289 131999 168560 -1 3160
3162 0 655215 132403 168880 -1 3136
3163 0 655327 132463 169040 -1 3162
3164 0 655335 132499 169120 -1 3163
3165 0 655703 132667 169160 -1 3164
3166 0 656015 132787 169200 -1 3165
3167 0 656067 132783 169360 -1 3166
3168 0 656311 132739 169400 -1 3167
3169 0 656579 132723 169480 -1 3168
3170 0 656679 132739 169560 -1 3169
3171 0 656791 132775 169680 -1 3170
3172 0 656875 132767 169760 -1 3171
3173 0 656887 132751 169800 -1 3172
3174 0 653392.06 130169.266 169560 -1 1503
3175 0 653112.7 130416.19 169600 -1 3174
3176 0 652885.25 130559.14 169560 -1 3175
3177 0 652800.75 130702.1 169520 -1 3176
3178 0 652657.8 130624.125 169480 -1 3177
3179 0 652638.3 130838.56 169400 -1 3178
3180 0 652501.9 130910.04 169360 -1 3179
3181 0 652326.4 130825.56 169240 -1 3180
3182 0 652014 131038 169200 -1 3181
3183 0 651794 131338 169160 -1 3182
3184 0 651666 131218 169040 -1 3183
3185 0 651402 131424 168920 -1 3184
3186 0 651114 131412 168880 -1 3185
3187 0 650830 131372 168920 -1 3186
3188 0 650498 131360 168960 -1 3187
3189 0 650110 131300 168960 -1 3188
3190 0 649594 131162 168920 -1 3189
3191 0 649246 131138 168880 -1 3190
3192 0 648754 131074 168840 -1 3191
3193 0 648518 131058 168800 -1 3192
3194 0 648314 130982 168760 -1 3193
3195 0 648054 130950 168760 -1 3194
3196 0 647830 131026 168720 -1 3195
3197 0 647702 131018 168640 -1 3196
3198 0 647598 131078 168560 -1 3197
3199 0 647202 131226 168400 -1 3198
3200 0 646954 131218 168200 -1 3199
3201 0 646578 131338 168000 -1 3200
3202 0 646218 131214 167920 -1 3201
3203 0 646058 131222 167840 -1 3202
3204 0 645818 131006 167880 -1 3203
3205 0 645646 130822 168000 -1 3204
3206 0 645558 130690 168040 -1 3205
3207 0 645426 130534 168040 -1 3206
3208 0 645338 130410 168040 -1 3207
3209 0 645246 130254 168040 -1 3208
3210 0 645002 130034 168040 -1 3209
3211 0 644850 129946 168000 -1 3210
3212 0 644734 129874 167960 -1 3211
3213 0 644526 129718 167920 -1 3212
3214 0 644298 129438 167920 -1 3213
3215 0 644102 129294 167960 -1 3214
3216 0 643822 129054 168040 -1 3215
3217 0 643338 128734 168040 -1 3216
3218 0 643054 128586 168000 -1 3217
3219 0 642886 128394 168000 -1 3218
3220 0 642706 128214 167960 -1 3219
3221 0 642434 127794 167960 -1 3220
3222 0 642634 127538 167840 -1 3221
3223 0 642618 127414 167720 -1 3222
3224 0 642438 127486 167640 -1 3223
3225 0 642362 127466 167440 -1 3224
3226 0 642174 127166 167440 -1 3225
3227 0 641918 127082 167440 -1 3226
3228 0 641710 126974 167480 -1 3227
3229 0 641486 126906 167440 -1 3228
3230 0 641322 126810 167440 -1 3229
3231 0 641346 126690 167480 -1 3230
3232 0 640994 126610 167480 -1 3231
3233 0 641002 126538 167520 -1 3232
3234 0 640898 126474 167560 -1 3233
3235 0 645875.6 131405.6 167800 -1 3203
3236 0 645559.6 131385.6 167800 -1 3235
3237 0 645483.6 131405.6 167840 -1 3236
3238 0 645359.6 131393.6 167880 -1 3237
3239 0 645275.6 131373.6 167920 -1 3238
3240 0 645199.6 131393.6 167960 -1 3239
3241 0 645023.6 131317.6 168000 -1 3240
3242 0 644787.6 131349.6 168000 -1 3241
3243 0 644727.6 131365.6 168040 -1 3242
3244 0 644711.6 131357.6 168080 -1 3243
3245 0 644579.6 131481.6 168120 -1 3244
3246 0 647562 131114 168760 -1 3195
3247 0 647694 131078 168880 -1 3246
3248 0 647706 131130 168960 -1 3247
3249 0 647682 131118 169000 -1 3248
3250 0 647734 131154 169040 -1 3249
3251 0 647746 131214 169080 -1 3250
3252 0 647798 131250 169120 -1 3251
3253 0 647886 131254 169160 -1 3252
3254 0 647966 131298 169200 -1 3253
3255 0 647982 131354 169240 -1 3254
3256 0 647998 131434 169280 -1 3255
3257 0 648042 131430 169320 -1 3256
3258 0 647854.1 131590.8 169360 -1 3257
3259 0 648164.5 131477.72 169400 -1 3258
3260 0 648286.56 131553.14 169480 -1 3259
3261 0 648453.44 131661.92 169560 -1 3260
3262 0 648613.5 131707.67 169600 -1 3261
3263 0 648782.8 131813.16 169680 -1 3262
3264 0 648918.9 131848.36 169720 -1 3263
3265 0 649133 131917.12 169800 -1 3264
3266 0 649402.1 131948.25 169920 -1 3265
3267 0 649483.1 131950.34 170000 -1 3266
3268 0 649607.44 131933.9 170080 -1 3267
3269 0 649623.9 131876.89 170120 -1 3268
3270 0 649400.2 131711.1 170200 -1 3269
3271 0 649803.56 131741.36 170160 -1 3269
3272 0 649935.3 131661.95 170240 -1 3271
3273 0 650069.6 131612.23 170280 -1 3272
3274 0 650112.6 131589.48 170400 -1 3273
3275 0 650106.5 131581 170440 -1 3274
3276 0 650100 131572.97 170480 -1 3275
3277 0 650068.06 131500.22 170560 -1 3276
3278 0 650045.94 131366.94 170600 -1 3277
3279 0 650083 131193.77 170640 -1 3278
3280 0 650139 131113 170680 -1 3279
3281 0 650570 131332 168840 -1 3187
3282 0 650574 131328 168720 -1 3281
3283 0 650634 131204 168640 -1 3282
3284 0 650650 131168 168560 -1 3283
3285 0 650670 131156 168480 -1 3284
3286 0 650642 131228 168400 -1 3285
3287 0 650630 131212 168320 -1 3286
3288 0 650582 131102 168280 -1 3287
3289 0 650478 131066 168160 -1 3288
3290 0 650490 131070 168080 -1 3289
3291 0 650442 131082 167960 -1 3290
3292 0 650486 131118 167880 -1 3291
3293 0 650522 131114 167800 -1 3292
3294 0 650522 131094 167720 -1 3293
3295 0 650506 131146 167600 -1 3294
3296 0 650562 131130 167520 -1 3295
3297 0 650750 131138 167480 -1 3296
3298 0 650758 131206 167360 -1 3297
3299 0 650782 131318 167280 -1 3298
3300 0 650842 131356 167240 -1 3299
3301 0 650922 131412 167200 -1 3300
3302 0 651034 131412 167160 -1 3301
3303 0 651074 131568 167080 -1 3302
3304 0 651102 131628 167000 -1 3303
3305 0 651010 131704 166880 -1 3304
3306 0 651018 131804 166800 -1 3305
3307 0 651054 131816 166720 -1 3306
3308 0 651150 131900 166640 -1 3307
3309 0 651346 131956 166600 -1 3308
3310 0 651598 131988 166520 -1 3309
3311 0 651810 132000 166400 -1 3310
3312 0 652142 132048 166280 -1 3311
3313 0 652178 132270 166200 -1 3312
3314 0 652206 132322 166080 -1 3313
3315 0 652878 132050 166080 -1 3314
3316 0 653282 131878 166040 -1 3315
3317 0 653534 131750 166000 -1 3316
3318 0 654014 130894 166000 -1 3317
3319 0 654018 130804 165720 -1 3318
3320 0 654018 130800 165520 -1 3319
3321 0 654010 130828 165360 -1 3320
3322 0 653986 130832 165320 -1 3321
3323 0 651190 131396 167200 -1 3302
3324 0 651306 131332 167240 -1 3323
3325 0 650658 131352 167200 -1 3299
3326 0 650502 131380 167120 -1 3325
3327 0 650326 131500 167040 -1 3326
3328 0 650122 131716 166960 -1 3327
3329 0 649994 131844 166920 -1 3328
3330 0 649906 132004 166840 -1 3329
3331 0 649854 132036 166800 -1 3330
3332 0 649790 132140 166720 -1 3331
3333 0 649738 132260 166640 -1 3332
3334 0 649754 132376 166560 -1 3333
3335 0 651556.75 119193.28 163760 -1 177
3336 0 651493 119342.94 163840 -1 3335
3337 0 651485.94 119480.34 164000 -1 3336
3338 0 651525.5 119591.66 164200 -1 3337
3339 0 651441.5 119693.22 164360 -1 3338
3340 0 651273.5 119812.09 164520 -1 3339
3341 0 651272.5 120013.84 164760 -1 3340
3342 0 651208.6 120150.53 164960 -1 3341
3343 0 651226 120278.75 165120 -1 3342
3344 0 651192.56 120395.34 165280 -1 3343
3345 0 651109.1 120594.41 165440 -1 3344
3346 0 650985.25 120792.22 165640 -1 3345
3347 0 650968 120891.125 165800 -1 3346
3348 0 650937.5 121025.47 165960 -1 3347
3349 0 650690.9 121192.34 166080 -1 3348
3350 0 650482.25 121330.06 166200 -1 3349
3351 0 650331.25 121350.875 166320 -1 3350
3352 0 649688.6 121338.97 166440 -1 3351
3353 0 649457 121451.19 166560 -1 3352
3354 0 649200.1 121572.75 166720 -1 3353
3355 0 648972.5 121863.47 166920 -1 3354
3356 0 649101.25 121902.375 167080 -1 3355
3357 0 649124.1 121948.69 167240 -1 3356
3358 0 649209.6 122209.28 167400 -1 3357
3359 0 649151.4 122512.34 167520 -1 3358
3360 0 649032.5 122807.09 167640 -1 3359
3361 0 648999.4 123007.84 167760 -1 3360
3362 0 648464.6 123100.66 167800 -1 3361
3363 0 648490.9 123045 168080 -1 3362
3364 0 648502.25 123020.59 168200 -1 3363
3365 0 648530.9 123293.66 168360 -1 3364
3366 0 648438.9 123616.03 168480 -1 3365
3367 0 648423 124029.28 168600 -1 3366
3368 0 648432.25 124372.03 168760 -1 3367
3369 0 648568 124547.375 168920 -1 3368
3370 0 648924.6 124757.44 169160 -1 3369
3371 0 649076.6 124759.47 169320 -1 3370
3372 0 649322.25 124866.69 169560 -1 3371
3373 0 649351.1 124885.09 169800 -1 3372
3374 0 649302.3 125006.72 169960 -1 3373
3375 0 649489.1 125231.03 170080 -1 3374
3376 0 649703.5 125565 170200 -1 3375
3377 0 649739.9 125797.47 170360 -1 3376
3378 0 650404 127123.69 170360 -1 3377
3379 0 650510.25 127330.56 170160 -1 3378
3380 0 651504.1 127610.16 170160 -1 3379
3381 0 652322.1 128124.31 170280 -1 3380
3382 0 652605.7 128370.28 170440 -1 3381
3383 0 652803.2 128529.91 170600 -1 3382
3384 0 652964 128604.28 170720 -1 3383
3385 0 653138.44 128719.59 170840 -1 3384
3386 0 653401.5 128875.47 170960 -1 3385
3387 0 653455.3 128929.664 171000 -1 3386
3388 0 653545.56 129679.81 171000 -1 3387
3389 0 653565.06 129978.5 170920 -1 3388
3390 0 653535 130093.59 170840 -1 3389
3391 0 653424.44 130260.375 170760 -1 3390
3392 0 653562.4 129039.41 171080 -1 3387
3393 0 653730.25 129120.81 171200 -1 3392
3394 0 653837.75 129165.78 171280 -1 3393
3395 0 654136.9 129279.94 171360 -1 3394
3396 0 654514.7 129441.19 171440 -1 3395
3397 0 654857.6 129635.31 171520 -1 3396
3398 0 655598.75 129724.22 171560 -1 3397
3399 0 655765.75 129774.375 171680 -1 3398
3400 0 655783.4 129802.5 171840 -1 3399
3401 0 655839.6 129994.22 171960 -1 3400
3402 0 655868.1 130042.28 172120 -1 3401
3403 0 656188.7 130327.94 172240 -1 3402
3404 0 656330.06 130456.78 172360 -1 3403
3405 0 656378.1 130538.19 172520 -1 3404
3406 0 656481 130608.34 172640 -1 3405
3407 0 656687.5 130685.28 172760 -1 3406
3408 0 656767.75 130736.44 172880 -1 3407
3409 0 656968 130912.47 172960 -1 3408
3410 0 657327.7 131142.72 172920 -1 3409
3411 0 657752.44 131673.44 172880 -1 3410
3412 0 658366.44 132079.56 172840 -1 3411
3413 0 659073.5 132458.66 172880 -1 3412
3414 0 659759.4 132701.53 172920 -1 3413
3415 0 660345.6 133243.44 172920 -1 3414
3416 0 660617.44 133690.9 172880 -1 3415
3417 0 661077.56 134237.53 172840 -1 3416
3418 0 662402.4 134762.97 172840 -1 3417
3419 0 662525.3 134890.31 172920 -1 3418
3420 0 663159 135617.44 172960 -1 3419
3421 0 663187.56 135730.88 173080 -1 3420
3422 0 664268.3 136189.56 173080 -1 3421
3423 0 665310.5 136956.75 173080 -1 3422
3424 0 665820.75 137375.9 173120 -1 3423
3425 0 666587.1 138084.28 173160 -1 3424
3426 0 667038 138561.12 173120 -1 3425
3427 0 667171.75 139019.9 173040 -1 3426
3428 0 667749.5 139813.31 173000 -1 3427
3429 0 667993 140216.22 173080 -1 3428
3430 0 668126.9 140351.75 173200 -1 3429
3431 0 668154.9 140407.62 173320 -1 3430
3432 0 668556.5 140816.1 173400 -1 3431
3433 0 668761.75 141064.94 173520 -1 3432
3434 0 669082.2 141426.44 173640 -1 3433
3435 0 669287.2 141696.31 173760 -1 3434
3436 0 669847.44 142462.4 173800 -1 3435
3437 0 670854.4 143343.94 173840 -1 3436
3438 0 671778 144017.6 173880 -1 3437
3439 0 672073.4 144157.69 173520 -1 3438
3440 0 672273.9 144320.9 173360 -1 3439
3441 0 672749.2 144770.56 173200 -1 3440
3442 0 672983.9 144971.97 173080 -1 3441
3443 0 673227.8 145227.1 172960 -1 3442
3444 0 673546 145585.94 172840 -1 3443
3445 0 673811 145885.69 172760 -1 3444
3446 0 674036.5 146088.9 172640 -1 3445
3447 0 674198.94 146333.1 172480 -1 3446
3448 0 674384.1 146489.6 172360 -1 3447
3449 0 674448 146627.66 172240 -1 3448
3450 0 674606.9 146852.19 172120 -1 3449
3451 0 674710.9 147057.62 172000 -1 3450
3452 0 674877 147388.03 171840 -1 3451
3453 0 675020.5 147792.6 171720 -1 3452
3454 0 674984.4 148439.34 171800 -1 3453
3455 0 674941.4 148660.6 171960 -1 3454
3456 0 674932.1 148854.1 172120 -1 3455
3457 0 674975.1 148973.84 172320 -1 3456
3458 0 674775.1 149971.53 172400 -1 3457
3459 0 674636.9 150429.44 172640 -1 3458
3460 0 674670.6 150413.62 172840 -1 3459
3461 0 674523.5 150386.78 173000 -1 3460
3462 0 674630.6 150936.12 173120 -1 3461
3463 0 674861.4 151589.19 173160 -1 3462
3464 0 675113.5 152416.56 173200 -1 3463
3465 0 674836 152679.19 173320 -1 3464
3466 0 674980 153123 173480 -1 3465
3467 0 675043 153439.34 173600 -1 3466
3468 0 674747.44 153785.94 173760 -1 3467
3469 0 674343.6 154230.34 173840 -1 3468
3470 0 674321.6 154397.16 174000 -1 3469
3471 0 674365.75 154352.25 174160 -1 3470
3472 0 674241.8 154738.72 174200 -1 3471
3473 0 674296.7 155023.06 174240 -1 3472
3474 0 674222.4 155304.88 174360 -1 3473
3475 0 674311.8 155563.31 174480 -1 3474
3476 0 674336.5 155752.4 174560 -1 3475
3477 0 674416.4 156348.72 174640 -1 3476
3478 0 674609 156865.1 174720 -1 3477
3479 0 674836 157313.53 174800 -1 3478
3480 0 674869.7 157431.53 174920 -1 3479
3481 0 674812.25 157738.88 175040 -1 3480
3482 0 674801.9 158648.69 175120 -1 3481
3483 0 674742.5 158832.6 175280 -1 3482
3484 0 674697 159270.9 175440 -1 3483
3485 0 674546.7 159840.16 175480 -1 3484
3486 0 674498.4 160053.16 175560 -1 3485
3487 0 674541.5 160270.78 175680 -1 3486
3488 0 674505.25 160418.28 175840 -1 3487
3489 0 674474.1 160521.16 176000 -1 3488
3490 0 673894.6 161083.4 176200 -1 3489
3491 0 673690.56 161298.9 176320 -1 3490
3492 0 673630.75 161383.28 176480 -1 3491
3493 0 673608.9 161408.56 176680 -1 3492
3494 0 673564.1 161418.22 176880 -1 3493
3495 0 673515 161462.69 177080 -1 3494
3496 0 673454.8 161428.56 177200 -1 3495
3497 0 672629.56 161384 177200 -1 3496
3498 0 671957 161578.4 177240 -1 3497
3499 0 671772.1 161627.94 177440 -1 3498
3500 0 671566.25 161639.88 177640 -1 3499
3501 0 671427.3 161675.66 177840 -1 3500
3502 0 671399 161650.12 177880 -1 3501
3503 0 670737.5 161612.56 177880 -1 3502
3504 0 673597.1 161623.94 177280 -1 3496
3505 0 673578.6 161779.12 177440 -1 3504
3506 0 673721.75 162359.72 177600 -1 3505
3507 0 673585.6 162416.97 177760 -1 3506
3508 0 673679 162418.6 177960 -1 3507
3509 0 673613.25 162604.53 178120 -1 3508
3510 0 673669.25 162732.78 178280 -1 3509
3511 0 673695.9 162898.47 178400 -1 3510
3512 0 673849.6 163297.97 178520 -1 3511
3513 0 674045.5 164328.62 178560 -1 3512
3514 0 673919.75 164705.44 178800 -1 3513
3515 0 673915.6 165553.88 178880 -1 3514
3516 0 673548.5 166103.25 178840 -1 3515
3517 0 673409.1 166354 178760 -1 3516
3518 0 672914.25 166916.38 178640 -1 3517
3519 0 672779.06 167358.4 178680 -1 3518
3520 0 672675 167592.6 178720 -1 3519
3521 0 672623.75 168070.31 178760 -1 3520
3522 0 673041.25 169173.1 178760 -1 3521
3523 0 673052 169376.97 178640 -1 3522
3524 0 672979.3 169367.9 178600 -1 3523
3525 0 672383.75 170231.75 178600 -1 3524
3526 0 672307.6 170317.75 178720 -1 3525
3527 0 672306.1 170439.03 178840 -1 3526
3528 0 672258.1 171155.88 178920 -1 3527
3529 0 672251.5 171259.62 179040 -1 3528
3530 0 671903 171557.22 179160 -1 3529
3531 0 671893.3 171839.78 179280 -1 3530
3532 0 671826.9 172147.6 179400 -1 3531
3533 0 671792.1 172357.5 179520 -1 3532
3534 0 671752.75 172561.38 179640 -1 3533
3535 0 671667.4 172749.06 179720 -1 3534
3536 0 671558.56 172973.44 179800 -1 3535
3537 0 671425 173227.81 179880 -1 3536
3538 0 671291.1 173563.44 179960 -1 3537
3539 0 671182.25 173830.84 180040 -1 3538
3540 0 671039 174047.12 180120 -1 3539
3541 0 671065.75 174218.06 180240 -1 3540
3542 0 670947 174416.9 180360 -1 3541
3543 0 670849 174529.56 180480 -1 3542
3544 0 670532.75 174750.66 180600 -1 3543
3545 0 670458.7 174862.72 180720 -1 3544
3546 0 670326.5 174941.34 180880 -1 3545
3547 0 670147.6 175189.1 181000 -1 3546
3548 0 669757.6 175985.53 181000 -1 3547
3549 0 669744.7 176429.06 180920 -1 3548
3550 0 669816.4 176557.94 180800 -1 3549
3551 0 669838.6 176846 180680 -1 3550
3552 0 669843 177008.53 180560 -1 3551
3553 0 669825.5 177556.84 180440 -1 3552
3554 0 669594.5 177936.03 180520 -1 3553
3555 0 669417 178133.4 180600 -1 3554
3556 0 669285.5 178262.12 180720 -1 3555
3557 0 669129.6 178374.81 180880 -1 3556
3558 0 669024.44 178489.22 181000 -1 3557
3559 0 668954.56 178609.4 181160 -1 3558
3560 0 668938.6 178639.03 181200 -1 3559
3561 0 668914.25 178742.38 181320 -1 3560
3562 0 668943.1 178814.19 181520 -1 3561
3563 0 668982.9 178987.25 181720 -1 3562
3564 0 668981.06 179133.97 181840 -1 3563
3565 0 669148 179482.38 181960 -1 3564
3566 0 669023.75 180087.4 182040 -1 3565
3567 0 668657.4 180518.53 182160 -1 3566
3568 0 668529 180966.88 182240 -1 3567
3569 0 668689.2 181206.4 182360 -1 3568
3570 0 668782.9 181336.12 182480 -1 3569
3571 0 668914.2 181317.5 182640 -1 3570
3572 0 669095.5 181297.06 182800 -1 3571
3573 0 669192.7 181396.75 182960 -1 3572
3574 0 669397.3 181811.6 183080 -1 3573
3575 0 669503.4 181982.31 183240 -1 3574
3576 0 669517.7 182023.97 183320 -1 3575
3577 0 669420.6 182607.25 183360 -1 3576
3578 0 669423.1 183096.1 183400 -1 3577
3579 0 669385.4 183307.56 183480 -1 3578
3580 0 669365.9 183598.5 183600 -1 3579
3581 0 669410.1 184022.62 183720 -1 3580
3582 0 669353.9 184250.9 183800 -1 3581
3583 0 669243.6 184407 183840 -1 3582
3584 0 669000.9 184635.5 183880 -1 3583
3585 0 668874.06 184825.88 183920 -1 3584
3586 0 668693.9 184973.6 183960 -1 3585
3587 0 668518.1 185214.34 184040 -1 3586
3588 0 668476.44 185599.47 184080 -1 3587
3589 0 668711 186157.4 184120 -1 3588
3590 0 669064.5 186526.28 184120 -1 3589
3591 0 669019.1 186569.06 184320 -1 3590
3592 0 669064.9 186659.19 184480 -1 3591
3593 0 669121.3 186697.94 184680 -1 3592
3594 0 669077 186736.1 184840 -1 3593
3595 0 669104.5 186782.78 185040 -1 3594
3596 0 669137.56 186773.9 185200 -1 3595
3597 0 669096 186807.75 185360 -1 3596
3598 0 669007.5 186795.22 185520 -1 3597
3599 0 668892.9 186926.66 185720 -1 3598
3600 0 668815.25 187045.25 185840 -1 3599
3601 0 668718.06 187155.72 185960 -1 3600
3602 0 668701.5 187191 186080 -1 3601
3603 0 668689.4 187267.34 186240 -1 3602
3604 0 668826.56 187444.56 186400 -1 3603
3605 0 668861.25 187476.97 186520 -1 3604
3606 0 668923.5 187492.66 186680 -1 3605
3607 0 669031.56 187558 186840 -1 3606
3608 0 669083.7 187654.28 187000 -1 3607
3609 0 669105.94 187845.69 187120 -1 3608
3610 0 669103.44 187981.1 187240 -1 3609
3611 0 669135.9 188078.72 187360 -1 3610
3612 0 669219.9 188169.5 187520 -1 3611
3613 0 669226.5 188395.9 187640 -1 3612
3614 0 669332.6 188992.25 187760 -1 3613
3615 0 669293.75 189846 187800 -1 3614
3616 0 669525.4 190420.28 187760 -1 3615
3617 0 669900.06 191130.19 187680 -1 3616
3618 0 670174.9 191496.9 187760 -1 3617
3619 0 670269.2 191596.62 187840 -1 3618
3620 0 670427.9 191694.28 187960 -1 3619
3621 0 670523 191743.75 188080 -1 3620
3622 0 670632.4 191782.5 188200 -1 3621
3623 0 670767.25 191907.4 188320 -1 3622
3624 0 670800.5 192132.81 188400 -1 3623
3625 0 670936.25 192402.84 188520 -1 3624
3626 0 671118.25 192513.53 188600 -1 3625
3627 0 671294.44 192689.44 188720 -1 3626
3628 0 671449.25 192817.66 188800 -1 3627
3629 0 671614.6 192918.72 188960 -1 3628
3630 0 671854.1 192987.31 189080 -1 3629
3631 0 672063.5 193092.22 189200 -1 3630
3632 0 672224.44 193164.81 189320 -1 3631
3633 0 672583.1 193456.9 189440 -1 3632
3634 0 673040 194383.22 189480 -1 3633
3635 0 673063.56 194439.12 189440 -1 3634
3636 0 673110 194999.66 188760 -1 3635
3637 0 673035.3 195282 188680 -1 3636
3638 0 672998 195423.1 188640 -1 3637
3639 0 672986.25 195514.28 188560 -1 3638
3640 0 673165 195702.03 188520 -1 3639
3641 0 673294.44 195917.75 188480 -1 3640
3642 0 673344.1 196079.1 188400 -1 3641
3643 0 673663.75 196719.12 188240 -1 3642
3644 0 673710.4 197172.75 188200 -1 3643
3645 0 673664.75 197519.97 188160 -1 3644
3646 0 673596.25 197724.62 188120 -1 3645
3647 0 673550.4 197793.4 188040 -1 3646
3648 0 673518.5 197893.66 187960 -1 3647
3649 0 673448.25 198054.66 187880 -1 3648
3650 0 673468 198156.97 187800 -1 3649
3651 0 673429.7 198321.06 187720 -1 3650
3652 0 673397.9 198463.5 187640 -1 3651
3653 0 673441.75 198640.6 187520 -1 3652
3654 0 673390.1 198752.5 187400 -1 3653
3655 0 673318.6 198955.47 187240 -1 3654
3656 0 673261.75 199107.78 187120 -1 3655
3657 0 673125.5 199255.5 187000 -1 3656
3658 0 672910.25 199428.03 186880 -1 3657
3659 0 672842 200086.03 186760 -1 3658
3660 0 672803.1 200348.47 186680 -1 3659
3661 0 672739.8 200461.53 186560 -1 3660
3662 0 672622.25 200518.53 186440 -1 3661
3663 0 672409.7 200979.69 186360 -1 3662
3664 0 672387 201200.22 186320 -1 3663
3665 0 672410.6 201334.53 186280 -1 3664
3666 0 672388.6 201513.1 186200 -1 3665
3667 0 672383.75 201718.22 186120 -1 3666
3668 0 672354.1 201821.1 186040 -1 3667
3669 0 672329.2 201977.34 185960 -1 3668
3670 0 672326.25 202129.56 185880 -1 3669
3671 0 672249.1 202286.16 185760 -1 3670
3672 0 672149.75 202507.22 185600 -1 3671
3673 0 672027.4 202768.34 185480 -1 3672
3674 0 672038.9 203092.1 185360 -1 3673
3675 0 672036.6 203313.4 185240 -1 3674
3676 0 672108.5 203529.06 185120 -1 3675
3677 0 672164.25 203854.75 185040 -1 3676
3678 0 672142.25 204051.47 184920 -1 3677
3679 0 672195.75 204294.31 184840 -1 3678
3680 0 672223.9 204422.69 184720 -1 3679
3681 0 672508 204702.4 184640 -1 3680
3682 0 672952.9 205254.56 184560 -1 3681
3683 0 673577.4 205589.88 184520 -1 3682
3684 0 673641 206027.1 184560 -1 3683
3685 0 673566.5 206355.1 184600 -1 3684
3686 0 673493.3 206618.38 184680 -1 3685
3687 0 673439.6 206805.1 184760 -1 3686
3688 0 673467.9 206929.78 184840 -1 3687
3689 0 673408.9 207044.62 184960 -1 3688
3690 0 673399.25 207134.72 185080 -1 3689
3691 0 673314.6 207249.94 185200 -1 3690
3692 0 673292.5 207344.44 185320 -1 3691
3693 0 673223.4 207514.78 185440 -1 3692
3694 0 673186.94 207634.12 185560 -1 3693
3695 0 673208.1 207701.88 185720 -1 3694
3696 0 673133 207877.12 185840 -1 3695
3697 0 673084.75 208020.06 185960 -1 3696
3698 0 672693.1 208560.28 186000 -1 3697
3699 0 672453.25 209210.19 186000 -1 3698
3700 0 672222.8 209994.94 186000 -1 3699
3701 0 672231.9 210010.38 186080 -1 3700
3702 0 672132.3 210215.25 186200 -1 3701
3703 0 672172.9 210269.6 186280 -1 3702
3704 0 672046.56 210503.94 186360 -1 3703
3705 0 671785.75 210815.56 186480 -1 3704
3706 0 671546.6 210995.4 186600 -1 3705
3707 0 671314.2 211239.88 186720 -1 3706
3708 0 671219.4 211402.5 186840 -1 3707
3709 0 671147.6 211580.69 186960 -1 3708
3710 0 671088.9 211777.88 187080 -1 3709
3711 0 671089.25 211920.1 187240 -1 3710
3712 0 671071.25 212094.69 187400 -1 3711
3713 0 671094.4 212230.28 187560 -1 3712
3714 0 670943.06 212802.72 187640 -1 3713
3715 0 670912.4 213115.5 187800 -1 3714
3716 0 671094.25 213562.75 187840 -1 3715
3717 0 670961.1 213991.19 187880 -1 3716
3718 0 670682 214307.28 187840 -1 3717
3719 0 670575.75 215069.47 187840 -1 3718
3720 0 670761.56 215515.69 187880 -1 3719
3721 0 670738.2 215784.66 187960 -1 3720
3722 0 670686.6 215871.1 188080 -1 3721
3723 0 670735.56 215993.56 188200 -1 3722
3724 0 670750.6 216109.75 188320 -1 3723
3725 0 670768 216560.9 188360 -1 3724
3726 0 670694.4 217240.97 188320 -1 3725
3727 0 670582.94 217603.84 188240 -1 3726
3728 0 670337.6 218147.97 188160 -1 3727
3729 0 670035 218592.28 188200 -1 3728
3730 0 670002.25 218720.56 188320 -1 3729
3731 0 670031.1 218859.28 188480 -1 3730
3732 0 670081.6 219233.31 188600 -1 3731
3733 0 670067.5 220048.9 188720 -1 3732
3734 0 669927 220520.1 188640 -1 3733
3735 0 669675.3 220732.88 188560 -1 3734
3736 0 669483.4 220741.25 188440 -1 3735
3737 0 669408.56 220774.34 188320 -1 3736
3738 0 669289.4 220779.12 188160 -1 3737
3739 0 669154.1 220886.47 188000 -1 3738
3740 0 669054.25 220945.16 187840 -1 3739
3741 0 668837.5 221398.34 187680 -1 3740
3742 0 668416.25 221688.97 187600 -1 3741
3743 0 668328.8 221846.66 187720 -1 3742
3744 0 668286 222039.72 187840 -1 3743
3745 0 668157.06 222230.06 188000 -1 3744
3746 0 668113.6 222308.06 188120 -1 3745
3747 0 668094.3 222400.16 188280 -1 3746
3748 0 667978.3 222577.22 188440 -1 3747
3749 0 667910.5 222752.56 188600 -1 3748
3750 0 667819.75 223124.97 188760 -1 3749
3751 0 667825.56 223567.56 188840 -1 3750
3752 0 667895 224081.88 188920 -1 3751
3753 0 668025.9 224492.56 189000 -1 3752
3754 0 668214.75 224910.19 189080 -1 3753
3755 0 668374.7 225337.5 189160 -1 3754
3756 0 668344.44 225636.31 189280 -1 3755
3757 0 668312.25 225944.06 189360 -1 3756
3758 0 668212.75 226178.69 189480 -1 3757
3759 0 668105.2 226814.34 189600 -1 3758
3760 0 667716.4 227510.31 189600 -1 3759
3761 0 667653.9 228500.9 189760 -1 3760
3762 0 667627.06 229012.34 189880 -1 3761
3763 0 667574.75 229503.88 189960 -1 3762
3764 0 667175.2 230096.47 190040 -1 3763
3765 0 666898.6 230639.88 190120 -1 3764
3766 0 666791.9 230977 190240 -1 3765
3767 0 666724.3 231170.12 190360 -1 3766
3768 0 666720.25 231321.1 190520 -1 3767
3769 0 666775.5 231532 190680 -1 3768
3770 0 666833.3 231662.56 190840 -1 3769
3771 0 666859.4 231856.9 191040 -1 3770
3772 0 666880.94 231947.25 191200 -1 3771
3773 0 666797 231996.44 191360 -1 3772
3774 0 666768.6 231995.44 191400 -1 3773
3775 0 666469.25 231938.78 191480 -1 3774
3776 0 666388.1 231961.88 191600 -1 3775
3777 0 666227.5 232016.19 191760 -1 3776
3778 0 666054.56 232103.53 191920 -1 3777
3779 0 665873.44 232192.53 192080 -1 3778
3780 0 665774.25 232255.12 192240 -1 3779
3781 0 665647.4 232301.22 192400 -1 3780
3782 0 665543.5 232434.66 192600 -1 3781
3783 0 665350.9 232558.16 192800 -1 3782
3784 0 665185.9 232798.5 193000 -1 3783
3785 0 665229.1 232973.6 193200 -1 3784
3786 0 665158.25 233048.9 193400 -1 3785
3787 0 665165.5 233110.31 193560 -1 3786
3788 0 665255.25 233153.5 193760 -1 3787
3789 0 665335.25 233145.47 193960 -1 3788
3790 0 665488.06 233224.81 194160 -1 3789
3791 0 665583.2 233290.88 194320 -1 3790
3792 0 665634.94 233368.47 194520 -1 3791
3793 0 665555.25 233517.47 194720 -1 3792
3794 0 665545.7 233578.19 194880 -1 3793
3795 0 665584.75 233670.53 195080 -1 3794
3796 0 665714.25 233706.6 195280 -1 3795
3797 0 666003.3 233877.69 195440 -1 3796
3798 0 666339.8 233966.19 195600 -1 3797
3799 0 666411.9 233987.88 195760 -1 3798
3800 0 666381 233958.03 195960 -1 3799
3801 0 666374 233916.19 196160 -1 3800
3802 0 666469.75 233839.75 196360 -1 3801
3803 0 666488 233823.34 196560 -1 3802
3804 0 666368.4 233931.22 196760 -1 3803
3805 0 666381.06 234129.28 196960 -1 3804
3806 0 666404.7 234170 197160 -1 3805
3807 0 666406.6 234246.5 197360 -1 3806
3808 0 666401.3 234247.31 197560 -1 3807
3809 0 666360.5 234348.22 197760 -1 3808
3810 0 666394 234345.81 197960 -1 3809
3811 0 666437.1 234405.9 198200 -1 3810
3812 0 666419.25 234434.5 198400 -1 3811
3813 0 666343.94 234516.16 198600 -1 3812
3814 0 666295.75 234554.5 198760 -1 3813
3815 0 666264.1 234637.28 198960 -1 3814
3816 0 666258.94 234739.1 199160 -1 3815
3817 0 666294.1 234827.38 199360 -1 3816
3818 0 666321.6 234879.22 199560 -1 3817
3819 0 666372.9 234953.94 199760 -1 3818
3820 0 666436 235002.34 199920 -1 3819
3821 0 666333 235100 200080 -1 3820
3822 0 666127.75 235195.9 200200 -1 3821
3823 0 666007.9 235253.56 200280 -1 3822
3824 0 665908.6 235360.28 200400 -1 3823
3825 0 665910.5 235367.03 200560 -1 3824
3826 0 666156.75 235400.47 200760 -1 3825
3827 0 666448.75 235422.53 200920 -1 3826
3828 0 666580.56 235406.47 201000 -1 3827
3829 0 666653.25 235414.25 201120 -1 3828
3830 0 666622.75 235520.4 201280 -1 3829
3831 0 666624.56 235637.12 201440 -1 3830
3832 0 666639.1 235707.78 201560 -1 3831
3833 0 666651.9 235679.16 201680 -1 3832
3834 0 666534.6 235610.78 201840 -1 3833
3835 0 666612.1 235705.12 201880 -1 3834
3836 0 666615.4 235773.03 202040 -1 3835
3837 0 666607.6 235869.22 202200 -1 3836
3838 0 666556.44 235931.22 202400 -1 3837
3839 0 666552.06 235989.81 202600 -1 3838
3840 0 666472.25 236061.56 202800 -1 3839
3841 0 666458 236144.1 202960 -1 3840
3842 0 666392.94 236113.84 203160 -1 3841
3843 0 666420.2 236131.4 203320 -1 3842
3844 0 666329.1 236133.62 203520 -1 3843
3845 0 666297.7 236314.6 203720 -1 3844
3846 0 666221.8 236572.5 203880 -1 3845
3847 0 666204.6 236753.97 204040 -1 3846
3848 0 666141.1 236939.88 204240 -1 3847
3849 0 665951.56 237228.03 204320 -1 3848
3850 0 665850 237474.5 204480 -1 3849
3851 0 665589.4 237762.34 204520 -1 3850
3852 0 665365.6 237937.47 204480 -1 3851
3853 0 665212.5 237892.62 204440 -1 3852
3854 0 665067.25 237957.5 204360 -1 3853
3855 0 664817.1 238073.66 204280 -1 3854
3856 0 664645.4 237964.72 204200 -1 3855
3857 0 664769.6 237877 204120 -1 3856
3858 0 664899.1 237870.75 203960 -1 3857
3859 0 664909 237964.97 203800 -1 3858
3860 0 664895.75 238043.25 203680 -1 3859
3861 0 664933.5 238053.06 203480 -1 3860
3862 0 664902 238125.19 203280 -1 3861
3863 0 664740.25 238231.19 203080 -1 3862
3864 0 664655.9 238338.44 202880 -1 3863
3865 0 664564 238445 202720 -1 3864
3866 0 664533 238549.44 202520 -1 3865
3867 0 664540.6 238609.44 202360 -1 3866
3868 0 664560.5 238649.69 202160 -1 3867
3869 0 664475.6 238745.16 201960 -1 3868
3870 0 664421.7 238820.19 201840 -1 3869
3871 0 664408.1 238887.72 201760 -1 3870
3872 0 664403.1 239105.97 201600 -1 3871
3873 0 664391.6 239136.88 201400 -1 3872
3874 0 664357.94 239102.22 201160 -1 3873
3875 0 664278.8 239085.06 200960 -1 3874
3876 0 664027.1 239121.31 200880 -1 3875
3877 0 663830 239175.97 200760 -1 3876
3878 0 663696.6 239262.1 200600 -1 3877
3879 0 663708.8 239251.66 200400 -1 3878
3880 0 663989.1 239212.12 200200 -1 3879
3881 0 664356.1 239275.62 200040 -1 3880
3882 0 664431.94 239372.72 199880 -1 3881
3883 0 664459.4 239379 199720 -1 3882
3884 0 664426.44 239500.6 199560 -1 3883
3885 0 664345.7 239614.44 199400 -1 3884
3886 0 664252.1 239705.47 199200 -1 3885
3887 0 664257.25 239762.9 199040 -1 3886
3888 0 664233.4 239782 198880 -1 3887
3889 0 664227 239808.38 198720 -1 3888
3890 0 664253.7 239806.9 198560 -1 3889
3891 0 664265.75 239858.88 198400 -1 3890
3892 0 664251.6 239926.88 198200 -1 3891
3893 0 664289.06 239936.47 198000 -1 3892
3894 0 664302.5 239973.03 197800 -1 3893
3895 0 664319.75 239976.25 197600 -1 3894
3896 0 664321.1 240066.28 197400 -1 3895
3897 0 664317.75 240086.47 197200 -1 3896
3898 0 664309.6 240176.25 197000 -1 3897
3899 0 664278.6 240305.4 196800 -1 3898
3900 0 664306.1 240346.19 196640 -1 3899
3901 0 664347.6 240422.1 196480 -1 3900
3902 0 664382.6 240542.28 196280 -1 3901
3903 0 664326.9 240645.12 196080 -1 3902
3904 0 664325.6 240714.97 195880 -1 3903
3905 0 664229 240878.81 195680 -1 3904
3906 0 664010.7 241249.94 195480 -1 3905
3907 0 663912 241389.88 195240 -1 3906
3908 0 663610.8 241463.16 195000 -1 3907
3909 0 663321.3 241142.44 194800 -1 3908
3910 0 663152 241133 194640 -1 3909
3911 0 663055.1 241210.06 194440 -1 3910
3912 0 663019.75 241389.62 194240 -1 3911
3913 0 663112.6 241412.47 194040 -1 3912
3914 0 663154.9 241479 193840 -1 3913
3915 0 663213.25 241622.47 193680 -1 3914
3916 0 663305.8 241764.4 193480 -1 3915
3917 0 663317.6 241871.6 193280 -1 3916
3918 0 663362.9 242041.16 193120 -1 3917
3919 0 663360.25 242101.38 192920 -1 3918
3920 0 663355.4 242167.75 192720 -1 3919
3921 0 663363.8 242239.25 192560 -1 3920
3922 0 663333.5 242265.94 192400 -1 3921
3923 0 663327.7 242333.16 192240 -1 3922
3924 0 663300.5 242430.69 192080 -1 3923
3925 0 663259.7 242590.94 191880 -1 3924
3926 0 663184.25 242706.53 191720 -1 3925
3927 0 663206.25 242815.6 191520 -1 3926
3928 0 663297.5 242898.31 191320 -1 3927
3929 0 663262.6 242980.69 191120 -1 3928
3930 0 663244.25 243083.78 190960 -1 3929
3931 0 663181.06 243198.69 190760 -1 3930
3932 0 663156.25 243342.1 190560 -1 3931
3933 0 663141.06 243430 190360 -1 3932
3934 0 663132.7 243482.1 190160 -1 3933
3935 0 663187.25 243509.5 189960 -1 3934
3936 0 663250 243625.78 189760 -1 3935
3937 0 663368.6 243729.56 189560 -1 3936
3938 0 663481.4 243767.84 189360 -1 3937
3939 0 663600.5 243889.31 189160 -1 3938
3940 0 663671.1 243974.97 189000 -1 3939
3941 0 663733.25 244123.22 188840 -1 3940
3942 0 663848.1 244170.19 188600 -1 3941
3943 0 663911.94 244285.72 188400 -1 3942
3944 0 664025 244400 188160 -1 3943
3945 0 664072.4 244475.84 187960 -1 3944
3946 0 664156.2 244584 187760 -1 3945
3947 0 664122.44 244637.31 187520 -1 3946
3948 0 664141 244669.72 187280 -1 3947
3949 0 664116.4 244755.31 187080 -1 3948
3950 0 663979.44 244825.81 186840 -1 3949
3951 0 663881 244903.9 186560 -1 3950
3952 0 663778.44 244919.6 186320 -1 3951
3953 0 663677.9 244965.31 186040 -1 3952
3954 0 663597.75 245024.47 185800 -1 3953
3955 0 663503.8 245096.81 185560 -1 3954
3956 0 663435.5 245164.34 185360 -1 3955
3957 0 663386.94 245200.12 185160 -1 3956
3958 0 663344.9 245282.38 184920 -1 3957
3959 0 663310.9 245334.56 184680 -1 3958
3960 0 663401.75 245374.47 184440 -1 3959
3961 0 663454.5 245350.31 184200 -1 3960
3962 0 663451.94 245418.66 183920 -1 3961
3963 0 663436.75 245448.56 183680 -1 3962
3964 0 663463.4 245492.62 183480 -1 3963
3965 0 663484.4 245585.9 183320 -1 3964
3966 0 663549.06 245737.38 183120 -1 3965
3967 0 663595.5 245862.19 182920 -1 3966
3968 0 663637.6 245902.22 182720 -1 3967
3969 0 663664.56 245961.88 182520 -1 3968
3970 0 663714.5 245985.1 182320 -1 3969
3971 0 663779.25 246034.06 182080 -1 3970
3972 0 663913.6 246068.19 181840 -1 3971
3973 0 663975.1 246107.72 181640 -1 3972
3974 0 663999 246119.97 181480 -1 3973
3975 0 664056.8 246170.47 181280 -1 3974
3976 0 664150.4 246150.72 181080 -1 3975
3977 0 664278 246169.94 180920 -1 3976
3978 0 664331.7 246171.56 180720 -1 3977
3979 0 664378.8 246164.44 180520 -1 3978
3980 0 664421.9 246164.94 180280 -1 3979
3981 0 664487.8 246207.75 180040 -1 3980
3982 0 664503.8 246239.34 179840 -1 3981
3983 0 664453.75 246311.81 179640 -1 3982
3984 0 664291.4 246489.88 179480 -1 3983
3985 0 664335.4 246504.12 179280 -1 3984
3986 0 664355.44 246522.62 179040 -1 3985
3987 0 664356.9 246564.12 178800 -1 3986
3988 0 664385.5 246566.03 178560 -1 3987
3989 0 664520.25 246571.06 178320 -1 3988
3990 0 664759.1 246406.84 178080 -1 3989
3991 0 664995.06 246282.81 177880 -1 3990
3992 0 665149.1 246242.38 177680 -1 3991
3993 0 665407.9 246178.38 177480 -1 3992
3994 0 665692.2 246167.78 177240 -1 3993
3995 0 666065.75 246269.12 177080 -1 3994
3996 0 666248.9 246395.62 176880 -1 3995
3997 0 666330.9 246468.9 176680 -1 3996
3998 0 666251.3 246607.34 176480 -1 3997
3999 0 666199.9 246834 176280 -1 3998
4000 0 666125.6 247015.97 176160 -1 3999
4001 0 665961.9 247445.6 176000 -1 4000
4002 0 665771.7 247683.1 175920 -1 4001
4003 0 665641.9 247878.5 175800 -1 4002
4004 0 665621.75 248004.69 175640 -1 4003
4005 0 665564.6 248177.12 175520 -1 4004
4006 0 665546.25 248355.44 175400 -1 4005
4007 0 665617 248468.75 175240 -1 4006
4008 0 665635.3 248618.81 175080 -1 4007
4009 0 665669 248760.22 174880 -1 4008
4010 0 665653 248936.78 174760 -1 4009
4011 0 665690.75 249065.16 174600 -1 4010
4012 0 665696.75 249159.22 174400 -1 4011
4013 0 665729.5 249331.66 174200 -1 4012
4014 0 665644.8 249504.1 174000 -1 4013
4015 0 665518.1 249704.31 173800 -1 4014
4016 0 665522.4 249771.88 173600 -1 4015
4017 0 665469.5 249902.69 173440 -1 4016
4018 0 665346.5 250026.81 173240 -1 4017
4019 0 665378.9 249959.25 173040 -1 4018
4020 0 665410.7 249988.19 172840 -1 4019
4021 0 665417.5 250035.75 172640 -1 4020
4022 0 665411.44 250047.75 172440 -1 4021
4023 0 665073.4 249914.56 172400 -1 4022
4024 0 664932.6 249835.6 172280 -1 4023
4025 0 664820.25 249901.03 172160 -1 4024
4026 0 664719.9 249882.66 172080 -1 4025
4027 0 664635.3 249902.5 172000 -1 4026
4028 0 664551.6 249926.31 171920 -1 4027
4029 0 664273.6 249880.75 171960 -1 4028
4030 0 664109.56 249809.75 172040 -1 4029
4031 0 663865.2 249653.44 172200 -1 4030
4032 0 663691.1 249566.25 172400 -1 4031
4033 0 663495.5 249491.78 172600 -1 4032
4034 0 663365.56 249421.52 172760 -1 4033
4035 0 663256.1 249363.14 172880 -1 4034
4036 0 663101.94 249299.05 173000 -1 4035
4037 0 663024.25 249273.4 173120 -1 4036
4038 0 662966.56 249257.2 173280 -1 4037
4039 0 662914.5 249210.44 173440 -1 4038
4040 0 662882.06 249116.05 173600 -1 4039
4041 0 662859.4 249061.81 173760 -1 4040
4042 0 662803.8 248972.4 173920 -1 4041
4043 0 662799.8 248901.95 174080 -1 4042
4044 0 665951.94 250452.66 172400 -1 4022
4045 0 666116.4 250771.78 172240 -1 4044
4046 0 666163.9 250896.94 172120 -1 4045
4047 0 666249.6 250966.47 171960 -1 4046
4048 0 666390 251082.66 171840 -1 4047
4049 0 666487 251246.56 171680 -1 4048
4050 0 666472.1 251527.06 171520 -1 4049
4051 0 666509.4 251739.94 171400 -1 4050
4052 0 666540 252005.47 171240 -1 4051
4053 0 666613.9 252126.6 171080 -1 4052
4054 0 666643.25 252199.03 170920 -1 4053
4055 0 666726.4 252403.53 170760 -1 4054
4056 0 666805.6 252584.81 170600 -1 4055
4057 0 666799.06 252740.25 170440 -1 4056
4058 0 666872.94 252904.81 170280 -1 4057
4059 0 666856.1 253001.88 170120 -1 4058
4060 0 666853.9 253142.69 169960 -1 4059
4061 0 666848.9 253274.92 169840 -1 4060
4062 0 666856.7 253445.11 169720 -1 4061
4063 0 666855.56 253599.47 169600 -1 4062
4064 0 666853.9 253769.7 169440 -1 4063
4065 0 666819.25 253918.94 169360 -1 4064
4066 0 666730.9 254079.66 169200 -1 4065
4067 0 666586.8 254243.53 169040 -1 4066
4068 0 666468.7 254369.53 168920 -1 4067
4069 0 666339.9 254558.92 168760 -1 4068
4070 0 666195.7 254659.88 168600 -1 4069
4071 0 666102.3 254693.53 168440 -1 4070
4072 0 666079.44 254662.45 168280 -1 4071
4073 0 665892.6 254900.1 168160 -1 4072
4074 0 665855.75 255227.95 168080 -1 4073
4075 0 665924.06 255453.64 167960 -1 4074
4076 0 665994 255902.66 167840 -1 4075
4077 0 665939.3 256134.03 167760 -1 4076
4078 0 665676.1 256448.17 167640 -1 4077
4079 0 665510.4 256607.67 167520 -1 4078
4080 0 665360.75 256684.94 167400 -1 4079
4081 0 665222.56 256713.12 167240 -1 4080
4082 0 664965.6 256788.34 167080 -1 4081
4083 0 664752.56 256844.33 166920 -1 4082
4084 0 664615.6 256930.61 166760 -1 4083
4085 0 664539.5 257072.28 166600 -1 4084
4086 0 664299.75 257413.27 166440 -1 4085
4087 0 664162.4 257939.69 166320 -1 4086
4088 0 664212.06 257963.9 166200 -1 4087
4089 0 664248.56 258240 165960 -1 4088
4090 0 664313.4 258328.27 165680 -1 4089
4091 0 664360.8 258364.78 165480 -1 4090
4092 0 664219.25 258700.5 165320 -1 4091
4093 0 664120.44 258921.77 165200 -1 4092
4094 0 664106.4 259144.28 165040 -1 4093
4095 0 664186.3 259241.56 164880 -1 4094
4096 0 664220.7 259369.55 164720 -1 4095
4097 0 664154.94 259506.53 164560 -1 4096
4098 0 664143.75 259545.86 164400 -1 4097
4099 0 664170.4 259627.7 164240 -1 4098
4100 0 664187.1 259684.75 164080 -1 4099
4101 0 664227.5 259802.06 163920 -1 4100
4102 0 664281.5 259941.25 163760 -1 4101
4103 0 664321.1 260086.45 163600 -1 4102
4104 0 664382 260217.62 163440 -1 4103
4105 0 664467.75 260352.23 163280 -1 4104
4106 0 664596.9 260376.33 163240 -1 4105
4107 0 664498.6 260427.56 163200 -1 4106
4108 0 664573.75 260615.97 163080 -1 4107
4109 0 664654.8 260658.36 162960 -1 4108
4110 0 664674.44 260782.11 162840 -1 4109
4111 0 664714.6 260879.92 162720 -1 4110
4112 0 664800.44 260979.42 162600 -1 4111
4113 0 664768.1 261038.39 162440 -1 4112
4114 0 664796.6 261046.67 162280 -1 4113
4115 0 664830.25 261050.94 162120 -1 4114
4116 0 664967.25 261049.73 161960 -1 4115
4117 0 665049.06 261033.98 161800 -1 4116
4118 0 665112.9 261038.78 161640 -1 4117
4119 0 665162.6 261083.69 161520 -1 4118
4120 0 665203.3 261115.88 161360 -1 4119
4121 0 665347.9 261124.97 161200 -1 4120
4122 0 665534.6 261083.1 161080 -1 4121
4123 0 665597.8 261144.5 160920 -1 4122
4124 0 665711.4 261290.84 160760 -1 4123
4125 0 665837.6 261374.62 160560 -1 4124
4126 0 665872.5 261499.06 160360 -1 4125
4127 0 665959.9 261563.31 160160 -1 4126
4128 0 666110.2 261651.27 159960 -1 4127
4129 0 666259.5 261733.02 159800 -1 4128
4130 0 666315.56 261842.11 159640 -1 4129
4131 0 666436.94 262003.75 159480 -1 4130
4132 0 666544.9 262046.73 159280 -1 4131
4133 0 666671.6 262038.98 159120 -1 4132
4134 0 666828.1 262105.39 158960 -1 4133
4135 0 666918.5 262149.03 158800 -1 4134
4136 0 667025.8 262209.44 158640 -1 4135
4137 0 667133 262251.44 158480 -1 4136
4138 0 667265.56 262331.38 158320 -1 4137
4139 0 667335.75 262364.88 158160 -1 4138
4140 0 667395.5 262389.5 158000 -1 4139
4141 0 667425.6 262382.5 157840 -1 4140
4142 0 667493 262483.8 157680 -1 4141
4143 0 667623.94 262630.06 157520 -1 4142
4144 0 667703.9 262666.97 157360 -1 4143
4145 0 667816.06 262683.5 157200 -1 4144
4146 0 667891.7 262684.8 157040 -1 4145
4147 0 667977.75 262749 156840 -1 4146
4148 0 668026.25 262773 156680 -1 4147
4149 0 668061.9 262792.6 156480 -1 4148
4150 0 668118.56 262804.2 156320 -1 4149
4151 0 668292.6 262856.4 156120 -1 4150
4152 0 668549.8 262897.56 155960 -1 4151
4153 0 668647.9 262905.12 155800 -1 4152
4154 0 668658.44 262971.75 155640 -1 4153
4155 0 668720.94 263015.62 155480 -1 4154
4156 0 668902.94 263075.34 155280 -1 4155
4157 0 668980.06 263100.38 155080 -1 4156
4158 0 669061.94 263164.38 154880 -1 4157
4159 0 669135.3 263328.2 154680 -1 4158
4160 0 669184.6 263496.22 154480 -1 4159
4161 0 669253.5 263657.4 154240 -1 4160
4162 0 669318.75 263730.75 154040 -1 4161
4163 0 669325.06 263761.25 153840 -1 4162
4164 0 669491.8 263837.8 153640 -1 4163
4165 0 669644.44 263907.56 153480 -1 4164
4166 0 669972.56 264178.3 153360 -1 4165
4167 0 670153.7 264459.88 153040 -1 4166
4168 0 670278.06 264517.84 152920 -1 4167
4169 0 670242.2 264808.34 152720 -1 4168
4170 0 670204.56 264942.7 152520 -1 4169
4171 0 670295.7 265040.1 152320 -1 4170
4172 0 670474.44 265083.25 152120 -1 4171
4173 0 670581.06 265103.75 151920 -1 4172
4174 0 670836.1 265216.62 151720 -1 4173
4175 0 671224.4 265155.84 151560 -1 4174
4176 0 671449.8 265175.06 151400 -1 4175
4177 0 671613.8 265274.5 151240 -1 4176
4178 0 671750.25 265349.75 151080 -1 4177
4179 0 671845 265432.66 150920 -1 4178
4180 0 672014.7 265511.28 150760 -1 4179
4181 0 671954.44 265523.97 150600 -1 4180
4182 0 671739.6 265384.34 150400 -1 4181
4183 0 671753.5 265366.28 150240 -1 4182
4184 0 671918.25 265465.12 150040 -1 4183
4185 0 672047.1 265587.7 149920 -1 4184
4186 0 672164.94 265691.7 149880 -1 4185
4187 0 672247.3 265758.2 149840 -1 4186
4188 0 672386.9 265830.94 149760 -1 4187
4189 0 672403.6 265884.7 149720 -1 4188
4190 0 672545.56 266003.25 149640 -1 4189
4191 0 672604.4 266056.4 149600 -1 4190
4192 0 672682.06 266134.94 149560 -1 4191
4193 0 672698.8 266258.06 149480 -1 4192
4194 0 672703.06 266390.38 149360 -1 4193
4195 0 672660.06 266487.72 149240 -1 4194
4196 0 672652.1 266628.8 149080 -1 4195
4197 0 672624.4 266774.53 148880 -1 4196
4198 0 672773.6 266941.4 148720 -1 4197
4199 0 672828.75 267010.44 148640 -1 4198
4200 0 672803.1 267050.2 148480 -1 4199
4201 0 672820.75 267129.2 148360 -1 4200
4202 0 672823.25 267300.06 148200 -1 4201
4203 0 672931.6 267403.78 148080 -1 4202
4204 0 672927.3 267520.97 147920 -1 4203
4205 0 672968.1 267614.3 147800 -1 4204
4206 0 673035.1 267741.4 147640 -1 4205
4207 0 673230.6 268048.12 147480 -1 4206
4208 0 673300.9 268274.94 147440 -1 4207
4209 0 673307.9 268377.38 147360 -1 4208
4210 0 673282.9 268435.62 147200 -1 4209
4211 0 673298.06 268514.38 147000 -1 4210
4212 0 673437 268823.66 146800 -1 4211
4213 0 673588.94 268975.5 146640 -1 4212
4214 0 673744.9 269143.34 146480 -1 4213
4215 0 673820.2 269275.38 146360 -1 4214
4216 0 673985.25 269397.66 146200 -1 4215
4217 0 674154.6 269646.06 146040 -1 4216
4218 0 674198.5 269742.1 145920 -1 4217
4219 0 674339 269913.4 145760 -1 4218
4220 0 674365.9 269999.8 145600 -1 4219
4221 0 674486.25 270140.34 145440 -1 4220
4222 0 674593.25 270284.22 145280 -1 4221
4223 0 674755.25 270384.44 145160 -1 4222
4224 0 674887.1 270486.06 145040 -1 4223
4225 0 674947.5 270479.75 144920 -1 4224
4226 0 675079.6 270540.75 144800 -1 4225
4227 0 675153.9 270534.16 144680 -1 4226
4228 0 675213.9 270571.28 144520 -1 4227
4229 0 675332.1 270667.47 144400 -1 4228
4230 0 675473.44 270796.28 144240 -1 4229
4231 0 675577.44 270872 144080 -1 4230
4232 0 675672.25 270879.6 143920 -1 4231
4233 0 675702.75 270920.9 143640 -1 4232
4234 0 675783.7 270890.06 143480 -1 4233
4235 0 675870.9 270945.6 143320 -1 4234
4236 0 675993.1 271013.88 143160 -1 4235
4237 0 676080.6 271159.06 143000 -1 4236
4238 0 676138 271260.38 142840 -1 4237
4239 0 676206.7 271392.88 142680 -1 4238
4240 0 676289.6 271513.56 142560 -1 4239
4241 0 676345.25 271651.66 142440 -1 4240
4242 0 676463.06 271770.25 142280 -1 4241
4243 0 676573 271973.2 142120 -1 4242
4244 0 676646.56 272185 141960 -1 4243
4245 0 676771.75 272401.88 141800 -1 4244
4246 0 676788.6 272576.3 141640 -1 4245
4247 0 676918 272722.2 141440 -1 4246
4248 0 677075.06 272859.5 141280 -1 4247
4249 0 677306.4 272981.06 141080 -1 4248
4250 0 677486.56 273198.3 140960 -1 4249
4251 0 677724 273419.2 140840 -1 4250
4252 0 677806.75 273530.3 140720 -1 4251
4253 0 678093.06 273712.8 140600 -1 4252
4254 0 678206.6 273829.8 140440 -1 4253
4255 0 678257.44 273899.62 140280 -1 4254
4256 0 678301.2 274015.84 140120 -1 4255
4257 0 678276.56 274079.72 139960 -1 4256
4258 0 678323.5 274147.22 139800 -1 4257
4259 0 678362.3 274211.94 139640 -1 4258
4260 0 678348.75 274231.66 139480 -1 4259
4261 0 678387.1 274280.25 139280 -1 4260
4262 0 678507.7 274354.84 139040 -1 4261
4263 0 678614.3 274487.3 138880 -1 4262
4264 0 678748.56 274567.5 138680 -1 4263
4265 0 678809.1 274666.75 138480 -1 4264
4266 0 678895.44 274807.16 138280 -1 4265
4267 0 679009 274946.5 138080 -1 4266
4268 0 679171.5 275062.62 137840 -1 4267
4269 0 679272.25 275210.12 137640 -1 4268
4270 0 679363.06 275360.75 137480 -1 4269
4271 0 679462.4 275517.88 137320 -1 4270
4272 0 679531.56 275648.2 137160 -1 4271
4273 0 679692.6 275951.38 137000 -1 4272
4274 0 679785.25 276121.84 136880 -1 4273
4275 0 679924.5 276192.88 136760 -1 4274
4276 0 680093.8 276346.06 136600 -1 4275
4277 0 680254.06 276499.34 136480 -1 4276
4278 0 680430.6 276655.53 136320 -1 4277
4279 0 680553.44 276761.75 136160 -1 4278
4280 0 680817 276967.53 136000 -1 4279
4281 0 681075.1 277178.5 135880 -1 4280
4282 0 681325.6 277319.06 135760 -1 4281
4283 0 681509.25 277417.88 135640 -1 4282
4284 0 681629.06 277590.06 135480 -1 4283
4285 0 681639.56 277751.44 135320 -1 4284
4286 0 681578.6 277922.1 135160 -1 4285
4287 0 681729.56 278259.25 134960 -1 4286
4288 0 681761 278388.53 134840 -1 4287
4289 0 681829.4 278452.06 134680 -1 4288
4290 0 682045.25 278698.56 134480 -1 4289
4291 0 682198.9 278919.12 134320 -1 4290
4292 0 682296.56 279128.06 134160 -1 4291
4293 0 682354.75 279305.25 134000 -1 4292
4294 0 682584.1 279526.88 133840 -1 4293
4295 0 682688.2 279599.53 133680 -1 4294
4296 0 682956 279680 133480 -1 4295
4297 0 683116.1 279800.47 133280 -1 4296
4298 0 683259.3 279850.7 133080 -1 4297
4299 0 683411 279933.44 132920 -1 4298
4300 0 683531.94 280004.88 132720 -1 4299
4301 0 683742.1 280101.84 132520 -1 4300
4302 0 683873.44 280235.44 132320 -1 4301
4303 0 683869.9 280230.2 132280 -1 4302
4304 0 683856.44 280310.5 132080 -1 4303
4305 0 683857.1 280334.5 131880 -1 4304
4306 0 684047.3 280501.28 131720 -1 4305
4307 0 684137.94 280665.47 131560 -1 4306
4308 0 684220.3 280742.34 131400 -1 4307
4309 0 684276.1 280762.25 131240 -1 4308
4310 0 684347.25 280822.94 131080 -1 4309
4311 0 672389.3 195697.88 188560 -1 3639
4312 0 673072.75 169111.88 178920 -1 3522
4313 0 673020.1 169161.34 179080 -1 4312
4314 0 672927.94 169087.12 179160 -1 4313
4315 0 672839.3 169027.22 179240 -1 4314
4316 0 672838 168998.19 179320 -1 4315
4317 0 674664.4 164651.78 178520 -1 3513
4318 0 674842.25 164696.47 178400 -1 4317
4319 0 674942.56 164738.19 178280 -1 4318
4320 0 675066 164878.47 178160 -1 4319
4321 0 675136.6 164908.12 178080 -1 4320
4322 0 675400.25 164974.34 178040 -1 4321
4323 0 675516.25 165018.97 177960 -1 4322
4324 0 675649.1 165094.4 177880 -1 4323
4325 0 647608 123018.78 168080 -1 3363
4326 0 651366.56 119068.5 163720 -1 176
4327 0 667893.94 94975.66 130720 -1 19
4328 0 668425.94 94935.66 130720 -1 4327
4329 0 668894 95315.7 130520 -1 4328
4330 0 668930 95375.7 130400 -1 4329
4331 0 668946 95431.7 130360 -1 4330
