# Supplementary material for: Connectomics Analysis Reveals First-, Second-, and Third-Order Thermosensory and Hygrosensory Neurons in the Adult Drosophila Brain
Source: Curr Biol. 2020 Aug 17;30(16):3167–3182.e4. doi: 10.1016/j.cub.2020.06.028 (PMC7443704; doi:10.1016/j.cub.2020.06.028)
Supplement: Data S1. Skeletons and Meshes, Related to STAR Methods — marin2020-skeletons contains files describing the morphology of each neuron in this study (in FAFB14 space, .swc format). glomeruli_meshes contains the glomerular meshes (in FAFB14 space, .stl format). neuropil_meshes contains the glomerular meshes (in FAFB14 space, .stl format). [file mmc5.zip › VP_SI/marin2020-skeletons/12229707.swc]

# SWC format file
# based on specifications at http://www.neuronland.org/NLMorphologyConverter/MorphologyFormats/SWC/Spec.html
# Created by nat::write.neuron.swc
# PointNo Label X Y Z Radius Parent 
1 0 435368.12 265027.06 33000 40 -1
2 0 435314.88 265066.06 33240 45 1
3 0 435264.06 265037.1 33520 194 2
4 0 435065.2 265062.25 33800 136 3
5 0 434946.25 265083.12 34000 136 4
6 0 434817.2 265130.97 34240 322 5
7 0 434636.75 265121.62 34480 229 6
8 0 434256.94 264914.56 34600 124 7
9 0 433808.97 264708.66 34680 91 8
10 0 433586.6 264655.8 34800 64 9
11 0 433432.16 264569.94 34880 90 10
12 0 433322.62 264528.2 34920 81 11
13 0 433144.44 264460.75 35000 81 12
14 0 432953.25 264381.62 35080 80 13
15 0 432697.44 264317 35200 75 14
16 0 432585.12 264284.7 35280 75 15
17 0 432386.5 264253.88 35400 108 16
18 0 432276.56 264211.06 35480 108 17
19 0 432088.12 264131.8 35560 107 18
20 0 431771 263967.22 35680 115 19
21 0 431397.2 263768.4 35800 245 20
22 0 431086.94 263630.3 36000 141 21
23 0 430878.62 263485.88 36200 107 22
24 0 430781.75 263443.38 36400 175 23
25 0 430976.8 263342.44 36480 122 24
26 0 431368.3 263169.06 36600 75 25
27 0 431937.06 262934.25 36800 75 26
28 0 431892.72 262770.2 37000 60 27
29 0 431769.94 262749.78 37080 60 28
30 0 431636.88 262731.47 37120 60 29
31 0 431353.34 262730.75 37160 115 30
32 0 431074.8 262746.03 37200 115 31
33 0 430827.22 262764.12 37240 32 32
34 0 430632.72 262794.56 37280 32 33
35 0 430478.8 262856.44 37320 32 34
36 0 430273.38 262895.94 37360 32 35
37 0 430133.38 262942.75 37400 32 36
38 0 429931.06 262971.62 37440 32 37
39 0 429866.7 263018.1 37480 -1 38
40 0 429897.72 263119 37720 -1 39
41 0 429945 263203.1 38000 -1 40
42 0 430007.1 263265.12 38240 -1 41
43 0 430097.38 263275.56 38480 51 42
44 0 430203.25 263309.88 38720 51 43
45 0 430293.3 263307.16 38960 51 44
46 0 430359.4 263374.62 39200 51 45
47 0 430401 263405.62 39440 122 46
48 0 430412.9 263433.38 39680 134 47
49 0 430453.28 263463.4 39920 108 48
50 0 430525.56 263513.56 40120 71 49
51 0 430600.5 263578.2 40320 81 50
52 0 430688.34 263647.97 40560 143 51
53 0 430850.5 263613.78 40760 120 52
54 0 430913.75 263569.94 40960 115 53
55 0 430959.72 263491.12 41160 122 54
56 0 430964.78 263392.7 41360 122 55
57 0 431009.38 263332.62 41520 81 56
58 0 430966.1 263245.44 41680 64 57
59 0 430907.06 263172.22 41840 64 58
60 0 430836.06 263075 42000 64 59
61 0 430769.06 263030.5 42160 96 60
62 0 430732.47 262971.56 42320 96 61
63 0 430690.6 262905.72 42480 96 62
64 0 430660.7 262845.62 42680 81 63
65 0 430609.94 262791.3 42840 96 64
66 0 430581.56 262779.3 43040 96 65
67 0 430568.16 262760.97 43240 96 66
68 0 430566.06 262792.56 43440 115 67
69 0 430533.5 262737.5 43640 115 68
70 0 430543 262709.56 43840 122 69
71 0 430544.97 262678.5 44040 115 70
72 0 430537.84 262647.94 44240 115 71
73 0 430512.88 262645.7 44480 115 72
74 0 430473.4 262661.56 44760 115 73
75 0 430451.16 262664.06 45000 115 74
76 0 430398.5 262663.16 45240 -1 75
77 0 430320.97 262685.06 45480 -1 76
78 0 430129.38 262762.2 45720 -1 77
79 0 430019.62 262758.44 45880 -1 78
80 0 430201.88 262559.88 46080 -1 79
81 0 430549.4 262306.56 46320 -1 80
82 0 430744.84 262127.66 46640 160 81
83 0 430788.38 261910.66 46920 160 82
84 0 430711.75 261874.53 47120 160 83
85 0 430726.06 261808.67 47360 160 84
86 0 430331.66 262258.56 47600 140 85
87 0 430227.8 262257.84 47840 157 86
88 0 430273.25 262186.22 48040 157 87
89 0 430350.25 262387.3 48240 60 88
90 0 430188.56 262498 48480 60 89
91 0 430061.56 262588.3 48720 60 90
92 0 429885.78 262628.5 48960 60 91
93 0 429682.78 262705.8 49200 -1 92
94 0 429828.3 262706.2 49440 -1 93
95 0 429925.62 262664.97 49640 -1 94
96 0 429948.84 262689.66 49920 -1 95
97 0 430038 262621.44 50120 -1 96
98 0 430031.72 262654 50320 81 97
99 0 430026.94 262765.3 50520 81 98
100 0 430029.66 262861.62 50760 81 99
101 0 430382.53 262887.06 50960 32 100
102 0 430157.9 262869.78 51160 81 101
103 0 429990.8 262850.12 51360 101 102
104 0 429821 262769.06 51600 86 103
105 0 429562.44 262741.44 51840 160 104
106 0 429331.62 262648.47 52080 221 105
107 0 429275.78 262586.25 52320 221 106
108 0 429190.34 262578.12 52520 204 107
109 0 429140.38 262634.5 52800 164 108
110 0 428932.2 262644.34 53040 176 109
111 0 428873.75 262630.53 53280 200 110
112 0 428816.2 262790.16 53560 154 111
113 0 428791.72 262853.62 53800 168 112
114 0 428844.3 262872 54080 176 113
115 0 428832.7 262934.84 54280 176 114
116 0 428763.47 262985.38 54560 131 115
117 0 428701.16 263038.72 54800 122 116
118 0 428592.12 263060.75 55040 128 117
119 0 428508.2 263087.2 55280 143 118
120 0 428467.56 263077.75 55520 128 119
121 0 428405.2 263071.34 55760 122 120
122 0 428261.1 263060.6 55960 128 121
123 0 428118.62 263029.5 56160 124 122
124 0 427955 263031.7 56360 128 123
125 0 427867.7 263015.7 56560 131 124
126 0 427728 262967.06 56760 134 125
127 0 427655.56 262946.5 56920 134 126
128 0 427517.94 262880.9 57120 137 127
129 0 427354.7 262872.9 57360 32 128
130 0 427270.56 262840.72 57600 124 129
131 0 427112.25 262764.88 57840 134 130
132 0 426995.56 262755.3 58040 134 131
133 0 426756.7 262711.28 58320 120 132
134 0 426657.53 262686 58520 122 133
135 0 426545.5 262665.06 58720 136 134
136 0 426439.25 262658.62 58920 136 135
137 0 426430.06 262660.94 59160 120 136
138 0 426474.7 262672 59400 120 137
139 0 426506.56 262676.7 59640 131 138
140 0 426543.56 262645.3 59840 128 139
141 0 426647.88 262667.56 60080 101 140
142 0 426729.25 262737.53 60280 101 141
143 0 426764.8 262827.38 60480 101 142
144 0 426868.88 263023.44 60680 32 143
145 0 426906.38 263095.2 60880 32 144
146 0 426964.8 263208.3 61120 32 145
147 0 427012.25 262989.7 61360 32 146
148 0 427112.2 263072.78 61560 204 147
149 0 427200.94 263097.47 61800 204 148
150 0 427371.75 263192.88 62000 140 149
151 0 427509.56 263270.53 62200 135 150
152 0 427746.53 263441.75 62360 101 151
153 0 428021.38 263584.12 62560 139 152
154 0 428065.4 263484.94 62680 139 153
155 0 428119.6 263507.3 62720 120 154
156 0 428313.25 263530.4 62880 120 155
157 0 428544.7 263557.97 63160 140 156
158 0 428669.5 263537.28 63400 141 157
159 0 428785.5 263536.38 63640 108 158
160 0 429225.44 263457.62 63880 102 159
161 0 429562.4 263402.94 64080 128 160
162 0 429738.12 263464.94 64320 137 161
163 0 429597.44 263609.06 64520 124 162
164 0 429597.94 263680.06 64800 131 163
165 0 429693.38 263686.2 65000 160 164
166 0 429723.8 263683.72 65240 96 165
167 0 429748.56 263674.88 65520 115 166
168 0 429777.8 263711.8 65680 115 167
169 0 429847.56 263699.7 65880 51 168
170 0 429923.2 263635.3 66120 96 169
171 0 430099.66 263656.44 66400 156 170
172 0 430187 263545.22 66640 198 171
173 0 430328.38 263367.88 66920 208 172
174 0 430537.25 263259.88 67120 235 173
175 0 430588.12 263244.53 67280 228 174
176 0 430467.66 263188.38 67480 154 175
177 0 430441.06 263167.22 67680 154 176
178 0 430769.84 263083.8 67920 96 177
179 0 431038.9 263136.5 68120 108 178
180 0 431347 263201.66 68320 81 179
181 0 431542.38 263274.3 68520 140 180
182 0 431796.94 263323.5 68720 148 181
183 0 432026.06 263363.38 68920 150 182
184 0 432226.06 263360.53 69120 108 183
185 0 432358.38 263399.9 69280 108 184
186 0 432579.12 263461.5 69440 128 185
187 0 432851.44 263547.97 69560 131 186
188 0 433176.75 263617 69720 166 187
189 0 433443 263643.06 69840 136 188
190 0 433708.53 263769.2 70000 139 189
191 0 433869.44 263766.5 70160 156 190
192 0 434086.9 263806.12 70320 251 191
193 0 434289.44 263868.12 70480 269 192
194 0 434553.3 263930.38 70640 214 193
195 0 434976.25 264091.78 70720 217 194
196 0 435540.8 264466.28 70800 124 195
197 0 435823 264539.66 70880 108 196
198 0 436430.5 264730 70960 102 197
199 0 436695.2 264882 71040 168 198
200 0 437318.88 265121.44 71000 141 199
201 0 438025.72 265409.16 71080 128 200
202 0 438297.34 265506.25 71240 122 201
203 0 438487.3 265547.66 71440 120 202
204 0 438624.8 265556.75 71640 115 203
205 0 438875.75 265524.78 71840 32 204
206 0 439277.88 265452.25 72040 80 205
207 0 439426.38 265501.3 72160 139 206
208 0 439829.94 265611.7 72200 163 207
209 0 440062.66 265680.06 72320 163 208
210 0 440251.25 265724.56 72480 163 209
211 0 440616.7 265773.66 72640 128 210
212 0 440718.88 265896.38 72800 128 211
213 0 441065.5 265966.8 72960 139 212
214 0 441262.34 265992.6 73120 75 213
215 0 441567.06 266177.9 73280 186 214
216 0 441752 266297.62 73440 186 215
217 0 442028.06 266434.03 73520 286 216
218 0 442164 266553.03 73640 262 217
219 0 442399.34 266664 73800 262 218
220 0 442934.7 266886.94 73880 209 219
221 0 443809.97 267317.38 73840 186 220
222 0 444544.06 268028.56 73800 150 221
223 0 445323.2 268687.3 73760 120 222
224 0 446292 269074.62 73600 124 223
225 0 446398 269118 73480 136 224
226 0 446855.06 269137.25 73360 120 225
227 0 447214.7 269133.06 73280 86 226
228 0 447769.44 269241.75 73160 150 227
229 0 448091.38 269629.2 73240 278 228
230 0 448324.12 269999.7 73280 209 229
231 0 448856.88 270401.75 73320 150 230
232 0 449366.9 270796.44 73440 197 231
233 0 449800.97 271125.5 73480 203 232
234 0 450572.44 271451.2 73520 163 233
235 0 451515.25 271463.3 73560 190 234
236 0 452851.97 271261.8 73600 75 235
237 0 453666.2 271060.62 73680 148 236
238 0 454668.3 270865.94 73640 163 237
239 0 454716.94 270909.38 73560 141 238
240 0 454692.62 270958.2 73400 141 239
241 0 454705.66 270990.22 73200 75 240
242 0 454731.47 270992 73000 75 241
243 0 454737.7 271013.88 72800 45 242
244 0 454721.2 271054.62 72640 45 243
245 0 454702.38 271097.8 72480 91 244
246 0 454694.9 271164.06 72360 91 245
247 0 454696.88 271214.3 72240 91 246
248 0 454683.56 271270.8 72120 91 247
249 0 454634.94 271421.72 71960 81 248
250 0 454542.3 271585.06 71840 102 249
251 0 454431.6 271779.7 71680 176 250
252 0 454380.88 271837.88 71560 176 251
253 0 454305.7 271918.47 71400 143 252
254 0 454225.75 272005.12 71240 128 253
255 0 454143.3 272059.2 71120 128 254
256 0 454063.25 272108.3 71000 197 255
257 0 453958.56 272173.62 70880 128 256
258 0 453756.5 272292.06 70760 128 257
259 0 453560.2 272342.56 70640 90 258
260 0 453341.38 272457.38 70520 153 259
261 0 453172.9 272564.94 70440 166 260
262 0 452958.06 272770.62 70360 140 261
263 0 452748 272885.7 70280 107 262
264 0 452522.2 273038.22 70200 128 263
265 0 452367.03 273152.8 70120 135 264
266 0 452106.56 273314.2 70040 131 265
267 0 451978.2 273374.94 69960 131 266
268 0 451859.56 273474.12 69880 135 267
269 0 451745.2 273555 69840 140 268
270 0 451586.62 273715.94 69760 141 269
271 0 451454.28 273901.62 69680 175 270
272 0 451332.12 274009.5 69600 175 271
273 0 451292.53 274235.12 69480 157 272
274 0 451206.25 274404.12 69360 175 273
275 0 451179.4 274484.62 69240 175 274
276 0 451117.12 274670 69120 131 275
277 0 451070.72 274856.8 69000 51 276
278 0 451031.44 275034.4 68880 107 277
279 0 450974.22 275154.78 68760 80 278
280 0 450946.84 275318.7 68640 91 279
281 0 450867.88 275542.1 68480 91 280
282 0 450801.7 275762.38 68320 124 281
283 0 450815.7 275935.7 68160 124 282
284 0 450897.38 276082.9 67960 45 283
285 0 450947.84 276182 67800 124 284
286 0 451055.6 276246.6 67640 139 285
287 0 451154.66 276333.4 67480 32 286
288 0 451234.34 276455.28 67360 32 287
289 0 451264.66 276601.22 67200 128 288
290 0 451271.4 276779.84 67080 86 289
291 0 451233.78 276981.2 66960 32 290
292 0 451219.72 277184.3 66800 32 291
293 0 451231.97 277358.3 66640 32 292
294 0 451278.53 277483.62 66480 81 293
295 0 451324.47 277616.4 66320 90 294
296 0 451374.53 277821.7 66120 122 295
297 0 451450.8 277892.8 65920 104 296
298 0 451551.7 277996.53 65720 163 297
299 0 451635.6 278095.7 65520 163 298
300 0 451703.94 278183.5 65280 124 299
301 0 451765.38 278206.03 65120 124 300
302 0 451895.78 278227 64960 153 301
303 0 451940.12 278269.88 64800 122 302
304 0 452067.94 278274.78 64680 122 303
305 0 452305.22 278232.75 64520 122 304
306 0 452582.34 278169.94 64360 128 305
307 0 452781.25 278152.28 64200 143 306
308 0 452814.6 278188.25 64040 143 307
309 0 452795.1 278292.9 63880 107 308
310 0 452777.12 278319.84 63720 107 309
311 0 452915.8 278320.6 63600 164 310
312 0 453060.84 278311.12 63520 164 311
313 0 453179.9 278278.5 63440 128 312
314 0 453305.47 278268.44 63360 128 313
315 0 453467.97 278196.62 63280 136 314
316 0 453709.2 278116.6 63240 80 315
317 0 454078.78 277996.56 63160 137 316
318 0 454837.03 277814.62 63120 168 317
319 0 455185 277694.34 63200 163 318
320 0 455851.9 277370.2 63240 153 319
321 0 456438.22 277027.4 63320 166 320
322 0 456617.53 276934.16 63400 160 321
323 0 456772.16 276871.53 63440 153 322
324 0 456929.8 276791.84 63480 153 323
325 0 457097.34 276647.44 63520 153 324
326 0 457240.06 276495.4 63560 120 325
327 0 457405.1 276354.88 63600 139 326
328 0 457571.66 276178.28 63640 160 327
329 0 457789.47 275944.5 63720 160 328
330 0 457935.72 275815.53 63760 150 329
331 0 458066.53 275669.56 63800 120 330
332 0 458207.94 275498.75 63840 120 331
333 0 458340.3 275393.72 63880 124 332
334 0 458457.34 275308.2 63920 107 333
335 0 458635.75 275116.5 63960 124 334
336 0 458813 274883.88 64000 124 335
337 0 459087.75 274587.34 64040 150 336
338 0 459327.25 274332.78 64080 136 337
339 0 459468.25 274138.28 64120 136 338
340 0 459589.8 273966.06 64160 172 339
341 0 459721.22 273786.47 64200 120 340
342 0 459816.53 273430.7 64320 189 341
343 0 459807.1 273428.44 64360 189 342
344 0 459817 273261.7 64480 226 343
345 0 459804.5 273126.12 64600 186 344
346 0 459825.72 272925.56 64720 186 345
347 0 459925.88 272602.28 64840 217 346
348 0 460007.22 272438.97 64960 175 347
349 0 460123.75 272286.53 65080 124 348
350 0 460316.88 272022.88 65160 136 349
351 0 460453.5 271720.4 65280 136 350
352 0 460629.34 271461.12 65360 150 351
353 0 460985.34 270952.44 65440 175 352
354 0 461341.9 270566.94 65480 172 353
355 0 461997.97 269987.28 65560 214 354
356 0 462212.53 269698.75 65520 164 355
357 0 462819.75 269304.75 65480 200 356
358 0 463275.28 268816.03 65440 96 357
359 0 463585.66 268601 65400 140 358
360 0 463892.03 268375.25 65360 166 359
361 0 463775.6 268340.66 65400 -1 360
362 0 463724.56 268495.2 65640 -1 361
363 0 464648.7 267976.84 65320 164 360
364 0 466282.1 267345.34 65320 172 363
365 0 467580.6 266986.97 65400 131 364
366 0 468335.16 267070.25 65480 140 365
367 0 469126.78 267044.84 65440 176 366
368 0 469564.28 267309.22 65480 160 367
369 0 470823 267312.1 65480 150 368
370 0 470921.16 267668.16 65720 120 369
371 0 471052.16 268142.9 66040 81 370
372 0 471416.88 268776.12 66400 80 371
373 0 471552 268832 66600 80 372
374 0 471744 269024 66640 80 373
375 0 471936 269216 66640 128 374
376 0 472333.1 269736.75 66760 32 375
377 0 472302.2 269669.4 66840 43 376
378 0 472256 269568 66960 60 377
379 0 472529.3 269701.38 67040 68 378
380 0 472320 269728 67160 81 379
381 0 472352 269728 67200 81 380
382 0 472352 269824 67480 102 381
383 0 472313.6 269920 67600 112 382
384 0 472288 269984 67680 120 383
385 0 472224 270144 67880 104 384
386 0 472224 270153.16 67920 103 385
387 0 472224 270171.34 68000 102 386
388 0 472224 270208 68160 102 387
389 0 472288 270368 68360 75 388
390 0 472428 270389.34 68440 101 389
391 0 472498.5 270399.9 68480 115 390
392 0 472676.34 270351.38 68520 -1 391
393 0 472853.5 270329.8 68600 -1 392
394 0 472672 270240 68360 164 391
395 0 472832 270080 68200 186 394
396 0 472864 269984 68160 141 395
397 0 472608 269728 67200 91 381
398 0 472832 269728 67320 51 397
399 0 473088 269728 67320 120 398
400 0 473280 269856 67320 160 399
401 0 471278.7 266789 65440 209 369
402 0 471388.1 266414.62 65400 272 401
403 0 471634.8 265757.44 65360 240 402
404 0 471689.56 264932 65240 160 403
405 0 472323.3 264166.94 65200 120 404
406 0 472245.12 264254.5 65160 -1 405
407 0 472191.7 264380.25 64960 -1 406
408 0 471812.06 264895 64760 -1 407
409 0 471788.9 264951.78 64640 -1 408
410 0 473332.25 263385.06 65160 153 405
411 0 473743.88 262325.9 65120 102 410
412 0 473924.12 261503.62 65080 186 411
413 0 473737 261162.81 65280 163 412
414 0 473959.66 260777.69 65120 186 412
415 0 473972.88 260048.1 65160 175 414
416 0 473948.6 259996.66 65200 175 415
417 0 473987.03 259835.72 65240 209 416
418 0 473998.9 259478.1 65280 160 417
419 0 474042.3 259131.22 65320 160 418
420 0 474045.5 259121.5 65360 160 419
421 0 474049.22 259112 65400 160 420
422 0 474160.66 258989.81 65520 139 421
423 0 474340.88 258916.38 65600 80 422
424 0 474305.28 258629.97 65680 51 423
425 0 474319.56 258418.81 65760 124 424
426 0 474315.5 258347.5 65800 155 425
427 0 474311.34 258275.81 65840 186 426
428 0 474302.12 258167.69 65960 198 427
429 0 474299.88 258097.38 66080 198 428
430 0 474334.47 257944.69 66160 198 429
431 0 474488.5 257889.5 66280 198 430
432 0 474540.28 257870.78 66320 198 431
433 0 474544.5 257850.5 66360 188 432
434 0 474557.88 257788.97 66480 160 433
435 0 474453.66 257854.9 66600 160 434
436 0 474337.03 257846.5 66760 160 435
437 0 474475.03 257744.56 66880 178 436
438 0 474684.38 257621.62 67040 178 437
439 0 474750 257627.33 67120 178 438
440 0 474782.7 257629.84 67160 178 439
441 0 474910.34 257685.16 67320 183 440
442 0 474930.9 257678.69 67440 183 441
443 0 474869.5 257693 67480 183 442
444 0 474808.34 257706.97 67520 183 443
445 0 474724.12 257717.22 67640 183 444
446 0 474712.5 257698.5 67680 177 445
447 0 474701 257679.5 67720 171 446
448 0 474677.72 257642.03 67800 160 447
449 0 474615.62 257343.31 67840 124 448
450 0 474326.8 257266.84 67960 140 449
451 0 474223.44 257243.5 68000 140 450
452 0 474035.2 257224.92 68080 160 451
453 0 473900.72 257216.98 68160 148 452
454 0 473593.44 256988.16 68240 128 453
455 0 473498.44 256832.14 68320 140 454
456 0 473429.25 256721.81 68360 140 455
457 0 473366.3 256605.95 68440 157 456
458 0 473329.5 256527.5 68480 138 457
459 0 473293.25 256449.39 68520 120 458
460 0 473117.97 256238.11 68560 128 459
461 0 473086.44 256123.31 68600 128 460
462 0 473086 256024 68640 139 461
463 0 473086.1 255925.25 68680 150 462
464 0 472995.44 255738.02 68760 150 463
465 0 472945.25 255571.44 68840 124 464
466 0 472943.25 255396.36 68920 140 465
467 0 472915.2 255255.69 69040 139 466
468 0 472901.75 255165.3 69120 139 467
469 0 472918 255143 69200 146 468
470 0 472933.94 255120.52 69280 154 469
471 0 472987 255023.34 69440 154 470
472 0 472991.25 254925.69 69600 196 471
473 0 473005.62 254801.72 69800 217 472
474 0 472986.7 254751.7 69960 217 473
475 0 473005.12 254739.88 70160 202 474
476 0 473143.75 254658.7 70320 135 475
477 0 473228 254610.33 70400 92 476
478 0 473270.1 254586.08 70440 71 477
479 0 473423.94 254450.94 70600 131 478
480 0 473584.12 254420.84 70760 131 479
481 0 473642.66 254399 70840 150 480
482 0 473671.5 254388.47 70880 160 481
483 0 473689.75 254387.75 70920 172 482
484 0 473743.22 254387.34 71040 208 483
485 0 473782.3 254384.39 71200 208 484
486 0 473836.22 254431.25 71360 256 485
487 0 473845 254410.5 71440 256 486
488 0 473854.06 254389.88 71520 256 487
489 0 473797.1 254337.61 71720 196 488
490 0 473774 254310 71760 177 489
491 0 473704.94 254226.3 71880 120 490
492 0 473789.16 254161.16 72000 64 491
493 0 473894.72 254061.62 72120 137 492
494 0 474259.94 253881.61 72200 150 493
495 0 474594.1 253726.72 72400 75 494
496 0 474645.6 253845.8 72280 84 495
497 0 474766.44 254122.95 72000 107 496
498 0 473783.88 254047.31 72240 107 493
499 0 473771.25 254066.34 72400 107 498
500 0 473706.88 254113.67 72520 90 499
501 0 473581.75 254126.67 72680 90 500
502 0 473511.72 254116.28 72760 98 501
503 0 473414.8 254060.11 72880 98 502
504 0 473326.5 253960.03 73040 124 503
505 0 473274.62 253970.1 73160 124 504
506 0 473275.56 253970.1 73320 122 505
507 0 473262.72 253917.95 73440 122 506
508 0 473254.88 253869.61 73600 122 507
509 0 473221.3 253784.61 73760 137 508
510 0 473277.75 253630.44 73960 181 509
511 0 473252 253594 74040 153 510
512 0 473238.7 253575.6 74080 140 511
513 0 473104.56 253378.72 74200 90 512
514 0 472996.62 253159.02 74280 166 513
515 0 472913.94 252952.03 74400 192 514
516 0 472900.12 252834.64 74440 192 515
517 0 472820.88 252693.27 74480 137 516
518 0 472771.78 252550.9 74560 137 517
519 0 472740.12 252476.34 74680 137 518
520 0 472758.06 252344.66 74800 137 519
521 0 472754.3 252278.84 74960 122 520
522 0 472698.7 251845.95 75120 91 521
523 0 472711.94 251529.53 75080 139 522
524 0 472817.84 251293.05 75040 139 523
525 0 472903.1 251185.12 75000 160 524
526 0 472956.8 251054.34 74920 139 525
527 0 473003.38 250969.84 74800 139 526
528 0 473006.2 250931.28 74680 139 527
529 0 472937.44 250726.12 74600 140 528
530 0 472861.75 250655.34 74520 140 529
531 0 472711.22 250615.27 74400 178 530
532 0 472586 250659.5 74360 176 531
533 0 472061.53 250611.45 74400 -1 532
534 0 471765.97 250584.55 74440 -1 533
535 0 471621.3 250631.39 74560 -1 534
536 0 471641.6 250672.84 74640 -1 535
537 0 472460.88 250703.5 74320 175 532
538 0 472365.5 250728.5 74280 155 537
539 0 472269.94 250752.67 74240 135 538
540 0 472272.84 250747.75 74120 135 539
541 0 472211.06 250852.27 74000 115 540
542 0 471985.34 250920.34 73800 140 541
543 0 471913.97 250921.55 73640 176 542
544 0 471936.2 250968.2 73520 162 543
545 0 471943.5 250983.5 73480 157 544
546 0 471950.62 250998.53 73440 153 545
547 0 471974.44 251040.31 73240 101 546
548 0 472003.9 251094.97 73040 81 547
549 0 472061.06 251177.62 72880 81 548
550 0 472095.38 251288.53 72720 71 549
551 0 472132.25 251284.22 72560 98 550
552 0 472180.5 251270.69 72400 98 551
553 0 472214 251263.67 72360 105 552
554 0 472282.16 251248.89 72280 120 553
555 0 472321.34 251194.33 72200 178 554
556 0 472209.7 250905.12 72240 -1 555
557 0 472255.28 250772.97 72240 -1 556
558 0 472416 250734.34 72240 -1 557
559 0 472467.06 250624.06 72240 -1 558
560 0 472488.6 250585.6 72320 -1 559
561 0 472504.62 250518.14 72400 -1 560
562 0 472340.75 251167.12 72160 207 555
563 0 472477.7 251087.75 72000 207 562
564 0 472492.97 251139.06 71840 163 563
565 0 472532 251175.75 71720 118 564
566 0 472545.38 251187.86 71680 104 565
567 0 472582.6 251219 71480 122 566
568 0 472727.06 251298.78 71280 122 567
569 0 472733.12 251387.7 71080 178 568
570 0 472728.72 251407.31 70960 178 569
571 0 472733.8 251422 70840 176 570
572 0 472736.66 251432.22 70760 176 571
573 0 472835.38 251352.23 70520 150 572
574 0 472859 251353.5 70440 152 573
575 0 472883.44 251354.67 70360 154 574
576 0 472936.25 251364 70240 154 575
577 0 472953.62 251366.75 70200 154 576
578 0 473006.3 251431.88 70000 160 577
579 0 473017.56 251446.34 69800 160 578
580 0 473068.75 251468.33 69640 90 579
581 0 473111.06 251426.12 69440 90 580
582 0 473196.44 251393.33 69280 104 581
583 0 473253.75 251424.64 69120 104 582
584 0 473335.44 251596.38 69000 120 583
585 0 473356.66 251636.33 68960 120 584
586 0 473400.3 251717.23 68880 120 585
587 0 473348.03 251614.98 68760 120 586
588 0 473298.5 251618.5 68680 120 587
589 0 473249.38 251621.73 68600 120 588
590 0 473116.1 251660.94 68560 120 589
591 0 472345 251661.1 70720 176 572
592 0 472228.03 251792.12 70680 176 591
593 0 472122.38 251929.53 70640 176 592
594 0 472119.25 252013.56 70560 176 593
595 0 472149.88 252102.33 70440 -1 594
596 0 472891.2 251745.95 75240 139 522
597 0 473136.75 251682.47 75400 183 596
598 0 473231.53 251754.81 75600 183 597
599 0 473432.4 251805.73 75800 160 598
600 0 473717.28 251883.44 76000 81 599
601 0 473703.84 251893.89 76080 81 600
602 0 474528 251808 76840 153 601
603 0 474592 251776 77120 154 602
604 0 474752 251648 77280 115 603
605 0 474813.44 251621.42 77320 111 604
606 0 475611.56 251275.53 77840 64 605
607 0 475444.16 251151 78840 140 606
608 0 475424 251136 78960 150 607
609 0 475398.4 251104 79000 144 608
610 0 475296 250976 79160 122 609
611 0 475296 250893.72 79400 81 610
612 0 475723 250860.12 79400 -1 611
613 0 475296 250880 79440 75 611
614 0 475296 250880 79720 81 613
615 0 475349.34 250826.67 79920 66 614
616 0 475360 250816 79960 64 615
617 0 475360 250816 80240 98 616
618 0 475314.75 250805.73 80440 117 617
619 0 475493.34 250891.8 80680 140 618
620 0 475187.7 250777.34 81000 171 619
621 0 475178.9 250775 81040 174 620
622 0 475097.47 250757.47 81400 210 621
623 0 475237 250784.11 81560 204 622
624 0 475412 250818 81760 197 623
625 0 475500 250865 81840 183 624
626 0 475718.66 250981.94 82040 150 625
627 0 475947.03 251045.83 82720 135 626
628 0 475484.03 251225.62 83080 128 627
629 0 476202.94 251132.4 83080 -1 628
630 0 476371.8 251167.03 83120 -1 629
631 0 475475 251235 83120 128 628
632 0 475402.66 251274.67 83280 145 631
633 0 475360 251296 83360 154 632
634 0 475338.66 251306.67 83440 119 633
635 0 475296 251328 83600 51 634
636 0 475136 251328 83800 135 635
637 0 474944 251488 83960 124 636
638 0 474792.78 251541.38 84120 133 637
639 0 474752 251552 84160 136 638
640 0 474880 251392 84320 200 639
641 0 474937.6 251296 84440 99 640
642 0 474957 251264 84480 65 641
643 0 474976 251232 84520 32 642
644 0 475136 251040 84560 40 643
645 0 475328 250752 84120 32 644
646 0 475552 250720 84000 51 645
647 0 475680 250592 83800 32 646
648 0 475872 250752 83760 102 647
649 0 476096 250848 83680 160 648
650 0 476128 250880 83640 134 649
651 0 475675.2 251073.11 83600 -1 650
652 0 475051 250763 81440 210 622
653 0 476033.97 250852.39 80440 -1 618
654 0 475690 251216 77720 64 606
655 0 474828.16 258020.84 67880 226 448
656 0 474854.44 258202.12 68000 226 655
657 0 474868.9 258160.84 68120 198 656
658 0 474858 258139.8 68240 191 657
659 0 474758.8 257949.47 69320 131 658
660 0 474716.94 257994.23 69440 133 659
661 0 474581.56 258068.16 69760 139 660
662 0 474321.62 257628.5 69760 -1 661
663 0 474488.03 258107.97 69960 144 661
664 0 474210.6 257820.92 69960 -1 663
665 0 474234.28 258257.48 70560 158 663
666 0 474065.25 258356.8 70960 168 665
667 0 473334.6 258877.8 71120 255 666
668 0 473152 259008 71160 277 667
669 0 472928 259008 71280 250 668
670 0 472672 259104 71320 197 669
671 0 472618.5 259157.5 71360 205 670
672 0 472565.34 259210.67 71400 213 671
673 0 472512 259264 71440 221 672
674 0 472352 259456 71560 140 673
675 0 472288 259520 71800 189 674
676 0 472192 259680 72000 153 675
677 0 472224 259936 72040 197 676
678 0 472256 260192 72160 166 677
679 0 472288 260352 72360 154 678
680 0 472288 260608 72480 154 679
681 0 472281.6 260640 72520 144 680
682 0 472256 260768 72680 108 681
683 0 472224 260864 72920 128 682
684 0 472640 260992 73000 221 683
685 0 472640 260970.67 73040 211 684
686 0 472640 260864 73240 164 685
687 0 472685.72 260841.14 73440 189 686
688 0 472704 260832 73520 200 687
689 0 472736 260832 73560 206 688
690 0 472672 260816 73680 227 689
691 0 472608 260800 73800 249 690
692 0 472556.8 260761.6 73880 231 691
693 0 472480 260704 74000 205 692
694 0 472384 260608 73960 190 693
695 0 472011 260755 73960 -1 694
696 0 472288 260512 73920 175 694
697 0 472096 260352 74000 163 696
698 0 471936 260192 74160 160 697
699 0 471680 260128 74200 128 698
700 0 471488 259936 74200 128 699
701 0 471296 259776 74240 124 700
702 0 471040 259712 74280 124 701
703 0 469946.53 259269.88 74440 101 702
704 0 469739.5 259195.62 74640 133 703
705 0 469615.3 259151.23 74760 153 704
706 0 469408.34 259077.12 74960 186 705
707 0 469439.16 258989.55 75120 186 706
708 0 468448 259040 75600 120 707
709 0 468192 259008 75680 156 708
710 0 467968 258976 75800 156 709
711 0 467776 258912 75960 178 710
712 0 467724.8 258848 76040 179 711
713 0 467648 258752 76160 181 712
714 0 467520 258528 76160 124 713
715 0 467424 258432 76200 130 714
716 0 467328 258336 76240 137 715
717 0 467197.88 258206.06 76360 153 716
718 0 466634.38 257643.12 76880 224 717
719 0 466707 257457.12 76920 224 718
720 0 466481.53 257533.14 77120 -1 719
721 0 466459.34 257443.67 77200 -1 720
722 0 466448.4 257398.6 77240 -1 721
723 0 466425.62 257308.73 77320 -1 722
724 0 466458.84 257206.98 77480 -1 723
725 0 466475 257152.38 77680 -1 724
726 0 466439 257138.25 77720 -1 725
727 0 466403 257124.33 77760 -1 726
728 0 466331.2 257096.56 77840 -1 727
729 0 466127.38 256920.48 77960 -1 728
730 0 465800.34 256592.86 78120 -1 729
731 0 465707 256584 78240 -1 730
732 0 465675.6 256580.89 78280 -1 731
733 0 465623 256588.5 78360 -1 732
734 0 465570 256596.14 78440 -1 733
735 0 465516.8 256607.62 78600 -1 734
736 0 465483 256620.4 78680 -1 735
737 0 465431.8 256638.66 78800 -1 736
738 0 465297.72 256675.81 78920 -1 737
739 0 472928 260992 73520 154 689
740 0 473088 261184 73680 181 739
741 0 473184 261304 73800 197 740
742 0 473216 261344 73840 203 741
743 0 473221.5 261360 73880 198 742
744 0 473226.66 261376 73920 194 743
745 0 473248 261440 74080 176 744
746 0 473305.7 261487.88 74160 177 745
747 0 473449.5 261610.5 74360 182 746
748 0 473880.2 261978.38 74960 197 747
749 0 474656 262752 75520 124 748
750 0 474816 262944 75600 153 749
751 0 474976 263104 75720 176 750
752 0 475104 263296 75840 178 751
753 0 475264 263456 75960 107 752
754 0 475264 263680 76120 163 753
755 0 475232 263904 76240 148 754
756 0 475296 264064 76440 150 755
757 0 475392 264320 76560 122 756
758 0 475584 264512 76560 150 757
759 0 475680 264736 76640 136 758
760 0 475744 264992 76720 139 759
761 0 475840 265216 76800 136 760
762 0 476000 265440 76840 124 761
763 0 476160 265600 76960 115 762
764 0 476288 265824 77080 156 763
765 0 476480 266016 77120 206 764
766 0 476640 266208 77120 166 765
767 0 476800 266240 77320 175 766
768 0 476877.38 266233.44 77440 148 767
769 0 476960 266240 77560 122 768
770 0 476960 266240 77840 122 769
771 0 476987.44 266240 77920 120 770
772 0 477056 266240 78120 115 771
773 0 477152 266272 78360 98 772
774 0 477280 266368 78600 104 773
775 0 477440 266368 78800 101 774
776 0 477600 266368 79000 81 775
777 0 477760 266400 79200 60 776
778 0 477856 266416 79280 83 777
779 0 477952 266432 79360 107 778
780 0 478208 266464 79480 115 779
781 0 478368 266336 79640 198 780
782 0 478368 266080 79720 189 781
783 0 478400 265984 79800 226 782
784 0 478400 266016 80080 163 783
785 0 478432 266112 80320 176 784
786 0 478432 266176 80600 81 785
787 0 478432 266240 80880 160 786
788 0 478336 266368 81080 178 787
789 0 478240 266528 81280 134 788
790 0 478144 266656 81480 120 789
791 0 478112 266816 81720 120 790
792 0 478144 267008 81880 51 791
793 0 478112 267200 82080 90 792
794 0 477952 267360 82200 98 793
795 0 477936 267408 82240 120 794
796 0 477888 267552 82360 189 795
797 0 477875 267616 82440 176 796
798 0 477862.4 267680 82520 163 797
799 0 477856 267712 82560 157 798
800 0 477760 267808 82640 86 799
801 0 477680 267888 82720 83 800
802 0 477570.06 268118.4 82800 81 801
803 0 477536 268224 82880 160 802
804 0 477536 268064 83080 102 803
805 0 477589.34 268144 83280 70 804
806 0 477600 268160 83320 64 805
807 0 477728 268416 83320 148 806
808 0 477688 268448 83360 137 807
809 0 477568 268544 83480 104 808
810 0 477408 268768 83520 80 809
811 0 477248 268928 83640 60 810
812 0 477088 268896 83840 32 811
813 0 476960 268736 84000 60 812
814 0 476768 268576 84040 71 813
815 0 476672 268320 84000 80 814
816 0 476816 268272 83880 96 815
817 0 476864 268256 83840 102 816
818 0 477024 268352 83640 124 817
819 0 476985.6 268428.8 83560 140 818
820 0 476928 268544 83440 166 819
821 0 477888 267936 82840 131 800
822 0 478048 267808 83040 32 821
823 0 478240 267744 83200 71 822
824 0 478400 267776 83000 101 823
825 0 478400 268032 82920 140 824
826 0 478368 268128 82920 107 825
827 0 478496 265728 79760 204 783
828 0 478496 265504 79920 154 827
829 0 478400 265280 80000 60 828
830 0 478240 265088 80080 154 829
831 0 478112 264864 80160 189 830
832 0 478102.38 264585.9 80200 -1 831
833 0 477919.56 264416.38 80440 -1 832
834 0 477962 264445 80480 -1 833
835 0 478088.3 264531.5 80600 -1 834
836 0 478086.22 264587.28 80760 -1 835
837 0 478080 264608 80120 178 831
838 0 478112 264352 80120 148 837
839 0 478272 264192 79920 101 838
840 0 478336 264149.34 79880 94 839
841 0 478108.06 264480.06 79880 -1 840
842 0 478464 264064 79800 81 840
843 0 478592 263936 79720 107 842
844 0 478648.25 264023.53 79560 -1 843
845 0 476544 266464 77080 166 766
846 0 476384 266656 77200 202 845
847 0 476448 266912 77160 200 846
848 0 476384 267168 77200 178 847
849 0 476224 267392 77240 178 848
850 0 476160 267648 77320 86 849
851 0 476070.75 268076.2 77360 -1 850
852 0 476316.25 267819.28 77400 -1 851
853 0 476406.5 267524.06 77480 -1 852
854 0 476071.66 268284.66 77440 -1 851
855 0 476072.5 268388.75 77480 -1 854
856 0 476073 268492.56 77520 -1 855
857 0 475983.2 268545.8 77600 -1 856
858 0 476096 267904 77240 186 850
859 0 476000 268160 77240 209 858
860 0 475904 268416 77200 168 859
861 0 475808 268672 77200 122 860
862 0 475648 268832 77080 186 861
863 0 475424 268960 77040 256 862
864 0 474877.34 269665 77240 142 863
865 0 474767.72 269806.06 77280 120 864
866 0 475340.47 268799.3 76960 -1 863
867 0 475321.8 268850 76920 -1 866
868 0 475347.75 268843.75 76880 -1 867
869 0 475459.94 268623.25 76840 -1 868
870 0 475561.8 268402.97 76800 -1 869
871 0 475856.66 267899.25 76680 -1 870
872 0 476034.62 267789.47 76600 -1 871
873 0 475765.3 267981.44 76400 -1 872
874 0 475143.2 269561.2 76800 -1 868
875 0 474806.62 269839.2 76680 -1 874
876 0 474998.3 269703.62 76560 -1 875
877 0 455866 270512.8 73600 86 238
878 0 456454.25 270186.7 73680 143 877
879 0 457061.25 269549.56 73800 140 878
880 0 457655.3 269210.06 73760 115 879
881 0 458201.88 268596.62 73680 90 880
882 0 458862.62 267743.38 73720 224 881
883 0 458990.2 267443.12 73840 198 882
884 0 459035.88 267209.75 73920 153 883
885 0 459162.2 266972.94 74000 186 884
886 0 459332.72 266399.8 74040 197 885
887 0 459372.2 266073.8 74160 172 886
888 0 459550.38 265394.78 74240 203 887
889 0 459741.06 264689.5 74400 163 888
890 0 460223 264152.94 74280 175 889
891 0 460670.06 263864.8 74200 156 890
892 0 461135.16 263646.06 74120 178 891
893 0 461408.25 263525.38 73960 181 892
894 0 461680.47 263390.84 73840 237 893
895 0 462275.16 263164.9 73680 198 894
896 0 462760.12 262991 73600 218 895
897 0 463075 262691.28 73480 197 896
898 0 463500.2 262109.47 73560 168 897
899 0 463460.06 262053.88 73760 160 898
900 0 463377.06 262035.75 73960 160 899
901 0 463340.62 261979.78 74160 75 900
902 0 463207.28 261903.97 74360 185 901
903 0 463016.75 261857 74600 186 902
904 0 462946.4 261844.72 74800 131 903
905 0 462848.7 261905.9 75000 131 904
906 0 462848.62 261938.03 75200 163 905
907 0 462846.84 261956.83 75240 164 906
908 0 462836.28 262050.97 75440 172 907
909 0 462932.72 262230.5 75640 172 908
910 0 462957.3 262297.2 75720 178 909
911 0 463037.47 262335.06 75880 178 910
912 0 463170.16 262324.53 76080 217 911
913 0 463175.6 262364.2 76120 213 912
914 0 463198.12 262521.16 76280 197 913
915 0 463250.1 263190.38 76400 160 914
916 0 463344.5 263234.5 76440 175 915
917 0 463439 263279 76480 175 916
918 0 463419.62 263534.5 76600 202 917
919 0 463479.25 263609 76720 202 918
920 0 463498.94 263634.16 76760 202 919
921 0 463525.8 263662.84 76800 200 920
922 0 463695.3 263828.62 77200 188 921
923 0 463730.9 263864.28 77280 186 922
924 0 463670.16 263851.28 77360 186 923
925 0 464190.53 263797.2 76560 168 918
926 0 464717.6 263870.4 76440 122 925
927 0 465182.9 263703.7 76360 219 926
928 0 465543 263601.34 76320 202 927
929 0 465430.47 263492.7 76080 202 928
930 0 465388.7 263458.56 75680 202 929
931 0 465301.06 263447.72 75640 202 930
932 0 465403.88 263346.12 75600 -1 931
933 0 465443.5 263133.3 75440 -1 932
934 0 465444.2 263099.8 75400 -1 933
935 0 465405.12 263132.5 75360 -1 934
936 0 465577.12 263094.34 75240 -1 935
937 0 465678.16 262963.44 75120 -1 936
938 0 465701.8 262902.84 75040 -1 937
939 0 466263.3 263396.28 76240 124 928
940 0 466513 263410.66 76160 152 939
941 0 466637.5 263418.44 76120 166 940
942 0 467293.2 263912.4 76080 120 941
943 0 467534.97 264250.6 76040 115 942
944 0 468774.84 265128.88 76000 153 943
945 0 469108.03 265525.6 76200 189 944
946 0 469145 265538 76320 189 945
947 0 469099.5 265584.8 76440 189 946
948 0 469204.8 265732.03 76640 206 947
949 0 469286.7 265846.56 76840 198 948
950 0 469218.66 265957.53 77000 153 949
951 0 469164.3 266128.56 77160 150 950
952 0 469128.7 266250.8 77360 150 951
953 0 469117.03 266364.2 77560 141 952
954 0 469163.75 266482.53 77760 141 953
955 0 469154.56 266551.7 77840 148 954
956 0 469194.5 266666.94 78000 143 955
957 0 469149.9 266722.62 78160 143 956
958 0 469150.12 266936.7 78280 178 957
959 0 469141.5 266971 78320 165 958
960 0 469116.44 267073.12 78440 128 959
961 0 468875.7 267150.12 78600 120 960
962 0 468849.75 267137.62 78680 120 961
963 0 468843.16 266955.28 78840 120 962
964 0 469129.6 266890 78960 104 963
965 0 469156.4 266737.2 79120 120 964
966 0 469163.06 266699 79160 124 965
967 0 469250.84 266687.38 79240 124 966
968 0 469334.53 266745.44 79440 176 967
969 0 469378 266753.5 79520 217 968
970 0 469421.25 266761.53 79600 217 969
971 0 469442 266795.06 79640 217 970
972 0 469467 266800.06 79680 217 971
973 0 469408.5 266812.5 79800 217 972
974 0 469350.3 266825 79920 217 973
975 0 469334.88 266816.94 80000 -1 974
976 0 469355.34 266777.34 80040 -1 975
977 0 469396.03 266697.8 80120 -1 976
978 0 469340.44 266670.75 80160 -1 977
979 0 468555.3 267273.56 78920 163 963
980 0 468528.47 267222.12 79120 139 979
981 0 468557.2 267184.97 79280 139 980
982 0 468608.22 267172.62 79360 107 981
983 0 469010.75 265310.44 75960 139 944
984 0 469073 265228.56 75840 139 983
985 0 469148.7 265100.44 75760 153 984
986 0 466730.78 263209.97 76280 242 939
987 0 466902.34 263104 76360 215 986
988 0 466988.34 263051.22 76400 202 987
989 0 467289.16 262880.2 76480 202 988
990 0 467730.3 262894.84 76600 186 989
991 0 468175.9 262953.06 76720 139 990
992 0 468382.3 262914.56 76800 150 991
993 0 468638.97 262867.12 76960 160 992
994 0 468952.53 262791.8 77080 148 993
995 0 469190.16 262730.12 77200 154 994
996 0 469433.3 262692.6 77320 148 995
997 0 469712.4 262619.88 77480 176 996
998 0 470210.94 262414.44 77520 163 997
999 0 470525.06 262187.3 77480 150 998
1000 0 470992.3 261972.02 77320 131 999
1001 0 470973.06 261938.7 77200 131 1000
1002 0 470983.88 261944.78 77080 131 1001
1003 0 471003.94 261933.89 77040 131 1002
1004 0 470254.5 262399.88 77560 163 998
1005 0 470400.25 262243.94 77680 197 1004
1006 0 470783.44 261954 77840 131 1005
1007 0 471056.12 261711.25 77880 131 1006
1008 0 471074.72 261688.67 78000 131 1007
1009 0 471229.1 261550.44 78120 128 1008
1010 0 471285.25 261449 78200 128 1009
1011 0 471500.75 260508.33 78200 108 1010
1012 0 471630.8 260269.55 78160 81 1011
1013 0 471428.75 259857.84 78200 120 1012
1014 0 471290.75 259338.14 78120 120 1013
1015 0 471479 258651.27 78080 124 1014
1016 0 471522 258550.33 78120 124 1015
1017 0 471565 258449.5 78160 81 1016
1018 0 471608 258349.31 78200 81 1017
1019 0 471462.7 258295.52 78520 81 1018
1020 0 471350.44 258370.72 78560 81 1019
1021 0 471284.38 258425.81 78600 124 1020
1022 0 471490.62 258674.8 77960 124 1015
1023 0 471496 258682.33 77920 124 1022
1024 0 471505.62 258696.58 77840 124 1023
1025 0 471578.8 258742.66 77760 124 1024
1026 0 471569.06 258767.69 77720 124 1025
1027 0 471474.3 258802.45 77680 80 1026
1028 0 471343.7 261475.19 78320 160 1010
1029 0 471353.06 261553.97 78360 154 1028
1030 0 471556 261584.42 78520 131 1029
1031 0 471633.97 261545.61 78680 131 1030
1032 0 471649.56 261509.44 78840 128 1031
1033 0 471761.3 261487.9 78880 135 1032
1034 0 472763.34 261297.55 79240 200 1033
1035 0 472892.47 261290.06 79360 200 1034
1036 0 473153.34 261275.14 79520 197 1035
1037 0 473370.75 261163.7 79680 217 1036
1038 0 473602.88 261058.97 79840 166 1037
1039 0 473832.75 260978 79920 206 1038
1040 0 473971 260942.86 80040 206 1039
1041 0 474041.88 260867.89 80160 206 1040
1042 0 474231.16 260640.95 80320 115 1041
1043 0 474429.75 260495.31 80440 96 1042
1044 0 474576.2 260339.9 80600 172 1043
1045 0 474868.2 260098.11 80720 175 1044
1046 0 475389.56 259733.52 80760 164 1045
1047 0 475756.5 259502.52 80840 102 1046
1048 0 476032.38 259264.88 81000 134 1047
1049 0 476988.9 258853.64 80960 148 1048
1050 0 476998.03 258970.94 80720 148 1049
1051 0 477589.7 258694.3 81040 108 1049
1052 0 478104.94 258327.86 81080 124 1051
1053 0 478493.03 257897.8 81160 175 1052
1054 0 478638.03 257694.95 81240 102 1053
1055 0 478662.78 257473.69 81320 86 1054
1056 0 479008.34 257279.47 81400 75 1055
1057 0 479107.06 257220.84 81560 75 1056
1058 0 479174.97 257222.48 81600 120 1057
1059 0 479178.8 257166.12 81720 197 1058
1060 0 479223.38 257133.05 81880 197 1059
1061 0 479200.5 257121 81960 197 1060
1062 0 479178.5 257109.12 82040 163 1061
1063 0 479094.22 257060.84 82160 127 1062
1064 0 479031 257019.73 82240 104 1063
1065 0 478619.47 256899.69 82400 101 1064
1066 0 478348.28 256883.77 82480 102 1065
1067 0 478084.84 256830.3 82560 120 1066
1068 0 477890.25 256845.55 82640 120 1067
1069 0 477663.1 256895.31 82720 120 1068
1070 0 477314.66 256928.42 82880 156 1069
1071 0 476905.28 257076.55 82920 166 1070
1072 0 476656.06 257274.05 82960 166 1071
1073 0 476632.88 257196.36 83080 197 1072
1074 0 476618.38 257110.62 83200 197 1073
1075 0 476598.1 257080.06 83280 197 1074
1076 0 476396.2 257007.3 83440 239 1075
1077 0 476099.8 257070.55 83520 236 1076
1078 0 475891.3 257086.44 83600 185 1077
1079 0 475778 257049.5 83640 185 1078
1080 0 475664.94 257012.58 83680 240 1079
1081 0 475425.97 256880.89 83760 197 1080
1082 0 475425.88 256874.64 83800 197 1081
1083 0 475165.75 256816.83 83840 160 1082
1084 0 475003.4 256864.1 83880 -1 1083
1085 0 475074.03 256800.78 84120 -1 1084
1086 0 475319.5 256595.89 84160 -1 1085
1087 0 475680.5 256412.94 84200 -1 1086
1088 0 475816.7 256288.31 84320 -1 1087
1089 0 475118.2 256252.9 83720 124 1081
1090 0 474927.4 256229.22 83600 157 1089
1091 0 475040.06 256184.12 83480 101 1090
1092 0 475002.2 256209.28 83440 101 1091
1093 0 474937.16 256380.03 83240 101 1092
1094 0 474947 256410 83200 101 1093
1095 0 474967.12 256470.19 83120 101 1094
1096 0 475011.8 256468.64 83080 101 1095
1097 0 474192.7 256919.45 83720 163 1081
1098 0 473880.5 256953.95 83680 160 1097
1099 0 473874 257061.89 83560 160 1098
1100 0 474136.75 257133.22 83360 -1 1099
1101 0 476505.75 257343.47 82800 239 1072
1102 0 476449.8 257388.28 82720 239 1101
1103 0 479546.22 257607.6 81560 189 1058
1104 0 479602.62 257720.19 81480 156 1103
1105 0 479726.2 258007.08 81400 156 1104
1106 0 479803.38 258095.23 81360 156 1105
1107 0 479937.75 258375.8 81160 178 1106
1108 0 480004.1 258569.38 81120 136 1107
1109 0 480056.12 259080.67 81040 107 1108
1110 0 480080 259267.47 80960 128 1109
1111 0 480191.8 259455.03 80880 226 1110
1112 0 480305.25 259621.95 80800 221 1111
1113 0 480413.94 259768.9 80680 175 1112
1114 0 480526.47 259842.1 80560 175 1113
1115 0 480593.84 259921.89 80440 128 1114
1116 0 480662.62 259990.62 80320 140 1115
1117 0 480701 260014.69 80280 140 1116
1118 0 480794.06 260080.31 80160 140 1117
1119 0 480817.47 260145.75 80000 122 1118
1120 0 481141.75 260113.62 79960 32 1119
1121 0 481191.8 260110.95 79920 32 1120
1122 0 481372.25 260207.67 79840 40 1121
1123 0 481575.12 260391.12 79800 64 1122
1124 0 481763.22 260598.7 79720 102 1123
1125 0 481914.97 260681.9 79640 102 1124
1126 0 481929.88 260684.02 79560 102 1125
1127 0 480402.94 260431.11 80000 75 1119
1128 0 480366.56 260569.36 79960 75 1127
1129 0 480371.66 260631 79920 60 1128
1130 0 480381.06 260754.73 79840 32 1129
1131 0 480437.9 260792.27 79760 98 1130
1132 0 480548.56 260713.12 79600 98 1131
1133 0 480657.75 260659 79480 126 1132
1134 0 480694.2 260641.14 79440 136 1133
1135 0 480736.44 260680.17 79280 136 1134
1136 0 480765.3 260690.64 79240 120 1135
1137 0 480806.78 260657.95 79120 120 1136
1138 0 474771.8 260191.95 80840 150 1045
1139 0 474715.7 260313.17 81000 198 1138
1140 0 474754.3 260334.6 81160 150 1139
1141 0 474824.34 260305.22 81320 150 1140
1142 0 474909.4 260298.95 81480 134 1141
1143 0 474977.7 260320.89 81640 90 1142
1144 0 475020 260315.94 81680 90 1143
1145 0 475083 260388.83 81840 90 1144
1146 0 475093.1 260455.11 82000 98 1145
1147 0 474907 260647 82080 86 1146
1148 0 474814.06 260742.77 82120 80 1147
1149 0 474785.2 260903.42 82240 150 1148
1150 0 474738.62 260934.52 82400 150 1149
1151 0 474644.5 261189 82440 137 1150
1152 0 474549.7 261442.78 82480 124 1151
1153 0 474398.3 261647.84 82560 163 1152
1154 0 474309.44 261862.72 82680 197 1153
1155 0 474259 261922 82720 197 1154
1156 0 474208.94 261980.52 82760 197 1155
1157 0 474190.66 262039.67 82800 165 1156
1158 0 474153.56 262156.75 82880 102 1157
1159 0 474114.7 262861.3 82960 137 1158
1160 0 474103.5 262933.5 83000 140 1159
1161 0 474072.12 263158.3 83040 140 1160
1162 0 474058.66 263155.66 83080 140 1161
1163 0 474045.5 263153.5 83120 140 1162
1164 0 474032.12 263150.8 83160 140 1163
1165 0 473959.75 263119.5 83200 140 1164
1166 0 474082.34 263882.38 83240 166 1165
1167 0 474068.7 264252.12 83280 60 1166
1168 0 474189.12 264325.9 83400 60 1167
1169 0 473866.4 264577.94 83640 51 1168
1170 0 473853.88 264749.94 83760 160 1169
1171 0 473818.3 264853.88 83800 214 1170
1172 0 473769.3 264987.94 83880 235 1171
1173 0 473788.5 265008 83960 235 1172
1174 0 473807.72 265028.12 84040 235 1173
1175 0 473728.34 265173.06 84120 98 1174
1176 0 473625.7 265453.56 84160 91 1175
1177 0 473351.94 266098.38 84120 -1 1176
1178 0 473272.5 266274 84040 -1 1177
1179 0 473199.56 266458.8 83960 -1 1178
1180 0 473249.12 266581.75 83840 -1 1179
1181 0 473384.4 266652.94 83800 -1 1180
1182 0 473597.62 265624.03 84200 91 1176
1183 0 473585.62 265741 84280 163 1182
1184 0 473621.12 265725.06 84440 163 1183
1185 0 473635 265715 84480 163 1184
1186 0 473649 265705.25 84520 163 1185
1187 0 473708.38 265654.44 84640 163 1186
1188 0 473852.06 265517.12 85000 -1 1187
1189 0 473686.12 265156.22 83800 235 1172
1190 0 473657 265260.47 83680 235 1189
1191 0 473562 265273.38 83600 98 1190
1192 0 473442.94 265313.72 83520 98 1191
1193 0 473408.94 265351.4 83480 98 1192
1194 0 473742.94 263024.88 83320 140 1165
1195 0 474267.62 263178.25 82800 140 1159
1196 0 474350.8 263202.5 82720 140 1195
1197 0 474747.66 260581.53 82440 80 1150
1198 0 474717.75 260606.8 82520 80 1197
1199 0 474728.22 260498.17 82640 80 1198
1200 0 474698.44 260414.14 82720 80 1199
1201 0 474685.12 260389.25 82800 80 1200
1202 0 471206.12 261619.7 78880 91 1032
1203 0 470862.3 261658.08 78920 81 1202
1204 0 470672.12 261696.36 79000 81 1203
1205 0 470605.8 261708.22 79080 122 1204
1206 0 470605.5 261716.5 79160 122 1205
1207 0 470605.06 261724.53 79240 122 1206
1208 0 470528.78 261732.2 79400 104 1207
1209 0 470373.97 261770 79520 80 1208
1210 0 470271.44 261850.31 79600 80 1209
1211 0 470085.88 261830.47 79680 166 1210
1212 0 469990.4 261849.92 79800 166 1211
1213 0 469890.3 261862.48 79960 139 1212
1214 0 469717.8 261886.19 80040 186 1213
1215 0 469700.06 261889.1 80080 186 1214
1216 0 469488.12 261954.47 80160 202 1215
1217 0 469382.1 261987.5 80240 186 1216
1218 0 469281.12 262073.5 80320 186 1217
1219 0 468928.28 262338 80400 160 1218
1220 0 468771.03 262584.66 80440 176 1219
1221 0 468495.2 262896.44 80520 197 1220
1222 0 468233.25 263442.3 80520 178 1221
1223 0 467805.06 263593.88 80480 122 1222
1224 0 467711.2 263700.88 80440 75 1223
1225 0 467672.72 263920.66 80400 107 1224
1226 0 467712.25 264058.2 80320 107 1225
1227 0 467706 264055.34 80240 107 1226
1228 0 468457.8 262930.6 80560 197 1221
1229 0 468417.12 263050.2 80760 120 1228
1230 0 468343.56 263176.8 80880 120 1229
1231 0 468281.06 262998.56 81040 120 1230
1232 0 468356.25 262781.62 81080 -1 1231
1233 0 468384.8 262673.2 81200 -1 1232
1234 0 463251.56 262570.16 73320 209 897
1235 0 463274.88 262475.06 73120 202 1234
1236 0 463479.12 262249.2 73000 206 1235
1237 0 463733.75 261826.83 72920 32 1236
1238 0 463775.6 261405.9 72840 163 1237
1239 0 463758.12 260902.9 72760 160 1238
1240 0 463677.88 260649.94 72680 154 1239
1241 0 463475.8 260366.03 72600 154 1240
1242 0 463220.44 260134.56 72520 124 1241
1243 0 462900.8 259876.19 72400 186 1242
1244 0 462080 258684.73 72360 186 1243
1245 0 461579 257591.17 72320 139 1244
1246 0 461585.97 257092.94 72400 150 1245
1247 0 461715.3 256838.94 72520 150 1246
1248 0 461920.56 256429.34 72600 107 1247
1249 0 462164.84 255966.84 72680 128 1248
1250 0 462374.22 255555.55 72880 186 1249
1251 0 462574.28 255195.98 73040 136 1250
1252 0 462702.66 254926.72 73200 176 1251
1253 0 462777.62 254618 73280 136 1252
1254 0 462834.38 254417 73440 136 1253
1255 0 462875.38 254087.11 73560 189 1254
1256 0 462911.72 253875.03 73800 190 1255
1257 0 462866.6 253746.78 74000 189 1256
1258 0 462852.25 253587.69 74200 176 1257
1259 0 462835.56 253447.36 74400 108 1258
1260 0 462836.16 253283.36 74600 90 1259
1261 0 462941.3 253139.08 74800 141 1260
1262 0 463057.25 253038.48 75040 115 1261
1263 0 463156.53 252945.67 75280 166 1262
1264 0 463240 252833.88 75520 178 1263
1265 0 463380.56 252760.88 75760 140 1264
1266 0 463435.5 252708.89 75960 198 1265
1267 0 463486.3 252702.73 76000 198 1266
1268 0 463597.25 252678.08 76240 181 1267
1269 0 463740.38 252671.2 76440 81 1268
1270 0 463892.4 252671.6 76560 118 1269
1271 0 463993.53 252671.77 76640 143 1270
1272 0 464077.2 252655.2 76800 156 1271
1273 0 464098.2 252650.55 76840 160 1272
1274 0 464359.75 252510.19 77000 178 1273
1275 0 464472.47 252444.83 77080 232 1274
1276 0 464576.34 252353.45 77200 232 1275
1277 0 464830.38 252057.38 77320 279 1276
1278 0 464892.5 252108 77360 279 1277
1279 0 464955.06 252159.3 77400 279 1278
1280 0 465013.5 251996.25 77520 279 1279
1281 0 465033.4 251942.48 77560 279 1280
1282 0 465189.7 251805.38 77640 235 1281
1283 0 464998.03 251939.47 77720 235 1282
1284 0 465102.66 251972.3 77880 104 1283
1285 0 465246.62 251837.9 78040 104 1284
1286 0 465331.06 251775.78 78200 107 1285
1287 0 465478.75 251562.9 78320 131 1286
1288 0 465528.4 251260.66 78480 115 1287
1289 0 465528.75 251198.97 78640 163 1288
1290 0 465654.56 251070.44 78760 163 1289
1291 0 466057 250800.12 78800 163 1290
1292 0 466061.47 250817.33 78920 166 1291
1293 0 465996.5 250799.5 79000 166 1292
1294 0 465932.12 250782.14 79080 166 1293
1295 0 465810.5 250701.92 79320 75 1294
1296 0 465748.88 250670.89 79360 75 1295
1297 0 465758 250645 79440 144 1296
1298 0 465767.34 250619.45 79520 214 1297
1299 0 465764.56 250607.5 79600 214 1298
1300 0 465704.44 250539 79680 186 1299
1301 0 465737.06 250349.66 79840 229 1300
1302 0 465747.4 250318.4 79920 229 1301
1303 0 465763.3 250271.27 80040 176 1302
1304 0 465807.38 250168.98 80200 176 1303
1305 0 465903.38 250032.61 80360 160 1304
1306 0 465961.75 249927.39 80480 164 1305
1307 0 466118.75 249808.56 80600 164 1306
1308 0 466313.56 249663.4 80720 206 1307
1309 0 466430.5 249539.2 80840 209 1308
1310 0 466562.16 249505.81 80960 209 1309
1311 0 466998.9 249331.23 81000 214 1310
1312 0 467182.8 249936.11 80960 -1 1311
1313 0 467204.62 249967.33 80840 -1 1312
1314 0 467001.94 249167.38 81080 214 1311
1315 0 467094 248975.5 81120 188 1314
1316 0 467186 248784.2 81160 163 1315
1317 0 467457.03 248525.25 81200 207 1316
1318 0 467558.88 248782.2 80920 207 1317
1319 0 467536.5 248872.06 80840 163 1318
1320 0 468292.62 248033.98 81240 160 1317
1321 0 468277.5 247991.5 81280 148 1320
1322 0 468262 247949.03 81320 148 1321
1323 0 467944.7 248000.8 81480 -1 1322
1324 0 467931 247893.69 81640 -1 1323
1325 0 468009.4 247789 81840 -1 1324
1326 0 467971.56 248021.27 82000 -1 1325
1327 0 468416.75 247865.48 81200 172 1320
1328 0 468764.75 247255.6 81080 202 1327
1329 0 468963.88 247029.5 80960 214 1328
1330 0 469123.56 246999.78 80920 219 1329
1331 0 469367.44 246796.39 80760 245 1330
1332 0 469451.1 246776.22 80680 245 1331
1333 0 469566.75 246726.89 80520 202 1332
1334 0 469645.38 246652.67 80360 202 1333
1335 0 469654.4 246635 80320 209 1334
1336 0 469691.88 246562.86 80160 237 1335
1337 0 469693.94 246544.47 80080 237 1336
1338 0 469695.2 246481.28 79920 128 1337
1339 0 469675 246426 79840 128 1338
1340 0 469655.2 246370.84 79760 128 1339
1341 0 469691.4 246345.6 79720 135 1340
1342 0 469837.25 246244.42 79560 163 1341
1343 0 469951 246230.8 79440 145 1342
1344 0 470026.94 246222.28 79360 134 1343
1345 0 470234.2 246222 79200 169 1344
1346 0 470285.62 246221.86 79160 178 1345
1347 0 470473.7 246179.83 78960 200 1346
1348 0 470674.66 246205.06 78800 200 1347
1349 0 470883 246285.05 78640 186 1348
1350 0 470982.72 246299.52 78440 186 1349
1351 0 471163.3 246331.78 78280 157 1350
1352 0 471176.56 246403.05 78200 192 1351
1353 0 471427.2 246430.83 78000 209 1352
1354 0 471564.88 246457.61 77920 209 1353
1355 0 471577.2 246464 77880 216 1354
1356 0 471625.88 246487.72 77720 246 1355
1357 0 471721.88 246560.45 77600 273 1356
1358 0 471721 246569.4 77400 273 1357
1359 0 471813.3 246494.1 77240 263 1358
1360 0 471973.5 246395 77120 250 1359
1361 0 472027.25 246361.89 77080 246 1360
1362 0 472165.66 246265.8 77000 246 1361
1363 0 472324.2 246175.42 76880 217 1362
1364 0 472666.44 245972.17 76800 157 1363
1365 0 472734.94 245889.4 76440 200 1364
1366 0 473493.38 245447.66 76760 178 1364
1367 0 474306.88 245651.06 76800 156 1366
1368 0 474624.34 245781.47 76880 140 1367
1369 0 474821.84 245845.45 77000 148 1368
1370 0 474864.8 245956.39 77160 140 1369
1371 0 475094.5 246112.8 77280 200 1370
1372 0 475279.8 246191.19 77360 197 1371
1373 0 475299.06 246171.36 77400 197 1372
1374 0 475585 246272.23 77520 229 1373
1375 0 475787.1 246344.7 77640 202 1374
1376 0 475891 246364 77680 182 1375
1377 0 475995 246382.72 77720 163 1376
1378 0 476243.5 246434.86 77800 163 1377
1379 0 476644.44 246476.06 77880 160 1378
1380 0 476708.75 246490.16 77920 160 1379
1381 0 476895.5 246594.48 78000 148 1380
1382 0 477137.62 246733.8 78120 153 1381
1383 0 477320.88 246807.44 78240 163 1382
1384 0 477451.03 246795.28 78280 163 1383
1385 0 477554.5 246845.81 78360 150 1384
1386 0 477751.12 246817.72 78520 164 1385
1387 0 477884.25 246783.95 78680 164 1386
1388 0 477843.3 246771.39 78800 189 1387
1389 0 477812.94 246772.86 78840 189 1388
1390 0 477787 246826.03 78880 164 1389
1391 0 477735 246770.03 78960 189 1390
1392 0 477662.8 246797.36 79040 190 1391
1393 0 477706.1 246828.08 79200 190 1392
1394 0 477978.94 246730.1 79320 163 1393
1395 0 478034 246717 79360 163 1394
1396 0 478144.44 246691.39 79440 163 1395
1397 0 478157.38 246692.23 79600 150 1396
1398 0 478219.12 246635.73 79760 150 1397
1399 0 478276.2 246626.31 79960 128 1398
1400 0 478368.7 246625.7 80000 163 1399
1401 0 478440.2 246592.08 80160 153 1400
1402 0 478464.7 246527.69 80320 160 1401
1403 0 478515.97 246519.61 80440 160 1402
1404 0 479078.2 246314.12 80520 160 1403
1405 0 478989.75 246305.78 80640 160 1404
1406 0 478974.62 246276.1 80760 160 1405
1407 0 479421 245867.92 80760 292 1406
1408 0 478923.25 246221.14 80920 186 1406
1409 0 478619.06 246243.47 81080 -1 1408
1410 0 478685.34 246153.28 81160 -1 1409
1411 0 478858.38 245991.6 81280 -1 1410
1412 0 479504 245818.86 80520 198 1404
1413 0 479601.5 245737.34 80440 198 1412
1414 0 479628.25 245640.48 80280 160 1413
1415 0 479681 245606.03 80240 160 1414
1416 0 479738.34 245594 80080 178 1415
1417 0 479767.12 245588.14 80000 178 1416
1418 0 479856.8 245601.94 79920 96 1417
1419 0 480080.75 245616.08 79840 122 1418
1420 0 480183.22 245570.36 79720 122 1419
1421 0 480212.1 245540.9 79520 134 1420
1422 0 480309.2 245522.23 79360 163 1421
1423 0 480387 245599.97 79200 163 1422
1424 0 480522 245671 79120 139 1423
1425 0 480451.62 245976.12 79160 -1 1424
1426 0 480794.2 246129.12 79200 -1 1425
1427 0 480825.62 246124.33 79280 -1 1426
1428 0 480741.56 246099.66 79360 -1 1427
1429 0 480769 246090.22 79400 -1 1428
1430 0 480771.3 246025.56 79440 -1 1429
1431 0 480657.06 245741.5 79040 115 1424
1432 0 480843.06 245797.53 78880 108 1431
1433 0 481055.7 245892.78 78760 51 1432
1434 0 481124.47 245962.6 78640 51 1433
1435 0 481213.2 246100.8 78480 32 1434
1436 0 481219.5 246158.5 78400 32 1435
1437 0 481225.94 246215.84 78320 32 1436
1438 0 481129.25 246327.05 78200 75 1437
1439 0 481089.16 246390.23 78080 134 1438
1440 0 481092.7 246402.75 77960 134 1439
1441 0 481110.7 246371.47 77880 134 1440
1442 0 481069.78 246345.77 77800 134 1441
1443 0 481081.5 246301.22 77600 128 1442
1444 0 481205.56 246241.81 77440 64 1443
1445 0 481218.88 246259.2 77240 64 1444
1446 0 481265.25 246206.84 77000 128 1445
1447 0 481321.72 246111.03 76760 81 1446
1448 0 481494.28 246031.89 76560 98 1447
1449 0 481706.34 245939.95 76400 128 1448
1450 0 482036.1 245821.03 76240 160 1449
1451 0 482261.28 245714 76080 175 1450
1452 0 482486.25 245522.62 75920 153 1451
1453 0 482580 245430.67 75880 147 1452
1454 0 482768.25 245246.17 75800 136 1453
1455 0 482912.7 245089.98 75720 164 1454
1456 0 483075.75 244928.34 75600 163 1455
1457 0 483178.84 244802.55 75440 101 1456
1458 0 483286.44 244679.62 75280 150 1457
1459 0 483374.47 244577.06 75120 150 1458
1460 0 483475.6 244502.28 74920 140 1459
1461 0 483762.4 244366.33 74640 124 1460
1462 0 483896.6 244268.38 74480 122 1461
1463 0 484004.4 244252.33 74280 120 1462
1464 0 484153.06 244285.44 74080 120 1463
1465 0 484286.2 244303.6 73960 120 1464
1466 0 484375.3 244316.08 73880 120 1465
1467 0 484527.72 244386.66 73720 120 1466
1468 0 484716.16 244487.9 73600 108 1467
1469 0 484857.8 244622 73440 115 1468
1470 0 484990.66 244714 73360 103 1469
1471 0 485057.06 244760.42 73320 98 1470
1472 0 485211.22 244833.78 73240 176 1471
1473 0 485447.44 244939.12 73120 156 1472
1474 0 485492 244924 73040 156 1473
1475 0 485537.4 244909.4 72960 156 1474
1476 0 485559.62 244901.62 72920 156 1475
1477 0 485612.56 244881.72 72880 131 1476
1478 0 485718 244841.33 72800 131 1477
1479 0 485928 244760 72640 176 1478
1480 0 485903.66 244791.67 72520 163 1479
1481 0 485540 245332 72520 163 1480
1482 0 486075.88 244711.52 72440 176 1480
1483 0 486239.25 244608.7 72360 163 1482
1484 0 486292.38 244481.61 72240 163 1483
1485 0 486373.8 244391.81 72120 101 1484
1486 0 485564 244784 72120 163 1485
1487 0 486512.28 244307.88 72000 150 1485
1488 0 486656.22 244286.73 71800 150 1487
1489 0 487124.03 244290.61 71600 104 1488
1490 0 487486.47 244157.66 71480 90 1489
1491 0 487797.28 243961.42 71400 148 1490
1492 0 488350.38 243520.88 71360 98 1491
1493 0 488902.12 242847.83 71320 141 1492
1494 0 488862.53 242798.33 71360 -1 1493
1495 0 488786.75 242905.48 71480 -1 1494
1496 0 488845.7 242906.61 71560 -1 1495
1497 0 488728.1 242915.38 71640 -1 1496
1498 0 488627.2 242891.8 71720 -1 1497
1499 0 488476.5 242856.92 71840 -1 1498
1500 0 488542.1 242889.27 71920 -1 1499
1501 0 489253.2 242735.45 71280 189 1493
1502 0 489729.7 242413.66 71240 181 1501
1503 0 489899.8 242322.6 71120 181 1502
1504 0 489875.5 242316.4 70920 181 1503
1505 0 489852.66 242284.33 70720 181 1504
1506 0 489847.78 242278.17 70680 181 1505
1507 0 489853.97 242281.17 70480 164 1506
1508 0 489916.62 242284.33 70280 136 1507
1509 0 490014 242292.5 70240 203 1508
1510 0 490110.6 242300.73 70200 203 1509
1511 0 490233.5 242373.77 70000 203 1510
1512 0 490255.75 242374.11 69880 203 1511
1513 0 490103.2 242408.4 69720 148 1512
1514 0 490065.12 242417.14 69680 148 1513
1515 0 489993.9 242532 69560 148 1514
1516 0 489816.94 242715.03 69280 153 1515
1517 0 489744.56 242705.98 69240 153 1516
1518 0 490129 242760 69000 128 1517
1519 0 490193.1 242769.42 68960 90 1518
1520 0 490269.38 242842.73 68920 90 1519
1521 0 490700.84 243144.4 68880 140 1520
1522 0 490777.2 243260.83 68840 140 1521
1523 0 490673.56 243390.8 68560 90 1522
1524 0 490544.94 243476.97 68120 32 1523
1525 0 489227.94 243303.69 69280 -1 1516
1526 0 489102.62 243395.98 69440 -1 1525
1527 0 489076.88 243366.31 69480 -1 1526
1528 0 478700.34 246507.44 79320 128 1394
1529 0 478713.25 246503.62 79280 128 1528
1530 0 473723.06 245073.1 76680 178 1366
1531 0 473790.72 244907.58 76440 169 1530
1532 0 473708 245162 76320 96 1531
1533 0 473596.84 245499.95 76160 -1 1532
1534 0 473603.88 245618.2 76000 -1 1533
1535 0 473576.2 245686.62 75840 -1 1534
1536 0 473480.44 245758.28 75680 -1 1535
1537 0 473387.62 245724.36 75440 -1 1536
1538 0 473265 245731 75320 -1 1537
1539 0 473141.94 245737.75 75200 -1 1538
1540 0 473050.06 245703.12 75040 -1 1539
1541 0 473053.62 245669.4 74840 -1 1540
1542 0 473194.62 245639.69 74600 -1 1541
1543 0 473212.8 245626.4 74560 -1 1542
1544 0 473284.38 245571.55 74400 -1 1543
1545 0 473334.78 245581.77 74240 -1 1544
1546 0 473496.12 245653.48 74000 -1 1545
1547 0 473642.66 245793.27 73800 -1 1546
1548 0 473657.25 245776.44 73760 -1 1547
1549 0 473866.25 245511.25 73640 -1 1548
1550 0 473935.7 245422.89 73600 -1 1549
1551 0 473802 244879.55 76400 168 1531
1552 0 473872.7 244679.05 76200 202 1551
1553 0 473910.44 244497.44 76000 115 1552
1554 0 473933.66 244449 75960 93 1553
1555 0 473980.75 244352.7 75880 51 1554
1556 0 474105.75 244036.02 75680 90 1555
1557 0 474125.34 243904 75600 112 1556
1558 0 474135.22 243838.16 75560 124 1557
1559 0 474169.06 243719.78 75400 124 1558
1560 0 474235.25 243666.08 75280 124 1559
1561 0 474257.06 243612.92 75120 228 1560
1562 0 474332.62 243519.69 75000 181 1561
1563 0 474434.47 243300.38 74800 217 1562
1564 0 474502.9 243155.95 74640 186 1563
1565 0 474735.75 242918.06 74480 208 1564
1566 0 474771.16 242900.86 74440 212 1565
1567 0 474911.66 242832.33 74280 228 1566
1568 0 474981.56 242798.34 74200 237 1567
1569 0 475023.75 242781.5 74160 203 1568
1570 0 475148.66 242732.16 74040 104 1569
1571 0 475490 242566 73880 75 1570
1572 0 475585.4 242547.4 73800 92 1571
1573 0 475966.66 242472.67 73480 160 1572
1574 0 476157.4 242435.4 73320 115 1573
1575 0 476204.53 242425.66 73280 104 1574
1576 0 476416.22 242364.02 73200 115 1575
1577 0 476506.5 242309.2 73080 115 1576
1578 0 476700.94 242234.95 72960 51 1577
1579 0 476831.3 242214.11 72880 128 1578
1580 0 476964.34 242188 72800 146 1579
1581 0 477031.3 242174.53 72760 156 1580
1582 0 477308.06 242070.11 72680 96 1581
1583 0 477565.62 242055.34 72640 81 1582
1584 0 477777.94 242018.08 72560 134 1583
1585 0 477955.12 242005.22 72440 208 1584
1586 0 478218.25 241957.14 72320 204 1585
1587 0 478280 241954 72280 178 1586
1588 0 478404.12 241948.33 72200 128 1587
1589 0 478611.62 241903.03 72040 164 1588
1590 0 478661.16 241918.97 71960 164 1589
1591 0 478764.75 241903.77 71880 181 1590
1592 0 478819.62 241872.19 71760 181 1591
1593 0 478999.12 241787.28 71680 128 1592
1594 0 479184.7 241706.55 71600 203 1593
1595 0 479302.38 241688.94 71480 246 1594
1596 0 479467.47 241678.7 71400 226 1595
1597 0 479541.9 241679.62 71360 226 1596
1598 0 479599 241673.5 71320 226 1597
1599 0 479655.94 241666.94 71280 189 1598
1600 0 479679.5 241682.52 71240 189 1599
1601 0 479818.62 241663.08 71160 189 1600
1602 0 479113.6 241788.58 71120 246 1601
1603 0 479133.2 241825.44 71040 246 1602
1604 0 479078.8 241830.78 70960 246 1603
1605 0 479078.8 241830.78 70840 246 1604
1606 0 479085.3 241779.52 70720 246 1605
1607 0 480058.34 241683.5 71040 217 1601
1608 0 480309.75 241645.39 70840 136 1607
1609 0 480518.78 241599.05 70800 178 1608
1610 0 480650.34 241599.48 70720 178 1609
1611 0 480801.12 241565.83 70640 108 1610
1612 0 480862.38 241564.75 70520 108 1611
1613 0 480954.25 241555.11 70400 150 1612
1614 0 480990.66 241507.67 70320 152 1613
1615 0 481009.44 241484.45 70280 153 1614
1616 0 481160.78 241487.8 70160 196 1615
1617 0 481364.6 241450 70000 196 1616
1618 0 481652.66 241385.42 69840 186 1617
1619 0 481674.5 241398.75 69800 186 1618
1620 0 481738.88 241440.05 69680 186 1619
1621 0 481772.75 241423.19 69480 190 1620
1622 0 481819.8 241512.12 69240 176 1621
1623 0 481751.66 241411.4 69040 181 1622
1624 0 481815.25 241482.25 69000 181 1623
1625 0 481891.5 241593.39 68920 181 1624
1626 0 482006 241621.06 68840 219 1625
1627 0 482058.56 241632.45 68760 219 1626
1628 0 482786.1 241749.33 68760 86 1627
1629 0 482035.3 241647.5 68640 219 1627
1630 0 481904.62 241724.42 68600 219 1629
1631 0 481900.47 241971.64 68480 219 1630
1632 0 482683.72 242135.78 68480 163 1631
1633 0 482819.34 242186.67 68400 163 1632
1634 0 482887.12 242212.47 68360 163 1633
1635 0 482913.47 242214.8 68280 163 1634
1636 0 482952.44 242213.61 68040 124 1635
1637 0 482937.34 242269.78 67840 124 1636
1638 0 482925.5 242292 67760 122 1637
1639 0 482913.8 242313.84 67680 120 1638
1640 0 483030.06 242327.42 67560 120 1639
1641 0 483151.6 242289.4 67440 60 1640
1642 0 483185.5 242318.25 67360 60 1641
1643 0 483180.2 242293.45 67280 60 1642
1644 0 483212.25 242310.58 67200 75 1643
1645 0 483069.88 242324.03 67080 75 1644
1646 0 482920.47 242342.22 66920 104 1645
1647 0 482675.8 242284.72 66800 115 1646
1648 0 482565.06 242263 66720 115 1647
1649 0 482497.3 242251.5 66560 143 1648
1650 0 482480.66 242229.53 66520 143 1649
1651 0 482407.44 242218.16 66440 143 1650
1652 0 482347.75 242207 66360 91 1651
1653 0 481837.22 242506.11 66360 128 1652
1654 0 481709.22 242443.78 66280 104 1653
1655 0 481648.2 242410.33 66160 104 1654
1656 0 481747.3 242375.11 66080 104 1655
1657 0 481819.7 242286.17 66040 128 1656
1658 0 481939.97 242187.9 65920 128 1657
1659 0 481979.3 242163.62 65840 128 1658
1660 0 481983.38 242083.6 65760 128 1659
1661 0 482121 242022.67 65680 119 1660
1662 0 482190.5 241991.7 65640 115 1661
1663 0 482270.3 241966.83 65600 115 1662
1664 0 482295.34 241807.33 65520 178 1663
1665 0 482655.75 241615.4 65520 190 1664
1666 0 482566.9 241316.12 65560 209 1665
1667 0 482521 241261.73 65600 209 1666
1668 0 482346.25 241487.81 65360 209 1664
1669 0 482287.94 241424.78 65200 209 1668
1670 0 482119.28 241233.42 65120 175 1669
1671 0 481985.1 241110.81 65040 124 1670
1672 0 481779.44 240987.2 64800 148 1671
1673 0 481768.5 240894.75 64680 148 1672
1674 0 481764.6 240863.8 64640 148 1673
1675 0 481734.75 240850.66 64600 131 1674
1676 0 481794.3 240722.5 64400 131 1675
1677 0 481768.3 240638.7 64200 150 1676
1678 0 481523.28 240603.23 63960 32 1677
1679 0 481058.16 240703.05 63760 51 1678
1680 0 480808.72 240720.62 63680 75 1679
1681 0 480367.22 240497.52 63560 160 1680
1682 0 480059.44 240154.48 63520 115 1681
1683 0 479410.75 240070.25 63480 75 1682
1684 0 478790.12 239981.94 63560 51 1683
1685 0 478487.5 239882.66 63640 32 1684
1686 0 478125.62 239815.81 63720 32 1685
1687 0 477690.3 239806.98 63480 124 1686
1688 0 477890.03 239664.36 63920 122 1686
1689 0 477909.38 239636.53 64080 102 1688
1690 0 477785.38 239605.62 64280 102 1689
1691 0 477526.38 239577.7 64400 175 1690
1692 0 477369.34 239542 64480 169 1691
1693 0 476886.2 239105.61 64480 -1 1692
1694 0 477291.25 239524.33 64520 166 1692
1695 0 477136.88 239551.22 64640 140 1694
1696 0 477055.62 239580.94 64800 140 1695
1697 0 477016 239569.08 64960 157 1696
1698 0 476969.8 239518.88 65120 157 1697
1699 0 476937.25 239457.23 65320 101 1698
1700 0 476847 239428.33 65400 157 1699
1701 0 476801.8 239414.23 65440 157 1700
1702 0 477370.28 239316.2 65440 157 1701
1703 0 476648.2 239421.55 65520 163 1701
1704 0 476257.3 238671.1 65520 120 1703
1705 0 476392.06 239350.66 65600 120 1703
1706 0 476319.94 239386.03 65640 120 1705
1707 0 476237.62 239400.08 65720 120 1706
1708 0 475987.34 239514.08 65840 136 1707
1709 0 476422.56 239575.17 65960 -1 1708
1710 0 481796.38 242073.17 68400 219 1631
1711 0 481655.8 242069.98 68280 219 1710
1712 0 466626.22 250830.45 78800 -1 1291
1713 0 466696.28 250811.14 78720 -1 1712
1714 0 466748.53 250792.11 78680 -1 1713
1715 0 466785.12 250783.11 78640 -1 1714
