# Supplementary material for: Connectomics Analysis Reveals First-, Second-, and Third-Order Thermosensory and Hygrosensory Neurons in the Adult Drosophila Brain
Source: Curr Biol. 2020 Aug 17;30(16):3167–3182.e4. doi: 10.1016/j.cub.2020.06.028 (PMC7443704; doi:10.1016/j.cub.2020.06.028)
Supplement: Data S1. Skeletons and Meshes, Related to STAR Methods — marin2020-skeletons contains files describing the morphology of each neuron in this study (in FAFB14 space, .swc format). glomeruli_meshes contains the glomerular meshes (in FAFB14 space, .stl format). neuropil_meshes contains the glomerular meshes (in FAFB14 space, .stl format). [file mmc5.zip › VP_SI/marin2020-skeletons/37513.swc]

# SWC format file
# based on specifications at http://www.neuronland.org/NLMorphologyConverter/MorphologyFormats/SWC/Spec.html
# Created by nat::write.neuron.swc
# PointNo Label X Y Z Radius Parent 
1 0 539025.56 361935.1 111680 2547 -1
2 0 539069.3 362096.06 110800 203 1
3 0 538951.6 361880.62 110600 203 2
4 0 537639.56 361100.72 109320 257 3
5 0 535584.9 360831.16 108920 164 4
6 0 534452.6 359519.88 108760 203 5
7 0 533688.75 359574.6 108080 32 6
8 0 532621.5 359509.97 107160 224 7
9 0 531800 359928.75 106600 352 8
10 0 531350.1 359239.62 105960 -1 9
11 0 530656.3 358999.16 105280 -1 10
12 0 529511.9 358976.97 104960 -1 11
13 0 528909.9 357903.4 104480 -1 12
14 0 528569.75 357504.56 103880 -1 13
15 0 528402.06 357017.16 103680 -1 14
16 0 528120.44 356574.1 103560 296 15
17 0 527921.6 355971 103160 339 16
18 0 529469.75 356409.16 103160 172 17
19 0 529860.2 356396 103000 75 18
20 0 529806 356326.22 102920 102 19
21 0 529911.1 356262.88 102720 102 20
22 0 529931.2 356258.28 102600 137 21
23 0 529798.3 355988.8 102320 156 22
24 0 529658.3 355904.4 102080 81 23
25 0 529695.7 355807.78 101880 81 24
26 0 529753 355734.7 101680 71 25
27 0 529894.75 355749.75 101640 96 26
28 0 530081.25 355721.12 101600 96 27
29 0 530416.06 355866.47 101520 120 28
30 0 530881.06 355982.53 101480 102 29
31 0 531441.9 355622.94 101360 135 30
32 0 531711.6 355428.56 101320 91 31
33 0 532150.5 355169.97 101320 124 32
34 0 532705.9 354910.84 101320 122 33
35 0 532898.56 354661.5 101160 107 34
36 0 533222.06 354498.66 101080 137 35
37 0 534319 353656.47 101040 164 36
38 0 534783.44 353193.25 101000 166 37
39 0 535545.94 352515.1 101040 164 38
40 0 536088.56 352120.06 101160 176 39
41 0 536427.4 351838.7 101320 136 40
42 0 536542.06 351019.47 101440 183 41
43 0 536787.9 350464 101480 156 42
44 0 537189.75 349930.1 101560 124 43
45 0 537794.4 349401.5 101560 156 44
46 0 538294.9 348836.84 101640 140 45
47 0 538919 348071.78 101600 86 46
48 0 538911.3 347821.97 101560 120 47
49 0 538923.44 347822.8 101520 120 48
50 0 538111.6 347215.72 101480 163 49
51 0 537663.5 346042.62 101520 148 50
52 0 537658.2 345900.84 101640 153 51
53 0 537530.75 345277.25 101720 178 52
54 0 537523.75 344353.47 101840 178 53
55 0 537321.9 343607.06 101800 202 54
56 0 537161.7 343400.6 101720 209 55
57 0 536990.06 342906.8 101560 156 56
58 0 536942.3 342552.44 101440 186 57
59 0 536970.44 342505.06 101360 186 58
60 0 537026.06 342104.28 101240 175 59
61 0 537153.1 341468.12 101080 120 60
62 0 537493.7 340778.72 101000 153 61
63 0 538065.9 339670.78 100960 214 62
64 0 538546.6 338550.44 100960 240 63
65 0 538332.5 337413.06 100960 242 64
66 0 538459.56 336724.03 100840 189 65
67 0 538690.6 336259.4 100760 189 66
68 0 538695.56 336308.78 100680 189 67
69 0 538757.6 336167.47 100600 189 68
70 0 538739.56 336146.84 100480 194 69
71 0 538757.7 335997.06 100280 178 70
72 0 538689.1 335944.38 100120 178 71
73 0 538545 335805.72 99880 124 72
74 0 538585.7 335437.4 99720 124 73
75 0 538592.56 335086.62 99600 178 74
76 0 538674.5 334454.78 99400 200 75
77 0 538713 333955.2 99280 153 76
78 0 538593.6 333340.62 99120 175 77
79 0 538662.06 332942.34 99040 181 78
80 0 538527.4 332555.16 98960 194 79
81 0 538564.5 332000.16 98840 120 80
82 0 538535.3 331408.44 98800 136 81
83 0 538531 331194.28 98720 139 82
84 0 538633.6 330738.34 98560 196 83
85 0 538629 330239.47 98520 204 84
86 0 538538.56 329531.12 98480 208 85
87 0 538396.25 327632.9 98480 232 86
88 0 537950 326868.03 98520 198 87
89 0 537915.5 326435.34 98640 189 88
90 0 537774.8 325840.9 98800 205 89
91 0 537651.3 325367.9 98880 226 90
92 0 537468.7 324823.28 99000 160 91
93 0 537506.8 324249.6 99120 207 92
94 0 537698.9 324128.4 99240 189 93
95 0 538043.3 323860.47 99360 164 94
96 0 538293.56 323690.47 99520 107 95
97 0 538527.5 323673.88 99640 183 96
98 0 538690.5 323559.28 99760 186 97
99 0 539000.25 323503.78 99920 166 98
100 0 539229.9 323372.03 100080 166 99
101 0 539279.06 323332.9 100120 163 100
102 0 539540 323025.5 100360 80 101
103 0 539622.6 322778.9 100520 134 102
104 0 539662.56 322361.9 100640 226 103
105 0 539863.2 322004.6 100800 200 104
106 0 539865.7 321853.84 100920 189 105
107 0 540100.44 321513 101040 175 106
108 0 540317 321292.34 101120 186 107
109 0 540355.2 321146.72 101200 175 108
110 0 540468.8 320973.56 101360 108 109
111 0 540601.06 320805.8 101520 136 110
112 0 540681.06 320714.47 101640 136 111
113 0 540841.9 320609.25 101760 172 112
114 0 540947.2 320485.94 101880 98 113
115 0 541052.4 320549.1 102040 98 114
116 0 541291.44 320498.38 102160 128 115
117 0 541403 320480.1 102280 148 116
118 0 541889.8 320503.4 102440 128 117
119 0 541907.94 320536.4 102520 128 118
120 0 542443.9 320702.88 102600 86 119
121 0 542789.94 320771.3 102680 120 120
122 0 542803.94 320831.6 102760 120 121
123 0 542968.4 320795.75 102880 107 122
124 0 543283.1 320763.88 103040 120 123
125 0 543472.6 320681.9 103240 137 124
126 0 543840.4 320505.97 103400 202 125
127 0 544093.6 320404.16 103560 209 126
128 0 544481.75 320330.34 103720 245 127
129 0 544725.94 320635.1 103880 228 128
130 0 544818.94 320696.5 104040 186 129
131 0 545100.4 320731.3 104280 176 130
132 0 545203.44 321089.66 104480 200 131
133 0 545248.7 321091.8 104640 200 132
134 0 545253.7 320924.25 104800 214 133
135 0 545398.9 320799.2 105000 175 134
136 0 545502.25 320514.03 105160 139 135
137 0 545694.1 320399.7 105320 160 136
138 0 545897.1 320557.94 105440 64 137
139 0 545827.1 320275.97 105640 178 138
140 0 546074 320213.6 105800 124 139
141 0 546226.94 320161.16 105920 141 140
142 0 546637.75 320118.66 106000 202 141
143 0 547313.6 319682.38 106080 160 142
144 0 547685.1 319277.94 106120 135 143
145 0 548318.5 318938.25 106240 124 144
146 0 548837.2 318548.16 106280 156 145
147 0 549002.56 318496.1 106320 175 146
148 0 549090.75 318379.66 106440 153 147
149 0 549221.8 318180.6 106600 153 148
150 0 550076.75 317927.3 106640 128 149
151 0 550593.44 317482.8 106680 140 150
152 0 550848 317075.88 106920 156 151
153 0 552276.8 316494.16 106960 168 152
154 0 552429.8 316455.97 106920 164 153
155 0 552438.25 316377.7 106800 164 154
156 0 552909.56 315985.66 106760 139 155
157 0 553074.3 315785.16 106680 185 156
158 0 553676.25 315364.5 106560 153 157
159 0 554281.4 314987.9 106480 150 158
160 0 555565 314424.9 106480 139 159
161 0 555594.5 314271.25 106560 124 160
162 0 555664.44 314032.6 106720 91 161
163 0 555789.75 313936.06 106800 91 162
164 0 556664.44 313448.56 106800 175 163
165 0 556777 313251.03 106680 175 164
166 0 556999.9 313248.2 106560 136 165
167 0 557686.44 313034.28 106560 120 166
168 0 557981 313073.72 106520 124 167
169 0 558223.44 313137.97 106440 164 168
170 0 558467.2 313089.28 106400 160 169
171 0 559224.75 312644.22 106400 175 170
172 0 559216.56 312482.06 106520 124 171
173 0 559383.94 312266 106600 136 172
174 0 559554.3 311902.56 106720 124 173
175 0 559870.6 311720.6 106680 153 174
176 0 560097.2 311706.56 106520 140 175
177 0 560325.3 311630.3 106480 137 176
178 0 560326 311678.12 106440 137 177
179 0 561141.9 311299.03 106400 172 178
180 0 561740.6 311029.44 106440 140 179
181 0 561842 310851.6 106480 115 180
182 0 562673.7 310586.03 106480 150 181
183 0 562658.6 310632.5 106440 150 182
184 0 562958.6 310504.7 106240 163 183
185 0 563124.44 310449.94 106200 163 184
186 0 563145 310389.94 106160 166 185
187 0 563378.8 309649.28 106120 154 186
188 0 563788.44 309332.16 106240 172 187
189 0 564611.4 309408.5 106280 200 188
190 0 564829.9 309289 106240 204 189
191 0 564896.5 309168.97 106040 181 190
192 0 565017.75 308957.94 105920 166 191
193 0 565098.8 308861.22 105840 166 192
194 0 565257 308465.47 105800 160 193
195 0 565516.6 308200.4 105760 160 194
196 0 565717.5 308146 105720 163 195
197 0 566272.06 308119.53 105680 81 196
198 0 566429.5 308141.7 105640 81 197
199 0 566518.6 308240.1 105480 122 198
200 0 566818 308171.4 105400 148 199
201 0 566976.5 308249.53 105280 148 200
202 0 567002.56 308152.2 105120 154 201
203 0 567097.4 307925.94 104880 160 202
204 0 567493.06 307365.6 104720 175 203
205 0 568006.1 306960.3 104760 136 204
206 0 568112.5 306838.84 104680 102 205
207 0 568177.8 306704.34 104520 102 206
208 0 568433.56 306530.94 104400 86 207
209 0 568320.7 306383.25 104240 104 208
210 0 568242.6 306223.78 104080 107 209
211 0 568165 306106.44 103960 107 210
212 0 568148.2 306040.62 103840 120 211
213 0 568013.6 305957.3 103720 120 212
214 0 567971 305806.25 103560 124 213
215 0 568025.06 305675.72 103360 122 214
216 0 568221.9 305464.5 103280 122 215
217 0 568610.44 305348.22 103200 128 216
218 0 569289.8 305327.75 103160 139 217
219 0 569968.94 304456.6 103160 120 218
220 0 570060.44 304420.3 103080 137 219
221 0 570103.2 304342.78 102960 137 220
222 0 570130.56 304376.88 102760 150 221
223 0 570068.25 304387.22 102560 150 222
224 0 570084.75 304315.03 102400 194 223
225 0 570295.44 304252.06 102240 148 224
226 0 570388.2 304179.78 102120 160 225
227 0 570477.5 304190.2 102040 160 226
228 0 570660.06 303970.38 102000 140 227
229 0 570795.2 303647.06 101960 172 228
230 0 571092 303453.25 101880 104 229
231 0 571256.5 303146.03 101800 154 230
232 0 571265.25 302961.8 101560 154 231
233 0 571485.56 302973.9 101440 150 232
234 0 571640.3 303003.62 101240 154 233
235 0 571752.75 302881.34 101040 150 234
236 0 571984 302700.75 100880 150 235
237 0 572470.75 302253.8 100720 164 236
238 0 572783.4 302068.62 100640 172 237
239 0 573049.2 301905.1 100480 200 238
240 0 573457.56 301634.34 100280 194 239
241 0 573514.1 301707.06 100120 200 240
242 0 573365.1 301633.7 99880 104 241
243 0 573310.1 301392.16 99680 139 242
244 0 573384.7 301176.84 99480 154 243
245 0 573363.1 300616.84 99240 197 244
246 0 573350.94 300239.97 99080 166 245
247 0 573349.25 299789.25 98880 128 246
248 0 573292.2 299477.53 98800 150 247
249 0 573275 299207.94 98640 124 248
250 0 573437.8 299081.97 98440 122 249
251 0 573762.25 298890.22 98240 157 250
252 0 573958.75 298710.25 98040 163 251
253 0 574203.5 298645.6 97840 172 252
254 0 574351.06 298379.12 97640 160 253
255 0 574306.9 298062.06 97480 140 254
256 0 574164.1 297872.44 97320 140 255
257 0 574259 297744.88 97240 204 256
258 0 574181.1 297748.62 97200 204 257
259 0 573812.1 280870.8 97160 -1 258
260 0 574292.5 297741.2 97120 204 259
261 0 574405.06 297640.28 97040 200 260
262 0 574439.8 297587.3 96920 200 261
263 0 574948.5 297092.6 96680 163 262
264 0 575123.44 296740.75 96640 202 263
265 0 575489.3 296502.9 96440 197 264
266 0 575842.9 296385.16 96240 181 265
267 0 575867.6 296322.88 95920 148 266
268 0 576059.06 295984.47 95640 150 267
269 0 576119.25 295912.7 95480 150 268
270 0 576382.56 295560.75 95240 128 269
271 0 576553 295389.03 95080 148 270
272 0 576651.3 295329.25 94960 128 271
273 0 576777.3 295258.4 94800 128 272
274 0 576895.7 295127.88 94600 164 273
275 0 576896.06 295096 94480 178 274
276 0 576945.4 294959.56 94280 160 275
277 0 576960.44 294819.88 94160 160 276
278 0 577109 294741.53 94000 108 277
279 0 577056.7 294495.75 93640 101 278
280 0 577113.4 294346.88 93400 197 279
281 0 577084.6 294313.88 93280 197 280
282 0 577226.1 294246.9 93080 178 281
283 0 577327.94 294307.28 92920 157 282
284 0 577856 293976.72 92760 185 283
285 0 577841.25 294141.84 92600 185 284
286 0 577822.75 294246.56 92400 185 285
287 0 577839.2 294141.1 92200 157 286
288 0 577794.5 294028.6 92040 197 287
289 0 577997.8 293942.4 91840 175 288
290 0 578106.4 293930.16 91680 175 289
291 0 578273.6 293811 91520 197 290
292 0 578408.06 294139.6 91320 115 291
293 0 578699.3 293899.62 91200 160 292
294 0 579111.2 293671.34 91000 163 293
295 0 578958.56 293265.47 90840 156 294
296 0 578782.56 292910 90680 189 295
297 0 578751.1 292618 90520 206 296
298 0 578878.4 292377.94 90320 204 297
299 0 579031.7 292276.53 90160 259 298
300 0 579212.7 292182.03 90080 251 299
301 0 579207.5 291992.66 90000 227 300
302 0 579533.2 292139.66 89840 198 301
303 0 580019.1 292066.16 89600 186 302
304 0 580633.6 292010.22 89480 209 303
305 0 580944.44 291689.38 89400 253 304
306 0 580886.9 291467.72 89240 209 305
307 0 581007.56 291109.2 89040 102 306
308 0 581032 290241.38 88840 102 307
309 0 581005.06 290060.94 88760 148 308
310 0 581029.2 290020.16 88720 148 309
311 0 580953.7 290240.1 88680 148 310
312 0 581070.3 289957.4 88640 148 311
313 0 581042.56 289847.88 88520 148 312
314 0 581019.56 290016.78 88440 148 313
315 0 580960.2 290166.62 88280 104 314
316 0 580967.3 290330.94 88120 141 315
317 0 580784.4 290415.38 87880 198 316
318 0 580756.8 290413.5 87640 256 317
319 0 580748.9 290294.38 87480 256 318
320 0 580663.4 290318.8 87280 217 319
321 0 580419.94 290206.9 87080 186 320
322 0 580359.4 290241.25 86880 229 321
323 0 580277.3 290218.16 86720 181 322
324 0 580090.2 290009.03 86560 148 323
325 0 580081.9 290015.3 86400 148 324
326 0 580051.56 290047.16 86280 172 325
327 0 579975.06 289951.62 86040 131 326
328 0 580033.1 289874.88 85880 131 327
329 0 580032.75 289753.06 85680 40 328
330 0 579944 289608.8 85480 163 329
331 0 580062.06 289522.16 85280 80 330
332 0 579996.2 289442.03 85080 150 331
333 0 580147.9 289321.5 84840 143 332
334 0 580166.7 289278.72 84720 143 333
335 0 580110.1 289257.4 84560 137 334
336 0 580142.75 289174.06 84320 128 335
337 0 580125.56 289233.6 84080 98 336
338 0 579979.1 289155.75 83760 32 337
339 0 579893.06 289079.53 83560 131 338
340 0 579735.6 289004.28 83360 51 339
341 0 579728.06 288959.03 83160 143 340
342 0 579800.1 288809.12 82960 143 341
343 0 579797.56 288740.34 82800 163 342
344 0 579971.44 288737.5 82640 210 343
345 0 580063.75 288889.72 82480 32 344
346 0 580211.06 288736.7 82240 32 345
347 0 580372.94 288841.7 82080 32 346
348 0 580475.5 288840.25 81880 226 347
349 0 580676.8 288999.53 81680 139 348
350 0 580884.1 289090.75 81440 178 349
351 0 581305 289097.3 81200 131 350
352 0 581519.9 289118.38 81000 120 351
353 0 581628.1 289115.6 80800 163 352
354 0 581557.3 289015.3 80560 163 353
355 0 581492.4 289029.56 80360 190 354
356 0 581312.94 288977.53 80120 120 355
357 0 581260.9 288864.53 79920 185 356
358 0 581323.9 288769.94 79680 164 357
359 0 582489.3 288448.97 79560 197 358
360 0 582765.06 288136.16 79400 163 359
361 0 582770.8 287757.66 79200 139 360
362 0 582805.06 287637.25 79040 164 361
363 0 582727.3 287563.25 78800 200 362
364 0 582671.5 287393.84 78600 181 363
365 0 582595.75 287180.34 78360 163 364
366 0 582595.75 287033.3 78200 237 365
367 0 582923 287060.62 78000 229 366
368 0 583566.06 286995.7 77800 178 367
369 0 583954.94 287042.66 77600 164 368
370 0 584330.75 286946.47 77440 209 369
371 0 584552.2 286832.3 77240 139 370
372 0 584814.56 286660.94 77080 120 371
373 0 585121.9 286296.28 76880 135 372
374 0 585273.2 286284.47 76720 200 373
375 0 585300.2 286247.12 76520 200 374
376 0 585289.2 286071.4 76280 190 375
377 0 585354.7 285929.84 76040 202 376
378 0 585435.75 285873.28 75880 200 377
379 0 585441.8 285747.5 75680 200 378
380 0 585360.75 285342.25 75360 264 379
381 0 585410.56 285158.75 75160 296 380
382 0 585615.4 284827.28 74920 204 381
383 0 585849.1 284683.06 74680 178 382
384 0 586282.75 284445.94 74520 197 383
385 0 586370.06 284368.66 74280 166 384
386 0 586450 284172.62 74120 157 385
387 0 586536.1 284057.78 73880 178 386
388 0 586519 283883.03 73720 163 387
389 0 586444.06 283534.84 73480 124 388
390 0 586407.9 283351.47 73320 115 389
391 0 586602.94 283253.34 73160 160 390
392 0 586781.6 283068.3 72960 190 391
393 0 586840.44 283044.1 72720 204 392
394 0 587152.7 282941.6 72480 143 393
395 0 587295.9 282861 72280 160 394
396 0 587421.94 282655.12 72040 178 395
397 0 587616.1 282618.66 71800 157 396
398 0 587677.9 282467.78 71560 229 397
399 0 587874.7 282461.25 71280 224 398
400 0 587849.5 282353.03 71040 208 399
401 0 587940.6 282200.7 70760 202 400
402 0 587990.1 281830.94 70560 319 401
403 0 588001.94 281826.84 70320 319 402
404 0 587961.6 281649.53 70080 120 403
405 0 587939.3 281332.3 69840 157 404
406 0 588147.3 281226.78 69560 186 405
407 0 588286.1 281144.66 69320 164 406
408 0 588303.06 281139.4 69120 181 407
409 0 588351 281120.7 68920 181 408
410 0 588336.06 281089.9 68760 190 409
411 0 588116 281089.97 68480 164 410
412 0 587894.8 280794.78 68280 246 411
413 0 587840.8 280534.25 68040 258 412
414 0 587904.1 280042.84 67840 230 413
415 0 588007 279595.62 67720 186 414
416 0 588096.94 278744.34 67520 163 415
417 0 587977.75 278186.97 67360 143 416
418 0 588154.5 277846.28 67120 166 417
419 0 588435.25 277257.06 66960 196 418
420 0 588369.3 276842 66840 175 419
421 0 588312.5 276650.25 66760 202 420
422 0 588316.25 275825.72 66600 202 421
423 0 588345.9 275484.6 66440 202 422
424 0 588240.3 275197.94 66240 150 423
425 0 588243.2 274943.56 66120 178 424
426 0 588227.06 274870.88 66080 178 425
427 0 588260.6 272482.44 66080 373 426
428 0 587998.2 272623.66 66320 -1 427
429 0 588174.75 272551.84 66360 -1 428
430 0 589490 271276.5 67120 288 429
431 0 589952 271040 67040 365 430
432 0 590208 270944 66960 338 431
433 0 590368 271072 66760 363 432
434 0 590560 271264 66720 245 433
435 0 590624 271296 66680 214 434
436 0 590848 270880 66760 240 435
437 0 591072 270688 66760 270 436
438 0 590784 271456 66520 107 435
439 0 591328 271872 66280 32 438
440 0 591360 271872 66320 32 439
441 0 592056.6 268715.72 67120 32 430
442 0 595615.06 270536.3 67120 336 441
443 0 595756.1 270805.75 66880 249 442
444 0 596131.4 271285.78 66760 -1 443
445 0 595738.06 270577.88 67160 336 442
446 0 595663.06 270536.97 67200 336 445
447 0 595821.5 270912.25 67400 197 446
448 0 596032 270784 67880 96 447
449 0 596192 270720 68080 140 448
450 0 596288 270560 68280 122 449
451 0 596320 270400 68480 172 450
452 0 596448 270336 68720 104 451
453 0 596576 270272 68960 148 452
454 0 596640 270112 69160 156 453
455 0 596640 270016 69440 128 454
456 0 596704 269888 69680 148 455
457 0 596736 269760 69920 141 456
458 0 596896 269728 70120 189 457
459 0 597056 269600 70320 168 458
460 0 597216 269536 70520 153 459
461 0 597376 269408 70720 203 460
462 0 597504 269312 70920 181 461
463 0 597664 269152 71080 209 462
464 0 597792 269024 71280 115 463
465 0 597952 269024 71480 157 464
466 0 598048 268896 71720 186 465
467 0 598144 268768 71920 175 466
468 0 598240 268608 72120 104 467
469 0 598336 268480 72360 148 468
470 0 598336 268352 72600 168 469
471 0 598336 268224 72840 148 470
472 0 598336 267968 72960 137 471
473 0 598336 267936 72920 140 472
474 0 598464 267968 73160 183 473
475 0 598624 267904 73400 192 474
476 0 598592 267776 73640 160 475
477 0 598688 267552 73760 160 476
478 0 598752 267360 73920 197 477
479 0 598848 267136 74040 186 478
480 0 598944 266912 74160 186 479
481 0 599136 266720 74160 183 480
482 0 599264 266464 74200 148 481
483 0 599296 266272 74360 164 482
484 0 599200 266016 74360 153 483
485 0 599200 265760 74280 163 484
486 0 599232 265568 74080 154 485
487 0 599328 265376 73920 120 486
488 0 599328 265312 73840 156 487
489 0 599392 265056 73840 120 488
490 0 599360 264864 74000 51 489
491 0 599392 264704 74200 98 490
492 0 599392 264544 74400 102 491
493 0 599296 264320 74440 172 492
494 0 599456 264160 74320 45 493
495 0 599552 264000 74120 71 494
496 0 600224 264000 73720 120 495
497 0 600448 264160 73760 75 496
498 0 600704 264256 73720 102 497
499 0 600960 264256 73760 60 498
500 0 601216 264288 73760 60 499
501 0 601344 264352 73520 64 500
502 0 601408 264384 73280 71 501
503 0 601600 264416 73080 64 502
504 0 601760 264512 72880 51 503
505 0 601984 264640 72840 91 504
506 0 602240 264768 72840 60 505
507 0 602400 264800 72760 32 506
508 0 600352 263776 73640 86 496
509 0 600352 263552 73480 45 508
510 0 600352 263392 73280 75 509
511 0 600288 263328 73240 80 510
512 0 599200 264160 74640 64 493
513 0 599136 264000 74840 120 512
514 0 599008 263872 75040 98 513
515 0 598816 263776 75200 107 514
516 0 598560 263680 75280 115 515
517 0 598336 263488 75280 98 516
518 0 598144 263328 75200 81 517
519 0 597984 263296 75000 71 518
520 0 597824 263296 74800 75 519
521 0 597696 263168 74600 51 520
522 0 597696 262912 74520 81 521
523 0 597728 262720 74320 71 522
524 0 597824 262592 74120 45 523
525 0 597952 262432 73920 128 524
526 0 597984 262176 73920 71 525
527 0 598048 261952 73960 40 526
528 0 599328 265440 73600 186 488
529 0 599488 265504 73360 163 528
530 0 599520 265472 73080 134 529
531 0 599552 265600 72840 81 530
532 0 599552 265696 72600 45 531
533 0 599552 265728 72520 71 532
534 0 599712 265568 72320 140 533
535 0 599808 265344 72240 214 534
536 0 599776 265088 72120 131 535
537 0 599616 264896 71960 32 536
538 0 599456 264832 71760 71 537
539 0 599296 264864 71560 122 538
540 0 599136 264960 71320 163 539
541 0 598976 264992 71120 204 540
542 0 598880 265120 70880 200 541
543 0 598816 265248 70640 163 542
544 0 598816 265408 70440 153 543
545 0 598752 265632 70360 80 544
546 0 599456 265888 72320 101 533
547 0 599328 266080 72160 60 546
548 0 599264 266304 72000 71 547
549 0 599264 266464 71800 40 548
550 0 599232 266624 71600 107 549
551 0 599072 266784 71400 122 550
552 0 598912 266912 71240 160 551
553 0 598688 266912 71040 172 552
554 0 598528 266848 70840 124 553
555 0 598368 266688 70680 60 554
556 0 598176 266528 70560 60 555
557 0 598016 266496 70360 32 556
558 0 597856 266496 70160 32 557
559 0 597728 266496 70000 40 558
560 0 598880 267840 73360 128 475
561 0 599072 267808 73160 51 560
562 0 599328 267808 73040 51 561
563 0 599424 267872 72920 86 562
564 0 599648 267968 72840 160 563
565 0 599904 267968 72800 86 564
566 0 600160 268000 72760 75 565
567 0 600352 268160 72720 90 566
568 0 600608 268256 72640 64 567
569 0 600800 268320 72480 80 568
570 0 600992 268448 72360 163 569
571 0 601248 268448 72280 75 570
572 0 601440 268448 72080 122 571
573 0 601600 268448 71880 186 572
574 0 601760 268512 71680 200 573
575 0 601760 268512 71400 154 574
576 0 601696 268672 71160 115 575
577 0 601600 268832 70960 164 576
578 0 601568 268864 70680 108 577
579 0 601568 268864 70400 160 578
580 0 601600 268864 70120 160 579
581 0 601600 268864 69840 163 580
582 0 601632 268768 69600 128 581
583 0 601728 268768 69360 81 582
584 0 601760 268768 69080 51 583
585 0 601760 268896 68840 81 584
586 0 601760 268928 68760 96 585
587 0 599168 267872 72600 32 563
588 0 599136 267904 72480 32 587
589 0 598336 267680 72840 108 473
590 0 598208 267456 72880 150 589
591 0 598048 267296 73000 141 590
592 0 597920 267040 73040 86 591
593 0 597856 266816 73200 60 592
594 0 597792 266560 73280 51 593
595 0 597792 266304 73360 51 594
596 0 597792 266272 73360 60 595
597 0 597771.9 270476.8 67400 64 447
598 0 597888 270624 66840 51 597
599 0 597888 270624 66560 32 598
600 0 597824 270624 66280 86 599
601 0 597696 270528 66080 168 600
602 0 597632 270368 65880 181 601
603 0 597696 270144 65760 128 602
604 0 597696 269920 65600 71 603
605 0 597632 269728 65440 160 604
606 0 597600 269472 65360 197 605
607 0 597600 269216 65280 137 606
608 0 597472 268992 65280 96 607
609 0 597280 268800 65240 96 608
610 0 597056 268672 65160 81 609
611 0 596800 268608 65080 90 610
612 0 596608 268480 64960 120 611
613 0 596384 268384 64880 124 612
614 0 596128 268288 64840 45 613
615 0 595936 268096 64840 96 614
616 0 595808 267872 64840 102 615
617 0 595616 267680 64840 45 616
618 0 595424 267520 64880 51 617
619 0 595328 267424 65000 32 618
620 0 596770.3 272450.12 67480 209 447
621 0 597211.75 273083.78 67560 128 620
622 0 597657 273741.62 67640 150 621
623 0 599519.25 274864.25 67800 209 622
624 0 599520.6 274786.03 68000 209 623
625 0 600159.4 274760.1 68200 200 624
626 0 600302 274699.56 68240 172 625
627 0 598662.3 274351.44 68240 239 626
628 0 598030.75 274879.4 68240 32 627
629 0 597984 274528 68680 64 628
630 0 597824 274592 68880 160 629
631 0 597664 274624 69120 163 630
632 0 597504 274720 69320 226 631
633 0 597408 274720 69560 192 632
634 0 597376 274624 69800 157 633
635 0 597280 274624 70040 186 634
636 0 597120 274656 70240 164 635
637 0 596960 274592 70440 163 636
638 0 596768 274464 70600 108 637
639 0 596608 274304 70800 137 638
640 0 596480 274176 71000 122 639
641 0 596320 274144 71200 81 640
642 0 596160 274112 71400 140 641
643 0 596032 273952 71600 108 642
644 0 595968 273792 71840 134 643
645 0 595840 273664 72040 131 644
646 0 595776 273504 72240 60 645
647 0 595776 273344 72480 163 646
648 0 595712 273184 72680 164 647
649 0 595872 273312 73000 140 648
650 0 595968 273280 73240 124 649
651 0 596064 273408 73440 150 650
652 0 596064 273408 73720 75 651
653 0 595936 273280 73960 75 652
654 0 595904 273216 74200 96 653
655 0 595872 273184 74480 128 654
656 0 595904 273152 74760 189 655
657 0 596032 273088 75000 198 656
658 0 596160 272928 75200 160 657
659 0 596224 272672 75320 137 658
660 0 596192 272448 75440 104 659
661 0 596288 272256 75640 168 660
662 0 596480 272160 75800 139 661
663 0 596640 272064 76000 81 662
664 0 596864 272064 76160 164 663
665 0 597024 271936 76360 81 664
666 0 597056 271776 76560 64 665
667 0 597088 271616 76760 32 666
668 0 597152 271456 76960 120 667
669 0 597312 271360 77160 140 668
670 0 597472 271456 77360 107 669
671 0 597632 271616 77560 40 670
672 0 597888 271616 77600 81 671
673 0 598144 271712 77600 124 672
674 0 598336 271776 77760 81 673
675 0 598464 271904 77960 75 674
676 0 598592 272128 78040 80 675
677 0 598784 272320 78040 45 676
678 0 599008 272480 78040 40 677
679 0 599200 272672 78000 80 678
680 0 599424 272800 77960 40 679
681 0 599616 272960 77880 51 680
682 0 599840 273152 77880 75 681
683 0 599968 273248 77840 98 682
684 0 595616 272960 72760 175 648
685 0 595488 272768 72920 226 684
686 0 595360 272608 73120 219 685
687 0 595360 272416 73320 122 686
688 0 595200 272352 73560 131 687
689 0 595104 272224 73760 131 688
690 0 594976 272096 74000 120 689
691 0 594944 271936 74040 128 690
692 0 600725.2 274543.5 68360 32 626
693 0 600881.1 273636.1 68360 -1 692
694 0 601008.7 274443.9 68440 32 692
695 0 600914 273672.8 68680 128 694
696 0 600959.2 273331.03 68880 -1 695
697 0 600967.1 273302.25 69040 -1 696
698 0 600832 273888 69160 163 695
699 0 600992 273728 69360 40 698
700 0 601120 273568 69560 141 699
701 0 601152 273504 69800 210 700
702 0 601280 273376 70040 120 701
703 0 601440 273312 70280 98 702
704 0 601600 273280 70480 124 703
705 0 601824 273152 70600 98 704
706 0 601984 273024 70760 139 705
707 0 602176 272992 70960 134 706
708 0 602336 272864 71160 163 707
709 0 602464 272768 71360 98 708
710 0 602592 272608 71560 104 709
711 0 602752 272608 71760 64 710
712 0 602784 272608 71920 81 711
713 0 601024 274048 69080 168 698
714 0 601120 274208 68880 221 713
715 0 601312 274368 68840 163 714
716 0 601568 274368 68840 75 715
717 0 601792 274464 68920 81 716
718 0 602048 274496 68920 102 717
719 0 602304 274560 68920 64 718
720 0 602560 274560 68920 81 719
721 0 602752 274720 68760 81 720
722 0 603008 274784 68680 45 721
723 0 603232 274848 68640 64 722
724 0 596651.2 271203.84 67560 154 621
725 0 597689.25 270491.16 67560 168 724
726 0 591315.9 270146.16 66360 288 441
727 0 591413.56 269961.44 66320 320 726
728 0 590967.4 269911.78 66040 -1 727
729 0 590944.9 269874.34 65920 45 728
730 0 590916.9 269846.12 65840 45 729
731 0 591904 270016 66680 302 727
732 0 592160 269920 66680 272 731
733 0 592384 269760 66800 241 732
734 0 592608 269600 66800 230 733
735 0 592704 269568 66760 230 734
736 0 592736 269568 66800 237 735
737 0 592992 269600 66800 198 736
738 0 593248 269664 66840 189 737
739 0 593472 269824 66880 217 738
740 0 593728 269856 66920 277 739
741 0 593952 269824 67040 190 740
742 0 594208 269888 67040 136 741
743 0 594336 269920 67040 164 742
744 0 594336 270080 66840 122 743
745 0 594336 270112 66800 135 744
746 0 594368 270144 66520 140 745
747 0 594496 270208 66280 150 746
748 0 594656 270336 66120 178 747
749 0 594848 270272 65920 124 748
750 0 595008 270272 65720 124 749
751 0 595232 270240 65520 154 750
752 0 595456 270176 65360 178 751
753 0 595616 270144 65160 190 752
754 0 595776 270144 64920 160 753
755 0 595936 269984 64760 120 754
756 0 596096 269824 64640 75 755
757 0 596288 269632 64520 91 756
758 0 596448 269504 64360 128 757
759 0 596704 269504 64360 134 758
760 0 596896 269568 64160 102 759
761 0 597056 269728 64000 102 760
762 0 597216 269888 63840 45 761
763 0 597376 270016 63640 150 762
764 0 597568 270144 63520 101 763
765 0 597760 270368 63520 186 764
766 0 597920 270592 63480 163 765
767 0 598080 270816 63440 140 766
768 0 598176 271072 63440 115 767
769 0 598208 271328 63360 128 768
770 0 598208 271584 63320 226 769
771 0 598304 271840 63320 140 770
772 0 598496 272032 63400 86 771
773 0 598688 272096 63560 91 772
774 0 598880 272256 63600 102 773
775 0 599072 272416 63560 32 774
776 0 599168 272544 63520 51 775
777 0 594144 270432 67240 32 745
778 0 594144 270368 67480 32 777
779 0 594560 270048 67080 120 743
780 0 594816 270080 67120 124 779
781 0 592704 269376 66960 183 736
782 0 592608 269216 67160 128 781
783 0 592544 269408 66560 107 735
784 0 592352 269216 66520 81 783
785 0 591869.3 268841.72 66320 32 727
786 0 591971.3 268419.03 66160 81 785
787 0 592017.8 268327.12 66000 81 786
788 0 592204.5 268009.8 65720 81 787
789 0 592973.94 267547.12 65560 107 788
790 0 593591.7 267081.4 65560 148 789
791 0 593622.06 267123.62 65400 148 790
792 0 594624.8 266852 65240 139 791
793 0 596021.8 266660.28 65200 80 792
794 0 597194.94 266078.97 65200 75 793
795 0 597543.06 266073.5 65280 86 794
796 0 597662.6 265965.84 65320 115 795
797 0 597887.6 265762.84 65400 102 796
798 0 598189.56 265554.84 65560 120 797
799 0 598593.5 265318.22 65680 60 798
800 0 598663.94 265161.28 65880 124 799
801 0 598719 264984.78 66040 124 800
802 0 598870.56 264791.8 66200 102 801
803 0 598874.3 264692.2 66400 102 802
804 0 599110.1 264596.4 66600 120 803
805 0 599315.06 264206.22 66800 120 804
806 0 599329.4 263908.1 66920 75 805
807 0 599298.44 263569.88 67080 40 806
808 0 599440.56 263295.75 67280 32 807
809 0 599688.4 263374.88 67480 98 808
810 0 599821.6 263496.12 67680 98 809
811 0 600416.44 263341.25 67880 104 810
812 0 600689.8 263130.72 68080 124 811
813 0 600900.3 262938.2 68280 153 812
814 0 601293.9 262941.03 68480 32 813
815 0 601504.75 262752.94 68680 -1 814
816 0 601619.5 262579.34 68840 120 815
817 0 602041.6 262240.5 69120 75 816
818 0 602635.25 261825.03 69160 160 817
819 0 603225.7 261584.05 69200 75 818
820 0 603640.56 261879.39 69080 150 819
821 0 604242.1 262551.38 68920 148 820
822 0 604514.44 262844.94 68760 175 821
823 0 604520 263083.22 68640 98 822
824 0 604705.9 263293.78 68480 153 823
825 0 604845.7 263549.94 68320 150 824
826 0 604988.06 263851.7 68160 120 825
827 0 605020.4 263911 68000 120 826
828 0 605255.06 264284.25 67800 122 827
829 0 605296.2 264424.3 67680 166 828
830 0 605479 264426.9 67560 166 829
831 0 605542.7 264444.56 67520 166 830
832 0 605530.94 264374.44 67400 166 831
833 0 605544.94 264269.22 67280 166 832
834 0 605725.56 264546.84 67040 120 833
835 0 605869.1 264590.94 66960 40 834
836 0 606068.75 264185.03 66960 166 835
837 0 606062.94 264666.25 66840 107 835
838 0 606003.2 264723.5 66680 107 837
839 0 606402.7 264671 67560 136 830
840 0 592616.8 267935.5 65400 124 789
841 0 592571.7 268098.12 65240 32 840
842 0 592300.75 268181.3 65080 32 841
843 0 592413.7 268161.53 64960 -1 842
844 0 592126 268572.03 67160 32 441
845 0 591891.06 268165.7 67360 164 844
846 0 591930.8 268304.25 67560 164 845
847 0 591648.7 267715.25 67760 327 846
848 0 591666.25 267570.5 67840 292 847
849 0 591671 267430.97 67920 292 848
850 0 591661.25 267366.72 67960 175 849
851 0 591583.44 265577.97 68160 272 850
852 0 591611.3 265562.97 68200 272 851
853 0 591471.6 265260.38 68320 324 852
854 0 591459 265248.53 68360 324 853
855 0 592238.56 264430.03 68360 -1 854
856 0 592485.9 264322.4 68480 -1 855
857 0 592524.56 264179.16 68600 -1 856
858 0 592525.9 264141.97 68640 -1 857
859 0 592689.7 264026.5 68800 -1 858
860 0 592784.8 264072.3 68880 -1 859
861 0 592880.5 264073.62 68920 -1 860
862 0 592883.56 264044.97 68960 -1 861
863 0 593003.2 264035.97 69000 -1 862
864 0 591709.25 267366.7 68360 275 854
865 0 591771 267400.9 68560 275 864
866 0 591791.4 267365.56 68600 234 865
867 0 591801.2 267271.78 68720 235 866
868 0 592516.2 268009.56 68720 -1 867
869 0 591837.94 267182.7 68760 235 867
870 0 591864.56 267080.2 69000 -1 869
871 0 591914.4 266778.94 69240 -1 870
872 0 592031.3 266799.9 69320 -1 871
873 0 592173.3 266982.97 69360 218 872
874 0 592198.1 267049.38 69480 218 873
875 0 593037.94 267984.7 69480 -1 874
876 0 592244 267083.9 69560 270 874
877 0 592688.5 267521.75 69600 -1 876
878 0 593182.6 267307.66 69600 -1 877
879 0 593314.25 267238.94 69560 -1 878
880 0 592726.56 267450.88 69680 -1 877
881 0 592742.4 267405.75 69880 -1 880
882 0 592694.25 267128.12 70040 120 881
883 0 592769.3 267205.94 70240 150 882
884 0 592891.56 267125.97 70400 189 883
885 0 593049.9 267162.88 70560 154 884
886 0 593201.25 267158.44 70720 154 885
887 0 593303 266979.56 70840 197 886
888 0 593943 267053.66 70840 -1 887
889 0 593993.25 266875.25 70760 -1 888
890 0 593334.1 266917.16 70880 197 887
891 0 593283.56 266815.2 70960 197 890
892 0 593493 266733 71200 282 891
893 0 593363.6 266737.16 71400 282 892
894 0 593513.25 266479.53 71560 200 893
895 0 593495.44 266455.03 71600 200 894
896 0 593393.5 266251.62 71840 115 895
897 0 593365.4 266160.06 72040 208 896
898 0 593330.4 266162.22 72240 176 897
899 0 593636.06 266234.12 72400 176 898
900 0 593551.5 266164.47 72600 175 899
901 0 593790.7 266199.94 72760 175 900
902 0 593640.2 266127.3 72960 98 901
903 0 593341.94 265976.75 73080 98 902
904 0 593304.25 265913.75 73200 98 903
905 0 593351.3 266148.28 73240 98 904
906 0 593391.4 266206.7 73280 98 905
907 0 593392.3 266261.47 73320 98 906
908 0 593434.94 266154.78 73440 160 907
909 0 593356.06 265992.75 73600 160 908
910 0 593207.9 265772.44 73760 137 909
911 0 593170.56 265759.75 73880 137 910
912 0 593069.5 265670.06 74080 202 911
913 0 593115.2 265603.9 74280 196 912
914 0 592985 265520.7 74480 196 913
915 0 592931.2 265443.78 74680 160 914
916 0 592810.9 265460.25 74840 160 915
917 0 592854.4 265273.06 74960 168 916
918 0 592967.06 265216.8 75160 190 917
919 0 592988.44 265192.5 75440 131 918
920 0 592997.25 265102.4 75840 96 919
921 0 592452.75 265081.8 75840 71 920
922 0 592239.5 264947.94 75840 71 921
923 0 591843.9 264543.84 75840 137 922
924 0 591543.3 264296.7 75600 141 923
925 0 592027.44 264844 75600 137 924
926 0 591966.94 264779.03 75520 137 925
927 0 591481.1 264252.88 75560 141 924
928 0 591248 264165.28 75400 175 927
929 0 590845.75 263578.12 75400 135 928
930 0 590847.3 263494.9 75440 135 929
931 0 591051.8 264039.84 75200 120 928
932 0 590838.94 263894.22 75040 135 931
933 0 590590.3 263559.44 74920 98 932
934 0 590251.4 263393.8 74880 120 933
935 0 589921.94 263226.38 74840 51 934
936 0 589868.94 263230.94 74800 51 935
937 0 588983.3 262501.94 74800 107 936
938 0 588314.4 262514.53 74800 175 937
939 0 589714.9 263231.7 74680 108 936
940 0 589348.8 262640.34 74680 137 939
941 0 589062.4 262515.22 74680 107 940
942 0 588037.5 262614.56 74680 228 941
943 0 587913.7 262646.78 74520 148 942
944 0 587783.9 262536.84 74280 148 943
945 0 587538.06 262538.84 73920 -1 944
946 0 587988.75 262509.34 73680 -1 945
947 0 588223.1 262798.4 73560 -1 946
948 0 589749.3 263420.06 74400 124 939
949 0 589703.9 263525.88 74240 124 948
950 0 589749.3 263592.1 74080 137 949
951 0 589742.06 263581.4 73880 137 950
952 0 589618.7 263655.94 73640 150 951
953 0 589567.6 263931.75 73520 128 952
954 0 589630.56 264125.5 73400 75 953
955 0 589716.94 264245.22 73280 75 954
956 0 591861.44 264567.1 76120 51 923
957 0 593062.6 265115.28 75920 75 920
958 0 593122.7 265126 76000 75 957
959 0 593132.06 265117.62 76040 75 958
960 0 593120.94 265112.6 76080 75 959
961 0 593173.94 265076.94 76120 150 960
962 0 593199.75 265146 76280 150 961
963 0 593209.75 265172.66 76320 150 962
964 0 593282.25 265160.03 76360 150 963
965 0 593355.75 265162.3 76400 150 964
966 0 593128.6 265207.4 76480 136 965
967 0 593032.7 265258.8 76520 136 966
968 0 592840.94 265308.9 76560 96 967
969 0 592745.1 265309.25 76600 96 968
970 0 592557.06 265793.25 76600 80 969
971 0 592616.25 265297.22 76680 96 969
972 0 592362.4 265421 76880 102 971
973 0 592382.7 265364.72 77040 163 972
974 0 592304.56 265487.1 77280 71 973
975 0 592342 265503.56 77320 71 974
976 0 592045.75 264936.66 77320 -1 975
977 0 592496.25 265562.6 77480 71 975
978 0 592514.1 265664.25 77680 86 977
979 0 592464.94 265658.66 77720 86 978
980 0 592540.44 266068.34 77720 75 979
981 0 592563.5 266130.62 77840 -1 980
982 0 592570.1 266049.3 78040 -1 981
983 0 592614.9 266056.1 78320 -1 982
984 0 592736 266016 78480 64 983
985 0 592864 265920 78680 45 984
986 0 592800 265952 78920 64 985
987 0 592768 265920 79200 64 986
988 0 592960 266080 79280 81 987
989 0 593024 266336 79400 51 988
990 0 593216 266464 79520 115 989
991 0 593440 266560 79600 81 990
992 0 593664 266720 79640 51 991
993 0 593856 266848 79760 102 992
994 0 594112 266912 79760 96 993
995 0 594208 266976 80000 45 994
996 0 594208 266976 80080 32 995
997 0 592332.75 265645.12 77840 107 979
998 0 592226 265616.4 78000 71 997
999 0 592156.25 265663.47 78040 71 998
1000 0 592112.4 265101.03 78040 -1 999
1001 0 592133.8 265677.34 78080 71 999
1002 0 592695.4 265684.03 78080 51 1001
1003 0 592826.4 265634.2 78120 51 1002
1004 0 591885.5 265615.28 78200 120 1001
1005 0 592016 265505.2 78240 120 1004
1006 0 591692.8 265591.84 78280 40 1005
1007 0 591470.25 265633.62 78320 32 1006
1008 0 591091.7 265591.47 78360 80 1007
1009 0 590956.4 265632.12 78400 80 1008
1010 0 589755.5 266005.88 78400 80 1009
1011 0 589681.6 265993.1 78360 80 1010
1012 0 589335.4 266234.56 78320 60 1011
1013 0 589272.7 266679.2 78320 81 1012
1014 0 589262.75 266675.4 78280 81 1013
1015 0 589264.4 266548.94 78240 81 1014
1016 0 589218.2 266732.38 78200 81 1015
1017 0 589232.94 266746.53 78160 81 1016
1018 0 589276.1 266768.16 78080 81 1017
1019 0 589367.94 266789.88 77960 -1 1018
1020 0 589458.75 266815.62 77880 -1 1019
1021 0 589450.9 266807.94 77760 -1 1020
1022 0 589452.7 266812.4 77720 -1 1021
1023 0 589473.3 266853.28 77680 -1 1022
1024 0 589464.7 266915.5 77640 -1 1023
1025 0 589500.56 266934.28 77600 -1 1024
1026 0 589516 266985.22 77560 -1 1025
1027 0 589510.4 267050.12 77480 -1 1026
1028 0 589452.56 267091.12 77400 -1 1027
1029 0 589438.3 267139.88 77360 -1 1028
1030 0 589414.8 267148.2 77320 -1 1029
1031 0 589374.75 267191.5 77280 -1 1030
1032 0 589361.1 267210.28 77240 -1 1031
1033 0 589176.4 266514.44 78440 81 1012
1034 0 588898.3 266423.38 78480 80 1033
1035 0 588897.4 266420.03 78520 80 1034
1036 0 588658.44 266511.78 78560 40 1035
1037 0 588699.25 266562.28 78600 40 1036
1038 0 588673.6 266550.9 78640 40 1037
1039 0 588721 266588.72 78680 40 1038
1040 0 588701.8 266589.1 78760 40 1039
1041 0 588621.56 266624.06 78840 64 1040
1042 0 588463.94 266636.56 78920 64 1041
1043 0 588321.5 266674 78960 75 1042
1044 0 588298.9 266680.1 79000 75 1043
1045 0 588202.6 266703.1 79040 75 1044
1046 0 588145 266721.5 79080 81 1045
1047 0 587960.9 266815.28 79120 60 1046
1048 0 587597.25 266798.6 79120 108 1047
1049 0 587689.1 266828.66 78960 108 1048
1050 0 587710.94 266817.56 78840 108 1049
1051 0 587645.56 266802.84 78800 108 1050
1052 0 587308.8 266498.3 79120 120 1048
1053 0 587289.4 266457.34 79080 120 1052
1054 0 591223 265567.8 78600 86 1009
1055 0 593647.75 262714.12 76400 81 965
1056 0 593757.9 262643 76480 81 1055
1057 0 593880.06 262625.1 76520 81 1056
1058 0 594026.25 262683.44 76560 81 1057
1059 0 594039.56 262708.88 76600 81 1058
1060 0 594132.94 262731.62 76640 51 1059
1061 0 594257.56 262829.9 76680 51 1060
1062 0 594286.06 262887.4 76760 86 1061
1063 0 594194.25 263078.44 76920 86 1062
1064 0 594267.3 263125.5 77040 86 1063
1065 0 594287.7 263236.06 77120 -1 1064
1066 0 594280.75 263231 77200 -1 1065
1067 0 594304.56 263235.2 77320 -1 1066
1068 0 594533.56 262879.5 76640 86 1060
1069 0 595009.06 262942.6 76640 32 1068
1070 0 595095.1 263027.53 76640 45 1069
1071 0 595203.5 263082.84 76680 45 1070
1072 0 593420.06 262397.72 76120 128 1055
1073 0 593235.6 261844.31 75960 96 1072
1074 0 593036.94 261366.86 75760 139 1073
1075 0 593000.56 261128.4 75480 107 1074
1076 0 593031.4 261082.73 75360 107 1075
1077 0 593682.06 260740.95 75360 90 1076
1078 0 593057.5 261039.66 75280 115 1076
1079 0 593126.56 260760.5 75040 185 1078
1080 0 593018.56 260572.1 74720 122 1079
1081 0 593095.7 260483.17 74520 131 1080
1082 0 593144.2 260467.69 74320 128 1081
1083 0 592982 260370.3 74120 172 1082
1084 0 592975.5 260326.48 73920 172 1083
1085 0 592979.56 260328.83 73800 86 1084
1086 0 592080.56 259881.36 73800 60 1085
1087 0 591616 259552 74040 86 1086
1088 0 591456 259488 74160 102 1087
1089 0 591648 259264 74160 75 1088
1090 0 591776 259040 74160 101 1089
1091 0 591840 258848 73960 81 1090
1092 0 591744 258624 73800 32 1091
1093 0 591616 258464 73640 45 1092
1094 0 591328 259584 74400 91 1088
1095 0 591296 259776 74600 60 1094
1096 0 591360 259936 74800 80 1095
1097 0 591424 260096 74960 51 1096
1098 0 592984.4 260330.19 73760 86 1085
1099 0 592774.75 260174.7 73600 75 1098
1100 0 592825.56 260295.92 73440 90 1099
1101 0 592756.56 260309.11 73240 90 1100
1102 0 592641.7 260234.94 73080 90 1101
1103 0 592810.94 260170.89 73000 90 1102
1104 0 592839.06 260048.16 72960 90 1103
1105 0 593378.9 267391.88 73200 75 904
1106 0 592550 267821.06 73200 108 1105
1107 0 592569.25 267816.34 73080 108 1106
1108 0 592733.56 267654.94 73240 137 1105
1109 0 592615.75 267736.56 73280 108 1108
1110 0 592561.7 267844.5 73320 108 1109
1111 0 592583.3 267851.9 73480 200 1110
1112 0 592224 267744 73880 104 1111
1113 0 592096 267840 74080 71 1112
1114 0 592096 267936 74360 104 1113
1115 0 592096 267936 74640 64 1114
1116 0 592128 268064 74880 64 1115
1117 0 592192 268096 75120 64 1116
1118 0 592352 268160 75320 64 1117
1119 0 592480 268288 75560 107 1118
1120 0 592544 268448 75760 137 1119
1121 0 592640 268544 76000 75 1120
1122 0 592704 268704 76200 104 1121
1123 0 592832 268896 76320 71 1122
1124 0 592832 269120 76440 71 1123
1125 0 592768 269248 76560 64 1124
1126 0 593904.4 267737.9 73200 81 1105
1127 0 594163.2 267002.38 71600 51 895
1128 0 594496.8 266949.5 71600 71 1127
1129 0 594749.6 266877.5 71640 164 1128
1130 0 594750.6 266809.34 71760 164 1129
1131 0 594778 266752.25 71840 164 1130
1132 0 594673.44 266719.4 71920 71 1131
1133 0 594751.25 266947.38 71480 164 1129
1134 0 592201.8 266710.8 69560 270 876
1135 0 591402.2 266456.72 69360 -1 872
1136 0 591415.7 266327.97 69560 -1 1135
1137 0 591288.06 266244.1 69760 32 1136
1138 0 590953.75 266276.72 69800 98 1137
1139 0 590739.6 266293.94 69840 98 1138
1140 0 590672.3 266255.5 70000 128 1139
1141 0 590694.94 266270.75 70080 128 1140
1142 0 590703.7 266207.62 70240 81 1141
1143 0 590625.7 266235.3 70320 81 1142
1144 0 590674.25 266220.3 70400 81 1143
1145 0 590731.2 266221.06 70440 81 1144
1146 0 590723.5 266221.44 70480 81 1145
1147 0 590708.4 266221.2 70520 81 1146
1148 0 591541.06 264752.28 67840 297 848
1149 0 591637.06 264449.94 67640 204 1148
1150 0 592128 264288 67680 150 1149
1151 0 592288 264096 67600 90 1150
1152 0 592480 263904 67520 134 1151
1153 0 592320 263744 67360 137 1152
1154 0 592096 263552 67360 164 1153
1155 0 591872 263424 67360 81 1154
1156 0 591648 263296 67320 120 1155
1157 0 591552 263168 67120 81 1156
1158 0 591552 263168 66920 209 1157
1159 0 591552 263136 66920 217 1158
1160 0 591648 263008 66680 101 1159
1161 0 591744 262848 66480 91 1160
1162 0 591904 262656 66360 80 1161
1163 0 592000 262400 66320 107 1162
1164 0 592128 262176 66320 120 1163
1165 0 592224 261952 66400 120 1164
1166 0 592288 261696 66440 189 1165
1167 0 592288 261536 66480 226 1166
1168 0 592160 261312 66480 189 1167
1169 0 592000 261120 66520 160 1168
1170 0 591808 260896 66520 163 1169
1171 0 591808 260832 66520 175 1170
1172 0 591904 260768 66760 32 1171
1173 0 591872 260608 66960 51 1172
1174 0 591808 260544 67040 51 1173
1175 0 591648 260672 66360 178 1171
1176 0 591392 260608 66440 137 1175
1177 0 591136 260576 66480 160 1176
1178 0 590880 260480 66440 160 1177
1179 0 590688 260320 66280 189 1178
1180 0 590496 260224 66080 196 1179
1181 0 590304 260096 65920 226 1180
1182 0 590304 259840 65840 204 1181
1183 0 590368 259808 65600 160 1182
1184 0 590368 259808 65480 190 1183
1185 0 590368 259808 65440 186 1184
1186 0 590272 259680 65200 150 1185
1187 0 590080 259648 65000 131 1186
1188 0 589952 259520 64800 80 1187
1189 0 589760 259392 64640 128 1188
1190 0 589664 259232 64560 154 1189
1191 0 589792 258976 64560 150 1190
1192 0 589856 258720 64640 156 1191
1193 0 589856 258464 64640 148 1192
1194 0 589856 258208 64560 80 1193
1195 0 589856 257952 64560 124 1194
1196 0 589888 257696 64480 124 1195
1197 0 590016 257472 64320 131 1196
1198 0 590016 257536 64120 120 1197
1199 0 590176 257696 64000 51 1198
1200 0 590368 257888 64000 75 1199
1201 0 590592 258016 64000 86 1200
1202 0 590848 258144 64040 32 1201
1203 0 590944 258368 63960 40 1202
1204 0 591104 258592 63880 40 1203
1205 0 591328 258720 63800 51 1204
1206 0 591456 258848 63720 32 1205
1207 0 589824 257664 63920 150 1198
1208 0 589600 257760 63800 96 1207
1209 0 589376 257760 63680 86 1208
1210 0 589152 257760 63560 60 1209
1211 0 588992 257760 63320 107 1210
1212 0 588896 257504 63400 81 1211
1213 0 588736 257344 63520 32 1212
1214 0 588608 257376 63600 32 1213
1215 0 589600 259264 64520 172 1190
1216 0 589376 259104 64600 120 1215
1217 0 589120 259104 64640 60 1216
1218 0 588864 259104 64680 91 1217
1219 0 588608 259104 64760 107 1218
1220 0 588352 259104 64760 40 1219
1221 0 588128 258976 64600 60 1220
1222 0 588032 258944 64480 32 1221
1223 0 589536 259328 64280 115 1215
1224 0 589504 259488 64080 51 1223
1225 0 589472 259712 63920 60 1224
1226 0 589408 259936 63800 51 1225
1227 0 589280 260096 63640 75 1226
1228 0 589120 260064 63440 98 1227
1229 0 588896 259968 63280 71 1228
1230 0 588640 259968 63240 102 1229
1231 0 588384 259904 63160 102 1230
1232 0 588128 259840 63160 75 1231
1233 0 587872 259808 63080 75 1232
1234 0 587680 259840 63040 64 1233
1235 0 590464 260064 65440 203 1185
1236 0 590528 260288 65560 219 1235
1237 0 590752 260448 65520 166 1236
1238 0 590912 260480 65320 64 1237
1239 0 591136 260480 65160 32 1238
1240 0 591328 260448 64960 81 1239
1241 0 591552 260448 64760 51 1240
1242 0 590368 259552 65600 218 1184
1243 0 590464 259456 65640 181 1242
1244 0 590336 259232 65640 90 1243
1245 0 590112 259040 65640 101 1244
1246 0 590048 258912 65360 32 1245
1247 0 590688 259360 65760 139 1243
1248 0 590848 259232 65480 32 1247
1249 0 590912 259072 65280 45 1248
1250 0 590912 259072 65240 45 1249
1251 0 592544 261536 66560 246 1167
1252 0 592736 261696 66680 214 1251
1253 0 592960 261824 66720 157 1252
1254 0 593152 262016 66680 51 1253
1255 0 593216 262272 66680 51 1254
1256 0 593408 262464 66640 81 1255
1257 0 593568 262624 66560 102 1256
1258 0 593664 262880 66480 45 1257
1259 0 593824 263040 66320 86 1258
1260 0 593920 263264 66240 32 1259
1261 0 594080 263488 66240 40 1260
1262 0 594112 263520 66240 45 1261
1263 0 593728 262464 66400 98 1257
1264 0 593728 262336 66160 81 1263
1265 0 593856 262336 65920 160 1264
1266 0 593792 262496 65680 166 1265
1267 0 593760 262624 65520 135 1266
1268 0 591552 263008 67160 160 1159
1269 0 591680 262944 67320 128 1268
1270 0 591936 262944 67360 86 1269
1271 0 592192 262944 67400 175 1270
1272 0 592416 262752 67400 204 1271
1273 0 592640 262656 67320 197 1272
1274 0 592864 262816 67280 178 1273
1275 0 593120 262912 67280 124 1274
1276 0 593376 262912 67320 153 1275
1277 0 593632 262880 67360 192 1276
1278 0 593856 262880 67480 200 1277
1279 0 594048 262880 67680 140 1278
1280 0 594240 262784 67880 128 1279
1281 0 594400 262624 68000 124 1280
1282 0 594656 262592 68080 128 1281
1283 0 594912 262656 68120 160 1282
1284 0 595168 262720 68160 172 1283
1285 0 595392 262720 68360 178 1284
1286 0 595648 262688 68440 131 1285
1287 0 595904 262656 68440 75 1286
1288 0 596160 262720 68440 32 1287
1289 0 596352 262912 68440 51 1288
1290 0 596416 262976 68360 60 1289
1291 0 596512 263200 68240 71 1290
1292 0 596544 263456 68240 134 1291
1293 0 596704 263648 68160 128 1292
1294 0 596800 263872 68080 197 1293
1295 0 596992 264032 68000 175 1294
1296 0 597184 264160 68000 189 1295
1297 0 596992 264352 67960 160 1296
1298 0 596832 264544 67880 115 1297
1299 0 596736 264768 67800 81 1298
1300 0 596608 264928 67600 154 1299
1301 0 596608 265184 67600 139 1300
1302 0 596608 265440 67600 98 1301
1303 0 596544 265696 67600 98 1302
1304 0 596480 265952 67640 75 1303
1305 0 596416 266112 67680 60 1304
1306 0 596448 264864 67400 32 1300
1307 0 596224 264608 67080 32 1306
1308 0 596192 264608 67080 32 1307
1309 0 597376 264352 68000 157 1296
1310 0 597600 264512 68000 51 1309
1311 0 597792 264704 68000 40 1310
1312 0 597856 264928 67840 32 1311
1313 0 598048 265088 67720 32 1312
1314 0 598304 265056 67640 51 1313
1315 0 598496 264896 67600 40 1314
1316 0 596672 262848 68520 32 1290
1317 0 596736 262784 68840 157 1316
1318 0 596640 262560 68960 115 1317
1319 0 596512 262336 69000 81 1318
1320 0 596384 262208 69000 51 1319
1321 0 591584 262752 67520 51 1269
1322 0 591520 262624 67760 137 1321
1323 0 591360 262624 67960 172 1322
1324 0 591360 262592 68240 122 1323
1325 0 591520 262528 68440 75 1324
1326 0 591616 262432 68680 32 1325
1327 0 591520 262336 68920 64 1326
1328 0 591520 262336 69000 45 1327
1329 0 591360 263232 66760 134 1158
1330 0 591104 263232 66680 154 1329
1331 0 590880 263200 66480 140 1330
1332 0 590720 263200 66280 160 1331
1333 0 590560 263328 66080 128 1332
1334 0 590400 263488 65920 128 1333
1335 0 590272 263616 65760 122 1334
1336 0 590144 263776 65560 101 1335
1337 0 590048 263936 65360 122 1336
1338 0 589888 264000 65160 75 1337
1339 0 589792 264000 64920 122 1338
1340 0 589696 264000 64640 51 1339
1341 0 589600 264000 64360 64 1340
1342 0 589472 263776 64400 40 1341
1343 0 589280 263584 64400 136 1342
1344 0 589184 263360 64480 136 1343
1345 0 589056 263232 64680 45 1344
1346 0 588992 263232 64760 60 1345
1347 0 589504 264128 64120 32 1341
1348 0 589504 264384 64000 40 1347
1349 0 589536 264576 63840 32 1348
1350 0 589536 264800 63680 107 1349
1351 0 589600 265056 63600 107 1350
1352 0 589760 265216 63400 90 1351
1353 0 589728 265120 62760 32 1352
1354 0 589760 265440 62560 32 1353
1355 0 589504 265536 62440 51 1354
1356 0 589504 265632 62200 45 1355
1357 0 589632 265760 62040 75 1356
1358 0 589888 265792 62040 40 1357
1359 0 590144 265792 62040 64 1358
1360 0 590400 265728 62040 40 1359
1361 0 590432 265728 62040 51 1360
1362 0 589440 265920 61920 51 1357
1363 0 589280 266048 61720 160 1362
1364 0 589184 266112 61480 115 1363
1365 0 589088 266144 61240 122 1364
1366 0 588896 266208 61080 143 1365
1367 0 588864 266208 60800 75 1366
1368 0 588736 266272 60560 108 1367
1369 0 588672 266400 60320 71 1368
1370 0 588672 266656 60280 45 1369
1371 0 589728 264224 65160 107 1338
1372 0 589696 264480 65160 51 1371
1373 0 589696 264736 65080 86 1372
1374 0 589600 264960 64960 124 1373
1375 0 589600 265216 64960 156 1374
1376 0 589600 265472 64920 75 1375
1377 0 589632 265728 64880 75 1376
1378 0 589696 265984 64840 40 1377
1379 0 589792 266080 64880 32 1378
1380 0 590048 263456 65760 86 1335
1381 0 589824 263328 65840 91 1380
1382 0 589600 263168 65840 150 1381
1383 0 589344 263040 65920 226 1382
1384 0 589248 262944 66160 137 1383
1385 0 589088 262816 66360 122 1384
1386 0 588928 262624 66400 45 1385
1387 0 588736 262432 66520 60 1386
1388 0 588576 262272 66720 71 1387
1389 0 588416 262080 66880 40 1388
1390 0 588384 261952 66920 40 1389
1391 0 589392.7 271177.66 67200 288 430
1392 0 589213.56 271837.9 67640 60 1391
1393 0 589341.56 271975.2 68080 164 1392
1394 0 589451.25 271945.7 68440 277 1393
1395 0 589698.8 272100.1 68720 204 1394
1396 0 589738.06 272078.53 68960 202 1395
1397 0 589936.2 272353.12 69200 259 1396
1398 0 590005.75 272426.2 69480 256 1397
1399 0 590303.44 272390.75 69960 389 1398
1400 0 590496.25 272444.88 70120 418 1399
1401 0 590622.5 272507.8 70240 342 1400
1402 0 590644.9 272544 70280 342 1401
1403 0 590752.56 272695.97 70440 336 1402
1404 0 590844.4 273055.16 70720 426 1403
1405 0 590974.25 273119.72 70920 398 1404
1406 0 591065.7 273264.8 71320 424 1405
1407 0 591067.94 273275.34 71360 424 1406
1408 0 591492.4 273822.25 71480 237 1407
1409 0 590443.7 273788.16 71480 -1 1408
1410 0 592150.9 274789.94 71560 237 1408
1411 0 592140.5 274977.9 71680 230 1410
1412 0 592042.06 274530.28 71840 221 1411
1413 0 592917.06 273941.94 71840 178 1412
1414 0 592968.3 273793.88 72040 178 1413
1415 0 592618.1 273294.78 73040 81 1414
1416 0 592863.8 276541 72040 326 1412
1417 0 593074.25 277512.56 72520 197 1416
1418 0 593096.4 277495.06 72600 197 1417
1419 0 593572.6 278038.03 72640 214 1418
1420 0 593625.8 279514.4 72640 128 1419
1421 0 593327.9 279836.5 72880 139 1420
1422 0 593286 279920.2 72920 160 1421
1423 0 593521.94 278220.75 72920 214 1422
1424 0 593088.6 278101.53 73160 86 1423
1425 0 592755.75 278163.9 73440 219 1424
1426 0 592767.5 278166.53 73480 219 1425
1427 0 592722.3 277339.03 73480 -1 1426
1428 0 592648.6 277299.8 73600 -1 1427
1429 0 592426.9 278170.34 73600 131 1426
1430 0 592274.56 278143.1 73760 131 1429
1431 0 592163.2 278167.56 73920 128 1430
1432 0 592061.44 278166.1 74080 131 1431
1433 0 591895.2 278233.94 74360 71 1432
1434 0 591753.2 278266 74480 131 1433
1435 0 591328.9 278548.16 74720 143 1434
1436 0 591257 278555.2 74880 143 1435
1437 0 591214.75 278639.53 75040 131 1436
1438 0 591167 278796.44 75200 140 1437
1439 0 591217.9 278904.44 75320 140 1438
1440 0 591260.56 279004.6 75440 153 1439
1441 0 591337.8 278997.28 75560 153 1440
1442 0 591337.9 279104.7 75680 140 1441
1443 0 591364.8 279197.44 75800 134 1442
1444 0 591335 279297.6 75960 134 1443
1445 0 591379.44 279283.97 76080 115 1444
1446 0 591426.8 279297.28 76200 115 1445
1447 0 591414.7 279390.47 76360 60 1446
1448 0 591452.3 279502.4 76480 60 1447
1449 0 591481.4 279625.1 76600 91 1448
1450 0 591545.75 279715.75 76760 102 1449
1451 0 591666.9 279994.4 76960 122 1450
1452 0 591673.06 280085.78 77080 176 1451
1453 0 591758.8 280133.16 77200 176 1452
1454 0 591780.2 280097.25 77280 137 1453
1455 0 591799.06 280063.66 77360 137 1454
1456 0 591894.06 279956.1 77520 51 1455
1457 0 592043.56 279861.75 77640 51 1456
1458 0 592045.3 279848.53 77680 51 1457
1459 0 592126.06 279801.6 77840 91 1458
1460 0 592100.6 279820.5 77960 91 1459
1461 0 592404.7 279824.94 78120 45 1460
1462 0 592596.75 279890.1 78240 -1 1461
1463 0 592726.94 279792.66 78280 -1 1462
1464 0 592899.25 279777.6 78360 -1 1463
1465 0 592830.94 280011.6 78480 -1 1464
1466 0 592916.8 280426.03 78560 -1 1465
1467 0 593037.75 280521.9 78640 -1 1466
1468 0 593474.7 280855.62 78640 -1 1467
1469 0 593744.44 281196.88 78760 -1 1468
1470 0 594038.6 281488.28 78920 -1 1469
1471 0 594224.56 281911.22 79200 -1 1470
1472 0 594170.3 282261.62 79600 -1 1471
1473 0 594130.6 282608.3 80000 -1 1472
1474 0 591441.1 280378.53 77360 176 1454
1475 0 591559.75 280498.38 77520 176 1474
1476 0 593153.2 280176.16 73040 160 1422
1477 0 593292.56 280296.06 73080 120 1476
1478 0 593454.9 280519.53 73120 86 1477
1479 0 593488.94 280874.1 73240 86 1478
1480 0 593637.4 281489.3 73360 200 1479
1481 0 593738.7 281692.34 73480 160 1480
1482 0 593892.94 281941.6 73600 143 1481
1483 0 594458.7 282472 73800 107 1482
1484 0 594776.2 282633.4 73880 153 1483
1485 0 595282.75 283606.3 74160 150 1484
1486 0 595245.7 283696.6 74400 98 1485
1487 0 595321.56 283963.6 74640 178 1486
1488 0 595339.44 284069.84 74800 178 1487
1489 0 595500.8 284341.2 74960 136 1488
1490 0 595713.06 284932.62 75120 60 1489
1491 0 595037.9 285779.06 75560 108 1490
1492 0 594903.25 285942.7 75640 168 1491
1493 0 594720 286176 76080 120 1492
1494 0 594720 286272 76200 120 1493
1495 0 594656 286432 76400 102 1494
1496 0 594464 286624 76440 128 1495
1497 0 594240 286752 76480 120 1496
1498 0 594080 286912 76600 115 1497
1499 0 593824 286976 76640 101 1498
1500 0 593568 287104 76640 98 1499
1501 0 593376 287264 76720 120 1500
1502 0 593120 287296 76840 122 1501
1503 0 592896 287328 77000 122 1502
1504 0 592736 287392 77200 124 1503
1505 0 592576 287360 77400 124 1504
1506 0 592416 287200 77600 122 1505
1507 0 592320 287200 77840 178 1506
1508 0 592096 287104 77920 153 1507
1509 0 591904 286912 78040 102 1508
1510 0 591840 286688 78200 80 1509
1511 0 591936 286496 78400 86 1510
1512 0 592000 286240 78400 91 1511
1513 0 594944 286208 76360 60 1494
1514 0 595072 286240 76600 60 1513
1515 0 595200 286240 76840 51 1514
1516 0 595232 286080 77040 51 1515
1517 0 595424 285888 77120 60 1516
1518 0 595616 285696 77240 40 1517
1519 0 595712 285472 77320 80 1518
1520 0 595776 285408 77400 60 1519
1521 0 595968.4 284966.44 75560 107 1491
1522 0 596352 284928 75880 51 1521
1523 0 596608 285024 76000 75 1522
1524 0 596832 285120 76120 102 1523
1525 0 597024 285120 76320 60 1524
1526 0 597248 285088 76520 101 1525
1527 0 597472 285088 76680 150 1526
1528 0 597632 285088 76880 80 1527
1529 0 597824 285056 77040 160 1528
1530 0 598016 284960 77200 86 1529
1531 0 598176 284960 77360 108 1530
1532 0 598080 284896 77480 60 1531
1533 0 597920 284736 77640 137 1532
1534 0 597760 284608 77840 80 1533
1535 0 597856 284352 77800 32 1534
1536 0 598016 284128 78080 32 1535
1537 0 598048 283904 78200 32 1536
1538 0 598080 283744 78440 120 1537
1539 0 598240 283680 78640 108 1538
1540 0 598368 283552 78840 32 1539
1541 0 598336 283488 79080 45 1540
1542 0 598368 283424 79320 32 1541
1543 0 598336 283456 79600 32 1542
1544 0 598272 283296 79840 60 1543
1545 0 598176 283104 80000 75 1544
1546 0 598112 282944 80200 90 1545
1547 0 598048 282880 80440 90 1546
1548 0 598016 282720 80680 60 1547
1549 0 597984 282528 80840 51 1548
1550 0 597984 282368 80920 40 1549
1551 0 598208 284800 77680 32 1532
1552 0 598368 284672 77880 32 1551
1553 0 598432 284864 77400 108 1531
1554 0 598656 284736 77480 156 1553
1555 0 598720 284544 77640 102 1554
1556 0 598752 284384 77840 60 1555
1557 0 598624 284448 78000 32 1556
1558 0 593850.44 278362.9 72520 204 1417
1559 0 594195.5 278663.3 72360 164 1558
1560 0 594700.9 278854.88 72200 120 1559
1561 0 594881.3 278765.28 72080 209 1560
1562 0 595494.06 278835.22 71920 204 1561
1563 0 596157.8 278833.94 71880 283 1562
1564 0 598033.6 278815.44 71880 120 1563
1565 0 598080 279136 71480 128 1564
1566 0 598240 279136 71280 80 1565
1567 0 598464 279232 71160 75 1566
1568 0 598720 279264 71160 32 1567
1569 0 598976 279264 71160 45 1568
1570 0 599232 279232 71200 51 1569
1571 0 599456 279232 71320 168 1570
1572 0 599712 279136 71320 148 1571
1573 0 599936 279008 71320 91 1572
1574 0 600192 278976 71320 102 1573
1575 0 600448 278976 71320 81 1574
1576 0 600640 278784 71400 98 1575
1577 0 600864 278624 71480 81 1576
1578 0 601120 278592 71480 80 1577
1579 0 601344 278496 71320 71 1578
1580 0 601504 278496 71120 122 1579
1581 0 601664 278400 70920 181 1580
1582 0 601824 278240 70760 128 1581
1583 0 601984 278080 70560 98 1582
1584 0 602144 278048 70360 115 1583
1585 0 602176 278112 70080 154 1584
1586 0 602112 278272 69880 122 1585
1587 0 602080 278432 69680 163 1586
1588 0 602016 278592 69480 164 1587
1589 0 601984 278624 69440 189 1588
1590 0 602080 278880 69440 71 1589
1591 0 602112 279136 69440 75 1590
1592 0 602144 279392 69440 75 1591
1593 0 602240 279648 69440 64 1592
1594 0 602304 279904 69440 96 1593
1595 0 602336 280064 69640 75 1594
1596 0 602240 280224 69840 115 1595
1597 0 602336 280288 70080 96 1596
1598 0 602496 280384 70120 60 1597
1599 0 601888 278720 69200 60 1589
1600 0 601856 278816 68960 45 1599
1601 0 601760 278976 68760 75 1600
1602 0 601632 279232 68760 80 1601
1603 0 601504 279456 68640 60 1602
1604 0 601408 279680 68520 96 1603
1605 0 601216 279808 68320 51 1604
1606 0 601088 279904 68200 60 1605
1607 0 598067.2 278771.62 72040 154 1564
1608 0 597816.1 278790.8 72280 -1 1607
1609 0 598528 278624 71840 256 1607
1610 0 598528 278464 71720 163 1609
1611 0 598720 278272 71680 32 1610
1612 0 598944 278144 71680 124 1611
1613 0 599168 278144 71840 75 1612
1614 0 599328 278176 72040 32 1613
1615 0 599424 278272 72280 71 1614
1616 0 599584 278336 72520 45 1615
1617 0 599616 278336 72520 45 1616
1618 0 598304 278336 71720 164 1610
1619 0 598144 278112 71720 175 1618
1620 0 598144 277856 71720 202 1619
1621 0 598304 277632 71680 175 1620
1622 0 598464 277504 71520 160 1621
1623 0 598656 277408 71360 194 1622
1624 0 598880 277248 71360 71 1623
1625 0 599072 277056 71360 45 1624
1626 0 599104 277024 71360 45 1625
1627 0 596836 278826.97 71840 303 1563
1628 0 596942.1 278795.22 71800 303 1627
1629 0 596156.2 279581.72 71800 86 1628
1630 0 596331.06 280167.25 71800 40 1629
1631 0 595872 280000 72240 86 1630
1632 0 595936 280192 72440 90 1631
1633 0 595936 280352 72640 51 1632
1634 0 595968 280512 72840 91 1633
1635 0 596096 280736 72840 107 1634
1636 0 596128 280928 72840 136 1635
1637 0 595712 279904 72440 51 1631
1638 0 595456 279840 72520 75 1637
1639 0 595264 279712 72680 60 1638
1640 0 595040 279616 72800 75 1639
1641 0 594944 279584 72800 51 1640
1642 0 597514.6 278732.1 71600 154 1628
1643 0 597611.7 278850.38 71320 154 1642
1644 0 589747.56 272527.4 71360 176 1407
1645 0 589216 272480 71440 198 1644
1646 0 589184 272480 71480 208 1645
1647 0 589024 272320 71680 221 1646
1648 0 588864 272160 71840 178 1647
1649 0 588736 272032 71880 189 1648
1650 0 588576 271840 71960 128 1649
1651 0 588416 271648 72120 140 1650
1652 0 588256 271488 72280 102 1651
1653 0 588192 271296 72440 135 1652
1654 0 588064 271104 72560 154 1653
1655 0 587968 270848 72600 150 1654
1656 0 587872 270688 72800 101 1655
1657 0 587712 270528 72960 75 1656
1658 0 587584 270368 73120 60 1657
1659 0 587424 270208 73280 178 1658
1660 0 587264 270016 73320 175 1659
1661 0 587104 269856 73480 189 1660
1662 0 587008 269760 73520 136 1661
1663 0 586816 269600 73680 157 1662
1664 0 586624 269440 73720 81 1663
1665 0 586464 269280 73840 45 1664
1666 0 586240 269184 73960 64 1665
1667 0 586048 269152 74160 64 1666
1668 0 585888 269184 74360 45 1667
1669 0 585728 269344 74560 71 1668
1670 0 585664 269504 74760 71 1669
1671 0 585632 269728 74880 102 1670
1672 0 585632 269984 74880 32 1671
1673 0 585504 270240 74880 45 1672
1674 0 585344 270272 75080 32 1673
1675 0 585088 270272 75160 128 1674
1676 0 584928 270080 75240 275 1675
1677 0 584704 269952 75200 275 1676
1678 0 584448 269856 75160 120 1677
1679 0 586816 269952 73520 181 1662
1680 0 586624 270144 73600 196 1679
1681 0 586432 270336 73680 122 1680
1682 0 586240 270496 73840 136 1681
1683 0 586048 270592 74040 186 1682
1684 0 585888 270624 74040 139 1683
1685 0 588576 272192 72000 86 1649
1686 0 588416 272352 72160 115 1685
1687 0 588256 272352 72360 120 1686
1688 0 588032 272352 72480 120 1687
1689 0 587808 272352 72640 154 1688
1690 0 587648 272352 72840 148 1689
1691 0 587488 272480 73040 200 1690
1692 0 587360 272512 73280 96 1691
1693 0 587264 272512 73520 98 1692
1694 0 587104 272576 73720 102 1693
1695 0 586848 272640 73840 80 1694
1696 0 586688 272704 74040 148 1695
1697 0 586528 272736 74240 137 1696
1698 0 586400 272736 74480 128 1697
1699 0 586400 272800 74760 128 1698
1700 0 586240 272928 74960 244 1699
1701 0 586144 272960 75200 96 1700
1702 0 585984 272960 75400 124 1701
1703 0 585952 273056 75640 140 1702
1704 0 585952 273088 75840 134 1703
1705 0 585856 273184 76080 160 1704
1706 0 585728 273184 76320 163 1705
1707 0 585568 273152 76520 108 1706
1708 0 585408 273056 76720 75 1707
1709 0 585344 273024 76960 163 1708
1710 0 585280 272832 77120 163 1709
1711 0 585152 272576 77120 168 1710
1712 0 585024 272384 77000 200 1711
1713 0 584832 272192 76960 157 1712
1714 0 584800 272160 76960 163 1713
1715 0 584576 272032 76960 115 1714
1716 0 584352 271936 76880 122 1715
1717 0 584224 271712 76880 190 1716
1718 0 584224 271680 76880 186 1717
1719 0 584224 271424 76880 163 1718
1720 0 584224 271168 76760 156 1719
1721 0 584192 270944 76600 245 1720
1722 0 584032 270784 76440 226 1721
1723 0 583872 270656 76280 166 1722
1724 0 583712 270528 76080 120 1723
1725 0 583616 270496 76040 80 1724
1726 0 584224 271680 77160 192 1718
1727 0 584224 271616 77440 51 1726
1728 0 584320 271520 77680 60 1727
1729 0 584320 271392 77920 32 1728
1730 0 584320 271360 77960 32 1729
1731 0 584992 272000 76880 32 1714
1732 0 585152 271840 76760 163 1731
1733 0 585056 271712 76520 148 1732
1734 0 584992 271744 76280 163 1733
1735 0 584800 271936 76280 71 1734
1736 0 584672 272064 76280 115 1735
1737 0 586144 273280 75840 81 1704
1738 0 586336 273504 75840 64 1737
1739 0 586528 273664 75800 40 1738
1740 0 586688 273664 75800 51 1739
1741 0 588992 272704 71480 51 1646
1742 0 588864 272928 71480 75 1741
1743 0 588736 273152 71600 32 1742
1744 0 588576 273280 71760 134 1743
1745 0 588352 273312 71920 90 1744
1746 0 588192 273344 72120 32 1745
1747 0 588032 273344 72320 96 1746
1748 0 587936 273344 72320 71 1747
1749 0 592749.44 273274.3 71320 51 1406
1750 0 587383.3 268059.8 66320 342 428
1751 0 587285.3 267475.16 66520 297 1750
1752 0 586952.75 266805.62 66720 288 1751
1753 0 586384.75 265754.5 67000 32 1752
1754 0 586666.5 263585.9 67000 102 1753
1755 0 587063.7 263314.06 67000 51 1754
1756 0 587008.75 263341.66 66880 81 1755
1757 0 587076.56 263316 66800 81 1756
1758 0 587106.75 263273.62 66720 81 1757
1759 0 587240.1 263241.44 66600 90 1758
1760 0 587382.06 263226.38 66480 160 1759
1761 0 587246.94 263203.7 66360 160 1760
1762 0 587203.44 263132.72 66200 108 1761
1763 0 587225.2 263128.75 66080 108 1762
1764 0 587226.75 263060.4 65880 128 1763
1765 0 587214.5 263061.9 65720 137 1764
1766 0 587135.44 263083.34 65560 137 1765
1767 0 587162 263025.94 65360 134 1766
1768 0 587069.1 262944.88 65200 115 1767
1769 0 587083.8 262796.9 65040 102 1768
1770 0 587038.94 262633.25 64960 102 1769
1771 0 586954.2 262476.3 64840 108 1770
1772 0 586924.2 262392.72 64720 86 1771
1773 0 586883.75 262167.8 64600 86 1772
1774 0 586816 261904.97 64480 101 1773
1775 0 586660.7 261572.83 64320 102 1774
1776 0 586528.3 261117.69 64200 120 1775
1777 0 586414.9 260703.47 64160 128 1776
1778 0 586068.2 259149.97 64120 -1 1777
1779 0 586101.56 259067.28 64160 -1 1778
1780 0 586215.3 258830.31 64360 190 1779
1781 0 586305.2 258747.69 64520 128 1780
1782 0 586229.06 258821.47 64560 128 1781
1783 0 586988.44 258113.02 64560 136 1782
1784 0 587076.94 258022.1 64680 136 1783
1785 0 587277.2 258146.77 64800 136 1784
1786 0 587308.7 258155.44 64840 136 1785
1787 0 586265.3 259348.34 64800 104 1782
1788 0 586253.5 259327.42 64920 128 1787
1789 0 586373.6 259520.3 65040 104 1788
1790 0 586364 259506.22 65120 104 1789
1791 0 585603.44 257963.02 64360 60 1780
1792 0 586697.75 257684.83 64160 163 1779
1793 0 586720.9 257848.38 63960 160 1792
1794 0 586703.7 257928 63920 160 1793
1795 0 586669.4 258087.52 63840 108 1794
1796 0 586610.25 258377 63720 86 1795
1797 0 586519.9 258453.19 63680 86 1796
1798 0 586418.7 258540.12 63600 86 1797
1799 0 586577.56 258685.77 63440 86 1798
1800 0 586662.94 258789.27 63360 32 1799
1801 0 586665.75 258819.62 63320 -1 1800
1802 0 586670.06 258849.3 63280 -1 1801
1803 0 586237.56 258730.31 63600 40 1798
1804 0 585900.3 259930.88 63880 148 1778
1805 0 585793 260005.44 63720 107 1804
1806 0 585912.3 259982.95 63560 107 1805
1807 0 585925.9 260033.36 63440 107 1806
1808 0 585982.2 260088.08 63360 148 1807
1809 0 585999.1 260140.31 63320 148 1808
1810 0 586010.5 260111.06 63280 148 1809
1811 0 586021.8 260117.98 63240 148 1810
1812 0 585774.3 264215.16 67360 362 1753
1813 0 584900.6 263830.53 67840 240 1812
1814 0 584460.3 263444.56 67920 261 1813
1815 0 582339.9 262072.75 67920 202 1814
1816 0 582350.7 261605.58 67760 209 1815
1817 0 582313.8 261360.27 67600 200 1816
1818 0 582193.2 260482.48 67200 237 1817
1819 0 582155.3 260336.83 67160 163 1818
1820 0 581979.5 259983.77 67040 175 1819
1821 0 581822.44 260155.52 66680 157 1820
1822 0 582696.8 260730.2 66520 197 1821
1823 0 583103.25 260632.67 66440 190 1822
1824 0 583112.3 260635 66360 190 1823
1825 0 583116.94 260635.86 66320 190 1824
1826 0 583392 260640 65640 108 1825
1827 0 583552 260736 65440 150 1826
1828 0 583584 260736 65400 175 1827
1829 0 583840 260736 65320 163 1828
1830 0 584096 260736 65280 207 1829
1831 0 584352 260640 65320 175 1830
1832 0 584608 260640 65320 260 1831
1833 0 584640 260672 65320 271 1832
1834 0 584672 260544 65080 160 1833
1835 0 584672 260480 64800 75 1834
1836 0 584704 260416 64560 81 1835
1837 0 584832 260352 64320 64 1836
1838 0 584992 260448 64120 64 1837
1839 0 584992 260608 63920 75 1838
1840 0 584992 260768 63720 104 1839
1841 0 584992 260928 63520 108 1840
1842 0 585024 261056 63280 139 1841
1843 0 585088 261216 63080 141 1842
1844 0 585248 261344 62920 157 1843
1845 0 585408 261504 62800 40 1844
1846 0 585408 261408 62320 156 1845
1847 0 585376 261472 62080 124 1846
1848 0 585312 261472 61800 71 1847
1849 0 585280 261472 61520 96 1848
1850 0 585280 261376 61280 122 1849
1851 0 585248 261216 61040 124 1850
1852 0 585280 261056 60800 75 1851
1853 0 585280 260864 60600 75 1852
1854 0 585280 260736 60560 64 1853
1855 0 584864 260800 65400 221 1833
1856 0 585056 260832 65600 91 1855
1857 0 585280 260832 65760 81 1856
1858 0 585408 260704 65920 32 1857
1859 0 585440 260544 66120 60 1858
1860 0 585440 260384 66320 104 1859
1861 0 585376 260192 66520 98 1860
1862 0 585376 259936 66520 90 1861
1863 0 585472 259680 66520 235 1862
1864 0 585344 259488 66640 219 1863
1865 0 585280 259232 66720 198 1864
1866 0 585280 259008 66920 108 1865
1867 0 585312 258752 67040 81 1866
1868 0 585408 258528 67160 107 1867
1869 0 585440 258368 67360 150 1868
1870 0 585504 258336 67600 108 1869
1871 0 585536 258400 67680 64 1870
1872 0 585664 260800 65920 71 1858
1873 0 585920 260832 65920 108 1872
1874 0 586112 261024 66000 32 1873
1875 0 586304 261216 66000 98 1874
1876 0 586432 261472 65960 115 1875
1877 0 586528 261568 65880 81 1876
1878 0 583456 260512 65400 163 1828
1879 0 583392 260256 65320 209 1878
1880 0 583296 260000 65360 108 1879
1881 0 583136 259776 65360 51 1880
1882 0 583008 259552 65360 75 1881
1883 0 582624 259168 65800 32 1882
1884 0 582464 258976 65880 71 1883
1885 0 582240 258848 65960 45 1884
1886 0 581984 258816 66040 75 1885
1887 0 581760 258720 66200 60 1886
1888 0 581696 258784 66280 71 1887
1889 0 581438 259422.34 67160 185 1819
1890 0 581182.8 258995.88 67280 183 1889
1891 0 581117.56 258809.3 67440 236 1890
1892 0 581065.1 258500.97 67600 197 1891
1893 0 581019.9 258334.7 67800 120 1892
1894 0 581014.2 258050.23 67960 156 1893
1895 0 580926.56 257916.64 68120 186 1894
1896 0 580732.8 257606.88 68360 217 1895
1897 0 580687.2 257325.42 68600 245 1896
1898 0 580555.2 257141.7 68800 241 1897
1899 0 580462.8 256890.14 69000 189 1898
1900 0 580438.44 256643.38 69160 198 1899
1901 0 580432.7 256588.27 69320 249 1900
1902 0 580402.7 256361.6 69520 228 1901
1903 0 580484.75 256150.36 69760 245 1902
1904 0 580604.9 255916.05 70000 175 1903
1905 0 580722.75 255733.64 70240 219 1904
1906 0 581068.7 255058.19 70280 259 1905
1907 0 581143 255053.52 70520 259 1906
1908 0 581548.75 254802.92 70840 186 1907
1909 0 582819 254770.19 70960 120 1908
1910 0 584494.5 254745.81 70960 98 1909
1911 0 584555.8 254810.88 70840 157 1910
1912 0 584753.25 254877.39 70680 157 1911
1913 0 584879.44 254890.28 70560 96 1912
1914 0 584947.75 254893.38 70400 96 1913
1915 0 584792.56 254743.62 70240 96 1914
1916 0 584778.56 254692.77 70160 90 1915
1917 0 584641.4 254636.48 70040 90 1916
1918 0 584639.5 254538.14 69920 164 1917
1919 0 584650 254502.95 69640 148 1918
1920 0 584690.75 254364.7 69480 148 1919
1921 0 584671.5 254308.9 69320 148 1920
1922 0 584838.44 254259.31 69240 81 1921
1923 0 584801.06 254259.62 69160 81 1922
1924 0 584683.5 253478.45 69160 81 1923
1925 0 584706.6 253516.78 69240 96 1924
1926 0 584723.7 253485.12 69320 96 1925
1927 0 584740.75 253493.6 69360 96 1926
1928 0 584752.6 253470.6 69440 96 1927
1929 0 583168 255168 70640 71 1909
1930 0 583328 255328 70440 71 1929
1931 0 583520 255392 70280 75 1930
1932 0 583776 255488 70280 124 1931
1933 0 583936 255616 70080 40 1932
1934 0 584096 255648 69880 64 1933
1935 0 584160 255712 69640 45 1934
1936 0 584128 255872 69400 51 1935
1937 0 584128 255968 69120 64 1936
1938 0 584096 255968 68840 81 1937
1939 0 584000 255936 68560 148 1938
1940 0 583904 255808 68360 128 1939
1941 0 583904 255712 68120 51 1940
1942 0 583808 255712 67880 32 1941
1943 0 583552 255744 67840 51 1942
1944 0 583328 255680 67960 75 1943
1945 0 583136 255552 68040 45 1944
1946 0 582377 254770.22 71120 32 1909
1947 0 581301.7 253876.2 70240 219 1906
1948 0 581307.06 253817.6 70120 102 1947
1949 0 581336.56 253564.6 69960 181 1948
1950 0 581376.56 253514.75 69760 251 1949
1951 0 581629.7 253399.11 69560 251 1950
1952 0 581653.94 253382.58 69400 226 1951
1953 0 581815.75 253405.84 69200 186 1952
1954 0 581941.5 253430.97 69000 164 1953
1955 0 582055.3 253427.03 68800 181 1954
1956 0 582045.5 253492 68640 181 1955
1957 0 582102.3 253470.33 68440 60 1956
1958 0 582172.9 253515.3 68200 131 1957
1959 0 582272.3 253559.44 68000 131 1958
1960 0 582232.5 253616.66 67880 86 1959
1961 0 582656.25 253880.1 67880 -1 1960
1962 0 582206.56 253647.25 67800 86 1960
1963 0 582225.94 253476.42 67600 60 1962
1964 0 582221.8 253263.34 67400 71 1963
1965 0 582200.56 253178.86 67200 45 1964
1966 0 582161.25 253003.9 67000 157 1965
1967 0 582258.44 253202.47 66880 32 1966
1968 0 582272.6 253245.2 66800 32 1967
1969 0 582281.2 253298.34 66760 32 1968
1970 0 581976.25 252927.19 66640 81 1969
1971 0 581727.8 252626.64 66520 122 1970
1972 0 581210.44 252484.56 66400 163 1971
1973 0 582015.75 252840.86 66400 64 1972
1974 0 582028.06 252855.81 66280 120 1973
1975 0 582162.1 252969.69 66120 120 1974
1976 0 582261.94 253041.39 65920 128 1975
1977 0 582276.1 253042.1 65880 128 1976
1978 0 582274.06 253060.23 65760 175 1977
1979 0 582122.75 253187.33 65560 81 1978
1980 0 582000.9 253288.52 65400 81 1979
1981 0 581806.3 253421.3 65240 80 1980
1982 0 581497 253551.38 65120 75 1981
1983 0 580864.4 253090.73 65120 -1 1982
1984 0 581396.94 253595.2 65080 75 1982
1985 0 581040.5 253914.12 64920 32 1984
1986 0 580955.8 254056.7 64680 32 1985
1987 0 580996.44 253960.98 64400 32 1986
1988 0 581100.9 253975.66 64360 102 1987
1989 0 581576.94 254043.62 64200 96 1988
1990 0 581794.94 254107.94 64040 98 1989
1991 0 581840.8 254189.8 63880 98 1990
1992 0 581635.3 254430.67 63760 75 1991
1993 0 581640.6 254503.05 63680 75 1992
1994 0 581672.75 254543.14 63600 75 1993
1995 0 581896.5 254544.72 63560 51 1994
1996 0 582263.44 254662.45 63440 32 1995
1997 0 582241.8 254130.94 63440 71 1996
1998 0 582301 254599.52 63400 32 1996
1999 0 582363.9 254471.9 63320 64 1998
2000 0 582380 254414.31 63160 64 1999
2001 0 582373.8 254535.8 63080 32 2000
2002 0 582387.9 254551.48 63040 32 2001
2003 0 582530.75 255178.23 63400 -1 1998
2004 0 580550.2 254702.03 64360 64 1988
2005 0 580314 254083.47 64920 98 1985
2006 0 582586.8 252985.14 65880 128 1977
2007 0 582659.7 252861.73 65880 -1 2006
2008 0 581023.9 252223.67 66360 156 1972
2009 0 580634 251797.98 66200 150 2008
2010 0 580184.9 251584.3 66160 96 2009
2011 0 579838.3 251305.22 66080 163 2010
2012 0 579590.8 251121.05 65960 160 2011
2013 0 579448.9 250891.25 65840 102 2012
2014 0 579412.6 250869.86 65680 91 2013
2015 0 579294.56 250819.39 65560 91 2014
2016 0 579194.25 250833.4 65400 115 2015
2017 0 579054.4 250791.16 65240 189 2016
2018 0 578957 250729.72 65160 156 2017
2019 0 578893 250657.42 65080 156 2018
2020 0 578803 250595.97 64960 102 2019
2021 0 578881.06 250603.4 64920 102 2020
2022 0 579078.9 250315.8 64920 96 2021
2023 0 579084 250264.86 64840 96 2022
2024 0 579075 250210.05 64760 81 2023
2025 0 579080.1 250236.8 64680 81 2024
2026 0 579103 250152.75 64600 81 2025
2027 0 579109.94 250035.45 64520 75 2026
2028 0 579126.56 249956.1 64480 75 2027
2029 0 579126.7 249730.14 64400 32 2028
2030 0 579040.06 249656.75 64360 32 2029
2031 0 578947.75 249607.81 64320 32 2030
2032 0 578893.9 249523.7 64280 32 2031
2033 0 578783.8 249413.89 64240 32 2032
2034 0 578639.8 249292.75 64200 51 2033
2035 0 578535.1 249253.8 64160 51 2034
2036 0 578362.44 249116.36 64120 51 2035
2037 0 578345 249054.11 64080 51 2036
2038 0 578041.25 249144.88 64000 -1 2037
2039 0 577967.94 249201.55 63920 -1 2038
2040 0 577882.44 249270.06 63880 -1 2039
2041 0 577738.4 249336.78 63840 -1 2040
2042 0 577674 249376.72 63800 -1 2041
2043 0 578683.7 250606.16 64880 102 2021
2044 0 578324.8 250585.33 64760 120 2043
2045 0 578278.4 250565.9 64720 51 2044
2046 0 578123.75 250530.28 64600 51 2045
2047 0 577938.94 250398.38 64480 60 2046
2048 0 577803.56 250301.02 64320 32 2047
2049 0 577752 250266.42 64200 60 2048
2050 0 577696.25 250388.5 64040 60 2049
2051 0 577641.4 250600.4 64000 32 2050
2052 0 577493.3 250814.66 63880 71 2051
2053 0 576823.44 250456.53 63840 -1 2052
2054 0 576216 249887.86 63840 -1 2053
2055 0 576151.4 249657.42 63960 -1 2054
2056 0 575988.6 249493.69 64160 -1 2055
2057 0 575056.2 248932.67 64240 -1 2056
2058 0 575070 248952.75 64280 -1 2057
2059 0 574357.1 248860.36 64240 -1 2058
2060 0 575141.75 249110.4 64480 -1 2058
2061 0 574848.94 249133.39 64680 -1 2060
2062 0 574847.2 249074.86 64800 -1 2061
2063 0 574820.1 249071.2 64840 -1 2062
2064 0 577243.2 250819.94 63760 71 2053
2065 0 577298.9 251072.58 63640 71 2064
2066 0 577273.56 251233.55 63480 51 2065
2067 0 577201.2 251342.25 63440 51 2066
2068 0 577262.75 251501.19 63320 71 2067
2069 0 577346.6 251696.72 63200 32 2068
2070 0 577507.25 251849.8 63160 32 2069
2071 0 577638.1 251938.33 63080 45 2070
2072 0 577732.3 251999.44 63040 45 2071
2073 0 577735.2 252087.12 62960 45 2072
2074 0 577677.3 252123.6 62880 45 2073
2075 0 577655 252145.39 62840 45 2074
2076 0 577680.6 252160.7 62800 45 2075
2077 0 579241.6 250756.73 64920 156 2021
2078 0 579528 251157.31 65160 91 2018
2079 0 582929.7 253991.88 66760 136 1969
2080 0 582934 253998.9 66720 136 2079
2081 0 583205.4 254045.8 66520 98 2080
2082 0 583252.5 254071.12 66400 107 2081
2083 0 583403.44 254215.44 66200 120 2082
2084 0 583504.5 254306.5 66120 120 2083
2085 0 583606.25 254397.7 66040 124 2084
2086 0 583670.2 254530.06 65920 124 2085
2087 0 583748.3 254669.77 65760 153 2086
2088 0 583734.5 254884.03 65600 134 2087
2089 0 583766.3 254950.6 65480 137 2088
2090 0 583702.7 255181.11 65360 156 2089
2091 0 583722.5 255253.4 65200 178 2090
2092 0 583439.3 255685.36 65080 101 2091
2093 0 582789.9 255812.75 65080 -1 2092
2094 0 583340.44 255830.16 65040 60 2092
2095 0 583089.3 255841.47 64920 -1 2094
2096 0 583346.44 255945.5 64800 60 2095
2097 0 583910.1 256202.92 64720 128 2096
2098 0 584398.3 256658.8 64760 136 2097
2099 0 584398.75 256621.66 64840 136 2098
2100 0 584982 256333.39 64840 -1 2099
2101 0 585159.44 256413.4 64920 -1 2100
2102 0 585519.9 256361.98 65040 -1 2101
2103 0 585534 256356.89 65080 -1 2102
2104 0 584500.94 257327.14 64840 120 2099
2105 0 584622.4 257381.03 64920 120 2104
2106 0 584764.5 257228.69 65040 71 2105
2107 0 584879.94 257123.6 65160 71 2106
2108 0 584904.44 257042.31 65240 80 2107
2109 0 584985 256954.06 65320 80 2108
2110 0 584990.06 256874.72 65360 75 2109
2111 0 585040.6 256883.83 65440 75 2110
2112 0 585036.7 256872.88 65520 75 2111
2113 0 585030.3 256858.34 65600 75 2112
2114 0 584974.06 256840.31 65680 81 2113
2115 0 584951.8 256835.67 65720 81 2114
2116 0 584895.75 256829.86 65760 81 2115
2117 0 584878 256833.17 65800 81 2116
2118 0 584878.6 256811.12 65840 81 2117
2119 0 583758.5 256265.72 64600 128 2097
2120 0 584340.6 257250.12 64600 148 2119
2121 0 583892.44 257621.66 64600 32 2120
2122 0 583758.75 256147.75 64440 128 2119
2123 0 583649.94 256099.98 64200 -1 2122
2124 0 583715.5 256101.88 64160 -1 2123
2125 0 583784.1 256125.2 64120 -1 2124
2126 0 584394.2 256668.95 64040 166 2125
2127 0 584409.75 256827.34 63920 166 2126
2128 0 584579.44 256954.83 63800 164 2127
2129 0 584555.7 256973.28 63720 32 2128
2130 0 584464.56 256923.05 63600 32 2129
2131 0 584378.9 256895.02 63480 51 2130
2132 0 584306.75 256899.22 63400 -1 2131
2133 0 584285.8 256836.12 63360 -1 2132
2134 0 584251.8 256826.44 63320 -1 2133
2135 0 584144.5 256761.08 63240 -1 2134
2136 0 584153.4 256745.14 63200 -1 2135
2137 0 583997.25 256627.38 63120 -1 2136
2138 0 583878.25 256528.53 62960 -1 2137
2139 0 583869.1 256490.86 62880 -1 2138
2140 0 583896.25 256587.62 62800 -1 2139
2141 0 583887.3 256562.53 62760 -1 2140
2142 0 582804.6 255751.1 64120 -1 2124
2143 0 583116.7 256369.2 65040 -1 2094
2144 0 583110 262440.5 68120 322 1815
2145 0 582452.9 261936.05 68480 32 2144
2146 0 582038.3 261659.42 68600 32 2145
2147 0 580581.9 259741.22 68600 203 2146
2148 0 579068.5 258418.81 68600 256 2147
2149 0 578395.9 257908.73 68240 124 2148
2150 0 579621.25 259186.75 68240 -1 2149
2151 0 578321.7 257854.62 68200 197 2149
2152 0 578004.2 257567.27 68120 128 2151
2153 0 577780.9 257355.72 68000 209 2152
2154 0 577675.5 257162.05 67840 102 2153
2155 0 577344.2 256632.44 67840 202 2154
2156 0 577648.3 257111.84 67800 101 2154
2157 0 577556.9 256947.19 67640 101 2156
2158 0 577379.2 256568.31 67480 202 2157
2159 0 577480.75 256364.69 67360 163 2158
2160 0 577409.94 256349.69 67160 163 2159
2161 0 577935.1 255086.86 67120 80 2160
2162 0 577922.1 254410.28 67240 172 2161
2163 0 578038.06 254352.12 67360 150 2162
2164 0 578173.5 254435.89 67480 150 2163
2165 0 579209.75 254228.84 67600 51 2164
2166 0 579328.9 254149.89 67640 51 2165
2167 0 579434.44 254074.64 67680 91 2166
2168 0 579447.44 253988.44 67720 91 2167
2169 0 579402.25 254023.8 67760 91 2168
2170 0 579411.06 254234.38 67920 51 2169
2171 0 579479.7 254377.5 68000 -1 2170
2172 0 579660.7 254514.95 68160 -1 2171
2173 0 579691.8 254563.19 68200 -1 2172
2174 0 579664.94 254961.52 68240 -1 2173
2175 0 579679.6 255042.6 68320 -1 2174
2176 0 579457.4 255068.3 68360 -1 2175
2177 0 579335.56 254988.72 68400 -1 2176
2178 0 579217.25 254919.64 68480 -1 2177
2179 0 579097.1 254813.25 68560 -1 2178
2180 0 578652.3 254778.56 68600 -1 2179
2181 0 578603.6 254800.56 68560 -1 2180
2182 0 578543.8 254774.2 68720 -1 2180
2183 0 578506.56 254868.11 68760 -1 2182
2184 0 579730.7 255042.92 68400 -1 2176
2185 0 579849.94 253551.22 67760 80 2169
2186 0 579737.9 253251.88 67840 86 2185
2187 0 579685.06 253184.58 67960 32 2186
2188 0 579729.3 253067.33 68120 86 2187
2189 0 579771.3 253014.19 68240 86 2188
2190 0 579846.6 253026.48 68440 122 2189
2191 0 579918 252991.61 68560 122 2190
2192 0 579937.8 252949.48 68720 104 2191
2193 0 579993.8 252975.89 68880 71 2192
2194 0 580115.4 252744.6 69040 40 2193
2195 0 580160.25 252634.11 69160 40 2194
2196 0 580183 252462.89 69400 60 2195
2197 0 580173.7 252405.95 69520 120 2196
2198 0 580152.8 252355.16 69760 81 2197
2199 0 580147.5 252233.06 69920 81 2198
2200 0 580018.4 252059.83 70080 40 2199
2201 0 580027.1 252051.36 70120 40 2200
2202 0 579994.44 251999.9 70160 40 2201
2203 0 579619.4 253446.31 67640 80 2166
2204 0 579497.06 252954.12 67640 32 2203
2205 0 577954.75 255122.95 67080 80 2161
2206 0 578080 255712 67000 98 2205
2207 0 578304 255712 66880 40 2206
2208 0 578560 255712 66840 40 2207
2209 0 578816 255712 66840 75 2208
2210 0 579072 255712 66920 51 2209
2211 0 579328 255648 66920 32 2210
2212 0 579456 255584 66680 45 2211
2213 0 579488 255584 66640 32 2212
2214 0 579072 256288 66640 32 2210
2215 0 579136 256544 66560 90 2214
2216 0 579264 256608 66520 60 2215
2217 0 577469 256813.66 67120 153 2160
2218 0 577714.9 256978.98 67000 107 2217
2219 0 577757.56 257194.89 66840 134 2218
2220 0 577791.75 257339.39 66680 134 2219
2221 0 577812.2 257347.28 66520 32 2220
2222 0 578089.4 257294.31 66320 143 2221
2223 0 578104.7 257303.94 66240 143 2222
2224 0 578217.75 257253.4 66000 192 2223
2225 0 578386.8 257287.95 65800 164 2224
2226 0 578436 257330.53 65600 131 2225
2227 0 579007.8 257655.67 65440 -1 2226
2228 0 579023.94 257559.58 65320 137 2227
2229 0 579019.9 257509.97 65240 137 2228
2230 0 578996.1 257485.73 65040 157 2229
2231 0 579086.06 257440.53 65000 157 2230
2232 0 578221.56 258050.66 65000 -1 2231
2233 0 579257.9 257353.61 64920 131 2231
2234 0 579329.4 257336.17 64880 131 2233
2235 0 579542.9 257281.1 64760 115 2234
2236 0 579738.4 257197.02 64600 51 2235
2237 0 579967.1 257189.75 64480 107 2236
2238 0 580223.75 257256.75 64360 156 2237
2239 0 580339.7 257224.44 64240 227 2238
2240 0 581105.8 257735.97 64120 102 2239
2241 0 581609 258069.83 64160 86 2240
2242 0 582051.4 258203.86 64280 107 2241
2243 0 581068.5 258042.14 63880 32 2240
2244 0 580997.8 258230.98 63720 32 2243
2245 0 580785.06 258131.45 63480 32 2244
2246 0 580644.9 258174.42 63400 -1 2245
2247 0 580612.2 258182.08 63320 -1 2246
2248 0 580582.06 258193.83 63280 -1 2247
2249 0 580856.6 258188.44 63240 -1 2248
2250 0 581025.3 258174 63200 32 2249
2251 0 581102 258195.86 63160 32 2250
2252 0 581128.8 258233.66 63120 32 2251
2253 0 580437.2 258610.25 63320 32 2247
2254 0 581638.9 258001.11 63440 32 2245
2255 0 581689.9 257953.12 63320 -1 2254
2256 0 581593.2 257900.33 63200 -1 2255
2257 0 581636.1 257926.28 63080 -1 2256
2258 0 581800.56 258068.86 62960 -1 2257
2259 0 581825.9 258076.92 62840 -1 2258
2260 0 581831.2 258104.75 62760 -1 2259
2261 0 581840.4 258028.33 62720 -1 2260
2262 0 578214.8 257776.8 64880 -1 2234
2263 0 578536.9 256932.56 65320 164 2228
2264 0 578006.75 256892.36 65320 -1 2263
2265 0 577567.8 255759.89 67360 139 2159
2266 0 577801 256960.6 68120 102 2152
2267 0 581910.56 261560.34 68640 32 2146
2268 0 581062.2 260597.45 68800 207 2267
2269 0 580417.3 259541.28 68920 205 2268
2270 0 580277.6 259343.14 69160 256 2269
2271 0 578958.6 257899.89 69160 286 2270
2272 0 578824.25 257760.28 69360 168 2271
2273 0 580425.8 257828.5 69360 189 2272
2274 0 580992 258272 69360 254 2273
2275 0 581184 258368 69520 245 2274
2276 0 581344 258528 69640 163 2275
2277 0 581472 258752 69640 148 2276
2278 0 581600 258912 69840 160 2277
2279 0 581760 259040 70000 98 2278
2280 0 581984 259168 70080 115 2279
2281 0 582240 259264 70160 71 2280
2282 0 582464 259392 70160 64 2281
2283 0 582720 259488 70160 64 2282
2284 0 582784 259520 70120 60 2283
2285 0 578812.06 257725.42 69400 168 2272
2286 0 578533.9 257543.56 69440 156 2285
2287 0 578522.94 257451 69480 217 2286
2288 0 578308.75 257157.45 69640 209 2287
2289 0 577995.3 256949.31 69840 208 2288
2290 0 577830.2 256726.97 70040 234 2289
2291 0 577803.3 256561.47 70240 260 2290
2292 0 577628.1 256480.25 70440 260 2291
2293 0 577114 256427.44 70440 -1 2292
2294 0 577573.56 256376.66 70600 257 2292
2295 0 577725.94 256390.78 70720 257 2294
2296 0 577727.4 256358.3 70880 228 2295
2297 0 577741.5 256034.45 71040 221 2296
2298 0 577731.9 256045.56 71160 221 2297
2299 0 577707.4 256032.23 71360 214 2298
2300 0 577842.7 256066.22 71480 214 2299
2301 0 578040.25 256203.12 71800 189 2300
2302 0 578016 256252.98 72160 137 2301
2303 0 578135.2 256195.02 72520 115 2302
2304 0 578215.6 256297.17 72560 115 2303
2305 0 578435.7 256453.95 72760 71 2304
2306 0 578658 256550.58 72920 108 2305
2307 0 579040 256619.19 73200 178 2306
2308 0 579127.75 256666.25 73400 190 2307
2309 0 579275.25 256865.05 73480 189 2308
2310 0 579520.25 257101.12 73680 175 2309
2311 0 579828.5 257597 73640 136 2310
2312 0 579796.25 257372.78 73880 136 2310
2313 0 579809.06 257433.19 73920 136 2312
2314 0 579813.4 257436.4 73960 80 2313
2315 0 579881.6 257512.4 74120 80 2314
2316 0 579926.44 257324.19 74320 81 2315
2317 0 580493.44 257403.06 74360 71 2316
2318 0 581031.6 257674.4 74400 156 2317
2319 0 581316.4 257784.56 74440 108 2318
2320 0 580844.94 257493.42 74480 124 2319
2321 0 581696.6 258094.14 74480 71 2319
2322 0 582119.94 258489.45 74480 40 2321
2323 0 582321.7 258600.75 74440 80 2322
2324 0 582559.06 258699.55 74400 91 2323
2325 0 583192.8 259032.38 74320 108 2324
2326 0 583634.94 259049.6 74400 120 2325
2327 0 583949.3 258938.19 74520 96 2326
2328 0 584295.8 258913.06 74680 104 2327
2329 0 584443.3 258831.62 74840 104 2328
2330 0 584260.1 259079.78 74840 71 2329
2331 0 584277.75 259270.95 74960 71 2330
2332 0 583942.9 259616.31 75000 80 2331
2333 0 584465.7 258818.55 74880 104 2329
2334 0 579747.06 257814.89 74360 259 2316
2335 0 579558 258026.34 74520 202 2334
2336 0 579591.06 258140.02 74560 202 2335
2337 0 579597.44 258264.9 74600 197 2336
2338 0 579651.6 258613.12 74640 246 2337
2339 0 579600.1 258669.36 74760 246 2338
2340 0 580482.56 258715.6 74760 124 2339
2341 0 580778 258618 74840 96 2340
2342 0 580970 258550 74920 51 2341
2343 0 581070 258530 75080 51 2342
2344 0 581142 258486 75240 98 2343
2345 0 581198 258490 75400 98 2344
2346 0 581286 258742 75640 108 2345
2347 0 580221.75 259457.4 74760 107 2339
2348 0 579582 258707.12 74880 246 2339
2349 0 579513.5 258666.5 74920 178 2348
2350 0 579445.44 258625.66 74960 178 2349
2351 0 580067.4 259170.02 74960 81 2350
2352 0 579369.3 258351.61 75000 172 2350
2353 0 579452.44 258382.75 75080 178 2352
2354 0 579310.2 258557.98 75120 178 2353
2355 0 579641.5 257843.4 75080 168 2353
2356 0 579132.4 257201.75 75080 150 2355
2357 0 578937.6 256893.08 75120 141 2356
2358 0 578917.9 256901.31 75280 141 2357
2359 0 578845.7 256936.8 75480 141 2358
2360 0 578780.2 256772.72 75680 141 2359
2361 0 578170.8 256436.53 75840 120 2360
2362 0 577880.56 256321.25 75920 98 2361
2363 0 577302.2 256398.67 75960 153 2362
2364 0 578816 257472 75920 51 2359
2365 0 578656 257536 76120 101 2364
2366 0 578560 257536 76360 134 2365
2367 0 578464 257280 76360 102 2366
2368 0 578272 257088 76400 51 2367
2369 0 578080 256896 76400 80 2368
2370 0 577920 256800 76400 81 2369
2371 0 578592 257600 76640 102 2366
2372 0 578528 257696 76880 32 2371
2373 0 578400 257824 77120 32 2372
2374 0 578240 257888 77320 40 2373
2375 0 578208 257920 77320 40 2374
2376 0 578317.6 256684.75 75040 164 2356
2377 0 577277.94 256803.31 75000 148 2376
2378 0 577061.25 256805.38 74960 143 2377
2379 0 577050.4 256786.97 74880 143 2378
2380 0 576867.2 256913.3 75080 135 2377
2381 0 576626.06 257137.03 75360 120 2380
2382 0 578990.5 258958.05 74560 122 2336
2383 0 578818.06 259273.39 74600 75 2382
2384 0 578784 259744 74240 150 2383
2385 0 578880 259904 74040 98 2384
2386 0 579008 260096 73880 120 2385
2387 0 579040 260352 73800 124 2386
2388 0 579072 260608 73720 107 2387
2389 0 579040 260864 73760 178 2388
2390 0 578912 260992 73760 181 2389
2391 0 578656 261120 73760 189 2390
2392 0 578400 261152 73720 107 2391
2393 0 578176 261120 73600 107 2392
2394 0 577920 261024 73600 80 2393
2395 0 577696 260896 73480 107 2394
2396 0 577536 260736 73320 45 2395
2397 0 577504 260672 73280 51 2396
2398 0 577504 260416 73280 80 2397
2399 0 577312 260224 73240 75 2398
2400 0 577120 260032 73160 60 2399
2401 0 577344 260672 73480 64 2397
2402 0 577088 260672 73480 32 2401
2403 0 576960 260448 73640 51 2402
2404 0 576800 260288 73760 51 2403
2405 0 576800 260224 73800 51 2404
2406 0 579072 261152 73560 136 2390
2407 0 579232 261312 73440 40 2406
2408 0 579424 261504 73400 40 2407
2409 0 579616 261728 73440 75 2408
2410 0 579744 261952 73600 64 2409
2411 0 579744 262048 73840 60 2410
2412 0 579648 262112 74080 60 2411
2413 0 579616 262176 74200 45 2412
2414 0 579168.8 257310.38 74120 136 2315
2415 0 587438 273548.94 64560 340 427
2416 0 587012.9 273144.34 64160 336 2415
2417 0 586097.44 273807.3 63520 459 2416
2418 0 585764.06 273614.66 63240 393 2417
2419 0 585210.2 273554.7 63000 352 2418
2420 0 584455.06 273437.22 62480 209 2419
2421 0 583716.44 273468.12 62320 301 2420
2422 0 582981.75 273475.06 62160 154 2421
2423 0 582305.56 273321.12 62000 353 2422
2424 0 582295.9 273252.3 61840 341 2423
2425 0 582118.9 273285.78 61680 301 2424
2426 0 582089.3 273301.6 61480 301 2425
2427 0 582566.44 273398.84 61400 -1 2426
2428 0 582700.4 273688.3 61280 -1 2427
2429 0 582745.3 273689.44 61240 -1 2428
2430 0 580775.5 273035.03 62320 150 2421
2431 0 580441.3 273041.8 62520 101 2430
2432 0 580022.44 273104.47 62640 140 2431
2433 0 579817.5 273036.1 62920 -1 2432
2434 0 578949.5 272924.28 63200 -1 2433
2435 0 577849.56 272572.06 63440 -1 2434
2436 0 577114.5 272273.6 63680 -1 2435
2437 0 576679.44 271580.56 63880 -1 2436
2438 0 576073.8 270815.7 64280 -1 2437
2439 0 575509.3 271052.6 64680 -1 2438
2440 0 575320.7 270690.4 64880 -1 2439
2441 0 574802.7 270048.1 65240 -1 2440
2442 0 574522.7 269545.34 65800 -1 2441
2443 0 574565.06 269298.28 66000 -1 2442
2444 0 574303.7 269046.12 66240 -1 2443
2445 0 573663.75 267959.06 66520 -1 2444
2446 0 573389.7 267357.72 66800 -1 2445
2447 0 573354.25 266949.9 67040 -1 2446
2448 0 573066.8 266517.94 67280 -1 2447
2449 0 572788.6 266339.94 67520 -1 2448
2450 0 572260.44 266282.38 67800 -1 2449
2451 0 571527.6 265739.56 68080 -1 2450
2452 0 571136.25 265430.72 68320 -1 2451
2453 0 571025.2 265120.78 68560 -1 2452
2454 0 570631.5 264815.1 68760 -1 2453
2455 0 570337.5 264456.03 69080 -1 2454
2456 0 570076.8 264174.56 69360 -1 2455
2457 0 570028.56 264195.53 69600 -1 2456
2458 0 569529.4 263982.28 69840 -1 2457
2459 0 569160.1 263850.06 70160 -1 2458
2460 0 569048.2 263812.12 70360 -1 2459
2461 0 568759.5 263750.94 70600 -1 2460
2462 0 568796.1 263813.72 70800 -1 2461
2463 0 568249.8 263634.62 71240 -1 2462
2464 0 567595.7 263357.44 71720 -1 2463
2465 0 567184.2 262974.25 72200 -1 2464
2466 0 566116 262420.2 72640 -1 2465
2467 0 565271.94 262142.6 72960 -1 2466
2468 0 564924.2 261853.2 73360 -1 2467
2469 0 564282 261309.61 73760 -1 2468
2470 0 563346.5 261153.88 74640 -1 2469
2471 0 562952.06 260897.84 74840 -1 2470
2472 0 562450.7 260727.3 75320 -1 2471
2473 0 562544.1 260696 75920 -1 2472
2474 0 562488.8 260268.23 76800 -1 2473
2475 0 560834.94 259391 77320 -1 2474
2476 0 560263.56 259064.17 77720 -1 2475
2477 0 560195.7 258762.14 78200 -1 2476
2478 0 559972.56 258410.08 78440 -1 2477
2479 0 559676.94 257982.47 78760 -1 2478
2480 0 558947.2 257496.34 79000 -1 2479
2481 0 558080.8 256653.67 79240 -1 2480
2482 0 556827.9 255986.16 79480 -1 2481
2483 0 556315.6 255614.84 79720 -1 2482
2484 0 555812.3 254759.1 79960 -1 2483
2485 0 554894.2 253675.05 80280 -1 2484
2486 0 554843.44 253399.2 80320 -1 2485
2487 0 555134.8 251676.5 80360 -1 2486
2488 0 554852.9 250487.53 80160 -1 2487
2489 0 554618.3 250161.16 80000 -1 2488
2490 0 554017.25 248424.14 79840 -1 2489
2491 0 554172.4 247922.22 79480 -1 2490
2492 0 554173.7 247123.75 79120 -1 2491
2493 0 553670.1 245328.9 78920 -1 2492
2494 0 553175.4 243194.11 78800 -1 2493
2495 0 553118 242967.92 78600 -1 2494
2496 0 552068.2 241977.03 78400 -1 2495
2497 0 551635.9 240524.45 78680 -1 2496
2498 0 551301.6 239846.02 78960 -1 2497
2499 0 550889.25 239568.45 79280 -1 2498
2500 0 550860.4 239111.3 79480 -1 2499
2501 0 550439.94 238547.5 79800 -1 2500
2502 0 550200.6 238033.34 80080 -1 2501
2503 0 550116.6 237902.47 80320 -1 2502
2504 0 550029.44 237445.86 80560 -1 2503
2505 0 550013.2 237100.06 80800 -1 2504
2506 0 549957.2 236834.34 81040 -1 2505
2507 0 549950.8 236498.3 81600 -1 2506
2508 0 549955.25 235885.36 81920 -1 2507
2509 0 550055.25 235497.34 82120 -1 2508
2510 0 549868.4 234955.08 82560 -1 2509
2511 0 549762.06 234719.14 82840 -1 2510
2512 0 549711.3 233996.02 83440 -1 2511
2513 0 549529.56 233297.11 83880 -1 2512
2514 0 549534.2 232966.31 84200 -1 2513
2515 0 549667.94 232575.17 84440 -1 2514
2516 0 549700.8 232139.14 84640 -1 2515
2517 0 549892 231736.2 84880 -1 2516
2518 0 550169 231725.1 85200 -1 2517
2519 0 550362.4 231563.89 85400 -1 2518
2520 0 550344.44 231152.58 85640 -1 2519
2521 0 550415.94 230625.97 85800 -1 2520
2522 0 550581.25 230377.38 86040 -1 2521
2523 0 550621.94 229879.77 86360 -1 2522
2524 0 550656.3 229568.89 86640 -1 2523
2525 0 550677.94 228768.38 87200 -1 2524
2526 0 550956.1 228347.84 88080 -1 2525
2527 0 551059.25 227458.73 88760 -1 2526
2528 0 550973.8 226458.48 89320 -1 2527
2529 0 550683.06 225625.3 89760 -1 2528
2530 0 550525.2 225277.27 90520 -1 2529
2531 0 550517.25 225090.67 91000 -1 2530
2532 0 550710.3 224805.16 91040 -1 2531
2533 0 550768.06 224919.7 91080 -1 2532
2534 0 550788 224818.53 91280 -1 2533
2535 0 550764.7 224498.77 91520 -1 2534
2536 0 550419.2 224131.19 91800 -1 2535
2537 0 550358.8 223561.42 92040 -1 2536
2538 0 550628.1 223110.12 92280 -1 2537
2539 0 550805.8 223054.75 92560 -1 2538
2540 0 550797.9 222827.3 92800 -1 2539
2541 0 550784.7 222744.11 93000 -1 2540
2542 0 550720.9 222590.11 93160 -1 2541
2543 0 550553.56 222302.47 93440 -1 2542
2544 0 550582.25 222143.62 93680 -1 2543
2545 0 550582.94 221766.75 93920 -1 2544
2546 0 550640.94 221449.33 94160 -1 2545
2547 0 550674.7 221331.1 94400 -1 2546
2548 0 550710.06 221260.47 94640 -1 2547
2549 0 550696.7 221188.78 94880 -1 2548
2550 0 550748.1 221152.88 95040 -1 2549
2551 0 550677.94 221015.64 95240 -1 2550
2552 0 550684.6 220902.9 95440 -1 2551
2553 0 550617.25 220736.67 95680 -1 2552
2554 0 550552.6 220586.42 95880 -1 2553
2555 0 550368.3 220421.56 96080 -1 2554
2556 0 550228.44 220324.61 96280 -1 2555
2557 0 550177.2 220268.88 96440 -1 2556
2558 0 550208.06 220138.97 96800 -1 2557
2559 0 550177.5 220032.84 97080 -1 2558
2560 0 550196.56 220038.53 97120 -1 2559
2561 0 549998.1 219946.97 97200 -1 2560
2562 0 550107.8 219904.06 97360 -1 2561
2563 0 550140.25 219629.88 97600 -1 2562
2564 0 550072.7 219500.7 97800 -1 2563
2565 0 550055.4 219232.39 98160 -1 2564
2566 0 550038.8 219063.72 98440 -1 2565
2567 0 550012.8 218969.5 98680 -1 2566
2568 0 550024.3 218806.02 98960 -1 2567
2569 0 549998.7 218739.3 99280 -1 2568
2570 0 549973.25 218648.25 99560 -1 2569
2571 0 550293.4 217846.39 100160 -1 2570
2572 0 550602.4 217460.2 100840 -1 2571
2573 0 550772.4 217393.28 101440 -1 2572
2574 0 550813.75 216915.67 101800 -1 2573
2575 0 550923.5 216224.98 102120 -1 2574
2576 0 551024.1 215951.77 102520 -1 2575
2577 0 551020.1 215859.23 102720 -1 2576
2578 0 551175.3 215713 102920 -1 2577
2579 0 551265.25 215554.55 103080 -1 2578
2580 0 551605.75 215257.31 103240 -1 2579
2581 0 551837.44 214851.61 103680 -1 2580
2582 0 551817.06 214686.52 104240 -1 2581
2583 0 551927.2 214594.89 104680 -1 2582
2584 0 551953.2 214254.36 105240 -1 2583
2585 0 552058.9 214142.66 105400 -1 2584
2586 0 552070.1 213953.19 105480 -1 2585
2587 0 552103.25 213929.89 105600 -1 2586
2588 0 552266.2 213750.45 105840 -1 2587
2589 0 552589.5 213151.08 106120 -1 2588
2590 0 552561.44 212797.02 106280 -1 2589
2591 0 552557.5 212590.11 106480 -1 2590
2592 0 552588.94 212413.27 106560 -1 2591
2593 0 553032.3 211584.16 106560 -1 2592
2594 0 553004.44 211488.4 106720 -1 2593
2595 0 553150.5 211360.11 106840 -1 2594
2596 0 553181.2 211172.02 107080 -1 2595
2597 0 553562.75 210952.5 107320 -1 2596
2598 0 553716.7 210734.55 107520 -1 2597
2599 0 554271.06 210245.73 107760 -1 2598
2600 0 554541.06 209709.38 108000 -1 2599
2601 0 554625.25 209593.34 108200 -1 2600
2602 0 554830.06 209543.66 108440 -1 2601
2603 0 554966.75 209461.11 108600 -1 2602
2604 0 555134.44 209392.44 108840 -1 2603
2605 0 555639.44 208977.88 109080 -1 2604
2606 0 556120.1 208367.19 109360 -1 2605
2607 0 556264.8 208079.25 109600 -1 2606
2608 0 556307.8 207683.75 109840 -1 2607
2609 0 556422.3 207423.14 110040 -1 2608
2610 0 556386.94 207393.02 110280 -1 2609
2611 0 556504.94 207257.39 110520 -1 2610
2612 0 556714.8 206846.42 110760 -1 2611
2613 0 556982.25 206341.4 110960 -1 2612
2614 0 557092.8 206194.22 111120 -1 2613
2615 0 557516.5 205906.03 111440 -1 2614
2616 0 557857 205312.36 111720 -1 2615
2617 0 558368.2 204635.45 111920 -1 2616
2618 0 558607.06 204471.42 112160 -1 2617
2619 0 559003.2 204414.61 112680 -1 2618
2620 0 559088.94 203950.45 112960 -1 2619
2621 0 559058.56 203580.31 113200 -1 2620
2622 0 559068.1 203400.02 113360 -1 2621
2623 0 559034.5 203089.69 113760 -1 2622
2624 0 559104 202871.72 114120 -1 2623
2625 0 559333.94 202575.39 114480 -1 2624
2626 0 559561.7 202083.25 114720 -1 2625
2627 0 559756.25 201741.02 114960 -1 2626
2628 0 559820.2 201508.75 115160 -1 2627
2629 0 559855.44 201440.31 115400 -1 2628
2630 0 559785.75 201403.6 115680 -1 2629
2631 0 559752.1 201305.88 115960 -1 2630
2632 0 559925.94 201047.97 116200 -1 2631
2633 0 560333.4 200738.38 116440 -1 2632
2634 0 560547.9 200437.42 116640 -1 2633
2635 0 560666.4 200084.12 116800 -1 2634
2636 0 560675.5 199875.62 117040 -1 2635
2637 0 560669.4 199796.5 117240 -1 2636
2638 0 560837.9 199872.56 117600 -1 2637
2639 0 560934 199826.73 117800 -1 2638
2640 0 561261.94 199407.98 118000 -1 2639
2641 0 561538.94 199067.8 118040 -1 2640
2642 0 561738.5 198700.3 118200 -1 2641
2643 0 561812.94 198558 118440 -1 2642
2644 0 561856.44 198513.55 118680 -1 2643
2645 0 561797.6 198446.39 118960 -1 2644
2646 0 561802.1 198337 119200 -1 2645
2647 0 561976 198054.75 119480 -1 2646
2648 0 562369.25 197673.02 119680 -1 2647
2649 0 562634.6 197507.28 119880 -1 2648
2650 0 562674.8 197240.72 120080 -1 2649
2651 0 562700.1 197255.12 120160 -1 2650
2652 0 562693.6 197141.31 120280 -1 2651
2653 0 562776.2 197029.83 120600 -1 2652
2654 0 562828 196994.16 120800 -1 2653
2655 0 563152.25 196845.06 121000 -1 2654
2656 0 563328.6 196731.03 121240 -1 2655
2657 0 563415.44 196506.77 121440 -1 2656
2658 0 563286.7 196173.42 121720 -1 2657
2659 0 563048.7 195642.17 122160 -1 2658
2660 0 563229.75 195067.31 122800 -1 2659
2661 0 563312.94 194727.92 123160 -1 2660
2662 0 563607.44 194272.72 123600 -1 2661
2663 0 563733.2 194070.02 124080 -1 2662
2664 0 563783.7 193968.25 124280 -1 2663
2665 0 563992.5 193907.67 124480 -1 2664
2666 0 564137.2 193754.94 124720 -1 2665
2667 0 564254.25 193507.89 125080 -1 2666
2668 0 564242.1 193510.67 125240 -1 2667
2669 0 564256.2 193322.78 125680 -1 2668
2670 0 564349.25 192794.61 126160 -1 2669
2671 0 564544.25 192607.67 126360 -1 2670
2672 0 564621.7 192401.62 126600 -1 2671
2673 0 564938.5 192032.11 126960 -1 2672
2674 0 565083.25 191874.48 127200 -1 2673
2675 0 565117 191699.45 127400 -1 2674
2676 0 565273.1 191546.5 127960 -1 2675
2677 0 565581 191060.12 128480 -1 2676
2678 0 565708.2 190491.52 128920 -1 2677
2679 0 565576.4 190245.61 129280 -1 2678
2680 0 565530.3 190087.12 129520 -1 2679
2681 0 565762.3 190028.9 129920 -1 2680
2682 0 566279.7 189619.62 130400 -1 2681
2683 0 566310.2 189089.55 130840 -1 2682
2684 0 566276.25 188896.61 131120 -1 2683
2685 0 566289.56 188668.56 131400 -1 2684
2686 0 566421.75 188556.45 131800 -1 2685
2687 0 566707.06 188354.77 132160 -1 2686
2688 0 566744.8 188129.38 132360 -1 2687
2689 0 566717.1 187937.84 132560 -1 2688
2690 0 566630.7 187621.27 133000 -1 2689
2691 0 566778.2 187103.1 133400 -1 2690
2692 0 566888.7 186657.52 133640 -1 2691
2693 0 567148.9 186148.86 133840 -1 2692
2694 0 567043.3 185980.08 134080 -1 2693
2695 0 566968.9 185688.06 134280 -1 2694
2696 0 567025.1 185476.69 134520 -1 2695
2697 0 567074.5 185381.23 134800 -1 2696
2698 0 567210.5 185059.44 135000 -1 2697
2699 0 567227.56 184442.03 135240 -1 2698
2700 0 567226.7 184207.52 135440 -1 2699
2701 0 567153.9 183782.2 135800 -1 2700
2702 0 567193.25 183337.08 136280 -1 2701
2703 0 567159.3 182734.2 136840 -1 2702
2704 0 567153 182639.97 137000 -1 2703
2705 0 567122.44 182330.31 137240 -1 2704
2706 0 567183.9 182160.58 137520 -1 2705
2707 0 567076.56 182044.42 137720 -1 2706
2708 0 566963.1 181521.03 138120 -1 2707
2709 0 566929.7 180852.31 138360 -1 2708
2710 0 566957.6 180504.28 138800 -1 2709
2711 0 567058.94 180355.14 139160 -1 2710
2712 0 567563.56 180779.27 140000 -1 2711
2713 0 567905.06 179991.61 140600 -1 2712
2714 0 567939.44 179464.1 141040 -1 2713
2715 0 567907.3 178451.05 141720 -1 2714
2716 0 568333.3 177584.4 142440 -1 2715
2717 0 568411.4 177586.06 142480 -1 2716
2718 0 568465.1 177616.97 142640 -1 2717
2719 0 568631.8 177468.53 142760 -1 2718
2720 0 568686 177507.02 142880 -1 2719
2721 0 568846 177323.06 143000 -1 2720
2722 0 569238 177027.06 143520 -1 2721
2723 0 569246 177123.06 143680 -1 2722
2724 0 569382 177029.02 143960 -1 2723
2725 0 569498 176871.02 144200 -1 2724
2726 0 569600 176753.02 144360 -1 2725
2727 0 569690 176639.02 144720 -1 2726
2728 0 569722 176555.03 144960 -1 2727
2729 0 569830 176037.02 145400 -1 2728
2730 0 569808 175557.03 145800 -1 2729
2731 0 569930 175385.05 145920 -1 2730
2732 0 570040 175267.05 146200 -1 2731
2733 0 570270 174963.05 146640 -1 2732
2734 0 570326 174629.02 146760 -1 2733
2735 0 570348 174523.02 146920 -1 2734
2736 0 570310 174415.02 147040 -1 2735
2737 0 570286 174267.02 147160 -1 2736
2738 0 570270 174241.02 147320 -1 2737
2739 0 570306 174151.02 147720 -1 2738
2740 0 570362 174107.03 147840 -1 2739
2741 0 570546 173791.03 147960 -1 2740
2742 0 570818 173639.03 148080 -1 2741
2743 0 571038 173419.03 148280 -1 2742
2744 0 571342 172659.06 148920 -1 2743
2745 0 571362 172591.03 149040 -1 2744
2746 0 571402 172491.06 149200 -1 2745
2747 0 571438 172315.03 149320 -1 2746
2748 0 571590 171987.03 149640 -1 2747
2749 0 571723.9 172024.6 149720 -1 2748
2750 0 571783.06 172024.6 149760 -1 2749
2751 0 571762.2 172024.6 149840 -1 2750
2752 0 571744.8 172055.94 149960 -1 2751
2753 0 571797 172062.89 150080 -1 2752
2754 0 572070 171619.03 150400 -1 2753
2755 0 572378 170579.06 150960 -1 2754
2756 0 572518 170187.11 151160 -1 2755
2757 0 572674 169831.11 151320 -1 2756
2758 0 572794 169291.14 151480 -1 2757
2759 0 572778 168943.14 151680 -1 2758
2760 0 573170 168203.17 152400 -1 2759
2761 0 573330 168067.2 152560 -1 2760
2762 0 573458 167915.2 152720 -1 2761
2763 0 573534 167683.2 152840 -1 2762
2764 0 573602 167539.2 153040 -1 2763
2765 0 573778 167175.2 153200 -1 2764
2766 0 574306 166591.23 153800 -1 2765
2767 0 574674 166287.03 154000 -1 2766
2768 0 574994 165779.03 154200 -1 2767
2769 0 575198 165399.06 154360 -1 2768
2770 0 575338 165195.06 154520 -1 2769
2771 0 575418 165107.06 154680 -1 2770
2772 0 575598 164963.06 155120 -1 2771
2773 0 575970 164775.06 155480 -1 2772
2774 0 576486 164535.06 155840 -1 2773
2775 0 577198 164011.11 156280 -1 2774
2776 0 577602 163587.11 156520 -1 2775
2777 0 578194 163275.03 156600 -1 2776
2778 0 578930 162927.03 156680 -1 2777
2779 0 579438 162775.06 156880 -1 2778
2780 0 580062 162651.06 157040 -1 2779
2781 0 580606 162563.11 157200 -1 2780
2782 0 580894 162411.11 157400 -1 2781
2783 0 581266 162271.11 157600 -1 2782
2784 0 581574 162179.11 157760 -1 2783
2785 0 581846 162067.11 157880 -1 2784
2786 0 582710 161947.11 158000 -1 2785
2787 0 583278 161823.14 158120 -1 2786
2788 0 583514 161847.14 158280 -1 2787
2789 0 583670 161803.14 158440 -1 2788
2790 0 583770 161763.14 158640 -1 2789
2791 0 583790 161751.14 158760 -1 2790
2792 0 584366 161671.14 159040 -1 2791
2793 0 584910 161563.17 159200 -1 2792
2794 0 585202 161531.2 159320 -1 2793
2795 0 585430 161439.2 159480 -1 2794
2796 0 585698 161327.2 159600 -1 2795
2797 0 586754 160427.2 160000 -1 2796
2798 0 587358 160147.23 159920 -1 2797
2799 0 587738 159983.23 159800 -1 2798
2800 0 587906 159707.23 159680 -1 2799
2801 0 588198 159483.23 159520 -1 2800
2802 0 588510 159211.27 159360 -1 2801
2803 0 588658 159111.27 159200 -1 2802
2804 0 588834 158863.31 159000 -1 2803
2805 0 588974 158591.03 158840 -1 2804
2806 0 589278 158375.03 158720 -1 2805
2807 0 590114 157975.03 158680 -1 2806
2808 0 590490 157651.06 158560 -1 2807
2809 0 590766 157531.06 158440 -1 2808
2810 0 591018 157047.06 158160 -1 2809
2811 0 591322 156739.11 158080 -1 2810
2812 0 591510 156447.11 157960 -1 2811
2813 0 591694 156219.11 157840 -1 2812
2814 0 591802 155891.11 157720 -1 2813
2815 0 591922 155655.14 157680 -1 2814
2816 0 592038 155211.17 157520 -1 2815
2817 0 592522 154331.17 157360 -1 2816
2818 0 592438 153603.2 157400 -1 2817
2819 0 592322 153403.2 157280 -1 2818
2820 0 592354 153255.23 157120 -1 2819
2821 0 592258 152815.23 157000 -1 2820
2822 0 592374 152675.23 156880 -1 2821
2823 0 592370 152307.23 156720 -1 2822
2824 0 592390 151855.27 156600 -1 2823
2825 0 592310 151207.27 156480 -1 2824
2826 0 592230 150687.31 156360 -1 2825
2827 0 592238 150431.31 156200 -1 2826
2828 0 592262 150107.31 156000 -1 2827
2829 0 592278 150047.31 155800 -1 2828
2830 0 592290 149923.31 155640 -1 2829
2831 0 592262 149795.31 155480 -1 2830
2832 0 592390 148803.06 154720 -1 2831
2833 0 592814 148043.06 154320 -1 2832
2834 0 592638 147467.14 153600 -1 2833
2835 0 592446 146555.14 153480 -1 2834
2836 0 592254 145899.14 153240 -1 2835
2837 0 592086 145179.06 153080 -1 2836
2838 0 592030 145011.06 152920 -1 2837
2839 0 591726 144123.06 152840 -1 2838
2840 0 591046 143075.14 152840 -1 2839
2841 0 590654 141795.2 152920 -1 2840
2842 0 590726 141179.2 153000 -1 2841
2843 0 591142 140363.27 153080 -1 2842
2844 0 591062 139675.06 153000 -1 2843
2845 0 591166 139019.06 152920 -1 2844
2846 0 591022 138323.06 152800 -1 2845
2847 0 590966 137811.06 152640 -1 2846
2848 0 591142 137347.06 152520 -1 2847
2849 0 591246 136851.06 152360 -1 2848
2850 0 591414 136283.06 152200 -1 2849
2851 0 591446 135755.14 152080 -1 2850
2852 0 591422 135611.14 151960 -1 2851
2853 0 591638 135179.14 151600 -1 2852
2854 0 591782 134763.14 151480 -1 2853
2855 0 591878 134147.14 151360 -1 2854
2856 0 591854 133571.14 151240 -1 2855
2857 0 591862 133155.2 151120 -1 2856
2858 0 591830 132867.2 150920 -1 2857
2859 0 591830 131803.2 150840 -1 2858
2860 0 592270 129379.27 150880 -1 2859
2861 0 593158 128475.34 150840 -1 2860
2862 0 593470 128139.34 150960 -1 2861
2863 0 593878 128059.07 151120 -1 2862
2864 0 595142 127987.07 151480 -1 2863
2865 0 595766 128067.07 151600 -1 2864
2866 0 596078 128147.07 151680 -1 2865
2867 0 596694 128099.07 152120 -1 2866
2868 0 597246 128283.07 152240 -1 2867
2869 0 598646 128611.13 152360 -1 2868
2870 0 599134 128803.13 152480 -1 2869
2871 0 600494 129203.13 152920 -1 2870
2872 0 600910 129411.13 153080 -1 2871
2873 0 602390 129971.2 153600 -1 2872
2874 0 603014 130091.2 153800 -1 2873
2875 0 603446 130275.2 153960 -1 2874
2876 0 603654 130387.2 154080 -1 2875
2877 0 603822 130419.2 154480 -1 2876
2878 0 604070 130459.2 154640 -1 2877
2879 0 604486 130395.2 154880 -1 2878
2880 0 604790 130275.2 155080 -1 2879
2881 0 606398 130331.07 155440 -1 2880
2882 0 606814 130467.07 155600 -1 2881
2883 0 606974 130531.07 155800 -1 2882
2884 0 607822 130715.07 156760 -1 2883
2885 0 608358 130931.07 157120 -1 2884
2886 0 609238 131259.14 157680 -1 2885
2887 0 609606 131339.14 157800 -1 2886
2888 0 609774 131419.14 158000 -1 2887
2889 0 609902 131851.14 158040 -1 2888
2890 0 610110 131995.06 158200 -1 2889
2891 0 610314 132263.11 158480 -1 2890
2892 0 610498 132495.11 159000 -1 2891
2893 0 610818 132787.11 159280 -1 2892
2894 0 611258 133123.11 159760 -1 2893
2895 0 612390 133251.11 159920 -1 2894
2896 0 613558 133315.14 160000 -1 2895
2897 0 614086 133623.03 160160 -1 2896
2898 0 614518 134207.03 160240 -1 2897
2899 0 614738 134199.06 160360 -1 2898
2900 0 614878 134243.03 160480 -1 2899
2901 0 615238 134507.03 160640 -1 2900
2902 0 615278 134695.03 160800 -1 2901
2903 0 615294 134751.03 160960 -1 2902
2904 0 615346 134707.03 161080 -1 2903
2905 0 615610 134975.03 161120 -1 2904
2906 0 615634 135027.03 161240 -1 2905
2907 0 615666 135023.03 161400 -1 2906
2908 0 615730 135091.03 161480 -1 2907
2909 0 615866 135403.06 161560 -1 2908
2910 0 616018 135543.03 161800 -1 2909
2911 0 616298 135567.03 161880 -1 2910
2912 0 615690 135759.16 161960 -1 2911
2913 0 615434 135679.11 162080 -1 2912
2914 0 614874 135759.11 162200 -1 2913
2915 0 614642 135711.11 162320 -1 2914
2916 0 614546 135735.11 162440 -1 2915
2917 0 614458 135735.11 162560 -1 2916
2918 0 613978 135559.06 162720 -1 2917
2919 0 613698 135319.06 162840 -1 2918
2920 0 613626 134823.06 162920 -1 2919
2921 0 613738 134799.06 163080 -1 2920
2922 0 613802 134767.06 163200 -1 2921
2923 0 613674 134623.06 163360 -1 2922
2924 0 614610 136263.06 162600 -1 2917
2925 0 614658 136359.06 162720 -1 2924
2926 0 614810 136591.06 162920 -1 2925
2927 0 614882 136871.06 163000 -1 2926
2928 0 614802 136719.14 163120 -1 2927
2929 0 614762 136815.14 163200 -1 2928
2930 0 614650 136679.14 163360 -1 2929
2931 0 614506 136575.14 163520 -1 2930
2932 0 614466 136839.14 163720 -1 2931
2933 0 614474 136703.14 163840 -1 2932
2934 0 617002 136079.2 162000 -1 2912
2935 0 617138 136191.2 162040 -1 2934
2936 0 617490 136239.06 162200 -1 2935
2937 0 617482 136167.06 162320 -1 2936
2938 0 617458 136151.06 162400 -1 2937
2939 0 617386 136223.06 162560 -1 2938
2940 0 617450 136391.06 162640 -1 2939
2941 0 617514 136575.06 162840 -1 2940
2942 0 617690 136583.06 163000 -1 2941
2943 0 617706 136551.11 163040 -1 2942
2944 0 617138 136711.06 163080 -1 2943
2945 0 617090 136783.06 163160 -1 2944
2946 0 617026 136807.06 163240 -1 2945
2947 0 616978 136727.06 163360 -1 2946
2948 0 618954 136647.06 163080 -1 2943
2949 0 619130 136655.06 163160 -1 2948
2950 0 619114 136695.06 163280 -1 2949
2951 0 618522 135343.06 163000 -1 2942
2952 0 618458 135279.06 163120 -1 2951
2953 0 618106 135135.06 163520 -1 2952
2954 0 617290 134671.06 163600 -1 2953
2955 0 616938 134591.06 163680 -1 2954
2956 0 616658 134495.06 163760 -1 2955
2957 0 616610 134295.06 163920 -1 2956
2958 0 616642 134215.06 164040 -1 2957
2959 0 616674 134151.06 164120 -1 2958
2960 0 616666 134135.06 164200 -1 2959
2961 0 616642 134071.06 164320 -1 2960
2962 0 616746 133975.06 164440 -1 2961
2963 0 616882 133991.06 164560 -1 2962
2964 0 617018 134071.06 164640 -1 2963
2965 0 617058 134143.06 164760 -1 2964
2966 0 617194 134167.06 164800 -1 2965
2967 0 617562 134263.06 164840 -1 2966
2968 0 617738 134287.06 164920 -1 2967
2969 0 617714 134383.06 165080 -1 2968
2970 0 619050 136887.14 161880 -1 2911
2971 0 619826 137639.14 161840 -1 2970
2972 0 620226 138055.14 161760 -1 2971
2973 0 620298 138095.14 161560 -1 2972
2974 0 620402 138055.2 161400 -1 2973
2975 0 620650 138615.2 161240 -1 2974
2976 0 621250 139039.2 161160 -1 2975
2977 0 621882 139359.06 161000 -1 2976
2978 0 622090 139919.06 160880 -1 2977
2979 0 623498 141823.14 160920 -1 2978
2980 0 623530 142671.2 160920 -1 2979
2981 0 623394 143031.2 161040 -1 2980
2982 0 623402 143359.2 161200 -1 2981
2983 0 623338 143559.27 161400 -1 2982
2984 0 623418 143871.27 161640 -1 2983
2985 0 623394 144031.06 161760 -1 2984
2986 0 623314 144255.06 161880 -1 2985
2987 0 623162 144431.06 162000 -1 2986
2988 0 623098 144631.06 162160 -1 2987
2989 0 623106 144847.06 162320 -1 2988
2990 0 623058 145015.06 162440 -1 2989
2991 0 623026 145127.06 162600 -1 2990
2992 0 622994 145383.06 162760 -1 2991
2993 0 622862 145903.03 163000 -1 2992
2994 0 622918 145935.03 163280 -1 2993
2995 0 622730 145935.03 163600 -1 2994
2996 0 622422 146495.03 163680 -1 2995
2997 0 622254 147823.06 163720 -1 2996
2998 0 622102 148879.14 163800 -1 2997
2999 0 622182 149183.06 163960 -1 2998
3000 0 622238 149231.06 164040 -1 2999
3001 0 622430 149215.06 164240 -1 3000
3002 0 622406 149543.06 164360 -1 3001
3003 0 622454 150175.06 164520 -1 3002
3004 0 622598 150511.06 164640 -1 3003
3005 0 622606 150783.06 164760 -1 3004
3006 0 622598 151111.06 165000 -1 3005
3007 0 622414 151375.14 165120 -1 3006
3008 0 622526 151575.14 165240 -1 3007
3009 0 622678 151743.14 165440 -1 3008
3010 0 622790 152079.14 165560 -1 3009
3011 0 622830 152079.14 165720 -1 3010
3012 0 623078 152159.14 166040 -1 3011
3013 0 623102 152127.14 166200 -1 3012
3014 0 623270 152047.14 166360 -1 3013
3015 0 623286 152423.06 166560 -1 3014
3016 0 623334 152503.06 166680 -1 3015
3017 0 624526 153535.06 166680 -1 3016
3018 0 624646 153535.14 166520 -1 3017
3019 0 624622 153639.14 166360 -1 3018
3020 0 625238 153599.14 166320 -1 3019
3021 0 625326 153783.14 166200 -1 3020
3022 0 624198 153527.14 166320 -1 3019
3023 0 623910 153455.14 166160 -1 3022
3024 0 623670 153503.06 166040 -1 3023
3025 0 623486 153607.06 165920 -1 3024
3026 0 623534 153447.06 165760 -1 3025
3027 0 623318 153551.06 165680 -1 3026
3028 0 624590 153607.06 166840 -1 3017
3029 0 624542 153711.12 166880 -1 3028
3030 0 624614 153711.19 167000 -1 3029
3031 0 624614 153655.06 167160 -1 3030
3032 0 624662 153567.06 167280 -1 3031
3033 0 624790 153519.06 167320 -1 3032
3034 0 624838 153551.06 167440 -1 3033
3035 0 623702 153991.06 167480 -1 3034
3036 0 623454 153975.06 167560 -1 3035
3037 0 623318 153903.06 167640 -1 3036
3038 0 623302 153815.06 167760 -1 3037
3039 0 623326 153903.06 167880 -1 3038
3040 0 623326 153975.06 168040 -1 3039
3041 0 625190 153487.06 167600 -1 3034
3042 0 625206 153543.06 167760 -1 3041
3043 0 625342 153559.06 167840 -1 3042
3044 0 625350 153519.06 167920 -1 3043
3045 0 625374 153559.06 168080 -1 3044
3046 0 625302 153567.06 168240 -1 3045
3047 0 625302 153567.06 168320 -1 3046
3048 0 625158 153575.06 168480 -1 3047
3049 0 625310 153503.06 168560 -1 3048
3050 0 625534 153511.06 168640 -1 3049
3051 0 625598 153519.06 168800 -1 3050
3052 0 625598 153671.06 168920 -1 3051
3053 0 625670 153895.06 169000 -1 3052
3054 0 625750 154015.14 169080 -1 3053
3055 0 625702 154047.14 169280 -1 3054
3056 0 625654 153991.14 169600 -1 3055
3057 0 625574 154023.14 169720 -1 3056
3058 0 625462 154183.14 169800 -1 3057
3059 0 625438 154175.06 169960 -1 3058
3060 0 625398 154223.06 170120 -1 3059
3061 0 625310 154247.06 170280 -1 3060
3062 0 625254 154231.06 170400 -1 3061
3063 0 625078 154175.06 170560 -1 3062
3064 0 625078 154215.06 170720 -1 3063
3065 0 625078 154215.06 170880 -1 3064
3066 0 624894 154199.06 171000 -1 3065
3067 0 624782 154167.06 171080 -1 3066
3068 0 624750 154183.06 171160 -1 3067
3069 0 624630 154311.06 171360 -1 3068
3070 0 624662 154287.06 171520 -1 3069
3071 0 624678 154487.06 171680 -1 3070
3072 0 624566 154583.06 171760 -1 3071
3073 0 624574 154623.06 171880 -1 3072
3074 0 624470 154959.06 172080 -1 3073
3075 0 624462 155263.06 172240 -1 3074
3076 0 624310 155623.06 172360 -1 3075
3077 0 624350 155863.12 172440 -1 3076
3078 0 624510 156943.06 172400 -1 3077
3079 0 624426 157255 172360 -1 3078
3080 0 624342 157567.14 172320 -1 3079
3081 0 624070 157615.14 172080 -1 3080
3082 0 624286 157551.14 172440 -1 3079
3083 0 624262 157551.14 172600 -1 3082
3084 0 624174 157463.14 172720 -1 3083
3085 0 624150 157375.14 172920 -1 3084
3086 0 624018 157451 172960 -1 3085
3087 0 623886 157527.14 173000 -1 3086
3088 0 624134 157559.14 173160 -1 3087
3089 0 624206 157567.14 173360 -1 3088
3090 0 624382 157591.14 173480 -1 3089
3091 0 624238 157543.14 173680 -1 3090
3092 0 623854 157479.14 173800 -1 3091
3093 0 623654 157711.2 173880 -1 3092
3094 0 623518 158007.06 174160 -1 3093
3095 0 623530 158175 174280 -1 3094
3096 0 623534 158231.06 174320 -1 3095
3097 0 623670 159447.06 174280 -1 3096
3098 0 623582 159687.06 174200 -1 3097
3099 0 623566 159679.06 174000 -1 3098
3100 0 623542 159743.06 173840 -1 3099
3101 0 623566 159783.06 173720 -1 3100
3102 0 623454 159767.06 173640 -1 3101
3103 0 623414 159767.06 173560 -1 3102
3104 0 623414 159807.11 173440 -1 3103
3105 0 623462 159799.11 173360 -1 3104
3106 0 623502 159799.06 173280 -1 3105
3107 0 623518 159887.06 173160 -1 3106
3108 0 623414 159847.06 173080 -1 3107
3109 0 623774 159767.06 174680 -1 3097
3110 0 623926 159831.06 174840 -1 3109
3111 0 623998 159863.06 174960 -1 3110
3112 0 624062 159911.12 175040 -1 3111
3113 0 624038 159863.06 175200 -1 3112
3114 0 624134 159775.06 175320 -1 3113
3115 0 624254 159735.06 175440 -1 3114
3116 0 624326 159695.06 175560 -1 3115
3117 0 624454 159519.06 175680 -1 3116
3118 0 624502 159415.06 175840 -1 3117
3119 0 624670 159383.06 175960 -1 3118
3120 0 624790 159407.06 176080 -1 3119
3121 0 623262 157159.06 173760 -1 3092
3122 0 623110 157031.06 173640 -1 3121
3123 0 623022 156919.06 173600 -1 3122
3124 0 622998 156823.06 173480 -1 3123
3125 0 622718 156791.06 173280 -1 3124
3126 0 622558 156879.06 173120 -1 3125
3127 0 622542 156999.06 172960 -1 3126
3128 0 622390 157063.06 172800 -1 3127
3129 0 622486 157023.06 172680 -1 3128
3130 0 622446 156967.06 172600 -1 3129
3131 0 622502 156959.06 172480 -1 3130
3132 0 622310 157007.11 172320 -1 3131
3133 0 623510 157255.06 173880 -1 3092
3134 0 623430 157255.06 174040 -1 3133
3135 0 623318 157383.06 174240 -1 3134
3136 0 623326 157519.06 174320 -1 3135
3137 0 623366 157719.06 174520 -1 3136
3138 0 623454 157855.06 174680 -1 3137
3139 0 623462 157911.06 174880 -1 3138
3140 0 623462 158039.06 174920 -1 3139
3141 0 623526 158231.06 175040 -1 3140
3142 0 623470 158343.06 175240 -1 3141
3143 0 624590 155463.06 172560 -1 3077
3144 0 624718 155231.06 172720 -1 3143
3145 0 624830 155087.06 172760 -1 3144
3146 0 624782 155535.06 172880 -1 3145
3147 0 624854 155615.06 173000 -1 3146
3148 0 624886 155679.12 173080 -1 3147
3149 0 624822 155743.06 173240 -1 3148
3150 0 624822 155743.06 173320 -1 3149
3151 0 624798 155839.06 173440 -1 3150
3152 0 624934 155879.06 173600 -1 3151
3153 0 624974 155759.06 173720 -1 3152
3154 0 625054 155823.06 173880 -1 3153
3155 0 625054 155823.06 174000 -1 3154
3156 0 624862 155855.06 174160 -1 3155
3157 0 624806 156207.06 174280 -1 3156
3158 0 625114 141807.27 160920 -1 2979
3159 0 626474 142703.27 160920 -1 3158
3160 0 626746 142863.06 161040 -1 3159
3161 0 626978 142903.06 161200 -1 3160
3162 0 627194 143063.06 161360 -1 3161
3163 0 627554 143223.06 161520 -1 3162
3164 0 627978 143511.06 161640 -1 3163
3165 0 628626 144031.06 162000 -1 3164
3166 0 629122 144279.06 162080 -1 3165
3167 0 629658 144575.06 162240 -1 3166
3168 0 630114 144759.06 162360 -1 3167
3169 0 630378 144855.06 162520 -1 3168
3170 0 630938 145103.14 163080 -1 3169
3171 0 631346 145287.14 163440 -1 3170
3172 0 631730 145383.14 163600 -1 3171
3173 0 633010 145431.06 163800 -1 3172
3174 0 633658 145487.06 163920 -1 3173
3175 0 634034 145447.06 164080 -1 3174
3176 0 634394 145351.06 164240 -1 3175
3177 0 634674 145199.06 164480 -1 3176
3178 0 635306 144943.06 164520 -1 3177
3179 0 638698 145327.14 164560 -1 3178
3180 0 640442 145831.2 164600 -1 3179
3181 0 641074 145823.2 164480 -1 3180
3182 0 641482 146031.2 164280 -1 3181
3183 0 642698 146207.06 164200 -1 3182
3184 0 643466 146327.06 164120 -1 3183
3185 0 643914 146415.06 163880 -1 3184
3186 0 644554 146687.06 163760 -1 3185
3187 0 644842 146807.06 163640 -1 3186
3188 0 645650 147007.06 163480 -1 3187
3189 0 646194 147119.06 163360 -1 3188
3190 0 646530 147239.06 163200 -1 3189
3191 0 646890 147319.06 163120 -1 3190
3192 0 647282 147375.06 162720 -1 3191
3193 0 647882 147447.06 162600 -1 3192
3194 0 648114 147575.06 162440 -1 3193
3195 0 648498 147639.06 162280 -1 3194
3196 0 648706 147687.14 161920 -1 3195
3197 0 649018 147719.14 161640 -1 3196
3198 0 649482 147679.14 161360 -1 3197
3199 0 650338 147799.14 160920 -1 3198
3200 0 651258 148175.14 160760 -1 3199
3201 0 651482 148183.06 160640 -1 3200
3202 0 651602 148207.06 160480 -1 3201
3203 0 651826 148239.06 160320 -1 3202
3204 0 652098 148407.06 160120 -1 3203
3205 0 652130 148423.06 159920 -1 3204
3206 0 652178 148407.06 159840 -1 3205
3207 0 652122 148463.06 159760 -1 3206
3208 0 652178 148559.06 159640 -1 3207
3209 0 652274 148607.06 159440 -1 3208
3210 0 652578 148559.06 159320 -1 3209
3211 0 652842 148703.06 159200 -1 3210
3212 0 652930 148727.06 159120 -1 3211
3213 0 652946 148799.06 159000 -1 3212
3214 0 653002 148823.06 158840 -1 3213
3215 0 652986 148847.06 158680 -1 3214
3216 0 653010 148807.06 158520 -1 3215
3217 0 652882 148967.06 158440 -1 3216
3218 0 652266 149407.06 158480 -1 3217
3219 0 652186 149455.06 158560 -1 3218
3220 0 652954 148967.06 158320 -1 3217
3221 0 652994 149063.06 158160 -1 3220
3222 0 653130 149175.11 158080 -1 3221
3223 0 653058 149303.06 157920 -1 3222
3224 0 653090 149463.06 157840 -1 3223
3225 0 652938 149927.1 157720 -1 3224
3226 0 652698 150551.06 157720 -1 3225
3227 0 652394 150703.06 157760 -1 3226
3228 0 652322 150751.06 157880 -1 3227
3229 0 652418 150895.06 158000 -1 3228
3230 0 652426 151039.06 158160 -1 3229
3231 0 652586 151167.06 158200 -1 3230
3232 0 652682 151303.06 158360 -1 3231
3233 0 652602 151479.06 158440 -1 3232
3234 0 652194 151127.06 158200 -1 3230
3235 0 652018 151239.06 158240 -1 3234
3236 0 652842 150087.16 157600 -1 3225
3237 0 652762 150287.16 157520 -1 3236
3238 0 652698 150287.06 157360 -1 3237
3239 0 652778 150191.06 157240 -1 3238
3240 0 652786 150199.06 157120 -1 3239
3241 0 652842 150151.06 157080 -1 3240
3242 0 652962 150079.06 156960 -1 3241
3243 0 653074 150079.06 156880 -1 3242
3244 0 653282 150191.06 156760 -1 3243
3245 0 653402 150327.06 156560 -1 3244
3246 0 653434 150319.06 156480 -1 3245
3247 0 653554 150367.06 156360 -1 3246
3248 0 653906 150359.06 156240 -1 3247
3249 0 654474 150399.06 156120 -1 3248
3250 0 655082 150431.06 155960 -1 3249
3251 0 655042 150431.06 155840 -1 3250
3252 0 654990 150447 155680 -1 3251
3253 0 654938 150463.06 155520 -1 3252
3254 0 654778 150471.06 155440 -1 3253
3255 0 654690 150487.06 155280 -1 3254
3256 0 654842 150431.06 155080 -1 3255
3257 0 654642 150519.06 154920 -1 3256
3258 0 654394 150607.06 154840 -1 3257
3259 0 654354 150655.06 154760 -1 3258
3260 0 654354 150631.06 154640 -1 3259
3261 0 654258 150831.06 154520 -1 3260
3262 0 654234 150911.06 154400 -1 3261
3263 0 654298 150927.06 154240 -1 3262
3264 0 654298 150823.14 154120 -1 3263
3265 0 653898 150719.14 154000 -1 3264
3266 0 653666 150703.14 153920 -1 3265
3267 0 653498 150735.14 153760 -1 3266
3268 0 653418 150783.06 153640 -1 3267
3269 0 653394 150799.06 153520 -1 3268
3270 0 653418 150831.06 153440 -1 3269
3271 0 653386 150927.11 153320 -1 3270
3272 0 653610 150471.06 153280 -1 3271
3273 0 653594 150375.06 153160 -1 3272
3274 0 653554 150255.06 153120 -1 3273
3275 0 653530 150183.06 153080 -1 3274
3276 0 653474 150271.06 152880 -1 3275
3277 0 653298 151119.06 153280 -1 3271
3278 0 653554 151527.06 153240 -1 3277
3279 0 653794 151679.06 153200 -1 3278
3280 0 653818 151791.06 153080 -1 3279
3281 0 653810 151847.06 152960 -1 3280
3282 0 653890 151951.06 152800 -1 3281
3283 0 653858 151975.06 152640 -1 3282
3284 0 653826 151967.06 152520 -1 3283
3285 0 653818 151927.06 152400 -1 3284
3286 0 653786 151911.06 152320 -1 3285
3287 0 653738 151943.06 152160 -1 3286
3288 0 653698 151863.06 151960 -1 3287
3289 0 653626 151887.06 151800 -1 3288
3290 0 653570 151895.06 151720 -1 3289
3291 0 653522 151807.06 151680 -1 3290
3292 0 653394 151751.06 151560 -1 3291
3293 0 653010 151679.12 151440 -1 3292
3294 0 652602 151399.06 151320 -1 3293
3295 0 652578 151287.06 151200 -1 3294
3296 0 652570 151175.06 151080 -1 3295
3297 0 652474 150823.06 150880 -1 3296
3298 0 652522 150687.06 150680 -1 3297
3299 0 652922 151239.06 153160 -1 3277
3300 0 655786 150639.06 155480 -1 3253
3301 0 655922 150679.06 155400 -1 3300
3302 0 657226 151255.06 155400 -1 3301
3303 0 658698 152967.14 155400 -1 3302
3304 0 660162 154031.06 155400 -1 3303
3305 0 661770 155863.14 155400 -1 3304
3306 0 661962 156079.2 155520 -1 3305
3307 0 663362 157815.2 155520 -1 3306
3308 0 663458 158279.27 155600 -1 3307
3309 0 663698 158543.27 155720 -1 3308
3310 0 663770 158399.27 155880 -1 3309
3311 0 664322 158175.27 155960 -1 3310
3312 0 664850 157671.06 156080 -1 3311
3313 0 665106 157479.06 156200 -1 3312
3314 0 665282 157271.06 156400 -1 3313
3315 0 665304.9 157129.28 156560 -1 3314
3316 0 665322 157023.06 156680 -1 3315
3317 0 665330 156959.06 156800 -1 3316
3318 0 665330 156927.06 157000 -1 3317
3319 0 665378 156975.06 157080 -1 3318
3320 0 665466 156975.06 157200 -1 3319
3321 0 665602 157007.06 157320 -1 3320
3322 0 665946 156975.06 157520 -1 3321
3323 0 666146 156831.06 157640 -1 3322
3324 0 667266 156815.06 157680 -1 3323
3325 0 667650 156735.06 157800 -1 3324
3326 0 668010 156775.06 157880 -1 3325
3327 0 668066 156775.06 158000 -1 3326
3328 0 667986 156863.06 158160 -1 3327
3329 0 667986 156903.06 158240 -1 3328
3330 0 667962 157063.06 158360 -1 3329
3331 0 667962 156815.06 157600 -1 3324
3332 0 668098 156855.06 157480 -1 3331
3333 0 668130 156983.06 157280 -1 3332
3334 0 668258 157311.06 157200 -1 3333
3335 0 663482 158255.06 155400 -1 3307
3336 0 663474 158279.06 155280 -1 3335
3337 0 663682 158951.06 155280 -1 3336
3338 0 663722 159551.06 155240 -1 3337
3339 0 663570 159639.06 155120 -1 3338
3340 0 663394 159743.06 154960 -1 3339
3341 0 663074 159815.06 154800 -1 3340
3342 0 662746 160015.06 154640 -1 3341
3343 0 662362 159951.06 154560 -1 3342
3344 0 661930 160183.06 154440 -1 3343
3345 0 661562 160271.06 154320 -1 3344
3346 0 661418 160407.06 154200 -1 3345
3347 0 661306 160511.06 154040 -1 3346
3348 0 661050 160543.06 153800 -1 3347
3349 0 660818 160623.06 153640 -1 3348
3350 0 660690 160879.06 153480 -1 3349
3351 0 660442 160967.06 153360 -1 3350
3352 0 660298 161079.06 153080 -1 3351
3353 0 659938 161207.06 153000 -1 3352
3354 0 659626 161359.06 152840 -1 3353
3355 0 659370 161391 152760 -1 3354
3356 0 659114 161423.06 152680 -1 3355
3357 0 658626 161711.06 152640 -1 3356
3358 0 657874 161991.06 152600 -1 3357
3359 0 657474 162079.14 152520 -1 3358
3360 0 657610 162103.06 152400 -1 3359
3361 0 657578 162159.06 152320 -1 3360
3362 0 657610 162159.06 152200 -1 3361
3363 0 657466 162212.33 152120 -1 3362
3364 0 657394 162239.06 152080 -1 3363
3365 0 657298 162351.06 151960 -1 3364
3366 0 657258 162479.06 151880 -1 3365
3367 0 657074 162543.06 151720 -1 3366
3368 0 656666 163255.14 151680 -1 3367
3369 0 656482 163503.14 151480 -1 3368
3370 0 656474 163447.14 151320 -1 3369
3371 0 656402 163391.14 151200 -1 3370
3372 0 656330 163415.14 151120 -1 3371
3373 0 656290 163207.14 151000 -1 3372
3374 0 657026 162087.14 151600 -1 3367
3375 0 657154 162295.14 151480 -1 3374
3376 0 656522 163351.06 151880 -1 3366
3377 0 656482 164247.06 151920 -1 3376
3378 0 656530 164311.06 151800 -1 3377
3379 0 656498 164367.06 151600 -1 3378
3380 0 656682 164591.06 151480 -1 3379
3381 0 656386 164191.14 152080 -1 3377
3382 0 656386 164191.14 152240 -1 3381
3383 0 656394 164239.14 152360 -1 3382
3384 0 656284.3 164430.52 152400 -1 3383
3385 0 656169.4 164524.55 152480 -1 3384
3386 0 656186.8 164562.84 152560 -1 3385
3387 0 664018 159855.06 155320 -1 3338
3388 0 664538 160671.06 155400 -1 3387
3389 0 665018 161119.14 155600 -1 3388
3390 0 665706 161735.14 155680 -1 3389
3391 0 666210 161999.14 155760 -1 3390
3392 0 666386 162631.06 155880 -1 3391
3393 0 666418 162943.06 155960 -1 3392
3394 0 666426 162871.11 156160 -1 3393
3395 0 666410 162959.06 156320 -1 3394
3396 0 666418 162935.06 156440 -1 3395
3397 0 665802 161919.06 156440 -1 3396
3398 0 665441.5 161397.5 156480 -1 3397
3399 0 666602 163199.06 156560 -1 3396
3400 0 666674 163567.06 156720 -1 3399
3401 0 666706 163839.06 156840 -1 3400
3402 0 666706 163967 156880 -1 3401
3403 0 666706 164223.06 156960 -1 3402
3404 0 667410 164903.06 157000 -1 3403
3405 0 668394 165295.06 156960 -1 3404
3406 0 668538 165247.06 156920 -1 3405
3407 0 668586 165343.06 156760 -1 3406
3408 0 668586 165319.06 156640 -1 3407
3409 0 668642 165287.06 156480 -1 3408
3410 0 668697 165180 156400 -1 3409
3411 0 668730 165215.06 156240 -1 3410
3412 0 668650 165903.06 157000 -1 3405
3413 0 668346 166207.1 157120 -1 3412
3414 0 668370 166207.06 157200 -1 3413
3415 0 668370 166183.1 157240 -1 3414
3416 0 668290 165559.06 157280 -1 3415
3417 0 668306 165287.06 157360 -1 3416
3418 0 668314 165223.06 157480 -1 3417
3419 0 668434 165063.06 157600 -1 3418
3420 0 668474 164991.06 157760 -1 3419
3421 0 668434 166959.06 157280 -1 3415
3422 0 668706 167399.06 157360 -1 3421
3423 0 668754 167519.06 157480 -1 3422
3424 0 668850 167599.06 157640 -1 3423
3425 0 669306 167647.06 157800 -1 3424
3426 0 669834 167607.06 157920 -1 3425
3427 0 670050 167607.06 158000 -1 3426
3428 0 670330 167679.06 158200 -1 3427
3429 0 671090 167783.06 158320 -1 3428
3430 0 671602 167711.14 158480 -1 3429
3431 0 672618 167751.14 158560 -1 3430
3432 0 673394 167767.06 158480 -1 3431
3433 0 673546 167783.06 158360 -1 3432
3434 0 673810 167807.06 158240 -1 3433
3435 0 673882 167735.06 158160 -1 3434
3436 0 673834 167823.06 158040 -1 3435
3437 0 673722 167791.06 157920 -1 3436
3438 0 674794 167455.06 158200 -1 3434
3439 0 675218 167511.06 158280 -1 3438
3440 0 675394 167543.06 158440 -1 3439
3441 0 675583 167551.06 158560 -1 3440
3442 0 675839 167535.06 158720 -1 3441
3443 0 676279 167671.06 158840 -1 3442
3444 0 676738 167511.06 158920 -1 3443
3445 0 677266 167335.06 159000 -1 3444
3446 0 677458 167303.06 158920 -1 3445
3447 0 677530 167295.11 158800 -1 3446
3448 0 677562 167263.06 159120 -1 3445
3449 0 677986 167383.06 159200 -1 3448
3450 0 678170 167439.06 159320 -1 3449
3451 0 678490 167615.06 159440 -1 3450
3452 0 678618 167599.06 159560 -1 3451
3453 0 678690 167655.06 159840 -1 3452
3454 0 679090 167807.06 159960 -1 3453
3455 0 679386 167975.06 160040 -1 3454
3456 0 679434 168023.06 160160 -1 3455
3457 0 679562 168103.06 160280 -1 3456
3458 0 679530 168063.06 160400 -1 3457
3459 0 679634 168199.06 160560 -1 3458
3460 0 679730 168255.06 160680 -1 3459
3461 0 680154 168487.06 160760 -1 3460
3462 0 680170 168503.06 160880 -1 3461
3463 0 680210 168535.06 161040 -1 3462
3464 0 680266 168575.06 161080 -1 3463
3465 0 680314 168687.14 161200 -1 3464
3466 0 680490 168879.14 161320 -1 3465
3467 0 680498 168935.14 161440 -1 3466
3468 0 680506 168943.14 161520 -1 3467
3469 0 680602 168903.14 161680 -1 3468
3470 0 680938 169135.14 161800 -1 3469
3471 0 681266 169327.06 161960 -1 3470
3472 0 682042 169839.06 162040 -1 3471
3473 0 682662 170071.03 162160 -1 3472
3474 0 683326 170255.06 162280 -1 3473
3475 0 683938 170559.03 162240 -1 3474
3476 0 683958 170699.03 162200 -1 3475
3477 0 683962 170731.03 162080 -1 3476
3478 0 684534 170995.1 162240 -1 3475
3479 0 684902 171311.06 162160 -1 3478
3480 0 685026 171411.06 162040 -1 3479
3481 0 685438 171559.03 161960 -1 3480
3482 0 685858 171759.03 161920 -1 3481
3483 0 686234 172463.03 161880 -1 3482
3484 0 686350 172671.03 161800 -1 3483
3485 0 687338 172995.03 161800 -1 3484
3486 0 687690 173107.03 161720 -1 3485
3487 0 688006 173279.03 161640 -1 3486
3488 0 689286 173407.1 161560 -1 3487
3489 0 689334 173335.06 161360 -1 3488
3490 0 688950 173239.06 161160 -1 3489
3491 0 689722 173423.03 161600 -1 3488
3492 0 690070 173467.06 161720 -1 3491
3493 0 690310 173443.06 161800 -1 3492
3494 0 690858 173447.06 161880 -1 3493
3495 0 691214 173439.03 162040 -1 3494
3496 0 691406 173447.03 162120 -1 3495
3497 0 691602 173447.06 162280 -1 3496
3498 0 691750 173495.06 162480 -1 3497
3499 0 691878 173491.06 162600 -1 3498
3500 0 691970 173515.06 162760 -1 3499
3501 0 692078 173535.06 162840 -1 3500
3502 0 692150 173499.06 163040 -1 3501
3503 0 692174 173507.06 163240 -1 3502
3504 0 692198 173467.11 163400 -1 3503
3505 0 692506 173483.11 163560 -1 3504
3506 0 692638 173595.11 163720 -1 3505
3507 0 693210 174043.03 163680 -1 3506
3508 0 693242 173987.06 163640 -1 3507
3509 0 693274 173979.06 163520 -1 3508
3510 0 693146 174263.03 163600 -1 3507
3511 0 693110 174311.06 163480 -1 3510
3512 0 693086 174519.06 163360 -1 3511
3513 0 693062 174607.03 163280 -1 3512
3514 0 692642 173683.03 163880 -1 3506
3515 0 692506 173567.06 164040 -1 3514
3516 0 692558 173575.03 164160 -1 3515
3517 0 692614 173523.03 164200 -1 3516
3518 0 692630 173455.03 164360 -1 3517
3519 0 692690 173283.03 164440 -1 3518
3520 0 692842 173251.03 164560 -1 3519
3521 0 692910 173227.03 164640 -1 3520
3522 0 692978 173259.03 164760 -1 3521
3523 0 693038 173259.03 164800 -1 3522
3524 0 693146 173155.03 164920 -1 3523
3525 0 693262 173191.03 165040 -1 3524
3526 0 693418 173139.03 165240 -1 3525
3527 0 693570 173019.03 165400 -1 3526
3528 0 693790 172887.03 165560 -1 3527
3529 0 693842 172839.03 165680 -1 3528
3530 0 693890 172567.06 165840 -1 3529
3531 0 693930 172351.06 165960 -1 3530
3532 0 694050 172307.06 166120 -1 3531
3533 0 694042 172263.06 166200 -1 3532
3534 0 694098 172275.11 166400 -1 3533
3535 0 694302 172247.11 166480 -1 3534
3536 0 694298 172187.14 166640 -1 3535
3537 0 694330 172039.14 166760 -1 3536
3538 0 694322 171923.14 166920 -1 3537
3539 0 694386 171819.14 167000 -1 3538
3540 0 694446 171631.17 167160 -1 3539
3541 0 694462 171543.17 167320 -1 3540
3542 0 694442 171311.17 167480 -1 3541
3543 0 694314 170703.2 167560 -1 3542
3544 0 694170 170087.03 167640 -1 3543
3545 0 694370 169915.03 167800 -1 3544
3546 0 694418 169711.03 167920 -1 3545
3547 0 694434 169543.03 168080 -1 3546
3548 0 694506 169111.06 168240 -1 3547
3549 0 694538 168691.11 168320 -1 3548
3550 0 694414 168283.03 168360 -1 3549
3551 0 694330 168023.03 168240 -1 3550
3552 0 694246 167971.03 168080 -1 3551
3553 0 694190 167819.06 168040 -1 3552
3554 0 694210 167615.06 167920 -1 3553
3555 0 693878 167979.06 168000 -1 3553
3556 0 693798 168047.06 167920 -1 3555
3557 0 694478 168099.1 168480 -1 3550
3558 0 694530 168087.06 168640 -1 3557
3559 0 694586 168039.06 168760 -1 3558
3560 0 694690 167975.06 168920 -1 3559
3561 0 694698 167887.06 169000 -1 3560
3562 0 694626 167759.19 169120 -1 3561
3563 0 694626 167623.06 169240 -1 3562
3564 0 694706 167639.06 169360 -1 3563
3565 0 694850 167599.06 169480 -1 3564
3566 0 695010 167639.06 169640 -1 3565
3567 0 694962 167823.06 169680 -1 3566
3568 0 684918 171315.03 161960 -1 3480
3569 0 684886 171355.03 161800 -1 3568
3570 0 684950 171327.05 161760 -1 3569
3571 0 685174 171327.03 161600 -1 3570
3572 0 685394 171411.03 161520 -1 3571
3573 0 685418 171575.03 161400 -1 3572
3574 0 684438 170903.06 162400 -1 3478
3575 0 684442 170923.06 162560 -1 3574
3576 0 684382 170891.06 162680 -1 3575
3577 0 684402 170891.06 162760 -1 3576
3578 0 684422 170851.06 162880 -1 3577
3579 0 684478 170815.03 163040 -1 3578
3580 0 684466 170771.03 163200 -1 3579
3581 0 684470 170731.03 163320 -1 3580
3582 0 684574 170759.03 163400 -1 3581
3583 0 684558 170679.03 163520 -1 3582
3584 0 684570 170631.03 163600 -1 3583
3585 0 684618 170555.03 163760 -1 3584
3586 0 684586 170679.03 163840 -1 3585
3587 0 684566 170575.03 164000 -1 3586
3588 0 684522 170483.03 164160 -1 3587
3589 0 684546 170403.03 164320 -1 3588
3590 0 684742 170231.03 164480 -1 3589
3591 0 684870 170179.03 164640 -1 3590
3592 0 685066 170175.03 164760 -1 3591
3593 0 685062 170139.03 164920 -1 3592
3594 0 685094 170099.03 165080 -1 3593
3595 0 685094 170015.03 165240 -1 3594
3596 0 685102 169971.03 165440 -1 3595
3597 0 685230 169855.03 165600 -1 3596
3598 0 685374 169863.03 165680 -1 3597
3599 0 685738 169771.03 165800 -1 3598
3600 0 686078 169723.03 165840 -1 3599
3601 0 686334 169563.03 166080 -1 3600
3602 0 686440 169543 166160 -1 3601
3603 0 686546 169523.03 166240 -1 3602
3604 0 686802 169595.03 166320 -1 3603
3605 0 686898 169463.03 166480 -1 3604
3606 0 686974 169459.03 166640 -1 3605
3607 0 687102 169451.03 166760 -1 3606
3608 0 687186 169347.03 166920 -1 3607
3609 0 687258 169287.03 167080 -1 3608
3610 0 687338 169235.03 167240 -1 3609
3611 0 687394 169135.03 167320 -1 3610
3612 0 687574 169119.03 167480 -1 3611
3613 0 687654 168995.03 167600 -1 3612
3614 0 687962 168971.03 167800 -1 3613
3615 0 688314 168959.03 167880 -1 3614
3616 0 688510 168947.03 168000 -1 3615
3617 0 688594 168907.03 168120 -1 3616
3618 0 688542 168819.03 168320 -1 3617
3619 0 688450 168603.03 168400 -1 3618
3620 0 688514 168659.03 168520 -1 3619
3621 0 688510 168575.03 168680 -1 3620
3622 0 688542 168559.03 168800 -1 3621
3623 0 688610 168399.03 169000 -1 3622
3624 0 688650 168343.05 169160 -1 3623
3625 0 688526 168591.03 169200 -1 3624
3626 0 688322.6 168619 169280 -1 3625
3627 0 688371.4 168483.19 169400 -1 3626
3628 0 688858 168071.03 169200 -1 3624
3629 0 688946 167951.03 169280 -1 3628
3630 0 688990 168003.03 169400 -1 3629
3631 0 684682 170215.03 163800 -1 3585
3632 0 684634 170135.03 163880 -1 3631
3633 0 684578 170015.03 164000 -1 3632
3634 0 684462 169955.03 164080 -1 3633
3635 0 684318 169899.03 164160 -1 3634
3636 0 684238 169831.03 164240 -1 3635
3637 0 684170 169823.03 164320 -1 3636
3638 0 680866 169151.06 162000 -1 3471
3639 0 680730 169135.06 162120 -1 3638
3640 0 680770 169271.06 162280 -1 3639
3641 0 680970 169247.06 162400 -1 3640
3642 0 681002 169239.06 162520 -1 3641
3643 0 680986 169207.06 162680 -1 3642
3644 0 681002 169071.06 162840 -1 3643
3645 0 681018 169007.06 162960 -1 3644
3646 0 681082 168855.06 163120 -1 3645
3647 0 681162 168639.06 163320 -1 3646
3648 0 681094 168447.03 163520 -1 3647
3649 0 681206 168235.03 163640 -1 3648
3650 0 681342 168163.03 163680 -1 3649
3651 0 681362 168119.03 163800 -1 3650
3652 0 681382 167919.03 163920 -1 3651
3653 0 681462 167555.03 164080 -1 3652
3654 0 681486 167407.03 164200 -1 3653
3655 0 681462 167279.06 164360 -1 3654
3656 0 681310 167031.03 164480 -1 3655
3657 0 681254 166787.03 164640 -1 3656
3658 0 681226 166583.03 164840 -1 3657
3659 0 681118 166315.03 165000 -1 3658
3660 0 681062 166267.03 165120 -1 3659
3661 0 680982 166147.03 165240 -1 3660
3662 0 680758 166027.03 165360 -1 3661
3663 0 680722 165911.03 165480 -1 3662
3664 0 680634 165843.06 165640 -1 3663
3665 0 680706 165991.03 165800 -1 3664
3666 0 680762 166011.03 165920 -1 3665
3667 0 680702 165875.03 166040 -1 3666
3668 0 680598 165659.03 166160 -1 3667
3669 0 680478 165331.11 165680 -1 3664
3670 0 680054 164867.11 165760 -1 3669
3671 0 680010 164727.03 165920 -1 3670
3672 0 679646 164543.14 165640 -1 3670
3673 0 679402 164091.14 165520 -1 3672
3674 0 679324 164043 165480 -1 3673
3675 0 678938 163863.03 165520 -1 3674
3676 0 678742 163635.03 165600 -1 3675
3677 0 678666 162859.06 165640 -1 3676
3678 0 678706 162779.03 165800 -1 3677
3679 0 678702 162799.03 165920 -1 3678
3680 0 678702 162815.03 166040 -1 3679
3681 0 678678 162783.03 166120 -1 3680
3682 0 678894 163111.03 166160 -1 3681
3683 0 678954 163127.03 166280 -1 3682
3684 0 679030 163131.03 166360 -1 3683
3685 0 679138 163111.03 166480 -1 3684
3686 0 679210 163115.03 166560 -1 3685
3687 0 679270 163219.03 166720 -1 3686
3688 0 678358 162175.03 166160 -1 3681
3689 0 678318 162003.03 166240 -1 3688
3690 0 678250 161831.03 166280 -1 3689
3691 0 678150 161679.03 166400 -1 3690
3692 0 678126 161439.03 166560 -1 3691
3693 0 677962 161159.03 166680 -1 3692
3694 0 677774 160927.06 166760 -1 3693
3695 0 677674 160687.03 167000 -1 3694
3696 0 677642 160607.03 167160 -1 3695
3697 0 678110 160707.03 167200 -1 3696
3698 0 678234 160755.03 167320 -1 3697
3699 0 678366 160783.06 167400 -1 3698
3700 0 678350 160751.06 167520 -1 3699
3701 0 678418 160671.06 167640 -1 3700
3702 0 678454 160663.06 167760 -1 3701
3703 0 678458 160611.06 167880 -1 3702
3704 0 678394 160511.06 167920 -1 3703
3705 0 678170 160431.06 168080 -1 3704
3706 0 677858 160239.06 168240 -1 3705
3707 0 677766 160199.11 168360 -1 3706
3708 0 677694 160199.11 168400 -1 3707
3709 0 677454 160207.14 168520 -1 3708
3710 0 677114 160251.14 168560 -1 3709
3711 0 677158 160211.14 168640 -1 3710
3712 0 677302 160375.03 167200 -1 3696
3713 0 677178 160319.03 167280 -1 3712
3714 0 676726 160135.06 167320 -1 3713
3715 0 676442 159615.06 167320 -1 3714
3716 0 676342 159571.06 167440 -1 3715
3717 0 676318 159479.06 167480 -1 3716
3718 0 676290 159383.06 167600 -1 3717
3719 0 675894 159007.11 167720 -1 3718
3720 0 675962 158971.11 167880 -1 3719
3721 0 675982 158915.03 168000 -1 3720
3722 0 676178 158903.03 168080 -1 3721
3723 0 676538 158979.03 168120 -1 3722
3724 0 677226 158823.06 168120 -1 3723
3725 0 677590 158927.06 168200 -1 3724
3726 0 677698 158875.06 168320 -1 3725
3727 0 677634 158791.03 168400 -1 3726
3728 0 677570 158783.03 168520 -1 3727
3729 0 676690 159211.06 168200 -1 3723
3730 0 677094 159247.03 168240 -1 3729
3731 0 677126 159203.03 168320 -1 3730
3732 0 676014 158831.06 168120 -1 3722
3733 0 675850 158715.03 168240 -1 3732
3734 0 675950 158615.03 168360 -1 3733
3735 0 675294 158995.11 167640 -1 3719
3736 0 675070 159039.11 167560 -1 3735
3737 0 674930 159103.03 167400 -1 3736
3738 0 679318 163235.03 165800 -1 3678
3739 0 679786 163195.03 165800 -1 3738
3740 0 679862 163207.03 165720 -1 3739
3741 0 679918 163287.03 165680 -1 3740
3742 0 679246 163995.03 165440 -1 3674
3743 0 679222 163963.03 165400 -1 3742
3744 0 680506 169135.14 161240 -1 3466
3745 0 667962 168151.06 157440 -1 3423
3746 0 667562 168647.06 157400 -1 3745
3747 0 667034 169015.06 157280 -1 3746
3748 0 666746 169303.06 157160 -1 3747
3749 0 666426 169703.06 157080 -1 3748
3750 0 666330 169959.06 156960 -1 3749
3751 0 666354 170183.06 156800 -1 3750
3752 0 666090 170335.06 156680 -1 3751
3753 0 665826 170671.06 156560 -1 3752
3754 0 665362 171087.06 156480 -1 3753
3755 0 664842 171255.14 156440 -1 3754
3756 0 664474 171455.14 156360 -1 3755
3757 0 664226 171495.06 156240 -1 3756
3758 0 664218 171487.06 156120 -1 3757
3759 0 664058 171471.06 156000 -1 3758
3760 0 664098 171591.06 155880 -1 3759
3761 0 663906 171607.06 155760 -1 3760
3762 0 663474 171623.14 155680 -1 3761
3763 0 663290 171671.14 155560 -1 3762
3764 0 663578 171679.14 155480 -1 3763
3765 0 663746 171687.14 155360 -1 3764
3766 0 663626 171807.14 155240 -1 3765
3767 0 664770 171447.06 156200 -1 3757
3768 0 664890 171495.06 156080 -1 3767
3769 0 665042 171567.06 155960 -1 3768
3770 0 665258 171639.06 155880 -1 3769
3771 0 665274 171719.06 155760 -1 3770
3772 0 663130 171951.19 156200 -1 3757
3773 0 662778 172047.14 156120 -1 3772
3774 0 662370 172303.14 156040 -1 3773
3775 0 662186 172327.14 155880 -1 3774
3776 0 661994 172335.14 155760 -1 3775
3777 0 661890 172319.14 155640 -1 3776
3778 0 662002 172319.14 155520 -1 3777
3779 0 662154 172279.14 155360 -1 3778
3780 0 662378 172279.14 155280 -1 3779
3781 0 662650 172471.14 155200 -1 3780
3782 0 662730 172655.14 155160 -1 3781
3783 0 662666 172727.06 155000 -1 3782
3784 0 662658 172839.06 154960 -1 3783
3785 0 662514 172951.06 154800 -1 3784
3786 0 662434 173087.06 154640 -1 3785
3787 0 662522 173031.06 154600 -1 3786
3788 0 662442 173015.06 154440 -1 3787
3789 0 662450 172959.11 154320 -1 3788
3790 0 662442 172879.06 154200 -1 3789
3791 0 662538 173031.06 154040 -1 3790
3792 0 662474 173143.06 153920 -1 3791
3793 0 662250 172895.06 156080 -1 3774
3794 0 662074 173087.06 156200 -1 3793
3795 0 661962 173119.06 156320 -1 3794
3796 0 662146 173039.06 156480 -1 3795
3797 0 662330 172903.06 156600 -1 3796
3798 0 662418 172855.06 156680 -1 3797
3799 0 662594 172535.06 156720 -1 3798
3800 0 662642 172399.06 156840 -1 3799
3801 0 668050 166943.06 157080 -1 3413
3802 0 667946 167031.06 157000 -1 3801
3803 0 667922 167167.06 156880 -1 3802
3804 0 667890 167311.06 156800 -1 3803
3805 0 667882 167399.06 156680 -1 3804
3806 0 667834 167367.06 156560 -1 3805
3807 0 667794 167543.06 156440 -1 3806
3808 0 667490 164895.06 156920 -1 3404
3809 0 667458 164791.06 156800 -1 3808
3810 0 667458 164743.06 156640 -1 3809
3811 0 667490 164791.06 156440 -1 3810
3812 0 667394 164711.06 156320 -1 3811
3813 0 667282 164663.06 156200 -1 3812
3814 0 663354 157791.06 155120 -1 3336
3815 0 661794 156007.06 155640 -1 3306
3816 0 661794 155895.06 155760 -1 3815
3817 0 661674 155847.06 155960 -1 3816
3818 0 661626 155791.06 156120 -1 3817
3819 0 661498 155711.06 156240 -1 3818
3820 0 661434 155583.06 156360 -1 3819
3821 0 660594 154127.14 155160 -1 3304
3822 0 660482 154127.14 154960 -1 3821
3823 0 660346 154055.14 154880 -1 3822
3824 0 660490 154127.14 154720 -1 3823
3825 0 660498 154239.14 154680 -1 3824
3826 0 659986 153927.14 155560 -1 3304
3827 0 659962 153799.14 155680 -1 3826
3828 0 659922 154015.2 155800 -1 3827
3829 0 659975.3 154132.33 155960 -1 3828
3830 0 659988.5 154161.5 156000 -1 3829
3831 0 660002 154191.06 156040 -1 3830
3832 0 660258 154191.06 156120 -1 3831
3833 0 660554 154319.1 156200 -1 3832
3834 0 660794 154335.06 156360 -1 3833
3835 0 660914 154327.06 156520 -1 3834
3836 0 659954 153999.06 156200 -1 3832
3837 0 659882 153927.06 156320 -1 3836
3838 0 659890 153775.06 156360 -1 3837
3839 0 659826 154047.06 156400 -1 3838
3840 0 659898 154039.06 156440 -1 3839
3841 0 658714 153095.06 155240 -1 3303
3842 0 658714 153111.06 155120 -1 3841
3843 0 658778 153127.06 155000 -1 3842
3844 0 656042 150639.06 155360 -1 3301
3845 0 656146 150599.14 155240 -1 3844
3846 0 656218 150551.14 155120 -1 3845
3847 0 656250 150471.14 155080 -1 3846
3848 0 656114 150439.14 154960 -1 3847
3849 0 656058 150287.14 154840 -1 3848
3850 0 656090 150183.14 154760 -1 3849
3851 0 655946 150391.06 154680 -1 3850
3852 0 656042 150399.06 154600 -1 3851
3853 0 656370 149727.06 154720 -1 3850
3854 0 656594 149447.06 154640 -1 3853
3855 0 656674 149039.06 154560 -1 3854
3856 0 656610 148695.06 154520 -1 3855
3857 0 656562 148415.14 154440 -1 3856
3858 0 656226 148103.14 154440 -1 3857
3859 0 656138 148095.14 154560 -1 3858
3860 0 656754 148231.2 154360 -1 3857
3861 0 656738 148191.06 154200 -1 3860
3862 0 656738 148183.06 154040 -1 3861
3863 0 656874 148135.06 153920 -1 3862
3864 0 656954 147991.06 153840 -1 3863
3865 0 657162 147887.06 153720 -1 3864
3866 0 657258 147783.06 153600 -1 3865
3867 0 657258 147767.06 153560 -1 3866
3868 0 657322 147607.06 153440 -1 3867
3869 0 657378 147463.06 153280 -1 3868
3870 0 657378 147247.06 153200 -1 3869
3871 0 657482 147003.03 153160 -1 3870
3872 0 657518 146911.03 153040 -1 3871
3873 0 657626 147015.03 152840 -1 3872
3874 0 657514 147131.03 152680 -1 3873
3875 0 657482 147163.03 152520 -1 3874
3876 0 657538 147139.03 152240 -1 3875
3877 0 657658 147131.03 152040 -1 3876
3878 0 657770 147127.03 151880 -1 3877
3879 0 657886 147239.03 151760 -1 3878
3880 0 658066 147319.03 151520 -1 3879
3881 0 658314 147447.03 151400 -1 3880
3882 0 658518 147395.03 151240 -1 3881
3883 0 658670 147431.03 151040 -1 3882
3884 0 658826 147499.03 150840 -1 3883
3885 0 658810 147591.03 150640 -1 3884
3886 0 658654 147855.03 150600 -1 3885
3887 0 658642 147991.06 150520 -1 3886
3888 0 658722 148031.03 150480 -1 3887
3889 0 658734 148299.03 150320 -1 3888
3890 0 658638 148371.03 150240 -1 3889
3891 0 658670 148327.03 150080 -1 3890
3892 0 658754 148139.03 149960 -1 3891
3893 0 658986 147823.03 149720 -1 3892
3894 0 659198 147455.06 149520 -1 3893
3895 0 659382 147451.06 149280 -1 3894
3896 0 659402 147431.06 149080 -1 3895
3897 0 659474 147243.06 148920 -1 3896
3898 0 659506 147175.06 148720 -1 3897
3899 0 659598 147031.06 148560 -1 3898
3900 0 659986 146767.11 148520 -1 3899
3901 0 660242 146715.03 148440 -1 3900
3902 0 660342 146715.03 148280 -1 3901
3903 0 660178 146711.03 148160 -1 3902
3904 0 660138 146671.03 148040 -1 3903
3905 0 660058 146503.03 147840 -1 3904
3906 0 660086 146371.03 147720 -1 3905
3907 0 659882 146519.06 147680 -1 3906
3908 0 659650 146443.06 147480 -1 3907
3909 0 660610 145827.03 147720 -1 3906
3910 0 660602 145467.06 147640 -1 3909
3911 0 660666 145139.06 147600 -1 3910
3912 0 660594 145347.06 147520 -1 3911
3913 0 660546 145683.06 147440 -1 3912
3914 0 660562 145771.06 147360 -1 3913
3915 0 660578 145755.11 147200 -1 3914
3916 0 660570 145915.06 147120 -1 3915
3917 0 660698 145995.06 147040 -1 3916
3918 0 660730 145923.06 146880 -1 3917
3919 0 660586 145995.06 146720 -1 3918
3920 0 660482 145947.06 146520 -1 3919
3921 0 660506 145955.06 146480 -1 3920
3922 0 660250 145651.06 146440 -1 3921
3923 0 660602 145947.06 146360 -1 3922
3924 0 660666 146059.06 146160 -1 3923
3925 0 660618 146163.06 146040 -1 3924
3926 0 660794 145995.06 145920 -1 3925
3927 0 660746 145035.06 147160 -1 3915
3928 0 661698 144595.06 147200 -1 3927
3929 0 662642 144147.06 147280 -1 3928
3930 0 662426 144211.14 147440 -1 3929
3931 0 662506 143923.17 147560 -1 3930
3932 0 663178 143411.06 147520 -1 3931
3933 0 663346 143403.06 147400 -1 3932
3934 0 663410 143411.06 147280 -1 3933
3935 0 663362 143483.06 147120 -1 3934
3936 0 663194 143579.06 147040 -1 3935
3937 0 663186 143579.06 146880 -1 3936
3938 0 663162 143723.06 146760 -1 3937
3939 0 663042 143619.06 146640 -1 3938
3940 0 662674 143811.06 147680 -1 3931
3941 0 662714 143763.06 147800 -1 3940
3942 0 663130 143475.06 147920 -1 3941
3943 0 663330 143491.06 148040 -1 3942
3944 0 663466 143499.06 148200 -1 3943
3945 0 660810 144867.06 147040 -1 3927
3946 0 660866 144843.06 146920 -1 3945
3947 0 660898 144771.06 146800 -1 3946
3948 0 660898 144819.06 146680 -1 3947
3949 0 660842 144835.06 146560 -1 3948
3950 0 660938 144947.06 146400 -1 3949
3951 0 660922 144979.06 146280 -1 3950
3952 0 652898 149343.06 156880 -1 3243
3953 0 653122 149207.06 156840 -1 3952
3954 0 653226 149191.06 156720 -1 3953
3955 0 653250 149191.06 156600 -1 3954
3956 0 653202 149111.06 156520 -1 3955
3957 0 653274 149111.06 156360 -1 3956
3958 0 552440.56 212425.22 106760 -1 2592
3959 0 552423.7 212257 107000 -1 3958
3960 0 552436.25 212165.08 107200 -1 3959
3961 0 552374.25 212224.16 107240 -1 3960
3962 0 588128 272736 65480 273 427
3963 0 588608 272544 65440 32 3962
3964 0 588928 272608 65520 32 3963
3965 0 588928 272704 65560 32 3964
3966 0 588096 272992 65400 326 3962
3967 0 588000 273184 65240 353 3966
3968 0 588000 273440 65160 421 3967
3969 0 587840 273536 64960 295 3968
3970 0 588064 273536 65080 387 3968
3971 0 588192 273760 65040 385 3970
3972 0 588160 274016 65120 355 3971
3973 0 588160 274176 65360 274 3972
3974 0 588160 274368 65560 291 3973
3975 0 587872 272128 65880 295 427
3976 0 587808 271872 65920 240 3975
3977 0 587808 271680 66120 315 3976
3978 0 587872 271424 66200 315 3977
3979 0 588064 271264 66240 245 3978
3980 0 588160 271168 66240 240 3979
3981 0 588288 271232 65800 32 3980
3982 0 588384 271424 65640 32 3981
3983 0 588224 271680 65560 32 3982
3984 0 588224 271072 66320 175 3980
3985 0 588064 270912 66120 178 3984
3986 0 587936 270688 66040 166 3985
3987 0 587840 270432 66040 205 3986
3988 0 587712 270208 66040 314 3987
3989 0 587584 269984 65880 327 3988
3990 0 587456 269760 65920 280 3989
3991 0 587456 269504 65960 240 3990
3992 0 587456 269248 66000 239 3991
3993 0 587456 268992 66080 266 3992
3994 0 527453.7 355727.78 103000 266 17
3995 0 527162.8 355481.9 102840 163 3994
3996 0 527031.1 355431.12 102680 163 3995
3997 0 526425.5 355097.75 102480 208 3996
3998 0 526198.2 355019.66 102280 198 3997
3999 0 525785.5 354685.2 102080 186 3998
4000 0 524772.4 354296.75 102080 163 3999
4001 0 523956.44 354542.84 102080 230 4000
4002 0 523233.88 354058.75 102080 166 4001
4003 0 522289.88 353665 102160 98 4002
4004 0 522088.72 353345.62 102360 86 4003
4005 0 521908.78 352725.94 102440 134 4004
4006 0 521797.94 351933.16 102400 168 4005
4007 0 521842.53 351637.4 102360 124 4006
4008 0 521591.4 350900.25 102200 176 4007
4009 0 521510.78 350264.56 102120 200 4008
4010 0 521129.47 348693.84 102200 150 4009
4011 0 520973.56 348343.78 102320 185 4010
4012 0 520816.38 348006.34 102440 160 4011
4013 0 520813.53 347617.75 102560 137 4012
4014 0 520617.56 347293.1 102760 172 4013
4015 0 520571.53 347126.94 102920 163 4014
4016 0 520563.12 346940.62 103080 150 4015
4017 0 520575.84 346716.72 103240 107 4016
4018 0 520568.2 346300.9 103320 128 4017
4019 0 520635.28 346010.34 103280 139 4018
4020 0 520604.38 345555.8 103200 86 4019
4021 0 520697.25 345217.78 103120 107 4020
4022 0 520668.34 344611.47 103080 154 4021
4023 0 520643.22 344572.97 102960 160 4022
4024 0 520395.3 343703.03 102920 102 4023
4025 0 520044.53 342859.16 102880 128 4024
4026 0 519908.22 342225.56 102840 128 4025
4027 0 519679.66 342009.03 102800 150 4026
4028 0 519489.6 341686.9 102720 124 4027
4029 0 519463.7 341637.12 102640 124 4028
4030 0 519310.44 341593.2 102560 120 4029
4031 0 518838.94 340401.62 102560 139 4030
4032 0 518916.38 339772.03 102600 96 4031
4033 0 518823.03 339424.88 102640 75 4032
4034 0 518602.78 338710.72 102760 120 4033
4035 0 518608.22 338461.62 102840 120 4034
4036 0 518285.47 337896.12 102920 160 4035
4037 0 517935.4 335652.3 102920 160 4036
4038 0 517535.56 334956.84 102960 172 4037
4039 0 517288.34 334533.22 103080 166 4038
4040 0 517459.12 334031.44 103160 172 4039
4041 0 517603.72 333809.3 103120 160 4040
4042 0 517819.9 333219.22 103080 163 4041
4043 0 517599.9 332829.3 103040 135 4042
4044 0 517336.84 332439.56 102880 154 4043
4045 0 517186.9 332313.62 102760 189 4044
4046 0 517139.5 332247.25 102640 189 4045
4047 0 517436.34 331617.84 102600 178 4046
4048 0 517195.62 330566.16 102560 64 4047
4049 0 517078.53 330760.38 102520 64 4048
4050 0 517341.1 330526.03 102480 115 4049
4051 0 517313.28 330514.34 102440 115 4050
4052 0 517183.66 330302.9 102240 136 4051
4053 0 516879.7 329827.38 102160 163 4052
4054 0 516636.7 329368.5 102040 153 4053
4055 0 516558.88 328845.7 102000 197 4054
4056 0 516663.78 328589.38 101920 189 4055
4057 0 516736.34 327966.75 101760 175 4056
4058 0 516415.1 327421.2 101800 204 4057
4059 0 516417.62 327480.88 101840 204 4058
4060 0 516248.34 327262.72 101960 164 4059
4061 0 515983.34 327140.2 102080 156 4060
4062 0 515778.3 326743.78 102200 166 4061
4063 0 515712.16 324755.9 102200 156 4062
4064 0 516076 324316.97 102120 189 4063
4065 0 516047.22 324139.4 101960 189 4064
4066 0 515921.34 324041.94 101840 164 4065
4067 0 515714.34 324023.44 101720 160 4066
4068 0 515575.06 323977.84 101640 136 4067
4069 0 515182.34 323317.22 101600 107 4068
4070 0 515504.72 322490.03 101680 136 4069
4071 0 515513.72 322293.66 101800 136 4070
4072 0 515320.2 321990.1 101960 139 4071
4073 0 515187.16 321616.66 102040 160 4072
4074 0 514767.88 320126.9 102080 202 4073
4075 0 514379.56 319601.66 102120 178 4074
4076 0 514050.62 319453 102240 219 4075
4077 0 514019 319309.75 102440 153 4076
4078 0 513899.12 319242.9 102560 160 4077
4079 0 513859.44 319094.47 102720 120 4078
4080 0 513829.47 318661.1 102880 102 4079
4081 0 513737.25 318285.97 103040 160 4080
4082 0 513356.78 317791.97 103160 175 4081
4083 0 513134.53 317502.47 103320 139 4082
4084 0 513061.16 317484.84 103480 189 4083
4085 0 512946.2 317411.06 103600 150 4084
4086 0 512933.12 317263.28 103760 150 4085
4087 0 512875.5 317236.84 103960 181 4086
4088 0 512796.72 317240.34 104000 181 4087
4089 0 512807.53 317192.34 104160 218 4088
4090 0 512778.16 317215.25 104280 218 4089
4091 0 512827.78 317295.16 104360 137 4090
4092 0 512716.7 317389.1 104520 137 4091
4093 0 512613.25 317339.75 104600 160 4092
4094 0 512588.88 317186.28 104720 160 4093
4095 0 512526 317153.5 104840 150 4094
4096 0 512598.4 317059.5 104960 150 4095
4097 0 512554.44 317051.94 105040 140 4096
4098 0 512441.78 316977.03 105160 140 4097
4099 0 512361.3 316866.34 105240 40 4098
4100 0 512364.16 316902.7 105320 40 4099
4101 0 512389.56 316969.2 105400 40 4100
4102 0 512340.53 317054.88 105440 40 4101
4103 0 512270.28 316886.47 105480 104 4102
4104 0 512239.06 316828.97 105520 104 4103
4105 0 512153.28 316791.8 105560 80 4104
4106 0 512091.38 316830.44 105760 80 4105
4107 0 512106 316698.53 105920 160 4106
4108 0 511927.47 316581.75 106080 163 4107
4109 0 511956.03 316512.6 106240 163 4108
4110 0 511886.3 316319.6 106360 202 4109
4111 0 511492.53 316169.1 106480 120 4110
4112 0 511279.6 315832.53 106600 136 4111
4113 0 510973.22 315596.03 106720 90 4112
4114 0 510924.44 315393.38 106880 81 4113
4115 0 510764.66 315115.97 107040 45 4114
4116 0 510755.28 314997.34 107120 45 4115
4117 0 510709.53 314819.75 107200 71 4116
4118 0 510552.1 314692.53 107280 51 4117
4119 0 510539.22 314468.84 107360 80 4118
4120 0 510624.03 314419.12 107400 80 4119
4121 0 510559.78 314236.38 107440 80 4120
4122 0 510542.28 314045.2 107520 91 4121
4123 0 510477 313893.8 107600 139 4122
4124 0 510420.56 313728.12 107680 139 4123
4125 0 510422.03 313571.72 107760 102 4124
4126 0 510498.84 313577.6 107800 102 4125
4127 0 510460.94 313341.22 107880 80 4126
4128 0 510470.7 313041.28 107960 80 4127
4129 0 510447.72 313037.2 108000 80 4128
4130 0 510491.62 312885.75 108120 156 4129
4131 0 510608.9 312700.44 108240 136 4130
4132 0 510644.6 312315.03 108360 91 4131
4133 0 510653.72 311933.2 108440 107 4132
4134 0 510639.94 311031.06 108440 136 4133
4135 0 510530.2 310412.03 108320 186 4134
4136 0 510441.47 310395.1 108200 186 4135
4137 0 510476.88 310203.94 108120 163 4136
4138 0 510163 309840.8 108000 157 4137
4139 0 509753.2 308895 108000 120 4138
4140 0 509736.72 308864.34 108040 120 4139
4141 0 509181.78 308509.4 108080 120 4140
4142 0 508782.47 308079.06 108240 107 4141
4143 0 508613.53 307792.2 108320 156 4142
4144 0 508351.7 307498.94 108440 157 4143
4145 0 508078.53 307090.34 108520 107 4144
4146 0 507870.56 306970.38 108600 102 4145
4147 0 507525.1 306731.97 108720 98 4146
4148 0 507295.38 306545.22 108840 186 4147
4149 0 507212.3 306517.16 108960 186 4148
4150 0 506878.1 306040.9 109040 189 4149
4151 0 506211.4 304313.8 109080 120 4150
4152 0 505935.16 303810.25 109120 166 4151
4153 0 505888.3 303579.28 109240 175 4152
4154 0 505249.97 302188.1 109240 166 4153
4155 0 504889.8 301894.12 109120 197 4154
4156 0 504393.16 301954.8 108960 120 4155
4157 0 504161.38 301867.8 108800 102 4156
4158 0 503956.56 301695.53 108680 128 4157
4159 0 503894.6 301700.75 108640 128 4158
4160 0 503282.78 301353.5 108600 128 4159
4161 0 502513.9 301067.34 108640 150 4160
4162 0 502085.1 300576.47 108680 108 4161
4163 0 501897.34 300054.47 108640 90 4162
4164 0 501604.3 299839.53 108360 122 4163
4165 0 501347.53 299919.8 108240 124 4164
4166 0 500971.03 299884.7 108080 128 4165
4167 0 500799.72 299961.5 108000 128 4166
4168 0 500339.78 299570.62 107920 107 4167
4169 0 499793.22 298801.1 107800 136 4168
4170 0 499387.03 298646.75 107520 124 4169
4171 0 499000.16 298707.12 107360 139 4170
4172 0 498702.4 298768.47 107200 163 4171
4173 0 498086.22 298864.12 106960 139 4172
4174 0 497157.2 297990.3 106960 160 4173
4175 0 497116.5 297375.72 106800 181 4174
4176 0 497124.7 297258.25 106440 256 4175
4177 0 497123.7 297074.56 106160 185 4176
4178 0 496932.6 297061.38 106040 134 4177
4179 0 496753.97 296851.06 105800 122 4178
4180 0 496384.62 296671.47 105600 86 4179
4181 0 495681.22 296157.75 105600 163 4180
4182 0 495573.78 296073.5 105720 163 4181
4183 0 495405.3 295800.8 105880 168 4182
4184 0 494972.78 295486.8 106080 198 4183
4185 0 494146.22 295375.16 106200 186 4184
4186 0 493990.97 295287.94 106240 186 4185
4187 0 492629.75 294919.72 106240 156 4186
4188 0 491954.94 294952.12 106200 192 4187
4189 0 491262.66 294842.5 106120 200 4188
4190 0 490998.78 294795.44 106080 178 4189
4191 0 490421.12 294588.25 105960 166 4190
4192 0 489790.88 294437.16 105840 -1 4191
4193 0 489427.38 294244.97 105680 137 4192
4194 0 489226.97 293971.62 105520 160 4193
4195 0 489020.12 293805.7 105440 107 4194
4196 0 488973.03 293745.1 105400 107 4195
4197 0 488381.78 293631.88 105240 141 4196
4198 0 488130.25 293761.3 105080 160 4197
4199 0 487310.62 293790.06 105040 137 4198
4200 0 486436.75 293527.1 105000 153 4199
4201 0 485672.8 293215.44 104920 175 4200
4202 0 485225.1 292953.66 104880 120 4201
4203 0 485016.28 292495.7 104840 186 4202
4204 0 483700.5 291653 104840 124 4203
4205 0 483443.38 291012.3 104800 153 4204
4206 0 483301.47 290625.84 104760 166 4205
4207 0 483355.94 290358.06 104640 175 4206
4208 0 483256.28 290146.6 104520 140 4207
4209 0 483263.34 289966.66 104480 140 4208
4210 0 483217.2 289474.1 104400 115 4209
4211 0 483405.2 289202.2 104280 107 4210
4212 0 483473.5 289055.9 104200 160 4211
4213 0 483694.9 288791.22 104120 166 4212
4214 0 483922.84 288559.56 104040 150 4213
4215 0 484245 288098.03 103840 163 4214
4216 0 484555.25 287583.97 103640 202 4215
4217 0 484760.8 287337.03 103480 197 4216
4218 0 485230.75 286791.78 103440 230 4217
4219 0 485624.4 286278.94 103240 163 4218
4220 0 485940.1 285863.88 103120 189 4219
4221 0 485985.4 285585.8 102960 267 4220
4222 0 486054.8 285256.44 102840 186 4221
4223 0 485994.75 284836.78 102720 163 4222
4224 0 486200.28 284514.34 102600 124 4223
4225 0 486402.88 284411.53 102440 148 4224
4226 0 486490.78 284215.97 102280 143 4225
4227 0 486323.12 283889.56 102120 124 4226
4228 0 486020.9 283648.47 101880 209 4227
4229 0 485647.16 283325.72 101680 172 4228
4230 0 485218.7 282830.75 101480 172 4229
4231 0 485064.56 282470 101240 226 4230
4232 0 484988.47 282452.44 101080 181 4231
4233 0 484839.78 282345.78 100960 181 4232
4234 0 484494.47 282097.4 100840 172 4233
4235 0 484279.75 281941.62 100600 186 4234
4236 0 484115.06 281779.22 100280 178 4235
4237 0 484084.1 281628.16 100160 178 4236
4238 0 484066.38 281602.5 100040 172 4237
4239 0 483771.94 281573.56 99920 178 4238
4240 0 483010.94 281210.34 99560 98 4239
4241 0 483138.75 281103.8 99280 124 4240
4242 0 483262.97 280748.75 99040 176 4241
4243 0 483154.78 280697.16 98720 150 4242
4244 0 482888 280450.6 98440 175 4243
4245 0 483006.8 280460.72 98240 175 4244
4246 0 482779.78 280191.75 98000 136 4245
4247 0 482512.78 280235.88 97800 136 4246
4248 0 482294.56 280230.62 97680 108 4247
4249 0 482188.47 279835.84 97480 197 4248
4250 0 482276.94 279686.22 97360 197 4249
4251 0 482232.53 279551.5 97200 226 4250
4252 0 482223.06 279343.56 96920 186 4251
4253 0 482138 279016.03 96680 189 4252
4254 0 482052.28 278734.34 96440 148 4253
4255 0 482180.22 278262.72 96280 168 4254
4256 0 482221.16 277991.72 96080 226 4255
4257 0 482180.56 277839.6 95760 185 4256
4258 0 481993.75 277833.03 95480 134 4257
4259 0 481473.84 277752.9 94880 128 4258
4260 0 480232.9 277580.94 94600 124 4259
4261 0 478539.7 277717.3 94600 150 4260
4262 0 477562 277519.9 94600 226 4261
4263 0 477227.6 277337.47 94520 209 4262
4264 0 476767.78 276880.84 94480 178 4263
4265 0 476893.1 276291.16 94360 202 4264
4266 0 477054.4 275736.75 94080 140 4265
4267 0 477090.12 275472.53 93760 181 4266
4268 0 477008.2 275302.66 93480 175 4267
4269 0 477145.16 274945.38 93320 197 4268
4270 0 477824.28 274132.84 93160 128 4269
4271 0 478392.16 273867.5 93080 135 4270
4272 0 479216.12 273612.78 92920 163 4271
4273 0 480064.78 273522.22 92680 175 4272
4274 0 480268 273435.6 92520 178 4273
4275 0 480472 273410.84 92360 186 4274
4276 0 480689.56 273010.03 92160 102 4275
4277 0 480421.47 271903.12 92160 150 4276
4278 0 479616.75 271506.62 92280 124 4277
4279 0 479464.9 271523.22 92320 178 4278
4280 0 479336 271341.47 92560 150 4279
4281 0 479188.38 270946.16 92760 166 4280
4282 0 479114.06 270868.44 92800 166 4281
4283 0 478490.7 270227.88 92800 228 4282
4284 0 478391.03 270101.28 92680 208 4283
4285 0 478077.6 269336.4 92640 175 4284
4286 0 477225.44 268864.6 92640 186 4285
4287 0 476791.16 268789.28 92600 141 4286
4288 0 476622.56 268756.16 92440 207 4287
4289 0 476602.12 268700.28 92280 207 4288
4290 0 476463.84 268523.16 92120 203 4289
4291 0 476538.88 268140.88 91840 204 4290
4292 0 476556.34 268107.34 91720 204 4291
4293 0 476618.1 267834.16 91440 228 4292
4294 0 476548.12 267850.7 91280 157 4293
4295 0 476474.72 267704.2 91080 150 4294
4296 0 476451.53 267571.53 91000 150 4295
4297 0 476401.38 267606.7 90960 150 4296
4298 0 476433.78 267509.47 90800 164 4297
4299 0 476377.16 267216.38 90680 98 4298
4300 0 476396.9 267179.4 90640 81 4299
4301 0 474152.5 266485.12 90600 -1 4300
4302 0 474917.28 267129.25 90560 148 4301
4303 0 474951.8 266875.16 90440 240 4302
4304 0 475118.72 266579 90240 163 4303
4305 0 475176.8 266310.28 90040 200 4304
4306 0 475303.97 266101.47 89840 235 4305
4307 0 475267.4 265854.88 89720 226 4306
4308 0 475233.84 265541.88 89560 256 4307
4309 0 474883 264897.88 89520 183 4308
4310 0 474848.34 264920.53 89400 183 4309
4311 0 474264.2 264559.5 89360 186 4310
4312 0 473578.72 264284.94 89280 240 4311
4313 0 473225.44 264177.94 89120 241 4312
4314 0 473358.38 263967.8 89040 212 4313
4315 0 473308.38 263701.22 88960 212 4314
4316 0 472991.22 263354.22 88880 148 4315
4317 0 472793.2 263270.25 88840 148 4316
4318 0 472774.94 263249 88800 148 4317
4319 0 472709.4 263179.4 88760 148 4318
4320 0 472666.2 263137.5 88720 32 4319
4321 0 472935.38 261210.28 88680 -1 4320
4322 0 472612.3 262546.66 88600 32 4321
4323 0 472606.28 262678.34 88560 32 4322
4324 0 472526.75 262790.2 88400 -1 4323
4325 0 472434.12 262880.84 88320 -1 4324
4326 0 472361.6 262994.38 88200 -1 4325
4327 0 472180.78 262645.97 88040 -1 4326
4328 0 472017.03 262581.2 87760 32 4327
4329 0 472141.56 262476.84 87600 -1 4328
4330 0 475007.1 262001.58 87600 32 4329
4331 0 478199.12 261060.8 87720 32 4330
4332 0 479815.4 260062.2 87920 309 4331
4333 0 481098.8 259383.94 88240 322 4332
4334 0 481259.88 259309.89 88280 322 4333
4335 0 482505.4 258734.69 88520 128 4334
4336 0 484149.34 258789.78 88720 277 4335
4337 0 484657.28 258465.97 88760 266 4336
4338 0 485454.5 257877.75 88840 331 4337
4339 0 486616.16 257842.81 89200 336 4338
4340 0 487173.47 257758.61 89400 387 4339
4341 0 488072.9 257650.28 89440 314 4340
4342 0 488209.56 257637.28 89800 -1 4341
4343 0 488540.47 257399.84 90000 -1 4342
4344 0 488934.56 257401.69 90200 -1 4343
4345 0 489790.47 256956.11 90320 303 4344
4346 0 490352.75 256587 90480 262 4345
4347 0 491508.66 256345 90640 102 4346
4348 0 491956.6 256177.34 90760 153 4347
4349 0 491926.25 256036.23 90920 153 4348
4350 0 491938.34 255981.73 90960 237 4349
4351 0 492363.88 254623.94 91000 -1 4350
4352 0 492280.34 255701.14 91040 291 4351
4353 0 492176.38 255810.9 91120 291 4352
4354 0 492291.84 255299.8 91320 256 4353
4355 0 492695.44 254765.53 91520 321 4354
4356 0 492699.25 254587.7 91680 321 4355
4357 0 492997.7 254140.77 91720 224 4356
4358 0 494522.4 252642.72 91720 120 4357
4359 0 495494.84 252093.36 91720 51 4358
4360 0 496166.72 251589.3 91720 120 4359
4361 0 496612.44 251038.34 91720 150 4360
4362 0 497681.97 249960.89 91720 206 4361
4363 0 498840.28 248897.06 91760 120 4362
4364 0 499121.94 248178.38 91880 221 4363
4365 0 499293.44 247561.23 92000 197 4364
4366 0 499515.38 246422.08 92040 175 4365
4367 0 499758.84 245423.28 92000 243 4366
4368 0 499634.44 244620.36 91840 297 4367
4369 0 499293.7 243175.64 91600 266 4368
4370 0 499060.03 242597.4 91480 294 4369
4371 0 499041 242280.38 91320 320 4370
4372 0 498892.97 242150.06 91080 320 4371
4373 0 498790.22 241746.34 90880 246 4372
4374 0 498588.25 241652.03 90720 202 4373
4375 0 497783.75 241107.11 90600 -1 4374
4376 0 497544.84 239989.48 90440 -1 4375
4377 0 497529.56 239430.2 90320 -1 4376
4378 0 497542.94 238445.7 90280 -1 4377
4379 0 497732.62 237729.48 90360 -1 4378
4380 0 497802.2 237019.9 90520 -1 4379
4381 0 498491.16 236599.53 90680 -1 4380
4382 0 498508.84 236474.62 90880 -1 4381
4383 0 498647.66 236400.56 91120 -1 4382
4384 0 498803.88 236096.64 91280 -1 4383
4385 0 498808.44 236070.61 91320 -1 4384
4386 0 498884.06 235972.6 91360 -1 4385
4387 0 498990.25 235792.23 91400 -1 4386
4388 0 498933.22 235810.84 91440 -1 4387
4389 0 499002.28 235403.73 91640 -1 4388
4390 0 498869.72 235274.47 91760 -1 4389
4391 0 498797.03 234795.98 91800 -1 4390
4392 0 498550.12 234677.98 91840 -1 4391
4393 0 498603.97 234279.62 91960 -1 4392
4394 0 498573.78 234122.14 92120 -1 4393
4395 0 498763.44 233948.11 92280 -1 4394
4396 0 498724.2 233759.84 92440 -1 4395
4397 0 498853.56 233592.62 92600 -1 4396
4398 0 498782.12 233490.67 92720 -1 4397
4399 0 498758.1 233384.44 92880 -1 4398
4400 0 498628.12 233049.06 93040 -1 4399
4401 0 498585.6 232872.05 93160 -1 4400
4402 0 498560.94 232775.81 93320 -1 4401
4403 0 498513.03 232672.53 93480 -1 4402
4404 0 498579.97 232730.92 93640 -1 4403
4405 0 498525.9 232629.83 93800 -1 4404
4406 0 498560.8 232574.14 94000 -1 4405
4407 0 498520.06 232379.27 94360 -1 4406
4408 0 498624.03 232252.4 94600 -1 4407
4409 0 498634.84 232148.86 94920 -1 4408
4410 0 498620.16 231946.2 95040 -1 4409
4411 0 498642.12 231896.45 95200 -1 4410
4412 0 498619.12 231747.14 95400 -1 4411
4413 0 498574.1 231352.53 95760 -1 4412
4414 0 498504.3 231014.33 96000 -1 4413
4415 0 498414.8 230641.89 96160 -1 4414
4416 0 498359.06 230470.92 96320 -1 4415
4417 0 498388.25 230417.16 96480 -1 4416
4418 0 498467.28 230132.4 96640 -1 4417
4419 0 498471.84 230029.56 96840 -1 4418
4420 0 498425.72 229899.88 97000 -1 4419
4421 0 498404.47 229767.08 97160 -1 4420
4422 0 498411.1 229686.2 97360 -1 4421
4423 0 498395.4 229508.2 97560 -1 4422
4424 0 498224.9 229450.77 97760 -1 4423
4425 0 498271.1 229290.61 97920 -1 4424
4426 0 498129.34 229130.66 98080 -1 4425
4427 0 497984.78 229130 98280 -1 4426
4428 0 498062.28 229072.62 98480 -1 4427
4429 0 497913.66 228944.97 98640 -1 4428
4430 0 497794.7 228926.14 98800 -1 4429
4431 0 497753.1 228869.27 99000 -1 4430
4432 0 497693.56 228717.95 99160 -1 4431
4433 0 497729.78 228599.53 99400 -1 4432
4434 0 497751.44 228468.36 99560 -1 4433
4435 0 497760.03 228349.77 99720 -1 4434
4436 0 497864.06 228130.89 99880 -1 4435
4437 0 498009.34 227991.28 100080 -1 4436
4438 0 498041.53 227898.69 100160 -1 4437
4439 0 498048.25 227828.11 100240 -1 4438
4440 0 498107.72 227752.81 100400 -1 4439
4441 0 498258.06 227379.89 100560 -1 4440
4442 0 498290.56 227100.11 100720 -1 4441
4443 0 498316.25 226951.6 100880 -1 4442
4444 0 498254.75 226629.78 101040 -1 4443
4445 0 498214 226313.7 101240 -1 4444
4446 0 498189.78 226263.94 101440 -1 4445
4447 0 498186.75 226097.84 101560 -1 4446
4448 0 498201.88 225977.9 101720 -1 4447
4449 0 498220.75 225863.34 101880 -1 4448
4450 0 498159.88 225669.45 102040 -1 4449
4451 0 498416.9 225322.27 102240 -1 4450
4452 0 498457.72 225262.1 102440 -1 4451
4453 0 498548.28 225062.64 102720 -1 4452
4454 0 498605.7 224989.73 102920 -1 4453
4455 0 498651.28 224878.4 103040 -1 4454
4456 0 498709.97 224794.38 103200 -1 4455
4457 0 498775.8 224709.12 103400 -1 4456
4458 0 498815.62 224698.17 103560 -1 4457
4459 0 498788.56 224563.67 103680 -1 4458
4460 0 498797.78 224330.23 103840 -1 4459
4461 0 498743.97 224249.16 104040 -1 4460
4462 0 498615.3 224013.9 104120 -1 4461
4463 0 498507.4 223888.84 104240 -1 4462
4464 0 498549.6 223921.94 104400 -1 4463
4465 0 498479.53 223599.2 104520 -1 4464
4466 0 498411.66 223468.14 104680 -1 4465
4467 0 498367.44 223428.58 104800 -1 4466
4468 0 498260.47 223291.4 104960 -1 4467
4469 0 498174.34 223084.39 105120 -1 4468
4470 0 498117.56 223008.97 105280 -1 4469
4471 0 498082.4 223176.53 105360 -1 4470
4472 0 498161.75 223099.39 105400 -1 4471
4473 0 498141.03 223023.39 105480 -1 4472
4474 0 498063.97 223058.52 105560 -1 4473
4475 0 498099.75 222947.14 105720 -1 4474
4476 0 498097.53 222933.72 105880 -1 4475
4477 0 498092.97 222873.67 106040 -1 4476
4478 0 497992.34 222819.2 106200 -1 4477
4479 0 497913.62 222676.14 106360 -1 4478
4480 0 497877.97 222519.72 106520 -1 4479
4481 0 497835.97 222367.7 106680 -1 4480
4482 0 497843.44 222248.8 106840 -1 4481
4483 0 497836.3 222213.88 106920 -1 4482
4484 0 497825.1 222047.31 107080 -1 4483
4485 0 497801.34 221939.81 107200 -1 4484
4486 0 497776.72 221768.94 107360 -1 4485
4487 0 497709.03 221637.44 107520 -1 4486
4488 0 497782.12 221561.14 107680 -1 4487
4489 0 497853.5 221507.16 107840 -1 4488
4490 0 497940.88 221491.77 107960 -1 4489
4491 0 498074.2 221404.58 108120 -1 4490
4492 0 498204.25 221215.42 108240 -1 4491
4493 0 498324.7 221118.02 108400 -1 4492
4494 0 498517.4 220898.73 108640 -1 4493
4495 0 498560.78 220785.8 108800 -1 4494
4496 0 498591.5 220648.39 108960 -1 4495
4497 0 498515.4 220562.08 109280 -1 4496
4498 0 498456.94 220464.03 109440 -1 4497
4499 0 498474.88 220365.94 109640 -1 4498
4500 0 498532.25 220262.61 109800 -1 4499
4501 0 498600.72 220090.92 109960 -1 4500
4502 0 498558.9 219990.05 110160 -1 4501
4503 0 498525.78 219868.03 110320 -1 4502
4504 0 498486.56 219742.94 110480 -1 4503
4505 0 498390.97 219698.75 110640 -1 4504
4506 0 498334 219735.6 110840 -1 4505
4507 0 498268.1 219625.89 110960 -1 4506
4508 0 498211.16 219490.77 111040 -1 4507
4509 0 498238.44 219380.64 111160 -1 4508
4510 0 498206.66 219358.39 111320 -1 4509
4511 0 498163.1 219348.62 111480 -1 4510
4512 0 498218.1 219099.88 111600 -1 4511
4513 0 498170.16 218946.64 111760 -1 4512
4514 0 498010.38 218787.6 111920 -1 4513
4515 0 497946.06 218603.62 112080 -1 4514
4516 0 497803.9 218168.33 112280 -1 4515
4517 0 497845.94 218080.45 112480 -1 4516
4518 0 497827.6 217974.97 112680 -1 4517
4519 0 497834.66 217930.4 112920 -1 4518
4520 0 497890.9 217713.5 113120 -1 4519
4521 0 497894.62 217634.19 113280 -1 4520
4522 0 497943.4 217635.66 113400 -1 4521
4523 0 497929.38 217236.33 113640 -1 4522
4524 0 497807.6 217025.08 113840 -1 4523
4525 0 497778.6 216581.3 114000 -1 4524
4526 0 497625.94 216218.33 114200 -1 4525
4527 0 497571.84 216029.83 114360 -1 4526
4528 0 497543.16 215901.3 114480 -1 4527
4529 0 497542.06 215567.16 114600 -1 4528
4530 0 497548.6 215286.22 114680 -1 4529
4531 0 497561.34 215143.17 114720 -1 4530
4532 0 497624.5 214754.83 114760 -1 4531
4533 0 497472.72 214281.28 114800 -1 4532
4534 0 497470.4 213884.38 114960 -1 4533
4535 0 497448.8 213796.89 115160 -1 4534
4536 0 497612.84 213636.17 115280 -1 4535
4537 0 497818.12 213433.84 115480 -1 4536
4538 0 497886.03 213371.38 115640 -1 4537
4539 0 498113.94 213143.31 115800 -1 4538
4540 0 498113.06 212980.38 115960 -1 4539
4541 0 498110.44 212821.5 116120 -1 4540
4542 0 498228.03 212645.69 116240 -1 4541
4543 0 498238.4 212291.64 116280 -1 4542
4544 0 498245.25 211896.67 116440 -1 4543
4545 0 498209.03 211496.56 116680 -1 4544
4546 0 498173.6 211292.06 116840 -1 4545
4547 0 498127.4 210998.75 117040 -1 4546
4548 0 498039.6 210898.34 117240 -1 4547
4549 0 498065.2 210716.17 117400 -1 4548
4550 0 498162.25 210537.78 117520 -1 4549
4551 0 497976.2 210493.05 117720 -1 4550
4552 0 497919.84 210322.1 117920 -1 4551
4553 0 497622.25 210240.17 118080 -1 4552
4554 0 497480.16 210219.27 118280 -1 4553
4555 0 497436.75 210153.84 118440 -1 4554
4556 0 497455.75 210104.83 118640 -1 4555
4557 0 497514.03 209990.52 118880 -1 4556
4558 0 497554.62 209917.7 119080 -1 4557
4559 0 497611.8 209723.73 119200 -1 4558
4560 0 497670.38 209517.06 119400 -1 4559
4561 0 497665 209332.66 119560 -1 4560
4562 0 497569.38 209027.95 119720 -1 4561
4563 0 497343.78 208651.75 119840 -1 4562
4564 0 497361.75 208334.08 120040 -1 4563
4565 0 497387.25 208033.81 120200 -1 4564
4566 0 497360.62 207647.86 120360 -1 4565
4567 0 497378.6 207434.16 120480 -1 4566
4568 0 497343.1 207133.94 120600 -1 4567
4569 0 497363.75 206937.92 120720 -1 4568
4570 0 497345.25 206830.42 120880 -1 4569
4571 0 497356.53 206642.14 121080 -1 4570
4572 0 497241.66 206488.14 121240 -1 4571
4573 0 497199.03 206315.9 121360 -1 4572
4574 0 497046.84 206173 121480 -1 4573
4575 0 496928.2 205853.75 121600 -1 4574
4576 0 496724.7 205490.48 121720 -1 4575
4577 0 496569.94 205272.69 121840 -1 4576
4578 0 496226.72 204778.28 122040 -1 4577
4579 0 496132.38 204616.77 122240 -1 4578
4580 0 495994.97 204555.58 122400 -1 4579
4581 0 495960.88 204368.6 122720 -1 4580
4582 0 495773.9 203984.16 123000 -1 4581
4583 0 495607.3 203797.34 123120 -1 4582
4584 0 495423.06 203674.39 123280 -1 4583
4585 0 495262.47 203551.97 123320 -1 4584
4586 0 495073.22 203234.28 123320 -1 4585
4587 0 494989.78 202842.55 123320 -1 4586
4588 0 494988.6 202715.97 123760 -1 4587
4589 0 494889.62 202735.33 124200 -1 4588
4590 0 494918.88 202744.03 124360 -1 4589
4591 0 494881.47 202642.38 124560 -1 4590
4592 0 494894.6 202542.02 124720 -1 4591
4593 0 494956.44 202528.53 124920 -1 4592
4594 0 495009 202323.48 125080 -1 4593
4595 0 495078.78 202077.78 125240 -1 4594
4596 0 495144.44 201560.44 125440 -1 4595
4597 0 495185.66 201106.06 125600 -1 4596
4598 0 495099.9 200715.88 125800 -1 4597
4599 0 495006 200516.16 126000 -1 4598
4600 0 494952 200272.66 126160 -1 4599
4601 0 494925.47 200121.53 126320 -1 4600
4602 0 494951.16 199969.36 126480 -1 4601
4603 0 495005.25 199910 126640 -1 4602
4604 0 495041.44 199842.7 126760 -1 4603
4605 0 495076.16 199714.08 126920 -1 4604
4606 0 495025.34 199522.8 127080 -1 4605
4607 0 495103.75 199255.81 127320 -1 4606
4608 0 495089.72 198980.36 127480 -1 4607
4609 0 494946.12 198895.77 127680 -1 4608
4610 0 494999.4 198803.7 127800 -1 4609
4611 0 495035.84 198489.06 128080 -1 4610
4612 0 494940.44 198363.25 128240 -1 4611
4613 0 494916.44 198187.61 128400 -1 4612
4614 0 494872.66 197957.11 128480 -1 4613
4615 0 494579 197311.06 128680 -1 4614
4616 0 494515.6 197257.42 128840 -1 4615
4617 0 494402.75 197000.28 129000 -1 4616
4618 0 494404 196874.8 129240 -1 4617
4619 0 494326.8 196789.2 129440 -1 4618
4620 0 494347.5 196469.27 129640 -1 4619
4621 0 494341.9 196309.27 129840 -1 4620
4622 0 494344 196175.7 130000 -1 4621
4623 0 494459.9 195911.05 130160 -1 4622
4624 0 494585.8 195653.22 130440 -1 4623
4625 0 494554.28 195496.73 130680 -1 4624
4626 0 494333.66 194989 130880 -1 4625
4627 0 494274.53 194750.55 131200 -1 4626
4628 0 494338.2 194500.4 131400 -1 4627
4629 0 494398.53 194446.58 131600 -1 4628
4630 0 494425 194409.39 131800 -1 4629
4631 0 494494.6 194235.17 132000 -1 4630
4632 0 494521.72 194117.05 132200 -1 4631
4633 0 494535.4 193871.6 132360 -1 4632
4634 0 494540.5 193671.38 132560 -1 4633
4635 0 494502.6 193490.22 132680 -1 4634
4636 0 494617.8 193216.17 132800 -1 4635
4637 0 494666.44 193023.28 133040 -1 4636
4638 0 494611.72 192962.05 133240 -1 4637
4639 0 494537.62 192779.7 133400 -1 4638
4640 0 494468.7 192496.03 133560 -1 4639
4641 0 494367.72 192376.08 133760 -1 4640
4642 0 494334.53 192055.73 133920 -1 4641
4643 0 494338.34 191925.97 134080 -1 4642
4644 0 494313.66 191710.58 134280 -1 4643
4645 0 494300.12 191395.8 134400 -1 4644
4646 0 494265.6 191242.95 134560 -1 4645
4647 0 494113.8 190944.34 134760 -1 4646
4648 0 493955.84 190590.28 134920 -1 4647
4649 0 493824.94 190359.95 135080 -1 4648
4650 0 493752.94 190028.84 135320 -1 4649
4651 0 493735.03 189939.16 135400 -1 4650
4652 0 493675.75 189752.1 135600 -1 4651
4653 0 493556.97 189724.92 135840 -1 4652
4654 0 493457.8 189592.81 136040 -1 4653
4655 0 493434.16 189436.89 136240 -1 4654
4656 0 493377.94 189213.31 136400 -1 4655
4657 0 493392.7 189055.17 136600 -1 4656
4658 0 493412.88 188918.98 136760 -1 4657
4659 0 493421.84 188733.9 136960 -1 4658
4660 0 493321.47 188631.53 137080 -1 4659
4661 0 493214.44 188537.36 137240 -1 4660
4662 0 493085.4 188328.45 137440 -1 4661
4663 0 493017.25 188323.05 137560 -1 4662
4664 0 492945.88 188236.02 137760 -1 4663
4665 0 492926.16 188183.58 137840 -1 4664
4666 0 492877.88 188122.25 137920 -1 4665
4667 0 492874.2 188053.1 138000 -1 4666
4668 0 492760.3 187996.97 138040 -1 4667
4669 0 492730.28 187964.88 138080 -1 4668
4670 0 492664.75 187911.27 138120 -1 4669
4671 0 492593.6 187864.89 138160 -1 4670
4672 0 492534.3 187798.23 138200 -1 4671
4673 0 492474.3 187753.9 138240 -1 4672
4674 0 492421 187692.45 138280 -1 4673
4675 0 492365.28 187638.83 138320 -1 4674
4676 0 492318.47 187589.34 138360 -1 4675
4677 0 492269.8 187532.95 138400 -1 4676
4678 0 492223.12 187488.77 138440 -1 4677
4679 0 492179.88 187444.05 138480 -1 4678
4680 0 492129.7 187394.02 138520 -1 4679
4681 0 492091.62 187347.8 138560 -1 4680
4682 0 492044.84 187299.53 138600 -1 4681
4683 0 492004 187259.48 138640 -1 4682
4684 0 491999.84 187227.84 138680 -1 4683
4685 0 491979.78 187211.03 138720 -1 4684
4686 0 491975.72 187205.6 138760 -1 4685
4687 0 491962.88 187186.89 138800 -1 4686
4688 0 491964.8 187180.64 138840 -1 4687
4689 0 491961.22 187143.4 138880 -1 4688
4690 0 491950.2 187105.17 138920 -1 4689
4691 0 491941.9 187059.14 138960 -1 4690
4692 0 491936.25 187021.78 139000 -1 4691
4693 0 491924.5 187007.1 139040 -1 4692
4694 0 491910.88 187008.1 139080 -1 4693
4695 0 491893.66 186990.23 139120 -1 4694
4696 0 491879.53 186972.3 139160 -1 4695
4697 0 491867.3 186961.64 139200 -1 4696
4698 0 491867.03 186959.02 139240 -1 4697
4699 0 491916.22 187005.72 139280 -1 4698
4700 0 491906.6 187004.23 139320 -1 4699
4701 0 491933.9 187001.33 139360 -1 4700
4702 0 491941.97 186989.08 139400 -1 4701
4703 0 491950.38 186987.38 139440 -1 4702
4704 0 491950.88 186970.3 139480 -1 4703
4705 0 491949.4 186949.66 139520 -1 4704
4706 0 491953.8 186938.2 139560 -1 4705
4707 0 491950.62 186918.86 139600 -1 4706
4708 0 491953.16 186916.6 139640 -1 4707
4709 0 491957.34 186895.77 139680 -1 4708
4710 0 491973.78 186879.14 139720 -1 4709
4711 0 491981.94 186870.17 139760 -1 4710
4712 0 491983.1 186855.27 139800 -1 4711
4713 0 491984.94 186839.11 139840 -1 4712
4714 0 491979.88 186812.44 139880 -1 4713
4715 0 491972.4 186787.61 139920 -1 4714
4716 0 491968.25 186766.4 139960 -1 4715
4717 0 491960.16 186741.39 140000 -1 4716
4718 0 491933.38 186729.12 140040 -1 4717
4719 0 491815.4 186831.47 140080 -1 4718
4720 0 491900.97 186707.11 140120 -1 4719
4721 0 491907.72 186669.17 140160 -1 4720
4722 0 491919.1 186615.1 140200 -1 4721
4723 0 491939.53 186560.19 140240 -1 4722
4724 0 491946.72 186522.56 140280 -1 4723
4725 0 491956.38 186504.02 140320 -1 4724
4726 0 491962.7 186494.19 140360 -1 4725
4727 0 491968.75 186475.88 140400 -1 4726
4728 0 491971.12 186468.06 140440 -1 4727
4729 0 491957.88 186428.95 140480 -1 4728
4730 0 491951.97 186397.84 140520 -1 4729
4731 0 491947.9 186382.25 140560 -1 4730
4732 0 491938.53 186358.8 140600 -1 4731
4733 0 491932.1 186330.48 140640 -1 4732
4734 0 491930 186284.11 140680 -1 4733
4735 0 491924.75 186231.1 140720 -1 4734
4736 0 491926.06 186180.33 140760 -1 4735
4737 0 491919.53 186138.8 140800 -1 4736
4738 0 491918.7 186080.36 140840 -1 4737
4739 0 491904.06 186066.81 140880 -1 4738
4740 0 491888.06 186049.14 140920 -1 4739
4741 0 491876.66 186015.88 140960 -1 4740
4742 0 491862.5 185987.34 141000 -1 4741
4743 0 491852.7 185973.56 141040 -1 4742
4744 0 491833.06 185924.08 141080 -1 4743
4745 0 491817.06 185885.77 141120 -1 4744
4746 0 491803.3 185845.03 141160 -1 4745
4747 0 491782.94 185814.02 141200 -1 4746
4748 0 491763.5 185759.33 141240 -1 4747
4749 0 491751.75 185729.8 141280 -1 4748
4750 0 491741.75 185699.84 141320 -1 4749
4751 0 491737.5 185673.75 141360 -1 4750
4752 0 491721.66 185640.48 141400 -1 4751
4753 0 491716.47 185605.08 141440 -1 4752
4754 0 491698.4 185564.98 141480 -1 4753
4755 0 491680.34 185526.69 141520 -1 4754
4756 0 491662.38 185478.81 141560 -1 4755
4757 0 491639.2 185431.11 141600 -1 4756
4758 0 491632.06 185355.14 141640 -1 4757
4759 0 491622.06 185277.36 141680 -1 4758
4760 0 491606.94 185199.83 141720 -1 4759
4761 0 491603.53 185141.67 141760 -1 4760
4762 0 491595.66 185072 141800 -1 4761
4763 0 491591.75 184993.44 141840 -1 4762
4764 0 491606.34 184900.06 141880 -1 4763
4765 0 491626.78 184823.83 141920 -1 4764
4766 0 491649.62 184732.06 141960 -1 4765
4767 0 491668.6 184666.33 142000 -1 4766
4768 0 491686.56 184589.34 142040 -1 4767
4769 0 491683.56 184542.89 142080 -1 4768
4770 0 491682.47 184502.62 142120 -1 4769
4771 0 491679.97 184458.2 142160 -1 4770
4772 0 491679.5 184416.94 142200 -1 4771
4773 0 491659.16 184362.11 142240 -1 4772
4774 0 491676.56 184351.53 142280 -1 4773
4775 0 491685.78 184340.47 142320 -1 4774
4776 0 491696.56 184336.06 142360 -1 4775
4777 0 491702.53 184323.47 142400 -1 4776
4778 0 491698.62 184314.95 142440 -1 4777
4779 0 491711.12 184304.83 142480 -1 4778
4780 0 491735.6 184286.8 142520 -1 4779
4781 0 491753.25 184253.75 142560 -1 4780
4782 0 491767.9 184232.42 142600 -1 4781
4783 0 491785.25 184201.05 142640 -1 4782
4784 0 491806.38 184160.28 142680 -1 4783
4785 0 491838.03 184128.5 142720 -1 4784
4786 0 491855.66 184076.9 142760 -1 4785
4787 0 491878.16 184032.03 142800 -1 4786
4788 0 491899.97 183995.16 142840 -1 4787
4789 0 491935.2 183941.92 142880 -1 4788
4790 0 491940.44 183898.77 142920 -1 4789
4791 0 491945.3 183861.7 142960 -1 4790
4792 0 491972.2 183812 143000 -1 4791
4793 0 491985.72 183758.92 143040 -1 4792
4794 0 492009.4 183720.58 143080 -1 4793
4795 0 492022.7 183676.88 143120 -1 4794
4796 0 492013.38 183600.55 143160 -1 4795
4797 0 492020.25 183535.88 143200 -1 4796
4798 0 492013.75 183480.44 143240 -1 4797
4799 0 492006.4 183402.78 143280 -1 4798
4800 0 492010.06 183350.14 143320 -1 4799
4801 0 491988.28 183311.61 143360 -1 4800
4802 0 491983.38 183286.4 143400 -1 4801
4803 0 491960.56 183217.23 143440 -1 4802
4804 0 491941.2 183177.58 143480 -1 4803
4805 0 491938.22 183098.47 143520 -1 4804
4806 0 491935.38 183026.16 143560 -1 4805
4807 0 491928.25 182953.33 143600 -1 4806
4808 0 491918.5 182893.16 143640 -1 4807
4809 0 491911.7 182832.47 143680 -1 4808
4810 0 491895.4 182790.69 143720 -1 4809
4811 0 491883.56 182747.36 143760 -1 4810
4812 0 491836.34 182571.31 143920 -1 4811
4813 0 491830.72 182501.72 143960 -1 4812
4814 0 491828.97 182439.55 144000 -1 4813
4815 0 491822.84 182363.03 144040 -1 4814
4816 0 491831.12 182310.52 144080 -1 4815
4817 0 491837.3 182248.4 144120 -1 4816
4818 0 491841.9 182188.48 144160 -1 4817
4819 0 491869.53 182149.75 144200 -1 4818
4820 0 491889.16 182116.67 144240 -1 4819
4821 0 491901.1 182104.27 144280 -1 4820
4822 0 491916.72 182077.34 144320 -1 4821
4823 0 491933.78 182046.03 144360 -1 4822
4824 0 491946.88 182026.52 144400 -1 4823
4825 0 491957.84 182001.98 144440 -1 4824
4826 0 491977.38 181968.25 144480 -1 4825
4827 0 491992.34 181937.67 144520 -1 4826
4828 0 492000.38 181915.47 144560 -1 4827
4829 0 492019.34 181894.47 144600 -1 4828
4830 0 492032.66 181860.7 144640 -1 4829
4831 0 492045.03 181846.12 144680 -1 4830
4832 0 492050.8 181822.86 144720 -1 4831
4833 0 492061.62 181807.88 144760 -1 4832
4834 0 492064.66 181783.6 144800 -1 4833
4835 0 492070.66 181766.03 144840 -1 4834
4836 0 492092.03 181725.97 144880 -1 4835
4837 0 492108 181699.47 144920 -1 4836
4838 0 492121.8 181662.27 144960 -1 4837
4839 0 492141.72 181633.67 145000 -1 4838
4840 0 492147.16 181602.78 145040 -1 4839
4841 0 492165.72 181558.33 145080 -1 4840
4842 0 492177.8 181517.81 145120 -1 4841
4843 0 492182 181472.39 145160 -1 4842
4844 0 492192 181434.17 145200 -1 4843
4845 0 492213.47 181395.5 145240 -1 4844
4846 0 492237.06 181361.8 145280 -1 4845
4847 0 492258.88 181337.42 145320 -1 4846
4848 0 492288.06 181282.94 145360 -1 4847
4849 0 492312.8 181250.6 145400 -1 4848
4850 0 492298.6 181203.45 145440 -1 4849
4851 0 492283.25 181158.53 145480 -1 4850
4852 0 492271.34 181114.58 145520 -1 4851
4853 0 492262.7 181057.89 145560 -1 4852
4854 0 492248.9 181028.17 145600 -1 4853
4855 0 492258.28 180991.92 145640 -1 4854
4856 0 492268 180958.31 145680 -1 4855
4857 0 492250.7 181016.78 145720 -1 4856
4858 0 492244.53 180985.19 145760 -1 4857
4859 0 492210.16 180893.44 145800 -1 4858
4860 0 492181.28 180826.05 145840 -1 4859
4861 0 492158.25 180757.8 145880 -1 4860
4862 0 492141.34 180716.39 145920 -1 4861
4863 0 492118.56 180676.98 145960 -1 4862
4864 0 492095.47 180632.66 146000 -1 4863
4865 0 492090.8 180598.2 146040 -1 4864
4866 0 492081.5 180561.84 146080 -1 4865
4867 0 492070.06 180543.4 146120 -1 4866
4868 0 492033.75 180521.11 146160 -1 4867
4869 0 491968.94 180478.52 146200 -1 4868
4870 0 491921.34 180439.62 146240 -1 4869
4871 0 491862.06 180398.89 146280 -1 4870
4872 0 491815.94 180371.02 146320 -1 4871
4873 0 491767.53 180351.39 146360 -1 4872
4874 0 491714.62 180328.92 146400 -1 4873
4875 0 491737.97 180305.33 146440 -1 4874
4876 0 491704.44 180293.33 146480 -1 4875
4877 0 491767.53 180259.62 146520 -1 4876
4878 0 491808.12 180222.39 146560 -1 4877
4879 0 491827.28 180194.73 146600 -1 4878
4880 0 491827.62 180165.77 146640 -1 4879
4881 0 491867.25 180076.81 146720 -1 4880
4882 0 491877 180078.52 146760 -1 4881
4883 0 491884.8 180028.05 146800 -1 4882
4884 0 491886.97 179999.05 146840 -1 4883
4885 0 491892.7 179951.97 146880 -1 4884
4886 0 491890.53 179926.33 146920 -1 4885
4887 0 491883.47 179916.9 146960 -1 4886
4888 0 491878.6 179888.56 147000 -1 4887
4889 0 491866.78 179854.4 147040 -1 4888
4890 0 491857.8 179835.58 147080 -1 4889
4891 0 491853.44 179818.88 147120 -1 4890
4892 0 491842.53 179794.39 147160 -1 4891
4893 0 491828.7 179757.72 147200 -1 4892
4894 0 491833.66 179740.17 147240 -1 4893
4895 0 491815.25 179719.78 147280 -1 4894
4896 0 491809.03 179697.97 147320 -1 4895
4897 0 491798.6 179675.08 147360 -1 4896
4898 0 491793.88 179680.48 147400 -1 4897
4899 0 491781.62 179675.19 147440 -1 4898
4900 0 491779.28 179667.03 147480 -1 4899
4901 0 491773.6 179662.23 147520 -1 4900
4902 0 491765.97 179649.67 147560 -1 4901
4903 0 491759.3 179637.98 147600 -1 4902
4904 0 491741.75 179577.53 147640 -1 4903
4905 0 491726.28 179537.47 147680 -1 4904
4906 0 491725.44 179484.34 147720 -1 4905
4907 0 491708.22 179432.95 147760 -1 4906
4908 0 491693.25 179378.95 147800 -1 4907
4909 0 491700.72 179364.03 147840 -1 4908
4910 0 491700.75 179331.75 147880 -1 4909
4911 0 491713.2 179305.84 147920 -1 4910
4912 0 491715.7 179276.05 147960 -1 4911
4913 0 491725.8 179256.16 148000 -1 4912
4914 0 491733.56 179231.34 148040 -1 4913
4915 0 491744.25 179202.3 148080 -1 4914
4916 0 491760 179173.39 148120 -1 4915
4917 0 491772.94 179145.62 148160 -1 4916
4918 0 491784.34 179111.89 148200 -1 4917
4919 0 491753.3 179038.1 148240 -1 4918
4920 0 491768.72 179057.25 148280 -1 4919
4921 0 491756.1 179059.02 148320 -1 4920
4922 0 491742.3 179003.84 148360 -1 4921
4923 0 491735.66 178977.33 148400 -1 4922
4924 0 491718.88 178929.25 148440 -1 4923
4925 0 491698.97 178889.28 148480 -1 4924
4926 0 491684.22 178862.56 148520 -1 4925
4927 0 491661.16 178812.11 148560 -1 4926
4928 0 491639.72 178747.53 148640 -1 4927
4929 0 491611.03 178713.94 148680 -1 4928
4930 0 491598.78 178678.23 148720 -1 4929
4931 0 491578.06 178650.83 148760 -1 4930
4932 0 491543 178579.31 148800 -1 4931
4933 0 491520.66 178537.23 148840 -1 4932
4934 0 491501.12 178487.94 148880 -1 4933
4935 0 491490.12 178438.48 148920 -1 4934
4936 0 491467.6 178400.22 148960 -1 4935
4937 0 491453.47 178367.77 149000 -1 4936
4938 0 491444.2 178342.34 149040 -1 4937
4939 0 491437.28 178325.47 149080 -1 4938
4940 0 491427.4 178296.8 149120 -1 4939
4941 0 491420.8 178274.47 149160 -1 4940
4942 0 491409.78 178235.73 149200 -1 4941
4943 0 491400.8 178189.66 149240 -1 4942
4944 0 491393.66 178160.33 149280 -1 4943
4945 0 491385.03 178115.61 149320 -1 4944
4946 0 491397.1 178102.47 149360 -1 4945
4947 0 491398.97 178081.56 149400 -1 4946
4948 0 491400.3 178052.86 149440 -1 4947
4949 0 491403.12 178010.22 149480 -1 4948
4950 0 491397.1 177973.66 149520 -1 4949
4951 0 491391.88 177926.84 149560 -1 4950
4952 0 491407.6 177952.6 149600 -1 4951
4953 0 491433.28 177987.08 149640 -1 4952
4954 0 491439.72 178031.06 149680 -1 4953
4955 0 491471.28 178072.16 149720 -1 4954
4956 0 491499.22 178080.92 149760 -1 4955
4957 0 491517.3 178110.9 149800 -1 4956
4958 0 491540.34 178144.48 149840 -1 4957
4959 0 491555.66 178154.19 149880 -1 4958
4960 0 491577.66 178174.75 149920 -1 4959
4961 0 491614.06 178044.19 149960 -1 4960
4962 0 491636.34 177937.11 150000 -1 4961
4963 0 491641.9 177807.25 150040 -1 4962
4964 0 491496.28 178167.39 150080 -1 4963
4965 0 491541 178013.5 150120 -1 4964
4966 0 491560.88 177945.88 150160 -1 4965
4967 0 491583.22 177870.17 150200 -1 4966
4968 0 491605.1 177800.2 150240 -1 4967
4969 0 491625.9 177709.58 150280 -1 4968
4970 0 491651.34 177628.08 150320 -1 4969
4971 0 491645.4 177553.53 150360 -1 4970
4972 0 491660.5 177497.8 150400 -1 4971
4973 0 491656.75 177401.75 150440 -1 4972
4974 0 491650.6 177289.83 150480 -1 4973
4975 0 491641.84 177186.47 150520 -1 4974
4976 0 491638.25 177071.38 150560 -1 4975
4977 0 491617.75 176916.12 150600 -1 4976
4978 0 491585.78 176749.75 150640 -1 4977
4979 0 491559.72 176578.75 150680 -1 4978
4980 0 491532.75 176426.31 150720 -1 4979
4981 0 491516.7 176356.5 150760 -1 4980
4982 0 491497.47 176294.98 150800 -1 4981
4983 0 491474.38 176233.25 150840 -1 4982
4984 0 491453.66 176168.84 150880 -1 4983
4985 0 491440.38 176118.84 150920 -1 4984
4986 0 491422 176043.25 150960 -1 4985
4987 0 491397.06 175996.08 151000 -1 4986
4988 0 491376.94 175949.25 151040 -1 4987
4989 0 491360.66 175900.77 151080 -1 4988
4990 0 491350.5 175867.28 151120 -1 4989
4991 0 491337.9 175852.1 151160 -1 4990
4992 0 491329.66 175837.31 151200 -1 4991
4993 0 491310.94 175818.72 151240 -1 4992
4994 0 491314.62 175797.33 151280 -1 4993
4995 0 491307.7 175722.3 151320 -1 4994
4996 0 491302.28 175639.22 151360 -1 4995
4997 0 491302.88 175577.6 151400 -1 4996
4998 0 491306.9 175493.95 151440 -1 4997
4999 0 491297.94 175411.94 151480 -1 4998
5000 0 491291.38 175353.23 151520 -1 4999
5001 0 491283.5 175278.22 151560 -1 5000
5002 0 491290.8 175242.12 151600 -1 5001
5003 0 491291.16 175191.83 151640 -1 5002
5004 0 491280.8 175146.31 151680 -1 5003
5005 0 491271 175103.67 151720 -1 5004
5006 0 491256.2 175069.64 151760 -1 5005
5007 0 491247.47 175036.06 151800 -1 5006
5008 0 491240.75 174987.56 151840 -1 5007
5009 0 491218.78 174925.33 151880 -1 5008
5010 0 491182 174888.92 151920 -1 5009
5011 0 491156.7 174858.45 151960 -1 5010
5012 0 491129.97 174833.39 152000 -1 5011
5013 0 491107.66 174802.98 152040 -1 5012
5014 0 491082.7 174774.45 152080 -1 5013
5015 0 491056.66 174753.2 152120 -1 5014
5016 0 491047.4 174722.17 152160 -1 5015
5017 0 491039.78 174693.6 152200 -1 5016
5018 0 491026.03 174664.39 152240 -1 5017
5019 0 491016.72 174649.17 152280 -1 5018
5020 0 491006.72 174608.3 152320 -1 5019
5021 0 490992.28 174575.16 152360 -1 5020
5022 0 490984.88 174541.7 152400 -1 5021
5023 0 490972.8 174520.97 152440 -1 5022
5024 0 490961.6 174491.05 152480 -1 5023
5025 0 490959.75 174469.42 152520 -1 5024
5026 0 490954.78 174456.44 152560 -1 5025
5027 0 490954.8 174446.97 152600 -1 5026
5028 0 490948.06 174420.92 152640 -1 5027
5029 0 490940.8 174397.42 152680 -1 5028
5030 0 490935.5 174371.33 152720 -1 5029
5031 0 490923.6 174350.52 152760 -1 5030
5032 0 490915.34 174306.22 152800 -1 5031
5033 0 490904.97 174263.94 152840 -1 5032
5034 0 490888.3 174192.47 152880 -1 5033
5035 0 490874.88 174147.86 152920 -1 5034
5036 0 490855.4 174089.02 152960 -1 5035
5037 0 490842.3 174043.89 153000 -1 5036
5038 0 490814.53 173976.02 153040 -1 5037
5039 0 490783.1 173908.84 153080 -1 5038
5040 0 490754.44 173824.38 153120 -1 5039
5041 0 490721 173766.86 153160 -1 5040
5042 0 490690.28 173701.06 153200 -1 5041
5043 0 490666.22 173645.55 153240 -1 5042
5044 0 490678.25 173629.14 153280 -1 5043
5045 0 490677.8 173608.1 153320 -1 5044
5046 0 490672.9 173583.27 153360 -1 5045
5047 0 490679.56 173563.45 153400 -1 5046
5048 0 490682.38 173529.31 153440 -1 5047
5049 0 490659.5 173407.78 153480 -1 5048
5050 0 490638.53 173274.4 153520 -1 5049
5051 0 490613.5 173145.28 153560 -1 5050
5052 0 490590.5 173006.2 153600 -1 5051
5053 0 490583.25 172944.55 153640 -1 5052
5054 0 490587.9 172882.98 153680 -1 5053
5055 0 490582.8 172841.5 153720 -1 5054
5056 0 490579.2 172798.98 153760 -1 5055
5057 0 490570.12 172744.45 153800 -1 5056
5058 0 490535.06 172689.7 153840 -1 5057
5059 0 490512.94 172627.23 153880 -1 5058
5060 0 490476.53 172559.12 153920 -1 5059
5061 0 490442.9 172484.11 153960 -1 5060
5062 0 490399.75 172412.56 154000 -1 5061
5063 0 490377.25 172347.11 154040 -1 5062
5064 0 490380.34 172301.9 154080 -1 5063
5065 0 490376.72 172248.03 154120 -1 5064
5066 0 490384.12 172198.31 154160 -1 5065
5067 0 490391.62 172144.39 154200 -1 5066
5068 0 490384.06 172094.7 154240 -1 5067
5069 0 490352.53 172056.17 154280 -1 5068
5070 0 490313.66 172025.6 154320 -1 5069
5071 0 490290 171998.1 154360 -1 5070
5072 0 490245.72 171966.2 154400 -1 5071
5073 0 490206.12 171935.27 154440 -1 5072
5074 0 490192.4 171918.56 154480 -1 5073
5075 0 490180.2 171920.45 154520 -1 5074
5076 0 490168.28 171914.73 154560 -1 5075
5077 0 490154.62 171897.62 154600 -1 5076
5078 0 490138.9 171885.8 154640 -1 5077
5079 0 490132.03 171854.52 154680 -1 5078
5080 0 490124.34 171823.12 154720 -1 5079
5081 0 490113.72 171784.25 154760 -1 5080
5082 0 490108 171747.84 154800 -1 5081
5083 0 490098.72 171703.06 154840 -1 5082
5084 0 490083.56 171662.61 154880 -1 5083
5085 0 490080.22 171658.7 154920 -1 5084
5086 0 490080.56 171652.2 154960 -1 5085
5087 0 490076.97 171640.78 155000 -1 5086
5088 0 490070.2 171638.5 155040 -1 5087
5089 0 490066.22 171626.56 155080 -1 5088
5090 0 490067.97 171579.75 155120 -1 5089
5091 0 490069.3 171557.14 155160 -1 5090
5092 0 490070.84 171521.75 155200 -1 5091
5093 0 490064.72 171488.78 155240 -1 5092
5094 0 490073.4 171457.47 155280 -1 5093
5095 0 490060.25 171421.61 155320 -1 5094
5096 0 490051.28 171383.7 155360 -1 5095
5097 0 490040.38 171350.52 155400 -1 5096
5098 0 490033.12 171323.5 155440 -1 5097
5099 0 490014.25 171287.83 155480 -1 5098
5100 0 490011.34 171248.1 155520 -1 5099
5101 0 490009.4 171208.48 155560 -1 5100
5102 0 490006.16 171183.56 155600 -1 5101
5103 0 489996.28 171151.83 155640 -1 5102
5104 0 490005.06 171099.78 155680 -1 5103
5105 0 489983.28 171038.16 155720 -1 5104
5106 0 489963.66 170972.23 155760 -1 5105
5107 0 489944.4 170876.6 155800 -1 5106
5108 0 489916.44 170798.72 155840 -1 5107
5109 0 489890.94 170729.03 155880 -1 5108
5110 0 489846.06 170684.8 155920 -1 5109
5111 0 489809.12 170625.81 155960 -1 5110
5112 0 489785.47 170578.89 156000 -1 5111
5113 0 489748.4 170529.52 156040 -1 5112
5114 0 489704.3 170467.56 156080 -1 5113
5115 0 489660 170369.66 156120 -1 5114
5116 0 489624.66 170267.44 156160 -1 5115
5117 0 489591.2 170184.22 156200 -1 5116
5118 0 489551.1 170086.25 156240 -1 5117
5119 0 489515.2 169994.69 156280 -1 5118
5120 0 489507.78 169948.5 156320 -1 5119
5121 0 489484.75 169914.25 156360 -1 5120
5122 0 489473.44 169870.89 156400 -1 5121
5123 0 489460.84 169826.73 156440 -1 5122
5124 0 489417 169762.06 156480 -1 5123
5125 0 489388.38 169688.67 156520 -1 5124
5126 0 489353.38 169619.83 156560 -1 5125
5127 0 489316.03 169545.78 156600 -1 5126
5128 0 489286.1 169475.97 156640 -1 5127
5129 0 489249.1 169387.83 156680 -1 5128
5130 0 489214.66 169308.78 156720 -1 5129
5131 0 489188.3 169207.39 156760 -1 5130
5132 0 489155.88 169109.64 156800 -1 5131
5133 0 489120.03 169017.64 156840 -1 5132
5134 0 489115.72 168968.31 156880 -1 5133
5135 0 489111.84 168943.33 156920 -1 5134
5136 0 489096.1 168926.7 156960 -1 5135
5137 0 489092.72 168889.25 157000 -1 5136
5138 0 489090.4 168854.69 157040 -1 5137
5139 0 489099.78 168840.08 157080 -1 5138
5140 0 489104.78 168831.25 157120 -1 5139
5141 0 489112.12 168820.8 157160 -1 5140
5142 0 489115.66 168802.48 157200 -1 5141
5143 0 489124.38 168791.12 157240 -1 5142
5144 0 489130 168760.78 157280 -1 5143
5145 0 489117.8 168752.16 157320 -1 5144
5146 0 489126.28 168743.75 157360 -1 5145
5147 0 489121.62 168708.1 157400 -1 5146
5148 0 489112.75 168705.78 157440 -1 5147
5149 0 489115.22 168681.52 157480 -1 5148
5150 0 489087.6 168633.45 157520 -1 5149
5151 0 489051.34 168594.34 157560 -1 5150
5152 0 489024.53 168548.27 157600 -1 5151
5153 0 488997.12 168506.84 157640 -1 5152
5154 0 488962.1 168487.27 157680 -1 5153
5155 0 488953.22 168428.03 157720 -1 5154
5156 0 488926.28 168374.78 157760 -1 5155
5157 0 488912.97 168324.2 157800 -1 5156
5158 0 488905.78 168260.69 157840 -1 5157
5159 0 488895.84 168219.1 157880 -1 5158
5160 0 488875.03 168189.2 157920 -1 5159
5161 0 488844.4 168175.2 157960 -1 5160
5162 0 488828.75 168148.31 158000 -1 5161
5163 0 488811.7 168109.44 158040 -1 5162
5164 0 488806.4 168096.44 158080 -1 5163
5165 0 488775.03 168076.23 158120 -1 5164
5166 0 488766.22 168032.84 158160 -1 5165
5167 0 488739.56 168006.19 158200 -1 5166
5168 0 488718.34 167981.84 158240 -1 5167
5169 0 488683.6 167964.06 158280 -1 5168
5170 0 488656.75 167935.55 158320 -1 5169
5171 0 488629.75 167914.45 158360 -1 5170
5172 0 488613.16 167802.31 158400 -1 5171
5173 0 488595.4 167726.33 158440 -1 5172
5174 0 488577.03 167624.58 158480 -1 5173
5175 0 488534.25 167602.69 158520 -1 5174
5176 0 488498.66 167552.31 158560 -1 5175
5177 0 488463.22 167526.36 158600 -1 5176
5178 0 488424 167487.77 158640 -1 5177
5179 0 488391.8 167446.75 158680 -1 5178
5180 0 488366.94 167415.2 158720 -1 5179
5181 0 488330.4 167378.9 158760 -1 5180
5182 0 488293.6 167338.72 158800 -1 5181
5183 0 488292.8 167304.38 158840 -1 5182
5184 0 488269 167277.03 158880 -1 5183
5185 0 488253.53 167242.33 158920 -1 5184
5186 0 488230.7 167205.05 158960 -1 5185
5187 0 488221.03 167193.7 159000 -1 5186
5188 0 488184.53 167149.03 159040 -1 5187
5189 0 488154 167096.44 159080 -1 5188
5190 0 488124.12 167046 159120 -1 5189
5191 0 488095.72 166988.78 159160 -1 5190
5192 0 488064.9 166949.2 159200 -1 5191
5193 0 488036.88 166918.52 159240 -1 5192
5194 0 487990.3 166893.05 159280 -1 5193
5195 0 487947.5 166863.2 159320 -1 5194
5196 0 487924.8 166813.81 159360 -1 5195
5197 0 487892.72 166744.75 159400 -1 5196
5198 0 487867.88 166718.44 159440 -1 5197
5199 0 487830.8 166676.52 159480 -1 5198
5200 0 487804.38 166638.33 159520 -1 5199
5201 0 487788.47 166592.86 159560 -1 5200
5202 0 487754.72 166551.62 159600 -1 5201
5203 0 487725.66 166510.1 159640 -1 5202
5204 0 487692.7 166472.08 159680 -1 5203
5205 0 487590.6 166387.61 159720 -1 5204
5206 0 487495.9 166279.05 159760 -1 5205
5207 0 487467.06 166200.36 159800 -1 5206
5208 0 487435.16 166120.58 159840 -1 5207
5209 0 487406.6 166053.31 159880 -1 5208
5210 0 487378.12 165975.55 159920 -1 5209
5211 0 487352.25 165932.33 159960 -1 5210
5212 0 487312.72 165917.31 160000 -1 5211
5213 0 487280.38 165868.3 160040 -1 5212
5214 0 487240.38 165835.8 160080 -1 5213
5215 0 487211 165778.2 160120 -1 5214
5216 0 487184.06 165718.66 160160 -1 5215
5217 0 487161.94 165673.06 160200 -1 5216
5218 0 487147.84 165628.34 160240 -1 5217
5219 0 487113.94 165633.75 160280 -1 5218
5220 0 487100.22 165597.28 160320 -1 5219
5221 0 487083.94 165584.23 160360 -1 5220
5222 0 487057.3 165513.14 160400 -1 5221
5223 0 487037.75 165444.5 160440 -1 5222
5224 0 487000.9 165355.58 160480 -1 5223
5225 0 486977.44 165303.06 160520 -1 5224
5226 0 486960.5 165255.73 160560 -1 5225
5227 0 486958.44 165201.83 160600 -1 5226
5228 0 486930.97 165172.95 160640 -1 5227
5229 0 486926.16 165132.19 160680 -1 5228
5230 0 486916.94 165063.9 160720 -1 5229
5231 0 486903.4 165005.83 160760 -1 5230
5232 0 486893.62 164974.14 160800 -1 5231
5233 0 486872.66 164925.52 160840 -1 5232
5234 0 486867.5 164899.11 160880 -1 5233
5235 0 486856.62 164888.62 160920 -1 5234
5236 0 486862.8 164847.55 160960 -1 5235
5237 0 486858.2 164833.92 161000 -1 5236
5238 0 486853.78 164807.95 161040 -1 5237
5239 0 486868.78 164775.36 161080 -1 5238
5240 0 486839.12 164741.44 161120 -1 5239
5241 0 486815 164698.64 161160 -1 5240
5242 0 486802.34 164651.72 161200 -1 5241
5243 0 486793.72 164600.44 161240 -1 5242
5244 0 486772.78 164551.23 161280 -1 5243
5245 0 486748.9 164499.6 161320 -1 5244
5246 0 486732.06 164447.1 161360 -1 5245
5247 0 486714.47 164404.25 161400 -1 5246
5248 0 486696.44 164354.86 161440 -1 5247
5249 0 486681.28 164331.27 161480 -1 5248
5250 0 486663.78 164324.03 161520 -1 5249
5251 0 486641.88 164307.64 161560 -1 5250
5252 0 486629.94 164278.36 161600 -1 5251
5253 0 486616.25 164259.4 161640 -1 5252
5254 0 486606.53 164223.78 161680 -1 5253
5255 0 486613.94 164175.58 161720 -1 5254
5256 0 486600.84 164151.34 161760 -1 5255
5257 0 486612.84 164115.62 161800 -1 5256
5258 0 486566.62 164076.61 161840 -1 5257
5259 0 486534.78 164039.12 161880 -1 5258
5260 0 486511.94 163986.44 161920 -1 5259
5261 0 486475.78 163943.06 161960 -1 5260
5262 0 486447.62 163899.31 162000 -1 5261
5263 0 486393.28 163833.39 162040 -1 5262
5264 0 486338.1 163780.12 162080 -1 5263
5265 0 486269.88 163762.69 162120 -1 5264
5266 0 486212.7 163702.97 162160 -1 5265
5267 0 486155.97 163644.67 162200 -1 5266
5268 0 486095.56 163580.36 162240 -1 5267
5269 0 486044.47 163507.78 162280 -1 5268
5270 0 485982.97 163447.95 162320 -1 5269
5271 0 485941.84 163476.86 162360 -1 5270
5272 0 485899.34 163495.14 162400 -1 5271
5273 0 485851.78 163504.6 162440 -1 5272
5274 0 485826.44 163517.28 162480 -1 5273
5275 0 485793.44 163524.62 162520 -1 5274
5276 0 485765.97 163521.98 162560 -1 5275
5277 0 485724.06 163526.66 162600 -1 5276
5278 0 485668.38 163501.73 162640 -1 5277
5279 0 485588.72 163511.02 162680 -1 5278
5280 0 485517 163516.17 162720 -1 5279
5281 0 485455.1 163502.77 162760 -1 5280
5282 0 485397.47 163489.42 162800 -1 5281
5283 0 485382.78 163406.47 162840 -1 5282
5284 0 485383.38 163329.53 162880 -1 5283
5285 0 485363.22 163263.27 162920 -1 5284
5286 0 485317.53 163220.78 162960 -1 5285
5287 0 485313.4 163158.98 163000 -1 5286
5288 0 485295.03 163099.39 163040 -1 5287
5289 0 485253.6 163055.78 163080 -1 5288
5290 0 485261.75 162978.05 163120 -1 5289
5291 0 485243.9 162902.23 163160 -1 5290
5292 0 485178.66 162845.62 163200 -1 5291
5293 0 485112.22 162807.6 163240 -1 5292
5294 0 485035.78 162742.27 163280 -1 5293
5295 0 484979.22 162683.83 163320 -1 5294
5296 0 484900.8 162551.05 163360 -1 5295
5297 0 484823.25 162418.58 163400 -1 5296
5298 0 484748.16 162303.11 163440 -1 5297
5299 0 484684.66 162175.66 163480 -1 5298
5300 0 484639.34 162097.58 163520 -1 5299
5301 0 484598.6 162007.42 163560 -1 5300
5302 0 484556.56 161930.75 163600 -1 5301
5303 0 484513.6 161857.38 163640 -1 5302
5304 0 484458.47 161809.02 163680 -1 5303
5305 0 484389.88 161791.16 163720 -1 5304
5306 0 484347.75 161729.02 163760 -1 5305
5307 0 484289.88 161672.16 163800 -1 5306
5308 0 484252.16 161639.69 163840 -1 5307
5309 0 484171.06 161662.8 163880 -1 5308
5310 0 484143.7 161592.22 163920 -1 5309
5311 0 484110.97 161537.98 163960 -1 5310
5312 0 484074.34 161487.66 164000 -1 5311
5313 0 484024.1 161430.06 164040 -1 5312
5314 0 483976.5 161361.31 164080 -1 5313
5315 0 483910.44 161334.23 164120 -1 5314
5316 0 483866.8 161277.25 164160 -1 5315
5317 0 483812.28 161242.3 164200 -1 5316
5318 0 483774.22 161203.66 164240 -1 5317
5319 0 483740.06 161181.98 164280 -1 5318
5320 0 483694.47 161165.05 164320 -1 5319
5321 0 483661.28 161136.45 164360 -1 5320
5322 0 483644.12 161089.7 164400 -1 5321
5323 0 483621.1 161031.52 164440 -1 5322
5324 0 483555.72 160980.11 164480 -1 5323
5325 0 483486.94 160920.03 164520 -1 5324
5326 0 483420.28 160871.8 164560 -1 5325
5327 0 483372 160767.77 164600 -1 5326
5328 0 483283.8 160707.66 164640 -1 5327
5329 0 483226.1 160616.86 164680 -1 5328
5330 0 483158.56 160600.39 164720 -1 5329
5331 0 483075.25 160578.23 164760 -1 5330
5332 0 483057.47 160599.94 164800 -1 5331
5333 0 482938.56 160505.61 164840 -1 5332
5334 0 482977.3 160509.4 164880 -1 5333
5335 0 482819.38 160443.75 164920 -1 5334
5336 0 482818.47 160373.55 164960 -1 5335
5337 0 482787.75 160341.52 165000 -1 5336
5338 0 482745.66 160321.47 165040 -1 5337
5339 0 482721.94 160294.67 165080 -1 5338
5340 0 482686 160255.67 165120 -1 5339
5341 0 482642.66 160206.98 165160 -1 5340
5342 0 482597.66 160160.12 165200 -1 5341
5343 0 482553.7 160088.16 165240 -1 5342
5344 0 482494.75 160043.52 165280 -1 5343
5345 0 482438 159996.38 165320 -1 5344
5346 0 482381.56 159937.67 165360 -1 5345
5347 0 482330.5 159858.81 165400 -1 5346
5348 0 482282.25 159779.36 165440 -1 5347
5349 0 482238.6 159692.34 165480 -1 5348
5350 0 482180.75 159620.94 165520 -1 5349
5351 0 482128.75 159558.47 165560 -1 5350
5352 0 482069.22 159490.95 165600 -1 5351
5353 0 482003.53 159444.06 165640 -1 5352
5354 0 481884.62 159354.16 165680 -1 5353
5355 0 481776.53 159265.88 165720 -1 5354
5356 0 481678.84 159173.47 165760 -1 5355
5357 0 481555.44 159087.78 165800 -1 5356
5358 0 481452.8 158998.6 165840 -1 5357
5359 0 481355.88 158884.25 165880 -1 5358
5360 0 481250.3 158761.5 165920 -1 5359
5361 0 480983.88 158507.19 165960 -1 5360
5362 0 480709.84 158266.28 166000 -1 5361
5363 0 480454.25 157991.53 166040 -1 5362
5364 0 480359.03 157916.98 166080 -1 5363
5365 0 480260.47 157837.83 166120 -1 5364
5366 0 480155.8 157762.12 166160 -1 5365
5367 0 480058.78 157680.55 166200 -1 5366
5368 0 479985.3 157578.64 166240 -1 5367
5369 0 479969.28 157529.4 166280 -1 5368
5370 0 479952.25 157452.84 166320 -1 5369
5371 0 479928.75 157401.25 166360 -1 5370
5372 0 479899.88 157363.3 166400 -1 5371
5373 0 479822.56 157294.2 166440 -1 5372
5374 0 479739.25 157251.72 166480 -1 5373
5375 0 479642.94 157231.06 166520 -1 5374
5376 0 479549.94 157199.31 166560 -1 5375
5377 0 479474.5 157145.53 166600 -1 5376
5378 0 479416.56 157101.44 166640 -1 5377
5379 0 479343.5 157074.97 166680 -1 5378
5380 0 479287.6 157018.2 166720 -1 5379
5381 0 479224.62 156977.4 166760 -1 5380
5382 0 479099.28 156869.55 166800 -1 5381
5383 0 478977.6 156781.88 166840 -1 5382
5384 0 478852.34 156681.31 166880 -1 5383
5385 0 478729.75 156591.12 166920 -1 5384
5386 0 478607.53 156518.88 166960 -1 5385
5387 0 478489.56 156444.72 167000 -1 5386
5388 0 478374.2 156368.27 167040 -1 5387
5389 0 478245.78 156329.38 167080 -1 5388
5390 0 478118.28 156268.3 167120 -1 5389
5391 0 478018.9 156113.98 167160 -1 5390
5392 0 477905.22 155980.6 167200 -1 5391
5393 0 477840.78 155948.1 167240 -1 5392
5394 0 477771.4 155899.92 167280 -1 5393
5395 0 477707.88 155858.73 167320 -1 5394
5396 0 477713.28 155754.38 167360 -1 5395
5397 0 477701.8 155761.75 167400 -1 5396
5398 0 477628.5 155647.92 167440 -1 5397
5399 0 477570.75 155554.27 167480 -1 5398
5400 0 477502.5 155466.14 167520 -1 5399
5401 0 477435.94 155387 167560 -1 5400
5402 0 477367.62 155378.42 167600 -1 5401
5403 0 477294.53 155370.67 167640 -1 5402
5404 0 477174.03 155283.25 167720 -1 5403
5405 0 477084.75 155189.55 167760 -1 5404
5406 0 476985.34 155097.39 167800 -1 5405
5407 0 476920 154989.19 167840 -1 5406
5408 0 476827.66 154893.48 167880 -1 5407
5409 0 476639.9 154678.73 167920 -1 5408
5410 0 476469.78 154482.62 167960 -1 5409
5411 0 476285.5 154291.4 168000 -1 5410
5412 0 476090.22 154092.23 168040 -1 5411
5413 0 475641.5 153498.36 168080 -1 5412
5414 0 475171.6 152924.75 168120 -1 5413
5415 0 474971.66 152706.7 168160 -1 5414
5416 0 474775.75 152495.23 168200 -1 5415
5417 0 474584.06 152275.75 168240 -1 5416
5418 0 474388.25 152078.7 168280 -1 5417
5419 0 474250.12 151845.11 168320 -1 5418
5420 0 474103.78 151629.98 168360 -1 5419
5421 0 473946.12 151408.3 168400 -1 5420
5422 0 473810.72 151176.9 168440 -1 5421
5423 0 473757.97 151114.23 168480 -1 5422
5424 0 473715.16 151052.1 168520 -1 5423
5425 0 473659.53 151004.92 168560 -1 5424
5426 0 473608.8 150950.66 168600 -1 5425
5427 0 473550.9 150899.17 168640 -1 5426
5428 0 473495.34 150857.02 168680 -1 5427
5429 0 473460.72 150791.8 168720 -1 5428
5430 0 473402.62 150742.55 168760 -1 5429
5431 0 471981.06 149238.89 168760 -1 5430
5432 0 471159.9 147672.4 168760 -1 5431
5433 0 469433.7 144791.22 168760 -1 5432
5434 0 469380.8 144686.89 168720 -1 5433
5435 0 469334.8 144583.08 168680 -1 5434
5436 0 469274.1 144477.02 168640 -1 5435
5437 0 469229.56 144358.75 168600 -1 5436
5438 0 469184.62 144260.48 168560 -1 5437
5439 0 469142.03 144153.58 168520 -1 5438
5440 0 468903 143239.53 168520 -1 5439
5441 0 468971 142189.81 168520 -1 5440
5442 0 468191.1 141812.1 168520 -1 5441
5443 0 467411.34 141263.62 168520 -1 5442
5444 0 466062.1 139612.73 168520 -1 5443
5445 0 464581.78 138586.89 168520 -1 5444
5446 0 464579.38 138491.95 168480 -1 5445
5447 0 464562.1 138402.53 168440 -1 5446
5448 0 464524.75 138331.5 168400 -1 5447
5449 0 464505.94 138243.77 168360 -1 5448
5450 0 462158.28 135577.83 168360 -1 5449
5451 0 462076.22 135485.94 168400 -1 5450
5452 0 461993.47 135388.77 168440 -1 5451
5453 0 461913.84 135299.95 168480 -1 5452
5454 0 461797.53 135137.36 168520 -1 5453
5455 0 461678.06 134987.94 168560 -1 5454
5456 0 461563.06 134822.78 168600 -1 5455
5457 0 461451.3 134673.34 168640 -1 5456
5458 0 461346.44 134518.94 168680 -1 5457
5459 0 461278.8 134411.19 168720 -1 5458
5460 0 461222.72 134276.45 168760 -1 5459
5461 0 461165.7 134132.9 168800 -1 5460
5462 0 461106.72 133997.5 168840 -1 5461
5463 0 461022 133864.7 168880 -1 5462
5464 0 460908.62 133742.2 168920 -1 5463
5465 0 460791.62 133615.06 168960 -1 5464
5466 0 460708.22 133473.66 169000 -1 5465
5467 0 460630.88 133347.83 169040 -1 5466
5468 0 460536.34 133233.1 169080 -1 5467
5469 0 460434.6 133104.6 169120 -1 5468
5470 0 460341.06 132965.25 169160 -1 5469
5471 0 460244.38 132818.88 169200 -1 5470
5472 0 460150.78 132673.94 169240 -1 5471
5473 0 460065.72 132533.5 169280 -1 5472
5474 0 460039.6 132447.88 169320 -1 5473
5475 0 460002.75 132362.23 169360 -1 5474
5476 0 459972.56 132282.2 169400 -1 5475
5477 0 459914.25 132190.27 169440 -1 5476
5478 0 459902.47 132112.38 169480 -1 5477
5479 0 459866.25 132069.42 169520 -1 5478
5480 0 459821.9 132025.97 169560 -1 5479
5481 0 459782.66 131989.28 169600 -1 5480
5482 0 459756.56 131945.4 169640 -1 5481
5483 0 459722.94 131909.06 169680 -1 5482
5484 0 459672.62 131873.56 169720 -1 5483
5485 0 459652.94 131832.98 169760 -1 5484
5486 0 459647.34 131802.2 169800 -1 5485
5487 0 459624.34 131797.39 169840 -1 5486
5488 0 459614.22 131771.83 169880 -1 5487
5489 0 459596.16 131767.48 169920 -1 5488
5490 0 459528.62 131714.81 169960 -1 5489
5491 0 459443.3 131676.42 170000 -1 5490
5492 0 459374.3 131629.48 170040 -1 5491
5493 0 459300.56 131566.72 170080 -1 5492
5494 0 459217.2 131519.28 170120 -1 5493
5495 0 459139.75 131458.2 170160 -1 5494
5496 0 459069.53 131385.22 170200 -1 5495
5497 0 459009.62 131303.94 170240 -1 5496
5498 0 458932.88 131229.4 170280 -1 5497
5499 0 458876.84 131147.16 170320 -1 5498
5500 0 458798.34 131079.69 170360 -1 5499
5501 0 458714.28 131005.68 170400 -1 5500
5502 0 458670.06 130927.05 170440 -1 5501
5503 0 458595.6 130850.12 170480 -1 5502
5504 0 458525.3 130766.41 170520 -1 5503
5505 0 458449.28 130696.84 170560 -1 5504
5506 0 458376.5 130619.03 170600 -1 5505
5507 0 458334.6 130575.57 170640 -1 5506
5508 0 458280.72 130554.81 170680 -1 5507
5509 0 458235.44 130508.234 170720 -1 5508
5510 0 458180.8 130475.305 170760 -1 5509
5511 0 458117.5 130443.29 170800 -1 5510
5512 0 458087.03 130441.734 170840 -1 5511
5513 0 458064.88 130424.21 170880 -1 5512
5514 0 458012.75 130422.09 170920 -1 5513
5515 0 457984.8 130411.38 170960 -1 5514
5516 0 457947.7 130405.28 171000 -1 5515
5517 0 457908.4 130403.61 171040 -1 5516
5518 0 457880.3 130391.375 171080 -1 5517
5519 0 457880.28 130355.44 171120 -1 5518
5520 0 457861.8 130321.195 171160 -1 5519
5521 0 457846.12 130291.1 171200 -1 5520
5522 0 457836.12 130269.95 171240 -1 5521
5523 0 457825.03 130242.57 171280 -1 5522
5524 0 457812.75 130208.24 171320 -1 5523
5525 0 457767.72 130192.14 171360 -1 5524
5526 0 457717.8 130187.35 171400 -1 5525
5527 0 457685.47 130168.68 171440 -1 5526
5528 0 457630.2 130169.24 171480 -1 5527
5529 0 457585.06 130155.81 171520 -1 5528
5530 0 457549.56 130141.57 171560 -1 5529
5531 0 457422.88 130151.09 171600 -1 5530
5532 0 457320.88 130159.97 171640 -1 5531
5533 0 457201.34 130172.11 171680 -1 5532
5534 0 457082.88 130206.695 171720 -1 5533
5535 0 457040.1 130187.43 171760 -1 5534
5536 0 456969.62 130197.43 171800 -1 5535
5537 0 456934.5 130179.17 171840 -1 5536
5538 0 456876.47 130168.234 171880 -1 5537
5539 0 456820.22 130144.53 171920 -1 5538
5540 0 456779.44 130177.77 171960 -1 5539
5541 0 456739.8 130203.98 172000 -1 5540
5542 0 456725.12 130224.164 172040 -1 5541
5543 0 456673.8 130253.67 172080 -1 5542
5544 0 456683.28 130199.164 172120 -1 5543
5545 0 456657.47 130204.45 172160 -1 5544
5546 0 456651.8 130181.85 172200 -1 5545
5547 0 456633.06 130177.36 172240 -1 5546
5548 0 456643.4 130159.28 172280 -1 5547
5549 0 456615.2 130145.54 172320 -1 5548
5550 0 456588.53 130092.1 172360 -1 5549
5551 0 456566.9 130066.15 172400 -1 5550
5552 0 456552 130030.15 172440 -1 5551
5553 0 456522.38 129991.81 172480 -1 5552
5554 0 456502.38 129989.45 172520 -1 5553
5555 0 456440.7 130005.13 172560 -1 5554
5556 0 456424.94 129996.375 172600 -1 5555
5557 0 456389.44 130004.18 172640 -1 5556
5558 0 456350.03 130014.31 172680 -1 5557
5559 0 456317.47 129994.71 172720 -1 5558
5560 0 456277.5 129981.914 172760 -1 5559
5561 0 456213.8 129966.055 172800 -1 5560
5562 0 456199.94 129899.96 172840 -1 5561
5563 0 455922.53 130015.87 172880 -1 5562
5564 0 455710.94 130042.36 172920 -1 5563
5565 0 455514.34 130052.12 172960 -1 5564
5566 0 455310.9 130066.89 173000 -1 5565
5567 0 454831.7 130110.6 173040 -1 5566
5568 0 454342.53 130152.41 173080 -1 5567
5569 0 453878.06 130179.64 173120 -1 5568
5570 0 453370.12 130233.58 173160 -1 5569
5571 0 453354.22 130202.43 173200 -1 5570
5572 0 453344.8 130168.68 173240 -1 5571
5573 0 453281.53 130154.34 173280 -1 5572
5574 0 453269.88 130126.016 173320 -1 5573
5575 0 453243.16 130133.945 173360 -1 5574
5576 0 453221.72 130149.47 173400 -1 5575
5577 0 453200.12 130146.03 173440 -1 5576
5578 0 453191.66 130133.87 173480 -1 5577
5579 0 453159.22 130148.336 173520 -1 5578
5580 0 451819.97 130483.52 173520 -1 5579
5581 0 451077.38 131015.87 173560 -1 5580
5582 0 450942.88 131435 173600 -1 5581
5583 0 450852.97 131509.16 173640 -1 5582
5584 0 450754.8 131581.7 173680 -1 5583
5585 0 450681.4 131649.36 173720 -1 5584
5586 0 450591.3 131724.14 173760 -1 5585
5587 0 450500.28 131816.2 173800 -1 5586
5588 0 450402.2 131890.4 173840 -1 5587
5589 0 450296 131957 173880 -1 5588
5590 0 450197.06 132019.3 173920 -1 5589
5591 0 450086.53 132087.11 173960 -1 5590
5592 0 449989.7 132163.6 174000 -1 5591
5593 0 449779.7 132389.77 174040 -1 5592
5594 0 449676.94 132447.4 174080 -1 5593
5595 0 449582.66 132465.9 174160 -1 5594
5596 0 449515.5 132520.7 174200 -1 5595
5597 0 449443.84 132582.69 174240 -1 5596
5598 0 449372.62 132658.02 174280 -1 5597
5599 0 449314.56 132702.73 174320 -1 5598
5600 0 449241.84 132769.02 174360 -1 5599
5601 0 449202.97 132811.58 174400 -1 5600
5602 0 449147.56 132866.48 174440 -1 5601
5603 0 449097.78 132911.84 174480 -1 5602
5604 0 449066.88 132947.02 174520 -1 5603
5605 0 449024.94 133010.44 174560 -1 5604
5606 0 448953.62 133088.38 174600 -1 5605
5607 0 448908.16 133158.36 174640 -1 5606
5608 0 448843.94 133247.67 174680 -1 5607
5609 0 448784.84 133327.38 174720 -1 5608
5610 0 448726.16 133388.19 174760 -1 5609
5611 0 448674.66 133449.42 174800 -1 5610
5612 0 448614.3 133465.33 174840 -1 5611
5613 0 448531.5 133505.1 174880 -1 5612
5614 0 448458.1 133511.14 174920 -1 5613
5615 0 448384.72 133528.62 174960 -1 5614
5616 0 448310.94 133533.62 175000 -1 5615
5617 0 448241.72 133549.97 175040 -1 5616
5618 0 448217.38 133582.7 175080 -1 5617
5619 0 448198.53 133615.61 175120 -1 5618
5620 0 448164.56 133655.34 175160 -1 5619
5621 0 448158.4 133679.12 175200 -1 5620
5622 0 448139.12 133664.25 175240 -1 5621
5623 0 448120.44 133750.86 175280 -1 5622
5624 0 448099.62 133800.45 175320 -1 5623
5625 0 448094.06 133806.55 175360 -1 5624
5626 0 447942.16 134037.47 175400 -1 5625
5627 0 447932.4 134055.14 175440 -1 5626
5628 0 447887.3 134100.55 175480 -1 5627
5629 0 447857.78 134128.08 175520 -1 5628
5630 0 447804.94 134184.44 175560 -1 5629
5631 0 447780.7 134220.05 175600 -1 5630
5632 0 447730.84 134275.6 175640 -1 5631
5633 0 447690.16 134325.58 175680 -1 5632
5634 0 447658.1 134428.38 175720 -1 5633
5635 0 447627.66 134487.77 175760 -1 5634
5636 0 447601.22 134561.14 175800 -1 5635
5637 0 447570.7 134626.9 175840 -1 5636
5638 0 447560.5 134647.8 175880 -1 5637
5639 0 447544.16 134670.94 175920 -1 5638
5640 0 447519.94 134698.88 175960 -1 5639
5641 0 447513.12 134721.67 176000 -1 5640
5642 0 447483.66 134761.69 176040 -1 5641
5643 0 447428.75 134807.08 176080 -1 5642
5644 0 447367.9 134863.1 176120 -1 5643
5645 0 447315.3 134906.36 176160 -1 5644
5646 0 447258.8 134956.19 176200 -1 5645
5647 0 447201.9 135009.2 176240 -1 5646
5648 0 447146.84 135038.25 176280 -1 5647
5649 0 447085.56 135054.53 176320 -1 5648
5650 0 447023.34 135089.06 176360 -1 5649
5651 0 446975.72 135120.94 176400 -1 5650
5652 0 446926.03 135132.67 176440 -1 5651
5653 0 446883.84 135150.53 176480 -1 5652
5654 0 446820.38 135182.8 176520 -1 5653
5655 0 446797.3 135247.47 176560 -1 5654
5656 0 446853.78 135211.47 176600 -1 5655
5657 0 446843.72 135210.94 176640 -1 5656
5658 0 447052.34 134722.62 176680 -1 5657
5659 0 446683.5 135204.02 176720 -1 5658
5660 0 446737.53 135258.14 176760 -1 5659
5661 0 446722.47 135266.58 176800 -1 5660
5662 0 446683.94 135313.34 176840 -1 5661
5663 0 446642.66 135358.22 176880 -1 5662
5664 0 446605.6 135402.77 176920 -1 5663
5665 0 446569.7 135444.2 176960 -1 5664
5666 0 446521.97 135503.77 177000 -1 5665
5667 0 446488.1 135575.38 177040 -1 5666
5668 0 446454.8 135668.58 177080 -1 5667
5669 0 446435.03 135739.66 177120 -1 5668
5670 0 446408.4 135811.42 177160 -1 5669
5671 0 446377.2 135876.62 177200 -1 5670
5672 0 446342.7 135898.05 177240 -1 5671
5673 0 446309.94 135907.58 177280 -1 5672
5674 0 446266.44 135926.25 177320 -1 5673
5675 0 446238.06 135944.06 177360 -1 5674
5676 0 446192.66 135954.2 177400 -1 5675
5677 0 446151.25 135979.16 177440 -1 5676
5678 0 446102.75 136010.66 177480 -1 5677
5679 0 446067.9 136018.92 177520 -1 5678
5680 0 446027.3 136046.62 177560 -1 5679
5681 0 445999.8 136096.56 177600 -1 5680
5682 0 445959.22 136126.95 177640 -1 5681
5683 0 445915.4 136159.12 177680 -1 5682
5684 0 445889.3 136194.69 177720 -1 5683
5685 0 445840.22 136163.45 177760 -1 5684
5686 0 445772.97 136184.08 177800 -1 5685
5687 0 445719.22 136178.39 177840 -1 5686
5688 0 445685.56 136172.69 177880 -1 5687
5689 0 445587.9 136176.73 177920 -1 5688
5690 0 445502.38 136178.36 177960 -1 5689
5691 0 445417.25 136174.23 178000 -1 5690
5692 0 445338.9 136161.42 178040 -1 5691
5693 0 445291.16 136165.14 178080 -1 5692
5694 0 445230.94 136196.31 178120 -1 5693
5695 0 445183.62 136202.98 178160 -1 5694
5696 0 445155.2 136219.28 178200 -1 5695
5697 0 445098.75 136258.11 178240 -1 5696
5698 0 445070.12 136286.67 178280 -1 5697
5699 0 445035.22 136325.66 178320 -1 5698
5700 0 444991.34 136406.45 178360 -1 5699
5701 0 444983.4 136415.9 178400 -1 5700
5702 0 444965.47 136393.67 178440 -1 5701
5703 0 444946.78 136375.11 178480 -1 5702
5704 0 444931.12 136352.88 178520 -1 5703
5705 0 444906.34 136330.36 178560 -1 5704
5706 0 444869.84 136362.1 178600 -1 5705
5707 0 444796.44 136411.27 178640 -1 5706
5708 0 444741.94 136448.81 178680 -1 5707
5709 0 444678.7 136470.38 178720 -1 5708
5710 0 444619.34 136509.02 178760 -1 5709
5711 0 444598.94 136508.02 178800 -1 5710
5712 0 444573.38 136512.84 178840 -1 5711
5713 0 444553.47 136517.66 178880 -1 5712
5714 0 444513.22 136517.69 178920 -1 5713
5715 0 444487.9 136510 179000 -1 5714
5716 0 444395.16 136516.12 179040 -1 5715
5717 0 444298.28 136514.23 179080 -1 5716
5718 0 444187.9 136504.6 179120 -1 5717
5719 0 444085.25 136502.94 179160 -1 5718
5720 0 444044.1 136598.1 179200 -1 5719
5721 0 443991.5 136705.88 179240 -1 5720
5722 0 443951.97 136809.89 179280 -1 5721
5723 0 443915.56 136916.22 179320 -1 5722
5724 0 443906.78 136972.53 179360 -1 5723
5725 0 443894.88 137016.42 179400 -1 5724
5726 0 443888.75 137061.12 179440 -1 5725
5727 0 443879.94 137106.33 179480 -1 5726
5728 0 443874.94 137138.62 179520 -1 5727
5729 0 443866.28 137168.38 179560 -1 5728
5730 0 443862.94 137217.61 179600 -1 5729
5731 0 443863 137250.73 179640 -1 5730
5732 0 443861.03 137302.7 179680 -1 5731
5733 0 443836.7 137335.36 179720 -1 5732
5734 0 443840.8 137377.69 179760 -1 5733
5735 0 443842.53 137434.83 179800 -1 5734
5736 0 443827.56 137490.77 179840 -1 5735
5737 0 443834.34 137533.81 179880 -1 5736
5738 0 442762.94 136918.05 179880 -1 5737
5739 0 441087.38 136690 179880 -1 5738
5740 0 440963.47 136660.2 179920 -1 5739
5741 0 440856.22 136630.86 179960 -1 5740
5742 0 440755.44 136598.3 180000 -1 5741
5743 0 440524.4 136648.23 180040 -1 5742
5744 0 440349.66 136718.98 180080 -1 5743
5745 0 439500.12 136718.34 180120 -1 5744
5746 0 439574.66 136857.86 180160 -1 5745
5747 0 439632.75 136822.88 180200 -1 5746
5748 0 439689.8 136762.67 180240 -1 5747
5749 0 439488.97 136766.58 180280 -1 5748
5750 0 439269.25 136764.36 180320 -1 5749
5751 0 439198.12 136738.86 180360 -1 5750
5752 0 439138.94 136692.05 180400 -1 5751
5753 0 439064.22 136655.36 180440 -1 5752
5754 0 438821.3 136602.05 180480 -1 5753
5755 0 438573.25 136522 180520 -1 5754
5756 0 438352.28 136438.11 180560 -1 5755
5757 0 438180.34 136394.23 180600 -1 5756
5758 0 438034.12 136350.36 180640 -1 5757
5759 0 437886.12 136288.45 180680 -1 5758
5760 0 437682.34 136202.56 180720 -1 5759
5761 0 437473.47 136110.69 180760 -1 5760
5762 0 437417.53 136135 180800 -1 5761
5763 0 437372.25 136152.1 180840 -1 5762
5764 0 437320.44 136166.89 180880 -1 5763
5765 0 437288.12 136196.23 180920 -1 5764
5766 0 437163.62 136127.7 180960 -1 5765
5767 0 437070.38 136017.97 181000 -1 5766
5768 0 437008.66 135984.84 181040 -1 5767
5769 0 436950.62 135956.2 181080 -1 5768
5770 0 436877.06 136031.67 181120 -1 5769
5771 0 436767.38 136188.27 181160 -1 5770
5772 0 436815.3 136194.27 181200 -1 5771
5773 0 436903.2 135942.2 181240 -1 5772
5774 0 436707.7 136237.8 181280 -1 5773
5775 0 436742.72 136278.66 181320 -1 5774
5776 0 433690.84 135729.44 181320 -1 5775
5777 0 432535.25 135569.77 181360 -1 5776
5778 0 431294.75 135424.58 181400 -1 5777
5779 0 429118 135144.53 181400 -1 5778
5780 0 427385.66 135122.1 181440 -1 5779
5781 0 427331.78 135045.42 181480 -1 5780
5782 0 427294 135091.5 181520 -1 5781
5783 0 427270 135109.94 181560 -1 5782
5784 0 427235.8 135131.67 181600 -1 5783
5785 0 427170.8 135134.45 181640 -1 5784
5786 0 427115.25 135122.38 181680 -1 5785
5787 0 427048.53 135102.2 181720 -1 5786
5788 0 425887.03 134831.94 181720 -1 5787
5789 0 425299.2 135089.25 181720 -1 5788
5790 0 424145.06 135198.81 181720 -1 5789
5791 0 422950.44 134980.28 181720 -1 5790
5792 0 420574.53 135205.3 181720 -1 5791
5793 0 420513.12 135234.7 181680 -1 5792
5794 0 420446.22 135272.23 181640 -1 5793
5795 0 420386.88 135298.77 181600 -1 5794
5796 0 420328.44 135332.25 181560 -1 5795
5797 0 419721.97 135394.52 181520 -1 5796
5798 0 419119.38 135454.06 181480 -1 5797
5799 0 417831.97 136235.88 181440 -1 5798
5800 0 417647 136302.36 181400 -1 5799
5801 0 417462.56 136379.38 181360 -1 5800
5802 0 417265.78 136485.84 181320 -1 5801
5803 0 415610.62 137122.39 181320 -1 5802
5804 0 415535.88 137271.19 181280 -1 5803
5805 0 415754.2 136947.12 181240 -1 5804
5806 0 415817.75 136978.12 181200 -1 5805
5807 0 415529.97 137081.78 181160 -1 5806
5808 0 415291.28 137180.78 181120 -1 5807
5809 0 415057.94 137281.92 181080 -1 5808
5810 0 414804.88 137384.42 181040 -1 5809
5811 0 414757.22 137408.42 181000 -1 5810
5812 0 414692.8 137438.03 180960 -1 5811
5813 0 414667.62 137443.28 180920 -1 5812
5814 0 414586.2 137480.2 180880 -1 5813
5815 0 414526.06 137513.08 180840 -1 5814
5816 0 414190.5 137659.05 180800 -1 5815
5817 0 413856.66 137809.33 180760 -1 5816
5818 0 413602.9 137945.81 180720 -1 5817
5819 0 413345.78 138078.4 180680 -1 5818
5820 0 413066.94 138220.45 180640 -1 5819
5821 0 412793.44 138365.4 180600 -1 5820
5822 0 412723.84 138400.97 180560 -1 5821
5823 0 412636.97 138439.39 180520 -1 5822
5824 0 412553.6 138482.2 180480 -1 5823
5825 0 412471.1 138529.9 180440 -1 5824
5826 0 412445.16 138480.42 180400 -1 5825
5827 0 412408.4 138435.34 180360 -1 5826
5828 0 412390.38 138388.1 180320 -1 5827
5829 0 412348.12 138424.81 180280 -1 5828
5830 0 412298.38 138471.61 180240 -1 5829
5831 0 412254.75 138516.89 180200 -1 5830
5832 0 412220.25 138558.97 180160 -1 5831
5833 0 412242.62 138509.98 180120 -1 5832
5834 0 412398.38 138214.03 180080 -1 5833
5835 0 412125.4 138449.48 180040 -1 5834
5836 0 411980.66 138386.52 180000 -1 5835
5837 0 411872.16 138399.69 179960 -1 5836
5838 0 411763.34 138410.16 179920 -1 5837
5839 0 411674.78 138409.67 179880 -1 5838
5840 0 411559.75 138425.02 179840 -1 5839
5841 0 411437.6 138498.05 179800 -1 5840
5842 0 411270.1 138563.61 179760 -1 5841
5843 0 411113.8 138645.12 179720 -1 5842
5844 0 410985.62 138729.61 179680 -1 5843
5845 0 410840.8 138801.22 179640 -1 5844
5846 0 410586.94 138900.83 179600 -1 5845
5847 0 410299.47 138989.72 179560 -1 5846
5848 0 410031.53 139087.36 179520 -1 5847
5849 0 410015.8 139094.12 179480 -1 5848
5850 0 410005.53 139093.94 179440 -1 5849
5851 0 409987.4 139092.97 179400 -1 5850
5852 0 409978.16 139088.62 179360 -1 5851
5853 0 409964.97 139076.05 179320 -1 5852
5854 0 409925.9 139093.84 179280 -1 5853
5855 0 409875 139115.5 179240 -1 5854
5856 0 409856.44 139130.7 179200 -1 5855
5857 0 409827.94 139149.03 179160 -1 5856
5858 0 409798.1 139160.73 179120 -1 5857
5859 0 409759.78 139175.12 179080 -1 5858
5860 0 409458.12 139294.36 179040 -1 5859
5861 0 409137.78 139415.27 179000 -1 5860
5862 0 408522.94 139651.97 178920 -1 5861
5863 0 408222.66 139764.45 178880 -1 5862
5864 0 407928.78 139869.64 178840 -1 5863
5865 0 407755.44 139927.72 178800 -1 5864
5866 0 407609 139980.7 178760 -1 5865
5867 0 407473.4 140039.9 178720 -1 5866
5868 0 407324.25 140118.84 178680 -1 5867
5869 0 407121.22 140229.14 178640 -1 5868
5870 0 406929.22 140332.45 178600 -1 5869
5871 0 406829.7 140400.44 178560 -1 5870
5872 0 406733.44 140476.88 178520 -1 5871
5873 0 406634.1 140552.34 178480 -1 5872
5874 0 406472.84 140635.97 178440 -1 5873
5875 0 406293.25 140733.34 178400 -1 5874
5876 0 406107.44 140836.14 178360 -1 5875
5877 0 405984.44 140829.77 178320 -1 5876
5878 0 405854.9 140831.9 178280 -1 5877
5879 0 405720.66 140850.1 178240 -1 5878
5880 0 405602.7 140831.44 178200 -1 5879
5881 0 405476.2 140823.39 178160 -1 5880
5882 0 403274.38 141414.08 178160 -1 5881
5883 0 402532.44 141878.33 178160 -1 5882
5884 0 400738.06 142897.22 178160 -1 5883
5885 0 397847 145454.47 178160 -1 5884
5886 0 397780.22 145560.1 178120 -1 5885
5887 0 397724.97 145649.28 178080 -1 5886
5888 0 397665.1 145753.45 178040 -1 5887
5889 0 397615.88 145848.67 178000 -1 5888
5890 0 397612.25 145894.81 177960 -1 5889
5891 0 397600.88 145948.84 177920 -1 5890
5892 0 397582.22 145999.38 177880 -1 5891
5893 0 397587.28 146023.02 177840 -1 5892
5894 0 397572.56 146068.47 177800 -1 5893
5895 0 397561.7 146110 177760 -1 5894
5896 0 397559.28 146176.62 177720 -1 5895
5897 0 397565.03 146236.16 177680 -1 5896
5898 0 397430.62 146670 177640 -1 5897
5899 0 397392.62 146745.27 177600 -1 5898
5900 0 397413.78 146790.67 177560 -1 5899
5901 0 397415 146840.48 177520 -1 5900
5902 0 395860.78 148427.53 177480 -1 5901
5903 0 395886.25 148516.14 177440 -1 5902
5904 0 395903.44 148604.77 177400 -1 5903
5905 0 395945.4 148666.52 177360 -1 5904
5906 0 395969.47 148756.78 177320 -1 5905
5907 0 395995.22 148848.05 177280 -1 5906
5908 0 396027.66 148835.72 177240 -1 5907
5909 0 396054.97 148815.78 177200 -1 5908
5910 0 396061.44 148807 177160 -1 5909
5911 0 396107.06 148781.75 177120 -1 5910
5912 0 396137.53 148758.33 177080 -1 5911
5913 0 396721.62 150439.4 177080 -1 5912
5914 0 397600.03 151258.03 177080 -1 5913
5915 0 397633 151261.06 177040 -1 5914
5916 0 397682.2 151275.23 177000 -1 5915
5917 0 397687.1 151295.69 176960 -1 5916
5918 0 397741.9 151287.77 176920 -1 5917
5919 0 397744.8 151333.11 176880 -1 5918
5920 0 397729.9 151366.44 176840 -1 5919
5921 0 397547.03 151269.1 176800 -1 5920
5922 0 397237.53 151065.38 176760 -1 5921
5923 0 397190.03 151055.89 176720 -1 5922
5924 0 397179.5 151015.03 176680 -1 5923
5925 0 397165.84 150976.44 176640 -1 5924
5926 0 397134.94 150948.27 176600 -1 5925
5927 0 398054 151605.03 176800 -1 5920
5928 0 398034 151645.03 176760 -1 5927
5929 0 397575.22 151317.94 177120 -1 5914
5930 0 397547.94 151373.45 177160 -1 5929
5931 0 397535.03 151417.88 177200 -1 5930
5932 0 397512.53 151473.62 177240 -1 5931
5933 0 397492.2 151514.72 177280 -1 5932
5934 0 397518.8 151534.28 177320 -1 5933
5935 0 397523.6 151553.45 177360 -1 5934
5936 0 397552.6 151592.75 177400 -1 5935
5937 0 397560.5 151657.4 177440 -1 5936
5938 0 397567.25 151716.97 177480 -1 5937
5939 0 397555.25 151789.53 177520 -1 5938
5940 0 397545.3 151868.88 177560 -1 5939
5941 0 397489.62 152028.22 177600 -1 5940
5942 0 397436.4 152173.3 177640 -1 5941
5943 0 397382.66 152318.7 177680 -1 5942
5944 0 397312.22 152384.12 177720 -1 5943
5945 0 397262.28 152442.3 177760 -1 5944
5946 0 397184.94 152495.02 177800 -1 5945
5947 0 397126.7 152552.69 177840 -1 5946
5948 0 397091.66 152650.4 177880 -1 5947
5949 0 397087.47 152721.1 177920 -1 5948
5950 0 397069.03 152796.27 177960 -1 5949
5951 0 397067.84 152840.67 178000 -1 5950
5952 0 397067.38 152887.2 178040 -1 5951
5953 0 397084.75 152916.28 178080 -1 5952
5954 0 397091.84 152965.92 178120 -1 5953
5955 0 397100.38 152998.39 178160 -1 5954
5956 0 397079.5 153209.02 178200 -1 5955
5957 0 397094.8 153377.38 178240 -1 5956
5958 0 397064.06 153590.66 178280 -1 5957
5959 0 397044.06 153790.39 178320 -1 5958
5960 0 397037.75 153991.73 178360 -1 5959
5961 0 397007.44 154020.44 178400 -1 5960
5962 0 396972.94 154050.8 178440 -1 5961
5963 0 396945.62 154081.73 178480 -1 5962
5964 0 396910.4 154106.27 178520 -1 5963
5965 0 396848.72 154216.23 178560 -1 5964
5966 0 396779.6 154331.45 178600 -1 5965
5967 0 396728.75 154444.88 178640 -1 5966
5968 0 396731.94 154409.42 178680 -1 5967
5969 0 396729.22 154365.61 178720 -1 5968
5970 0 396733.72 154313.6 178760 -1 5969
5971 0 396733.62 154294.9 178800 -1 5970
5972 0 396723.28 154283.64 178840 -1 5971
5973 0 396719.56 154314.03 178880 -1 5972
5974 0 396707.38 154326.52 178920 -1 5973
5975 0 396682.38 154375.17 179000 -1 5974
5976 0 396885 153943.06 178800 -1 5971
5977 0 396869 153807.06 178880 -1 5976
5978 0 396471.2 155311.66 178640 -1 5967
5979 0 396443.25 155333.39 178680 -1 5978
5980 0 396405.9 155350.64 178720 -1 5979
5981 0 396375.34 155356.77 178760 -1 5980
5982 0 396321.47 155394.25 178800 -1 5981
5983 0 396251.53 155437.83 178840 -1 5982
5984 0 396213.56 155471.88 178880 -1 5983
5985 0 396153.78 155576.1 178920 -1 5984
5986 0 396032.47 155802.9 179000 -1 5985
5987 0 395963.44 155898.02 179040 -1 5986
5988 0 395791.78 156294.72 179080 -1 5987
5989 0 395588.56 156367.66 179120 -1 5988
5990 0 395553 156375.66 179160 -1 5989
5991 0 395534.2 156379.94 179200 -1 5990
5992 0 395463.62 156392.1 179240 -1 5991
5993 0 395358.88 156483.86 179280 -1 5992
5994 0 395292.16 156553.97 179320 -1 5993
5995 0 395284.6 156711.58 179360 -1 5994
5996 0 395041.4 157679.11 179360 -1 5995
5997 0 395024 157694.56 179320 -1 5996
5998 0 394992.6 157713.16 179280 -1 5997
5999 0 394976.2 157720.7 179240 -1 5998
6000 0 395007.12 157750.44 179200 -1 5999
6001 0 395043.03 157782.12 179160 -1 6000
6002 0 395103.16 157811.47 179120 -1 6001
6003 0 395193.8 157804.88 179000 -1 6002
6004 0 395286.97 156854.52 179400 -1 5995
6005 0 395275.44 156969.19 179440 -1 6004
6006 0 395259.06 157085.62 179480 -1 6005
6007 0 395224.72 157205.83 179520 -1 6006
6008 0 395229.2 157309.88 179560 -1 6007
6009 0 395195.38 157348.9 179600 -1 6008
6010 0 395169.8 157331.33 179640 -1 6009
6011 0 395132.06 157348.02 179680 -1 6010
6012 0 395143.22 157343.39 179720 -1 6011
6013 0 395093.5 157356.6 179760 -1 6012
6014 0 395051.1 157373.02 179800 -1 6013
6015 0 395029.22 157401.31 179840 -1 6014
6016 0 394981.5 157427.23 179880 -1 6015
6017 0 394969.88 157440.81 179920 -1 6016
6018 0 394944.16 157458.38 179960 -1 6017
6019 0 394921.22 157509.83 180000 -1 6018
6020 0 394904.8 157565.19 180040 -1 6019
6021 0 394906.6 157665.1 180080 -1 6020
6022 0 394846.66 158285.22 180160 -1 6021
6023 0 394848.2 158305 180240 -1 6022
6024 0 394850.22 158335.28 180360 -1 6023
6025 0 394863.6 158425.4 180520 -1 6024
6026 0 394866.66 158448.33 180560 -1 6025
6027 0 394869.9 158471.16 180600 -1 6026
6028 0 394792.6 158664.2 180720 -1 6027
6029 0 394767 158728.5 180760 -1 6028
6030 0 394741.2 158792.83 180800 -1 6029
6031 0 394728 158827 180840 -1 6030
6032 0 394689.44 158929.42 180960 -1 6031
6033 0 394719 158944 181040 -1 6032
6034 0 394748.62 158959.34 181120 -1 6033
6035 0 394828 158867.06 181160 -1 6034
6036 0 397946 151897.06 177600 -1 5940
6037 0 398058 151873.06 177680 -1 6036
6038 0 397686 151145.03 177200 -1 5930
6039 0 397814 151117.03 177280 -1 6038
6040 0 397858 151053.03 177360 -1 6039
6041 0 396238 148590.06 177000 -1 5912
6042 0 396238 148590.06 176960 -1 6041
6043 0 396242 148510.14 176880 -1 6042
6044 0 396298 148574.14 176760 -1 6043
6045 0 396386 148638.14 176640 -1 6044
6046 0 396514 148646.14 176560 -1 6045
6047 0 396454 148830.06 176520 -1 6046
6048 0 396406 148870.06 176400 -1 6047
6049 0 396254 148998.06 176280 -1 6048
6050 0 396278 149094.06 176160 -1 6049
6051 0 396270 149134.06 176080 -1 6050
6052 0 396310 149126.06 175960 -1 6051
6053 0 396262 148998.06 175840 -1 6052
6054 0 396046 148998.06 175680 -1 6053
6055 0 396038 149110.06 175600 -1 6054
6056 0 395586 148879.06 177520 -1 5902
6057 0 395458.38 148927.23 177560 -1 6056
6058 0 395344.75 148923.16 177600 -1 6057
6059 0 395252.16 148896.44 177640 -1 6058
6060 0 395131.25 148881.12 177680 -1 6059
6061 0 395024.8 148866.83 177720 -1 6060
6062 0 394141.38 149307.81 177720 -1 6061
6063 0 394096.53 149290.97 177760 -1 6062
6064 0 394070.03 149257.92 177800 -1 6063
6065 0 394037.4 149243.64 177840 -1 6064
6066 0 393995.47 149226.73 177880 -1 6065
6067 0 393960.62 149198.53 177920 -1 6066
6068 0 393929.84 149160.3 177960 -1 6067
6069 0 393875.94 149135.75 178000 -1 6068
6070 0 393840.44 149108.8 178040 -1 6069
6071 0 393804.38 149073.45 178080 -1 6070
6072 0 393774.8 149050.23 178120 -1 6071
6073 0 393745.12 149012 178160 -1 6072
6074 0 393708.16 148993.03 178200 -1 6073
6075 0 393683.94 148949.86 178240 -1 6074
6076 0 393642.12 148938.66 178280 -1 6075
6077 0 393569.78 148945.75 178320 -1 6076
6078 0 393489.75 148960.48 178360 -1 6077
6079 0 393417.78 148966.03 178400 -1 6078
6080 0 393346.25 148965.03 178440 -1 6079
6081 0 393230.2 148992.58 178480 -1 6080
6082 0 393118.97 149021.44 178520 -1 6081
6083 0 393006.2 149046.48 178560 -1 6082
6084 0 392864.47 149179.12 178600 -1 6083
6085 0 392718.5 149315.61 178640 -1 6084
6086 0 392563.47 149453.83 178680 -1 6085
6087 0 392510.22 149447.28 178720 -1 6086
6088 0 392449.7 149441.28 178760 -1 6087
6089 0 392388 149447.55 178800 -1 6088
6090 0 392352 149451.31 178840 -1 6089
6091 0 392298.06 149457.44 178880 -1 6090
6092 0 392221.9 149472.48 178920 -1 6091
6093 0 392071.34 149506.73 179000 -1 6092
6094 0 391990.1 149531.73 179040 -1 6093
6095 0 391912.9 149555.05 179080 -1 6094
6096 0 391816.47 149572.27 179120 -1 6095
6097 0 391720.2 149581.12 179160 -1 6096
6098 0 391617.1 149594.25 179200 -1 6097
6099 0 391512.34 149602.88 179240 -1 6098
6100 0 391417.72 149613.11 179280 -1 6099
6101 0 391339.44 149634.06 179320 -1 6100
6102 0 391258 149654.97 179360 -1 6101
6103 0 391182.4 149666.06 179400 -1 6102
6104 0 391107.38 149677.7 179440 -1 6103
6105 0 391081.38 149695.23 179480 -1 6104
6106 0 391050.16 149716.44 179520 -1 6105
6107 0 391020.97 149720.9 179560 -1 6106
6108 0 390992.6 149733.8 179600 -1 6107
6109 0 390912.6 149749.81 179640 -1 6108
6110 0 390865.34 149752.12 179680 -1 6109
6111 0 390793.8 149749.12 179720 -1 6110
6112 0 390729.9 149759.17 179760 -1 6111
6113 0 390663.25 149760.3 179800 -1 6112
6114 0 390650.38 149789.7 179840 -1 6113
6115 0 390607.44 149799.97 179880 -1 6114
6116 0 390582.94 149804.64 179920 -1 6115
6117 0 390557.7 149795.22 179960 -1 6116
6118 0 390522.94 149786.19 180000 -1 6117
6119 0 390517.1 149773.88 180040 -1 6118
6120 0 390136.25 149901.19 180080 -1 6119
6121 0 390212.03 149945.47 180160 -1 6120
6122 0 390045.97 150098.64 180320 -1 6121
6123 0 389945.9 150000.34 180560 -1 6122
6124 0 389789.22 150058.58 180800 -1 6123
6125 0 389671.7 150161.95 181000 -1 6124
6126 0 389171.75 150346.36 181200 -1 6125
6127 0 388640.84 150515.1 181400 -1 6126
6128 0 388485.1 150601.97 181600 -1 6127
6129 0 388380.44 150729.53 181840 -1 6128
6130 0 388287.44 151024.86 182000 -1 6129
6131 0 388218.3 151245.86 182120 -1 6130
6132 0 387926.5 151373 182200 -1 6131
6133 0 387635.3 151499.72 182280 -1 6132
6134 0 387413.66 151456.66 182480 -1 6133
6135 0 387301.5 151415.5 182520 -1 6134
6136 0 386739.4 151208.44 182720 -1 6135
6137 0 386646.6 151188.2 182840 -1 6136
6138 0 386585.34 151174.81 182920 -1 6137
6139 0 386495.75 151070.62 183120 -1 6138
6140 0 386215.25 151152.62 183320 -1 6139
6141 0 385775 151433.67 183480 -1 6140
6142 0 385554.6 151573.52 183560 -1 6141
6143 0 385097 151928.67 183720 -1 6142
6144 0 384867.9 152105.61 183800 -1 6143
6145 0 384460.97 152649.5 184000 -1 6144
6146 0 384301.34 153242.88 184400 -1 6145
6147 0 384287.5 153283.17 184440 -1 6146
6148 0 384219.56 153483.89 184640 -1 6147
6149 0 384056.94 153778.47 184840 -1 6148
6150 0 384048.5 153911.11 185000 -1 6149
6151 0 384083.2 153999.8 185160 -1 6150
6152 0 384091.8 154021.95 185200 -1 6151
6153 0 383918 154361.69 185440 -1 6152
6154 0 383677.16 154669.12 185600 -1 6153
6155 0 383299 154889 185680 -1 6154
6156 0 383110 154999 185720 -1 6155
6157 0 382920.56 155108.75 185760 -1 6156
6158 0 382831.2 155148.6 185800 -1 6157
6159 0 382472.28 155307.28 185960 -1 6158
6160 0 382896.38 155200.25 186000 -1 6159
6161 0 383051.72 155351.64 186200 -1 6160
6162 0 382962.47 155397.7 186320 -1 6161
6163 0 382954.5 155465.5 186400 -1 6162
6164 0 382946.8 155533.2 186480 -1 6163
6165 0 382943.34 155566.95 186520 -1 6164
6166 0 382875.16 155518.77 186680 -1 6165
6167 0 382837.2 155496.4 186720 -1 6166
6168 0 382686.28 155405.7 186880 -1 6167
6169 0 382416.88 155226.86 187080 -1 6168
6170 0 382330.16 155188.83 187280 -1 6169
6171 0 382377.84 155168.64 187480 -1 6170
6172 0 382209.7 155368.66 187680 -1 6171
6173 0 382144.8 155376.4 187720 -1 6172
6174 0 381884.03 155406.39 187880 -1 6173
6175 0 381697.84 155395.69 188120 -1 6174
6176 0 381788.97 155436.72 188320 -1 6175
6177 0 381547.28 155387.08 188520 -1 6176
6178 0 381546 155419.2 188600 -1 6177
6179 0 381544 155483.5 188760 -1 6178
6180 0 381541.6 155548.48 188920 -1 6179
6181 0 381689.12 155872.12 189160 -1 6180
6182 0 381713.8 155883.2 189240 -1 6181
6183 0 381750.94 155899.66 189360 -1 6182
6184 0 381746.66 156012 189440 -1 6183
6185 0 381744.75 156068 189480 -1 6184
6186 0 381740.34 156180 189560 -1 6185
6187 0 381738.3 156235.88 189600 -1 6186
6188 0 381741.5 156257.25 189640 -1 6187
6189 0 381745.5 156278.5 189680 -1 6188
6190 0 381748.66 156299.67 189720 -1 6189
6191 0 381752.22 156321.44 189760 -1 6190
6192 0 381354.97 155444.19 189960 -1 6191
6193 0 381255.4 155424.8 190040 -1 6192
6194 0 381106 155395.7 190160 -1 6193
6195 0 381104.53 155272.06 190360 -1 6194
6196 0 381127.9 155253.44 190560 -1 6195
6197 0 381078.4 155101.4 190640 -1 6196
6198 0 381003.5 154873.77 190760 -1 6197
6199 0 380571.75 154275.3 190840 -1 6198
6200 0 380569.34 154314.7 190880 -1 6199
6201 1 380562.16 154432.92 191000 -1 6200
6202 0 380492.66 154358.67 191080 -1 6201
6203 0 380354.44 154209.5 191240 -1 6202
6204 0 380368.75 154203.25 191280 -1 6203
6205 0 380412.56 154182.78 191400 -1 6204
6206 0 380164.34 154246.33 191480 -1 6205
6207 0 380039.97 154277.98 191520 -1 6206
6208 0 380059.28 154831.3 191680 -1 6207
6209 0 380073.4 154870.6 191720 -1 6208
6210 0 380131.16 155029.47 191880 -1 6209
6211 0 380211.4 155022.4 192000 -1 6210
6212 0 380265.28 155017.62 192080 -1 6211
6213 0 379836 155056.05 192240 -1 6212
6214 0 379715.78 155058.23 192280 -1 6213
6215 0 379751.56 154983.39 192480 -1 6214
6216 0 379694.28 154983.38 192600 -1 6215
6217 0 379990.25 153893.77 191560 -1 6207
6218 0 379969.5 153831.5 191640 -1 6217
6219 0 379949.25 153768.56 191720 -1 6218
6220 0 379594.22 153663.81 191760 -1 6219
6221 0 379573.9 153586.64 191800 -1 6220
6222 0 379535.94 153570.08 191840 -1 6221
6223 0 379536.47 153577.05 191880 -1 6222
6224 0 381096.34 155548.06 191000 -1 6201
6225 0 381112.34 155780.06 191080 -1 6224
6226 0 381104.34 155836.06 191160 -1 6225
6227 0 380292.88 153810.4 190640 -1 6199
6228 0 380181 153769.2 190480 -1 6227
6229 0 380152.94 153758.95 190440 -1 6228
6230 0 380192.1 153794.05 190400 -1 6229
6231 0 381008.34 154652.06 190600 -1 6197
6232 0 381048.34 154564.06 190520 -1 6231
6233 0 381024.34 154508.06 190400 -1 6232
6234 0 381651.44 156855.75 189800 -1 6191
6235 0 381686.12 156874.77 189960 -1 6234
6236 0 381702.75 156867.69 190000 -1 6235
6237 0 381702.88 156858.98 190040 -1 6236
6238 0 382203.66 155259.16 186000 -1 6159
6239 0 381699.97 155823.53 186080 -1 6238
6240 0 380981.34 156209.5 186240 -1 6239
6241 0 380597.7 156386.08 186360 -1 6240
6242 0 380325.6 156518.4 186440 -1 6241
6243 0 379916.56 156716.83 186560 -1 6242
6244 0 379360.9 156713.48 186720 -1 6243
6245 0 378816.66 156911.83 186960 -1 6244
6246 0 378169.4 157222.27 187000 -1 6245
6247 0 377515.28 157310.39 187160 -1 6246
6248 0 376907.97 157165.4 187320 -1 6247
6249 0 376563.97 157102.42 187520 -1 6248
6250 0 376524.25 157095.5 187560 -1 6249
6251 0 376404.56 157076.42 187680 -1 6250
6252 0 376071.72 157175.4 187880 -1 6251
6253 0 375934.66 157192.33 187920 -1 6252
6254 0 375660.2 157226.58 188000 -1 6253
6255 0 375221.25 157394.7 188120 -1 6254
6256 0 375257.12 157295.75 188240 -1 6255
6257 0 375139.25 157450.88 188360 -1 6256
6258 0 374943.12 157709.23 188560 -1 6257
6259 0 374925 157673 188640 -1 6258
6260 0 374907 157637 188720 -1 6259
6261 0 374897.97 157619.08 188760 -1 6260
6262 0 374856 157658.2 188840 -1 6261
6263 0 374793 157717.36 188960 -1 6262
6264 0 374666.03 157709.08 189120 -1 6263
6265 0 374642.78 157701.6 189160 -1 6264
6266 0 374477 157752.8 189240 -1 6265
6267 0 374227.84 157828.7 189360 -1 6266
6268 0 374095.97 158104.52 189560 -1 6267
6269 0 374190.38 158131.73 189720 -1 6268
6270 0 373991.6 158315.2 189880 -1 6269
6271 0 373941.8 158360.81 189920 -1 6270
6272 0 373398 158516 189960 -1 6271
6273 0 372853.78 158670.73 190000 -1 6272
6274 0 372234 158929.06 189960 -1 6273
6275 0 372170 158955.67 189880 -1 6274
6276 0 372138 158969.06 189840 -1 6275
6277 0 372094.06 159013.92 189720 -1 6276
6278 0 372194 159001.06 189640 -1 6277
6279 0 372138 158921.06 189520 -1 6278
6280 0 372138 158841.06 189440 -1 6279
6281 0 372761.66 158697.67 190080 -1 6273
6282 0 372715.75 158711.25 190120 -1 6281
6283 0 372576.84 158750.83 190240 -1 6282
6284 0 372674 158706.02 190280 -1 6283
6285 0 373002.25 158622.97 190400 -1 6284
6286 0 372558.66 158929 190560 -1 6285
6287 0 372336.88 159081.92 190640 -1 6286
6288 0 371973.72 159369 190880 -1 6287
6289 0 371584.25 159484.06 191080 -1 6288
6290 0 371520.2 159353.6 191240 -1 6289
6291 0 371542.03 159347.36 191280 -1 6290
6292 0 371590.75 159326.75 191400 -1 6291
6293 0 371607.22 159319.9 191440 -1 6292
6294 0 371669.34 159291.5 191640 -1 6293
6295 0 371572.4 159341.8 191760 -1 6294
6296 0 371507.97 159375.12 191840 -1 6295
6297 0 371359.2 159483 192000 -1 6296
6298 0 371322.1 159509.73 192040 -1 6297
6299 0 371160.4 159692.4 192200 -1 6298
6300 0 371119.88 159737.56 192240 -1 6299
6301 0 370822 159847.5 192320 -1 6300
6302 0 370524.28 159957.31 192400 -1 6301
6303 0 370546.16 159959.17 192440 -1 6302
6304 0 370657 159969.73 192640 -1 6303
6305 0 369998.2 160374.52 192880 -1 6304
6306 0 369080.78 160835.45 192800 -1 6305
6307 0 368558.6 160799.42 192480 -1 6306
6308 0 368376.22 160899.33 192400 -1 6307
6309 0 368297.5 160871.03 192320 -1 6308
6310 0 368023.5 160836.6 192080 -1 6309
6311 0 367360.3 161045.31 191840 -1 6310
6312 0 366543.84 161651.61 191800 -1 6311
6313 0 366021.72 162176 191640 -1 6312
6314 0 365629.62 162569.25 191520 -1 6313
6315 0 365231.03 162754.75 191400 -1 6314
6316 0 365109.5 162813.5 191360 -1 6315
6317 0 364988.4 162871.6 191320 -1 6316
6318 0 364961.8 162883 191280 -1 6317
6319 0 364856.56 162927 191120 -1 6318
6320 0 364804.03 162948.62 191040 -1 6319
6321 0 365559.84 162171.17 191040 -1 6320
6322 0 365664 162043.5 191000 -1 6321
6323 0 365767.5 161915.5 190960 -1 6322
6324 0 365975.22 161659.56 190880 -1 6323
6325 0 366301.6 161394.97 190800 -1 6324
6326 0 366396.44 161298.38 190720 -1 6325
6327 0 366783.06 161136.77 190600 -1 6326
6328 0 366625 161391.64 190400 -1 6327
6329 0 365847 162411.03 190960 -1 6322
6330 0 365811 162479.03 190880 -1 6329
6331 0 365727 162531.03 190800 -1 6330
6332 0 364771 162988.8 191000 -1 6320
6333 0 364639 163148.17 190840 -1 6332
6334 0 364606.1 163188.06 190800 -1 6333
6335 0 364526.06 163224.11 190720 -1 6334
6336 0 364231.3 163726.78 190680 -1 6335
6337 0 363445.75 164040.34 190480 -1 6336
6338 0 363095.62 164086.83 190320 -1 6337
6339 0 362785.06 164508.36 190160 -1 6338
6340 0 362524.3 164920.94 189880 -1 6339
6341 0 361464.88 166022.05 189760 -1 6340
6342 0 361243.6 166568.6 189880 -1 6341
6343 0 361096.25 166933.33 189960 -1 6342
6344 0 361604.06 167640.14 189920 -1 6343
6345 0 361912.06 167776.14 189720 -1 6344
6346 0 362010.06 167860.17 189640 -1 6345
6347 0 361052 166901 190000 -1 6343
6348 0 360876.5 166772.61 190160 -1 6347
6349 0 360829.03 166680.4 190400 -1 6348
6350 0 360837.2 166680.42 190440 -1 6349
6351 0 361203.44 166004.44 189520 -1 6341
6352 0 361242.06 165756.11 189400 -1 6351
6353 0 361275.22 165608.77 189320 -1 6352
6354 0 360853.3 165827.94 189160 -1 6353
6355 0 360597.84 165770.1 189000 -1 6354
6356 0 360429.25 165348.25 189000 -1 6355
6357 0 360243.84 165199.81 188800 -1 6356
6358 0 364686 162762.66 190680 -1 6335
6359 0 364676.75 162783.25 190640 -1 6358
6360 0 364649.28 162843.69 190520 -1 6359
6361 0 364639.62 162861.27 190480 -1 6360
6362 0 364651.75 162704.1 190440 -1 6361
6363 0 364364 162452.03 190840 -1 6333
6364 0 364324 162408.03 190760 -1 6363
6365 0 364300 162384.03 190640 -1 6364
6366 0 364300 162360.03 190560 -1 6365
6367 0 364553.7 163265.47 191560 -1 6315
6368 0 364524.8 163387.4 191640 -1 6367
6369 0 364480.88 163571.08 191760 -1 6368
6370 0 364539 163656.4 191800 -1 6369
6371 0 364597 163741.5 191840 -1 6370
6372 0 364771 163998 191960 -1 6371
6373 0 364845.9 164070.3 192040 -1 6372
6374 0 364953.94 164169.67 192160 -1 6373
6375 0 364523.97 164117.53 192400 -1 6374
6376 0 364442.56 164152.92 192520 -1 6375
6377 0 364524.38 164129.22 192680 -1 6376
6378 0 364546.5 164123.6 192720 -1 6377
6379 0 364652.3 164195.64 192920 -1 6378
6380 0 364684.88 164260.69 193080 -1 6379
6381 0 365403.78 165092.89 192160 -1 6374
6382 0 365419 165095.4 192200 -1 6381
6383 0 365478.72 165105.42 192360 -1 6382
6384 0 365519.5 165108 192440 -1 6383
6385 0 365559.66 165111.45 192520 -1 6384
6386 0 364981 165478.03 192200 -1 6382
6387 0 364885 165434.03 192240 -1 6386
6388 0 365637 165262.03 192120 -1 6381
6389 0 365809 165318.03 192040 -1 6388
6390 0 365991 165562.03 192000 -1 6389
6391 0 365959 165694.03 191920 -1 6390
6392 0 365923 165710.03 191840 -1 6391
6393 0 365975 165806.03 191800 -1 6392
6394 0 370020.9 160257.17 192920 -1 6305
6395 0 368673.44 160853.1 193120 -1 6394
6396 0 368617.3 160898.38 193160 -1 6395
6397 0 368454.9 161055.06 193280 -1 6396
6398 0 368408.16 161091.17 193360 -1 6397
6399 0 368298.3 161201.05 193440 -1 6398
6400 0 368304.1 161229.23 193600 -1 6399
6401 0 368086 161082.33 193680 -1 6400
6402 0 367977.44 161008.72 193720 -1 6401
6403 0 367165.4 161174.58 193840 -1 6402
6404 0 367118 161175 193880 -1 6403
6405 0 370091.7 159914.62 193040 -1 6394
6406 0 370154.12 159975.4 193240 -1 6405
6407 0 369865.47 159479.95 193240 -1 6406
6408 0 369921.5 159353 193280 -1 6407
6409 0 370091.38 158972.39 193400 -1 6408
6410 0 370035.5 158766.5 193520 -1 6409
6411 0 370016.6 158697.58 193560 -1 6410
6412 0 369963.5 158691.5 193640 -1 6411
6413 0 369909.53 158684.8 193720 -1 6412
6414 0 369856.4 158744.4 193760 -1 6413
6415 0 369802.5 158803.5 193800 -1 6414
6416 0 369642.22 158982.38 193920 -1 6415
6417 0 369536.28 159092.36 194080 -1 6416
6418 0 369511.2 159080 194240 -1 6417
6419 0 369504.97 159076.52 194280 -1 6418
6420 0 369246.2 159135.17 194440 -1 6419
6421 0 369285.75 159260.25 194560 -1 6420
6422 0 369298.8 159302.28 194600 -1 6421
6423 0 369275 159295.4 194720 -1 6422
6424 0 369258.56 159290.56 194800 -1 6423
6425 0 369160 159206.8 194920 -1 6424
6426 0 369084.38 159070.36 195000 -1 6425
6427 0 369473.66 159317.5 195040 -1 6426
6428 0 369487.22 159342.89 195200 -1 6427
6429 0 369050.5 159012 195040 -1 6426
6430 0 369016.7 158954.31 195080 -1 6429
6431 0 368886.2 158796 195160 -1 6430
6432 0 368755.34 158638 195240 -1 6431
6433 0 368689.8 158559 195280 -1 6432
6434 0 368674.5 158445.78 195320 -1 6433
6435 0 368658 158333.75 195360 -1 6434
6436 0 368642 158221.67 195400 -1 6435
6437 0 368610.5 157997.2 195480 -1 6436
6438 0 368651.72 157814.14 195640 -1 6437
6439 0 368577 157790.33 195680 -1 6438
6440 0 368426.56 157742.95 195760 -1 6439
6441 0 368397.94 157826.89 195960 -1 6440
6442 0 368307.5 157793.5 196000 -1 6441
6443 0 368036.12 157692.86 196120 -1 6442
6444 0 366224 157573.75 196000 -1 6443
6445 0 365619.9 157533.7 195960 -1 6444
6446 0 365004.78 157521.75 195800 -1 6445
6447 0 364941.66 157508 195760 -1 6446
6448 0 364815.16 157479.55 195680 -1 6447
6449 0 364766.9 157458.4 195520 -1 6448
6450 0 364787.6 157487.14 195480 -1 6449
6451 0 364825.22 157340.06 195360 -1 6450
6452 0 364850.2 157356.05 195280 -1 6451
6453 0 364810.66 157357.38 195240 -1 6452
6454 0 366435.2 157620.83 195920 -1 6444
6455 0 366547.2 157620.83 195840 -1 6454
6456 0 367822 157706.5 196200 -1 6443
6457 0 367608.47 157720.36 196280 -1 6456
6458 0 366801.38 156852.81 196280 -1 6457
6459 0 366594.1 156799.28 196080 -1 6458
6460 0 366470.56 156813.88 196040 -1 6459
6461 0 366425.88 156967.55 195960 -1 6460
6462 0 367497.44 157724.92 196320 -1 6457
6463 0 367455.2 157697.6 196360 -1 6462
6464 0 367287.9 157587.92 196520 -1 6463
6465 0 367039.53 157560.47 196760 -1 6464
6466 0 367347 157557.5 196800 -1 6465
6467 0 367654.1 157554.88 196840 -1 6466
6468 0 368029.6 157604.34 197040 -1 6467
6469 0 367987.2 157738.69 197080 -1 6468
6470 0 367966.53 157740.16 197160 -1 6469
6471 0 368004.6 157610.6 197320 -1 6470
6472 0 367944.7 157543.36 197480 -1 6471
6473 0 368033.53 157547.27 197680 -1 6472
6474 0 368382.78 157636.5 197880 -1 6473
6475 0 368358.66 157603.83 198000 -1 6474
6476 0 368683.2 157788.83 195360 -1 6436
6477 0 368683.2 157572.83 195200 -1 6476
6478 0 368627.2 157380.83 195080 -1 6477
6479 0 368483.2 157364.83 194960 -1 6478
6480 0 368419.2 157324.83 194880 -1 6479
6481 0 370256.66 160047.33 193360 -1 6406
6482 0 370462.38 160192.14 193600 -1 6481
6483 0 370494.2 160188.8 193640 -1 6482
6484 0 370783.88 160160.33 194000 -1 6483
6485 0 370721.75 160184.5 194080 -1 6484
6486 0 370534.84 160258.4 194320 -1 6485
6487 0 370618 160245.05 194400 -1 6486
6488 0 370698.6 160260.88 194520 -1 6487
6489 0 370892.47 160236.1 194680 -1 6488
6490 0 371105.22 160307.03 194800 -1 6489
6491 0 371046.97 160474.27 195000 -1 6490
6492 0 374118.22 158343.11 190400 -1 6285
6493 0 374199 158313 190520 -1 6492
6494 0 374253.12 158292.8 190600 -1 6493
6495 0 374333.8 158302.6 190760 -1 6494
6496 0 374353.66 158305.34 190800 -1 6495
6497 0 374221.34 158559.02 191000 -1 6496
6498 0 374195 158511.67 191080 -1 6497
6499 0 374181.97 158488.16 191120 -1 6498
6500 0 374223.9 158517.5 191160 -1 6499
6501 0 373194 158577.06 189920 -1 6272
6502 0 373138 158649.06 189800 -1 6501
6503 0 373170 158697.06 189680 -1 6502
6504 0 373130 158689.06 189600 -1 6503
6505 0 373050 158681.06 189520 -1 6504
6506 0 372954 158673.06 189400 -1 6505
6507 0 372922 158721.06 189360 -1 6506
6508 0 375262 158433.06 189720 -1 6269
6509 0 375710 158593.06 189760 -1 6508
6510 0 376042 158673.06 189800 -1 6509
6511 0 375898 158737.06 189960 -1 6510
6512 0 395739 148603 178120 -1 6072
6513 0 395739 148879.03 178160 -1 6512
6514 0 395747 148887.03 178200 -1 6513
6515 0 395799 148903.03 178240 -1 6514
6516 0 395919 149283.03 178280 -1 6515
6517 0 395963 149271.03 178320 -1 6516
6518 0 393159 149006.06 177880 -1 6066
6519 0 392847 149006.06 177960 -1 6518
6520 0 392711 149038.06 178040 -1 6519
6521 0 393863.34 149345.58 177720 -1 6062
6522 0 393749.56 149364.03 177680 -1 6521
6523 0 393651.34 149382.08 177640 -1 6522
6524 0 393659.22 149432 177600 -1 6523
6525 0 393677.7 149459.72 177560 -1 6524
6526 0 393699.84 149486.52 177520 -1 6525
6527 0 393724.12 149515.36 177480 -1 6526
6528 0 393741.6 149552.77 177440 -1 6527
6529 0 393770.12 149648.47 177400 -1 6528
6530 0 393833.34 149702.1 177360 -1 6529
6531 0 393817.28 149744.02 177320 -1 6530
6532 0 393799.6 149783.45 177280 -1 6531
6533 0 393786.3 149935.64 177240 -1 6532
6534 0 393775.22 150081.14 177200 -1 6533
6535 0 393776.22 150091.36 177160 -1 6534
6536 0 393809.88 150094.52 177120 -1 6535
6537 0 393818.5 150076.73 177080 -1 6536
6538 0 393829.03 150052.67 177040 -1 6537
6539 0 393845.03 150050.84 177000 -1 6538
6540 0 393868.12 150036.89 176960 -1 6539
6541 0 393902.38 149836.9 176920 -1 6540
6542 0 393873.88 150051.7 176880 -1 6541
6543 0 393893.78 150045.27 176840 -1 6542
6544 0 393869.72 150070.84 176800 -1 6543
6545 0 393911.22 150046.97 176760 -1 6544
6546 0 393951.3 150013.58 176720 -1 6545
6547 0 393933.62 150062.27 176680 -1 6546
6548 0 393907.38 150115.58 176640 -1 6547
6549 0 393890.28 150110.3 176600 -1 6548
6550 0 393754 149223.06 177360 -1 6529
6551 0 393810 149159.06 177240 -1 6550
6552 0 393830 149127.03 177160 -1 6551
6553 0 393794 149143.03 177080 -1 6552
6554 0 393806 149131.03 177000 -1 6553
6555 0 393870 149103.03 176960 -1 6554
6556 0 393974 148895.03 176920 -1 6555
6557 0 393954 149219.03 176880 -1 6556
6558 0 394086 149215.03 176800 -1 6557
6559 0 394102 149251.03 176680 -1 6558
6560 0 394038 149387.03 176560 -1 6559
6561 0 394038 149463.03 176520 -1 6560
6562 0 397533.1 146739.12 177480 -1 5901
6563 0 397891 146504.06 177400 -1 6562
6564 0 398547 145752.06 177360 -1 6563
6565 0 398667 145496.06 177320 -1 6564
6566 0 399003 145392.06 177280 -1 6565
6567 0 399099 145344.06 177200 -1 6566
6568 0 398899 145256.06 177080 -1 6567
6569 0 398723 145144.06 177000 -1 6568
6570 0 398595 145136.06 176920 -1 6569
6571 0 398571 145112.06 176880 -1 6570
6572 0 398355 145320.06 176920 -1 6570
6573 0 398299 145152.06 176840 -1 6572
6574 0 397691 146992.06 177240 -1 6563
6575 0 397747 147072.06 177080 -1 6574
6576 0 397827 147000 177000 -1 6575
6577 0 397907 146928.06 176920 -1 6576
6578 0 397635 147264.06 177680 -1 5898
6579 0 397723 147368.06 177760 -1 6578
6580 0 397795 147380 177800 -1 6579
6581 0 397867 147392.06 177840 -1 6580
6582 0 397713 147504.03 177800 -1 6580
6583 0 397133 145875.06 177720 -1 5895
6584 0 396757 145939.06 177680 -1 6583
6585 0 396613 145963.06 177640 -1 6584
6586 0 396581 146059.06 177600 -1 6585
6587 0 396629 145819.06 177760 -1 6584
6588 0 396586 145662.05 177880 -1 6587
6589 0 396437 145587.06 178000 -1 6588
6590 0 396365 145531.06 178080 -1 6589
6591 0 396285 145507.06 178160 -1 6590
6592 0 397899 145402 178240 -1 5885
6593 0 397787 145414 178360 -1 6592
6594 0 397735 145486 178440 -1 6593
6595 0 397659 145522 178520 -1 6594
6596 0 397567 145478 178600 -1 6595
6597 0 400709.9 142954.02 178120 -1 5884
6598 0 400672.72 143000.36 178080 -1 6597
6599 0 400630.03 143058.6 178040 -1 6598
6600 0 400622.66 143105.02 178000 -1 6599
6601 0 400575.5 143161.58 177960 -1 6600
6602 0 400541.44 143222.02 177920 -1 6601
6603 0 400501.3 143279.06 177880 -1 6602
6604 0 400736 142954.03 177840 -1 6603
6605 0 400909.84 142949.58 177800 -1 6604
6606 0 401074 142902.03 177720 -1 6605
6607 0 399476.88 142713.58 177880 -1 6603
6608 0 399276.97 141816.34 177880 -1 6607
6609 0 399245.62 141775.98 177840 -1 6608
6610 0 399195.8 141750.72 177800 -1 6609
6611 0 399172.38 141714.17 177760 -1 6610
6612 0 398995.34 141189.89 177760 -1 6611
6613 0 398735.78 140990.81 177760 -1 6612
6614 0 398437.56 140679.1 177840 -1 6613
6615 0 398426.9 140678.6 178000 -1 6614
6616 0 398362.94 140593.84 178160 -1 6615
6617 0 398218.22 140484.73 178360 -1 6616
6618 0 398191.7 140290.55 178520 -1 6617
6619 0 398037.6 140200.89 178720 -1 6618
6620 0 397995.44 140119.4 178840 -1 6619
6621 0 397974.4 140128.48 179080 -1 6620
6622 0 397974.06 140144.05 179280 -1 6621
6623 0 397978.28 140132.83 179440 -1 6622
6624 0 397890.53 140013.83 179640 -1 6623
6625 0 397893.5 140060.72 179800 -1 6624
6626 0 397828.03 140112.27 180000 -1 6625
6627 0 397903.84 140388.34 180160 -1 6626
6628 0 397871.78 140410.34 180320 -1 6627
6629 0 397721.1 140516.55 180520 -1 6628
6630 0 397728.47 140531.27 180680 -1 6629
6631 0 397669.2 140688.25 180800 -1 6630
6632 0 397584.66 140815.67 180960 -1 6631
6633 0 397630.78 140903.38 181120 -1 6632
6634 0 397594.38 140981 181240 -1 6633
6635 0 397435.7 141142.94 181440 -1 6634
6636 0 397303.72 141143.03 181560 -1 6635
6637 0 397270.78 141147 181760 -1 6636
6638 0 397086.97 141150.83 182000 -1 6637
6639 0 397088.16 141029.58 182200 -1 6638
6640 0 397184.06 140917.48 182440 -1 6639
6641 0 397192.7 140812.53 182640 -1 6640
6642 0 397159.75 140732.84 182840 -1 6641
6643 0 397051.47 140631.97 183080 -1 6642
6644 0 396988.94 140473.72 183280 -1 6643
6645 0 396860.78 140546.92 183480 -1 6644
6646 0 396814.38 140631.02 183640 -1 6645
6647 0 396675.66 140767.67 183840 -1 6646
6648 0 396648.3 140794.56 183880 -1 6647
6649 0 396795.4 141031.3 184040 -1 6648
6650 0 397058.78 141188.69 184200 -1 6649
6651 0 397082.34 141284.58 184280 -1 6650
6652 0 397104.66 141388.2 184360 -1 6651
6653 0 397162.88 141478.56 184440 -1 6652
6654 0 397192.66 141524.67 184480 -1 6653
6655 0 397251.88 141616.14 184560 -1 6654
6656 0 397471.9 141909.56 184760 -1 6655
6657 0 397644.03 142087.77 184960 -1 6656
6658 0 397611.25 142076.55 185120 -1 6657
6659 0 397628.6 142192.2 185280 -1 6658
6660 0 397633.38 142221.45 185320 -1 6659
6661 0 397596.56 142291.88 185480 -1 6660
6662 0 397691.9 142435.9 185720 -1 6661
6663 0 397822.5 142513.5 185800 -1 6662
6664 0 397953.16 142591.02 185880 -1 6663
6665 0 398011 142610.86 186080 -1 6664
6666 0 398294.6 142579.14 186240 -1 6665
6667 0 398141.7 142722.77 186440 -1 6666
6668 0 398115.2 142752.6 186480 -1 6667
6669 0 398061.5 142812 186560 -1 6668
6670 0 398007.72 142871.14 186640 -1 6669
6671 0 397921.4 142980.92 186840 -1 6670
6672 0 397831.72 142974.86 187000 -1 6671
6673 0 397726.97 143008.19 187200 -1 6672
6674 0 397585.44 142841.05 187400 -1 6673
6675 0 397379.25 142791.08 187560 -1 6674
6676 0 397380.8 142811.6 187600 -1 6675
6677 0 397382.75 142832.5 187640 -1 6676
6678 0 397387.62 142894.27 187760 -1 6677
6679 0 397598.9 142780.55 187920 -1 6678
6680 0 397819 142619.4 188080 -1 6679
6681 0 397873.7 142578.81 188120 -1 6680
6682 0 397700.5 142577.5 188240 -1 6681
6683 0 397527.1 142576.4 188360 -1 6682
6684 0 397749.97 142422.23 188560 -1 6683
6685 0 398024.2 142327.38 188720 -1 6684
6686 0 398282.5 142317.28 188960 -1 6685
6687 0 398306.78 142501.95 189040 -1 6686
6688 0 398333.8 142525 189080 -1 6687
6689 0 396866 143082.03 187640 -1 6677
6690 0 396770 143230.03 187720 -1 6689
6691 0 396838 143470.03 187800 -1 6690
6692 0 396714 143478.03 187880 -1 6691
6693 0 396570 143414.03 187960 -1 6692
6694 0 396518 143406.03 188040 -1 6693
6695 0 396506 143403.33 188080 -1 6694
6696 0 396482 143398.03 188160 -1 6695
6697 0 396498 143450.03 188280 -1 6696
6698 0 396550 143470.03 188360 -1 6697
6699 0 396598 143502.03 188480 -1 6698
6700 0 399138.88 141684.67 177720 -1 6611
6701 0 399165.62 141648.23 177680 -1 6700
6702 0 399162.72 141621.16 177640 -1 6701
6703 0 399178.78 141591.55 177600 -1 6702
6704 0 399193.12 141544 177560 -1 6703
6705 0 399176.5 141523.27 177520 -1 6704
6706 0 399197 141493.03 177480 -1 6705
6707 0 399198.3 141470.73 177440 -1 6706
6708 0 399209.7 141437.4 177400 -1 6707
6709 0 399219.47 141393.6 177360 -1 6708
6710 0 399228.72 141372.97 177320 -1 6709
6711 0 399941.84 141527.77 177320 -1 6710
6712 0 400120 141440.03 177280 -1 6711
6713 0 400156 141372.03 177200 -1 6712
6714 0 400160 141320.03 177080 -1 6713
6715 0 400232 141252.03 176960 -1 6714
6716 0 399238.56 141359.81 177280 -1 6710
6717 0 399219.22 141337.05 177240 -1 6716
6718 0 399216.7 141303.14 177200 -1 6717
6719 0 399229.7 141268.8 177160 -1 6718
6720 0 399222.34 141238.94 177120 -1 6719
6721 0 399240.66 141203.2 177080 -1 6720
6722 0 399230.7 141155.12 177040 -1 6721
6723 0 399238.03 141121.08 177000 -1 6722
6724 0 399246.4 141086.55 176960 -1 6723
6725 0 399251 141077.77 176920 -1 6724
6726 0 399292.84 141008.56 176880 -1 6725
6727 0 399282.38 140990.95 176840 -1 6726
6728 0 399267.44 140962 176800 -1 6727
6729 0 399260.28 140912.69 176760 -1 6728
6730 0 399260.66 140876.36 176720 -1 6729
6731 0 399289 140853.62 176680 -1 6730
6732 0 399296.9 140836.36 176640 -1 6731
6733 0 399311.03 140827.05 176600 -1 6732
6734 0 399338.1 140822.1 176560 -1 6733
6735 0 399340.9 140832.22 176520 -1 6734
6736 0 399347.72 140864.1 176480 -1 6735
6737 0 399354 140892.62 176440 -1 6736
6738 0 399386.3 140857.12 176400 -1 6737
6739 0 399410.47 140838.73 176360 -1 6738
6740 0 399427.84 140814.7 176320 -1 6739
6741 0 399459.2 140791.77 176280 -1 6740
6742 0 399491.5 140767.06 176240 -1 6741
6743 0 399515.16 140774.25 176200 -1 6742
6744 0 399517.22 140805.81 176160 -1 6743
6745 0 399522.75 140829.02 176120 -1 6744
6746 0 399524.38 140851.61 176080 -1 6745
6747 0 399549.44 140846.69 176040 -1 6746
6748 0 399573.53 140842.38 176000 -1 6747
6749 0 399569.12 140854.53 175960 -1 6748
6750 0 399583.62 140859.38 175920 -1 6749
6751 0 399611.06 140830.22 175880 -1 6750
6752 0 399638.44 140801.27 175840 -1 6751
6753 0 399660.03 140779.47 175800 -1 6752
6754 0 399691.9 140708.81 175760 -1 6753
6755 0 399735.72 140631.25 175720 -1 6754
6756 0 399772.1 140542.61 175680 -1 6755
6757 0 399803.22 140465.05 175640 -1 6756
6758 0 399848.4 140376.95 175600 -1 6757
6759 0 399926.56 140329.53 175560 -1 6758
6760 0 399879 140305.31 175520 -1 6759
6761 0 399812.25 140289.48 175480 -1 6760
6762 0 399821.94 140267.83 175440 -1 6761
6763 0 399832.72 140229.52 175400 -1 6762
6764 0 399880.25 140178.39 175360 -1 6763
6765 0 399898.84 140157.34 175320 -1 6764
6766 0 399948.78 140140.97 175280 -1 6765
6767 0 399902.84 140133.14 175200 -1 6766
6768 0 399888.22 140119.48 175160 -1 6767
6769 0 399869.62 140121.38 175120 -1 6768
6770 0 399903.5 140131.66 175080 -1 6769
6771 0 399865.44 140141.72 175040 -1 6770
6772 0 399837.38 140161.25 175000 -1 6771
6773 0 399831.75 140163.03 174960 -1 6772
6774 0 399825.4 140163.03 174920 -1 6773
6775 0 399808.94 140170.64 174880 -1 6774
6776 0 399799.9 140154.69 174840 -1 6775
6777 0 399787.22 140132.95 174800 -1 6776
6778 0 399772.78 140101.45 174760 -1 6777
6779 0 399783.34 140069.42 174720 -1 6778
6780 0 399795.88 140014.23 174680 -1 6779
6781 0 399799.44 140006.64 174640 -1 6780
6782 0 399805.94 139989.1 174600 -1 6781
6783 0 399813.7 139962.44 174560 -1 6782
6784 0 399838.3 139918.17 174520 -1 6783
6785 0 399852.34 139891.11 174480 -1 6784
6786 0 399846.53 139877.25 174440 -1 6785
6787 0 399855.47 139842.12 174400 -1 6786
6788 0 399853.6 139801.73 174360 -1 6787
6789 0 399863.16 139759.48 174320 -1 6788
6790 0 399853.3 139734 174280 -1 6789
6791 0 399857.56 139683.22 174240 -1 6790
6792 0 399853.8 139632.67 174200 -1 6791
6793 0 399857.6 139595.27 174160 -1 6792
6794 0 399871.03 139559.38 174080 -1 6793
6795 0 399881.12 139519.66 174040 -1 6794
6796 0 399972.78 139376.86 174000 -1 6795
6797 0 400008.6 139352.4 173960 -1 6796
6798 0 400002.16 139407.23 173920 -1 6797
6799 0 399993.62 139379.25 173880 -1 6798
6800 0 399988.1 139339.23 173840 -1 6799
6801 0 399997.72 139307.64 173800 -1 6800
6802 0 399986.3 139284.36 173760 -1 6801
6803 0 399972.97 139269.45 173720 -1 6802
6804 0 399955.6 139257.61 173680 -1 6803
6805 0 399925.47 139263.77 173640 -1 6804
6806 0 399892.1 139273.36 173600 -1 6805
6807 0 399861.53 139280 173560 -1 6806
6808 0 399835.2 139302.45 173520 -1 6807
6809 0 399866.34 139284.88 173480 -1 6808
6810 0 399899.94 139263.6 173440 -1 6809
6811 0 399905.75 139220.22 173400 -1 6810
6812 0 399889.4 139192.58 173360 -1 6811
6813 0 399909.53 139135.55 173320 -1 6812
6814 0 399911.06 139103.64 173280 -1 6813
6815 0 399881.34 139103.56 173240 -1 6814
6816 0 399926.88 138992.33 173200 -1 6815
6817 0 399887.16 139008.98 173160 -1 6816
6818 0 399861.8 139015.44 173120 -1 6817
6819 0 399841.6 138969.16 173080 -1 6818
6820 0 399802.94 138934.48 173040 -1 6819
6821 0 399789.25 138880.14 173000 -1 6820
6822 0 399751.72 138848.23 172960 -1 6821
6823 0 399710.1 138819.12 172920 -1 6822
6824 0 399715.47 138800 172880 -1 6823
6825 0 399729.5 138784.61 172840 -1 6824
6826 0 399719.78 138791.1 172800 -1 6825
6827 0 399713.06 138785.98 172760 -1 6826
6828 0 399709.25 138758.12 172720 -1 6827
6829 0 399685.78 138742.05 172680 -1 6828
6830 0 399675.5 138710.42 172640 -1 6829
6831 0 399673.84 138672.19 172600 -1 6830
6832 0 399650.3 138647.4 172560 -1 6831
6833 0 399684.3 138336.56 172520 -1 6832
6834 0 399723.22 138032.9 172480 -1 6833
6835 0 399784.5 137953.86 172440 -1 6834
6836 0 399864.06 137866.05 172400 -1 6835
6837 0 399929.97 137784.56 172360 -1 6836
6838 0 399959.47 137644.55 172320 -1 6837
6839 0 399991.03 137505.2 172280 -1 6838
6840 0 400016.38 137371.36 172240 -1 6839
6841 0 399970.3 137305.52 172200 -1 6840
6842 0 399898.06 137258.89 172160 -1 6841
6843 0 399854.66 137183.14 172120 -1 6842
6844 0 399749.8 137186.47 172080 -1 6843
6845 0 399707.06 137125.73 172040 -1 6844
6846 0 399666.22 137052.67 172000 -1 6845
6847 0 399629.88 136991.16 171960 -1 6846
6848 0 399632.12 136557.7 171920 -1 6847
6849 0 399587.38 136474.31 171880 -1 6848
6850 0 399550.88 136376.45 171840 -1 6849
6851 0 399504.25 136288.98 171800 -1 6850
6852 0 399470.3 136183.12 171760 -1 6851
6853 0 399483.25 136135.22 171720 -1 6852
6854 0 399483.62 136069.1 171680 -1 6853
6855 0 399518.9 136006.86 171640 -1 6854
6856 0 399536.88 135956.9 171600 -1 6855
6857 0 399502.3 135917.14 171560 -1 6856
6858 0 399457.28 135881.9 171520 -1 6857
6859 0 399417.94 135842.03 171480 -1 6858
6860 0 399388.84 135790.9 171440 -1 6859
6861 0 399384.34 135741.77 171400 -1 6860
6862 0 399399.22 135682.62 171360 -1 6861
6863 0 399401.03 135628.22 171320 -1 6862
6864 0 399412 135568.62 171280 -1 6863
6865 0 399406.22 135514.88 171240 -1 6864
6866 0 399401.66 135453.19 171200 -1 6865
6867 0 399434.78 135441.62 171160 -1 6866
6868 0 399471 135427.9 171120 -1 6867
6869 0 399496.34 135417.62 171080 -1 6868
6870 0 399541.8 135394.08 171040 -1 6869
6871 0 399631.88 135339.94 171000 -1 6870
6872 0 399724.5 135293.45 170960 -1 6871
6873 0 399734.56 135221.62 170920 -1 6872
6874 0 399783 135125.73 170880 -1 6873
6875 0 399759.75 135066.48 170840 -1 6874
6876 0 399769.22 134990.02 170800 -1 6875
6877 0 399778.12 134917.11 170760 -1 6876
6878 0 399760.62 134851 170720 -1 6877
6879 0 399723.38 134805.23 170680 -1 6878
6880 0 399687.28 134745.72 170640 -1 6879
6881 0 399661.47 134685.98 170600 -1 6880
6882 0 399626.9 134632.31 170560 -1 6881
6883 0 399664.94 134635.22 170520 -1 6882
6884 0 399695.22 134646.94 170480 -1 6883
6885 0 399723.28 134658.06 170440 -1 6884
6886 0 399750.9 134655.66 170400 -1 6885
6887 0 399759.3 134626.56 170360 -1 6886
6888 0 399783.88 134594.55 170320 -1 6887
6889 0 399754.25 134577.8 170280 -1 6888
6890 0 399762.62 134546.86 170240 -1 6889
6891 0 399759.44 134527.08 170200 -1 6890
6892 0 399748.34 134491.86 170160 -1 6891
6893 0 399774.75 134447.98 170120 -1 6892
6894 0 399749.4 134421.92 170080 -1 6893
6895 0 399752.84 134378.03 170040 -1 6894
6896 0 399754.75 134344.03 170000 -1 6895
6897 0 399771.6 134295.94 169960 -1 6896
6898 0 399774.38 134255.2 169920 -1 6897
6899 0 399782.9 134206.06 169880 -1 6898
6900 0 399785.1 134170.73 169840 -1 6899
6901 0 398886.5 136106.06 171520 -1 6858
6902 0 398506.12 135921.6 171520 -1 6901
6903 0 398424.16 135740.92 171680 -1 6902
6904 0 398316.22 135827.98 171920 -1 6903
6905 0 399852 137149.03 172360 -1 6838
6906 0 399732 137085.03 172480 -1 6905
6907 0 399696 137133.03 172640 -1 6906
6908 0 399760 137297.03 172720 -1 6907
6909 0 399756 137349.03 172800 -1 6908
6910 0 399696 137309.03 172880 -1 6909
6911 0 399388 142064.03 177360 -1 6708
6912 0 399528 142292.03 177320 -1 6911
6913 0 399528 142384.03 177240 -1 6912
6914 0 398520 142264.03 177720 -1 6700
6915 0 398296 142584.03 177680 -1 6914
6916 0 398326 142656.06 177600 -1 6915
6917 0 400610 142798.67 178200 -1 5884
6918 0 400354 142602.03 178280 -1 6917
6919 0 400258 142490.03 178440 -1 6918
6920 0 400242 142426.03 178560 -1 6919
6921 0 400266 142378.06 178680 -1 6920
6922 0 400146 142386.06 178800 -1 6921
6923 0 400282 142514.06 178880 -1 6922
6924 0 400386 142578.06 179000 -1 6923
6925 0 400826 142666.06 179040 -1 6924
6926 0 400914 142858.06 179120 -1 6925
6927 0 402853.12 141957.1 178120 -1 5883
6928 0 402826.28 141960.69 178080 -1 6927
6929 0 402806.03 141973.19 178040 -1 6928
6930 0 402810.5 141971.8 178000 -1 6929
6931 0 402825.3 142008.98 177960 -1 6930
6932 0 402819.4 142043.17 177920 -1 6931
6933 0 402814.72 142066.08 177880 -1 6932
6934 0 402818.44 142084.55 177840 -1 6933
6935 0 402816.03 142125.27 177800 -1 6934
6936 0 402826.7 142159.05 177760 -1 6935
6937 0 402826.16 142202.58 177720 -1 6936
6938 0 402840.84 142227.22 177680 -1 6937
6939 0 402814.4 142273.08 177640 -1 6938
6940 0 402807.16 142312.16 177600 -1 6939
6941 0 402775.5 142341.77 177560 -1 6940
6942 0 402762.03 142359.7 177520 -1 6941
6943 0 402767.53 142415.77 177480 -1 6942
6944 0 402610 141778.06 178280 -1 5883
6945 0 402658 141722.06 178400 -1 6944
6946 0 402698 141658.06 178520 -1 6945
6947 0 402826 141506.06 178600 -1 6946
6948 0 402975.34 141410 178680 -1 6947
6949 0 403050 141362.06 178720 -1 6948
6950 0 402802 141410.06 178800 -1 6949
6951 0 402546 141538.06 178880 -1 6950
6952 0 402506 141554.06 179000 -1 6951
6953 0 402452.66 141535.33 179040 -1 6952
6954 0 402346 141498.06 179120 -1 6953
6955 0 402250 141498.06 179160 -1 6954
6956 0 402194 141538 179200 -1 6955
6957 0 402138 141578.06 179240 -1 6956
6958 0 405504.66 140783.31 178120 -1 5881
6959 0 405526.28 140741.83 178080 -1 6958
6960 0 405569.62 140698.56 178040 -1 6959
6961 0 405612.12 140651.33 178000 -1 6960
6962 0 405641.03 140605.7 177960 -1 6961
6963 0 405667.9 140572.05 177920 -1 6962
6964 0 405707.44 140519.53 177880 -1 6963
6965 0 405740.72 140473.27 177840 -1 6964
6966 0 406459.88 140688.44 177840 -1 6965
6967 0 406473.5 140677.52 177800 -1 6966
6968 0 406499.62 140667.81 177760 -1 6967
6969 0 406520.3 140657 177720 -1 6968
6970 0 406554.7 140646.23 177680 -1 6969
6971 0 406521.9 140630.1 177640 -1 6970
6972 0 406507.3 140612.31 177600 -1 6971
6973 0 406477.1 140574.27 177560 -1 6972
6974 0 406460.6 140605.61 177520 -1 6973
6975 0 406462.06 140634.03 177480 -1 6974
6976 0 406453.84 140668.67 177440 -1 6975
6977 0 406458.34 140681.11 177400 -1 6976
6978 0 406466.38 140682.06 177360 -1 6977
6979 0 406481.06 140699.27 177320 -1 6978
6980 0 406490.12 140715.81 177280 -1 6979
6981 0 406491.78 140683.52 177240 -1 6980
6982 0 406501.3 140655.31 177200 -1 6981
6983 0 406522.94 140612.92 177160 -1 6982
6984 0 406525.44 140572.25 177120 -1 6983
6985 0 406528.84 140570.97 177080 -1 6984
6986 0 406500.94 140567.03 177040 -1 6985
6987 0 406488.94 140577.9 177000 -1 6986
6988 0 406461.84 140563.4 176960 -1 6987
6989 0 406430.97 140558.81 176920 -1 6988
6990 0 406445.56 140573.7 176880 -1 6989
6991 0 406418.47 140609.3 176840 -1 6990
6992 0 406413.88 140639.22 176800 -1 6991
6993 0 406412.6 140635.47 176760 -1 6992
6994 0 406419.2 140651.25 176720 -1 6993
6995 0 406429.84 140656.48 176680 -1 6994
6996 0 406456.6 140669.62 176640 -1 6995
6997 0 406489.28 140692.67 176600 -1 6996
6998 0 406529.5 140720.72 176560 -1 6997
6999 0 406526.9 140742.31 176520 -1 6998
7000 0 406539.16 140753.62 176480 -1 6999
7001 0 406543.28 140781.27 176440 -1 7000
7002 0 406575.78 140766.38 176400 -1 7001
7003 0 406604.62 140761.47 176360 -1 7002
7004 0 406605.16 140779.31 176320 -1 7003
7005 0 406653.72 140766.45 176280 -1 7004
7006 0 406690.12 140754.6 176240 -1 7005
7007 0 406760.7 140742.8 176200 -1 7006
7008 0 406819.06 140744.66 176160 -1 7007
7009 0 406874 140745.64 176120 -1 7008
7010 0 406869.9 140814.94 176080 -1 7009
7011 0 406901.34 140851.88 176040 -1 7010
7012 0 406929.28 140901.1 176000 -1 7011
7013 0 406919.44 140931.17 175960 -1 7012
7014 0 406945.6 140944.62 175920 -1 7013
7015 0 406953.88 140963.78 175880 -1 7014
7016 0 406905.25 140989.45 175840 -1 7015
7017 0 406851.03 141035.38 175800 -1 7016
7018 0 406791.44 141077.08 175760 -1 7017
7019 0 406796.16 141082.9 175720 -1 7018
7020 0 406802.34 141071.52 175680 -1 7019
7021 0 406800.38 141060.05 175640 -1 7020
7022 0 406757.84 141068.83 175600 -1 7021
7023 0 406712.06 141085.7 175560 -1 7022
7024 0 406682.72 141100.06 175520 -1 7023
7025 0 406634.38 141137.77 175480 -1 7024
7026 0 406587.03 141165.67 175440 -1 7025
7027 0 406586.03 141189.31 175400 -1 7026
7028 0 406609.2 141176.19 175360 -1 7027
7029 0 406611.66 141203.73 175320 -1 7028
7030 0 406625.8 141185.73 175280 -1 7029
7031 0 406674.44 141048.98 175200 -1 7030
7032 0 406704.62 141069.86 175160 -1 7031
7033 0 406721.5 141109.97 175120 -1 7032
7034 0 406754.7 141140.7 175080 -1 7033
7035 0 406776.75 141164.23 175040 -1 7034
7036 0 406813.16 141190.06 175000 -1 7035
7037 0 406826.44 141218.89 174960 -1 7036
7038 0 406843.44 141243.81 174920 -1 7037
7039 0 406841.66 141280.61 174880 -1 7038
7040 0 406855.22 141288.55 174840 -1 7039
7041 0 406872.4 141301.95 174800 -1 7040
7042 0 406875.94 141329.27 174760 -1 7041
7043 0 406882.9 141359.94 174720 -1 7042
7044 0 406879.16 141370.83 174680 -1 7043
7045 0 406905.47 141374.23 174640 -1 7044
7046 0 406927.6 141349.12 174600 -1 7045
7047 0 406947.1 141333.11 174560 -1 7046
7048 0 406978.62 141309.95 174520 -1 7047
7049 0 406982.56 141322.23 174480 -1 7048
7050 0 406982.6 141342.7 174440 -1 7049
7051 0 406990.38 141346.36 174400 -1 7050
7052 0 406979.53 141391.02 174360 -1 7051
7053 0 406975.6 141440.62 174320 -1 7052
7054 0 406995 141465.9 174280 -1 7053
7055 0 407048.72 141477.1 174240 -1 7054
7056 0 407083.5 141486.23 174200 -1 7055
7057 0 407141.1 141506.06 174160 -1 7056
7058 0 407147.94 141580.36 174080 -1 7057
7059 0 407183.7 141582.4 174040 -1 7058
7060 0 407305.78 141683.97 174000 -1 7059
7061 0 407404.6 141647.61 173960 -1 7060
7062 0 407480.88 141664.25 173920 -1 7061
7063 0 407542.38 141695.66 173880 -1 7062
7064 0 407609.22 141709.23 173840 -1 7063
7065 0 407833.7 141724.16 173800 -1 7064
7066 0 408040.66 141756.3 173760 -1 7065
7067 0 408247.4 141809.39 173720 -1 7066
7068 0 408268.94 141817.64 173680 -1 7067
7069 0 408302.75 141832.97 173640 -1 7068
7070 0 408293.22 141854.1 173600 -1 7069
7071 0 408314.25 141876.78 173560 -1 7070
7072 0 408335.75 141916.98 173520 -1 7071
7073 0 408351.16 141947.55 173480 -1 7072
7074 0 408356.66 141993.5 173440 -1 7073
7075 0 408390.38 142019.97 173400 -1 7074
7076 0 408385.22 142056.64 173360 -1 7075
7077 0 408396.94 142089.89 173320 -1 7076
7078 0 408351.8 142079.12 173280 -1 7077
7079 0 408298.62 142065.06 173240 -1 7078
7080 0 408277.62 141998.16 173200 -1 7079
7081 0 408222.8 141988.19 173160 -1 7080
7082 0 408767.47 142101.33 173160 -1 7081
7083 0 408785.7 142161.38 173120 -1 7082
7084 0 408837.53 142174.58 173080 -1 7083
7085 0 408881.06 142204.83 173040 -1 7084
7086 0 408917.2 142266.84 173000 -1 7085
7087 0 408954.78 142327.47 172960 -1 7086
7088 0 408947.88 142351.22 172920 -1 7087
7089 0 408915.06 142380.72 172880 -1 7088
7090 0 408925.06 142435.08 172840 -1 7089
7091 0 408884.28 142501.25 172800 -1 7090
7092 0 408844.6 142540.19 172760 -1 7091
7093 0 408835.22 142559.31 172720 -1 7092
7094 0 408810.56 142577.9 172680 -1 7093
7095 0 408707.6 142648.55 172640 -1 7094
7096 0 408013.5 141973.44 173120 -1 7081
7097 0 407804.28 141954.11 173080 -1 7096
7098 0 407833.62 141963.78 173040 -1 7097
7099 0 407869.06 141962.28 173000 -1 7098
7100 0 407891.75 142001.89 172960 -1 7099
7101 0 407896.03 142055.39 172920 -1 7100
7102 0 407918.47 142052.16 172880 -1 7101
7103 0 407995.28 142041.31 172840 -1 7102
7104 0 408047.5 142044.64 172800 -1 7103
7105 0 408068.62 142040.86 172760 -1 7104
7106 0 408072.12 142032.88 172720 -1 7105
7107 0 409087.88 141700.56 173480 -1 7073
7108 0 409399.8 141387.94 173480 -1 7107
7109 0 409623 141309.06 173400 -1 7108
7110 0 409559 141117.06 173320 -1 7109
7111 0 409527 140909.06 173200 -1 7110
7112 0 408523 141933.06 173840 -1 7065
7113 0 408691 141917.06 173920 -1 7112
7114 0 408827 141669.06 174000 -1 7113
7115 0 409207 141357.06 174040 -1 7114
7116 0 410596 138773.03 179040 -1 5859
7117 0 410496 138737.03 178920 -1 7116
7118 0 410440 138613.03 178800 -1 7117
7119 0 410428 138557.03 178640 -1 7118
7120 0 410424 138601.06 178480 -1 7119
7121 0 410452 138541.03 178400 -1 7120
7122 0 410428 138521.06 178240 -1 7121
7123 0 410464 138569.03 178080 -1 7122
7124 0 410452 138517.03 177920 -1 7123
7125 0 410490 138441.06 177760 -1 7124
7126 0 410536 138241.03 177600 -1 7125
7127 0 410690 138069.03 177440 -1 7126
7128 0 410844 137904.06 177400 -1 7127
7129 0 410824 137856.03 177240 -1 7128
7130 0 410868 137812.03 177080 -1 7129
7131 0 410864 137732.06 177000 -1 7130
7132 0 410934 137640.1 176840 -1 7131
7133 0 410934 137528.1 176720 -1 7132
7134 0 411173 137348.03 176640 -1 7133
7135 0 411135 137276.03 176520 -1 7134
7136 0 411291 137208.03 176360 -1 7135
7137 0 411403.38 137252.4 176280 -1 7136
7138 0 411404.34 137308 176200 -1 7137
7139 0 411405 137336.03 176160 -1 7138
7140 0 411373 137348.03 175960 -1 7139
7141 0 410464 138741.03 179920 -1 5840
7142 0 410392 138749.03 180120 -1 7141
7143 0 410344 138925.03 180200 -1 7142
7144 0 410168 139027.03 180280 -1 7143
7145 0 410032 139061.03 180360 -1 7144
7146 0 410040 139181.03 180520 -1 7145
7147 0 412290 137803.03 180160 -1 5832
7148 0 412354 137691.03 180120 -1 7147
7149 0 443831.97 137498.5 179920 -1 5737
7150 0 443834.56 137527.75 179960 -1 7149
7151 0 443836.1 137551.42 180000 -1 7150
7152 0 443839.44 137601.72 180040 -1 7151
7153 0 443852.3 137699.02 180080 -1 7152
7154 0 443674.22 137739.22 180120 -1 7153
7155 0 443710.12 138365.55 180160 -1 7154
7156 0 443632.06 138638 180200 -1 7155
7157 0 443286.62 139065.23 180240 -1 7156
7158 0 443263.03 139084.16 180280 -1 7157
7159 0 443241.56 139114.17 180320 -1 7158
7160 0 443212.03 139139.05 180360 -1 7159
7161 0 443200 139156.62 180400 -1 7160
7162 0 443147.94 139193.55 180440 -1 7161
7163 0 443118.44 139257.88 180480 -1 7162
7164 0 443075.38 139300.58 180520 -1 7163
7165 0 443047.5 139336.62 180560 -1 7164
7166 0 443019.78 139375.4 180600 -1 7165
7167 0 443005.16 139418.97 180640 -1 7166
7168 0 442977.44 139458.28 180680 -1 7167
7169 0 442953.16 139502.22 180720 -1 7168
7170 0 442932.03 139534.88 180760 -1 7169
7171 0 442904.6 139609.23 180800 -1 7170
7172 0 442885.47 139682.61 180840 -1 7171
7173 0 442858.4 139762.28 180880 -1 7172
7174 0 442843.16 139796.8 180920 -1 7173
7175 0 442799.75 139805.97 180960 -1 7174
7176 0 442760.84 139847.19 181000 -1 7175
7177 0 442710.34 139903.67 181040 -1 7176
7178 0 442715.06 139860.06 181080 -1 7177
7179 0 442675.16 139948.5 181120 -1 7178
7180 0 442691.25 139967.08 181160 -1 7179
7181 0 442700.53 140038.19 181200 -1 7180
7182 0 442753.9 140034.23 181240 -1 7181
7183 0 442487.94 140238.02 181280 -1 7182
7184 0 442489.56 140259.39 181320 -1 7183
7185 0 442418.34 140347.9 181360 -1 7184
7186 0 442357.6 140406.17 181400 -1 7185
7187 0 442318.5 140495.88 181440 -1 7186
7188 0 442294.84 140589.45 181480 -1 7187
7189 0 442259.6 140672.84 181520 -1 7188
7190 0 442237.56 140734.86 181560 -1 7189
7191 0 442239 140780.89 181600 -1 7190
7192 0 442203.44 140847.03 181640 -1 7191
7193 0 442162.06 140901.28 181680 -1 7192
7194 0 442106.12 140959.58 181720 -1 7193
7195 0 442071.78 141014.31 181760 -1 7194
7196 0 442026.28 141104.86 181800 -1 7195
7197 0 441991.3 141194.77 181840 -1 7196
7198 0 441947.88 141281.47 181880 -1 7197
7199 0 441896.62 141379.36 181920 -1 7198
7200 0 441904.6 141455.44 181960 -1 7199
7201 0 441827.12 141430.84 182000 -1 7200
7202 0 441879.84 141701.98 182040 -1 7201
7203 0 441859.4 141755.56 182080 -1 7202
7204 0 441828.94 141814.98 182120 -1 7203
7205 0 441808.22 141866.03 182160 -1 7204
7206 0 441800.88 141909.36 182200 -1 7205
7207 0 441795.88 141946.5 182240 -1 7206
7208 0 441818.47 141983.88 182280 -1 7207
7209 0 441776.47 142031.58 182320 -1 7208
7210 0 441757.88 142088.5 182360 -1 7209
7211 0 441745.34 142131.55 182400 -1 7210
7212 0 441710.44 142187.94 182440 -1 7211
7213 0 441696.16 142209.88 182480 -1 7212
7214 0 441674 142232.48 182520 -1 7213
7215 0 441652.28 142247.38 182560 -1 7214
7216 0 441630.16 142298.95 182600 -1 7215
7217 0 441608.9 142358.73 182640 -1 7216
7218 0 441912.34 144596.61 182640 -1 7217
7219 0 444183.84 147678.53 182640 -1 7218
7220 0 444147.34 147697.78 182600 -1 7219
7221 0 444125.84 147662.22 182560 -1 7220
7222 0 444072 147720.22 182520 -1 7221
7223 0 444028.16 147775.34 182480 -1 7222
7224 0 443979.25 147833.25 182440 -1 7223
7225 0 443936.56 147891.66 182400 -1 7224
7226 0 443901.03 147908.02 182360 -1 7225
7227 0 443901.66 147910.98 182320 -1 7226
7228 0 443892.22 147919.06 182280 -1 7227
7229 0 443871.3 147924.47 182240 -1 7228
7230 0 443888.75 147921.83 182200 -1 7229
7231 0 443884.88 147949.77 182160 -1 7230
7232 0 443896.38 147954.36 182120 -1 7231
7233 0 443903.9 147965.61 182080 -1 7232
7234 0 443916.03 147982.92 182040 -1 7233
7235 0 443607.72 147526.44 182000 -1 7234
7236 0 443936.06 147935.03 181960 -1 7235
7237 0 443963.06 147931.39 181920 -1 7236
7238 0 443989.44 147927.88 181880 -1 7237
7239 0 444022 147925.16 181840 -1 7238
7240 0 444047.8 147927.02 181800 -1 7239
7241 0 444119.84 148087.58 181760 -1 7240
7242 0 444185.62 148241.92 181720 -1 7241
7243 0 444197.56 148199.98 181680 -1 7242
7244 0 444180 148177.12 181640 -1 7243
7245 0 444323.22 148112.02 181600 -1 7244
7246 0 444472.62 148061.03 181560 -1 7245
7247 0 444518 147838.06 181520 -1 7246
7248 0 444539.22 147850.56 181480 -1 7247
7249 0 444119.6 149175.08 181800 -1 7240
7250 0 444023 149244.53 181760 -1 7249
7251 0 443928.34 149306.62 181720 -1 7250
7252 0 443870.97 149307.22 181680 -1 7251
7253 0 443803.38 149326.67 181640 -1 7252
7254 0 443739.75 149372.61 181600 -1 7253
7255 0 443688.06 149431.64 181560 -1 7254
7256 0 443697.47 149484.22 181520 -1 7255
7257 0 443118.22 147266.5 181920 -1 7237
7258 0 443042.1 147163.02 181880 -1 7257
7259 0 443048.97 147042.58 181840 -1 7258
7260 0 443040.6 146930.98 181800 -1 7259
7261 0 443038 146981 181760 -1 7260
7262 0 442994.8 147074.12 181720 -1 7261
7263 0 442883.16 147222.84 181680 -1 7262
7264 0 442730.25 147392.69 181640 -1 7263
7265 0 442726.84 147441.27 181600 -1 7264
7266 0 444184.03 147659.38 182680 -1 7219
7267 0 444169.12 147634.6 182720 -1 7266
7268 0 444180.25 147607.75 182760 -1 7267
7269 0 444174.9 147595.31 182800 -1 7268
7270 0 444152.78 147600.38 182840 -1 7269
7271 0 444161.84 147570.86 182880 -1 7270
7272 0 444168.16 147561.92 182920 -1 7271
7273 0 444143.8 147552.22 182960 -1 7272
7274 0 444180 147591 183000 -1 7273
7275 0 444238.2 147610.81 183040 -1 7274
7276 0 444324.7 147517.98 183080 -1 7275
7277 0 444343.5 147588.12 183120 -1 7276
7278 0 444382.1 147612.06 183160 -1 7277
7279 0 444442.62 147631.14 183200 -1 7278
7280 0 444497.88 147618.38 183240 -1 7279
7281 0 444523.9 147724.28 183280 -1 7280
7282 0 444542.38 147837.19 183320 -1 7281
7283 0 444589.28 147900.05 183360 -1 7282
7284 0 444608.2 147964.64 183400 -1 7283
7285 0 445191.8 148704.39 183400 -1 7284
7286 0 445480.3 148806.75 183440 -1 7285
7287 0 445451.8 148885.95 183480 -1 7286
7288 0 445334.5 148916 183520 -1 7287
7289 0 444629.47 147944.73 183440 -1 7284
7290 0 444653.03 147943.48 183480 -1 7289
7291 0 444649.1 147876.75 183520 -1 7290
7292 0 444278.88 147779.14 183520 -1 7291
7293 0 444027.12 147821.61 183560 -1 7292
7294 0 443985.47 147868.84 183600 -1 7293
7295 0 443919.38 147943.61 183640 -1 7294
7296 0 443896.47 147997.08 183680 -1 7295
7297 0 443858.97 148051.89 183720 -1 7296
7298 0 443818.03 148082.69 183760 -1 7297
7299 0 443688.47 148135.17 183800 -1 7298
7300 0 443641.3 148235.11 183840 -1 7299
7301 0 442722 147183 183000 -1 7274
7302 0 442716 147181 183040 -1 7301
7303 0 442730.25 147206.61 183080 -1 7302
7304 0 442678 147303 183120 -1 7303
7305 0 441827.56 144437.67 182680 -1 7218
7306 0 441801.44 144438.36 182720 -1 7305
7307 0 441805.7 144431.64 182760 -1 7306
7308 0 441810.12 144426.38 182800 -1 7307
7309 0 441774.4 144454.06 182840 -1 7308
7310 0 441764.7 144447.6 182880 -1 7309
7311 0 441766.16 144425.81 182920 -1 7310
7312 0 441734.2 144411.72 182960 -1 7311
7313 0 441722.25 144386.3 183000 -1 7312
7314 0 441700.34 144344.45 183040 -1 7313
7315 0 441556.16 144439.83 183080 -1 7314
7316 0 441416.03 144739.5 183120 -1 7315
7317 0 441268.6 145018.05 183160 -1 7316
7318 0 441142.25 145301.22 183200 -1 7317
7319 0 441101.72 145290.11 183240 -1 7318
7320 0 441059.5 145288.66 183280 -1 7319
7321 0 441007.34 145282.39 183320 -1 7320
7322 0 440985.78 145302.31 183360 -1 7321
7323 0 440953.7 145323.6 183400 -1 7322
7324 0 440906.28 145344.48 183440 -1 7323
7325 0 440903.94 145383.16 183480 -1 7324
7326 0 440868.62 145427.36 183520 -1 7325
7327 0 440849.7 145474.77 183560 -1 7326
7328 0 440841.44 145519.02 183600 -1 7327
7329 0 440824.6 145575.98 183640 -1 7328
7330 0 440798.47 145643.2 183680 -1 7329
7331 0 440787.25 145699.14 183720 -1 7330
7332 0 440775.34 145748.28 183760 -1 7331
7333 0 440763.12 145797.22 183800 -1 7332
7334 0 440737.97 145872.4 183840 -1 7333
7335 0 440710.9 145931.22 183880 -1 7334
7336 0 440678.84 145995.25 183920 -1 7335
7337 0 440671.62 146060.12 183960 -1 7336
7338 0 440648.06 146118.38 184000 -1 7337
7339 0 440659.38 146208.56 184040 -1 7338
7340 0 440694.4 146267.55 184080 -1 7339
7341 0 440670.97 146346 184120 -1 7340
7342 0 440684.8 146412.1 184160 -1 7341
7343 0 440696.03 146394.6 184200 -1 7342
7344 0 440694.75 146403.95 184240 -1 7343
7345 0 440729.97 146397.98 184280 -1 7344
7346 0 440718.88 146412.64 184320 -1 7345
7347 0 440679.78 146521.31 184360 -1 7346
7348 0 440640.8 146602.23 184400 -1 7347
7349 0 440589.66 146705.88 184440 -1 7348
7350 0 440549.28 146799.73 184480 -1 7349
7351 0 440596.75 147501.88 184480 -1 7350
7352 0 440380.4 147777.72 184520 -1 7351
7353 0 440357.8 147769.89 184560 -1 7352
7354 0 440328.16 147767.98 184600 -1 7353
7355 0 440308 147764.7 184640 -1 7354
7356 0 440295.56 147723.31 184680 -1 7355
7357 0 440333.7 147722.58 184720 -1 7356
7358 0 440333.75 147823.7 184760 -1 7357
7359 0 440297.62 147888.83 184800 -1 7358
7360 0 440209.6 147974.69 184840 -1 7359
7361 0 440307.3 147935.16 184880 -1 7360
7362 0 440250.28 147984.64 184920 -1 7361
7363 0 440405.5 147988.34 184960 -1 7362
7364 0 440410.9 148033.03 185000 -1 7363
7365 0 440405.8 148089.19 185040 -1 7364
7366 0 440432.8 148067.95 185080 -1 7365
7367 0 440465.2 148050.27 185120 -1 7366
7368 0 440468.72 148039.83 185160 -1 7367
7369 0 440477.88 148034.42 185200 -1 7368
7370 0 440496.6 148035.92 185240 -1 7369
7371 0 440532.38 148056.44 185280 -1 7370
7372 0 440570.03 148069.3 185320 -1 7371
7373 0 440610.6 148073.34 185360 -1 7372
7374 0 440646.12 148073.94 185400 -1 7373
7375 0 440692.12 148076.7 185440 -1 7374
7376 0 440699.3 148099.44 185480 -1 7375
7377 0 440709.38 148128.69 185520 -1 7376
7378 0 440706 148150.02 185560 -1 7377
7379 0 440720.06 148179.69 185600 -1 7378
7380 0 440738.9 148215.03 185640 -1 7379
7381 0 440768.6 148235.58 185680 -1 7380
7382 0 440794.72 148320.97 185720 -1 7381
7383 0 440781.34 148409.14 185760 -1 7382
7384 0 440788.72 148486.03 185800 -1 7383
7385 0 440786.5 148557.77 185840 -1 7384
7386 0 440792.47 148607.22 185880 -1 7385
7387 0 440775.22 148655.92 185920 -1 7386
7388 0 440769.38 148689.03 185960 -1 7387
7389 0 440756.34 148731.77 186000 -1 7388
7390 0 440736 148793.31 186080 -1 7389
7391 0 440653.34 148863.89 186120 -1 7390
7392 0 440584.72 148923.42 186160 -1 7391
7393 0 440513.12 148982.36 186200 -1 7392
7394 0 440475.38 149061.31 186240 -1 7393
7395 0 440433.3 149136.34 186280 -1 7394
7396 0 440400.03 149216.02 186320 -1 7395
7397 0 440350.22 149270.62 186360 -1 7396
7398 0 440309.6 149325.66 186400 -1 7397
7399 0 440283.53 149399.77 186440 -1 7398
7400 0 440274.78 149448.92 186480 -1 7399
7401 0 440239.22 149519.16 186520 -1 7400
7402 0 440199.62 149597.38 186560 -1 7401
7403 0 440200.03 149610.73 186600 -1 7402
7404 0 440199.16 149613.67 186640 -1 7403
7405 0 440200 149613.16 186680 -1 7404
7406 0 440202.94 149623.08 186720 -1 7405
7407 0 440122.5 149659.42 186760 -1 7406
7408 0 440055.34 149690.33 186800 -1 7407
7409 0 440010.6 149713.92 186840 -1 7408
7410 0 440033.62 149775.83 186880 -1 7409
7411 0 440025.56 149759.28 186920 -1 7410
7412 0 440016.3 149747.05 186960 -1 7411
7413 0 440014.8 149744.11 187000 -1 7412
7414 0 440025.72 149737.61 187040 -1 7413
7415 0 440037.03 149756.1 187080 -1 7414
7416 0 440049.88 149753.5 187120 -1 7415
7417 0 440061.1 149758.58 187160 -1 7416
7418 0 440038.75 149748.81 187200 -1 7417
7419 0 440008 149748.86 187240 -1 7418
7420 0 439984.75 149747.25 187280 -1 7419
7421 0 439965.03 149744.75 187320 -1 7420
7422 0 439935.88 149743.06 187360 -1 7421
7423 0 439910.88 149730.89 187400 -1 7422
7424 0 439886.6 149730.84 187440 -1 7423
7425 0 439870.38 149729.3 187480 -1 7424
7426 0 439854.06 149721.64 187520 -1 7425
7427 0 439834.97 149719.38 187560 -1 7426
7428 0 439792.22 149748.45 187600 -1 7427
7429 0 439745.3 149777.47 187640 -1 7428
7430 0 439707.06 149803.03 187680 -1 7429
7431 0 439680.88 149828.5 187720 -1 7430
7432 0 439635.2 149845.6 187760 -1 7431
7433 0 439597.22 149867.58 187800 -1 7432
7434 0 439561.16 149883.56 187840 -1 7433
7435 0 439522.88 149905.27 187880 -1 7434
7436 0 439494.44 149920.72 187920 -1 7435
7437 0 439398 150008.02 187960 -1 7436
7438 0 439310.25 150104.95 188000 -1 7437
7439 0 439225.6 150195.97 188040 -1 7438
7440 0 439073.72 150430.66 188080 -1 7439
7441 0 440135.97 149762.11 188080 -1 7440
7442 0 441471.5 149608.56 188080 -1 7441
7443 0 441520.56 149578.38 188120 -1 7442
7444 0 441575.94 149547.88 188160 -1 7443
7445 0 441658.94 149510.16 188200 -1 7444
7446 0 441666.3 149517.11 188240 -1 7445
7447 0 441674.9 149519.9 188280 -1 7446
7448 0 441687.06 149530.81 188320 -1 7447
7449 0 441635.03 149509.56 188360 -1 7448
7450 0 441579.56 149491.45 188400 -1 7449
7451 0 441578.3 149480.38 188440 -1 7450
7452 0 441514.56 149495.77 188480 -1 7451
7453 0 441477.16 149443.66 188520 -1 7452
7454 0 438932.9 150649.03 188120 -1 7440
7455 0 438805.16 150865.08 188160 -1 7454
7456 0 439474.28 149658.11 188160 -1 7455
7457 0 439556.66 149643.88 188200 -1 7456
7458 0 439587.03 149642.25 188240 -1 7457
7459 0 439666.3 149613.11 188280 -1 7458
7460 0 439746.47 149590.19 188320 -1 7459
7461 0 439674.7 149583.45 188360 -1 7460
7462 0 439598.53 149579 188400 -1 7461
7463 0 439614.7 149551.48 188440 -1 7462
7464 0 439575.1 149548.06 188480 -1 7463
7465 0 439592.16 149570.39 188520 -1 7464
7466 0 439611.1 149600.98 188560 -1 7465
7467 0 439641.2 149606.34 188600 -1 7466
7468 0 438782.34 150892.69 188200 -1 7455
7469 0 438772.97 150922.61 188240 -1 7468
7470 0 438783.4 150953.5 188280 -1 7469
7471 0 438760.88 150987.89 188320 -1 7470
7472 0 438761.25 151016.39 188360 -1 7471
7473 0 438636.2 151193.34 188400 -1 7472
7474 0 438526.5 151350.33 188440 -1 7473
7475 0 438436.62 151480.61 188480 -1 7474
7476 0 438332.8 151606.75 188520 -1 7475
7477 0 438242.56 151740.95 188560 -1 7476
7478 0 438049.5 152718.52 188560 -1 7477
7479 0 438032.8 152835.94 188520 -1 7478
7480 0 438012.8 152834.9 188480 -1 7479
7481 0 438053.94 152755.81 188440 -1 7480
7482 0 437817.66 152340.86 188600 -1 7478
7483 0 437747.88 152379.44 188640 -1 7482
7484 0 437666.6 152428.05 188680 -1 7483
7485 0 437648.9 152448.25 188720 -1 7484
7486 0 437620.06 152475.4 188760 -1 7485
7487 0 437612.1 152486.73 188800 -1 7486
7488 0 437657.3 152450.67 188840 -1 7487
7489 0 437712.25 152411.75 188880 -1 7488
7490 0 437766.72 152385.75 188920 -1 7489
7491 0 437819.1 152355.72 188960 -1 7490
7492 0 437843.06 152377.42 189000 -1 7491
7493 0 437593.34 152578.84 189040 -1 7492
7494 0 437611.47 152634.34 189080 -1 7493
7495 0 437579.03 152730.45 189120 -1 7494
7496 0 437583.66 152777.1 189160 -1 7495
7497 0 437580.16 152822.56 189200 -1 7496
7498 0 437585.28 152860.05 189240 -1 7497
7499 0 437586.03 152910.81 189280 -1 7498
7500 0 437572.03 152965.97 189320 -1 7499
7501 0 437418.38 153019.45 189360 -1 7500
7502 0 436963.34 153320.12 189400 -1 7501
7503 0 436892.72 153348.62 189440 -1 7502
7504 0 437965.9 152840.64 189440 -1 7503
7505 0 438458.4 152179.62 189440 -1 7504
7506 0 438434.1 152127.02 189480 -1 7505
7507 0 438401.8 152045.62 189520 -1 7506
7508 0 438442.22 152062 189560 -1 7507
7509 0 438503.94 152080.61 189600 -1 7508
7510 0 438574.97 152095.3 189640 -1 7509
7511 0 438620.03 152076.08 189680 -1 7510
7512 0 438657.3 152065.23 189720 -1 7511
7513 0 437494.7 152308.88 189440 -1 7504
7514 0 437638.8 152446.84 189600 -1 7513
7515 0 437725.4 152486.05 189720 -1 7514
7516 0 436839.34 153373.9 189480 -1 7503
7517 0 436766.22 153404.06 189520 -1 7516
7518 0 436781.25 153416.3 189560 -1 7517
7519 0 436776.72 153437 189600 -1 7518
7520 0 436778.12 153455.36 189640 -1 7519
7521 0 436881.53 153498.4 189680 -1 7520
7522 0 436983.62 153544.94 189720 -1 7521
7523 0 436961 153558.89 189760 -1 7522
7524 0 436941.4 153571.78 189800 -1 7523
7525 0 436916.22 153592.12 189840 -1 7524
7526 0 436924.8 153602.16 189880 -1 7525
7527 0 436892.44 153652.31 189920 -1 7526
7528 0 436837.88 153689.27 189960 -1 7527
7529 0 436787.97 153723.86 190000 -1 7528
7530 0 436826.1 153778.78 190040 -1 7529
7531 0 436907.9 153978.02 190080 -1 7530
7532 0 436891.78 153990.16 190120 -1 7531
7533 0 436896 153992.7 190160 -1 7532
7534 0 436899.03 153999.72 190200 -1 7533
7535 0 436893.78 154007.05 190240 -1 7534
7536 0 436833.1 153968.88 190280 -1 7535
7537 0 436749.72 153943.25 190320 -1 7536
7538 0 436699.38 153899.47 190360 -1 7537
7539 0 436713.5 153912.1 190400 -1 7538
7540 0 436726.2 153941.17 190440 -1 7539
7541 0 436753.78 153973.05 190480 -1 7540
7542 0 436752.97 154011.61 190520 -1 7541
7543 0 436755.78 154048.62 190560 -1 7542
7544 0 436755.16 154074.16 190600 -1 7543
7545 0 436755.8 154072.7 190640 -1 7544
7546 0 436668.72 154179.06 190680 -1 7545
7547 0 436678.5 154174.56 190720 -1 7546
7548 0 436684.8 154182.7 190760 -1 7547
7549 0 436695.97 154180.61 190800 -1 7548
7550 0 436700.4 154162.6 190840 -1 7549
7551 0 436715 154172 190880 -1 7550
7552 0 436728.03 154184.92 190920 -1 7551
7553 0 436742.03 154211.56 190960 -1 7552
7554 0 436741.84 154218.44 191000 -1 7553
7555 0 436756.72 154252.1 191040 -1 7554
7556 0 436774.34 154281.89 191080 -1 7555
7557 0 436801.75 154253.1 191120 -1 7556
7558 0 439104.6 154148.6 191120 -1 7557
7559 0 439114.47 154210.42 191080 -1 7558
7560 0 439119.2 154259.44 191040 -1 7559
7561 0 439122.5 154310.03 191000 -1 7560
7562 0 439141.25 154376.14 190960 -1 7561
7563 0 439145.62 154362 190920 -1 7562
7564 0 439145.9 154336.33 190880 -1 7563
7565 0 439149.3 154321.81 190840 -1 7564
7566 0 439252.72 154316.94 190800 -1 7565
7567 0 439350.94 154305.52 190760 -1 7566
7568 0 439452.56 154290.12 190720 -1 7567
7569 0 439552.44 154280.97 190680 -1 7568
7570 0 439554.53 154243.7 190640 -1 7569
7571 0 439563.25 154222.11 190600 -1 7570
7572 0 439567.16 154204.86 190560 -1 7571
7573 0 439567.34 154181.06 190520 -1 7572
7574 0 439573.97 154149.69 190480 -1 7573
7575 0 439579.25 154122.86 190440 -1 7574
7576 0 439588.72 154089.89 190400 -1 7575
7577 0 439550.66 154177.92 190360 -1 7576
7578 0 439500.3 154271.75 190320 -1 7577
7579 0 439476.66 154346.16 190280 -1 7578
7580 0 439431.6 154437.34 190240 -1 7579
7581 0 439398.78 154530.44 190200 -1 7580
7582 0 439655 154612 190160 -1 7581
7583 0 439866.94 154664.02 190120 -1 7582
7584 0 439925.75 154656.02 190080 -1 7583
7585 0 439950.1 154642.81 190040 -1 7584
7586 0 439983.9 154646.78 190000 -1 7585
7587 0 439947.12 154640.06 189960 -1 7586
7588 0 439256.34 154669.36 189920 -1 7587
7589 0 439315.38 154656.03 189880 -1 7588
7590 0 439331.78 154651.42 189840 -1 7589
7591 0 439374.56 154638.77 189800 -1 7590
7592 0 439415.62 154589.72 189760 -1 7591
7593 0 439456.72 154536.52 189720 -1 7592
7594 0 439325.94 154423.81 189680 -1 7593
7595 0 439206.94 154306.61 189640 -1 7594
7596 0 439194.62 154335.44 189600 -1 7595
7597 0 438593.34 153375.33 190920 -1 7563
7598 0 438403.88 153075.81 190880 -1 7597
7599 0 438376.4 152998.73 190840 -1 7598
7600 0 438380.8 152967.64 190800 -1 7599
7601 0 438378.66 152926.72 190760 -1 7600
7602 0 438386.84 152898.84 190720 -1 7601
7603 0 438398.4 152881.44 190680 -1 7602
7604 0 438402.12 152847.5 190640 -1 7603
7605 0 438410.7 152826.67 190600 -1 7604
7606 0 436827.38 154230.95 191160 -1 7557
7607 0 436870.3 154216.23 191200 -1 7606
7608 0 437200.2 154067.81 191240 -1 7607
7609 0 439031 154116 191240 -1 7608
7610 0 438962.78 154067.5 191280 -1 7609
7611 0 438886.97 154007.53 191320 -1 7610
7612 0 438797.62 153959.44 191360 -1 7611
7613 0 438738.66 153902.78 191400 -1 7612
7614 0 438628.06 153860.48 191440 -1 7613
7615 0 438555.12 153804.45 191480 -1 7614
7616 0 438528.1 153789.55 191520 -1 7615
7617 0 438505.78 153837.53 191560 -1 7616
7618 0 438493.1 153881.67 191600 -1 7617
7619 0 438476.6 153929.16 191640 -1 7618
7620 0 438456.94 153982.56 191680 -1 7619
7621 0 438420.66 153966.67 191720 -1 7620
7622 0 438373.9 153961 191760 -1 7621
7623 0 438342.1 153947.38 191800 -1 7622
7624 0 438709.78 153608.86 191840 -1 7623
7625 0 438692.34 153570.97 191880 -1 7624
7626 0 438613.5 153634.14 191920 -1 7625
7627 0 438515.1 153705.55 191960 -1 7626
7628 0 438434.62 153770.27 192000 -1 7627
7629 0 438415.72 153755.75 192040 -1 7628
7630 0 437683.66 154227.42 192040 -1 7629
7631 0 437462.66 154430.95 192080 -1 7630
7632 0 437593.6 154363.62 192120 -1 7631
7633 0 437730.78 154301.78 192160 -1 7632
7634 0 437864.53 154238.94 192200 -1 7633
7635 0 438633.72 153341.27 192200 -1 7634
7636 0 439492.38 153917.9 192200 -1 7635
7637 0 439545.28 153966.69 192240 -1 7636
7638 0 439534.03 153981.42 192280 -1 7637
7639 0 439513.88 154000.75 192320 -1 7638
7640 0 439503.84 154026.77 192360 -1 7639
7641 0 439500.12 154049.61 192400 -1 7640
7642 0 439484.66 154065.52 192440 -1 7641
7643 0 439484.56 154082.39 192480 -1 7642
7644 0 439462.94 154108.86 192520 -1 7643
7645 0 439436.72 154127.2 192560 -1 7644
7646 0 438620.1 153293.72 192240 -1 7635
7647 0 438610.72 153232.44 192280 -1 7646
7648 0 438594.28 153174.03 192320 -1 7647
7649 0 438563.47 153121.84 192360 -1 7648
7650 0 438530 153060.61 192400 -1 7649
7651 0 438495.34 153003.27 192440 -1 7650
7652 0 438536.12 152950.05 192480 -1 7651
7653 0 438566.47 152897.39 192520 -1 7652
7654 0 438541.75 152903.1 192560 -1 7653
7655 0 438519.8 152904.39 192600 -1 7654
7656 0 438498.53 152907.55 192640 -1 7655
7657 0 438460.75 152902.39 192680 -1 7656
7658 0 438442.62 152949.86 192720 -1 7657
7659 0 438417.56 152999.28 192760 -1 7658
7660 0 438398.8 153048.12 192800 -1 7659
7661 0 438322.8 153126.56 192840 -1 7660
7662 0 438236.97 153194.56 192880 -1 7661
7663 0 438209.62 153264.12 192920 -1 7662
7664 0 438163.12 153294.11 192960 -1 7663
7665 0 436999.9 154411.14 192200 -1 7634
7666 0 436968.06 154413.73 192240 -1 7665
7667 0 436940.12 154393.83 192280 -1 7666
7668 0 436906.9 154383.58 192320 -1 7667
7669 0 436882.84 154388.55 192360 -1 7668
7670 0 436860.72 154381.38 192400 -1 7669
7671 0 436828.12 154381.52 192440 -1 7670
7672 0 436837.72 154362.44 192480 -1 7671
7673 0 436842.06 154354.67 192520 -1 7672
7674 0 436828.88 154320.2 192560 -1 7673
7675 0 436813.34 154277.08 192600 -1 7674
7676 0 436804.4 154239.97 192640 -1 7675
7677 0 436727.84 154224.11 192680 -1 7676
7678 0 436672.03 154216.97 192720 -1 7677
7679 0 436611.84 154211.22 192760 -1 7678
7680 0 436260.84 154339.22 192800 -1 7679
7681 0 436261.5 154504.64 192840 -1 7680
7682 0 436218.6 154553.2 192880 -1 7681
7683 0 436197.25 154635.52 192920 -1 7682
7684 0 436152.12 154658 192960 -1 7683
7685 0 436104.2 154680.84 193000 -1 7684
7686 0 436059.2 154709.78 193040 -1 7685
7687 0 436058.9 154731.28 193080 -1 7686
7688 0 436057.6 154752.36 193120 -1 7687
7689 0 436045.47 154768.16 193160 -1 7688
7690 0 436017.84 154779.2 193200 -1 7689
7691 0 437230.97 152706.25 188560 -1 7478
7692 0 437223.22 152628.8 188520 -1 7691
7693 0 437201.03 152602.23 188480 -1 7692
7694 0 437276.62 152668.48 188440 -1 7693
7695 0 437432.9 152572.81 188400 -1 7694
7696 0 437445.88 152540.16 188360 -1 7695
7697 0 437504.8 152482.11 188320 -1 7696
7698 0 437461.28 152462.75 188280 -1 7697
7699 0 437454.5 152473.67 188240 -1 7698
7700 0 437484.66 152485.44 188200 -1 7699
7701 0 438709.16 151045.53 188560 -1 7477
7702 0 438634.44 150555.78 188560 -1 7701
7703 0 438648.06 150550.42 188600 -1 7702
7704 0 438635.53 150506.67 188640 -1 7703
7705 0 438664.34 150500.89 188680 -1 7704
7706 0 438633.28 150505.92 188720 -1 7705
7707 0 438639.8 150510.73 188760 -1 7706
7708 0 438707.34 150701.4 188800 -1 7707
7709 0 438920.88 150737.53 187560 -1 7427
7710 0 438339.88 150773.7 187560 -1 7709
7711 0 438098.22 150901.78 187520 -1 7710
7712 0 438071.5 150876.03 187480 -1 7711
7713 0 438002.5 150845.5 187440 -1 7712
7714 0 437938.62 150815.47 187400 -1 7713
7715 0 437846.62 150812.3 187360 -1 7714
7716 0 437788.28 150784.25 187320 -1 7715
7717 0 437666.72 150757.22 187280 -1 7716
7718 0 437546.94 150729.73 187240 -1 7717
7719 0 437426.7 150668.27 187200 -1 7718
7720 0 437270.3 150705.5 187160 -1 7719
7721 0 437030.66 150771.05 187120 -1 7720
7722 0 436913.88 150781.33 187080 -1 7721
7723 0 436710.44 150877.28 187040 -1 7722
7724 0 436696 150889.11 187000 -1 7723
7725 0 436714.8 150920.2 186960 -1 7724
7726 0 436722.72 150953.98 186920 -1 7725
7727 0 436742.94 150987.52 186880 -1 7726
7728 0 436752.53 151027.83 186840 -1 7727
7729 0 436812.66 151127.97 186800 -1 7728
7730 0 436875.6 151184.64 186760 -1 7729
7731 0 436894.66 151201.42 186720 -1 7730
7732 0 437632.62 150733.08 187160 -1 7719
7733 0 437663.44 150707.17 187120 -1 7732
7734 0 437666.5 150718.27 187080 -1 7733
7735 0 437675.2 150707.72 187040 -1 7734
7736 0 437661.38 150718.78 187000 -1 7735
7737 0 437659.94 150724.73 186960 -1 7736
7738 0 437659.47 150738.97 186920 -1 7737
7739 0 437657.34 150760.86 186880 -1 7738
7740 0 437640.12 150845.02 186840 -1 7739
7741 0 437657.5 150936.23 186800 -1 7740
7742 0 437693.47 150935.61 186760 -1 7741
7743 0 437735.44 150921.67 186720 -1 7742
7744 0 437731.28 150922.52 186680 -1 7743
7745 0 437742.66 150970.22 186640 -1 7744
7746 0 437740.22 150948.38 186600 -1 7745
7747 0 437693 150970.2 186560 -1 7746
7748 0 437694.88 150932.89 186520 -1 7747
7749 0 437695.28 150974.89 186480 -1 7748
7750 0 437686.03 150961.62 186440 -1 7749
7751 0 437648.3 150964.69 186400 -1 7750
7752 0 437650.56 150983.95 186360 -1 7751
7753 0 437665.25 150972.08 186320 -1 7752
7754 0 437680.5 150959.3 186280 -1 7753
7755 0 437669.84 150939.77 186240 -1 7754
7756 0 437655.4 150921.4 186200 -1 7755
7757 0 440395 147699.78 184440 -1 7352
7758 0 440420.75 147669.66 184400 -1 7757
7759 0 462238.44 135674.62 168320 -1 5450
7760 0 462321.12 135769.53 168280 -1 7759
7761 0 462404.38 135855.03 168240 -1 7760
7762 0 462592.3 136192 168200 -1 7761
7763 0 462805.8 136518.25 168160 -1 7762
7764 0 462850.5 136616.22 168120 -1 7763
7765 0 462905.47 136682.12 168080 -1 7764
7766 0 462953.25 136759.98 168040 -1 7765
7767 0 463016.97 136830.28 168000 -1 7766
7768 0 463097.25 136894.9 167960 -1 7767
7769 0 463077.56 136873.27 167920 -1 7768
7770 0 463040.16 136861.61 167880 -1 7769
7771 0 463073.4 136849.8 167840 -1 7770
7772 0 463088.03 136834.73 167800 -1 7771
7773 0 462974.22 136817.61 167760 -1 7772
7774 0 462868.53 136793.44 167720 -1 7773
7775 0 462885.53 136802.86 167640 -1 7774
7776 0 462912.3 136774.22 167600 -1 7775
7777 0 462947.28 136754.4 167560 -1 7776
7778 0 463013.75 136730.81 167520 -1 7777
7779 0 463041.38 136802 167480 -1 7778
7780 0 481664 259488 87960 275 4334
7781 0 481888 259296 87960 203 7780
7782 0 482144 259232 87960 221 7781
7783 0 482208 259168 88000 230 7782
7784 0 482464 259104 88000 168 7783
7785 0 482688 259136 88120 262 7784
7786 0 482944 259136 88200 300 7785
7787 0 483200 259072 88280 270 7786
7788 0 483392 259008 88440 186 7787
7789 0 483616 258848 88440 272 7788
7790 0 482112 259008 88200 137 7783
7791 0 475048.16 262029.53 87560 32 4330
7792 0 472308.28 262304.34 87440 -1 7791
7793 0 471927.4 262248.6 87360 -1 7792
7794 0 471545.9 262237.5 87280 32 7793
7795 0 469995.16 261627.48 87080 -1 7794
7796 0 469423.12 261852.92 86920 439 7795
7797 0 469888 262112 86600 387 7796
7798 0 470080 262112 86560 378 7797
7799 0 470240 262240 86960 32 7798
7800 0 470592 262336 87320 32 7799
7801 0 470912 262400 87200 32 7800
7802 0 470336 262112 86480 373 7798
7803 0 470592 262144 86400 226 7802
7804 0 470848 262208 86360 186 7803
7805 0 471104 262304 86360 217 7804
7806 0 471360 262304 86400 221 7805
7807 0 471616 262304 86400 189 7806
7808 0 471872 262368 86520 325 7807
7809 0 472096 262400 86640 442 7808
7810 0 472320 262528 86640 488 7809
7811 0 472544 262496 86760 512 7810
7812 0 472800 262528 86840 475 7811
7813 0 473056 262496 86840 444 7812
7814 0 473312 262528 86920 360 7813
7815 0 473472 262528 87120 296 7814
7816 0 473696 262400 87240 363 7815
7817 0 473888 262240 87280 358 7816
7818 0 474080 262048 87240 261 7817
7819 0 474272 261888 87160 200 7818
7820 0 474528 261888 87160 271 7819
7821 0 474688 261888 87160 236 7820
7822 0 468734.6 261984.53 86640 384 7796
7823 0 467841.88 261919.05 86440 349 7822
7824 0 467526.16 262030.11 86280 391 7823
7825 0 466791.78 262160.66 86040 325 7824
7826 0 466308.25 261998.67 85880 293 7825
7827 0 466015.12 262030.9 85680 280 7826
7828 0 465668.38 261921.34 85480 352 7827
7829 0 465463.16 261889.17 85280 314 7828
7830 0 464493.03 261647.14 85120 402 7829
7831 0 464088.8 261493.3 85080 320 7830
7832 0 462684 260968.67 85120 390 7831
7833 0 461591.9 260428.8 85280 -1 7832
7834 0 461565.34 260354.2 85360 -1 7833
7835 0 461525.9 260216.36 85520 124 7834
7836 0 461450.1 258403.75 85520 122 7835
7837 0 461512.94 260186.19 85560 120 7835
7838 0 461429.7 260033.1 85760 120 7837
7839 0 461383.34 260017.02 85800 120 7838
7840 0 461262.9 260078.12 85840 120 7839
7841 0 461239.38 258713.38 85840 186 7840
7842 0 460824.12 258918.7 86080 287 7841
7843 0 460718.06 258827.02 86120 287 7842
7844 0 460623.7 258727.64 86160 275 7843
7845 0 460397.44 258539.44 86240 235 7844
7846 0 460275.47 258450.8 86280 307 7845
7847 0 460181.8 258352.22 86320 307 7846
7848 0 460060.9 257592.08 86520 156 7847
7849 0 460059.97 257632.7 86640 156 7848
7850 0 459963.2 257706.56 86720 156 7849
7851 0 460834.28 257769.8 86720 115 7850
7852 0 462863.62 257210.73 86720 189 7851
7853 0 462719.53 257101.08 86840 189 7852
7854 0 462670.66 257106.33 86920 189 7853
7855 0 462645.78 257109.25 86960 189 7854
7856 0 463394.78 256819.53 86960 202 7855
7857 0 463752.06 256559.94 86960 175 7856
7858 0 462622.06 257093.61 87000 189 7855
7859 0 462344.25 256844.86 87000 32 7858
7860 0 462135.06 256940.39 87120 32 7859
7861 0 462089.94 257110.84 87280 32 7860
7862 0 462172.78 256830.06 87400 32 7861
7863 0 462187.84 256784.88 87560 32 7862
7864 0 462114.62 256369.17 87800 -1 7863
7865 0 462166.22 256308.02 87920 -1 7864
7866 0 461975 256395.94 88040 -1 7865
7867 0 461803 256373.94 88160 -1 7866
7868 0 461691.8 256410.44 88200 -1 7867
7869 0 463456.97 256802.73 87000 202 7858
7870 0 463459.62 256645.61 87080 219 7869
7871 0 464127.4 256238.8 87080 160 7870
7872 0 464523.03 256041.6 87080 -1 7871
7873 0 463676.16 256671.66 87200 219 7870
7874 0 463998.94 256363.2 87440 160 7873
7875 0 464062.7 256292.47 87640 104 7874
7876 0 464155.62 256232.48 87720 104 7875
7877 0 464350.06 256105.55 87880 86 7876
7878 0 464383.66 255974.1 88160 -1 7877
7879 0 465140.62 256263.67 87720 120 7876
7880 0 463285.5 257147.78 86680 189 7852
7881 0 463423.4 257167.34 86560 -1 7880
7882 0 463327.6 257173.88 86480 -1 7881
7883 0 459728.72 256930.44 86880 32 7850
7884 0 459683.97 256958.4 86960 32 7883
7885 0 459904.03 257820.39 86960 -1 7884
7886 0 459834.75 257599.06 87160 160 7885
7887 0 459829.9 257557.61 87360 157 7886
7888 0 459998.03 257089.42 87800 186 7887
7889 0 460400.78 255779.22 88600 91 7888
7890 0 460837.47 255710.4 89640 -1 7889
7891 0 461186.4 255630.23 90400 -1 7890
7892 0 462596.66 255653.84 90760 120 7891
7893 0 462553 255555.62 91040 178 7892
7894 0 462288.6 255594.02 91320 237 7893
7895 0 462214.94 255460.64 91560 237 7894
7896 0 462107.44 255160.38 91760 136 7895
7897 0 462040 255161.4 91800 131 7896
7898 0 461947.56 255153.61 91840 131 7897
7899 0 462075.66 254890.5 92280 136 7898
7900 0 461758.6 255738.25 92280 202 7899
7901 0 461621.38 256030.86 92480 120 7900
7902 0 461613.97 255975.64 92680 108 7901
7903 0 461057.2 255961.67 93160 214 7902
7904 0 460543.06 256285 93480 226 7903
7905 0 461210.1 256519.8 93480 120 7904
7906 0 461377.9 256714.4 93400 115 7905
7907 0 461509.16 256822.89 93320 115 7906
7908 0 461638.44 256944.08 93200 143 7907
7909 0 461560.3 257174.38 92920 104 7908
7910 0 461499.06 257362.1 92840 140 7909
7911 0 461471.72 257531.81 92720 157 7910
7912 0 461492.72 257649.38 92600 81 7911
7913 0 461516.62 257700.42 92520 81 7912
7914 0 461514.7 257753.39 92400 115 7913
7915 0 461421.25 257849.7 92280 136 7914
7916 0 461298.3 258010.38 92040 101 7915
7917 0 461263.7 258023.88 91960 101 7916
7918 0 461233.97 258020.69 91880 64 7917
7919 0 462052.84 257761.03 91880 51 7918
7920 0 461234.25 258029.81 91800 122 7918
7921 0 461194.3 258011.67 91760 122 7920
7922 0 461353.38 258070.97 91600 122 7921
7923 0 461546.94 258000.16 91560 122 7922
7924 0 462234.34 257819.5 91560 137 7923
7925 0 462395.28 257842.84 91440 137 7924
7926 0 462403.44 257840.86 91280 131 7925
7927 0 462325.25 257871.31 91120 131 7926
7928 0 462369.88 257862.19 91080 131 7927
7929 0 462399.5 257888.2 91040 75 7928
7930 0 462360 257866 91000 75 7929
7931 0 462408.78 257920.53 90960 75 7930
7932 0 462450.66 257898.03 90920 75 7931
7933 0 462545.2 257880.75 90840 51 7932
7934 0 462622.66 257900.05 90760 51 7933
7935 0 462815.8 257867.1 90680 51 7934
7936 0 462826.22 257688.34 90640 51 7935
7937 0 462873.4 257606.7 90600 51 7936
7938 0 461463.78 257558.39 90560 -1 7937
7939 0 461485.47 257451.22 90480 -1 7938
7940 0 461555.34 257440.39 90440 -1 7939
7941 0 461738.56 257318.1 90400 -1 7940
7942 0 461840.84 257268.62 90320 -1 7941
7943 0 461862.47 257239.3 90280 -1 7942
7944 0 461990.56 257123.94 90200 -1 7943
7945 0 462049.44 257082.92 90160 -1 7944
7946 0 462063.44 257063.47 90120 -1 7945
7947 0 460772.3 257671.14 91960 122 7917
7948 0 460424.62 256392.28 93560 229 7904
7949 0 460304.75 256435.23 93760 228 7948
7950 0 459941.84 256719.4 93920 98 7949
7951 0 459258.75 256685.25 94120 172 7950
7952 0 457750.3 256903.23 94360 194 7951
7953 0 456738.47 257246.56 94600 206 7952
7954 0 455331.38 258081.02 94720 221 7953
7955 0 454333.8 258793.75 94680 209 7954
7956 0 453842.75 259105.88 94560 190 7955
7957 0 453336.12 259658.17 94400 246 7956
7958 0 453329.5 259755.84 94280 246 7957
7959 0 453237.7 259917.19 94120 273 7958
7960 0 452238.66 260851.86 94120 71 7959
7961 0 451552 260960 94320 40 7960
7962 0 451296 260960 94320 40 7961
7963 0 451040 260960 94280 51 7962
7964 0 450784 260960 94320 107 7963
7965 0 450656 260960 94400 60 7964
7966 0 450560 260704 94280 71 7965
7967 0 450400 260544 94080 64 7966
7968 0 450304 260512 94080 45 7967
7969 0 450432 260960 94520 75 7965
7970 0 450176 260992 94640 60 7969
7971 0 449920 260992 94640 32 7970
7972 0 449664 260960 94520 45 7971
7973 0 449632 260960 94520 51 7972
7974 0 452987.5 260224.5 94000 247 7959
7975 0 452903.97 260326.97 93960 239 7974
7976 0 453136.5 260534.88 93800 256 7975
7977 0 452640 260736 93440 75 7976
7978 0 452480 260672 93640 104 7977
7979 0 452480 260896 93240 71 7977
7980 0 452352 261120 93120 51 7979
7981 0 452192 261280 92960 75 7980
7982 0 451936 261376 92840 81 7981
7983 0 451744 261504 92720 40 7982
7984 0 451488 261600 92680 51 7983
7985 0 451232 261664 92680 60 7984
7986 0 450976 261664 92800 64 7985
7987 0 450816 261728 93000 71 7986
7988 0 450624 261760 93160 75 7987
7989 0 450368 261792 93160 98 7988
7990 0 450144 261952 93160 90 7989
7991 0 450016 262176 93160 71 7990
7992 0 449888 262400 93120 81 7991
7993 0 449888 262656 93120 96 7992
7994 0 449824 262912 93160 101 7993
7995 0 449728 263072 93280 45 7994
7996 0 453686 260846.27 93640 212 7976
7997 0 454779.12 261364.66 93360 202 7996
7998 0 455409.9 261697.33 93200 197 7997
7999 0 456352.4 263306.53 93200 -1 7998
8000 0 456238.2 265022.94 93200 104 7999
8001 0 456122.44 265662.12 93080 150 8000
8002 0 456776.28 265954.72 93120 178 8001
8003 0 456890.16 266148.88 93320 164 8002
8004 0 457004.72 266352.4 93520 226 8003
8005 0 457142.1 266476.7 93680 212 8004
8006 0 457781.5 266713.06 94520 -1 8005
8007 0 458250.2 266596.56 94680 -1 8006
8008 0 456364 263674.1 93360 229 7999
8009 0 456278.5 263853.72 93760 288 8008
8010 0 456234.62 263775.4 93840 -1 8009
8011 0 456146.3 263528 94000 218 8010
8012 0 456168.5 263434.53 94040 236 8011
8013 0 456242.8 263123.44 94160 236 8012
8014 0 456247.5 262891 94240 -1 8013
8015 0 456278.56 263016.22 94360 -1 8014
8016 0 455698.66 263557.94 94040 150 8012
8017 0 455579.2 263873.75 94000 107 8011
8018 0 456837.94 264525.66 93840 131 8010
8019 0 456428.28 262301.4 92960 204 7998
8020 0 455708.75 263578.12 92960 175 8019
8021 0 455621.1 263565.6 92880 175 8020
8022 0 455536.38 263572.72 92800 98 8021
8023 0 455502.72 263596.84 92680 98 8022
8024 0 455437.22 263614.12 92480 40 8023
8025 0 455502.84 263612.4 92360 40 8024
8026 0 456960 262304 93040 150 8019
8027 0 456992 262560 92920 197 8026
8028 0 457088 262784 92760 163 8027
8029 0 457184 263040 92720 107 8028
8030 0 457344 263168 92520 75 8029
8031 0 457504 263328 92360 80 8030
8032 0 457696 263488 92280 51 8031
8033 0 457952 263488 92280 32 8032
8034 0 458208 263584 92280 32 8033
8035 0 458240 263584 92320 45 8034
8036 0 459821.2 262073.98 92960 108 8019
8037 0 461838.75 262572.34 92960 91 8036
8038 0 463341.1 262592.62 92960 120 8037
8039 0 464105.97 262961.5 92880 214 8038
8040 0 464136.94 263046.03 92800 214 8039
8041 0 464291.5 263289.9 92640 241 8040
8042 0 464888.56 263894.34 92440 172 8041
8043 0 454767.66 258495.98 94840 228 7954
8044 0 454807.62 258462.33 95120 228 8043
8045 0 454717.25 258481.56 95360 228 8044
8046 0 454508.94 258562.42 95520 -1 8045
8047 0 462295.4 254278.33 92280 98 7899
8048 0 462312.56 254024.39 92360 120 8047
8049 0 462440.06 253912.14 92440 104 8048
8050 0 462513.84 253810.94 92560 178 8049
8051 0 462547.25 253783.22 92600 178 8050
8052 0 462601.2 253716.8 92680 150 8051
8053 0 462646.97 253668.45 92760 150 8052
8054 0 463523.78 253653.42 92760 51 8053
8055 0 463622.25 253686.83 92720 32 8054
8056 0 463694.78 253673.11 92680 32 8055
8057 0 463858.78 253700.38 92560 32 8056
8058 0 464065.7 253544.52 92440 32 8057
8059 0 464070.84 253619.47 92400 32 8058
8060 0 464119.03 253634.08 92360 32 8059
8061 0 462692.62 253574.05 92880 150 8053
8062 0 461568.44 252917.95 92880 102 8061
8063 0 461749.16 252252.8 92840 108 8062
8064 0 461745.97 252235.89 92760 108 8063
8065 0 461701.44 252139.23 92640 108 8064
8066 0 461571.03 251861.9 92520 107 8065
8067 0 461531.88 251729.17 92360 108 8066
8068 0 461297.7 251163.72 92280 139 8067
8069 0 461367.28 251072.66 92240 139 8068
8070 0 461382.72 250923.06 92120 200 8069
8071 0 461371.3 250830.73 92080 200 8070
8072 0 461453.44 251278.8 92040 128 8071
8073 0 461328.94 250545.75 91960 237 8071
8074 0 461435.28 250460.22 91800 237 8073
8075 0 461699.47 250311.88 91680 139 8074
8076 0 461724.56 250250.19 91520 122 8075
8077 0 461830.6 250327.67 91360 128 8076
8078 0 461075.3 250701.66 91360 51 8077
8079 0 460280.22 250635.52 91360 51 8078
8080 0 459839.84 250765.89 91360 71 8079
8081 0 459891.72 250809.31 91240 71 8080
8082 0 459836.12 250912.62 91120 101 8081
8083 0 459784.94 250976.9 91040 101 8082
8084 0 462189.7 250193.55 91280 102 8077
8085 0 462558.56 250065.66 91200 139 8084
8086 0 463066.97 250062.39 91120 136 8085
8087 0 463309.38 250075.06 91040 120 8086
8088 0 464099.78 249906.2 90960 102 8087
8089 0 464231.94 249868.84 90920 -1 8088
8090 0 464374.9 249828.22 90880 -1 8089
8091 0 464958.72 249693.84 90800 -1 8090
8092 0 465486.53 249449.92 90720 -1 8091
8093 0 466226.8 249295.25 90680 -1 8092
8094 0 466513.75 248968.31 90640 -1 8093
8095 0 466715.88 248904.69 90600 -1 8094
8096 0 464870.56 248842.64 90560 -1 8095
8097 0 465082.5 248421.95 90520 -1 8096
8098 0 467160 248380.92 90600 -1 8097
8099 0 465179.5 248293.11 90440 -1 8097
8100 0 465166.62 248194.36 90360 -1 8099
8101 0 463072.72 250261.12 90920 120 8089
8102 0 464367.84 249835.56 91040 -1 8088
8103 0 461183.53 250941.4 91280 163 8084
8104 0 461450.3 250773.58 92320 200 8068
8105 0 461443.1 252897.02 93000 102 8062
8106 0 462709.34 253548.66 92920 150 8061
8107 0 462551.47 253516.28 93040 209 8106
8108 0 462417.88 253381.12 93320 209 8107
8109 0 462456.72 253304.55 93480 -1 8108
8110 0 462425.44 253327.56 93560 -1 8109
8111 0 463323.66 253576.45 92600 64 8051
8112 0 463611.66 253170.84 92600 81 8111
8113 0 459540.78 255918.27 86960 137 7884
8114 0 459437.03 255735.31 87120 137 8113
8115 0 459415.8 255446.69 87280 239 8114
8116 0 459666.72 254408.55 87240 -1 8115
8117 0 459403.03 255364.16 87320 239 8115
8118 0 459483.34 254589.36 87480 239 8117
8119 0 460206.06 253670.05 87680 246 8118
8120 0 460117.34 253858.33 87920 256 8119
8121 0 459890.66 253756.47 88120 256 8120
8122 0 460076.88 252389.03 88120 190 8121
8123 0 460100.94 252316.52 88240 190 8122
8124 0 460061.9 252102.36 88400 190 8123
8125 0 459980.12 252086.92 88560 190 8124
8126 0 460017.84 252011.19 88640 190 8125
8127 0 461135.28 252095.69 87680 181 8119
8128 0 461189.44 251779.72 87560 224 8127
8129 0 461261.84 251357.7 87400 224 8128
8130 0 461520.72 251919.94 87120 135 8129
8131 0 461450.22 250199.3 87120 259 8130
8132 0 461735.5 250114.28 87000 153 8131
8133 0 461771.78 250118.14 86880 153 8132
8134 0 461906.88 249978.98 86800 128 8133
8135 0 461982.22 249973.03 86680 108 8134
8136 0 461946.66 249849.17 86600 96 8135
8137 0 461754.47 249732.98 86520 104 8136
8138 0 461335.22 249558.66 86560 -1 8137
8139 0 460810 249317.2 86800 -1 8138
8140 0 461609.78 249687.47 86480 160 8137
8141 0 461495.12 249558.36 86320 189 8140
8142 0 461401.72 249482.06 86200 189 8141
8143 0 461392.25 249450.81 86040 153 8142
8144 0 461384.3 249391.73 85880 153 8143
8145 0 461457.28 249375.7 85720 60 8144
8146 0 461362.5 249288.67 85560 60 8145
8147 0 461180.44 249231.23 85360 32 8146
8148 0 461195.34 249228.83 85320 32 8147
8149 0 461252.56 249216.17 85160 32 8148
8150 0 461248.5 249266.25 85120 32 8149
8151 0 461216.25 249469.81 84960 98 8150
8152 0 461144.03 249491.94 84920 98 8151
8153 0 461876.47 249689.98 84920 51 8152
8154 0 462532.16 249837.38 84640 -1 8153
8155 0 462818.06 249936.55 84400 -1 8154
8156 0 462764.97 250152.78 84120 -1 8155
8157 0 462763.38 250303.4 83920 -1 8156
8158 0 462818.78 250472.45 83680 -1 8157
8159 0 462765.2 250521.69 83680 75 8158
8160 0 462733.44 250690.75 83520 75 8159
8161 0 462791.84 250812.33 83320 -1 8160
8162 0 462756.5 251221.14 83240 -1 8161
8163 0 462714.1 251536.4 83000 -1 8162
8164 0 462646.94 251681.14 82880 -1 8163
8165 0 460914.12 249567.08 84760 160 8152
8166 0 460913.75 249575.33 84720 160 8165
8167 0 460452.3 249463.44 84720 178 8166
8168 0 460909.47 249634.86 84560 178 8166
8169 0 460835.4 249678.92 84400 178 8168
8170 0 460638.8 249845.12 84200 124 8169
8171 0 460525.22 250091.1 84040 81 8170
8172 0 460458.84 250389.56 83960 98 8171
8173 0 460419.7 250451.7 83880 98 8172
8174 0 460403.1 250482.23 83840 98 8173
8175 0 460328.34 250620.03 83760 91 8174
8176 0 460055.16 251027.92 83720 175 8175
8177 0 460097.1 251703.61 83640 124 8176
8178 0 459991.7 252364.75 83440 75 8177
8179 0 459715.94 252696.53 83280 200 8178
8180 0 459790.97 252647.52 83240 200 8179
8181 0 460509.03 251229.03 83240 75 8180
8182 0 459867.62 252594.75 83200 71 8180
8183 0 460000.7 252490.81 83120 71 8182
8184 0 459063.62 253478.3 83440 80 8178
8185 0 458936.94 253540 83520 80 8184
8186 0 459714 253223.12 83520 86 8185
8187 0 458852.75 253607.6 83600 200 8185
8188 0 458826.8 253381.08 83840 102 8187
8189 0 458628 253353.58 83880 102 8188
8190 0 458515.34 253328.1 84000 -1 8189
8191 0 458697.2 253844.12 84000 136 8190
8192 0 459236.8 254017.67 84000 71 8191
8193 0 458546 253326.55 84080 -1 8190
8194 0 458651.6 253069.1 84160 107 8193
8195 0 458848.06 252940.95 84240 107 8194
8196 0 458869.22 252916.38 84280 32 8195
8197 0 459818.7 251829.75 83760 183 8176
8198 0 460256 251264 84600 32 8197
8199 0 460448 251072 84720 45 8198
8200 0 460544 251008 84840 96 8199
8201 0 460768 251008 84960 91 8200
8202 0 461024 251008 84960 51 8201
8203 0 461184 251072 84720 96 8202
8204 0 461216 251072 84720 90 8203
8205 0 460009.06 250627.14 83880 91 8173
8206 0 460776.75 249069.58 85120 40 8150
8207 0 460356.44 249078.02 85120 75 8206
8208 0 460363.75 249136.77 85320 75 8148
8209 0 461236.28 251014.3 87080 208 8131
8210 0 461037.5 251162.89 86920 -1 8209
8211 0 460917.03 251144.28 86840 -1 8210
8212 0 460962.34 251347.39 86720 -1 8211
8213 0 460973.25 251365 86600 -1 8212
8214 0 460977.25 251371.22 86560 -1 8213
8215 0 460791.56 251680.75 86400 -1 8214
8216 0 463209.97 249584.7 87120 136 8131
8217 0 463452.75 249515.06 87000 101 8216
8218 0 463679.12 249415.77 86880 45 8217
8219 0 464159.4 249327.27 86880 -1 8218
8220 0 464708.5 248931 86760 -1 8219
8221 0 463765.03 249403.72 86760 45 8218
8222 0 463745.78 249169.2 86640 51 8221
8223 0 463842.12 249138.03 86600 51 8222
8224 0 463916.28 249127.33 86560 51 8223
8225 0 463970.75 249134.25 86520 51 8224
8226 0 463877.5 248829.5 86600 60 8223
8227 0 462709.12 252414.1 87120 80 8130
8228 0 463111.06 252251.61 87000 186 8227
8229 0 463146.94 252274.9 86960 186 8228
8230 0 463194.9 252313.94 86880 181 8229
8231 0 463367.22 252289.97 86800 181 8230
8232 0 463432.28 252187.28 86760 181 8231
8233 0 463503.9 252093.6 86720 181 8232
8234 0 463532.25 252086.62 86680 181 8233
8235 0 463549.5 252082.66 86600 181 8234
8236 0 463724.8 251991.64 86480 -1 8235
8237 0 463779.97 251987.06 86400 -1 8236
8238 0 463805.38 251881.67 86320 -1 8237
8239 0 463981.38 251787.66 86280 -1 8238
8240 0 463967.47 251630.22 86240 -1 8239
8241 0 463980.9 251620.88 86200 -1 8240
8242 0 463984.5 251641.52 86120 -1 8241
8243 0 463907.5 251622 86080 -1 8242
8244 0 463830.97 251601.84 86040 -1 8243
8245 0 463144.12 252234.89 86640 181 8234
8246 0 463756.38 252591.77 86760 60 8232
8247 0 462577.8 252705.23 86960 75 8229
8248 0 463194.12 251919.81 87120 186 8227
8249 0 463176.78 251889.83 87240 186 8248
8250 0 463211.97 251852.64 87360 -1 8249
8251 0 463331.78 251715.38 87600 -1 8250
8252 0 463293.72 251786.72 87720 -1 8251
8253 0 463422.06 251840.02 87800 -1 8252
8254 0 463563.47 251867.73 87840 -1 8253
8255 0 463624.75 251873.19 87880 -1 8254
8256 0 463660.8 251851.28 87920 -1 8255
8257 0 463642.25 251783.05 88000 -1 8256
8258 0 463644.2 251677.16 88080 -1 8257
8259 0 463681.7 251682.3 88120 -1 8258
8260 0 463701.28 251685.45 88160 -1 8259
8261 0 461150.62 250608.38 87680 107 8127
8262 0 461057.4 250208.86 87840 -1 8261
8263 0 461257.97 250087.02 88000 -1 8262
8264 0 461014.7 250245.16 88160 -1 8263
8265 0 460916.3 250164.72 88320 -1 8264
8266 0 460637.5 250093.36 88520 -1 8265
8267 0 461209.53 250350.61 88520 -1 8266
8268 0 460505.22 250087.97 88600 -1 8266
8269 0 460234.9 250022.61 88720 -1 8268
8270 0 460158.56 250038.44 88760 -1 8269
8271 0 460080.53 250047.56 88800 -1 8270
8272 0 459531.94 250012.06 88880 -1 8271
8273 0 459184.84 249913.1 88720 -1 8272
8274 0 458609.5 250063.52 88640 -1 8273
8275 0 458101 249832.45 88760 -1 8274
8276 0 457308.3 249821.52 88840 -1 8275
8277 0 460506.84 250217.42 87680 104 8261
8278 0 460195.1 250258.7 87640 91 8277
8279 0 460010.53 250226.88 87680 91 8278
8280 0 459829.16 249940.84 87920 -1 8279
8281 0 459380.5 249751.25 87800 -1 8280
8282 0 459230.75 249687.66 87760 -1 8281
8283 0 459757.8 249573.62 88120 -1 8280
8284 0 460032 256096 86680 214 8113
8285 0 460224 256032 86480 154 8284
8286 0 460256 256032 86440 148 8285
8287 0 460416 255936 86240 81 8286
8288 0 460576 255904 86040 120 8287
8289 0 460832 255840 85960 122 8288
8290 0 461088 255840 85960 51 8289
8291 0 461312 255776 85840 60 8290
8292 0 461472 255616 85640 51 8291
8293 0 461632 255456 85480 45 8292
8294 0 461824 255296 85360 86 8293
8295 0 461984 255232 85360 60 8294
8296 0 459992.34 256761.11 86320 32 7847
8297 0 460081.3 256741.72 86280 32 8296
8298 0 461584.6 261033.17 85840 75 7840
8299 0 461087.97 261512.31 85960 232 8298
8300 0 460911.4 261600.12 86160 208 8299
8301 0 460215.6 261750.44 86360 200 8300
8302 0 460048.47 261802.4 86400 209 8301
8303 0 459124.38 262361.12 86400 163 8302
8304 0 458652.16 262402.6 86320 -1 8303
8305 0 458602 262533.47 86240 -1 8304
8306 0 458581.3 262481.1 86200 -1 8305
8307 0 458581.16 262537.22 86160 -1 8306
8308 0 459542.34 261975.34 86520 208 8302
8309 0 459151.72 262126.23 86640 163 8308
8310 0 457638.22 263147.88 86640 -1 8309
8311 0 457448.88 263326.1 86600 -1 8310
8312 0 457015.78 263872.34 86600 107 8311
8313 0 456096.12 263436.6 86600 80 8312
8314 0 456975.7 263857.06 86640 107 8310
8315 0 457256.9 264197.4 86720 101 8314
8316 0 457285.8 264288.53 86800 101 8315
8317 0 457263.3 264252.88 86920 101 8316
8318 0 457242.75 264211.78 87000 96 8317
8319 0 457214.3 264200.66 87080 96 8318
8320 0 457238.06 264327.84 87160 96 8319
8321 0 457164.97 264297.47 87360 90 8320
8322 0 457049.94 264144.3 87560 107 8321
8323 0 457057.12 264112.6 87720 107 8322
8324 0 456867 264042.06 87880 122 8323
8325 0 456173.62 263732.2 87880 102 8324
8326 0 455552 263808 87800 32 8325
8327 0 455328 263680 87800 32 8326
8328 0 455168 263488 87920 75 8327
8329 0 455040 263328 88080 75 8328
8330 0 454848 263136 88200 71 8329
8331 0 454592 263136 88240 51 8330
8332 0 454464 263136 88240 51 8331
8333 0 455168 263840 87600 81 8327
8334 0 455040 264064 87480 75 8333
8335 0 454976 264192 87240 32 8334
8336 0 454976 264000 87160 71 8335
8337 0 456922.88 263607.88 88480 189 8324
8338 0 456678.88 263501.7 88640 32 8337
8339 0 456412.66 264028.1 88760 172 8338
8340 0 456536.34 264642.06 88880 163 8339
8341 0 456388 264770.6 89000 139 8340
8342 0 456124.03 265047.88 89200 139 8341
8343 0 455719.53 265159.66 89440 248 8342
8344 0 455631.9 265208.1 89520 248 8343
8345 0 454692.88 264859.44 89520 -1 8344
8346 0 455665.8 265719.28 89680 168 8344
8347 0 455423.94 266354.7 89760 101 8346
8348 0 455436.22 266332.62 89800 101 8347
8349 0 455480.56 266334.8 89840 156 8348
8350 0 455824.25 265504.53 89880 186 8349
8351 0 455834.22 265532.53 90000 207 8350
8352 0 455541.34 265744.38 90400 229 8351
8353 0 455535.66 265683.66 90560 -1 8352
8354 0 456798.38 265698.38 90600 32 8353
8355 0 456756.94 265691.66 90640 80 8354
8356 0 456861.66 265250.66 90840 122 8355
8357 0 456763.25 265093.1 90960 198 8356
8358 0 456828.12 265027.28 91000 198 8357
8359 0 456641 264864 91040 163 8358
8360 0 456575.44 264745.62 91080 163 8359
8361 0 456528.25 264746.6 91160 124 8360
8362 0 456515.03 264711.1 91240 124 8361
8363 0 456283.47 264549.4 91360 80 8362
8364 0 456009.4 264480.5 91480 75 8363
8365 0 455914.3 264404.72 91560 75 8364
8366 0 455898.97 264326.7 91600 75 8365
8367 0 455970.9 264181.12 91560 75 8366
8368 0 456076.88 265980.8 90680 102 8355
8369 0 454553.53 266551.28 89880 137 8349
8370 0 454468.47 266654.6 89920 137 8369
8371 0 454138.44 266242 89920 -1 8370
8372 0 454307.88 266873.38 90000 115 8370
8373 0 454260.62 266889.06 90120 128 8372
8374 0 454285.6 266842.56 90240 128 8373
8375 0 454384.6 266847 90320 128 8374
8376 0 454460.62 266873.62 90400 128 8375
8377 0 454513 266808.53 90440 128 8376
8378 0 458724.94 262278.9 86760 186 8309
8379 0 458354.1 262366.8 86920 140 8378
8380 0 458310.22 262304 87120 140 8379
8381 0 458351 262566.6 87160 186 8380
8382 0 457961.44 262126.5 87200 60 8381
8383 0 458693.25 261657.64 87200 91 8382
8384 0 458474.72 261703.86 87320 108 8383
8385 0 458455.53 262934 87240 214 8381
8386 0 458427.28 263198.72 87440 321 8385
8387 0 458428.66 263390.66 87560 384 8386
8388 0 458305.2 264076.53 87560 32 8387
8389 0 457789 264230.03 87440 51 8388
8390 0 457806.25 264269.1 87280 51 8389
8391 0 457756.72 264354.03 87160 -1 8390
8392 0 457797.5 264338.16 87000 -1 8391
8393 0 457770.4 264385.47 86800 -1 8392
8394 0 457798.78 264406.7 86760 -1 8393
8395 0 458431.44 263770.72 87800 189 8387
8396 0 458165.16 264705.38 87800 120 8395
8397 0 458144.03 264959.12 87680 136 8396
8398 0 458039.34 265297.88 87600 139 8397
8399 0 457921.7 265405.8 87560 156 8398
8400 0 458757.2 265341.03 87560 64 8399
8401 0 459027.7 265457.97 87560 75 8400
8402 0 457794.47 265507.78 87520 202 8399
8403 0 457787.78 265585.28 87400 221 8402
8404 0 457725.25 265779.5 87240 221 8403
8405 0 457661.47 267051.7 87120 124 8404
8406 0 457620.97 267147.16 87040 124 8405
8407 0 457663 265975.66 87040 120 8406
8408 0 456545.5 265742.28 87040 91 8407
8409 0 455402.72 265981.3 87040 124 8408
8410 0 455401.66 265985.22 87000 124 8409
8411 0 455626.88 266240.38 86760 -1 8410
8412 0 455695.22 266495.53 86600 -1 8411
8413 0 455559.06 266755.44 86360 -1 8412
8414 0 456010.62 266488.12 86680 -1 8412
8415 0 455357.94 265937.47 87080 166 8409
8416 0 455050.8 265877.47 87200 102 8415
8417 0 457528.12 267347.4 86920 75 8406
8418 0 457410.25 267366.38 86840 75 8417
8419 0 457328.5 267463.5 86720 81 8418
8420 0 457268.1 267552.06 86560 81 8419
8421 0 457173.97 267716.2 86440 124 8420
8422 0 457093.1 267761.6 86320 124 8421
8423 0 456953.97 267881.7 86200 122 8422
8424 0 456747.16 268058 86040 166 8423
8425 0 456283.2 268196.2 85960 139 8424
8426 0 455385.1 268364.28 85960 154 8425
8427 0 454497.75 268855.97 85960 160 8426
8428 0 454245 268994.38 86080 107 8427
8429 0 453736.1 269385.88 86080 45 8428
8430 0 453207.25 269397.38 85960 -1 8429
8431 0 452770.7 269195.62 85720 -1 8430
8432 0 454138.25 269030.22 86120 32 8428
8433 0 454027.47 269236.25 86400 107 8432
8434 0 454252.66 269416.4 86480 102 8433
8435 0 455154.66 269781.16 86480 102 8434
8436 0 455393.72 269935.5 86440 81 8435
8437 0 455623.88 270083.22 86400 122 8436
8438 0 455679.06 270108.72 86280 122 8437
8439 0 455886.8 270149.3 86080 128 8438
8440 0 455958.38 270193.56 86040 102 8439
8441 0 456205.94 270112.97 85960 71 8440
8442 0 456345.9 270023.84 85880 71 8441
8443 0 456440.28 269949 85800 108 8442
8444 0 456742.56 269677.4 85680 156 8443
8445 0 456955.94 269525.2 85560 120 8444
8446 0 456962.12 269463.53 85440 160 8445
8447 0 456711.38 269413.12 85200 96 8446
8448 0 455834.5 269189.06 85040 101 8447
8449 0 455432.2 269146.88 84720 148 8448
8450 0 455319.3 269125.78 84520 137 8449
8451 0 454974.66 269100.84 84320 71 8450
8452 0 455253.62 269174.56 84240 104 8451
8453 0 455182.2 269233.25 84160 104 8452
8454 0 455837.1 270198.7 86480 75 8436
8455 0 455896 270313.53 86680 -1 8454
8456 0 455912.2 270354.62 86960 -1 8455
8457 0 455441.7 270416.72 87160 -1 8456
8458 0 455236.94 270394.8 87400 -1 8457
8459 0 454210.78 269337.6 86640 32 8434
8460 0 454320.8 269151.88 86800 32 8459
8461 0 454263.66 269124 87000 131 8460
8462 0 454122.97 269250.53 87200 176 8461
8463 0 454102.53 269240.75 87360 160 8462
8464 0 454088 269287.44 87560 160 8463
8465 0 454072.7 269258.34 87640 131 8464
8466 0 453770.56 269297.4 87640 131 8465
8467 0 453580.28 269268.78 87640 131 8466
8468 0 454072.75 269239.56 87680 131 8465
8469 0 454059.1 269182.88 87840 131 8468
8470 0 454078.75 269153.75 88000 135 8469
8471 0 454044.66 269131.03 88120 135 8470
8472 0 454013.25 269134.53 88280 101 8471
8473 0 454038.66 269572.8 88400 104 8472
8474 0 453425.03 270201.06 88480 150 8473
8475 0 452845.62 270717.62 88360 81 8474
8476 0 452647.34 270799.66 88320 81 8475
8477 0 452477.28 270871.72 88280 81 8476
8478 0 452333.4 270990.53 88200 32 8477
8479 0 452211.5 271055.03 88080 32 8478
8480 0 452253.53 271225.66 87920 128 8479
8481 0 452320.66 271466.66 87720 134 8480
8482 0 452366.88 271667.7 87560 203 8481
8483 0 452356.62 271716.1 87360 203 8482
8484 0 452396.97 271885.97 87160 60 8483
8485 0 452425.22 271917.53 87120 60 8484
8486 0 452739.84 272436.28 87120 -1 8485
8487 0 452481.25 271973.44 87000 60 8485
8488 0 452444.03 271841.4 86840 60 8487
8489 0 452423.4 271880.47 86800 60 8488
8490 0 452911.28 272015.56 86800 -1 8489
8491 0 452444.56 271888.22 86760 60 8489
8492 0 452462.66 271895 86720 60 8491
8493 0 452451.94 271907.03 86680 60 8492
8494 0 452417.34 271879.38 86640 60 8493
8495 0 451960.94 270777.53 88360 -1 8476
8496 0 451872 270812.44 88360 37 8495
8497 0 451872 270848 88560 45 8496
8498 0 451680 270688 88640 124 8497
8499 0 451424 270560 88720 208 8498
8500 0 451168 270496 88800 137 8499
8501 0 450912 270400 88800 115 8500
8502 0 450756 270051 89440 -1 8501
8503 0 450638 269880 89560 -1 8502
8504 0 450543 269703 89600 -1 8503
8505 0 450941 270541 89640 -1 8504
8506 0 450803 270307 89760 -1 8505
8507 0 450594 270156 89960 -1 8506
8508 0 450213 269924 90160 -1 8507
8509 0 449922 269909 90320 -1 8508
8510 0 449773 269878 90560 -1 8509
8511 0 450386 269846 90600 -1 8510
8512 0 450421 269582 90680 -1 8511
8513 0 450437 269513 90800 -1 8512
8514 0 450090 269782 89800 -1 8508
8515 0 450752 270208 88680 32 8501
8516 0 450528 269984 88440 86 8515
8517 0 450272 269984 88560 135 8516
8518 0 450048 269824 88600 90 8517
8519 0 449856 269632 88600 86 8518
8520 0 449760 269376 88560 80 8519
8521 0 449760 269120 88480 90 8520
8522 0 449792 268864 88400 75 8521
8523 0 449760 268738 88240 -1 8522
8524 0 449704 268728 88000 -1 8523
8525 0 449792 268608 88520 122 8522
8526 0 451872 270784 88200 32 8496
8527 0 455397.7 268397 85920 175 8426
8528 0 458427.62 263832.03 87840 189 8395
8529 0 458425.06 263938.25 87920 128 8528
8530 0 458531.78 263517.6 88160 120 8529
8531 0 458537.5 263239.8 88400 32 8530
8532 0 458569.6 262624.62 88640 32 8531
8533 0 458451 263275.22 88800 32 8532
8534 0 458283.97 263166.2 89000 32 8533
8535 0 458263.9 263202.3 89080 120 8534
8536 0 458195 263202.06 89280 175 8535
8537 0 458073.12 263181.97 89360 150 8536
8538 0 459130.06 262506.72 89360 40 8537
8539 0 459273.84 261933.4 89360 124 8538
8540 0 459600.8 261355.1 89320 75 8539
8541 0 459679.1 261030.53 89280 71 8540
8542 0 459672.88 260657.6 89360 51 8541
8543 0 459768.38 260368.89 89400 80 8542
8544 0 459778 260366.48 89440 80 8543
8545 0 457911 263292.66 89520 150 8537
8546 0 457829.75 263347.62 89600 60 8545
8547 0 457904.9 263358.84 89640 137 8546
8548 0 457984.2 263412.4 89880 137 8547
8549 0 459585.16 262644.03 89880 122 8548
8550 0 459764.28 262777.22 89920 122 8549
8551 0 460147.6 263053.8 89880 120 8550
8552 0 459951.06 262907.34 89960 120 8550
8553 0 459945.47 262895.38 90080 120 8552
8554 0 460101.4 263264.44 90080 120 8553
8555 0 459935.8 262896.62 90160 120 8553
8556 0 459965.4 262901.47 90200 120 8555
8557 0 457640.25 263268.22 90160 98 8548
8558 0 457502.72 263012.2 90320 137 8557
8559 0 457557.66 263074 90400 131 8558
8560 0 457585.1 263104.56 90440 128 8559
8561 0 457478.56 262800.66 90560 137 8560
8562 0 458588.97 262825.22 90600 64 8561
8563 0 458511.72 262244.66 90800 -1 8562
8564 0 458388.34 262008.86 90880 -1 8563
8565 0 458144.4 261701.9 90920 -1 8564
8566 0 458071.66 261541.47 90960 -1 8565
8567 0 456845.06 262979 89360 200 8537
8568 0 456518.84 262680.1 89360 60 8567
8569 0 455937.38 262053.48 89360 40 8568
8570 0 455190.94 261697.75 89360 64 8569
8571 0 455359.97 261710.47 89200 108 8570
8572 0 455441.84 261853.44 89080 60 8571
8573 0 455506.66 261879.3 89040 60 8572
8574 0 457179.1 263389.34 89080 134 8535
8575 0 456925.56 263057.7 89040 200 8574
8576 0 456850.56 263008.16 88960 -1 8575
8577 0 456844.44 262959.4 88880 -1 8576
8578 0 456969.4 263133.4 88840 -1 8577
8579 0 456933.6 263183.84 88800 -1 8578
8580 0 457027.84 263204.78 88760 -1 8579
8581 0 457054.16 263164.16 88720 -1 8580
8582 0 457189.94 262457.72 88640 -1 8581
8583 0 457206.66 262650.94 88600 -1 8582
8584 0 457219.72 262664.28 88560 -1 8583
8585 0 457251.7 262701.44 88480 -1 8584
8586 0 457264.1 262737.47 88400 -1 8585
8587 0 457292.4 262833.97 88320 -1 8586
8588 0 457406.47 262922.72 88200 -1 8587
8589 0 457410.12 263027.4 88080 -1 8588
8590 0 457463.56 263077.94 88040 -1 8589
8591 0 458519.75 263495.2 87240 384 8385
8592 0 458576.28 263560.8 87080 -1 8591
8593 0 458609.2 263644.3 86920 -1 8592
8594 0 458660.03 263892.38 86800 -1 8593
8595 0 458593.03 263912.78 86760 -1 8594
8596 0 459077.72 263968.72 86760 -1 8595
8597 0 458521.78 263963.06 86680 -1 8595
8598 0 458488.78 264061.3 86560 -1 8597
8599 0 458592.7 264080.5 86440 -1 8598
8600 0 458487.47 264049.72 86360 -1 8599
8601 0 458469 264066.34 86320 -1 8600
8602 0 457648.78 262106.61 86920 40 8379
8603 0 460579.16 260331.05 85360 108 7834
8604 0 460306.66 260467.66 85200 40 8603
8605 0 459971.97 260597.6 85040 64 8604
8606 0 459539.2 260724.7 84960 75 8605
8607 0 459023.1 260836.8 84800 202 8606
8608 0 458737.97 260897.88 84640 163 8607
8609 0 457205.72 260928.31 84640 -1 8608
8610 0 458159.1 261061.16 84440 120 8608
8611 0 456865.56 261958.19 84120 -1 8610
8612 0 456690.44 262222.53 84000 -1 8611
8613 0 462921.22 261469.5 84520 346 7831
8614 0 462125.4 261157.06 84120 401 8613
8615 0 462160.25 261013.92 83720 310 8614
8616 0 461952.28 260937.58 83400 419 8615
8617 0 460301.12 259844.38 83200 432 8616
8618 0 459530.8 259446.25 82960 458 8617
8619 0 459975.3 259517.6 82560 256 8618
8620 0 461122.78 260339.5 82560 309 8619
8621 0 461220.25 261109.11 82480 102 8620
8622 0 460989.25 261376.45 82360 124 8621
8623 0 460806.03 261601.97 82240 148 8622
8624 0 460597.1 261631.23 82160 120 8623
8625 0 460259.88 261784.94 82080 90 8624
8626 0 460030.25 261806.92 82000 90 8625
8627 0 459793.53 261956.66 81840 137 8626
8628 0 459637.03 262037.9 81720 101 8627
8629 0 459532.3 262099.08 81600 101 8628
8630 0 459471.7 262088.08 81400 124 8629
8631 0 459242.25 262062.08 81240 154 8630
8632 0 459308.84 262198.7 81080 134 8631
8633 0 459248.56 262224.66 80960 134 8632
8634 0 459228.8 262234.44 80920 134 8633
8635 0 459227.3 262433.4 80720 137 8634
8636 0 459060.22 262618.5 80560 157 8635
8637 0 458241.25 263135 80480 214 8636
8638 0 457630.6 263590.25 80400 75 8637
8639 0 458467.94 262150.47 79880 -1 8638
8640 0 456739.88 263522.72 79840 115 8639
8641 0 456165.28 263713.25 79840 140 8640
8642 0 455710.72 263820.75 79800 217 8641
8643 0 454977.56 263914.5 79960 120 8642
8644 0 454809.66 264075.8 80000 120 8643
8645 0 454472.62 264419.06 80080 183 8644
8646 0 454340.1 264478.9 80160 197 8645
8647 0 454199.47 264522.6 80240 140 8646
8648 0 454053.66 264480.06 80360 140 8647
8649 0 454085.34 264406.7 80480 140 8648
8650 0 454154.5 264340.03 80600 -1 8649
8651 0 454205.03 264323.97 80680 -1 8650
8652 0 454255.22 264328.06 80760 -1 8651
8653 0 455488.94 263981.22 80160 160 8644
8654 0 455611.7 263957.06 80320 160 8653
8655 0 455799 263870.06 80480 217 8654
8656 0 455758.16 263931.88 80520 160 8655
8657 0 455265.75 263925.66 79760 120 8642
8658 0 455039.47 264186.4 79520 -1 8657
8659 0 455176.75 264249.4 79400 -1 8658
8660 0 454936.78 264228.7 79360 -1 8659
8661 0 457056.3 263099.97 80400 120 8638
8662 0 457142.66 262846.38 80560 120 8661
8663 0 457136.7 262813.97 80800 51 8662
8664 0 457312 262560 81240 86 8663
8665 0 457248 262400 81200 156 8664
8666 0 457152 262304 81080 163 8665
8667 0 456896 262304 81080 198 8666
8668 0 456640 262240 81040 156 8667
8669 0 456608 262240 81000 154 8668
8670 0 456448 262400 80800 60 8669
8671 0 456288 262592 80760 45 8670
8672 0 456096 262720 80640 96 8671
8673 0 455872 262912 80640 51 8672
8674 0 455872 262912 80560 64 8673
8675 0 456448 262080 80960 124 8669
8676 0 456224 261952 80960 91 8675
8677 0 455968 261920 81000 51 8676
8678 0 455712 261920 81040 108 8677
8679 0 455520 261888 81200 128 8678
8680 0 455328 261920 81360 96 8679
8681 0 455104 261952 81360 64 8680
8682 0 456640 261888 80880 150 8675
8683 0 456768 261696 80720 139 8682
8684 0 456928 261568 80520 86 8683
8685 0 457152 261504 80360 96 8684
8686 0 457376 261568 80240 101 8685
8687 0 457440 261600 80240 98 8686
8688 0 457152 262080 80920 80 8666
8689 0 457312 261888 80840 51 8688
8690 0 457536 261760 80840 51 8689
8691 0 457792 261792 80760 32 8690
8692 0 458048 261728 80760 122 8691
8693 0 458240 261696 80920 71 8692
8694 0 458400 261632 81120 71 8693
8695 0 458560 261472 81320 91 8694
8696 0 458592 261312 81520 32 8695
8697 0 458592 261280 81560 60 8696
8698 0 457472 262400 81080 163 8665
8699 0 457728 262400 81120 156 8698
8700 0 457984 262336 81200 104 8699
8701 0 458208 262176 81200 60 8700
8702 0 458304 262112 81200 60 8701
8703 0 457472 262560 81440 166 8664
8704 0 457536 262624 81680 75 8703
8705 0 457600 262464 81920 40 8704
8706 0 457600 262336 82000 32 8705
8707 0 457184 262976 81280 51 8663
8708 0 457184 262976 81560 32 8707
8709 0 457088 263136 81800 71 8708
8710 0 456864 263296 81800 80 8709
8711 0 456608 263360 81840 71 8710
8712 0 456384 263360 81960 51 8711
8713 0 456128 263360 81960 80 8712
8714 0 455872 263360 82000 86 8713
8715 0 455616 263360 82040 81 8714
8716 0 455392 263360 82200 120 8715
8717 0 455136 263328 82200 71 8716
8718 0 454912 263392 82320 75 8717
8719 0 454720 263552 82480 51 8718
8720 0 454592 263776 82520 40 8719
8721 0 454592 264032 82560 40 8720
8722 0 454592 264288 82440 32 8721
8723 0 454528 264352 82400 40 8722
8724 0 458272.75 259046.97 82520 240 8619
8725 0 457999.97 258573.27 82680 32 8724
8726 0 457904.12 258707.22 83240 394 8725
8727 0 457570.4 258138 83600 291 8726
8728 0 457471.84 258084.75 83640 291 8727
8729 0 456953.12 257601.98 83920 393 8728
8730 0 456005.44 256903.34 84200 306 8729
8731 0 455785.38 256553.17 84280 335 8730
8732 0 455377.5 256028.05 84440 421 8731
8733 0 455120.12 255866.23 84600 349 8732
8734 0 455026.7 255784.44 84680 349 8733
8735 0 454825.62 255635.17 84840 288 8734
8736 0 452716.9 255497.44 84840 256 8735
8737 0 451124.75 255961.8 84840 172 8736
8738 0 450879.9 255976.47 84720 196 8737
8739 0 450428.25 256177.36 84520 253 8738
8740 0 449779 256461.12 84360 181 8739
8741 0 449626.4 256531.95 84320 153 8740
8742 0 449171.28 256652.89 84160 -1 8741
8743 0 449040.38 256817.34 83960 166 8742
8744 0 449104.53 256947.56 83840 166 8743
8745 0 450078.6 257698.03 83840 -1 8744
8746 0 449101.28 256998.86 83800 166 8744
8747 0 449150.1 257046.48 83760 166 8746
8748 0 449090.84 257053.38 83560 178 8747
8749 0 449033.66 257209.81 83520 178 8748
8750 0 448923.88 257541.36 83440 139 8749
8751 0 448722.94 258008.7 83320 160 8750
8752 0 448693.47 258075.4 83240 197 8751
8753 0 448798.62 258070.73 83080 148 8752
8754 0 448965.4 258032 82760 75 8753
8755 0 448491.53 259473.33 83080 120 8753
8756 0 448656.75 259583.45 82760 137 8755
8757 0 448725.8 259686.05 82480 166 8756
8758 0 448149.4 259853.44 82120 251 8757
8759 0 448256 260416 81840 135 8758
8760 0 448256 260512 81600 122 8759
8761 0 448384 260576 81360 104 8760
8762 0 448544 260736 81160 124 8761
8763 0 448704 260896 81000 124 8762
8764 0 448800 261152 81000 96 8763
8765 0 448928 261376 80960 108 8764
8766 0 449088 261568 80920 71 8765
8767 0 449184 261664 80920 102 8766
8768 0 449440 261568 80960 51 8767
8769 0 449696 261472 80960 81 8768
8770 0 449888 261472 80960 154 8769
8771 0 450144 261472 80960 200 8770
8772 0 450400 261472 81040 166 8771
8773 0 450592 261408 81240 257 8772
8774 0 450752 261216 81280 240 8773
8775 0 451008 261120 81240 226 8774
8776 0 451264 261120 81360 178 8775
8777 0 451488 260992 81520 139 8776
8778 0 451712 260960 81640 32 8777
8779 0 451968 260992 81600 32 8778
8780 0 452064 261152 81600 40 8779
8781 0 450752 261600 81320 164 8773
8782 0 450976 261760 81200 80 8781
8783 0 451168 261952 81160 80 8782
8784 0 451360 262144 81040 64 8783
8785 0 451392 262176 81040 71 8784
8786 0 449888 261248 80800 98 8770
8787 0 449856 261056 80640 81 8786
8788 0 449728 260896 80440 122 8787
8789 0 449728 260704 80240 140 8788
8790 0 449728 260480 80120 45 8789
8791 0 449632 260224 80000 60 8790
8792 0 449658.1 260237.23 79960 -1 8791
8793 0 449585.56 260183.17 79920 -1 8792
8794 0 449528.94 260044.77 79840 -1 8793
8795 0 449238.88 259581.19 79960 -1 8794
8796 0 449184 261792 80920 80 8767
8797 0 449024 261792 81400 32 8796
8798 0 448800 261696 81520 60 8797
8799 0 448800 261696 81560 64 8798
8800 0 449184 262016 80800 124 8796
8801 0 449152 262208 80600 75 8800
8802 0 448992 262400 80480 71 8801
8803 0 448768 262464 80360 40 8802
8804 0 448512 262464 80360 60 8803
8805 0 448288 262304 80360 75 8804
8806 0 448064 262304 80520 101 8805
8807 0 447808 262304 80520 120 8806
8808 0 449758 259791.73 83080 45 8755
8809 0 449788.9 259573.81 83480 40 8808
8810 0 449792 259552 83520 40 8809
8811 0 449856 259520 83520 32 8810
8812 0 450048 259328 83600 80 8811
8813 0 450240 259168 83680 189 8812
8814 0 450496 259040 83680 212 8813
8815 0 450752 258976 83680 153 8814
8816 0 451008 258880 83720 134 8815
8817 0 451264 258752 83720 120 8816
8818 0 451488 258624 83800 91 8817
8819 0 451744 258624 83800 75 8818
8820 0 451968 258496 83840 60 8819
8821 0 452128 258336 84000 107 8820
8822 0 452384 258272 84040 102 8821
8823 0 452576 258080 84080 91 8822
8824 0 452736 257952 84240 164 8823
8825 0 452960 257824 84240 104 8824
8826 0 453216 257760 84240 51 8825
8827 0 453440 257792 84040 51 8826
8828 0 453632 257824 83880 98 8827
8829 0 453792 257952 83720 40 8828
8830 0 451094.06 259196.7 83400 -1 8809
8831 0 451402.8 259237.55 83160 -1 8830
8832 0 451584 258624 83000 175 8831
8833 0 451584 258496 82880 166 8832
8834 0 451744 258336 82760 51 8833
8835 0 451936 258144 82760 122 8834
8836 0 452064 257888 82720 120 8835
8837 0 452064 257632 82680 81 8836
8838 0 452064 257376 82680 71 8837
8839 0 452128 257152 82560 32 8838
8840 0 448018.38 258628.78 83440 -1 8750
8841 0 450410.1 256706.4 83520 124 8749
8842 0 451246.5 256740.45 83520 71 8841
8843 0 451776 256896 83440 40 8842
8844 0 451968 256992 83280 45 8843
8845 0 452160 256960 83120 32 8844
8846 0 448633.06 256745.75 84360 96 8740
8847 0 453879.22 255422 84880 297 8735
8848 0 453070.8 255436.11 84960 249 8847
8849 0 451959.44 255689.06 85120 273 8848
8850 0 451410.38 255553.19 85400 322 8849
8851 0 451078.38 255682.86 85640 124 8850
8852 0 453099.53 255361.33 85640 -1 8851
8853 0 453475.9 254689.28 85640 32 8852
8854 0 453575.25 254523.88 85760 32 8853
8855 0 453485.6 254470.39 85920 51 8854
8856 0 453133.56 254323.69 86080 51 8855
8857 0 453506.2 254443.89 86200 51 8856
8858 0 453528.28 254522.33 86280 51 8857
8859 0 453613.03 254552.16 86440 51 8858
8860 0 453626.6 254610.52 86560 45 8859
8861 0 453720.44 254415.67 86680 45 8860
8862 0 453710.34 254342.31 86720 45 8861
8863 0 450911.06 255757.56 85760 202 8851
8864 0 450178.4 255812.9 85960 288 8863
8865 0 449378.72 255595.5 86240 208 8864
8866 0 449234.8 255593.42 86280 140 8865
8867 0 449092.4 255583.45 86320 32 8866
8868 0 449257.28 254769.98 86320 124 8867
8869 0 449210.53 254514.17 86400 107 8868
8870 0 449092.78 254120.14 86560 139 8869
8871 0 449197.62 253654.77 86720 124 8870
8872 0 449065.53 253402.86 86800 86 8871
8873 0 449020.72 253158.88 86840 80 8872
8874 0 449146.72 252683.92 86920 80 8873
8875 0 449322.22 252100.38 87000 102 8874
8876 0 449841.3 251996.94 87000 51 8875
8877 0 450181.88 251749.55 87120 40 8876
8878 0 450645.25 251692.2 86920 101 8877
8879 0 451322.38 251488.1 86760 134 8878
8880 0 451395.8 251507.88 86600 134 8879
8881 0 451563.38 251404.02 86440 156 8880
8882 0 451718.8 251358.66 86320 124 8881
8883 0 451844.06 251242.62 86200 124 8882
8884 0 452007.47 251299.75 86040 91 8883
8885 0 452181.06 251198.36 85880 102 8884
8886 0 452384.25 251092.39 85680 102 8885
8887 0 452502.62 250941.47 85480 102 8886
8888 0 452661.62 250757.95 85280 137 8887
8889 0 452822.25 250620.92 85080 148 8888
8890 0 452904.75 250483.05 84920 148 8889
8891 0 452931.66 250351.47 84800 86 8890
8892 0 453106.94 250180.97 84720 71 8891
8893 0 453117.75 250141.64 84640 71 8892
8894 0 453194.12 250132.28 84520 98 8893
8895 0 453287.3 250129.86 84400 98 8894
8896 0 453398.4 250162.44 84280 120 8895
8897 0 453495.34 250152.45 84120 120 8896
8898 0 453630.16 250057.5 84080 102 8897
8899 0 453837.53 249934 84000 134 8898
8900 0 453875.4 249897.3 83920 134 8899
8901 0 454036.84 249848.31 83760 102 8900
8902 0 454371.4 249664.88 83600 81 8901
8903 0 454706.97 249605.89 83480 108 8902
8904 0 454872.16 249499.17 83400 108 8903
8905 0 454949.78 249474.61 83280 86 8904
8906 0 455167.7 249510.2 83120 90 8905
8907 0 455782.47 249507.23 82960 102 8906
8908 0 456252.4 249411.52 82800 91 8907
8909 0 456975.88 249448.23 82720 120 8908
8910 0 457644.38 249416.81 82640 120 8909
8911 0 458030.62 249465.95 82600 131 8910
8912 0 458218.22 249467.88 82480 120 8911
8913 0 458512.72 249305.17 82400 96 8912
8914 0 458833.78 249273.7 82280 200 8913
8915 0 459499.38 249361.25 82240 166 8914
8916 0 459747.53 249289.98 82160 124 8915
8917 0 459913.8 249274.8 82080 75 8916
8918 0 459911.5 249219.06 81960 75 8917
8919 0 460419.66 249036.47 81680 143 8918
8920 0 460542.3 248990.89 81640 143 8919
8921 0 460570.44 248864.08 81520 107 8920
8922 0 461123.7 248650.95 81440 104 8921
8923 0 461440.38 248558.64 81240 164 8922
8924 0 461364.78 248591.25 81080 164 8923
8925 0 461344.03 248548.17 80920 150 8924
8926 0 461303.84 248500.47 80760 150 8925
8927 0 461289.22 248490.17 80720 75 8926
8928 0 461379.97 248322.92 80520 96 8927
8929 0 461391.94 248119.55 80400 96 8928
8930 0 461459.88 248061.9 80320 32 8929
8931 0 461493.53 248064.03 80280 32 8930
8932 0 461538.8 248011.88 80240 32 8931
8933 0 461522.84 248025.4 80200 32 8932
8934 0 461561.2 247993.94 80160 32 8933
8935 0 461601.47 247970.42 80120 51 8934
8936 0 461250.75 249101.62 80760 -1 8926
8937 0 448803.5 255563.06 86400 32 8867
8938 0 448218.97 255753.84 86600 262 8937
8939 0 447652.72 255775.72 86800 286 8938
8940 0 447282.1 255767.73 86960 257 8939
8941 0 446985.7 255795.1 87080 316 8940
8942 0 446887.7 255855.28 87200 321 8941
8943 0 446774.2 255978.4 87400 321 8942
8944 0 446766 255811.55 87520 275 8943
8945 0 446494.38 255918.72 87680 -1 8944
8946 0 446420.44 255908.56 87840 286 8945
8947 0 446410.28 255866.05 88000 286 8946
8948 0 446707.9 255844.34 88120 286 8947
8949 0 446568.56 255897.64 88320 338 8948
8950 0 446582.44 255809.77 88520 326 8949
8951 0 446635.94 255702.62 88640 326 8950
8952 0 446622.1 256060.22 88800 300 8951
8953 0 446694.5 255952.61 88960 326 8952
8954 0 446804.12 256118.03 89080 326 8953
8955 0 446872.44 256231.89 89280 326 8954
8956 0 446796.75 256258.62 89400 326 8955
8957 0 446810.97 256566.38 89560 254 8956
8958 0 446966.34 256835.5 89720 266 8957
8959 0 446997.72 256845.17 89880 266 8958
8960 0 446991.9 256964.08 90040 178 8959
8961 0 446925.28 257207.73 90240 -1 8960
8962 0 447128.62 257251.64 90440 136 8961
8963 0 447209.38 257438.48 90560 -1 8962
8964 0 447921.6 257358.88 90600 226 8963
8965 0 447951.34 257426.34 90640 226 8964
8966 0 448073.16 257670.02 90760 235 8965
8967 0 449960.56 259405.4 90760 75 8966
8968 0 450949.4 258457.31 90760 40 8967
8969 0 450876.7 257969.34 90760 -1 8968
8970 0 450552.66 257850.97 90760 -1 8969
8971 0 450331.25 257710.38 91080 -1 8970
8972 0 450269.56 257756.42 91320 -1 8971
8973 0 452873.7 258165.28 90760 90 8968
8974 0 452896 257792 91120 131 8973
8975 0 453056 257632 91320 64 8974
8976 0 453280 257536 91440 90 8975
8977 0 453536 257440 91480 51 8976
8978 0 453792 257440 91480 86 8977
8979 0 453984 257248 91480 120 8978
8980 0 454176 257056 91520 102 8979
8981 0 454368 256864 91600 75 8980
8982 0 454560 256672 91640 120 8981
8983 0 454720 256480 91760 166 8982
8984 0 454880 256256 91840 122 8983
8985 0 455072 256064 91840 80 8984
8986 0 455328 255968 91840 120 8985
8987 0 455584 255968 91840 98 8986
8988 0 455808 255840 91840 115 8987
8989 0 456032 255680 91760 107 8988
8990 0 456288 255584 91760 101 8989
8991 0 456544 255520 91760 64 8990
8992 0 456800 255456 91760 60 8991
8993 0 456970.66 255456 91680 80 8992
8994 0 457056 255456 91640 91 8993
8995 0 457312 255456 91560 128 8994
8996 0 457536 255328 91440 102 8995
8997 0 457792 255264 91440 51 8996
8998 0 458048 255232 91440 148 8997
8999 0 458304 255232 91440 140 8998
9000 0 458464 255200 91240 163 8999
9001 0 458656 255040 91080 51 9000
9002 0 458848 254848 91040 71 9001
9003 0 459040 254656 91040 32 9002
9004 0 459072 254432 91160 32 9003
9005 0 459040 254240 91320 71 9004
9006 0 450027.25 259988.1 90760 32 8967
9007 0 448170.72 257901.52 90880 235 8966
9008 0 448550.03 258316.88 90960 160 9007
9009 0 448486.12 258407.12 91000 160 9008
9010 0 448375.94 258459.25 91040 160 9009
9011 0 448238.7 259459.53 91080 163 9010
9012 0 448078.8 259736.33 91280 181 9011
9013 0 448481.16 258692.16 91280 122 9012
9014 0 447988.03 258011.3 91280 51 9013
9015 0 447800.78 258180.11 91520 101 9014
9016 0 447505.3 258213.38 91680 128 9015
9017 0 447021.6 258234.22 91880 153 9016
9018 0 446209.2 258378.48 92080 163 9017
9019 0 445397.47 258756.03 92080 178 9018
9020 0 444887.16 259259.03 92080 140 9019
9021 0 444726 259376.67 91960 150 9020
9022 0 444637 258794.94 91960 140 9021
9023 0 444673.4 259405.98 91920 150 9021
9024 0 444292.22 259721.12 91760 140 9023
9025 0 444643.6 259611.73 91760 157 9024
9026 0 444333.8 260220.8 91720 40 9025
9027 0 444352.12 260473.3 91760 150 9026
9028 0 444167.25 260636.16 92120 -1 9027
9029 0 444748.88 259014.28 91760 140 9025
9030 0 444768.38 259006.39 91640 140 9029
9031 0 444786.38 258810.9 91400 -1 9030
9032 0 444993.62 258635.98 91240 -1 9031
9033 0 445097.28 258562.39 91080 -1 9032
9034 0 444965.28 258545.52 91040 -1 9033
9035 0 444921.25 258509.86 91000 -1 9034
9036 0 444936.1 258588.36 90960 -1 9035
9037 0 444884.7 258357.6 90840 -1 9036
9038 0 444716.38 258110.86 90640 -1 9037
9039 0 444607.7 258201.75 90600 32 9038
9040 0 444205.3 258158.19 90560 32 9039
9041 0 444194.72 257938.11 90560 32 9040
9042 0 444127.88 257873.19 90480 32 9041
9043 0 444098.22 257776.2 90400 32 9042
9044 0 444026.9 257722.64 90360 32 9043
9045 0 443956.94 257658.67 90280 32 9044
9046 0 443953.44 257513.94 90240 -1 9045
9047 0 443936.2 257436.58 90160 -1 9046
9048 0 444011.84 257350.45 90080 -1 9047
9049 0 444059.7 257307.11 90040 -1 9048
9050 0 444115.16 257265.31 90000 -1 9049
9051 0 444187.97 257208.61 89920 -1 9050
9052 0 444232 257192.75 89880 -1 9051
9053 0 444249.6 257181.16 89840 -1 9052
9054 0 444472.94 257071.66 89720 -1 9053
9055 0 444435.28 256794.58 89560 -1 9054
9056 0 444673.4 256722.19 89400 -1 9055
9057 0 444704.22 256820.05 89240 -1 9056
9058 0 444919.9 256949.12 89200 -1 9057
9059 0 444970.53 257010.17 89120 -1 9058
9060 0 445000.56 257098.33 89040 -1 9059
9061 0 445029.22 257189.08 89000 -1 9060
9062 0 445007.03 257399.1 88960 -1 9061
9063 0 445195.25 257567.88 88880 -1 9062
9064 0 443937.94 259858.22 91640 101 9024
9065 0 443552 260256 91480 102 9064
9066 0 443360 260448 91480 98 9065
9067 0 443264 260704 91440 60 9066
9068 0 443264 260960 91440 107 9067
9069 0 443264 261216 91400 131 9068
9070 0 443328 261472 91400 153 9069
9071 0 443296 261664 91560 141 9070
9072 0 443392 261856 91720 90 9071
9073 0 443488 262112 91760 108 9072
9074 0 443552 262272 91320 32 9073
9075 0 443520 260224 90880 32 9065
9076 0 443360 260032 90800 51 9075
9077 0 443296 259584 90480 108 9076
9078 0 443360 259328 90520 51 9077
9079 0 443360 259072 90520 86 9078
9080 0 443392 258816 90440 96 9079
9081 0 445490.12 258854.08 92320 202 9019
9082 0 445507.4 258648.28 92520 202 9081
9083 0 445640.12 258648.02 92800 137 9082
9084 0 445763.16 258665.5 92920 137 9083
9085 0 445697.22 258795.62 93040 101 9084
9086 0 445633.8 258964.19 93160 101 9085
9087 0 445557.62 259055.3 93360 81 9086
9088 0 445642.44 259251.14 93520 75 9087
9089 0 445817.47 259352.86 93680 150 9088
9090 0 446007.6 259388.72 93960 160 9089
9091 0 446227.53 260056.52 94360 120 9090
9092 0 446523.12 260222.42 94480 150 9091
9093 0 446937.44 260578.14 94520 124 9092
9094 0 447130.4 261360.84 94560 153 9093
9095 0 447166.34 261715.86 94640 166 9094
9096 0 447428.9 262250.53 94560 91 9095
9097 0 448135.75 262685.75 94520 128 9096
9098 0 448740.1 262808.56 94600 98 9097
9099 0 448911.34 262729.5 94720 98 9098
9100 0 449423.3 262751.53 94840 128 9099
9101 0 449473.66 262830.8 94960 128 9100
9102 0 449595.34 263189.25 95200 137 9101
9103 0 449762.94 263730.84 95240 124 9102
9104 0 448014.5 260961.12 91200 175 9012
9105 0 447832.16 261352.61 91040 267 9104
9106 0 447897.2 261247.16 91000 267 9105
9107 0 447927.06 261311.52 90960 267 9106
9108 0 447844.16 261389.34 90800 163 9107
9109 0 447914.34 261559.64 90640 163 9108
9110 0 448024.84 261509.31 90600 163 9109
9111 0 447281.22 261477.52 90560 198 9110
9112 0 447185.5 261489 90480 198 9111
9113 0 447090.3 261499.77 90400 198 9112
9114 0 447084.75 261503.42 90240 227 9113
9115 0 447089.03 261507.4 90200 227 9114
9116 0 447177.53 261659.27 89960 270 9115
9117 0 447355.78 262006.75 89680 197 9116
9118 0 447394.47 261925.39 89640 197 9117
9119 0 447177.5 261334.88 89600 197 9118
9120 0 447115.16 261352.45 89560 197 9119
9121 0 447220.78 261469.52 89520 197 9120
9122 0 447305.12 261520.34 89360 197 9121
9123 0 447118.72 261567.86 89200 229 9122
9124 0 447282.75 261562.31 89080 240 9123
9125 0 447323.88 261623.12 88960 240 9124
9126 0 447358.66 261622.33 88880 64 9125
9127 0 447376.28 261621.6 88840 64 9126
9128 0 447737.4 261040.48 88640 -1 9127
9129 0 446361.12 261823.58 88640 -1 9128
9130 0 447766 261396.33 88440 163 9128
9131 0 447581.97 261686.69 88200 226 9130
9132 0 447801.06 261790.5 88000 134 9131
9133 0 448320 261984 87840 186 9132
9134 0 448512 262080 87680 150 9133
9135 0 448768 262112 87600 80 9134
9136 0 449024 262112 87600 107 9135
9137 0 449280 262112 87600 80 9136
9138 0 449504 262272 87520 81 9137
9139 0 449696 262464 87520 45 9138
9140 0 449856 262624 87320 51 9139
9141 0 450016 262752 87120 101 9140
9142 0 450208 262912 87080 51 9141
9143 0 450432 263008 87000 51 9142
9144 0 450656 263104 86880 60 9143
9145 0 450880 263232 86840 71 9144
9146 0 451104 263424 86840 45 9145
9147 0 451360 263520 86880 60 9146
9148 0 451616 263552 86880 40 9147
9149 0 451744 263552 86880 51 9148
9150 0 447661.3 262075 87760 134 9132
9151 0 447689.8 262165.94 87600 32 9150
9152 0 447717.12 262149.06 87520 32 9151
9153 0 447274.25 261790.52 87120 150 9152
9154 0 446976 262144 86680 115 9153
9155 0 446912 262176 86440 98 9154
9156 0 446912 262176 86280 81 9155
9157 0 447008 262528 86160 32 9156
9158 0 446592 263168 86120 80 9157
9159 0 446592 263392 85960 115 9158
9160 0 446560 263552 85760 140 9159
9161 0 446528 263584 85720 163 9160
9162 0 446528 263840 85720 120 9161
9163 0 446496 264064 85840 131 9162
9164 0 446496 264320 85840 131 9163
9165 0 446400 264576 85960 80 9164
9166 0 446304 264800 86080 64 9165
9167 0 446176 264896 86280 64 9166
9168 0 446080 264896 86400 104 9167
9169 0 446080 265056 86600 32 9168
9170 0 445984 265216 86800 107 9169
9171 0 445824 265344 86960 75 9170
9172 0 445696 265344 87000 32 9171
9173 0 445984 264800 86480 98 9168
9174 0 445760 264704 86560 86 9173
9175 0 445600 264672 86760 101 9174
9176 0 445376 264672 86920 81 9175
9177 0 445184 264480 86960 32 9176
9178 0 444992 264256 86960 51 9177
9179 0 445088 264000 86960 40 9178
9180 0 445088 263872 86960 45 9179
9181 0 446176 264640 86600 32 9173
9182 0 446304 264416 86680 51 9181
9183 0 446368 264160 86760 71 9182
9184 0 446528 264000 86880 51 9183
9185 0 446400 263776 86960 80 9184
9186 0 446208 263584 86960 51 9185
9187 0 446112 263360 87040 64 9186
9188 0 445920 263232 87160 71 9187
9189 0 445728 263072 87240 98 9188
9190 0 445792 262944 87480 60 9189
9191 0 445920 262848 87680 60 9190
9192 0 446144 262848 87800 51 9191
9193 0 446272 263584 85840 102 9161
9194 0 446080 263392 85920 156 9193
9195 0 445824 263328 85920 81 9194
9196 0 445600 263360 85960 75 9195
9197 0 446816 262176 86040 60 9156
9198 0 446784 262144 85880 81 9197
9199 0 446976 262208 85720 71 9198
9200 0 447232 262208 85640 60 9199
9201 0 447424 262304 85480 32 9200
9202 0 447584 262368 85280 81 9201
9203 0 447808 262528 85200 107 9202
9204 0 448064 262656 85200 80 9203
9205 0 448320 262752 85160 51 9204
9206 0 448384 262752 85080 32 9205
9207 0 448320 263168 84960 75 9206
9208 0 448384 263168 85480 86 9207
9209 0 448384 263264 85560 60 9208
9210 0 448608 262656 84960 86 9206
9211 0 448800 262560 84800 32 9210
9212 0 448960 262592 84760 51 9211
9213 0 446624 262144 85680 81 9198
9214 0 446560 262208 85520 32 9213
9215 0 446336 262336 85680 32 9214
9216 0 446112 262464 85440 32 9215
9217 0 445824 262400 85360 32 9216
9218 0 445760 262112 85480 32 9217
9219 0 446464 262336 85280 32 9214
9220 0 446272 262240 85120 64 9219
9221 0 446272 262176 84840 90 9220
9222 0 446272 262176 84560 104 9221
9223 0 446272 262304 84320 124 9222
9224 0 446240 262432 84080 60 9223
9225 0 446272 262496 83840 40 9224
9226 0 446496 262464 83720 40 9225
9227 0 446592 262432 83680 32 9226
9228 0 446020 261221.86 87080 172 9153
9229 0 448967.53 258750.95 90640 197 8965
9230 0 450652.38 258762.22 90640 40 9229
9231 0 451257.9 258486.7 90600 128 9230
9232 0 450718.03 258440.5 90560 40 9231
9233 0 450126.22 258589.69 90400 32 9232
9234 0 449455.94 259099.03 90320 -1 9233
9235 0 449321.9 259488.81 90160 -1 9234
9236 0 449235.44 259305.28 89960 -1 9235
9237 0 449252.94 259332.9 89800 -1 9236
9238 0 449330.06 259390.97 89600 -1 9237
9239 0 449180.9 259266.16 89520 -1 9238
9240 0 449271.28 259078.33 89480 -1 9239
9241 0 449302.44 259055.23 89400 -1 9240
9242 0 449284.78 258880.5 89280 -1 9241
9243 0 449284.8 258875.17 89120 -1 9242
9244 0 449792 258048 90560 40 9233
9245 0 449600 257920 90400 51 9244
9246 0 449440 257888 90200 75 9245
9247 0 449280 257856 90000 190 9246
9248 0 449024 257760 89880 154 9247
9249 0 448864 257600 89680 32 9248
9250 0 448704 257440 89520 124 9249
9251 0 448544 257280 89320 148 9250
9252 0 448416 257120 89120 96 9251
9253 0 448352 257056 88880 90 9252
9254 0 448288 256928 88640 143 9253
9255 0 448288 256928 88480 91 9254
9256 0 448544 256896 88480 131 9255
9257 0 448768 256768 88480 51 9256
9258 0 449024 256704 88440 32 9257
9259 0 449280 256672 88440 75 9258
9260 0 449472 256512 88400 51 9259
9261 0 449696 256384 88400 40 9260
9262 0 449920 256224 88400 51 9261
9263 0 450144 256032 88400 32 9262
9264 0 448224 256928 88200 40 9255
9265 0 448256 257184 88160 32 9264
9266 0 448320 257216 88120 40 9265
9267 0 448096 256928 87960 86 9264
9268 0 447936 256896 87760 32 9267
9269 0 447776 256896 87520 81 9268
9270 0 447616 256896 87280 71 9269
9271 0 447456 256896 87080 45 9270
9272 0 447264 256960 86880 32 9271
9273 0 447232 256960 86880 32 9272
9274 0 451406.9 258266.28 90560 115 9232
9275 0 452490.47 258195.55 90560 90 9274
9276 0 453209.53 258044.5 90440 150 9275
9277 0 453246.8 258057.77 90280 86 9276
9278 0 453523.72 258014.56 90040 81 9277
9279 0 453709.03 257809.06 89880 60 9278
9280 0 453795.34 257859.12 89680 71 9279
9281 0 453885.53 257877.6 89520 71 9280
9282 0 454142.94 257950.97 89360 189 9281
9283 0 454242.12 258079.22 89200 166 9282
9284 0 454483.25 258239.3 89120 150 9283
9285 0 454603.34 258321.53 89080 120 9284
9286 0 454797.88 258296.97 88960 120 9285
9287 0 455068.97 258550.12 88840 -1 9286
9288 0 453959.03 257851.7 89120 189 9284
9289 0 453909.62 257749.27 89040 -1 9288
9290 0 453916.44 257751.56 89000 -1 9289
9291 0 453920.8 257743.73 88960 -1 9290
9292 0 453967.5 257783.31 88880 -1 9291
9293 0 453908.7 257950.34 88720 -1 9292
9294 0 453376 258112 88640 75 9293
9295 0 453216 258272 88800 75 9294
9296 0 453024 258464 88880 160 9295
9297 0 452896 258528 88880 128 9296
9298 0 453536 258048 88400 45 9294
9299 0 453632 257920 88200 137 9298
9300 0 453600 258112 88040 137 9299
9301 0 453568 258272 87800 107 9300
9302 0 453440 258432 87640 98 9301
9303 0 453376 258656 87480 75 9302
9304 0 453376 258912 87440 120 9303
9305 0 453376 259168 87400 75 9304
9306 0 453376 259424 87440 64 9305
9307 0 453376 259680 87520 96 9306
9308 0 453376 259840 87600 60 9307
9309 0 453728 257792 88280 168 9299
9310 0 453984 257696 88360 198 9309
9311 0 453984 257632 88360 198 9310
9312 0 454016 257376 88280 134 9311
9313 0 454080 257120 88280 148 9312
9314 0 454080 256864 88280 96 9313
9315 0 454144 256608 88320 148 9314
9316 0 454176 256416 88480 136 9315
9317 0 454272 256256 88680 51 9316
9318 0 454432 256224 88920 160 9317
9319 0 454528 256096 89120 172 9318
9320 0 454464 255840 89200 153 9319
9321 0 454432 255584 89240 75 9320
9322 0 454368 255360 89120 60 9321
9323 0 454432 255168 89080 45 9322
9324 0 454464 256192 88880 137 9318
9325 0 454624 256160 88680 32 9324
9326 0 454752 256320 88520 128 9325
9327 0 454720 256576 88480 153 9326
9328 0 454848 256800 88480 32 9327
9329 0 455072 256928 87960 32 9328
9330 0 454331 256610 88120 -1 9314
9331 0 454250 255984 88000 -1 9330
9332 0 453952 255224 88120 66 9331
9333 0 453952 255168 88080 64 9332
9334 0 453856 254912 88040 81 9333
9335 0 453728 254688 88040 128 9334
9336 0 453696 254432 88080 128 9335
9337 0 453504 254240 88000 71 9336
9338 0 453344 254272 87800 51 9337
9339 0 453248 254432 87600 75 9338
9340 0 453280 254528 87560 86 9339
9341 0 453952 255392 88240 75 9332
9342 0 454112 257920 88320 102 9310
9343 0 454304 258144 88320 120 9342
9344 0 454496 258304 88280 107 9343
9345 0 454656 258464 88120 124 9344
9346 0 454848 258592 87960 150 9345
9347 0 455040 258592 87760 107 9346
9348 0 455072 258592 87600 81 9347
9349 0 454944 258816 87600 81 9348
9350 0 454848 259072 87520 139 9349
9351 0 454816 259168 87280 71 9350
9352 0 454816 259168 87120 32 9351
9353 0 455200 258528 87360 137 9348
9354 0 455328 258464 87120 164 9353
9355 0 455488 258496 86880 163 9354
9356 0 455616 258368 86680 163 9355
9357 0 455776 258176 86520 96 9356
9358 0 456032 258144 86440 64 9357
9359 0 456224 258080 86280 32 9358
9360 0 456384 258240 86120 45 9359
9361 0 456448 258496 86040 51 9360
9362 0 456288 258720 85960 124 9361
9363 0 456128 258944 85960 80 9362
9364 0 456032 259200 86040 51 9363
9365 0 456000 259296 86120 32 9364
9366 0 456725 258368 85760 -1 9362
9367 0 456989 258264 85480 -1 9366
9368 0 457179 258341 85240 -1 9367
9369 0 454991.53 255060.94 84280 192 8731
9370 0 454468.4 254766.89 84160 139 9369
9371 0 454325.6 254757.92 83960 -1 9370
9372 0 454618.28 254769.92 83760 192 9371
9373 0 454949.94 254565.55 83600 207 9372
9374 0 455115.1 254544.7 83440 175 9373
9375 0 455195.5 254470 83400 178 9374
9376 0 455437.16 254244.75 83280 190 9375
9377 0 455545.47 254350.83 82840 262 9376
9378 0 455562.22 254363.39 82640 262 9377
9379 0 455732.5 254247.9 82400 275 9378
9380 0 456064 254080 82800 140 9379
9381 0 456064 253824 82840 40 9380
9382 0 456064 253376 82920 40 9381
9383 0 456192 253152 82920 45 9382
9384 0 456320 252928 82920 40 9383
9385 0 456352 252672 82920 40 9384
9386 0 456416 252416 83000 32 9385
9387 0 456256 252288 83200 40 9386
9388 0 456032 252128 83240 40 9387
9389 0 455776 252064 83240 71 9388
9390 0 455520 252192 83240 71 9389
9391 0 455296 252288 83360 60 9390
9392 0 455264 252288 83360 64 9391
9393 0 455790.72 254231.83 82360 275 9379
9394 0 454854.03 254605.25 82360 -1 9393
9395 0 454965.16 254743.97 82240 -1 9394
9396 0 455111.62 255087.34 82080 -1 9395
9397 0 455638.3 255401.88 82200 -1 9396
9398 0 455749.38 255504.94 82320 -1 9397
9399 0 455871.88 255479 82520 -1 9398
9400 0 455283.7 255725.31 82720 -1 9399
9401 0 456376.8 254029.2 81960 224 9393
9402 0 456850.4 253884.8 81600 196 9401
9403 0 456990.47 253771.62 80880 124 9402
9404 0 457361.88 254153.5 80320 81 9403
9405 0 457415.38 254208.31 80240 45 9404
9406 0 457688.34 254086.88 79560 32 9405
9407 0 456817.84 253931.47 79360 203 9406
9408 0 456775.94 253836.2 79160 254 9407
9409 0 456330.22 253799.03 79000 209 9408
9410 0 456248.72 253764.53 78960 209 9409
9411 0 454252.2 253319.83 78960 40 9410
9412 0 453952 253216 79400 128 9411
9413 0 453792 253216 79600 98 9412
9414 0 453664 253248 79840 51 9413
9415 0 453632 253248 80120 96 9414
9416 0 453536 253216 80360 71 9415
9417 0 453536 253152 80640 60 9416
9418 0 453632 252992 80880 71 9417
9419 0 453664 252864 81120 81 9418
9420 0 453696 252768 81360 108 9419
9421 0 453664 252640 81600 32 9420
9422 0 453504 252576 81800 32 9421
9423 0 453344 252576 82000 51 9422
9424 0 453120 252640 82120 80 9423
9425 0 452896 252672 82240 75 9424
9426 0 452640 252672 82280 91 9425
9427 0 452384 252672 82320 75 9426
9428 0 452128 252672 82400 60 9427
9429 0 451872 252672 82400 60 9428
9430 0 451616 252672 82400 45 9429
9431 0 451360 252704 82360 91 9430
9432 0 451104 252704 82320 64 9431
9433 0 450848 252736 82280 51 9432
9434 0 450624 252832 82200 32 9433
9435 0 450432 252992 82160 32 9434
9436 0 450496 253184 82000 51 9435
9437 0 450656 253344 81880 120 9436
9438 0 450912 253408 81800 75 9437
9439 0 451168 253408 81720 80 9438
9440 0 451360 253376 81520 32 9439
9441 0 451392 253504 81280 32 9440
9442 0 451392 253664 81200 40 9441
9443 0 455920.1 253649.7 78800 168 9410
9444 0 455894.56 253666.78 78760 168 9443
9445 0 455873.84 253689.2 78680 168 9444
9446 0 455846.94 253631.6 78640 168 9445
9447 0 455819.06 253400.33 78600 32 9446
9448 0 455859.3 253411.75 78560 32 9447
9449 0 454185.6 253444.28 78560 40 9448
9450 0 455892.84 253420.11 78400 172 9448
9451 0 455985.06 253369.6 78160 190 9450
9452 0 455626.62 253082.25 78000 32 9451
9453 0 456032 253088 77480 156 9452
9454 0 456096 252832 77440 140 9453
9455 0 456096 252576 77440 96 9454
9456 0 456096 252320 77440 101 9455
9457 0 456288 252128 77360 86 9456
9458 0 456512 251936 77360 90 9457
9459 0 456736 251744 77360 198 9458
9460 0 456960 251584 77360 197 9459
9461 0 457216 251520 77360 235 9460
9462 0 457472 251456 77400 164 9461
9463 0 457728 251360 77400 143 9462
9464 0 457920 251232 77520 128 9463
9465 0 458176 251168 77520 176 9464
9466 0 458432 251136 77520 150 9465
9467 0 458688 251008 77520 122 9466
9468 0 458944 250880 77600 45 9467
9469 0 459168 250752 77720 32 9468
9470 0 459360 250560 77760 80 9469
9471 0 459520 250336 77800 81 9470
9472 0 459712 250144 77800 102 9471
9473 0 459904 249984 77760 156 9472
9474 0 460128 249856 77720 150 9473
9475 0 460352 249696 77720 139 9474
9476 0 460512 249504 77760 134 9475
9477 0 460768 249440 77680 128 9476
9478 0 460768 249344 77440 124 9477
9479 0 460704 249312 77200 120 9478
9480 0 460672 249152 76960 60 9479
9481 0 460704 248992 76760 75 9480
9482 0 460896 248800 76720 90 9481
9483 0 460992 248544 76720 75 9482
9484 0 460992 248288 76640 140 9483
9485 0 460800 248160 76760 51 9484
9486 0 460704 248064 77000 60 9485
9487 0 460704 247808 77080 32 9486
9488 0 460704 247776 77080 32 9487
9489 0 461024 248064 76520 51 9484
9490 0 461088 247872 76360 81 9489
9491 0 461216 247648 76240 40 9490
9492 0 461408 247456 76200 32 9491
9493 0 461472 247296 76120 75 9492
9494 0 461024 249408 77720 86 9477
9495 0 461248 249312 77800 40 9494
9496 0 461472 249152 77840 71 9495
9497 0 461664 249088 77880 71 9496
9498 0 455488 253312 77320 168 9452
9499 0 455424 253376 77080 160 9498
9500 0 455392 253440 76840 206 9499
9501 0 455232 253600 76640 197 9500
9502 0 455072 253696 76440 249 9501
9503 0 455008 253856 76240 178 9502
9504 0 454848 254048 76120 212 9503
9505 0 454816 254304 76120 228 9504
9506 0 454816 254560 76120 230 9505
9507 0 454688 254784 76120 267 9506
9508 0 454496 254976 76120 208 9507
9509 0 454400 255200 76200 235 9508
9510 0 454272 255392 76320 205 9509
9511 0 454176 255648 76400 178 9510
9512 0 454112 255904 76520 212 9511
9513 0 454112 256128 76680 277 9512
9514 0 454112 256384 76760 250 9513
9515 0 453856 256352 76840 86 9514
9516 0 453600 256352 76880 108 9515
9517 0 453344 256352 76880 124 9516
9518 0 453120 256352 77040 107 9517
9519 0 452864 256352 77040 202 9518
9520 0 452640 256352 77240 124 9519
9521 0 452576 256288 77480 64 9520
9522 0 452608 256128 77680 45 9521
9523 0 452608 256064 77760 60 9522
9524 0 452608 255840 77920 150 9523
9525 0 452768 255648 78040 60 9524
9526 0 452960 255456 78120 71 9525
9527 0 453152 255264 78120 75 9526
9528 0 453408 255168 78080 150 9527
9529 0 453600 254976 78080 32 9528
9530 0 453760 254752 78080 40 9529
9531 0 453856 254560 78080 98 9530
9532 0 451840 256768 78240 32 9523
9533 0 454112 256512 76800 249 9514
9534 0 454080 256768 76840 221 9533
9535 0 454080 257024 76840 279 9534
9536 0 454144 257280 76840 164 9535
9537 0 454144 257536 76840 181 9536
9538 0 454272 257792 76840 172 9537
9539 0 454336 258048 76840 202 9538
9540 0 454528 258272 76840 256 9539
9541 0 454592 258336 76800 237 9540
9542 0 454624 258592 76800 219 9541
9543 0 454656 258848 76720 156 9542
9544 0 454752 259040 76560 137 9543
9545 0 454880 259232 76360 154 9544
9546 0 455040 259360 76160 115 9545
9547 0 455200 259360 75960 124 9546
9548 0 455360 259360 75760 140 9547
9549 0 455456 259424 75640 197 9548
9550 0 455680 259456 75440 217 9549
9551 0 455840 259456 75240 32 9550
9552 0 456000 259456 75040 156 9551
9553 0 456160 259456 74840 101 9552
9554 0 456320 259360 74640 98 9553
9555 0 456480 259360 74440 108 9554
9556 0 456672 259296 74240 134 9555
9557 0 456832 259232 74040 107 9556
9558 0 456992 259104 73880 128 9557
9559 0 457024 259072 73840 136 9558
9560 0 457248 259008 73720 124 9559
9561 0 457408 258848 73600 136 9560
9562 0 457600 258656 73520 153 9561
9563 0 457760 258464 73440 178 9562
9564 0 457920 258240 73320 102 9563
9565 0 458080 258080 73200 107 9564
9566 0 458112 257824 73160 163 9565
9567 0 458272 257600 73160 128 9566
9568 0 458432 257440 73320 60 9567
9569 0 458624 257248 73360 60 9568
9570 0 458784 257024 73440 91 9569
9571 0 458784 256768 73520 91 9570
9572 0 458656 256640 73720 32 9571
9573 0 458496 256608 73920 40 9572
9574 0 458240 256608 73920 81 9573
9575 0 457984 256608 73960 91 9574
9576 0 457888 256560 74040 83 9575
9577 0 457792 256512 74120 75 9576
9578 0 457632 256480 74320 45 9577
9579 0 457440 256416 74480 60 9578
9580 0 457248 256288 74600 32 9579
9581 0 457024 256192 74680 40 9580
9582 0 456960 256160 74720 45 9581
9583 0 458784 256672 73400 81 9571
9584 0 459232 256800 72840 32 9583
9585 0 459776 257280 73360 120 9584
9586 0 459936 257472 73440 148 9585
9587 0 460192 257504 73400 120 9586
9588 0 460448 257568 73480 122 9587
9589 0 460640 257728 73400 186 9588
9590 0 460832 257856 73240 153 9589
9591 0 461056 257984 73120 107 9590
9592 0 461152 258080 73000 71 9591
9593 0 461312 257888 72920 80 9592
9594 0 461536 257760 72840 75 9593
9595 0 461792 257792 72840 45 9594
9596 0 461888 257792 72840 40 9595
9597 0 461280 258304 73000 81 9592
9598 0 461248 258560 73080 80 9597
9599 0 461216 258816 73080 51 9598
9600 0 461120 259072 73040 91 9599
9601 0 461152 259328 72960 60 9600
9602 0 461152 259584 72960 51 9601
9603 0 461024 259840 72960 163 9602
9604 0 460928 259936 73000 136 9603
9605 0 458752 256608 73360 80 9583
9606 0 458624 256416 73240 120 9605
9607 0 458720 256352 72920 32 9606
9608 0 458688 256288 72680 80 9607
9609 0 458496 256128 72600 153 9608
9610 0 458304 255968 72680 71 9609
9611 0 458432 256224 73240 120 9606
9612 0 458272 256064 73400 60 9611
9613 0 458080 255904 73440 60 9612
9614 0 457824 255872 73440 64 9613
9615 0 457568 255776 73480 107 9614
9616 0 457312 255712 73560 64 9615
9617 0 457056 255776 73680 71 9616
9618 0 456992 258944 74080 98 9558
9619 0 456992 258720 74200 45 9618
9620 0 456992 258496 74360 154 9619
9621 0 457120 258304 74520 101 9620
9622 0 457248 258144 74720 45 9621
9623 0 457408 257984 74920 75 9622
9624 0 457440 257728 75000 139 9623
9625 0 457472 257664 75080 154 9624
9626 0 457536 257504 75280 101 9625
9627 0 457632 257344 75480 137 9626
9628 0 457792 257184 75640 86 9627
9629 0 457952 257056 75840 122 9628
9630 0 458112 256896 76040 120 9629
9631 0 458272 256736 76240 128 9630
9632 0 458496 256672 76360 137 9631
9633 0 458752 256608 76400 90 9632
9634 0 458976 256512 76520 98 9633
9635 0 459200 256416 76680 107 9634
9636 0 459392 256256 76840 189 9635
9637 0 459552 256096 76880 198 9636
9638 0 459776 256320 76760 128 9637
9639 0 460032 256192 76760 140 9638
9640 0 460192 256032 76600 160 9639
9641 0 460384 256000 76440 102 9640
9642 0 460544 256000 76240 60 9641
9643 0 460704 256000 76040 32 9642
9644 0 460896 256128 75840 40 9643
9645 0 460896 256224 75760 32 9644
9646 0 459712 255936 77000 207 9637
9647 0 459872 255744 77120 164 9646
9648 0 460032 255552 77160 135 9647
9649 0 460288 255488 77240 128 9648
9650 0 460512 255488 77440 40 9649
9651 0 460672 255456 77640 60 9650
9652 0 460832 255552 77440 104 9651
9653 0 460864 255584 77440 98 9652
9654 0 457664 257856 75080 71 9625
9655 0 457920 257856 75080 51 9654
9656 0 458176 257856 75080 51 9655
9657 0 458432 257856 75080 98 9656
9658 0 458624 257824 74920 71 9657
9659 0 458848 257696 74920 40 9658
9660 0 459104 257600 74920 40 9659
9661 0 459360 257504 74920 40 9660
9662 0 459552 257376 74800 32 9661
9663 0 459584 257280 74680 32 9662
9664 0 456480 259456 74840 81 9554
9665 0 456672 259520 75040 164 9664
9666 0 456896 259616 75160 245 9665
9667 0 457088 259808 75200 172 9666
9668 0 457184 259904 75200 124 9667
9669 0 457280 260160 75240 80 9668
9670 0 457440 260352 75360 101 9669
9671 0 457600 260512 75480 166 9670
9672 0 457632 260768 75480 163 9671
9673 0 457632 261024 75440 128 9672
9674 0 457696 261280 75440 32 9673
9675 0 457696 261472 75360 60 9674
9676 0 457952 261472 75400 128 9675
9677 0 458208 261472 75400 194 9676
9678 0 458464 261440 75320 134 9677
9679 0 458656 261312 75120 128 9678
9680 0 458848 261120 75080 32 9679
9681 0 459104 261056 75080 32 9680
9682 0 459328 260960 74960 90 9681
9683 0 459488 260832 74760 137 9682
9684 0 459648 260672 74560 128 9683
9685 0 459840 260544 74400 136 9684
9686 0 459872 260544 74400 120 9685
9687 0 457632 261696 75240 32 9675
9688 0 457472 261856 75040 51 9687
9689 0 457312 261920 74840 91 9688
9690 0 457088 262016 74760 150 9689
9691 0 456864 262112 74680 108 9690
9692 0 456672 262272 74640 45 9691
9693 0 456576 262528 74640 64 9692
9694 0 456704 262784 74600 51 9693
9695 0 456736 263040 74600 60 9694
9696 0 456688 263168 74640 70 9695
9697 0 456640 263296 74680 81 9696
9698 0 456480 263392 74760 32 9697
9699 0 457312 259904 74960 192 9668
9700 0 457472 259904 74760 249 9699
9701 0 457632 259776 74560 164 9700
9702 0 457792 259744 74360 176 9701
9703 0 458016 259744 74240 120 9702
9704 0 458272 259712 74160 139 9703
9705 0 458432 259584 74000 81 9704
9706 0 458656 259456 73880 71 9705
9707 0 458848 259264 73840 40 9706
9708 0 459040 259072 73840 40 9707
9709 0 459232 258880 73840 75 9708
9710 0 459264 258848 73840 60 9709
9711 0 455200 259136 75640 156 9548
9712 0 455104 258912 75560 139 9711
9713 0 454976 258688 75400 128 9712
9714 0 454976 258432 75400 51 9713
9715 0 454912 258176 75360 64 9714
9716 0 454816 257920 75320 107 9715
9717 0 454656 257760 75160 40 9716
9718 0 454464 257568 75120 75 9717
9719 0 454240 257536 75160 81 9718
9720 0 454528 258272 77120 148 9540
9721 0 454528 258354.28 77360 113 9720
9722 0 454528 258368 77400 108 9721
9723 0 454528 258528 77600 139 9722
9724 0 454624 258688 77800 163 9723
9725 0 454720 258848 78000 102 9724
9726 0 454880 259008 78160 80 9725
9727 0 455040 259200 78280 40 9726
9728 0 455168 259360 78440 60 9727
9729 0 455360 259584 78440 45 9728
9730 0 455616 259648 78400 45 9729
9731 0 455872 259648 78400 51 9730
9732 0 456128 259648 78400 71 9731
9733 0 456352 259712 78320 96 9732
9734 0 456467.94 253935.42 78160 -1 9451
9735 0 458302.94 253570.78 79560 157 9406
9736 0 458412.12 253654.16 79360 124 9735
9737 0 458526.5 253635 79280 124 9736
9738 0 458640.8 253615.6 79200 124 9737
9739 0 458697.94 253605.9 79160 75 9738
9740 0 458734.97 253579.6 79000 75 9739
9741 0 458809.97 253571.08 78800 51 9740
9742 0 459092.06 253489.11 78600 32 9741
9743 0 459074.4 253868.66 78360 32 9742
9744 0 458752 254176 78080 81 9743
9745 0 458816 254496 78080 32 9744
9746 0 459424 254624 78080 32 9745
9747 0 459776 254400 77760 71 9746
9748 0 459968 254592 77640 45 9747
9749 0 460128 254656 77560 60 9748
9750 0 458738.28 254176 77960 72 9744
9751 0 458720 254176 77800 60 9750
9752 0 458656 254112 77560 32 9751
9753 0 458656 254112 77280 178 9752
9754 0 458656 253984 77040 124 9753
9755 0 458656 253856 76800 156 9754
9756 0 458656 253824 76760 150 9755
9757 0 458592 253760 76520 32 9756
9758 0 458432 253760 76320 51 9757
9759 0 458272 253760 76120 64 9758
9760 0 458144 253888 75920 107 9759
9761 0 458080 254048 75720 101 9760
9762 0 457984 254208 75520 51 9761
9763 0 457984 254304 75280 32 9762
9764 0 457920 254272 75040 32 9763
9765 0 457760 254336 74840 86 9764
9766 0 457600 254336 74640 64 9765
9767 0 457440 254368 74440 51 9766
9768 0 457248 254432 74360 51 9767
9769 0 458912 253728 76760 91 9756
9770 0 459168 253728 76760 107 9769
9771 0 459424 253728 76760 107 9770
9772 0 459680 253632 76760 131 9771
9773 0 459936 253568 76760 136 9772
9774 0 460192 253504 76760 108 9773
9775 0 460416 253408 76680 160 9774
9776 0 460640 253440 76720 166 9775
9777 0 460832 253248 76720 32 9776
9778 0 460992 253056 76680 75 9777
9779 0 461216 252896 76680 80 9778
9780 0 461408 252768 76480 64 9779
9781 0 461536 252608 76280 98 9780
9782 0 461568 252608 76000 71 9781
9783 0 461536 252576 75720 98 9782
9784 0 461376 252512 75480 122 9783
9785 0 461120 252512 75400 107 9784
9786 0 461024 252544 75400 81 9785
9787 0 460768 253568 76880 189 9776
9788 0 460704 253728 76680 210 9787
9789 0 460640 253952 76560 229 9788
9790 0 460736 254144 76360 148 9789
9791 0 460896 254240 76160 122 9790
9792 0 461088 254208 76000 91 9791
9793 0 461248 254208 75880 64 9792
9794 0 461408 254208 75680 51 9793
9795 0 461536 254240 75440 32 9794
9796 0 461664 254464 75400 32 9795
9797 0 461696 254688 75520 75 9796
9798 0 461728 254912 75640 71 9797
9799 0 461728 255168 75640 32 9798
9800 0 461760 255360 75640 60 9799
9801 0 461440 254304 76080 60 9793
9802 0 461600 254432 76280 45 9801
9803 0 461728 254624 76400 40 9802
9804 0 461920 254816 76440 40 9803
9805 0 462176 254784 76360 60 9804
9806 0 460960 253600 77040 128 9787
9807 0 461216 253600 77040 154 9806
9808 0 461440 253728 77120 175 9807
9809 0 461696 253824 77120 178 9808
9810 0 461888 254048 77120 226 9809
9811 0 462080 254240 77120 200 9810
9812 0 462144 254496 77120 163 9811
9813 0 462272 254656 76960 71 9812
9814 0 462464 254752 76800 75 9813
9815 0 462720 254752 76800 98 9814
9816 0 462944 254656 76880 40 9815
9817 0 463168 254656 77040 64 9816
9818 0 463264 254816 77240 45 9817
9819 0 463488 254944 77320 71 9818
9820 0 463680 255008 77440 60 9819
9821 0 458468.84 253051.1 79560 204 9735
9822 0 459167.75 252772.6 79560 189 9821
9823 0 459220.84 252192.66 79560 256 9822
9824 0 459333.28 252021.22 79400 181 9823
9825 0 459132.12 252737.67 79600 189 9822
9826 0 459051.88 252616.11 79720 189 9825
9827 0 458991.78 252673.92 79840 189 9826
9828 0 457935.44 259042.61 82440 259 8724
9829 0 457765.56 258999.53 82320 229 9828
9830 0 457529.53 258937.81 82160 168 9829
9831 0 457560.03 258920.06 82040 168 9830
9832 0 457409.2 259140.08 81800 192 9831
9833 0 457398.6 259123.67 81600 192 9832
9834 0 457420.7 259189.66 81560 241 9833
9835 0 457530.28 259440.78 81400 241 9834
9836 0 457760 259616 80880 80 9835
9837 0 458016 259616 80880 120 9836
9838 0 458272 259616 80800 200 9837
9839 0 458464 259616 80600 120 9838
9840 0 458624 259616 80400 102 9839
9841 0 458784 259584 80200 124 9840
9842 0 458944 259456 80000 160 9841
9843 0 459104 259360 79800 135 9842
9844 0 459136 259200 79600 81 9843
9845 0 459200 259040 79400 128 9844
9846 0 459296 258944 79280 75 9845
9847 0 459776 259392 79360 124 9846
9848 0 460000 259424 79240 115 9847
9849 0 460224 259424 79120 115 9848
9850 0 460416 259488 78960 102 9849
9851 0 460672 259520 78960 128 9850
9852 0 460896 259616 78880 140 9851
9853 0 461120 259744 78800 136 9852
9854 0 461312 259904 78680 143 9853
9855 0 461472 260032 78480 120 9854
9856 0 461536 260128 78240 140 9855
9857 0 461568 260256 78000 122 9856
9858 0 461536 260384 77840 189 9857
9859 0 461376 260608 77760 176 9858
9860 0 461280 260832 77680 136 9859
9861 0 461120 261056 77600 128 9860
9862 0 460960 261216 77440 107 9861
9863 0 460736 261344 77400 178 9862
9864 0 460480 261376 77360 204 9863
9865 0 460320 261568 77280 203 9864
9866 0 460320 261632 77200 228 9865
9867 0 460160 261792 77000 185 9866
9868 0 460064 261952 76800 115 9867
9869 0 459840 262048 76640 131 9868
9870 0 459680 262144 76440 96 9869
9871 0 459584 262272 76200 81 9870
9872 0 459584 262368 75960 64 9871
9873 0 459584 262496 75720 166 9872
9874 0 459488 262752 75640 122 9873
9875 0 459360 262944 75440 140 9874
9876 0 459328 262944 75400 156 9875
9877 0 459200 262976 75160 101 9876
9878 0 459040 262912 74960 150 9877
9879 0 458880 262912 74760 128 9878
9880 0 458720 262816 74560 139 9879
9881 0 458528 262656 74480 75 9880
9882 0 458400 262528 74360 75 9881
9883 0 459200 263168 75360 160 9876
9884 0 459200 263392 75160 71 9883
9885 0 459264 263424 74920 60 9884
9886 0 459360 263584 74720 71 9885
9887 0 459328 263744 74720 32 9886
9888 0 460064 261696 77280 115 9866
9889 0 459808 261696 77400 60 9888
9890 0 459584 261728 77560 102 9889
9891 0 459456 261792 77640 51 9890
9892 0 461664 260288 77640 131 9858
9893 0 461824 260224 77400 96 9892
9894 0 461856 260224 77160 90 9893
9895 0 461824 260160 76920 60 9894
9896 0 461728 260064 76680 75 9895
9897 0 461664 260064 76400 115 9896
9898 0 461568 260000 76160 64 9897
9899 0 461504 259936 75920 71 9898
9900 0 461504 259840 75640 90 9899
9901 0 461632 259808 75400 45 9900
9902 0 461792 259776 75200 45 9901
9903 0 461856 259744 74920 64 9902
9904 0 461728 259968 77240 60 9894
9905 0 461568 259808 77400 98 9904
9906 0 461312 259744 77400 60 9905
9907 0 461248 259712 77320 32 9906
9908 0 459360 258784 79080 32 9846
9909 0 459360 258560 78920 32 9908
9910 0 459360 258528 78880 45 9909
9911 0 459200 258368 78680 90 9910
9912 0 459040 258208 78480 51 9911
9913 0 458976 258016 78320 51 9912
9914 0 458880 257760 78240 96 9913
9915 0 458848 257664 78200 120 9914
9916 0 458816 257408 78200 60 9915
9917 0 458752 257152 78160 86 9916
9918 0 458752 256896 78080 81 9917
9919 0 458784 256672 77920 135 9918
9920 0 458784 256448 77800 64 9919
9921 0 458752 256192 77680 81 9920
9922 0 458592 256032 77520 153 9921
9923 0 458400 255840 77440 91 9922
9924 0 458304 255584 77440 80 9923
9925 0 458272 255456 77480 32 9924
9926 0 457984 257888 77760 32 9915
9927 0 457984 257920 77720 32 9926
9928 0 459776 258304 78960 96 9910
9929 0 460032 258240 78960 75 9928
9930 0 460288 258272 78880 75 9929
9931 0 460384 258304 78640 60 9930
9932 0 460512 258464 78440 71 9931
9933 0 460736 258496 78320 81 9932
9934 0 460992 258496 78240 75 9933
9935 0 461248 258496 78240 71 9934
9936 0 461408 258432 78320 40 9935
9937 0 457248 259616 80960 101 9835
9938 0 457088 259744 80760 102 9937
9939 0 456928 259776 80560 176 9938
9940 0 456768 259776 80360 102 9939
9941 0 456608 259776 80160 134 9940
9942 0 456544 259776 79880 128 9941
9943 0 456544 259776 79600 60 9942
9944 0 456544 259808 79480 75 9943
9945 0 456544 259968 79280 40 9944
9946 0 456544 260192 79120 135 9945
9947 0 456544 260448 79120 107 9946
9948 0 456544 260704 79120 128 9947
9949 0 456640 260960 79120 120 9948
9950 0 456800 261184 79040 131 9949
9951 0 456960 261312 78840 181 9950
9952 0 457120 261344 78640 148 9951
9953 0 457312 261408 78480 178 9952
9954 0 457568 261408 78480 134 9953
9955 0 457824 261408 78480 71 9954
9956 0 458080 261408 78480 45 9955
9957 0 458336 261408 78480 75 9956
9958 0 458592 261312 78480 75 9957
9959 0 458848 261280 78480 71 9958
9960 0 459072 261280 78360 32 9959
9961 0 459232 261120 78240 32 9960
9962 0 459232 260864 78160 32 9961
9963 0 459168 260608 78120 32 9962
9964 0 456320 259680 79400 163 9944
9965 0 456096 259648 79280 163 9964
9966 0 455840 259584 79280 102 9965
9967 0 455584 259584 79280 80 9966
9968 0 455328 259584 79320 136 9967
9969 0 455072 259584 79320 96 9968
9970 0 454816 259584 79320 96 9969
9971 0 454560 259616 79320 115 9970
9972 0 454368 259808 79400 150 9971
9973 0 454176 259936 79520 150 9972
9974 0 453984 260096 79680 128 9973
9975 0 453888 260352 79680 40 9974
9976 0 453760 260608 79640 86 9975
9977 0 453568 260832 79640 81 9976
9978 0 453472 261088 79640 60 9977
9979 0 453472 261312 79520 51 9978
9980 0 453472 261376 79440 75 9979
9981 0 457783.44 258492.48 81560 -1 9834
9982 0 457147.53 258404.81 82320 -1 9829
9983 0 460410.06 259573.25 82360 -1 8619
9984 0 461640.2 259450.34 82560 32 8619
9985 0 461575.3 259393.38 82480 32 9984
9986 0 461585.2 259395.6 82440 32 9985
9987 0 461603.44 259387.08 82400 32 9986
9988 0 461660.6 259391.69 82360 32 9987
9989 0 461653.84 259410.5 82320 32 9988
9990 0 461669.78 259410.66 82280 32 9989
9991 0 461639.34 259398.25 82240 32 9990
9992 0 461630.78 259390.89 82200 32 9991
9993 0 461124.62 258739.81 82200 75 9992
9994 0 460920.6 258544.78 82160 86 9993
9995 0 460909.44 258403.23 82080 86 9994
9996 0 460984.94 258319 82000 86 9995
9997 0 460986.7 258305 81880 86 9996
9998 0 461001.8 258385.03 81840 86 9997
9999 0 461042.72 258329.16 81800 86 9998
10000 0 462244.1 259290.17 81880 131 9992
10001 0 463006.62 258552.27 81720 209 10000
10002 0 463331.62 258240.45 81640 175 10001
10003 0 463403.5 257930.23 81560 164 10002
10004 0 463591.12 257901.7 81400 150 10003
10005 0 463737.6 257753.02 81360 71 10004
10006 0 463894.44 257597.4 81320 101 10005
10007 0 463808.34 257764.75 80960 101 10006
10008 0 463628.7 258174.06 80920 75 10007
10009 0 463974.25 258170.8 80880 75 10008
10010 0 464059.62 258226.14 80760 32 10009
10011 0 464164.75 258222.8 80640 32 10010
10012 0 464112.12 258271.06 80520 32 10011
10013 0 463992.03 258246.14 80400 71 10012
10014 0 463786.03 258265.95 80240 64 10013
10015 0 463682.88 258272.23 80160 64 10014
10016 0 464946.25 255924.1 81360 172 10005
10017 0 465002.5 255862 81400 172 10016
10018 0 465058.53 255799.56 81440 172 10017
10019 0 465279.34 255633.23 81640 156 10018
10020 0 465268.56 255579.39 81800 164 10019
10021 0 465532.84 255289.4 82160 150 10020
10022 0 465931.94 255014.73 82400 137 10021
10023 0 466026.88 254751.94 82680 186 10022
10024 0 465830.66 254431.14 82880 194 10023
10025 0 465712.7 254333.67 83000 194 10024
10026 0 465677.38 254300.36 83040 194 10025
10027 0 465938.84 254007.6 83240 219 10026
10028 0 466137.03 253611.33 83440 120 10027
10029 0 466107.2 253335.73 83600 163 10028
10030 0 465835.7 252538.55 83640 153 10029
10031 0 465857.78 252138.89 83800 150 10030
10032 0 465712.8 251621.9 83960 124 10031
10033 0 465329.56 250960.33 84000 175 10032
10034 0 465323.5 250947.83 84040 175 10033
10035 0 465379.3 250880.11 84200 175 10034
10036 0 465392.47 250845.55 84440 175 10035
10037 0 465183.2 250492.39 83960 176 10033
10038 0 465130.44 250370.83 83880 163 10037
10039 0 465118.94 250429.78 83760 163 10038
10040 0 464964.2 250297 83560 107 10039
10041 0 465319.5 250030.1 83440 80 10040
10042 0 465346.94 249588.06 83440 -1 10041
10043 0 465216.2 249500.61 83720 -1 10042
10044 0 465433.75 249938.17 83400 80 10041
10045 0 466020.44 249710.03 83280 75 10044
10046 0 466636.72 249356.2 83400 90 10045
10047 0 466700.22 249165.7 83520 120 10046
10048 0 466725.03 249106.5 83560 120 10047
10049 0 466896.9 248856.1 83720 80 10048
10050 0 467196.2 248346.66 83880 107 10049
10051 0 467178 247886.05 83840 80 10050
10052 0 467506.56 247714.27 83880 148 10051
10053 0 467837.8 247487.38 83720 32 10052
10054 0 468276.06 247325.11 83560 51 10053
10055 0 468490.44 247219.33 83400 51 10054
10056 0 468558.94 247234.78 83360 51 10055
10057 0 468521.4 247357.97 83240 45 10056
10058 0 468530.28 247431.84 83160 45 10057
10059 0 468634.2 247513.39 83000 32 10058
10060 0 468573.25 247486.64 82880 32 10059
10061 0 468490.6 247501.2 82840 32 10060
10062 0 468825.53 246942.14 83240 71 10057
10063 0 468997.06 246868.9 83200 51 10062
10064 0 469200.03 246855.38 83120 51 10063
10065 0 469266.1 246887.45 83080 51 10064
10066 0 469352.47 246887.17 83040 51 10065
10067 0 465812.6 253686.34 83640 120 10029
10068 0 465796.25 253679.5 83680 120 10067
10069 0 465745.6 253660.02 83800 120 10068
10070 0 465769.1 253618.94 84000 120 10069
10071 0 465726.56 253702.33 84040 -1 10070
10072 0 465374.72 255101.5 83000 115 10025
10073 0 475456 261888 87280 246 7791
10074 0 475712 261920 87360 262 10073
10075 0 475968 261920 87480 273 10074
10076 0 476224 261856 87600 345 10075
10077 0 476480 261824 87680 363 10076
10078 0 476736 261856 87680 221 10077
10079 0 476992 261856 87640 200 10078
10080 0 477248 261824 87560 221 10079
10081 0 477504 261760 87560 277 10080
10082 0 477760 261696 87440 280 10081
10083 0 477920 261536 87280 279 10082
10084 0 478080 261408 87240 334 10083
10085 0 478336 261408 87240 354 10084
10086 0 478528 261216 87200 331 10085
10087 0 478688 261024 87160 266 10086
10088 0 478944 260992 87200 280 10087
10089 0 479072 260896 87400 340 10088
10090 0 479136 260768 87640 295 10089
10091 0 479104 260576 87800 288 10090
10092 0 479200 260352 87880 346 10091
