# Supplementary material for: Connectomics Analysis Reveals First-, Second-, and Third-Order Thermosensory and Hygrosensory Neurons in the Adult Drosophila Brain
Source: Curr Biol. 2020 Aug 17;30(16):3167–3182.e4. doi: 10.1016/j.cub.2020.06.028 (PMC7443704; doi:10.1016/j.cub.2020.06.028)
Supplement: Data S1. Skeletons and Meshes, Related to STAR Methods — marin2020-skeletons contains files describing the morphology of each neuron in this study (in FAFB14 space, .swc format). glomeruli_meshes contains the glomerular meshes (in FAFB14 space, .stl format). neuropil_meshes contains the glomerular meshes (in FAFB14 space, .stl format). [file mmc5.zip › VP_SI/marin2020-skeletons/8825246.swc]

# SWC format file
# based on specifications at http://www.neuronland.org/NLMorphologyConverter/MorphologyFormats/SWC/Spec.html
# Created by nat::write.neuron.swc
# PointNo Label X Y Z Radius Parent 
1 0 410270 244080.4 45200 2102 -1
2 0 410326 244032.34 45280 -1 1
3 0 410310 243832.27 45440 -1 2
4 0 410358 243656.2 45600 -1 3
5 0 410630 243472.14 45760 -1 4
6 0 410878 243776.14 46320 -1 5
7 0 410878 243776.14 46800 -1 6
8 0 410878 243776.14 47080 -1 7
9 0 410878 243776.14 47200 -1 8
10 0 410846 243904.14 47320 -1 9
11 0 410638 244088.14 47480 -1 10
12 0 410542 244216.14 47600 -1 11
13 0 410246 244144.14 47760 -1 12
14 0 410470 244400.06 48160 -1 13
15 0 410302 244528.06 48320 -1 14
16 0 410126 244640.06 48480 -1 15
17 0 409766 244912.06 48600 -1 16
18 0 409638 245192.06 48760 -1 17
19 0 409662 245352.06 48920 -1 18
20 0 409566 245816.06 49080 -1 19
21 0 410534 246280.27 49240 -1 20
22 0 410882 246352.27 49440 -1 21
23 0 411106 246384.27 49560 -1 22
24 0 411402 246560.27 49720 -1 23
25 0 411510 246672.27 49880 -1 24
26 0 411598 246696.23 50040 -1 25
27 0 410914 247244.23 50200 -1 26
28 0 410766 247492.23 50360 -1 27
29 0 410454 247888.2 50520 -1 28
30 0 410398 248392.2 50680 -1 29
31 0 410482 248636.2 50840 -1 30
32 0 410506 248784.2 51000 -1 31
33 0 410470 248940.2 51200 -1 32
34 0 410406 248936.2 51360 -1 33
35 0 410354 249240.2 51520 -1 34
36 0 410198 249252.17 51720 -1 35
37 0 410354 249540.17 51880 -1 36
38 0 410490 249632.17 52080 -1 37
39 0 410642 249708.17 52200 -1 38
40 0 410738 249852.17 52400 -1 39
41 0 410866 250040.17 52560 -1 40
42 0 411046 250280.17 52680 -1 41
43 0 411286 250612.14 52840 -1 42
44 0 411426 250748.14 53000 -1 43
45 0 411614 250988.14 53160 -1 44
46 0 411758 251232.11 53320 -1 45
47 0 412118 251620.06 53480 -1 46
48 0 412398 251884.06 53600 -1 47
49 0 412614 252136.06 53760 -1 48
50 0 412798 252456.06 53840 -1 49
51 0 413138 252648.03 54000 -1 50
52 0 413258 252796.03 54120 -1 51
53 0 413426 252936.03 54240 -1 52
54 0 413578 253172.03 54400 -1 53
55 0 413618 253360.03 54520 -1 54
56 0 413674 253568.14 54680 -1 55
57 0 413742 253736.14 54840 -1 56
58 0 413822 254036.14 55000 -1 57
59 0 413882 254340.14 55160 -1 58
60 0 413870 254544.14 55280 -1 59
61 0 414094 254936.11 55440 -1 60
62 0 414618 255304.11 55800 -1 61
63 0 414798 255428.11 56200 -1 62
64 0 414978 255496.11 56520 -1 63
65 0 415158 255520.06 56880 -1 64
66 0 415274 255496.06 57040 -1 65
67 0 415318 255504.03 57160 -1 66
68 0 415330 255432.14 57280 -1 67
69 0 415454 255500.14 57600 -1 68
70 0 415490 255548.14 57920 -1 69
71 0 415350 255512.14 58320 -1 70
72 0 415542 255516.14 58600 -1 71
73 0 415722 255624.14 59000 -1 72
74 0 415838 255872.14 59480 -1 73
75 0 415890 255936.14 59640 -1 74
76 0 415950 256000.14 59800 -1 75
77 0 416046 256096.11 59920 -1 76
78 0 416218 256244.11 60120 -1 77
79 0 416438 256428.11 60280 -1 78
80 0 416694 256500.06 60400 -1 79
81 0 416822 256676.06 60600 -1 80
82 0 416910 256876.06 60760 -1 81
83 0 417114 257276.03 60920 -1 82
84 0 417290 258324.03 61040 -1 83
85 0 417346 257828.03 61080 -1 84
86 0 417438 257520.03 61120 -1 85
87 0 417482 257312.14 61160 -1 86
88 0 417794 257164.11 61280 -1 87
89 0 418246 257156.11 61440 -1 88
90 0 418318 257284.06 61720 -1 89
91 0 418514 257416.06 61880 -1 90
92 0 418606 257536.06 62040 -1 91
93 0 418730 257836.06 62160 -1 92
94 0 418730 258144.06 62320 -1 93
95 0 418714 258272.06 62440 -1 94
96 0 418658 258364.03 62560 -1 95
97 0 418594 258112.03 62720 -1 96
98 0 418622 258160.03 62800 64 97
99 0 418630 258208.03 63120 96 98
100 0 418638 258172.03 63440 122 99
101 0 418602 258196.03 63600 122 100
102 0 418766 258104.03 63760 81 101
103 0 418926 258040.14 63800 98 102
104 0 419086 257872.14 64200 81 103
105 0 418766 258408.14 64640 80 104
106 0 418786 258428.14 65080 176 105
107 0 418718 258616.11 65520 128 106
108 0 418658 258584.11 65720 128 107
109 0 418730 258572.11 65880 154 108
110 0 418814 258588.11 66080 96 109
111 0 419006 258868.06 66480 104 110
112 0 419162 258924.06 66680 104 111
113 0 419506 258944.06 66880 102 112
114 0 419854 258952.06 67120 134 113
115 0 419946 258968.06 67320 134 114
116 0 419954 259108.06 67480 141 115
117 0 419942 259324.06 67680 81 116
118 0 420058 259292.06 67840 86 117
119 0 420390 259304.03 68000 86 118
120 0 420467.6 259289.6 68080 86 119
121 0 420778 259232.03 68400 -1 120
122 0 420946 259240.03 68520 -1 121
123 0 421066 259228.03 68720 -1 122
124 0 421682 259212.11 68960 -1 123
125 0 422038 259232.11 69440 -1 124
126 0 422474 259288.11 69960 -1 125
127 0 422838 259324.11 70600 -1 126
128 0 423142 259360.06 70800 -1 127
129 0 423462 259356.03 71320 -1 128
130 0 423574 259348.03 71520 -1 129
131 0 423606 259348.03 71640 -1 130
132 0 423710 259332.03 71800 -1 131
133 0 423910 259316.38 71920 -1 132
134 0 424078 259276.34 72160 -1 133
135 0 424038 259192.31 72320 -1 134
136 0 424138 259156.31 72480 -1 135
137 0 424242 259144.31 72640 45 136
138 0 424290 259092.31 72800 45 137
139 0 424338 258988.31 72960 45 138
140 0 424482 258900.31 73120 164 139
141 0 424550 258868.31 73320 160 140
142 0 424690 258828.31 73480 128 141
143 0 424734 258812.31 73640 128 142
144 0 424742 258776.31 73800 98 143
145 0 424746 258760.31 74000 122 144
146 0 424754 258744.31 74120 122 145
147 0 424830 258704.31 74240 134 146
148 0 424890 258696.31 74400 134 147
149 0 424962 258680.31 74560 122 148
150 0 425122 258580.31 74760 135 149
151 0 425234 258564.31 74960 115 150
152 0 425370 258468.31 75120 115 151
153 0 425418 258440.31 75240 108 152
154 0 425518 258368.31 75440 128 153
155 0 425634 258336.31 75560 128 154
156 0 425698 258252.31 75720 137 155
157 0 425738 258208.27 75840 148 156
158 0 425806 258172.27 76040 148 157
159 0 425914 258076.23 76200 120 158
160 0 425994 258048.23 76360 104 159
161 0 426014 257996.23 76520 104 160
162 0 426038 257992.23 76680 131 161
163 0 426130 257924.23 76800 131 162
164 0 426246 257832.23 76960 131 163
165 0 426402 257768.23 77080 108 164
166 0 426530 257716.23 77240 81 165
167 0 426630 257648.23 77360 81 166
168 0 426730 257544.23 77520 98 167
169 0 426798 257432.23 77640 124 168
170 0 426898 257316.2 77880 96 169
171 0 427110 257252.2 78040 104 170
172 0 427302 257148.2 78200 104 171
173 0 427478 257040.17 78320 81 172
174 0 427978 257008.17 78480 107 173
175 0 428182 256956.17 78680 75 174
176 0 428210 256948.17 78880 71 175
177 0 428266 256904.17 79080 115 176
178 0 428414 256844.17 79200 115 177
179 0 428522 256864.17 79360 40 178
180 0 428614 256852.17 79520 139 179
181 0 428630 256896.14 79680 139 180
182 0 428698 256960.11 79840 98 181
183 0 429010 257056.06 80040 115 182
184 0 429262 257092.06 80240 137 183
185 0 429666 257160.06 80360 96 184
186 0 430262 257304.03 80560 135 185
187 0 430498 257400.03 80760 160 186
188 0 430670 257440.03 80920 160 187
189 0 431798 257828.17 81000 81 188
190 0 432834 257948.14 80960 200 189
191 0 433334 258148.14 80920 140 190
192 0 433602 258460.11 80720 134 191
193 0 433674 258536.11 80520 124 192
194 0 434102 258752.06 80360 108 193
195 0 434894 259100.06 80320 98 194
196 0 435482 259340.03 80240 108 195
197 0 436026 259648.03 80120 139 196
198 0 436438 259968.06 79960 139 197
199 0 436494 260216.03 79840 135 198
200 0 437450 260484.03 79800 -1 199
201 0 438326 260836.38 79600 -1 200
202 0 438622 260960.38 79440 -1 201
203 0 438994 261068.38 79320 -1 202
204 0 439402 261168.38 79160 -1 203
205 0 439958 261512.34 79080 -1 204
206 0 440966 261928.31 79040 -1 205
207 0 441802 262064.27 79080 -1 206
208 0 442342 262684.28 79080 -1 207
209 0 442994 262980.25 79160 -1 208
210 0 443538 263032.25 79320 -1 209
211 0 443810 263176.25 79440 -1 210
212 0 444406 263456.22 79640 -1 211
213 0 445090 263740.22 79760 -1 212
214 0 445598 263880.16 79840 -1 213
215 0 446422 264492.12 80120 -1 214
216 0 447050 264804.12 80320 -1 215
217 0 447694 265064.12 80800 -1 216
218 0 448006 265184.1 81040 -1 217
219 0 448462 265416.1 81160 -1 218
220 0 448758 265672.1 81240 -1 219
221 0 449234 265968.06 81800 -1 220
222 0 449362 266064.06 82000 -1 221
223 0 449462 266144.06 82160 -1 222
224 0 449714 266264.06 82400 -1 223
225 0 450438 266376.03 82920 -1 224
226 0 450738 266320.03 83040 -1 225
227 0 451010 266332.3 83200 -1 226
228 0 451226 266304.3 83360 -1 227
229 0 451430 266120.3 83520 -1 228
230 0 451598 266008.3 83640 -1 229
231 0 451634 265912.3 83760 -1 230
232 0 451910 265748.3 83960 -1 231
233 0 452138 265696.3 84080 -1 232
234 0 452314 265644.3 84200 -1 233
235 0 452498 265580.3 84360 -1 234
236 0 452666 265520.28 84480 -1 235
237 0 452854 265460.28 84560 -1 236
238 0 453106 265440.28 84720 -1 237
239 0 453402 265544.28 84800 -1 238
240 0 453922 265592.28 84920 -1 239
241 0 454430 265696.25 85040 -1 240
242 0 455498 265668.22 85120 -1 241
243 0 456590 265540.16 85200 -1 242
244 0 457302 265484.16 85320 -1 243
245 0 457598 265528.16 85440 -1 244
246 0 457902 265516.16 85520 -1 245
247 0 458414 265536.12 85680 -1 246
248 0 458766 265640.12 85800 -1 247
249 0 459094 265652.12 85880 -1 248
250 0 459346 265552.12 86000 -1 249
251 0 459458 265448.12 86120 -1 250
252 0 459582 265384.12 86200 -1 251
253 0 459750 265312.12 86360 -1 252
254 0 459894 265208.12 86440 -1 253
255 0 460058 265104.12 86560 -1 254
256 0 460198 265024.12 86640 -1 255
257 0 460378 264840.1 86800 -1 256
258 0 460466 264684.1 86960 -1 257
259 0 460718 264608.1 87120 -1 258
260 0 460834 264472.1 87280 -1 259
261 0 460910 264416.1 87360 -1 260
262 0 460966 264252.1 87480 -1 261
263 0 460954 264180.1 87640 -1 262
264 0 460918 264048.1 87800 -1 263
265 0 461086 263920.1 88000 -1 264
266 0 461194 263828.1 88120 -1 265
267 0 461466 263512.06 88280 -1 266
268 0 461590 263248.06 88440 -1 267
269 0 461690 262912.03 88600 -1 268
270 0 461790 262304.03 88680 -1 269
271 0 461594 263364.03 88720 -1 270
272 0 461654 263364.03 88760 -1 271
273 0 461798 263352.03 88880 -1 272
274 0 461906 263304.03 88960 -1 273
275 0 462206 263144.1 89160 -1 274
276 0 462466 263112.1 89400 -1 275
277 0 462646 263224.1 89600 -1 276
278 0 462790 263224.06 89800 -1 277
279 0 462986 263212.06 90040 -1 278
280 0 463402 263272.03 90360 -1 279
281 0 463514 263208.03 90480 -1 280
282 0 463770 263220.03 90560 -1 281
283 0 465582 263156.03 90600 -1 282
284 0 465338 263188.03 90640 -1 283
285 0 465306.03 263048.12 90760 -1 284
286 0 465502.03 262868.12 90960 -1 285
287 0 465598.03 262728.12 91120 -1 286
288 0 465814.03 262592.1 91280 -1 287
289 0 466066 262400.03 91560 -1 288
290 0 466202 262032.03 91760 -1 289
291 0 466258 261840.03 91960 -1 290
292 0 466318 261708.03 92120 -1 291
293 0 466286 261620.03 92280 -1 292
294 0 466862 261568.03 92440 -1 293
295 0 467298 261412.06 92640 -1 294
296 0 467626 261348.06 92800 -1 295
297 0 468474 261100.03 92880 -1 296
298 0 469698 260556.03 92840 -1 297
299 0 470202 260376.03 92760 -1 298
300 0 470718 260248.03 92600 -1 299
301 0 470934 260088.03 92520 -1 300
302 0 471182 259916.06 92400 -1 301
303 0 471174 259532.06 92240 -1 302
304 0 471286 259276.06 92120 -1 303
305 0 471790.47 258731.95 92000 -1 304
306 0 472613.38 258004.94 92000 -1 305
307 0 472450.53 258153.16 91760 -1 306
308 0 472398.9 258247.94 91600 -1 307
309 0 472468.78 258253.89 91440 -1 308
310 0 472407.44 258281.75 91320 -1 309
311 0 472295.66 258267.31 91200 -1 310
312 0 472131.75 258119.38 91040 -1 311
313 0 472061.22 258107.83 90840 -1 312
314 0 472379.66 258195.33 90680 -1 313
315 0 472563.38 258279.28 90640 -1 314
316 0 470574.44 258362.77 90560 -1 315
317 0 470606.22 258297.1 90440 -1 316
318 0 470512.72 258205.98 90240 -1 317
319 0 470522.03 258238.06 90120 -1 318
320 0 470530.53 258231.62 90040 -1 319
321 0 470411.44 258335.95 89920 -1 320
322 0 470335.53 258395.95 89840 -1 321
323 0 470185.53 258536.08 89520 -1 322
324 0 469928.28 258649.62 89280 -1 323
325 0 469756.47 258800.75 89120 -1 324
326 0 469749.34 259100.55 88880 -1 325
327 0 469658.56 259162.1 88720 -1 326
328 0 469771.72 258391.53 88640 -1 327
329 0 469763.47 258990.38 88480 -1 328
330 0 469628 259179.95 88360 -1 329
331 0 469473.47 259493.47 88160 -1 330
332 0 469292.7 259700.78 88000 -1 331
333 0 469083.9 259874.69 87800 -1 332
334 0 468898.72 260105.5 87600 -1 333
335 0 468718.3 260257.23 87440 -1 334
336 0 468651.3 260389.27 87240 -1 335
337 0 468589.34 260472.64 86920 -1 336
338 0 468401.72 260721.25 86760 -1 337
339 0 468322.7 260861.89 86600 -1 338
340 0 468171.97 260966.06 86440 -1 339
341 0 467928.6 261168.02 86160 -1 340
342 0 467789.66 261254.89 86000 -1 341
343 0 467638.25 261169.61 85840 -1 342
344 0 467533.9 261007.95 85680 -1 343
345 0 467250.28 261024.89 85440 -1 344
346 0 467115.78 261031.23 85320 -1 345
347 0 466935.94 261073.6 85200 -1 346
348 0 466760.84 261188.22 85040 -1 347
349 0 466482.72 261313.6 84760 -1 348
350 0 466006.9 261569.77 84560 -1 349
351 0 465769.16 261634.2 84440 -1 350
352 0 465581.2 261724.94 84280 -1 351
353 0 465007.97 261932.81 84080 -1 352
354 0 464672.56 262143.05 83840 -1 353
355 0 464490.97 262249.72 83680 -1 354
356 0 464339.72 262390.47 83440 -1 355
357 0 464184.38 262449.28 83320 -1 356
358 0 464063.44 262517.22 83200 -1 357
359 0 463844.25 262570.5 83080 -1 358
360 0 463677.94 262620.2 82960 -1 359
361 0 463540.03 262647.7 82840 -1 360
362 0 463446.94 262589.2 82680 -1 361
363 0 463285.7 262627.72 82480 -1 362
364 0 463241.25 262696.88 82360 -1 363
365 0 463261.66 262684.28 82200 -1 364
366 0 462873.3 262804.5 82000 -1 365
367 0 462491.12 262939.12 81800 -1 366
368 0 462379.3 262908.97 81560 -1 367
369 0 462137.22 262965.88 81240 382 368
370 0 461107.72 262791.88 81280 40 369
371 0 460736 262816 81640 45 370
372 0 460512 262912 81760 32 371
373 0 460288 262912 81880 75 372
374 0 460064 262912 82040 45 373
375 0 459840 262976 82160 75 374
376 0 459648 263072 82360 60 375
377 0 459552 263072 82560 107 376
378 0 459360 263168 82720 51 377
379 0 459168 263200 82880 75 378
380 0 458944 263200 83080 108 379
381 0 458784 263232 83280 81 380
382 0 458592 263264 83440 102 381
383 0 458432 263136 83640 81 382
384 0 458240 263104 83840 71 383
385 0 458112 263264 84000 86 384
386 0 458176 263456 84160 51 385
387 0 458304 263552 84360 60 386
388 0 458400 263680 84560 64 387
389 0 458592 263712 84760 75 388
390 0 458720 263712 85000 60 389
391 0 458816 263712 85240 115 390
392 0 458912 263712 85440 98 391
393 0 459744 262912 82720 40 377
394 0 459936 262720 82720 40 393
395 0 460000 262656 82720 40 394
396 0 462106.9 262973.03 81200 382 369
397 0 461930.44 263061.12 80920 -1 396
398 0 461678.88 263138.94 80760 -1 397
399 0 461570.66 263155.66 80640 -1 398
400 0 461457.94 263321.12 80280 -1 399
401 0 461316.4 263353.53 80040 -1 400
402 0 461180.34 263335.38 79760 -1 401
403 0 461112.34 263294.06 79560 -1 402
404 0 461128.66 263258.3 79360 -1 403
405 0 460970.22 263214.53 79080 -1 404
406 0 460869.34 263193.3 78880 -1 405
407 0 460796.22 263215 78720 -1 406
408 0 460693.38 263221.22 78520 -1 407
409 0 460356.28 263339.5 78320 -1 408
410 0 460107.38 263390.2 78120 -1 409
411 0 459826.62 263501.44 78000 -1 410
412 0 459845 263452.28 77840 -1 411
413 0 459681.28 263542.38 77680 -1 412
414 0 459463.94 263513.84 77520 -1 413
415 0 459342.8 263600.8 77360 -1 414
416 0 459212.78 263590.1 77160 -1 415
417 0 459118.06 263538.94 77000 -1 416
418 0 458809.5 263564.66 76800 -1 417
419 0 458586.72 263525.97 76640 -1 418
420 0 458181.75 263485.7 76480 -1 419
421 0 458058.4 263458.88 76400 -1 420
422 0 458137.25 263890.6 76040 -1 421
423 0 458148.62 263940.56 75880 -1 422
424 0 457775.22 263135.7 75880 -1 423
425 0 457179.8 262926.53 75760 -1 424
426 0 457007.28 262936.16 75600 -1 425
427 0 456926.6 262890.25 75480 -1 426
428 0 456611 262822.03 75280 120 427
429 0 456379 262722.03 75000 128 428
430 0 456027 262514.03 74760 148 429
431 0 455663 262294.03 74640 139 430
432 0 455387 262162.03 74560 166 431
433 0 455203 261954.06 74400 192 432
434 0 455059 261842.06 74080 124 433
435 0 454667 261254.06 73800 156 434
436 0 454503 261002.03 73680 120 435
437 0 454427 260870.03 73560 120 436
438 0 454179 260706.03 73400 175 437
439 0 453883 260650.03 73000 137 438
440 0 453675 260286.03 72840 148 439
441 0 453663 259966.06 72720 176 440
442 0 453639 259882.06 72560 176 441
443 0 453415 259642.06 72240 157 442
444 0 453395 259702.06 72000 157 443
445 0 453339 259722.06 71920 186 444
446 0 453199.03 259726.08 71840 186 445
447 0 453087.03 259722.12 71680 168 446
448 0 453087.03 259838.12 71520 202 447
449 0 452959.03 259778.12 71360 81 448
450 0 453079 259830.03 71280 202 449
451 0 453119 259906.03 71160 176 450
452 0 453171 259970.03 71000 160 451
453 0 453199 259990.03 70880 160 452
454 0 453063 259950.03 70640 137 453
455 0 453043 259838.03 70520 150 454
456 0 452935 259810.03 70360 150 455
457 0 452859 259770.03 70240 51 456
458 0 452879 259678.03 70080 124 457
459 0 452759 259614.06 69920 124 458
460 0 452767 259634.06 69760 124 459
461 0 452775 259614.06 69640 124 460
462 0 452767 259538.06 69400 60 461
463 0 452791 259510.06 69080 128 462
464 0 452639 259514.06 68760 131 463
465 0 452503 259474.06 68480 128 464
466 0 452427 259482.06 68200 96 465
467 0 452419 259538.06 67920 91 466
468 0 452191 259326.06 67520 128 467
469 0 452295 259202.06 67440 71 468
470 0 452499 259118.06 67280 96 469
471 0 452583 259054.06 67120 96 470
472 0 452435 259182.06 66920 166 471
473 0 452239 259298.06 66800 200 472
474 0 452087 259330.06 66680 200 473
475 0 452191 259182.06 66560 217 474
476 0 452279 259266.06 66400 217 475
477 0 452319 259362.06 66240 164 476
478 0 452363 259458.06 66160 164 477
479 0 452463 259502.06 66040 128 478
480 0 452551 259542.06 65920 131 479
481 0 452631 259622.06 65800 131 480
482 0 452655 259586.06 65640 189 481
483 0 452747 259594.06 65520 189 482
484 0 452683 259610.06 65400 208 483
485 0 452731 259558.06 65280 208 484
486 0 452787 259610.06 65160 137 485
487 0 452907 259646.06 65040 137 486
488 0 452959 259674.06 64880 134 487
489 0 452919 259842.06 64800 134 488
490 0 452903 259812.67 64720 134 489
491 0 452895 259798.06 64680 134 490
492 0 452943 259770.06 64640 134 491
493 0 452999 259678.03 64520 154 492
494 0 453067 259498.03 64400 154 493
495 0 453059 259322.03 64280 134 494
496 0 453003 259270.03 64200 134 495
497 0 452871 259318.03 64000 32 496
498 0 452759 259442.03 63880 120 497
499 0 452415 259346.03 63760 203 498
500 0 452299 259362.03 63640 203 499
501 0 452167 259558.03 63480 164 500
502 0 452127 259590.03 63320 91 501
503 0 452107 259538.03 63200 91 502
504 0 452107 259522.03 63080 91 503
505 0 452067 259538.03 62920 32 504
506 0 451947 259554.03 62800 160 505
507 0 451875 259554.03 62680 160 506
508 0 451919 259742.03 62560 32 507
509 0 451907 259698.03 62360 32 508
510 0 451655 259766.03 62200 108 509
511 0 451379 259858.03 62080 139 510
512 0 451439 259870.03 62000 139 511
513 0 451419 259874.03 61800 139 512
514 0 451223 259886.03 61680 137 513
515 0 451043 259854.03 61560 164 514
516 0 450915 259830.03 61400 164 515
517 0 450743 259738.03 61280 168 516
518 0 450679 259838.06 61200 168 517
519 0 450604.34 259902 61120 228 518
520 0 450567 259934.06 61080 258 519
521 0 450527 260222.11 60960 258 520
522 0 450455 260338.11 60880 258 521
523 0 450527 260302.11 60680 258 522
524 0 450403 260066.11 60520 235 523
525 0 450271 259514.11 60400 200 524
526 0 450231 258986.14 60320 120 525
527 0 449967 258506.06 60200 51 526
528 0 449939 258430.11 60080 128 527
529 0 449695 258290.11 59920 104 528
530 0 449611 258182.11 59760 104 529
531 0 449547 257986.11 59600 196 530
532 0 449439 257982.11 59480 221 531
533 0 449347 258086.11 59320 140 532
534 0 449343 258078.11 59160 226 533
535 0 449191 258142.11 59040 128 534
536 0 449131 258162.11 58920 128 535
537 0 449047 258186.03 58800 194 536
538 0 449047 258258.03 58680 194 537
539 0 449147 258354.03 58560 157 538
540 0 449195 258438.03 58440 157 539
541 0 449355 258486.03 58280 120 540
542 0 449531 258586.03 58120 98 541
543 0 449611 258674.03 57920 75 542
544 0 449623 258882.06 57760 102 543
545 0 449635 259054.06 57640 154 544
546 0 449631 259106.06 57520 154 545
547 0 449555 259182.06 57400 160 546
548 0 449647 259242.06 57280 160 547
549 0 449695 259342.06 57120 160 548
550 0 449843 259326.06 57000 160 549
551 0 449955 259298.03 56920 160 550
552 0 450039 259342.03 56800 160 551
553 0 450031 259382.03 56640 160 552
554 0 450019 259414.03 56520 160 553
555 0 450028.34 259419.33 56480 160 554
556 0 450419 259706.03 56480 186 555
557 0 450047 259430.03 56400 186 555
558 0 450043 259418.03 56320 186 557
559 0 450139 259354.03 56200 32 558
560 0 450295 259214.03 56200 32 559
561 0 450383 259222.03 56080 60 560
562 0 450487 259154.03 55960 124 561
563 0 450547 259142.03 55840 124 562
564 0 450663 259174.03 55680 108 563
565 0 450679 258990.03 55520 136 564
566 0 450699 259182.03 55480 108 565
567 0 450951 259326.03 55400 45 566
568 0 451255 259394.03 55320 51 567
569 0 451331 259422.03 55280 51 568
570 0 451331 259414.03 55160 163 569
571 0 451375 259418.03 55000 115 570
572 0 451435 259534.03 54840 200 571
573 0 451591 259606.03 54720 200 572
574 0 451603 259614.03 54600 227 573
575 0 451615 259610.03 54440 257 574
576 0 451519 259590.03 54320 189 575
577 0 451487 259598.03 54200 189 576
578 0 451451 259638.03 54040 107 577
579 0 451387 259666.06 53840 163 578
580 0 451255 259598.06 53640 71 579
581 0 451207 259574.06 53520 71 580
582 0 451087 259518.06 53400 51 581
583 0 450959 259546.06 53280 32 582
584 0 450967 259618.06 53120 176 583
585 0 451031 259642.06 53000 75 584
586 0 451087 259702.06 52840 75 585
587 0 451087 259782.06 52760 75 586
588 0 451039 259722.06 52680 140 587
589 0 451023 259678.06 52600 140 588
590 0 450979 259670.06 52440 140 589
591 0 450839 259574.06 52320 107 590
592 0 450675 259462.06 52240 163 591
593 0 450571 259374.06 52080 163 592
594 0 450539 259410.06 52000 137 593
595 0 450415 259398.06 51840 137 594
596 0 450343 259390.11 51800 137 595
597 0 450271 259386.03 51680 137 596
598 0 449995 259366.03 51520 75 597
599 0 449883 259346.06 51480 75 598
600 0 449791 259382.03 51360 75 599
601 0 449495 259526.03 51240 107 600
602 0 449361.66 259584.67 51160 107 601
603 0 449527 259510.03 51120 107 602
604 0 449295 259614.03 51120 96 602
605 0 449047 259782.03 51120 81 604
606 0 448999 259798.03 51040 81 605
607 0 449043 259822.03 50920 81 606
608 0 448935 259826.03 50840 81 607
609 0 448639 259806.03 50760 91 608
610 0 448403 259850.03 50640 71 609
611 0 447735 259610.06 50440 96 610
612 0 447471 259598.11 50280 107 611
613 0 447071 259674.11 50240 128 612
614 0 446699 259682.11 50160 120 613
615 0 446315 259714.14 50120 75 614
616 0 445831 259666.03 50040 40 615
617 0 445495 259618.03 50000 40 616
618 0 445523 259582.03 49960 40 617
619 0 445291 259714.03 49920 40 618
620 0 445035 259650.03 49800 -1 619
621 0 444663 259594.03 49720 -1 620
622 0 444439 259526.06 49560 -1 621
623 0 444331 259602.06 49440 -1 622
624 0 444327 259486.06 49280 -1 623
625 0 444247 259394.06 49120 -1 624
626 0 444251 259394.06 48960 -1 625
627 0 444283 259318.06 48840 -1 626
628 0 444339 259342.06 48720 -1 627
629 0 444395 259354.06 48640 -1 628
630 0 444383 259266.06 48480 -1 629
631 0 444503 259374.03 48400 -1 630
632 0 444663 259526.03 48240 -1 631
633 0 444027 259034.06 48440 -1 630
634 0 443435 258762.06 48480 -1 633
635 0 443083 258402.06 48560 -1 634
636 0 442727 258278.03 48480 -1 635
637 0 442611 258242.03 48400 -1 636
638 0 442467 258102.03 48320 -1 637
639 0 442247 257738.03 48240 -1 638
640 0 442232.34 257703.33 48280 -1 639
641 0 442203 257634.03 48360 -1 640
642 0 442199 257614.03 48440 -1 641
643 0 442203 257626.03 48120 -1 639
644 0 442007 257402.03 48040 -1 643
645 0 442411 257358.03 48080 -1 644
646 0 441487 257422.03 48040 -1 644
647 0 441207 257370.06 47960 -1 646
648 0 440999 257430.06 47880 -1 647
649 0 440775 257186.06 47840 -1 648
650 0 447531 259342.11 50280 71 612
651 0 447571 259110.11 50200 81 650
652 0 447603 259214.14 50160 81 651
653 0 447631 259258.14 50040 81 652
654 0 447567 259294.14 49960 81 653
655 0 447507 258694.11 50120 71 651
656 0 447444.56 258514.08 50000 71 655
657 0 447436.84 258633.39 49960 71 656
658 0 447289.34 258763.34 49920 71 657
659 0 447284.97 258777.52 49880 71 658
660 0 447328.5 258763.5 49840 71 659
661 0 447462.84 258949.97 49880 71 660
662 0 447372.25 258749.38 49800 71 660
663 0 447444.88 258704.25 49760 51 662
664 0 447324.1 258158 49960 -1 656
665 0 447139.22 258063.62 49920 104 664
666 0 447157.1 257775.03 49880 104 665
667 0 447100.38 257778.72 49840 104 666
668 0 447061.75 257734.44 49760 104 667
669 0 447024.1 257673.22 49680 104 668
670 0 446972.7 257718.69 49640 51 669
671 0 447269.44 257505.7 49840 102 666
672 0 447355.12 257235.6 49800 60 671
673 0 447473.56 256930.64 49760 60 672
674 0 447461.62 256647.95 49800 128 673
675 0 447270 256356.31 49840 148 674
676 0 447099.72 256008.12 49760 148 675
677 0 446842.5 255890.03 49720 122 676
678 0 446471.72 255745.94 49640 131 677
679 0 446103.72 255412.08 49600 136 678
680 0 446141.3 255375.98 49560 136 679
681 0 446239.94 255342.44 49400 136 680
682 0 446284.78 255306.56 49360 136 681
683 0 445874.28 255241.4 49640 150 679
684 0 445607.3 255226.06 49760 128 683
685 0 445209.6 255178.9 49840 80 684
686 0 445002.6 255111.1 49880 51 685
687 0 445170.53 255034.31 49920 80 686
688 0 445457.5 254756.95 49960 80 687
689 0 444650.8 255124.44 49920 51 686
690 0 444682.44 254856.34 49960 51 689
691 0 444524.6 254883.81 50040 51 690
692 0 444436.28 254904.72 50120 -1 691
693 0 446297.78 255841.6 49680 131 678
694 0 446209.1 255897.22 49760 131 693
695 0 446176.88 255914.9 49800 131 694
696 0 446149.06 255934.47 49840 131 695
697 0 449091 259970.03 50880 81 607
698 0 449519 259266.03 51560 75 599
699 0 449411.66 259210.69 51640 75 698
700 0 451703 259766.06 52640 51 588
701 0 451861.47 259782.72 52600 51 700
702 0 452018.56 259762.95 52560 51 701
703 0 452261.8 259738.72 52480 51 702
704 0 452440.7 259796.5 52440 51 703
705 0 452498.72 259818.39 52400 51 704
706 0 452914.56 260010.94 52360 128 705
707 0 453088.2 260196.81 52400 128 706
708 0 453146.6 260158.2 52440 128 707
709 0 453179.94 260107.53 52600 128 708
710 0 453161.34 260077.22 52680 128 709
711 0 453148.56 260079.31 52760 128 710
712 0 453044.4 260496.3 52440 45 707
713 0 452937.6 260770.88 52480 96 712
714 0 452847 260831.81 52440 96 713
715 0 453069.34 260065.89 52320 128 706
716 0 453086.56 260096.53 52280 128 715
717 0 453054.7 260181.75 52120 128 716
718 0 453005.2 260169.84 52040 128 717
719 0 453729.12 260104.97 52280 40 715
720 0 452341.2 259655.03 52440 51 703
721 0 452412.3 259540.81 52400 51 720
722 0 450795 258638.03 55520 86 565
723 0 450831 258486.03 55440 40 722
724 0 450851 258198.03 55480 64 723
725 0 450759 257966.03 55560 86 724
726 0 450639 257462.03 55640 101 725
727 0 450283 257286.03 55600 45 726
728 0 450063 257114.03 55640 75 727
729 0 450043 256998.03 55720 75 728
730 0 449891 256730.03 55800 86 729
731 0 449823 256562.03 55880 136 730
732 0 449563 256302.03 55840 98 731
733 0 449403 256078.03 55720 45 732
734 0 449223 255922.03 55600 32 733
735 0 449039 255790.06 55480 81 734
736 0 448871 255430.06 55400 75 735
737 0 448703 255110.06 55320 90 736
738 0 448639.12 255036.1 55280 91 737
739 0 448620.56 254982.36 55120 91 738
740 0 448489.2 254936.19 55000 91 739
741 0 448315 254850.11 55400 80 737
742 0 448123 254734.03 55320 40 741
743 0 447987 254522.03 55240 32 742
744 0 447887 254514.03 55160 32 743
745 0 447719 254498.03 55040 71 744
746 0 447479 254414.03 55000 60 745
747 0 447343 254374.03 54960 60 746
748 0 447031 254298.03 54840 32 747
749 0 446683.8 254600.81 54880 -1 748
750 0 447007 254138.06 54760 32 748
751 0 447023 253942.03 54760 32 750
752 0 447111 253850.03 54840 71 751
753 0 447223 253542.03 54920 32 752
754 0 447311 253486.03 55000 32 753
755 0 447451 253422.03 55040 32 754
756 0 447239 253374.03 54880 45 753
757 0 447159 253302.03 54760 45 756
758 0 446991 254018.03 54680 32 750
759 0 446995 253970.03 54560 32 758
760 0 447135 253982.03 54400 32 759
761 0 447303 253934.03 54240 -1 760
762 0 447555 253798.03 54000 -1 761
763 0 447703 253722.03 53920 -1 762
764 0 447931 253614.03 53920 -1 763
765 0 448059 254402.03 55280 32 743
766 0 448179 254362.03 55360 40 765
767 0 448259 254310.03 55480 40 766
768 0 450103 257834.06 60280 32 527
769 0 450147 257586.06 60360 64 768
770 0 450143 257466.03 60400 64 769
771 0 449984 256992 60840 80 770
772 0 449952 256736 60880 40 771
773 0 449952 256480 60920 86 772
774 0 449792 256288 61000 80 773
775 0 449792 256064 61120 40 774
776 0 449728 255808 61200 80 775
777 0 449664 255552 61320 60 776
778 0 449536 255360 61480 40 777
779 0 449280 255264 61480 64 778
780 0 449056 255072 61480 141 779
781 0 448864 254880 61560 140 780
782 0 448704 254688 61680 160 781
783 0 448512 254496 61720 64 782
784 0 448352 254304 61800 102 783
785 0 448224 254080 61800 80 784
786 0 448160 253984 61800 81 785
787 0 453171 259598.03 64320 134 495
788 0 453151 259702.03 64280 154 787
789 0 452131 259258.06 67720 128 468
790 0 452199 259166.06 67800 128 789
791 0 452739.03 259382.12 71400 71 449
792 0 452487.03 259154.12 71360 108 791
793 0 452075.03 258814.12 71280 150 792
794 0 451975 258838.03 71120 218 793
795 0 451883 258814.03 70960 218 794
796 0 451851 258830.03 70840 261 795
797 0 451819 258866.03 70680 261 796
798 0 451583 258834.03 70600 284 797
799 0 451555 258762.03 70480 284 798
800 0 451611 258646.03 70280 -1 799
801 0 450895.03 258758.16 71320 166 793
802 0 450575 258822.03 71200 209 801
803 0 450543 258746.03 71080 202 802
804 0 450483 258694.03 70920 202 803
805 0 450283 258550.03 70800 134 804
806 0 450075 258486.03 70720 153 805
807 0 449748.06 258352.06 70680 128 806
808 0 449353.5 258178.8 70640 124 807
809 0 449359.53 258283.5 70680 124 808
810 0 449314.38 258311.25 70760 45 809
811 0 449301.3 258343.53 70840 45 810
812 0 449154.72 258066.27 70560 80 808
813 0 449024.62 258055.28 70520 120 812
814 0 448981.7 258003.8 70440 120 813
815 0 448912.8 257900.72 70400 120 814
816 0 448845.88 257872.56 70320 102 815
817 0 448804 257802.48 70240 102 816
818 0 448633.22 257777.53 70120 96 817
819 0 448452.9 257725.4 69960 96 818
820 0 448196.88 257664.34 69800 128 819
821 0 447907.84 257639.83 69640 96 820
822 0 447223.38 257603.61 69480 131 821
823 0 447244.34 257668.97 69440 131 822
824 0 447256.53 257714.31 69360 131 823
825 0 447269.97 257739.53 69280 131 824
826 0 446739.56 257288.28 69560 81 822
827 0 446560.75 257185.5 69640 71 826
828 0 446190.06 257097.72 69680 128 827
829 0 445897.34 257182.22 69760 203 828
830 0 445415.5 257246.88 69640 160 829
831 0 445228.38 257171.23 69480 148 830
832 0 445185.5 257154.5 69440 148 831
833 0 445427.1 257192.34 69400 160 832
834 0 445657.9 257283.28 69240 122 833
835 0 445691.28 257444.72 69120 45 834
836 0 445709.75 257502.28 69040 45 835
837 0 445709.5 257584.5 69000 45 836
838 0 445058.44 257105.44 69320 136 832
839 0 444766.88 256914.66 69200 96 838
840 0 444665.1 256911.94 69080 71 839
841 0 444464.5 257045.78 68960 81 840
842 0 444409.66 257063.33 68920 81 841
843 0 444575.97 257036.6 68880 81 842
844 0 444768.5 257070.56 68720 32 843
845 0 444784.75 257149.55 68680 45 844
846 0 444837 257310.75 68600 45 845
847 0 444300.84 257098.1 68840 81 842
848 0 444156.22 257129.97 68760 96 847
849 0 444066.8 257133.31 68640 96 848
850 0 443967.1 257155.78 68520 64 849
851 0 443792.16 257189.45 68440 64 850
852 0 443541.38 257126.22 68400 91 851
853 0 443641.4 257114.1 68360 91 852
854 0 443703.44 257077.23 68280 91 853
855 0 443367.9 257077.4 68480 40 852
856 0 450683 258770.03 71400 209 801
857 0 450487 258866.03 71480 131 856
858 0 450167 259130.03 71480 90 857
859 0 450167 259202.03 71520 90 858
860 0 450160.75 259242.25 71600 90 859
861 0 450059.3 259235.81 71760 71 860
862 0 449952.3 259271.69 71920 32 861
863 0 449890.47 259212.53 71960 32 862
864 0 449854.16 259207.97 72080 32 863
865 0 449739.25 259215.72 72240 60 864
866 0 449669.78 259311.4 72320 60 865
867 0 449524.47 259476.36 72360 60 866
868 0 449353.3 259597.9 72440 81 867
869 0 449376.62 259847.98 72320 71 868
870 0 449504.84 259911.2 72240 75 869
871 0 449229.75 259661.88 72480 98 868
872 0 449174.84 259678.75 72600 98 871
873 0 448908.8 259754.19 72760 64 872
874 0 448645.34 259790.75 72840 71 873
875 0 448155.38 259932.53 72960 104 874
876 0 447907.7 260040.92 73080 101 875
877 0 447864.3 260159.62 73280 101 876
878 0 447660.1 260265.73 73440 32 877
879 0 447377.53 260086.38 73400 98 878
880 0 447122.25 260042.1 73320 80 879
881 0 447104.5 259943.31 73360 80 880
882 0 447039.06 259869.5 73400 80 881
883 0 446924.47 260153.84 73360 32 880
884 0 447554.16 260200.28 73480 98 878
885 0 447717.7 260204.78 73600 139 884
886 0 447629.8 260407.81 73720 139 885
887 0 447591 260457.12 73800 140 886
888 0 447427.78 260566.38 73960 102 887
889 0 447227.2 260661.75 74120 60 888
890 0 446961.16 260784.97 74200 71 889
891 0 446887.22 260844.45 74320 71 890
892 0 446714.4 260898.44 74480 75 891
893 0 446574.62 261045.66 74640 86 892
894 0 446579 261101.75 74680 104 893
895 0 446456.72 260968.81 74720 51 894
896 0 446389.38 260795.78 74760 51 895
897 0 446590.88 261268.66 74800 86 894
898 0 446608.3 261362.11 74880 86 897
899 0 446618.7 261498.02 75040 64 898
900 0 446558 261633.42 75160 71 899
901 0 446263.34 261790.62 75360 60 900
902 0 447834 260488.52 73400 131 878
903 0 447926.94 260710.22 73320 64 902
904 0 449689.75 259142.84 72280 60 865
905 0 449686.12 259106.62 72360 32 904
906 0 453771 259598.06 72000 157 444
907 0 453799 259358.06 72040 -1 906
908 0 453751 259222.06 72080 -1 907
909 0 458316 264445.6 75600 -1 423
910 0 458430.7 264606.28 75400 -1 909
911 0 458563.44 264838.88 75240 -1 910
912 0 458662.22 265115.72 75000 -1 911
913 0 459292.97 265647.34 74840 -1 912
914 0 459831.6 266070.56 74640 -1 913
915 0 460697 266639.9 74480 -1 914
916 0 461392.72 266858.97 74280 -1 915
917 0 462228.44 267110.5 74160 -1 916
918 0 463724.53 267587.03 74000 -1 917
919 0 467736 269097.94 74000 -1 918
920 0 468864.6 269536.47 74240 -1 919
921 0 469282.4 269690.16 74600 -1 920
922 0 470016.56 269990.8 74920 -1 921
923 0 470308.8 270185.3 75120 -1 922
924 0 470715.1 270512.5 75320 -1 923
925 0 471456.25 270817.84 75520 -1 924
926 0 472196.38 271181.56 75600 -1 925
927 0 474299.8 272069.88 75600 -1 926
928 0 476378.12 272520 75600 -1 927
929 0 478472.53 272650.84 75600 -1 928
930 0 480530.6 272962.16 75600 -1 929
931 0 481525.84 273086.62 75240 297 930
932 0 480622.34 272900.2 75200 282 931
933 0 480179.44 272754.84 75120 120 932
934 0 479973.1 272594.7 75000 32 933
935 0 479917.34 272487.12 74840 32 934
936 0 479901.3 272425.7 74680 32 935
937 0 479983.44 272311.62 74520 40 936
938 0 480081.62 272235.1 74480 40 937
939 0 480143.38 272204.94 74400 51 938
940 0 480450.84 272036.56 74360 102 939
941 0 480905.28 271779.78 74240 75 940
942 0 481232.25 271555.8 74160 98 941
943 0 481715.66 271306.75 74040 98 942
944 0 481658 271399.9 74000 98 943
945 0 481616.12 271452.94 73840 98 944
946 0 481423.38 271633.56 73720 115 945
947 0 482229.28 270890.78 74000 51 943
948 0 482304.78 270809.8 73960 51 947
949 0 482444.94 270620.16 73760 32 948
950 0 482510.25 270501.38 73560 71 949
951 0 482551.25 270439.03 73440 32 950
952 0 482613.06 270371.28 73400 32 951
953 0 482672.06 270274.06 73160 32 952
954 0 482844.06 269815.9 72960 102 953
955 0 482993.8 269474.47 72840 40 954
956 0 483234.25 269141.03 72760 98 955
957 0 483589.88 268692.3 72640 60 956
958 0 484002.2 268549.4 72680 91 957
959 0 483734.66 268242.3 72680 124 957
960 0 483623.4 267844.2 72720 40 959
961 0 483438.06 267512.25 72760 86 960
962 0 483346.56 267325.9 72840 135 961
963 0 483306.34 267205 72880 135 962
964 0 483187.06 267164.5 72920 60 963
965 0 482943.78 267304.78 72960 60 964
966 0 482744.16 267429.47 73000 -1 965
967 0 482340.38 267738.7 73040 -1 966
968 0 482143.2 267792.38 73080 -1 967
969 0 483225.3 266963.03 72960 32 963
970 0 483199.2 266519.88 73000 32 969
971 0 483488.25 266089.7 72960 -1 970
972 0 483695.56 265713.12 72760 -1 971
973 0 483632.5 265726 72720 -1 972
974 0 483568.62 265738.62 72680 -1 973
975 0 483482.22 265747.56 72560 -1 974
976 0 483667.94 265863.44 72480 -1 975
977 0 483698.78 266011.2 72400 -1 976
978 0 482931 265733.2 72680 -1 973
979 0 483799.66 268459.66 72720 91 959
980 0 483919.06 268686.2 72800 91 979
981 0 482677.06 270389.25 74040 40 947
982 0 483158.12 270044.2 74120 102 981
983 0 483536.88 269739.03 74160 98 982
984 0 483890.03 269441.94 74280 60 983
985 0 484042 269329.5 74320 32 984
986 0 484193.7 269217.3 74360 45 985
987 0 484218.22 268856.75 74400 32 986
988 0 484180.75 268684.6 74360 32 987
989 0 484016.62 268397.94 74240 98 988
990 0 483846.2 268012.94 74200 120 989
991 0 483782.88 267703.16 74120 120 990
992 0 483977.94 267496.3 74040 120 991
993 0 484103.8 267052.03 74000 75 992
994 0 484111.6 266534.97 74200 91 993
995 0 484024.62 266362.94 74280 75 994
996 0 483747.2 266386.94 74320 -1 995
997 0 483564.12 266107.94 74320 -1 996
998 0 484127.56 266294.97 74440 75 995
999 0 484180.78 266289.94 74480 75 998
1000 0 484224.88 266192.5 74600 90 999
1001 0 484338.4 266123.75 74680 90 1000
1002 0 484572.97 265976.6 74840 108 1001
1003 0 484621.53 265893.16 74960 90 1002
1004 0 484719.88 265792.5 75000 90 1003
1005 0 484823.97 265772.22 75080 108 1004
1006 0 485193.12 265620.78 75200 71 1005
1007 0 485475.5 265414.88 75240 71 1006
1008 0 485502.78 265367.72 75200 71 1007
1009 0 485522.6 265274.8 75120 71 1008
1010 0 485589.7 265299.84 75360 71 1007
1011 0 485742.56 265130.34 75440 71 1010
1012 0 485908.84 264958.6 75520 81 1011
1013 0 485928.6 264926.38 75680 98 1012
1014 0 485976.06 264739.28 75760 98 1013
1015 0 486049 264542.5 75800 71 1014
1016 0 486076.03 264369.56 75760 120 1015
1017 0 486009.78 264284.62 75720 120 1016
1018 0 486121.8 264345.53 75840 120 1015
1019 0 486240.38 264092.5 75960 75 1018
1020 0 486307.47 263995 76080 45 1019
1021 0 486407.88 263915.84 76200 45 1020
1022 0 486260.28 263875.12 76400 81 1021
1023 0 486181.06 263872.34 76360 81 1022
1024 0 485956 263887.47 76320 81 1023
1025 0 486346.94 263604.75 76480 71 1022
1026 0 486385.12 263464.5 76560 71 1025
1027 0 486369.4 263362.3 76720 71 1026
1028 0 486362.8 263270.66 76880 91 1027
1029 0 486261.88 263077.47 77080 91 1028
1030 0 486189.94 262680 77120 51 1029
1031 0 486346.25 262751.8 77160 115 1030
1032 0 486579.44 262824.34 77360 -1 1031
1033 0 486955.25 262789.7 77440 -1 1032
1034 0 486288.44 262247.28 77160 134 1030
1035 0 486375 262105.7 77240 107 1034
1036 0 486456.2 262093 77360 96 1035
1037 0 486533.28 262031.77 77440 96 1036
1038 0 486698.78 261954.06 77560 128 1037
1039 0 486906.56 261853.1 77720 128 1038
1040 0 487063.84 261744.42 77880 81 1039
1041 0 487190.4 261667.06 77920 -1 1040
1042 0 486846.88 261989.66 77760 128 1039
1043 0 486903.38 262087.25 77840 81 1042
1044 0 486944.62 262129.84 77880 81 1043
1045 0 486987.56 262151.28 77920 81 1044
1046 0 486982.16 262128.6 77960 81 1045
1047 0 486173.38 262550.2 77080 64 1030
1048 0 486071.75 262571 77000 64 1047
1049 0 485950.94 262593.3 76880 64 1048
1050 0 485650.2 262687.7 76760 -1 1049
1051 0 483980.38 269452.3 74360 60 985
1052 0 483853.44 269595.16 74480 60 1051
1053 0 484082.25 269603.34 74680 60 1052
1054 0 484296.5 269494.75 74880 60 1053
1055 0 482883.56 270197.75 74000 51 981
1056 0 483090.94 270140.88 73920 102 1055
1057 0 483211.75 270154.75 73880 102 1056
1058 0 481967.88 273142.12 75080 240 931
1059 0 482506.8 273319.75 74840 -1 1058
1060 0 483261 273222.94 74640 -1 1059
1061 0 485784.9 272776.4 74640 -1 1060
1062 0 487431.97 271636.12 74640 -1 1061
1063 0 487251.97 271307.72 74040 -1 1062
1064 0 486963.5 271238.1 73840 -1 1063
1065 0 486692 271190.06 73680 60 1064
1066 0 486684 271190.12 73440 60 1065
1067 0 486640 271302.03 73120 81 1066
1068 0 486624 271274.03 73040 81 1067
1069 0 486548 271274.03 72840 60 1068
1070 0 486356 271342.03 72680 81 1069
1071 0 486312 271394.03 72560 81 1070
1072 0 486440 271450.03 72400 81 1071
1073 0 486760 271446.03 72280 -1 1072
1074 0 486116 271670.03 72240 -1 1073
1075 0 485848 271762.03 72160 -1 1074
1076 0 485696 271854.03 72040 -1 1075
1077 0 485664 271882.06 71920 -1 1076
1078 0 485632 272026.06 71800 -1 1077
1079 0 485588 272126.06 71640 -1 1078
1080 0 485524 272222.06 71520 -1 1079
1081 0 485460 272302.06 71400 -1 1080
1082 0 485436 272346.06 71320 -1 1081
1083 0 485996 272354.06 71320 -1 1082
1084 0 485356 272410.06 71200 -1 1082
1085 0 485276 272470.06 71040 -1 1084
1086 0 485168 272518.1 70720 -1 1085
1087 0 485092 272582.1 70400 -1 1086
1088 0 484888 272494.1 70040 -1 1087
1089 0 484324 272482.1 69840 -1 1088
1090 0 484072 272518.12 69760 -1 1089
1091 0 483980 272490.12 69480 -1 1090
1092 0 484652 272518.03 69480 -1 1091
1093 0 484686 272566 69440 32 1092
1094 0 484720 272614.03 69400 32 1093
1095 0 484788.06 272704.5 69360 32 1094
1096 0 484764.38 272765.22 69320 32 1095
1097 0 484786.12 272816.62 69200 32 1096
1098 0 484787.78 272859.6 69120 81 1097
1099 0 484784.78 272910 69000 81 1098
1100 0 484844.84 273078.47 68880 120 1099
1101 0 484858 273168.5 68840 120 1100
1102 0 484870.88 273259.3 68800 120 1101
1103 0 485004.12 273392.22 68840 120 1102
1104 0 485235.62 273365.25 68880 120 1103
1105 0 484865.88 273320.28 68760 120 1102
1106 0 484852.75 273398 68680 120 1105
1107 0 484840.5 273574.2 68600 128 1106
1108 0 484868.8 273649.2 68520 134 1107
1109 0 484904.56 273778.2 68440 134 1108
1110 0 484905 273851 68400 134 1109
1111 0 485041.7 273894.25 68440 134 1110
1112 0 484905.22 273923.5 68360 120 1110
1113 0 484907.8 274009.9 68240 120 1112
1114 0 484905.28 274086.88 68200 86 1113
1115 0 484941.62 274228.03 68080 86 1114
1116 0 484977.34 274420.25 68000 107 1115
1117 0 485055.12 274725.8 67880 104 1116
1118 0 485201 274977.34 67840 124 1117
1119 0 485262.1 275117.1 67720 32 1118
1120 0 485194.03 274831.25 67680 124 1119
1121 0 485229.3 274799.06 67640 124 1120
1122 0 485409.56 275128.78 67600 86 1119
1123 0 485513.25 275152.56 67560 86 1122
1124 0 485589.34 275262.88 67520 86 1123
1125 0 485708.53 275324.8 67480 128 1124
1126 0 485772.2 275437.28 67520 128 1125
1127 0 485913.44 275382.78 67560 40 1126
1128 0 485951.5 275375.5 67600 40 1127
1129 0 485990 275368.06 67640 40 1128
1130 0 486015.75 275421.56 67680 40 1129
1131 0 486067.25 275432.12 67720 40 1130
1132 0 486175.56 275452.3 67760 40 1131
1133 0 486264.7 275439.34 67840 40 1132
1134 0 486393.53 275341.16 67920 81 1133
1135 0 486530.8 275269.62 68000 75 1134
1136 0 486603.1 275227.7 68080 75 1135
1137 0 486716.88 275198.62 68200 75 1136
1138 0 486916 275109 68280 75 1137
1139 0 487113.75 275032.75 68440 104 1138
1140 0 486991 274966.75 68480 104 1139
1141 0 486854.1 274663 68560 86 1140
1142 0 486805.78 274390 68720 120 1141
1143 0 486962.66 274258.34 68760 91 1142
1144 0 486969.94 274076.72 68720 71 1143
1145 0 486733.9 274012.5 68760 91 1144
1146 0 487276.16 273994.7 68840 71 1143
1147 0 487808 273760 69000 75 1146
1148 0 488064 273696 69040 80 1147
1149 0 488320 273632 69080 98 1148
1150 0 488544 273536 69200 101 1149
1151 0 488704 273600 69440 98 1150
1152 0 488896 273696 69600 96 1151
1153 0 489152 273728 69680 75 1152
1154 0 489408 273600 69760 71 1153
1155 0 489664 273568 69720 64 1154
1156 0 489920 273536 69760 60 1155
1157 0 490080 273504 69920 32 1156
1158 0 487283 275040 68480 104 1139
1159 0 485765.34 275449.72 67640 128 1128
1160 0 485665.8 275470.22 67680 86 1159
1161 0 485610.1 275487.22 67720 86 1160
1162 0 485836.6 275226.62 67360 128 1125
1163 0 485783.28 275206.88 67320 128 1162
1164 0 485843.8 275253.72 67200 120 1163
1165 0 485930.2 275353.25 67080 120 1164
1166 0 485890.56 275448.2 66960 107 1165
1167 0 485802.8 275560 66840 107 1166
1168 0 485803.8 275679.16 66720 91 1167
1169 0 486014.75 275718.75 66600 91 1168
1170 0 485927.5 275596.12 66560 91 1169
1171 0 485822.44 275452.25 66400 91 1170
1172 0 485604.62 275343.4 66440 -1 1171
1173 0 485936.75 275525 66360 91 1171
1174 0 485951.03 275551.88 66320 91 1173
1175 0 486084.75 275731.97 66560 45 1169
1176 0 486529.6 275669.12 66600 81 1175
1177 0 486500.72 275955.47 66440 81 1175
1178 0 486671.4 275968.88 66360 81 1177
1179 0 486784.06 275985.44 66280 81 1178
1180 0 487022.75 276077.66 66240 80 1179
1181 0 487335.75 276063.72 66200 96 1180
1182 0 487761.3 276029.6 66120 120 1181
1183 0 487768.94 276062.75 66040 120 1182
1184 0 487786.06 275992.38 66160 120 1182
1185 0 487863.3 275965.2 66240 64 1184
1186 0 488018.84 275923.75 66320 64 1185
1187 0 488288 275879.38 66360 90 1186
1188 0 488555.66 275747.38 66440 81 1187
1189 0 488834.75 275550.2 66480 91 1188
1190 0 489075.06 275360.53 66560 71 1189
1191 0 489213.4 275212.88 66640 60 1190
1192 0 489256.3 275149.47 66760 75 1191
1193 0 489575.6 274664.47 66840 32 1192
1194 0 485202.72 275056.3 67880 124 1118
1195 0 485195.25 275043.8 67960 124 1194
1196 0 484933.53 272909.44 68800 120 1101
1197 0 484994.38 272785.56 68760 81 1196
1198 0 483860 272466.03 69360 -1 1091
1199 0 483844 272458.03 69280 -1 1198
1200 0 484120 272826.03 69280 -1 1199
1201 0 484056 273002.03 69280 -1 1200
1202 0 484224 273186.03 69280 -1 1201
1203 0 483836 272458.03 69160 -1 1199
1204 0 483708 272442.03 69000 -1 1203
1205 0 483632 272434.06 68760 -1 1204
1206 0 483744 272430.03 68640 -1 1205
1207 0 483672 272534.03 68560 -1 1206
1208 0 483536 272586.06 68440 -1 1207
1209 0 483536 272586.06 68240 -1 1208
1210 0 483488 272650.06 68000 -1 1209
1211 0 483248 272714.06 67720 -1 1210
1212 0 483216 272586.1 67600 -1 1211
1213 0 483300 272514.1 67480 -1 1212
1214 0 483384 272482.1 67360 -1 1213
1215 0 483388 272550.03 67240 -1 1214
1216 0 483216 272602.03 67120 -1 1215
1217 0 483096 272702.03 67000 -1 1216
1218 0 482956 272790.03 66880 -1 1217
1219 0 482756 272850.03 66760 -1 1218
1220 0 482584 272978.03 66640 -1 1219
1221 0 482524 272998.03 66480 -1 1220
1222 0 482336 272990.03 66360 -1 1221
1223 0 482196 272986.03 66200 -1 1222
1224 0 482172 273038.03 66080 -1 1223
1225 0 482150.66 273016.66 66000 -1 1224
1226 0 482444 273198.03 66000 -1 1225
1227 0 482494.03 273463.5 65960 -1 1226
1228 0 482140 273006.03 65960 -1 1225
1229 0 482016 272966.03 65800 -1 1228
1230 0 482028 273002.03 65760 -1 1229
1231 0 482444 273110.03 65760 -1 1230
1232 0 482556.1 273098.7 65720 71 1231
1233 0 482583.16 273058 65680 71 1232
1234 0 482605.25 273030.06 65640 71 1233
1235 0 482600.8 273005.38 65600 71 1234
1236 0 482673 272990.28 65520 71 1235
1237 0 482816.7 272966.66 65400 75 1236
1238 0 482945.03 272878.3 65240 75 1237
1239 0 482975.66 272802.84 65040 128 1238
1240 0 483188.56 272654.3 64840 163 1239
1241 0 483743.1 272337.84 64880 81 1240
1242 0 484273.62 271914.62 64920 98 1241
1243 0 484501.25 271650.62 65000 120 1242
1244 0 484590.72 271625.44 65040 120 1243
1245 0 484702.25 271522.5 65160 71 1244
1246 0 484853.34 271511.38 65360 60 1245
1247 0 485032.94 271530.88 65560 51 1246
1248 0 485438.7 271544.7 65600 32 1247
1249 0 484388.5 271793.9 64880 98 1242
1250 0 484469.94 271634.1 64840 45 1249
1251 0 484474 271627.47 64800 45 1250
1252 0 483005.78 272638.88 64800 124 1240
1253 0 483203.62 272627 64760 163 1252
1254 0 483424.5 272606 64720 163 1253
1255 0 483490.22 272568.25 64640 102 1254
1256 0 482793.38 272393.2 64760 124 1252
1257 0 481976 272986.03 65720 -1 1230
1258 0 481812 272930.03 65600 -1 1257
1259 0 481712 272962.03 65480 -1 1258
1260 0 481716 272934.03 65320 -1 1259
1261 0 481704 272858.03 65240 -1 1260
1262 0 481572 272822.03 65160 -1 1261
1263 0 481432 272814.03 65040 -1 1262
1264 0 481456 272810.03 64880 -1 1263
1265 0 481492 272786.03 64800 -1 1264
1266 0 481468 272778.03 64680 -1 1265
1267 0 481420 272674.03 64520 -1 1266
1268 0 481536 272318.03 64360 -1 1267
1269 0 481492 272158.03 64240 -1 1268
1270 0 481440 272018.03 64080 -1 1269
1271 0 481280 271930.03 63920 -1 1270
1272 0 481004 271174.06 64000 -1 1271
1273 0 480972 270878.06 64120 71 1272
1274 0 480946.12 270798.9 64160 71 1273
1275 0 480915.7 270703.1 64240 71 1274
1276 0 480745.25 270539.34 64360 45 1275
1277 0 480593.84 270520.25 64440 91 1276
1278 0 480376.53 270490.5 64520 91 1277
1279 0 480218.22 270194.84 64480 75 1278
1280 0 480214.72 270007.94 64440 40 1279
1281 0 480240.56 269917.5 64400 40 1280
1282 0 480265.75 269802.44 64360 51 1281
1283 0 480254.84 269748.3 64320 51 1282
1284 0 480185.47 269573.2 64240 51 1283
1285 0 479932.75 269321.5 64160 71 1284
1286 0 479885.75 269285.25 64120 71 1285
1287 0 479508.25 269234.88 64000 51 1286
1288 0 479329.5 269189.12 63960 32 1287
1289 0 479424.28 269170.72 63920 51 1288
1290 0 479283.84 269220.62 63840 32 1289
1291 0 479302.47 269060.53 63800 32 1290
1292 0 479231.9 269155 64040 32 1288
1293 0 479231.9 269155 64120 32 1292
1294 0 480281.28 270489.38 64680 91 1278
1295 0 480247.03 270660 64760 96 1294
1296 0 480419.16 270649.25 64880 96 1295
1297 0 480455.5 270690.8 65000 71 1296
1298 0 480408.66 270506.9 65120 64 1297
1299 0 480464.53 270369.4 65240 64 1298
1300 0 480510.75 270334.5 65280 96 1299
1301 0 480318.3 270337.78 65320 51 1300
1302 0 480118.44 270276.94 65400 64 1301
1303 0 479816.28 270044.7 65480 71 1302
1304 0 479797.4 269892.38 65600 60 1303
1305 0 480648.28 270230.88 65400 96 1300
1306 0 480754.5 270178.5 65480 81 1305
1307 0 480775.38 270167.44 65600 81 1306
1308 0 480882.5 270152.62 65800 71 1307
1309 0 481028.8 270178.53 66040 75 1308
1310 0 481209.47 270080.38 66240 71 1309
1311 0 481295 270041.3 66280 71 1310
1312 0 481160 272082.06 63840 102 1271
1313 0 480920 272362.06 63680 81 1312
1314 0 480888 272378.03 63600 81 1313
1315 0 480700 272350.03 63480 120 1314
1316 0 480620 272350.03 63320 120 1315
1317 0 480368 272282.03 63160 140 1316
1318 0 480304 272186.03 63000 140 1317
1319 0 480216 272114.03 62840 153 1318
1320 0 480136 271990.03 62720 107 1319
1321 0 479916 271950.03 62600 107 1320
1322 0 479948 271514.03 62560 -1 1321
1323 0 479484 271446.03 62440 -1 1322
1324 0 480144 271438.03 62400 -1 1323
1325 0 480545.38 271466.72 62360 -1 1324
1326 0 479200 271326.03 62360 -1 1323
1327 0 478852 271274.03 62240 -1 1326
1328 0 478392 271014.03 62080 -1 1327
1329 0 478076 270730.06 61920 -1 1328
1330 0 477860 270706.03 61800 -1 1329
1331 0 477684 270686.03 61680 -1 1330
1332 0 477572 270654.03 61520 -1 1331
1333 0 477276 270390.03 61400 -1 1332
1334 0 477256 269938.03 61440 -1 1333
1335 0 477200 269806.03 61360 -1 1334
1336 0 477076 269714.03 61320 -1 1335
1337 0 477128 269606.03 61240 -1 1336
1338 0 477084 269474.03 61120 -1 1337
1339 0 477100 269410.03 60960 -1 1338
1340 0 477081.2 269366 60920 -1 1339
1341 0 477058.16 269266.8 60800 -1 1340
1342 0 477020.3 269118.5 60720 -1 1341
1343 0 476917.6 269135.72 60680 -1 1342
1344 0 477081.75 269634.66 60640 -1 1343
1345 0 477328.06 269559.6 60600 -1 1344
1346 0 477123.5 269584.53 60560 -1 1345
1347 0 476827.75 269507.06 60400 -1 1346
1348 0 476487.62 269397.44 60360 -1 1347
1349 0 477094 269640.56 60280 -1 1347
1350 0 477728.4 269032.62 60560 -1 1345
1351 0 478069.2 268733.6 60600 -1 1350
1352 0 478221.8 268365.5 60520 -1 1351
1353 0 478290.6 268117.03 60440 -1 1352
1354 0 478252.75 268604.2 60640 -1 1351
1355 0 478110.53 268253.8 60720 -1 1354
1356 0 477262.66 269940.66 61480 -1 1334
1357 0 477276 269946.03 61560 -1 1356
1358 0 477276 270010.03 61680 -1 1357
1359 0 477276 269982.03 61840 -1 1358
1360 0 477272 269870.03 62000 -1 1359
1361 0 477168 270434.03 61280 -1 1333
1362 0 476916 270406.03 61120 -1 1361
1363 0 476468 270342.06 61080 -1 1362
1364 0 476128 270346.03 61000 -1 1363
1365 0 475760 270214.03 60920 -1 1364
1366 0 475288 270018.03 60760 -1 1365
1367 0 474676.03 270362.1 60640 -1 1366
1368 0 474192.03 269970.12 60600 -1 1367
1369 0 473716.03 269598.12 60440 -1 1368
1370 0 473148 269210.03 60400 -1 1369
1371 0 472824 269034.03 60320 -1 1370
1372 0 472472 268694.03 60160 -1 1371
1373 0 471836 268198.06 59920 40 1372
1374 0 471996 268334.03 59800 40 1373
1375 0 471896 268326.03 59680 32 1374
1376 0 471800 268350.03 59520 32 1375
1377 0 471788 268434.03 59400 45 1376
1378 0 471620 268422.03 59320 45 1377
1379 0 471404 268390.03 59160 75 1378
1380 0 471340 268462.03 59040 75 1379
1381 0 471036 268410.03 58920 108 1380
1382 0 470918.66 268394 59000 120 1381
1383 0 470860 268386.03 59040 120 1382
1384 0 470820.03 268310.06 59120 120 1383
1385 0 470944 268446.03 58800 120 1381
1386 0 470840 268458.03 58640 122 1385
1387 0 470600 268398.03 58520 96 1386
1388 0 470700 268426.03 58480 122 1387
1389 0 470592 268474.03 58360 96 1388
1390 0 470540 268486.03 58240 81 1389
1391 0 470544 268478.03 58080 81 1390
1392 0 470344 268398.03 57920 81 1391
1393 0 470128 268358.03 57760 128 1392
1394 0 469904 267926.03 57640 81 1393
1395 0 470044.8 267841.56 57600 81 1394
1396 0 470093.12 267749 57520 81 1395
1397 0 470193.84 267791.75 57400 81 1396
1398 0 470438.84 267621.56 57280 -1 1397
1399 0 470545.84 267331.1 57200 -1 1398
1400 0 470742.94 266930 57240 -1 1399
1401 0 470650.88 267222.53 57160 -1 1399
1402 0 470793.2 267041.12 57080 -1 1401
1403 0 470897 266842.38 56920 -1 1402
1404 0 471101.53 266617.38 56840 -1 1403
1405 0 471424.66 266368.38 56720 -1 1404
1406 0 471874.88 266152.8 56560 -1 1405
1407 0 472242.44 266076.84 56400 -1 1406
1408 0 472369.25 266050.5 56360 -1 1407
1409 0 472182.4 266106.34 56320 -1 1408
1410 0 472032.38 266131.12 56160 -1 1409
1411 0 471978.75 266283.5 56040 -1 1410
1412 0 472028.34 266307.12 56000 -1 1411
1413 0 472750.8 265971.25 56240 -1 1408
1414 0 472958.12 265892.25 56200 -1 1413
1415 0 473152.28 265911.2 56160 -1 1414
1416 0 473263.75 265810.94 56120 -1 1415
1417 0 473432.5 265800.88 56040 -1 1416
1418 0 473486.84 265769.56 56000 -1 1417
1419 0 473578.7 265757.44 55880 -1 1418
1420 0 473711.2 265830.53 55760 -1 1419
1421 0 473999 265718.06 55680 -1 1420
1422 0 474216.03 265619.8 55520 -1 1421
1423 0 474372.44 265557.06 55400 -1 1422
1424 0 474528.66 265463.78 55320 -1 1423
1425 0 474626.9 265371.53 55240 -1 1424
1426 0 474831.8 265208.25 55120 -1 1425
1427 0 474977.56 264967.12 54960 -1 1426
1428 0 475069.16 264778.06 54840 -1 1427
1429 0 475203.9 264584.78 54760 -1 1428
1430 0 475309.06 264496.7 54640 -1 1429
1431 0 475391.44 264494.28 54440 -1 1430
1432 0 475436.44 264460.03 54280 -1 1431
1433 0 475514.62 264401.03 54120 -1 1432
1434 0 475576 264332.5 54040 -1 1433
1435 0 475637.3 264264.3 53960 -1 1434
1436 0 475714.44 264205.66 53880 -1 1435
1437 0 475803.5 264185.4 53760 -1 1436
1438 0 475975.53 263998.2 53560 -1 1437
1439 0 476205.6 263894.34 53360 -1 1438
1440 0 476288.53 263794.38 53240 -1 1439
1441 0 476368.25 263775.22 53080 -1 1440
1442 0 475276.38 264446.72 54000 -1 1434
1443 0 475260.3 264420.62 54800 -1 1429
1444 0 475292.56 264294.22 54840 -1 1443
1445 0 473073.12 265746.78 56080 -1 1416
1446 0 469216 267646.06 57720 107 1394
1447 0 468076.2 267254 57680 197 1446
1448 0 467442.8 267002.7 57760 108 1447
1449 0 466262.34 266888.56 57800 80 1448
1450 0 466088.5 266877 57840 51 1449
1451 0 465915.3 266864.88 57880 71 1450
1452 0 465739.62 266880.6 57960 71 1451
1453 0 465296.38 266889.38 58040 75 1452
1454 0 464654.94 266832.12 58080 96 1453
1455 0 464112.5 266842.5 58040 81 1454
1456 0 463569.6 266852.75 58000 102 1455
1457 0 463013.6 266920.8 57880 64 1456
1458 0 462654.75 266931.88 57800 115 1457
1459 0 462473.16 266984.25 57760 134 1458
1460 0 462464.6 267188.66 57800 134 1459
1461 0 462405.28 266952.62 57680 134 1459
1462 0 462292.75 266903.78 57600 166 1461
1463 0 462028.03 266915.06 57480 75 1462
1464 0 461530.5 266689.25 57320 128 1463
1465 0 461407.56 266699.88 57280 128 1464
1466 0 461198.16 266607.94 57040 200 1465
1467 0 461112.53 266543.22 57000 168 1466
1468 0 461098.12 266498.28 56840 168 1467
1469 0 461182.3 266395.06 56680 160 1468
1470 0 461098.8 266393.5 56640 178 1469
1471 0 460976.12 266378.6 56520 178 1470
1472 0 460994.12 266357.3 56400 178 1471
1473 0 461117.78 266319.3 56280 178 1472
1474 0 461241.38 266416.8 56160 178 1473
1475 0 460549.94 267294.97 57000 81 1466
1476 0 460829.88 266123.9 57480 153 1464
1477 0 460408.62 266108.38 57440 153 1476
1478 0 460204.44 266190 57480 153 1477
1479 0 460768.3 266045.72 57520 124 1476
1480 0 460667.03 265880.84 57560 124 1479
1481 0 460422.1 265618.1 57640 64 1480
1482 0 460449.25 265460.2 57680 64 1481
1483 0 463643.25 266797.1 58080 102 1455
1484 0 463419.06 266771.25 58200 102 1483
1485 0 463155.03 266778.75 58320 51 1484
1486 0 465981.56 266628.16 57800 71 1450
1487 0 471096 267442.1 59840 32 1373
1488 0 470920 267414.06 59680 32 1487
1489 0 470492 266802.03 59720 -1 1488
1490 0 470468 266756 59680 -1 1489
1491 0 470444 266710.03 59640 -1 1490
1492 0 470404 266542.03 59560 -1 1491
1493 0 470768 267206.03 59920 32 1487
1494 0 470784 267134.03 60000 139 1493
1495 0 471160.03 267066.06 60120 206 1494
1496 0 471456 267134.03 60240 209 1495
1497 0 471816 266626.03 60280 -1 1496
1498 0 471868 266394.03 60320 -1 1497
1499 0 471940 266318.03 60360 -1 1498
1500 0 471396 267122.03 60320 209 1496
1501 0 471392 267134.03 60480 209 1500
1502 0 471380 267326.03 60560 206 1501
1503 0 471212 267610.06 60640 206 1502
1504 0 472004 267350.03 60280 102 1496
1505 0 472312 267482.03 60360 -1 1504
1506 0 472328 267598.03 60480 -1 1505
1507 0 473704 269858.03 60400 -1 1369
1508 0 477456 270550.03 61080 -1 1362
1509 0 477628 270922.03 61120 -1 1508
1510 0 477864 271038.06 61080 -1 1509
1511 0 481584 272614.06 63680 51 1313
1512 0 481720 272654.06 63640 51 1511
1513 0 481720 272660 63600 51 1512
1514 0 481720 272666.03 63560 51 1513
1515 0 481868 272734.03 63400 32 1514
1516 0 481900 272750.03 63360 32 1515
1517 0 482064 272874.03 65200 -1 1261
1518 0 483644 272190.03 67240 -1 1215
1519 0 483628 272194 67200 -1 1518
1520 0 483612 272198.03 67160 -1 1519
1521 0 484392 271882.03 68640 -1 1206
1522 0 484644 271666.03 68560 -1 1521
1523 0 484840 271582.03 68480 -1 1522
1524 0 485030.03 271460.47 68440 60 1523
1525 0 485073.53 271241.2 68400 135 1524
1526 0 485360.38 270959.56 68360 71 1525
1527 0 485517.8 270800.2 68120 32 1526
1528 0 485635.44 270619.66 67880 80 1527
1529 0 485613.72 270216.53 67920 96 1528
1530 0 485680.2 269910.25 67800 139 1529
1531 0 485643.38 269858.44 67680 139 1530
1532 0 485690.22 269811.44 67560 139 1531
1533 0 485774.22 269778.03 67440 101 1532
1534 0 485672.34 269800.06 67400 101 1533
1535 0 485697.72 269714.38 67360 101 1534
1536 0 485744.4 269689.22 67320 101 1535
1537 0 485832.75 269730.56 67240 101 1536
1538 0 485852.22 269778.38 67160 71 1537
1539 0 485743.62 269871.7 67040 40 1538
1540 0 485752.78 269940.25 67000 40 1539
1541 0 485913.3 270005.06 66960 40 1540
1542 0 486208 270432 66480 51 1541
1543 0 486336 270592 66320 60 1542
1544 0 486432 270752 66080 64 1543
1545 0 486464 270784 66000 75 1544
1546 0 486304 270784 65800 45 1545
1547 0 486080 270784 65680 32 1546
1548 0 485888 270688 65520 32 1547
1549 0 485760 270464 65520 32 1548
1550 0 485664 270400 65520 32 1549
1551 0 486624 270912 65800 75 1545
1552 0 486848 271040 65720 40 1551
1553 0 487040 271232 65680 51 1552
1554 0 487264 271392 65680 45 1553
1555 0 487424 271552 65560 40 1554
1556 0 487456 271584 65520 45 1555
1557 0 485674.97 269858.1 67000 75 1539
1558 0 485575 269883.6 66920 75 1557
1559 0 485377.7 269862.97 66880 81 1558
1560 0 485204.66 269771.06 66800 104 1559
1561 0 485127.72 269457.4 66680 75 1560
1562 0 485165.12 269163.88 66640 120 1561
1563 0 485094.66 269112.3 66600 120 1562
1564 0 484983.4 269004.44 66520 81 1563
1565 0 484844.25 268935.6 66480 81 1564
1566 0 484680.56 268780.97 66360 81 1565
1567 0 484352 268480 66120 120 1566
1568 0 484224 268256 66040 120 1567
1569 0 484160 268000 66000 80 1568
1570 0 484064 267776 65920 71 1569
1571 0 484064 267520 65880 75 1570
1572 0 484192 267296 65840 107 1571
1573 0 484288 267040 65840 75 1572
1574 0 484288 266784 65840 75 1573
1575 0 484288 266528 65760 102 1574
1576 0 484192 266272 65680 80 1575
1577 0 484128 266016 65640 81 1576
1578 0 484096 265760 65560 40 1577
1579 0 484096 265504 65560 64 1578
1580 0 484096 265472 65560 64 1579
1581 0 485339.47 269052.5 66760 86 1562
1582 0 485637.38 270000.22 67960 81 1529
1583 0 485645.38 269954.47 68000 81 1582
1584 0 486226 270610.25 67920 71 1528
1585 0 486376.22 270581.12 67960 71 1584
1586 0 486423.75 270482.3 68080 71 1585
1587 0 486544.53 270245.6 68120 91 1586
1588 0 486769.7 270613 67880 102 1584
1589 0 487076.66 270848.7 67840 80 1588
1590 0 487193.56 270917.88 67800 81 1589
1591 0 487372.5 271004.7 67760 75 1590
1592 0 487580.6 271074.44 67680 75 1591
1593 0 487728.44 271079.84 67640 80 1592
1594 0 487950.4 271151.1 67600 75 1593
1595 0 488140.28 271209.44 67520 104 1594
1596 0 488367.4 271245.5 67440 104 1595
1597 0 488481.34 271273.62 67360 120 1596
1598 0 488749.78 271318.28 67280 104 1597
1599 0 489080.53 271381.94 67320 -1 1598
1600 0 489167.84 271414.78 67280 -1 1599
1601 0 488582.94 271306.47 67240 120 1598
1602 0 488684.94 271317.47 67080 104 1601
1603 0 488659.28 271368.06 66920 104 1602
1604 0 488668.7 271495.4 66800 98 1603
1605 0 488738.75 271624 66680 98 1604
1606 0 488761.8 271667 66640 98 1605
1607 0 488816.44 271703.88 66600 98 1606
1608 0 488930.16 271760.38 66560 98 1607
1609 0 489094.2 271919.38 66480 -1 1608
1610 0 489418.9 272210 66400 -1 1609
1611 0 488724.16 271235.88 66640 51 1605
1612 0 485726.84 270862.94 68400 32 1526
1613 0 486117.53 270894 68440 32 1612
1614 0 487420 271158.03 72320 -1 1073
1615 0 487616 271050.03 72280 80 1614
1616 0 487968 270966.03 72200 81 1615
1617 0 488184 270906.03 72120 98 1616
1618 0 488296 270890 72080 98 1617
1619 0 488124 271022.03 72040 98 1618
1620 0 488146.66 271042 72000 98 1619
1621 0 488192 271082.03 71920 98 1620
1622 0 488272 271230.03 71800 98 1621
1623 0 488324 271266.03 71680 -1 1622
1624 0 488408 270874.03 72040 98 1618
1625 0 488508 270834.03 72000 98 1624
1626 0 488840 270666.03 71880 107 1625
1627 0 489140.03 270466.1 71920 163 1626
1628 0 489296 270366.06 71840 137 1627
1629 0 489404 270402.06 71680 137 1628
1630 0 489524 270382.06 71560 101 1629
1631 0 489760 270230.03 71480 98 1630
1632 0 489892 270078.03 71360 81 1631
1633 0 490052 269994.06 71280 81 1632
1634 0 490156 269990.06 71120 96 1633
1635 0 490280 269978.06 71000 75 1634
1636 0 490484 269962.06 70880 75 1635
1637 0 490608 269906.06 70720 101 1636
1638 0 490668 269826.03 70520 81 1637
1639 0 490668 269778.03 70320 108 1638
1640 0 490644 269694.03 70160 108 1639
1641 0 490688 269594.03 70040 115 1640
1642 0 490796 269518.03 69920 64 1641
1643 0 490596 269678.03 69880 81 1642
1644 0 490956 269426.03 69880 104 1642
1645 0 491052 269350.03 69800 124 1644
1646 0 491032 269146.03 69720 160 1645
1647 0 491044 269110.03 69600 160 1646
1648 0 491004 269086.03 69480 140 1647
1649 0 490920 269002.03 69360 140 1648
1650 0 490860 268842.03 69200 163 1649
1651 0 490880 268626.03 69040 120 1650
1652 0 490964 268706.1 68960 120 1651
1653 0 491048 268694.1 68840 120 1652
1654 0 490680 268278.03 69000 98 1651
1655 0 489940 267826.06 68960 60 1654
1656 0 489824 267498.06 69000 32 1655
1657 0 489796 267146.1 68920 32 1656
1658 0 489792 267122.1 68760 32 1657
1659 0 489808 267137 68720 32 1658
1660 0 489856 267182.1 68600 32 1659
1661 0 489896 267134.1 68440 51 1660
1662 0 489732 266702.1 68520 -1 1661
1663 0 489572 266594.1 68440 -1 1662
1664 0 489384 266454.1 68400 -1 1663
1665 0 490000 267130.1 68360 51 1661
1666 0 489784 267494.1 68320 32 1665
1667 0 489756 267590.1 68200 32 1666
1668 0 489686.84 267762 68160 32 1667
1669 0 490072 266942.1 68240 104 1665
1670 0 490216 266822.1 68080 98 1669
1671 0 490384 266706.1 67960 98 1670
1672 0 490516 266670.03 67840 122 1671
1673 0 490560 266702.03 67760 122 1672
1674 0 490544 266718.03 67720 98 1673
1675 0 490544 266682.03 67600 98 1674
1676 0 490720 266530.03 67480 96 1675
1677 0 490836 266550.03 67320 102 1676
1678 0 490952 266590.03 67240 75 1677
1679 0 491008 266674.03 67080 75 1678
1680 0 490984 266806.03 66960 60 1679
1681 0 490920 266934.03 66840 60 1680
1682 0 490780 266998.06 66800 102 1681
1683 0 490872 267050.03 66720 102 1682
1684 0 490996 267138.03 66600 101 1683
1685 0 491172 267290.03 66440 101 1684
1686 0 491520 267410.03 66400 120 1685
1687 0 491736 267566.03 66320 134 1686
1688 0 491692 267610.03 66200 75 1687
1689 0 491648 267798.03 66160 75 1688
1690 0 491616 268090.03 66080 75 1689
1691 0 491660 268274.03 66040 51 1690
1692 0 491632 268418.03 66000 51 1691
1693 0 492096 267658.03 66320 71 1687
1694 0 492156 267654.03 66240 71 1693
1695 0 492284 267694 66160 71 1694
1696 0 492348 267714.03 66120 51 1695
1697 0 492632 267750.03 66000 71 1696
1698 0 492868 267830.03 65840 102 1697
1699 0 492816 267890.03 65760 102 1698
1700 0 492948 268118.03 65640 81 1699
1701 0 493056 268510.06 65520 80 1700
1702 0 493208 268858.06 65480 122 1701
1703 0 493220 268930.1 65360 122 1702
1704 0 493432 269062.1 65320 60 1703
1705 0 493776 269290.12 65240 71 1704
1706 0 493928 269362.03 65160 40 1705
1707 0 494108 269566.03 65040 71 1706
1708 0 494192 269710.06 64960 71 1707
1709 0 494196 269862.06 64800 81 1708
1710 0 494120 269982.06 64760 81 1709
1711 0 494018.66 270038 64680 45 1710
1712 0 493968 270066.06 64640 45 1711
1713 0 494028 269902.06 64600 81 1712
1714 0 494020 269818.06 64560 81 1713
1715 0 493896 270202.06 64600 60 1712
1716 0 493748 270274.06 64560 60 1715
1717 0 493016 269054.1 65360 40 1703
1718 0 492820 269110.1 65320 75 1717
1719 0 493012 267482.03 65840 102 1698
1720 0 493196 267326.03 65880 -1 1719
1721 0 493188 267322.03 65800 -1 1720
1722 0 492045.34 267690 66400 81 1693
1723 0 492020 267706.03 66440 81 1722
1724 0 491908 267850.03 66560 81 1723
1725 0 490564 266998.03 66760 102 1682
1726 0 490988 266070.03 67280 71 1677
1727 0 491100 265882.03 67240 64 1726
1728 0 490792 266806.03 67760 98 1673
1729 0 489688 267966.1 68560 32 1660
1730 0 489544 268206.1 68520 -1 1729
1731 0 489392 268254.1 68560 -1 1730
1732 0 489256 268270.1 68640 -1 1731
1733 0 489156 268278.03 68720 -1 1732
1734 0 488852 268382.03 68720 -1 1733
1735 0 488744 268542.03 68760 -1 1734
1736 0 488608 268666.03 68840 -1 1735
1737 0 488492 268666.03 68920 -1 1736
1738 0 488420 268690.03 68840 -1 1737
1739 0 488548 268730.03 69000 -1 1737
1740 0 489228 268394.1 68600 -1 1732
1741 0 489368 267094.1 68720 -1 1659
1742 0 489236 267026.1 68800 -1 1741
1743 0 489132 266914.1 68920 -1 1742
1744 0 490263.38 266913.75 68800 51 1659
1745 0 490433.7 266853.6 68880 -1 1744
1746 0 491500 269214.03 69480 51 1648
1747 0 491744 269082.03 69520 90 1746
1748 0 492416 268960 69320 75 1747
1749 0 492672 268960 69280 64 1748
1750 0 492928 268928 69240 45 1749
1751 0 493184 268896 69240 60 1750
1752 0 493408 268832 69080 81 1751
1753 0 493664 268800 69040 32 1752
1754 0 493920 268768 69040 51 1753
1755 0 494176 268736 69000 51 1754
1756 0 494432 268672 69040 45 1755
1757 0 494624 268544 69000 40 1756
1758 0 491664 268866.03 69480 90 1747
1759 0 491668 268770.03 69600 90 1758
1760 0 491700 268622.03 69560 -1 1759
1761 0 490728 268814.03 69760 160 1646
1762 0 490678 268832 69840 -1 1761
1763 0 490628 268850.03 69920 -1 1762
1764 0 491264 269838.03 69800 71 1645
1765 0 491332 269874.03 69840 71 1764
1766 0 491364 269966.03 69760 71 1765
1767 0 491452 269998.03 69640 40 1766
1768 0 491340 269798.03 69880 71 1765
1769 0 489252 270606.06 71560 71 1630
1770 0 489176 270642.06 71480 71 1769
1771 0 489008 270566.03 71360 71 1770
1772 0 488996 270518.03 71200 96 1771
1773 0 488981.88 270492.72 71160 96 1772
1774 0 488961.72 270216.75 71200 90 1773
1775 0 489045.75 270456.8 71080 96 1773
1776 0 489054.88 270478.88 71040 90 1775
1777 0 489039.66 270458.34 71000 90 1776
1778 0 488998.75 270392.06 70960 90 1777
1779 0 488987.3 270199.47 70920 90 1778
1780 0 489009.38 270417.1 70920 90 1777
1781 0 489216.38 270338.88 70840 71 1780
1782 0 489318.28 270282.25 70720 71 1781
1783 0 489312 270254.06 71960 137 1627
1784 0 489300 270606.06 71960 163 1627
1785 0 487477.75 271658.1 74880 -1 1062
1786 0 487792.88 271594.5 75280 -1 1785
1787 0 488234.16 271623.28 75520 -1 1786
1788 0 488321.38 271625.9 75560 -1 1787
1789 0 489375.84 271296.6 75800 -1 1788
1790 0 490284.44 271242.56 75960 -1 1789
1791 0 490345.8 271280.38 76160 -1 1790
1792 0 490609.47 271275.12 76360 -1 1791
1793 0 490892.84 271232.7 76560 -1 1792
1794 0 491806.56 270266.12 76560 -1 1793
1795 0 492809.12 269482.8 76560 -1 1794
1796 0 493584.44 269092.16 76560 -1 1795
1797 0 493687 269114.06 76440 -1 1796
1798 0 493807 269090.06 76280 -1 1797
1799 0 493983 269058.06 76080 -1 1798
1800 0 494015 268858.06 76080 -1 1799
1801 0 494119 268794.06 76000 -1 1800
1802 0 493895 269234.06 76000 -1 1799
1803 0 493903 269418.06 75880 -1 1802
1804 0 494215 269074.06 76040 -1 1799
1805 0 494391 268986.06 75920 -1 1804
1806 0 494543 269018.06 75840 -1 1805
1807 0 494687 268994.06 75720 -1 1806
1808 0 495247 269146.06 75720 -1 1807
1809 0 494623 268906.06 75640 -1 1807
1810 0 494631 268866.06 75520 -1 1809
1811 0 494711 268810.06 75400 -1 1810
1812 0 494743 268802.06 75160 -1 1811
1813 0 494891 268674.03 75000 -1 1812
1814 0 495091 268542.03 74920 -1 1813
1815 0 495367 268410.03 74840 -1 1814
1816 0 495855 268266.06 74560 -1 1815
1817 0 496223 268070.03 74360 -1 1816
1818 0 496667 268114.03 74240 -1 1817
1819 0 497067 268202.06 74080 -1 1818
1820 0 497239 268250.06 73920 -1 1819
1821 0 497459 268198.06 73760 -1 1820
1822 0 498019 267986.06 73680 -1 1821
1823 0 498349 267888 73640 107 1822
1824 0 498989.7 267522.06 73600 45 1823
1825 0 499106 267662.03 73480 80 1824
1826 0 499154 267774.03 73360 80 1825
1827 0 499486 267878.03 73240 -1 1826
1828 0 499654 267914.03 73160 -1 1827
1829 0 499678 267966.03 73080 -1 1828
1830 0 499862 267926.03 72960 -1 1829
1831 0 500046 267914.03 72840 -1 1830
1832 0 500194 267962.03 72680 -1 1831
1833 0 500066 267906.03 72640 -1 1832
1834 0 499994 267878.03 72560 -1 1833
1835 0 500414 268078.03 72640 -1 1832
1836 0 500558 268162.03 72560 -1 1835
1837 0 500666 268218.03 72440 -1 1836
1838 0 500898 268254.06 72320 -1 1837
1839 0 500798 268270.03 72280 -1 1838
1840 0 500770 268318.03 72200 -1 1839
1841 0 500754 268430.03 72080 -1 1840
1842 0 500750 268582.03 72000 -1 1841
1843 0 500846 268790.03 71880 -1 1842
1844 0 500850 268982.03 71800 -1 1843
1845 0 500910 269142.03 71680 -1 1844
1846 0 500902 269282.03 71560 -1 1845
1847 0 500978 269470.03 71440 -1 1846
1848 0 501002 269658.03 71400 -1 1847
1849 0 501038 269698.03 71360 -1 1848
1850 0 500926 269998.03 71400 -1 1848
1851 0 500982 270170.06 71320 -1 1850
1852 0 500978 270338.03 71240 -1 1851
1853 0 500802 270406.03 71080 -1 1852
1854 0 500806 270422.03 71280 -1 1852
1855 0 500770 270562.03 71320 -1 1854
1856 0 500574 270618.03 71400 -1 1855
1857 0 500366 270770.03 71400 -1 1856
1858 0 500178 270798.03 71360 -1 1857
1859 0 500010 270830.03 71240 -1 1858
1860 0 499910 270854.03 71160 -1 1859
1861 0 500978 269394.03 71400 -1 1847
1862 0 501014 269418.03 71280 -1 1861
1863 0 501118 269358.03 71200 -1 1862
1864 0 501226 269246.03 71240 -1 1863
1865 0 501230 269230.03 71360 -1 1864
1866 0 501110 269494.03 71080 -1 1863
1867 0 501122 269542.03 70920 -1 1866
1868 0 501186 269486.03 70880 -1 1867
1869 0 499857.7 266822.1 73560 71 1824
1870 0 499790 266810.03 73680 71 1869
1871 0 499662 266842.03 73840 -1 1870
1872 0 499670.03 266762.06 74000 -1 1871
1873 0 499846 266850.03 74040 -1 1872
1874 0 499828.66 266844.66 74080 -1 1873
1875 0 499794 266834.03 74160 -1 1874
1876 0 499682 266818.03 74320 -1 1875
1877 0 499518 266806.03 74520 -1 1876
1878 0 499610 266526.03 74040 -1 1872
1879 0 500449.7 266722.12 73560 168 1869
1880 0 500482 266750.03 73400 168 1879
1881 0 500606 266642.03 73320 168 1880
1882 0 500650 266610.03 73200 104 1881
1883 0 500706 266690.03 73040 104 1882
1884 0 500818 266662.03 72920 96 1883
1885 0 500986 266634.03 72800 75 1884
1886 0 501066 266642.03 72760 75 1885
1887 0 501134 266670.03 72640 75 1886
1888 0 501170 266606.03 72560 71 1887
1889 0 501214 266606.03 72480 71 1888
1890 0 501190 266758.03 72480 71 1889
1891 0 501190 266826.03 72400 71 1890
1892 0 501298 266902.03 72240 101 1891
1893 0 501302 266606.03 72400 71 1889
1894 0 501370 266626.03 72200 96 1893
1895 0 501458 266630.03 72040 81 1894
1896 0 501282 266678.03 72000 64 1895
1897 0 501122 266718.03 71880 64 1896
1898 0 500918 266766.03 71760 81 1897
1899 0 500638 266778.03 71720 64 1898
1900 0 500254 266738.03 71680 -1 1899
1901 0 500814 266822.03 71680 64 1899
1902 0 500966 266986.03 71800 64 1898
1903 0 500898 266950.03 71920 64 1902
1904 0 500854 266934.03 72040 64 1903
1905 0 500826 266942.03 72200 64 1904
1906 0 500866 266974.03 72280 64 1905
1907 0 501842 266334.03 72000 98 1895
1908 0 502038 265790.03 72040 81 1907
1909 0 502014 265702.03 71920 81 1908
1910 0 502014 265670 71840 81 1909
1911 0 502014 265654.03 71800 81 1910
1912 0 501842 265422.03 71760 40 1911
1913 0 501698 265470.03 71680 32 1912
1914 0 501534 265570.03 71600 32 1913
1915 0 501126 265682.03 71560 -1 1914
1916 0 500886 265714.03 71600 -1 1915
1917 0 500778 265830.03 71640 -1 1916
1918 0 500678 265822.03 71680 -1 1917
1919 0 500702 265758.03 71760 -1 1918
1920 0 501766.03 265134.06 71800 40 1912
1921 0 501722 265010.03 71880 40 1920
1922 0 501686 264874.03 71960 -1 1921
1923 0 501712 264996 71840 40 1921
1924 0 501702 264982.03 71800 40 1923
1925 0 501710 265178.03 71720 40 1920
1926 0 501710 265222.03 71640 40 1925
1927 0 501982.25 266086.34 71800 120 1910
1928 0 501951.75 266194.97 71760 101 1927
1929 0 501850 265570.06 72120 51 1908
1930 0 501466 265354.06 72160 122 1929
1931 0 501330 265246.03 72280 122 1930
1932 0 501158 265270.03 72360 81 1931
1933 0 501160.66 265251.34 72440 81 1932
1934 0 501162 265242.03 72480 81 1933
1935 0 501062 265190.03 72640 81 1934
1936 0 500966 265330.03 72320 64 1932
1937 0 500850 265342.03 72240 64 1936
1938 0 500718 265382.03 72120 51 1937
1939 0 501166.03 266338.06 73600 107 1879
1940 0 501334 266274.03 73560 71 1939
1941 0 501482 266290.03 73480 71 1940
1942 0 501078 266422.03 73680 107 1939
1943 0 501154 266522.03 73760 107 1942
1944 0 501158 266546.03 73840 107 1943
1945 0 501326 266558.03 73720 107 1943
1946 0 501310 266606.03 73600 107 1945
1947 0 501558 265910.03 73640 60 1939
1948 0 501514 265690.03 73720 102 1947
1949 0 501498 265590.03 73880 60 1948
1950 0 501406 265382.03 73960 60 1949
1951 0 501429.75 265344.12 74000 122 1950
1952 0 501285.56 265192.62 74120 122 1951
1953 0 501103.88 264990.2 74240 71 1952
1954 0 500955.56 264810.7 74400 75 1953
1955 0 500885.5 264690.3 74560 75 1954
1956 0 500877.5 264635.5 74720 71 1955
1957 0 500765.28 264493.62 74880 71 1956
1958 0 500638.97 264344.8 74920 115 1957
1959 0 500603.8 264274 74880 98 1958
1960 0 500594.34 264252 74840 98 1959
1961 0 500677.22 264346.94 74800 98 1960
1962 0 500689.25 264392.84 74760 98 1961
1963 0 500575.28 264207.97 74760 98 1960
1964 0 500764.6 264029.3 74880 81 1958
1965 0 500903.97 263769.5 74960 90 1964
1966 0 500992.03 263759.16 74920 90 1965
1967 0 501213 263753 74840 51 1966
1968 0 501267.5 263712.8 74760 60 1967
1969 0 501030.12 263776.66 75000 90 1965
1970 0 501245.3 263786.62 75040 51 1969
1971 0 500857.7 266742.12 73560 136 1879
1972 0 500925.7 266830.12 73520 168 1971
1973 0 498175 267954.03 73560 91 1823
1974 0 498219 267974.03 73440 91 1973
1975 0 498367 267974.03 73320 91 1974
1976 0 498383 267966.03 73160 32 1975
1977 0 498467 268034.03 73040 32 1976
1978 0 498467 268130.03 72920 32 1977
1979 0 498527 268206.03 72760 86 1978
1980 0 498575 268290.03 72640 86 1979
1981 0 498647 268250.03 72560 101 1980
1982 0 498803 268250.03 72480 101 1981
1983 0 498987 268290.03 72360 124 1982
1984 0 498971 268330.03 72280 124 1983
1985 0 498971 268399 72160 71 1984
1986 0 499123 268458.06 72120 71 1985
1987 0 498971 268422.03 72120 71 1985
1988 0 498899 268582.03 72000 64 1987
1989 0 498883 268706.06 71920 64 1988
1990 0 498891 268754.06 71840 75 1989
1991 0 498959 268774.1 71800 75 1990
1992 0 498987 268886.1 71680 75 1991
1993 0 499055 268966.12 71560 60 1992
1994 0 499203 268958.12 71520 60 1993
1995 0 499259 269026.12 71400 32 1994
1996 0 499243 269078.12 71280 32 1995
1997 0 499303 269126.12 71160 40 1996
1998 0 499455 269122.12 71120 40 1997
1999 0 499527 269078.12 71080 71 1998
2000 0 499779 269130.03 71040 71 1999
2001 0 499967 269110.03 71160 51 2000
2002 0 500183 269002.03 71240 51 2001
2003 0 500427 269094.03 71160 75 2002
2004 0 500611 269070.03 71080 81 2003
2005 0 500651 269010.03 71000 81 2004
2006 0 500711 268986.03 70920 81 2005
2007 0 500871 268978.03 70800 51 2006
2008 0 501055 269054.03 70680 51 2007
2009 0 499227 269170.12 71120 40 1997
2010 0 499179 269210.03 71040 40 2009
2011 0 499103 269282.03 70920 40 2010
2012 0 498947 269294.03 70760 -1 2011
2013 0 498883 269246.03 70640 -1 2012
2014 0 499043 269202.03 70600 -1 2013
2015 0 499163 269190.03 70560 -1 2014
2016 0 499027 269174.03 70520 -1 2015
2017 0 498975 269190.03 70400 -1 2016
2018 0 498991 269162.03 70320 -1 2017
2019 0 498851 269250.03 70600 -1 2013
2020 0 498923 269018.12 71520 60 1993
2021 0 498879 269110.03 71440 60 2020
2022 0 498927 269250.03 71360 32 2021
2023 0 498903 269358.03 71240 32 2022
2024 0 498687 269454.03 71160 -1 2023
2025 0 498987 268634.1 71800 75 1991
2026 0 498951.06 268585 71760 75 2025
2027 0 499195 268078.03 72320 71 1983
2028 0 499239 267966.03 72280 40 2027
2029 0 499215 267914.03 72200 40 2028
2030 0 499235 267902.03 72040 45 2029
2031 0 499403 267874.03 71880 45 2030
2032 0 499655 267862.03 71720 45 2031
2033 0 499739 267854.03 71600 45 2032
2034 0 499763 267882.03 71440 32 2033
2035 0 499743 267854.03 71240 32 2034
2036 0 499603 267750.03 71040 32 2035
2037 0 498395 268178.03 72560 86 1981
2038 0 498651 268494.03 72680 86 1980
2039 0 497287 268306.03 73680 80 1821
2040 0 497303 268446.03 73520 80 2039
2041 0 496727 268190.1 73880 -1 1820
2042 0 496467 268082.1 73800 -1 2041
2043 0 496419 267946.1 73680 -1 2042
2044 0 496443 267786.1 73720 -1 2043
2045 0 496575 267758.1 73880 -1 2044
2046 0 496587 267670.1 74000 -1 2045
2047 0 496571 267622.03 74120 -1 2046
2048 0 496523 267586.03 74240 -1 2047
2049 0 496375 267538.03 74320 -1 2048
2050 0 496407 267830.1 73560 -1 2043
2051 0 496427.03 267662.06 73440 -1 2050
2052 0 496487 267734.03 73400 -1 2051
2053 0 496515 267806.03 73280 -1 2052
2054 0 496559 267862.03 73160 -1 2053
2055 0 496279 267414.03 73520 -1 2051
2056 0 496231 267046.03 73600 -1 2055
2057 0 496115 266842.03 73480 -1 2056
2058 0 496139 266526.03 73360 -1 2057
2059 0 496115 266294.03 73240 -1 2058
2060 0 496091.03 265838.06 73120 -1 2059
2061 0 496119 265754.03 73000 -1 2060
2062 0 496055 265750.03 72880 -1 2061
2063 0 495911 265726.03 72920 -1 2062
2064 0 496059 265706.03 72800 -1 2062
2065 0 496067 265746.03 72640 -1 2064
2066 0 496071 265790.03 72520 -1 2065
2067 0 496075 265770.03 72400 -1 2066
2068 0 496137.8 265782.94 72360 101 2067
2069 0 496181.66 265786.12 72280 101 2068
2070 0 496197.44 265804.12 72240 101 2069
2071 0 496201.84 265835.28 72120 101 2070
2072 0 496312.97 265996.66 71960 64 2071
2073 0 496512 266336 71640 45 2072
2074 0 496640 266432 71440 51 2073
2075 0 496800 266528 71200 51 2074
2076 0 496960 266624 71000 32 2075
2077 0 497056 266656 70760 45 2076
2078 0 497216 266720 70520 75 2077
2079 0 497376 266624 70320 51 2078
2080 0 497568 266528 70160 71 2079
2081 0 497696 266304 70200 86 2080
2082 0 497696 266048 70120 45 2081
2083 0 496119.1 265628.25 72360 98 2067
2084 0 496089.44 265484.66 72400 98 2083
2085 0 496123 265754.03 73160 -1 2060
2086 0 496097 265664 73200 -1 2085
2087 0 496071 265574.03 73240 -1 2086
2088 0 496079 265474.03 73360 -1 2087
2089 0 496135 265358.03 73480 -1 2088
2090 0 496207 265282.03 73640 -1 2089
2091 0 496229.84 265190.06 73680 45 2090
2092 0 496314.28 265042.56 73760 45 2091
2093 0 496403.6 264896.2 73920 45 2092
2094 0 496331.38 264901.22 74160 71 2093
2095 0 496263 264854.47 74320 71 2094
2096 0 496495.1 264991.66 74280 71 2095
2097 0 496850.44 264979.9 74240 71 2096
2098 0 496144.22 264772.66 74600 101 2095
2099 0 496137.03 264717.8 74800 128 2098
2100 0 496158.3 264682.66 74880 128 2099
2101 0 496196.4 264698 75000 154 2100
2102 0 496221.75 264708.4 75080 154 2101
2103 0 496341.53 264688.7 75160 154 2102
2104 0 496510.12 264677.38 75280 101 2103
2105 0 496773.62 264649.88 75440 104 2104
2106 0 496956.94 264617.94 75640 107 2105
2107 0 497095.88 264644.25 75880 75 2106
2108 0 497469.56 264672.94 75960 81 2107
2109 0 497844.88 264711.62 76120 131 2108
2110 0 497889.6 264897.7 76080 131 2109
2111 0 497855.2 265000.8 76040 131 2110
2112 0 497851.88 264987.84 76000 60 2111
2113 0 498049.44 264708.62 76200 137 2109
2114 0 498147.84 264627.8 76360 200 2113
2115 0 498209.5 264593.16 76520 200 2114
2116 0 498269.94 264572.88 76760 122 2115
2117 0 498429.44 264690.2 76920 124 2116
2118 0 498408 264805.5 77120 90 2117
2119 0 498440.4 264780.6 77160 90 2118
2120 0 498569.9 264678.8 77320 60 2119
2121 0 495736.78 264865.5 75040 -1 2101
2122 0 494851 269094.03 74960 -1 1813
2123 0 493623 268970.06 76720 -1 1796
2124 0 493807 268674.06 76840 -1 2123
2125 0 493863 268458.06 76760 -1 2124
2126 0 493729.66 268351.34 76680 32 2125
2127 0 493663 268298.06 76640 32 2126
2128 0 493691 268234.03 76520 -1 2127
2129 0 493507 268186.03 76440 -1 2128
2130 0 493467 268166.03 76360 -1 2129
2131 0 493379 268334.03 76680 32 2127
2132 0 493339 268382.03 76760 32 2131
2133 0 493999 268546.06 77000 -1 2124
2134 0 494067 268550.03 77160 122 2133
2135 0 494291 268486.03 77240 124 2134
2136 0 494303 268682.03 77240 124 2135
2137 0 494255 268814.03 77200 122 2136
2138 0 494263 268874.03 77080 122 2137
2139 0 494379 268438.03 77320 32 2135
2140 0 494655 268278.03 77280 40 2139
2141 0 494743 268286.03 77200 40 2140
2142 0 493719 268578.03 77200 81 2134
2143 0 493483 268474.03 77320 71 2142
2144 0 493135 268318.03 77400 107 2143
2145 0 492923 268054.03 77480 163 2144
2146 0 492883 267934.03 77560 163 2145
2147 0 492823 267814.03 77680 120 2146
2148 0 492755 267758.03 77600 120 2147
2149 0 492695 267686.03 77520 120 2148
2150 0 492603 267426.03 77400 -1 2149
2151 0 492595 267302.03 77480 -1 2150
2152 0 492547 267070.03 77600 -1 2151
2153 0 492339 266974.03 77720 -1 2152
2154 0 492259 266914.03 77920 -1 2153
2155 0 492239 266774.03 78040 -1 2154
2156 0 492239 266718.03 78240 -1 2155
2157 0 492379 266698.03 78440 32 2156
2158 0 492416.62 266694.88 78480 32 2157
2159 0 492388.3 266646.28 78640 32 2158
2160 0 492432.4 266674.47 78680 32 2159
2161 0 492399.88 266740.38 78840 32 2160
2162 0 492423.1 266667.72 78920 32 2161
2163 0 492431.34 266697.53 79000 32 2162
2164 0 491910.56 266304.1 78760 32 2159
2165 0 491738.56 266152.5 78800 120 2164
2166 0 491336.03 265882.06 78840 81 2165
2167 0 491124.97 265615.34 78880 80 2166
2168 0 491052.44 265541.2 78840 136 2167
2169 0 490939.16 265215.06 78880 86 2168
2170 0 490871.06 264815.8 78920 107 2169
2171 0 490880.75 264549.53 78880 91 2170
2172 0 490825.8 264318.4 78920 91 2171
2173 0 490807.94 264240.75 79000 96 2172
2174 0 490784.44 264086.3 79040 96 2173
2175 0 490764.94 263910.44 79120 80 2174
2176 0 490748.94 263744.22 79160 80 2175
2177 0 490994.6 265458 78720 136 2168
2178 0 491059.8 265445.3 78640 136 2177
2179 0 491966.47 267204.72 78480 -1 2157
2180 0 492507 268246.03 77480 51 2145
2181 0 492391 268410.03 77440 40 2180
2182 0 492199 268354.03 77480 51 2181
2183 0 493123 268478.03 77360 107 2144
2184 0 492995 268546.03 77280 107 2183
2185 0 492883 268538.03 77160 -1 2184
2186 0 492143.06 269810.1 76400 -1 1794
2187 0 492383 269674.06 76320 -1 2186
2188 0 492375 269658 76240 150 2187
2189 0 492367 269642.06 76160 -1 2188
2190 0 491963.84 271653.06 75800 -1 1789
2191 0 492105.03 271763.12 75720 -1 2190
2192 0 492269 271923.03 75520 -1 2191
2193 0 492289 272095.03 75360 -1 2192
2194 0 492397 272295.03 75200 -1 2193
2195 0 492449 272495.03 75000 -1 2194
2196 0 492681 272603.03 74920 -1 2195
2197 0 492821 272643.06 74720 -1 2196
2198 0 492753 272719.1 74480 -1 2197
2199 0 492901 272807.1 74160 -1 2198
2200 0 493157 272895.1 73920 -1 2199
2201 0 493661 272895.1 73600 -1 2200
2202 0 494033 273035.1 73360 -1 2201
2203 0 494445 272991.12 73240 -1 2202
2204 0 494721 272995.12 73080 -1 2203
2205 0 494985 272905.66 73040 -1 2204
2206 0 495005 273185.7 72920 -1 2205
2207 0 495089 273321.7 72800 -1 2206
2208 0 495173 273401.7 72560 -1 2207
2209 0 495329 273481.7 72440 -1 2208
2210 0 495361 273509.7 72280 -1 2209
2211 0 495325 273565.7 72040 -1 2210
2212 0 495405 273637.7 71760 -1 2211
2213 0 495469 273765.75 71600 -1 2212
2214 0 495373 273869.75 71520 -1 2213
2215 0 495293 273981.75 71360 -1 2214
2216 0 495265 274061.75 71240 -1 2215
2217 0 495217 274189.75 71120 -1 2216
2218 0 495113 274321.75 70840 -1 2217
2219 0 495101 274482.03 70720 -1 2218
2220 0 495129 274514.03 70600 -1 2219
2221 0 495133 274546.03 70440 -1 2220
2222 0 495133 274550.03 70400 -1 2221
2223 0 495205 274638.06 70280 -1 2222
2224 0 495285 274734.06 70160 -1 2223
2225 0 495353 274730.06 69960 -1 2224
2226 0 495313 274730.06 69720 -1 2225
2227 0 495341.03 274782.1 69480 -1 2226
2228 0 495393.03 274430.1 69480 -1 2227
2229 0 495501 274426.06 69440 -1 2228
2230 0 495269 274282.06 69480 -1 2228
2231 0 495529 273822.06 69480 -1 2230
2232 0 495141 274290.06 69400 -1 2230
2233 0 495065 274338.06 69320 -1 2232
2234 0 495029 274360.66 69280 -1 2233
2235 0 494957.03 274406.1 69200 -1 2234
2236 0 494789 274410.06 69160 -1 2235
2237 0 494729 274434.06 69040 -1 2236
2238 0 494725 274170.06 69080 -1 2237
2239 0 495049 274150.06 69240 -1 2234
2240 0 495101 274074.06 69160 -1 2239
2241 0 495165 274014.06 69040 -1 2240
2242 0 495369 273974.06 68840 -1 2241
2243 0 495357.03 274894.1 69440 -1 2227
2244 0 495397.03 275010.12 69320 -1 2243
2245 0 495409.03 275078.12 69160 -1 2244
2246 0 495449.03 275150.12 69000 -1 2245
2247 0 495477.03 275302.12 68840 -1 2246
2248 0 495509.03 275374.12 68640 -1 2247
2249 0 495603.6 275493.8 68560 178 2248
2250 0 495787.88 275511.94 68280 181 2249
2251 0 495756.88 275658.72 68040 176 2250
2252 0 495853.38 275771.03 67840 104 2251
2253 0 495989.8 275782.9 67760 104 2252
2254 0 496072.2 275815.62 67600 164 2253
2255 0 496248.7 275762.47 67440 186 2254
2256 0 496412.12 275685.9 67240 186 2255
2257 0 496422 275834 67080 122 2256
2258 0 495825.9 276043.44 67040 51 2257
2259 0 495289.25 276246.25 66920 51 2258
2260 0 495176.62 276283.72 66880 51 2259
2261 0 494959.22 276380.8 66840 60 2260
2262 0 494657.7 276493.84 66800 51 2261
2263 0 494152.5 276522.7 66760 75 2262
2264 0 494163 276516.3 66720 75 2263
2265 0 494190.88 276476.78 66560 75 2264
2266 0 493653.84 276349.06 66840 75 2263
2267 0 493597.2 276295.56 66920 75 2266
2268 0 493450.6 276196.28 67040 96 2267
2269 0 492847.9 276126.6 67200 101 2268
2270 0 492771 276189.3 67160 101 2269
2271 0 492648.9 276242.7 67040 32 2270
2272 0 492557 276346.56 67000 32 2271
2273 0 492468.75 276392.53 66920 32 2272
2274 0 492712.06 276119.03 67240 102 2269
2275 0 492552.9 276052.62 67280 64 2274
2276 0 492310.72 275985.38 67360 64 2275
2277 0 492185.6 276032.72 67480 75 2276
2278 0 491867.16 275908.5 67600 60 2277
2279 0 491739.8 275940.62 67680 81 2278
2280 0 491660.5 275985.5 67720 81 2279
2281 0 491580.78 276030.25 67760 81 2280
2282 0 491428.12 276004.53 67840 107 2281
2283 0 491363.5 276049.8 67880 107 2282
2284 0 491273.94 276057.2 67920 107 2283
2285 0 491239.94 275836.16 67960 32 2284
2286 0 491258.78 275757.2 68000 32 2285
2287 0 491183.7 276046.72 67960 102 2284
2288 0 491112.1 276032.12 68000 102 2287
2289 0 491045.62 276059.66 68040 102 2288
2290 0 490989.84 276093.12 68080 71 2289
2291 0 490924.44 276114.38 68120 71 2290
2292 0 490829.75 276091.3 68160 71 2291
2293 0 490774.88 276069.3 68200 90 2292
2294 0 490726.5 276059.5 68240 90 2293
2295 0 490677.75 276049.94 68280 90 2294
2296 0 490556.56 276015.3 68360 75 2295
2297 0 490382 276008.5 68400 75 2296
2298 0 490207.16 276001.6 68440 75 2297
2299 0 489849.34 275907.78 68560 75 2298
2300 0 489694.12 275866 68600 75 2299
2301 0 491067.6 276061.28 68280 71 2294
2302 0 491086.72 276037.6 68320 71 2301
2303 0 491925.56 275713 67640 40 2278
2304 0 491903.25 275573.8 67600 40 2303
2305 0 491829.7 275447.38 67560 71 2304
2306 0 491680.7 275265.84 67520 -1 2305
2307 0 491653.1 275148.38 67440 -1 2306
2308 0 491654.25 275000.16 67400 -1 2307
2309 0 491381.5 274871.3 67440 -1 2308
2310 0 491701 274941.2 67360 -1 2308
2311 0 492392.2 275404.94 67560 98 2303
2312 0 492433.12 275363.2 67600 98 2311
2313 0 492515.94 275358.12 67720 32 2312
2314 0 492510.94 275242.6 67520 98 2311
2315 0 496426.56 275908.5 67000 122 2257
2316 0 496549.84 276167.75 66880 134 2315
2317 0 496524.25 276332.06 66760 80 2316
2318 0 496708.5 276314.9 66520 80 2317
2319 0 496765.56 276020.75 66240 102 2318
2320 0 496958.66 276075.5 66040 40 2319
2321 0 497111.4 276195.72 65840 115 2320
2322 0 497131.7 276241.38 65600 115 2321
2323 0 497163.97 276168.88 65400 104 2322
2324 0 497214.53 276158.7 65160 81 2323
2325 0 497288.8 276066.8 64960 81 2324
2326 0 497174.38 276064.4 64760 81 2325
2327 0 497094.25 275863.88 64680 81 2326
2328 0 497312.06 275570.06 64800 80 2327
2329 0 497737.4 275255.3 64840 91 2328
2330 0 498222.62 274908.8 64880 86 2329
2331 0 498575.88 274768.5 65000 115 2330
2332 0 499002.34 274447.56 65160 102 2331
2333 0 499188.47 274338.44 65200 120 2332
2334 0 499378.94 274198.5 65280 81 2333
2335 0 499660.44 274044.28 65400 190 2334
2336 0 499803.34 273955.3 65600 190 2335
2337 0 500072.3 273722.88 65800 120 2336
2338 0 500427.56 273378.16 66000 60 2337
2339 0 500520.5 273314.5 66040 60 2338
2340 0 500171.25 273464.44 66080 80 2339
2341 0 500003.88 273414.38 66120 80 2340
2342 0 500613.3 273250.75 66080 60 2339
2343 0 500675.12 273236.2 66240 60 2342
2344 0 500830 273190.5 66280 -1 2343
2345 0 501126.3 273478.06 66240 -1 2344
2346 0 500984.94 273144.97 66320 -1 2344
2347 0 501049 272979.94 66400 -1 2346
2348 0 501360.8 272668.16 66480 -1 2347
2349 0 501366.62 272377.5 66520 -1 2348
2350 0 501320.25 272364.28 66480 -1 2349
2351 0 501302.25 272454.9 66360 -1 2350
2352 0 501266.88 272428.16 66320 -1 2351
2353 0 501497.22 272246.28 66640 -1 2349
2354 0 501357.44 272056.62 66720 -1 2353
2355 0 501226.53 271878.53 66760 -1 2354
2356 0 500945.12 271806.12 66680 -1 2355
2357 0 501296.88 271803.94 66800 -1 2355
2358 0 501637.2 271343.94 66920 -1 2357
2359 0 501944.47 271214.56 67040 -1 2358
2360 0 502208.53 271041.12 67200 -1 2359
2361 0 502427.1 270922.22 67240 -1 2360
2362 0 502564.3 270803.2 67360 -1 2361
2363 0 502641.6 270817.4 67440 -1 2362
2364 0 502757.75 270838.66 67560 -1 2363
2365 0 502386.75 270760.72 67480 -1 2363
2366 0 502353.56 270759.62 67520 -1 2365
2367 0 499257.25 274221.88 65120 120 2332
2368 0 499531 274005.56 65000 81 2367
2369 0 499654.6 273902.88 64880 -1 2368
2370 0 499837.78 273855.72 64840 -1 2369
2371 0 500061.25 273791.1 64760 -1 2370
2372 0 500541.84 273709.47 64680 -1 2371
2373 0 500444.3 273671.75 64640 -1 2372
2374 0 500232.5 273637.8 64560 -1 2373
2375 0 501088 273601.38 64640 32 2372
2376 0 501996.56 273317.44 64680 81 2375
2377 0 502570.75 272914.56 64640 128 2376
2378 0 502455.7 272812.12 64600 128 2377
2379 0 502322.8 272612.5 64560 40 2378
2380 0 502902.7 272725.66 64680 81 2377
2381 0 503077.3 272471.75 64760 91 2380
2382 0 503468.3 272087.6 64880 80 2381
2383 0 503903.84 271746.34 64920 71 2382
2384 0 504278.06 271539.9 64840 71 2383
2385 0 504406.44 271423.47 64720 71 2384
2386 0 504672 271164.12 64560 75 2385
2387 0 504804.9 270883.12 64480 80 2386
2388 0 504896.47 270804.2 64400 80 2387
2389 0 505002.62 270668.62 64320 75 2388
2390 0 505005.06 270547.06 64240 75 2389
2391 0 504953.66 270497.7 64120 40 2390
2392 0 504822.3 270554.03 63960 32 2391
2393 0 504777.53 270641.12 63800 32 2392
2394 0 504682.3 270772.53 63640 60 2393
2395 0 504739.12 270851 63480 60 2394
2396 0 504798.2 270777.25 63440 86 2395
2397 0 504818.78 270686.44 63360 86 2396
2398 0 504897.06 270554.5 63240 64 2397
2399 0 504944.38 270448.03 63120 98 2398
2400 0 504991.5 270397 63080 98 2399
2401 0 505039.44 270345.7 63040 98 2400
2402 0 505159.12 270163 62880 32 2401
2403 0 504759.88 271212.16 63400 60 2395
2404 0 496968.44 275986.97 64600 32 2327
2405 0 497190.75 275983.1 64440 75 2404
2406 0 497369.4 275841.66 64280 -1 2405
2407 0 497326.62 275671.12 64080 -1 2406
2408 0 497148.34 275753.8 63920 60 2407
2409 0 496732.12 276039.72 63760 140 2408
2410 0 496428.84 276117.88 63600 154 2409
2411 0 496403.75 276132.25 63400 154 2410
2412 0 496322.22 276166.72 63200 128 2411
2413 0 496356.72 276249.38 63000 137 2412
2414 0 496193.2 276308.56 62800 137 2413
2415 0 496110.56 276206.03 62600 137 2414
2416 0 496174.25 276211.06 62560 137 2415
2417 0 496239.97 276094.5 62360 -1 2416
2418 0 496129.44 275900.94 62200 -1 2417
2419 0 496167.88 275649.66 62080 -1 2418
2420 0 496138.12 275474.7 61920 -1 2419
2421 0 496194.94 275213.16 61760 -1 2420
2422 0 496270.03 275027.22 61640 -1 2421
2423 0 496672.84 274642.53 61800 90 2422
2424 0 496740.97 274598 61840 90 2423
2425 0 496841.03 274540.22 61880 40 2424
2426 0 497264 274418.3 61960 60 2425
2427 0 497482.62 274321.28 62040 75 2426
2428 0 497573 274268.03 62080 75 2427
2429 0 497638.25 274233.7 62120 75 2428
2430 0 497688.84 274225.06 62160 75 2429
2431 0 496804.6 274434.53 61960 90 2425
2432 0 496719.12 274249.94 62040 90 2431
2433 0 496774.03 274278.38 62120 90 2432
2434 0 496675.72 274300.06 62240 86 2433
2435 0 496555.2 274261.44 62320 86 2434
2436 0 496417.88 274177.56 62360 71 2435
2437 0 496099.38 274154.94 62320 71 2436
2438 0 495981.66 274144.8 62280 -1 2437
2439 0 496401.6 274156.88 62440 71 2436
2440 0 496372.97 274128.25 62480 71 2439
2441 0 496376.25 274065.1 62600 64 2440
2442 0 496471.88 274039.44 62640 64 2441
2443 0 496435.44 273884.34 62680 64 2442
2444 0 496359.5 273792.5 62720 86 2443
2445 0 496223.28 273911 62760 86 2444
2446 0 496118.56 273947.62 62800 86 2445
2447 0 496283.5 273701.12 62760 86 2444
2448 0 496214.12 273542.84 62720 60 2447
2449 0 496308.78 273612.44 62800 60 2447
2450 0 496312.47 273566.88 62880 60 2449
2451 0 496370.75 273460.84 63040 124 2450
2452 0 496419.16 273326.7 63160 124 2451
2453 0 496375.5 273251.5 63240 124 2452
2454 0 496331.75 273176.2 63320 98 2453
2455 0 496238.38 273060.28 63400 107 2454
2456 0 496151.7 272936.94 63480 107 2455
2457 0 496087.34 272812.53 63600 107 2456
2458 0 496520.9 273527.12 63280 124 2453
2459 0 496539 273599.34 63360 124 2458
2460 0 496128.12 275059.97 61520 -1 2422
2461 0 495894.4 274901.47 61280 -1 2460
2462 0 495763.06 274720.12 61080 -1 2461
2463 0 495702.56 274491.22 60920 -1 2462
2464 0 495704.12 274133.62 60840 -1 2463
2465 0 495716.56 273756.9 60720 -1 2464
2466 0 495722.12 272776.28 60680 -1 2465
2467 0 495813.3 273678.9 60640 -1 2466
2468 0 495891.84 273763.62 60600 -1 2467
2469 0 495792.38 273980.97 60560 -1 2468
2470 0 495348.2 274426.38 60400 -1 2469
2471 0 495149.25 274327.47 60200 -1 2470
2472 0 494869 274146.44 60160 -1 2471
2473 0 494630.25 274063 60080 -1 2472
2474 0 494307.3 273869.38 60000 -1 2473
2475 0 494151.56 273857.06 59920 -1 2474
2476 0 494053.5 273846.4 59840 -1 2475
2477 0 493916.5 273709.06 59680 -1 2476
2478 0 493583.03 273582.38 59560 -1 2477
2479 0 493052.7 273281.88 59520 -1 2478
2480 0 492824.2 273248.16 59480 -1 2479
2481 0 492690.56 272983.34 59400 -1 2480
2482 0 492544.12 272735.1 59280 -1 2481
2483 0 492402.06 272745 59080 -1 2482
2484 0 492309.16 272709.84 58920 -1 2483
2485 0 492225.3 272685.94 58880 -1 2484
2486 0 492193.34 272652.94 58800 -1 2485
2487 0 492168.66 272620.94 58680 120 2486
2488 0 492288.78 272642.25 58560 120 2487
2489 0 492245.88 272629.6 58440 120 2488
2490 0 492227.66 272504.75 58400 120 2489
2491 0 492332.97 272677.8 58360 120 2490
2492 0 492338.25 272992.72 58240 -1 2491
2493 0 492162.94 272117.44 58360 120 2490
2494 0 492015.9 271750.75 58400 102 2493
2495 0 491914 271478.4 58520 75 2494
2496 0 491892.1 271267.12 58600 75 2495
2497 0 491906.66 271011.22 58680 51 2496
2498 0 491913.66 270849.72 58760 104 2497
2499 0 491987.4 270711.88 58840 120 2498
2500 0 492034.66 270475.44 59000 102 2499
2501 0 492187.5 270272.4 59120 128 2500
2502 0 492399.34 269949.8 59160 189 2501
2503 0 492740.03 269442.56 59200 156 2502
2504 0 492794.78 269028.88 59280 32 2503
2505 0 492919.12 268303.25 59240 128 2504
2506 0 493127.56 267742.06 59200 150 2505
2507 0 493112.5 267578.3 59120 150 2506
2508 0 492926.72 266774.5 59080 160 2507
2509 0 492893.25 266785.8 59040 181 2508
2510 0 492935.6 266971.62 58920 181 2509
2511 0 493026.44 267261.8 58800 80 2510
2512 0 493095.28 267390.2 58720 80 2511
2513 0 493137.22 267424.78 58680 71 2512
2514 0 493206 267416.78 58560 71 2513
2515 0 493309.2 267461.4 58400 71 2514
2516 0 493538.7 267519.84 58240 71 2515
2517 0 493466.16 267503.62 58200 71 2516
2518 0 493374.22 267487.72 58080 71 2517
2519 0 493713.38 267625.03 58120 98 2516
2520 0 493861.56 267672.2 58000 98 2519
2521 0 493976.44 267666.88 57880 60 2520
2522 0 494114.8 267765.4 57840 75 2521
2523 0 494265.12 267796.38 57800 75 2522
2524 0 494487.28 267855 57680 81 2523
2525 0 494608.38 267879.56 57560 64 2524
2526 0 494775.03 267981.03 57440 120 2525
2527 0 494924.75 268068.22 57320 120 2526
2528 0 495252.38 268296.03 57360 40 2527
2529 0 495589.56 268636.06 57320 60 2528
2530 0 495921.5 268678.28 57360 32 2529
2531 0 495125.88 268124.56 57360 96 2527
2532 0 495303.56 267956 57360 96 2531
2533 0 495002.44 268119.7 57280 96 2527
2534 0 495058.72 268204.44 57080 75 2533
2535 0 495148.8 268278.5 56840 96 2534
2536 0 495323.1 268326.75 56640 75 2535
2537 0 495282.62 268390.12 56440 75 2536
2538 0 495184.94 268309.7 56280 64 2537
2539 0 495118.56 268264.25 56080 81 2538
2540 0 495068.6 268203.28 55800 131 2539
2541 0 494942.53 268129.62 55560 131 2540
2542 0 494846.3 268077.38 55360 131 2541
2543 0 494741.5 268074.5 55240 131 2542
2544 0 495117.88 268316.84 55200 120 2543
2545 0 495081.84 268385.34 55160 120 2544
2546 0 495011.88 268448.9 55080 120 2545
2547 0 495003.94 268448.38 55040 120 2546
2548 0 494935.28 268510.22 55000 120 2547
2549 0 495389.84 268531.72 55160 71 2544
2550 0 495407.25 268563.62 55120 71 2549
2551 0 494636.53 268071.7 55120 -1 2543
2552 0 494752.16 267993.75 55080 -1 2551
2553 0 494936.78 267939.84 55000 -1 2552
2554 0 494471.22 268015.4 55000 -1 2551
2555 0 494318.94 267926 54920 -1 2554
2556 0 494344.72 267795.12 57880 75 2522
2557 0 492785.75 266196.12 59120 98 2508
2558 0 492740.8 265993.6 59240 156 2557
2559 0 492820.5 265814 59360 154 2558
2560 0 492766.12 266159.03 59400 98 2559
2561 0 492700.47 266156.25 59440 98 2560
2562 0 492698.2 266227.78 59480 98 2561
2563 0 492846.8 265753.8 59400 115 2559
2564 0 492906.12 265515.4 59520 120 2563
2565 0 492870.5 265287 59560 101 2564
2566 0 493238.94 265078.8 59520 40 2565
2567 0 493358.97 265038.75 59480 40 2566
2568 0 492835 265059.16 59600 120 2565
2569 0 492533.22 264806.84 59680 122 2568
2570 0 492167.94 264586.7 59760 96 2569
2571 0 491814.34 264373.22 59800 102 2570
2572 0 491178.7 263948.7 59840 107 2571
2573 0 490564.62 263465.3 59880 124 2572
2574 0 490897.3 262991.12 59920 98 2573
2575 0 491241.34 262454.75 59880 86 2574
2576 0 491670.44 261916.23 59840 120 2575
2577 0 491981.53 261622.27 59800 71 2576
2578 0 492180.5 261448.34 59840 90 2577
2579 0 492560.7 261106.56 59920 51 2578
2580 0 492958.62 260879.03 60040 75 2579
2581 0 493199.7 260908.23 60000 75 2580
2582 0 493210.06 260973.39 59960 75 2581
2583 0 493197.16 260891.31 60120 91 2580
2584 0 493251 260918.1 60160 91 2583
2585 0 493395.2 260986.78 60360 75 2584
2586 0 493548.56 261167.55 60560 75 2585
2587 0 493612.84 261232.83 60600 75 2586
2588 0 493690.7 261434.47 60640 -1 2587
2589 0 493755.62 261724.22 60680 -1 2588
2590 0 493666.8 261211.53 60720 75 2589
2591 0 493662.2 260927.64 60800 75 2590
2592 0 493788.12 260544.61 60960 -1 2591
2593 0 493860.75 260018.53 61040 -1 2592
2594 0 493860.66 259939 61080 -1 2593
2595 0 493859.94 259779.31 61160 -1 2594
2596 0 493861.5 259566.33 61280 -1 2595
2597 0 492442.56 261165.1 59960 51 2579
2598 0 492379.2 261180.27 60040 32 2597
2599 0 492423.2 261257.28 60080 32 2598
2600 0 492023.5 261561.5 59720 71 2577
2601 0 491906.56 261788.62 59680 81 2600
2602 0 491876.28 262060.94 59640 120 2601
2603 0 492075.75 262145.28 59680 81 2602
2604 0 492065.2 261501.48 59640 71 2600
2605 0 492159.38 261254.55 59520 90 2604
2606 0 492199.3 261221.33 59480 90 2605
2607 0 489940.3 263166.5 59760 102 2573
2608 0 489623.06 263003.6 59680 91 2607
2609 0 489193.53 262789.88 59600 86 2608
2610 0 488941.22 262646.2 59520 80 2609
2611 0 488771.56 262559 59440 75 2610
2612 0 488444.25 262359.5 59400 91 2611
2613 0 488247.8 262135.6 59360 124 2612
2614 0 488101.8 262061.78 59280 124 2613
2615 0 487999.75 262041.05 59160 120 2614
2616 0 487783.8 262140.89 59080 86 2615
2617 0 487386.62 262139.52 59000 91 2616
2618 0 486920.2 262199.5 58960 96 2617
2619 0 486472.56 262171.44 59040 60 2618
2620 0 486051.66 262132.06 59080 51 2619
2621 0 485871.25 262107.5 59120 51 2620
2622 0 485664.62 262052.03 59240 -1 2621
2623 0 485466.7 262060.92 59440 81 2622
2624 0 485845.66 262074.61 59480 -1 2623
2625 0 486113 262226.1 59640 -1 2624
2626 0 486220.62 262464.25 59760 -1 2625
2627 0 486297.9 262640.88 59800 -1 2626
2628 0 486363.34 262736.34 59880 -1 2627
2629 0 486396.06 262784.38 59920 -1 2628
2630 0 486596.8 262846.06 60120 -1 2629
2631 0 486262.12 262510.38 59920 -1 2628
2632 0 486293.34 262286.16 60080 -1 2631
2633 0 486483.62 262281.9 60160 -1 2632
2634 0 486455.3 262440.38 60200 -1 2633
2635 0 486603.7 262654.84 60320 -1 2634
2636 0 486547.94 262706.12 60360 -1 2635
2637 0 486618 262303 60200 -1 2633
2638 0 486885.56 262344.7 60280 -1 2637
2639 0 485178 262081.67 59480 81 2623
2640 0 484599.5 262123.4 59560 96 2639
2641 0 484128.97 262197.3 59640 96 2640
2642 0 483629.62 262252.94 59720 32 2641
2643 0 483173.25 262550.5 59840 160 2642
2644 0 483146.38 262773.94 59960 81 2643
2645 0 483269.38 262419.06 60040 40 2644
2646 0 483305.44 262641.62 60120 40 2645
2647 0 482980.44 262784.22 60080 81 2645
2648 0 482808.66 262877.75 60160 81 2647
2649 0 482675.38 263044.5 60320 -1 2648
2650 0 482391.84 263137.4 60360 -1 2649
2651 0 482755.2 263174.5 60360 -1 2649
2652 0 483132.5 263144.62 59920 81 2644
2653 0 483208.88 263314.38 59960 91 2652
2654 0 483315.12 263589.1 60080 40 2653
2655 0 483141.7 263777.94 60120 40 2654
2656 0 483544.44 262215.75 59680 32 2642
2657 0 483385.8 262330.6 59560 32 2656
2658 0 485171.2 262262.5 59440 81 2639
2659 0 484854.94 262551.12 59400 64 2658
2660 0 492746.06 264848.94 59560 137 2568
2661 0 492684.5 264768.06 59440 137 2660
2662 0 493606.06 267638.75 59240 64 2506
2663 0 493790.62 267503.62 59280 60 2662
2664 0 494208 267200 59440 60 2663
2665 0 494464 267168 59520 51 2664
2666 0 494720 267104 59600 71 2665
2667 0 494944 266976 59600 60 2666
2668 0 495200 266944 59720 71 2667
2669 0 495424 266848 59840 104 2668
2670 0 495616 266656 59800 91 2669
2671 0 495808 266496 59760 60 2670
2672 0 496000 266336 59720 51 2671
2673 0 496192 266144 59680 80 2672
2674 0 496384 265952 59680 71 2673
2675 0 496576 265792 59720 51 2674
2676 0 496800 265664 59720 80 2675
2677 0 497056 265568 59760 108 2676
2678 0 497280 265440 59880 71 2677
2679 0 497504 265280 59920 75 2678
2680 0 497664 265248 59960 64 2679
2681 0 492797.28 269365.16 59320 156 2504
2682 0 492769.75 269523.25 59520 156 2681
2683 0 492765.38 269580 59720 178 2682
2684 0 492858.06 269201.22 59840 -1 2683
2685 0 492960.9 273387.5 59600 -1 2478
2686 0 492367.56 273282.3 59640 -1 2685
2687 0 491759.88 273415.38 59680 -1 2686
2688 0 491403.12 273672.56 59600 -1 2687
2689 0 491179.03 273858.2 59640 -1 2688
2690 0 490979.3 273968.9 59600 -1 2689
2691 0 490876.75 274167.66 59720 -1 2689
2692 0 492539.2 273222.25 59680 -1 2686
2693 0 492607.56 273166.44 59800 -1 2692
2694 0 492789.56 273113.5 59880 -1 2693
2695 0 492790.56 272961.53 59920 -1 2694
2696 0 492774.72 272985.16 59960 -1 2695
2697 0 492893.12 272954 60080 -1 2696
2698 0 492926.4 272899.56 60120 -1 2697
2699 0 492924 272872 60200 -1 2698
2700 0 492853.78 272951.97 60240 -1 2699
2701 0 492732.78 273110.4 60280 -1 2700
2702 0 492922.94 272857.56 60240 -1 2699
2703 0 492902.62 272677.62 60320 -1 2702
2704 0 492937.7 272637.44 60480 -1 2703
2705 0 493122.56 272261.88 60640 51 2704
2706 0 492960 271382.9 60680 -1 2705
2707 0 492965 271636.94 60720 -1 2706
2708 0 493069.47 271953.34 60800 -1 2707
2709 0 493114 272164.8 60840 51 2708
2710 0 493141.3 272243.5 60880 51 2709
2711 0 493148.53 272314.94 60920 51 2710
2712 0 493018.72 272606.97 61080 80 2711
2713 0 492796.97 272755.78 61120 104 2712
2714 0 492380.53 272768.1 61160 40 2713
2715 0 493083.25 272603.53 61120 80 2712
2716 0 493247.75 272528.25 61280 71 2715
2717 0 493417.7 272373.5 61320 60 2716
2718 0 493573.75 272222.6 61280 60 2717
2719 0 493240.47 272653.75 61440 60 2716
2720 0 493219.9 272670.44 61480 120 2719
2721 0 493151.7 272698.3 61640 120 2720
2722 0 493046.44 272755.12 61800 101 2721
2723 0 492926.72 272758.75 61840 101 2722
2724 0 492991.3 272833.38 61880 101 2723
2725 0 493014.25 272939.28 62000 101 2724
2726 0 493125.72 273045.44 62120 86 2725
2727 0 493204.5 273137.5 62240 139 2726
2728 0 493588.94 273009.2 62280 40 2727
2729 0 493827.7 272998.62 62240 40 2728
2730 0 494051.2 273041.94 62320 64 2729
2731 0 493050.2 273290.16 62400 96 2727
2732 0 492753.28 273480.03 62520 32 2731
2733 0 492733.75 273537.1 62560 32 2732
2734 0 492677.84 273614.44 62680 32 2733
2735 0 492626.6 273774.75 62840 32 2734
2736 0 492500.2 273975.12 63000 -1 2735
2737 0 492264.5 274252.5 63160 -1 2736
2738 0 491983.38 274517.03 63200 -1 2737
2739 0 491766 274706.34 63240 -1 2738
2740 0 491423.28 274994.9 63320 -1 2739
2741 0 491319 275095.5 63360 -1 2740
2742 0 491214.7 275195.7 63400 -1 2741
2743 0 491184.3 275270.94 63440 -1 2742
2744 0 491181.22 275273.97 63520 -1 2743
2745 0 491254.94 275295.06 63360 -1 2742
2746 0 491267.34 275368.62 63280 -1 2745
2747 0 491747.03 274700.44 63200 -1 2739
2748 0 491692.28 274714.4 63120 -1 2747
2749 0 493580.34 272799.62 62440 40 2731
2750 0 492701.75 272697.06 61880 120 2723
2751 0 495349.88 274224.53 60120 -1 2471
2752 0 495262.2 274096.47 59920 -1 2751
2753 0 495254 274209.3 59760 101 2752
2754 0 495211.8 274273.62 59560 101 2753
2755 0 495177.4 274319.88 59520 101 2754
2756 0 495223 274184.12 59480 101 2755
2757 0 495231.06 273990.12 59440 101 2756
2758 0 495282.88 273921.8 59400 101 2757
2759 0 495327.34 273853.44 59280 128 2758
2760 0 495368.44 273820.72 59120 172 2759
2761 0 495357.2 273779.5 58960 172 2760
2762 0 495321.8 273769.6 58800 122 2761
2763 0 495626.9 273523.03 58760 122 2762
2764 0 495312.62 273766.97 58760 122 2762
2765 0 495293.12 273801.9 58640 115 2764
2766 0 495315.53 273821.2 58600 115 2765
2767 0 495349.56 273770.7 58480 115 2766
2768 0 495337.12 273739.34 58320 71 2767
2769 0 495423.4 273700.9 58200 71 2768
2770 0 495531.56 273785.03 58120 51 2769
2771 0 495661.56 273837.25 58000 51 2770
2772 0 495705.06 273886.28 57840 96 2771
2773 0 495726.34 273942.4 57720 96 2772
2774 0 495740.5 274041.38 57600 107 2773
2775 0 495795.38 274058.75 57440 107 2774
2776 0 495933.38 274084.28 57280 104 2775
2777 0 496033.94 274117.38 57080 81 2776
2778 0 496092.94 274121.4 56880 71 2777
2779 0 496151.2 274160.2 56720 81 2778
2780 0 496296 274130.88 56560 81 2779
2781 0 496365.62 274134.12 56400 96 2780
2782 0 496428.3 273997.2 56280 107 2781
2783 0 496490.47 273874.12 56120 107 2782
2784 0 496590.72 273733.66 55960 120 2783
2785 0 496690.66 273624.1 55840 107 2784
2786 0 496754.06 273532.06 55680 124 2785
2787 0 496801.12 273386.88 55480 124 2786
2788 0 496877.3 273166.5 55280 137 2787
2789 0 496916.88 272955.06 55040 75 2788
2790 0 496944.78 272667.5 54840 120 2789
2791 0 496972.34 272349.66 54760 156 2790
2792 0 497024.03 272095.62 54680 137 2791
2793 0 497135.1 271893.75 54520 104 2792
2794 0 497233.4 271763.47 54400 135 2793
2795 0 497367.78 271660.75 54240 148 2794
2796 0 497496.03 271542.12 54040 120 2795
2797 0 497603.34 271411.88 53920 139 2796
2798 0 497690 271285.16 53840 139 2797
2799 0 497727.34 271168.06 53760 120 2798
2800 0 497772.38 270923.88 53720 80 2799
2801 0 497953.12 270584.44 53680 102 2800
2802 0 498144.2 270162.8 53720 80 2801
2803 0 498324.94 269751.56 53680 102 2802
2804 0 498598.4 269349.22 53560 91 2803
2805 0 498830.28 269022.3 53480 40 2804
2806 0 499208.56 268879.94 53440 122 2805
2807 0 499406.34 268406.72 53400 86 2806
2808 0 499390.25 268245.7 53440 71 2807
2809 0 499158.56 268134.6 53480 71 2808
2810 0 499153.25 268062.25 53520 71 2809
2811 0 499138.56 267948.7 53600 90 2810
2812 0 499118.25 267902.38 53640 90 2811
2813 0 499048.38 267639.16 53800 101 2812
2814 0 499006.16 267258.88 53920 124 2813
2815 0 499215.34 266729.34 53960 135 2814
2816 0 499349.5 266463.5 54000 143 2815
2817 0 499396.12 266218.1 53960 163 2816
2818 0 499354.56 266333.78 53840 143 2817
2819 0 499483.78 266198 54040 163 2816
2820 0 499499.78 265811.47 54120 139 2819
2821 0 499405.84 265711 54160 175 2820
2822 0 499318.16 265468.1 54280 148 2821
2823 0 499122.8 265252.44 54440 104 2822
2824 0 499069.56 265190.12 54560 104 2823
2825 0 499254.12 265165.8 54760 192 2824
2826 0 499354.62 265103.75 55000 91 2825
2827 0 499287.88 264538.5 55120 102 2826
2828 0 499075.38 264038.75 55320 219 2827
2829 0 498994.88 264036.88 55360 219 2828
2830 0 498966.3 263980.38 55560 219 2829
2831 0 499110.62 263862.8 55720 219 2830
2832 0 499272.75 263962.94 55920 -1 2831
2833 0 499028.2 263706.03 55160 157 2828
2834 0 499065 263169.7 55040 141 2833
2835 0 499190.8 262741.47 55120 148 2834
2836 0 499183.56 262647 55200 98 2835
2837 0 498744.62 262327.06 55360 98 2836
2838 0 498307.75 262000.25 55200 81 2837
2839 0 498200.88 261730.56 55000 32 2838
2840 0 498214.88 261568.05 54920 32 2839
2841 0 498140.38 260953.66 54880 -1 2840
2842 0 498045.5 260346.69 54960 122 2841
2843 0 498104.6 260043.11 55120 75 2842
2844 0 498186.84 259812.84 55200 81 2843
2845 0 498209 259793.25 55240 81 2844
2846 0 498085.7 260192.3 55280 75 2845
2847 0 498068 260462.66 55320 32 2846
2848 0 497981.12 260624.73 55360 32 2847
2849 0 498275.25 259733.56 55360 81 2845
2850 0 498456.34 259601.27 55480 124 2849
2851 0 498513.62 259550.34 55600 124 2850
2852 0 498596.62 259418.64 55760 98 2851
2853 0 498658.7 259244.81 55920 81 2852
2854 0 498634.88 258988.64 56040 32 2853
2855 0 498614.38 258730.53 56240 128 2854
2856 0 498518 258475.05 56440 115 2855
2857 0 498415.5 258316.31 56600 122 2856
2858 0 498324.7 258051.22 56720 98 2857
2859 0 498332.75 258019.25 56760 98 2858
2860 0 498355.62 257924.38 56880 98 2859
2861 0 498494.7 257723.27 56960 107 2860
2862 0 498577.5 257605.12 57080 75 2861
2863 0 498706.62 257534.36 57120 75 2862
2864 0 498758.44 257245.2 57160 75 2863
2865 0 498822.62 257467.38 57200 75 2864
2866 0 498927.5 257400.34 57280 75 2865
2867 0 498926.94 257300.97 57360 75 2866
2868 0 498900.44 257189.56 57440 75 2867
2869 0 498921 257062.14 57560 75 2868
2870 0 498953.78 257054.2 57640 75 2869
2871 0 498946.25 257001.78 57720 75 2870
2872 0 498886.38 256902.23 57800 80 2871
2873 0 498816.44 256748.27 57920 80 2872
2874 0 498855.06 256594.92 58040 91 2873
2875 0 498877.8 256391.42 58120 80 2874
2876 0 498875.75 256304.28 58240 80 2875
2877 0 498847.38 256026.58 58320 75 2876
2878 0 498824.16 255830.94 58400 75 2877
2879 0 498767.4 255627.69 58520 86 2878
2880 0 498783.8 255402.02 58640 86 2879
2881 0 498756.2 255048.83 58720 98 2880
2882 0 498766.94 254910.73 58880 98 2881
2883 0 498813.2 254650.44 58960 102 2882
2884 0 498866.2 254587.97 59120 96 2883
2885 0 498968.25 254471.66 59240 96 2884
2886 0 499071.5 254375.86 59360 81 2885
2887 0 499315.25 254265.81 59520 60 2886
2888 0 499421.3 254194.48 59640 71 2887
2889 0 499588.06 254136.16 59800 71 2888
2890 0 499932.47 254070.44 59920 75 2889
2891 0 500182.2 254071.02 60040 64 2890
2892 0 500399.22 254109.64 60080 64 2891
2893 0 500506.5 254204.52 60120 64 2892
2894 0 500644.3 254317.05 60240 -1 2893
2895 0 500733.56 254486.4 60320 -1 2894
2896 0 500701.8 254570.03 60360 -1 2895
2897 0 500787.25 254714.34 60440 -1 2896
2898 0 500822.62 254880.97 60480 -1 2897
2899 0 500919 255159.7 60600 -1 2898
2900 0 501038.5 255625.55 60680 -1 2899
2901 0 501027.22 254998.1 60640 -1 2900
2902 0 501160.2 254883.31 60680 -1 2901
2903 0 501295.22 254812.44 60720 -1 2902
2904 0 501513.75 254542.64 60800 -1 2903
2905 0 501607.62 254339.58 60880 -1 2904
2906 0 501618.94 254171.56 60960 -1 2905
2907 0 501063.88 256013.62 60720 -1 2900
2908 0 501172.97 256317.97 60840 -1 2907
2909 0 501287.94 256330.22 60960 -1 2908
2910 0 501363.62 256441.1 61040 -1 2909
2911 0 501398.9 256399.62 61200 -1 2910
2912 0 501474.66 256394.9 61360 -1 2911
2913 0 501703.8 256427.77 61400 -1 2912
2914 0 501507.25 256421.27 61440 -1 2913
2915 0 501439.5 256404.86 61520 -1 2914
2916 0 501629.94 256396.89 61560 -1 2915
2917 0 501670.97 256408.42 61640 -1 2916
2918 0 501779.5 256392.3 61760 -1 2917
2919 0 501920.25 256478.98 61920 -1 2918
2920 0 502115.4 256482.47 62000 -1 2919
2921 0 502301.53 256561.66 62120 -1 2920
2922 0 502369.06 256667 62240 -1 2921
2923 0 502514.5 256674.5 62280 -1 2922
2924 0 502315.7 256789.08 62360 -1 2923
2925 0 502282.88 256879.42 62400 -1 2924
2926 0 502207.8 256988.81 62480 -1 2925
2927 0 502049.2 257142.33 62560 -1 2926
2928 0 501732.4 257257.45 62640 -1 2927
2929 0 501465.88 257321.34 62720 -1 2928
2930 0 501316 257316.14 62840 -1 2929
2931 0 501242 257240.23 63000 -1 2930
2932 0 501228.3 257274.83 63120 -1 2931
2933 0 501086.56 257343.34 63240 -1 2932
2934 0 500500.12 257169.34 63440 -1 2933
2935 0 499640.1 257035.39 63560 -1 2934
2936 0 502659.5 256681.83 62320 -1 2923
2937 0 503071.56 256720.14 62240 -1 2936
2938 0 498229.88 258088.58 56800 98 2859
2939 0 498027.88 258135.81 56840 98 2938
2940 0 498143.75 260878.88 54840 -1 2841
2941 0 498146.44 260754.38 54760 -1 2940
2942 0 497111.22 271850.5 54720 104 2792
2943 0 497076 271747.25 54760 104 2942
2944 0 496185.38 273464.53 60560 -1 2468
2945 0 496444.8 273273.62 60600 -1 2944
2946 0 496739.2 272934.25 60840 40 2945
2947 0 496932.66 272991.5 60920 40 2946
2948 0 497071.94 273131.94 61000 40 2947
2949 0 497021.56 273310.75 61040 40 2948
2950 0 497091.34 273201.66 61080 40 2949
2951 0 497163.5 273144.88 61160 32 2950
2952 0 497432.84 273105.94 61280 86 2951
2953 0 497694.94 273016.72 61440 120 2952
2954 0 498004.28 272936.16 61560 135 2953
2955 0 498240.9 272883.25 61720 120 2954
2956 0 498009.75 273035.8 61760 135 2955
2957 0 498080.47 273327.6 61840 32 2956
2958 0 498438.3 272829.56 61920 107 2955
2959 0 498610.75 272779.66 62040 102 2958
2960 0 498751 272686.5 62120 128 2959
2961 0 498600.75 272860.12 62160 102 2960
2962 0 498488.4 272915.62 62280 32 2961
2963 0 498890.72 272593.44 62200 124 2960
2964 0 499111.97 272349.56 62320 150 2963
2965 0 499251.5 272263.5 62360 153 2964
2966 0 499391 272176.66 62400 153 2965
2967 0 499497.44 272098.75 62480 120 2966
2968 0 499642.72 271948.25 62600 104 2967
2969 0 499742.56 271830.1 62640 104 2968
2970 0 499778.62 271589.03 62760 124 2969
2971 0 499847.9 271392.38 62880 150 2970
2972 0 499915.5 271245 63000 172 2971
2973 0 499457.62 271419.5 63000 124 2972
2974 0 499937.94 271195.78 63040 172 2972
2975 0 500307.4 270986.62 63240 150 2974
2976 0 500458.22 270847.34 63360 124 2975
2977 0 500584.38 270653.16 63520 98 2976
2978 0 500634.22 270491.9 63640 98 2977
2979 0 500798.12 270188.94 63800 102 2978
2980 0 501042 269881.6 63920 98 2979
2981 0 501250.28 269660.6 64040 120 2980
2982 0 501474.28 269362.75 64120 124 2981
2983 0 501691.97 269071.12 64240 163 2982
2984 0 501714.4 269004.6 64320 163 2983
2985 0 501747.88 268905.28 64440 81 2984
2986 0 501801.6 268717.62 64520 154 2985
2987 0 501774.25 268538.97 64640 154 2986
2988 0 501538.2 268187.66 64760 140 2987
2989 0 501468.56 267893.34 64920 120 2988
2990 0 501810.8 267872.53 64960 120 2989
2991 0 501929.7 267831.5 65040 -1 2990
2992 0 501476.22 267538.72 65080 135 2989
2993 0 501485.78 267408.62 65200 120 2992
2994 0 501472.3 267229.03 65400 140 2993
2995 0 501426.44 267052.62 65560 140 2994
2996 0 501343 266836.2 65760 154 2995
2997 0 500973.78 266545.28 65920 120 2996
2998 0 500843.34 266476.34 65960 120 2997
2999 0 501009.75 266604.8 66000 120 2998
3000 0 501425.94 266806.8 66160 32 2999
3001 0 501775.9 266944.44 66200 128 3000
3002 0 501960.38 266997.38 66240 128 3001
3003 0 501971.2 266992.8 66280 128 3002
3004 0 502033.47 266936.88 66400 128 3003
3005 0 502109.66 266799.8 66520 80 3004
3006 0 502330.4 266562.88 66480 80 3005
3007 0 502106.94 266772.3 66560 80 3005
3008 0 502112.06 266725.25 66640 80 3007
3009 0 502172.8 266636.6 66800 40 3008
3010 0 502296.72 266456.6 66920 51 3009
3011 0 502449.06 266469.53 66960 51 3010
3012 0 502451.5 266621.56 67000 51 3011
3013 0 502356.12 266738.84 66960 40 3012
3014 0 502643.47 266496.3 67000 40 3011
3015 0 502278.75 266330.97 66960 51 3010
3016 0 502277.5 266236.2 67000 40 3015
3017 0 502310.97 266185.2 67040 40 3016
3018 0 501975.44 267135.03 66280 128 3002
3019 0 501972.8 267373.6 66240 -1 3018
3020 0 500582.44 266339 66040 122 2998
3021 0 500202.66 266001.3 66240 108 3020
3022 0 500104.75 265838.56 66320 128 3021
3023 0 499963.62 265425.94 66360 189 3022
3024 0 500120 265767.12 66400 128 3023
3025 0 500208 265971.12 66600 128 3024
3026 0 500125.5 266173.34 66720 60 3025
3027 0 499635.94 266526.72 66760 -1 3026
3028 0 500211.66 266286.88 66840 128 3026
3029 0 500073.6 266165.4 67000 122 3028
3030 0 500039.06 266135.25 67040 122 3029
3031 0 500146.28 266217.12 67160 122 3030
3032 0 500116.75 266380.66 67320 91 3031
3033 0 500514.8 266270.12 66880 32 3028
3034 0 500788.78 266146.7 66920 86 3033
3035 0 500358.3 265806.25 66640 128 3025
3036 0 500711.97 265723.34 66680 32 3035
3037 0 499723.75 264660.94 66320 120 3023
3038 0 499613.22 264433.28 66280 122 3037
3039 0 499494.75 264274.62 66240 122 3038
3040 0 499280.8 264161.5 66200 135 3039
3041 0 499129.66 264073.34 66160 122 3040
3042 0 498827.12 263896.12 66080 104 3041
3043 0 498141.72 263723.88 66120 104 3042
3044 0 497301 263443.66 66200 120 3043
3045 0 497124.5 263316 66160 120 3044
3046 0 496947.56 263187.72 66120 107 3045
3047 0 496686.5 262766.62 66040 96 3046
3048 0 496592.38 262184.88 66000 86 3047
3049 0 496708.12 262113.25 66040 86 3048
3050 0 496865.3 261990.94 66120 102 3049
3051 0 496596.75 261860.75 65920 102 3048
3052 0 496616.8 261479.23 65760 120 3051
3053 0 496548.28 261193.5 65560 120 3052
3054 0 496547.8 261144.2 65520 156 3053
3055 0 496140.38 261136.77 65480 156 3054
3056 0 496547.22 260944.55 65360 124 3054
3057 0 496561.94 260831.08 65320 124 3056
3058 0 496370.75 260571.53 65280 90 3057
3059 0 496174.2 260285.92 65360 98 3058
3060 0 496046.28 260035.48 65480 120 3059
3061 0 495928.97 259866.95 65640 136 3060
3062 0 495686.56 259504.11 65760 160 3061
3063 0 495941.5 259247.77 65920 134 3062
3064 0 496141.38 258886.58 66080 81 3063
3065 0 496220.53 258656.39 66280 51 3064
3066 0 496224.56 258470.94 66480 51 3065
3067 0 496246 258380.88 66760 91 3066
3068 0 496238.5 258265 66840 122 3067
3069 0 496234.5 258207 66880 122 3068
3070 0 496230.75 258148.95 66920 150 3069
3071 0 496190.06 257898.06 67080 137 3070
3072 0 496215.25 257701.06 67200 137 3071
3073 0 496249 257424.8 67400 71 3072
3074 0 496041.75 257115.78 67520 86 3073
3075 0 495831.75 256992.14 67720 102 3074
3076 0 495567.03 256879.14 67800 102 3075
3077 0 495373.8 256847.33 67880 102 3076
3078 0 495300 256781.5 67960 86 3077
3079 0 495226.22 256716.33 68040 86 3078
3080 0 495050.12 256658.64 68120 51 3079
3081 0 494828.66 256650.33 68200 101 3080
3082 0 494607.75 256690.23 68160 104 3081
3083 0 494444.12 256730.31 68120 104 3082
3084 0 494717.97 256645.81 68240 101 3081
3085 0 494602.8 256608.84 68360 104 3084
3086 0 494410.3 256567.16 68440 107 3085
3087 0 494271.53 256560.47 68560 107 3086
3088 0 494074.88 256454.25 68640 86 3087
3089 0 493757.44 256155.28 68520 150 3088
3090 0 494032.75 256391.69 68680 86 3088
3091 0 493925.03 256134.56 68880 150 3090
3092 0 493848 255851.44 69000 122 3091
3093 0 493693.88 255732.75 69080 122 3092
3094 0 493272.78 255587.92 69200 150 3093
3095 0 493113.38 255522.38 69440 206 3094
3096 0 493631.2 255649.61 69480 104 3095
3097 0 493963.44 255671.61 69520 51 3096
3098 0 494056.12 255675.1 69560 51 3097
3099 0 494496 255840 70080 98 3098
3100 0 494656 256032 70160 71 3099
3101 0 494784 256256 70160 45 3100
3102 0 494976 256448 70160 104 3101
3103 0 495136 256576 70320 178 3102
3104 0 495232 256736 70520 148 3103
3105 0 495424 256928 70560 60 3104
3106 0 495648 257024 70680 45 3105
3107 0 495872 257024 70800 51 3106
3108 0 496064 257056 70960 51 3107
3109 0 496192 257024 71120 32 3108
3110 0 495200 256416 70120 150 3103
3111 0 495392 256256 69960 51 3110
3112 0 495616 256096 69960 64 3111
3113 0 495872 256000 69960 80 3112
3114 0 496128 255936 70080 45 3113
3115 0 496192 255936 70120 32 3114
3116 0 492594.94 255275.05 69680 75 3095
3117 0 492598.7 255362.77 69760 75 3116
3118 0 492565.56 255455.05 69840 80 3117
3119 0 492547.44 255526.39 69920 80 3118
3120 0 491763.47 254907.5 69760 75 3116
3121 0 491587 254849 69800 60 3120
3122 0 491410.53 254789.88 69840 60 3121
3123 0 491133.3 254768.22 69960 200 3122
3124 0 491044 254801 70040 178 3123
3125 0 490771.25 255081.53 70080 139 3124
3126 0 490955.1 254834.11 70120 178 3124
3127 0 490787.75 254720.92 70200 139 3126
3128 0 490734.75 254682.47 70280 139 3127
3129 0 490313.47 254516.55 70400 137 3128
3130 0 489594.3 253824.14 70360 60 3129
3131 0 490261.7 254553.89 70480 137 3129
3132 0 490951.8 254880.27 70640 -1 3131
3133 0 489692 254254.89 70520 45 3131
3134 0 489024 254176 70840 32 3133
3135 0 488800 254176 70960 51 3134
3136 0 488640 254240 71160 75 3135
3137 0 488480 254272 71360 64 3136
3138 0 488256 254272 71480 75 3137
3139 0 488000 254208 71520 40 3138
3140 0 487776 254048 71520 64 3139
3141 0 487616 253856 71400 75 3140
3142 0 487456 253664 71440 60 3141
3143 0 487424 253440 71320 60 3142
3144 0 487456 253440 71040 32 3143
3145 0 487392 253504 70800 60 3144
3146 0 487168 253472 70680 40 3145
3147 0 491431.7 254835.06 69760 60 3121
3148 0 491302.2 254792.61 69640 60 3147
3149 0 491179.2 254729.58 69520 200 3148
3150 0 495272.8 256926.4 68000 86 3078
3151 0 496245.62 257008.66 67480 51 3074
3152 0 496390.56 256945.83 67440 51 3151
3153 0 496800 256576 67320 32 3152
3154 0 497024 256448 67360 32 3153
3155 0 497280 256384 67360 32 3154
3156 0 497536 256384 67360 98 3155
3157 0 497760 256256 67360 60 3156
3158 0 497952 256064 67320 40 3157
3159 0 498080 255840 67320 40 3158
3160 0 498272 255648 67320 32 3159
3161 0 498464 255488 67360 51 3160
3162 0 498688 255360 67360 40 3161
3163 0 498944 255264 67400 51 3162
3164 0 499040 255264 67400 51 3163
3165 0 495606.94 258403.7 66840 91 3069
3166 0 496690.16 258146.11 66880 -1 3068
3167 0 496909.94 263311.56 66200 156 3045
3168 0 496696.97 263313.62 66280 120 3167
3169 0 496594.44 263266.34 66360 120 3168
3170 0 495538.75 262832.06 66320 64 3169
3171 0 495519.56 262765.88 66360 64 3170
3172 0 495483.9 262688.88 66520 64 3171
3173 0 495526.25 262575.12 66720 60 3172
3174 0 495479.3 262415.4 66800 32 3173
3175 0 495469.06 262313.1 66880 32 3174
3176 0 495369 262147 66960 45 3175
3177 0 495319.3 262064.16 67000 75 3176
3178 0 495157.03 261871.4 67120 75 3177
3179 0 495085.3 261819.39 67240 75 3178
3180 0 494783.5 261753.47 67320 96 3179
3181 0 494535.5 261619.5 67360 102 3180
3182 0 494718.72 261586.64 67400 102 3181
3183 0 494821.06 261282.84 67440 102 3182
3184 0 494287.44 261485.53 67400 108 3181
3185 0 493865.56 261200.81 67280 148 3184
3186 0 493822.56 261151.31 67240 148 3185
3187 0 493772 261162.14 67120 148 3186
3188 0 493700.38 261173.47 67080 148 3187
3189 0 493463.7 261101.77 67240 86 3185
3190 0 492934.25 260909.92 67320 96 3189
3191 0 492062.75 260678.1 67400 86 3190
3192 0 490927.62 260534.66 67440 40 3191
3193 0 490829.56 260480.39 67480 40 3192
3194 0 490671.7 260528.66 67600 86 3193
3195 0 490633.94 260619.02 67680 60 3194
3196 0 490421.88 260648.12 67720 60 3195
3197 0 490544.66 260599.14 67480 32 3192
3198 0 490466.75 260523.55 67440 32 3197
3199 0 490373.88 260397.45 67240 32 3198
3200 0 490210.5 260107.33 67040 75 3199
3201 0 490310.8 259446.34 67080 86 3200
3202 0 490323.56 259275.19 67040 120 3201
3203 0 490334.5 258949.08 66960 86 3202
3204 0 490223.94 258992.27 66920 86 3203
3205 0 490123.12 258891.77 66840 90 3204
3206 0 489985.62 258873.39 66720 91 3205
3207 0 489954.72 258737.86 66520 75 3206
3208 0 490233.03 258665.38 67000 40 3203
3209 0 490187.25 259208.92 67280 120 3201
3210 0 490081.75 260800.47 67320 32 3197
3211 0 489736.12 260906.27 67120 32 3210
3212 0 489542.12 261020.42 66880 -1 3211
3213 0 489420.44 261059.8 66800 -1 3212
3214 0 494214.25 261519.53 67480 128 3184
3215 0 494018.8 261534.14 67640 128 3214
3216 0 493950.4 261521.19 67680 128 3215
3217 0 495620.5 262175.44 67000 32 3176
3218 0 495762.12 262020.11 67080 45 3217
3219 0 495809.47 261952.23 67160 -1 3218
3220 0 495831.88 261930.08 67200 -1 3219
3221 0 495877.53 261882.84 67320 -1 3220
3222 0 495965.56 261817.64 67440 -1 3221
3223 0 496032.8 261886.94 67520 -1 3222
3224 0 495898.03 261959.03 67640 -1 3223
3225 0 495749.8 262060.69 67680 -1 3224
3226 0 495139.72 262688.56 66240 64 3170
3227 0 494990.25 262634.44 66160 -1 3226
3228 0 494995.06 262574.47 66120 -1 3227
3229 0 499296.16 264127 66120 135 3041
3230 0 499453.3 264235.78 66040 135 3229
3231 0 499614.34 264296.3 65920 122 3230
3232 0 500051.6 265670.88 66200 128 3021
3233 0 500015.8 265443.97 66120 189 3232
3234 0 500053.2 265419.06 65960 189 3233
3235 0 500131.2 265478.72 65800 102 3234
3236 0 500149.8 265504.38 65760 102 3235
3237 0 500164.06 265569.5 65680 102 3236
3238 0 500199.2 265672.03 65600 102 3237
3239 0 500183.34 265724.34 65520 102 3238
3240 0 500181.94 265777.75 65480 102 3239
3241 0 500165.78 265830.56 65400 102 3240
3242 0 500161.66 265884.7 65320 102 3241
3243 0 500190.75 265899.1 65280 102 3242
3244 0 500200.38 265909.06 65160 64 3243
3245 0 500213.75 265927.56 65000 64 3244
3246 0 500243.75 266038 64840 60 3245
3247 0 500228.9 266010.25 64720 60 3246
3248 0 500318.94 265968.44 64600 51 3247
3249 0 500397.75 265880.56 64480 60 3248
3250 0 500476.2 265779.56 64360 60 3249
3251 0 500550.5 265743.28 64240 80 3250
3252 0 500640.22 265790.2 64080 80 3251
3253 0 500474.47 265906.28 63920 86 3252
3254 0 500165.5 266083.16 63800 45 3253
3255 0 499628.62 265820.3 63760 40 3254
3256 0 498962.28 265633.56 63680 51 3255
3257 0 500163.38 266355.94 63720 60 3254
3258 0 500143.88 266471 63680 64 3257
3259 0 500150.34 266556.62 63600 64 3258
3260 0 500078.7 266614.72 63480 71 3259
3261 0 500089.1 265951.28 65280 102 3242
3262 0 500067.03 266011.7 65240 102 3261
3263 0 500079.38 266040.06 65200 64 3262
3264 0 501682.2 269161.44 64360 163 2984
3265 0 501805.06 269674 64400 -1 3264
3266 0 501998.25 269710.75 64360 -1 3265
3267 0 502115.38 269808.28 64400 -1 3266
3268 0 501560.3 269470.62 64480 124 3264
3269 0 501367.62 269715.8 64560 -1 3268
3270 0 501290.7 269968.8 64600 -1 3269
3271 0 501677.62 269122.2 64080 163 2982
3272 0 501820.9 268912.62 64040 163 3271
3273 0 499058.12 272586.38 62400 150 2965
3274 0 499043.16 272610 62440 124 3273
3275 0 495961 273533.75 71600 -1 2213
3276 0 496009 273521.75 71440 -1 3275
3277 0 496109.56 273492.75 71400 71 3276
3278 0 496074.7 273520.62 71360 71 3277
3279 0 496053.66 273551.28 71200 71 3278
3280 0 496042.75 273553.75 71160 71 3279
3281 0 496008.94 273562 71040 71 3280
3282 0 496318 273378.34 71320 64 3277
3283 0 496505.38 273323.8 71200 40 3282
3284 0 496680.47 273113.22 71160 81 3283
3285 0 496467.4 273029.44 71120 40 3284
3286 0 496776.97 272966.78 71080 81 3284
3287 0 496738.12 273063.03 71040 81 3286
3288 0 496699.84 273152.84 70920 81 3287
3289 0 496904.88 272866 71120 32 3286
3290 0 496860.88 272820.25 71160 32 3289
3291 0 496824.38 272779.16 71200 32 3290
3292 0 497035.47 272793.16 70960 32 3286
3293 0 497306.3 272660.62 70920 -1 3292
3294 0 497403.16 272533.56 71040 -1 3293
3295 0 497292.53 272707.78 70880 -1 3293
3296 0 497266.28 272694.8 70800 -1 3295
3297 0 495513 272727.12 72960 -1 2205
3298 0 495893 272263.16 72880 -1 3297
3299 0 495865 272075.03 72760 -1 3298
3300 0 495841 271991.03 72600 -1 3299
3301 0 495861 271931.03 72520 -1 3300
3302 0 495833 271887.03 72320 -1 3301
3303 0 495818.62 271873.1 72280 115 3302
3304 0 495588.16 271871.34 72080 135 3303
3305 0 495541.8 271870.62 72040 135 3304
3306 0 495554.6 271867.6 72000 135 3305
3307 0 496102.53 271983.75 71960 51 3306
3308 0 496500.25 272045.25 71880 71 3307
3309 0 495605.47 271853.56 71840 108 3306
3310 0 495623.16 271827.9 71760 108 3309
3311 0 495642.2 271826.5 71680 108 3310
3312 0 495683.9 271857.12 71480 71 3311
3313 0 495519.78 271747.72 71400 71 3312
3314 0 495311.5 271569.7 71440 71 3313
3315 0 495657.03 271782.88 71320 81 3313
3316 0 495695.38 271775.28 71160 81 3315
3317 0 495617.16 271717.47 70920 90 3316
3318 0 495605.6 271638.4 70800 102 3317
3319 0 495597.94 271586.44 70720 102 3318
3320 0 495530.2 271527.3 70600 131 3319
3321 0 495436.38 271588.56 70480 131 3320
3322 0 495371.2 271575.2 70360 175 3321
3323 0 495328 271565.62 70280 175 3322
3324 0 495177.88 271603.72 70080 164 3323
3325 0 495014.3 271681.28 69920 137 3324
3326 0 494573.62 271696.7 69880 128 3325
3327 0 494302.72 271548.66 69760 107 3326
3328 0 494153.44 271474.94 69800 107 3327
3329 0 494046.56 271374.22 69840 107 3328
3330 0 494058.38 271599.22 69560 107 3327
3331 0 493669.3 271777.44 69520 115 3330
3332 0 493759.62 271785.34 69480 115 3331
3333 0 493886.7 271746.75 69360 90 3332
3334 0 493815.22 271747.06 69160 90 3333
3335 0 493927.4 271792.5 68960 90 3334
3336 0 494015.25 271756.16 68920 90 3335
3337 0 493268.44 271902.03 69600 81 3331
3338 0 493117.34 272019.1 69640 64 3337
3339 0 495542.4 271498.8 70320 175 3322
3340 0 495655.8 271503.78 70240 175 3339
3341 0 495985.6 271631.78 70840 40 3318
3342 0 495184.75 271693.6 72040 135 3304
3343 0 491695.97 271784.72 75160 86 2194
3344 0 491372.9 271830.56 75080 45 3343
3345 0 492820.72 271603.38 75760 60 2191
3346 0 493050.56 271522.25 75720 96 3345
3347 0 493227.34 271449.22 75640 96 3346
3348 0 493391.06 271386.03 75520 32 3347
3349 0 493482.62 271224.38 75360 101 3348
3350 0 493525.7 271266.75 75320 101 3349
3351 0 493618.8 271163.4 75240 101 3350
3352 0 492991.44 271369.38 75200 32 3351
3353 0 492837.7 271346.38 75160 -1 3352
3354 0 493758.2 271007.72 75120 102 3351
3355 0 493997.25 270915.66 75080 81 3354
3356 0 494318.5 270840.8 75040 104 3355
3357 0 494491.3 270756.9 74920 81 3356
3358 0 494735.1 270668.6 74760 75 3357
3359 0 494906 270594 74720 71 3358
3360 0 494777.4 270638 74680 75 3359
3361 0 494673.16 270648.22 74560 75 3360
3362 0 494659.44 270657 74520 75 3361
3363 0 494672.3 270668.94 74480 75 3362
3364 0 495077.12 270519.06 74680 71 3359
3365 0 495169.2 270455.34 74640 71 3364
3366 0 495288.25 270394.38 74560 71 3365
3367 0 495521.12 270314.7 74520 90 3366
3368 0 495574.8 270322.94 74480 90 3367
3369 0 495629.9 270297.97 74360 75 3368
3370 0 495781.62 270273.84 74320 75 3369
3371 0 495898.03 270201.34 74200 101 3370
3372 0 495864.6 270208.6 74160 101 3371
3373 0 495859.94 270217.38 74080 60 3372
3374 0 495919.25 270223.16 74000 60 3373
3375 0 495975.16 270221.84 73920 60 3374
3376 0 495958.88 270294.3 73720 60 3375
3377 0 495942.5 270377.22 73560 60 3376
3378 0 495868.47 270414.9 73400 60 3377
3379 0 496188.84 269903.3 74160 80 3371
3380 0 496162.9 269882.25 74200 80 3379
3381 0 496089.75 269887.3 74280 80 3380
3382 0 496352.47 269604.5 74120 51 3379
3383 0 496318.88 269400.2 74160 60 3382
3384 0 496356.97 269328.25 74200 60 3383
3385 0 495262.22 270435.62 74720 71 3364
3386 0 495289.06 270396.8 74760 71 3385
3387 0 493528.44 271103.25 75400 101 3349
3388 0 493566 271011.72 75440 101 3387
3389 0 493609.44 270926.38 75480 101 3388
3390 0 487310.03 272117.06 75520 175 1787
3391 0 486917.44 272248.8 75680 -1 3390
3392 0 487026 272233.84 75840 -1 3391
3393 0 487128.44 272187.62 75920 -1 3392
3394 0 487228 272184.03 76040 115 3393
3395 0 487246 272146 76120 102 3394
3396 0 486940 272224.03 76160 115 3395
3397 0 487264 272108.03 76200 102 3395
3398 0 487328 272020.03 76320 86 3397
3399 0 487420 271828.03 76440 86 3398
3400 0 487464 271712.03 76600 131 3399
3401 0 487480 271580.03 76720 139 3400
3402 0 487268 271152.03 76840 107 3401
3403 0 487128 270908.06 76960 153 3402
3404 0 487108 270788.03 77080 153 3403
3405 0 487288 270432.03 77120 80 3404
3406 0 487372 270396.03 77200 51 3405
3407 0 487484 270340.03 77360 51 3406
3408 0 487580 270184.03 77520 32 3407
3409 0 487692 270120.03 77600 45 3408
3410 0 487720 270080.03 77680 91 3409
3411 0 487848 270068.03 77760 32 3410
3412 0 487880 270032.03 77920 120 3411
3413 0 488056 269992.03 78040 120 3412
3414 0 488268 269812.03 78200 104 3413
3415 0 488512 269716.03 78320 104 3414
3416 0 488464 269668.06 78440 104 3415
3417 0 488448 269652.06 78560 98 3416
3418 0 488576.03 269380.1 78720 98 3417
3419 0 488496 269356.06 78840 32 3418
3420 0 488436 269372.06 78920 32 3419
3421 0 488348 269440.06 79040 32 3420
3422 0 488460.03 269060.06 79160 80 3421
3423 0 488840 268924.03 79120 60 3422
3424 0 489048 268908.03 79120 -1 3423
3425 0 488512 268980.03 79240 80 3422
3426 0 488552 269120.03 79280 80 3425
3427 0 488516 269184.03 79400 60 3426
3428 0 488500 269272.03 79520 60 3427
3429 0 488408 269432.03 79600 60 3428
3430 0 488336 269520.03 79680 -1 3429
3431 0 488252 269608.03 79800 -1 3430
3432 0 488208 269700.03 79960 -1 3431
3433 0 488172 269736.03 80160 -1 3432
3434 0 488000 269772.03 80360 -1 3433
3435 0 487940 269784.03 80440 -1 3434
3436 0 488008 269848.03 80600 -1 3435
3437 0 488036 269884.03 80800 -1 3436
3438 0 487900 269776.03 80840 -1 3437
3439 0 487772 269772.03 80920 -1 3438
3440 0 488084 269884.03 80840 -1 3437
3441 0 488144 269888.03 81000 -1 3440
3442 0 488568 268684.03 79280 60 3425
3443 0 488764 268512.03 79360 81 3442
3444 0 489136 268284.03 79400 51 3443
3445 0 489220 268080.03 79400 75 3444
3446 0 489336 267976.03 79280 86 3445
3447 0 489500 267900.03 79160 81 3446
3448 0 488384 268924.06 79080 80 3422
3449 0 488760 269240.06 78680 40 3418
3450 0 488888 269528.06 78360 40 3415
3451 0 489068 269396.06 78320 51 3450
3452 0 489116 269380.06 78240 51 3451
3453 0 489060 269616.06 78320 51 3450
3454 0 489128 269708.06 78280 51 3453
3455 0 487788 269852.03 77560 45 3409
3456 0 487248 270156.03 77040 60 3405
3457 0 487220 270168.03 76920 60 3456
3458 0 486684 270232.03 76960 -1 3457
3459 0 487320 270136.03 76840 60 3457
3460 0 487320 270116.03 76680 60 3459
3461 0 487380 270096.03 76520 32 3460
3462 0 487408.84 270071.56 76480 32 3461
3463 0 487355.16 270065.44 76400 32 3462
3464 0 487282.2 270060.38 76320 32 3463
3465 0 487182.8 270008.9 76200 32 3464
3466 0 487131 269986 76160 32 3465
3467 0 487014.75 269692.62 76200 32 3466
3468 0 487079.28 269963.03 76120 71 3466
3469 0 486668 271056.03 77080 32 3404
3470 0 486360 271220.03 77120 32 3469
3471 0 483280.28 273370.94 74680 324 1060
3472 0 483384.53 273626.2 74760 154 3471
3473 0 483282.66 273760.7 74880 51 3472
3474 0 483111.47 273953.75 75000 71 3473
3475 0 483055.34 274027.1 75080 81 3474
3476 0 482905.88 274134.38 75200 81 3475
3477 0 483015.22 274168 75400 101 3476
3478 0 482981.34 274240.97 75640 101 3477
3479 0 482892.66 274368.44 75840 71 3478
3480 0 482829.5 274536.38 76040 51 3479
3481 0 482818 274623.2 76200 96 3480
3482 0 482815.47 274644.75 76240 96 3481
3483 0 482800.2 274667.2 76320 71 3482
3484 0 482710.03 274726.12 76480 71 3483
3485 0 482601 274858.25 76680 71 3484
3486 0 482452.16 275087.44 76840 75 3485
3487 0 482405.7 275345.06 77040 51 3486
3488 0 482499.5 275446.75 77240 71 3487
3489 0 482569.75 275454.5 77440 75 3488
3490 0 482668 275504.22 77640 108 3489
3491 0 482676.84 275524.88 77840 108 3490
3492 0 482567.84 275554.16 78040 96 3491
3493 0 481788.88 275599.3 78040 -1 3492
3494 0 482545.8 275559.72 78080 96 3492
3495 0 482636.8 275541.75 78120 96 3494
3496 0 482950 274382.56 76240 96 3481
3497 0 476629.9 272795.6 75640 459 928
3498 0 476792.34 273122.22 75800 -1 3497
3499 0 476861 273255.6 75960 -1 3498
3500 0 477274.97 273226.84 76120 -1 3499
3501 0 477215.1 273458.53 76160 -1 3500
3502 0 476256 272352 76120 186 928
3503 0 476288 272288 76360 64 3502
3504 0 476384 272256 76640 32 3503
3505 0 476544 272224 76840 51 3504
3506 0 476704 272064 77040 104 3505
3507 0 476864 272000 77240 40 3506
3508 0 476992 271936 77480 64 3507
3509 0 477152 271808 77680 90 3508
3510 0 477312 271712 77880 96 3509
3511 0 477440 271648 78120 75 3510
3512 0 477472 271584 78240 45 3511
3513 0 477408 271520 78480 64 3512
3514 0 477280 271488 78720 64 3513
3515 0 477120 271520 78920 32 3514
3516 0 476992 271648 79120 51 3515
3517 0 476960 271712 79400 45 3516
3518 0 476960 271872 79640 51 3517
3519 0 477088 272064 79840 32 3518
3520 0 477184 272224 80040 32 3519
3521 0 477248 272320 80280 45 3520
3522 0 477344 272320 80520 51 3521
3523 0 477472 272288 80760 60 3522
3524 0 477600 272224 81000 45 3523
3525 0 477728 272224 81160 40 3524
3526 0 477728 271584 78240 71 3512
3527 0 477952 271712 78320 40 3526
3528 0 478144 271904 78360 60 3527
3529 0 478208 272000 78360 32 3528
3530 0 476064 272416 76040 283 3502
3531 0 475840 272448 75920 336 3530
3532 0 475584 272448 75920 326 3531
3533 0 475328 272448 75920 279 3532
3534 0 475072 272384 75920 301 3533
3535 0 473927.9 271922.2 75560 270 927
3536 0 473746 271832.66 75400 270 3535
3537 0 473582.03 271647.62 75200 245 3536
3538 0 473434 271604 75000 -1 3537
3539 0 473173.94 271462.8 74840 -1 3538
3540 0 467136 268960 73720 444 919
3541 0 466912 268800 73720 435 3540
3542 0 466688 268640 73720 434 3541
3543 0 466432 268576 73720 420 3542
3544 0 466208 268576 73840 341 3543
3545 0 465952 268576 73880 237 3544
3546 0 465696 268480 73880 288 3545
3547 0 465504 268288 73960 288 3546
3548 0 465280 268256 74120 224 3547
3549 0 465056 268128 74120 229 3548
3550 0 464800 268000 74120 175 3549
3551 0 464544 267904 74120 150 3550
3552 0 464288 267904 74120 189 3551
3553 0 457258.7 264597.9 74880 -1 912
3554 0 456650.44 264708.1 74800 -1 3553
3555 0 455961.12 264777.12 74680 -1 3554
3556 0 455634.72 264703.38 74600 -1 3555
3557 0 455308.8 264750 74480 -1 3556
3558 0 454937.9 265249.66 74600 -1 3557
3559 0 454820.16 265333.38 74680 -1 3558
3560 0 454699.7 265406.5 74720 71 3559
3561 0 454438.75 265545.88 74840 71 3560
3562 0 454075.16 265735.9 74880 98 3561
3563 0 453927.94 265805.06 74920 80 3562
3564 0 453748.22 265886.44 75000 51 3563
3565 0 453610.44 266016.88 75080 51 3564
3566 0 453440.5 266169.4 75200 45 3565
3567 0 453156.53 266348.12 75320 32 3566
3568 0 453061 266206.8 75360 32 3567
3569 0 453191.16 266494.4 75480 32 3567
3570 0 453139.12 266597.12 75600 32 3569
3571 0 453118.2 266627.7 75720 71 3570
3572 0 452904.5 266747.9 75960 86 3571
3573 0 452825.66 266813.28 76160 115 3572
3574 0 452686.44 266945.78 76400 108 3573
3575 0 452640.88 267022.6 76520 108 3574
3576 0 452594.25 267102.56 76680 108 3575
3577 0 452413.56 267262.3 76840 107 3576
3578 0 452275.12 267123.38 76800 107 3577
3579 0 452123.62 267002.75 76760 107 3578
3580 0 452016.44 267005.28 76800 -1 3579
3581 0 451851.62 266993.62 76840 -1 3580
3582 0 451780.62 267045.84 76880 -1 3581
3583 0 452322.94 267388.5 76960 122 3577
3584 0 452301 267407.66 77000 122 3583
3585 0 452257.16 267447.03 77080 122 3584
3586 0 452110.9 267511.4 77040 122 3585
3587 0 452026.56 267562.06 77120 32 3586
3588 0 452379.5 267382 77040 122 3584
3589 0 452424.97 267355.38 77200 32 3588
3590 0 452335.12 267449.97 77320 32 3589
3591 0 452245.25 267380.16 77440 32 3590
3592 0 452160.6 267325.03 77480 32 3591
3593 0 452036.12 267308.75 77560 32 3592
3594 0 451953.44 267271.22 77680 96 3593
3595 0 451696.3 267270.3 77840 122 3594
3596 0 451618 267263.3 77960 108 3595
3597 0 451480.7 267327.62 78160 128 3596
3598 0 451418.97 267365.6 78320 40 3597
3599 0 451508.03 267445.75 78560 40 3598
3600 0 451481.16 267527.5 78720 81 3599
3601 0 451558.5 267502.56 78840 81 3600
3602 0 451545.16 267549.97 79000 81 3601
3603 0 451370.34 267567.44 79240 75 3602
3604 0 451152.28 267639.2 79400 71 3603
3605 0 451029.2 267677.62 79560 75 3604
3606 0 450964 267784.8 79760 75 3605
3607 0 450912.97 267836.28 79800 75 3606
3608 0 450949.12 267875.7 79840 75 3607
3609 0 450948.75 267911.7 79920 75 3608
3610 0 450961.22 267982.06 80000 107 3609
3611 0 451095.56 268219.2 80160 90 3610
3612 0 451260.47 268428.22 80280 64 3611
3613 0 451267.8 268446 80400 64 3612
3614 0 451040.7 268270.94 80440 90 3613
3615 0 451272.78 268457.97 80480 71 3613
3616 0 451296.8 268614.62 80560 71 3615
3617 0 451372.88 268822.44 80680 90 3616
3618 0 451416.12 269015.8 80840 104 3617
3619 0 451312 269107 81040 71 3618
3620 0 451208.25 269292.06 81160 96 3619
3621 0 451137.78 269322.06 81360 96 3620
3622 0 451041.38 269365 81560 71 3621
3623 0 451101.47 269379.3 81720 96 3622
3624 0 451243.06 269443.97 81920 98 3623
3625 0 451264.53 269513.7 82080 98 3624
3626 0 451180.9 269569.44 82320 60 3625
3627 0 451183.62 269625.75 82560 32 3626
3628 0 451331.06 269896.75 82760 71 3627
3629 0 451492.84 270023.7 82920 90 3628
3630 0 451554.62 270111.25 83160 71 3629
3631 0 451550.16 270176 83400 32 3630
3632 0 451470.38 270249.78 83640 96 3631
3633 0 451357.8 270252.72 83800 71 3632
3634 0 451177.6 270264.62 84000 137 3633
3635 0 451042.8 270314.6 84160 189 3634
3636 0 451008.56 270327 84200 189 3635
3637 0 450859 270591.75 84320 189 3636
3638 0 451510.25 270414.3 84360 137 3637
3639 0 451593 270339.12 84400 -1 3638
3640 0 450809.12 270679.56 84360 189 3637
3641 0 450846.2 270744.62 84440 189 3640
3642 0 450762.5 270282.2 84200 160 3635
3643 0 450626.16 269762.25 84240 98 3642
3644 0 450586.38 269596 84360 64 3643
3645 0 450626.25 269504.25 84440 75 3644
3646 0 450602.03 269394.1 84640 75 3645
3647 0 450537.7 269261.7 84840 75 3646
3648 0 450535.12 269186.84 85000 -1 3647
3649 0 450508.38 269255.8 85240 -1 3648
3650 0 450448.44 269357.34 85440 -1 3649
3651 0 450408.8 269427.8 85640 -1 3650
3652 0 450474.88 269467.72 85840 -1 3651
3653 0 450602.2 269531.25 86000 -1 3652
3654 0 452878.25 266758.66 76200 115 3573
3655 0 452899.38 266691.72 76240 115 3654
3656 0 452859.88 266567.47 76280 32 3655
3657 0 453225.66 266643.22 75440 32 3569
3658 0 453226.72 266674.6 75360 32 3657
3659 0 453220.25 266712.7 75320 32 3658
3660 0 453249.12 266868.38 75200 45 3659
3661 0 453438.28 267092.3 75160 60 3660
3662 0 453549.44 267186.94 75240 60 3661
3663 0 453671.03 267340.62 75280 40 3662
3664 0 453966.03 267652.44 75360 81 3663
3665 0 454296 267847.34 75440 51 3664
3666 0 454130.4 267770.16 75480 81 3665
3667 0 454098 267726.4 75640 51 3666
3668 0 454166.7 267738.47 75800 51 3667
3669 0 454280.25 267896.5 75960 51 3668
3670 0 454408 267951.97 76080 -1 3669
3671 0 454460.94 267944.8 75480 80 3665
3672 0 454976.62 268207.53 75440 60 3671
3673 0 455259.75 268431.62 75480 80 3672
3674 0 455429.7 268654.4 75560 71 3673
3675 0 455441.03 268765.4 75600 71 3674
3676 0 455577.62 269128.12 75760 64 3675
3677 0 455656.1 269455.84 75880 51 3676
3678 0 455699.88 269714.16 76000 75 3677
3679 0 455653.75 269832.25 76160 163 3678
3680 0 455655.5 269836.8 76240 163 3679
3681 0 455722.94 269712.3 76360 102 3680
3682 0 455782.94 269612.25 76480 102 3681
3683 0 455835.6 269548.03 76520 40 3682
3684 0 455922.6 269441.28 76560 40 3683
3685 0 455926.66 269386.4 76600 40 3684
3686 0 455680.88 270069.47 76200 96 3680
3687 0 455642.8 270318.5 76120 80 3686
3688 0 455569.25 270514.2 76080 71 3687
3689 0 455621.38 270702.47 76000 102 3688
3690 0 455702.3 270814.88 75960 102 3689
3691 0 455679.56 270939.44 75920 51 3690
3692 0 455666.53 271211.06 75840 60 3691
3693 0 455557.62 271261.84 75760 60 3692
3694 0 455504.7 271309.06 75680 45 3693
3695 0 455451 271357.88 75520 45 3694
3696 0 455156.5 271446.4 75440 75 3695
3697 0 454876.78 271470 75560 32 3696
3698 0 454704.47 271570.53 75680 32 3697
3699 0 454162.47 271615.6 75680 -1 3698
3700 0 453966.53 271550.56 75600 -1 3699
3701 0 453951.56 271521.5 75400 -1 3700
3702 0 453933.72 271581.66 75200 -1 3701
3703 0 453775.9 271595.38 75040 -1 3702
3704 0 454085.62 271660.3 75800 -1 3699
3705 0 454091.34 271694.53 75920 -1 3704
3706 0 454117.66 271697 76000 -1 3705
3707 0 454131.03 271697.97 76040 -1 3706
3708 0 454221.06 271790.97 76280 -1 3707
3709 0 454643.88 271608.7 75800 32 3698
3710 0 454690.44 271722.38 75920 60 3709
3711 0 454749.25 271769.97 76040 71 3710
3712 0 455207.56 271459.44 75400 75 3696
3713 0 455144.16 271406.38 75280 75 3712
3714 0 455025.9 271412.62 75120 75 3713
3715 0 455149.72 264586.06 74400 -1 3557
3716 0 455020.47 264507.47 74280 -1 3715
3717 0 454888.94 264466.03 74160 -1 3716
3718 0 454805.25 264441.12 74000 -1 3717
3719 0 454835.97 264407.47 73800 -1 3718
3720 0 454821.25 264354.2 73680 -1 3719
3721 0 454782.5 264307.16 73560 -1 3720
3722 0 454756.62 264269.56 73400 -1 3721
3723 0 454769.56 264216.94 73160 -1 3722
3724 0 454874 264225.03 73040 32 3723
3725 0 454786 264325.03 72840 75 3724
3726 0 454662 264457.03 72680 124 3725
3727 0 454674 264541.03 72480 128 3726
3728 0 454718 264633.03 72320 128 3727
3729 0 454562 264625.03 72280 98 3728
3730 0 454442 264665.03 72160 98 3729
3731 0 454390 264765.03 72040 98 3730
3732 0 454250 264957.06 71880 102 3731
3733 0 454058 265101.06 71720 102 3732
3734 0 453722 265269.06 71600 160 3733
3735 0 453394 265465.03 71480 178 3734
3736 0 453262 265533.03 71360 164 3735
3737 0 453174 265693.03 71240 160 3736
3738 0 453014 265737.03 71040 228 3737
3739 0 452694 265805.03 70920 257 3738
3740 0 452526 265865.03 70800 228 3739
3741 0 452462 265921.03 70720 228 3740
3742 0 452354 266009.03 70560 256 3741
3743 0 452274 266069.03 70440 202 3742
3744 0 452286 266117.03 70280 160 3743
3745 0 451894 266125.03 70160 148 3744
3746 0 451746 266077.03 70040 135 3745
3747 0 451570 265889.03 69920 163 3746
3748 0 450898 265621.03 69880 168 3747
3749 0 450882 265413.03 69800 60 3748
3750 0 450778 265157.03 69640 71 3749
3751 0 450698 265045.06 69480 60 3750
3752 0 450722 265109.06 69360 60 3751
3753 0 450714 265049.06 69200 32 3752
3754 0 450718 264997.06 69040 32 3753
3755 0 450754 264457.06 69040 -1 3754
3756 0 450686 264177.06 69000 -1 3755
3757 0 450726 264001.06 68960 -1 3756
3758 0 450650 265121.03 68920 45 3754
3759 0 450566 265197.03 68800 45 3758
3760 0 450526 265209.03 68680 45 3759
3761 0 450502 265237.03 68560 32 3760
3762 0 450446 265281.03 68400 45 3761
3763 0 450402 265313.03 68240 98 3762
3764 0 450354 265313.03 68120 98 3763
3765 0 450626 265281.03 68080 51 3764
3766 0 450846 265221.03 68000 64 3765
3767 0 450917.6 265203.72 67960 64 3766
3768 0 450777.78 265261.3 67920 64 3767
3769 0 450653.28 265310.84 67840 64 3768
3770 0 450912 265408 67360 45 3769
3771 0 451072 265184 67360 40 3770
3772 0 451264 265024 67320 32 3771
3773 0 451328 264992 67320 40 3772
3774 0 450912 265536 67120 64 3770
3775 0 450912 265696 66920 60 3774
3776 0 450912 265920 66720 75 3775
3777 0 451040 266080 66520 60 3776
3778 0 451264 266144 66400 81 3777
3779 0 451424 266176 66280 96 3778
3780 0 451584 266272 66080 96 3779
3781 0 451744 266272 65840 81 3780
3782 0 451904 266240 65640 128 3781
3783 0 452160 266240 65560 131 3782
3784 0 452416 266208 65560 101 3783
3785 0 452672 266176 65520 80 3784
3786 0 452928 266112 65480 51 3785
3787 0 453184 266112 65400 45 3786
3788 0 453408 265952 65320 71 3787
3789 0 453632 265792 65280 81 3788
3790 0 453824 265632 65200 102 3789
3791 0 454080 265568 65200 60 3790
3792 0 454304 265472 65160 51 3791
3793 0 451584 266208 66480 32 3779
3794 0 451616 266176 66760 32 3793
3795 0 451840 266176 66920 40 3794
3796 0 452032 266144 67120 45 3795
3797 0 452128 266080 67360 32 3796
3798 0 452096 266112 67440 45 3797
3799 0 451153.88 265073.7 67880 -1 3767
3800 0 450054 265305.03 68040 40 3764
3801 0 449534 265373.03 67960 75 3800
3802 0 448850 265297.03 68040 81 3801
3803 0 448354 265089.03 68000 96 3802
3804 0 448134 265249.03 68120 -1 3803
3805 0 447902 265313.03 68200 -1 3804
3806 0 447658 265413.03 68240 -1 3805
3807 0 448274 264909.03 67920 104 3803
3808 0 448210 264709.03 67800 64 3807
3809 0 448245.88 264641.25 67720 64 3808
3810 0 448448.9 264563.62 67560 32 3809
3811 0 448564 264491.88 67400 51 3810
3812 0 448687.38 264309.94 67320 51 3811
3813 0 448746.7 264319.25 67160 32 3812
3814 0 448703.28 264411.62 67000 32 3813
3815 0 448704 264356.56 66880 75 3814
3816 0 448642.66 264236.12 66760 75 3815
3817 0 448556.3 264130.22 66640 90 3816
3818 0 448490 263933.5 66520 81 3817
3819 0 448467.62 263867.9 66480 81 3818
3820 0 448344.7 263514.2 66400 71 3819
3821 0 448108.8 263259.75 66360 75 3820
3822 0 448223.6 263152.7 66320 71 3821
3823 0 448239.4 263136.25 66280 71 3822
3824 0 447496.56 263385.7 66320 80 3821
3825 0 446932.4 263540.22 66400 135 3824
3826 0 446642.12 263603.16 66200 128 3825
3827 0 446401.62 263565.8 66160 128 3826
3828 0 446334.97 263516.5 66080 120 3827
3829 0 446155.5 263513.38 66040 96 3828
3830 0 446129.5 263505 66000 96 3829
3831 0 446103.38 263497.38 65960 96 3830
3832 0 445993.38 263554.75 65840 71 3831
3833 0 445824.03 263538.78 65760 71 3832
3834 0 445486.34 263467.28 65640 40 3833
3835 0 448544.66 264043.66 66480 90 3818
3836 0 448574.28 264109.06 66400 90 3835
3837 0 451786 266173.03 69880 122 3747
3838 0 451930 266365.03 69800 122 3837
3839 0 452174 266509.03 69760 64 3838
3840 0 452176.06 266571.3 69720 64 3839
3841 0 452197.44 266614 69560 64 3840
3842 0 452267.12 266670.34 69400 96 3841
3843 0 452325 266726.56 69240 51 3842
3844 0 452349.3 266751 69200 51 3843
3845 0 452978 265389.03 70720 257 3741
3846 0 452998 265101.03 70720 -1 3845
3847 0 453002 265085.03 70640 -1 3846
3848 0 452994 265117.03 70560 -1 3847
3849 0 453022 265177.03 70480 -1 3848
3850 0 453006 265361.03 70640 -1 3845
3851 0 453062 265409.03 70520 -1 3850
3852 0 454994 264669.03 72360 64 3728
3853 0 456006.8 262282.28 76400 -1 421
3854 0 455187 261870.03 76240 -1 3853
3855 0 454739 261546.03 76040 -1 3854
3856 0 453343 260802.06 75920 -1 3855
3857 0 453163 260186.06 75880 -1 3856
3858 0 453107 259874.11 75720 -1 3857
3859 0 453115 259458.11 75640 -1 3858
3860 0 453175 259214.03 75480 -1 3859
3861 0 453295 258670.03 75320 -1 3860
3862 0 453411 258250.06 75160 -1 3861
3863 0 453595 257922.06 75000 -1 3862
3864 0 453675 257762.06 74880 -1 3863
3865 0 453791 257634.06 74720 -1 3864
3866 0 453899 257530.06 74600 -1 3865
3867 0 454039 257346.06 74480 -1 3866
3868 0 454087 257250.11 74280 -1 3867
3869 0 454263 257182.11 74080 -1 3868
3870 0 454463 256774.11 73880 -1 3869
3871 0 454517 256452 73840 124 3870
3872 0 454520.44 257071.16 73800 40 3871
3873 0 454494.6 257132.12 73720 40 3872
3874 0 454571.03 256130.19 73800 134 3871
3875 0 454595 255490.17 73880 -1 3874
3876 0 454499 255158.17 74000 -1 3875
3877 0 454391 255002.17 74080 -1 3876
3878 0 454251 254894.03 74200 -1 3877
3879 0 454219 254738.03 74320 -1 3878
3880 0 454179 254574.03 74440 -1 3879
3881 0 454143 254426.03 74600 -1 3880
3882 0 454215 254322.03 74760 -1 3881
3883 0 454235 254250.03 74880 -1 3882
3884 0 454211 254126.03 75040 -1 3883
3885 0 454291 253958.03 75160 -1 3884
3886 0 454423 253830.03 75320 -1 3885
3887 0 454439 253694.03 75440 -1 3886
3888 0 454415 253538.03 75560 -1 3887
3889 0 454415 253474.03 75680 -1 3888
3890 0 454471 253342.03 75840 -1 3889
3891 0 454567 253190.03 76000 -1 3890
3892 0 454603 253086.06 76160 178 3891
3893 0 454467 253038.06 76320 172 3892
3894 0 454419 253038.06 76480 172 3893
3895 0 454411 253022.06 76640 141 3894
3896 0 454403 253006.06 76760 141 3895
3897 0 454459 253014.06 76880 71 3896
3898 0 454523 253006.06 77040 108 3897
3899 0 454523 253006.06 77160 108 3898
3900 0 454603 252878.06 77240 108 3899
3901 0 454719 252278.06 77200 -1 3900
3902 0 454683.8 252143.6 77040 -1 3901
3903 0 454675 252110.06 77000 -1 3902
3904 0 454607 252798.06 77360 160 3900
3905 0 454563 252670.06 77480 160 3904
3906 0 454467 252758.06 77640 160 3905
3907 0 454427 252870.06 77800 164 3906
3908 0 454443 253022.06 77920 164 3907
3909 0 454347 253006.06 78080 101 3908
3910 0 454383 252958.14 78200 101 3909
3911 0 454487 252862.14 78360 104 3910
3912 0 454351 252854.14 78520 115 3911
3913 0 454327 252838.14 78720 115 3912
3914 0 454107 252822.06 78840 124 3913
3915 0 454027 252798.06 78960 128 3914
3916 0 453883 252838.06 79120 128 3915
3917 0 453579 252902.06 79360 160 3916
3918 0 453463 252878.06 79480 150 3917
3919 0 453335 252870.06 79640 150 3918
3920 0 453295 252878.06 79760 140 3919
3921 0 453143 252910.06 79880 140 3920
3922 0 453055 252838.06 79960 122 3921
3923 0 452947 252814.06 80120 101 3922
3924 0 452747 252790.06 80280 131 3923
3925 0 452555 252678.06 80440 160 3924
3926 0 452475 252606.06 80560 160 3925
3927 0 452407 252630.06 80680 154 3926
3928 0 452255 252494.06 80800 154 3927
3929 0 451903 252286.06 80920 128 3928
3930 0 451885.5 252277 80960 128 3929
3931 0 451900.28 251889.77 81000 166 3930
3932 0 451968.5 251555.48 81040 153 3931
3933 0 452001.22 251453.52 81120 153 3932
3934 0 451867.78 252268.23 81000 178 3930
3935 0 451825.44 252265.02 81160 96 3934
3936 0 451648.7 252315.45 81320 60 3935
3937 0 451328 252320 81920 51 3936
3938 0 451200 252256 82160 64 3937
3939 0 451040 252288 82400 51 3938
3940 0 450880 252352 82600 60 3939
3941 0 450688 252448 82800 108 3940
3942 0 450528 252608 83000 80 3941
3943 0 450368 252672 83200 51 3942
3944 0 450240 252640 83440 75 3943
3945 0 450080 252576 83640 51 3944
3946 0 450176 252384 83800 32 3945
3947 0 450112 252224 84000 102 3946
3948 0 450112 252128 84240 75 3947
3949 0 450144 252000 84480 64 3948
3950 0 450176 251936 84720 64 3949
3951 0 450176 251936 85000 104 3950
3952 0 450144 251872 85280 96 3951
3953 0 449984 251808 85520 140 3952
3954 0 449728 251872 85600 51 3953
3955 0 449696 251872 85640 51 3954
3956 0 451963 251654.14 80880 153 3929
3957 0 452243 251446.14 80760 86 3956
3958 0 452523 250974.14 80720 60 3957
3959 0 452535 250750.2 80560 71 3958
3960 0 452527 250310.2 80440 189 3959
3961 0 452543 250286.2 80320 189 3960
3962 0 452527 250366.2 80200 189 3961
3963 0 452475 250734.06 80160 71 3962
3964 0 452283 251406.06 80160 -1 3963
3965 0 452307 251422.06 80120 -1 3964
3966 0 452443 250718.06 80040 71 3963
3967 0 452491 250022.06 80160 189 3962
3968 0 452475 249968.67 80080 115 3967
3969 0 452467 249942.06 80040 115 3968
3970 0 452539 249894.06 79920 115 3969
3971 0 453127 250262.2 80320 32 3961
3972 0 453225 250266 80280 32 3971
3973 0 453415 250246.06 80320 60 3972
3974 0 453323 250270.06 80240 60 3972
3975 0 453283 250142.06 80040 60 3974
3976 0 452327 249838.2 80480 115 3960
3977 0 452151 249686.2 80560 183 3976
3978 0 451831 249470.2 80680 163 3977
3979 0 451819 249398.06 80840 163 3978
3980 0 452395 249302.06 80840 45 3979
3981 0 452595 249214.06 80920 81 3980
3982 0 452727 249022.14 81040 81 3981
3983 0 453015 248718.14 81200 32 3982
3984 0 453051 248662.06 81320 51 3983
3985 0 453147 248662.06 81440 51 3984
3986 0 453091 248598.06 81480 51 3985
3987 0 453075 248510.06 81600 81 3986
3988 0 453043 248390.06 81800 98 3987
3989 0 453083 248318.06 82000 124 3988
3990 0 453012 248300 82040 124 3989
3991 0 452544 248340.06 82080 60 3990
3992 0 452252 248196.06 82120 51 3991
3993 0 453072 248296 82080 124 3990
3994 0 453668 248292.06 82080 -1 3993
3995 0 454016 248156.14 82120 -1 3994
3996 0 454224 248108.14 82080 -1 3995
3997 0 454344 248124.14 81960 -1 3996
3998 0 453132 248292.06 82120 124 3993
3999 0 453116 248308.06 82280 90 3998
4000 0 453020 248316.06 82480 96 3999
4001 0 453052 248345.33 82520 96 4000
4002 0 453116 248404.06 82600 96 4001
4003 0 452761.3 248102 82480 90 4001
4004 0 453363 248678.06 81440 45 3985
4005 0 453419 248678.06 81600 81 4004
4006 0 453147 248614.06 81160 45 3983
4007 0 453223 248582 81120 45 4006
4008 0 453451 248486.06 81000 45 4007
4009 0 453627 248470.06 80880 45 4008
4010 0 451603 249142.06 80880 107 3979
4011 0 451383 249030.06 81000 107 4010
4012 0 451007 249046.06 81080 190 4011
4013 0 449915 248878.14 81160 166 4012
4014 0 449123 248526.14 81120 96 4013
4015 0 448739 248446.14 81040 107 4014
4016 0 448467 248454.14 80960 131 4015
4017 0 447919 248398.2 80840 160 4016
4018 0 447775 248342.2 80720 160 4017
4019 0 447383 248230.2 80600 194 4018
4020 0 447019 248238.06 80480 275 4019
4021 0 446947 248174.06 80320 256 4020
4022 0 446891 248118.06 80120 153 4021
4023 0 446659 248030.06 80000 153 4022
4024 0 446507 247806.06 79840 139 4023
4025 0 446487 247654.06 79720 154 4024
4026 0 446383 247294.06 79600 212 4025
4027 0 446371 247174.06 79360 209 4026
4028 0 446319 246846.06 79240 200 4027
4029 0 446271 246726.06 79080 186 4028
4030 0 446175 246622.06 78920 178 4029
4031 0 446199 246438.06 78800 164 4030
4032 0 445991 246150.06 78680 202 4031
4033 0 445815 246014.06 78520 245 4032
4034 0 445819 245966.06 78440 262 4033
4035 0 445683 245942.06 78360 262 4034
4036 0 445635 245838.06 78240 262 4035
4037 0 445515 245718.06 78040 120 4036
4038 0 445467 245662.06 77920 60 4037
4039 0 445499 245646.06 77760 128 4038
4040 0 445515 245478.06 77640 128 4039
4041 0 445411 245278.06 77480 107 4040
4042 0 445175 245006.06 77400 40 4041
4043 0 445015 244734.06 77200 60 4042
4044 0 444943 244614.06 77080 32 4043
4045 0 444991 244406.06 76920 96 4044
4046 0 444839 244390.06 76840 137 4045
4047 0 444695 244406.06 76680 148 4046
4048 0 444631 244406.06 76520 148 4047
4049 0 444431 244374.06 76320 96 4048
4050 0 444255 244286.14 76120 96 4049
4051 0 444175 244270.14 75920 40 4050
4052 0 443979 244198.03 75720 40 4051
4053 0 443911 244042.03 75560 40 4052
4054 0 443727 244018.03 75400 -1 4053
4055 0 443527 244046.03 75240 -1 4054
4056 0 443363 244062.03 75080 -1 4055
4057 0 443267 244086.03 74960 64 4056
4058 0 443151 244126.03 74800 64 4057
4059 0 442699 244090.03 74640 122 4058
4060 0 442627 244034.03 74480 140 4059
4061 0 442539 243986.03 74360 137 4060
4062 0 442479 243882.03 74240 137 4061
4063 0 442387 243854.03 74120 124 4062
4064 0 442431 243762.03 74000 124 4063
4065 0 442435 243726.03 73840 107 4064
4066 0 442127 243674.03 73760 51 4065
4067 0 441823 243626.06 73640 64 4066
4068 0 441527 243550.03 73520 64 4067
4069 0 441183 243462.03 73400 209 4068
4070 0 441215 243402.03 73280 209 4069
4071 0 441223 243370.03 73120 209 4070
4072 0 441187 243362.03 73000 209 4071
4073 0 441179 243398.03 72880 202 4072
4074 0 441231.03 243378.06 72720 202 4073
4075 0 441239 243386 72680 202 4074
4076 0 441255 243402.03 72600 -1 4075
4077 0 441251 243378.03 72440 -1 4076
4078 0 441167 243278.03 72280 -1 4077
4079 0 440287 243378.03 73320 102 4069
4080 0 439787 243298.03 73240 60 4079
4081 0 439483 243078.03 73120 122 4080
4082 0 439223 242858.03 73000 124 4081
4083 0 439027 242798.03 72840 81 4082
4084 0 438759 242662.03 72720 86 4083
4085 0 438627 242558.03 72560 102 4084
4086 0 437851 242446.03 72560 107 4085
4087 0 437831 242438.03 72680 107 4086
4088 0 437675 242366.03 72800 81 4087
4089 0 437519 242322.03 72920 64 4088
4090 0 437439 242282.03 72960 64 4089
4091 0 437275 242226.03 73080 120 4090
4092 0 437143 242250.03 73240 86 4091
4093 0 437116.34 242258 73320 86 4092
4094 0 437103 242262.03 73360 86 4093
4095 0 437027 242262.03 73480 101 4094
4096 0 436915 242230.03 73640 101 4095
4097 0 436751 242158.03 73800 96 4096
4098 0 436435 242014.03 73960 64 4097
4099 0 435967 241882.06 74080 75 4098
4100 0 435599 241758.06 74240 81 4099
4101 0 435127 241506.11 74440 71 4100
4102 0 434665.28 241387.14 74600 81 4101
4103 0 434759 241434.03 74640 81 4102
4104 0 434775 241498.03 74760 81 4103
4105 0 434779 241546.03 74880 81 4104
4106 0 434715 241634.03 75040 81 4105
4107 0 434319 241298.11 74720 124 4102
4108 0 434127 241238.03 74800 124 4107
4109 0 434063 241270.03 74920 148 4108
4110 0 433995 241266.03 75040 148 4109
4111 0 433923 241258.03 75200 115 4110
4112 0 433895 241282.03 75320 115 4111
4113 0 433843 241326.03 75520 64 4112
4114 0 433739 241446.03 75640 81 4113
4115 0 433699 241514.03 75760 81 4114
4116 0 433715 241574.06 75880 81 4115
4117 0 433563 241506.03 75880 81 4116
4118 0 433427.12 241501.06 75960 75 4117
4119 0 433715 241602.03 75920 75 4116
4120 0 433727 241650.03 76040 75 4119
4121 0 433763 241778.03 76160 91 4120
4122 0 433792.25 241854.78 76200 91 4121
4123 0 433862.38 241892.64 76280 91 4122
4124 0 433915.97 241987.92 76440 60 4123
4125 0 433941.3 242099.67 76600 96 4124
4126 0 434017.72 242180.45 76760 96 4125
4127 0 434118.12 242221.12 76960 75 4126
4128 0 434351.7 242434.12 77120 81 4127
4129 0 434602.3 242691.4 77320 120 4128
4130 0 434774.56 242966.88 77400 107 4129
4131 0 434832.38 243103.19 77440 32 4130
4132 0 434886.8 243296.42 77360 32 4131
4133 0 434143 241274.03 74640 124 4107
4134 0 434155 241254.03 74520 124 4133
4135 0 434151 241218.03 74320 -1 4134
4136 0 434899 241442.11 74560 71 4101
4137 0 436995 242630.03 73200 86 4092
4138 0 436939 242738.03 73160 -1 4137
4139 0 436819 242786.03 73040 -1 4138
4140 0 436787 242790.03 72880 -1 4139
4141 0 438603 242438.03 72480 102 4085
4142 0 438559 242374.03 72360 71 4141
4143 0 438423 242242.03 72200 45 4142
4144 0 438443.12 242211.66 72160 45 4143
4145 0 438420.38 242115.56 72040 45 4144
4146 0 438363.94 242083.62 71880 60 4145
4147 0 438182.06 241979.95 71720 81 4146
4148 0 438029.6 241834.22 71560 176 4147
4149 0 437862.03 241826.16 71360 115 4148
4150 0 437685.16 241753.64 71200 81 4149
4151 0 437500.66 241688.22 71160 81 4150
4152 0 437286.84 241544.75 71080 122 4151
4153 0 437136.38 241429.61 70960 122 4152
4154 0 436772 241177.58 70880 181 4153
4155 0 436394.03 240903.19 70760 122 4154
4156 0 436491.2 240889.44 70720 122 4155
4157 0 436336.5 240819.84 70400 122 4156
4158 0 436210.03 240797.4 70320 -1 4157
4159 0 436122.2 240685.22 70280 -1 4158
4160 0 436191.06 240768.38 70840 122 4155
4161 0 435981.12 240636.05 71040 71 4160
4162 0 435867.66 240547.36 71120 71 4161
4163 0 435809.47 240581.44 71320 81 4162
4164 0 435699.38 240510.6 71480 75 4163
4165 0 435607.78 240407.75 71640 75 4164
4166 0 435460.6 240278.33 71800 75 4165
4167 0 435138.2 240045.83 71960 86 4166
4168 0 434914.66 239915.33 72040 98 4167
4169 0 435073.72 239907.28 72080 86 4168
4170 0 435362.5 239846.47 72120 86 4169
4171 0 435497.34 239833.02 72160 86 4170
4172 0 435578.62 239813.34 72200 -1 4171
4173 0 434803.4 239850.12 72080 98 4168
4174 0 434509.3 239754.39 72200 120 4173
4175 0 434020.06 239650.12 72160 148 4174
4176 0 433316.44 239546.4 72240 51 4175
4177 0 433068.44 239514.6 72280 64 4176
4178 0 432959 239494 72320 51 4177
4179 0 432801.66 239417.42 72280 51 4178
4180 0 432768.12 239363.34 72240 51 4179
4181 0 432739.5 239323.75 72200 51 4180
4182 0 432850.28 239472.66 72360 51 4178
4183 0 432752.56 239525.19 72440 51 4182
4184 0 434316.3 239427.22 72280 98 4174
4185 0 434192 239172.44 72360 107 4184
4186 0 434099.8 238870.34 72400 122 4185
4187 0 434047.7 238570.45 72280 32 4186
4188 0 434062.56 238504.78 72200 32 4187
4189 0 438156.38 241789.31 71320 176 4149
4190 0 438335.8 241775.1 71200 176 4189
4191 0 445751 243878.06 76800 98 4045
4192 0 446731 243174.14 76840 115 4191
4193 0 446895 242406.2 76800 221 4192
4194 0 446783.06 242314.95 76840 221 4193
4195 0 446726.6 242235.7 76920 221 4194
4196 0 446719.16 242136.72 77000 -1 4195
4197 0 447287 242102.06 76680 200 4193
4198 0 447575 241942.06 76520 208 4197
4199 0 448367 241382.06 76560 81 4198
4200 0 448415 241387.33 76600 -1 4199
4201 0 448511 241398.06 76680 -1 4200
4202 0 448575 241390.06 76760 -1 4201
4203 0 447605 241828 76400 172 4198
4204 0 447615 241790.06 76360 172 4203
4205 0 447863 241710.06 76200 98 4204
4206 0 447391 242198.06 76160 208 4205
4207 0 448239 241286.06 76160 64 4205
4208 0 448327 241022.06 76040 128 4207
4209 0 448383 240814.06 75920 90 4208
4210 0 448423 240630.06 75760 60 4209
4211 0 448319 240446.06 75560 98 4210
4212 0 448279 240270.06 75400 134 4211
4213 0 448543 239982.06 75200 107 4212
4214 0 448671 239734.06 75040 101 4213
4215 0 449239 239494.06 74960 120 4214
4216 0 449791 239022.14 74840 163 4215
4217 0 449951 238798.06 74800 101 4216
4218 0 449991 238382.06 74760 107 4217
4219 0 449759 238006.06 74680 140 4218
4220 0 449655 237862.06 74520 135 4219
4221 0 449351 237630.06 74400 91 4220
4222 0 449063 237398.14 74280 102 4221
4223 0 448783 237302.2 74160 51 4222
4224 0 448407 236894.2 74040 137 4223
4225 0 448127 236646.06 74080 -1 4224
4226 0 448111 236638.06 74200 -1 4225
4227 0 448263 236806.06 73960 81 4224
4228 0 448231 236710.06 73800 81 4227
4229 0 448303 236710.06 73640 124 4228
4230 0 448311 236662.06 73520 124 4229
4231 0 448343 236702.06 73360 98 4230
4232 0 448375 236694.06 73200 98 4231
4233 0 448475 236594.03 73040 96 4232
4234 0 448627 236522.06 72880 108 4233
4235 0 448859 236450.06 72720 136 4234
4236 0 448943 236378.06 72640 136 4235
4237 0 448963 236098.06 72680 51 4236
4238 0 449055 236374.06 72560 101 4236
4239 0 449235 236482.06 72440 104 4238
4240 0 449519 236602.06 72280 102 4239
4241 0 449707 236714.06 72200 81 4240
4242 0 449855 236882.11 72040 91 4241
4243 0 450131 237086.14 71920 81 4242
4244 0 450175 237102.03 71800 81 4243
4245 0 450211 237262.03 71640 71 4244
4246 0 450355 237310.06 71440 90 4245
4247 0 450395 237302.03 71320 90 4246
4248 0 450547 237286.03 71120 96 4247
4249 0 450575 237238.03 70960 81 4248
4250 0 450687 237238.03 70760 71 4249
4251 0 450751 237178.03 70600 71 4250
4252 0 450783 237126.03 70440 75 4251
4253 0 450719 237014.03 70200 122 4252
4254 0 450647 236982.03 70000 122 4253
4255 0 450467 237170.03 69960 90 4254
4256 0 450307 237266.03 69880 115 4255
4257 0 450219 237242.03 69760 115 4256
4258 0 449947 237262.03 69600 71 4257
4259 0 449771 237290.03 69480 32 4258
4260 0 449651 237258.03 69280 51 4259
4261 0 449291 237282.03 69200 51 4260
4262 0 450231 237338.03 69920 115 4256
4263 0 450234 237355 69960 115 4262
4264 0 450243 237406.03 70080 51 4263
4265 0 450767 236862.03 69960 81 4254
4266 0 450807 236798.03 69840 81 4265
4267 0 450859 236738.03 69720 102 4266
4268 0 450991 236682.03 69600 90 4267
4269 0 451391 236754.03 69560 -1 4268
4270 0 451515 236862.03 69640 -1 4269
4271 0 451847 236986.03 69680 -1 4270
4272 0 451851 236966.03 69600 -1 4271
4273 0 451919 236926.03 69480 -1 4272
4274 0 452175 237166.03 69720 -1 4271
4275 0 451443 236778.03 69480 -1 4269
4276 0 450955 236626.03 69520 90 4268
4277 0 450939 236590.03 69400 90 4276
4278 0 450923 236590.03 69360 90 4277
4279 0 450939 236542.03 69200 64 4278
4280 0 451019 236510.03 69080 64 4279
4281 0 450955 236478.03 69040 32 4280
4282 0 450947 236426.03 68920 32 4281
4283 0 450943 236274.03 68800 32 4282
4284 0 450875 236154.03 68640 32 4283
4285 0 450935 236142.03 68480 -1 4284
4286 0 450991 236110.03 68280 -1 4285
4287 0 450359 237054.03 71960 81 4243
4288 0 450375 237032 72000 81 4287
4289 0 450423 236966.03 72120 81 4288
4290 0 450503 236898.03 72240 -1 4289
4291 0 450467 236890.03 72400 -1 4290
4292 0 450247 238190.06 74720 81 4218
4293 0 450911 238110.06 74760 32 4292
4294 0 446219 245734.06 78440 262 4034
4295 0 445411 245918.06 78560 262 4033
4296 0 445376.34 245912.67 78600 262 4295
4297 0 445307 245902.06 78680 -1 4296
4298 0 445083 245862.06 78760 -1 4297
4299 0 452847 249686.2 80480 51 3976
4300 0 453003 249518.06 80640 45 4299
4301 0 453267 249174.06 80800 64 4300
4302 0 453251 249038.06 80960 64 4301
4303 0 454647 256050.17 73640 -1 3874
4304 0 453019 261010.03 76280 -1 3856
4305 0 452723 261090.03 76400 -1 4304
4306 0 452295 261218.03 76520 -1 4305
4307 0 451871 261282 76600 -1 4306
4308 0 451659 261314.03 76640 -1 4307
4309 0 451287 261498.06 76760 -1 4308
4310 0 451163 261522.06 76920 -1 4309
4311 0 450911 261718.06 77080 -1 4310
4312 0 450854.03 261781.66 77120 131 4311
4313 0 450741.06 261821.2 77240 91 4312
4314 0 450086.47 261882.47 77440 96 4313
4315 0 449593.56 261977.11 77520 160 4314
4316 0 449011.94 262003.06 77600 102 4315
4317 0 448539.28 261880.9 77640 148 4316
4318 0 448008.53 261644.81 77720 32 4317
4319 0 447540.53 261340 77960 98 4318
4320 0 447336.22 261250.88 78120 218 4319
4321 0 447164 261184.8 78200 218 4320
4322 0 446759.53 261093.7 78320 160 4321
4323 0 446279.3 260954.22 78520 175 4322
4324 0 445582.78 260413.38 78720 212 4323
4325 0 445648.8 260372.31 78760 175 4324
4326 0 445863.62 260447.27 78880 175 4325
4327 0 446057.06 260574.94 78920 163 4326
4328 0 446097.8 260624.25 79000 163 4327
4329 0 446137.12 260709.23 79080 71 4328
4330 0 446144.3 260761.31 79120 71 4329
4331 0 446315.75 260888.06 79160 71 4330
4332 0 446542.2 261112.95 79280 75 4331
4333 0 446594.47 261557.94 79240 64 4332
4334 0 446573.06 261903.14 79320 156 4333
4335 0 446551.06 262037.02 79400 156 4334
4336 0 446583.1 262085.44 79440 156 4335
4337 0 446486.4 262132.84 79560 166 4336
4338 0 446314.3 262201.7 79680 166 4337
4339 0 446324.7 262281.8 79800 45 4338
4340 0 446289.16 262262.72 79840 45 4339
4341 0 446265.38 262288.28 79920 45 4340
4342 0 446252.16 262310.1 80000 90 4341
4343 0 446230.22 262342.66 80040 90 4342
4344 0 446281.25 262335 80240 64 4343
4345 0 446332.8 262396.16 80480 71 4344
4346 0 446345.88 262459.62 80680 71 4345
4347 0 446266.9 262481.66 80880 71 4346
4348 0 446129.06 262480.06 81120 81 4347
4349 0 446147.1 262453.72 81360 71 4348
4350 0 446082.9 262444.06 81560 71 4349
4351 0 446104.8 262447.9 81760 90 4350
4352 0 446121.62 262409.12 82000 90 4351
4353 0 446090.94 262561.25 82320 98 4352
4354 0 446099.22 262530.2 82520 98 4353
4355 0 446247.94 262596.38 82640 64 4354
4356 0 446394.66 262646.38 82760 96 4355
4357 0 446403.4 262588.34 82920 96 4356
4358 0 446448.88 262558.75 83080 90 4357
4359 0 446462.3 262581.22 83240 90 4358
4360 0 446530.4 262576.2 83400 75 4359
4361 0 446681.53 262588.75 83600 101 4360
4362 0 446796.94 262527.88 83720 96 4361
4363 0 446880.38 262503.88 83880 96 4362
4364 0 446913.97 262383.97 84040 51 4363
4365 0 447081.88 262393.56 84200 32 4364
4366 0 447298.53 262360.1 84320 60 4365
4367 0 447517.25 262417.47 84480 90 4366
4368 0 447773.12 262415.03 84680 156 4367
4369 0 448067.8 262455.2 84720 104 4368
4370 0 448185.5 262447.97 84760 60 4369
4371 0 448332.03 262472.3 84800 60 4370
4372 0 448428.56 262485.8 84840 51 4371
4373 0 447817.78 262348.12 84720 104 4368
4374 0 447834.25 262329.5 84760 104 4373
4375 0 447360.6 262162.25 84800 156 4374
4376 0 447272.06 262141.69 84840 -1 4375
4377 0 447270.1 262141.69 84880 -1 4376
4378 0 447882.56 262274.38 84880 104 4374
4379 0 447926.25 262242.34 84920 104 4378
4380 0 447546.78 262629.78 84720 156 4368
4381 0 447530.5 262659.12 84760 156 4380
4382 0 446580.9 262391.8 83760 101 4362
4383 0 444799.12 259962.02 78600 175 4324
4384 0 444500.2 259719.03 78440 81 4383
4385 0 444373.12 259588.42 78320 81 4384
4386 0 444416.25 259320.31 78080 51 4385
4387 0 444431.12 258833.25 78000 107 4386
4388 0 444299 258186.14 77960 163 4387
4389 0 443975.34 257571.61 77920 120 4388
4390 0 443764.53 256908.05 77880 107 4389
4391 0 443809.88 256114.02 77920 156 4390
4392 0 444031.16 255300.27 77960 175 4391
4393 0 444300.38 254753.1 78000 128 4392
4394 0 444446.25 254229.61 77960 -1 4393
4395 0 444478.75 254135.1 77880 -1 4394
4396 0 444498.6 253956.98 77760 -1 4395
4397 0 444470.94 253842.9 77520 98 4396
4398 0 444405.66 253683.67 77360 98 4397
4399 0 444324.56 253467.9 77400 98 4398
4400 0 444250.2 253471.94 77560 98 4399
4401 0 444227 253486.5 77680 71 4400
4402 0 444204.5 253500.56 77800 71 4401
4403 0 444372.78 253603.56 77280 98 4398
4404 0 444291.7 253263.84 77080 101 4403
4405 0 443911.25 253067.75 77040 60 4404
4406 0 444338.38 253075.17 77040 60 4404
4407 0 444585.88 252800.02 77000 91 4406
4408 0 444937.5 252649.56 76960 81 4407
4409 0 445309.38 252303.31 76840 108 4408
4410 0 445772 252080.6 76720 124 4409
4411 0 446113.25 251986.66 76600 137 4410
4412 0 446095 251974 76520 137 4411
4413 0 446059.2 251947.98 76360 102 4412
4414 0 446082.75 251819.44 76240 102 4413
4415 0 446180.44 251736.8 76160 64 4414
4416 0 445548.2 252024.81 76480 150 4412
4417 0 445251.7 252018.97 76440 108 4416
4418 0 445212.44 251972.84 76400 108 4417
4419 0 444614.9 252760.45 77080 91 4407
4420 0 443929.2 255079.69 77920 175 4392
4421 0 443839.62 254880.97 77800 80 4420
4422 0 443244.12 254592.7 77720 197 4421
4423 0 442903.06 254356.11 77680 401 4422
4424 0 442748.34 254237.5 77640 401 4423
4425 0 442466.5 253987.38 77440 318 4424
4426 0 442364.53 254005.28 77200 -1 4425
4427 0 442316.06 253832.2 77000 104 4426
4428 0 442130.06 253497.78 76800 122 4427
4429 0 442115.56 253276.48 76520 168 4428
4430 0 442074.9 253023.14 76360 172 4429
4431 0 442068.7 252833.8 76120 134 4430
4432 0 442087.22 252618.39 75960 81 4431
4433 0 442147.62 252571.5 75720 75 4432
4434 0 442194 252517.7 75520 98 4433
4435 0 442221.25 252384.19 75280 45 4434
4436 0 442226.12 252349.95 75240 45 4435
4437 0 442191.53 252317.98 75080 45 4436
4438 0 442159.4 252232.69 74880 128 4437
4439 0 442172.78 252043.22 74720 186 4438
4440 0 442120.8 251714.3 74520 124 4439
4441 0 442099.22 251349.9 74480 139 4440
4442 0 442371.22 250912.53 74440 164 4441
4443 0 442689.75 250568.19 74400 51 4442
4444 0 442795.38 250484.84 74320 91 4443
4445 0 443028.78 250382.05 74120 40 4444
4446 0 443066.47 250489.36 73920 40 4445
4447 0 443124.47 250509.62 73680 163 4446
4448 0 443112.3 250368.53 73440 156 4447
4449 0 443118.2 250243.12 73240 156 4448
4450 0 443348.1 250112.5 73040 128 4449
4451 0 443625.1 249940.19 72840 124 4450
4452 0 443809 249869.94 72720 102 4451
4453 0 444117.2 249825.75 72520 90 4452
4454 0 444320.47 249770.22 72400 124 4453
4455 0 444581.9 249757.66 72240 178 4454
4456 0 444672.56 249756.38 72000 128 4455
4457 0 444803.47 249753.19 71760 148 4456
4458 0 445100.3 249727.38 71600 190 4457
4459 0 445307.03 249715.12 71360 218 4458
4460 0 445451.1 249726.16 71160 178 4459
4461 0 445714.12 249750.7 70960 206 4460
4462 0 445799.94 249831.08 70840 206 4461
4463 0 445726.12 249789.94 70800 206 4462
4464 0 445796.8 249696.75 70640 128 4463
4465 0 445884.12 249622.62 70480 104 4464
4466 0 445961.06 249617.19 70320 163 4465
4467 0 446023.84 249526.52 70160 163 4466
4468 0 446114.25 249586.42 69920 148 4467
4469 0 446144 249601.53 69720 134 4468
4470 0 446230.44 249650.28 69520 80 4469
4471 0 446311.53 249794.84 69360 128 4470
4472 0 446408.84 249844.97 69200 128 4471
4473 0 446522.2 249881.23 69120 32 4472
4474 0 446587.2 249998.22 68920 64 4473
4475 0 446644.34 249958.38 68720 64 4474
4476 0 446632.56 250138.22 68600 120 4475
4477 0 446621.34 250184.67 68400 120 4476
4478 0 446569.72 250806.42 68400 -1 4477
4479 0 446619.1 250193.52 68360 120 4477
4480 0 446718.62 250141.62 68280 120 4479
4481 0 446715.75 250145.56 68080 186 4480
4482 0 446650.44 250164.6 67960 131 4481
4483 0 446601.25 250238.55 67800 131 4482
4484 0 446624 250382.83 67600 140 4483
4485 0 446625.53 250384.38 67600 140 4484
4486 0 446867.06 250398.19 67400 137 4485
4487 0 447028.53 250380.55 67160 102 4486
4488 0 446886.3 250353.4 66960 102 4487
4489 0 446585.38 250467.3 66840 139 4488
4490 0 446500.25 250495.75 66800 139 4489
4491 0 446341.2 250999.78 66760 -1 4490
4492 0 446246.3 250582 66680 153 4490
4493 0 446142.88 250470.94 66640 153 4492
4494 0 445830.03 250403.95 66520 139 4493
4495 0 445563.6 250399.62 66360 156 4494
4496 0 445451.44 250416.1 66200 139 4495
4497 0 445017.06 250358.33 66000 102 4496
4498 0 444774.3 250230.34 65920 139 4497
4499 0 444162.4 249954.33 65800 120 4498
4500 0 443474.3 249655 65760 250 4499
4501 0 443347.53 249624.23 65680 200 4500
4502 0 443280.12 249548.86 65480 160 4501
4503 0 443158.5 249465.66 65400 160 4502
4504 0 443026.44 249309.9 65360 128 4503
4505 0 442975.44 249246.31 65280 128 4504
4506 0 442945.4 249150.69 65120 124 4505
4507 0 442851.97 249088.66 64960 124 4506
4508 0 442757.25 249055.95 64800 124 4507
4509 0 442633.28 248935.45 64640 122 4508
4510 0 442407.7 248696.89 64480 148 4509
4511 0 442192.97 248450.42 64440 160 4510
4512 0 442219.88 248333.48 64280 160 4511
4513 0 442138.12 248266.38 64080 202 4512
4514 0 441814.66 248405.72 63920 256 4513
4515 0 441495.88 248419.17 63680 239 4514
4516 0 440926.25 248410.64 63480 160 4515
4517 0 440741.62 248213.44 63440 209 4516
4518 0 440700.38 248175.81 63360 209 4517
4519 0 440583.38 248173.44 63240 209 4518
4520 0 440631.06 248040.62 63040 206 4519
4521 0 440704.25 247970.31 62880 206 4520
4522 0 440686.38 247818.73 62720 32 4521
4523 0 440614.34 247897.16 62680 32 4522
4524 0 440561.56 248002.72 62560 32 4523
4525 0 440654.62 248213.52 62520 32 4524
4526 0 440693.75 248346.4 62400 -1 4525
4527 0 440615.2 248319.28 62320 -1 4526
4528 0 440484.56 247817.06 62480 120 4524
4529 0 440445.3 247659.17 62360 91 4528
4530 0 440419.5 247604.5 62320 91 4529
4531 0 440790.75 247543.34 62360 32 4530
4532 0 440394.5 247550.2 62280 91 4530
4533 0 440140.2 247365.58 62120 91 4532
4534 0 440061.66 247330.67 62080 104 4533
4535 0 439905 247260.22 62000 104 4534
4536 0 439701.8 247211.28 61880 120 4535
4537 0 439549.75 247189.44 61680 90 4536
4538 0 439387.38 247104.97 61440 90 4537
4539 0 439168.8 247088.89 61200 51 4538
4540 0 438962.94 247024.47 60960 140 4539
4541 0 438796.44 247033.84 60760 156 4540
4542 0 438547.97 247027.56 60600 140 4541
4543 0 438364.16 246922.6 60400 124 4542
4544 0 438084.8 246741.16 60200 115 4543
4545 0 437829.6 246617.62 60040 120 4544
4546 0 437713.75 246645.78 59960 197 4545
4547 0 437424.2 246608.6 59720 148 4546
4548 0 437269.38 246606.19 59560 122 4547
4549 0 437054.12 246630.72 59360 140 4548
4550 0 437013.6 246596 59320 140 4549
4551 0 436851.53 246456.25 59160 163 4550
4552 0 436897.53 246226.67 59080 163 4551
4553 0 436848.66 246118.75 58880 150 4552
4554 0 436643.03 246021.84 58760 178 4553
4555 0 436469.2 245862.28 58560 192 4554
4556 0 436220.94 245630.78 58520 60 4555
4557 0 436291.16 245579.4 58440 60 4556
4558 0 436487.97 245608.5 58240 104 4557
4559 0 436636.8 245618.92 58040 115 4558
4560 0 436691.2 245527.8 57840 115 4559
4561 0 436757.1 245448.27 57600 122 4560
4562 0 436608.3 245396.02 57160 120 4561
4563 0 436339 245343.92 56880 122 4562
4564 0 436096.75 245369.5 56640 150 4563
4565 0 435446.06 245333.69 56680 86 4564
4566 0 434973.3 245284.97 56720 102 4565
4567 0 434534.66 245213.19 56800 128 4566
4568 0 434397.97 245149.5 56880 154 4567
4569 0 434226.38 245108.78 57000 107 4568
4570 0 433774.75 245042.47 57040 139 4569
4571 0 433648.7 245068.66 57080 139 4570
4572 0 433506.4 245113.19 57200 90 4571
4573 0 433437.53 245249.44 57280 90 4572
4574 0 433277.22 245376.72 57320 80 4573
4575 0 433273 245592.6 57280 80 4574
4576 0 433310.34 245685.16 57240 71 4575
4577 0 433251.25 245323.66 57400 96 4574
4578 0 433164.2 245339.48 57520 81 4577
4579 0 433074.5 245370.53 57680 81 4578
4580 0 432834.38 245449.98 57840 102 4579
4581 0 432524.22 245528.44 58000 101 4580
4582 0 432276.5 245571 58080 120 4581
4583 0 432576.3 245655.42 58120 101 4582
4584 0 432828.28 245764.75 58160 101 4583
4585 0 432029.03 245614.34 58160 128 4582
4586 0 431796.12 245697.75 58240 120 4585
4587 0 431714.25 245730.5 58280 120 4586
4588 0 431469.38 245828.16 58400 40 4587
4589 0 431249.2 245882.19 58560 60 4588
4590 0 431313.78 245839.81 58600 60 4589
4591 0 431309.22 245829 58640 60 4590
4592 0 430912 246008.11 58520 40 4589
4593 0 430817.44 246025.48 58560 45 4592
4594 0 431471.7 245835.7 58240 71 4587
4595 0 431199.7 245939.25 58160 60 4594
4596 0 431095.8 245970.9 58120 40 4595
4597 0 431831.34 245514.78 58280 120 4586
4598 0 431717.88 245390.84 58320 32 4597
4599 0 433112.5 244894.66 57080 40 4570
4600 0 432462.8 244474.53 57120 136 4599
4601 0 432455.78 244427.81 57160 136 4600
4602 0 432436.56 244326.78 57320 124 4601
4603 0 432393.38 244200.61 57360 124 4602
4604 0 432392.2 244154.25 57400 124 4603
4605 0 431935.4 244198.22 57080 80 4600
4606 0 431753.7 244129.75 57040 71 4605
4607 0 431733.72 244124.16 57000 32 4606
4608 0 431480.4 243968.25 57200 45 4605
4609 0 431001.84 243712.69 57240 90 4608
4610 0 430664.25 243563.14 57320 120 4609
4611 0 430454 243520 57360 120 4610
4612 0 430244.2 243477.1 57400 107 4611
4613 0 430038.97 243521.94 57480 150 4612
4614 0 429766 243529.69 57560 115 4613
4615 0 429195.03 243428.84 57600 115 4614
4616 0 428982 243329.5 57640 164 4615
4617 0 428749.6 243211.44 57600 154 4616
4618 0 428390.47 243025 57480 156 4617
4619 0 428255 242959.22 57400 -1 4618
4620 0 428156 242891.88 57360 -1 4619
4621 0 428769 243230.22 57680 154 4616
4622 0 428291.75 242759.14 57880 128 4621
4623 0 428123.25 242617.81 58000 86 4622
4624 0 428031.6 242548.69 58040 40 4623
4625 0 427887.8 242467.78 58120 40 4624
4626 0 427794.12 242364.62 58200 60 4625
4627 0 427616.44 242300.98 58280 80 4626
4628 0 427451 242270.44 58360 80 4627
4629 0 427190 242212.53 58400 75 4628
4630 0 427017.06 242178.44 58440 136 4629
4631 0 426797.7 242129.3 58600 120 4630
4632 0 426488.1 241959.78 58760 75 4631
4633 0 426320.75 241901.06 58840 128 4632
4634 0 426093.38 242020.62 58800 128 4633
4635 0 426171.7 241577.34 58920 86 4633
4636 0 426143.9 241313.78 59000 51 4635
4637 0 426139.56 241271.03 59040 60 4636
4638 0 426131.06 241228.61 59120 60 4637
4639 0 426046.8 241163.03 59240 60 4638
4640 0 425936.34 240983.92 59400 120 4639
4641 0 425979.75 240858.7 59480 160 4640
4642 0 426376.44 240706.7 59640 71 4641
4643 0 425873.6 240800.78 59520 136 4641
4644 0 425702.9 240683.34 59600 64 4643
4645 0 425430.62 240622.75 59640 64 4644
4646 0 425199.5 240526.77 59680 120 4645
4647 0 425032.84 240417.56 59760 120 4646
4648 0 424591.3 240219.28 59800 75 4647
4649 0 424187.8 240118 59760 80 4648
4650 0 423903.38 240031.27 59680 64 4649
4651 0 423698.7 240029.12 59640 64 4650
4652 0 423353.62 239993.75 59600 91 4651
4653 0 423119.06 239993.03 59560 122 4652
4654 0 422263.25 240222.38 59600 60 4653
4655 0 422085.12 240304.62 59680 81 4654
4656 0 422014.06 240420.34 59840 81 4655
4657 0 422027.5 240499.27 59920 64 4656
4658 0 423062 239951.56 59520 122 4653
4659 0 423003 239877.12 59360 122 4658
4660 0 430806.12 243297.75 57400 120 4611
4661 0 430869.56 243254.9 57440 120 4660
4662 0 436137.62 245328.72 56600 150 4564
4663 0 436371.94 245069.67 56440 98 4662
4664 0 436395.12 244993.39 56320 104 4663
4665 0 436437.12 244933.97 56160 104 4664
4666 0 436713.72 244829.38 56120 32 4665
4667 0 436315.88 244920.94 56120 98 4665
4668 0 436261.4 244905.55 56000 98 4667
4669 0 436178.25 244905.3 55800 60 4668
4670 0 436092.34 244862.4 55760 60 4669
4671 0 436002.9 244811.5 55680 60 4670
4672 0 435957.8 244722.4 55600 81 4671
4673 0 435823.16 244551.89 55440 81 4672
4674 0 435743.5 244360.4 55320 86 4673
4675 0 435693.03 244067.2 55160 81 4674
4676 0 435659.97 243845.33 55080 81 4675
4677 0 435586.78 243685.22 54920 40 4676
4678 0 435411.6 243531.97 54720 40 4677
4679 0 435250.03 243334.72 54680 -1 4678
4680 0 435275.22 243393.1 54640 -1 4679
4681 0 435228.2 243316.62 54600 -1 4680
4682 0 435220.25 243248.05 54560 -1 4681
4683 0 435232.94 243075.66 54480 -1 4682
4684 0 435298.5 242748.23 54440 -1 4683
4685 0 435346.8 242360.3 54400 -1 4684
4686 0 435363.78 241923.03 54360 -1 4685
4687 0 435415.88 241709.05 54280 -1 4686
4688 0 435361.88 241622 54200 -1 4687
4689 0 435981.56 241637.92 54240 -1 4687
4690 0 435202.53 241822.88 54400 -1 4686
4691 0 435053.62 241757.72 54440 -1 4690
4692 0 434958.44 241619.16 54480 -1 4691
4693 0 435811.22 245645.19 58560 40 4556
4694 0 435483.9 245567.81 58600 51 4693
4695 0 435088.34 245412.9 58560 71 4694
4696 0 434913.38 245341.77 58600 51 4695
4697 0 434748.62 245306.56 58640 51 4696
4698 0 434373.53 245272.69 58680 91 4697
4699 0 434397.56 245333.53 58720 91 4698
4700 0 434316.2 245413.22 58800 91 4699
4701 0 434428.6 245376.03 58880 91 4700
4702 0 434300.8 245643.84 58840 60 4700
4703 0 434288.03 245915.89 58880 102 4702
4704 0 434256.5 245971 58920 102 4703
4705 0 433959.25 246160.64 58880 102 4704
4706 0 434224.6 246025.72 58960 102 4704
4707 0 434255.44 246095.81 59000 60 4706
4708 0 434292.7 246138.62 59040 60 4707
4709 0 434304.8 246268.34 59120 60 4708
4710 0 434273.88 246331.5 59200 75 4709
4711 0 434389.5 246347.62 59360 75 4710
4712 0 434531.94 246429.56 59560 60 4711
4713 0 434678.44 246471.94 59600 60 4712
4714 0 434307.47 245205.08 58640 91 4698
4715 0 434272.56 245180.88 58600 91 4714
4716 0 436807.56 247190.69 59280 45 4550
4717 0 436878.28 247684.23 59320 51 4716
4718 0 436871.53 247912.78 59360 51 4717
4719 0 436860.72 248039.84 59400 51 4718
4720 0 436874.22 248326.45 59480 75 4719
4721 0 437017.84 248514.4 59560 75 4720
4722 0 437119.8 248593.72 59600 40 4721
4723 0 436572.38 247270.12 59200 40 4716
4724 0 439882.8 247129.67 62120 104 4534
4725 0 439845 247075.36 62160 104 4724
4726 0 443276.6 249794.75 65800 200 4500
4727 0 443248.8 249835.12 65960 96 4726
4728 0 443056.75 250001.62 66000 40 4727
4729 0 442544.12 250073.44 66040 71 4728
4730 0 442103.47 249935.19 66000 45 4729
4731 0 441936.4 252424.97 74680 64 4439
4732 0 441857.16 252493.34 74640 64 4731
4733 0 441472 252800 74280 40 4732
4734 0 441216 252768 74160 75 4733
4735 0 440960 252832 74120 148 4734
4736 0 440736 252960 74120 139 4735
4737 0 440576 253120 73920 115 4736
4738 0 440384 253248 73800 115 4737
4739 0 440288 253408 73640 157 4738
4740 0 440096 253376 73840 108 4739
4741 0 439872 253376 74040 64 4740
4742 0 439648 253376 74160 60 4741
4743 0 439456 253344 74320 32 4742
4744 0 439200 253344 74400 32 4743
4745 0 438976 253440 74480 80 4744
4746 0 438816 253632 74560 71 4745
4747 0 438752 253888 74600 40 4746
4748 0 438656 254144 74720 51 4747
4749 0 438624 254336 74880 75 4748
4750 0 438624 254368 74920 71 4749
4751 0 440224 253472 73400 141 4739
4752 0 440192 253536 73120 124 4751
4753 0 440128 253632 72880 64 4752
4754 0 440224 253728 72640 51 4753
4755 0 440352 253728 72400 64 4754
4756 0 440352 253728 72120 45 4755
4757 0 440384 253760 72080 32 4756
4758 0 451611 261274.06 76560 -1 4307
4759 0 451629.66 261266 76480 120 4758
4760 0 451639 261262.06 76440 120 4759
4761 0 470082.38 257586.58 90120 -1 319
4762 0 470045.84 257570.34 90080 -1 4761
4763 0 469838 257498.03 90120 -1 4762
4764 0 469742 257498.03 90240 -1 4763
4765 0 471286 257662.03 90120 -1 319
4766 0 471354 257510.03 90040 -1 4765
4767 0 471570 257398.03 89920 -1 4766
4768 0 471802 257226.03 89800 -1 4767
4769 0 471878 256966.06 89640 -1 4768
4770 0 471962 256938.06 89480 -1 4769
4771 0 472380.5 258021.53 90720 -1 314
4772 0 472426 257546.77 90760 -1 4771
4773 0 472340.28 257419.1 90840 -1 4772
4774 0 472335.34 257331.53 90920 -1 4773
4775 0 472375.53 257280.47 90960 -1 4774
4776 0 472452.94 257175.56 91080 -1 4775
4777 0 472792.94 257923.84 92120 -1 306
4778 0 473012.53 257831.38 92320 -1 4777
4779 0 473242.06 257888.44 92520 -1 4778
4780 0 473417.7 257923.61 92680 -1 4779
4781 0 473702.12 257956.56 92920 -1 4780
4782 0 473957.6 257998.03 93080 -1 4781
4783 0 474271.72 258031.8 93320 -1 4782
4784 0 474462.38 258281.92 93600 -1 4783
4785 0 474436.2 258314.45 93760 -1 4784
4786 0 474655.25 258319.8 94000 -1 4785
4787 0 474815.38 258276.38 94200 -1 4786
4788 0 474896.25 258230.28 94360 -1 4787
4789 0 475075.22 258152.5 94560 -1 4788
4790 0 475193.94 258027.86 94720 -1 4789
4791 0 475239.8 257995.08 94880 -1 4790
4792 0 475276.72 257952.34 95040 -1 4791
4793 0 475375.6 258056.95 95400 -1 4792
4794 0 475458.22 257986.17 95560 -1 4793
4795 0 475811.72 258087.58 95760 -1 4794
4796 0 476032.44 257991.33 96040 -1 4795
4797 0 476225.44 257732.88 96240 -1 4796
4798 0 476351.38 257520.72 96400 -1 4797
4799 0 476441 256230.31 96560 -1 4798
4800 0 477343.47 255113.03 96560 -1 4799
4801 0 479582.28 252400.88 96320 -1 4800
4802 0 480268.1 251125.52 96120 -1 4801
4803 0 481171.28 249989.23 95960 -1 4802
4804 0 482466.25 248160.1 95800 -1 4803
4805 0 484223.66 247286.5 95800 -1 4804
4806 0 485395.06 246431.83 95640 -1 4805
4807 0 486288 245118.62 95400 -1 4806
4808 0 486716.22 244520.42 95200 -1 4807
4809 0 486993.94 244329.05 94920 -1 4808
4810 0 487597.47 243658.16 94760 -1 4809
4811 0 488364.94 241600.11 94760 -1 4810
4812 0 488944.12 240385.81 94760 -1 4811
4813 0 488968.53 240112.92 94920 -1 4812
4814 0 489121.06 239890.7 95080 -1 4813
4815 0 489303.25 239325.19 95240 -1 4814
4816 0 489445.94 238779.31 95480 -1 4815
4817 0 489592.53 238496.89 95600 -1 4816
4818 0 489659.06 238475.89 95760 -1 4817
4819 0 489877.66 237834.98 95880 -1 4818
4820 0 489835.75 237384.97 96000 -1 4819
4821 0 489735.44 236885.97 96120 -1 4820
4822 0 489699 236593.39 96240 -1 4821
4823 0 489711.47 236442.89 96400 -1 4822
4824 0 489718.72 236203.9 96520 -1 4823
4825 0 489803.6 235944.66 96640 -1 4824
4826 0 489871.6 235812.23 96800 -1 4825
4827 0 490083.8 235846.42 97080 -1 4826
4828 0 490340.2 235599.86 97400 -1 4827
4829 0 490392.9 235197.19 97560 -1 4828
4830 0 490394.6 234574.33 97760 -1 4829
4831 0 490404.56 234354.14 97920 -1 4830
4832 0 490571 234778.03 98120 -1 4831
4833 0 490539 234510.03 98240 -1 4832
4834 0 490579 234222.06 98400 -1 4833
4835 0 490747 233874.06 98600 -1 4834
4836 0 490755 233358.06 98720 -1 4835
4837 0 490763 233158.03 98880 -1 4836
4838 0 490723 232978.03 99120 -1 4837
4839 0 490727 232890.03 99320 -1 4838
4840 0 490763 232738.03 99440 -1 4839
4841 0 490883 232562.03 99560 -1 4840
4842 0 491139 232342.03 99760 -1 4841
4843 0 491355 232014.31 99920 -1 4842
4844 0 491927 231478.31 100280 -1 4843
4845 0 492087 231246.27 100560 -1 4844
4846 0 492159 230998.27 100880 -1 4845
4847 0 492167 230770.27 101120 -1 4846
4848 0 492139 230714.27 101320 -1 4847
4849 0 492335 230446.23 101480 -1 4848
4850 0 492375 230246.23 101680 -1 4849
4851 0 492391 230030.23 101920 -1 4850
4852 0 492523 229798.23 102040 -1 4851
4853 0 492499 229406.23 102160 -1 4852
4854 0 492391 229138.2 102280 -1 4853
4855 0 492399 228870.2 102440 -1 4854
4856 0 492459 228714.2 102760 -1 4855
4857 0 492483 228610.17 102920 -1 4856
4858 0 492559 228610.17 103080 -1 4857
4859 0 492691 228722.17 103640 -1 4858
4860 0 492943 228630.17 103840 -1 4859
4861 0 493091 228326.14 103960 -1 4860
4862 0 493127 227878.14 104080 -1 4861
4863 0 493083 227530.11 104200 -1 4862
4864 0 493063 227122.11 104320 -1 4863
4865 0 493119 226842.06 104520 -1 4864
4866 0 493311 226654.03 104760 -1 4865
4867 0 493667 226366.03 105120 -1 4866
4868 0 493663 226282.03 105280 -1 4867
4869 0 493687 226190.34 105440 -1 4868
4870 0 493635 226058.31 105600 -1 4869
4871 0 493727 225770.31 105720 -1 4870
4872 0 493687 225390.31 105760 -1 4871
4873 0 493659 224746.31 105760 -1 4872
4874 0 493627 224594.31 105680 -1 4873
4875 0 493627 225250.27 105880 -1 4872
4876 0 493523 225050.27 106040 -1 4875
4877 0 493555 224586.23 106680 -1 4876
4878 0 493703 224158.23 106880 -1 4877
4879 0 493867 223898.23 107160 -1 4878
4880 0 493947 223702.23 107280 -1 4879
4881 0 493959 223414.2 107400 -1 4880
4882 0 493915 223062.2 107560 -1 4881
4883 0 494007 222666.17 107920 -1 4882
4884 0 494147 222290.17 108160 -1 4883
4885 0 494519 221854.17 108480 -1 4884
4886 0 494727 221406.14 108720 -1 4885
4887 0 494815 221142.14 108920 -1 4886
4888 0 494707 220670.14 109280 -1 4887
4889 0 494959 220350.11 109560 -1 4888
4890 0 494979 219898.11 109920 -1 4889
4891 0 494943 219670.06 110160 -1 4890
4892 0 494847 219586.06 110320 -1 4891
4893 0 494515 219362.06 110600 -1 4892
4894 0 494371 219398.06 110880 -1 4893
4895 0 494335 219362.06 111000 -1 4894
4896 0 494407 219418.03 111240 -1 4895
4897 0 494431 219366.03 111440 -1 4896
4898 0 494203 218742.03 111520 -1 4897
4899 0 494067 218054.2 111600 -1 4898
4900 0 494043 217770.2 112040 -1 4899
4901 0 494035 217614.2 112240 -1 4900
4902 0 493947 217410.2 112520 -1 4901
4903 0 493891 217290.2 112760 -1 4902
4904 0 493895 217138.2 112920 -1 4903
4905 0 494035 216914.17 113240 -1 4904
4906 0 493987 216426.17 113400 -1 4905
4907 0 493899 215910.17 113520 -1 4906
4908 0 493691 215482.14 113960 -1 4907
4909 0 493487 215254.14 114120 -1 4908
4910 0 493283 214986.14 114240 -1 4909
4911 0 493175 214578.14 114400 -1 4910
4912 0 493511 214410.14 114520 -1 4911
4913 0 493783 214182.11 114640 -1 4912
4914 0 493791 214050.11 114880 -1 4913
4915 0 493803 213882.11 115040 -1 4914
4916 0 493407 213758.11 115160 -1 4915
4917 0 493195 213406.11 115280 -1 4916
4918 0 492675 213046.06 115400 -1 4917
4919 0 492407 212550.06 115600 -1 4918
4920 0 492191 212074.03 115960 -1 4919
4921 0 492059 211842.03 116120 -1 4920
4922 0 491903 211614.03 116240 -1 4921
4923 0 491543 211402.03 116360 -1 4922
4924 0 491363 211434.03 116640 -1 4923
4925 0 491091 211382.03 116960 -1 4924
4926 0 491027 211242.11 117240 -1 4925
4927 0 490983 211010.11 117320 -1 4926
4928 0 490847 210578.06 117680 -1 4927
4929 0 490731 210382.06 117840 -1 4928
4930 0 490695 210178.06 118000 -1 4929
4931 0 490535 209994.03 118160 -1 4930
4932 0 490447 209402.03 118440 -1 4931
4933 0 490451 209222.03 118680 -1 4932
4934 0 490407 209062.03 118800 -1 4933
4935 0 490399 208982.03 118960 -1 4934
4936 0 490467 208738.03 119160 -1 4935
4937 0 490495 208462.03 119400 -1 4936
4938 0 490555 208274.03 119560 -1 4937
4939 0 490623 208130.03 119720 -1 4938
4940 0 490527 207754.2 119920 -1 4939
4941 0 490247 207154.2 120000 -1 4940
4942 0 489995 207142.2 120360 -1 4941
4943 0 489527 207110.2 120720 -1 4942
4944 0 489275 206670.17 121120 -1 4943
4945 0 489543 206354.17 121360 -1 4944
4946 0 489775 205902.17 121400 -1 4945
4947 0 489683 205210.14 121800 -1 4946
4948 0 489659 204998.14 121920 -1 4947
4949 0 489683 204822.14 122080 -1 4948
4950 0 489543 204618.14 122280 -1 4949
4951 0 489503 204482.14 122400 -1 4950
4952 0 489419 204358.14 122560 -1 4951
4953 0 489383 204062.14 122720 -1 4952
4954 0 489171 203802.11 122880 -1 4953
4955 0 488771 203298.11 122960 -1 4954
4956 0 488323 203162.06 123040 -1 4955
4957 0 488095 202966.06 123240 -1 4956
4958 0 488039 202810.06 123640 -1 4957
4959 0 488131 202766.06 123920 -1 4958
4960 0 488231 202590.06 124080 -1 4959
4961 0 488387 202398.06 124240 -1 4960
4962 0 488515 202274.03 124400 -1 4961
4963 0 488451 201906.03 124480 -1 4962
4964 0 488247 201522.03 124600 -1 4963
4965 0 488107 201202.03 124760 -1 4964
4966 0 488047 201118.06 124920 -1 4965
4967 0 488075 200866.06 125240 -1 4966
4968 0 487967 200714.06 125560 -1 4967
4969 0 488071 200458.06 125840 -1 4968
4970 0 488071 200218.06 126080 -1 4969
4971 0 488119 200010.06 126160 -1 4970
4972 0 488303 199638.03 126280 -1 4971
4973 0 488127 199086.03 126440 -1 4972
4974 0 488035 198758.03 126760 -1 4973
4975 0 488067 198546.03 127080 -1 4974
4976 0 487887 198174.03 127400 -1 4975
4977 0 487903 197774.03 127560 -1 4976
4978 0 488219 197474.03 127840 -1 4977
4979 0 488351 197362.03 128120 -1 4978
4980 0 488247 197274.03 128400 -1 4979
4981 0 488223 197226.03 128480 -1 4980
4982 0 488207 197130.11 128600 -1 4981
4983 0 488235 196766.06 128680 -1 4982
4984 0 487963 196266.06 128880 -1 4983
4985 0 487867 195922.06 129160 -1 4984
4986 0 487727 195778.06 129440 -1 4985
4987 0 487755 195626.06 129840 -1 4986
4988 0 487767 195482.03 130240 -1 4987
4989 0 487615 195274.03 130360 -1 4988
4990 0 487431 194978.03 130640 -1 4989
4991 0 487367 194770.03 130880 -1 4990
4992 0 487411 194506.14 130960 -1 4991
4993 0 487531 194326.14 131280 -1 4992
4994 0 487599 194178.14 131640 -1 4993
4995 0 487495 193870.14 131920 -1 4994
4996 0 487611 193574.14 132200 -1 4995
4997 0 487883 193322.14 132440 -1 4996
4998 0 487943 193138.11 132720 -1 4997
4999 0 487959 192878.11 132880 -1 4998
5000 0 487791 192578.06 133000 -1 4999
5001 0 487495 192166.03 133080 -1 5000
5002 0 487323 191742.2 133200 -1 5001
5003 0 487351 191450.2 133520 -1 5002
5004 0 487483 191274.2 133840 -1 5003
5005 0 487555 191086.2 134160 -1 5004
5006 0 487547 190906.17 134360 -1 5005
5007 0 487271 190650.17 134560 -1 5006
5008 0 487003 190398.17 134920 -1 5007
5009 0 486939 190182.17 135240 -1 5008
5010 0 486931 190094.14 135400 -1 5009
5011 0 486927 190062.11 135560 -1 5010
5012 0 487075 189906.11 135800 -1 5011
5013 0 487475 189826.11 136120 -1 5012
5014 0 487635 189794.11 136440 -1 5013
5015 0 487735 189754.11 136680 -1 5014
5016 0 487679 189614.06 136880 -1 5015
5017 0 487543 189318.06 137160 -1 5016
5018 0 487551 189138.06 137440 -1 5017
5019 0 487547 188986.06 137600 -1 5018
5020 0 487483 188846.03 137760 -1 5019
5021 0 487457.53 188787.81 137840 -1 5020
5022 0 487343 188526.11 138200 -1 5021
5023 0 487079 188210.06 138320 -1 5022
5024 0 486791 187546.06 138720 -1 5023
5025 0 486395 187206.06 139000 -1 5024
5026 0 486359 187058.06 139400 -1 5025
5027 0 486239 186818.03 139680 -1 5026
5028 0 486107 186454.03 140120 -1 5027
5029 0 485975 186206.03 140600 -1 5028
5030 0 485855 185878.06 140960 -1 5029
5031 0 485859 185630.06 141200 -1 5030
5032 0 485683 185330.06 141640 -1 5031
5033 0 485595 185278.06 142040 -1 5032
5034 0 485507 185242.06 142480 -1 5033
5035 0 485503 185166.06 142960 -1 5034
5036 0 485547 184926.06 143440 -1 5035
5037 0 485711 184362.06 144000 -1 5036
5038 0 485799 184218.06 144360 -1 5037
5039 0 485731 184174.06 144720 -1 5038
5040 0 485571 184158.06 145040 -1 5039
5041 0 485399 184206.06 145360 -1 5040
5042 0 485359 184318.06 145680 -1 5041
5043 0 485111 184350.06 146080 -1 5042
5044 0 485151 184294.03 146440 -1 5043
5045 0 485099 184058.03 147080 -1 5044
5046 0 484995 184086.03 147480 -1 5045
5047 0 484895 184182.03 147800 -1 5046
5048 0 484755 184214.03 148080 -1 5047
5049 0 484711 184282.03 148280 -1 5048
5050 0 484559 184074.03 148480 -1 5049
5051 0 484331 183874.03 148880 -1 5050
5052 0 484123 183870.03 149200 -1 5051
5053 0 483835 183710.03 149480 -1 5052
5054 0 483787 184050.11 149720 -1 5053
5055 0 483807 184606.06 150120 -1 5054
5056 0 483043 183570.03 151000 -1 5055
5057 0 482695 183394.03 151680 -1 5056
5058 0 482079 183270.03 152120 -1 5057
5059 0 481651 183246.03 152520 -1 5058
5060 0 481291 182982.03 153080 -1 5059
5061 0 481227 182962.03 153240 -1 5060
5062 0 481127 182890.03 153360 -1 5061
5063 0 480900.72 182782 153600 -1 5062
5064 0 480599 182638.06 153920 -1 5063
5065 0 480431 182550.06 154120 -1 5064
5066 0 480271 182526.06 154280 -1 5065
5067 0 480143 182502.06 154400 -1 5066
5068 0 480095 182502.06 154600 -1 5067
5069 0 479999 182414.06 154720 -1 5068
5070 0 479815 182382.06 154880 -1 5069
5071 0 479727 182166.06 155080 -1 5070
5072 0 479639 182038.06 155240 -1 5071
5073 0 479367 181838.14 155360 -1 5072
5074 0 479167 181702.14 155520 -1 5073
5075 0 479127 181614.06 155600 -1 5074
5076 0 478767 181277.55 155840 -1 5075
5077 0 478415 181237.55 156040 -1 5076
5078 0 478143 181245.55 156400 -1 5077
5079 0 477999 181253.55 156720 -1 5078
5080 0 477855 181365.55 156880 -1 5079
5081 0 476983 181413.48 157480 -1 5080
5082 0 476815 181365.48 157600 -1 5081
5083 0 476615 181349.48 157760 -1 5082
5084 0 476175 181469.4 158120 -1 5083
5085 0 475975 181469.4 158280 -1 5084
5086 0 475423 181413.4 158680 -1 5085
5087 0 475175 181413.4 158880 -1 5086
5088 0 474591 181357.4 159200 -1 5087
5089 0 474007 181309.34 159360 -1 5088
5090 0 473503 181277.34 159560 -1 5089
5091 0 473119 181109.34 159680 -1 5090
5092 0 472359 180797.27 159840 -1 5091
5093 0 471895 180629.2 160040 -1 5092
5094 0 471279 180413.14 160280 -1 5093
5095 0 470887 180317.14 160440 -1 5094
5096 0 470383 180205.06 160600 -1 5095
5097 0 470135 180229.06 160720 -1 5096
5098 0 470015 180229.06 160880 -1 5097
5099 0 469807 180221.06 161000 -1 5098
5100 0 469519 180149.06 161200 -1 5099
5101 0 469175 180117.14 161320 -1 5100
5102 0 469047 180109.14 161360 -1 5101
5103 0 468751 180141.14 161520 -1 5102
5104 0 468855 180221.14 161720 -1 5103
5105 0 468815 180357.14 161880 -1 5104
5106 0 468503 180309.14 162040 -1 5105
5107 0 467671 180341.14 162160 -1 5106
5108 0 466663 180325.06 162400 -1 5107
5109 0 465991 180213.06 162560 -1 5108
5110 0 465463 180109.06 162760 -1 5109
5111 0 464959 180005.06 162920 -1 5110
5112 0 464111 179909.2 163040 -1 5111
5113 0 463343 179973.2 163280 -1 5112
5114 0 462727 179997.2 163440 -1 5113
5115 0 461879 179933.2 163560 -1 5114
5116 0 460935 179877.14 163880 -1 5115
5117 0 460239 179765.14 164040 -1 5116
5118 0 459503 179533.14 164240 -1 5117
5119 0 459055 179525.06 164400 -1 5118
5120 0 458239 179549.06 164480 -1 5119
5121 0 457751 179525.14 164680 -1 5120
5122 0 457399 179381.14 164840 -1 5121
5123 0 456527 179101.14 165000 -1 5122
5124 0 455679 179013.14 165240 -1 5123
5125 0 454871 178957.06 165400 -1 5124
5126 0 453271 178549.06 165480 -1 5125
5127 0 452783 178325.14 165600 -1 5126
5128 0 451895 178293.06 165720 -1 5127
5129 0 450167 178029.06 165760 -1 5128
5130 0 449247 177509.06 165880 -1 5129
5131 0 448807 177085.06 166040 -1 5130
5132 0 448559 176981 166080 -1 5131
5133 0 448311 176877.06 166120 -1 5132
5134 0 447623 176845.06 166320 -1 5133
5135 0 447199 176797.06 166440 -1 5134
5136 0 447007 176637.06 166600 -1 5135
5137 0 446695 176477.06 166720 -1 5136
5138 0 445711 176333.06 166800 -1 5137
5139 0 444327 176429.06 166720 -1 5138
5140 0 443039 175869.27 166640 -1 5139
5141 0 442847 175789.27 166600 -1 5140
5142 0 442447 175885.27 166440 -1 5141
5143 0 441407 175933.27 166360 -1 5142
5144 0 439615 175925.2 166280 -1 5143
5145 0 437623 175733.14 166360 -1 5144
5146 0 436151 175709.14 166440 -1 5145
5147 0 435263 175557.14 166640 -1 5146
5148 0 434799 175317.06 166760 -1 5147
5149 0 434543 175109.06 166880 -1 5148
5150 0 434351 174957.06 167040 -1 5149
5151 0 434231 174949.06 167240 -1 5150
5152 0 433799 174853.06 167480 -1 5151
5153 0 433239 174925.27 167720 -1 5152
5154 0 432743 175005.27 167880 -1 5153
5155 0 432351 175005.27 168040 -1 5154
5156 0 431895 175037.27 168160 -1 5155
5157 0 431415 175005.27 168320 -1 5156
5158 0 430727 174949.2 168480 -1 5157
5159 0 430095 174989.2 168600 -1 5158
5160 0 429143 174757.2 168720 -1 5159
5161 0 428695 174797.2 168960 -1 5160
5162 0 428463 174773.14 169080 -1 5161
5163 0 428135 174869.14 169280 -1 5162
5164 0 427903 174965.14 169480 -1 5163
5165 0 427095 174693.14 169600 -1 5164
5166 0 426335 174365.06 169720 -1 5165
5167 0 424791 173861.06 169840 -1 5166
5168 0 424511 173773.27 170000 -1 5167
5169 0 424183 173693.27 170080 -1 5168
5170 0 423135 173405.2 170200 -1 5169
5171 0 421527 172765.14 170120 -1 5170
5172 0 419943 171997.06 170160 -1 5171
5173 0 418159 171813.06 170080 -1 5172
5174 0 417823 171668.61 169880 -1 5173
5175 0 416975 171428.61 169760 -1 5174
5176 0 416311 171268.61 169600 -1 5175
5177 0 416223 171252.61 169440 -1 5176
5178 0 415055 170948.55 169320 -1 5177
5179 0 412831 170292.48 169360 -1 5178
5180 0 411303 169764.4 169280 -1 5179
5181 0 409159 169204.34 169320 -1 5180
5182 0 407951 168556.27 169280 -1 5181
5183 0 407279 168484.27 169440 -1 5182
5184 0 406679 168316.27 169560 -1 5183
5185 0 406431 168236.27 169720 -1 5184
5186 0 406263 168188.27 169840 -1 5185
5187 0 406247 168204.27 170000 -1 5186
5188 0 406119 168236.27 170120 -1 5187
5189 0 405967 168300.27 170280 -1 5188
5190 0 405583 168140.27 170400 -1 5189
5191 0 405239 168060.27 170560 -1 5190
5192 0 405031 168156.2 170680 -1 5191
5193 0 404623 168228.2 170840 -1 5192
5194 0 404255 168164.2 171040 -1 5193
5195 0 403775 167996.2 171080 -1 5194
5196 0 403271 168076.2 171240 -1 5195
5197 0 402999 168284.2 171560 -1 5196
5198 0 402943 168436.2 171920 -1 5197
5199 0 402591 168444.2 172040 -1 5198
5200 0 401959 168572.14 172200 -1 5199
5201 0 401351 168628.14 172360 -1 5200
5202 0 400943 168756.14 172520 -1 5201
5203 0 400655 168780.14 172640 -1 5202
5204 0 400503 168716.14 172840 -1 5203
5205 0 400239 168772.14 173000 -1 5204
5206 0 399815 168876.14 173120 -1 5205
5207 0 399591 168948.14 173280 -1 5206
5208 0 399367 168940.14 173440 -1 5207
5209 0 399031 169004.06 173600 -1 5208
5210 0 398679 169188.06 173760 -1 5209
5211 0 398039 169452.06 173880 -1 5210
5212 0 397907 169533.6 174000 -1 5211
5213 0 397599 169724.06 174280 -1 5212
5214 0 397287 169980.06 174640 -1 5213
5215 0 397231 170036.06 174760 -1 5214
5216 0 397047 170172.06 174920 -1 5215
5217 0 396959 170220.06 175080 -1 5216
5218 0 396847 170332.06 175280 -1 5217
5219 0 396591 170564.06 175400 -1 5218
5220 0 396407 170756.06 175520 -1 5219
5221 0 396167 170900.06 175680 -1 5220
5222 0 395871 171084.06 175760 -1 5221
5223 0 395599 171164.06 175960 -1 5222
5224 0 395431 171532.06 176080 -1 5223
5225 0 395375 171796.06 176240 -1 5224
5226 0 395295 172060.06 176360 -1 5225
5227 0 395115 172294 176480 -1 5226
5228 0 395055 172372.06 176520 -1 5227
5229 0 394839 172500.06 176800 -1 5228
5230 0 394791 172596.06 176960 -1 5229
5231 0 394775 172700.06 177080 -1 5230
5232 0 394791 172748.06 177280 -1 5231
5233 0 394543 173028.06 177400 -1 5232
5234 0 394223 173468.06 177560 -1 5233
5235 0 393711 173884.06 177680 -1 5234
5236 0 393415 174188.06 177800 -1 5235
5237 0 391911 174684.06 177840 -1 5236
5238 0 391407 173972.06 177840 -1 5237
5239 0 391271 173540.06 178000 -1 5238
5240 0 391167 173452.06 178040 -1 5239
5241 0 391199 172868.06 178040 -1 5240
5242 0 391431 172772.06 178080 -1 5241
5243 0 390943 173348.06 178080 -1 5240
5244 0 390823 173292.06 178160 -1 5243
5245 0 390559 173308.06 178320 -1 5244
5246 0 390359 173372.06 178400 -1 5245
5247 0 390175.03 173356.11 178440 -1 5246
5248 0 389871 173404.06 178440 -1 5247
5249 0 389759 173388.06 178360 -1 5248
5250 0 389703 173396.06 178280 -1 5249
5251 0 389663 173516.06 178200 -1 5250
5252 0 390135 173332.06 178560 -1 5247
5253 0 391391 173800 177800 -1 5238
5254 0 391375 173628.06 177760 -1 5253
5255 0 391423 173476.06 177640 -1 5254
5256 0 391431.03 173044.1 177560 -1 5255
5257 0 391395 172884 177480 -1 5256
5258 0 391359 172724.06 177400 -1 5257
5259 0 391343 172612 177320 -1 5258
5260 0 391295 172988.06 177280 -1 5259
5261 0 391103 173060.06 177200 -1 5260
5262 0 391159 173132.06 177080 -1 5261
5263 0 391199 173204.06 176960 -1 5262
5264 0 391167 173332.06 176800 -1 5263
5265 0 391007 173300.06 176640 -1 5264
5266 0 391327 172500.06 177240 -1 5259
5267 0 391215 172092.06 177160 -1 5266
5268 0 391023 171900.06 177080 -1 5267
5269 0 390823 171796.06 176880 -1 5268
5270 0 390775 171684.06 176640 -1 5269
5271 0 390847 171612.06 176440 -1 5270
5272 0 390903 171500.06 176200 -1 5271
5273 0 390783 171340.06 176040 -1 5272
5274 0 390735 171372.06 175960 -1 5273
5275 0 390695 171348.06 175800 -1 5274
5276 0 390567 171276.06 175640 -1 5275
5277 0 390415 171116.06 175480 -1 5276
5278 0 390375 171124.06 175360 -1 5277
5279 0 390271 171012.06 175160 -1 5278
5280 0 390175 170852.06 175000 -1 5279
5281 0 389679.03 170652.11 175040 -1 5280
5282 0 389319 170356.06 175080 -1 5281
5283 0 389247 170396.06 175000 -1 5282
5284 0 389143 170444.06 174880 -1 5283
5285 0 389671 170740.06 174920 -1 5281
5286 0 390295 170980.06 174880 -1 5280
5287 0 390367 171052.06 174720 -1 5286
5288 0 390279 171100.06 174640 -1 5287
5289 0 390095 171116.06 174480 -1 5288
5290 0 389975 171076.06 174400 -1 5289
5291 0 390095 171100.06 174280 -1 5290
5292 0 390159 171036.06 174080 -1 5291
5293 0 392207 174796.06 178000 -1 5237
5294 0 391183 175916.06 178040 -1 5293
5295 0 391191 176212.06 178080 -1 5294
5296 0 391079 176324.06 178120 -1 5295
5297 0 390943 176380.14 178200 -1 5296
5298 0 391031 176388.14 178240 -1 5297
5299 0 390671 176476.14 178280 -1 5297
5300 0 390583 176588.14 178320 -1 5299
5301 0 390279 176188.06 178320 -1 5300
5302 0 389927 175900.06 178360 -1 5301
5303 0 390135 176172.06 178280 -1 5301
5304 0 390967 176148.06 177960 -1 5294
5305 0 390983 176228.06 177800 -1 5304
5306 0 390923 176246 177680 -1 5305
5307 0 390903 176252.06 177640 -1 5306
5308 0 390775 176412.06 177520 -1 5307
5309 0 390763 176516 177440 -1 5308
5310 0 390751 176620.06 177360 -1 5309
5311 0 390607 177124.06 177160 -1 5310
5312 0 390623 177476.06 177040 -1 5311
5313 0 388559 179076.14 177160 -1 5312
5314 0 388255 179460.14 177320 -1 5313
5315 0 388255 179460.14 177520 -1 5314
5316 0 388295 180020.06 177600 -1 5315
5317 0 388423 180212.06 177680 -1 5316
5318 0 388647 180908.06 177840 -1 5317
5319 0 388887 181580.06 177960 -1 5318
5320 0 389295 182132.06 177920 -1 5319
5321 0 389343 182100.06 177800 -1 5320
5322 0 389423 181964.06 177600 -1 5321
5323 0 389567 182068.06 177440 -1 5322
5324 0 389719 182028.06 177360 -1 5323
5325 0 389524.44 181892.31 177280 -1 5324
5326 0 389487.88 181890.67 177240 -1 5325
5327 0 389055 182060.14 178080 -1 5319
5328 0 389047 182300.06 178200 -1 5327
5329 0 389055 182356.06 178320 -1 5328
5330 0 389095 182316.06 178480 -1 5329
5331 0 389151 182428.06 178640 -1 5330
5332 0 389095 182524.06 178800 -1 5331
5333 0 389118.7 182217.92 178880 -1 5332
5334 0 389147.2 182274.8 179040 -1 5333
5335 0 388503.03 184060.12 178360 -1 5329
5336 0 388463 183964.06 178520 -1 5335
5337 0 388519 183948.06 178680 -1 5336
5338 0 388547 183932 178720 -1 5337
5339 0 388631 183884.06 178840 -1 5338
5340 0 388839 183772.06 179000 -1 5339
5341 0 389575 185692.14 178400 -1 5335
5342 0 389287 189644.14 178440 -1 5341
5343 0 389383 189932.14 178560 -1 5342
5344 0 390199 191340.14 178520 -1 5343
5345 0 390391.06 191436.1 178640 -1 5344
5346 0 390575 191492.06 178720 -1 5345
5347 0 390644.34 191497.33 178800 -1 5346
5348 0 390679 191500.06 178840 -1 5347
5349 0 390673 191494 178880 -1 5348
5350 0 390655 191476.06 179000 -1 5349
5351 0 390879 191452.06 179200 -1 5350
5352 0 390885.72 191360.45 179320 -1 5351
5353 0 390843 191304.03 179480 -1 5352
5354 0 390795 191248.8 179600 -1 5353
5355 0 390763 191212.03 179680 -1 5354
5356 0 390755 191152.03 179840 -1 5355
5357 0 390811 191020.03 179960 -1 5356
5358 0 390803 190880.03 180120 -1 5357
5359 0 390891 191004.03 180200 -1 5358
5360 0 390915 191040.03 180360 -1 5359
5361 0 390963 191024.03 180520 -1 5360
5362 0 390867 191132.03 180640 -1 5361
5363 0 390823 191216.03 180800 -1 5362
5364 0 390851 191252.03 180920 -1 5363
5365 0 391011 191240.03 180960 -1 5364
5366 0 391015 191400.03 181080 -1 5365
5367 0 390999 191504.03 181200 -1 5366
5368 0 389223 190900.06 178720 -1 5345
5369 0 389023 190820.06 178800 -1 5368
5370 0 389071 190780.06 178880 -1 5369
5371 0 389363 190492.06 179080 -1 5370
5372 0 389395 190340.06 179160 -1 5371
5373 0 389831 192684.14 178520 -1 5344
5374 0 389799 193044.06 178720 -1 5373
5375 0 389919 193196.06 178920 -1 5374
5376 0 389935 193204.06 179120 -1 5375
5377 0 389951 193364.06 179240 -1 5376
5378 0 389943 193468.06 179360 -1 5377
5379 0 390015 193604.06 179520 -1 5378
5380 0 390031 193668.06 179560 -1 5379
5381 0 389887 194124.14 179720 -1 5380
5382 0 389859 194294 179760 -1 5381
5383 0 389831 194464 179800 -1 5382
5384 0 389775 194804.14 179880 -1 5383
5385 0 389831 195084.14 180040 -1 5384
5386 0 390263 196428.2 180160 -1 5385
5387 0 391095 197924.27 180120 -1 5386
5388 0 391415 199404.34 180080 -1 5387
5389 0 391895 201204.06 180120 -1 5388
5390 0 392127 202196.06 179960 -1 5389
5391 0 392247 202640 179880 -1 5390
5392 0 392367 203084.06 179800 -1 5391
5393 0 392463.03 203916.19 179760 -1 5392
5394 0 392623.03 204740.27 179640 -1 5393
5395 0 392839.1 205612.45 179560 -1 5394
5396 0 392711.1 205188.52 179480 -1 5395
5397 0 392679.1 205252.6 179360 -1 5396
5398 0 392751.1 205108.6 179280 -1 5397
5399 0 392783.1 205068.6 179200 -1 5398
5400 0 392775 204845.06 179080 -1 5399
5401 0 392895 204813.06 178880 -1 5400
5402 0 392967 204781.06 178800 -1 5401
5403 0 393565 204997.03 178760 -1 5402
5404 0 393729 205001.03 178640 -1 5403
5405 0 393949 204937.03 178520 -1 5404
5406 0 393911.03 204929.06 178480 -1 5405
5407 0 393917.03 204869.1 178320 -1 5406
5408 0 394377.03 204601.1 178280 -1 5407
5409 0 394501 204505 178240 -1 5408
5410 0 394625.03 204409.1 178200 -1 5409
5411 0 394739.03 204365.12 178080 -1 5410
5412 0 394827.03 204333.12 178000 -1 5411
5413 0 394919.03 204305.12 177880 -1 5412
5414 0 394919.03 204445.12 177680 -1 5413
5415 0 395117 204568 177560 -1 5414
5416 0 395183.03 204609.12 177520 -1 5415
5417 0 395263.03 204721.12 177480 -1 5416
5418 0 395285.03 204721.16 177360 -1 5417
5419 0 395437.03 204753.16 177200 -1 5418
5420 0 395577.03 204785.16 177080 -1 5419
5421 0 395761.03 204681.16 177040 -1 5420
5422 0 395981.03 204689.16 177000 -1 5421
5423 0 396129.03 204749.16 176880 -1 5422
5424 0 396277.03 204677.16 176760 -1 5423
5425 0 396407 204689.03 176520 -1 5424
5426 0 396527 204733.03 176320 -1 5425
5427 0 396707 204781.03 176080 -1 5426
5428 0 396899 204861.03 175960 -1 5427
5429 0 396991 204933.03 175800 -1 5428
5430 0 397175 205041.03 175640 -1 5429
5431 0 397371 205053.03 175520 -1 5430
5432 0 397571 205109.03 175320 -1 5431
5433 0 397657 205097.03 175160 -1 5432
5434 0 398001 205293.03 175000 -1 5433
5435 0 398137 205405.03 174840 -1 5434
5436 0 398269 205433.03 174680 -1 5435
5437 0 398361 205437.03 174560 -1 5436
5438 0 398495 205433.06 174360 -1 5437
5439 0 398623 205477.06 174200 -1 5438
5440 0 398715 205521.06 174040 -1 5439
5441 0 398853 205549.11 173840 -1 5440
5442 0 398853 205581.11 173680 -1 5441
5443 0 398917 205605.11 173520 -1 5442
5444 0 399045 205641.11 173360 -1 5443
5445 0 399097 205649.11 173240 -1 5444
5446 0 399225 205681.11 173080 -1 5445
5447 0 399369 205589.11 172880 -1 5446
5448 0 399421 205549.11 172720 -1 5447
5449 0 399509 205521.11 172560 -1 5448
5450 0 399795 205577.14 172280 -1 5449
5451 0 399891 205541.14 172080 -1 5450
5452 0 399987 205533.14 171880 -1 5451
5453 0 400007 205613.14 171680 -1 5452
5454 0 400111 205569.14 171480 -1 5453
5455 0 400231 205521.14 171360 -1 5454
5456 0 400315 205429.14 171200 -1 5455
5457 0 400455 205373.14 171120 -1 5456
5458 0 400789 205257.03 170840 -1 5457
5459 0 400873 205137.03 170720 -1 5458
5460 0 400921 205037.03 170560 -1 5459
5461 0 401225 204893.03 170400 -1 5460
5462 0 401557 204657.03 170320 -1 5461
5463 0 401571 204641.03 170160 -1 5462
5464 0 401579 204705.03 170000 -1 5463
5465 0 401563 204701.03 169920 -1 5464
5466 0 401595 204687.67 169840 -1 5465
5467 0 401611 204681.03 169800 -1 5466
5468 0 401635 204665.03 169680 -1 5467
5469 0 401751.03 204573.06 169600 -1 5468
5470 0 402279 204353.03 169640 -1 5469
5471 0 401835 204537.03 169480 -1 5469
5472 0 402019 204533.03 169320 -1 5471
5473 0 402147 204481.03 169240 -1 5472
5474 0 402195 204445.03 169120 -1 5473
5475 0 402239 204426.33 169080 -1 5474
5476 0 402327 204389.03 169000 -1 5475
5477 0 402733.03 204329.06 168880 -1 5476
5478 0 402987 204329.03 168760 -1 5477
5479 0 403155 204273.03 168600 -1 5478
5480 0 403271 204201.03 168440 -1 5479
5481 0 403455 204173.03 168280 -1 5480
5482 0 403599 204097.03 168120 -1 5481
5483 0 403739 204061.03 167960 -1 5482
5484 0 403845 203997.06 167800 -1 5483
5485 0 404843 203873.03 167840 -1 5484
5486 0 405419 203637.03 167800 -1 5485
5487 0 405873 203609.06 167600 -1 5486
5488 0 406059 203593.03 167480 -1 5487
5489 0 406257 203569.03 167360 -1 5488
5490 0 406481 203525.03 167040 -1 5489
5491 0 406601 203425.03 166840 -1 5490
5492 0 406733 203253.03 166640 -1 5491
5493 0 406813 203185.03 166480 -1 5492
5494 0 406917 203125.03 166320 -1 5493
5495 0 407077 203197.03 166120 -1 5494
5496 0 407747 203105.03 166040 -1 5495
5497 0 408461 203141.06 165920 -1 5496
5498 0 408715 203301.03 165880 -1 5497
5499 0 408959 203277.03 165840 -1 5498
5500 0 409111 203297.03 165680 -1 5499
5501 0 409449 203293.06 165520 -1 5500
5502 0 409825 203301.06 165400 -1 5501
5503 0 410323 203265.11 165280 -1 5502
5504 0 410599 203361.11 165200 -1 5503
5505 0 410837 203429.03 165040 -1 5504
5506 0 411137 203517.03 164920 -1 5505
5507 0 411469 203453.03 164760 -1 5506
5508 0 411721 203389.03 164640 -1 5507
5509 0 411969 203417.03 164520 -1 5508
5510 0 412315 203253.06 164360 -1 5509
5511 0 412731 203049.06 164280 -1 5510
5512 0 412941 202937.03 164120 -1 5511
5513 0 413315 202849.03 164080 -1 5512
5514 0 413587 202845.03 164000 -1 5513
5515 0 413756.34 202770.33 163920 -1 5514
5516 0 413841 202733.06 163880 -1 5515
5517 0 414157 202597.06 163760 -1 5516
5518 0 414531 202429.11 163720 -1 5517
5519 0 414897 202453.03 163680 -1 5518
5520 0 415411 202405.06 163560 -1 5519
5521 0 415335 202485.06 163400 -1 5520
5522 0 415375 202489.06 163280 -1 5521
5523 0 415199 202553.06 163160 -1 5522
5524 0 415349 202353.03 163120 -1 5523
5525 0 415395 202355 163080 -1 5524
5526 0 415441 202357.03 163040 -1 5525
5527 0 415114 202637 163120 -1 5523
5528 0 415029 202721.03 163080 -1 5527
5529 0 415773 202421.03 163600 -1 5520
5530 0 415919 202425.03 163760 -1 5529
5531 0 416087 202657.03 163920 -1 5530
5532 0 416313 202953.03 164000 -1 5531
5533 0 416069 203085.03 164080 -1 5532
5534 0 415897 203273.03 164160 -1 5533
5535 0 415931 203329.03 164200 -1 5534
5536 0 415993 203301.03 164320 -1 5535
5537 0 416033 203337.03 164480 -1 5536
5538 0 415969 203325.03 164600 -1 5537
5539 0 415881 203345.03 164720 -1 5538
5540 0 415793 203377.03 164840 -1 5539
5541 0 414019 202881.11 163960 -1 5515
5542 0 413915 203121.11 164040 -1 5541
5543 0 412563 203073.03 164080 -1 5512
5544 0 412527 203033.03 164040 -1 5543
5545 0 412495 202973.03 163960 -1 5544
5546 0 403877 203937.06 167560 -1 5484
5547 0 403857 203897.06 167440 -1 5546
5548 0 403821 203817.06 167320 -1 5547
5549 0 403781 203785.06 167240 -1 5548
5550 0 403767 203705.11 166920 -1 5549
5551 0 403807 203753.11 166760 -1 5550
5552 0 403735 203837.11 166640 -1 5551
5553 0 403583 203845.11 166480 -1 5552
5554 0 403535 203829.11 166360 -1 5553
5555 0 403507 203917.11 166160 -1 5554
5556 0 403787 203853.11 166000 -1 5555
5557 0 403823 203761.11 165880 -1 5556
5558 0 404089 203173.03 165920 -1 5557
5559 0 404193 202897.03 166000 -1 5558
5560 0 404129 202649.03 166120 -1 5559
5561 0 404098 202517 166200 -1 5560
5562 0 404067 202385.06 166280 -1 5561
5563 0 404059 202301.06 166400 -1 5562
5564 0 404037 202145.03 166480 -1 5563
5565 0 404037 201837.03 166600 -1 5564
5566 0 403873 201557.03 166640 -1 5565
5567 0 403855 201317.03 166760 -1 5566
5568 0 403757.03 201021.06 166800 -1 5567
5569 0 403677 201049.03 166720 -1 5568
5570 0 403651 200729.03 166760 -1 5568
5571 0 403409 200621.03 166760 -1 5570
5572 0 403317 200477.03 166920 -1 5571
5573 0 403331 200581.03 166960 -1 5572
5574 0 403379 200653.03 167000 -1 5573
5575 0 403391 200697.03 167040 -1 5574
5576 0 403343 200353.03 166960 -1 5572
5577 0 403355 200329.03 167000 -1 5576
5578 0 403953 202637.03 166280 -1 5561
5579 0 403897 202689.03 166440 -1 5578
5580 0 403889 203709.03 165720 -1 5557
5581 0 403973 203805.03 165600 -1 5580
5582 0 404077 203725.03 165440 -1 5581
5583 0 404145 203669.03 165320 -1 5582
5584 0 404145 203651.67 165280 -1 5583
5585 0 404145 203617.03 165200 -1 5584
5586 0 404129 203589.03 165120 -1 5585
5587 0 403941 203493.03 164920 -1 5586
5588 0 403917 203433.03 164760 -1 5587
5589 0 403861 203381.03 164600 -1 5588
5590 0 403765 203389.03 164520 -1 5589
5591 0 403699 203349.03 164360 -1 5590
5592 0 403711 203321.03 164240 -1 5591
5593 0 403663 203201.03 164120 -1 5592
5594 0 403675 203061.03 164000 -1 5593
5595 0 403771 202985.03 163800 -1 5594
5596 0 403791 202869.03 163760 -1 5595
5597 0 403861 202717.06 163600 -1 5596
5598 0 403929 202501.06 163440 -1 5597
5599 0 404001 202293.06 163360 -1 5598
5600 0 404111 202085.03 163240 -1 5599
5601 0 404161 202005.03 163120 -1 5600
5602 0 404263 201961.03 163000 -1 5601
5603 0 404327 201905.03 162840 -1 5602
5604 0 404491 201809.03 162800 -1 5603
5605 0 404507 201793.03 162640 -1 5604
5606 0 404655 201597.03 162480 -1 5605
5607 0 404759 201425.03 162360 -1 5606
5608 0 404901.66 201281 162280 -1 5607
5609 0 404973 201209.03 162240 -1 5608
5610 0 405009 201145.03 162160 -1 5609
5611 0 405159 200969.03 162040 -1 5610
5612 0 405237.66 200905 162000 -1 5611
5613 0 405395 200777.03 161920 -1 5612
5614 0 405713 200621.03 161800 -1 5613
5615 0 405867 200449.03 161640 -1 5614
5616 0 406143 200341.03 161520 -1 5615
5617 0 406263 200273.03 161480 -1 5616
5618 0 406453 200229.06 161320 -1 5617
5619 0 406721 200201.06 161200 -1 5618
5620 0 406849 200285.06 161080 -1 5619
5621 0 406889 200165.06 160880 -1 5620
5622 0 406949 200125.06 160760 -1 5621
5623 0 407105 200137.06 160640 -1 5622
5624 0 407225 200037.06 160480 -1 5623
5625 0 407317 200001.06 160360 -1 5624
5626 0 407361 199929.06 160280 -1 5625
5627 0 395437.06 204849.19 176960 -1 5420
5628 0 395141.03 204433.16 176920 -1 5627
5629 0 394831 204265.03 176840 -1 5628
5630 0 394685 204277.03 176720 -1 5629
5631 0 394411 204193.03 176840 -1 5629
5632 0 394367 204165.03 176920 -1 5631
5633 0 392751.88 204388.67 178640 -1 5402
5634 0 393080.38 204471.83 178440 -1 5633
5635 0 392991.03 207252.39 179520 -1 5395
5636 0 393327.03 207916.39 179240 -1 5635
5637 0 394079.03 208452.39 179200 -1 5636
5638 0 394535 209060.06 179320 -1 5637
5639 0 394591 209204.06 179480 -1 5638
5640 0 394591 209292.06 179640 -1 5639
5641 0 394679 209500.06 179800 -1 5640
5642 0 394655 209452.06 179960 -1 5641
5643 0 394903 210108.06 180040 -1 5642
5644 0 394791 209900.2 180160 -1 5643
5645 0 394767 209841.33 180200 -1 5644
5646 0 394743 209782.5 180240 -1 5645
5647 0 394719 209724.2 180280 -1 5646
5648 0 394647 209620.2 180400 -1 5647
5649 0 394759 209548.2 180560 -1 5648
5650 0 394823 209612.2 180600 -1 5649
5651 0 394943 209820.2 180720 -1 5650
5652 0 395239 211620.06 180000 -1 5643
5653 0 395495 212396.06 179880 -1 5652
5654 0 395455 212924.06 179680 -1 5653
5655 0 395535 213444.14 179520 -1 5654
5656 0 396055 214148.14 179440 -1 5655
5657 0 396231 214556.14 179280 -1 5656
5658 0 396279 215260.06 179160 -1 5657
5659 0 396295 215820.06 179000 -1 5658
5660 0 396407 216620.06 178840 -1 5659
5661 0 396604.34 216828 178760 -1 5660
5662 0 396703 216932.06 178720 -1 5661
5663 0 396927 217172.06 178600 -1 5662
5664 0 397279 217428.06 178480 -1 5663
5665 0 397655 217892.06 178320 -1 5664
5666 0 397999 218340.06 178160 -1 5665
5667 0 398151 218596.14 178040 -1 5666
5668 0 398143 219004.06 177920 -1 5667
5669 0 398143 219300.06 177760 -1 5668
5670 0 398143 220380.06 177640 -1 5669
5671 0 398303 220988.06 177520 -1 5670
5672 0 398559 222204.14 177400 -1 5671
5673 0 398535 222852.2 177280 -1 5672
5674 0 398615 223404.2 177160 -1 5673
5675 0 398719 223692.2 177040 -1 5674
5676 0 398855 224348.2 176720 -1 5675
5677 0 399015 225076.06 176600 -1 5676
5678 0 399207 225924.06 176440 -1 5677
5679 0 399311 226420.14 176320 -1 5678
5680 0 399463 227092.14 176160 -1 5679
5681 0 399471 227500.14 176040 -1 5680
5682 0 399415 227780.14 175880 -1 5681
5683 0 399367 228124.14 175680 -1 5682
5684 0 399263 228452.06 175520 -1 5683
5685 0 399287 228716.06 175440 -1 5684
5686 0 399415 228956.06 175160 -1 5685
5687 0 399471 229244.06 175040 -1 5686
5688 0 399615 229948.14 174920 -1 5687
5689 0 399743 230388.14 174800 -1 5688
5690 0 399911 231468.2 174320 -1 5689
5691 0 399871 232196.2 174160 -1 5690
5692 0 400023 232836.27 173880 -1 5691
5693 0 400079 233564.27 173360 -1 5692
5694 0 400279 233964.27 173320 -1 5693
5695 0 400375 234564.34 173000 -1 5694
5696 0 400951 234916.34 172800 -1 5695
5697 0 401224.34 235349.33 172600 -1 5696
5698 0 401279 235436.06 172560 -1 5697
5699 0 401655.03 236924.11 172520 -1 5698
5700 0 402591 237892.06 172560 -1 5699
5701 0 403415 238244.14 172600 -1 5700
5702 0 403751 238708.14 172480 -1 5701
5703 0 403879 239244.14 172440 -1 5702
5704 0 403935 239460.14 172320 -1 5703
5705 0 404767 240156.14 172280 -1 5704
5706 0 405479 240908.06 172160 -1 5705
5707 0 405879 241420.06 172000 -1 5706
5708 0 406415 241844.06 171880 -1 5707
5709 0 407215 242332.06 171840 -1 5708
5710 0 407431.06 242532.11 171640 -1 5709
5711 0 407535 242716.06 171560 -1 5710
5712 0 407743 242820.06 171400 -1 5711
5713 0 407783 242964.06 171240 -1 5712
5714 0 408047 243180.06 171080 -1 5713
5715 0 408247 243260.06 170920 -1 5714
5716 0 408407 243300.06 170800 -1 5715
5717 0 408583 243468.06 170640 -1 5716
5718 0 408679 243372.06 170440 -1 5717
5719 0 408879 243532.06 170280 -1 5718
5720 0 409023 243428.06 170160 -1 5719
5721 0 409191 243428.06 170040 -1 5720
5722 0 409239 243372.06 169880 -1 5721
5723 0 409263 243364.06 169720 -1 5722
5724 0 409343 243380.06 169560 -1 5723
5725 0 409471 243452.06 169480 -1 5724
5726 0 409831 244300.06 169520 -1 5725
5727 0 409783 244412.06 169680 -1 5726
5728 0 409783 244612.06 169760 -1 5727
5729 0 409495 243460.06 169320 -1 5725
5730 0 409591 243540.06 169160 -1 5729
5731 0 409791 243732.06 169040 -1 5730
5732 0 409599 243284.06 169000 -1 5731
5733 0 409655 243108.06 168880 -1 5732
5734 0 409779 243024 168840 -1 5733
5735 0 409903 242940.06 168800 -1 5734
5736 0 409823 244196.06 169000 -1 5731
5737 0 409983 244452.06 168880 -1 5736
5738 0 410057.66 244513.33 168840 -1 5737
5739 0 410207 244636.06 168760 -1 5738
5740 0 410335 244788.06 168600 -1 5739
5741 0 410383 244988.06 168480 -1 5740
5742 0 409615 244532.14 168480 -1 5741
5743 0 409451 244580.03 168520 -1 5742
5744 0 409263 244564.03 168560 -1 5743
5745 0 409209.53 244584.69 168680 -1 5744
5746 0 409198.9 244596.4 168720 -1 5745
5747 0 410447 245116.06 168360 -1 5741
5748 0 410418 245264 168240 -1 5747
5749 0 410478 245366 168120 -1 5748
5750 0 410498 245400.06 168080 -1 5749
5751 0 410610 245576.06 167960 -1 5750
5752 0 410666 245536.06 167840 -1 5751
5753 0 410666.06 245592.12 167800 -1 5752
5754 0 410786 245472.06 167720 -1 5753
5755 0 410850 245344.14 167520 -1 5754
5756 0 410930 245456.14 167400 -1 5755
5757 0 410958.8 245571.2 167280 -1 5756
5758 0 410978 245648.14 167200 -1 5757
5759 0 411090 245704.14 167120 -1 5758
5760 0 411114 245704.2 166960 -1 5759
5761 0 411074 245976.06 166800 -1 5760
5762 0 411162 246288.06 166640 -1 5761
5763 0 411194 246440.06 166480 -1 5762
5764 0 411210 246512.06 166320 -1 5763
5765 0 411434 246456.06 166160 -1 5764
5766 0 411706 246440.14 166000 -1 5765
5767 0 411746 246470 165960 -1 5766
5768 0 411866 246560.14 165840 -1 5767
5769 0 412082 246848.14 165720 -1 5768
5770 0 412146 247200.2 165560 -1 5769
5771 0 412698 247840.06 165600 -1 5770
5772 0 412754 247848.06 165720 -1 5771
5773 0 412906 247904.06 165880 -1 5772
5774 0 413130 247944.06 165920 -1 5773
5775 0 413196 247900.03 165960 -1 5774
5776 0 413192 247860.03 166040 -1 5775
5777 0 413316 247812.03 166160 -1 5776
5778 0 413400 247780.06 166200 -1 5777
5779 0 413480 247804.06 166280 -1 5778
5780 0 413920 247844.06 166360 -1 5779
5781 0 414404.03 247844.11 166440 -1 5780
5782 0 414672 247844.06 166480 -1 5781
5783 0 414916 247764.06 166440 -1 5782
5784 0 415036 247716.06 166360 -1 5783
5785 0 415172 247700.06 166320 -1 5784
5786 0 414124 247924.06 166480 -1 5781
5787 0 414060 247916.06 166560 -1 5786
5788 0 413940 247964.06 166680 -1 5787
5789 0 413916 247988.06 166760 -1 5788
5790 0 412154 247360.06 165440 -1 5770
5791 0 412174 247416 165360 -1 5790
5792 0 412184 247444 165320 -1 5791
5793 0 412194 247472.06 165280 -1 5792
5794 0 412234 247536.06 165120 -1 5793
5795 0 412178 247632.06 164920 -1 5794
5796 0 412058 247792.06 164800 -1 5795
5797 0 411962 247840.06 164680 -1 5796
5798 0 411762 248000.06 164560 -1 5797
5799 0 411738 248056.14 164440 -1 5798
5800 0 411738 248056.14 164280 -1 5799
5801 0 411706 248112.14 164080 -1 5800
5802 0 411698 248256.2 163960 -1 5801
5803 0 411674 248360.2 163760 -1 5802
5804 0 411714 248552.2 163640 -1 5803
5805 0 411818 248736.2 163440 -1 5804
5806 0 411922 248824.2 163280 -1 5805
5807 0 412026 248960.2 163160 -1 5806
5808 0 412002 249168.2 163000 -1 5807
5809 0 412042 249352.2 162880 -1 5808
5810 0 411994 249376.2 162680 -1 5809
5811 0 412042 249488.2 162560 -1 5810
5812 0 411810 249976.06 162600 -1 5811
5813 0 411808 250192.03 162640 -1 5812
5814 0 411792 250388.03 162680 -1 5813
5815 0 412006 250688.06 162720 -1 5814
5816 0 412020 250776.03 162880 -1 5815
5817 0 412138 249512.06 162440 -1 5811
5818 0 412218 249560.06 162320 -1 5817
5819 0 412322 249592.06 162200 -1 5818
5820 0 412394 249584.06 162080 -1 5819
5821 0 412434 249744.06 161920 -1 5820
5822 0 412402 249792.06 161760 -1 5821
5823 0 412426 249824.06 161600 -1 5822
5824 0 412210 249896.06 161480 -1 5823
5825 0 412146 250104.06 161360 -1 5824
5826 0 412130 250344.06 161240 -1 5825
5827 0 411698 251040.06 161280 -1 5826
5828 0 411810 251616.06 161240 -1 5827
5829 0 411874 251776.06 161320 -1 5828
5830 0 411938 251824.06 161440 -1 5829
5831 0 411802.03 251000.12 161200 -1 5827
5832 0 411986.03 250920.19 161000 -1 5831
5833 0 412074.03 251072.19 160880 -1 5832
5834 0 412042.03 251072.19 160760 -1 5833
5835 0 411330.03 250632.19 160760 -1 5834
5836 0 410322.03 250784.19 160760 -1 5835
5837 0 410108 250940.03 160640 -1 5836
5838 0 409686 251148.03 160520 -1 5837
5839 0 409098 251516.03 160400 -1 5838
5840 0 408848 251532.03 160280 -1 5839
5841 0 408870 251604.03 160160 -1 5840
5842 0 408606 251804.03 160000 -1 5841
5843 0 407964 251968.03 160040 -1 5842
5844 0 407642 252084.06 159960 -1 5843
5845 0 407318 252208.06 159840 -1 5844
5846 0 407046 252408.06 159720 -1 5845
5847 0 406844 252584.11 159560 -1 5846
5848 0 406370.03 252924.16 159480 -1 5847
5849 0 406234 253004.14 159400 -1 5848
5850 0 406166.03 253176.17 159240 -1 5849
5851 0 405520.03 253800.2 159280 -1 5850
5852 0 405178.03 254132.23 159360 -1 5851
5853 0 405064.03 254224.27 159520 -1 5852
5854 0 405052.03 254296.27 159640 -1 5853
5855 0 404880.03 254312.27 159760 -1 5854
5856 0 404448.03 253892.27 159840 -1 5855
5857 0 403434 253780.03 159800 -1 5856
5858 0 403158 253872.03 159720 -1 5857
5859 0 402994 253976.03 159600 -1 5858
5860 0 402810 254024.03 159480 -1 5859
5861 0 402892 254036.03 159360 -1 5860
5862 0 402988 254080.03 159200 -1 5861
5863 0 403009.34 254112 159120 -1 5862
5864 0 403020 254128.03 159080 -1 5863
5865 0 404426 253836.03 159960 -1 5856
5866 0 404936 254004.03 160000 -1 5865
5867 0 405064 254140.03 160080 -1 5866
5868 0 405112 254216.03 160160 -1 5867
5869 0 405182 254172.03 160320 -1 5868
5870 0 403664 253852.03 160040 -1 5865
5871 0 403460 253884.03 160160 -1 5870
5872 0 403290 253916.03 160240 -1 5871
5873 0 403154 253960.03 160400 -1 5872
5874 0 402990 254040.03 160480 -1 5873
5875 0 403320.03 254208.08 160600 -1 5874
5876 0 403462 254696.03 160600 -1 5875
5877 0 403580 254864.06 160520 -1 5876
5878 0 403576 254992.06 160440 -1 5877
5879 0 403420 254384.06 160680 -1 5875
5880 0 403492 254540.06 160800 -1 5879
5881 0 403612 254676.06 160840 -1 5880
5882 0 404252 254624.06 160800 -1 5881
5883 0 404596 254532.06 160720 -1 5882
5884 0 405112 254684.06 160720 -1 5883
5885 0 403574 254608.03 160920 -1 5881
5886 0 403546 254572.03 161040 -1 5885
5887 0 403534 254556.03 161160 -1 5886
5888 0 403440 254600.06 161280 -1 5887
5889 0 403424 254544.06 161440 -1 5888
5890 0 403356 254524.06 161560 -1 5889
5891 0 403320 254400.06 161760 -1 5890
5892 0 403212 254344.06 161880 -1 5891
5893 0 403264 254440.06 162040 -1 5892
5894 0 403160 254440.06 162160 -1 5893
5895 0 403128 254504.06 162320 -1 5894
5896 0 403036 254548.06 162520 -1 5895
5897 0 402860 254560.06 162640 -1 5896
5898 0 402772 254616.06 162760 -1 5897
5899 0 402688 254640.06 162880 -1 5898
5900 0 402736 254704.06 163040 -1 5899
5901 0 402552 254792.06 163160 -1 5900
5902 0 402360 254912.06 163240 -1 5901
5903 0 402250 254980.11 163280 -1 5902
5904 0 402146 255076.11 163400 -1 5903
5905 0 401986 255168.11 163520 -1 5904
5906 0 401850 255248.11 163640 -1 5905
5907 0 401622 255320.11 163720 -1 5906
5908 0 401340 255504.03 163800 -1 5907
5909 0 401060 255588.03 163880 -1 5908
5910 0 401086 255496.03 163960 -1 5909
5911 0 400962 255356.03 164040 -1 5910
5912 0 401014 255336.03 164200 -1 5911
5913 0 401062 255336.03 164360 -1 5912
5914 0 400886 255388.03 164480 -1 5913
5915 0 400818 255392.03 164640 -1 5914
5916 0 400700 255460.03 164760 -1 5915
5917 0 405575.5 253748.5 159200 -1 5851
5918 0 405630.75 253696.62 159120 -1 5917
5919 0 405646.88 253568.36 158920 -1 5918
5920 0 405738.2 253553.84 158760 -1 5919
5921 0 405787.2 253592.05 158720 -1 5920
5922 0 405788.12 253607.98 158680 -1 5921
5923 0 406230 253148.14 159520 -1 5848
5924 0 406290 253276.14 159600 -1 5923
5925 0 412122.03 251184.19 160680 -1 5834
5926 0 412258.03 251432.19 160560 -1 5925
5927 0 412266.03 251680.19 160360 -1 5926
5928 0 412410.03 252008.19 160240 -1 5927
5929 0 412530.03 252256.19 160080 -1 5928
5930 0 412634.03 252688.19 160000 -1 5929
5931 0 412746 252856.06 159840 -1 5930
5932 0 412906 253112.06 159720 -1 5931
5933 0 413170 253280.06 159560 -1 5932
5934 0 413290 253592.06 159400 -1 5933
5935 0 413354 253872.06 159280 -1 5934
5936 0 413314 253928.06 159160 -1 5935
5937 0 413298 254056.06 158960 -1 5936
5938 0 413322 254096.06 158800 -1 5937
5939 0 413338 254112.06 158680 -1 5938
5940 0 413338 254128.06 158560 -1 5939
5941 0 413386 254208.06 158400 -1 5940
5942 0 413338 254288.06 158280 -1 5941
5943 0 412874 254656.06 158360 -1 5942
5944 0 412946 254888.06 158400 -1 5943
5945 0 412947 255004 158480 -1 5944
5946 0 412948 255120.03 158560 -1 5945
5947 0 412978 255456.03 158520 -1 5946
5948 0 413110 255800.03 158480 -1 5947
5949 0 413132 256008.03 158560 -1 5948
5950 0 413314 254224.06 158200 -1 5942
5951 0 413314 254224.06 158080 -1 5950
5952 0 413458 254408.06 157920 -1 5951
5953 0 413578 254432.06 157800 -1 5952
5954 0 413594 254304.06 157640 -1 5953
5955 0 413634 254336.06 157480 -1 5954
5956 0 413714 254424.06 157320 -1 5955
5957 0 413858 254496.14 157200 -1 5956
5958 0 413786 254520.14 157000 -1 5957
5959 0 413730 254568.14 156880 -1 5958
5960 0 413792.03 254628.05 156800 -1 5959
5961 0 413786 254752.14 156760 -1 5960
5962 0 414074 254784.14 156680 -1 5961
5963 0 414166 254720 156600 -1 5962
5964 0 414258 254656.14 156520 -1 5963
5965 0 414418 254576.14 156440 -1 5964
5966 0 414486 254552 156400 -1 5965
5967 0 414554 254528.14 156360 -1 5966
5968 0 414628.66 254554.67 156280 -1 5967
5969 0 414666 254568.06 156240 -1 5968
5970 0 414706 254549.33 156200 -1 5969
5971 0 414786 254512.06 156120 -1 5970
5972 0 415602 254336.06 156040 -1 5971
5973 0 415970 254168.06 155920 -1 5972
5974 0 416276 254136.03 155760 -1 5973
5975 0 416486 254072.03 155600 -1 5974
5976 0 416778 253984.03 155480 -1 5975
5977 0 417066 253872.03 155360 -1 5976
5978 0 417304 253896.03 155400 -1 5977
5979 0 417252 253940.03 155520 -1 5978
5980 0 417304 254044.06 155760 -1 5979
5981 0 417280 253948.06 155920 -1 5980
5982 0 417248 253772.06 156080 -1 5981
5983 0 417184 253708.06 156200 -1 5982
5984 0 417144 253652.06 156280 -1 5983
5985 0 417056 253604.06 156400 -1 5984
5986 0 417023.75 253616.45 156480 -1 5985
5987 0 416976 253628.06 156600 -1 5986
5988 0 417236 253796.06 156640 -1 5987
5989 0 417438.06 253848.11 156720 -1 5988
5990 0 417236 253856.03 155280 -1 5977
5991 0 417480 253760.03 155160 -1 5990
5992 0 417670 253640.03 155040 -1 5991
5993 0 417714 253548.03 154880 -1 5992
5994 0 417746 253424.03 154720 -1 5993
5995 0 417790 253372.03 154560 -1 5994
5996 0 417942 253196.03 154440 -1 5995
5997 0 418146 252928.03 154240 -1 5996
5998 0 418426 252816.03 154080 -1 5997
5999 0 418712 252592.06 153880 -1 5998
6000 0 418776 252560.06 153720 -1 5999
6001 0 418952 252512.06 153560 -1 6000
6002 0 419120 252072.06 153400 -1 6001
6003 0 419246 252072.03 153320 -1 6002
6004 0 419458 252056.03 153240 -1 6003
6005 0 419690 252084.03 153120 -1 6004
6006 0 419978 252232.03 152920 -1 6005
6007 0 420248 252208.06 152800 -1 6006
6008 0 420360 252280.06 152600 -1 6007
6009 0 420616 252376.06 152440 -1 6008
6010 0 420728 252352.06 152280 -1 6009
6011 0 420908 252456.06 152160 -1 6010
6012 0 421016 252400.06 152000 -1 6011
6013 0 421156 252216.06 151920 -1 6012
6014 0 421140 251828.06 151760 -1 6013
6015 0 421178 251716.03 151640 -1 6014
6016 0 421262 251588.03 151520 -1 6015
6017 0 421236 251484.03 151400 -1 6016
6018 0 421240 251508.03 151360 -1 6017
6019 0 421220 251560.03 151240 -1 6018
6020 0 421302 252068.03 151200 -1 6019
6021 0 421478 252400.03 151120 -1 6020
6022 0 421586 252504.03 151040 -1 6021
6023 0 421478 252476.03 150880 -1 6022
6024 0 421250 251492.03 151160 -1 6019
6025 0 421245 251495 151120 -1 6024
6026 0 421230 251504.03 151000 -1 6025
6027 0 421250 251524.03 150880 -1 6026
6028 0 421514 251568.03 150800 -1 6027
6029 0 421890 251328.03 151520 -1 6016
6030 0 423192 251488.06 151520 -1 6029
6031 0 423966 251248.11 151480 -1 6030
6032 0 424238 251192.11 151320 -1 6031
6033 0 424528 251128.03 151120 -1 6032
6034 0 424856 251076.03 151000 -1 6033
6035 0 424932 251000.03 150840 -1 6034
6036 0 425164 250940.03 150680 -1 6035
6037 0 425612 250868.03 150480 -1 6036
6038 0 425910 250672.06 150280 -1 6037
6039 0 426046 250356.06 150080 -1 6038
6040 0 426066 249948.14 149920 -1 6039
6041 0 426338 249580.14 149760 -1 6040
6042 0 426770 248932.14 149600 -1 6041
6043 0 427730 248468.14 149640 -1 6042
6044 0 428222 248004.06 149680 -1 6043
6045 0 428366 247836.06 149800 -1 6044
6046 0 428654 247412.06 149880 -1 6045
6047 0 429586 247388.06 149960 -1 6046
6048 0 429866 247372.06 150000 -1 6047
6049 0 429626 247420.06 150080 -1 6048
6050 0 429450 247492.06 150240 -1 6049
6051 0 429442 247556.06 150320 -1 6050
6052 0 428842 247612.06 150400 -1 6051
6053 0 428618 247692.06 150520 -1 6052
6054 0 430666 247116.06 149960 -1 6048
6055 0 431098 246868.06 149840 -1 6054
6056 0 431446 246772.06 149680 -1 6055
6057 0 431630 246660.06 149560 -1 6056
6058 0 431910 246564.06 149400 -1 6057
6059 0 433310 246260.06 149360 -1 6058
6060 0 433998 246044.06 149320 -1 6059
6061 0 434858 245652.06 149080 -1 6060
6062 0 436034 245164.06 148960 -1 6061
6063 0 437550 244516.14 148920 -1 6062
6064 0 438498 244148.2 148880 -1 6063
6065 0 438754 243980.2 149000 -1 6064
6066 0 438794 244108.2 149120 -1 6065
6067 0 438834 244124.2 149240 -1 6066
6068 0 438898 244100.2 149400 -1 6067
6069 0 439114 243996.2 149400 -1 6068
6070 0 438954 244108.2 149480 -1 6069
6071 0 438794 243940.2 148760 -1 6064
6072 0 438970 243796.2 148680 -1 6071
6073 0 439302 243620.06 148480 -1 6072
6074 0 439606 243348.06 148360 -1 6073
6075 0 440770 243076.06 148320 -1 6074
6076 0 441030 243052.06 148200 -1 6075
6077 0 441810 242996.06 148200 -1 6076
6078 0 442118 242692.06 148080 -1 6077
6079 0 442158 242764.06 148000 -1 6078
6080 0 442858 242412.06 147920 -1 6079
6081 0 443926 241948.06 148000 -1 6080
6082 0 444626 241492.06 148080 -1 6081
6083 0 445194 241364.06 148240 -1 6082
6084 0 445858 241060.06 148360 -1 6083
6085 0 446862 240260.06 148400 -1 6084
6086 0 446986 240100.14 148560 -1 6085
6087 0 447034 239996.14 148760 -1 6086
6088 0 447134 240092.06 148360 -1 6085
6089 0 447326 239964.06 148240 -1 6088
6090 0 447354 239924 148160 -1 6089
6091 0 447382 239884.06 148080 -1 6090
6092 0 447510 239828.06 148000 -1 6091
6093 0 447534 239820 147960 -1 6092
6094 0 447582 239804.06 147880 -1 6093
6095 0 447646 239636.06 147760 -1 6094
6096 0 447910 239540.06 147680 -1 6095
6097 0 448080.66 239508 147600 -1 6096
6098 0 448166.06 239492.11 147560 -1 6097
6099 0 448390 239588.06 147520 -1 6098
6100 0 448130.12 239778.64 148160 -1 6090
6101 0 448325.62 239943.6 148160 -1 6100
6102 0 448262.38 239949.14 148240 -1 6101
6103 0 448260.12 239910.28 148280 -1 6102
6104 0 441206 243116.06 148480 -1 6075
6105 0 441134 243196.06 148680 -1 6104
6106 0 441214 243188.06 148840 -1 6105
6107 0 437374 244556.06 148840 -1 6063
6108 0 437310 244580.06 148680 -1 6107
6109 0 437214 244604.06 148640 -1 6108
6110 0 437058 244732.14 148520 -1 6109
6111 0 437050 244756.14 148480 -1 6110
6112 0 437050 244780.14 148440 -1 6111
6113 0 419146 251748.03 153440 -1 6002
6114 0 419094 251704.03 153520 -1 6113
6115 0 419058 251604.03 153640 -1 6114
6116 0 419126 251420.03 153760 -1 6115
6117 0 419254 251240.03 153920 -1 6116
6118 0 419406 251048.03 154000 -1 6117
6119 0 419538 250616.06 154160 -1 6118
6120 0 420098 250312.06 154160 -1 6119
6121 0 420834 250224.06 154120 -1 6120
6122 0 421110 250096.06 154200 -1 6121
6123 0 421174 249968.06 154360 -1 6122
6124 0 421246 249912.06 154440 -1 6123
6125 0 421346 249908 154560 -1 6124
6126 0 421446 249904.06 154680 -1 6125
6127 0 421382 249856.06 154880 -1 6126
6128 0 420990 250200.06 154000 -1 6121
6129 0 420950 250280.06 153920 -1 6128
6130 0 420910 250272.06 153800 -1 6129
6131 0 420942 250248.06 153680 -1 6130
6132 0 420918 250176.06 153520 -1 6131
6133 0 414514 254752.06 156040 -1 5971
6134 0 414530 255016.06 155880 -1 6133
6135 0 414402 255368.06 155800 -1 6134
6136 0 414354 255560.14 155720 -1 6135
6137 0 414410 255728.14 155560 -1 6136
6138 0 414570 255808.14 155400 -1 6137
6139 0 414610 255960.06 155280 -1 6138
6140 0 414770 256104.06 155160 -1 6139
6141 0 414906 256360.06 155000 -1 6140
6142 0 415010 257104.06 154920 -1 6141
6143 0 415634 257600.14 155040 -1 6142
6144 0 415794 257704.14 155120 -1 6143
6145 0 415170 257024.14 154800 -1 6142
6146 0 415146 257128.14 154640 -1 6145
6147 0 415186 257320.14 154520 -1 6146
6148 0 415162 257448.14 154400 -1 6147
6149 0 415202 257424.2 154280 -1 6148
6150 0 415218 257512.2 154120 -1 6149
6151 0 415314 257520.2 154000 -1 6150
6152 0 415354 257544.2 153920 -1 6151
6153 0 415314 258192.2 153960 -1 6152
6154 0 415252 258324.03 154120 -1 6153
6155 0 415344 258440.03 154280 -1 6154
6156 0 415314 258480.03 154400 -1 6155
6157 0 415266 258616.03 154560 -1 6156
6158 0 415206 258628.03 154680 -1 6157
6159 0 415426 257712.2 153840 -1 6152
6160 0 415428.66 257746.67 153800 -1 6159
6161 0 415434 257816.2 153720 -1 6160
6162 0 415428.66 257850.67 153680 -1 6161
6163 0 415418 257920.2 153600 -1 6162
6164 0 415482 258064 153520 -1 6163
6165 0 415514 258136.2 153480 -1 6164
6166 0 415602 258304.27 153320 -1 6165
6167 0 415634 258328.27 153280 -1 6166
6168 0 415546 258496.27 153200 -1 6167
6169 0 415570 258564 153120 -1 6168
6170 0 415594 258632.27 153040 -1 6169
6171 0 415738 258888.27 152880 -1 6170
6172 0 415762 259016.34 152720 -1 6171
6173 0 415754 259144.34 152520 -1 6172
6174 0 415850 259088.34 152360 -1 6173
6175 0 415796.66 259288 152160 -1 6174
6176 0 415786 259328.34 152120 -1 6175
6177 0 415642 259528.34 151960 -1 6176
6178 0 415690 259712.34 151800 -1 6177
6179 0 415794 259888.34 151640 -1 6178
6180 0 415954 260032.06 151480 -1 6179
6181 0 416094.03 260248.11 151280 -1 6180
6182 0 416240 260472.03 151080 -1 6181
6183 0 416392 260824.03 150880 -1 6182
6184 0 416514 261080.03 150680 -1 6183
6185 0 416954 261488.03 150520 -1 6184
6186 0 417260 261944.06 150440 -1 6185
6187 0 417198 262192.1 150400 -1 6186
6188 0 417310 262260.1 150280 -1 6187
6189 0 417366 262252.1 150160 -1 6188
6190 0 417398 262240.1 150000 -1 6189
6191 0 417390 262248.1 149840 -1 6190
6192 0 417262 262172.1 149760 -1 6191
6193 0 417138 262120.11 149600 -1 6192
6194 0 417374 262200.1 149440 -1 6193
6195 0 417590 262228.1 149320 -1 6194
6196 0 417658 262232.1 149160 -1 6195
6197 0 417690 262296.1 149000 -1 6196
6198 0 417770 262436.1 148880 -1 6197
6199 0 418026 262516.1 148680 -1 6198
6200 0 418194 262656.1 148480 -1 6199
6201 0 418622 262836.1 148240 -1 6200
6202 0 418718 262928.1 148040 -1 6201
6203 0 418834 263180.1 147800 -1 6202
6204 0 418852 263244.12 147640 -1 6203
6205 0 418800 263132.12 147480 -1 6204
6206 0 418788 262960.12 147320 -1 6205
6207 0 418932 263076.12 147200 -1 6206
6208 0 419048 263108.12 147080 -1 6207
6209 0 419134 263040.16 146920 -1 6208
6210 0 419258.06 262992.1 146840 -1 6209
6211 0 419330 262932.16 146800 -1 6210
6212 0 419446 262824.16 146720 -1 6211
6213 0 419570 262816.16 146560 -1 6212
6214 0 419542.5 262799 146520 -1 6213
6215 0 419514.66 262782 146480 -1 6214
6216 0 419460 262748.22 146400 -1 6215
6217 0 419412 262716.22 146240 -1 6216
6218 0 419454.66 262698.66 146200 -1 6217
6219 0 419540 262664.22 146120 -1 6218
6220 0 419744 262632.22 145920 -1 6219
6221 0 419780 262448.22 145880 -1 6220
6222 0 419780 262476.22 145760 -1 6221
6223 0 419856 262388.22 145560 -1 6222
6224 0 419776 262316.22 145400 -1 6223
6225 0 419804 262316.22 145320 -1 6224
6226 0 419942 262184.25 145200 -1 6225
6227 0 420278 262016.23 145120 -1 6226
6228 0 420040 262028.03 144920 -1 6227
6229 0 419836 262796.22 145800 -1 6220
6230 0 419876 262952.22 145720 -1 6229
6231 0 419896 263064.22 145680 -1 6230
6232 0 419876 263516.22 145560 -1 6231
6233 0 419828 263856.22 145440 -1 6232
6234 0 419998 264224.03 145320 -1 6233
6235 0 420268 264568.06 145440 -1 6234
6236 0 420528 264720.06 145600 -1 6235
6237 0 420900 265068.06 145720 -1 6236
6238 0 421430 265400.1 145760 -1 6237
6239 0 421842 265524.1 145600 -1 6238
6240 0 422360 265612.12 145440 -1 6239
6241 0 422622 265668.03 145320 -1 6240
6242 0 422706 265764.03 145200 -1 6241
6243 0 422766 265932.03 145000 -1 6242
6244 0 422876 266004.03 144840 -1 6243
6245 0 422900 266156.03 144720 -1 6244
6246 0 422976 266312.03 144560 -1 6245
6247 0 423068 266360.03 144360 -1 6246
6248 0 423132 266424.03 144160 -1 6247
6249 0 423220 266440.03 144040 -1 6248
6250 0 423152 266508.03 143920 -1 6249
6251 0 423088 266584.03 143640 -1 6250
6252 0 423064 266652.03 143520 -1 6251
6253 0 423028 266692.03 143360 -1 6252
6254 0 423084 266688.03 143200 -1 6253
6255 0 423056 266700.03 143080 -1 6254
6256 0 422964 266720.03 142920 -1 6255
6257 0 422880 266720.03 142760 -1 6256
6258 0 422716 266752.03 142640 -1 6257
6259 0 422596 266836.03 142480 -1 6258
6260 0 422544 266896.03 142360 -1 6259
6261 0 422524 266964.03 142200 -1 6260
6262 0 422460 267024.03 142080 -1 6261
6263 0 422392 267060.03 141920 -1 6262
6264 0 422394 267144.06 141800 -1 6263
6265 0 422402 267264.06 141640 -1 6264
6266 0 422490 267296.06 141520 -1 6265
6267 0 422570 267344.06 141400 -1 6266
6268 0 422598 267288.06 141240 -1 6267
6269 0 422638 267276.06 141120 -1 6268
6270 0 422746 267316.06 140960 -1 6269
6271 0 422726 267364.06 140760 -1 6270
6272 0 422804 267284.03 140600 -1 6271
6273 0 423070 266680.03 140560 -1 6272
6274 0 422606 267436.03 140480 -1 6273
6275 0 422594 267448.03 140360 -1 6274
6276 0 422602 267420.03 140200 -1 6275
6277 0 422614 267404.03 140040 -1 6276
6278 0 422686 267372.03 139920 -1 6277
6279 0 422666 267304.03 139840 -1 6278
6280 0 422632 267304.06 139720 -1 6279
6281 0 422600 267256.06 139520 -1 6280
6282 0 422600 267116.06 139320 -1 6281
6283 0 422524 267052.06 139160 -1 6282
6284 0 422416 266956.06 139000 -1 6283
6285 0 422408 266844.06 138920 -1 6284
6286 0 422780 266652.06 138960 -1 6285
6287 0 422992 266624.06 139040 -1 6286
6288 0 423060 266488.06 139120 -1 6287
6289 0 423014 266508.03 139200 -1 6288
6290 0 422238 266856.03 138840 -1 6285
6291 0 421994 266840.03 138680 -1 6290
6292 0 421724 266384.06 138600 -1 6291
6293 0 421698 266236.1 138520 -1 6292
6294 0 421614 266080.1 138600 -1 6293
6295 0 421610 266020.1 138720 -1 6294
6296 0 421602 265780.1 138880 -1 6295
6297 0 421642 265708.1 138960 -1 6296
6298 0 421782 265828.1 139000 -1 6297
6299 0 421830 265848.1 139080 -1 6298
6300 0 421890 265892.1 139240 -1 6299
6301 0 421866 265864.1 139400 -1 6300
6302 0 421870 265852.1 139560 -1 6301
6303 0 421994 265832.1 139720 -1 6302
6304 0 422058 265624.1 139800 -1 6303
6305 0 422034 265688.1 139960 -1 6304
6306 0 421674 265380.1 139160 -1 6297
6307 0 421746 265284.1 139280 -1 6306
6308 0 421820 265212.03 139400 -1 6307
6309 0 421792 265184.03 139520 -1 6308
6310 0 421670 266392.03 138360 -1 6293
6311 0 421706 266496.03 138200 -1 6310
6312 0 421702 266632.03 138080 -1 6311
6313 0 421674 266832.03 138000 -1 6312
6314 0 421650 266916.06 137920 -1 6313
6315 0 421602 266984.06 137720 -1 6314
6316 0 421522 267080.06 137600 -1 6315
6317 0 421474 267224.06 137480 -1 6316
6318 0 421430 267252.03 137320 -1 6317
6319 0 421443.34 267268 137240 -1 6318
6320 0 421450 267276.03 137200 -1 6319
6321 0 421526 267260.03 137080 -1 6320
6322 0 421586 267276.03 136880 -1 6321
6323 0 421750 267160.06 136840 -1 6322
6324 0 421758 267208.03 136680 -1 6323
6325 0 421966 267176.03 136560 -1 6324
6326 0 422910 266660.03 136560 -1 6325
6327 0 423470 266256.06 136600 -1 6326
6328 0 423486 266236.03 136520 -1 6327
6329 0 423498 266252.03 136400 -1 6328
6330 0 423450 266376.03 136240 -1 6329
6331 0 423474 266532.03 136160 -1 6330
6332 0 423578 266512.03 136120 -1 6331
6333 0 423534 266472.06 135960 -1 6332
6334 0 423658 266464.06 135800 -1 6333
6335 0 423794 266520.06 135680 -1 6334
6336 0 424010 266496.06 135560 -1 6335
6337 0 424090 266520.06 135400 -1 6336
6338 0 424230 266540.06 135320 -1 6337
6339 0 424586 266648.06 135200 -1 6338
6340 0 424990 266572.1 135120 -1 6339
6341 0 425218 266468.1 135040 -1 6340
6342 0 425518 266416.1 134960 -1 6341
6343 0 425826 266340.06 134880 -1 6342
6344 0 426342 266344.03 134960 -1 6343
6345 0 426266 266432.03 135040 -1 6344
6346 0 426342 266500.03 135120 -1 6345
6347 0 426326 266544.03 135320 -1 6346
6348 0 425994 266328.03 134760 -1 6343
6349 0 426342 266352.03 134640 -1 6348
6350 0 426406 266276.03 134520 -1 6349
6351 0 426646 266248.03 134360 -1 6350
6352 0 426682 266248.03 134160 -1 6351
6353 0 427046 266356.03 134080 -1 6352
6354 0 427498 266604.03 133960 -1 6353
6355 0 427586 266612.06 133840 -1 6354
6356 0 427650 266600.06 133720 -1 6355
6357 0 428222 267736.16 133760 -1 6356
6358 0 428326 267952.2 133800 -1 6357
6359 0 428358 268212.2 133880 -1 6358
6360 0 428458 268504.2 133920 -1 6359
6361 0 428284.06 267986.8 133920 -1 6359
6362 0 428310.2 267926.16 133960 -1 6361
6363 0 428334.94 268015.8 134000 -1 6362
6364 0 428396.12 267937.1 134080 -1 6363
6365 0 428419.2 267920.56 134160 -1 6364
6366 0 428419.2 267920.56 134200 -1 6365
6367 0 428887 268140.97 134320 -1 6366
6368 0 428963.22 268134.6 134560 -1 6367
6369 0 428931.4 268108.97 134680 -1 6368
6370 0 428917.88 267969.3 134760 -1 6369
6371 0 428829.9 267804.62 134880 -1 6370
6372 0 428783.66 267656.62 135240 -1 6371
6373 0 428742 267464.7 135440 -1 6372
6374 0 428843.3 267207.03 135600 -1 6373
6375 0 428791.5 266951.38 135800 -1 6374
6376 0 428821.22 266780.5 136000 -1 6375
6377 0 428853.9 266784.72 136120 -1 6376
6378 0 428909.7 266672.94 136280 -1 6377
6379 0 428955.44 266547.22 136480 -1 6378
6380 0 428918.03 266376.72 136720 -1 6379
6381 0 428898.06 266332.22 136840 -1 6380
6382 0 428789.72 266328.16 136920 -1 6381
6383 0 428795.06 266315.4 137000 -1 6382
6384 0 428791.72 266326.66 137080 -1 6383
6385 0 428822.38 268278.97 134000 -1 6363
6386 0 428814.88 268184.2 133960 -1 6385
6387 0 428784.16 268193.7 133920 -1 6386
6388 0 427714 266620.03 133600 -1 6356
6389 0 427666 266612.03 133440 -1 6388
6390 0 427658 266612.03 133320 -1 6389
6391 0 427658 266612.03 133160 -1 6390
6392 0 427922 266648.03 133080 -1 6391
6393 0 428110 266656.03 132960 -1 6392
6394 0 428262 266704.03 132840 -1 6393
6395 0 428802 266952.03 132720 -1 6394
6396 0 429602 267448.03 132680 -1 6395
6397 0 429686 267552.06 132600 -1 6396
6398 0 429730 267612.1 132560 -1 6397
6399 0 429878 267756.06 132480 -1 6398
6400 0 430126 267968.03 132400 -1 6399
6401 0 430262 267988.03 132360 -1 6400
6402 0 430498 267956.03 132280 -1 6401
6403 0 430794 267924.03 132200 -1 6402
6404 0 430902 267924.03 132120 -1 6403
6405 0 430966 267900.03 132040 -1 6404
6406 0 431046 267876.03 131960 -1 6405
6407 0 430514 267652.03 131920 -1 6406
6408 0 430414 267672.03 131840 -1 6407
6409 0 430414 267688.03 131800 -1 6408
6410 0 430234 267732.03 131680 -1 6409
6411 0 429814 267888.06 131560 -1 6410
6412 0 429378 268040.03 131560 -1 6411
6413 0 429306 268048.06 131520 -1 6412
6414 0 430962 268096.03 131920 -1 6406
6415 0 430906 268236.03 131840 -1 6414
6416 0 430690 268332.03 131800 -1 6415
6417 0 430666 268484.03 131760 -1 6416
6418 0 430478 268608.03 131640 -1 6417
6419 0 430474 268616.03 131560 -1 6418
6420 0 431466 267788.03 131920 -1 6406
6421 0 431774 267852.03 131840 -1 6420
6422 0 431950 267944.03 131760 -1 6421
6423 0 432074 268052.06 131680 -1 6422
6424 0 432162 267996.06 131600 -1 6423
6425 0 432318 267912.06 131520 -1 6424
6426 0 432254 267764 131520 -1 6425
6427 0 432314 267768.06 131440 -1 6425
6428 0 432390 267676.03 131280 -1 6427
6429 0 432486 267664.03 131120 -1 6428
6430 0 432586 267740.03 131040 -1 6429
6431 0 432670 267732.03 130920 -1 6430
6432 0 433214 267936.06 130800 -1 6431
6433 0 433482 267904.03 130640 -1 6432
6434 0 433546 267872.03 130480 -1 6433
6435 0 433562 267808.03 130360 -1 6434
6436 0 433774 267836.03 130240 -1 6435
6437 0 433798 267792.03 130200 -1 6436
6438 0 433842 267920.06 130080 -1 6437
6439 0 433894 267908.06 129920 -1 6438
6440 0 434386 267748.06 129840 -1 6439
6441 0 434526 267736.03 129760 -1 6440
6442 0 434734 267824.03 129640 -1 6441
6443 0 435026 267892.03 129560 -1 6442
6444 0 435650 268096.03 129480 -1 6443
6445 0 435910 268224.03 129360 -1 6444
6446 0 436162 268344.03 129240 -1 6445
6447 0 436290 268348.03 129080 -1 6446
6448 0 436430 268416.03 128960 -1 6447
6449 0 436634 268556.06 128840 -1 6448
6450 0 436710 268712.06 128720 -1 6449
6451 0 436742 268824.06 128600 -1 6450
6452 0 436554 268956.06 128480 -1 6451
6453 0 436630 269060.06 128360 -1 6452
6454 0 436650 269112.06 128200 -1 6453
6455 0 436686 269068.1 128160 -1 6454
6456 0 436690 269124.12 128000 -1 6455
6457 0 436710 269164.12 127800 -1 6456
6458 0 436898 269196.12 127640 -1 6457
6459 0 437110 269244.12 127440 -1 6458
6460 0 437322 269288.12 127280 -1 6459
6461 0 437566 269272.12 127120 -1 6460
6462 0 437750 269340.12 126960 -1 6461
6463 0 437850 269352.12 126840 -1 6462
6464 0 438026 269108.12 126600 -1 6463
6465 0 438170 268916.16 126480 -1 6464
6466 0 438330 268896.16 126360 -1 6465
6467 0 438382 268844.16 126200 -1 6466
6468 0 438610 268928.16 126080 -1 6467
6469 0 438666 268988.16 125960 -1 6468
6470 0 438870 269100.16 125800 -1 6469
6471 0 438918 269144.03 125640 -1 6470
6472 0 438962 269152.03 125520 -1 6471
6473 0 439034 269264.03 125400 -1 6472
6474 0 439126 269260.03 125280 -1 6473
6475 0 439286 269304.03 125120 -1 6474
6476 0 439446 269312.03 125040 -1 6475
6477 0 439598 269356.03 124880 -1 6476
6478 0 439762 269492.03 124760 -1 6477
6479 0 439830 269600.03 124640 -1 6478
6480 0 439870 269672.03 124520 -1 6479
6481 0 439842 269600.03 124360 -1 6480
6482 0 439862 269528.03 124200 -1 6481
6483 0 439862 269524.03 124080 -1 6482
6484 1 439854.97 269573.8 124000 -1 6483
6485 0 439862 269596.03 123960 -1 6484
6486 0 439874 269620.03 123840 -1 6485
6487 0 439890 269656.03 123720 -1 6486
6488 0 439918 269672.03 123600 -1 6487
6489 0 439998 269688.06 123440 -1 6488
6490 0 440150 269776.06 123280 -1 6489
6491 0 440190 269748.06 123120 -1 6490
6492 0 440294 269752.06 123000 -1 6491
6493 0 440386 269932.06 122880 -1 6492
6494 0 440506 269964.06 122760 -1 6493
6495 0 440478 270064.03 122640 -1 6494
6496 0 440522 270188.03 122520 -1 6495
6497 0 440602 270268.03 122400 -1 6496
6498 0 440774 270304.03 122280 -1 6497
6499 0 440782 270272.03 122200 -1 6498
6500 0 440906 270284.03 122040 -1 6499
6501 0 440950 270368.03 121920 -1 6500
6502 0 441066 270420.03 121800 -1 6501
6503 0 441250 270400.03 121720 -1 6502
6504 0 441438 270444.03 121600 -1 6503
6505 0 441698 270504.03 121520 -1 6504
6506 0 442050 270488.06 121360 -1 6505
6507 0 442202 270472.06 121240 -1 6506
6508 0 442506 270460.06 121120 -1 6507
6509 0 442674 270668.06 120920 -1 6508
6510 0 442794 270856.06 120840 -1 6509
6511 0 443122 270952.03 120760 -1 6510
6512 0 443258 271068.03 120640 -1 6511
6513 0 443358 271152.03 120600 -1 6512
6514 0 443406 271216.03 120480 -1 6513
6515 0 443546 271368.03 120320 -1 6514
6516 0 443622 271440.03 120160 -1 6515
6517 0 443670 271524.06 120040 -1 6516
6518 0 443678 271636.06 119920 -1 6517
6519 0 443666 271716 119840 -1 6518
6520 0 443654 271796.06 119760 -1 6519
6521 0 434886 267548.03 129880 -1 6440
6522 0 435050 267416.03 129880 -1 6521
6523 0 432446 268424.06 131720 -1 6423
6524 0 432474 268580.06 131800 -1 6523
6525 0 429954 267704.03 132760 -1 6396
6526 0 430062 267844.03 132880 -1 6525
6527 0 430142 267932.03 132920 -1 6526
6528 0 429978 267780.03 133080 -1 6527
6529 0 429938 267704.03 133160 -1 6528
6530 0 428406 266684.03 132640 -1 6395
6531 0 428374 266736.03 132520 -1 6530
6532 0 428334 266768.03 132400 -1 6531
6533 0 428306 266856.03 132280 -1 6532
6534 0 423530 266148.12 136680 -1 6327
6535 0 423422 265876.03 136800 -1 6534
6536 0 423486 266088.03 137000 -1 6535
6537 0 423298 266324.03 137160 -1 6536
6538 0 423246 266384.03 137320 -1 6537
6539 0 423246 266420.03 137440 -1 6538
6540 0 423106 266488.03 137560 -1 6539
6541 0 423034 266524.03 137720 -1 6540
6542 0 422350 266948.06 138000 -1 6313
6543 0 422462 266952.06 137920 -1 6542
6544 0 422511.3 267000.47 137880 -1 6543
6545 0 422552.22 266979.2 137760 -1 6544
6546 0 422555.97 266964.97 137720 -1 6545
6547 0 420008 264140.12 145200 -1 6234
6548 0 420012 264140 145160 -1 6547
6549 0 420024 264140.12 145040 -1 6548
6550 0 419985 264125 144920 -1 6549
6551 0 419972 264120.12 144880 -1 6550
6552 0 419646 263880.03 144920 -1 6551
6553 0 419642 263820.03 144840 -1 6552
6554 0 419642 263684.03 144760 -1 6553
6555 0 419674 263744.03 144640 -1 6554
6556 0 419548 263912.03 144600 -1 6555
6557 0 419460 263980.03 144440 -1 6556
6558 0 419580 263976.03 144240 -1 6557
6559 0 419632 263944.03 144200 -1 6558
6560 0 419706 264056.03 144080 -1 6559
6561 0 419718.03 264048.12 144000 -1 6560
6562 0 419726 264060.03 143960 -1 6561
6563 0 419710.97 264103.8 143920 -1 6562
6564 0 419707.8 264130.7 143760 -1 6563
6565 0 417004 262322 150480 -1 6187
6566 0 416810 262452.1 150560 -1 6565
6567 0 416486 262668.1 150680 -1 6566
6568 0 416206 262768.1 150800 -1 6567
6569 0 416148 262808.03 150960 -1 6568
6570 0 416244.03 262808.06 151080 -1 6569
6571 0 416248 262808.03 151120 -1 6570
6572 0 416236 262756.03 151240 -1 6571
6573 0 416136 262636.03 151360 -1 6572
6574 0 416160 262600.03 151520 -1 6573
6575 0 416136 262512.03 151640 -1 6574
6576 0 416136 262512.03 151720 -1 6575
6577 0 416122 262504.03 151840 -1 6576
6578 0 416102 262512.03 151960 -1 6577
6579 0 416148 262564.03 152120 -1 6578
6580 0 416212 262700.03 152280 -1 6579
6581 0 416288 262860.03 152480 -1 6580
6582 0 416492 263060.03 152680 -1 6581
6583 0 416634 263100.06 152880 -1 6582
6584 0 416562 263084.06 153120 -1 6583
6585 0 416546 263124.06 153360 -1 6584
6586 0 416594 263244.06 153520 -1 6585
6587 0 416658 263372.06 153680 -1 6586
6588 0 416914 263316.06 153800 -1 6587
6589 0 417044.03 263296.12 154000 -1 6588
6590 0 417242.03 263212.16 154120 -1 6589
6591 0 417186.03 263372.16 154240 -1 6590
6592 0 417162.03 263448.16 154400 -1 6591
6593 0 417260 263636.03 154560 -1 6592
6594 0 417265 263634 154600 -1 6593
6595 0 417270 263632.03 154640 -1 6594
6596 0 417200 263684.03 154720 -1 6595
6597 0 417180 263700.03 154840 -1 6596
6598 0 417328 263672.03 155000 -1 6597
6599 0 417418 263696.03 155080 -1 6598
6600 0 417460 263620.03 155240 -1 6599
6601 0 415890 257768.27 153280 -1 6167
6602 0 415994 257728.27 153240 -1 6601
6603 0 412698 255048.14 156800 -1 5960
6604 0 412258 255096.14 156720 -1 6603
6605 0 411522 254960.14 156640 -1 6604
6606 0 411310 254912.06 156560 -1 6605
6607 0 410802 254624.06 156480 -1 6606
6608 0 410318 254648.06 156400 -1 6607
6609 0 410046 254696.06 156280 -1 6608
6610 0 409790 254752.06 156080 -1 6609
6611 0 409102 254680.06 155920 -1 6610
6612 0 408878 254776.06 155800 -1 6611
6613 0 408582 254760.06 155680 -1 6612
6614 0 408026 254584.14 155560 -1 6613
6615 0 408130 254672.14 155440 -1 6614
6616 0 408154 254768.14 155280 -1 6615
6617 0 407942 254776.06 155120 -1 6616
6618 0 407878 254824.06 155000 -1 6617
6619 0 407678 254696.06 154840 -1 6618
6620 0 407746 254536.06 154760 -1 6619
6621 0 407746 254512.06 154600 -1 6620
6622 0 407754 254440.06 154480 -1 6621
6623 0 407634 254208.06 154360 -1 6622
6624 0 407610 254120.06 154280 -1 6623
6625 0 407610 254072.06 154120 -1 6624
6626 0 407730 254048.06 154040 -1 6625
6627 0 407682 254000.06 153880 -1 6626
6628 0 407450 253920.06 153720 -1 6627
6629 0 407018 253688.06 153520 -1 6628
6630 0 406778 253608.06 153320 -1 6629
6631 0 406662 253560.06 153200 -1 6630
6632 0 406566 253584.06 153080 -1 6631
6633 0 406494 253544.06 152960 -1 6632
6634 0 406422 253568.06 152880 -1 6633
6635 0 406526 253584.06 152640 -1 6634
6636 0 406296 253500.03 152480 -1 6635
6637 0 406092 253604.03 152360 -1 6636
6638 0 406068 253656.03 152240 -1 6637
6639 0 406052 253724.03 152040 -1 6638
6640 0 405960 253812.03 151920 -1 6639
6641 0 405900 253868.03 151800 -1 6640
6642 0 405832 253928.03 151680 -1 6641
6643 0 405776 254008.03 151600 -1 6642
6644 0 405736 254032.03 151480 -1 6643
6645 0 405748 254000.03 151400 -1 6644
6646 0 405740 253988.03 151280 -1 6645
6647 0 405564 253992.03 151120 -1 6646
6648 0 405546 254164.06 150960 -1 6647
6649 0 405486 254220.06 150880 -1 6648
6650 0 405552 254276.03 150720 -1 6649
6651 0 405492 254360.03 150600 -1 6650
6652 0 405668 254548.03 150480 -1 6651
6653 0 405892 254608.03 150360 -1 6652
6654 0 405820.03 254580.06 150160 -1 6653
6655 0 405698.03 254616.1 150040 -1 6654
6656 0 405614.03 254740.1 149960 -1 6655
6657 0 405260.03 254736.06 149800 -1 6656
6658 0 405042.03 254608.1 149640 -1 6657
6659 0 404854.03 254608.1 149560 -1 6658
6660 0 404836.03 254584.12 149440 -1 6659
6661 0 407240 254636 154800 -1 6619
6662 0 406802 254576.06 154760 -1 6661
6663 0 406578 254664.06 154680 -1 6662
6664 0 406408 254444.03 154480 -1 6663
6665 0 406298 254344.03 154360 -1 6664
6666 0 406174 254256.03 154240 -1 6665
6667 0 406026 254204.03 154120 -1 6666
6668 0 406026 254193.33 154040 -1 6667
6669 0 406026 254188.03 154000 -1 6668
6670 0 406006 254188.03 153960 -1 6669
6671 0 405878 254200.03 153880 -1 6670
6672 0 405662 254096.03 153800 -1 6671
6673 0 405562 254020.03 153680 -1 6672
6674 0 405565 254107 153560 -1 6673
6675 0 405566 254136.03 153520 -1 6674
6676 0 405432 254088.06 153360 -1 6675
6677 0 405186 253940.03 153240 -1 6676
6678 0 407418 254728.14 155640 -1 6614
6679 0 407154 254720.14 155720 -1 6678
6680 0 407162 254720.14 155880 -1 6679
6681 0 406994 254672.14 156040 -1 6680
6682 0 406706 254600.14 156240 -1 6681
6683 0 406618 254616.14 156360 -1 6682
6684 0 406634 254576.14 156400 -1 6683
6685 0 412682 253176.06 160040 -1 5930
6686 0 412834 253352.06 160080 -1 6685
6687 0 412866 253440.06 160240 -1 6686
6688 0 412898 253728.06 160200 -1 6687
6689 0 413066 254432.06 160120 -1 6688
6690 0 413130 254544.06 160040 -1 6689
6691 0 413250 254776.06 159920 -1 6690
6692 0 413324 255236.03 159960 -1 6691
6693 0 413284 255272.03 160000 -1 6692
6694 0 413290.62 255210.8 160080 -1 6693
6695 0 413254 255420.03 159880 -1 6692
6696 0 413202 255548.03 159840 -1 6695
6697 0 413280 255648.03 159680 -1 6696
6698 0 413336 255920.03 159520 -1 6697
6699 0 413206 256180.03 159560 -1 6698
6700 0 413116 256388.03 159520 -1 6699
6701 0 412972 256520.03 159440 -1 6700
6702 0 412966 256720.06 159320 -1 6701
6703 0 413072 256904.03 159200 -1 6702
6704 0 413182 256972.03 159040 -1 6703
6705 0 413298 257140.03 159000 -1 6704
6706 0 413182 256176.03 159600 -1 6699
6707 0 412986 254488.06 160240 -1 6689
6708 0 409754 245440.06 167960 -1 5751
6709 0 409622 245520.03 168000 -1 6708
6710 0 403607 239820.06 172360 -1 5704
6711 0 403423 239836.14 172480 -1 6710
6712 0 403303 239820.14 172640 -1 6711
6713 0 403247 239716.06 172920 -1 6712
6714 0 403423 240340.14 172360 -1 5704
6715 0 403327 240500.06 172280 -1 6714
6716 0 403359 240588.03 172200 -1 6715
6717 0 403351 240732.03 172040 -1 6716
6718 0 403459 240976.03 171840 -1 6717
6719 0 403551 241076.06 171680 -1 6718
6720 0 403719 241416.06 171560 -1 6719
6721 0 403827 241412.03 171480 -1 6720
6722 0 403903 241420.03 171360 -1 6721
6723 0 403835 241456.03 171240 -1 6722
6724 0 403487 240540.06 172400 -1 6714
6725 0 403503 240644.06 172480 -1 6724
6726 0 403615 240756.06 172560 -1 6725
6727 0 403679 240788.06 172680 -1 6726
6728 0 403431 237932.06 172680 -1 5701
6729 0 403495 237732.06 172800 -1 6728
6730 0 403607 237588.06 172960 -1 6729
6731 0 403863 237188.06 173080 -1 6730
6732 0 404591 236788.06 173200 -1 6731
6733 0 404655 236732.06 173320 -1 6732
6734 0 404847 236772.06 173440 -1 6733
6735 0 405015 236684.06 173600 -1 6734
6736 0 404999 236516.06 173720 -1 6735
6737 0 404983 236580.03 173880 -1 6736
6738 0 404995 236595 174000 -1 6737
6739 0 404999 236600.03 174040 -1 6738
6740 0 405151 236512.03 174200 -1 6739
6741 0 405131 236464 174240 -1 6740
6742 0 405327 236784.06 174280 -1 6741
6743 0 405399 236904.06 174400 -1 6742
6744 0 405475 237048.06 174480 -1 6743
6745 0 405091 236368.06 174320 -1 6741
6746 0 405103 236204.06 174440 -1 6745
6747 0 405019 235928.03 174560 -1 6746
6748 0 404968 235814 174680 -1 6747
6749 0 404951 235776.03 174720 -1 6748
6750 0 404855 235668.03 174840 -1 6749
6751 0 404835 235524.03 174960 -1 6750
6752 0 404779 235204.03 175080 -1 6751
6753 0 404867 235088.03 175200 -1 6752
6754 0 404879 235040.03 175320 -1 6753
6755 0 404855 234800.06 175360 -1 6754
6756 0 404787 234624.06 175480 -1 6755
6757 0 404783 234512.03 175520 -1 6756
6758 0 405215 235912.03 174760 -1 6749
6759 0 405175 235956.03 174880 -1 6758
6760 0 405167 236148.03 175000 -1 6759
6761 0 405159 236116.03 175120 -1 6760
6762 0 405047 236220.03 174720 -1 6748
6763 0 404991 236396.03 174840 -1 6762
6764 0 404939 236504.03 174960 -1 6763
6765 0 404803 236436.03 175080 -1 6764
6766 0 404775 236304.03 175160 -1 6765
6767 0 404763.03 236352.06 175280 -1 6766
6768 0 398111 218204.06 178000 -1 5667
6769 0 398127 218172.06 177880 -1 6768
6770 0 398143 218196.06 177680 -1 6769
6771 0 398239 218204.06 177600 -1 6770
6772 0 398335 218228.06 177480 -1 6771
6773 0 398423 218196.06 177400 -1 6772
6774 0 398527 218140.06 177280 -1 6773
6775 0 398543 218100.06 177200 -1 6774
6776 0 398647 218020.14 177040 -1 6775
6777 0 398673.66 217822.67 176960 -1 6776
6778 0 398687 217724.14 176920 -1 6777
6779 0 398471 217516.14 176800 -1 6778
6780 0 398471 217348.06 176640 -1 6779
6781 0 398519 217316.06 176520 -1 6780
6782 0 398687 217316.06 176360 -1 6781
6783 0 398687 217356.06 176160 -1 6782
6784 0 398647 217420.06 176000 -1 6783
6785 0 398591 217396.06 175840 -1 6784
6786 0 398455 217348.06 175680 -1 6785
6787 0 398447 217330 175640 -1 6786
6788 0 398423 217276.06 175520 -1 6787
6789 0 398487 217236.06 175360 -1 6788
6790 0 398521.66 217212 175320 -1 6789
6791 0 398591 217164.06 175240 -1 6790
6792 0 398423 217300.06 175120 -1 6791
6793 0 398559 217468.06 175000 -1 6792
6794 0 396215 209796.06 180040 -1 5643
6795 0 396671 209684.14 179960 -1 6794
6796 0 396831 209620.14 179800 -1 6795
6797 0 396863 209628.14 179640 -1 6796
6798 0 396847 209764.14 179480 -1 6797
6799 0 396847 209766 179400 -1 6798
6800 0 396847 209768.03 179320 -1 6799
6801 0 396995 209696.03 179240 -1 6800
6802 0 397155 209660.06 179080 -1 6801
6803 0 397295 209608.06 178920 -1 6802
6804 0 397443 209576.06 178800 -1 6803
6805 0 397559 209492.11 178680 -1 6804
6806 0 397811 209504.11 178560 -1 6805
6807 0 398099 209340.11 178520 -1 6806
6808 0 398459 209232.03 178480 -1 6807
6809 0 398803 209128.03 178360 -1 6808
6810 0 399179 208988.06 178240 -1 6809
6811 0 399463 208956.06 178080 -1 6810
6812 0 399951 208860.11 177960 -1 6811
6813 0 400355 209004.11 177880 -1 6812
6814 0 400963 208956.03 177840 -1 6813
6815 0 400843 208900.03 177720 -1 6814
6816 0 400699 208888.03 177560 -1 6815
6817 0 400635 208816.03 177440 -1 6816
6818 0 400675 208816.03 177280 -1 6817
6819 0 400651 208828.03 177160 -1 6818
6820 0 400703 208780.03 177120 -1 6819
6821 0 400727 208708.06 177040 -1 6820
6822 0 401579 208792.06 177880 -1 6814
6823 0 401779 208788.06 177840 -1 6822
6824 0 402207 208968.03 177880 -1 6823
6825 0 402663 209044.03 177920 -1 6824
6826 0 402911 209176.06 177840 -1 6825
6827 0 403307 209136.06 177760 -1 6826
6828 0 403743 208928.03 177800 -1 6827
6829 0 403883 209320.03 177840 -1 6828
6830 0 404527 209340.03 177880 -1 6829
6831 0 404959 209356.06 177960 -1 6830
6832 0 405331 209360.06 178080 -1 6831
6833 0 405835 209340.03 178000 -1 6832
6834 0 406183 209488.03 177880 -1 6833
6835 0 406527 209424.06 177760 -1 6834
6836 0 407163 209452.11 177800 -1 6835
6837 0 407915 209356.14 177760 -1 6836
6838 0 408287 209224.03 177800 -1 6837
6839 0 408655 209024.03 178000 -1 6838
6840 0 408759 208952.06 178160 -1 6839
6841 0 408835 208852.03 178360 -1 6840
6842 0 409023 208836.03 178520 -1 6841
6843 0 409375 208944.03 178480 -1 6842
6844 0 409435 208960.03 178560 -1 6843
6845 0 409511 208988.03 178720 -1 6844
6846 0 409523 208948.03 178920 -1 6845
6847 0 409863 209032.03 179040 -1 6846
6848 0 409791 209060.03 179120 -1 6847
6849 0 409695 209056.03 179280 -1 6848
6850 0 410547 209032.03 179080 -1 6847
6851 0 411431 208996.06 179000 -1 6850
6852 0 412239 209140.03 179080 -1 6851
6853 0 412875 209068.06 179120 -1 6852
6854 0 413159 208984.11 179240 -1 6853
6855 0 413119 208960.11 179320 -1 6854
6856 0 413011 208920.11 179480 -1 6855
6857 0 412835 208912.11 179640 -1 6856
6858 0 408241.66 209376 177560 -1 6837
6859 0 408307 209380.17 177520 -1 6858
6860 0 408427 208992.03 177480 -1 6859
6861 0 408447 208960.03 177400 -1 6860
6862 0 403567 208384.03 177840 -1 6828
6863 0 403443 208140.03 177960 -1 6862
6864 0 403415 208060.03 178040 -1 6863
6865 0 403331 207868.06 178480 -1 6864
6866 0 403371 207788.06 178560 -1 6865
6867 0 403515 207592.06 178640 -1 6866
6868 0 403610.06 207545.38 178680 -1 6867
6869 0 403646.5 207589.4 178800 -1 6868
6870 0 394047 208452.2 179080 -1 5637
6871 0 393925.4 208343.2 178920 -1 6870
6872 0 393895 208316.06 178880 -1 6871
6873 0 393825 208236 178840 -1 6872
6874 0 393615 207996.06 178720 -1 6873
6875 0 393519 208044.06 178600 -1 6874
6876 0 393935 208364.06 178760 -1 6873
6877 0 393911 208420.06 178600 -1 6876
6878 0 393879 208476.06 178480 -1 6877
6879 0 394007.06 208652.12 178400 -1 6878
6880 0 393831 208676.06 178240 -1 6879
6881 0 393855 208652.06 178120 -1 6880
6882 0 393799 208596.06 178000 -1 6881
6883 0 393815 208612.06 177880 -1 6882
6884 0 393871 208668.06 177760 -1 6883
6885 0 393919 208516.06 177640 -1 6884
6886 0 393767 208356.06 177440 -1 6885
6887 0 393815 208418.4 177320 -1 6886
6888 0 393847 208460.06 177240 -1 6887
6889 0 393671 208548.06 177080 -1 6888
6890 0 393500.34 208724 177000 -1 6889
6891 0 393415 208812.06 176960 -1 6890
6892 0 393199 208892.06 176880 -1 6891
6893 0 393127 208884.06 176720 -1 6892
6894 0 393131 208844 176680 -1 6893
6895 0 393143 208724.06 176560 -1 6894
6896 0 394191 208196.06 177920 -1 6883
6897 0 394311 208164.06 178040 -1 6896
6898 0 394263 207996.06 178160 -1 6897
6899 0 394311 207764.06 178280 -1 6898
6900 0 394365 207660.03 178360 -1 6899
6901 0 394417 207576.03 178440 -1 6900
6902 0 394377 207496.03 178560 -1 6901
6903 0 394533 207428.03 178640 -1 6902
6904 0 394663 207204.03 178720 -1 6903
6905 0 394659 207068.03 178840 -1 6904
6906 0 394627 207044.03 179000 -1 6905
6907 0 394543 206948.03 179160 -1 6906
6908 0 394601 206948.03 179320 -1 6907
6909 0 394570.75 206975.84 179440 -1 6908
6910 0 394711 207136.03 178640 -1 6904
6911 0 392121.6 201819.64 180280 -1 5389
6912 0 392313.62 202100.56 180400 -1 6911
6913 0 392357.8 202185.33 180440 -1 6912
6914 0 391654.12 199087.72 179840 -1 5388
6915 0 391554.62 198967.34 179720 -1 6914
6916 0 391440.66 198845.45 179600 -1 6915
6917 0 391353.06 198692.22 179520 -1 6916
6918 0 391361.2 198623.3 179400 -1 6917
6919 0 389760.3 192744.73 179800 -1 5383
6920 0 390088.5 192358.98 179800 -1 6919
6921 0 390239.53 192230.36 179880 -1 6920
6922 0 390261.94 192244.55 179920 -1 6921
6923 0 390319.06 192127.33 180000 -1 6922
6924 0 390296.25 192111.28 180040 -1 6923
6925 0 389703 192812.27 178320 -1 5373
6926 0 388951 192412.27 178360 -1 6925
6927 0 388613 192112.03 178440 -1 6926
6928 0 388579 191920.03 178520 -1 6927
6929 0 388595 191924.03 178560 -1 6928
6930 0 389815.1 193084.38 178280 -1 6925
6931 0 389771 193080 178200 -1 6930
6932 0 389749 193078 178160 -1 6931
6933 0 389727.03 193076.11 178120 -1 6932
6934 0 389595 193044.06 177960 -1 6933
6935 0 389283 193140.06 177800 -1 6934
6936 0 388995 193332.06 177680 -1 6935
6937 0 388918.2 193431.2 177600 -1 6936
6938 0 388803 193580.06 177480 -1 6937
6939 0 388535 193868.14 177200 -1 6938
6940 0 388407 194012.14 177080 -1 6939
6941 0 388183 194180.14 176920 -1 6940
6942 0 387671 194524.14 176880 -1 6941
6943 0 387251 194828.2 176720 -1 6942
6944 0 387019 194972.2 176600 -1 6943
6945 0 386963 195268.2 176400 -1 6944
6946 0 386771 195604.2 176240 -1 6945
6947 0 386635 195724.2 176080 -1 6946
6948 0 386179 195868.2 175920 -1 6947
6949 0 386031 196020.27 175840 -1 6948
6950 0 385615 196572.27 175800 -1 6949
6951 0 385003 197268.34 175760 -1 6950
6952 0 384319 197500.06 175800 -1 6951
6953 0 383503 197700.06 175840 -1 6952
6954 0 383359 197700.06 175720 -1 6953
6955 0 383295 197708.06 175640 -1 6954
6956 0 383216.5 197641.5 175600 -1 6955
6957 0 383137.66 197574.67 175560 -1 6956
6958 0 383059 197508.06 175520 -1 6957
6959 0 382619 198572.06 175800 -1 6953
6960 0 382467 198780.06 175720 -1 6959
6961 0 382219 199012.06 175640 -1 6960
6962 0 382131 199268.06 175560 -1 6961
6963 0 382087 199332.03 175400 -1 6962
6964 0 382163 199440.03 175280 -1 6963
6965 0 382543 199588.03 175200 -1 6964
6966 0 382807 199940.11 175120 -1 6965
6967 0 382631 200404.06 175040 -1 6966
6968 0 382743 200580.06 175080 -1 6967
6969 0 382791 200596.06 175200 -1 6968
6970 0 382831 200524.06 175320 -1 6969
6971 0 382791 200556.06 175440 -1 6970
6972 0 382807 200540.06 175480 -1 6971
6973 0 383015 200284.06 175680 -1 6972
6974 0 383303 200148.06 175800 -1 6973
6975 0 383431 200068.06 175920 -1 6974
6976 0 383191 200220.06 176040 -1 6975
6977 0 383063 200236.06 176120 -1 6976
6978 0 383047 200164.06 176320 -1 6977
6979 0 382911 200196.06 176440 -1 6978
6980 0 382767 200204.06 176600 -1 6979
6981 0 382607 200060.06 176720 -1 6980
6982 0 382535 200084.06 176760 -1 6981
6983 0 382479 200060.06 176880 -1 6982
6984 0 382470.8 199984.56 176960 -1 6983
6985 0 382655 200572.06 174920 -1 6967
6986 0 382647 200564.06 174800 -1 6985
6987 0 382335 199404.06 175160 -1 6965
6988 0 382239 199364.06 175080 -1 6987
6989 0 382223 199468.06 174960 -1 6988
6990 0 382207 199468.06 174800 -1 6989
6991 0 382279 199652.06 174600 -1 6990
6992 0 382135 199516.06 174440 -1 6991
6993 0 382127.06 199463.34 174360 -1 6992
6994 0 382387 198740.06 175840 -1 6959
6995 0 382291 198820.06 175880 -1 6994
6996 0 382171 198812.06 175920 -1 6995
6997 0 382007 198748.06 176040 -1 6996
6998 0 381929 198658 176160 -1 6997
6999 0 381903 198628.06 176200 -1 6998
7000 0 381607 198484.06 176240 -1 6999
7001 0 381279 198332.06 176320 -1 7000
7002 0 380871 198260.06 176320 -1 7001
7003 0 380851 198156.06 176440 -1 7002
7004 0 380891 198324.06 176560 -1 7003
7005 0 381919 198828.06 176200 -1 6998
7006 0 381783 198876.06 176280 -1 7005
7007 0 381647 198708.06 176400 -1 7006
7008 0 383883 197740.06 175800 -1 6953
7009 0 383955 197780.06 175680 -1 7008
7010 0 384051 197844.06 175600 -1 7009
7011 0 384011 197852.03 175440 -1 7010
7012 0 384023 198028.03 175280 -1 7011
7013 0 383441 197632 175880 -1 6953
7014 0 383379 197564.06 175920 -1 7013
7015 0 383331 197532.06 176000 -1 7014
7016 0 383203 197428.06 176080 -1 7015
7017 0 382943 197732.03 176080 -1 7016
7018 0 382767 197712.03 176160 -1 7017
7019 0 383543 197816.03 176120 -1 7016
7020 0 383623 197928.03 176240 -1 7019
7021 0 383571 197676.03 176320 -1 7020
7022 0 383531 197544.03 176400 -1 7021
7023 0 383515 197508.03 176480 -1 7022
7024 0 383531 197524.03 176560 -1 7023
7025 0 383459 197460.03 176680 -1 7024
7026 0 383595 197384.03 176720 -1 7025
7027 0 383687 197360.03 176800 -1 7026
7028 0 383811 198472.03 176160 -1 7020
7029 0 383839 198544.03 176240 -1 7028
7030 0 383911 198576.03 176320 -1 7029
7031 0 383831 198536.03 176440 -1 7030
7032 0 383791 198584.03 176520 -1 7031
7033 0 383879 198600.03 176600 -1 7032
7034 0 383903 198632.03 176720 -1 7033
7035 0 383863 198644.03 176880 -1 7034
7036 0 383819 198600.03 176960 -1 7035
7037 0 383719 198448.03 177120 -1 7036
7038 0 383679 198428.03 177280 -1 7037
7039 0 382915 197140.03 176120 -1 7016
7040 0 382843 196968.03 176240 -1 7039
7041 0 382835 196916.03 176320 -1 7040
7042 0 383299 197016.03 176320 -1 7041
7043 0 383459 196976.03 176400 -1 7042
7044 0 383439 196940.03 176520 -1 7043
7045 0 383383 196952.03 176560 -1 7044
7046 0 383375 196944.03 176640 -1 7045
7047 0 383195 196960.03 176800 -1 7046
7048 0 383123 196924.03 176960 -1 7047
7049 0 382951 196844.03 177120 -1 7048
7050 0 382927 196812.03 177200 -1 7049
7051 0 382907 196736.03 177280 -1 7050
7052 0 382931 196604.03 177400 -1 7051
7053 0 382883 196616.03 177520 -1 7052
7054 0 382711 196756.03 176360 -1 7041
7055 0 382611 196456.03 176520 -1 7054
7056 0 382339 196248.03 176600 -1 7055
7057 0 382131 196064.03 176720 -1 7056
7058 0 381877.66 195832 176800 -1 7057
7059 0 381751 195716.03 176840 -1 7058
7060 0 381355 195524.03 176880 -1 7059
7061 0 381271 195452.03 176960 -1 7060
7062 0 381195 195404.03 177040 -1 7061
7063 0 381783 195532.03 176920 -1 7059
7064 0 381763 195464.03 177000 -1 7063
7065 0 381687 195360.03 177120 -1 7064
7066 0 381523 195128.03 177160 -1 7065
7067 0 381627 195500.03 177200 -1 7066
7068 0 381607 195652.03 177280 -1 7067
7069 0 381443 194764.03 177200 -1 7066
7070 0 381195 194108.03 177240 -1 7069
7071 0 381139 194192.03 177160 -1 7070
7072 0 381131 194336.03 177080 -1 7071
7073 0 381071 194432.03 177000 -1 7072
7074 0 380995 193664.06 177320 -1 7070
7075 0 380811 193316.06 177280 -1 7074
7076 0 380647 193108.11 177200 -1 7075
7077 0 380487 192864.11 177080 -1 7076
7078 0 380259 192604.06 177000 -1 7077
7079 0 379787 192224.03 177040 -1 7078
7080 0 379563 191956.03 177080 -1 7079
7081 0 379195 191764.03 177080 -1 7080
7082 0 379087 191504.03 177040 -1 7081
7083 0 379035 191348.03 177000 -1 7082
7084 0 379051 191264.03 177040 -1 7083
7085 0 380309.66 192697.33 176960 -1 7078
7086 0 380411 192884.1 176880 -1 7085
7087 0 380463 193068.1 176760 -1 7086
7088 0 380495 193092.1 176680 -1 7087
7089 0 380511 193140.1 176560 -1 7088
7090 0 382091 195976.03 176840 -1 7058
7091 0 382267 196000.03 176920 -1 7090
7092 0 382475 196008.03 177040 -1 7091
7093 0 382763 196112.03 177040 -1 7092
7094 0 382791 196200.03 177120 -1 7093
7095 0 382727 195972.03 177080 -1 7093
7096 0 382715 195896.03 177160 -1 7095
7097 0 382715 195804.03 177240 -1 7096
7098 0 382739 195776.03 177360 -1 7097
7099 0 385111 197364.06 175680 -1 6951
7100 0 385159 197452.06 175560 -1 7099
7101 0 385215 197512.03 175440 -1 7100
7102 0 385231 197576 175360 -1 7101
7103 0 385239 197608.03 175320 -1 7102
7104 0 385299 197672.03 175160 -1 7103
7105 0 385447 197724.03 174960 -1 7104
7106 0 385755 196444.2 175720 -1 6950
7107 0 385811 196460.2 175600 -1 7106
7108 0 385899 196524.2 175520 -1 7107
7109 0 385851 196540.2 175440 -1 7108
7110 0 385473 196708 175840 -1 6950
7111 0 385331 196844.06 175880 -1 7110
7112 0 385155 196924.06 176000 -1 7111
7113 0 385091 197004.06 176080 -1 7112
7114 0 384963 197556.06 176200 -1 7113
7115 0 384923 197612.06 176320 -1 7114
7116 0 384787 197604.06 176480 -1 7115
7117 0 384659 197668.06 176600 -1 7116
7118 0 389511 185948.06 178520 -1 5341
7119 0 390607 185972.06 178560 -1 7118
7120 0 390767 185908.06 178640 -1 7119
7121 0 390827 185980.03 178800 -1 7120
7122 0 391031 186016.03 178840 -1 7121
7123 0 389487 186012.06 178600 -1 7118
7124 0 389407 187060.14 178640 -1 7123
7125 0 389327 187252.14 178760 -1 7124
7126 0 389308 187328 178880 -1 7125
7127 0 389492 188440.06 178880 -1 7126
7128 0 389116 188968.06 178920 -1 7127
7129 0 388340 189368.06 178880 -1 7128
7130 0 388028 189728.06 178880 -1 7129
7131 0 389188 188960.06 179000 -1 7128
7132 0 388812 188936.06 179240 -1 7131
7133 0 388708 188888.06 179320 -1 7132
7134 0 388572 188700.03 179400 -1 7133
7135 0 388564 188616.03 179520 -1 7134
7136 0 388644 188508.03 179680 -1 7135
7137 0 388720 188296.03 179800 -1 7136
7138 0 388892 188088.03 179840 -1 7137
7139 0 389012 188040.06 179920 -1 7138
7140 0 389110.75 187250.75 179000 -1 7126
7141 0 389045.28 187224.52 179040 -1 7140
7142 0 389121.84 187118.7 179080 -1 7141
7143 0 389109.3 187156.92 179120 -1 7142
7144 0 389153.2 187133.33 179160 -1 7143
7145 0 389438.03 187877.94 179000 -1 7140
7146 0 389447.66 187936.34 179040 -1 7145
7147 0 389463.4 187874.89 179160 -1 7146
7148 0 389561.6 188023.08 179200 -1 7147
7149 0 389433.9 188369.36 179360 -1 7148
7150 0 389402.44 188415.62 179440 -1 7149
7151 0 389436.25 188382.78 179560 -1 7150
7152 0 389527 186068.14 178720 -1 7123
7153 0 389543 185948.14 178880 -1 7152
7154 0 389497 185692.03 179000 -1 7153
7155 0 389521 185698 179040 -1 7154
7156 0 389593 185715.53 179160 -1 7155
7157 0 389447.06 186423.8 178320 -1 5341
7158 0 389449.25 186586 178200 -1 7157
7159 0 389450.44 186640.47 178160 -1 7158
7160 0 389440.5 186361.5 178120 -1 7159
7161 0 389430.66 186082.67 178080 -1 7160
7162 0 389420.53 185804.1 178040 -1 7161
7163 0 389303.5 185510.5 178000 -1 7162
7164 0 389185.56 185217.38 177960 -1 7163
7165 0 389170.34 185219.22 177880 -1 7164
7166 0 389109.7 185289.19 177680 -1 7165
7167 0 389085.3 185337.12 177520 -1 7166
7168 0 389018.78 185621.38 177520 -1 7167
7169 0 389011.06 185665.44 177480 -1 7168
7170 0 389043.62 185749.94 177480 -1 7169
7171 0 389106.97 185875.6 177440 -1 7170
7172 0 389105.9 185902.72 177520 -1 7171
7173 0 389104.47 185917.72 177560 -1 7172
7174 0 389082.3 185165.4 177400 -1 7167
7175 0 389045.44 185151.98 177360 -1 7174
7176 0 388995.56 184996.28 177320 -1 7175
7177 0 389033.03 184829.39 177160 -1 7176
7178 0 388947.7 184559.16 176960 -1 7177
7179 0 388967.9 184545.62 176880 -1 7178
7180 0 388768.47 184881.19 176880 -1 7179
7181 0 388767.5 184893.38 176840 -1 7180
7182 0 388683.1 184980.34 176760 -1 7181
7183 0 388602.97 184982.92 176680 -1 7182
7184 0 388599.34 184972.53 176600 -1 7183
7185 0 388549.16 185048.44 176480 -1 7184
7186 0 388976.88 184264.47 176760 -1 7179
7187 0 388965.44 184230.17 176720 -1 7186
7188 0 389006.78 184080.81 176520 -1 7187
7189 0 389076 184068.72 176400 -1 7188
7190 0 389117 184054.22 176240 -1 7189
7191 0 389011.5 183845.53 176080 -1 7190
7192 0 388908.88 183787.44 176040 -1 7191
7193 0 388691.2 183734.19 175800 -1 7192
7194 0 388449.8 183666.86 175680 -1 7193
7195 0 388218.53 183679.38 175680 -1 7194
7196 0 388131.8 183720.6 175640 -1 7195
7197 0 388161.8 183722.9 175480 -1 7196
7198 0 388042.66 183614.4 175400 -1 7197
7199 0 387991.47 183605.23 175360 -1 7198
7200 0 389587.25 186675.81 178000 -1 7163
7201 0 389589 186693 177960 -1 7200
7202 0 389591 186709.56 177920 -1 7201
7203 0 389592.88 186715.23 177880 -1 7202
7204 0 389601.12 186738.14 177680 -1 7203
7205 0 389297.75 187557.14 177960 -1 7201
7206 0 389287.75 187540.83 177920 -1 7205
7207 0 389130.1 187447.42 177760 -1 7206
7208 0 388796.3 187420.69 177560 -1 7207
7209 0 388801.94 187417.75 177520 -1 7208
7210 0 389295.5 187982.5 178040 -1 7162
7211 0 389297.88 189580.6 178040 -1 7210
7212 0 389322.25 189649.97 177840 -1 7211
7213 0 389537.22 189972.69 177720 -1 7212
7214 0 389497.28 189923.12 177640 -1 7213
7215 0 389709.47 189746.4 177400 -1 7214
7216 0 388407 181692.06 178360 -1 5329
7217 0 388191 181604.06 178440 -1 7216
7218 0 387995 181472.03 178480 -1 7217
7219 0 387974.06 181434.84 178560 -1 7218
7220 0 388319 179172.06 177080 -1 5313
7221 0 388319 179004.06 176920 -1 7220
7222 0 388107.03 179068.12 176840 -1 7221
7223 0 388619 178900.11 176800 -1 7222
7224 0 388819 178636.11 176720 -1 7223
7225 0 389015 178396.03 176600 -1 7224
7226 0 389143 178232.03 176480 -1 7225
7227 0 387567 178836.14 176800 -1 7222
7228 0 387471 178692.14 176680 -1 7227
7229 0 387383 178684.06 176520 -1 7228
7230 0 387207 178756.06 176320 -1 7229
7231 0 386959 178700.06 176160 -1 7230
7232 0 386655 178684.06 176040 -1 7231
7233 0 386567 178692.06 175920 -1 7232
7234 0 386503.03 178572.11 175800 -1 7233
7235 0 386399 178820.06 175720 -1 7234
7236 0 386039 178884.06 175640 -1 7235
7237 0 385791 178780.06 175520 -1 7236
7238 0 385615 178756.06 175400 -1 7237
7239 0 385255 178820.06 175280 -1 7238
7240 0 384807 178924.06 175200 -1 7239
7241 0 384439 178996.06 175120 -1 7240
7242 0 384151 179252.06 174920 -1 7241
7243 0 383975 179340.06 174800 -1 7242
7244 0 383871 179372.06 174600 -1 7243
7245 0 383647 179316.06 174440 -1 7244
7246 0 383375 179388.06 174280 -1 7245
7247 0 383175 179436.06 174200 -1 7246
7248 0 382991 179540.06 174000 -1 7247
7249 0 382655 179572.06 173840 -1 7248
7250 0 382327 179540.14 173680 -1 7249
7251 0 381823 179516.06 173600 -1 7250
7252 0 381135 179372.06 173520 -1 7251
7253 0 380889 179432 173400 -1 7252
7254 0 380807 179452.14 173360 -1 7253
7255 0 380535 179580.14 173200 -1 7254
7256 0 380191 179764.06 173040 -1 7255
7257 0 379735 180028.06 172920 -1 7256
7258 0 379343 180068.06 172840 -1 7257
7259 0 379103 180244.06 172760 -1 7258
7260 0 379087 180364.06 172600 -1 7259
7261 0 379055 180316.14 172440 -1 7260
7262 0 379527 180196.06 172400 -1 7261
7263 0 379655 180220.06 172320 -1 7262
7264 0 379767 180204.06 172160 -1 7263
7265 0 379619 180148.03 172000 -1 7264
7266 0 379559 180104.03 171840 -1 7265
7267 0 379591 180096.03 171720 -1 7266
7268 0 379635 180136.03 171560 -1 7267
7269 0 379647 180180.03 171400 -1 7268
7270 0 379735 180268.03 171280 -1 7269
7271 0 379903 180360.03 171240 -1 7270
7272 0 380019.03 180484.1 171160 -1 7271
7273 0 380035 180540 171080 -1 7272
7274 0 380043 180568 171040 -1 7273
7275 0 380051 180596.03 171000 -1 7274
7276 0 379915 181116.03 171000 -1 7275
7277 0 379623 181320.03 170960 -1 7276
7278 0 379527 181312.03 170840 -1 7277
7279 0 380007.03 180460.06 170920 -1 7275
7280 0 379591 180224.03 170880 -1 7279
7281 0 379227 179996.03 170800 -1 7280
7282 0 379063 180080.03 170680 -1 7281
7283 0 378863 180060.03 170560 -1 7282
7284 0 378695 180092.03 170440 -1 7283
7285 0 378747 180056.06 170280 -1 7284
7286 0 378847 179964.06 170120 -1 7285
7287 0 378787 179860.06 170000 -1 7286
7288 0 378623 179624.06 169880 -1 7287
7289 0 378547 179436.11 169760 -1 7288
7290 0 378491 179356.14 169600 -1 7289
7291 0 378531 179228.14 169440 -1 7290
7292 0 378439 178692.17 169520 -1 7291
7293 0 378471 178536.17 169680 -1 7292
7294 0 378663 178580.17 169720 -1 7293
7295 0 378931 178416.17 169760 -1 7294
7296 0 379315 178352.03 169840 -1 7295
7297 0 379531 178388.03 169960 -1 7296
7298 0 379683 178340.03 170040 -1 7297
7299 0 379799 178268.03 170120 -1 7298
7300 0 380007 178072.03 170200 -1 7299
7301 0 380055 177876.03 170280 -1 7300
7302 0 380023 177652.03 170400 -1 7301
7303 0 379967 177560.03 170520 -1 7302
7304 0 379971 177508.03 170600 -1 7303
7305 0 378800 179291.03 169320 -1 7291
7306 0 378896 179407.03 169240 -1 7305
7307 0 379120 179399.03 169080 -1 7306
7308 0 379000 179191.03 169000 -1 7307
7309 0 378668.03 178747.1 168920 -1 7308
7310 0 378724 178607.06 168800 -1 7309
7311 0 378668.03 178435.08 168760 -1 7310
7312 0 378772.03 178391.11 168640 -1 7311
7313 0 378716.03 178359.11 168520 -1 7312
7314 0 378524 178199.03 168320 -1 7313
7315 0 378480 178075.03 168160 -1 7314
7316 0 378264 178379.03 168120 -1 7315
7317 0 378144 178483.03 168000 -1 7316
7318 0 378096 178555.03 167840 -1 7317
7319 0 378116 178675.03 167760 -1 7318
7320 0 377800 178815.06 167800 -1 7319
7321 0 377580 179311.03 167760 -1 7320
7322 0 377408 179527.03 167640 -1 7321
7323 0 377312 179603.03 167600 -1 7322
7324 0 377012 179655.03 167560 -1 7323
7325 0 376960 180031.03 167560 -1 7324
7326 0 377022 180035 167520 -1 7325
7327 0 377084 180039.03 167480 -1 7326
7328 0 378240 178631.06 167720 -1 7319
7329 0 378632 177927.03 168000 -1 7315
7330 0 378692 177343.03 167880 -1 7329
7331 0 378500 176999.06 167920 -1 7330
7332 0 378416 176911.06 168000 -1 7331
7333 0 378492 176859.06 168080 -1 7332
7334 0 378526.66 176787 168120 -1 7333
7335 0 378596 176643.11 168200 -1 7334
7336 0 378424 176351.03 168400 -1 7335
7337 0 378128 176547.11 168160 -1 7334
7338 0 377972 176387.11 168240 -1 7337
7339 0 377892 176167.11 168360 -1 7338
7340 0 377688 176203.14 168560 -1 7339
7341 0 377764 175847.14 168320 -1 7339
7342 0 377524 175687.14 168280 -1 7341
7343 0 377312 175595.03 168160 -1 7342
7344 0 377072 175327.03 168080 -1 7343
7345 0 376628 175295.03 168040 -1 7344
7346 0 376164 174995.03 168000 -1 7345
7347 0 375748 174955.03 168040 -1 7346
7348 0 375304 174635.03 168000 -1 7347
7349 0 375168 174319.03 167920 -1 7348
7350 0 375244 174311.03 167760 -1 7349
7351 0 375660 174915.03 168160 -1 7347
7352 0 375728 174767.03 168280 -1 7351
7353 0 376340 175027.03 167880 -1 7346
7354 0 376432 174979.03 167760 -1 7353
7355 0 376520 174943.03 167640 -1 7354
7356 0 378752 177167.06 167760 -1 7330
7357 0 378804 177087.06 167600 -1 7356
7358 0 378896 177007.06 167440 -1 7357
7359 0 379056 176847.06 167320 -1 7358
7360 0 379153.34 176727 167280 -1 7359
7361 0 379348 176487.03 167200 -1 7360
7362 0 379488 176299.03 167040 -1 7361
7363 0 379632 175963.03 167040 -1 7362
7364 0 379716 175983.03 166960 -1 7363
7365 0 379068.34 177200.12 167280 -1 7360
7366 0 379117.6 177333.81 167280 -1 7365
7367 0 379145.72 177336.81 167200 -1 7366
7368 0 378336 178691.06 168960 -1 7309
7369 0 378240 178563.06 169000 -1 7368
7370 0 378108 178383.06 169160 -1 7369
7371 0 377860 178123.06 169280 -1 7370
7372 0 380123.03 180456.06 170840 -1 7279
7373 0 379723 180448.03 170800 -1 7372
7374 0 379663 180564.03 170680 -1 7373
7375 0 379527 180536.03 170600 -1 7374
7376 0 379487 180500.03 170480 -1 7375
7377 0 379416.75 180502.25 170400 -1 7376
7378 0 380439 180428.03 170800 -1 7372
7379 0 380531 180352.03 170680 -1 7378
7380 0 378607 180284.06 172400 -1 7261
7381 0 378239 180452.06 172320 -1 7380
7382 0 377751 180436.06 172200 -1 7381
7383 0 377207 180420.06 172080 -1 7382
7384 0 376687 180396.14 171920 -1 7383
7385 0 376407 180428.14 171800 -1 7384
7386 0 375871 180484.2 171680 -1 7385
7387 0 375607 179812.27 171600 -1 7386
7388 0 374927 179540.34 171600 -1 7387
7389 0 374655 179340.34 171480 -1 7388
7390 0 374367 179124.34 171360 -1 7389
7391 0 374351 178940.34 171200 -1 7390
7392 0 374271 178764.4 171040 -1 7391
7393 0 374151 178692.4 170920 -1 7392
7394 0 374023 178564.4 170760 -1 7393
7395 0 373431 178072.06 170800 -1 7394
7396 0 373255 177808.06 170760 -1 7395
7397 0 372783 177608.06 170680 -1 7396
7398 0 372503 177664.06 170640 -1 7397
7399 0 372351 177744.14 170480 -1 7398
7400 0 372287 177768.2 170320 -1 7399
7401 0 372282.2 177766.4 170280 -1 7400
7402 0 372263 177760.2 170120 -1 7401
7403 0 372215 177760 170040 -1 7402
7404 0 372143 177760.2 169920 -1 7403
7405 0 372039.03 177576.25 169880 -1 7404
7406 0 371847 177504.2 169800 -1 7405
7407 0 371503 177560.2 169840 -1 7406
7408 0 371775 177480.2 169600 -1 7406
7409 0 371239 177376.27 169520 -1 7408
7410 0 370659 177314 169440 -1 7409
7411 0 370369 177283.06 169400 -1 7410
7412 0 369539 177140.06 169560 -1 7411
7413 0 369514 177186 169600 -1 7412
7414 0 369439 177324.11 169720 -1 7413
7415 0 369474 177279.06 169800 -1 7414
7416 0 369334 177355.06 169880 -1 7415
7417 0 369086 177339.06 170000 -1 7416
7418 0 369170 177815.03 170040 -1 7417
7419 0 369250 177911.03 170160 -1 7418
7420 0 369270 178027.03 170280 -1 7419
7421 0 369294 178367.03 170360 -1 7420
7422 0 369258 178687.03 170400 -1 7421
7423 0 369362 178895.03 170520 -1 7422
7424 0 368612 177055.03 170120 -1 7417
7425 0 368480 176703.03 170160 -1 7424
7426 0 368364 176343.03 170280 -1 7425
7427 0 368324 176211.03 170400 -1 7426
7428 0 368296 175959.06 170520 -1 7427
7429 0 368200 175999.06 170680 -1 7428
7430 0 368208 175855.03 170800 -1 7429
7431 0 368232 175755.03 170960 -1 7430
7432 0 368196 175735.03 171120 -1 7431
7433 0 368056.03 175843.06 171200 -1 7432
7434 0 368116 175943.03 171320 -1 7433
7435 0 368192 175903.03 171480 -1 7434
7436 0 368284 175855.03 171600 -1 7435
7437 0 368288 175931.03 171680 -1 7436
7438 0 368304 175975.06 171760 -1 7437
7439 0 368548 176107.03 171800 -1 7438
7440 0 368708 176147.03 171880 -1 7439
7441 0 368828 176163.03 172000 -1 7440
7442 0 369068 176159.03 172160 -1 7441
7443 0 369424 176547.06 172240 -1 7442
7444 0 369816 176599.11 172280 -1 7443
7445 0 370004 176627.11 172440 -1 7444
7446 0 370220 176563.11 172600 -1 7445
7447 0 370368 176499.11 172800 -1 7446
7448 0 370600 176375.11 172920 -1 7447
7449 0 370532 176483.14 173080 -1 7448
7450 0 370756.03 176571.16 173200 -1 7449
7451 0 370872 176599.03 173240 -1 7450
7452 0 371032 176583.03 173280 -1 7451
7453 0 371240 176583.03 173400 -1 7452
7454 0 371328 176599.03 173520 -1 7453
7455 0 371400 176771.03 173360 -1 7453
7456 0 371460 176907.03 173320 -1 7455
7457 0 368136 176079.03 171800 -1 7438
7458 0 368000 176111.03 171960 -1 7457
7459 0 370929 177327.03 169320 -1 7411
7460 0 371145.03 177407.06 169240 -1 7459
7461 0 371737 177487.03 169200 -1 7460
7462 0 371785 177483.03 169080 -1 7461
7463 0 371921 177555.03 169000 -1 7462
7464 0 371897 177551.03 168880 -1 7463
7465 0 371945 177599.03 168760 -1 7464
7466 0 371917 177587.03 168680 -1 7465
7467 0 371033 177407 169160 -1 7460
7468 0 370921 177407.06 169080 -1 7467
7469 0 370425 177315.03 169000 -1 7468
7470 0 370273 177395.06 168800 -1 7469
7471 0 370153 177451.06 168680 -1 7470
7472 0 370001 177571.06 168560 -1 7471
7473 0 369905 177691.06 168400 -1 7472
7474 0 369777 177931.06 168360 -1 7473
7475 0 369777 178107.06 168280 -1 7474
7476 0 369761 178075.06 168160 -1 7475
7477 0 369657 178115.06 168080 -1 7476
7478 0 369665 178083.06 167920 -1 7477
7479 0 369209 177891.06 167960 -1 7478
7480 0 369121 177907.06 168040 -1 7479
7481 0 369057 178019.06 168160 -1 7480
7482 0 369025 178075.06 168280 -1 7481
7483 0 368937 178223.03 168360 -1 7482
7484 0 368877 178187.03 168440 -1 7483
7485 0 368801 178231.03 168560 -1 7484
7486 0 368753 178335.03 168640 -1 7485
7487 0 368681 178375.03 168760 -1 7486
7488 0 368965 177971.03 168320 -1 7482
7489 0 368885 177883.03 168440 -1 7488
7490 0 369689 178099.06 167800 -1 7478
7491 0 369753 178203.06 167640 -1 7490
7492 0 369753 178203.06 167480 -1 7491
7493 0 369969 178443.06 167400 -1 7492
7494 0 369921 178475.06 167280 -1 7493
7495 0 369921 178547.06 167200 -1 7494
7496 0 369945 178667.06 167080 -1 7495
7497 0 370143 178631 166960 -1 7496
7498 0 370209 178619.06 166920 -1 7497
7499 0 370537 178819.06 166840 -1 7498
7500 0 370545 178891 166800 -1 7499
7501 0 370553 178963.06 166760 -1 7500
7502 0 370321 178819.06 166720 -1 7501
7503 0 370289 178795.06 166600 -1 7502
7504 0 370233 178763.06 166480 -1 7503
7505 0 370209 178835.06 166360 -1 7504
7506 0 370137 178827.06 166320 -1 7505
7507 0 370585 179243.06 166200 -1 7506
7508 0 370577 179255 166120 -1 7507
7509 0 370569 179267.06 166040 -1 7508
7510 0 370705 179403.06 166680 -1 7501
7511 0 370785 179771.06 166600 -1 7510
7512 0 370857 179995.06 166480 -1 7511
7513 0 371233 180131.06 166360 -1 7512
7514 0 371777 180387.06 166200 -1 7513
7515 0 371825 180387 166120 -1 7514
7516 0 371873 180387.06 166040 -1 7515
7517 0 372041 180379.06 165960 -1 7516
7518 0 372225 180355.06 165840 -1 7517
7519 0 372201 180387.06 165720 -1 7518
7520 0 372209 180187.06 165560 -1 7519
7521 0 372073 180043.06 165360 -1 7520
7522 0 371993 179891.06 165320 -1 7521
7523 0 371961 179763.06 165200 -1 7522
7524 0 371801 179563.06 165120 -1 7523
7525 0 371561 179507.06 165080 -1 7524
7526 0 371273 179547.06 165000 -1 7525
7527 0 371169 179587.06 164880 -1 7526
7528 0 371270.34 179709.67 164800 -1 7527
7529 0 371321 179771.06 164760 -1 7528
7530 0 371209 179747.06 164680 -1 7529
7531 0 370913 179803.06 164480 -1 7530
7532 0 370793 179851.19 164400 -1 7531
7533 0 370737 179851.14 164280 -1 7532
7534 0 370801 179963.14 164200 -1 7533
7535 0 370953 180067.06 164120 -1 7534
7536 0 371185 180123.11 164040 -1 7535
7537 0 371249 180163.06 164000 -1 7536
7538 0 371377 180275.06 163920 -1 7537
7539 0 371393 180571.12 163880 -1 7538
7540 0 371121 179971.06 164000 -1 7536
7541 0 371129 179963.06 163880 -1 7540
7542 0 371297 179947.06 163720 -1 7541
7543 0 371297 179811.06 163520 -1 7542
7544 0 371401 179747.03 163320 -1 7543
7545 0 370513 180019.06 164160 -1 7534
7546 0 370481 180091.06 164080 -1 7545
7547 0 370513 180259.06 164000 -1 7546
7548 0 370441 180291.06 163960 -1 7547
7549 0 370305 180331.06 163880 -1 7548
7550 0 370281 180331.06 163840 -1 7549
7551 0 369332.8 178474.66 167400 -1 7493
7552 0 369007.75 178495.38 167400 -1 7551
7553 0 368798.8 178460.75 167400 -1 7552
7554 0 368676.06 178364.75 167560 -1 7553
7555 0 368566.88 178356.5 167600 -1 7554
7556 0 368378.06 178226.03 167760 -1 7555
7557 0 368303.9 178273.81 167800 -1 7556
7558 0 374135 178552.06 170680 -1 7394
7559 0 374627 178564.03 170720 -1 7558
7560 0 374847 178660.03 170800 -1 7559
7561 0 375283 178624.03 170840 -1 7560
7562 0 375487 178696.03 170800 -1 7561
7563 0 375358.84 178628.81 170760 -1 7562
7564 0 375355.6 178654 170720 -1 7563
7565 0 375355.6 178654 170680 -1 7564
7566 0 374063 178536.03 170560 -1 7558
7567 0 374123 178540.03 170400 -1 7566
7568 0 374795 178168.03 170400 -1 7567
7569 0 374799 178056.03 170320 -1 7568
7570 0 374807 177912.03 170240 -1 7569
7571 0 374827 177620.03 170120 -1 7570
7572 0 374735.03 177164.1 170080 -1 7571
7573 0 374431 177008.06 170120 -1 7572
7574 0 374199 177000.06 170040 -1 7573
7575 0 374799 177164.06 170200 -1 7572
7576 0 374979 177212.06 170280 -1 7575
7577 0 374791 177760.06 170040 -1 7571
7578 0 374783 178144.03 170560 -1 7568
7579 0 374763 178292.03 170680 -1 7578
7580 0 374003 178544.06 170280 -1 7567
7581 0 373875 178544.06 170160 -1 7580
7582 0 373671 178684.11 170000 -1 7581
7583 0 373591 178836.11 169880 -1 7582
7584 0 373567 178956.11 169760 -1 7583
7585 0 373625 178987 169720 -1 7584
7586 0 373653 179059.03 169560 -1 7585
7587 0 373765 178919.03 169400 -1 7586
7588 0 373861 178935.03 169280 -1 7587
7589 0 373903.06 179097.98 169200 -1 7588
7590 0 373975 179154.03 169080 -1 7589
7591 0 373879 179198.03 168880 -1 7590
7592 0 374831 181048.27 171640 -1 7386
7593 0 374561.34 181195.72 171800 -1 7592
7594 0 374700.56 181179.6 171960 -1 7593
7595 0 374574.3 181198.33 172120 -1 7594
7596 0 374475.6 181164.4 172240 -1 7595
7597 0 374409.84 181141.6 172320 -1 7596
7598 0 374163.1 181201.84 172600 -1 7597
7599 0 373770.22 181235.6 172880 -1 7598
7600 0 373796.5 181184 172920 -1 7599
7601 0 373823.34 181132.5 172960 -1 7600
7602 0 374473.66 181117.33 171560 -1 7592
7603 0 374295 181152.34 171520 -1 7602
7604 0 374623 181064.06 171440 -1 7603
7605 0 374615 181056.06 171240 -1 7604
7606 0 374617 181054 171200 -1 7605
7607 0 374623 181048.06 171080 -1 7606
7608 0 374681.66 181048 171000 -1 7607
7609 0 374711 181048.06 170960 -1 7608
7610 0 375047 181168.06 170920 -1 7609
7611 0 375191 181160.06 170800 -1 7610
7612 0 375263 181224.14 170640 -1 7611
7613 0 375319 181192.2 170520 -1 7612
7614 0 375423 181088.2 170360 -1 7613
7615 0 375458.2 181094.4 170280 -1 7614
7616 0 375511 181104.2 170160 -1 7615
7617 0 375475 181104 170040 -1 7616
7618 0 375463 181104.2 170000 -1 7617
7619 0 375383 181096.2 169840 -1 7618
7620 0 375351 181136.2 169680 -1 7619
7621 0 374631 180888.06 170920 -1 7609
7622 0 374695 180752.06 170840 -1 7621
7623 0 374727 180656.06 170760 -1 7622
7624 0 374647 180640.06 170680 -1 7623
7625 0 374175 181400.06 171360 -1 7603
7626 0 374175.03 181400.12 171320 -1 7625
7627 0 374031 181152.06 171240 -1 7626
7628 0 374231 181224.06 171080 -1 7627
7629 0 373807 181808.06 171040 -1 7628
7630 0 373785.66 181786.67 171000 -1 7629
7631 0 373743 181744.06 170920 -1 7630
7632 0 373543 181740.03 170800 -1 7631
7633 0 373383 181720.03 170680 -1 7632
7634 0 373211 181760.03 170520 -1 7633
7635 0 373559.03 180848.11 171240 -1 7627
7636 0 372943 181048.06 171280 -1 7635
7637 0 372855 181032.06 171480 -1 7636
7638 0 372919 181000.06 171160 -1 7636
7639 0 372807 181032.06 171040 -1 7638
7640 0 372807 181080.06 170880 -1 7639
7641 0 372803 181112.03 170760 -1 7640
7642 0 372739 181176.03 170600 -1 7641
7643 0 373671 180728.06 171160 -1 7635
7644 0 373679 180696.06 171040 -1 7643
7645 0 373671 180464.06 170880 -1 7644
7646 0 373615 180440.06 170800 -1 7645
7647 0 373138.1 181702.78 171560 -1 7602
7648 0 373136.2 181703.72 171600 -1 7647
7649 0 372959.94 181639.03 171720 -1 7648
7650 0 372817.06 181677.61 171880 -1 7649
7651 0 372662.2 181468.2 172080 -1 7650
7652 0 372379.88 181562.86 172320 -1 7651
7653 0 372073.56 181566.42 172480 -1 7652
7654 0 372594.3 181583.16 172480 -1 7653
7655 0 372789.3 181471.88 172600 -1 7654
7656 0 373037.84 181572.53 172800 -1 7655
7657 0 371833.44 181661.45 172520 -1 7653
7658 0 371797.3 181710.31 172600 -1 7657
7659 0 376027.8 180397.86 171640 -1 7386
7660 0 376190.12 180317.8 171520 -1 7659
7661 0 376354.3 180259.75 171320 -1 7660
7662 0 376378 180234.5 171280 -1 7661
7663 0 376450.12 180158.2 171160 -1 7662
7664 0 376416.84 180121.61 171080 -1 7663
7665 0 382967 179444.06 173600 -1 7250
7666 0 383423 179164.06 174640 -1 7244
7667 0 386527 177932.06 175840 -1 7234
7668 0 386515 177878 175880 -1 7667
7669 0 386479 177716.06 176000 -1 7668
7670 0 386575 177548.06 176120 -1 7669
7671 0 386615 177516.06 176280 -1 7670
7672 0 386591 177492.06 176400 -1 7671
7673 0 386631 177308.06 176560 -1 7672
7674 0 390599 177468 177000 -1 5312
7675 0 390575 177460.14 176960 -1 7674
7676 0 390703 177340 176920 -1 7675
7677 0 390831 177220.14 176880 -1 7676
7678 0 391023 177076.14 176760 -1 7677
7679 0 390863 177236.14 176640 -1 7678
7680 0 391807 175956.14 176880 -1 7676
7681 0 391807 175620.14 176800 -1 7680
7682 0 391783 175692.06 176640 -1 7681
7683 0 391887 175708.06 176560 -1 7682
7684 0 391935.06 175668.11 176520 -1 7683
7685 0 392015.06 175516.19 176320 -1 7684
7686 0 392047.06 175348.19 176160 -1 7685
7687 0 392199.06 175228.19 176120 -1 7686
7688 0 392159.06 175388.19 176080 -1 7687
7689 0 392271.06 175420.19 175960 -1 7688
7690 0 392391.06 175508.19 175800 -1 7689
7691 0 392471.06 175668.19 175600 -1 7690
7692 0 392479.06 175708.19 175400 -1 7691
7693 0 392511.06 175660.19 175280 -1 7692
7694 0 392447 175780.06 175240 -1 7693
7695 0 392463 175380.06 175200 -1 7694
7696 0 392430.12 175346.38 175160 -1 7695
7697 0 392427.28 175349.19 175120 -1 7696
7698 0 392419.1 175375.92 175080 -1 7697
7699 0 392559 175620.06 175200 -1 7694
7700 0 391375 177476.06 177440 -1 5309
7701 0 391263 177652.06 177480 -1 7700
7702 0 391007 177604.06 177600 -1 7701
7703 0 390887 177608.03 177680 -1 7702
7704 0 390803 177612.03 177800 -1 7703
7705 0 390723 177560.03 177920 -1 7704
7706 0 390675 177588.06 178080 -1 7705
7707 0 390603 177560.06 178160 -1 7706
7708 0 392223 174908.06 178120 -1 5293
7709 0 392215 174860.11 178200 -1 7708
7710 0 392152.16 174837.14 178400 -1 7709
7711 0 392127 174828.06 178480 -1 7710
7712 0 392015 174788.06 178600 -1 7711
7713 0 474241.72 258215.34 92520 -1 4779
7714 0 474766.38 258010.84 92360 -1 7713
7715 0 475035.25 257914.2 92240 -1 7714
7716 0 475099 257562.06 92120 -1 7715
7717 0 475427 256130.06 92120 -1 7716
7718 0 475779 255818.14 92080 -1 7717
7719 0 475947 255538.14 92040 -1 7718
7720 0 475899 255618.14 91920 -1 7719
7721 0 475767 255654.03 91840 -1 7720
7722 0 475583 255826.03 91680 -1 7721
7723 0 475931 255330.14 92240 -1 7717
7724 0 476099 254890.14 92400 -1 7723
7725 0 476211 254562.14 92600 -1 7724
7726 0 476699 253426.06 92520 -1 7725
7727 0 477283 252930.06 92440 -1 7726
7728 0 477579 252682.14 92360 -1 7727
7729 0 477859 252594.14 92240 -1 7728
7730 0 478507 252410.14 92120 -1 7729
7731 0 478971 252314.14 91920 -1 7730
7732 0 479763 251994.2 91760 -1 7731
7733 0 480435 251770.06 91640 -1 7732
7734 0 481091 251754.06 91520 -1 7733
7735 0 481563 251834.06 91400 -1 7734
7736 0 482427 251834.06 91080 -1 7735
7737 0 483371 251378.06 91040 -1 7736
7738 0 484443 250762.14 90960 -1 7737
7739 0 484699 250634.2 90760 -1 7738
7740 0 485059 250226.27 90640 -1 7739
7741 0 483915 250026.06 90600 120 7740
7742 0 484523 249706.06 90480 209 7741
7743 0 484883 249498.06 90320 219 7742
7744 0 485187 249386.06 90200 186 7743
7745 0 485539 249290.06 90000 81 7744
7746 0 485851 249074.06 89760 32 7745
7747 0 486371 248922.06 89680 154 7746
7748 0 486595 248858.06 89560 226 7747
7749 0 486987 248690.06 89400 221 7748
7750 0 487675 247922.06 89320 136 7749
7751 0 489435 247530.14 89280 214 7750
7752 0 490579 247610.06 89160 186 7751
7753 0 491147 247586.06 89000 -1 7752
7754 0 491443 247690.06 88840 -1 7753
7755 0 490763 247490.06 88800 226 7754
7756 0 490779 247402.06 88680 45 7755
7757 0 490787 247346.06 88520 175 7756
7758 0 490579 247226.06 88400 175 7757
7759 0 490427 246826 88360 32 7758
7760 0 490507 247170.06 88280 175 7759
7761 0 490291 247378.06 88160 175 7760
7762 0 490275 246426.06 88320 148 7759
7763 0 490139 246266.06 88280 148 7762
7764 0 490239.12 246208.17 88240 131 7763
7765 0 490472.1 246168.19 88080 131 7764
7766 0 490572.53 246141.92 87920 166 7765
7767 0 490614.5 246122.72 87720 128 7766
7768 0 490656.7 246047.9 87520 122 7767
7769 0 490624.38 245969.36 87400 122 7768
7770 0 490619.03 246202.38 87160 64 7769
7771 0 490815.72 246002.81 86960 32 7770
7772 0 491250.38 245666.33 86760 148 7771
7773 0 491712.1 245475.62 86640 143 7772
7774 0 492085.75 245277.44 86520 150 7773
7775 0 492020.66 244993.17 86560 166 7774
7776 0 491933.16 244823.53 86720 166 7775
7777 0 491872.8 244794.69 86920 -1 7776
7778 0 492193.9 244985.84 86360 122 7774
7779 0 492651.44 244766.25 86160 166 7778
7780 0 493208.5 244818.16 86240 64 7779
7781 0 493371.25 244847.94 86320 64 7780
7782 0 493546 244897.33 86440 60 7781
7783 0 493667.8 244904.81 86480 71 7782
7784 0 493806.78 244826.78 86520 71 7783
7785 0 493677.16 245021.58 86520 71 7783
7786 0 493761.2 245257.98 86680 51 7785
7787 0 493833.06 245328.69 86720 51 7786
7788 0 493871.25 245349.4 86800 51 7787
7789 0 494079.8 245476 86920 51 7788
7790 0 494170.44 245466.45 87000 51 7789
7791 0 494187.66 245572.75 87120 51 7790
7792 0 494241.3 245623.44 87200 51 7791
7793 0 494272.2 245502.6 87240 51 7792
7794 0 494335.25 245491.31 87320 51 7793
7795 0 494452 245397.94 87440 60 7794
7796 0 494752.25 245374.47 87520 32 7795
7797 0 494704.25 245348.08 87560 32 7796
7798 0 494678.28 245314.84 87680 32 7797
7799 0 494716.94 245297.88 87880 64 7798
7800 0 494869.75 245303.11 88080 45 7799
7801 0 494979.38 245309.38 88200 51 7800
7802 0 495221.25 245243.94 88240 60 7801
7803 0 495516.62 245254.28 88280 32 7802
7804 0 494994.22 245259.5 88240 51 7801
7805 0 494972.06 245286.03 88320 51 7804
7806 0 495037.7 245360.4 88400 51 7805
7807 0 494795.8 245650.97 88520 -1 7806
7808 0 495129.2 245433.17 88600 51 7807
7809 0 495165.66 245453 88640 51 7808
7810 0 495309.06 245007.78 88720 -1 7809
7811 0 495294.9 245004.6 88760 -1 7810
7812 0 495303.03 245120.98 88840 -1 7811
7813 0 495316.56 245229.94 88920 -1 7812
7814 0 495254.2 245259.97 88960 -1 7813
7815 0 494981.62 245158.66 89000 -1 7814
7816 0 495439.12 245338.16 89000 -1 7814
7817 0 495635.56 245403.1 89080 -1 7816
7818 0 495706.44 245581.11 89160 -1 7817
7819 0 495709 245598.9 89240 -1 7818
7820 0 495723.66 245510.5 89320 -1 7819
7821 0 495806.34 245439.62 89400 -1 7820
7822 0 495716.7 245787.78 89280 -1 7819
7823 0 492906.28 244689.73 86120 128 7779
7824 0 493208.7 244487.92 86040 156 7823
7825 0 493607.22 244279.84 85920 120 7824
7826 0 493999.5 243916.06 85800 128 7825
7827 0 494973.1 243465.81 85640 134 7826
7828 0 495607.2 243311.36 85600 120 7827
7829 0 496416.8 243138.19 85400 64 7828
7830 0 497290.7 242776.6 85320 189 7829
7831 0 497795.34 242360.12 85360 120 7830
7832 0 497899.5 242214.53 85400 120 7831
7833 0 498073.62 242104.31 85560 81 7832
7834 0 498374.25 241426.98 85600 107 7833
7835 0 498606.6 240977.12 85680 86 7834
7836 0 498902.06 240635.47 85720 115 7835
7837 0 499177.62 240525 85800 139 7836
7838 0 499707.25 240119.64 85840 81 7837
7839 0 500365.53 239778.7 85720 81 7838
7840 0 500911.7 239519.67 85680 115 7839
7841 0 501010.72 239221.4 85640 107 7840
7842 0 501155.5 239078.89 85520 51 7841
7843 0 501248.66 238973.67 85480 51 7842
7844 0 501017.75 239095.92 85440 107 7843
7845 0 500872.2 239177.62 85360 107 7844
7846 0 500835.06 239179.73 85320 107 7845
7847 0 501434 238762.73 85400 120 7843
7848 0 501692 238584.3 85320 96 7847
7849 0 501740.5 238491.5 85280 96 7848
7850 0 501745 238627.1 85240 96 7849
7851 0 501748.5 238722.22 85200 102 7850
7852 0 501704.3 238997.56 85240 102 7851
7853 0 501788.56 238398.8 85240 96 7849
7854 0 501982.5 238245.44 85160 60 7853
7855 0 502073.25 238210.73 85040 71 7854
7856 0 502177.3 238215.86 84920 90 7855
7857 0 502230.38 238187.86 84760 90 7856
7858 0 502607 238401.03 84600 60 7857
7859 0 502861.94 238526.34 84400 124 7858
7860 0 502959.06 238563.3 84160 140 7859
7861 0 503081.12 238581.19 83960 124 7860
7862 0 503301.53 238611.92 83680 115 7861
7863 0 503832.88 238853.44 83560 185 7862
7864 0 504085.72 238839.77 83360 185 7863
7865 0 504290.84 238886.28 83120 -1 7864
7866 0 503898.44 238949.19 83080 202 7865
7867 0 503455.5 238956.17 83040 204 7866
7868 0 503183.56 238668.73 83080 204 7867
7869 0 504324.66 238894.2 83080 -1 7865
7870 0 504641.8 238817.8 82960 -1 7869
7871 0 504600.2 238757.53 82920 -1 7870
7872 0 504482.9 238724.34 82760 -1 7871
7873 0 504387.5 238856 82640 176 7872
7874 0 503502.4 239153.98 82600 134 7873
7875 0 503366.7 239174.78 82520 -1 7874
7876 0 504443.2 238661.9 82600 -1 7873
7877 0 504499.7 238091.67 82640 -1 7876
7878 0 504324 238944 82560 176 7873
7879 0 504292.25 238988.08 82520 86 7878
7880 0 504711.03 239231.83 82320 122 7879
7881 0 504869.2 239302.31 82280 90 7880
7882 0 504888.94 239428.7 82120 90 7881
7883 0 505122 239485.44 81960 81 7882
7884 0 505510.88 239503.78 81840 120 7883
7885 0 505365.06 239643.16 81680 120 7884
7886 0 505360.44 239685.89 81560 120 7885
7887 0 505579.88 239796.39 81320 120 7886
7888 0 505656.12 240137 81200 122 7887
7889 0 505767.34 240253.67 81040 108 7888
7890 0 505822.56 240312.3 80960 128 7889
7891 0 505731.4 240544.05 80880 128 7890
7892 0 505900.78 240709.19 80720 81 7891
7893 0 505956.84 240713.67 80680 81 7892
7894 0 506077.12 240732.25 80520 81 7893
7895 0 506195.34 240778.69 80360 135 7894
7896 0 506246.56 240803.97 80200 175 7895
7897 0 506159.6 240827.5 80040 175 7896
7898 0 506204.7 240750.72 79800 122 7897
7899 0 506276.94 240738.88 79600 120 7898
7900 0 506288.38 240902.94 79360 96 7899
7901 0 506518.34 240946.25 79400 96 7900
7902 0 506574.34 240958.67 79440 96 7901
7903 0 506687.38 240984.1 79520 96 7902
7904 0 506228.12 240896.44 79320 96 7900
7905 0 506222.06 240995.94 79160 107 7904
7906 0 506327.84 240976.61 79000 107 7905
7907 0 506487.34 241096.83 78840 134 7906
7908 0 506482.9 241143.03 78640 71 7907
7909 0 506559.06 241098.6 78440 60 7908
7910 0 506583.5 241160.64 78240 60 7909
7911 0 506417.88 241238.95 78200 86 7910
7912 0 506311.4 241257.72 78160 86 7911
7913 0 506259.47 241349.83 78080 51 7912
7914 0 506164.1 241424.77 78000 51 7913
7915 0 506100.03 241406.88 77840 51 7914
7916 0 505870.88 241390.23 77640 64 7915
7917 0 505717.38 241429.34 77480 64 7916
7918 0 505576.47 241436.97 77240 98 7917
7919 0 505343.03 241489.9 77040 81 7918
7920 0 505283.38 241426.78 76800 81 7919
7921 0 505181.44 241302.42 76600 75 7920
7922 0 505024.25 241260.53 76440 137 7921
7923 0 504956.72 241206.55 76200 137 7922
7924 0 504869.28 241221.2 76080 148 7923
7925 0 504760.75 241298.25 75840 122 7924
7926 0 504696.4 241325.8 75800 122 7925
7927 0 504438.2 241436.78 75640 -1 7926
7928 0 504155.66 241493.1 75760 -1 7927
7929 0 504833.75 241296.1 75760 122 7926
7930 0 504929.4 241265.78 75560 104 7929
7931 0 505112 241198.19 75440 128 7930
7932 0 505363.2 241154.38 75280 128 7931
7933 0 505231.62 241129 75120 128 7932
7934 0 505189.4 241088.97 74960 96 7933
7935 0 505139.56 241119.31 74760 96 7934
7936 0 505204.7 241118.38 74480 60 7935
7937 0 505480.4 241212.28 74280 104 7936
7938 0 505522.4 241245.94 74080 104 7937
7939 0 505602.5 241337.72 73840 122 7938
7940 0 505637.2 241346.7 73640 71 7939
7941 0 505683.25 241305.42 73440 120 7940
7942 0 505700.72 241164.19 73280 120 7941
7943 0 505682.3 241156 73040 32 7942
7944 0 505630.94 241189.16 72800 32 7943
7945 0 505621.12 241234.28 72600 -1 7944
7946 0 505592 241181.03 72560 -1 7945
7947 0 505582.75 241220.12 72440 -1 7946
7948 0 505561.2 241208.16 72400 -1 7947
7949 0 505519.97 241279.97 72240 -1 7948
7950 0 505544.38 241386.1 72040 -1 7949
7951 0 505187.3 240216.03 81080 45 7889
7952 0 504852.62 238766.72 82880 -1 7870
7953 0 505123.75 238740.94 82800 -1 7952
7954 0 505210.38 238717.1 82840 -1 7953
7955 0 505467.9 238605.77 82880 45 7954
7956 0 505823.2 238355.75 82920 45 7955
7957 0 506300.25 237919.58 82960 81 7956
7958 0 506460.12 237754.52 83000 75 7957
7959 0 506528.88 237400.14 83080 98 7958
7960 0 506572.06 237171.77 83200 107 7959
7961 0 506766.5 236959.14 83000 -1 7960
7962 0 506941.22 236806.66 82960 -1 7961
7963 0 507017.38 236624.98 83000 -1 7962
7964 0 506502.84 237238.86 83240 107 7960
7965 0 506184.4 237151.4 83360 115 7964
7966 0 506405.12 237108.94 83400 115 7965
7967 0 506315.8 237189.64 83520 115 7966
7968 0 506229.44 237215.36 83600 115 7967
7969 0 506070.7 237135.38 83720 137 7968
7970 0 506575.12 237445.47 83560 107 7967
7971 0 506610.06 237678.77 83600 32 7970
7972 0 505972.44 237092.6 83440 137 7965
7973 0 505715.12 236919.77 83400 60 7972
7974 0 505104.8 236872.75 83320 75 7973
7975 0 504710.06 236913.22 83280 75 7974
7976 0 504512 237069.16 83160 60 7975
7977 0 504420.7 237139.05 83080 60 7976
7978 0 504395.2 237279.08 82960 51 7977
7979 0 504399.06 237334.81 82840 51 7978
7980 0 504426.3 237396.6 82680 71 7979
7981 0 504337.2 237452.39 82480 81 7980
7982 0 504235.6 237509.1 82280 71 7981
7983 0 503981.88 237535.19 82320 71 7982
7984 0 504133 237536.5 82120 71 7982
7985 0 504124.75 237602.56 82000 90 7984
7986 0 504087.7 237630.06 81760 96 7985
7987 0 504008.84 237674.17 81560 96 7986
7988 0 503992.62 237682.62 81520 96 7987
7989 0 503912.2 237703.06 81320 60 7988
7990 0 503853.8 237698.31 81200 60 7989
7991 0 503843.1 237764.33 81000 75 7990
7992 0 503877.5 237870.02 80840 75 7991
7993 0 503926.34 237885.8 80640 98 7992
7994 0 503993.56 237811.94 80480 96 7993
7995 0 503977.25 237759.47 80280 71 7994
7996 0 503980 237684 80160 71 7995
7997 0 503923.56 237743.5 80120 71 7996
7998 0 503888 237805.97 80000 60 7997
7999 0 503816.28 237807.62 79840 60 7998
8000 0 503558.78 237753.38 79800 101 7999
8001 0 503434.75 237707.69 79840 101 8000
8002 0 503385.2 237722.38 80040 101 8001
8003 0 503411 237779.28 80200 60 8002
8004 0 503526.75 237704.3 79760 101 8000
8005 0 503575.7 237658.73 79600 101 8004
8006 0 503502 237633 79520 71 8005
8007 0 503332.44 237596.94 79560 71 8006
8008 0 503465.25 237619.73 79480 71 8006
8009 0 503307.25 237484.98 79320 75 8008
8010 0 503310 237473 79280 75 8009
8011 0 503312.88 237460.94 79240 75 8010
8012 0 503292.44 237345.38 79160 75 8011
8013 0 503462.4 237661.52 79240 64 8010
8014 0 503541.22 237932.86 79200 51 8013
8015 0 503981.8 237634 80080 71 7996
8016 0 504232.22 237418.34 80040 71 8015
8017 0 504208.03 237663.44 81520 60 7987
8018 0 501712.8 238424.94 85200 96 7853
8019 0 501676.72 238487.92 85080 96 8018
8020 0 501665.5 238507.5 85040 96 8019
8021 0 501654.25 238527.11 85000 96 8020
8022 0 501564.62 238563.55 84880 96 8021
8023 0 499068.75 240614.4 85840 139 7837
8024 0 498881.75 240907.67 85960 32 8023
8025 0 498098.38 242210.97 85600 81 7833
8026 0 497967.12 242379.77 85720 81 8025
8027 0 497877.44 242292.58 85880 196 8026
8028 0 497960.12 242183.12 86000 196 8027
8029 0 498038.1 242302.66 86200 107 8028
8030 0 498145.4 242420.5 86320 107 8029
8031 0 497885.88 242314 85200 150 7830
8032 0 498355.28 242065.34 85000 137 8031
8033 0 498608.97 242154.66 84960 102 8032
8034 0 499073.88 242388 84880 156 8033
8035 0 499468.56 242671.22 84760 189 8034
8036 0 499589.5 242787.5 84720 139 8035
8037 0 499710.38 242903.81 84680 139 8036
8038 0 500289.8 243070.86 84800 80 8037
8039 0 500650.7 243165.81 84840 40 8038
8040 0 499489.4 242981.02 84560 139 8037
8041 0 499087.3 242723.39 84400 124 8040
8042 0 498529.6 242845.44 84240 139 8041
8043 0 498479.56 242877.9 84120 139 8042
8044 0 498341.88 242959.6 84000 124 8043
8045 0 498052.88 242923 83840 75 8044
8046 0 497920.12 243085.2 83800 60 8045
8047 0 497871.53 243021.64 83760 60 8046
8048 0 499846.4 242607.9 84760 139 8036
8049 0 500037 242509.52 84800 -1 8048
8050 0 500144.06 242485.84 84880 -1 8049
8051 0 498185.94 241985.28 84960 137 8032
8052 0 498054.6 241883.61 84880 150 8051
8053 0 498041.72 241835.61 84840 150 8052
8054 0 497994.38 241728.4 84800 150 8053
8055 0 497961.72 241645.81 84760 -1 8054
8056 0 497912.78 241561.97 84680 -1 8055
8057 0 497777.38 241521.25 84560 -1 8056
8058 0 497562.1 241430.28 84480 -1 8057
8059 0 497513.75 241400.27 84360 -1 8058
8060 0 497344.9 241391.62 84200 -1 8059
8061 0 497279.62 241430.78 84040 -1 8060
8062 0 497172.03 241440.05 83880 51 8061
8063 0 497109.2 241473.69 83720 51 8062
8064 0 496970.3 241520.4 83600 51 8063
8065 0 497179.9 241445.08 83440 64 8064
8066 0 497189.34 241410.33 83360 64 8065
8067 0 497193.72 241392.94 83320 134 8066
8068 0 497200.34 241374.11 83280 134 8067
8069 0 497072.97 241305.58 83120 134 8068
8070 0 496839.22 241344.19 83000 101 8069
8071 0 496684.94 241415.97 82880 81 8070
8072 0 496301 241581.05 83000 -1 8071
8073 0 496161.62 241625.06 82960 -1 8072
8074 0 496738.62 241395.34 82840 81 8071
8075 0 496726.62 241426.27 82680 122 8074
8076 0 496460.62 241398.53 82480 122 8075
8077 0 496345.66 241377 82320 153 8076
8078 0 496287.97 241365.97 82240 153 8077
8079 0 495999.78 241262.94 82040 86 8078
8080 0 495985.34 241087.31 82000 81 8079
8081 0 496011.9 240880.95 82040 60 8080
8082 0 496031.56 240794.25 82080 60 8081
8083 0 496067.8 240757.88 82120 71 8082
8084 0 496020.72 240693.97 82240 71 8083
8085 0 495967.8 240545.89 82320 40 8084
8086 0 495923.16 240089.25 82360 40 8085
8087 0 495755.12 239766.53 82320 45 8086
8088 0 495629.7 239650.94 82280 71 8087
8089 0 495433.62 239618.61 82240 60 8088
8090 0 495277.72 239586.9 82200 60 8089
8091 0 495096.38 239633.3 82160 64 8090
8092 0 494910.75 239630.48 82120 51 8091
8093 0 494790.34 239607.78 82080 51 8092
8094 0 494592.53 239668.27 82040 51 8093
8095 0 494444.8 239664.5 82000 51 8094
8096 0 494097.88 239754.53 81920 51 8095
8097 0 493849.06 239797.14 81840 60 8096
8098 0 493344 239936 81640 60 8097
8099 0 493152 240000 81480 64 8098
8100 0 492896 240000 81360 60 8099
8101 0 492640 240032 81280 71 8100
8102 0 492384 240064 81160 71 8101
8103 0 492192 240160 80960 64 8102
8104 0 492000 240224 80800 60 8103
8105 0 491776 240320 80720 51 8104
8106 0 491616 240480 80560 60 8105
8107 0 491456 240640 80400 81 8106
8108 0 491264 240768 80240 71 8107
8109 0 491072 240864 80040 96 8108
8110 0 490816 240864 80000 40 8109
8111 0 490560 240864 79920 64 8110
8112 0 490304 240896 79920 51 8111
8113 0 496166.5 239997.88 82400 32 8086
8114 0 495875 241300.22 81920 107 8079
8115 0 495876.88 241272.78 81840 107 8114
8116 0 495833.66 241282.72 81680 80 8115
8117 0 495761 241636.25 81520 108 8116
8118 0 495733.28 241693.16 81400 71 8117
8119 0 495685.22 241727 81280 71 8118
8120 0 495626.3 241772.22 81160 71 8119
8121 0 495476.28 241804.1 81040 71 8120
8122 0 495385.72 241808.28 81080 71 8121
8123 0 495260 241818.19 81160 71 8122
8124 0 495437.06 241827.2 81000 96 8121
8125 0 495457.4 241840.1 80880 96 8124
8126 0 495500.03 241910.16 80720 75 8125
8127 0 495677.78 241869.38 80680 75 8126
8128 0 495529.47 242021.17 80600 75 8126
8129 0 495200 242016 80200 96 8128
8130 0 495040 241952 80000 64 8129
8131 0 494880 241888 79800 45 8130
8132 0 494784 241728 79600 51 8131
8133 0 494656 241568 79400 71 8132
8134 0 494560 241440 79200 90 8133
8135 0 494496 241408 78960 64 8134
8136 0 494400 241376 78720 81 8135
8137 0 494208 241408 78560 71 8136
8138 0 494016 241376 78400 45 8137
8139 0 493760 241376 78360 32 8138
8140 0 493504 241536 78280 32 8139
8141 0 493536 241536 78000 60 8140
8142 0 493664 241632 77800 60 8141
8143 0 493728 241728 77560 75 8142
8144 0 493664 241792 77320 64 8143
8145 0 493696 241824 77040 51 8144
8146 0 493664 241984 76800 60 8145
8147 0 493760 242240 76800 60 8146
8148 0 493952 242400 76880 51 8147
8149 0 494208 242464 77000 51 8148
8150 0 495546.1 241498.81 82080 80 8114
8151 0 495372.6 241564.11 82240 -1 8150
8152 0 496660.44 241538.53 82280 122 8077
8153 0 496890.25 241760.78 82200 -1 8152
8154 0 496931.16 241580.53 83560 51 8064
8155 0 496892.72 241654.22 83520 51 8154
8156 0 489953.2 246275.73 88240 75 7763
8157 0 489565.16 246324.5 88200 75 8156
8158 0 489351.53 246333.5 88160 64 8157
8159 0 489269.44 246342.47 88120 64 8158
8160 0 489126.47 246364.44 88080 51 8159
8161 0 488754.94 246411.78 87920 64 8160
8162 0 488388.16 246452.38 87800 64 8161
8163 0 488070.2 246518.31 87680 51 8162
8164 0 487861.5 246662.36 87560 81 8163
8165 0 487445.03 246910.52 87480 81 8164
8166 0 486717.3 247163.94 87440 75 8165
8167 0 486238.12 247218.7 87400 51 8166
8168 0 485471.7 247276.4 87560 -1 8167
8169 0 485364.34 247192.72 87600 -1 8168
8170 0 485228.72 247114.92 87680 -1 8169
8171 0 484961.84 247125.9 87760 -1 8170
8172 0 484676.94 247152.33 87720 -1 8171
8173 0 484167.06 247380.77 87600 -1 8172
8174 0 484084 247460 87560 -1 8173
8175 0 483421.47 247573.48 87600 -1 8174
8176 0 483918.12 247617.6 87480 -1 8174
8177 0 483890.22 247660.33 87440 -1 8176
8178 0 485025.1 247198 87960 -1 8171
8179 0 491843 247954.06 88680 32 7754
8180 0 491747 248322.06 88520 139 8179
8181 0 491843 248394.06 88400 139 8180
8182 0 492235 248514.06 88280 122 8181
8183 0 492531 248626.06 88120 104 8182
8184 0 492875 248698.06 88000 120 8183
8185 0 493139 248706.06 87840 163 8184
8186 0 492955 248802.06 87800 163 8185
8187 0 492947 248994.06 87680 96 8186
8188 0 492987 249122.06 87560 96 8187
8189 0 492947 249290.06 87400 90 8188
8190 0 492945.56 249384.16 87360 86 8189
8191 0 493037.8 249631 87280 80 8190
8192 0 493217.62 250196.31 87160 32 8191
8193 0 493345.97 250109.28 87120 32 8192
8194 0 493399.56 250112 87080 64 8193
8195 0 493478.1 250236.06 87000 64 8194
8196 0 493569.1 250462.03 86920 101 8195
8197 0 493567.5 250545.75 86880 141 8196
8198 0 493590.97 250632.81 86760 141 8197
8199 0 493499.8 250730.75 86680 115 8198
8200 0 493378.56 250850.06 86600 96 8199
8201 0 493244.06 251016.58 86440 32 8200
8202 0 493083.8 251127.22 86360 32 8201
8203 0 492863.4 251205.4 86240 102 8202
8204 0 492532.1 251350.34 86160 75 8203
8205 0 492277.88 251422.97 86120 120 8204
8206 0 492233.97 251445.72 86080 120 8205
8207 0 492203.06 251487.03 85960 120 8206
8208 0 492056.44 251565.47 85760 32 8207
8209 0 491880.78 251668.28 85600 64 8208
8210 0 491770.1 251708.19 85560 64 8209
8211 0 491663.2 251750.55 85440 64 8210
8212 0 491490.84 251759.17 85280 40 8211
8213 0 491008.38 251914.12 85120 128 8212
8214 0 490892.4 251981.4 84960 131 8213
8215 0 490677.53 252021.6 84720 81 8214
8216 0 490463.5 252096.16 84560 91 8215
8217 0 490331.97 252190.9 84520 91 8216
8218 0 490037.34 252280.06 84480 60 8217
8219 0 490379.44 252238.69 84480 60 8217
8220 0 490364.7 252322.6 84320 60 8219
8221 0 490294.16 252458.72 84200 60 8220
8222 0 490254.3 252574.2 84000 60 8221
8223 0 490289.97 252697.78 83800 86 8222
8224 0 490393.56 252892.78 83600 81 8223
8225 0 490374.53 253159.56 83440 80 8224
8226 0 490404.4 253452.88 83240 75 8225
8227 0 490583.25 253769.78 83080 75 8226
8228 0 490518.8 254019 82960 107 8227
8229 0 490333.56 253728.16 83000 71 8228
8230 0 490080.44 253605.88 82960 40 8229
8231 0 490476.47 254184.72 82880 86 8228
8232 0 490469.78 254581.52 82800 140 8231
8233 0 490398 254729 82760 86 8232
8234 0 490326 254876.5 82720 86 8233
8235 0 490222.3 255106.75 82760 81 8234
8236 0 490159.88 255215.42 82920 154 8235
8237 0 490128.03 255211.67 83040 154 8236
8238 0 490182.38 255170.95 82640 154 8234
8239 0 490138.56 255232.17 82600 154 8238
8240 0 490009.28 255276.7 82400 128 8239
8241 0 489867.94 255362.28 82200 122 8240
8242 0 489755.56 255513.56 82080 122 8241
8243 0 489382.72 255744.4 81880 75 8242
8244 0 489105.66 256101.33 81800 91 8243
8245 0 488966.75 256279.78 81760 115 8244
8246 0 488789.8 256447.5 81720 115 8245
8247 0 489184.88 256204.39 81440 91 8246
8248 0 489374.8 256021.02 81480 40 8247
8249 0 489522.25 255775.53 81520 90 8248
8250 0 489624.7 255745.33 81360 90 8249
8251 0 489858.88 255930.17 81200 115 8250
8252 0 489974.1 256009.92 81160 115 8251
8253 0 489850.06 255959.89 81120 115 8252
8254 0 489784.62 255895.6 80920 81 8253
8255 0 489934 255904.89 80720 81 8254
8256 0 489900.12 256008.39 80520 96 8255
8257 0 489883.3 256111.97 80280 124 8256
8258 0 489896.12 256158.03 80080 122 8257
8259 0 489995.9 256211.7 79920 60 8258
8260 0 490048.2 256273.8 79800 60 8259
8261 0 489732.25 256075.98 79760 32 8260
8262 0 489506.97 255831.34 79720 90 8261
8263 0 489385.7 255677.33 79600 60 8262
8264 0 489273 255596.08 79480 60 8263
8265 0 489271.44 255535.12 79360 98 8264
8266 0 489129.62 255431.16 79280 45 8265
8267 0 489127 255439.4 79240 45 8266
8268 0 489470.47 255635.56 79200 40 8267
8269 0 489656.44 255735.06 79160 40 8268
8270 0 489115.44 255472.8 79080 45 8267
8271 0 489053.84 255524 79000 45 8270
8272 0 488962.25 255488.69 78880 45 8271
8273 0 488799.03 255389.72 78760 51 8272
8274 0 488681.38 255338.38 78720 80 8273
8275 0 488532.84 255245.53 78640 80 8274
8276 0 488480.72 255240.95 78560 104 8275
8277 0 488311.34 255178.12 78440 104 8276
8278 0 488290.3 255051.84 78280 51 8277
8279 0 488265.88 254990.72 78120 71 8278
8280 0 488187.84 254868.78 78080 71 8279
8281 0 488237.38 254720.48 78040 40 8280
8282 0 487840 255104 77800 75 8280
8283 0 487712 255008 77600 81 8282
8284 0 487552 255008 77400 107 8283
8285 0 487296 255008 77320 75 8284
8286 0 487072 255040 77200 75 8285
8287 0 486816 254944 77120 71 8286
8288 0 486624 254848 76920 45 8287
8289 0 486432 254720 76800 51 8288
8290 0 486176 254656 76800 51 8289
8291 0 486016 254528 76640 51 8290
8292 0 485792 254560 76520 51 8291
8293 0 485536 254560 76440 81 8292
8294 0 485280 254624 76400 64 8293
8295 0 485024 254688 76440 51 8294
8296 0 484768 254784 76480 40 8295
8297 0 484576 254752 76440 45 8296
8298 0 490082.72 256315.23 79720 60 8260
8299 0 490167.2 256541.45 79760 60 8298
8300 0 489998.53 256725.23 79720 86 8299
8301 0 489785.2 256879.12 79680 51 8300
8302 0 489734.75 256941.9 79720 51 8301
8303 0 489704.7 257006.72 79760 51 8302
8304 0 490201.03 256129.61 81120 115 8252
8305 0 489212.38 256255.94 81400 91 8247
8306 0 489397.5 256321.9 81160 -1 8305
8307 0 489270.62 256239.8 81000 -1 8306
8308 0 488866.12 256360.17 81840 115 8244
8309 0 488620.94 256525.03 82000 124 8308
8310 0 488768 256832 82400 60 8309
8311 0 488736 257024 82600 81 8310
8312 0 488704 257280 82720 107 8311
8313 0 488736 257504 82840 80 8312
8314 0 488768 257760 82880 102 8313
8315 0 488704 258016 82960 80 8314
8316 0 488608 258272 83000 71 8315
8317 0 488416 258496 83040 80 8316
8318 0 488288 258720 83080 102 8317
8319 0 488096 258912 83120 102 8318
8320 0 487872 259072 83240 86 8319
8321 0 487712 259232 83280 98 8320
8322 0 487840 259456 83240 40 8321
8323 0 488032 259616 83280 51 8322
8324 0 488128 259616 83280 75 8323
8325 0 487456 259264 83360 102 8321
8326 0 487200 259360 83400 71 8325
8327 0 486976 259488 83440 60 8326
8328 0 486720 259552 83480 51 8327
8329 0 486560 259616 83480 51 8328
8330 0 488960 257760 82920 108 8314
8331 0 489184 257600 83000 51 8330
8332 0 489440 257568 83080 71 8331
8333 0 489664 257440 83240 45 8332
8334 0 489856 257632 83200 32 8333
8335 0 490016 257728 83000 51 8334
8336 0 490176 257824 82800 64 8335
8337 0 490272 257984 82600 32 8336
8338 0 490497.44 254759.17 82800 140 8233
8339 0 490564.75 254834.39 82920 140 8338
8340 0 490528.56 254793.8 83120 -1 8339
8341 0 490537.78 254722.11 83280 -1 8340
8342 0 491645.5 251646.14 86080 75 8205
8343 0 491159.25 251649 86200 139 8342
8344 0 490997.38 251650 86240 75 8343
8345 0 490104.16 251519.52 86280 40 8344
8346 0 489877.6 251567.34 86320 51 8345
8347 0 489430.2 251587.9 86360 80 8346
8348 0 488813.78 251478.84 86440 64 8347
8349 0 488369.7 251431.84 86480 71 8348
8350 0 488110.03 251376.66 86440 80 8349
8351 0 487752.1 251321.52 86400 86 8350
8352 0 487399.88 251217.89 86480 120 8351
8353 0 487277.75 251263.83 86400 120 8352
8354 0 487087.9 251316.31 86280 91 8353
8355 0 486960.56 251348.7 86240 60 8354
8356 0 486586.3 251379.38 86120 51 8355
8357 0 486261.28 251419.36 86080 81 8356
8358 0 485567.8 251422.22 86040 81 8357
8359 0 485288 251390.5 86000 102 8358
8360 0 485008.16 251359.08 85960 96 8359
8361 0 484862.2 251319.5 86040 75 8360
8362 0 484631 251331.33 86080 86 8361
8363 0 484314.5 251299.88 86120 80 8362
8364 0 484180.06 251350.1 86040 71 8363
8365 0 483887.22 251420.03 85960 86 8364
8366 0 483484.62 251439.78 85880 71 8365
8367 0 483334.75 251480.9 85840 98 8366
8368 0 482707.44 251576 85680 32 8367
8369 0 482560.34 251567.67 85640 32 8368
8370 0 482347.25 251653.98 85680 32 8369
8371 0 482087.72 251759.23 85840 75 8370
8372 0 482011.7 251979.45 85960 75 8371
8373 0 481949.03 252085.88 86040 51 8372
8374 0 481840.72 252265.5 86120 51 8373
8375 0 482266.56 251551 85560 90 8369
8376 0 482543.78 251368.06 85480 75 8375
8377 0 482837.88 251257.88 85400 141 8376
8378 0 482858.7 251188.4 85280 141 8377
8379 0 482824 251116.5 85200 160 8378
8380 0 482855.94 251290.66 85160 160 8379
8381 0 482948.78 251460.25 85040 160 8380
8382 0 482978.3 251426.6 85000 160 8381
8383 0 482789.44 251045.48 85120 160 8379
8384 0 482680.75 250914.25 85080 120 8383
8385 0 482672 250776.5 85040 120 8384
8386 0 482679.16 250698.84 85080 120 8385
8387 0 482724.06 250585.94 85240 120 8386
8388 0 482814.66 250584 85320 120 8387
8389 0 482859.97 250582.84 85360 120 8388
8390 0 482960.7 250540.61 85440 -1 8389
8391 0 482663 250639 85000 32 8385
8392 0 482575.75 250667.9 84840 32 8391
8393 0 482472.56 250546.28 84720 32 8392
8394 0 482539.2 250440.75 84680 32 8393
8395 0 482663.56 250404 84600 51 8394
8396 0 482752.3 250397.88 84560 51 8395
8397 0 482939.06 250300.89 84480 128 8396
8398 0 482977.94 250256.97 84400 128 8397
8399 0 483051.34 250212.67 84360 102 8398
8400 0 482890.12 250181.47 84320 128 8399
8401 0 482708.1 250143.36 84240 128 8400
8402 0 483197.5 250124 84280 102 8399
8403 0 483409.88 249959.86 84240 81 8402
8404 0 483467.7 249935.9 84280 81 8403
8405 0 483614.2 249908.84 84400 71 8404
8406 0 483388.47 249903.6 84200 81 8403
8407 0 483200 249344 83840 80 8406
8408 0 483136 249088 83840 51 8407
8409 0 483104 248832 83840 60 8408
8410 0 483072 248576 83920 32 8409
8411 0 483136 248320 83920 80 8410
8412 0 483200 248064 83920 75 8411
8413 0 483360 247872 83960 51 8412
8414 0 483552 247648 83960 60 8413
8415 0 483680 247424 84000 51 8414
8416 0 483712 247168 84040 40 8415
8417 0 483904 246976 84040 40 8416
8418 0 484096 246880 84040 51 8417
8419 0 485283.1 251326.9 85960 102 8359
8420 0 485291.84 251242.27 85920 102 8419
8421 0 485317.66 251168.1 85880 40 8420
8422 0 485395.8 250996 85840 40 8421
8423 0 485434.56 250915.78 85880 75 8422
8424 0 485486.8 250865.5 85920 75 8423
8425 0 491148.44 251858.62 86240 139 8343
8426 0 491032.62 252027.66 86320 75 8425
8427 0 491090.2 252138.33 86360 75 8426
8428 0 491117.06 252227.95 86400 75 8427
8429 0 491154.12 252383.53 86480 81 8428
8430 0 491138.03 252597.78 86560 120 8429
8431 0 491180.25 252725.23 86600 120 8430
8432 0 491101.88 252774.33 86640 124 8431
8433 0 491111.5 252696.34 86720 124 8432
8434 0 491244.56 252530.3 86760 120 8433
8435 0 491056.22 252739.28 86760 124 8433
8436 0 491009.44 252775.56 86800 60 8435
8437 0 490929.1 252817.11 86880 60 8436
8438 0 491372.53 252990.39 86560 91 8431
8439 0 491655.5 253418.78 86520 64 8438
8440 0 491758.44 253634.03 86480 64 8439
8441 0 491792.8 253586.38 86440 64 8440
8442 0 491753.34 253574.12 86280 64 8441
8443 0 491733.94 253570.86 86160 64 8442
8444 0 491900.56 253972.38 86440 -1 8440
8445 0 492249.03 254363.88 86400 -1 8444
8446 0 492287.7 254433.03 86320 -1 8445
8447 0 492405.94 254487.28 86200 -1 8446
8448 0 492312.25 254409.62 86440 -1 8445
8449 0 492317.5 254514.6 86560 -1 8448
8450 0 492276.53 254690.39 86640 -1 8449
8451 0 492218.12 254846.47 86680 -1 8450
8452 0 492100.6 255059.98 86840 -1 8451
8453 0 493891 248458.06 87760 176 8185
8454 0 494163 248554.06 87640 176 8453
8455 0 494259 248738.06 87480 150 8454
8456 0 494179 248954.06 87280 122 8455
8457 0 494307 249114.06 87200 122 8456
8458 0 494315.3 249199.03 87160 122 8457
8459 0 494265.9 249115.72 87120 122 8458
8460 0 494265.62 249105.17 87080 150 8459
8461 0 494337.12 249049.72 87000 150 8460
8462 0 494392.03 249010.56 86920 150 8461
8463 0 494624.88 248905.34 86800 148 8462
8464 0 494942.8 248842.08 86720 160 8463
8465 0 495393.2 248707.19 86640 178 8464
8466 0 495748.75 248608.16 86520 163 8465
8467 0 495849.06 248555 86400 163 8466
8468 0 496069.9 248459.69 86280 176 8467
8469 0 496605.38 248436.9 86120 150 8468
8470 0 497094.62 248442.16 86000 172 8469
8471 0 497299 248346.67 85920 183 8470
8472 0 497416.47 248436 85960 183 8471
8473 0 497551.03 248540.44 86000 183 8472
8474 0 497401.12 248299.38 85880 183 8471
8475 0 497459.84 248054.95 85720 172 8474
8476 0 497602 247836.62 85560 148 8475
8477 0 497769.78 247783.34 85440 178 8476
8478 0 497909.8 247647.88 85240 200 8477
8479 0 498071 247601.31 85000 164 8478
8480 0 498222.4 247549.62 84800 143 8479
8481 0 498296.8 247523.78 84600 150 8480
8482 0 498406.1 247506.78 84360 176 8481
8483 0 498503.5 247601.78 84160 204 8482
8484 0 498563.94 247643.36 83960 204 8483
8485 0 498728 247573.83 83760 237 8484
8486 0 498910.8 247410.73 83560 207 8485
8487 0 498824.1 247282.34 83520 237 8486
8488 0 498613.75 247085.98 83440 237 8487
8489 0 498508.2 247025.39 83400 -1 8488
8490 0 498388.66 246948.06 83360 -1 8489
8491 0 498270.1 246827.75 83280 -1 8490
8492 0 498049.88 246678.88 83200 -1 8491
8493 0 497878.56 246703.98 83080 -1 8492
8494 0 497720.56 246684.47 82960 -1 8493
8495 0 497399.2 246777.31 82920 -1 8494
8496 0 497264.44 246819.66 82880 -1 8495
8497 0 497489.3 246446.61 82880 -1 8494
8498 0 497368.88 246359.03 82840 -1 8497
8499 0 497138.3 246286.86 82760 -1 8498
8500 0 497098.12 246324.97 82640 -1 8499
8501 0 496858.6 246184.75 82560 -1 8500
8502 0 496692.53 246123.66 82520 51 8501
8503 0 496488.84 246140.38 82400 32 8502
8504 0 496249.2 246127.66 82280 32 8503
8505 0 496079.72 246163.88 82200 40 8504
8506 0 495979.3 246184.25 82120 40 8505
8507 0 495835.62 246202.72 81960 32 8506
8508 0 495632.56 246249.36 81880 104 8507
8509 0 495517.06 246240.83 81680 96 8508
8510 0 495471.34 246234.28 81560 96 8509
8511 0 495406.62 246257.6 81440 107 8510
8512 0 495298.47 246312.9 81360 107 8511
8513 0 495281.53 246420.16 81240 107 8512
8514 0 495232 246438 81200 80 8513
8515 0 495182.97 246345.5 81160 80 8514
8516 0 495160.53 246227.56 81080 51 8515
8517 0 495220.47 246160.62 81040 51 8516
8518 0 495275.2 246133.47 80960 51 8517
8519 0 495318 246118.89 80920 60 8518
8520 0 495331.5 246108.5 80880 45 8519
8521 0 495344.66 246098.33 80840 45 8520
8522 0 495357.94 246087.66 80800 45 8521
8523 0 495495 246103.9 80680 45 8522
8524 0 495198.88 246047.86 80800 60 8521
8525 0 495135.03 246028.56 80720 60 8524
8526 0 495182.5 246456.38 81160 86 8514
8527 0 494910.7 246485.56 81080 102 8526
8528 0 494640.2 246524 81000 128 8527
8529 0 494533.4 246500.31 80920 128 8528
8530 0 494406.7 246529 80800 115 8529
8531 0 494316.34 246569.67 80720 115 8530
8532 0 494298.5 246838.03 80680 96 8531
8533 0 494271.28 246589.88 80680 96 8531
8534 0 494218.34 246599.33 80600 96 8533
8535 0 494192.1 246604.42 80560 96 8534
8536 0 494103.2 246598.22 80520 96 8535
8537 0 494018.84 246545.81 80400 96 8536
8538 0 493782.44 246541.66 80360 128 8537
8539 0 493370.97 246943.66 80320 45 8538
8540 0 493261.22 246342.98 80320 122 8538
8541 0 493081.2 246261.78 80200 122 8540
8542 0 492852.75 246113.9 80120 124 8541
8543 0 492825.06 246092.55 79960 75 8542
8544 0 492735.62 246035.62 80000 75 8543
8545 0 492507.34 245973.8 79960 75 8544
8546 0 492833.3 246040.06 79920 75 8543
8547 0 492849.22 246004.5 79800 75 8546
8548 0 492758.03 245904.25 79720 60 8547
8549 0 492747 245882 79680 60 8548
8550 0 492724.53 245838.28 79600 60 8549
8551 0 492799 245791.4 79560 98 8550
8552 0 492836.7 245714.34 79480 98 8551
8553 0 492865.72 245679.67 79360 98 8552
8554 0 492874.25 245641 79240 98 8553
8555 0 492932.8 245473.38 79280 98 8554
8556 0 492876.62 245627.72 79200 98 8554
8557 0 492945.2 245518.25 79040 115 8556
8558 0 492961.78 245497.05 78960 115 8557
8559 0 492946.56 245458.38 78800 98 8558
8560 0 492951.16 245461.94 78600 98 8559
8561 0 492843.28 245515.6 78400 96 8560
8562 0 492592.3 245648.94 78160 80 8561
8563 0 492538.4 245739.03 78000 80 8562
8564 0 492533.2 245919.1 77800 101 8563
8565 0 492436.25 246068.34 77560 137 8564
8566 0 492265.3 246267.56 77280 120 8565
8567 0 492160.06 246356.53 77080 120 8566
8568 0 492024.72 246398.44 76800 137 8567
8569 0 492005 246359.14 76640 137 8568
8570 0 491989.88 246330.02 76520 137 8569
8571 0 492211.06 246359.67 76400 189 8570
8572 0 492478.8 246424.62 76360 189 8571
8573 0 492870.53 246432.77 76240 -1 8572
8574 0 492851.22 246377.39 76080 -1 8573
8575 0 492432.7 246444 75880 186 8574
8576 0 491947.6 246608.81 75720 64 8575
8577 0 491933.66 246730.08 75600 91 8576
8578 0 491763.38 246830.5 75480 91 8577
8579 0 491592.25 246905.03 75280 75 8578
8580 0 491466.47 247015.78 75080 122 8579
8581 0 491434.4 247085.31 74920 90 8580
8582 0 491389.34 247111.67 74880 90 8581
8583 0 491317.88 247075.48 74680 51 8582
8584 0 491269.2 247003.31 74560 51 8583
8585 0 491339.94 246977.78 74360 51 8584
8586 0 491785.84 247230.4 74200 102 8585
8587 0 491872.5 247305.19 74120 102 8586
8588 0 491866.62 247410.81 74040 75 8587
8589 0 492012.16 247531.58 73880 75 8588
8590 0 491977.28 247901.31 73760 -1 8589
8591 0 492005.8 247354.77 73840 75 8589
8592 0 492054.88 247323 73760 45 8591
8593 0 491222.9 246883.47 74320 51 8585
8594 0 491192.34 246837 74280 -1 8593
8595 0 491131.47 246744.73 74200 -1 8594
8596 0 491086.22 246702.62 74160 -1 8595
8597 0 491487.78 247154.81 74960 90 8581
8598 0 491691.97 247173.31 75000 60 8597
8599 0 491904.5 247214.53 75040 45 8598
8600 0 491967.4 247221.77 75080 45 8599
8601 0 491961.9 246081.56 76600 137 8569
8602 0 491989.6 245755.28 76560 -1 8601
8603 0 492540.06 246069.16 79640 60 8549
8604 0 493700.38 246588.12 80400 128 8538
8605 0 493570 246625.8 80520 71 8604
8606 0 499349.72 247608.69 83400 107 8486
8607 0 499712.12 247751.4 83360 178 8606
8608 0 500165.6 247927.7 83280 32 8607
8609 0 500212.34 247953 83240 32 8608
8610 0 500305.12 248003.06 83160 32 8609
8611 0 500433.1 248138.72 82960 32 8610
8612 0 500374.75 248062.47 82720 148 8611
8613 0 500551.94 248002.38 82600 194 8612
8614 0 500970.38 248212.06 82560 172 8613
8615 0 500870.84 248112.47 82520 172 8614
8616 0 500686 248011.44 82400 194 8615
8617 0 500633.34 247927 82320 194 8616
8618 0 500607.25 247885.4 82280 194 8617
8619 0 501395.84 248586.62 82520 166 8614
8620 0 501687.72 248853.62 82720 189 8619
8621 0 501932.6 248970.1 82800 189 8620
8622 0 502366 248923 82880 -1 8621
8623 0 502645.62 248824.45 82840 -1 8622
8624 0 502730.38 248755.38 82680 -1 8623
8625 0 502785.97 248655.34 82560 -1 8624
8626 0 502814.56 248618.84 82440 -1 8625
8627 0 502726.9 248794.12 82280 -1 8626
8628 0 502750 248885.22 82080 -1 8627
8629 0 502799.06 248876.12 82960 -1 8622
8630 0 503225.8 248995.19 83000 -1 8629
8631 0 503680.34 249137.19 83080 -1 8630
8632 0 504068 249107.62 83000 124 8631
8633 0 504330.5 249032.16 82840 80 8632
8634 0 504192.88 249226.19 82680 124 8633
8635 0 504121.5 249358.97 82640 124 8634
8636 0 503841.8 249735.16 82680 60 8635
8637 0 503753 250041.4 82600 51 8636
8638 0 503719.16 250167.14 82560 51 8637
8639 0 503686.75 250173.78 82520 71 8638
8640 0 503610.53 250265.19 82440 71 8639
8641 0 503473.12 250291.88 82360 75 8640
8642 0 503352.47 250360.06 82240 75 8641
8643 0 503091.56 250389.56 82160 124 8642
8644 0 503065.8 250441.66 82080 124 8643
8645 0 503035.75 250419.34 82000 45 8644
8646 0 502560 250656 81600 101 8645
8647 0 502336 250752 81480 86 8646
8648 0 502144 250752 81360 115 8647
8649 0 501920 250816 81200 60 8648
8650 0 501760 250944 81040 64 8649
8651 0 501600 250944 80840 96 8650
8652 0 501440 250976 80640 96 8651
8653 0 501280 251008 80440 51 8652
8654 0 501120 251008 80200 60 8653
8655 0 500960 251040 80000 122 8654
8656 0 500896 250976 79760 80 8655
8657 0 500736 250976 79560 64 8656
8658 0 500640 250816 79320 64 8657
8659 0 500512 250624 79160 81 8658
8660 0 500352 250496 79000 102 8659
8661 0 500160 250464 78840 60 8660
8662 0 499968 250304 78800 75 8661
8663 0 499840 250080 78640 75 8662
8664 0 499712 250048 78400 115 8663
8665 0 499648 249920 78160 40 8664
8666 0 499648 249664 78080 40 8665
8667 0 499680 249408 78160 120 8666
8668 0 499712 249152 78200 80 8667
8669 0 499808 248896 78160 71 8668
8670 0 499968 248704 78120 51 8669
8671 0 500096 248480 78120 80 8670
8672 0 500224 248224 78080 80 8671
8673 0 500384 248032 78000 75 8672
8674 0 500512 247808 78000 80 8673
8675 0 500704 247616 77920 40 8674
8676 0 500896 247456 77880 51 8675
8677 0 500896 247392 77800 51 8676
8678 0 502176 250528 81160 32 8648
8679 0 502176 250272 81160 32 8678
8680 0 502304 250080 81320 45 8679
8681 0 502432 249856 81320 40 8680
8682 0 502496 249600 81320 32 8681
8683 0 502528 249344 81240 60 8682
8684 0 502528 249088 81240 60 8683
8685 0 502560 248832 81120 60 8684
8686 0 502624 248704 81040 60 8685
8687 0 502692.56 250206.72 82240 60 8643
8688 0 504254.56 249273.83 82600 91 8635
8689 0 504428 249188.5 82520 80 8688
8690 0 504414.9 249346.81 82480 91 8689
8691 0 504432.25 249445.62 82320 75 8690
8692 0 504536.6 249546.56 82240 81 8691
8693 0 504590.1 249592.31 82160 81 8692
8694 0 504620.38 249712.31 82000 122 8693
8695 0 504783.3 249824.84 81840 115 8694
8696 0 504821.25 249835.75 81800 115 8695
8697 0 504935.94 249867.69 81680 115 8696
8698 0 505145.06 249988.5 81600 137 8697
8699 0 505299.75 250064.38 81520 124 8698
8700 0 505435.22 250159.75 81480 107 8699
8701 0 505713.7 250394.5 81400 135 8700
8702 0 506126.5 250713.69 81280 124 8701
8703 0 506308.8 250788.78 81160 122 8702
8704 0 506436.94 250841.38 81000 90 8703
8705 0 506480.3 250831.19 80800 90 8704
8706 0 506486.66 250865.48 80600 90 8705
8707 0 506500.4 250888.4 80400 96 8706
8708 0 506575 250937.34 80160 128 8707
8709 0 506624.4 250920.69 79960 107 8708
8710 0 506733.44 250889.05 79800 107 8709
8711 0 507101.7 250906.42 79640 120 8710
8712 0 507347.03 250994.62 79440 75 8711
8713 0 507530.06 251125.39 79280 136 8712
8714 0 507616.4 251251.4 79120 136 8713
8715 0 507638.12 251283.33 79080 131 8714
8716 0 507559.12 251414.5 79000 131 8715
8717 0 507540.28 251501.1 78920 131 8716
8718 0 507514.7 251548.34 78800 131 8717
8719 0 507824.38 251568.56 78600 153 8718
8720 0 508178.38 251577.25 78560 107 8719
8721 0 508654.44 251635.78 78520 150 8720
8722 0 508541.34 251672.61 78480 150 8721
8723 0 508306.25 251689.12 78280 108 8722
8724 0 508308.5 251916.81 78080 -1 8723
8725 0 508704.75 252391.52 77960 101 8724
8726 0 508684 252483 77920 101 8725
8727 0 508520.25 252594.39 77960 45 8726
8728 0 508279.8 252691.58 77960 45 8727
8729 0 508663 252573.52 77880 45 8726
8730 0 508652.12 252703.22 77800 45 8729
8731 0 508485.12 252975.86 77640 90 8730
8732 0 508410.6 253082.4 77480 124 8731
8733 0 508391.78 253108.9 77440 124 8732
8734 0 508235.8 253267.78 77280 136 8733
8735 0 508103.88 253392.84 77160 120 8734
8736 0 507889.94 253601.62 77080 136 8735
8737 0 507788.47 253827.84 76960 128 8736
8738 0 507592.34 254109.5 76840 96 8737
8739 0 507535.56 254198.22 76720 96 8738
8740 0 507441.12 254301.03 76600 104 8739
8741 0 507434.47 254444.78 76440 104 8740
8742 0 507364.3 254428.34 76400 148 8741
8743 0 507263.9 254315.02 76280 148 8742
8744 0 507328 254167.78 76120 172 8743
8745 0 507414.88 254258.77 75920 90 8744
8746 0 507421 254283.4 75840 139 8745
8747 0 507465.16 254156.34 75800 81 8746
8748 0 507589.25 253965.72 75680 45 8747
8749 0 507716.3 253861.14 75640 45 8748
8750 0 507702.7 253848.34 75560 45 8749
8751 0 507910.88 253792.78 75680 32 8749
8752 0 507429.72 254320.02 75720 139 8746
8753 0 507510 254488.5 75560 122 8752
8754 0 507537.7 254615.8 75480 122 8753
8755 0 507496.88 254669.81 75320 120 8754
8756 0 507468.25 254775.84 75160 136 8755
8757 0 507497.97 255125.5 75040 115 8756
8758 0 507641.78 255441.16 75000 120 8757
8759 0 507718.97 255499.19 74880 120 8758
8760 0 507766.1 255624.25 74680 104 8759
8761 0 507846.03 255793.94 74640 108 8760
8762 0 507951.34 255897.9 74560 101 8761
8763 0 508078.7 256011.94 74400 101 8762
8764 0 508143.25 256188.19 74240 102 8763
8765 0 508344.94 256496.12 74200 107 8764
8766 0 508239.2 256518.58 74240 91 8765
8767 0 507940.2 256576.1 74360 91 8766
8768 0 508435.34 256499.19 74160 107 8765
8769 0 508503.56 256470.62 74000 107 8768
8770 0 508526.28 256474.28 73960 107 8769
8771 0 508195.28 256825.22 73920 153 8770
8772 0 507876.3 257230.53 73880 80 8771
8773 0 507611.38 257632.12 73840 120 8772
8774 0 507294.2 258020.81 73800 122 8773
8775 0 507212.28 258089.03 73720 122 8774
8776 0 507469.72 257956.22 73680 107 8775
8777 0 507710.34 257902.88 73600 107 8776
8778 0 507162.9 258146.5 73600 120 8775
8779 0 507084.75 258182.81 73520 120 8778
8780 0 507009.84 258207.16 73480 122 8779
8781 0 506824.28 258274.08 73400 122 8780
8782 0 506310.06 258465.05 73360 102 8781
8783 0 505931.22 258698.02 73320 104 8782
8784 0 505833.88 258760.27 73360 104 8783
8785 0 505721.97 258869.2 73440 98 8784
8786 0 505348.28 259243.36 73480 60 8785
8787 0 505118.38 259526.69 73400 90 8786
8788 0 504909.25 259909.81 73360 96 8787
8789 0 504797.12 260154.1 73320 90 8788
8790 0 504747.94 260285.31 73240 81 8789
8791 0 504750.88 260389.44 73160 81 8790
8792 0 504932.12 259935.03 73400 96 8788
8793 0 504906 259988.81 73520 90 8792
8794 0 506138.12 258851.69 73040 51 8783
8795 0 506350.78 258928.9 72880 71 8794
8796 0 506453.44 258901.28 72840 40 8795
8797 0 506525.44 258906.22 72640 40 8796
8798 0 506519.44 259095.17 72520 32 8797
8799 0 506420.97 259235.08 72400 32 8798
8800 0 506418.5 259331 72320 60 8799
8801 0 506723.6 259231.44 72280 40 8800
8802 0 507128.5 259013.22 72200 51 8801
8803 0 506415.62 259427.28 72240 75 8800
8804 0 506285 259559.66 72120 86 8803
8805 0 506202.53 259776.69 72000 75 8804
8806 0 506193.5 259844.5 71960 75 8805
8807 0 505861.5 259847.78 71920 40 8806
8808 0 506184.06 259912.45 71920 75 8806
8809 0 506187.5 260149.89 71800 51 8808
8810 0 506199.5 260307.52 71760 75 8809
8811 0 506097.9 260408.77 71720 75 8810
8812 0 506094.25 260505.02 71680 120 8811
8813 0 506164.5 260627.25 71480 120 8812
8814 0 506106.47 260697.56 71440 120 8813
8815 0 506004.16 260809.03 71320 98 8814
8816 0 505941.62 260882.56 71280 32 8815
8817 0 505885.3 260961.1 71240 32 8816
8818 0 506488.1 260749.1 71400 60 8813
8819 0 505978.22 259540.72 71960 40 8805
8820 0 505940.22 259500.69 71880 40 8819
8821 0 506077.34 258449.23 73400 102 8782
8822 0 505975 258315.88 73440 102 8821
8823 0 505951.75 258286.19 73480 102 8822
8824 0 505924.16 258286.28 73520 102 8823
8825 0 508660.38 256494.31 73720 124 8770
8826 0 508798.6 256508.75 73600 124 8825
8827 0 508861.44 256518.33 73560 124 8826
8828 0 509052.8 256455.88 73400 96 8827
8829 0 509179.34 256527.47 73240 71 8828
8830 0 509329.75 256617.69 73080 96 8829
8831 0 509535.7 256600.64 72880 96 8830
8832 0 509645.34 256653.16 72720 71 8831
8833 0 509700.38 256760.16 72520 71 8832
8834 0 509695.16 256911.14 72280 -1 8833
8835 0 509723.94 256994.66 72080 -1 8834
8836 0 509732.5 257113 71880 -1 8835
8837 0 509786.6 257193.75 71720 -1 8836
8838 0 509935.44 257118.33 71520 -1 8837
8839 0 510065.5 257173.72 71360 -1 8838
8840 0 510124.53 257265.81 71160 90 8839
8841 0 510102.38 257326.16 70960 71 8840
8842 0 510033.34 257339.81 70720 91 8841
8843 0 509946.2 257317.31 70520 81 8842
8844 0 509897.3 257358.83 70360 81 8843
8845 0 509815 257397 70320 81 8844
8846 0 510039 257391.89 70280 81 8845
8847 0 510122.8 257490.44 70200 81 8846
8848 0 509651.06 257473.36 70240 71 8845
8849 0 509480.3 257576.14 70120 108 8848
8850 0 509434.47 257645.31 70040 108 8849
8851 0 509192.97 257681.22 69920 75 8850
8852 0 508925.53 257769.52 69840 98 8851
8853 0 508649.88 257895.16 69720 90 8852
8854 0 508384.66 258011 69640 104 8853
8855 0 508252.38 258068.6 69600 96 8854
8856 0 507996 258058.6 69440 98 8855
8857 0 507931.78 258055.56 69400 98 8856
8858 0 507861.66 258050.67 69280 98 8857
8859 0 507670.38 258117.58 69080 96 8858
8860 0 507333.88 258158.1 68880 75 8859
8861 0 507135.75 258090.56 68720 51 8860
8862 0 506967.94 257991.08 68640 51 8861
8863 0 506728.97 257704.53 68560 120 8862
8864 0 506487.8 257372.77 68600 32 8863
8865 0 506320.8 257106.5 68480 32 8864
8866 0 506282.75 257093.75 68440 32 8865
8867 0 506437.9 257105.53 68400 32 8866
8868 0 506620.25 257137.1 68240 32 8867
8869 0 506701.3 257111.72 68160 32 8868
8870 0 506167.6 257056.66 68320 32 8866
8871 0 505956.53 257012.95 68240 32 8870
8872 0 505812.97 256931.5 68200 32 8871
8873 0 505778.56 256904.31 68120 124 8872
8874 0 505694.62 256846.16 68040 124 8873
8875 0 505630.34 256820.67 67960 122 8874
8876 0 505547.4 256614.66 68000 122 8875
8877 0 505604.94 256478.94 68080 32 8876
8878 0 505598.28 256807.58 67920 122 8875
8879 0 505518 256730.67 67840 122 8878
8880 0 505689.44 257083.88 67800 124 8879
8881 0 505717.25 257217.5 67760 124 8880
8882 0 505477.72 256691.5 67800 101 8879
8883 0 505563 256668.88 67640 101 8882
8884 0 505658.06 256608.89 67520 51 8883
8885 0 505716.28 256574.47 67440 51 8884
8886 0 505695.66 256477.53 67320 90 8885
8887 0 505690.34 256444 67280 90 8886
8888 0 505783.03 256490.72 67240 90 8887
8889 0 505897.56 256616.75 67200 90 8888
8890 0 505679.25 256376.19 67200 90 8887
8891 0 505604.16 256240.17 67160 102 8890
8892 0 505387.12 255973.1 67120 102 8891
8893 0 505331.8 255793.78 67080 75 8892
8894 0 505264.78 255685.72 67040 75 8893
8895 0 505132.7 255573.53 66920 75 8894
8896 0 504732.38 255275.97 66880 60 8895
8897 0 504382.06 255284.11 66840 40 8896
8898 0 504174.4 255345.38 66720 86 8897
8899 0 504004.53 255307.52 66560 107 8898
8900 0 503731.75 255363.25 66400 64 8899
8901 0 503448.3 255315.39 66200 32 8900
8902 0 503391.78 255398.9 66160 60 8901
8903 0 503389.16 255483.56 66120 60 8902
8904 0 503426.62 255055.56 66080 32 8901
8905 0 505443.7 256634.75 67880 101 8878
8906 0 505106.88 256687.11 67840 101 8905
8907 0 508248.9 258146.78 69680 98 8854
8908 0 508202.75 258191.58 69840 98 8907
8909 0 509581.75 257242.62 71920 -1 8836
8910 0 507677.94 255481.98 75040 120 8758
8911 0 507687.75 255497.25 75080 120 8910
8912 0 507716.72 255542.75 75200 120 8911
8913 0 507111.3 254763.64 75120 120 8756
8914 0 506569.22 254850.06 75200 71 8913
8915 0 505952 255232 75200 75 8914
8916 0 505728 255296 75040 75 8915
8917 0 505472 255328 75040 64 8916
8918 0 505216 255360 74960 64 8917
8919 0 505056 255360 74760 64 8918
8920 0 504896 255360 74560 64 8919
8921 0 504800 255296 74320 71 8920
8922 0 504800 255264 74040 45 8921
8923 0 504736 255104 73800 51 8922
8924 0 504672 255008 73760 40 8923
8925 0 507576.5 254555.66 76360 -1 8741
8926 0 507768.75 254752.44 76320 -1 8925
8927 0 507856.1 254896.06 76240 -1 8926
8928 0 508739.94 252873.94 77440 90 8732
8929 0 508833.8 252838.61 77400 90 8928
8930 0 508870.66 252812.6 77480 90 8928
8931 0 509127.22 251429.02 78560 60 8721
8932 0 509240.03 251365.66 78520 60 8931
8933 0 507910.8 251189.53 79080 136 8714
8934 0 508042.38 251030.36 79120 -1 8933
8935 0 504709.72 249684.16 81760 115 8696
8936 0 504586.7 249504.69 81720 122 8935
8937 0 504601.06 249102.92 82440 124 8689
8938 0 504913.75 249021.97 82400 124 8937
8939 0 505330.44 248962.16 82320 108 8938
8940 0 505572.44 248961.88 82240 124 8939
8941 0 506015.6 248942.56 82040 40 8940
8942 0 506400.66 248992.22 81880 102 8941
8943 0 506763.7 249197.44 81720 122 8942
8944 0 506819.94 249241.25 81640 108 8943
8945 0 506915.06 249349.62 81480 64 8944
8946 0 507069.56 249372.42 81200 71 8945
8947 0 507336.5 249549.4 80960 98 8946
8948 0 507588.12 249576.38 80720 128 8947
8949 0 507819.4 249522.84 80640 104 8948
8950 0 507839.56 249557.6 80600 104 8949
8951 0 507812.44 249682.53 80520 102 8950
8952 0 507785.47 249995.14 80360 102 8951
8953 0 507787.25 250056.61 80200 102 8952
8954 0 507833.16 250026.33 80160 102 8953
8955 0 508064.16 249872.89 79960 32 8954
8956 0 508155.9 249841.78 79880 64 8955
8957 0 508425.03 249719.67 79680 32 8956
8958 0 508587.47 249621.03 79600 32 8957
8959 0 508842.7 249654.56 79440 32 8958
8960 0 509012.94 249659.34 79200 75 8959
8961 0 509184.78 249712.75 79000 120 8960
8962 0 509296.66 249723.34 78800 120 8961
8963 0 509443.5 249832.28 78560 140 8962
8964 0 509503.62 249948.75 78440 139 8963
8965 0 509411.53 250095.33 78240 148 8964
8966 0 509358.62 250061.58 78040 143 8965
8967 0 509410 250110.98 77880 143 8966
8968 0 509471.8 250198.14 77680 176 8967
8969 0 509496.6 250158.06 77480 185 8968
8970 0 509531.44 250226.45 77200 202 8969
8971 0 509519.66 250219 77120 202 8970
8972 0 509679.38 250389.47 77160 202 8971
8973 0 509769.44 250497.9 77120 202 8972
8974 0 509496.66 250205.05 76960 124 8971
8975 0 509508.66 250117.94 76920 124 8974
8976 0 509514.5 250068.5 76840 150 8975
8977 0 509826.84 249948.88 76800 -1 8976
8978 0 509519.62 250018.75 76760 150 8976
8979 0 509473.16 249863.11 76640 150 8978
8980 0 509801.8 249750.31 76600 -1 8979
8981 0 509377.8 249930.27 76600 150 8979
8982 0 509245.4 249972.1 76440 96 8981
8983 0 509147.5 249955.6 76240 96 8982
8984 0 509137.1 249893.97 76040 32 8983
8985 0 509149.5 249808.19 75840 32 8984
8986 0 509032.1 249879.4 75680 60 8985
8987 0 508919.53 249965.86 75520 120 8986
8988 0 508842.34 249994.5 75400 120 8987
8989 0 508671.44 250071.72 75280 128 8988
8990 0 508745.25 250042.64 75240 128 8989
8991 0 508847.8 249982.86 75120 115 8990
8992 0 509034.2 249889.12 75160 120 8991
8993 0 509196.16 250016.06 75120 -1 8992
8994 0 509064.25 249864.16 75080 115 8992
8995 0 509043.06 249848.28 75000 115 8994
8996 0 508767.2 250021.5 75080 115 8991
8997 0 508687.47 250050.16 74880 71 8996
8998 0 508658.94 250070.94 74680 71 8997
8999 0 508619 250105.92 74640 71 8998
9000 0 508609.3 250129.42 74520 102 8999
9001 0 508603.94 250158.52 74440 102 9000
9002 0 508614.78 250201.53 74360 102 9001
9003 0 508598.8 250262.69 74280 81 9002
9004 0 508583.34 250313.08 74160 81 9003
9005 0 508588.3 250381.94 74040 101 9004
9006 0 508643.06 250458.58 73880 120 9005
9007 0 508709.3 250451.72 73760 120 9006
9008 0 508709.72 250575.1 73560 96 9007
9009 0 508585.38 250643 73400 96 9008
9010 0 508479.47 250667.47 73320 90 9009
9011 0 508426.72 250663.31 73200 90 9010
9012 0 508366.62 250637.9 73040 64 9011
9013 0 508315.22 250661.69 72800 64 9012
9014 0 508166.34 250720.66 72600 107 9013
9015 0 507892.44 250771.22 72480 107 9014
9016 0 507429.6 250906.44 72520 40 9015
9017 0 507346.1 250913.6 72560 40 9016
9018 0 507963.25 250669.78 72440 107 9015
9019 0 508019.1 250619.69 72320 45 9018
9020 0 508043.5 250571.22 72200 45 9019
9021 0 508017.9 250534.31 72000 60 9020
9022 0 507918 250474.88 71800 71 9021
9023 0 507810.12 250344.88 71720 60 9022
9024 0 507708 250259 71680 32 9023
9025 0 507562.7 250126.06 71480 120 9024
9026 0 507419.2 250040.4 71440 120 9025
9027 0 506986.72 250104.8 71480 81 9026
9028 0 506650.62 250127.47 71360 96 9027
9029 0 506565.94 250134.6 71320 96 9028
9030 0 506435.75 250078.88 71160 96 9029
9031 0 506230.3 250015.75 71080 140 9030
9032 0 506112.06 250000.38 70960 140 9031
9033 0 506010.2 249981.48 70800 143 9032
9034 0 505718.53 249870.22 70760 108 9033
9035 0 505470.5 249806.27 70640 96 9034
9036 0 505148.2 249748.97 70600 101 9035
9037 0 504979.03 249788.69 70640 101 9036
9038 0 504929.97 249651.5 70520 101 9036
9039 0 504830.78 249579.72 70440 98 9038
9040 0 504691.12 249520.47 70360 32 9039
9041 0 504477.44 249445.44 70320 40 9040
9042 0 504604.56 249453.88 70280 32 9041
9043 0 504625 249444.33 70240 32 9042
9044 0 504665.25 249424.97 70160 60 9043
9045 0 504567.53 249418.75 69960 81 9044
9046 0 504307.25 249398.56 69760 96 9045
9047 0 504284.5 249442.19 69600 101 9046
9048 0 504153.8 249446.25 69440 51 9047
9049 0 504550.25 249507.3 69560 60 9047
9050 0 504620.1 249514.5 69480 60 9049
9051 0 504203.88 249403.1 70360 60 9041
9052 0 504190.25 249403.1 70400 60 9051
9053 0 506216.5 250353.6 70840 140 9033
9054 0 507525.72 249909.81 71320 86 9026
9055 0 507575.5 249805 71280 86 9054
9056 0 507625.2 249699.64 71240 120 9055
9057 0 507663.5 249600.03 71200 120 9056
9058 0 507393.06 249434.66 71160 120 9057
9059 0 507183.12 249370.75 71120 120 9058
9060 0 507081.5 249290.62 71040 -1 9059
9061 0 507851.8 249401.45 71160 134 9057
9062 0 507886.44 249407.84 71120 134 9061
9063 0 507921.9 249390.86 70880 101 9062
9064 0 507967.44 249411 70680 101 9063
9065 0 507947.66 249404.83 70640 101 9064
9066 0 507850.88 249373.97 70440 102 9065
9067 0 507850.22 249274.03 70320 32 9066
9068 0 507846 249250.5 70280 32 9067
9069 0 507834.25 249180.47 70160 32 9068
9070 0 507872.7 249076.5 70000 32 9069
9071 0 507845 248973.92 69880 32 9070
9072 0 507779.5 248957.92 69720 -1 9071
9073 0 507669.1 248939.27 69560 -1 9072
9074 0 507610.56 248909.06 69360 -1 9073
9075 0 507573.6 248898 69320 -1 9074
9076 0 507512.4 248866 69160 -1 9075
9077 0 507496.94 248858.16 69120 -1 9076
9078 0 507418.75 248909.84 69000 -1 9077
9079 0 507371.2 248960.9 68920 -1 9078
9080 0 507280.3 249108.05 68800 -1 9079
9081 0 507286.7 249171.44 68760 -1 9080
9082 0 507288 249205.47 68640 -1 9081
9083 0 507342.66 249253.98 68480 -1 9082
9084 0 507378.25 249294.62 68280 -1 9083
9085 0 507243.06 249287.27 68120 -1 9084
9086 0 507177.1 249249.03 68000 -1 9085
9087 0 507128.84 249213.56 67840 -1 9086
9088 0 507084.28 249124.56 67680 -1 9087
9089 0 507266.2 249020.38 67520 -1 9088
9090 0 507390.5 248988.05 67440 -1 9089
9091 0 507571.9 248923.1 67360 -1 9090
9092 0 507615.62 248866.5 67240 -1 9091
9093 0 507584.47 248860.67 67120 -1 9092
9094 0 507709.16 248540.56 67080 -1 9093
9095 0 507702.84 248048.53 67040 -1 9094
9096 0 507523.88 248886.94 66960 -1 9093
9097 0 507030.38 249145.44 66920 -1 9096
9098 0 506923.84 249152.16 66960 -1 9097
9099 0 506618.16 249118.81 67000 -1 9098
9100 0 507349.66 249050.38 66880 -1 9097
9101 0 507591.78 248902.44 66760 -1 9100
9102 0 507639 248867.05 66720 -1 9101
9103 0 507726.4 248842.89 66680 -1 9102
9104 0 507875.1 248848.81 66600 -1 9103
9105 0 507604.62 248986.28 69120 -1 9076
9106 0 507654.12 249110.7 69040 -1 9105
9107 0 507816.2 249031.03 69520 -1 9073
9108 0 508093.47 249270.72 69440 -1 9107
9109 0 508208.7 249308.14 69360 -1 9108
9110 0 507589.6 249534.03 70240 32 9068
9111 0 507474.28 249634.92 70160 32 9110
9112 0 508017.66 249447.69 70600 102 9065
9113 0 508188.7 249474.56 70560 102 9112
9114 0 508030.8 249200.8 71240 134 9061
9115 0 508023.72 249101.23 71320 134 9114
9116 0 507517.56 250017.31 71240 120 9055
9117 0 507507.62 250092 71120 120 9116
9118 0 507483.44 250262.84 71000 -1 9117
9119 0 507548.53 250031.66 71800 120 9023
9120 0 507464.47 249811.6 71840 86 9119
9121 0 507362 249723.2 71920 -1 9120
9122 0 507595.38 251043.9 72440 51 9015
9123 0 507568.84 251093.12 72400 51 9122
9124 0 507648 251552 72040 45 9123
9125 0 507776 251744 71920 51 9124
9126 0 507840 251936 71760 51 9125
9127 0 507904 252128 71560 75 9126
9128 0 507776 252224 71360 64 9127
9129 0 507648 252320 71160 64 9128
9130 0 507552 252384 70920 60 9129
9131 0 507584 252480 70680 60 9130
9132 0 507616 252640 70480 45 9131
9133 0 507616 252800 70280 51 9132
9134 0 507616 253056 70160 81 9133
9135 0 507744 253248 69960 40 9134
9136 0 507904 253408 69760 60 9135
9137 0 508000 253472 69600 91 9136
9138 0 508032 253280 69400 51 9137
9139 0 508064 253120 69280 32 9138
9140 0 508096 253696 69480 51 9137
9141 0 508096 253856 69280 45 9140
9142 0 508096 253984 69120 51 9141
9143 0 508889.72 250777.02 73520 96 9008
9144 0 508498.3 250254.89 75240 108 8989
9145 0 508235.25 250558.1 75320 80 9144
9146 0 507982.56 250774.19 75200 157 9145
9147 0 507718.47 250981.53 75160 122 9146
9148 0 507457.12 251129.66 75120 81 9147
9149 0 507205.06 251371.28 75080 60 9148
9150 0 507031.3 251456.47 74960 71 9149
9151 0 506832.5 251638.38 74880 71 9150
9152 0 506698.34 251707.33 74920 98 9151
9153 0 506632.4 251836.47 74880 98 9152
9154 0 506637.7 251900.84 74800 60 9153
9155 0 506637.62 251930.12 74720 60 9154
9156 0 506592.84 251913.64 74680 60 9155
9157 0 506688.44 251993.88 74560 51 9156
9158 0 506818 252123.52 74400 51 9157
9159 0 506431.4 251845.6 75000 75 9152
9160 0 506149.75 251882.28 75120 71 9159
9161 0 506442 251819.86 75160 75 9160
9162 0 506447.6 251793.97 75240 75 9161
9163 0 505998.66 251867.08 75240 71 9160
9164 0 505911.62 251898.33 75280 90 9163
9165 0 505839.56 251978.36 75320 90 9164
9166 0 505970.62 251909 75080 90 9160
9167 0 505805.12 251929.64 74920 75 9166
9168 0 505579.06 251963.03 74880 75 9167
9169 0 505283.88 252016.6 74800 75 9168
9170 0 505072.97 252028.53 74640 64 9169
9171 0 505032.75 252025.5 74600 64 9170
9172 0 504860.88 252056.88 74640 32 9171
9173 0 504800.06 252047.67 74720 32 9172
9174 0 504912.44 252014.6 74480 71 9171
9175 0 504813.44 252052.9 74280 71 9174
9176 0 504802.88 252121.5 74120 60 9175
9177 0 504748.9 252160.58 73960 32 9176
9178 0 504736.7 252173.86 73920 32 9177
9179 0 504224 252096 73720 32 9178
9180 0 503968 252096 73720 51 9179
9181 0 503712 252128 73720 75 9180
9182 0 503552 252128 73680 128 9181
9183 0 503360 252288 73840 60 9182
9184 0 503136 252352 73960 45 9183
9185 0 502912 252416 74080 45 9184
9186 0 502688 252512 74200 51 9185
9187 0 502528 252640 74360 32 9186
9188 0 502528 252832 74360 45 9187
9189 0 503584 251968 73480 102 9182
9190 0 503520 251776 73320 45 9189
9191 0 503456 251552 73200 51 9190
9192 0 503328 251360 73040 40 9191
9193 0 507716.38 250177.25 80120 134 8954
9194 0 507710.28 250375.3 80080 134 9193
9195 0 507762.3 250585.11 80040 153 9194
9196 0 507547.25 250355.97 80400 153 8952
9197 0 507417.72 250576.34 80520 124 9196
9198 0 507290.75 250734.25 80600 124 9197
9199 0 507254.75 250831.9 80640 172 9198
9200 0 507240.03 250695.77 80800 172 9199
9201 0 507324.78 250715.72 80840 172 9200
9202 0 507295.7 250823.62 80880 75 9201
9203 0 507035.97 250576.19 80840 71 9200
9204 0 507418.75 251333.6 80560 80 9198
9205 0 508181.22 249394 80840 51 8949
9206 0 508338.5 249289 80880 86 9205
9207 0 508490.5 249164.75 80840 120 9206
9208 0 508656.25 249113.19 80800 75 9207
9209 0 508762.25 249013.16 80720 75 9208
9210 0 508856 248983.5 80680 81 9209
9211 0 508950.2 248954.28 80640 81 9210
9212 0 509027.38 248997.84 80600 81 9211
9213 0 509096.9 248999.94 80520 81 9212
9214 0 509057.97 248950.06 80400 81 9213
9215 0 508999.06 248880.34 80280 81 9214
9216 0 509041.34 248720.9 80120 98 9215
9217 0 509104 248637.5 80040 98 9216
9218 0 508766.2 248666.03 80080 98 9217
9219 0 509167.12 248554.4 79960 124 9217
9220 0 509295.56 248361.53 79880 51 9219
9221 0 509360.6 248083.16 79840 32 9220
9222 0 509281.56 248366.42 79800 51 9221
9223 0 509253.7 248363.53 79640 51 9222
9224 0 509301 248319.62 79440 51 9223
9225 0 509322 248367.81 79280 -1 9224
9226 0 509450.66 247754.06 79800 81 9221
9227 0 509605.3 247420.06 79760 128 9226
9228 0 509908.03 247076.12 79800 115 9227
9229 0 509911.44 246934.53 79920 115 9228
9230 0 509917.25 246887.56 80000 115 9229
9231 0 510208 246528 80480 60 9230
9232 0 510368 246464 80680 75 9231
9233 0 510464 246400 80920 71 9232
9234 0 510496 246272 81160 60 9233
9235 0 510560 246144 81400 71 9234
9236 0 510656 245984 81640 80 9235
9237 0 510624 245792 81480 64 9236
9238 0 510432 245632 81440 102 9237
9239 0 510336 245440 81280 60 9238
9240 0 510336 245376 81240 71 9239
9241 0 510368 245120 81280 51 9240
9242 0 510464 244864 81280 45 9241
9243 0 510496 244608 81280 64 9242
9244 0 510656 244448 81240 51 9243
9245 0 510400 245440 81000 71 9240
9246 0 510496 245568 80800 60 9245
9247 0 510624 245760 80680 45 9246
9248 0 510624 245984 80520 51 9247
9249 0 510624 246048 80480 60 9248
9250 0 509737.75 247321.92 79680 128 9227
9251 0 509793.56 247175.19 79560 139 9250
9252 0 509970.88 246964.45 79360 60 9251
9253 0 510162.62 246955.22 79320 60 9252
9254 0 510228.38 246906.7 79200 32 9253
9255 0 510307.8 246875.78 79040 64 9254
9256 0 510426.38 246883.34 78840 64 9255
9257 0 510622.5 246883.88 78640 81 9256
9258 0 510715.38 246627.97 78680 81 9257
9259 0 510707.22 246595.42 78720 81 9258
9260 0 510816.84 246907.31 78560 75 9257
9261 0 510918.06 246974.89 78440 40 9260
9262 0 508882.03 248841.78 80720 81 9210
9263 0 508495.7 249184.31 80920 120 9206
9264 0 508675.6 248963.19 81000 120 9263
9265 0 506806 249347.75 81840 122 8943
9266 0 506820 249398.42 81880 122 9265
9267 0 501626.3 249128.86 82840 60 8621
9268 0 501377.12 249271.23 82880 71 9267
9269 0 501240.25 249348.77 82960 60 9268
9270 0 500800 249824 83120 75 9269
9271 0 500672 250048 83160 80 9270
9272 0 500544 250272 83200 80 9271
9273 0 500416 250496 83120 51 9272
9274 0 500224 250688 83040 51 9273
9275 0 499968 250784 83040 86 9274
9276 0 499744 250944 83040 80 9275
9277 0 499520 251136 83040 51 9276
9278 0 499328 251328 83040 81 9277
9279 0 499136 251488 83080 45 9278
9280 0 498944 251680 83080 45 9279
9281 0 498752 251872 83160 60 9280
9282 0 498528 252064 83160 60 9281
9283 0 498368 252224 83280 32 9282
9284 0 498208 252384 83400 45 9283
9285 0 498048 252544 83600 102 9284
9286 0 497984 252576 83680 71 9285
9287 0 497920 252736 83880 51 9286
9288 0 497920 252832 84120 45 9287
9289 0 498016 252768 84360 96 9288
9290 0 498144 252672 84600 60 9289
9291 0 498144 252544 84760 32 9290
9292 0 498144 252352 84920 81 9291
9293 0 498336 252160 84920 45 9292
9294 0 498560 252032 84840 60 9293
9295 0 498816 251968 84800 40 9294
9296 0 499072 251872 84800 40 9295
9297 0 499328 251776 84800 40 9296
9298 0 498016 252256 85120 64 9292
9299 0 497888 252128 85320 51 9298
9300 0 497824 251904 85480 96 9299
9301 0 497760 251744 85680 75 9300
9302 0 497728 251680 85920 64 9301
9303 0 497728 251648 86040 32 9302
9304 0 498400 252608 84800 51 9291
9305 0 498656 252640 84920 51 9304
9306 0 497760 252448 83680 51 9286
9307 0 497504 252320 83640 40 9306
9308 0 497408 252288 83640 71 9307
9309 0 500655.78 248068.19 83280 32 8609
9310 0 500806.78 248108.14 83360 -1 9309
9311 0 499562.5 247559.14 83360 107 8606
9312 0 499711.8 247268.06 83400 178 9311
9313 0 484451 250746.06 91080 -1 7738
9314 0 484419 250746.06 91200 -1 9313
9315 0 483935.28 250819.98 91560 -1 9314
9316 0 483773 250779.36 91680 -1 9315
9317 0 482115 251946.06 90960 -1 7736
9318 0 481915 252314.06 90920 -1 9317
9319 0 481995 252650.06 90880 -1 9318
9320 0 481955 252746.03 90840 -1 9319
9321 0 481963 252938.03 90720 -1 9320
9322 0 481923 253034.06 90640 -1 9321
9323 0 476723 252290.06 92440 -1 7727
9324 0 476515 251842.14 92520 -1 9323
9325 0 476371 251682.14 92600 -1 9324
9326 0 476343 251642.03 92760 -1 9325
9327 0 475963 251322.03 92920 -1 9326
9328 0 475451 250854.03 93040 60 9327
9329 0 474867 250782.06 93040 71 9328
9330 0 474355 250134.06 92960 178 9329
9331 0 474291 249846.06 92880 120 9330
9332 0 473995 249654.06 92760 81 9331
9333 0 473803 249374.06 92680 122 9332
9334 0 473707 249262.06 92560 122 9333
9335 0 473544.5 249157.62 92520 91 9334
9336 0 473312.94 248867.66 92480 60 9335
9337 0 473207.97 248647.03 92600 60 9336
9338 0 473146.84 248507 92720 -1 9337
9339 0 473300.56 248855.94 92440 60 9336
9340 0 473225 248862.55 92320 81 9339
9341 0 473093.8 248876.03 92240 81 9340
9342 0 473011.9 248883.12 92120 81 9341
9343 0 472875.06 248916.31 91960 81 9342
9344 0 472745 249019.72 91800 81 9343
9345 0 472578.12 249057.1 91600 120 9344
9346 0 472367.62 249182.6 91480 150 9345
9347 0 472274.25 249361.75 91360 150 9346
9348 0 472384.25 249544.25 91160 198 9347
9349 0 472223.5 249623.5 91040 192 9348
9350 0 471881.12 249912.67 91080 164 9349
9351 0 471805.4 249932.12 91200 164 9350
9352 0 471768.4 249934.88 91240 164 9351
9353 0 472170.44 249649.53 91000 194 9349
9354 0 472049.66 249740.8 90960 128 9353
9355 0 472397.88 249664.1 90920 104 9354
9356 0 472782.03 249689.97 90760 45 9355
9357 0 473261.5 249931.72 90640 80 9356
9358 0 471790.56 249689.1 90920 164 9354
9359 0 471319.25 249392.81 90880 51 9358
9360 0 471106.53 249019.16 90800 -1 9359
9361 0 471115.25 248920.06 90760 -1 9360
9362 0 471133 248899.39 90720 -1 9361
9363 0 471447.06 248871.9 90640 40 9362
9364 0 469289.44 248866.4 90560 32 9363
9365 0 469348.72 248733.23 90520 32 9364
9366 0 469381.16 248537.48 90440 71 9365
9367 0 469463.3 248381.75 90320 71 9366
9368 0 469531.5 248129.25 90280 90 9367
9369 0 469643.62 247972.56 90200 86 9368
9370 0 469811.7 247857.47 90160 91 9369
9371 0 469914.12 247752.9 90080 80 9370
9372 0 469858.47 247536.16 90040 80 9371
9373 0 469713.06 247393.8 90000 80 9372
9374 0 470021.62 247609.28 90000 80 9371
9375 0 470387.9 247393.98 89880 71 9374
9376 0 470680.62 247167.5 89840 71 9375
9377 0 470906.28 247002.16 89760 60 9376
9378 0 471040.53 246934.62 89800 60 9377
9379 0 471150.75 246928.61 89880 60 9378
9380 0 471088.53 246844.4 89680 51 9377
9381 0 471150.12 246780.69 89640 51 9380
9382 0 471207.3 246695.22 89560 32 9381
9383 0 471356.44 246461.48 89600 32 9382
9384 0 471705.94 246366.47 89560 81 9383
9385 0 471807.66 246269.12 89480 115 9384
9386 0 471966.62 246094.62 89400 75 9385
9387 0 472071.4 245897.9 89280 75 9386
9388 0 472225.06 245804.12 89080 91 9387
9389 0 472321.22 245859.28 88880 86 9388
9390 0 472455.7 246153.16 88680 32 9389
9391 0 472649.47 246424.53 88640 32 9390
9392 0 472691.8 246505.36 88440 32 9391
9393 0 472781.38 246603.05 88320 -1 9392
9394 0 472919.44 246735.73 88200 -1 9393
9395 0 472899.56 246824.6 88080 -1 9394
9396 0 472903.56 246896.31 88000 -1 9395
9397 0 472901.7 246952.84 87920 -1 9396
9398 0 472899.3 247031.97 87840 -1 9397
9399 0 472714.53 247144.44 87760 -1 9398
9400 0 472961.25 247038.28 87800 -1 9398
9401 0 472991.5 247056 87760 -1 9400
9402 0 473022.06 247073.66 87720 -1 9401
9403 0 473069.4 247153.2 87640 -1 9402
9404 0 473119.62 247221.16 87520 -1 9403
9405 0 471325.06 249193.4 90760 40 9360
9406 0 471176.25 249555.56 90680 51 9405
9407 0 470597.75 249740.75 90760 -1 9406
9408 0 470389.34 249618.22 90840 -1 9407
9409 0 470263.7 249931.89 90960 -1 9408
9410 0 470002.2 249954.77 91040 -1 9409
9411 0 470120.06 250050.69 91120 -1 9410
9412 0 470047.88 250056.69 91240 -1 9411
9413 0 469990.34 250182.78 91360 -1 9412
9414 0 469868.72 250329.67 91280 -1 9413
9415 0 469802.94 250352.98 91240 -1 9414
9416 0 470041.8 250153.84 91400 -1 9413
9417 0 470073 250093.36 91520 -1 9416
9418 0 470075.62 250033.02 91680 -1 9417
9419 0 469773.75 249868.16 91280 -1 9412
9420 0 471244.88 249530.69 90960 60 9358
9421 0 470986.2 249508.97 91040 -1 9420
9422 0 474083 250518.06 93000 -1 9330
9423 0 474003 250630.06 92920 -1 9422
9424 0 474179 249958.06 93040 120 9330
9425 0 474075 249894.06 93160 32 9424
9426 0 473963 249934.06 93280 32 9425
9427 0 473851 249910.06 93360 32 9426
9428 0 473651 249966.06 93480 32 9427
9429 0 473587 250054.06 93600 32 9428
9430 0 473523 250078.06 93720 175 9429
9431 0 473675 250110.06 93840 102 9430
9432 0 473819 250126.06 93960 102 9431
9433 0 473851 250158.06 94120 71 9432
9434 0 473859 250094.06 94280 71 9433
9435 0 473907 250094.06 94480 90 9434
9436 0 473755 250094.06 94640 71 9435
9437 0 473747 250198.06 94760 71 9436
9438 0 473699 250270.06 94880 51 9437
9439 0 473603 250374.06 95040 51 9438
9440 0 473603 250166.06 95080 51 9439
9441 0 473592.34 250110 95120 51 9440
9442 0 473571 249998.06 95200 51 9441
9443 0 473547 249926.06 95320 -1 9442
9444 0 473515 249734.11 95400 -1 9443
9445 0 473427 249558.06 95320 -1 9444
9446 0 473403 249462.06 95360 -1 9445
9447 0 473635 249854.06 95440 -1 9444
9448 0 473699 249686.06 95480 -1 9447
9449 0 473499 250582.06 95080 51 9439
9450 0 473443 250686.06 95160 45 9449
9451 0 473374.5 250685.66 95200 45 9450
9452 0 473332.94 250671.12 95240 45 9451
9453 0 473240.66 250764.1 95360 71 9452
9454 0 473160.56 250829.1 95440 71 9453
9455 0 472966.3 250866.69 95560 91 9454
9456 0 472740.2 250899.44 95680 71 9455
9457 0 472677.75 251130.75 95800 40 9456
9458 0 472656.88 251208.34 95840 40 9457
9459 0 472499.44 251303.12 95960 71 9458
9460 0 472388.22 251355.97 96080 71 9459
9461 0 471998.38 251576.78 96200 81 9460
9462 0 471757 251651.81 96280 71 9461
9463 0 471583.62 251751.47 96400 64 9462
9464 0 471387.2 251818.75 96560 81 9463
9465 0 471221.47 251783.45 96680 60 9464
9466 0 471021.97 251746.28 96760 81 9465
9467 0 470857.28 251695.05 96880 81 9466
9468 0 470459.94 251682 97000 60 9467
9469 0 470035.75 251682.17 97160 64 9468
9470 0 469725.34 251679.97 97320 64 9469
9471 0 469521.97 251645.16 97480 71 9470
9472 0 469374.88 251671.31 97640 64 9471
9473 0 469192.56 251753.12 97800 64 9472
9474 0 468912.62 251917.66 97960 64 9473
9475 0 468657.06 252022.19 98120 45 9474
9476 0 468246.1 252129.97 98160 71 9475
9477 0 468077.25 252143.06 98240 81 9476
9478 0 467557.06 252145.17 98440 75 9477
9479 0 467329.4 251894.9 98400 75 9478
9480 0 467367.78 251840.5 98360 75 9479
9481 0 467500.4 252158.56 98480 75 9478
9482 0 467368.94 252223.66 98600 51 9481
9483 0 467177.22 252291.72 98720 51 9482
9484 0 466964.88 252360.75 98880 51 9483
9485 0 466821.8 252419.06 99040 40 9484
9486 0 466580.34 252533.75 99120 40 9485
9487 0 466491.72 252632.6 99200 -1 9486
9488 0 466365.6 252741.56 99320 -1 9487
9489 0 466280.22 252771.12 99360 -1 9488
9490 0 466125.53 252814.1 99440 -1 9489
9491 0 466024.9 252853.53 99520 -1 9490
9492 0 465907.66 252881.66 99600 -1 9491
9493 0 465830.44 252882.69 99640 -1 9492
9494 0 466136.3 253037.92 99680 -1 9493
9495 0 466045.3 253000.97 99720 75 9494
9496 0 466051.03 252932 99840 75 9495
9497 0 466030.5 253009.5 1e+05 75 9496
9498 0 465871.62 253076.83 100160 75 9497
9499 0 465684.94 253052.6 100240 102 9498
9500 0 465525.75 253031.28 100400 64 9499
9501 0 465303.72 252964.53 100600 45 9500
9502 0 464970.03 252884.16 100640 45 9501
9503 0 464844.34 252890.08 100720 60 9502
9504 0 464686.2 252920.75 100800 51 9503
9505 0 464391.75 253022.22 100960 32 9504
9506 0 464120 253071.94 101120 81 9505
9507 0 464063.2 253019.8 101240 81 9506
9508 0 463923.9 252965.48 101440 71 9507
9509 0 463846.97 252926.6 101600 90 9508
9510 0 463895.75 252870.47 101800 71 9509
9511 0 463837 252913.69 102000 71 9510
9512 0 463650.3 253021.97 102160 60 9511
9513 0 463556.8 253054.02 102200 64 9512
9514 0 463493.6 253072.22 102240 64 9513
9515 0 463463.2 253072.9 102280 64 9514
9516 0 463544 253025.81 102320 64 9515
9517 0 463425.25 253053.94 102360 64 9516
9518 0 463328.8 253060.64 102440 60 9517
9519 0 463197.75 253101.31 102560 60 9518
9520 0 463153.16 253045.53 102680 81 9519
9521 0 463081.47 253054.34 102720 81 9520
9522 0 463018.25 253122.9 102800 81 9521
9523 0 462904.12 253115.17 102880 81 9522
9524 0 462674.38 253078.39 102960 71 9523
9525 0 462356.88 252996.25 103120 154 9524
9526 0 462483.25 253015.62 103160 64 9525
9527 0 462594.8 253056.44 103320 96 9526
9528 0 462688.94 253124.72 103480 75 9527
9529 0 462738.88 253162.12 103600 75 9528
9530 0 462788.8 253199.2 103720 75 9529
9531 0 462822.28 253223.61 103800 81 9530
9532 0 462803.12 253328.28 103880 81 9531
9533 0 462702.56 253247.77 104000 81 9532
9534 0 462711.75 253204.44 104160 101 9533
9535 0 462774.8 253255.72 104240 101 9534
9536 0 462796.94 253395.12 104320 51 9535
9537 0 462277.9 253096.88 103640 96 9529
9538 0 462114.94 253003.94 103720 134 9537
9539 0 462103.5 252972.75 103240 154 9525
9540 0 462018.8 252965.25 103280 134 9539
9541 0 461863.47 253077.36 103400 96 9540
9542 0 461519.47 253135.2 103480 81 9541
9543 0 461455.62 253235.48 103640 60 9542
9544 0 461264.7 253242.28 103680 60 9543
9545 0 461902.22 253312.05 103240 134 9540
9546 0 461821.62 253337.55 103200 134 9545
9547 0 462198.8 253163.47 103280 154 9539
9548 0 462469.38 253379.66 103320 64 9547
9549 0 472986.7 251119.84 95840 60 9457
9550 0 473017.12 251119.72 95920 60 9549
9551 0 473443 250014.06 94680 71 9436
9552 0 475235 257818.14 92080 -1 7716
9553 0 475899 258090.14 91960 -1 9552
9554 0 476099 258266.06 91840 -1 9553
9555 0 476475 258418.06 91640 -1 9554
9556 0 476883 258754.06 91520 -1 9555
9557 0 477227 259010.06 91400 -1 9556
9558 0 477451 259114.06 91280 -1 9557
9559 0 477635 259298.06 91200 -1 9558
9560 0 477651 259434.06 91040 -1 9559
9561 0 477731 259570.06 90880 -1 9560
9562 0 477931 259858.06 90760 -1 9561
9563 0 479267 260258.14 90840 -1 9562
9564 0 479811 261266.14 90880 -1 9563
9565 0 480571 261498.2 90800 -1 9564
9566 0 480683 261634.2 90680 -1 9565
9567 0 480627.03 261802.31 90640 -1 9566
9568 0 478939.03 262082.31 90600 -1 9567
9569 0 479923.03 262266.3 90560 -1 9568
9570 0 481131.06 262714.34 90520 -1 9569
9571 0 481225.66 262746 90480 -1 9570
9572 0 481699 262906.28 90280 -1 9571
9573 0 482675 263570.28 90320 197 9572
9574 0 483691 264274.06 90360 -1 9573
9575 0 483867 264442.06 90520 -1 9574
9576 0 485219 264722.1 90560 32 9575
9577 0 485891 265106.12 90600 64 9576
9578 0 486619 264634.06 90600 -1 9577
9579 0 485891 264954.06 90560 64 9577
9580 0 485883 264978.06 90440 137 9579
9581 0 486139 265018.06 90360 101 9580
9582 0 486307 265018.06 90240 101 9581
9583 0 486963 265082.06 90080 104 9582
9584 0 487459 265082.12 89960 108 9583
9585 0 488131 264826.12 90000 51 9584
9586 0 488451 264778.12 89960 51 9585
9587 0 487563 265146.12 89840 181 9584
9588 0 487587 265130.12 89680 181 9587
9589 0 487667 265178.12 89560 163 9588
9590 0 487835 265210.06 89360 141 9589
9591 0 487859 265170.06 89160 136 9590
9592 0 488027 265282.06 88960 45 9591
9593 0 488155 265434.06 88720 32 9592
9594 0 488379 265442.06 88680 32 9593
9595 0 488443 265098.06 88640 75 9594
9596 0 488675 265218.06 88480 75 9595
9597 0 488627 265706.06 88280 90 9596
9598 0 488731 265810.06 88080 124 9597
9599 0 489011 265954.06 87960 124 9598
9600 0 488987 265978.06 87800 98 9599
9601 0 489059 266130.06 87640 98 9600
9602 0 489227 266114.06 87480 102 9601
9603 0 489507 266202.06 87320 32 9602
9604 0 489603 266234.06 87200 32 9603
9605 0 489531 266394.06 87160 32 9604
9606 0 489795 265922.06 87120 80 9605
9607 0 489963 266026.06 87080 80 9606
9608 0 490323 266082.06 86960 81 9607
9609 0 490939 266002.12 86840 81 9608
9610 0 491387 265906.12 86680 60 9609
9611 0 491771 265930.22 86440 81 9610
9612 0 491995 265802.22 86240 71 9611
9613 0 492139 265722.22 86040 120 9612
9614 0 492307 265618.28 85920 98 9613
9615 0 492563 265290.28 85800 120 9614
9616 0 492659 265034.28 85760 120 9615
9617 0 492675 264930.06 85600 86 9616
9618 0 492643 264866.06 85440 86 9617
9619 0 492707 264746.06 85280 153 9618
9620 0 492811 264490.06 85120 107 9619
9621 0 493107 264226.06 85040 90 9620
9622 0 493235 264050.12 84960 140 9621
9623 0 493251 264002.12 84800 140 9622
9624 0 493331 263666.12 84680 98 9623
9625 0 493675 263186.12 84640 150 9624
9626 0 493995 262962.12 84600 153 9625
9627 0 494155 262834.06 84520 153 9626
9628 0 494235 262810.06 84440 120 9627
9629 0 494283 262794.06 84320 120 9628
9630 0 494475 262722.06 84240 135 9629
9631 0 494643 262682.06 84120 98 9630
9632 0 494867 262634.06 83960 101 9631
9633 0 494995 262650.06 83840 101 9632
9634 0 495315 262626.06 83760 115 9633
9635 0 495699 262738.06 83760 115 9634
9636 0 495835 262762.06 83840 -1 9635
9637 0 495331 262594.06 83680 115 9634
9638 0 495395 262594.06 83520 115 9637
9639 0 495483 262554.06 83440 115 9638
9640 0 495571 262554.06 83320 115 9639
9641 0 495683 262434.06 83160 128 9640
9642 0 495763 262354.06 83000 140 9641
9643 0 495723 262298.06 82840 154 9642
9644 0 495611 262146.06 82720 134 9643
9645 0 495579 261978.06 82560 148 9644
9646 0 495547 261762.06 82440 86 9645
9647 0 495739 261034.06 82400 178 9646
9648 0 495875 260706.06 82320 175 9647
9649 0 496171 260234.06 82240 150 9648
9650 0 496375 259881.58 82160 122 9649
9651 0 496811.12 259412.44 82120 122 9650
9652 0 497213.7 259136.03 82160 178 9651
9653 0 497749.94 258830.86 82280 128 9652
9654 0 498157.2 258409.58 82360 91 9653
9655 0 498232.1 258238.2 82320 91 9654
9656 0 498357.47 257955.42 82200 120 9655
9657 0 498454.44 257838.3 82120 96 9656
9658 0 498555.66 257514.64 82080 98 9657
9659 0 498698.88 257276.8 81920 75 9658
9660 0 498991.16 257075.78 81840 91 9659
9661 0 499124.72 256915.44 81640 75 9660
9662 0 499429.62 256625.4 81600 71 9661
9663 0 499698.53 256357.03 81560 91 9662
9664 0 500112.47 256135.34 81720 80 9663
9665 0 500203.12 255901.6 81840 80 9664
9666 0 500385.53 255453.1 81920 102 9665
9667 0 500623.94 255116.08 81960 98 9666
9668 0 500878.3 254828.06 82120 86 9667
9669 0 501156 254581.31 82200 86 9668
9670 0 501706.38 254359.5 82280 102 9669
9671 0 502147.28 254211 82400 98 9670
9672 0 502677.6 253803.9 82240 98 9671
9673 0 502799.2 253764.78 82080 32 9672
9674 0 503054.7 253847.64 81880 32 9673
9675 0 503346.25 253830.12 81800 81 9674
9676 0 503601.5 253864.28 81680 96 9675
9677 0 503665.34 254029.72 81520 185 9676
9678 0 503754.06 254126.28 81360 185 9677
9679 0 503833.2 254098.4 81280 96 9678
9680 0 503952.4 254057.19 81160 96 9679
9681 0 504187.25 254067.31 81080 96 9680
9682 0 504225.88 254063.81 81000 96 9681
9683 0 504628.16 253959.19 80880 81 9682
9684 0 505240.16 253913.62 80960 98 9683
9685 0 505397.06 253782.56 81040 96 9684
9686 0 505673.75 253652.89 81160 81 9685
9687 0 506061.12 253414.83 81320 80 9686
9688 0 506262 253312.08 81400 71 9687
9689 0 506591.38 253147.4 81520 75 9688
9690 0 506852.34 252843.83 81360 96 9689
9691 0 507150.25 252688.84 81240 75 9690
9692 0 505303.44 253932.19 80920 98 9684
9693 0 505490.22 253963.06 80840 96 9692
9694 0 505567.22 253983.78 80800 96 9693
9695 0 503761.94 254219.53 81240 75 9679
9696 0 503749 254392.81 81120 51 9695
9697 0 503780.12 254490.44 81040 51 9696
9698 0 503772.97 254636.84 80920 98 9697
9699 0 503838.9 254770.44 80760 98 9698
9700 0 503831.03 254966.47 80560 60 9699
9701 0 503876.62 255165.28 80400 60 9700
9702 0 503860.66 255519.88 80320 128 9701
9703 0 503604.06 256017.72 80240 86 9702
9704 0 503316.3 256326 80160 148 9703
9705 0 503305.06 256375.42 80120 148 9704
9706 0 503565.44 256170.42 79920 86 9705
9707 0 503865.7 256036.81 79720 -1 9706
9708 0 504177.1 255921.25 79600 -1 9707
9709 0 503199.8 256617.38 80160 104 9705
9710 0 502975.72 256952.02 80200 101 9709
9711 0 502854 257091.27 80160 71 9710
9712 0 502690.2 257307.97 80080 122 9711
9713 0 502651.97 257400.56 79920 122 9712
9714 0 502668.8 257565.62 79760 71 9713
9715 0 502576.3 257771.64 79600 115 9714
9716 0 502482 257872 79520 115 9715
9717 0 502434.94 257922.31 79480 115 9716
9718 0 502445.8 257943.17 79440 115 9717
9719 0 502527.8 258006.23 79360 115 9718
9720 0 502516.44 257997.55 79280 75 9719
9721 0 502307.97 258078.62 79200 75 9720
9722 0 501972.62 258202.03 79160 80 9721
9723 0 501999.06 258150.62 79120 80 9722
9724 0 502014.12 258064.98 79040 80 9723
9725 0 502010.9 258048.22 79000 80 9724
9726 0 501768.8 258382.94 79280 86 9722
9727 0 501612.38 258645.47 79400 104 9726
9728 0 501445.6 258878.28 79480 160 9727
9729 0 501391.72 258924.11 79640 160 9728
9730 0 501368.38 259051.48 79840 115 9729
9731 0 501228.8 259419.8 79960 75 9730
9732 0 501048.25 259872.33 80040 120 9731
9733 0 500920.03 260074.64 80200 124 9732
9734 0 500745.38 260469.44 80240 81 9733
9735 0 500627.06 260792.81 80080 75 9734
9736 0 500648.75 260977.52 79920 60 9735
9737 0 500777.66 260219.36 80280 122 9734
9738 0 500844.16 260195.58 80320 122 9737
9739 0 500719.94 260502.42 80360 81 9738
9740 0 500740.03 260536.12 80400 81 9739
9741 0 500879.56 260147.4 80400 122 9738
9742 0 500575.25 260309.69 80320 81 9737
9743 0 500485.6 260334.44 80360 81 9742
9744 0 502497.2 258040.33 79160 75 9721
9745 0 502528.06 258024.86 79080 75 9744
9746 0 502487.3 257974.08 79560 115 9716
9747 0 502391.25 258050.39 79600 115 9746
9748 0 503471.3 256030.64 80280 86 9703
9749 0 503275.38 256012.33 80480 148 9748
9750 0 503275.56 255805.78 80640 86 9749
9751 0 499131.9 257134.62 81880 91 9660
9752 0 499291.56 257178.22 81960 91 9751
9753 0 498091.47 258580.36 82600 128 9654
9754 0 498210.2 258612 82760 128 9753
9755 0 497464.75 258912.05 82800 200 9754
9756 0 497426.2 258913.02 82840 190 9755
9757 0 498240.4 258619.88 82800 32 9754
9758 0 498505.53 258524.23 82960 -1 9757
9759 0 498136.47 258195.08 82840 -1 9757
9760 0 496128 259456 81760 71 9650
9761 0 495904 259328 81760 71 9760
9762 0 495680 259168 81760 86 9761
9763 0 495680 259264 81520 60 9762
9764 0 495584 259392 81280 71 9763
9765 0 495360 259264 81400 32 9764
9766 0 495328 259264 81440 51 9765
9767 0 495424 259072 81800 71 9762
9768 0 495232 258912 81880 40 9767
9769 0 495072 258688 81960 64 9768
9770 0 494944 258592 82160 45 9769
9771 0 494848 258560 82440 32 9770
9772 0 494752 258528 82680 51 9771
9773 0 494688 258464 82920 75 9772
9774 0 494560 258304 83120 75 9773
9775 0 494496 258240 83360 71 9774
9776 0 495443 262162.06 82400 148 9646
9777 0 495387 262290.06 82280 40 9776
9778 0 495371 262578.06 82200 32 9777
9779 0 495319 262634 82160 32 9778
9780 0 495267 262690.06 82120 32 9779
9781 0 494171 263098.06 84320 120 9629
9782 0 492883 263986.12 85080 90 9621
9783 0 492851 263986.12 85200 90 9782
9784 0 489507 266042.06 87360 32 9603
9785 0 489507 265967.34 87440 102 9784
9786 0 489507 265930.06 87480 102 9785
9787 0 489419 265786.06 87640 98 9786
9788 0 489483 265650.06 87800 -1 9787
9789 0 485387 264626.06 90520 32 9576
9790 0 485379 264522.06 90440 32 9789
9791 0 484819 264474.06 90640 64 9575
9792 0 485131 264394.06 90760 32 9791
9793 0 485195 264538.06 90880 32 9792
9794 0 485168.34 264548.66 90920 32 9793
9795 0 485593.94 265008.3 90960 -1 9794
9796 0 485896.06 265300.25 91040 -1 9795
9797 0 486107.9 265531.1 91120 148 9796
9798 0 486156.7 265724 91160 148 9797
9799 0 485910.7 265980.75 91120 51 9798
9800 0 486245.12 265718.2 91200 148 9798
9801 0 486356.56 265723.62 91240 75 9800
9802 0 486469.5 265805.56 91360 75 9801
9803 0 486550.34 266030.22 91440 32 9802
9804 0 486532.62 266111.38 91520 32 9803
9805 0 486523.06 266399.28 91640 51 9804
9806 0 486417.88 266785.6 91680 80 9805
9807 0 486161.2 267233.38 91640 107 9806
9808 0 485890.1 267698.88 91600 64 9807
9809 0 485679.9 268213.66 91560 107 9808
9810 0 485724 268320.3 91520 115 9809
9811 0 485812.7 268486.5 91440 115 9810
9812 0 485881.06 268695.44 91360 51 9811
9813 0 485959.8 268850.44 91320 51 9812
9814 0 486083.94 269204.06 91280 96 9813
9815 0 486204.8 269386.25 91200 71 9814
9816 0 486229.25 269572.84 91160 81 9815
9817 0 486319.2 269862.4 91080 80 9816
9818 0 486218.56 270013.1 90960 80 9817
9819 0 486243.72 270049.5 90880 80 9818
9820 0 486198.7 270120.2 90720 -1 9819
9821 0 486164.5 270178.12 90680 -1 9820
9822 0 486125.3 270236.7 90640 -1 9821
9823 0 485298.16 270386.72 90600 -1 9822
9824 0 485098.34 270222.03 90560 -1 9823
9825 0 485104.12 270237.9 90520 -1 9824
9826 0 485072.62 270255.1 90440 -1 9825
9827 0 485126.7 270303.72 90360 -1 9826
9828 0 485185.62 270356.12 90240 -1 9827
9829 0 485292.16 270458.94 90080 -1 9828
9830 0 485431.12 270614.06 89880 -1 9829
9831 0 485552.66 270692.94 89680 -1 9830
9832 0 485596.75 270624.7 89440 -1 9831
9833 0 485513.47 270571.66 89200 -1 9832
9834 0 485388.38 270726.06 89000 -1 9833
9835 0 485196.12 270917.8 88880 -1 9834
9836 0 485478.78 268440.25 91600 115 9809
9837 0 485376.72 268607.2 91640 115 9836
9838 0 485340.03 268623.62 91680 115 9837
9839 0 485261.62 268465.25 91640 115 9836
9840 0 485050.72 268420 91680 -1 9839
9841 0 485115 264570.06 91000 32 9794
9842 0 484867 264618.06 91120 64 9841
9843 0 484451 264658.06 91200 64 9842
9844 0 484011 264658.06 91360 75 9843
9845 0 483507 264578.06 91520 80 9844
9846 0 483211 264530.06 91560 124 9845
9847 0 482451 264538.06 91600 96 9846
9848 0 481419 264730.12 91640 217 9847
9849 0 480875 264818.06 91720 134 9848
9850 0 480443 264874.06 91800 128 9849
9851 0 480579 264842.06 91880 128 9850
9852 0 480643 265378.06 91920 -1 9851
9853 0 480563 265618.06 91880 -1 9852
9854 0 479683 264594.06 91960 122 9851
9855 0 479571 264618.06 92080 189 9854
9856 0 479483 264618.06 92200 166 9855
9857 0 479107 264874.06 92280 198 9856
9858 0 478867 265266.06 92360 176 9857
9859 0 478515 265410.06 92440 122 9858
9860 0 478283 265682.06 92520 120 9859
9861 0 478003 265978.06 92600 120 9860
9862 0 477947 267082.06 92640 124 9861
9863 0 478043 266978.06 92560 136 9862
9864 0 478091 266994.06 92440 45 9863
9865 0 477723 267554.06 92680 128 9862
9866 0 477547 267706.06 92760 154 9865
9867 0 477467 267674.12 92880 81 9866
9868 0 477611 267546.06 93000 154 9867
9869 0 477579 267474.06 93120 98 9868
9870 0 477635 267578.06 93280 98 9869
9871 0 477731 267562.06 93480 98 9870
9872 0 477827 267610.06 93680 96 9871
9873 0 477875 267570.06 93880 131 9872
9874 0 477907 267602.06 94040 131 9873
9875 0 477795 267426.06 94120 51 9874
9876 0 477777.56 267392.8 94160 51 9875
9877 0 477752.34 267370 94200 51 9876
9878 0 477701.3 267323.56 94280 91 9877
9879 0 477552 267266.88 94360 91 9878
9880 0 477449.66 267131.9 94520 160 9879
9881 0 477380.84 267074.28 94760 81 9880
9882 0 477182.84 266927.72 94920 124 9881
9883 0 477085.56 266730.44 95040 75 9882
9884 0 476939.5 266638 95120 75 9883
9885 0 476793.3 266546.28 95200 71 9884
9886 0 476669.3 266497.78 95280 71 9885
9887 0 476389.22 266584.12 95440 104 9886
9888 0 476283.66 266593.53 95640 104 9887
9889 0 476031.84 266473.97 95800 128 9888
9890 0 475847.34 266450.66 95880 128 9889
9891 0 475817.56 266224.25 95840 64 9890
9892 0 475859.38 265853.5 95880 45 9891
9893 0 475755.34 266439.38 95920 104 9890
9894 0 475611.5 266453.47 96000 51 9893
9895 0 475607.56 266465.12 96080 51 9894
9896 0 475411.1 266430.03 96240 75 9895
9897 0 475624.5 266396 96280 75 9896
9898 0 475944.28 266333.28 96360 51 9897
9899 0 475002.06 266319.5 96440 150 9896
9900 0 474852.03 266304.84 96520 96 9899
9901 0 474564.16 266435 96680 60 9900
9902 0 474281.5 266726.8 96720 104 9901
9903 0 474171.38 266881.94 96840 64 9902
9904 0 474011.3 266975.16 97000 96 9903
9905 0 473380.6 266920.22 97120 102 9904
9906 0 473119.22 266957.72 97200 107 9905
9907 0 472985.25 266959.75 97240 122 9906
9908 0 472665.84 266986.47 97360 101 9907
9909 0 471909.4 267055.7 97400 128 9908
9910 0 471381.66 267108.66 97360 186 9909
9911 0 470661.22 267309.6 97400 164 9910
9912 0 469882.16 267356.28 97440 128 9911
9913 0 470141.47 267307.5 97480 163 9912
9914 0 470569.25 267262.4 97640 164 9913
9915 0 470892.6 267199.6 97800 189 9914
9916 0 469342.1 267392.9 97640 122 9912
9917 0 469233.66 267441.28 97720 122 9916
9918 0 470407.7 267348.56 97360 202 9911
9919 0 470340.22 267333 97240 202 9918
9920 0 469424.6 267300.75 97200 154 9919
9921 0 468734.34 267489.38 97160 80 9920
9922 0 468535.47 267656.12 97040 71 9921
9923 0 470476.84 267276.16 97200 202 9919
9924 0 470465 267307.5 97160 202 9923
9925 0 470973.8 267317 97120 137 9924
9926 0 471281.84 267195.56 97080 186 9925
9927 0 471778.1 267123.3 96920 160 9926
9928 0 471730.9 267056.1 96840 -1 9927
9929 0 470452.53 267339.06 97120 202 9924
9930 0 470246.8 267347.6 96920 -1 9929
9931 0 469856.75 267399.38 96720 -1 9930
9932 0 469742.06 267398.78 96640 -1 9931
9933 0 470755.06 267595.8 97320 120 9911
9934 0 470859.8 268034.72 97280 60 9933
9935 0 471003.06 268276.84 97240 71 9934
9936 0 471050.44 268442.94 97160 81 9935
9937 0 471161.88 268819.22 97000 81 9936
9938 0 471129.94 269227.8 97040 80 9937
9939 0 471144 269730.3 97120 40 9938
9940 0 471223.34 270146.4 97080 141 9939
9941 0 471315.78 270525.28 97040 143 9940
9942 0 471262.22 270619.84 96960 40 9941
9943 0 471169.53 270881.66 97040 40 9942
9944 0 471138.25 270982.06 97120 90 9943
9945 0 471029.75 271134 97160 86 9944
9946 0 470865.56 271364.34 97200 86 9945
9947 0 470744.38 271558.75 97120 90 9946
9948 0 470560.28 271836.06 97000 101 9947
9949 0 470369.88 271897.22 96880 60 9948
9950 0 470424.38 272027.94 96840 60 9949
9951 0 470408.6 272119 96760 60 9950
9952 0 470086.9 272016.94 96840 71 9949
9953 0 469953.88 272072.28 96880 71 9952
9954 0 469762.5 272137.03 96920 71 9953
9955 0 469569.12 272258.25 96880 71 9954
9956 0 469242.16 272542.94 96800 45 9955
9957 0 469023.94 272668.5 96720 45 9956
9958 0 468801.38 272462 96840 80 9957
9959 0 468352 272000 96840 64 9958
9960 0 468192 272000 96640 32 9959
9961 0 468000 272064 96440 64 9960
9962 0 467776 272160 96360 51 9961
9963 0 467552 272320 96320 45 9962
9964 0 467328 272448 96280 51 9963
9965 0 467072 272544 96240 51 9964
9966 0 466880 272704 96120 45 9965
9967 0 466720 272800 95920 51 9966
9968 0 466560 272864 95720 71 9967
9969 0 466432 272896 95600 60 9968
9970 0 468859.1 272871.84 96680 81 9957
9971 0 468879.94 272900 96720 81 9970
9972 0 468885.06 272914.56 96800 81 9971
9973 0 468893.5 272915.5 96880 81 9972
9974 0 468901.62 272915.62 96960 81 9973
9975 0 468825.75 272877.8 97120 81 9974
9976 0 468610.5 273128.03 96720 60 9970
9977 0 468537.03 273248.56 96760 60 9976
9978 0 468415.12 273450.44 96720 32 9977
9979 0 471379.56 270495.34 97080 143 9941
9980 0 471529.44 270533.94 97320 143 9979
9981 0 471594.75 270532.47 97360 143 9980
9982 0 472577.44 267015.5 97080 101 9906
9983 0 474228.22 267087.88 97040 71 9904
9984 0 474278.72 267111.88 97240 32 9983
9985 0 477247.16 266431.28 95080 32 9884
9986 0 477442.12 266351.1 95040 45 9985
9987 0 478062.88 267242.47 94240 51 9877
9988 0 477027 267930.06 92840 51 9867
9989 0 476675 268186.06 92720 107 9988
9990 0 476395 268306.06 92600 96 9989
9991 0 476155 268458.06 92440 75 9990
9992 0 476011 268698.12 92320 60 9991
9993 0 475859 268914.12 92120 51 9992
9994 0 475763 269146.12 91960 64 9993
9995 0 475547 269458.12 91880 32 9994
9996 0 475691 269346.06 91840 40 9995
9997 0 475747 269394.06 91760 40 9996
9998 0 475723 269562.12 91640 32 9997
9999 0 475739 269610.12 91480 -1 9998
10000 0 475955 269754.12 91280 -1 9999
10001 0 475283 269810.12 91800 86 9995
10002 0 475211 270394.06 91760 81 10001
10003 0 475187 270794.06 91640 -1 10002
10004 0 474531 270978.06 91760 136 10002
10005 0 473651 271578.06 91760 75 10004
10006 0 473379 271586.12 91880 71 10005
10007 0 473088 272064 91720 75 10006
10008 0 472864 272128 91840 32 10007
10009 0 472736 272384 91840 40 10008
10010 0 472512 272512 91840 51 10009
10011 0 472320 272704 91880 91 10010
10012 0 472192 272768 91840 98 10011
10013 0 472224 273024 91760 40 10012
10014 0 472352 273248 91680 40 10013
10015 0 471936 272864 91840 40 10012
10016 0 471680 272864 91880 40 10015
10017 0 471424 272896 91880 51 10016
10018 0 471168 272960 91880 51 10017
10019 0 470912 273088 91840 40 10018
10020 0 470656 273120 91800 81 10019
10021 0 470400 273088 91880 101 10020
10022 0 470240 273248 91760 98 10021
10023 0 470016 273344 91680 102 10022
10024 0 469824 273504 91560 81 10023
10025 0 469856 273568 91440 32 10024
10026 0 473107 271426.12 91840 71 10006
10027 0 472995 271402.12 91720 -1 10026
10028 0 474667 270994.06 91800 136 10004
10029 0 474731 271130.06 91880 136 10028
10030 0 474707 271242.06 91920 136 10029
10031 0 478123 265834.06 92480 139 9860
10032 0 478129 265844 92440 139 10031
10033 0 478147 265874.06 92320 120 10032
10034 0 478067 265978.06 92240 156 10033
10035 0 478035 266010.06 92160 -1 10034
10036 0 481283 264786.06 91560 217 9848
10037 0 481235 264690.06 91480 143 10036
10038 0 481315 264794.06 91320 143 10037
10039 0 481378.12 264745.06 91240 143 10038
10040 0 481440.25 264773.78 91040 143 10039
10041 0 481440.78 264846.62 90960 -1 10040
10042 0 482835 263602.06 90400 197 9573
10043 0 482971 263658.06 90480 240 10042
10044 0 482947 263626.06 90560 197 10043
10045 0 483011 263794.06 90600 240 10044
10046 0 484051 263538.06 90640 98 10045
10047 0 484475 263482.06 90680 -1 10046
10048 0 484587 263386.06 90800 -1 10047
10049 0 484588.22 263256.06 90840 -1 10048
10050 0 484463 263167 90960 -1 10049
10051 0 484741.7 263182.5 91000 -1 10050
10052 0 484846.94 263146.12 91040 -1 10051
10053 0 484337.56 263077.5 91080 75 10050
10054 0 484348.75 263031.56 91120 75 10053
10055 0 484266.78 263066 91160 75 10054
10056 0 484192.8 263097.38 91240 75 10055
10057 0 484112 262997.44 91320 71 10056
10058 0 483994.94 262952.62 91400 71 10057
10059 0 483910.56 262859.12 91480 75 10058
10060 0 483789.4 262747.44 91560 81 10059
10061 0 483669.56 262700.38 91680 81 10060
10062 0 483541.6 262602.97 91800 75 10061
10063 0 483285.16 262595.06 91920 75 10062
10064 0 482912 262496 92240 71 10063
10065 0 482880 262432 92400 81 10064
10066 0 482720 262304 92600 51 10065
10067 0 482528 262176 92800 32 10066
10068 0 482496 261984 93000 75 10067
10069 0 482400 261856 93240 60 10068
10070 0 482240 261792 93440 51 10069
10071 0 482400 261632 93520 71 10070
10072 0 482464 261408 93680 108 10071
10073 0 482560 261248 93880 51 10072
10074 0 482560 261024 94040 75 10073
10075 0 482560 260864 94240 101 10074
10076 0 482560 260736 94480 60 10075
10077 0 482560 260672 94760 45 10076
10078 0 482496 260640 95000 32 10077
10079 0 482592 260416 95120 81 10078
10080 0 482528 260224 95320 90 10079
10081 0 482432 260064 95520 81 10080
10082 0 482432 260000 95800 71 10081
10083 0 482464 260000 96080 71 10082
10084 0 482624 260128 96280 71 10083
10085 0 482624 260128 96360 60 10084
10086 0 482624 260128 96640 64 10085
10087 0 482624 260032 96880 75 10086
10088 0 482592 259968 97160 51 10087
10089 0 482624 259968 97440 64 10088
10090 0 482720 259904 97680 104 10089
10091 0 482976 259872 97800 75 10090
10092 0 483136 259712 97960 101 10091
10093 0 483328 259584 98120 75 10092
10094 0 482816 260320 96280 45 10084
10095 0 482976 260480 96480 51 10094
10096 0 482944 260544 96720 64 10095
10097 0 482912 260576 97000 32 10096
10098 0 482816 260576 97240 45 10097
10099 0 482752 260576 97360 64 10098
10100 0 482048 262016 93480 40 10070
10101 0 481856 262176 93520 40 10100
10102 0 481696 262368 93640 32 10101
10103 0 481696 262464 93920 45 10102
10104 0 481632 262464 94200 71 10103
10105 0 481472 262592 94360 45 10104
10106 0 481280 262688 94440 51 10105
10107 0 482720 262688 92240 71 10064
10108 0 482464 262784 92200 60 10107
10109 0 482240 262752 92160 32 10108
10110 0 483650.06 262419.16 91840 75 10062
10111 0 482923 263754.06 90240 240 9573
10112 0 483195 263770.06 90120 202 10111
10113 0 483411 263906.06 90000 120 10112
10114 0 483727 263818.25 89960 139 10113
10115 0 483978.5 263682.84 89920 98 10114
10116 0 484292.94 263578.84 89800 -1 10115
10117 0 483627 263586.06 90280 98 9573
10118 0 483979 263274.06 90240 60 10117
10119 0 484075 263090.06 90160 60 10118
10120 0 484171 262826.06 90080 86 10119
10121 0 484175.62 262781.84 90040 81 10120
10122 0 484315.4 262697.8 89920 81 10121
10123 0 484488.75 262568.12 89720 91 10122
10124 0 484710.7 262361.34 89520 71 10123
10125 0 484859.5 262229.66 89600 71 10124
10126 0 484776.88 262348.53 89440 71 10124
10127 0 485152 262016 89200 64 10126
10128 0 485408 261984 89240 32 10127
10129 0 485664 261984 89280 32 10128
10130 0 485920 261952 89280 96 10129
10131 0 486144 261792 89240 40 10130
10132 0 486336 261600 89360 32 10131
10133 0 486400 261440 89560 60 10132
10134 0 486528 261312 89800 71 10133
10135 0 486752 261248 89960 60 10134
10136 0 487008 261216 90040 51 10135
10137 0 487264 261184 90080 71 10136
10138 0 487488 261120 90200 60 10137
10139 0 480627 262426.06 90440 -1 9571
10140 0 480611 262434.06 90320 -1 10139
10141 0 480739 262386.06 90160 -1 10140
10142 0 480783.8 262378 90120 -1 10141
10143 0 480963 262346.06 89960 -1 10142
10144 0 480811 262154.06 89800 -1 10143
10145 0 480795 262106.06 89680 -1 10144
10146 0 480851 262074.06 89600 -1 10145
10147 0 480955 261834.06 89480 -1 10146
10148 0 481035 261690.06 89320 -1 10147
10149 0 481219 261530.06 89080 -1 10148
10150 0 481243 261498.06 89000 -1 10149
