# Supplementary material for: Connectomics Analysis Reveals First-, Second-, and Third-Order Thermosensory and Hygrosensory Neurons in the Adult Drosophila Brain
Source: Curr Biol. 2020 Aug 17;30(16):3167–3182.e4. doi: 10.1016/j.cub.2020.06.028 (PMC7443704; doi:10.1016/j.cub.2020.06.028)
Supplement: Data S1. Skeletons and Meshes, Related to STAR Methods — marin2020-skeletons contains files describing the morphology of each neuron in this study (in FAFB14 space, .swc format). glomeruli_meshes contains the glomerular meshes (in FAFB14 space, .stl format). neuropil_meshes contains the glomerular meshes (in FAFB14 space, .stl format). [file mmc5.zip › VP_SI/marin2020-skeletons/9101937.swc]

# SWC format file
# based on specifications at http://www.neuronland.org/NLMorphologyConverter/MorphologyFormats/SWC/Spec.html
# Created by nat::write.neuron.swc
# PointNo Label X Y Z Radius Parent 
1 0 612392 273978 70200 1958 -1
2 0 612638 273639 71560 -1 1
3 0 612606 273587 71760 -1 2
4 0 612282 273417 71960 -1 3
5 0 611450 273273 72000 -1 4
6 0 611451 272946 72160 -1 5
7 0 611516 272177 72240 -1 6
8 0 611520 272000 72360 128 7
9 0 611488 271840 72560 81 8
10 0 611392 271648 72720 75 9
11 0 611328 271456 72920 60 10
12 0 611296 271296 73120 98 11
13 0 611136 271168 73320 153 12
14 0 611040 270976 73480 107 13
15 0 610880 270816 73680 104 14
16 0 610720 270656 73840 80 15
17 0 610592 270464 73960 98 16
18 0 610432 270304 74120 120 17
19 0 610240 270112 74160 164 18
20 0 610080 269952 74280 134 19
21 0 609920 269760 74440 102 20
22 0 609760 269600 74600 120 21
23 0 609568 269440 74760 120 22
24 0 609376 269312 74920 108 23
25 0 609184 269152 75040 98 24
26 0 608992 269024 75200 96 25
27 0 608800 268896 75320 120 26
28 0 608672 268736 75520 122 27
29 0 608512 268576 75720 128 28
30 0 608320 268448 75920 120 29
31 0 608160 268288 76080 96 30
32 0 608096 268256 76320 137 31
33 0 607936 268128 76480 102 32
34 0 607712 267968 76560 96 33
35 0 607520 267904 76760 81 34
36 0 607296 267808 76920 91 35
37 0 607104 267744 77080 101 36
38 0 606912 267584 77240 137 37
39 0 606720 267424 77400 122 38
40 0 606496 267328 77560 104 39
41 0 606272 267232 77640 120 40
42 0 606080 267072 77800 102 41
43 0 605856 266944 77880 102 42
44 0 605632 266816 77960 86 43
45 0 605440 266656 78080 102 44
46 0 605216 266528 78160 90 45
47 0 604992 266368 78240 51 46
48 0 604768 266336 78400 81 47
49 0 604544 266208 78520 81 48
50 0 604320 266080 78640 80 49
51 0 604096 265952 78720 81 50
52 0 603872 265824 78840 81 51
53 0 603616 265728 78880 71 52
54 0 603360 265600 78960 81 53
55 0 603104 265536 79040 64 54
56 0 602912 265376 79080 60 55
57 0 602656 265280 79120 81 56
58 0 602432 265088 79120 60 57
59 0 602208 264928 79120 80 58
60 0 601984 264768 79120 80 59
61 0 601728 264640 79160 86 60
62 0 601504 264512 79160 64 61
63 0 601248 264416 79200 64 62
64 0 600992 264320 79200 75 63
65 0 600736 264224 79200 75 64
66 0 600544 264032 79160 80 65
67 0 600352 263840 79160 86 66
68 0 600128 263680 79160 91 67
69 0 599936 263520 79120 86 68
70 0 599680 263424 79120 71 69
71 0 599456 263296 79120 60 70
72 0 599264 263136 79080 60 71
73 0 599072 262944 79040 71 72
74 0 598848 262816 78960 86 73
75 0 598624 262656 78920 80 74
76 0 598400 262528 78880 81 75
77 0 598176 262400 78880 75 76
78 0 597920 262272 78880 80 77
79 0 597696 262080 78880 60 78
80 0 597504 261920 78720 51 79
81 0 597344 261760 78560 75 80
82 0 597152 261600 78480 81 81
83 0 596960 261440 78400 90 82
84 0 596704 261344 78320 96 83
85 0 596448 261280 78280 115 84
86 0 596192 261184 78200 86 85
87 0 595968 261024 78160 98 86
88 0 595776 260864 78000 96 87
89 0 595584 260736 77880 128 88
90 0 595360 260640 77800 90 89
91 0 595104 260512 77760 81 90
92 0 594848 260384 77720 86 91
93 0 594624 260256 77640 75 92
94 0 594400 260096 77520 71 93
95 0 594208 259936 77400 81 94
96 0 594048 259776 77280 98 95
97 0 593824 259616 77200 96 96
98 0 593568 259552 77240 80 97
99 0 593312 259424 77240 91 98
100 0 593088 259264 77280 90 99
101 0 592864 259136 77280 91 100
102 0 592672 258976 77240 104 101
103 0 592512 258784 77160 75 102
104 0 592320 258624 77080 81 103
105 0 592128 258432 76960 75 104
106 0 591904 258272 76960 75 105
107 0 591648 258176 76960 75 106
108 0 591424 258048 76960 75 107
109 0 591232 257888 76920 80 108
110 0 590976 257792 76920 80 109
111 0 590752 257664 76920 81 110
112 0 590560 257504 76840 80 111
113 0 590304 257376 76800 90 112
114 0 590048 257248 76800 71 113
115 0 589824 257120 76840 71 114
116 0 589568 256992 76840 98 115
117 0 589344 256896 76760 86 116
118 0 589120 256768 76720 86 117
119 0 588896 256640 76600 102 118
120 0 588640 256544 76520 122 119
121 0 588384 256416 76440 122 120
122 0 588128 256320 76400 101 121
123 0 587872 256256 76360 104 122
124 0 587616 256192 76280 98 123
125 0 587360 256064 76200 102 124
126 0 587104 256000 76120 102 125
127 0 586848 255872 76080 81 126
128 0 586624 255776 76000 86 127
129 0 586368 255680 75960 91 128
130 0 586016 255584 75960 91 129
131 0 585760 255456 75880 86 130
132 0 585504 255424 75880 104 131
133 0 585248 255328 75800 91 132
134 0 584992 255232 75720 102 133
135 0 584736 255200 75680 80 134
136 0 584480 255136 75640 86 135
137 0 584224 255072 75600 81 136
138 0 583968 254976 75560 81 137
139 0 583872 254912 75520 81 138
140 0 583552 254784 75480 81 139
141 0 583456 254752 75480 81 140
142 0 583232 254624 75440 71 141
143 0 583008 254496 75280 90 142
144 0 582784 254368 75200 75 143
145 0 582560 254240 75080 90 144
146 0 582336 254144 75000 71 145
147 0 582144 254080 74800 81 146
148 0 581920 254048 74680 101 147
149 0 581760 253984 74480 96 148
150 0 581536 253952 74360 81 149
151 0 581312 253888 74240 101 150
152 0 581056 253792 74240 101 151
153 0 580832 253664 74320 71 152
154 0 580672 253536 74480 71 153
155 0 580448 253408 74640 71 154
156 0 580224 253248 74720 81 155
157 0 580032 253056 74720 71 156
158 0 579776 252960 74680 75 157
159 0 579584 252864 74520 51 158
160 0 579328 252800 74440 91 159
161 0 579072 252768 74480 101 160
162 0 578816 252736 74560 102 161
163 0 578624 252640 74720 102 162
164 0 578400 252512 74840 75 163
165 0 578208 252352 74880 91 164
166 0 577984 252192 74880 91 165
167 0 577760 252064 74840 102 166
168 0 577504 252000 74840 134 167
169 0 577280 251872 74880 101 168
170 0 577024 251776 74880 91 169
171 0 576800 251616 74960 81 170
172 0 576576 251552 75080 75 171
173 0 576320 251520 75200 91 172
174 0 576096 251520 75320 71 173
175 0 575840 251456 75440 96 174
176 0 575584 251456 75520 104 175
177 0 575328 251520 75560 64 176
178 0 575072 251552 75600 75 177
179 0 574816 251552 75640 96 178
180 0 574560 251424 75720 128 179
181 0 574400 251360 75480 81 180
182 0 574336 251328 75240 71 181
183 0 574176 251296 75040 96 182
184 0 574080 251296 74760 98 183
185 0 573984 251328 74520 122 184
186 0 573984 251456 74280 115 185
187 0 574016 251520 74000 86 186
188 0 574176 251520 73800 120 187
189 0 574400 251616 73640 75 188
190 0 574592 251648 73480 115 189
191 0 574656 251680 73440 122 190
192 0 574702 251787 73280 -1 191
193 0 574688 251712 73200 102 192
194 0 574816 251712 72960 104 193
195 0 574848 251776 72720 81 194
196 0 574880 251840 72480 71 195
197 0 574880 251936 72200 81 196
198 0 574912 252096 71960 91 197
199 0 574880 252256 71720 96 198
200 0 574848 252384 71480 104 199
201 0 574784 252512 71240 102 200
202 0 574752 252608 71000 98 201
203 0 574656 252704 70760 122 202
204 0 574496 252736 70560 122 203
205 0 574432 252736 70280 96 204
206 0 574432 252832 70040 104 205
207 0 574336 252960 69840 98 206
208 0 574272 253056 69600 101 207
209 0 574208 253152 69360 81 208
210 0 574432 253280 69360 75 209
211 0 574688 253312 69320 64 210
212 0 574912 253440 69320 64 211
213 0 575104 253632 69240 64 212
214 0 575232 253824 69120 71 213
215 0 575360 254048 69000 81 214
216 0 575424 254272 68880 71 215
217 0 575424 254496 68760 51 216
218 0 575424 254752 68680 86 217
219 0 575456 255008 68640 80 218
220 0 575456 255264 68640 80 219
221 0 575584 255488 68520 71 220
222 0 575616 255744 68520 64 221
223 0 575648 256000 68440 107 222
224 0 575744 256256 68440 102 223
225 0 575840 256512 68400 75 224
226 0 575904 256768 68360 64 225
227 0 576000 256992 68280 81 226
228 0 576032 257248 68280 90 227
229 0 576128 257504 68240 80 228
230 0 576224 257728 68120 81 229
231 0 576320 257984 68120 96 230
232 0 576480 258208 68120 136 231
233 0 576640 258432 68120 156 232
234 0 576736 258656 68040 172 233
235 0 576864 258880 68000 160 234
236 0 577056 259104 68000 156 235
237 0 577216 259328 68000 128 236
238 0 577408 259520 68000 136 237
239 0 577632 259616 68160 209 238
240 0 577696 259616 68160 203 239
241 0 577792 259872 68080 108 240
242 0 577856 260128 68000 40 241
243 0 577920 260384 68080 40 242
244 0 577920 260448 68040 71 243
245 0 577920 259648 68280 186 240
246 0 578176 259648 68360 160 245
247 0 578368 259776 68480 75 246
248 0 578624 259872 68480 40 247
249 0 578816 260064 68480 81 248
250 0 578976 260128 68480 75 249
251 0 576128 257632 67880 32 230
252 0 576096 257408 67720 40 251
253 0 576096 257152 67720 40 252
254 0 576096 257056 67720 40 253
255 0 574112 253312 69120 98 209
256 0 574080 253472 68920 91 255
257 0 574048 253632 68720 90 256
258 0 573920 253792 68520 81 257
259 0 573856 253984 68320 102 258
260 0 573792 254144 68120 101 259
261 0 573696 254272 67920 101 260
262 0 573600 254336 67680 104 261
263 0 573472 254208 67440 134 262
264 0 573344 254240 67200 148 263
265 0 573216 254368 67000 120 264
266 0 572960 254432 66960 160 265
267 0 572768 254592 66800 229 266
268 0 573024 254592 66720 153 267
269 0 573248 254752 66720 124 268
270 0 573408 254848 66520 75 269
271 0 573504 254848 66240 64 270
272 0 573632 254944 66040 64 271
273 0 573760 255104 65840 75 272
274 0 573920 255264 65680 51 273
275 0 574080 255424 65480 98 274
276 0 574208 255520 65240 140 275
277 0 574240 255648 65000 140 276
278 0 574272 255648 64720 148 277
279 0 574272 255616 64440 81 278
280 0 574176 255648 64160 60 279
281 0 574144 255808 63920 32 280
282 0 574176 256032 63760 40 281
283 0 574272 256128 63640 51 282
284 0 574320 256195 63520 -1 283
285 0 574408 256287 63400 -1 284
286 0 574438 256413 63280 -1 285
287 0 574489 256535 63160 -1 286
288 0 574534 256604 63040 -1 287
289 0 574640 256691 62920 -1 288
290 0 574710 256786 62800 -1 289
291 0 574806 256818 62680 -1 290
292 0 574860 256820 62640 -1 291
293 0 574939 257025 62520 -1 292
294 0 575011 257022 62400 -1 293
295 0 575008 257024 62360 81 294
296 0 575136 257088 62200 81 295
297 0 575296 257120 61960 81 296
298 0 575424 257152 61720 122 297
299 0 575520 257152 61480 128 298
300 0 575712 257152 61280 98 299
301 0 575872 257088 61080 122 300
302 0 576032 257120 60880 90 301
303 0 576256 257120 60680 60 302
304 0 576416 257056 60480 102 303
305 0 576608 257024 60320 96 304
306 0 576832 256992 60200 81 305
307 0 577088 256928 60080 32 306
308 0 577344 256928 60080 64 307
309 0 577600 256928 60080 71 308
310 0 577856 256864 60120 40 309
311 0 578112 256800 60200 40 310
312 0 578368 256704 60160 32 311
313 0 578464 256576 59960 71 312
314 0 578624 256576 59760 75 313
315 0 578784 256576 59560 96 314
316 0 578848 256608 59320 90 315
317 0 578944 256672 59080 98 316
318 0 578944 256672 58800 128 317
319 0 578955 256667 58760 133 318
320 0 579704 257236 58880 -1 319
321 0 579939 257416 58960 -1 320
322 0 580166 257589 59000 -1 321
323 0 580373 257750 58960 -1 322
324 0 580519 257810 58880 -1 323
325 0 580620 257906 58760 -1 324
326 0 580724 257959 58640 -1 325
327 0 580852 258136 58560 -1 326
328 0 580971 258346 58440 -1 327
329 0 581118 258618 58360 -1 328
330 0 581402 258653 58320 -1 329
331 0 581556 258994 58280 -1 330
332 0 581792 259520 58320 60 331
333 0 581856 259616 58320 80 332
334 0 581952 259872 58280 75 333
335 0 581984 260000 58040 101 334
336 0 582016 260192 57840 108 335
337 0 581920 260384 57640 115 336
338 0 581760 260608 57560 181 337
339 0 581600 260800 57480 175 338
340 0 581376 260928 57440 160 339
341 0 581216 261088 57280 172 340
342 0 580992 261216 57160 139 341
343 0 580800 261408 57120 153 342
344 0 580796 261577 56960 -1 343
345 0 580770 261653 56800 -1 344
346 0 580800 261764 56680 -1 345
347 0 580856 261788 56520 -1 346
348 0 580802 261740 56400 -1 347
349 0 580801 261808 56360 -1 348
350 0 580752 261826 56280 -1 349
351 0 580686 261813 56160 -1 350
352 0 580652 261829 56080 -1 351
353 0 580672 261632 57240 209 343
354 0 580544 261792 57440 128 353
355 0 580544 262016 57640 75 354
356 0 580640 262272 57680 75 355
357 0 580800 262464 57520 40 356
358 0 579008 256640 58560 154 319
359 0 579168 256608 58360 230 358
360 0 579360 256576 58200 277 359
361 0 579552 256704 58080 200 360
362 0 579744 256928 58080 150 361
363 0 579904 257152 58040 122 362
364 0 580160 257216 57920 40 363
365 0 580416 257216 57880 40 364
366 0 579296 256352 58080 86 360
367 0 579136 256160 57920 32 366
368 0 579040 256064 57800 64 367
369 0 578848 256000 57960 86 368
370 0 578624 255872 58080 51 369
371 0 578464 255712 58240 71 370
372 0 578432 255680 58280 60 371
373 0 578880 256064 57600 75 368
374 0 578720 256064 57400 122 373
375 0 578720 255968 57120 101 374
376 0 578560 255904 56920 172 375
377 0 578688 255904 56680 115 376
378 0 578880 256064 56600 60 377
379 0 578785 255954 56480 -1 378
380 0 578752 255842 56320 -1 379
381 0 578790 255791 56200 -1 380
382 0 578910 255806 56080 -1 381
383 0 578901 255779 55880 -1 382
384 0 578916 255713 55720 -1 383
385 0 578967 255653 55640 -1 384
386 0 579003 255570 55560 -1 385
387 0 579104 255581 55480 -1 386
388 0 579051 255575 55440 -1 387
389 0 579045 255561 55400 -1 388
390 0 572512 254528 66800 235 267
391 0 572288 254592 66680 190 390
392 0 572224 254720 66440 102 391
393 0 572160 254688 66200 51 392
394 0 572064 254656 65960 51 393
395 0 571904 254656 65760 51 394
396 0 571680 254656 65560 98 395
397 0 571520 254496 65360 75 396
398 0 571424 254400 65120 81 397
399 0 571328 254368 64880 64 398
400 0 571200 254272 64640 32 399
401 0 571136 254112 64440 51 400
402 0 570976 254080 64240 64 401
403 0 570752 254016 64080 51 402
404 0 570496 254016 63960 60 403
405 0 570304 253952 63760 45 404
406 0 570176 253856 63560 45 405
407 0 570112 253760 63320 75 406
408 0 569952 253696 63080 128 407
409 0 569792 253696 62880 81 408
410 0 569749 253693 62760 -1 409
411 0 569695 253621 62640 -1 410
412 0 569625 253900 62520 -1 411
413 0 569517 253987 62440 -1 412
414 0 569466 254009 62360 -1 413
415 0 569344 253984 62360 64 414
416 0 569248 253952 62280 91 415
417 0 569024 254048 62160 75 416
418 0 568800 254048 61960 51 417
419 0 568672 254176 61760 60 418
420 0 568512 254304 61560 64 419
421 0 568448 254400 61320 71 420
422 0 568576 254560 61160 90 421
423 0 568736 254752 61080 96 422
424 0 568864 254976 60920 96 423
425 0 569024 255072 60720 98 424
426 0 569088 255104 60480 71 425
427 0 569024 255008 60240 120 426
428 0 569120 255008 59920 60 427
429 0 568896 255040 59760 128 428
430 0 568672 254912 59760 141 429
431 0 568416 254816 59640 175 430
432 0 568224 254976 59520 234 431
433 0 568288 255072 59280 96 432
434 0 568384 255104 59040 124 433
435 0 568448 255136 58800 90 434
436 0 568608 255136 58600 98 435
437 0 568768 255136 58400 90 436
438 0 568864 255168 58160 96 437
439 0 569024 255168 57960 75 438
440 0 569248 255104 57840 64 439
441 0 569440 254976 57680 71 440
442 0 569600 254880 57480 81 441
443 0 569728 254720 57280 91 442
444 0 569888 254560 57080 51 443
445 0 570080 254432 56960 51 444
446 0 570224 254295 56800 45 445
447 0 570351 254280 56680 -1 446
448 0 570385 254271 56640 -1 447
449 0 570450 254156 56600 -1 448
450 0 570508 254128 56560 -1 449
451 0 570611 254108 56520 -1 450
452 0 570670 254083 56440 -1 451
453 0 570640 254044 56360 -1 452
454 0 570669 254129 56320 -1 453
455 0 570706 254076 56240 -1 454
456 0 570721 253938 56120 -1 455
457 0 574368 251456 75640 75 181
458 0 574208 251520 75840 96 457
459 0 573952 251584 75920 107 458
460 0 573792 251648 76120 115 459
461 0 573696 251680 76360 163 460
462 0 573568 251808 76560 98 461
463 0 573472 251840 76800 192 462
464 0 573248 252000 76840 181 463
465 0 573184 252224 76960 91 464
466 0 573184 252352 77200 197 465
467 0 573312 252448 77280 186 466
468 0 573568 252576 77320 134 467
469 0 573824 252608 77240 136 468
470 0 574048 252768 77280 156 469
471 0 574112 252992 77120 150 470
472 0 574240 253216 77120 200 471
473 0 574368 253440 77120 150 472
474 0 574560 253632 77120 160 473
475 0 574784 253824 77120 139 474
476 0 574976 254016 77080 160 475
477 0 575136 254208 77120 154 476
478 0 575328 254368 77200 176 477
479 0 575520 254560 77320 163 478
480 0 575680 254720 77440 148 479
481 0 575712 254912 77640 140 480
482 0 575712 255072 77840 122 481
483 0 575680 255264 78040 90 482
484 0 575488 255456 78120 86 483
485 0 575392 255712 78120 80 484
486 0 575328 255968 78200 98 485
487 0 575264 256224 78200 86 486
488 0 575264 256480 78240 150 487
489 0 575328 256736 78240 163 488
490 0 575488 256960 78280 172 489
491 0 575488 257216 78280 172 490
492 0 575520 257472 78360 172 491
493 0 575616 257728 78480 134 492
494 0 575616 257984 78600 86 493
495 0 575680 258240 78600 120 494
496 0 575712 258496 78600 107 495
497 0 575712 258752 78600 124 496
498 0 575680 259008 78600 172 497
499 0 575712 259264 78640 209 498
500 0 575744 259392 78680 217 499
501 0 575168 259680 78800 32 500
502 0 575072 259616 78560 60 501
503 0 574816 259680 78640 75 502
504 0 574560 259712 78600 40 503
505 0 574464 259648 78720 45 504
506 0 574253 259604 78840 -1 505
507 0 574042 259695 78800 -1 506
508 0 573779 259908 78720 -1 507
509 0 573609 259987 78720 -1 508
510 0 573478 260083 78680 -1 509
511 0 573259 260192 78720 -1 510
512 0 573376 260096 78760 45 511
513 0 573248 260224 78760 64 512
514 0 572992 260288 78800 60 513
515 0 572768 260416 78840 45 514
516 0 572512 260512 78840 71 515
517 0 572320 260704 78800 71 516
518 0 572128 260896 78680 75 517
519 0 571872 260992 78560 51 518
520 0 571753 261014 78480 -1 519
521 0 571560 261088 78400 -1 520
522 0 571407 261179 78320 -1 521
523 0 571204 261315 78280 -1 522
524 0 571427 261091 78240 -1 523
525 0 571206 261363 78200 -1 524
526 0 571196 261350 78160 -1 525
527 0 571203 261381 78080 -1 526
528 0 571159 261482 77960 -1 527
529 0 571078 261469 77880 -1 528
530 0 570976 261504 77920 60 529
531 0 570880 261728 77840 60 530
532 0 570784 261888 77640 71 531
533 0 570816 261984 77400 81 532
534 0 570624 261984 77200 60 533
535 0 570432 261920 77000 51 534
536 0 570240 261824 76840 75 535
537 0 569984 261792 76760 51 536
538 0 569760 261728 76640 75 537
539 0 569568 261568 76520 32 538
540 0 569344 261536 76360 51 539
541 0 569184 261536 76160 64 540
542 0 568960 261536 76040 86 541
543 0 568736 261440 75880 71 542
544 0 568480 261408 76160 32 543
545 0 568224 261344 76200 98 544
546 0 568000 261216 76320 140 545
547 0 567904 261056 76560 160 546
548 0 567904 261024 76840 64 547
549 0 567872 261024 77120 64 548
550 0 567840 260864 77360 75 549
551 0 567744 260640 77440 71 550
552 0 567680 260384 77480 51 551
553 0 567648 260160 77640 40 552
554 0 567520 259936 77800 71 553
555 0 567360 259744 77880 120 554
556 0 567232 259520 77760 71 555
557 0 568576 261504 75680 32 543
558 0 568544 261504 75400 32 557
559 0 568352 261568 75240 51 558
560 0 568128 261536 75120 60 559
561 0 575776 259520 78720 224 500
562 0 575808 259776 78760 202 561
563 0 575840 260032 78760 214 562
564 0 576032 260192 78800 186 563
565 0 576288 260288 78840 166 564
566 0 576480 260448 78880 160 565
567 0 576672 260640 78920 135 566
568 0 576736 260896 78960 160 567
569 0 576736 261152 79040 172 568
570 0 576608 261344 79160 175 569
571 0 576544 261600 79160 136 570
572 0 576544 261856 79120 120 571
573 0 576544 262112 79120 160 572
574 0 576640 262368 79080 150 573
575 0 576736 262624 79040 156 574
576 0 576896 262816 78960 150 575
577 0 576864 263008 78800 124 576
578 0 576672 263200 78680 136 577
579 0 576640 263456 78640 80 578
580 0 576640 263712 78640 98 579
581 0 576640 263968 78680 101 580
582 0 576608 264224 78680 150 581
583 0 576544 264480 78600 124 582
584 0 576448 264736 78560 153 583
585 0 576288 264896 78400 120 584
586 0 576128 265056 78280 124 585
587 0 575936 265248 78240 60 586
588 0 576064 265408 78400 32 587
589 0 576064 265664 78480 32 588
590 0 576160 265888 78560 32 589
591 0 576160 266144 78560 107 590
592 0 576192 266176 78560 115 591
593 0 575712 265408 78120 32 587
594 0 575552 265600 78080 80 593
595 0 575552 265856 78040 75 594
596 0 575584 266112 78000 134 595
597 0 575744 266272 77840 150 596
598 0 575936 266464 77840 137 597
599 0 576000 266624 78040 64 598
600 0 576160 266784 78200 124 599
601 0 576256 267040 78240 120 600
602 0 576384 267296 78280 101 601
603 0 576576 267488 78280 101 602
604 0 576768 267648 78320 81 603
605 0 577024 267776 78320 101 604
606 0 577280 267904 78280 80 605
607 0 577472 268096 78280 71 606
608 0 577600 268320 78280 80 607
609 0 577728 268544 78280 71 608
610 0 577792 268800 78240 51 609
611 0 577952 269024 78160 136 610
612 0 578080 269248 78160 120 611
613 0 578208 269408 78000 96 612
614 0 578400 269440 78200 45 613
615 0 578592 269504 78360 80 614
616 0 578848 269600 78440 86 615
617 0 579072 269696 78520 107 616
618 0 579296 269824 78600 86 617
619 0 579488 269984 78720 120 618
620 0 579680 270144 78760 120 619
621 0 579904 270304 78880 101 620
622 0 580128 270464 79000 139 621
623 0 580320 270656 79080 108 622
624 0 580512 270848 79080 122 623
625 0 580704 271072 79080 115 624
626 0 580864 271296 79120 107 625
627 0 581056 271488 79120 120 626
628 0 581248 271680 79040 143 627
629 0 581440 271808 78920 81 628
630 0 581600 272032 78920 90 629
631 0 581760 272224 78880 115 630
632 0 581952 272448 78840 90 631
633 0 582080 272672 78720 128 632
634 0 582208 272896 78680 120 633
635 0 582336 273088 78520 64 634
636 0 582432 273344 78560 32 635
637 0 582155 273584 78400 -1 636
638 0 582011 273634 78320 -1 637
639 0 582146 273572 78240 -1 638
640 0 581888 273792 78240 148 639
641 0 582048 273600 78200 164 640
642 0 582240 273664 78040 104 641
643 0 582496 273728 78000 120 642
644 0 582752 273728 78000 51 643
645 0 583008 273760 78000 51 644
646 0 583232 273920 77960 81 645
647 0 583424 274080 77840 51 646
648 0 583616 274176 77640 102 647
649 0 583776 274240 77440 81 648
650 0 583904 274400 77280 102 649
651 0 584064 274496 77080 96 650
652 0 584192 274528 76840 108 651
653 0 584320 274592 76600 104 652
654 0 584480 274624 76360 96 653
655 0 584608 274656 76120 96 654
656 0 584704 274752 75880 124 655
657 0 584864 274784 75680 120 656
658 0 585024 274752 75480 107 657
659 0 585152 274848 75240 124 658
660 0 585312 274880 75040 107 659
661 0 585504 274912 74880 122 660
662 0 585664 274944 74640 90 661
663 0 585792 275040 74400 96 662
664 0 585952 275104 74200 108 663
665 0 586112 275104 73960 122 664
666 0 586272 275232 73800 101 665
667 0 586432 275296 73600 102 666
668 0 586592 275392 73400 115 667
669 0 586752 275456 73200 122 668
670 0 586880 275552 72960 98 669
671 0 587008 275680 72760 98 670
672 0 587040 275808 72520 96 671
673 0 587200 275968 72320 64 672
674 0 587296 276128 72080 90 673
675 0 587360 276192 71840 90 674
676 0 587520 276256 71640 108 675
677 0 587616 276352 71400 96 676
678 0 587712 276416 71160 71 677
679 0 587872 276576 70960 91 678
680 0 587904 276736 70720 71 679
681 0 587936 276832 70480 81 680
682 0 588000 276992 70280 101 681
683 0 588000 277216 70120 91 682
684 0 588000 277408 69920 81 683
685 0 588128 277568 69720 96 684
686 0 588192 277696 69480 75 685
687 0 588224 277824 69240 96 686
688 0 588288 277952 69000 75 687
689 0 588384 278080 68800 71 688
690 0 588512 278176 68600 81 689
691 0 588640 278176 68360 128 690
692 0 588800 278240 68120 160 691
693 0 588992 278208 67920 60 692
694 0 589152 278144 67720 32 693
695 0 589312 278048 67520 60 694
696 0 589440 278208 67680 64 695
697 0 589600 278400 67760 60 696
698 0 589824 278432 67880 71 697
699 0 590080 278496 68000 71 698
700 0 590336 278592 68040 64 699
701 0 590592 278656 68080 60 700
702 0 590816 278752 68160 51 701
703 0 591072 278784 68160 51 702
704 0 591328 278784 68200 75 703
705 0 591584 278784 68160 98 704
706 0 591808 278816 68320 71 705
707 0 592064 278880 68440 64 706
708 0 592288 278880 68600 60 707
709 0 592544 278848 68680 51 708
710 0 592768 278784 68800 64 709
711 0 593024 278784 68880 98 710
712 0 593152 278688 69080 107 711
713 0 593344 278624 69240 86 712
714 0 593568 278592 69400 81 713
715 0 593792 278432 69400 60 714
716 0 594016 278336 69480 51 715
717 0 594272 278272 69520 75 716
718 0 594496 278144 69480 71 717
719 0 594752 278048 69440 51 718
720 0 594880 277920 69480 71 719
721 0 595040 277760 69600 71 720
722 0 595200 277536 69600 91 721
723 0 595264 277280 69640 51 722
724 0 595328 277056 69760 45 723
725 0 595328 276832 69960 45 724
726 0 595136 278016 69360 60 720
727 0 595296 278144 69200 40 726
728 0 595488 278176 69120 45 727
729 0 589408 278016 67320 45 695
730 0 589376 278144 67080 98 729
731 0 589408 278336 66920 102 730
732 0 589440 278496 66720 157 731
733 0 589216 278656 66640 140 732
734 0 589152 278880 66480 102 733
735 0 589024 279040 66320 108 734
736 0 588960 279264 66160 153 735
737 0 588992 279488 66040 163 736
738 0 588928 279712 65920 181 737
739 0 588928 279936 65800 189 738
740 0 588960 280128 65640 172 739
741 0 588768 280288 65520 128 740
742 0 588544 280416 65440 163 741
743 0 588416 280672 65480 186 742
744 0 588256 280896 65480 107 743
745 0 588032 281088 65480 81 744
746 0 587776 281184 65520 80 745
747 0 587584 281376 65520 51 746
748 0 587456 281632 65480 51 747
749 0 587264 281856 65480 32 748
750 0 587040 282048 65480 45 749
751 0 589600 278368 66520 98 732
752 0 589728 278272 66320 104 751
753 0 589888 278176 66120 137 752
754 0 589984 278176 65880 141 753
755 0 589984 278080 65640 102 754
756 0 589984 277984 65360 107 755
757 0 590080 277888 65120 64 756
758 0 590112 277824 64880 71 757
759 0 590144 277664 64640 80 758
760 0 590240 277440 64520 107 759
761 0 590400 277280 64360 197 760
762 0 590464 277344 64120 178 761
763 0 590624 277472 63920 175 762
764 0 590528 277696 63760 148 763
765 0 590528 277856 63560 128 764
766 0 590400 277952 63320 96 765
767 0 590336 278016 63080 71 766
768 0 590336 277984 62960 98 767
769 0 581888 274048 78160 101 640
770 0 581792 274240 78000 80 769
771 0 581760 274464 77880 60 770
772 0 581664 274688 77760 80 771
773 0 581632 274912 77640 96 772
774 0 581600 275168 77560 75 773
775 0 581536 275328 77440 75 774
776 0 581535 275408 77360 -1 775
777 0 581549 275582 77280 -1 776
778 0 581635 275821 77120 -1 777
779 0 581801 275994 77040 -1 778
780 0 581984 276032 76960 128 779
781 0 582080 275936 76880 40 780
782 0 581984 276288 76960 120 780
783 0 582080 276544 76880 96 782
784 0 582144 276704 76680 32 783
785 0 582240 276896 76520 115 784
786 0 582368 277120 76480 98 785
787 0 582560 277312 76360 91 786
788 0 582432 277280 76120 40 787
789 0 582336 277216 75880 32 788
790 0 582240 277280 75480 108 789
791 0 582208 277024 75480 32 790
792 0 582144 276864 75480 40 791
793 0 582080 277376 75280 115 790
794 0 581952 277504 75080 71 793
795 0 581824 277600 74880 64 794
796 0 581664 277632 74680 51 795
797 0 581504 277792 74520 101 796
798 0 581344 277920 74320 81 797
799 0 581184 278016 74120 101 798
800 0 581056 278112 73920 96 799
801 0 581024 278208 73680 81 800
802 0 580960 278368 73440 81 801
803 0 580928 278560 73280 96 802
804 0 580768 278656 73080 101 803
805 0 580704 278848 72880 64 804
806 0 580800 279040 72720 45 805
807 0 580800 279232 72520 120 806
808 0 580768 279264 72240 108 807
809 0 580736 279264 71960 175 808
810 0 580672 279456 71800 219 809
811 0 580672 279712 71800 185 810
812 0 580768 279872 71600 202 811
813 0 580736 280128 71680 137 812
814 0 580832 280352 71840 60 813
815 0 580832 280448 72080 60 814
816 0 580832 280480 72320 32 815
817 0 580832 279872 71320 208 812
818 0 580992 279968 71080 186 817
819 0 581216 280096 71080 175 818
820 0 581376 280160 70880 160 819
821 0 581472 280288 70680 104 820
822 0 581472 280448 70480 60 821
823 0 581472 280608 70280 60 822
824 0 581312 280768 70080 32 823
825 0 581120 280832 69880 51 824
826 0 580960 280992 69680 45 825
827 0 582688 277408 76360 80 787
828 0 582880 277632 76360 71 827
829 0 583008 277888 76320 128 828
830 0 583072 278144 76280 102 829
831 0 583072 278336 76080 101 830
832 0 582976 278528 75920 75 831
833 0 582848 278752 75840 102 832
834 0 582720 279008 75880 124 833
835 0 582656 279264 75880 120 834
836 0 582560 279520 75840 107 835
837 0 582496 279744 75680 81 836
838 0 582496 279936 75480 80 837
839 0 582560 280192 75480 120 838
840 0 582720 280384 75520 120 839
841 0 582816 280608 75400 124 840
842 0 582912 280832 75320 107 841
843 0 582976 281088 75320 91 842
844 0 583040 281344 75320 128 843
845 0 583072 281600 75320 96 844
846 0 583008 281856 75320 81 845
847 0 582912 282112 75280 209 846
848 0 582784 282336 75160 266 847
849 0 582656 282432 74960 197 848
850 0 582560 282624 74760 244 849
851 0 582400 282848 74720 181 850
852 0 582208 283008 74640 96 851
853 0 582080 283232 74600 32 852
854 0 581888 283296 74400 60 853
855 0 581632 283360 74360 96 854
856 0 581376 283424 74320 124 855
857 0 581184 283488 74160 104 856
858 0 580960 283488 74000 75 857
859 0 580704 283488 73960 102 858
860 0 580448 283488 73920 96 859
861 0 580192 283488 73920 107 860
862 0 579936 283488 73960 154 861
863 0 579680 283520 73960 207 862
864 0 579424 283552 73920 254 863
865 0 579328 283648 73720 219 864
866 0 579072 283712 73720 192 865
867 0 578848 283840 73720 75 866
868 0 578624 283968 73720 51 867
869 0 578368 284032 73760 60 868
870 0 578176 284224 73880 51 869
871 0 578016 284416 73840 120 870
872 0 577856 284608 73800 221 871
873 0 577792 284800 73640 136 872
874 0 577760 284992 73480 98 873
875 0 577696 285152 73280 98 874
876 0 577696 285216 73000 64 875
877 0 577696 285280 72720 45 876
878 0 577696 285280 72440 32 877
879 0 577696 285280 72160 32 878
880 0 577536 285248 71960 45 879
881 0 579296 283488 74160 206 864
882 0 579168 283424 74400 135 881
883 0 579040 283360 74640 96 882
884 0 578976 283360 74920 108 883
885 0 579008 283456 75200 96 884
886 0 579040 283584 75440 81 885
887 0 579168 283680 75680 81 886
888 0 579232 283776 75920 102 887
889 0 579392 283840 76120 120 888
890 0 579552 283840 76320 81 889
891 0 579776 283904 76440 120 890
892 0 580000 283936 76560 90 891
893 0 580224 283968 76680 51 892
894 0 580416 283936 76840 104 893
895 0 580576 283936 77040 137 894
896 0 580768 283968 77200 210 895
897 0 580960 283968 77400 204 896
898 0 581120 283968 77640 286 897
899 0 581216 283712 77640 197 898
900 0 581376 283488 77640 51 899
901 0 581536 283328 77720 153 900
902 0 581760 283392 77840 122 901
903 0 581920 283520 78040 98 902
904 0 582080 283584 78240 60 903
905 0 582240 283584 78440 40 904
906 0 582464 283712 78600 40 905
907 0 582592 283872 78760 32 906
908 0 582656 283840 78840 51 907
909 0 582688 283744 78800 32 908
910 0 582816 283744 79000 51 909
911 0 582944 283680 79240 64 910
912 0 583072 283648 79480 102 911
913 0 583232 283520 79640 64 912
914 0 583392 283488 79880 45 913
915 0 581664 283104 77720 175 901
916 0 581856 282912 77720 71 915
917 0 582112 282848 77680 51 916
918 0 582368 282752 77680 60 917
919 0 582624 282752 77640 32 918
920 0 582880 282752 77640 64 919
921 0 583104 282848 77560 137 920
922 0 583328 282976 77440 175 921
923 0 583552 283072 77360 226 922
924 0 583808 283104 77400 186 923
925 0 584032 282976 77320 183 924
926 0 584224 282784 77360 244 925
927 0 584288 282560 77480 178 926
928 0 584448 282368 77600 120 927
929 0 584608 282176 77640 51 928
930 0 584608 281920 77640 40 929
931 0 584768 281696 77760 71 930
932 0 584928 281536 77880 40 931
933 0 585152 281344 77920 60 932
934 0 584352 282944 77200 166 926
935 0 584448 283104 77000 175 934
936 0 584608 283328 76960 135 935
937 0 584832 283488 76960 122 936
938 0 585056 283584 77120 122 937
939 0 585280 283712 77160 81 938
940 0 578208 269632 77880 81 613
941 0 578144 269856 77760 86 940
942 0 578112 270112 77640 86 941
943 0 578080 270336 77520 86 942
944 0 577984 270528 77360 75 943
945 0 577856 270752 77200 32 944
946 0 577760 271008 77160 98 945
947 0 577600 271168 76960 32 946
948 0 577440 271328 76760 102 947
949 0 577344 271552 76680 86 948
950 0 577184 271744 76600 81 949
951 0 577024 271904 76480 60 950
952 0 576864 272064 76360 75 951
953 0 576672 272256 76320 71 952
954 0 576512 272416 76200 104 953
955 0 576384 272608 76080 102 954
956 0 576192 272800 76000 60 955
957 0 576128 273056 75960 86 956
958 0 576032 273312 75960 80 957
959 0 576032 273568 75960 80 958
960 0 576000 273824 75960 40 959
961 0 576000 274080 75920 102 960
962 0 575968 274336 75880 120 961
963 0 575904 274592 75840 120 962
964 0 575872 274784 75640 64 963
965 0 575776 274976 75440 75 964
966 0 575680 275136 75240 139 965
967 0 575584 275296 75040 160 966
968 0 575456 275424 74840 128 967
969 0 575328 275584 74640 51 968
970 0 575232 275776 74480 51 969
971 0 575136 276000 74360 75 970
972 0 575040 276224 74280 60 971
973 0 574880 276416 74360 32 972
974 0 574816 276480 74440 51 973
975 0 574752 276640 74240 120 974
976 0 574624 276800 74080 51 975
977 0 574560 276960 73880 102 976
978 0 574496 277120 73680 102 977
979 0 574368 277280 73520 81 978
980 0 574304 277440 73320 124 979
981 0 574176 277600 73160 107 980
982 0 573984 277728 73040 86 981
983 0 573728 277824 73000 75 982
984 0 573504 277984 73040 128 983
985 0 573248 278080 73000 98 984
986 0 573024 278208 72920 75 985
987 0 572832 278400 72840 80 986
988 0 572736 278656 72800 75 987
989 0 572800 278912 72720 102 988
990 0 572800 279168 72680 81 989
991 0 572864 279424 72600 107 990
992 0 572896 279648 72480 120 991
993 0 572960 279808 72400 86 992
994 0 572961 280028 72280 -1 993
995 0 572921 280192 72160 -1 994
996 0 572922 280288 72040 -1 995
997 0 572848 280307 71880 -1 996
998 0 572813 280525 71880 63 997
999 0 572864 280448 71960 51 998
1000 0 572736 280640 71760 81 998
1001 0 572576 280800 71600 60 1000
1002 0 572448 280960 71400 75 1001
1003 0 572416 281120 71200 107 1002
1004 0 572320 281312 71040 122 1003
1005 0 572128 281504 70960 122 1004
1006 0 571936 281632 70840 75 1005
1007 0 571712 281792 70760 102 1006
1008 0 571520 281952 70600 102 1007
1009 0 571328 282080 70480 139 1008
1010 0 571136 282208 70360 107 1009
1011 0 570976 282272 70120 71 1010
1012 0 570912 282432 69920 81 1011
1013 0 570752 282592 69720 60 1012
1014 0 570560 282784 69680 86 1013
1015 0 570400 282976 69640 178 1014
1016 0 570368 283040 69880 172 1015
1017 0 570400 283008 70160 185 1016
1018 0 570560 282976 70360 153 1017
1019 0 570720 282976 70560 120 1018
1020 0 570816 282976 70800 81 1019
1021 0 570912 282880 71040 81 1020
1022 0 571008 282816 71280 71 1021
1023 0 571072 282720 71520 101 1022
1024 0 571104 282560 71760 75 1023
1025 0 571104 282432 72000 60 1024
1026 0 571040 282336 72240 51 1025
1027 0 571008 282208 72400 96 1026
1028 0 570960 282160 72520 -1 1027
1029 0 570992 282114 72600 -1 1028
1030 0 570368 283136 69440 150 1015
1031 0 570240 283328 69320 275 1030
1032 0 570048 283456 69160 284 1031
1033 0 569792 283392 69040 202 1032
1034 0 569536 283360 69040 196 1033
1035 0 569472 283104 69120 75 1034
1036 0 569312 282912 69160 60 1035
1037 0 569216 282688 69240 90 1036
1038 0 569056 282496 69400 51 1037
1039 0 568960 282336 69600 45 1038
1040 0 568960 282176 69800 51 1039
1041 0 568864 282048 70000 51 1040
1042 0 568736 281920 70200 51 1041
1043 0 568576 281760 70400 45 1042
1044 0 568384 281568 70480 32 1043
1045 0 568192 281408 70600 60 1044
1046 0 567968 281248 70680 45 1045
1047 0 567744 281088 70800 45 1046
1048 0 567584 280928 70960 45 1047
1049 0 567360 280864 71080 51 1048
1050 0 567136 280736 71080 32 1049
1051 0 566944 280544 71080 120 1050
1052 0 566816 280288 71120 60 1051
1053 0 566624 280096 71200 32 1052
1054 0 566592 280064 71200 40 1053
1055 0 566504 279920 71120 -1 1054
1056 0 566383 279730 71000 -1 1055
1057 0 566232 279684 70920 -1 1056
1058 0 566230 279676 70840 -1 1057
1059 0 566146 279767 70680 -1 1058
1060 0 566084 279776 70560 -1 1059
1061 0 566037 279836 70400 -1 1060
1062 0 565999 279878 70240 -1 1061
1063 0 565984 279925 70080 -1 1062
1064 0 566055 280010 69880 -1 1063
1065 0 566090 280031 69760 -1 1064
1066 0 569440 283520 68840 143 1034
1067 0 569472 283680 68640 75 1066
1068 0 569536 283840 68440 226 1067
1069 0 569664 283936 68200 136 1068
1070 0 569824 283936 68000 102 1069
1071 0 569888 283968 67720 71 1070
1072 0 569952 283936 67440 75 1071
1073 0 570048 284032 67200 32 1072
1074 0 570208 284192 67040 32 1073
1075 0 570304 284416 66960 40 1074
1076 0 570400 284672 66840 60 1075
1077 0 570432 284896 66640 86 1076
1078 0 570496 285088 66480 107 1077
1079 0 570688 285280 66440 107 1078
1080 0 570848 285440 66240 75 1079
1081 0 571008 285600 66040 71 1080
1082 0 571136 285632 65800 64 1081
1083 0 571200 285632 65520 60 1082
1084 0 571232 285536 65240 128 1083
1085 0 571168 285472 65000 96 1084
1086 0 571136 285376 64760 32 1085
1087 0 571136 285152 64600 40 1086
1088 0 571136 284928 64480 40 1087
1089 0 571200 284736 64320 40 1088
1090 0 571360 284768 64080 32 1089
1091 0 571488 284928 63920 51 1090
1092 0 571520 285152 63760 40 1091
1093 0 571616 285312 63560 71 1092
1094 0 571712 285312 63320 81 1093
1095 0 571840 285344 63080 96 1094
1096 0 572000 285408 62840 91 1095
1097 0 572160 285472 62600 45 1096
1098 0 572288 285504 62360 90 1097
1099 0 572320 285600 62120 71 1098
1100 0 572320 285760 61920 98 1099
1101 0 572384 285888 61680 96 1100
1102 0 572448 285984 61440 81 1101
1103 0 572544 286080 61200 81 1102
1104 0 572576 286176 60960 107 1103
1105 0 572480 286240 60720 135 1104
1106 0 572416 286144 60480 154 1105
1107 0 572256 286176 60240 96 1106
1108 0 572256 286208 59960 128 1107
1109 0 572288 286336 59720 227 1108
1110 0 572352 286336 59760 228 1109
1111 0 572576 286368 59880 189 1110
1112 0 572832 286400 59920 131 1111
1113 0 573024 286432 60120 40 1112
1114 0 573280 286432 60120 40 1113
1115 0 573536 286432 60120 40 1114
1116 0 572320 286176 59520 122 1109
1117 0 572320 286112 59240 45 1116
1118 0 572320 285984 59000 90 1117
1119 0 572320 285888 58760 64 1118
1120 0 572325 285900 58680 -1 1119
1121 0 572321 285865 58600 -1 1120
1122 0 572382 285846 58480 -1 1121
1123 0 572406 285805 58360 -1 1122
1124 0 572448 285728 58320 75 1123
1125 0 572512 285728 58240 71 1124
1126 0 572672 285696 58040 96 1125
1127 0 572832 285728 57840 90 1126
1128 0 572960 285728 57600 128 1127
1129 0 573024 285856 57360 137 1128
1130 0 573024 286080 57200 163 1129
1131 0 573088 286336 57200 156 1130
1132 0 573248 286528 57320 122 1131
1133 0 573408 286656 57480 135 1132
1134 0 573600 286848 57480 163 1133
1135 0 573824 286976 57360 154 1134
1136 0 573952 286880 57120 137 1135
1137 0 573856 286688 56920 137 1136
1138 0 573728 286592 56720 122 1137
1139 0 573408 286528 56800 32 1138
1140 0 573454 286482 56480 -1 1139
1141 0 573498 286487 56240 -1 1140
1142 0 573056 285824 57360 104 1129
1143 0 573120 285568 57360 81 1142
1144 0 573184 285408 57160 71 1143
1145 0 573248 285280 56920 107 1144
1146 0 573376 285248 56680 64 1145
1147 0 573504 285280 56440 32 1146
1148 0 573664 285280 56240 60 1147
1149 0 573888 285248 56080 71 1148
1150 0 574144 285216 55960 75 1149
1151 0 574336 285088 55840 75 1150
1152 0 574592 285024 55760 81 1151
1153 0 574848 284960 55680 101 1152
1154 0 575072 284928 55520 75 1153
1155 0 575296 284832 55400 60 1154
1156 0 575552 284800 55360 104 1155
1157 0 575744 284608 55240 71 1156
1158 0 575904 284480 55080 40 1157
1159 0 576064 284320 54880 64 1158
1160 0 576192 284192 54680 81 1159
1161 0 576352 284096 54480 51 1160
1162 0 576480 284064 54240 64 1161
1163 0 576640 284064 54040 51 1162
1164 0 576864 284000 53920 128 1163
1165 0 577120 284000 53960 214 1164
1166 0 577376 284000 54000 194 1165
1167 0 577632 283968 53920 256 1166
1168 0 577888 283936 53800 242 1167
1169 0 578048 283936 53600 163 1168
1170 0 578080 283904 53320 96 1169
1171 0 578112 283872 53040 51 1170
1172 0 578144 283840 52760 81 1171
1173 0 578080 283776 52520 32 1172
1174 0 578112 283776 52240 64 1173
1175 0 578080 283744 51960 90 1174
1176 0 578144 283712 51720 75 1175
1177 0 578272 283744 51480 75 1176
1178 0 578464 283712 51320 91 1177
1179 0 578656 283584 51200 64 1178
1180 0 578720 283360 51080 80 1179
1181 0 578816 283104 51040 45 1180
1182 0 578889 283132 50920 -1 1181
1183 0 579136 282976 50880 32 1182
1184 0 579136 282720 50960 80 1183
1185 0 579328 282592 51080 71 1184
1186 0 579552 282496 51000 40 1185
1187 0 579680 282272 51000 40 1186
1188 0 579936 282176 50960 51 1187
1189 0 580000 282176 50960 45 1188
1190 0 574752 276544 74680 32 974
1191 0 574752 276672 74920 40 1190
1192 0 574880 276832 75080 45 1191
1193 0 575104 276960 75160 40 1192
1194 0 575328 277056 75240 40 1193
1195 0 575552 277216 75240 40 1194
1196 0 575776 277376 75360 40 1195
1197 0 575936 277504 75480 32 1196
1198 0 575904 266464 77720 115 598
1199 0 575744 266496 77520 71 1198
1200 0 575616 266528 77280 60 1199
1201 0 575520 266528 77040 81 1200
1202 0 575456 266688 76800 131 1201
1203 0 575424 266784 76560 96 1202
1204 0 575328 266944 76360 140 1203
1205 0 575232 267104 76160 128 1204
1206 0 575104 267328 76000 200 1205
1207 0 574976 267488 75840 228 1206
1208 0 574848 267616 75640 290 1207
1209 0 574880 267680 75360 197 1208
1210 0 574848 267840 75160 186 1209
1211 0 574944 268000 74960 256 1210
1212 0 575168 268128 74960 315 1211
1213 0 575200 268160 74960 305 1212
1214 0 575264 268160 75040 326 1213
1215 0 575360 268320 75280 154 1214
1216 0 575456 268480 75480 60 1215
1217 0 575520 268736 75560 40 1216
1218 0 575584 268992 75560 40 1217
1219 0 575616 269248 75520 40 1218
1220 0 575680 269504 75520 40 1219
1221 0 575744 269760 75520 75 1220
1222 0 575904 269952 75600 81 1221
1223 0 576064 270176 75680 40 1222
1224 0 576064 270208 75680 40 1223
1225 0 575328 267904 75040 189 1214
1226 0 575392 267680 75200 235 1225
1227 0 575552 267552 75400 217 1226
1228 0 575776 267392 75440 45 1227
1229 0 576000 267264 75440 60 1228
1230 0 576256 267200 75440 32 1229
1231 0 576512 267200 75440 40 1230
1232 0 576768 267200 75440 32 1231
1233 0 576992 267296 75520 64 1232
1234 0 577184 267328 75560 64 1233
1235 0 575360 268352 74800 141 1213
1236 0 575520 268544 74680 186 1235
1237 0 575648 268768 74640 192 1236
1238 0 575808 268960 74560 136 1237
1239 0 575968 269120 74440 120 1238
1240 0 576128 269216 74240 98 1239
1241 0 576288 269344 74040 51 1240
1242 0 576448 269408 73840 75 1241
1243 0 576608 269568 73680 51 1242
1244 0 576800 269728 73600 101 1243
1245 0 576960 269888 73400 45 1244
1246 0 577120 269984 73200 60 1245
1247 0 577280 270080 73000 71 1246
1248 0 577472 270208 72840 71 1247
1249 0 577632 270400 72840 80 1248
1250 0 577751 270446 72760 -1 1249
1251 0 577930 270545 72680 -1 1250
1252 0 578656 270752 72680 75 1251
1253 0 578880 270816 72600 75 1252
1254 0 579136 270848 72520 75 1253
1255 0 579360 270880 72400 75 1254
1256 0 579584 270912 72280 86 1255
1257 0 579776 270976 72120 108 1256
1258 0 580032 271040 72000 128 1257
1259 0 580288 271072 71960 64 1258
1260 0 580544 271168 71960 60 1259
1261 0 580768 271296 71880 75 1260
1262 0 580928 271456 71760 91 1261
1263 0 581152 271584 71600 71 1262
1264 0 581376 271648 71480 81 1263
1265 0 581632 271712 71360 91 1264
1266 0 581888 271744 71280 98 1265
1267 0 582144 271744 71200 75 1266
1268 0 582368 271744 71040 104 1267
1269 0 582624 271712 70920 120 1268
1270 0 582848 271552 70920 80 1269
1271 0 583040 271360 70920 60 1270
1272 0 583264 271232 70920 75 1271
1273 0 583520 271168 70840 60 1272
1274 0 583680 271168 70640 81 1273
1275 0 583808 271008 70440 32 1274
1276 0 584000 270816 70320 102 1275
1277 0 584224 270656 70240 81 1276
1278 0 584416 270464 70200 98 1277
1279 0 584576 270304 70080 71 1278
1280 0 584736 270144 69880 75 1279
1281 0 584896 269984 69680 101 1280
1282 0 584960 269888 69440 75 1281
1283 0 585056 269856 69200 96 1282
1284 0 585184 269760 69000 107 1283
1285 0 585376 269728 68840 80 1284
1286 0 585632 269632 68760 75 1285
1287 0 585888 269568 68680 51 1286
1288 0 586144 269568 68680 45 1287
1289 0 586400 269504 68560 91 1288
1290 0 586592 269440 68360 163 1289
1291 0 586752 269312 68160 197 1290
1292 0 586912 269152 68040 297 1291
1293 0 586848 269152 67960 266 1292
1294 0 586624 269152 67840 189 1293
1295 0 586368 269056 67800 122 1294
1296 0 586176 268896 67640 91 1295
1297 0 585984 268736 67600 40 1296
1298 0 585760 268608 67600 40 1297
1299 0 587104 268992 68080 259 1292
1300 0 587104 268736 68160 256 1299
1301 0 587168 268480 68080 175 1300
1302 0 587232 268288 67920 128 1301
1303 0 587392 268128 67800 71 1302
1304 0 587584 267936 67720 80 1303
1305 0 587712 267680 67640 51 1304
1306 0 587840 267456 67520 80 1305
1307 0 588032 267264 67480 80 1306
1308 0 588224 267136 67360 60 1307
1309 0 588299 267136 67320 66 1308
1310 0 588448 267136 67240 80 1309
1311 0 588704 267200 67160 32 1310
1312 0 588864 267360 67000 45 1311
1313 0 589024 267520 66880 51 1312
1314 0 589248 267680 66880 40 1313
1315 0 589440 267744 66720 75 1314
1316 0 589664 267712 66600 75 1315
1317 0 589920 267712 66560 64 1316
1318 0 590176 267712 66560 71 1317
1319 0 590432 267680 66520 115 1318
1320 0 590656 267552 66440 176 1319
1321 0 590816 267360 66360 200 1320
1322 0 590976 267136 66360 202 1321
1323 0 591200 267136 66240 153 1322
1324 0 591456 267136 66120 98 1323
1325 0 591680 267104 65920 40 1324
1326 0 591936 267040 65840 60 1325
1327 0 592160 266944 65760 60 1326
1328 0 592384 266848 65640 51 1327
1329 0 592544 266720 65480 32 1328
1330 0 592704 266592 65280 51 1329
1331 0 592896 266464 65080 101 1330
1332 0 593120 266432 64960 98 1331
1333 0 593344 266432 64800 86 1332
1334 0 593568 266432 64680 40 1333
1335 0 593792 266336 64600 51 1334
1336 0 594016 266272 64520 51 1335
1337 0 594164 266223 64400 -1 1336
1338 0 594350 266167 64280 -1 1337
1339 0 594495 266215 64160 -1 1338
1340 0 594592 266272 64120 32 1339
1341 0 594656 266272 64120 40 1340
1342 0 594848 266400 64000 51 1341
1343 0 595040 266560 63880 75 1342
1344 0 595232 266752 63880 80 1343
1345 0 595424 266912 63840 80 1344
1346 0 595552 267136 63760 51 1345
1347 0 595744 267296 63680 40 1346
1348 0 596000 267424 63640 80 1347
1349 0 596256 267488 63640 91 1348
1350 0 596480 267584 63520 60 1349
1351 0 596736 267648 63440 40 1350
1352 0 596960 267776 63360 40 1351
1353 0 597216 267872 63360 60 1352
1354 0 597481 268044 63240 -1 1353
1355 0 597800 268250 63240 -1 1354
1356 0 597862 268383 63160 -1 1355
1357 0 597977 268524 63080 -1 1356
1358 0 598081 268582 63040 -1 1357
1359 0 598055 268655 62960 -1 1358
1360 0 597921 268839 62880 -1 1359
1361 0 597770 268881 62800 -1 1360
1362 0 597598 268860 62720 -1 1361
1363 0 588560 266802 67360 -1 1309
1364 0 588906 266542 67440 -1 1363
1365 0 589054 266357 67480 -1 1364
1366 0 589202 266091 67440 -1 1365
1367 0 589246 266040 67400 -1 1366
1368 0 589320 265953 67360 -1 1367
1369 0 589309 265902 67320 -1 1368
1370 0 589349 265825 67200 -1 1369
1371 0 589407 265788 67160 -1 1370
1372 0 589494 265730 67080 -1 1371
1373 0 589518 265840 67000 -1 1372
1374 0 574816 267584 75640 272 1208
1375 0 574720 267328 75640 217 1374
1376 0 574496 267200 75560 137 1375
1377 0 574304 267232 75400 134 1376
1378 0 574080 267296 75280 150 1377
1379 0 573856 267328 75160 120 1378
1380 0 573632 267328 75000 128 1379
1381 0 573408 267360 74880 148 1380
1382 0 573216 267520 74760 128 1381
1383 0 573024 267616 74600 122 1382
1384 0 572832 267712 74440 120 1383
1385 0 572864 267744 74160 96 1384
1386 0 572960 267872 73960 120 1385
1387 0 573056 267904 73720 108 1386
1388 0 573152 268000 73480 96 1387
1389 0 573312 268032 73280 96 1388
1390 0 573472 268032 73080 107 1389
1391 0 573664 268128 72880 122 1390
1392 0 573824 268128 72640 64 1391
1393 0 573984 268096 72440 60 1392
1394 0 574048 268096 72320 90 1393
1395 0 574076 268106 72200 -1 1394
1396 0 574144 268114 72080 -1 1395
1397 0 574208 268032 72000 81 1396
1398 0 574368 268032 71840 75 1397
1399 0 574528 268000 71640 107 1398
1400 0 574656 267936 71400 115 1399
1401 0 574816 267872 71200 101 1400
1402 0 574880 267840 70960 128 1401
1403 0 574944 267840 70680 64 1402
1404 0 574944 267776 70400 107 1403
1405 0 574944 267744 70120 122 1404
1406 0 574944 267680 69840 96 1405
1407 0 574848 267552 69600 98 1406
1408 0 574784 267424 69360 71 1407
1409 0 574784 267360 69080 98 1408
1410 0 574784 267200 68880 81 1409
1411 0 574720 267168 68640 81 1410
1412 0 574560 267136 68400 64 1411
1413 0 574400 267200 68160 71 1412
1414 0 574400 267200 67880 98 1413
1415 0 574368 267168 67800 115 1414
1416 0 574400 266976 67600 81 1415
1417 0 574432 266816 67400 71 1416
1418 0 574496 266976 67200 32 1417
1419 0 574560 267040 67120 51 1418
1420 0 574720 267232 67040 40 1419
1421 0 574912 267424 66960 40 1420
1422 0 575040 267552 66880 51 1421
1423 0 575200 267712 66720 64 1422
1424 0 575456 267744 66640 60 1423
1425 0 575712 267776 66520 60 1424
1426 0 575968 267776 66400 80 1425
1427 0 576224 267744 66360 75 1426
1428 0 576480 267808 66360 75 1427
1429 0 576704 267936 66280 51 1428
1430 0 576960 268032 66240 75 1429
1431 0 577152 268224 66120 51 1430
1432 0 577312 268416 66000 71 1431
1433 0 577472 268576 65800 40 1432
1434 0 577632 268704 65640 71 1433
1435 0 577728 268704 65600 40 1434
1436 0 577798 268748 65520 -1 1435
1437 0 577854 268772 65480 -1 1436
1438 0 577868 268771 65440 -1 1437
1439 0 577942 268803 65360 -1 1438
1440 0 578012 268850 65280 -1 1439
1441 0 578057 268850 65200 -1 1440
1442 0 578169 268849 65120 -1 1441
1443 0 578346 268807 65040 -1 1442
1444 0 578484 268821 64960 -1 1443
1445 0 578581 268891 64880 -1 1444
1446 0 578649 268933 64840 -1 1445
1447 0 578848 268896 64800 64 1446
1448 0 579008 268896 64720 45 1447
1449 0 579264 268768 64640 40 1448
1450 0 579456 268576 64520 40 1449
1451 0 579616 268416 64360 51 1450
1452 0 579840 268352 64200 81 1451
1453 0 580000 268480 64000 75 1452
1454 0 580160 268640 63840 75 1453
1455 0 580384 268704 63680 51 1454
1456 0 580640 268704 63600 71 1455
1457 0 580864 268768 63480 64 1456
1458 0 581120 268768 63440 75 1457
1459 0 581376 268832 63360 64 1458
1460 0 581600 268960 63280 71 1459
1461 0 581824 269120 63280 75 1460
1462 0 582048 269216 63160 51 1461
1463 0 582304 269216 63120 81 1462
1464 0 582496 269184 63320 51 1463
1465 0 582368 269216 63560 45 1464
1466 0 582144 269344 63640 40 1465
1467 0 582080 269568 63520 51 1466
1468 0 574848 267744 67000 32 1422
1469 0 574752 268000 67000 51 1468
1470 0 574784 268256 66960 60 1469
1471 0 574912 268480 66960 40 1470
1472 0 575104 268672 66920 51 1471
1473 0 575200 268928 66920 40 1472
1474 0 575360 269152 66880 40 1473
1475 0 575552 269376 66880 51 1474
1476 0 575680 269600 66880 60 1475
1477 0 575744 269856 66920 64 1476
1478 0 575744 270112 66960 32 1477
1479 0 575840 270272 66960 40 1478
1480 0 575914 270382 66880 -1 1479
1481 0 575995 270550 66840 -1 1480
1482 0 576118 270737 66800 -1 1481
1483 0 576316 270858 66760 -1 1482
1484 0 574720 266816 67040 40 1419
1485 0 574880 266784 66840 45 1484
1486 0 574880 266592 66640 51 1485
1487 0 574880 266368 66520 80 1486
1488 0 575008 266144 66440 60 1487
1489 0 574976 265920 66320 80 1488
1490 0 574944 265696 66200 60 1489
1491 0 574912 265472 66040 122 1490
1492 0 574752 265312 65840 71 1491
1493 0 574656 265152 65640 107 1492
1494 0 574688 265056 65400 137 1493
1495 0 574784 265056 65160 181 1494
1496 0 574880 265024 65040 237 1495
1497 0 575072 264960 64880 150 1496
1498 0 575296 264928 64760 40 1497
1499 0 575520 264832 64600 32 1498
1500 0 575744 264736 64440 32 1499
1501 0 575872 264768 64400 40 1500
1502 0 574624 264928 65080 196 1496
1503 0 574432 264864 65320 160 1502
1504 0 574208 264704 65320 98 1503
1505 0 574016 264704 65120 204 1504
1506 0 573888 264736 64880 259 1505
1507 0 573632 264704 64840 229 1506
1508 0 573504 264480 64840 172 1507
1509 0 573344 264256 64880 160 1508
1510 0 573152 264192 65080 178 1509
1511 0 572960 264032 65120 163 1510
1512 0 572800 263808 65080 189 1511
1513 0 572608 263616 65080 98 1512
1514 0 572416 263424 65120 60 1513
1515 0 572224 263232 65120 75 1514
1516 0 572064 263008 65240 81 1515
1517 0 571904 262848 65360 86 1516
1518 0 571776 262624 65480 98 1517
1519 0 571616 262464 65600 75 1518
1520 0 571424 262304 65680 75 1519
1521 0 571200 262208 65760 80 1520
1522 0 571040 262048 65880 32 1521
1523 0 571008 261984 66160 75 1522
1524 0 571104 261856 66360 101 1523
1525 0 571136 261664 66560 122 1524
1526 0 571168 261504 66760 166 1525
1527 0 571232 261312 66880 153 1526
1528 0 571456 261440 66920 86 1527
1529 0 571680 261632 66920 32 1528
1530 0 571904 261792 66920 32 1529
1531 0 571936 261792 66920 32 1530
1532 0 571296 261120 67040 163 1527
1533 0 571168 260864 67080 178 1532
1534 0 571296 260640 67160 156 1533
1535 0 571456 260448 67200 143 1534
1536 0 571648 260416 67360 45 1535
1537 0 571872 260512 67440 60 1536
1538 0 572032 260640 67600 45 1537
1539 0 572064 260672 67640 40 1538
1540 0 572896 263680 64880 164 1512
1541 0 572960 263520 64680 163 1540
1542 0 573120 263328 64640 124 1541
1543 0 573344 263136 64640 86 1542
1544 0 573440 262912 64520 60 1543
1545 0 573600 262784 64360 81 1544
1546 0 573792 262752 64200 51 1545
1547 0 574048 262816 64120 40 1546
1548 0 574176 262944 64040 40 1547
1549 0 574112 267200 67840 124 1415
1550 0 573856 267264 67840 80 1549
1551 0 573632 267392 67720 51 1550
1552 0 573664 267520 67560 40 1551
1553 0 574688 267744 69520 32 1407
1554 0 574784 268000 69520 32 1553
1555 0 575040 268096 69560 32 1554
1556 0 572640 267904 74520 75 1384
1557 0 572448 268096 74520 96 1556
1558 0 572256 268288 74400 60 1557
1559 0 572096 268448 74280 80 1558
1560 0 571904 268640 74280 80 1559
1561 0 571744 268832 74400 107 1560
1562 0 571488 268960 74400 131 1561
1563 0 571264 269088 74360 86 1562
1564 0 571008 269184 74320 71 1563
1565 0 570752 269248 74240 101 1564
1566 0 570528 269216 74240 51 1565
1567 0 570272 269120 74240 81 1566
1568 0 570016 269024 74280 81 1567
1569 0 569760 268928 74280 75 1568
1570 0 569504 268832 74280 51 1569
1571 0 569280 268736 74160 81 1570
1572 0 569024 268640 74120 80 1571
1573 0 568800 268512 74000 80 1572
1574 0 568544 268512 73920 81 1573
1575 0 568320 268352 73840 81 1574
1576 0 568096 268224 73840 90 1575
1577 0 567872 268064 73920 96 1576
1578 0 567648 267936 73960 60 1577
1579 0 567424 267744 73960 75 1578
1580 0 567200 267552 73960 71 1579
1581 0 567008 267360 73960 80 1580
1582 0 566816 267200 74000 80 1581
1583 0 566592 267040 74080 91 1582
1584 0 566400 266880 74200 86 1583
1585 0 566432 266688 74000 40 1584
1586 0 566336 266592 73880 32 1585
1587 0 566368 266848 74200 71 1584
1588 0 566144 266688 74280 81 1587
1589 0 565920 266528 74400 71 1588
1590 0 565760 266400 74560 108 1589
1591 0 565568 266272 74680 101 1590
1592 0 565376 266112 74760 71 1591
1593 0 565216 266048 74960 81 1592
1594 0 565088 265952 75160 154 1593
1595 0 564896 265792 75320 256 1594
1596 0 564672 265664 75480 287 1595
1597 0 564512 265472 75440 248 1596
1598 0 564320 265280 75440 189 1597
1599 0 564064 265280 75480 208 1598
1600 0 563808 265312 75600 209 1599
1601 0 563584 265376 75480 160 1600
1602 0 563328 265376 75360 98 1601
1603 0 563104 265344 75240 115 1602
1604 0 562848 265280 75240 128 1603
1605 0 562592 265248 75160 128 1604
1606 0 562368 265184 75040 96 1605
1607 0 562112 265152 74960 96 1606
1608 0 561920 264960 74840 98 1607
1609 0 561760 264832 74640 64 1608
1610 0 561696 264832 74360 32 1609
1611 0 561696 264832 74080 64 1610
1612 0 561792 264832 73840 90 1611
1613 0 561856 264736 73600 91 1612
1614 0 561952 264640 73360 120 1613
1615 0 562016 264480 73120 131 1614
1616 0 562016 264352 72880 122 1615
1617 0 562016 264224 72640 90 1616
1618 0 562048 264064 72440 96 1617
1619 0 562048 263840 72280 81 1618
1620 0 562080 263616 72160 108 1619
1621 0 562016 263360 72040 124 1620
1622 0 561888 263104 72080 108 1621
1623 0 561760 262880 72040 86 1622
1624 0 561664 262624 72040 80 1623
1625 0 561536 262368 72040 104 1624
1626 0 561312 262304 71920 90 1625
1627 0 561088 262176 71800 60 1626
1628 0 560864 262112 71680 71 1627
1629 0 560640 262016 71560 81 1628
1630 0 560480 261856 71440 32 1629
1631 0 560352 261728 71240 81 1630
1632 0 560288 261472 71120 115 1631
1633 0 560192 261216 71080 75 1632
1634 0 560064 260992 71000 101 1633
1635 0 560000 260736 71040 96 1634
1636 0 559936 260480 71040 75 1635
1637 0 559808 260256 71080 81 1636
1638 0 559648 260064 71120 107 1637
1639 0 559520 259840 71160 60 1638
1640 0 559392 259584 71160 60 1639
1641 0 559424 259328 71200 75 1640
1642 0 559360 259072 71320 75 1641
1643 0 559328 258816 71320 75 1642
1644 0 559232 258624 71480 51 1643
1645 0 559232 258464 71680 51 1644
1646 0 559232 258208 71800 40 1645
1647 0 559200 257952 71840 80 1646
1648 0 559040 257760 71880 75 1647
1649 0 558912 257600 72040 81 1648
1650 0 558752 257504 72240 71 1649
1651 0 558560 257408 72400 45 1650
1652 0 558336 257344 72520 71 1651
1653 0 558176 257216 72680 75 1652
1654 0 558016 257024 72800 90 1653
1655 0 557888 256832 72960 96 1654
1656 0 557792 256608 73120 115 1655
1657 0 557664 256448 73320 115 1656
1658 0 557504 256288 73520 98 1657
1659 0 557344 256128 73720 51 1658
1660 0 557280 255968 73960 64 1659
1661 0 557184 255872 74200 90 1660
1662 0 557024 255776 74400 45 1661
1663 0 556864 255648 74600 98 1662
1664 0 556704 255584 74800 60 1663
1665 0 556640 255552 75040 98 1664
1666 0 556608 255456 75280 60 1665
1667 0 556608 255456 75560 96 1666
1668 0 556672 255456 75840 96 1667
1669 0 556768 255488 76080 71 1668
1670 0 556832 255488 76360 64 1669
1671 0 556960 255360 76600 98 1670
1672 0 557056 255200 76800 128 1671
1673 0 557024 255040 77040 163 1672
1674 0 556832 254880 77160 186 1673
1675 0 556736 254656 77080 202 1674
1676 0 556704 254464 77240 186 1675
1677 0 556896 254464 77440 189 1676
1678 0 557056 254304 77600 98 1677
1679 0 557184 254208 77800 91 1678
1680 0 557440 254144 77920 120 1679
1681 0 557696 254144 77920 107 1680
1682 0 557952 254112 77960 107 1681
1683 0 558144 254144 78120 86 1682
1684 0 558368 254272 78160 120 1683
1685 0 558624 254240 78200 91 1684
1686 0 558848 254112 78280 80 1685
1687 0 559104 254112 78280 80 1686
1688 0 559196 254053 78400 -1 1687
1689 0 559296 254048 78400 75 1688
1690 0 559552 254016 78480 81 1689
1691 0 559744 253824 78560 51 1690
1692 0 559904 253600 78600 75 1691
1693 0 559936 253344 78600 60 1692
1694 0 559936 253088 78560 75 1693
1695 0 560064 252864 78560 64 1694
1696 0 560096 252608 78560 32 1695
1697 0 560288 252416 78560 64 1696
1698 0 560352 252224 78720 51 1697
1699 0 560384 251968 78760 60 1698
1700 0 560448 251712 78840 51 1699
1701 0 560448 251488 78960 60 1700
1702 0 560352 251232 78960 51 1701
1703 0 560160 251072 78920 51 1702
1704 0 560096 251072 78680 64 1703
1705 0 560088 251100 78600 -1 1704
1706 0 560067 251066 78480 -1 1705
1707 0 560179 251037 78360 -1 1706
1708 0 560237 250986 78320 -1 1707
1709 0 560441 250898 78280 -1 1708
1710 0 559858 250926 78240 -1 1709
1711 0 560272 250878 78200 -1 1710
1712 0 560154 250922 78160 -1 1711
1713 0 560008 250899 78120 -1 1712
1714 0 559922 250822 78080 -1 1713
1715 0 559769 250794 78040 -1 1714
1716 0 570752 269472 74120 107 1565
1717 0 570752 269696 73920 71 1716
1718 0 570752 269856 73720 60 1717
1719 0 570752 270016 73480 120 1718
1720 0 570752 270176 73280 98 1719
1721 0 570784 270336 73080 60 1720
1722 0 570656 270432 72880 75 1721
1723 0 570688 270656 72720 81 1722
1724 0 570848 270880 72640 98 1723
1725 0 570976 271072 72440 91 1724
1726 0 570976 271264 72240 75 1725
1727 0 571072 271456 72040 71 1726
1728 0 571136 271712 71960 81 1727
1729 0 571232 271872 71760 64 1728
1730 0 571232 272128 71680 60 1729
1731 0 571328 272352 71600 101 1730
1732 0 571360 272544 71400 98 1731
1733 0 571328 272736 71240 81 1732
1734 0 571328 272928 71040 71 1733
1735 0 571328 273088 70800 81 1734
1736 0 571296 273248 70600 98 1735
1737 0 571296 273344 70320 81 1736
1738 0 571424 273440 70080 141 1737
1739 0 571424 273472 69800 128 1738
1740 0 571520 273600 69560 122 1739
1741 0 571520 273696 69280 101 1740
1742 0 571584 273824 69040 122 1741
1743 0 571744 273888 68840 128 1742
1744 0 571872 273952 68600 115 1743
1745 0 572032 274016 68400 128 1744
1746 0 572192 274112 68160 124 1745
1747 0 572224 274240 67920 81 1746
1748 0 572224 274304 67640 98 1747
1749 0 572256 274368 67360 98 1748
1750 0 572224 274560 67200 75 1749
1751 0 572224 274816 67120 40 1750
1752 0 572224 275072 67040 40 1751
1753 0 572256 275328 66960 40 1752
1754 0 572352 275552 66840 45 1753
1755 0 572448 275808 66720 71 1754
1756 0 572608 276000 66680 115 1755
1757 0 572640 276064 66680 128 1756
1758 0 572672 276320 66600 150 1757
1759 0 572768 276544 66440 156 1758
1760 0 572992 276672 66320 197 1759
1761 0 573184 276832 66240 228 1760
1762 0 573440 276928 66160 135 1761
1763 0 573568 277088 66000 178 1762
1764 0 573664 277120 65720 120 1763
1765 0 573824 277120 65480 60 1764
1766 0 574016 277088 65280 86 1765
1767 0 574176 277152 65080 75 1766
1768 0 574336 277216 64840 81 1767
1769 0 574528 277184 64640 75 1768
1770 0 574656 277024 64480 60 1769
1771 0 574752 276928 64240 90 1770
1772 0 574784 277088 64040 51 1771
1773 0 574848 277312 63880 51 1772
1774 0 574848 277536 63720 64 1773
1775 0 574848 277568 63440 81 1774
1776 0 574912 277568 63160 90 1775
1777 0 574944 277408 62920 71 1776
1778 0 574921 277329 62800 -1 1777
1779 0 574944 277266 62640 -1 1778
1780 0 574616 277376 62560 -1 1779
1781 0 575120 276995 62520 -1 1780
1782 0 575080 277045 62480 -1 1781
1783 0 575092 276939 62400 -1 1782
1784 0 575128 276818 62280 -1 1783
1785 0 575288 276800 62160 -1 1784
1786 0 575283 276812 62040 -1 1785
1787 0 575290 276848 61920 -1 1786
1788 0 575337 276873 61800 -1 1787
1789 0 575480 276848 61680 -1 1788
1790 0 575485 276907 61520 -1 1789
1791 0 575530 277003 61360 -1 1790
1792 0 575688 277175 61200 -1 1791
1793 0 575842 277354 61080 -1 1792
1794 0 575908 277464 60920 -1 1793
1795 0 576080 277562 60800 -1 1794
1796 0 576240 277688 60760 115 1795
1797 0 576096 277760 60880 86 1796
1798 0 576032 278016 60880 45 1797
1799 0 576288 277664 60720 124 1796
1800 0 576480 277728 60520 108 1799
1801 0 576704 277664 60360 86 1800
1802 0 576928 277568 60280 71 1801
1803 0 576992 277536 60240 60 1802
1804 0 577002 277553 60160 -1 1803
1805 0 577005 277511 60120 -1 1804
1806 0 577318 277536 60080 -1 1805
1807 0 577398 277511 60040 -1 1806
1808 0 576579 277407 60000 -1 1807
1809 0 576608 277408 59960 90 1808
1810 0 576864 277408 59840 75 1809
1811 0 577120 277344 59840 80 1810
1812 0 577376 277344 59760 60 1811
1813 0 577632 277344 59680 75 1812
1814 0 577888 277376 59560 81 1813
1815 0 578144 277440 59440 96 1814
1816 0 578400 277472 59360 75 1815
1817 0 578624 277472 59160 71 1816
1818 0 578848 277408 59040 75 1817
1819 0 579072 277408 58920 51 1818
1820 0 579264 277408 58760 60 1819
1821 0 579327 277379 58680 -1 1820
1822 0 579530 277314 58560 -1 1821
1823 0 579795 277328 58440 -1 1822
1824 0 580005 277352 58360 -1 1823
1825 0 580372 277365 58200 -1 1824
1826 0 580704 277344 58160 42 1825
1827 0 580576 277344 58200 40 1826
1828 0 580320 277344 58280 51 1827
1829 0 580192 277344 58320 51 1828
1830 0 580832 277344 58120 45 1826
1831 0 581024 277376 57960 71 1830
1832 0 581216 277536 57840 124 1831
1833 0 581440 277632 57760 96 1832
1834 0 581632 277824 57640 108 1833
1835 0 581792 278016 57560 51 1834
1836 0 581920 278176 57400 64 1835
1837 0 581984 278432 57400 40 1836
1838 0 581984 278688 57360 75 1837
1839 0 582176 278912 57360 45 1838
1840 0 582400 279072 57280 45 1839
1841 0 582592 279232 57240 81 1840
1842 0 582720 279424 57080 71 1841
1843 0 582848 279616 56920 120 1842
1844 0 583008 279808 56800 241 1843
1845 0 582944 280032 56680 156 1844
1846 0 583072 280192 56520 136 1845
1847 0 583264 280352 56480 163 1846
1848 0 583456 280480 56360 91 1847
1849 0 583680 280608 56320 124 1848
1850 0 583488 280800 56320 40 1849
1851 0 583232 280896 56320 51 1850
1852 0 583008 281024 56280 64 1851
1853 0 582752 281088 56240 40 1852
1854 0 583936 280672 56320 186 1849
1855 0 584160 280768 56440 96 1854
1856 0 584416 280864 56480 120 1855
1857 0 584640 280992 56440 124 1856
1858 0 584832 281152 56480 115 1857
1859 0 584992 281344 56520 80 1858
1860 0 585152 281568 56520 91 1859
1861 0 585376 281760 56520 60 1860
1862 0 585568 281920 56560 51 1861
1863 0 585792 282048 56560 71 1862
1864 0 586016 282208 56560 60 1863
1865 0 586272 282272 56600 98 1864
1866 0 586496 282432 56640 80 1865
1867 0 586720 282560 56640 80 1866
1868 0 586976 282592 56720 60 1867
1869 0 587168 282720 56840 51 1868
1870 0 587424 282784 56840 75 1869
1871 0 587648 282912 56920 75 1870
1872 0 587872 283008 57000 98 1871
1873 0 587904 283040 57000 102 1872
1874 0 588101 283059 57000 -1 1873
1875 0 588456 282965 57000 -1 1874
1876 0 589150 282685 57000 -1 1875
1877 0 589787 282499 57000 -1 1876
1878 0 590240 282464 57040 178 1877
1879 0 590304 282432 57320 209 1878
1880 0 590528 282464 57440 150 1879
1881 0 590688 282592 57600 101 1880
1882 0 590880 282624 57760 122 1881
1883 0 590880 282624 57480 141 1882
1884 0 590880 282592 57200 192 1883
1885 0 590400 282336 56840 153 1878
1886 0 590496 282144 56640 120 1885
1887 0 590656 281984 56480 81 1886
1888 0 590784 281824 56320 51 1887
1889 0 590816 281664 56120 45 1888
1890 0 590880 281632 55880 64 1889
1891 0 591040 281632 55680 81 1890
1892 0 591168 281568 55440 51 1891
1893 0 591264 281504 55200 71 1892
1894 0 591264 281504 54920 64 1893
1895 0 591296 281376 54680 60 1894
1896 0 591392 281216 54440 71 1895
1897 0 591520 281152 54200 64 1896
1898 0 591680 281120 54000 90 1897
1899 0 591840 280992 53840 32 1898
1900 0 592064 281120 53760 51 1899
1901 0 592288 281248 53680 101 1900
1902 0 592544 281248 53640 40 1901
1903 0 592672 281248 53640 40 1902
1904 0 592826 281331 53520 -1 1903
1905 0 592774 281361 53480 -1 1904
1906 0 592241 281295 53440 -1 1905
1907 0 592902 281388 53400 -1 1906
1908 0 592943 281401 53360 -1 1907
1909 0 592960 281440 53280 71 1908
1910 0 593152 281440 53080 71 1909
1911 0 593376 281440 52960 60 1910
1912 0 593600 281472 52840 75 1911
1913 0 593824 281600 52680 64 1912
1914 0 594080 281664 52600 75 1913
1915 0 594336 281760 52600 71 1914
1916 0 594560 281856 52520 64 1915
1917 0 594784 281984 52520 64 1916
1918 0 595040 282048 52560 45 1917
1919 0 595264 282208 52560 120 1918
1920 0 595520 282272 52520 81 1919
1921 0 595744 282336 52400 45 1920
1922 0 596000 282368 52320 71 1921
1923 0 596192 282496 52280 32 1922
1924 0 596269 282580 52160 -1 1923
1925 0 583168 279968 56960 120 1844
1926 0 583328 280128 57080 104 1925
1927 0 583488 280224 57280 40 1926
1928 0 583488 280384 57480 64 1927
1929 0 583456 280544 57720 128 1928
1930 0 583424 280576 57760 148 1929
1931 0 572704 276096 66920 51 1757
1932 0 572704 276096 67120 60 1931
1933 0 572896 276320 67120 81 1932
1934 0 573152 276384 67120 51 1933
1935 0 573408 276384 67120 40 1934
1936 0 573504 276384 67120 32 1935
1937 0 572736 276064 67400 101 1932
1938 0 572576 276192 67600 96 1937
1939 0 572448 276096 67840 32 1938
1940 0 572256 275936 67920 40 1939
1941 0 572000 275904 67960 51 1940
1942 0 571808 275904 67960 32 1941
1943 0 573024 252160 77240 137 466
1944 0 572960 251968 77440 120 1943
1945 0 572800 251808 77600 91 1944
1946 0 572640 251648 77760 81 1945
1947 0 572608 251392 77840 160 1946
1948 0 572576 251136 77840 176 1947
1949 0 572352 251008 77880 175 1948
1950 0 572160 250944 78040 91 1949
1951 0 571904 250912 78040 131 1950
1952 0 571680 250784 78080 139 1951
1953 0 571456 250656 78120 172 1952
1954 0 571232 250560 78200 160 1953
1955 0 571072 250368 78320 217 1954
1956 0 571040 250144 78480 204 1955
1957 0 571040 249888 78600 120 1956
1958 0 570976 249632 78640 64 1957
1959 0 570784 249408 78640 51 1958
1960 0 570688 249152 78600 128 1959
1961 0 570528 248960 78640 124 1960
1962 0 570272 248864 78680 128 1961
1963 0 570048 248736 78720 124 1962
1964 0 569856 248544 78840 122 1963
1965 0 569696 248384 78960 175 1964
1966 0 569536 248224 79080 194 1965
1967 0 569376 248032 79160 150 1966
1968 0 569376 247808 79280 150 1967
1969 0 569312 247552 79280 139 1968
1970 0 569120 247360 79240 128 1969
1971 0 568960 247136 79280 148 1970
1972 0 568704 247040 79280 183 1971
1973 0 568512 246880 79240 202 1972
1974 0 568352 246688 79200 235 1973
1975 0 568192 246464 79320 122 1974
1976 0 568032 246240 79440 160 1975
1977 0 567936 245984 79520 202 1976
1978 0 567872 245792 79680 218 1977
1979 0 567712 245600 79840 245 1978
1980 0 567456 245536 79920 237 1979
1981 0 567360 245312 80000 202 1980
1982 0 567136 245184 80120 175 1981
1983 0 566880 245120 80120 172 1982
1984 0 566624 245088 80120 178 1983
1985 0 566400 245088 80280 181 1984
1986 0 566176 244992 80400 178 1985
1987 0 565952 244896 80480 190 1986
1988 0 565792 244832 80680 214 1987
1989 0 565664 244704 80880 156 1988
1990 0 565600 244512 81080 183 1989
1991 0 565536 244256 81200 198 1990
1992 0 565536 244000 81160 156 1991
1993 0 565504 243776 81040 139 1992
1994 0 565376 243520 81040 150 1993
1995 0 565184 243328 81080 141 1994
1996 0 564960 243264 81240 137 1995
1997 0 564736 243168 81360 128 1996
1998 0 564608 243040 81560 143 1997
1999 0 564512 242944 81800 186 1998
2000 0 564384 242784 81960 226 1999
2001 0 564192 242592 82040 156 2000
2002 0 564032 242432 82160 122 2001
2003 0 563904 242336 82400 172 2002
2004 0 563648 242272 82480 197 2003
2005 0 563456 242080 82600 178 2004
2006 0 563296 241856 82600 183 2005
2007 0 563200 241600 82640 200 2006
2008 0 563232 241344 82720 190 2007
2009 0 563232 241088 82760 202 2008
2010 0 563136 240832 82840 186 2009
2011 0 562976 240672 83000 189 2010
2012 0 562752 240576 83160 163 2011
2013 0 562528 240512 83280 160 2012
2014 0 562304 240480 83440 148 2013
2015 0 562080 240320 83520 160 2014
2016 0 561856 240128 83520 136 2015
2017 0 561664 239936 83560 160 2016
2018 0 561504 239712 83560 176 2017
2019 0 561408 239488 83640 136 2018
2020 0 561344 239296 83840 115 2019
2021 0 561216 239200 84040 163 2020
2022 0 561216 238976 84240 139 2021
2023 0 561152 238752 84360 120 2022
2024 0 561152 238528 84480 137 2023
2025 0 560992 238304 84480 156 2024
2026 0 560800 238112 84480 160 2025
2027 0 560576 237952 84480 136 2026
2028 0 560416 237792 84600 148 2027
2029 0 560224 237728 84760 163 2028
2030 0 560128 237664 85000 154 2029
2031 0 560032 237536 85240 196 2030
2032 0 560032 237312 85400 176 2031
2033 0 560032 237088 85520 163 2032
2034 0 559904 236864 85600 164 2033
2035 0 559904 236608 85560 183 2034
2036 0 559840 236384 85680 156 2035
2037 0 559680 236256 85840 208 2036
2038 0 559616 236064 86000 178 2037
2039 0 559456 235904 86200 178 2038
2040 0 559264 235840 86360 181 2039
2041 0 559104 235680 86480 148 2040
2042 0 558976 235456 86440 164 2041
2043 0 558848 235232 86440 202 2042
2044 0 558752 234976 86480 154 2043
2045 0 558720 234784 86640 209 2044
2046 0 558688 234528 86760 203 2045
2047 0 558560 234304 86920 197 2046
2048 0 558400 234144 87040 196 2047
2049 0 558272 234016 87280 178 2048
2050 0 558080 233856 87400 203 2049
2051 0 557920 233728 87600 218 2050
2052 0 557792 233600 87800 204 2051
2053 0 557632 233472 87960 202 2052
2054 0 557472 233312 88160 183 2053
2055 0 557248 233152 88240 160 2054
2056 0 557088 232992 88400 136 2055
2057 0 556928 232800 88560 128 2056
2058 0 556768 232640 88720 115 2057
2059 0 556704 232480 88960 124 2058
2060 0 556640 232320 89160 160 2059
2061 0 556608 232160 89400 200 2060
2062 0 556416 232000 89560 154 2061
2063 0 556384 231840 89760 107 2062
2064 0 556448 231616 89920 139 2063
2065 0 556512 231424 90080 140 2064
2066 0 556448 231168 90160 189 2065
2067 0 556448 230976 90360 160 2066
2068 0 556448 230848 90600 160 2067
2069 0 556448 230752 90880 157 2068
2070 0 556416 230592 91120 163 2069
2071 0 556320 230432 91320 150 2070
2072 0 556160 230272 91440 150 2071
2073 0 556000 230112 91600 139 2072
2074 0 555840 229952 91720 107 2073
2075 0 555712 229728 91880 80 2074
2076 0 555552 229536 92000 98 2075
2077 0 555488 229312 92160 120 2076
2078 0 555648 229120 92280 136 2077
2079 0 555712 228928 92440 172 2078
2080 0 555840 228768 92600 160 2079
2081 0 555872 228512 92640 163 2080
2082 0 555872 228256 92720 168 2081
2083 0 555840 228032 92880 175 2082
2084 0 555744 227840 93080 175 2083
2085 0 555648 227680 93280 160 2084
2086 0 555552 227584 93520 163 2085
2087 0 555424 227552 93760 154 2086
2088 0 555296 227424 93960 160 2087
2089 0 555232 227296 94200 137 2088
2090 0 555200 227136 94440 154 2089
2091 0 555200 226880 94560 176 2090
2092 0 555200 226656 94720 175 2091
2093 0 555264 226496 94920 157 2092
2094 0 555296 226304 95120 163 2093
2095 0 555424 226144 95280 148 2094
2096 0 555392 225952 95480 168 2095
2097 0 555328 225728 95640 221 2096
2098 0 555136 225600 95760 212 2097
2099 0 554944 225440 95800 166 2098
2100 0 554688 225376 95880 128 2099
2101 0 554496 225344 96040 128 2100
2102 0 554336 225344 96240 150 2101
2103 0 554176 225312 96440 163 2102
2104 0 554144 225120 96600 219 2103
2105 0 554048 224960 96800 197 2104
2106 0 554016 224768 97000 164 2105
2107 0 554048 224576 97200 143 2106
2108 0 554208 224384 97360 178 2107
2109 0 554336 224224 97520 122 2108
2110 0 554336 223968 97640 186 2109
2111 0 554336 223712 97680 178 2110
2112 0 554176 223488 97720 153 2111
2113 0 554016 223328 97840 122 2112
2114 0 553856 223168 98000 137 2113
2115 0 553760 223040 98200 128 2114
2116 0 553728 223008 98480 148 2115
2117 0 553632 222944 98720 160 2116
2118 0 553568 222912 98960 131 2117
2119 0 553696 222752 99160 120 2118
2120 0 553696 222624 99400 156 2119
2121 0 553664 222400 99520 150 2120
2122 0 553600 222208 99720 115 2121
2123 0 553696 222016 99880 80 2122
2124 0 553792 221792 99960 154 2123
2125 0 553792 221568 100120 86 2124
2126 0 553760 221376 100280 124 2125
2127 0 553696 221216 100480 128 2126
2128 0 553664 221088 100720 122 2127
2129 0 553760 220896 100920 157 2128
2130 0 553824 220672 101080 156 2129
2131 0 553888 220416 101160 102 2130
2132 0 553952 220256 101400 163 2131
2133 0 554016 220032 101560 107 2132
2134 0 554048 219936 101800 90 2133
2135 0 554080 219968 102080 102 2134
2136 0 554112 219872 102320 134 2135
2137 0 554080 219712 102520 137 2136
2138 0 553952 219552 102720 128 2137
2139 0 553920 219392 102960 122 2138
2140 0 553920 219232 103160 122 2139
2141 0 553952 219168 103400 40 2140
2142 0 553984 218976 103600 140 2141
2143 0 554048 218816 103800 128 2142
2144 0 554016 218624 104000 115 2143
2145 0 554016 218400 104200 137 2144
2146 0 554016 218144 104280 80 2145
2147 0 554016 217888 104400 80 2146
2148 0 554080 217664 104520 120 2147
2149 0 554240 217472 104560 101 2148
2150 0 554400 217312 104760 75 2149
2151 0 554592 217248 104960 122 2150
2152 0 554784 217088 105120 163 2151
2153 0 554848 216864 105240 157 2152
2154 0 554880 216608 105200 120 2153
2155 0 554880 216352 105240 156 2154
2156 0 554752 216128 105280 209 2155
2157 0 554560 216096 105480 172 2156
2158 0 554656 215968 105720 131 2157
2159 0 554752 215872 105960 143 2158
2160 0 554784 215776 106240 154 2159
2161 0 554912 215552 106320 128 2160
2162 0 554912 215296 106320 128 2161
2163 0 554880 215072 106440 120 2162
2164 0 554880 214816 106440 124 2163
2165 0 554880 214560 106480 98 2164
2166 0 554880 214336 106640 91 2165
2167 0 554848 214144 106800 108 2166
2168 0 554752 213984 107040 140 2167
2169 0 554720 213824 107240 175 2168
2170 0 554720 213568 107320 81 2169
2171 0 554816 213344 107400 124 2170
2172 0 554816 213088 107400 120 2171
2173 0 554848 212832 107400 107 2172
2174 0 554848 212576 107440 91 2173
2175 0 554912 212384 107600 75 2174
2176 0 555072 212224 107800 101 2175
2177 0 555200 212096 108000 128 2176
2178 0 555264 211936 108200 181 2177
2179 0 555296 211712 108320 235 2178
2180 0 555328 211456 108400 160 2179
2181 0 555424 211232 108560 131 2180
2182 0 555456 211040 108760 108 2181
2183 0 555456 210880 108960 96 2182
2184 0 555552 210720 109160 98 2183
2185 0 555648 210592 109360 157 2184
2186 0 555648 210432 109560 175 2185
2187 0 555680 210176 109600 172 2186
2188 0 555680 209952 109720 163 2187
2189 0 555776 209728 109880 164 2188
2190 0 555776 209600 110120 148 2189
2191 0 555744 209504 110360 154 2190
2192 0 555712 209376 110600 150 2191
2193 0 555712 209216 110800 128 2192
2194 0 555744 209024 111000 101 2193
2195 0 555744 208832 111200 104 2194
2196 0 555840 208672 111400 102 2195
2197 0 555968 208512 111600 115 2196
2198 0 556064 208256 111720 91 2197
2199 0 556160 208000 111720 98 2198
2200 0 556288 207808 111880 90 2199
2201 0 556352 207648 112080 71 2200
2202 0 556448 207488 112280 90 2201
2203 0 556448 207424 112560 107 2202
2204 0 556416 207232 112760 122 2203
2205 0 556352 207040 112960 154 2204
2206 0 556416 206880 113160 107 2205
2207 0 556608 206688 113200 91 2206
2208 0 556728 206568 113320 118 2207
2209 0 556992 206336 113520 81 2208
2210 0 556864 206400 113760 90 2209
2211 0 556896 206336 114000 32 2210
2212 0 556896 206112 114120 120 2211
2213 0 556928 206048 114120 104 2212
2214 0 557024 205888 113800 32 2213
2215 0 557120 205760 113800 51 2214
2216 0 557120 205888 114200 32 2213
2217 0 557248 205664 114280 86 2216
2218 0 557312 205408 114320 120 2217
2219 0 557408 205152 114400 81 2218
2220 0 557408 204928 114560 81 2219
2221 0 557408 204704 114760 101 2220
2222 0 557408 204480 114960 98 2221
2223 0 557440 204288 115120 75 2222
2224 0 557504 204096 115320 75 2223
2225 0 557568 203840 115360 51 2224
2226 0 557568 203648 115560 102 2225
2227 0 557632 203392 115680 163 2226
2228 0 557824 203200 115720 107 2227
2229 0 557952 203008 115920 108 2228
2230 0 557984 202816 116120 86 2229
2231 0 558048 202752 116360 178 2230
2232 0 558080 202688 116600 163 2231
2233 0 558080 202528 116800 157 2232
2234 0 558144 202336 116960 136 2233
2235 0 558208 202144 117120 98 2234
2236 0 558240 201984 117320 122 2235
2237 0 558368 201824 117520 135 2236
2238 0 558496 201664 117720 98 2237
2239 0 558656 201504 117920 101 2238
2240 0 558784 201312 118120 86 2239
2241 0 558944 201152 118280 101 2240
2242 0 559040 201024 118480 122 2241
2243 0 559072 200896 118720 124 2242
2244 0 559104 200704 118880 148 2243
2245 0 559200 200544 119080 128 2244
2246 0 559328 200352 119200 120 2245
2247 0 559456 200128 119320 101 2246
2248 0 559584 199936 119440 124 2247
2249 0 559680 199744 119600 120 2248
2250 0 559712 199616 119840 51 2249
2251 0 559776 199456 120080 32 2250
2252 0 559840 199264 120280 98 2251
2253 0 559904 199104 120480 86 2252
2254 0 560096 198912 120600 124 2253
2255 0 560128 198720 120800 98 2254
2256 0 560224 198496 120880 115 2255
2257 0 560320 198336 121080 102 2256
2258 0 560320 198176 121280 128 2257
2259 0 560384 198080 121520 128 2258
2260 0 560448 197984 121760 98 2259
2261 0 560512 197824 122000 108 2260
2262 0 560672 197632 122120 75 2261
2263 0 560832 197472 122320 122 2262
2264 0 560896 197216 122400 104 2263
2265 0 560864 196992 122600 115 2264
2266 0 560672 196864 122760 141 2265
2267 0 560512 196832 122960 102 2266
2268 0 560480 196704 123200 75 2267
2269 0 560512 196576 123440 75 2268
2270 0 560736 196544 123640 175 2269
2271 0 560896 196384 123800 128 2270
2272 0 560864 196128 123880 124 2271
2273 0 560896 195904 124000 136 2272
2274 0 560960 195712 124160 120 2273
2275 0 561056 195456 124200 86 2274
2276 0 561248 195296 124280 115 2275
2277 0 561440 195264 124480 122 2276
2278 0 561504 195264 124760 148 2277
2279 0 561632 195136 124960 108 2278
2280 0 561632 194912 125160 120 2279
2281 0 561696 194720 125320 102 2280
2282 0 561824 194560 125480 81 2281
2283 0 561824 194336 125600 80 2282
2284 0 561888 194112 125720 75 2283
2285 0 561888 193888 125920 102 2284
2286 0 561952 193664 126080 80 2285
2287 0 561984 193440 126200 75 2286
2288 0 562048 193280 126400 108 2287
2289 0 562048 193056 126560 107 2288
2290 0 562144 192832 126640 86 2289
2291 0 562176 192608 126760 75 2290
2292 0 562176 192384 126880 81 2291
2293 0 562208 192192 127080 75 2292
2294 0 562304 192064 127280 107 2293
2295 0 562496 191904 127360 98 2294
2296 0 562624 191744 127520 156 2295
2297 0 562752 191680 127760 104 2296
2298 0 562816 191520 128000 124 2297
2299 0 562848 191360 128200 107 2298
2300 0 562784 191200 128400 81 2299
2301 0 562720 191008 128600 75 2300
2302 0 562784 190816 128760 90 2301
2303 0 562848 190592 128920 60 2302
2304 0 562848 190336 129040 102 2303
2305 0 562880 190112 129200 120 2304
2306 0 563040 189920 129360 98 2305
2307 0 563136 189792 129560 75 2306
2308 0 563200 189632 129760 102 2307
2309 0 563328 189536 129960 115 2308
2310 0 563392 189408 130200 115 2309
2311 0 563456 189184 130320 124 2310
2312 0 563552 188928 130400 140 2311
2313 0 563616 188704 130560 139 2312
2314 0 563584 188480 130680 128 2313
2315 0 563552 188288 130840 91 2314
2316 0 563648 188096 131040 64 2315
2317 0 563648 187904 131240 81 2316
2318 0 563648 187680 131360 75 2317
2319 0 563776 187488 131480 80 2318
2320 0 563936 187328 131600 102 2319
2321 0 564064 187168 131760 122 2320
2322 0 564224 187008 131960 120 2321
2323 0 564288 186880 132200 131 2322
2324 0 564352 186848 132440 160 2323
2325 0 564416 186688 132640 139 2324
2326 0 564544 186496 132840 104 2325
2327 0 564576 186304 133000 107 2326
2328 0 564672 186048 133120 107 2327
2329 0 564736 185792 133160 120 2328
2330 0 564768 185568 133320 71 2329
2331 0 564736 185408 133520 81 2330
2332 0 564768 185248 133720 107 2331
2333 0 564800 185088 133960 107 2332
2334 0 564800 184864 134080 136 2333
2335 0 564864 184672 134280 101 2334
2336 0 564896 184448 134400 98 2335
2337 0 565056 184224 134480 124 2336
2338 0 565056 184000 134640 150 2337
2339 0 565120 183808 134840 153 2338
2340 0 565184 183648 135040 107 2339
2341 0 565184 183488 135240 81 2340
2342 0 565280 183296 135400 98 2341
2343 0 565312 183136 135600 81 2342
2344 0 565312 182912 135760 75 2343
2345 0 565344 182656 135840 71 2344
2346 0 565440 182432 135960 104 2345
2347 0 565440 182176 136040 124 2346
2348 0 565568 181984 136160 45 2347
2349 0 565632 181728 136160 108 2348
2350 0 565632 181504 136320 131 2349
2351 0 565664 181472 136600 156 2350
2352 0 565600 181216 136720 86 2351
2353 0 565600 180992 136880 60 2352
2354 0 565600 180832 137080 40 2353
2355 0 565536 180672 137280 40 2354
2356 0 565728 180512 137320 80 2355
2357 0 565792 180320 137480 98 2356
2358 0 565824 180128 137680 122 2357
2359 0 565792 179968 137880 98 2358
2360 0 565728 179744 138040 40 2359
2361 0 565856 179584 138240 75 2360
2362 0 565888 179424 138440 108 2361
2363 0 565920 179264 138640 137 2362
2364 0 565888 179136 138880 128 2363
2365 0 565920 179040 139160 101 2364
2366 0 565952 179008 139200 90 2365
2367 0 565965 179180 139240 -1 2366
2368 0 566234 179639 139280 -1 2367
2369 0 566326 179734 139320 -1 2368
2370 0 566330 179738 139400 -1 2369
2371 0 566336 179680 139480 108 2370
2372 0 566464 179584 139680 150 2371
2373 0 566528 179392 139840 120 2372
2374 0 566592 179168 140000 124 2373
2375 0 566720 178944 140080 128 2374
2376 0 566752 178688 140120 107 2375
2377 0 566784 178432 140200 124 2376
2378 0 566816 178240 140400 128 2377
2379 0 566816 178080 140640 137 2378
2380 0 566880 177920 140840 107 2379
2381 0 567040 177728 140960 122 2380
2382 0 567168 177536 141080 107 2381
2383 0 567168 177312 141240 98 2382
2384 0 567200 177120 141400 135 2383
2385 0 567328 176896 141480 156 2384
2386 0 567456 176672 141560 128 2385
2387 0 567552 176448 141680 120 2386
2388 0 567584 176224 141800 107 2387
2389 0 567680 175968 141920 86 2388
2390 0 567776 175776 142080 128 2389
2391 0 567904 175712 142320 150 2390
2392 0 568032 175648 142560 150 2391
2393 0 568160 175680 142800 124 2392
2394 0 568288 175712 143040 135 2393
2395 0 568352 175488 143160 128 2394
2396 0 568352 175232 143240 102 2395
2397 0 568416 175040 143400 81 2396
2398 0 568448 174816 143360 80 2397
2399 0 568476 175018 143440 -1 2398
2400 0 568503 175074 143520 -1 2399
2401 0 568466 175131 143560 -1 2400
2402 0 568298 175357 143600 -1 2401
2403 0 568460 175213 143640 -1 2402
2404 0 568485 175200 143680 -1 2403
2405 0 568538 175136 143720 -1 2404
2406 0 568555 175109 143760 -1 2405
2407 0 568647 175125 143920 -1 2406
2408 0 568698 175102 143960 -1 2407
2409 0 568688 175122 144000 -1 2408
2410 0 568768 175104 144080 120 2409
2411 0 568928 175072 144200 120 2410
2412 0 569024 174944 144440 128 2411
2413 0 569248 174816 144520 120 2412
2414 0 569216 174624 144680 104 2413
2415 0 569280 174464 144880 81 2414
2416 0 569280 174304 145080 124 2415
2417 0 569216 174144 145280 122 2416
2418 0 569216 173920 145480 128 2417
2419 0 569280 173696 145600 102 2418
2420 0 569376 173504 145760 122 2419
2421 0 569536 173376 145920 115 2420
2422 0 569696 173216 146120 139 2421
2423 0 569824 173088 146320 128 2422
2424 0 569920 172928 146520 124 2423
2425 0 569888 172704 146640 108 2424
2426 0 569888 172608 146880 120 2425
2427 0 569888 172384 147000 150 2426
2428 0 569920 172128 147080 163 2427
2429 0 569856 171904 147200 139 2428
2430 0 569856 171744 147400 156 2429
2431 0 570016 171584 147600 120 2430
2432 0 570176 171520 147800 124 2431
2433 0 570368 171424 148000 136 2432
2434 0 570528 171264 148160 131 2433
2435 0 570656 171040 148320 163 2434
2436 0 570656 170816 148480 150 2435
2437 0 570592 170592 148600 134 2436
2438 0 570560 170368 148760 122 2437
2439 0 570592 170144 148880 136 2438
2440 0 570656 169952 149080 148 2439
2441 0 570816 169792 149200 140 2440
2442 0 571040 169632 149320 148 2441
2443 0 571232 169440 149400 143 2442
2444 0 571328 169248 149560 178 2443
2445 0 571392 169248 149840 176 2444
2446 0 571328 169312 150080 186 2445
2447 0 571392 169152 150280 120 2446
2448 0 571456 168928 150400 86 2447
2449 0 571552 168672 150520 102 2448
2450 0 571616 168416 150600 80 2449
2451 0 571712 168192 150720 81 2450
2452 0 571872 168000 150760 102 2451
2453 0 572000 167808 150920 156 2452
2454 0 572096 167584 151040 134 2453
2455 0 572160 167392 151200 124 2454
2456 0 572192 167136 151280 128 2455
2457 0 572192 166880 151360 108 2456
2458 0 572192 166656 151480 102 2457
2459 0 572128 166432 151640 60 2458
2460 0 572160 166272 151840 98 2459
2461 0 572288 166176 152040 128 2460
2462 0 572512 166144 152200 160 2461
2463 0 572640 165888 152240 107 2462
2464 0 572800 165760 152440 108 2463
2465 0 572864 165568 152640 81 2464
2466 0 572896 165312 152760 160 2465
2467 0 572992 165088 152880 120 2466
2468 0 573056 164864 153000 154 2467
2469 0 573184 164640 153120 157 2468
2470 0 573312 164416 153160 168 2469
2471 0 573376 164192 153320 135 2470
2472 0 573536 163968 153320 107 2471
2473 0 573696 163744 153360 131 2472
2474 0 573728 163552 153520 124 2473
2475 0 573728 163296 153600 124 2474
2476 0 573696 163104 153760 140 2475
2477 0 573760 162976 154000 154 2476
2478 0 573920 162848 154200 172 2477
2479 0 574016 162656 154400 186 2478
2480 0 574080 162400 154480 150 2479
2481 0 574208 162176 154600 124 2480
2482 0 574336 161984 154720 140 2481
2483 0 574496 161792 154880 148 2482
2484 0 574720 161600 154880 153 2483
2485 0 574816 161376 154960 124 2484
2486 0 574848 161152 155080 122 2485
2487 0 574848 160992 155280 166 2486
2488 0 574848 160800 155480 154 2487
2489 0 574912 160544 155600 156 2488
2490 0 575040 160288 155680 124 2489
2491 0 575104 160064 155840 107 2490
2492 0 575264 159872 155960 148 2491
2493 0 575488 159712 156040 131 2492
2494 0 575680 159552 156200 120 2493
2495 0 575872 159392 156280 175 2494
2496 0 576032 159264 156480 141 2495
2497 0 576192 159072 156560 120 2496
2498 0 576224 158848 156440 185 2497
2499 0 576256 158592 156440 189 2498
2500 0 576448 158464 156560 239 2499
2501 0 576608 158272 156640 200 2500
2502 0 576768 158080 156680 200 2501
2503 0 576864 157856 156760 164 2502
2504 0 576992 157632 156800 153 2503
2505 0 577184 157408 156800 156 2504
2506 0 577344 157184 156880 120 2505
2507 0 577440 156960 157000 102 2506
2508 0 577568 156736 157080 124 2507
2509 0 577664 156480 157080 148 2508
2510 0 577792 156256 157080 143 2509
2511 0 577952 156064 157120 122 2510
2512 0 578112 155904 157320 122 2511
2513 0 578272 155680 157400 120 2512
2514 0 578464 155488 157400 81 2513
2515 0 578624 155264 157440 107 2514
2516 0 578784 155072 157480 98 2515
2517 0 578976 154848 157480 102 2516
2518 0 579104 154624 157440 81 2517
2519 0 579232 154400 157440 80 2518
2520 0 579296 154144 157520 91 2519
2521 0 579392 153952 157680 115 2520
2522 0 579488 153728 157800 124 2521
2523 0 579616 153536 157920 136 2522
2524 0 579744 153280 158000 120 2523
2525 0 579936 153120 158120 98 2524
2526 0 580128 152928 158120 98 2525
2527 0 580320 152704 158160 90 2526
2528 0 580512 152512 158160 71 2527
2529 0 580704 152352 158120 91 2528
2530 0 580896 152192 158160 86 2529
2531 0 581088 152000 158160 80 2530
2532 0 581280 151808 158160 91 2531
2533 0 581472 151616 158120 75 2532
2534 0 581664 151424 158120 108 2533
2535 0 581888 151232 158160 90 2534
2536 0 582112 151104 158160 60 2535
2537 0 582304 150944 158240 71 2536
2538 0 582496 150752 158320 81 2537
2539 0 582720 150592 158360 107 2538
2540 0 582944 150400 158360 98 2539
2541 0 583104 150208 158400 91 2540
2542 0 583328 150016 158400 120 2541
2543 0 583488 149824 158360 120 2542
2544 0 583648 149600 158320 150 2543
2545 0 583840 149408 158240 124 2544
2546 0 584032 149216 158240 140 2545
2547 0 584192 149056 158360 45 2546
2548 0 584288 148800 158360 60 2547
2549 0 584288 148768 158080 102 2548
2550 0 584800 148384 158320 140 2548
2551 0 584608 148512 158160 96 2550
2552 0 584992 148224 158360 139 2550
2553 0 585216 148096 158360 136 2552
2554 0 585472 148032 158360 139 2553
2555 0 585696 147904 158360 139 2554
2556 0 585600 147648 158360 91 2555
2557 0 585632 147392 158480 40 2556
2558 0 585888 147328 158480 91 2557
2559 0 586080 147168 158520 51 2558
2560 0 586176 147200 158440 75 2559
2561 0 587531 146464 158400 110 2560
2562 0 587360 146464 158320 139 2561
2563 0 587104 146592 158280 136 2562
2564 0 586880 146784 158280 136 2563
2565 0 586688 146944 158320 160 2564
2566 0 586496 147168 158320 128 2565
2567 0 586432 147424 158400 40 2566
2568 0 586272 147616 158440 40 2567
2569 0 586016 147648 158440 32 2568
2570 0 585824 147488 158480 32 2569
2571 0 585792 147488 158480 32 2570
2572 0 587616 146464 158440 96 2561
2573 0 587829 146320 158440 71 2572
2574 0 588721 145351 158400 -1 2573
2575 0 588538 145458 158240 -1 2574
2576 0 588800 145280 158240 154 2575
2577 0 588576 145376 158160 107 2576
2578 0 588352 145504 158160 80 2577
2579 0 588128 145664 158200 40 2578
2580 0 589056 145152 158280 148 2576
2581 0 589280 145024 158200 160 2580
2582 0 589536 144992 158200 124 2581
2583 0 589760 144832 158200 102 2582
2584 0 589920 144608 158240 124 2583
2585 0 590080 144416 158160 150 2584
2586 0 590144 144160 158120 102 2585
2587 0 590272 144096 158120 40 2586
2588 0 590293 144096 158040 -1 2587
2589 0 590384 144080 158000 -1 2588
2590 0 590741 143880 157880 -1 2589
2591 0 590976 143808 157880 136 2590
2592 0 591200 143808 157960 104 2591
2593 0 591424 143680 158040 81 2592
2594 0 591456 143424 158000 120 2593
2595 0 591520 143200 157880 120 2594
2596 0 591744 143008 157880 80 2595
2597 0 592000 142976 157880 104 2596
2598 0 592256 142944 157880 102 2597
2599 0 592512 142944 157880 137 2598
2600 0 592768 142848 157840 131 2599
2601 0 592992 142752 157760 124 2600
2602 0 593248 142688 157760 128 2601
2603 0 593504 142624 157760 137 2602
2604 0 593728 142496 157760 160 2603
2605 0 593952 142368 157760 153 2604
2606 0 594176 142208 157760 120 2605
2607 0 594432 142112 157760 139 2606
2608 0 594688 141984 157800 120 2607
2609 0 594880 141824 157840 131 2608
2610 0 595104 141632 157880 120 2609
2611 0 595296 141472 157840 135 2610
2612 0 595520 141344 157800 153 2611
2613 0 595776 141280 157760 168 2612
2614 0 596032 141248 157680 192 2613
2615 0 596224 141088 157640 108 2614
2616 0 596480 141120 157720 181 2615
2617 0 596736 141152 157840 134 2616
2618 0 596960 141312 157920 148 2617
2619 0 597216 141312 157880 104 2618
2620 0 597472 141248 157760 134 2619
2621 0 597664 141088 157800 157 2620
2622 0 597920 141024 157800 120 2621
2623 0 598176 141056 157840 128 2622
2624 0 598432 141088 157840 124 2623
2625 0 598688 141152 157840 160 2624
2626 0 598944 141152 157880 153 2625
2627 0 599200 141088 157920 150 2626
2628 0 599392 140928 157960 124 2627
2629 0 599648 140800 158000 128 2628
2630 0 599904 140768 158040 102 2629
2631 0 600160 140704 158040 86 2630
2632 0 600416 140672 158040 104 2631
2633 0 600672 140640 158040 104 2632
2634 0 600928 140608 158000 163 2633
2635 0 601184 140608 158000 153 2634
2636 0 601440 140608 158000 166 2635
2637 0 601696 140576 158080 140 2636
2638 0 601920 140416 158080 172 2637
2639 0 602144 140416 158200 160 2638
2640 0 602400 140384 158240 153 2639
2641 0 602624 140352 158360 156 2640
2642 0 602880 140288 158400 189 2641
2643 0 603104 140288 158520 166 2642
2644 0 603360 140192 158560 150 2643
2645 0 603616 140192 158560 107 2644
2646 0 603808 140032 158480 120 2645
2647 0 604032 139872 158480 120 2646
2648 0 604288 139872 158480 120 2647
2649 0 604544 139808 158440 81 2648
2650 0 604736 139648 158360 51 2649
2651 0 604992 139520 158360 90 2650
2652 0 605216 139424 158280 98 2651
2653 0 605472 139296 158320 140 2652
2654 0 605728 139296 158320 128 2653
2655 0 605984 139200 158320 120 2654
2656 0 606176 139008 158320 120 2655
2657 0 606432 138880 158320 86 2656
2658 0 606656 138688 158320 136 2657
2659 0 606848 138624 158480 128 2658
2660 0 607104 138592 158560 160 2659
2661 0 607360 138592 158640 168 2660
2662 0 607584 138592 158800 166 2661
2663 0 607840 138592 158920 197 2662
2664 0 608096 138592 158920 194 2663
2665 0 608320 138592 158800 277 2664
2666 0 608544 138720 158680 277 2665
2667 0 608768 138848 158800 218 2666
2668 0 609024 138848 158880 128 2667
2669 0 609280 138816 158920 120 2668
2670 0 609504 138752 159040 128 2669
2671 0 609760 138720 159120 124 2670
2672 0 610016 138752 159200 124 2671
2673 0 610272 138752 159240 156 2672
2674 0 610528 138752 159280 120 2673
2675 0 610784 138752 159280 124 2674
2676 0 611040 138784 159280 150 2675
2677 0 611296 138848 159360 137 2676
2678 0 611552 138880 159360 134 2677
2679 0 611808 138912 159320 156 2678
2680 0 612064 138976 159360 181 2679
2681 0 612320 139008 159400 163 2680
2682 0 612576 139008 159400 150 2681
2683 0 612832 139008 159440 124 2682
2684 0 613088 139008 159440 136 2683
2685 0 613344 138976 159480 136 2684
2686 0 613600 138944 159480 137 2685
2687 0 613856 138912 159520 104 2686
2688 0 614112 138912 159520 131 2687
2689 0 614368 138848 159560 160 2688
2690 0 614592 138752 159640 122 2689
2691 0 614816 138752 159760 108 2690
2692 0 615040 138752 159880 104 2691
2693 0 615264 138752 160000 122 2692
2694 0 615520 138752 160080 137 2693
2695 0 615776 138784 160080 154 2694
2696 0 616032 138784 160080 156 2695
2697 0 616288 138720 160080 150 2696
2698 0 616544 138656 160120 176 2697
2699 0 616736 138528 160280 172 2698
2700 0 616928 138336 160400 107 2699
2701 0 617184 138272 160400 122 2700
2702 0 617440 138240 160400 203 2701
2703 0 617696 138144 160360 186 2702
2704 0 617920 137984 160320 137 2703
2705 0 618176 137888 160280 120 2704
2706 0 618368 137728 160200 128 2705
2707 0 618528 137568 160080 163 2706
2708 0 618720 137408 160040 128 2707
2709 0 618976 137344 160000 143 2708
2710 0 619232 137344 160000 202 2709
2711 0 619488 137344 160000 124 2710
2712 0 619744 137248 160000 202 2711
2713 0 620000 137184 159960 228 2712
2714 0 620256 137184 159920 241 2713
2715 0 620512 137184 159880 197 2714
2716 0 620768 137152 159840 160 2715
2717 0 621024 137152 159840 160 2716
2718 0 621280 137152 159840 175 2717
2719 0 621536 137152 159840 172 2718
2720 0 621792 137152 159840 136 2719
2721 0 622048 137152 159840 163 2720
2722 0 622304 137120 159840 124 2721
2723 0 622560 137152 159840 136 2722
2724 0 622816 137152 159840 160 2723
2725 0 623072 137088 159800 134 2724
2726 0 623296 136928 159760 166 2725
2727 0 623520 136768 159760 164 2726
2728 0 623776 136768 159880 128 2727
2729 0 624000 136640 159920 200 2728
2730 0 624224 136608 159800 124 2729
2731 0 624480 136608 159800 150 2730
2732 0 624736 136576 159800 194 2731
2733 0 624992 136544 159800 257 2732
2734 0 625024 136544 159800 256 2733
2735 0 625280 136608 159760 226 2734
2736 0 625536 136640 159760 206 2735
2737 0 625792 136704 159760 230 2736
2738 0 625984 136896 159800 122 2737
2739 0 626240 136960 159840 134 2738
2740 0 626464 137056 159920 186 2739
2741 0 626688 137184 160000 160 2740
2742 0 626944 137248 160040 163 2741
2743 0 627168 137344 160160 153 2742
2744 0 627392 137472 160160 104 2743
2745 0 627648 137568 160160 164 2744
2746 0 627808 137600 160360 163 2745
2747 0 627840 137760 160280 181 2746
2748 0 627936 138016 160240 186 2747
2749 0 628128 138176 160200 226 2748
2750 0 628352 138336 160240 295 2749
2751 0 628448 138592 160240 214 2750
2752 0 628576 138784 160120 250 2751
2753 0 628832 138848 160080 163 2752
2754 0 629088 138816 160000 164 2753
2755 0 629312 138688 159880 273 2754
2756 0 629536 138688 160000 209 2755
2757 0 629760 138816 160000 172 2756
2758 0 629952 138976 159920 239 2757
2759 0 630144 139168 159880 186 2758
2760 0 630368 139360 159880 181 2759
2761 0 630624 139424 159840 139 2760
2762 0 630880 139520 159800 139 2761
2763 0 631136 139520 159800 156 2762
2764 0 631360 139648 159760 137 2763
2765 0 631552 139840 159800 124 2764
2766 0 631648 140032 159960 120 2765
2767 0 631840 140192 160040 120 2766
2768 0 632064 140320 160040 128 2767
2769 0 632288 140512 160040 120 2768
2770 0 632512 140672 159960 115 2769
2771 0 632768 140800 159920 96 2770
2772 0 633024 140928 159880 108 2771
2773 0 633280 141024 159840 96 2772
2774 0 633536 141152 159800 90 2773
2775 0 633760 141280 159760 81 2774
2776 0 634016 141376 159720 120 2775
2777 0 634208 141568 159720 107 2776
2778 0 634464 141664 159680 124 2777
2779 0 634720 141792 159680 122 2778
2780 0 634912 141984 159640 124 2779
2781 0 635104 142176 159680 120 2780
2782 0 635360 142304 159680 120 2781
2783 0 635520 142464 159800 124 2782
2784 0 635712 142656 159840 102 2783
2785 0 635968 142688 159880 153 2784
2786 0 636192 142720 160000 107 2785
2787 0 636448 142848 160000 120 2786
2788 0 636704 142976 160040 148 2787
2789 0 636928 143136 160080 128 2788
2790 0 637120 143328 160080 160 2789
2791 0 637312 143520 160120 166 2790
2792 0 637568 143616 160120 124 2791
2793 0 637824 143744 160080 107 2792
2794 0 638048 143904 160080 124 2793
2795 0 638272 144064 160120 139 2794
2796 0 638528 144128 160120 128 2795
2797 0 638784 144192 160200 124 2796
2798 0 639008 144224 160320 150 2797
2799 0 639264 144288 160360 128 2798
2800 0 639520 144352 160440 134 2799
2801 0 639776 144448 160480 120 2800
2802 0 640032 144544 160520 139 2801
2803 0 640288 144640 160520 104 2802
2804 0 640544 144704 160520 150 2803
2805 0 640800 144800 160560 108 2804
2806 0 641024 144928 160560 140 2805
2807 0 641248 145088 160560 139 2806
2808 0 641504 145184 160600 131 2807
2809 0 641760 145280 160680 104 2808
2810 0 642016 145344 160680 156 2809
2811 0 642272 145408 160680 166 2810
2812 0 642528 145536 160640 172 2811
2813 0 642720 145664 160760 128 2812
2814 0 642976 145728 160760 156 2813
2815 0 643168 145920 160720 178 2814
2816 0 643392 146080 160720 172 2815
2817 0 643616 146208 160800 183 2816
2818 0 643872 146272 160800 204 2817
2819 0 644128 146368 160840 208 2818
2820 0 644384 146464 160840 202 2819
2821 0 644640 146592 160840 124 2820
2822 0 644864 146752 160840 120 2821
2823 0 645056 146912 160960 64 2822
2824 0 645312 146944 161000 108 2823
2825 0 645568 147008 161000 124 2824
2826 0 645824 147104 161000 153 2825
2827 0 646048 147264 161000 120 2826
2828 0 646272 147456 161000 124 2827
2829 0 646496 147616 161040 157 2828
2830 0 646688 147808 161080 160 2829
2831 0 646880 148000 161040 120 2830
2832 0 647104 148160 161040 32 2831
2833 0 647328 148352 161040 214 2832
2834 0 647520 148224 160840 102 2833
2835 0 647584 148064 160640 40 2834
2836 0 647744 147968 160440 71 2835
2837 0 647904 147968 160240 120 2836
2838 0 648064 147968 160000 45 2837
2839 0 648105 147918 159760 -1 2838
2840 0 648175 147903 159680 -1 2839
2841 0 648227 147914 159560 -1 2840
2842 0 648298 147892 159440 -1 2841
2843 0 648906.44 148053.52 158920 122 2842
2844 0 649095 147911 158760 160 2843
2845 0 649105.94 147839.19 158600 160 2844
2846 0 649830.1 147956.58 158520 212 2845
2847 0 650336 147680 158480 239 2846
2848 0 650560 147712 158600 200 2847
2849 0 650816 147712 158600 136 2848
2850 0 651072 147680 158600 156 2849
2851 0 651328 147616 158600 81 2850
2852 0 651584 147648 158600 32 2851
2853 0 651840 147584 158640 51 2852
2854 0 652096 147552 158720 51 2853
2855 0 652352 147552 158800 51 2854
2856 0 652608 147456 158800 45 2855
2857 0 652864 147328 158840 64 2856
2858 0 653088 147264 158840 40 2857
2859 0 653357 147211 158840 -1 2858
2860 0 653440 147192 158640 -1 2859
2861 0 653488 147207 158600 -1 2860
2862 0 653632 147168 158560 75 2861
2863 0 653856 147264 158480 45 2862
2864 0 654112 147232 158440 51 2863
2865 0 654336 147168 158320 75 2864
2866 0 654592 147136 158240 32 2865
2867 0 654848 147104 158160 45 2866
2868 0 654944 147232 157960 51 2867
2869 0 655168 147232 157760 60 2868
2870 0 655392 147360 157680 51 2869
2871 0 655616 147456 157520 51 2870
2872 0 655776 147616 157360 45 2871
2873 0 655840 147648 157320 45 2872
2874 0 655925 147696 157200 -1 2873
2875 0 655952 147720 157120 -1 2874
2876 0 650581.3 147776 158680 198 2848
2877 0 650592 147808 158720 197 2876
2878 0 650784 148000 158800 175 2877
2879 0 650912 148064 159040 101 2878
2880 0 651072 148128 159240 64 2879
2881 0 651232 148352 159360 51 2880
2882 0 647456 148576 161080 210 2833
2883 0 647488 148736 161280 176 2882
2884 0 647712 148864 161360 203 2883
2885 0 647872 149024 161480 234 2884
2886 0 647968 149248 161560 164 2885
2887 0 648128 149440 161600 190 2886
2888 0 648320 149568 161760 205 2887
2889 0 648480 149760 161800 214 2888
2890 0 648512 150016 161880 139 2889
2891 0 648576 150176 162080 115 2890
2892 0 648736 150368 162160 122 2891
2893 0 648832 150560 162320 124 2892
2894 0 648928 150752 162480 104 2893
2895 0 648960 150912 162680 96 2894
2896 0 649024 151008 162920 90 2895
2897 0 649152 151104 163160 98 2896
2898 0 649312 151136 163360 122 2897
2899 0 649472 151360 163440 122 2898
2900 0 649664 151552 163560 140 2899
2901 0 649824 151744 163600 124 2900
2902 0 650016 151904 163720 131 2901
2903 0 650208 152064 163880 164 2902
2904 0 650464 152192 163920 176 2903
2905 0 650624 152384 164040 185 2904
2906 0 650720 152544 164240 148 2905
2907 0 650848 152768 164400 102 2906
2908 0 651008 152928 164560 108 2907
2909 0 651104 153088 164760 154 2908
2910 0 651072 153312 164920 181 2909
2911 0 651040 153568 164960 160 2910
2912 0 651072 153824 165000 150 2911
2913 0 651104 154080 165040 136 2912
2914 0 651168 154336 165040 207 2913
2915 0 651264 154592 165000 209 2914
2916 0 651392 154816 165080 197 2915
2917 0 651552 155040 165120 194 2916
2918 0 651648 155264 165200 202 2917
2919 0 651712 155520 165280 207 2918
2920 0 651904 155712 165400 210 2919
2921 0 652064 155872 165600 237 2920
2922 0 652288 156032 165640 175 2921
2923 0 652448 156224 165760 190 2922
2924 0 652512 156416 165960 107 2923
2925 0 652704 156608 166000 172 2924
2926 0 652896 156768 166080 200 2925
2927 0 652896 156928 166120 204 2926
2928 0 652960 157120 166280 160 2927
2929 0 653120 157120 166320 164 2928
2930 0 653344 157152 166480 172 2929
2931 0 653600 157280 166560 153 2930
2932 0 653824 157408 166640 176 2931
2933 0 654016 157600 166680 160 2932
2934 0 654208 157792 166640 166 2933
2935 0 654336 158016 166560 181 2934
2936 0 654400 158272 166560 183 2935
2937 0 654528 158496 166520 148 2936
2938 0 654688 158720 166520 178 2937
2939 0 654784 158944 166440 122 2938
2940 0 654944 159168 166440 136 2939
2941 0 655136 159392 166480 168 2940
2942 0 655296 159520 166640 183 2941
2943 0 655488 159712 166600 139 2942
2944 0 655648 159936 166520 86 2943
2945 0 655776 160192 166520 51 2944
2946 0 655840 160448 166520 102 2945
2947 0 655904 160704 166560 175 2946
2948 0 656096 160896 166640 154 2947
2949 0 656256 161056 166800 134 2948
2950 0 656448 161088 166960 128 2949
2951 0 656672 161152 167080 102 2950
2952 0 656864 161280 167200 136 2951
2953 0 657056 161472 167240 153 2952
2954 0 657216 161632 167440 181 2953
2955 0 657440 161760 167480 153 2954
2956 0 657664 161856 167600 160 2955
2957 0 657856 162048 167680 164 2956
2958 0 658016 162240 167840 148 2957
2959 0 658208 162400 167960 115 2958
2960 0 658400 162592 168080 137 2959
2961 0 658560 162720 168280 108 2960
2962 0 658752 162784 168440 154 2961
2963 0 659008 162784 168520 206 2962
2964 0 659168 162912 168680 178 2963
2965 0 659328 163008 168920 137 2964
2966 0 659488 162976 169120 131 2965
2967 0 659648 163040 169320 102 2966
2968 0 659808 163136 169520 81 2967
2969 0 659968 163296 169720 115 2968
2970 0 660128 163456 169840 140 2969
2971 0 660256 163648 170000 157 2970
2972 0 660416 163776 170200 214 2971
2973 0 660640 163936 170320 141 2972
2974 0 660864 164032 170440 166 2973
2975 0 661024 164128 170640 160 2974
2976 0 661088 164128 170720 163 2975
2977 0 661248 164160 170920 136 2976
2978 0 661408 164192 171080 139 2977
2979 0 661568 164256 171280 122 2978
2980 0 661664 164256 171520 122 2979
2981 0 661856 164192 171720 104 2980
2982 0 662080 164096 171840 91 2981
2983 0 662336 164064 171840 96 2982
2984 0 662592 164064 171880 131 2983
2985 0 662784 164064 171920 104 2984
2986 0 663040 164064 172000 108 2985
2987 0 663264 164064 172200 157 2986
2988 0 663488 164096 172320 122 2987
2989 0 663680 164128 172520 128 2988
2990 0 663872 164128 172720 141 2989
2991 0 664032 164064 172920 140 2990
2992 0 665027 164030 173600 150 2991
2993 0 665163 164014 173760 60 2992
2994 0 665515 163998 173920 122 2993
2995 0 665659 163918 174040 122 2994
2996 0 665747 163918 174200 194 2995
2997 0 665811 163942 174360 284 2996
2998 0 665667 164046 174520 284 2997
2999 0 665627 164098 174720 197 2998
3000 0 665948.25 165449.11 174720 81 2999
3001 0 666105.6 165485.62 174640 -1 3000
3002 0 666282.4 165586.83 174560 -1 3001
3003 0 666432 165666.5 174520 -1 3002
3004 0 666488.5 165669.84 174480 -1 3003
3005 0 666665.7 165691.56 174400 -1 3004
3006 0 666633.3 165677.3 174320 -1 3005
3007 0 666236.75 165733.08 174640 -1 3002
3008 0 666271.4 165980.28 174680 32 3007
3009 0 666205.4 166123.56 174720 46 3008
3010 0 666176 166240 174760 60 3009
3011 0 666187.9 166585.9 174800 60 3010
3012 0 666166.5 166701.27 174840 60 3011
3013 0 666112 166752 174840 45 3012
3014 0 666048 167008 174920 32 3013
3015 0 666112 167232 174760 45 3014
3016 0 666112 167232 174480 64 3015
3017 0 666144 167232 174200 64 3016
3018 0 666250.7 167285.33 174000 53 3017
3019 0 666272 167296 173960 51 3018
3020 0 666432 167360 173720 45 3019
3021 0 666528 167392 173600 51 3020
3022 0 666267 164246 174840 176 2999
3023 0 666675 164278 174960 186 3022
3024 0 667027 164198 175120 202 3023
3025 0 667115 164238 175240 202 3024
3026 0 667299 164270 175400 160 3025
3027 0 667531 164294 175600 156 3026
3028 0 667739 164154 175760 228 3027
3029 0 667970 163785.5 176040 156 3028
3030 0 668050 163553.5 176200 115 3029
3031 0 668090 163489.5 176360 160 3030
3032 0 668074 163561.5 176520 160 3031
3033 0 668130 163425.5 176720 96 3032
3034 0 668000 163424 177720 32 3033
3035 0 667936 163392 177960 81 3034
3036 0 667840 163232 178200 60 3035
3037 0 667904 163040 178640 140 3036
3038 0 667776 162944 178880 120 3037
3039 0 667680 163136 179040 136 3038
3040 0 667456 163136 178920 160 3039
3041 0 667200 163200 179040 98 3040
3042 0 667040 163296 179240 75 3041
3043 0 666912 163360 179480 150 3042
3044 0 667136 163232 179640 40 3043
3045 0 667232 163232 179640 40 3044
3046 0 668683 164134 175880 150 3028
3047 0 669739 164116 176000 178 3046
3048 0 670279 163962 176160 181 3047
3049 0 671335 164432 176160 60 3048
3050 0 671551 164416 176280 197 3049
3051 0 671887 164629.33 176360 166 3050
3052 0 671627 164468 176600 197 3051
3053 0 671651 164404 176800 197 3052
3054 0 671707 164484 177040 176 3053
3055 0 671627 164364 177160 176 3054
3056 0 671659 164324 177320 101 3055
3057 0 671603 164164 177560 81 3056
3058 0 671451 164092 177760 51 3057
3059 0 671315 164076 177960 71 3058
3060 0 672055 164736 176400 226 3051
3061 0 673415 165000 176480 122 3060
3062 0 675127 165288 176440 128 3061
3063 0 674404 165112.03 176320 81 3062
3064 0 674855 165304 176200 136 3063
3065 0 675743 165632 176160 128 3064
3066 0 676191 165676 176040 75 3065
3067 0 677015 165916 176000 120 3066
3068 0 677983 166352 176000 172 3067
3069 0 677879 166128 176200 160 3068
3070 0 677863 166128 176320 160 3069
3071 0 677999 165976 176520 71 3070
3072 0 678743 165496 176640 204 3071
3073 0 678783 165624 176680 204 3072
3074 0 678871 165524 176840 76 3073
3075 0 678471 165348 177000 -1 3074
3076 0 679392 166272 176120 71 3073
3077 0 679464 166344 176040 -1 3076
3078 0 679447 166390 175920 -1 3077
3079 0 679414 166384 175840 -1 3078
3080 0 678076.1 166985.36 175680 131 3068
3081 0 678144 167136 175400 96 3080
3082 0 678272 167296 175240 120 3081
3083 0 678336 167296 174960 108 3082
3084 0 678432 167328 174720 98 3083
3085 0 678528 167328 174480 90 3084
3086 0 678560 167328 174320 104 3085
3087 0 678400 167360 174120 81 3086
3088 0 678208 167392 173920 64 3087
3089 0 678112 167520 174000 32 3088
3090 0 678688 167456 174120 60 3086
3091 0 678720 167584 173960 45 3090
3092 0 678624 167744 174160 107 3091
3093 0 678464 167904 174280 86 3092
3094 0 678496 168160 174240 40 3093
3095 0 678624 168288 174120 64 3094
3096 0 678845.56 167776.22 173760 77 3091
3097 0 678887.25 167969.66 173760 -1 3096
3098 0 679071.7 168122.16 173400 136 3096
3099 0 679172 168276.03 173240 163 3098
3100 0 679904 168768 172760 51 3099
3101 0 680064 168832 172520 71 3100
3102 0 680224 168896 172320 98 3101
3103 0 680416 169024 172160 120 3102
3104 0 680576 169120 171960 120 3103
3105 0 680800 169120 171760 75 3104
3106 0 681056 169120 171720 80 3105
3107 0 681280 169248 171680 122 3106
3108 0 681536 169248 171680 101 3107
3109 0 681632 169280 171680 115 3108
3110 0 681824 169088 171680 71 3109
3111 0 681984 168864 171680 80 3110
3112 0 682016 168608 171680 80 3111
3113 0 682016 168448 171480 71 3112
3114 0 681984 168224 171320 96 3113
3115 0 681984 167968 171280 81 3114
3116 0 681984 167712 171280 120 3115
3117 0 681952 167520 171120 108 3116
3118 0 681952 167296 170920 75 3117
3119 0 682016 167136 170720 64 3118
3120 0 682016 167072 170440 64 3119
3121 0 681984 167040 170160 64 3120
3122 0 681952 167040 169880 64 3121
3123 0 681856 166944 169640 81 3122
3124 0 681728 166944 169400 90 3123
3125 0 681696 166880 169160 45 3124
3126 0 681600 166848 168880 75 3125
3127 0 681536 166720 168640 81 3126
3128 0 681408 166656 168480 90 3127
3129 0 681353 166715 168320 -1 3128
3130 0 681288 166703 168200 -1 3129
3131 0 681132 166772 168160 -1 3130
3132 0 681194 166684 168120 -1 3131
3133 0 681173 166723 168080 -1 3132
3134 0 681141 166707 168040 -1 3133
3135 0 681085 166698 167960 -1 3134
3136 0 681062 166722 167880 -1 3135
3137 0 681016 166726 167760 -1 3136
3138 0 680874 166783 167640 -1 3137
3139 0 680812 166815 167560 -1 3138
3140 0 680729 166864 167440 -1 3139
3141 0 680602 166996 167320 -1 3140
3142 0 680478 167027 167240 -1 3141
3143 0 680381 167141 167120 -1 3142
3144 0 680246 167202 167040 -1 3143
3145 0 680058 167248 166920 -1 3144
3146 0 679980 167292 166840 -1 3145
3147 0 679904 167264 166760 60 3146
3148 0 679840 167328 166520 64 3147
3149 0 679680 167456 166360 98 3148
3150 0 679616 167360 166120 122 3149
3151 0 679584 167360 165840 154 3150
3152 0 679744 167328 165640 122 3151
3153 0 679872 167488 165480 140 3152
3154 0 679744 167584 165240 124 3153
3155 0 679744 167648 165200 124 3154
3156 0 679808 167776 164960 148 3155
3157 0 679808 167808 164680 120 3156
3158 0 679680 167712 164480 91 3157
3159 0 679520 167648 164240 60 3158
3160 0 679360 167584 164000 60 3159
3161 0 679328 167552 163720 32 3160
3162 0 679488 167392 163600 32 3161
3163 0 679584 167136 163600 45 3162
3164 0 679584 167008 163600 60 3163
3165 0 679744 167904 165200 139 3155
3166 0 679904 168128 165160 150 3165
3167 0 680064 168288 164960 134 3166
3168 0 680064 168448 164720 60 3167
3169 0 680000 168640 164520 60 3168
3170 0 679872 168800 164320 75 3169
3171 0 679680 168992 164200 51 3170
3172 0 679456 169088 164080 51 3171
3173 0 679328 169184 163880 60 3172
3174 0 679296 169248 163600 71 3173
3175 0 679296 169408 163360 32 3174
3176 0 679264 169568 163160 32 3175
3177 0 679072 169632 163000 45 3176
3178 0 678848 169504 162920 32 3177
3179 0 678816 169472 162920 32 3178
3180 0 681824 169472 171680 75 3109
3181 0 682080 169600 171680 80 3180
3182 0 682336 169696 171640 71 3181
3183 0 682560 169856 171560 91 3182
3184 0 682784 169984 171560 91 3183
3185 0 683008 170048 171440 51 3184
3186 0 683200 170176 171280 91 3185
3187 0 683424 170240 171160 81 3186
3188 0 683648 170368 171000 75 3187
3189 0 683840 170400 170800 86 3188
3190 0 684096 170400 170720 140 3189
3191 0 684352 170464 170720 235 3190
3192 0 684512 170624 170600 244 3191
3193 0 684672 170688 170560 241 3192
3194 0 684768 170688 170320 51 3193
3195 0 684768 170592 170080 51 3194
3196 0 684768 170464 169840 51 3195
3197 0 684800 170304 169600 51 3196
3198 0 684800 170144 169400 40 3197
3199 0 684864 169920 169280 81 3198
3200 0 684960 169696 169200 86 3199
3201 0 685056 169504 169040 91 3200
3202 0 685120 169376 168800 120 3201
3203 0 685152 169344 168760 143 3202
3204 0 685344 169152 168760 80 3203
3205 0 685536 168960 168760 64 3204
3206 0 685728 168768 168760 71 3205
3207 0 685920 168576 168680 124 3206
3208 0 685952 168320 168600 75 3207
3209 0 686016 168064 168640 75 3208
3210 0 686016 167808 168680 75 3209
3211 0 686080 167584 168680 107 3210
3212 0 685024 169216 168560 134 3203
3213 0 684928 169152 168320 128 3212
3214 0 684832 169056 168080 90 3213
3215 0 684672 168992 167880 45 3214
3216 0 684608 168832 167680 64 3215
3217 0 684512 168576 167640 40 3216
3218 0 684512 168320 167640 32 3217
3219 0 684544 168128 167640 71 3218
3220 0 684896 170720 170680 205 3193
3221 0 685120 170720 170680 178 3220
3222 0 685216 170880 170480 194 3221
3223 0 685216 171040 170280 194 3222
3224 0 685344 171200 170120 197 3223
3225 0 685568 171360 170080 124 3224
3226 0 685760 171552 170120 51 3225
3227 0 685952 171744 170120 40 3226
3228 0 686048 171840 170040 45 3227
3229 0 685344 170560 170760 163 3221
3230 0 685536 170368 170760 124 3229
3231 0 685632 170112 170760 150 3230
3232 0 685728 169952 170560 98 3231
3233 0 685952 169856 170480 60 3232
3234 0 686112 169792 170280 71 3233
3235 0 686336 169824 170160 86 3234
3236 0 686592 169920 170160 139 3235
3237 0 686816 169920 170040 96 3236
3238 0 687072 169888 169920 81 3237
3239 0 687264 169888 169720 64 3238
3240 0 687488 170048 169680 51 3239
3241 0 687712 170016 169560 40 3240
3242 0 687904 170112 169360 75 3241
3243 0 688000 170304 169200 90 3242
3244 0 688000 170528 169000 60 3243
3245 0 687968 170688 168800 71 3244
3246 0 687904 170848 168600 60 3245
3247 0 687968 171072 168440 102 3246
3248 0 688064 171296 168320 124 3247
3249 0 688224 171456 168200 156 3248
3250 0 688181 172174.03 167240 136 3249
3251 0 688201 172154.03 167120 136 3250
3252 0 687488 171392 166720 137 3251
3253 0 687488 171360 166760 160 3252
3254 0 688231 172508.03 166480 98 3251
3255 0 688367.3 172829.33 166360 121 3254
3256 0 688640 173472 166120 168 3255
3257 0 688736 173536 166120 163 3256
3258 0 688832 173760 166040 124 3257
3259 0 688864 173856 166000 102 3258
3260 0 689088 173856 165840 91 3259
3261 0 689312 173952 165680 60 3260
3262 0 689472 174080 165520 102 3261
3263 0 689728 174016 165440 81 3262
3264 0 689888 174016 165240 90 3263
3265 0 690112 174048 165120 102 3264
3266 0 690368 174016 165000 86 3265
3267 0 690624 174112 165040 108 3266
3268 0 690880 174112 165080 108 3267
3269 0 691136 174016 165040 122 3268
3270 0 691392 173920 165000 91 3269
3271 0 691648 173888 164960 86 3270
3272 0 691872 173920 164840 81 3271
3273 0 692128 173920 164800 81 3272
3274 0 692384 173888 164800 75 3273
3275 0 692640 173824 164800 80 3274
3276 0 692896 173760 164760 60 3275
3277 0 693120 173792 164640 71 3276
3278 0 693344 173760 164520 86 3277
3279 0 693568 173760 164360 86 3278
3280 0 693760 173728 164160 96 3279
3281 0 693824 173792 163880 51 3280
3282 0 693952 173920 163680 32 3281
3283 0 694112 173856 163440 64 3282
3284 0 694208 173856 163240 64 3283
3285 0 688896 174112 165920 32 3259
3286 0 688928 174336 165800 51 3285
3287 0 689088 174528 165760 81 3286
3288 0 689216 174720 165600 81 3287
3289 0 689408 174816 165440 71 3288
3290 0 689600 174944 165320 32 3289
3291 0 689824 174848 165200 75 3290
3292 0 690080 174848 165120 40 3291
3293 0 690336 174912 165120 32 3292
3294 0 690592 175008 165080 45 3293
3295 0 690624 175040 165080 51 3294
3296 0 688960 173408 166080 139 3257
3297 0 689216 173440 166120 80 3296
3298 0 689472 173472 166160 60 3297
3299 0 689728 173472 166240 64 3298
3300 0 689920 173440 166400 75 3299
3301 0 688443 172796.03 166440 -1 3255
3302 0 687232 172416 166960 71 3251
3303 0 687136 172512 166840 32 3302
3304 0 674390.9 165089.16 175960 80 3063
3305 0 674385.1 165079.05 175800 80 3304
3306 0 674351.8 164745.05 175280 80 3305
3307 0 674464 164672 175240 80 3306
3308 0 674496 164448 175080 96 3307
3309 0 674560 164256 174880 81 3308
3310 0 674560 164032 174760 98 3309
3311 0 674560 163840 174560 75 3310
3312 0 674560 163680 174320 98 3311
3313 0 674560 163488 174120 51 3312
3314 0 674656 163296 173920 45 3313
3315 0 674784 163264 173680 60 3314
3316 0 674944 163360 173480 32 3315
3317 0 674976 163360 173480 32 3316
3318 0 674882 163277 173400 -1 3317
3319 0 674887 163285 173280 -1 3318
3320 0 675113 163156 173200 -1 3319
3321 0 675170 163118 173120 -1 3320
3322 0 675165 163034 173000 -1 3321
3323 0 675076 162999 172920 -1 3322
3324 0 675040 162976 172840 71 3323
3325 0 674976 162976 172600 64 3324
3326 0 675008 162944 172320 45 3325
3327 0 675040 162880 172080 64 3326
3328 0 675200 162816 171840 51 3327
3329 0 675296 162816 171560 64 3328
3330 0 675296 162720 171320 71 3329
3331 0 675296 162624 171080 81 3330
3332 0 675264 162464 170840 115 3331
3333 0 675264 162336 170600 120 3332
3334 0 675264 162144 170400 102 3333
3335 0 675104 161952 170280 186 3334
3336 0 675072 161920 170320 197 3335
3337 0 674880 161728 170240 80 3336
3338 0 674688 161536 170240 80 3337
3339 0 674496 161376 170280 91 3338
3340 0 674336 161184 170440 51 3339
3341 0 674144 161056 170560 40 3340
3342 0 673984 160896 170720 86 3341
3343 0 673856 160640 170800 51 3342
3344 0 675232 161792 170080 124 3335
3345 0 675328 161632 169840 102 3344
3346 0 675328 161600 169560 71 3345
3347 0 675328 161664 169280 71 3346
3348 0 675328 161632 169000 81 3347
3349 0 675328 161792 168800 51 3348
3350 0 675392 161984 168600 60 3349
3351 0 675552 162208 168720 32 3350
3352 0 675744 162208 168920 32 3351
3353 0 676000 162272 168960 60 3352
3354 0 670827 163278 176080 124 3048
3355 0 670791 163210 175960 124 3354
3356 0 671083 162924 175920 98 3355
3357 0 671591 162202 175920 71 3356
3358 0 671499 161570 175920 143 3357
3359 0 671639 161006 175840 168 3358
3360 0 671783 160068 175760 107 3359
3361 0 670975 158758 175760 131 3360
3362 0 670763 158240 175680 86 3361
3363 0 670739 158126 175640 120 3362
3364 0 670783 157962 175520 86 3363
3365 0 670987 157582 175360 107 3364
3366 0 670947 157116 175200 154 3365
3367 0 671739 156864 175200 71 3366
3368 0 672115 156462 175240 80 3367
3369 0 673135 156028 175280 60 3368
3370 0 673975 155826 175280 128 3369
3371 0 674215 155768 175160 75 3370
3372 0 674391 155660 175080 75 3371
3373 0 674703 155618 175000 71 3372
3374 0 674779 155486 174840 71 3373
3375 0 675015 155152 174720 131 3374
3376 0 674859 154894 174600 198 3375
3377 0 674911 154856 174520 189 3376
3378 0 674991 154936 174320 198 3377
3379 0 675275 154732 174200 189 3378
3380 0 675079 154860 173960 198 3379
3381 0 674987 154280 174600 64 3376
3382 0 675279 153900 174720 86 3381
3383 0 675599 153650 174720 45 3382
3384 0 675595 153776 174880 45 3383
3385 0 670911 157004 175080 131 3366
3386 0 670867 156690 174960 122 3385
3387 0 670779 156394 174880 98 3386
3388 0 670603 156308 174800 75 3387
3389 0 670175 155358 174800 120 3388
3390 0 670087 155028 174840 202 3389
3391 0 669991 155048 174960 202 3390
3392 0 669931 155088 175080 202 3391
3393 0 669787 155032 175200 186 3392
3394 0 669471 154714 175280 81 3393
3395 0 669537 154825 175320 81 3394
3396 0 669405 154603 175240 81 3394
3397 0 669037 154109 175080 96 3396
3398 0 668405 153567 175080 98 3397
3399 0 668125 152993 175080 64 3398
3400 0 667517 152815 175080 60 3399
3401 0 667381 152519 174960 60 3400
3402 0 667101 152193 174920 80 3401
3403 0 666669 151759 174880 98 3402
3404 0 666545 151507 174720 102 3403
3405 0 666429 151223 174560 75 3404
3406 0 666449 151091 174440 75 3405
3407 0 666437 150949 174320 96 3406
3408 0 666489 150661 174200 64 3407
3409 0 666417 150447 174080 71 3408
3410 0 666241 150199 174040 80 3409
3411 0 666057 150149 174000 80 3410
3412 0 665853 149973 173920 115 3411
3413 0 665577 149763 173800 139 3412
3414 0 665517 149609 173720 139 3413
3415 0 665345 149325 173640 107 3414
3416 0 665213 149127 173560 90 3415
3417 0 665029 148981 173520 90 3416
3418 0 665041 148943 173440 107 3417
3419 0 665005 148849 173360 107 3418
3420 0 664781 148427 173280 75 3419
3421 0 664765 148325 173200 51 3420
3422 0 664521 148041 173160 86 3421
3423 0 664305 147783 173080 175 3422
3424 0 664249 147811 172960 175 3423
3425 0 664129 147847 172800 175 3424
3426 0 664237 147803 172680 175 3425
3427 0 664053 147701 172560 207 3426
3428 0 663981 147653 172480 150 3427
3429 0 663877 147539 172360 139 3428
3430 0 663965 147473 172240 139 3429
3431 0 663649 147191 172200 122 3430
3432 0 663417 147127 172080 104 3431
3433 0 663393 147025 171960 86 3432
3434 0 662665 146623 171960 64 3433
3435 0 662605 146599 172080 64 3434
3436 0 662557 146523 171880 124 3434
3437 0 661525 146329 171960 189 3434
3438 0 661825 146297 171720 140 3437
3439 0 661949 146345 171440 75 3438
3440 0 661845 146279.23 171400 -1 3439
3441 0 661247.3 146407.31 171400 -1 3440
3442 0 660728.75 146653.23 171400 -1 3441
3443 0 660575.5 146625.73 171400 51 3442
3444 0 660352 146624 171280 51 3443
3445 0 660192 146624 171080 75 3444
3446 0 660032 146592 170880 75 3445
3447 0 659872 146528 170640 32 3446
3448 0 659712 146528 170440 51 3447
3449 0 659488 146528 170280 60 3448
3450 0 659392 146496 170160 64 3449
3451 0 659384 146512 170080 -1 3450
3452 0 659352 146505 170000 -1 3451
3453 0 661101 145915 172120 51 3437
3454 0 661133 146029 172360 51 3453
3455 0 660817 145645 172560 60 3454
3456 0 660629 145389 172040 71 3453
3457 0 660353 145067 171960 60 3456
3458 0 660169 144841 172000 60 3457
3459 0 659921 144729 172080 75 3458
3460 0 659865 144729 172200 108 3459
3461 0 659573 144665 172360 150 3460
3462 0 659461 144627 172480 91 3461
3463 0 659241 144485 172640 101 3462
3464 0 659149 144339 172720 51 3463
3465 0 658973 144151 172760 51 3464
3466 0 658961 143921 172840 51 3465
3467 0 658765 143401 172840 102 3466
3468 0 658393 143059 172800 86 3467
3469 0 658473 143041 172720 86 3468
3470 0 658021 142863 172720 120 3469
3471 0 657513 142487 172680 51 3470
3472 0 657425 142333 172600 91 3471
3473 0 656869 141547 172600 140 3472
3474 0 656561 141147 172680 86 3473
3475 0 656433 141057 172800 86 3474
3476 0 656225 141359 172800 86 3475
3477 0 656333 141763 172800 32 3476
3478 0 656293 141671 172880 64 3477
3479 0 656341 141703 172960 32 3478
3480 0 656333 141663 173080 32 3479
3481 0 656309 141511 173160 45 3480
3482 0 656317 141521 173240 45 3481
3483 0 656381 141457 173360 45 3482
3484 0 656269 141469 173400 45 3483
3485 0 656129 141565 173440 81 3484
3486 0 656209 141583 173480 81 3485
3487 0 656269 141555 173600 81 3486
3488 0 656285 141607 173680 64 3487
3489 0 656333 141695 173760 60 3488
3490 0 656313 141747 173800 60 3489
3491 0 656333 141767 173880 60 3490
3492 1 656367.44 141766.73 173960 -1 3491
3493 0 655761 140179 172800 71 3475
3494 0 655385 139417 172920 81 3493
3495 0 655493 138695 172920 131 3494
3496 0 655338.3 138615.67 172960 131 3495
3497 0 654721 138463 172960 120 3496
3498 0 654729 138743 172920 120 3497
3499 0 654817 138887 172840 71 3498
3500 0 654701 138819 172760 45 3499
3501 0 654774.4 138883.58 172680 -1 3500
3502 0 654697.56 138916.08 172560 -1 3501
3503 0 654613.25 138963.77 172480 -1 3502
3504 0 655029 138457 173040 153 3496
3505 0 654881 138321 173160 122 3504
3506 0 654851 138393 173200 121 3505
3507 0 654821 138465 173240 120 3506
3508 0 654689 138515 173280 120 3507
3509 0 654457 138413 173360 98 3508
3510 0 654313 138429 173400 98 3509
3511 0 654301 137891 173520 249 3510
3512 0 654331 137952.5 173640 249 3511
3513 0 654341 137973 173680 249 3512
3514 0 654153 137961 173800 153 3513
3515 0 654233 137861 173920 153 3514
3516 0 654227.8 137861.9 174000 149 3515
3517 0 654222.75 137862.89 174080 145 3516
3518 0 654181.06 137870.08 174720 116 3517
3519 0 654240 137696 175120 98 3518
3520 0 654410.25 137672.17 175320 32 3519
3521 0 654464 137792 175560 51 3520
3522 0 654336 137856 175640 32 3521
3523 0 654534 137804 175800 -1 3522
3524 0 654719 137609 175920 -1 3523
3525 0 654809 137439 176040 -1 3524
3526 0 654635 137421 176200 -1 3525
3527 0 654624.7 137487.77 174000 -1 3516
3528 0 654670.6 137353.23 174040 -1 3527
3529 0 654824.1 137279.6 174080 -1 3528
3530 0 654948.5 137291.7 174240 -1 3529
3531 0 654949.75 137207.94 174320 -1 3530
3532 0 654865 138793 173400 120 3510
3533 0 655513 138885 173400 176 3532
3534 0 662624 164320 171880 32 2984
3535 0 662496 164544 171880 32 3534
3536 0 662400 164800 171880 51 3535
3537 0 662304 165056 172000 40 3536
3538 0 662240 165248 172160 45 3537
3539 0 662240 165472 172280 60 3538
3540 0 662208 165632 172480 45 3539
3541 0 662112 165792 172680 90 3540
3542 0 661952 165952 172880 40 3541
3543 0 661184 164352 171080 102 2977
3544 0 661088 164512 171280 51 3543
3545 0 661056 164672 171480 32 3544
3546 0 660992 164768 171640 45 3545
3547 0 661056 164352 170480 96 2975
3548 0 660960 164512 170280 71 3547
3549 0 660896 164672 170080 81 3548
3550 0 660896 164928 170000 60 3549
3551 0 660864 165184 170000 51 3550
3552 0 660800 165440 170000 81 3551
3553 0 660768 165568 170000 71 3552
3554 0 660608 165600 169760 64 3553
3555 0 660416 165632 169600 60 3554
3556 0 660192 165696 169480 75 3555
3557 0 659968 165824 169320 71 3556
3558 0 659776 165856 169160 91 3557
3559 0 659584 165888 169000 102 3558
3560 0 659360 165888 168840 51 3559
3561 0 659136 165920 168720 71 3560
3562 0 659008 166016 168640 104 3561
3563 0 658942 166000 168520 -1 3562
3564 0 658807 165990 168480 -1 3563
3565 0 658687 166040 168400 -1 3564
3566 0 658562 166104 168280 -1 3565
3567 0 658378 166167 168160 -1 3566
3568 0 658271 166144 168080 -1 3567
3569 0 658116 166203 167960 -1 3568
3570 0 657812 166246 167840 -1 3569
3571 0 657477 166437 167840 80 3570
3572 0 657504 166432 167800 81 3571
3573 0 657280 166464 167600 60 3572
3574 0 657024 166464 167480 51 3573
3575 0 656800 166528 167360 75 3574
3576 0 656544 166496 167280 60 3575
3577 0 656352 166368 167400 32 3576
3578 0 657344 166464 168040 75 3571
3579 0 657120 166464 168160 51 3578
3580 0 656864 166464 168160 75 3579
3581 0 656608 166432 168160 51 3580
3582 0 656352 166464 168160 40 3581
3583 0 656160 166336 168360 51 3582
3584 0 656000 166176 168560 51 3583
3585 0 655718 166017 168640 -1 3584
3586 0 660768 165728 170200 32 3553
3587 0 660768 165888 170400 60 3586
3588 0 660896 166080 170600 51 3587
3589 0 660928 166336 170600 81 3588
3590 0 660928 166592 170520 51 3589
3591 0 660800 166816 170400 40 3590
3592 0 660800 167072 170400 75 3591
3593 0 660736 167136 170400 86 3592
3594 0 660640 167360 170520 45 3593
3595 0 660544 167584 170680 64 3594
3596 0 660512 167808 170720 51 3595
3597 0 660256 167840 170680 75 3596
3598 0 660064 167904 170480 32 3597
3599 0 659872 167968 170320 32 3598
3600 0 659712 168000 170080 51 3599
3601 0 659584 168032 169920 51 3600
3602 0 660544 168064 170840 51 3596
3603 0 660672 168224 171000 81 3602
3604 0 660800 168384 171200 51 3603
3605 0 660832 168576 171360 71 3604
3606 0 660864 168672 171440 86 3605
3607 0 660768 168544 171640 32 3606
3608 0 660608 168512 171840 40 3607
3609 0 660928 168896 171600 71 3606
3610 0 661088 169088 171720 60 3609
3611 0 661248 169280 171840 51 3610
3612 0 661312 169536 171840 120 3611
3613 0 661440 169760 171720 71 3612
3614 0 661600 169920 171560 64 3613
3615 0 661728 170080 171400 71 3614
3616 0 661888 170240 171200 60 3615
3617 0 661952 170496 171120 64 3616
3618 0 661952 170688 170920 51 3617
3619 0 662016 170848 170720 45 3618
3620 0 662176 170976 170520 96 3619
3621 0 662208 170848 170160 32 3620
3622 0 662176 170848 170120 32 3621
3623 0 661376 169536 172120 45 3612
3624 0 661440 169600 172400 81 3623
3625 0 661600 169728 172600 45 3624
3626 0 661632 169792 172840 32 3625
3627 0 661536 169792 173080 75 3626
3628 0 661472 169792 173200 60 3627
3629 0 660736 167104 170120 45 3593
3630 0 660704 167072 169840 60 3629
3631 0 660608 167072 169600 64 3630
3632 0 660608 167072 169320 60 3631
3633 0 660608 167104 169040 81 3632
3634 0 660544 167200 168800 71 3633
3635 0 660512 167232 168520 60 3634
3636 0 660512 167264 168240 71 3635
3637 0 660480 167328 168000 71 3636
3638 0 660448 167424 167760 51 3637
3639 0 660448 167584 167560 51 3638
3640 0 660384 167744 167360 40 3639
3641 0 660320 167808 167280 32 3640
3642 0 660265 167841 167160 -1 3641
3643 0 660224 167872 167120 45 3642
3644 0 660160 168000 166880 45 3643
3645 0 660032 168160 166680 45 3644
3646 0 660032 168352 166480 51 3645
3647 0 660064 168544 166280 45 3646
3648 0 660064 168576 166240 60 3647
3649 0 660052 168628 166160 -1 3648
3650 0 660061 168783 166040 -1 3649
3651 0 660037 168859 166000 -1 3650
3652 0 660046 168963 165920 -1 3651
3653 0 659974 169034 165800 -1 3652
3654 0 659984 169078 165680 -1 3653
3655 0 660060 169177 165520 -1 3654
3656 0 660120 169253 165440 -1 3655
3657 0 660128 169228 165400 -1 3656
3658 0 660160 169216 165320 45 3657
3659 0 660288 169280 165080 60 3658
3660 0 660416 169376 164880 51 3659
3661 0 660448 169472 164640 64 3660
3662 0 660320 169440 164440 75 3661
3663 0 660128 169440 164240 32 3662
3664 0 659936 169280 164080 51 3663
3665 0 659904 169248 164040 71 3664
3666 0 660544 169536 164280 75 3662
3667 0 660640 169696 164080 102 3666
3668 0 660768 169920 164040 51 3667
3669 0 660793 169984 163960 -1 3668
3670 0 660822 170039 163880 -1 3669
3671 0 661008 170137 163800 -1 3670
3672 0 661208 170201 163800 -1 3671
3673 0 661288 170193 163760 -1 3672
3674 0 661342 170207 163680 -1 3673
3675 0 661444 170286 163600 -1 3674
3676 0 661562 170342 163520 -1 3675
3677 0 661661 170376 163440 -1 3676
3678 0 661728 170432 163400 51 3677
3679 0 661920 170592 163280 60 3678
3680 0 662112 170784 163200 45 3679
3681 0 662304 170944 163160 40 3680
3682 0 662496 171104 163000 32 3681
3683 0 662624 171072 162800 45 3682
3684 0 662749 171068 162680 -1 3683
3685 0 662743 171074 162640 -1 3684
3686 0 662784 171105 162600 -1 3685
3687 0 662839 171164 162560 -1 3686
3688 0 662913 171232 162480 -1 3687
3689 0 662915 171286 162400 -1 3688
3690 0 662940 171312 162320 -1 3689
3691 0 663022 171333 162200 -1 3690
3692 0 663036 171347 162080 -1 3691
3693 0 663039 171332 161920 -1 3692
3694 0 662986 171327 161760 -1 3693
3695 0 663068 171379 161720 -1 3694
3696 0 663136 171361 161640 -1 3695
3697 0 663217 171412 161520 -1 3696
3698 0 663254 171568 161400 -1 3697
3699 0 663284 171684 161320 -1 3698
3700 0 663346 171740 161280 -1 3699
3701 0 663361 171776 161240 -1 3700
3702 0 663346 171816 161200 -1 3701
3703 0 663333 171812 161120 -1 3702
3704 0 663328 171835 161000 -1 3703
3705 0 663322 171940 160840 -1 3704
3706 0 663385 171970 160800 -1 3705
3707 0 663429 171966 160720 -1 3706
3708 0 663474 171970 160640 -1 3707
3709 0 652768 157120 166480 71 2928
3710 0 652608 157248 166680 60 3709
3711 0 652448 157408 166800 45 3710
3712 0 652256 157600 166760 71 3711
3713 0 652096 157792 166680 86 3712
3714 0 651904 157984 166600 80 3713
3715 0 651776 158208 166680 64 3714
3716 0 651744 158432 166720 51 3715
3717 0 651616 158336 166960 32 3716
3718 0 651616 158144 167160 51 3717
3719 0 651520 157952 167240 51 3718
3720 0 651614 157922 167320 -1 3719
3721 0 651808 158688 166720 124 3716
3722 0 651936 158816 166920 178 3721
3723 0 651904 159072 167000 128 3722
3724 0 651904 159296 166840 90 3723
3725 0 652032 159488 166720 137 3724
3726 0 652128 159712 166640 96 3725
3727 0 652256 159968 166640 107 3726
3728 0 652416 160160 166520 102 3727
3729 0 652576 160352 166440 51 3728
3730 0 652736 160544 166400 80 3729
3731 0 652928 160736 166360 45 3730
3732 0 653088 160928 166320 32 3731
3733 0 652928 161088 166200 51 3732
3734 0 652992 161344 166120 40 3733
3735 0 653152 161568 166080 51 3734
3736 0 653248 161792 165960 60 3735
3737 0 653408 161920 165800 40 3736
3738 0 653600 162048 165640 75 3737
3739 0 653760 162208 165440 60 3738
3740 0 653952 162336 165320 98 3739
3741 0 654208 162432 165240 75 3740
3742 0 654336 162624 165120 71 3741
3743 0 654464 162784 164920 45 3742
3744 0 654656 162944 164840 60 3743
3745 0 654848 163104 164760 51 3744
3746 0 654901 163207 164680 -1 3745
3747 0 654963 163241 164640 -1 3746
3748 0 652992 156608 166280 32 2926
3749 0 653056 156352 166320 40 3748
3750 0 653024 156096 166320 40 3749
3751 0 652960 156000 166320 40 3750
3752 0 627808 137440 160560 60 2746
3753 0 627936 137280 160720 60 3752
3754 0 628096 137216 160920 80 3753
3755 0 628352 137216 161040 71 3754
3756 0 628576 137216 161240 60 3755
3757 0 628800 137184 161360 75 3756
3758 0 629056 137152 161480 75 3757
3759 0 629312 137152 161520 101 3758
3760 0 629568 137152 161560 64 3759
3761 0 629824 137152 161560 71 3760
3762 0 630016 137088 161720 75 3761
3763 0 630272 137024 161760 51 3762
3764 0 630464 136864 161920 64 3763
3765 0 630656 136704 162040 81 3764
3766 0 630848 136512 162160 75 3765
3767 0 631040 136512 162360 102 3766
3768 0 631264 136416 162520 71 3767
3769 0 631520 136384 162600 45 3768
3770 0 631776 136416 162720 40 3769
3771 0 632032 136416 162760 51 3770
3772 0 632288 136416 162800 75 3771
3773 0 632544 136416 162800 60 3772
3774 0 632800 136416 162800 80 3773
3775 0 633056 136416 162760 75 3774
3776 0 633312 136416 162720 75 3775
3777 0 633568 136384 162720 86 3776
3778 0 633824 136352 162720 80 3777
3779 0 634080 136352 162720 60 3778
3780 0 634336 136352 162760 71 3779
3781 0 634592 136352 162800 51 3780
3782 0 634848 136352 162880 80 3781
3783 0 635104 136288 162880 40 3782
3784 0 635328 136160 162960 51 3783
3785 0 635552 136000 163000 51 3784
3786 0 635715 135948 163040 51 3785
3787 0 635882 135871 163040 -1 3786
3788 0 635970 135906 163080 -1 3787
3789 0 636072 135924 163120 -1 3788
3790 0 636209 135948 163160 -1 3789
3791 0 636386 135961 163240 -1 3790
3792 0 637080 136028 163280 -1 3791
3793 0 637440 136032 163320 60 3792
3794 0 637184 136032 163320 51 3793
3795 0 636928 136032 163320 71 3794
3796 0 636672 136032 163320 40 3795
3797 0 637696 136128 163360 60 3793
3798 0 637952 136224 163360 86 3797
3799 0 638176 136256 163480 75 3798
3800 0 638368 136256 163680 60 3799
3801 0 638560 136192 163840 64 3800
3802 0 638720 136064 164000 101 3801
3803 0 638880 136000 164200 124 3802
3804 0 639136 135936 164320 104 3803
3805 0 640032.4 135829.14 164840 122 3804
3806 0 640329.3 135883.89 165080 135 3805
3807 0 640864 135680 165520 160 3806
3808 0 641024 135808 165680 102 3807
3809 0 641216 135744 165880 81 3808
3810 0 641472 135680 165960 40 3809
3811 0 641728 135680 166000 40 3810
3812 0 641923 135623 166040 -1 3811
3813 0 641963 135585 166080 -1 3812
3814 0 642304 135607 166120 -1 3813
3815 0 642425 135707 166200 -1 3814
3816 0 642651 135474 166280 -1 3815
3817 0 642656 135495 166360 -1 3816
3818 0 642904 135463 166480 -1 3817
3819 0 642816 135392 166560 60 3818
3820 0 643072 135392 166680 81 3819
3821 0 643296 135456 166840 75 3820
3822 0 643488 135360 167000 80 3821
3823 0 643680 135232 167120 75 3822
3824 0 643936 135264 167200 40 3823
3825 0 644192 135296 167240 51 3824
3826 0 644448 135328 167240 75 3825
3827 0 644704 135360 167320 51 3826
3828 0 644960 135392 167360 51 3827
3829 0 645216 135424 167400 51 3828
3830 0 645408 135616 167360 51 3829
3831 0 645472 135680 167360 75 3830
3832 0 645726 135759 167440 -1 3831
3833 0 645911 135707 167560 -1 3832
3834 0 645632 135552 167560 40 3833
3835 0 645888 135584 167640 71 3834
3836 0 646144 135648 167680 40 3835
3837 0 646368 135808 167720 32 3836
3838 0 646523 135853 167760 32 3837
3839 0 646389 135712 167760 37 3838
3840 0 646240 135648 167680 32 3839
3841 0 646176 135712 167640 40 3840
3842 0 646464 135744 167800 40 3839
3843 0 646688 135904 167800 60 3842
3844 0 646880 136032 167920 80 3843
3845 0 647072 136192 167960 80 3844
3846 0 647296 136352 167920 80 3845
3847 0 647520 136448 168040 75 3846
3848 0 647776 136480 168120 64 3847
3849 0 648000 136512 168320 60 3848
3850 0 648224 136448 168440 75 3849
3851 0 648448 136384 168560 91 3850
3852 0 648704 136288 168640 102 3851
3853 0 648960 136192 168720 178 3852
3854 0 649184 136032 168720 124 3853
3855 0 649440 136032 168680 181 3854
3856 0 649376 135776 168600 157 3855
3857 0 649216 135616 168480 124 3856
3858 0 649024 135392 168480 75 3857
3859 0 648864 135232 168360 51 3858
3860 0 648672 135040 168320 51 3859
3861 0 648544 134816 168360 75 3860
3862 0 649536 136096 168680 186 3855
3863 0 649792 136192 168760 98 3862
3864 0 649952 136256 168960 122 3863
3865 0 650176 136160 169040 128 3864
3866 0 650400 136128 169160 136 3865
3867 0 650624 136128 169280 81 3866
3868 0 650880 136160 169320 75 3867
3869 0 651104 136288 169280 32 3868
3870 0 650913 136181 169440 -1 3869
3871 0 650868 136204 169520 -1 3870
3872 0 650940 136196 169720 -1 3871
3873 0 651002 136173 169920 153 3872
3874 0 650848 136224 169760 80 3873
3875 0 650688 136320 169560 81 3874
3876 0 650528 136512 169480 32 3875
3877 0 650368 136512 169320 32 3876
3878 0 651040 136160 169960 172 3873
3879 0 651168 136256 170160 104 3878
3880 0 651264 136384 170400 75 3879
3881 0 651264 136480 170680 64 3880
3882 0 651295 136565 170760 -1 3881
3883 0 651318.06 136580.11 170800 -1 3882
3884 0 651366.5 136705.94 170880 -1 3883
3885 0 651412.5 136744.92 171000 -1 3884
3886 0 651463.1 136864.16 171080 -1 3885
3887 0 651486.1 136901.75 171120 -1 3886
3888 0 625088 136288 159800 148 2733
3889 0 625088 136096 160000 51 3888
3890 0 625088 135840 160000 60 3889
3891 0 625144 135757 160040 53 3890
3892 0 624992 135616 160120 40 3891
3893 0 624878 135355 160160 45 3892
3894 0 624864 135360 160200 51 3893
3895 0 624864 135328 160200 51 3894
3896 0 624839 135229 160240 -1 3894
3897 0 624821 135209 160280 -1 3896
3898 0 557248 206208 113560 91 2209
3899 0 557408 206048 113680 98 3898
3900 0 557440 205792 113720 32 3899
3901 0 556768 206528 113360 128 2208
3902 0 556928 206528 113600 32 3901
3903 0 556960 206528 113640 32 3902
