# Supplementary material for: Connectomics Analysis Reveals First-, Second-, and Third-Order Thermosensory and Hygrosensory Neurons in the Adult Drosophila Brain
Source: Curr Biol. 2020 Aug 17;30(16):3167–3182.e4. doi: 10.1016/j.cub.2020.06.028 (PMC7443704; doi:10.1016/j.cub.2020.06.028)
Supplement: Data S1. Skeletons and Meshes, Related to STAR Methods — marin2020-skeletons contains files describing the morphology of each neuron in this study (in FAFB14 space, .swc format). glomeruli_meshes contains the glomerular meshes (in FAFB14 space, .stl format). neuropil_meshes contains the glomerular meshes (in FAFB14 space, .stl format). [file mmc5.zip › VP_SI/marin2020-skeletons/4058666.swc]

# SWC format file
# based on specifications at http://www.neuronland.org/NLMorphologyConverter/MorphologyFormats/SWC/Spec.html
# Created by nat::write.neuron.swc
# PointNo Label X Y Z Radius Parent 
1 0 435693.97 261334.66 91320 2558 -1
2 0 435558.8 261056.86 91680 -1 1
3 0 435551.8 261046.38 92000 -1 2
4 0 435654.22 260974.48 92200 -1 3
5 0 435563.94 260969.28 92400 -1 4
6 0 435434.44 260955.97 92600 -1 5
7 0 435399.2 260923.47 92800 -1 6
8 0 435367.25 260895.89 93000 -1 7
9 0 435349.94 260927.2 93200 -1 8
10 0 435419.53 260976.73 93360 -1 9
11 0 435529.12 261250.02 93520 -1 10
12 0 435585.34 261276.8 93680 -1 11
13 0 435728.28 261321.81 93800 -1 12
14 0 435781.34 261376.75 93960 -1 13
15 0 435820.53 261381.17 94080 -1 14
16 0 435982.03 261483.53 94200 -1 15
17 0 436065.06 261581.69 94360 -1 16
18 0 436104.84 261621.08 94520 -1 17
19 0 436188.4 261624.44 94640 -1 18
20 0 436230.66 261609.95 94760 -1 19
21 0 436565.53 261544.92 94880 -1 20
22 0 436827.97 261492.05 95000 -1 21
23 0 436918.7 261409.92 95120 -1 22
24 0 436989.2 261385.88 95200 -1 23
25 0 437058.8 261415.84 95280 -1 24
26 0 437140.06 261444.19 95360 -1 25
27 0 437240.6 261515.94 95480 -1 26
28 0 437362.03 261572.56 95600 -1 27
29 0 437428.6 261623.61 95680 -1 28
30 0 437542.06 261712.53 95760 -1 29
31 0 437888.62 262000.98 95920 -1 30
32 0 437851.7 262034.3 96040 -1 31
33 0 437844.7 262112.25 96200 -1 32
34 0 437908.94 262154.66 96320 -1 33
35 0 437970.34 262208.25 96440 -1 34
36 0 438073.03 262273.06 96520 -1 35
37 0 438527 262437.03 96600 -1 36
38 0 439094.25 262680.34 96680 -1 37
39 0 439607.16 262927.7 96760 -1 38
40 0 439713.03 263007 96840 -1 39
41 0 439988.3 263353.72 96880 -1 40
42 0 440212.34 263632.4 96960 -1 41
43 0 440388.53 264173.8 96880 -1 42
44 0 440420.22 264197.88 96960 -1 43
45 0 440470.94 264461.56 97080 -1 44
46 0 440558.03 264739.94 97200 -1 45
47 0 440619.2 264846.6 97320 -1 46
48 0 440649.6 264918.8 97440 -1 47
49 0 440641.53 265026.88 97520 -1 48
50 0 440676.8 265163.84 97600 -1 49
51 0 440788.94 265267.66 97680 -1 50
52 0 440828.97 265289.56 97760 -1 51
53 0 440934.1 265305.84 97840 -1 52
54 0 441097.56 265562.38 97840 -1 53
55 0 441272.97 265858.9 97840 -1 54
56 0 441350.2 265988.6 97800 -1 55
57 0 441580.25 266129.88 97720 -1 56
58 0 441740.34 266274.5 97640 -1 57
59 0 441881.03 266341.78 97560 -1 58
60 0 442020.8 266449 97480 -1 59
61 0 442269.62 266627.53 97400 -1 60
62 0 442580.6 266755.62 97320 -1 61
63 0 442602 266721.84 97200 -1 62
64 0 442686.7 266730.34 97120 -1 63
65 0 442795.66 266769.06 97040 -1 64
66 0 443084.88 266916.8 96960 -1 65
67 0 443208.7 266984.66 96880 -1 66
68 0 443594.12 267154.94 96760 -1 67
69 0 443695.34 267267.5 96680 -1 68
70 0 443866.84 267433.75 96560 -1 69
71 0 443964.75 267521 96480 -1 70
72 0 443998.4 267569.7 96400 -1 71
73 0 444188.06 267671.03 96320 -1 72
74 0 444448.8 267804.28 96240 -1 73
75 0 444698.94 268009.22 96120 -1 74
76 0 444877.3 268047.03 96040 -1 75
77 0 445477.2 267878.7 95960 -1 76
78 0 445592.84 267798.78 95880 -1 77
79 0 445656.06 267703.8 95760 -1 78
80 0 445644.5 267672.8 95640 -1 79
81 0 445721.6 267543.88 95560 -1 80
82 0 445743.12 267428 95480 -1 81
83 0 445663.06 267169.97 95400 -1 82
84 0 445624.25 267018.25 95280 -1 83
85 0 445644.47 266818.9 95160 -1 84
86 0 445704.25 266699.16 95080 -1 85
87 0 445799.78 266478.66 95080 -1 86
88 0 445973.25 266171.38 95000 -1 87
89 0 446059.4 266143.06 94960 -1 88
90 0 446106.28 265870.78 94960 -1 89
91 0 446137.16 265602.5 94960 -1 90
92 0 446153.56 265524 94880 -1 91
93 0 446087.53 265262.38 94960 -1 92
94 0 445978.72 265094.8 95040 -1 93
95 0 445894.3 264630.4 95120 -1 94
96 0 445817 264271.97 95160 -1 95
97 0 445691.28 263824.78 95160 -1 96
98 0 445732.03 263296.5 95160 -1 97
99 0 445870.28 262824.1 95160 -1 98
100 0 445957.25 262549.16 95160 -1 99
101 0 446216.06 262143.95 95160 -1 100
102 0 446468.38 262022.08 95160 -1 101
103 0 446800.1 261843.38 95120 -1 102
104 0 446854.03 261797.3 95000 -1 103
105 0 446876.84 261759.3 94920 -1 104
106 0 446834.97 261764.27 94840 -1 105
107 0 447238.6 261542.98 94840 -1 106
108 0 447388.4 261464.69 94800 -1 107
109 0 447531.75 261321.9 94680 -1 108
110 0 447662.6 261224.17 94560 -1 109
111 0 447744.5 261159.95 94480 -1 110
112 0 447848.06 261075.83 94360 -1 111
113 0 447875.3 261033.1 94280 -1 112
114 0 447973.5 260986.98 94200 -1 113
115 0 448058.38 260914.73 94120 -1 114
116 0 448198.9 260828.23 94000 -1 115
117 0 448244.25 260729.27 93920 -1 116
118 0 448269.62 260605.83 93800 -1 117
119 0 448279.06 260463.69 93720 -1 118
120 0 448377.78 260298.69 93600 -1 119
121 0 448412.56 260208 93520 -1 120
122 0 448422.38 260054.66 93440 -1 121
123 0 448430 259980.19 93360 -1 122
124 0 448482.47 259890.28 93280 -1 123
125 0 448480.3 259819.78 93200 -1 124
126 0 448522 259751.23 93120 -1 125
127 0 448571.22 259663.8 93040 -1 126
128 0 448668.97 259619.11 92960 -1 127
129 0 448822.84 259472.25 92880 -1 128
130 0 448947.25 259296.45 92800 -1 129
131 0 449025.47 259231 92680 -1 130
132 0 449138.38 259076.28 92600 -1 131
133 0 449522.12 258763.67 92600 -1 132
134 0 449756.2 258485.94 92560 -1 133
135 0 450105.2 258209.75 92560 -1 134
136 0 450570.5 257853.53 92560 -1 135
137 0 451109.88 257243.98 92560 -1 136
138 0 451523.62 256737.45 92640 -1 137
139 0 451694.8 256506.95 92720 -1 138
140 0 451761.8 256353.61 92800 -1 139
141 0 451830.8 256185.66 92880 -1 140
142 0 451909.6 256010.6 92960 -1 141
143 0 451961.25 255674.33 92960 -1 142
144 0 451853.12 255490.11 92960 -1 143
145 0 451637.7 255257.1 93040 -1 144
146 0 451480.4 254818.78 93080 -1 145
147 0 451616.5 254358.48 93080 -1 146
148 0 451737.56 253900.9 93040 -1 147
149 0 451987.28 253392.28 92960 -1 148
150 0 452141.44 252996.58 92880 -1 149
151 0 452276.94 252651.98 92800 -1 150
152 0 452346.97 252514.78 92720 -1 151
153 0 452437.97 252361.48 92640 -1 152
154 0 452680.62 252172.9 92560 -1 153
155 0 452862.34 251999.3 92440 -1 154
156 0 453143.5 251841.98 92320 -1 155
157 0 453531.53 251597.7 92200 -1 156
158 0 453641.3 251426.81 92120 -1 157
159 0 453697.7 251347.4 92040 -1 158
160 0 453792.6 251260.77 91960 -1 159
161 0 453890.38 251212.7 91880 -1 160
162 0 453980.03 251222.05 91760 -1 161
163 0 454014.16 251251.28 91680 -1 162
164 0 454042.6 251252.84 91600 -1 163
165 0 454109.47 251251.3 91520 -1 164
166 0 454125.2 251227.27 91440 -1 165
167 0 454153 251182.45 91360 -1 166
168 0 454184.4 251124.47 91280 -1 167
169 0 454198.47 251101.22 91200 -1 168
170 0 454188.2 251039.33 91120 -1 169
171 0 454201.72 251111.89 91000 -1 170
172 0 454182.12 250888.14 90920 -1 171
173 0 454186.56 250805.6 90800 -1 172
174 0 454236.44 250706.08 90720 -1 173
175 0 454243.8 250500.08 90640 -1 174
176 0 453306.53 250396.58 90560 -1 175
177 0 453315.94 250173.38 90480 -1 176
178 0 453473.1 249956.67 90400 -1 177
179 0 453510.25 249736.67 90320 -1 178
180 0 453742.2 249412.7 90320 -1 179
181 0 453994.06 249132.73 90320 -1 180
182 0 454291.6 248804.44 90240 -1 181
183 0 454483.12 248620.56 90160 -1 182
184 0 454591.75 248392.97 90080 -1 183
185 0 454697.03 248292.88 89960 -1 184
186 0 454740.03 248224.22 89880 -1 185
187 0 454803 248129.53 89760 -1 186
188 0 454903.2 248050.56 89640 -1 187
189 0 455051.78 247940.02 89520 -1 188
190 0 455104.8 247752.84 89400 -1 189
191 0 455215.47 247712.05 89280 -1 190
192 0 455336.06 247684.3 89160 -1 191
193 0 455459.3 247690.27 89080 -1 192
194 0 455668.7 247674.75 88960 -1 193
195 0 455844.34 247671.16 88840 51 194
196 0 456189.12 247640.39 88760 71 195
197 0 456424.66 247912.53 88640 91 196
198 0 456644.47 247798.06 88520 124 197
199 0 456895.56 247751.05 88440 124 198
200 0 457165.9 247715.8 88320 172 199
201 0 457431.75 247678.28 88200 163 200
202 0 457679.16 247678.2 88120 134 201
203 0 457898.03 247674.95 88040 160 202
204 0 458183.44 247699.02 87920 131 203
205 0 458647.7 247501.84 87840 122 204
206 0 459025.94 247330.33 87760 128 205
207 0 459400.66 247176.3 87760 122 206
208 0 459872 247176.14 87680 80 207
209 0 459984.97 247169.73 87560 75 208
210 0 460249.97 247201.27 87480 96 209
211 0 460324.9 247167.78 87400 128 210
212 0 460819.6 247090.56 87320 160 211
213 0 461355.78 246925.56 87240 107 212
214 0 461409.5 246891.42 87160 107 213
215 0 461588.4 246873.95 87160 107 214
216 0 462117.4 246761.27 87160 75 215
217 0 462368.94 246877.33 87080 124 216
218 0 462517.03 246910.42 87000 124 217
219 0 462555.28 246934.55 86960 124 218
220 0 462864.38 246986 86880 128 219
221 0 463056.97 247072.19 86760 128 220
222 0 463243.38 247110.78 86640 107 221
223 0 464207.3 246813.61 86640 40 222
224 0 464131.7 246818.55 86600 40 223
225 0 464030.94 246937.14 86520 120 224
226 0 463953.28 246927.75 86440 120 225
227 0 463899.8 246949.77 86360 40 226
228 0 463849.94 247019.78 86280 96 227
229 0 463794.6 247114.34 86200 96 228
230 0 463836.22 247184.17 86120 163 229
231 0 463867.1 247295.47 86040 163 230
232 0 463800.1 247355.61 85960 163 231
233 0 463749.1 247418.42 85880 120 232
234 0 463736.25 247435.36 85800 120 233
235 0 463736.9 247435.89 85720 181 234
236 0 463683.3 247456.14 85640 181 235
237 0 463684.16 247449.61 85560 81 236
238 0 463583.44 247471.53 85480 81 237
239 0 463477.53 247542.66 85400 81 238
240 0 463370.62 247591.73 85320 81 239
241 0 463744 247424 84760 60 240
242 0 463904 247424 84560 86 241
243 0 464160 247424 84440 96 242
244 0 464384 247424 84320 96 243
245 0 464640 247392 84320 131 244
246 0 464896 247328 84240 131 245
247 0 465152 247264 84200 96 246
248 0 465408 247264 84200 96 247
249 0 465664 247264 84200 104 248
250 0 465920 247264 84160 115 249
251 0 466176 247296 84160 81 250
252 0 466432 247264 84080 96 251
253 0 466688 247264 84040 104 252
254 0 466944 247296 84000 75 253
255 0 467200 247328 84000 75 254
256 0 467456 247328 84000 75 255
257 0 467712 247328 84000 75 256
258 0 467968 247328 84000 96 257
259 0 468224 247264 84040 137 258
260 0 468480 247168 84040 136 259
261 0 468736 247104 83960 140 260
262 0 468960 247136 83840 128 261
263 0 469184 247264 83800 80 262
264 0 469440 247328 83800 51 263
265 0 469696 247360 83720 75 264
266 0 469952 247360 83720 81 265
267 0 470208 247264 83720 64 266
268 0 470464 247232 83720 51 267
269 0 470720 247136 83720 75 268
270 0 470976 247040 83720 75 269
271 0 471232 246976 83720 75 270
272 0 471488 246880 83720 136 271
273 0 471680 246688 83720 122 272
274 0 471936 246656 83720 128 273
275 0 472192 246656 83680 71 274
276 0 472448 246592 83640 71 275
277 0 472640 246592 83640 75 276
278 0 472896 246592 83600 71 277
279 0 473152 246560 83600 80 278
280 0 473408 246528 83480 86 279
281 0 473632 246464 83320 101 280
282 0 473856 246464 83120 75 281
283 0 474112 246432 83000 75 282
284 0 474368 246368 82920 102 283
285 0 474624 246272 82840 75 284
286 0 474880 246272 82800 75 285
287 0 475104 246272 82680 86 286
288 0 475360 246144 82640 102 287
289 0 475616 246144 82560 91 288
290 0 475840 246144 82400 96 289
291 0 476096 246112 82360 40 290
292 0 476352 246112 82280 64 291
293 0 476544 246080 82120 96 292
294 0 476736 246144 81920 71 293
295 0 476896 246176 81680 107 294
296 0 477056 246176 81440 137 295
297 0 477312 246208 81360 124 296
298 0 477568 246208 81360 128 297
299 0 477760 246240 81520 91 298
300 0 478016 246240 81600 91 299
301 0 478272 246240 81600 107 300
302 0 478528 246144 81640 120 301
303 0 478784 246144 81560 150 302
304 0 479008 246080 81440 124 303
305 0 479232 246080 81280 45 304
306 0 479456 246080 81120 64 305
307 0 479712 246080 81120 64 306
308 0 479968 246048 81120 64 307
309 0 480224 246048 81120 64 308
310 0 480480 246080 81080 75 309
311 0 480672 246176 80920 108 310
312 0 480928 246144 80880 128 311
313 0 481184 246240 80920 168 312
314 0 481440 246240 81000 139 313
315 0 481696 246144 80920 86 314
316 0 481888 245952 80840 96 315
317 0 481824 246048 80600 115 316
318 0 481824 246080 80560 135 317
319 0 481808.5 246067.47 80360 -1 318
320 0 482658.47 245872.03 80960 -1 315
321 0 482720 245888 81040 98 320
322 0 482976 245856 81120 80 321
323 0 483232 245824 81120 75 322
324 0 483488 245728 81120 51 323
325 0 483744 245728 81120 75 324
326 0 484000 245664 81120 51 325
327 0 484256 245632 81200 80 326
328 0 484512 245632 81200 80 327
329 0 484768 245632 81160 81 328
330 0 484992 245632 81040 80 329
331 0 485248 245568 80920 71 330
332 0 485408 245504 80720 60 331
333 0 485600 245440 80560 71 332
334 0 485760 245312 80400 120 333
335 0 485952 245216 80200 120 334
336 0 486208 245152 80160 131 335
337 0 486400 245088 80000 137 336
338 0 486464 244928 79760 141 337
339 0 486464 244672 79640 90 338
340 0 486432 244448 79520 71 339
341 0 486336 244192 79480 71 340
342 0 486176 244032 79360 101 341
343 0 486208 243872 79160 75 342
344 0 486304 243712 78960 108 343
345 0 486368 243552 78720 75 344
346 0 486304 243360 78520 45 345
347 0 485920 243136 78280 32 346
348 0 485664 243040 78160 75 347
349 0 485440 242912 78080 51 348
350 0 485184 242816 78040 40 349
351 0 484928 242752 77960 80 350
352 0 484704 242624 77880 75 351
353 0 484480 242560 77760 64 352
354 0 484224 242528 77680 64 353
355 0 483968 242528 77680 71 354
356 0 483712 242528 77680 51 355
357 0 483456 242560 77640 71 356
358 0 483200 242560 77560 81 357
359 0 482944 242592 77520 96 358
360 0 482816 242592 77520 102 359
361 0 481920 242656 77360 80 360
362 0 481888 242720 77320 128 361
363 0 481664 242720 77200 128 362
364 0 481440 242656 77080 102 363
365 0 481184 242656 77000 128 364
366 0 480928 242656 76920 134 365
367 0 480704 242624 76800 104 366
368 0 480608 242592 76560 81 367
369 0 480256 242560 76480 32 368
370 0 480000 242656 76440 81 369
371 0 479840 242752 76240 128 370
372 0 479680 242624 76040 218 371
373 0 479456 242624 75840 190 372
374 0 479200 242624 75840 90 373
375 0 478976 242720 75760 91 374
376 0 478720 242688 75760 71 375
377 0 478528 242656 75600 75 376
378 0 478336 242720 75400 98 377
379 0 472640 246624 83920 32 277
380 0 472800 246720 84120 32 379
381 0 472992 246720 84320 51 380
382 0 473216 246720 84440 81 381
383 0 473472 246688 84480 90 382
384 0 473664 246560 84640 75 383
385 0 473856 246496 84800 81 384
386 0 474048 246464 84960 75 385
387 0 474240 246304 85080 51 386
388 0 474400 246176 85280 60 387
389 0 474464 246176 85280 71 388
390 0 463255.3 247739.67 85240 51 240
391 0 463138.9 247839.7 85160 148 390
392 0 462941.1 248019.44 85080 148 391
393 0 462859.44 248087.3 85000 202 392
394 0 462755.28 248152.34 84920 202 393
395 0 462696.62 248215.28 84840 178 394
396 0 462590.72 248316.17 84760 178 395
397 0 462471.3 248379.95 84680 243 396
398 0 462363.28 248478.83 84600 226 397
399 0 462321 248514.75 84520 226 398
400 0 462228.3 248563.67 84440 226 399
401 0 462147.47 248644 84360 178 400
402 0 462056.53 248695.8 84280 178 401
403 0 461964.5 248736.44 84200 164 402
404 0 461824.78 248795.38 84120 166 403
405 0 461742.94 248834.67 84040 166 404
406 0 461604.72 248896.23 83960 148 405
407 0 461542.34 248910.9 83920 148 406
408 0 461475.03 248978.1 83840 148 407
409 0 461391.44 249107.36 83760 128 408
410 0 461327.62 249208.02 83680 128 409
411 0 461262.8 249340.22 83600 128 410
412 0 461071.38 249508.6 83520 122 411
413 0 461040.25 249691.02 83440 98 412
414 0 461052.72 249771.34 83360 98 413
415 0 461028.56 249835.69 83280 98 414
416 0 460932.78 249920.33 83200 122 415
417 0 460848.53 249984.33 83120 122 416
418 0 460759.56 250059.88 83040 190 417
419 0 460699.72 250124.58 82960 190 418
420 0 460613.12 250159.69 82880 172 419
421 0 460485.28 250228.89 82800 172 420
422 0 460368.47 250275.58 82720 176 421
423 0 460324.53 250307.84 82640 176 422
424 0 460212.56 250334.33 82560 176 423
425 0 460068.4 250433 82480 240 424
426 0 459936.84 250507.3 82400 240 425
427 0 459828.1 250648.56 82320 240 426
428 0 459724.97 250795.64 82240 75 427
429 0 459691.6 250856.39 82160 75 428
430 0 459635.38 250889.3 82080 122 429
431 0 459640.66 250907.75 82000 122 430
432 0 459660.44 250923.92 81920 75 431
433 0 459635.62 251016.1 81840 75 432
434 0 459644.5 251075.69 81760 75 433
435 0 459591.66 251115.61 81680 124 434
436 0 459312.16 251515.02 81640 140 435
437 0 459229.2 251668.11 81560 206 436
438 0 459151.97 251875.06 81480 206 437
439 0 459177.56 251982.66 81400 221 438
440 0 459184 252071.53 81320 221 439
441 0 459213.1 252178.67 81240 163 440
442 0 459192.53 252318.28 81160 163 441
443 0 459243.53 252424.39 81080 150 442
444 0 459246.06 252552.78 81000 209 443
445 0 459192.28 252712.31 80920 209 444
446 0 459160.9 252844.19 80840 203 445
447 0 459189.03 252952.38 80760 203 446
448 0 459216.56 253059.94 80680 181 447
449 0 459274.47 253163.03 80600 181 448
450 0 459328.03 253304.4 80520 221 449
451 0 459297.4 253436.25 80440 206 450
452 0 459296.7 253492.33 80360 206 451
453 0 459356.56 253520.34 80280 206 452
454 0 459333.25 253620.45 80200 206 453
455 0 459789.25 253392.4 80200 122 454
456 0 459917.9 253414 80120 122 455
457 0 460282.03 253470.06 80040 86 456
458 0 460548.53 253491.69 80000 102 457
459 0 460948.84 253500.02 79960 115 458
460 0 461323.53 253513.67 79920 124 459
461 0 461815.53 253557.7 79920 124 460
462 0 462123.56 253641.73 79920 96 461
463 0 462507.6 253697.73 79920 75 462
464 0 462951.7 253749.77 79920 80 463
465 0 463581 253843.55 79960 102 464
466 0 464141.03 254083.42 79960 139 465
467 0 464256.5 254163.3 80000 107 466
468 0 464369.53 254206.92 80040 107 467
469 0 464921.47 254230.94 80040 96 468
470 0 465385.4 254198.92 80040 32 469
471 0 465841.38 254210.92 80040 32 470
472 0 465892.94 254110.95 79960 32 471
473 0 465268 254908.03 79880 -1 472
474 0 465636 254471 79840 -1 473
475 0 466003.6 254034.2 79800 64 474
476 0 466052.72 254015.23 79720 64 475
477 0 466080.3 253987.42 79640 64 476
478 0 466232.25 253907.38 79560 101 477
479 0 466288.3 253850.72 79520 101 478
480 0 466366.1 253813.11 79480 104 479
481 0 466416.6 253771.03 79400 104 480
482 0 466451.3 253711.48 79320 104 481
483 0 466472.53 253654.52 79240 81 482
484 0 466580.44 253543.14 79160 81 483
485 0 466621.47 253477.69 79120 60 484
486 0 466685.34 253402.23 79080 60 485
487 0 466792.38 253295.88 79040 81 486
488 0 466836.16 253226.89 79000 81 487
489 0 466904.75 253183.03 78920 81 488
490 0 467092.25 252930.52 78840 71 489
491 0 467114.3 252875.73 78800 81 490
492 0 467167.78 252801.86 78760 81 491
493 0 467210.94 252698.64 78720 81 492
494 0 467240.2 252684.69 78680 81 493
495 0 467268.3 252627.84 78600 81 494
496 0 467310.22 252595.52 78560 81 495
497 0 467411.56 252493.56 78480 71 496
498 0 467460.5 252457.73 78440 71 497
499 0 467522.44 252439.22 78360 71 498
500 0 467567.25 252315.94 78280 40 499
501 0 467559.4 252237.84 78200 40 500
502 0 467565.4 252195.42 78160 40 501
503 0 467695.5 252036.25 78120 45 502
504 0 467678.56 252054.88 78080 45 503
505 0 467606.12 252123.77 78040 45 504
506 0 467610.06 252131.89 78000 45 505
507 0 467609.62 252115.34 77920 45 506
508 0 467601.06 252090.72 77840 51 507
509 0 467601.78 252069.62 77800 51 508
510 0 467605.7 251981.28 77760 51 509
511 0 467634.47 251837.58 77720 86 510
512 0 467708.6 251763.19 77680 86 511
513 0 467739.62 251730.95 77600 86 512
514 0 467790.66 251673.92 77520 64 513
515 0 467856.75 251649.89 77480 64 514
516 0 467926.12 251624.81 77400 64 515
517 0 467981 251612.98 77320 60 516
518 0 468043.38 251567.78 77280 60 517
519 0 468163.84 251494.72 77200 96 518
520 0 468226.72 251518.61 77120 96 519
521 0 468294.94 251499.05 77040 96 520
522 0 468395.88 251495.39 76960 64 521
523 0 468395 251494.72 76880 64 522
524 0 468462.34 251475.17 76800 64 523
525 0 468539.66 251430.11 76720 64 524
526 0 468669.84 251343.23 76640 64 525
527 0 468953.44 251307.75 76560 154 526
528 0 469042.22 251282.58 76480 154 527
529 0 469140.75 251278.73 76400 154 528
530 0 469211.94 251247.16 76320 51 529
531 0 469252.38 251166.19 76240 51 530
532 0 469280.2 251134.89 76160 51 531
533 0 469319.78 251119.33 76080 134 532
534 0 469320.06 251094.6 76000 134 533
535 0 469399.94 251026 75880 134 534
536 0 469388.66 250972.53 75800 115 535
537 0 469343.72 250931.23 75720 115 536
538 0 469317.1 250894.89 75640 115 537
539 0 469320.5 250873 75600 115 538
540 0 469323.78 250850.52 75560 32 539
541 0 469356 250783.55 75480 32 540
542 0 469363 250758.08 75400 32 541
543 0 469377.53 250759.6 75320 98 542
544 0 469369.44 250750.42 75240 98 543
545 0 469343.2 250742.97 75160 98 544
546 0 469523.28 250878.97 75160 98 545
547 0 469642.6 250986.86 75120 98 546
548 0 469666.3 251022.95 75040 98 547
549 0 469782.66 251118.9 74960 -1 548
550 0 469854.66 251218.92 74960 -1 549
551 0 469826.66 251286.92 74960 -1 550
552 0 469758.62 251354.95 74960 -1 551
553 0 469352.47 250642.02 75080 91 545
554 0 469375.16 250591.53 75000 91 553
555 0 469394.56 250545.77 74920 91 554
556 0 469433.53 250535.33 74840 98 555
557 0 469429.34 250523.2 74760 98 556
558 0 469424.06 250491.45 74680 98 557
559 0 469415.62 250494.5 74600 108 558
560 0 469415.06 250518.7 74520 108 559
561 0 469416.7 250518.8 74440 108 560
562 0 469422.66 250466.05 74360 64 561
563 0 469426.16 250414.16 74280 64 562
564 0 469456.5 250399 74200 64 563
565 0 469536.3 250394.81 74120 71 564
566 0 469592.25 250336.14 74040 71 565
567 0 469645.3 250307.75 73960 75 566
568 0 469739.25 250279 73880 51 567
569 0 469837.56 250270.47 73800 51 568
570 0 469842.72 250279.23 73720 75 569
571 0 470114.72 250239.19 73720 75 570
572 0 470213.38 250258.52 73640 51 571
573 0 470335.28 250284.66 73560 51 572
574 0 470345.66 250266.48 73480 51 573
575 0 470358.56 250302.58 73400 51 574
576 0 470378 250347.1 73320 51 575
577 0 470398.12 250361.89 73240 51 576
578 0 470410.66 250378.38 73120 -1 577
579 0 470482.94 250414.88 73040 -1 578
580 0 470594.34 250439.08 72960 -1 579
581 0 470686.94 250442.84 72920 -1 580
582 0 470798.25 250453.36 72880 -1 581
583 0 470946.25 250385.36 72880 -1 582
584 0 470975.03 250378.81 72920 -1 583
585 0 471022.3 250382.98 72960 -1 584
586 0 471174.8 250302.47 73040 -1 585
587 0 471226.72 250290.3 73120 -1 586
588 0 471278.9 250229.98 73200 -1 587
589 0 471506.2 250165.9 73240 -1 588
590 0 471546.22 250077.92 73240 -1 589
591 0 469582.75 250235.28 73720 60 570
592 0 469544.3 250198.08 73680 60 591
593 0 469495.16 250138.67 73640 60 592
594 0 469488.25 250042.55 73600 60 593
595 0 469488.4 249942.56 73520 91 594
596 0 469405.84 249807.4 73440 91 595
597 0 469385.88 249699.4 73440 32 596
598 0 469445.9 249527.38 73440 32 597
599 0 469545.9 249455.36 73440 64 598
600 0 469821.9 249406.31 73360 45 599
601 0 470133.88 249291.16 73280 80 600
602 0 470174.25 249270.06 73240 80 601
603 0 470242.1 249210.31 73200 32 602
604 0 470314.88 249137.81 73120 32 603
605 0 470333.84 249057.88 73080 32 604
606 0 470398.78 248927.06 73040 51 605
607 0 470434.6 248718.45 73000 60 606
608 0 470530.6 248498.42 73000 60 607
609 0 470530 248450.67 72960 60 608
610 0 470477.9 248434.02 72880 60 609
611 0 470430.75 248402.45 72840 60 610
612 0 470338.75 248298.52 72840 60 611
613 0 470273.97 248283.36 72800 60 612
614 0 470226.75 248274.33 72760 60 613
615 0 470138.2 248271.78 72720 -1 614
616 0 469978.5 248210.17 72680 -1 615
617 0 469844.25 248226.23 72640 -1 616
618 0 469731.97 248243.27 72600 -1 617
619 0 469676.03 248267.12 72560 -1 618
620 0 469492.06 248314.36 72520 -1 619
621 0 469300.1 248334.75 72480 -1 620
622 0 469264.66 248333.95 72440 -1 621
623 0 470709.97 248258.62 72960 45 609
624 0 470813.94 248142.58 72960 45 623
625 0 470834.56 248086.36 73000 45 624
626 0 470896.8 248039.1 73040 51 625
627 0 470927.66 247994.25 73080 51 626
628 0 471029.06 247861.11 73120 81 627
629 0 471079.78 247802.19 73160 81 628
630 0 471084.34 247750.22 73240 81 629
631 0 471070.97 247738.48 73320 75 630
632 0 471068.3 247730.53 73400 75 631
633 0 471051.47 247698.56 73480 75 632
634 0 471076.88 247705.67 73560 75 633
635 0 471087.62 247719.19 73600 75 634
636 0 471107.38 247722.55 73640 75 635
637 0 471183.66 247690.8 73680 75 636
638 0 471231.4 247698.5 73640 75 637
639 0 471267.62 247683.19 73600 75 638
640 0 471300.9 247673.61 73560 75 639
641 0 469417.97 249798.44 73360 91 596
642 0 469418 249803.48 73280 91 641
643 0 469466.16 249782.03 73240 32 642
644 0 469457.8 249758.83 73160 32 643
645 0 469474.6 249735.11 73040 32 644
646 0 467872 251634 77720 86 512
647 0 467914 251604 77800 86 646
648 0 467892 251638 77880 86 647
649 0 467892.28 252084.39 78120 45 503
650 0 467941.78 252109.9 78160 45 649
651 0 467967.5 252103.73 78200 45 650
652 0 468008 251954 78240 45 651
653 0 467980 251838 78320 -1 652
654 0 467987 251773 78360 -1 653
655 0 467987 251853 78400 -1 654
656 0 465732.03 254202.7 80120 51 471
657 0 465732.4 254203.1 80200 51 656
658 0 465844.28 254219.06 80280 51 657
659 0 465948.8 254187.17 80360 51 658
660 0 466032.62 254151.33 80440 81 659
661 0 466123.6 254124.25 80520 81 660
662 0 466212.8 254106.48 80600 157 661
663 0 466249.16 254098.53 80680 157 662
664 0 466312.72 254083.64 80760 157 663
665 0 466412.9 254083.45 80840 104 664
666 0 466445.03 254075.39 80920 104 665
667 0 466490.94 254061.06 81000 104 666
668 0 466524 254015.53 81080 160 667
669 0 466564.84 254004.17 81160 160 668
670 0 466578.28 253977.34 81200 160 669
671 0 466616.06 253567.42 81200 160 670
672 0 466600.84 253453.69 81240 160 671
673 0 466662.28 253293.92 81280 -1 672
674 0 466709.44 253215.55 81320 -1 673
675 0 466834.3 253090.84 81360 -1 674
676 0 466943.22 253037.5 81400 -1 675
677 0 466934.34 253023.7 81440 -1 676
678 0 467181.66 252822.02 81480 -1 677
679 0 467277.62 252674.06 81480 -1 678
680 0 467294.06 252463.67 81520 -1 679
681 0 467414.03 252395.7 81520 -1 680
682 0 467529.56 252350.28 81480 -1 681
683 0 467574.5 252263.34 81440 -1 682
684 0 467839.03 252161.64 81400 -1 683
685 0 467922.47 252162.72 81360 -1 684
686 0 468001.06 252150.03 81280 -1 685
687 0 467374.5 252314.48 81560 -1 681
688 0 467442.94 252199.28 81600 -1 687
689 0 467430.28 252147.2 81640 -1 688
690 0 467426.25 252101.78 81680 -1 689
691 0 467406.47 252071.05 81760 -1 690
692 0 467413.6 251994.55 81840 -1 691
693 0 467415.4 251879.77 81880 -1 692
694 0 467385.56 251774.52 81840 -1 693
695 0 467382.34 251731.31 81800 -1 694
696 0 467350.38 251699 81760 -1 695
697 0 467296.1 251654.06 81680 -1 696
698 0 466592.9 253961.64 81240 160 670
699 0 466659.22 253983.81 81320 128 698
700 0 466733.16 253986.31 81400 128 699
701 0 466783.9 253986.73 81480 128 700
702 0 466944.3 253875.12 81560 141 701
703 0 467076.84 253827.2 81640 108 702
704 0 467324 253722.56 81720 131 703
705 0 467599.97 253639.8 81800 134 704
706 0 467803.38 253592.23 81880 86 705
707 0 467844.06 253614.8 81920 86 706
708 0 467917.53 253654.62 81960 86 707
709 0 468061.03 253729.7 82000 64 708
710 0 468281.06 253793.66 82000 51 709
711 0 468289.53 253815.17 82040 51 710
712 0 468344.16 253823.94 82080 51 711
713 0 468580.47 253807.38 82120 90 712
714 0 468603.9 253808.06 82200 90 713
715 0 468612.66 253822.31 82240 90 714
716 0 468639.9 253866.84 82320 90 715
717 0 468696.56 253850.84 82400 107 716
718 0 468842.7 253828.66 82480 107 717
719 0 468523.16 253859.17 82480 90 718
720 0 469020.94 253874.23 82560 140 718
721 0 469241.2 253965.53 82640 139 720
722 0 469704.62 253889.9 82720 98 721
723 0 470004.84 253775.72 82800 91 722
724 0 470521.75 253549.3 82840 108 723
725 0 470729.34 253370.75 82880 122 724
726 0 471092.2 253130.66 82920 140 725
727 0 471161.44 252994.75 83000 140 726
728 0 471470.28 252822.66 83080 75 727
729 0 472042.44 252558.4 83080 107 728
730 0 472265.5 252416 83120 81 729
731 0 471304.9 252836.05 83160 32 730
732 0 471189.22 252727.81 83320 32 731
733 0 471174.28 252511.34 83520 32 732
734 0 471331.03 252212.78 83680 -1 733
735 0 471278.78 252089.62 83800 -1 734
736 0 471308.62 251921.67 83960 -1 735
737 0 471543.75 251742.53 84120 -1 736
738 0 471607.22 251652.95 84200 -1 737
739 0 471674.38 251522.33 84320 -1 738
740 0 471741.56 251421.56 84440 -1 739
741 0 471916.97 251234.95 84480 -1 740
742 0 471972.97 251197.64 84600 -1 741
743 0 471890.84 251067.02 84760 -1 742
744 0 471961.75 250895.33 84920 -1 743
745 0 471991.62 250828.16 85080 -1 744
746 0 471894.6 250697.53 85200 -1 745
747 0 471846.06 250503.47 85360 -1 746
748 0 471864.72 250372.84 85520 -1 747
749 0 471898.3 250309.39 85680 -1 748
750 0 471805 250331.78 85840 -1 749
751 0 471696.78 250294.47 85960 -1 750
752 0 471655.72 250320.6 86040 -1 751
753 0 471431.78 250525.86 86080 -1 752
754 0 471342.22 250529.6 86120 -1 753
755 0 471625.88 250208.62 86080 -1 752
756 0 471551.22 250081.73 86160 -1 755
757 0 471424.34 250078 86280 -1 756
758 0 471323.56 250040.67 86400 -1 757
759 0 471219.06 249969.77 86480 -1 758
760 0 471237.72 249865.27 86600 -1 759
761 0 471371.34 249877.5 86800 -1 760
762 0 471398.22 249880.2 86840 -1 761
763 0 471562.4 249842.88 86960 -1 762
764 0 471707.97 249805.55 87120 -1 763
765 0 472028.94 249622.67 87280 -1 764
766 0 471984.16 249148.7 87240 -1 765
767 0 471812.47 248924.77 87200 -1 766
768 0 471857.25 248857.6 87080 -1 767
769 0 471836.47 248826.28 87000 -1 768
770 0 471874.5 248860.5 86960 -1 769
771 0 471989.5 248964.36 86840 -1 770
772 0 472000.7 249225.61 86720 -1 771
773 0 471911.12 249326.38 86640 -1 772
774 0 471995.34 249059.12 87320 -1 765
775 0 471849.78 248928.5 87400 -1 774
776 0 471834.88 248797.88 87520 -1 775
777 0 471851.78 248829.72 87560 -1 776
778 0 471941.38 248773.73 87680 -1 777
779 0 472299.66 248616.98 87720 -1 778
780 0 472314.6 248527.42 87800 -1 779
781 0 472445.22 248408 87920 -1 780
782 0 472572.1 248187.8 88040 -1 781
783 0 472624 248096 88120 -1 782
784 0 472650.47 248049.7 88160 -1 783
785 0 472669.12 247907.89 88240 -1 784
786 0 472695.25 247840.7 88280 -1 785
787 0 472919.2 247732.47 88320 -1 786
788 0 473057.28 247609.31 88280 -1 787
789 0 473396.9 247370.45 88240 -1 788
790 0 473650.7 247243.56 88440 -1 789
791 0 472900.53 247754.88 88400 -1 787
792 0 472926.66 247762.33 88480 -1 791
793 0 472040.12 249660 87440 -1 765
794 0 472070 249768.23 87720 -1 793
795 0 472070 249816.75 87920 -1 794
796 0 471902.03 249764.5 88240 -1 795
797 0 471831.12 249753.3 88360 -1 796
798 0 471846.06 249816.75 88720 -1 797
799 0 471819.94 249637.61 88920 -1 798
800 0 471853.53 249611.48 89080 -1 799
801 0 472062.53 249645.08 89200 -1 800
802 0 472170.75 249906.31 89360 -1 801
803 0 472331.25 250175.03 89520 -1 802
804 0 472424.53 250212.36 89720 -1 803
805 0 473029.16 250320.6 89800 -1 804
806 0 473122.44 250425.1 90000 -1 805
807 0 473159.78 250443.75 90240 -1 806
808 0 473170.97 250481.06 90440 -1 807
809 0 472939.56 250469.88 90480 -1 808
810 0 473055.28 250555.72 90520 -1 809
811 0 473070.2 250585.56 90560 -1 810
812 0 475055.7 250656.48 90640 -1 811
813 0 474969.84 250693.8 90720 -1 812
814 0 474906.4 250760.98 90880 -1 813
815 0 475365.47 250809.5 90920 -1 814
816 0 475477.44 250831.89 90960 -1 815
817 0 475596.84 250831.89 91080 -1 816
818 0 475548.34 250816.95 91240 -1 817
819 0 475552.06 250779.64 91400 -1 818
820 0 475380.4 250760.98 91520 -1 819
821 0 475335.6 250719.92 91680 -1 820
822 0 475294.56 250585.56 91840 -1 821
823 0 475335.6 250522.12 92000 -1 822
824 0 475462.5 250544.52 92200 -1 823
825 0 475757.34 250731.12 92320 -1 824
826 0 476279.84 250809.5 92360 -1 825
827 0 476392 250787.5 92400 -1 826
828 0 476503.75 250764.7 92440 -1 827
829 0 476511.22 250764.7 92520 -1 828
830 0 476462.72 250686.33 92680 -1 829
831 0 476533.62 250522.12 92880 -1 830
832 0 476604.53 250555.72 92960 -1 831
833 0 476559.75 250641.55 93040 -1 832
834 0 476473.9 250708.73 93160 -1 833
835 0 476488.84 250843.08 93240 -1 834
836 0 476410.47 250914 93320 -1 835
837 0 476369.4 250958.78 93360 -1 836
838 0 476216.38 251208.83 93440 -1 837
839 0 476235.06 251283.48 93520 -1 838
840 0 476246.25 251402.9 93640 -1 839
841 0 475811.22 251744.48 93680 -1 840
842 0 475751.5 251916.17 93760 -1 841
843 0 475527.56 252315.5 93840 -1 842
844 0 475221.53 253226.14 93880 -1 843
845 0 475243.94 253356.77 93960 -1 844
846 0 476645.6 250357.9 92840 -1 831
847 0 476720.22 250331.78 92800 -1 846
848 0 476824.72 250290.73 92720 -1 847
849 0 476891.9 250279.53 92640 -1 848
850 0 476992.7 250148.9 92520 -1 849
851 0 477145.7 250040.67 92400 -1 850
852 0 477328.56 249943.64 92320 -1 851
853 0 476287.5 250839.5 92320 -1 826
854 0 476294.75 250869.2 92280 -1 853
855 0 476320.88 250902.8 92240 -1 854
856 0 476320.88 250962.52 92200 -1 855
857 0 476309.7 251025.95 92160 -1 856
858 0 474876.56 250798.3 90960 -1 814
859 0 474884.03 250727.39 91040 -1 858
860 0 474876.56 250719.92 91080 -1 859
861 0 471103.38 249648.8 86840 -1 761
862 0 471099.62 249622.67 86880 -1 861
863 0 471118.3 249630.14 86920 -1 862
864 0 472489 252274.39 83160 120 730
865 0 472645.16 252086.75 83240 124 864
866 0 472628.7 252093.55 83320 124 865
867 0 473001.03 251814.19 83160 91 866
868 0 473204.3 251650.69 83120 71 867
869 0 473640.22 251422.75 83120 75 868
870 0 474135.47 251109.69 83080 80 869
871 0 474471.75 251011.02 83040 75 870
872 0 474615.28 250947.88 83000 75 871
873 0 475195.8 250769.92 82960 108 872
874 0 475435.78 250693.9 82960 96 873
875 0 475856.7 250582.53 82920 102 874
876 0 476403.9 250690.97 82880 40 875
877 0 476831.84 250870.95 82880 81 876
878 0 477389.03 251130.73 82880 120 877
879 0 477673.2 251278.7 82880 120 878
880 0 477915.44 251369.73 82960 80 879
881 0 478044.38 251410.7 83040 135 880
882 0 478204.6 251454.02 83120 135 881
883 0 478318.97 251465.02 83160 80 882
884 0 478514.88 251508.98 83160 80 883
885 0 478621.4 251593.47 83200 60 884
886 0 478721.22 251653.5 83240 60 885
887 0 478981.28 251765.48 83240 60 886
888 0 479133.3 251785.48 83240 60 887
889 0 479253.3 251901.48 83240 71 888
890 0 479413.38 252001.48 83240 71 889
891 0 479601.44 252229.52 83240 71 890
892 0 479861.47 252329.5 83240 80 891
893 0 480316.7 252565.75 83280 81 892
894 0 480972.7 252820.75 83320 71 893
895 0 480556 252612 83440 96 894
896 0 480434 252454 83520 96 895
897 0 480484 252300 83560 96 896
898 0 480546 252240 83600 -1 897
899 0 481572.53 253297.03 83320 71 894
900 0 481684.8 253549.72 83280 120 899
901 0 481720.8 253685.7 83280 120 900
902 0 481840.84 253917.66 83280 80 901
903 0 481800.47 253884.61 83200 80 902
904 0 481936.28 254230.4 83160 71 903
905 0 481932.03 254352.77 83120 80 904
906 0 481993.25 254500.78 83080 80 905
907 0 482096.44 254654.11 83040 80 906
908 0 482156.56 254733.5 82960 107 907
909 0 482146.75 254881.69 82880 107 908
910 0 482096.94 255001.05 82840 51 909
911 0 482008.38 255217.19 82760 75 910
912 0 481978.16 255360.28 82680 75 911
913 0 481900.16 255489.58 82600 81 912
914 0 481657.25 255678.27 82520 80 913
915 0 481608.34 255832.69 82480 107 914
916 0 481460.22 256084.86 82400 60 915
917 0 481401.72 256232.62 82360 60 916
918 0 481340.94 256413.47 82320 75 917
919 0 481317.62 256480.98 82280 75 918
920 0 481285.62 256585.02 82280 60 919
921 0 481113.66 256665.02 82280 60 920
922 0 481025.7 256825.03 82280 71 921
923 0 481061.66 256949.03 82280 75 922
924 0 481096.2 256942.45 82200 75 923
925 0 481104.06 257077.9 82120 64 924
926 0 481123.97 257202.88 82040 64 925
927 0 481097.34 257368.72 81960 75 926
928 0 480929.03 257602 81920 40 927
929 0 480831.53 257698 81880 40 928
930 0 480773.06 257702.28 81840 40 929
931 0 480708.8 257738.03 81760 71 930
932 0 480168 258013 81760 128 931
933 0 479944 257971 81800 -1 932
934 0 479774 257859 81760 -1 933
935 0 480677.44 257765.39 81680 71 931
936 0 480637.06 257816.84 81600 128 935
937 0 480597.78 257860.42 81520 128 936
938 0 480373.78 258032.53 81520 128 937
939 0 480569.66 258444.81 81520 120 938
940 0 480701.4 258624.97 81440 96 939
941 0 480701.44 258776.97 81440 96 940
942 0 480729.5 258793 81400 81 941
943 0 480459 258400 81360 120 942
944 0 480385 258472 81280 120 943
945 0 480391 258592 81200 120 944
946 0 480367 258804 81040 -1 945
947 0 480381 258940 80960 -1 946
948 0 480479 259148 80800 -1 947
949 0 480443 259230 80640 -1 948
950 0 480758.16 258808.84 81360 81 942
951 0 480796.1 258840.84 81280 81 950
952 0 480897.7 258917.38 81200 45 951
953 0 481081.53 259122.47 81120 75 952
954 0 481228.1 259260.7 81040 75 953
955 0 481284.56 259332.97 80960 102 954
956 0 481333.03 259396.61 80880 102 955
957 0 481357.47 259489.19 80800 75 956
958 0 481429.7 259546.36 80720 75 957
959 0 481514.22 259605.25 80640 81 958
960 0 481563.84 259666.67 80560 81 959
961 0 481653.7 259728.62 80480 81 960
962 0 481793.38 259841.6 80400 90 961
963 0 481888.6 259910.06 80320 80 962
964 0 481992.6 260061.88 80280 80 963
965 0 482064.7 260197.84 80280 81 964
966 0 482200.84 260505.77 80280 120 965
967 0 482217 260909.66 80280 150 966
968 0 482136.2 261322.5 80320 81 967
969 0 482109.6 261449.06 80400 148 968
970 0 482109.6 261448.78 80480 148 969
971 0 482488 262020 80320 107 968
972 0 482520 262052 80400 107 971
973 0 482584 262192 80520 -1 972
974 0 482700 262280 80600 -1 973
975 0 482800 262320 80720 -1 974
976 0 482924 262324 80760 -1 975
977 0 483080 262396 80800 -1 976
978 0 483088.38 262450.5 80840 -1 977
979 0 483268 262496 80920 -1 978
980 0 483308 262516 81000 -1 979
981 0 483408 262588 81080 -1 980
982 0 483552 262796 81120 -1 981
983 0 483888 262728 81080 -1 982
984 0 483992 262686 81000 -1 983
985 0 484116 262614 80880 -1 984
986 0 484144 262598 80840 -1 985
987 0 484252 262606 80800 -1 986
988 0 484472 262590 80760 -1 987
989 0 484476 262570 80640 -1 988
990 0 484488 262610 80560 -1 989
991 0 484484.75 262590.7 80520 -1 990
992 0 484496 262742 80440 -1 991
993 0 484505 262783.34 80360 -1 992
994 0 484676 262850 80280 -1 993
995 0 484692 262862 80200 -1 994
996 0 484692 262926 80120 -1 995
997 0 484668.94 262962.28 80040 -1 996
998 0 484680 263018 79920 -1 997
999 0 484792 263194 79840 -1 998
1000 0 484864 263262 79760 -1 999
1001 0 484996 263366 79720 -1 1000
1002 0 485072 263338 79600 -1 1001
1003 0 485168 263342 79480 -1 1002
1004 0 485188 263322 79320 -1 1003
1005 0 485252 263346 79200 -1 1004
1006 0 485272 263338 79080 -1 1005
1007 0 485296 263330 78960 -1 1006
1008 0 476283.9 250425.83 82800 153 876
1009 0 476303.4 250401.92 82680 153 1008
1010 0 476327.44 250353.66 82560 96 1009
1011 0 476360.2 250334.33 82480 96 1010
1012 0 476398.56 250310.06 82400 96 1011
1013 0 476396.06 250257.69 82320 96 1012
1014 0 476403 250273.4 82240 96 1013
1015 0 476423.72 250266.69 82160 64 1014
1016 0 476440.47 250263.81 82080 64 1015
1017 0 476440.5 250261.88 82000 64 1016
1018 0 476448.75 250262.53 81920 107 1017
1019 0 476515.84 250322.27 81840 107 1018
1020 0 476575.28 250357.53 81760 107 1019
1021 0 476624.25 250372.66 81680 64 1020
1022 0 476630.94 250374.69 81600 64 1021
1023 0 476639.8 250369.38 81560 64 1022
1024 0 476631.47 250317.84 81480 64 1023
1025 0 476611.84 250285.17 81400 96 1024
1026 0 476631.34 250317.83 81320 96 1025
1027 0 476705.56 250339.69 81240 96 1026
1028 0 476728.4 250337.69 81160 90 1027
1029 0 476752.28 250309.45 81080 90 1028
1030 0 476737.34 250302.48 81000 90 1029
1031 0 476719.06 250306.14 80920 90 1030
1032 0 476719.4 250337.28 80840 96 1031
1033 0 476705.72 250338.14 80760 96 1032
1034 0 476731.22 250378.23 80680 96 1033
1035 0 476748.28 250385.17 80600 98 1034
1036 0 476763.78 250376.83 80520 98 1035
1037 0 476820.88 250418.4 80440 98 1036
1038 0 476810.72 250442.03 80360 81 1037
1039 0 476823.9 250449.22 80280 81 1038
1040 0 476831.75 250478.16 80200 81 1039
1041 0 476820.62 250508.94 80120 81 1040
1042 0 476837.12 250531.88 80040 104 1041
1043 0 476891.47 250517.8 79960 104 1042
1044 0 476799.88 250618.11 79880 104 1043
1045 0 476906.4 250521.97 79800 96 1044
1046 0 476938.88 250513.81 79720 96 1045
1047 0 477001.47 250505.72 79640 96 1046
1048 0 477011.47 250494.12 79560 96 1047
1049 0 477031.28 250489.89 79480 90 1048
1050 0 477044.4 250489.14 79400 90 1049
1051 0 477040.38 250486.36 79320 90 1050
1052 0 477055.75 250508.28 79240 102 1051
1053 0 477082.44 250526.27 79160 102 1052
1054 0 477124.22 250562.44 79080 102 1053
1055 0 477224.88 250642.31 79000 141 1054
1056 0 477268 250664.6 78920 141 1055
1057 0 477327.66 250673.67 78840 141 1056
1058 0 477393.22 250742.12 78760 108 1057
1059 0 477408 250754 78720 108 1058
1060 0 477422.72 250766.34 78680 108 1059
1061 0 477432.72 250780.62 78600 90 1060
1062 0 477486.38 250823.03 78520 32 1061
1063 0 477497.94 250892.98 78440 32 1062
1064 0 477575.28 251079 78360 32 1063
1065 0 477565.84 251148.44 78280 108 1064
1066 0 477452.53 251228.02 78200 108 1065
1067 0 477370.12 251482.2 78200 51 1066
1068 0 477327.34 251593.75 78160 81 1067
1069 0 477312.12 251693.05 78080 81 1068
1070 0 477332.2 251862.38 78040 75 1069
1071 0 477303.03 252078.23 78000 96 1070
1072 0 477350 252208.72 77920 96 1071
1073 0 477373.34 252236.34 77880 96 1072
1074 0 477392.84 252264.7 77840 98 1073
1075 0 477425.56 252334.78 77760 98 1074
1076 0 477451.88 252375.92 77680 98 1075
1077 0 477453.2 252411.17 77600 134 1076
1078 0 477476 252479.44 77520 134 1077
1079 0 477458.3 252503.88 77440 134 1078
1080 0 477465.25 252568.77 77360 98 1079
1081 0 477605.2 252658.92 77280 98 1080
1082 0 477684.3 252718.05 77200 96 1081
1083 0 477732.62 252722.19 77120 96 1082
1084 0 477796.84 252712.97 77040 96 1083
1085 0 477880.7 252689.08 76960 64 1084
1086 0 477925.06 252710 76880 64 1085
1087 0 477944.56 252697.72 76800 64 1086
1088 0 477893.03 252705.19 76720 96 1087
1089 0 477840.84 252713.45 76640 96 1088
1090 0 477800.1 252722.34 76560 96 1089
1091 0 477778.4 252728.53 76480 96 1090
1092 0 477628.7 252745.62 76400 101 1091
1093 0 477448 252757.7 76320 101 1092
1094 0 477312.53 252786.47 76240 101 1093
1095 0 476892.53 252904.81 76160 64 1094
1096 0 476620.34 252969.19 76080 32 1095
1097 0 476436.4 253066.48 76000 80 1096
1098 0 476208.62 253117.56 75920 150 1097
1099 0 476136.22 253149.83 75840 150 1098
1100 0 476080.66 253122.34 75760 150 1099
1101 0 476043.94 253123.14 75680 226 1100
1102 0 475943.53 253117.61 75600 226 1101
1103 0 475487.56 253077.78 75600 136 1102
1104 0 475091.56 252973.9 75600 75 1103
1105 0 474980.78 252918.52 75520 75 1104
1106 0 474465.66 252811.88 75440 101 1105
1107 0 474380.44 252779.22 75360 101 1106
1108 0 474205.12 252734.62 75280 91 1107
1109 0 474136.44 252714.52 75200 91 1108
1110 0 473968.12 252650.78 75160 71 1109
1111 0 473852.34 252635.45 75080 75 1110
1112 0 473756.22 252607.4 75000 75 1111
1113 0 473703.53 252573.14 74920 64 1112
1114 0 473629.53 252542.78 74840 64 1113
1115 0 473571.56 252510.36 74760 64 1114
1116 0 473502.6 252466.92 74680 64 1115
1117 0 473464.4 252442.47 74600 64 1116
1118 0 473443.03 252430.05 74520 64 1117
1119 0 473437.97 252413.23 74440 51 1118
1120 0 473480.66 252425.86 74360 51 1119
1121 0 473502.75 252418.42 74280 51 1120
1122 0 473500.38 252419.1 74200 51 1121
1123 0 473472.72 252430.03 74120 32 1122
1124 0 473432.47 252478.89 74040 32 1123
1125 0 473425.56 252510.61 73960 51 1124
1126 0 473382.56 252551.16 73880 51 1125
1127 0 473392.94 252586.02 73800 51 1126
1128 0 473399.28 252598.78 73720 51 1127
1129 0 473332.75 252593.66 73640 143 1128
1130 0 473233.53 252529.7 73560 143 1129
1131 0 473036.3 252504.84 73480 81 1130
1132 0 472669.03 252518.52 73400 90 1131
1133 0 472672.3 252533.88 73320 90 1132
1134 0 472627.72 252565.47 73240 108 1133
1135 0 472508.16 252566.11 73160 108 1134
1136 0 472442.3 252530.95 73080 108 1135
1137 0 472384.56 252505.83 73000 90 1136
1138 0 472296.44 252426.9 72920 90 1137
1139 0 472312.44 252418.61 72840 90 1138
1140 0 472308.44 252389.92 72760 81 1139
1141 0 472311.72 252350.73 72680 81 1140
1142 0 472360.66 252322.88 72600 81 1141
1143 0 472392.94 252286.3 72520 90 1142
1144 0 472412.7 252285.86 72440 90 1143
1145 0 472456.56 252286.66 72360 90 1144
1146 0 472489.38 252294.44 72280 90 1145
1147 0 472528.12 252302.67 72200 64 1146
1148 0 472568.3 252323.55 72120 64 1147
1149 0 472584.34 252348.48 72040 64 1148
1150 0 472609.4 252429.78 71960 96 1149
1151 0 472616.28 252473.39 71880 96 1150
1152 0 472644.25 252508.83 71800 96 1151
1153 0 472688.9 252555.67 71680 101 1152
1154 0 472694.78 252567.12 71600 101 1153
1155 0 472736.62 252565.97 71520 101 1154
1156 0 472781 252564 71480 45 1155
1157 0 472824.6 252561.8 71440 45 1156
1158 0 472949.34 252546.61 71360 45 1157
1159 0 473055.75 252575.98 71280 60 1158
1160 0 473144.62 252686.98 71200 60 1159
1161 0 473172.6 252757.89 71120 81 1160
1162 0 473213.56 252781.6 71040 81 1161
1163 0 473224.4 252756.62 70960 81 1162
1164 0 473240.94 252726.23 70880 64 1163
1165 0 473312.78 252717.22 70800 64 1164
1166 0 473356.72 252702.06 70720 64 1165
1167 0 473374.88 252718.52 70640 60 1166
1168 0 473380.9 252718.48 70560 60 1167
1169 0 473444.34 252687.19 70480 60 1168
1170 0 473504.5 252713.89 70400 64 1169
1171 0 473515.72 252713.98 70320 64 1170
1172 0 473512.34 252706.52 70240 64 1171
1173 0 473484.72 252709.12 70160 64 1172
1174 0 473475.97 252730.08 70080 81 1173
1175 0 473480.62 252757.86 70000 81 1174
1176 0 473497.22 252793.44 69920 96 1175
1177 0 473480.9 252816.62 69840 96 1176
1178 0 473448.25 252826.45 69760 96 1177
1179 0 473448.88 252964.61 69840 96 1178
1180 0 473420.06 253045.83 69800 96 1179
1181 0 459217.34 253964.48 80200 157 454
1182 0 459225.9 253986.28 80120 157 1181
1183 0 459214.2 254105.9 80040 175 1182
1184 0 459184.78 254188.23 79960 175 1183
1185 0 459006.94 254365.56 79880 197 1184
1186 0 459195.38 254287.61 79800 197 1185
1187 0 459224.44 254360.4 79720 197 1186
1188 0 459255.78 254464.52 79640 196 1187
1189 0 459244.78 254620.98 79600 196 1188
1190 0 459144.8 254961.02 79600 202 1189
1191 0 458952.88 255301.03 79600 186 1190
1192 0 458972.84 255635.69 79520 175 1191
1193 0 459036.16 255767.88 79440 175 1192
1194 0 459451.9 256227.73 79440 150 1193
1195 0 460099.53 256631.58 79440 212 1194
1196 0 460231.4 256879.5 79440 186 1195
1197 0 460295.1 256939.06 79360 186 1196
1198 0 460416.06 257082.38 79280 189 1197
1199 0 460465.6 257471.27 79200 207 1198
1200 0 460521.84 257651.73 79120 226 1199
1201 0 460529.47 257707.78 79040 207 1200
1202 0 460577.7 257848.61 78960 207 1201
1203 0 460752.16 258003.39 78880 153 1202
1204 0 460845.9 258213.38 78800 136 1203
1205 0 460997.22 258349.8 78720 175 1204
1206 0 461266 258525.62 78720 200 1205
1207 0 461434.2 258632.2 78640 200 1206
1208 0 461518.66 258684.92 78560 204 1207
1209 0 461757.3 258900.48 78480 183 1208
1210 0 461876.75 259036.06 78400 235 1209
1211 0 461912.9 259069.97 78360 235 1210
1212 0 461974.2 259128.33 78280 150 1211
1213 0 462075.9 259241.34 78200 150 1212
1214 0 462221.44 259418.39 78120 166 1213
1215 0 462286.38 259616.84 78040 186 1214
1216 0 462321.8 259721.48 77960 186 1215
1217 0 462354.47 259800.22 77880 181 1216
1218 0 462356.1 259989.83 77800 153 1217
1219 0 462343.94 260066.05 77720 153 1218
1220 0 462752 260384 78160 81 1219
1221 0 462912 260480 78360 75 1220
1222 0 463072 260512 78560 115 1221
1223 0 463232 260416 78760 98 1222
1224 0 463296 260384 79000 81 1223
1225 0 463424 260352 79240 96 1224
1226 0 463424 260288 79520 124 1225
1227 0 463520 260192 79760 124 1226
1228 0 463680 260128 80000 60 1227
1229 0 463840 260096 80200 75 1228
1230 0 464032 260032 80360 122 1229
1231 0 464224 259840 80480 102 1230
1232 0 464416 259680 80520 115 1231
1233 0 464608 259520 80680 108 1232
1234 0 464800 259328 80760 107 1233
1235 0 464992 259136 80880 124 1234
1236 0 465184 258944 80960 102 1235
1237 0 465408 258848 81080 96 1236
1238 0 465632 258752 81160 102 1237
1239 0 465856 258656 81240 96 1238
1240 0 466112 258592 81320 108 1239
1241 0 466368 258560 81400 102 1240
1242 0 466624 258560 81400 102 1241
1243 0 466848 258528 81520 135 1242
1244 0 467104 258464 81600 120 1243
1245 0 467360 258368 81680 120 1244
1246 0 467616 258336 81800 101 1245
1247 0 467840 258304 81960 137 1246
1248 0 468064 258304 82120 128 1247
1249 0 468256 258272 82320 176 1248
1250 0 468288 258400 82560 141 1249
1251 0 468416 258496 82760 122 1250
1252 0 468352 258528 83040 98 1251
1253 0 468192 258656 83240 91 1252
1254 0 468032 258784 83400 81 1253
1255 0 467808 258784 83600 96 1254
1256 0 467584 258816 83760 104 1255
1257 0 467392 258816 83960 64 1256
1258 0 467296 258848 84200 128 1257
1259 0 467232 258816 84440 131 1258
1260 0 467232 258848 84600 160 1259
1261 0 467008 259008 84680 64 1260
1262 0 466816 259136 84800 40 1261
1263 0 466592 259264 84840 45 1262
1264 0 466368 259392 84840 71 1263
1265 0 466112 259488 84880 80 1264
1266 0 465856 259520 84840 75 1265
1267 0 465600 259616 84840 75 1266
1268 0 465344 259680 84840 64 1267
1269 0 465088 259744 84880 71 1268
1270 0 464832 259776 84880 75 1269
1271 0 464576 259776 84920 75 1270
1272 0 464320 259776 84920 91 1271
1273 0 464128 259936 85080 32 1272
1274 0 464000 260096 85240 75 1273
1275 0 463840 260288 85360 60 1274
1276 0 463680 260512 85400 80 1275
1277 0 463488 260704 85400 40 1276
1278 0 463264 260896 85400 60 1277
1279 0 463008 260960 85400 71 1278
1280 0 462752 261024 85440 51 1279
1281 0 462496 261152 85440 64 1280
1282 0 462240 261248 85400 60 1281
1283 0 461984 261344 85400 80 1282
1284 0 461728 261408 85400 75 1283
1285 0 461472 261440 85440 81 1284
1286 0 461216 261376 85440 115 1285
1287 0 460992 261248 85560 206 1286
1288 0 461088 261088 85800 80 1287
1289 0 461216 261152 86040 32 1288
1290 0 461248 261152 86080 51 1289
1291 0 467456 258848 84760 108 1260
1292 0 467712 258880 84760 98 1291
1293 0 467936 259008 84720 64 1292
1294 0 468192 259008 84600 96 1293
1295 0 468448 258976 84600 75 1294
1296 0 468704 258976 84600 75 1295
1297 0 468960 259072 84560 51 1296
1298 0 469216 259104 84560 64 1297
1299 0 469472 259104 84600 64 1298
1300 0 469696 259104 84720 75 1299
1301 0 469952 259072 84800 90 1300
1302 0 470208 259008 84840 120 1301
1303 0 470464 258976 84880 102 1302
1304 0 470720 258976 84880 80 1303
1305 0 470976 258976 84800 75 1304
1306 0 471200 258976 84640 51 1305
1307 0 471296 258976 84640 51 1306
1308 0 462332.53 260192.17 77640 134 1219
1309 0 462310.16 260259.44 77560 134 1308
1310 0 462303.1 260290.69 77480 172 1309
1311 0 462106.7 260911.67 77440 108 1310
1312 0 462086.6 261059.3 77360 91 1311
1313 0 462080.34 261129.7 77280 91 1312
1314 0 462073.84 261147.89 77200 107 1313
1315 0 462081.38 261148.42 77120 107 1314
1316 0 462076.9 261159.8 77040 107 1315
1317 0 462076.1 261186.86 76960 107 1316
1318 0 462089.03 261205.11 76880 107 1317
1319 0 462075.12 261428.67 76800 139 1318
1320 0 462120.9 261747.45 76720 163 1319
1321 0 462153.97 261875.95 76640 163 1320
1322 0 462205.4 262123.33 76520 164 1321
1323 0 462269.75 262350.6 76440 181 1322
1324 0 462326.56 262463.56 76360 157 1323
1325 0 462402 262567.2 76280 157 1324
1326 0 462504.97 262712.2 76200 163 1325
1327 0 462593.3 262787.5 76120 172 1326
1328 0 462765 263060 76080 178 1327
1329 0 462778 262902 75920 178 1328
1330 0 462786 262842 75760 178 1329
1331 0 462766 262726 75720 -1 1330
1332 0 462682 262745 75640 -1 1331
1333 0 462937.22 263332.38 76040 203 1328
1334 0 463213.34 263724.38 76040 175 1333
1335 0 463417.38 263852.38 76040 163 1334
1336 0 463413.5 264116.38 76040 157 1335
1337 0 463437.56 264352.38 76040 124 1336
1338 0 463673.62 264636.34 76040 90 1337
1339 0 463825.7 264884.34 76040 128 1338
1340 0 463873.75 265035.3 76120 139 1339
1341 0 463958.28 265233.1 76200 153 1340
1342 0 464017.94 265422.84 76280 153 1341
1343 0 464079 265531.16 76360 128 1342
1344 0 464150.47 265667.47 76440 153 1343
1345 0 464161.44 265763.94 76520 153 1344
1346 0 464262 265891.84 76600 189 1345
1347 0 464322.12 266019.3 76680 189 1346
1348 0 464394.44 266148.44 76760 186 1347
1349 0 464437.7 266279.2 76840 186 1348
1350 0 464554.53 266375.28 76920 124 1349
1351 0 464821.78 266722.3 77000 164 1350
1352 0 465017.84 267122.38 77000 148 1351
1353 0 465089.62 267511.66 77080 137 1352
1354 0 465109.75 267795.44 77160 80 1353
1355 0 465195.22 267890.88 77240 80 1354
1356 0 465274.94 267944.5 77320 80 1355
1357 0 465241.25 267939.6 77400 102 1356
1358 0 465251.72 267988.28 77480 102 1357
1359 0 465264.06 268016.97 77600 102 1358
1360 0 465272.47 268065.22 77720 101 1359
1361 0 465283.2 268141.06 77800 101 1360
1362 0 465282.97 268149.6 77880 101 1361
1363 0 465242.3 268191.84 77960 101 1362
1364 0 465259.78 268686.66 77960 150 1363
1365 0 465289.72 269089.6 77960 101 1364
1366 0 465287 269066.03 78000 101 1365
1367 0 465323.03 269325.03 78080 136 1366
1368 0 465361.6 269405.6 78200 136 1367
1369 0 465351.03 269471.94 78280 134 1368
1370 0 465404.72 269552.06 78360 134 1369
1371 0 465432.34 269601.34 78440 134 1370
1372 0 465537.06 269704.03 78520 128 1371
1373 0 465623.34 269746.94 78600 128 1372
1374 0 465699.47 269805.7 78680 128 1373
1375 0 465834.03 269876.03 78760 124 1374
1376 0 465946.4 269971.84 78840 124 1375
1377 0 465998.38 270042.53 78920 131 1376
1378 0 466027.44 270118.3 79000 131 1377
1379 0 466050.62 270146.72 79080 131 1378
1380 0 466121.78 270273.53 79160 81 1379
1381 0 466146.72 270337.6 79240 81 1380
1382 0 466145.78 270411.25 79320 75 1381
1383 0 466170.56 270558.62 79400 75 1382
1384 0 466179.2 270655.4 79480 120 1383
1385 0 466166.5 270667.34 79560 120 1384
1386 0 466130.56 270759.2 79640 120 1385
1387 0 466057.78 270915.66 79720 124 1386
1388 0 466033.78 271079.38 79800 115 1387
1389 0 465902.75 271330.66 79880 120 1388
1390 0 465942.62 271394.78 79960 120 1389
1391 0 465975.94 271567.34 80040 157 1390
1392 0 465960.97 271619.22 80120 157 1391
1393 0 466010.25 271726.97 80200 166 1392
1394 0 466034.97 271822.75 80280 166 1393
1395 0 466118.16 272072.03 80400 178 1394
1396 0 466334.16 272328 80400 134 1395
1397 0 466426.2 272395.97 80400 134 1396
1398 0 466723.4 272614.34 80480 124 1397
1399 0 466886.66 272763.38 80560 137 1398
1400 0 467134.12 272891.25 80640 115 1399
1401 0 467294.38 272940.12 80720 128 1400
1402 0 467381.28 272964.12 80800 128 1401
1403 0 467547.3 272953.88 80880 124 1402
1404 0 467710.22 272919.12 80960 108 1403
1405 0 467938.9 272879.53 81040 108 1404
1406 0 468062.44 272855.7 81120 128 1405
1407 0 468339.2 272895.1 81200 115 1406
1408 0 468547.5 272954.94 81280 124 1407
1409 0 468611.8 272974.88 81360 124 1408
1410 0 468711.97 273073.94 81440 124 1409
1411 0 468743.3 273166.7 81520 157 1410
1412 0 468790.78 273213.94 81600 157 1411
1413 0 468791.03 273254.5 81680 160 1412
1414 0 468903.1 273722.56 81680 150 1413
1415 0 469063.1 273986.6 81680 136 1414
1416 0 469135.38 274071.34 81760 124 1415
1417 0 469252.06 274158.4 81840 124 1416
1418 0 469306.94 274243 81920 124 1417
1419 0 469370.88 274322.84 82000 124 1418
1420 0 469493.6 274502.9 82080 150 1419
1421 0 469566 274599.6 82160 107 1420
1422 0 469824.3 274849.47 82240 120 1421
1423 0 469970.3 275083.47 82320 139 1422
1424 0 470095.6 275366.16 82400 124 1423
1425 0 470209.16 275641.9 82480 107 1424
1426 0 470251.8 275759.4 82560 107 1425
1427 0 470246.62 275855.66 82640 107 1426
1428 0 470314.75 275966.84 82720 91 1427
1429 0 470370.7 276047.66 82800 91 1428
1430 0 470415.62 276135.56 82880 128 1429
1431 0 470528.44 276271.4 82960 90 1430
1432 0 470528.44 276271.4 82960 90 1431
1433 0 470630.88 276338.62 83040 90 1432
1434 0 470784.22 276397.62 83120 81 1433
1435 0 470851.66 276507.06 83200 81 1434
1436 0 470955.7 276615.06 83280 135 1435
1437 0 471047.56 276714.6 83360 135 1436
1438 0 471094 276749 83400 150 1437
1439 0 471592 276955 83400 60 1438
1440 0 471920 276983 83360 96 1439
1441 0 472300 276895 83280 64 1440
1442 0 472488 276859 83200 51 1441
1443 0 473660 276577 83280 137 1442
1444 0 474376 276493 83160 51 1443
1445 0 474508 276451 83040 51 1444
1446 0 474668 276431 82920 51 1445
1447 0 475800 276021 82880 128 1446
1448 0 475696 276053 82720 128 1447
1449 0 475828 276129 82560 128 1448
1450 0 475748 276229 82400 128 1449
1451 0 475676 276285 82240 -1 1450
1452 0 475616 276313 82080 -1 1451
1453 0 475664 276241 81880 -1 1452
1454 0 475732 276145 81720 -1 1453
1455 0 475882 276193 81600 -1 1454
1456 0 475932 276209 81560 -1 1455
1457 0 476133.22 276249.44 81440 -1 1456
1458 0 476136 276256 81400 -1 1457
1459 0 476232 276272 81280 -1 1458
1460 0 476286 276320 81160 -1 1459
1461 0 476336 276354 81040 -1 1460
1462 0 476680 276480 80840 -1 1461
1463 0 476890 276418 80760 -1 1462
1464 0 477044 276374 80680 -1 1463
1465 0 476722 276406 80640 -1 1464
1466 0 476650 276422 80520 -1 1465
1467 0 476644 276406 80480 -1 1466
1468 0 477382 276370 80640 -1 1464
1469 0 477540 276320 80600 -1 1468
1470 0 477858 276270 80560 -1 1469
1471 0 478034 276244 80520 -1 1470
1472 0 478164 276246 80440 -1 1471
1473 0 478322 276160 80360 -1 1472
1474 0 478588 276116 80320 -1 1473
1475 0 478962 276084 80360 -1 1474
1476 0 479426 276228 80320 -1 1475
1477 0 479604 276218 80280 -1 1476
1478 0 479640 276114 80240 -1 1477
1479 0 480112 276008 80280 -1 1478
1480 0 480144 276012 80200 -1 1479
1481 0 479586 276246 80120 -1 1477
1482 0 479660 276302 80000 -1 1481
1483 0 479750 276268 79840 -1 1482
1484 0 479814 276258 79680 -1 1483
1485 0 478068 276206 80640 -1 1470
1486 0 478158 276112 80680 -1 1485
1487 0 476424 275877 82920 80 1447
1488 0 476632 275865 83000 80 1487
1489 0 477176 275673 83160 134 1488
1490 0 477268 275583 83240 134 1489
1491 0 477324 275525 83280 101 1490
1492 0 477380 275467 83320 101 1491
1493 0 477492 275339 83360 51 1492
1494 0 477364 275331 83480 81 1493
1495 0 477364 275195 83560 75 1494
1496 0 477488 275079 83640 75 1495
1497 0 477664 275023 83680 51 1496
1498 0 477716 274987 83720 51 1497
1499 0 477848 274863 83760 51 1498
1500 0 477896 274795 83800 51 1499
1501 0 477992 274739 83840 32 1500
1502 0 478068 274631 83920 32 1501
1503 0 478096 274587 83960 32 1502
1504 0 478200 274543 84040 32 1503
1505 0 478280 274559 84120 32 1504
1506 0 478306 274497 84160 51 1505
1507 0 478332 274435 84200 51 1506
1508 0 478368 274331 84280 51 1507
1509 0 478392 274285 84360 81 1508
1510 0 478392 274213 84440 81 1509
1511 0 478396 274057 84520 81 1510
1512 0 478380 273969 84600 81 1511
1513 0 478376 273897 84720 101 1512
1514 0 478292 273805 84840 101 1513
1515 0 478236 273785 84960 51 1514
1516 0 478204 273709 85080 51 1515
1517 0 478184 273665 85240 51 1516
1518 0 478234 273641 85320 51 1517
1519 0 477740 273761 85320 -1 1518
1520 0 477736 273777 85400 -1 1519
1521 0 478284 273617 85400 32 1518
1522 0 478352 273609 85560 98 1521
1523 0 478380 273561 85640 98 1522
1524 0 478364 273557 85760 98 1523
1525 0 478348 273557 85800 98 1524
1526 0 478404 274029 85840 45 1525
1527 0 478388 274145 85920 45 1526
1528 0 478400 274309 86000 -1 1527
1529 0 478348 274341 86120 -1 1528
1530 0 478140 274327 86160 -1 1529
1531 0 478000 274159 86120 -1 1530
1532 0 477908 274107 86040 -1 1531
1533 0 477868 274099 85960 -1 1532
1534 0 477824 274055 85840 -1 1533
1535 0 477816 274015 85800 -1 1534
1536 0 477700 274027 85760 -1 1535
1537 0 477664 273939 85680 -1 1536
1538 0 477652 273907 85600 -1 1537
1539 0 478332 273557 85840 98 1525
1540 0 478240 273437 85920 98 1539
1541 0 478224 273339 86000 75 1540
1542 0 478312 273035 86120 60 1541
1543 0 478420 272843 86200 60 1542
1544 0 478564 272631 86280 51 1543
1545 0 478628 272499 86360 71 1544
1546 0 478644 272331 86440 71 1545
1547 0 478756 272219 86480 45 1546
1548 0 478788 272163 86560 45 1547
1549 0 478788 272123 86600 45 1548
1550 0 478810 272119 86640 40 1549
1551 0 478832 272115 86680 40 1550
1552 0 478824 272087 86720 40 1551
1553 0 478816 272059 86760 40 1552
1554 0 478684 271955 86640 40 1549
1555 0 478688 271825 86720 60 1554
1556 0 478652 271705 86800 60 1555
1557 0 478588 271505 86880 51 1556
1558 0 478540 271341 86960 51 1557
1559 0 478512 271217 87040 51 1558
1560 0 478528 270953 87120 71 1559
1561 0 478256 271197 87240 51 1560
1562 0 478164 271093 87320 51 1561
1563 0 478108 271021 87400 101 1562
1564 0 478124 270901 87520 101 1563
1565 0 478076 270797 87640 81 1564
1566 0 477988 270641 87720 60 1565
1567 0 478028 270525 87880 60 1566
1568 0 478036 270445 87920 51 1567
1569 0 478016 270283 88080 51 1568
1570 0 478032 270143 88200 51 1569
1571 0 478096 269959 88320 51 1570
1572 0 478220 269811 88400 40 1571
1573 0 478392 269635 88480 71 1572
1574 0 478432 269515 88560 71 1573
1575 0 478320 269703 88760 71 1574
1576 0 478392 269667 88960 71 1575
1577 0 478540 269683 89080 -1 1576
1578 0 478676 269695 89200 -1 1577
1579 0 478792 269731 89320 -1 1578
1580 0 478912 269791 89520 -1 1579
1581 0 478948 269827 89640 -1 1580
1582 0 479016 269851 89840 -1 1581
1583 0 479020 269759 90040 -1 1582
1584 0 478936 269727 90280 -1 1583
1585 0 478932 269695 90360 -1 1584
1586 0 478832 269691 90560 -1 1585
1587 0 478782 269505 90600 -1 1586
1588 0 480114 269701 90640 104 1587
1589 0 480098 269625 90800 104 1588
1590 0 479922 269609 90960 164 1589
1591 0 479804 269567 91080 164 1590
1592 0 479612 269567 91200 154 1591
1593 0 479420 269559 91320 139 1592
1594 0 479276 269467 91480 136 1593
1595 0 479164 269359 91640 153 1594
1596 0 479032 269207 91800 153 1595
1597 0 478980 269047 92000 102 1596
1598 0 478928 268911 92200 51 1597
1599 0 478840 268879 92400 64 1598
1600 0 478800 268759 92600 32 1599
1601 0 478780 268671 92680 32 1600
1602 0 478760 268587 92800 75 1601
1603 0 478664 268479 92880 60 1602
1604 0 478516 268339 92960 60 1603
1605 0 478462 268253 93080 51 1604
1606 0 478450 268169 93200 32 1605
1607 0 478430 268077 93240 32 1606
1608 0 478490 268113 93440 71 1607
1609 0 478630 268157 93600 71 1608
1610 0 478750 268205 93720 71 1609
1611 0 478804 268239 93800 60 1610
1612 0 478858 268273 93880 60 1611
1613 0 479026 268145 94000 75 1612
1614 0 479454 267889 94040 91 1613
1615 0 479944 267383 94120 51 1614
1616 0 480140 267035 94160 81 1615
1617 0 480239.6 267077 94280 81 1616
1618 0 480306 267105 94360 81 1617
1619 0 480374 267113 94520 81 1618
1620 0 480398 267127 94560 81 1619
1621 0 480342 267203 94680 -1 1620
1622 0 480210 267323 94760 -1 1621
1623 0 480106 267407 94840 -1 1622
1624 0 480436 266687 94080 81 1616
1625 0 480600 266487 94040 80 1624
1626 0 481058 266037 94080 80 1625
1627 0 482002 265377 94040 178 1626
1628 0 482020 265343 93920 178 1627
1629 0 482224 265103 93840 75 1628
1630 0 483140 264511 93840 75 1629
1631 0 483852 263875 93800 80 1630
1632 0 484462 263245 93720 51 1631
1633 0 484982 262773 93640 40 1632
1634 0 485500 262431 93680 51 1633
1635 0 485748 262227 93680 51 1634
1636 0 485844 262143 93640 -1 1635
1637 0 485924 262039 93600 -1 1636
1638 0 485960 261979 93560 -1 1637
1639 0 486010 261905 93480 -1 1638
1640 0 486122 261773 93400 -1 1639
1641 0 486222 261641 93360 -1 1640
1642 0 486222 261437 93400 -1 1641
1643 0 486222 261385 93440 -1 1642
1644 0 486038 261337 93480 -1 1643
1645 0 485958 261169 93520 -1 1644
1646 0 485974 261105 93560 -1 1645
1647 0 486098 260965 93600 -1 1646
1648 0 486294 260953 93520 -1 1647
1649 0 478642 268473 93800 71 1611
1650 0 478650 268505 93840 60 1649
1651 0 478546 268625 93880 60 1650
1652 0 478346 268733 93880 -1 1651
1653 0 478226 268829 93960 -1 1652
1654 0 478014 268959 94000 -1 1653
1655 0 477770 269047 93960 -1 1654
1656 0 477762 269127 93920 -1 1655
1657 0 477626 269323 93840 -1 1656
1658 0 477758 269595 93800 -1 1657
1659 0 477932 275359 83360 32 1493
1660 0 478108 275403 83400 32 1659
1661 0 478360 275487 83360 32 1660
1662 0 478476 275447 83320 -1 1661
1663 0 478588 275395 83280 -1 1662
1664 0 478676 275379 83240 -1 1663
1665 0 478820 275399 83200 -1 1664
1666 0 478892 275451 83160 -1 1665
1667 0 479229 275626 83160 -1 1666
1668 0 479403 275696 83120 -1 1667
1669 0 479605 275518 83160 -1 1668
1670 0 471140.12 276782.6 83440 150 1438
1671 0 471187.25 276804.72 83520 160 1670
1672 0 471222.47 276887.22 83600 160 1671
1673 0 471126.12 276966.3 83680 115 1672
1674 0 471008.34 277041.25 83760 115 1673
1675 0 470914.72 277166.84 83840 98 1674
1676 0 470879.3 277315.5 83920 98 1675
1677 0 470880.16 277398.88 84000 75 1676
1678 0 470913.12 277462.8 84080 40 1677
1679 0 470927.56 277448.28 84160 40 1678
1680 0 470945.88 277439.75 84240 40 1679
1681 0 470942.94 277450.7 84320 40 1680
1682 0 470927.3 277439.44 84400 40 1681
1683 0 470912.1 277433.1 84520 40 1682
1684 0 470893.8 277402.4 84600 32 1683
1685 0 470867.66 277342.97 84720 32 1684
1686 0 470831.72 277294.5 84800 32 1685
1687 0 470826.75 277262.44 84880 32 1686
1688 0 470840.06 277215.22 84960 40 1687
1689 0 470892 277432 85040 32 1688
1690 0 470864 277472 85120 32 1689
1691 0 470936 277480 85280 -1 1690
1692 0 471048 277484 85400 -1 1691
1693 0 471176 277584 85520 -1 1692
1694 0 470796.06 277031.22 84960 32 1688
1695 0 470779.22 276982.9 85040 32 1694
1696 0 470712.03 276950.16 85120 32 1695
1697 0 470687.53 276926.16 85200 75 1696
1698 0 470620.1 276898.06 85280 75 1697
1699 0 470539.34 276906.78 85360 64 1698
1700 0 470504.34 276902.7 85440 64 1699
1701 0 470500.9 276947.34 85520 64 1700
1702 0 470411.97 276970.75 85600 81 1701
1703 0 470374.53 276994.9 85680 81 1702
1704 0 470327.5 277015.03 85760 81 1703
1705 0 470248.3 277042.94 85840 96 1704
1706 0 470198.78 277063.28 85920 96 1705
1707 0 470152.53 277125.62 86000 96 1706
1708 0 470112.1 277084.97 86080 96 1707
1709 0 470033.03 277044.78 86160 96 1708
1710 0 469897.88 276987.53 86240 81 1709
1711 0 469805.94 276912.5 86320 81 1710
1712 0 469726.3 276862.66 86400 80 1711
1713 0 469613.16 276837.44 86480 80 1712
1714 0 469493.12 276846.2 86560 104 1713
1715 0 469326.34 276856.4 86640 104 1714
1716 0 469242.1 276829.56 86720 104 1715
1717 0 469172.3 276834.62 86800 32 1716
1718 0 469108.03 276854.12 86880 32 1717
1719 0 469103.2 276839.3 86960 32 1718
1720 0 469118.44 276897.88 87040 32 1719
1721 0 469079.44 276978.06 87120 32 1720
1722 0 469027.06 277008.34 87200 -1 1721
1723 0 468976.7 277026.28 87280 -1 1722
1724 0 468905.5 277077.1 87400 -1 1723
1725 0 468859.5 277078.97 87480 176 1724
1726 0 468769.97 277071.1 87560 176 1725
1727 0 468725.1 277029.9 87680 176 1726
1728 0 468704.8 276970.66 87760 176 1727
1729 0 468671.97 276931.16 87840 176 1728
1730 0 468685.84 276935.5 87920 176 1729
1731 0 468665.16 276921.56 88000 107 1730
1732 0 468544.97 276996.7 88120 107 1731
1733 0 468213 276975.7 88200 75 1732
1734 0 468065.03 276917.2 88280 51 1733
1735 0 467822.38 276873.2 88360 51 1734
1736 0 467745.9 276858.3 88440 81 1735
1737 0 467663.75 276845.25 88520 81 1736
1738 0 467659.2 276797.4 88600 81 1737
1739 0 467650.72 276728.6 88640 51 1738
1740 0 467581.12 276807.25 88720 51 1739
1741 0 467574.06 276826.22 88800 51 1740
1742 0 467516.75 276847.94 88880 143 1741
1743 0 467524.6 276849.8 88960 143 1742
1744 0 467513.38 276927.94 89040 143 1743
1745 0 467415.44 276871.84 89120 128 1744
1746 0 467366.8 276878.84 89200 128 1745
1747 0 467301.44 276908.5 89280 128 1746
1748 0 467223.53 276922.84 89360 124 1747
1749 0 467178.44 276935.47 89440 124 1748
1750 0 467143.6 276980.94 89520 124 1749
1751 0 467077.5 277051.38 89600 108 1750
1752 0 467031.22 277103.72 89680 108 1751
1753 0 466116.3 277255.38 89680 101 1752
1754 0 466162.47 277319.66 89760 101 1753
1755 0 466082.12 277357.28 89840 101 1754
1756 0 466008.84 277376.9 89920 101 1755
1757 0 465829.5 277417.44 90000 168 1756
1758 0 465525.2 277555.16 90080 256 1757
1759 0 465345.9 277688.44 90160 206 1758
1760 0 465219.75 277794.28 90240 163 1759
1761 0 465129.03 278010.8 90280 107 1760
1762 0 464692.9 278223.06 90280 91 1761
1763 0 464590.25 278287.94 90360 91 1762
1764 0 464487.4 278223.03 90440 91 1763
1765 0 464133.78 278594.1 90520 98 1764
1766 0 464064.84 278670.34 90560 98 1765
1767 0 465993.44 278701.7 90600 -1 1766
1768 0 465074.12 278975.34 90680 -1 1767
1769 0 464514.06 279174.34 90760 -1 1768
1770 0 464146.66 279355.84 90840 -1 1769
1771 0 463782.38 279571.78 90840 -1 1770
1772 0 463566.94 279764.3 90920 -1 1771
1773 0 463466.25 279868.53 91000 -1 1772
1774 0 463334.4 280025.88 91000 -1 1773
1775 0 463063.44 280126.16 91000 -1 1774
1776 0 462971.16 280207.78 90920 -1 1775
1777 0 462889.34 280307.4 90840 -1 1776
1778 0 462741.9 280471.8 90800 -1 1777
1779 0 462701.84 280581.3 90760 -1 1778
1780 0 462601.94 280832.6 90720 -1 1779
1781 0 462278.03 281128.53 90720 75 1780
1782 0 462094.06 281240.53 90720 75 1781
1783 0 461894.1 281400.5 90720 75 1782
1784 0 461818.25 281457.72 90760 75 1783
1785 0 461679.16 281525.2 90840 91 1784
1786 0 461448.97 281663.75 90960 86 1785
1787 0 461372.88 281748.47 91000 86 1786
1788 0 461336.4 281874.3 91040 102 1787
1789 0 461114.38 281903.72 91120 107 1788
1790 0 461073.1 282011.9 91160 107 1789
1791 0 460951 282149.75 91240 107 1790
1792 0 460822.38 282257.66 91320 107 1791
1793 0 460696.7 282403 91360 108 1792
1794 0 460563.06 282519.7 91440 90 1793
1795 0 460372.8 282644.3 91520 108 1794
1796 0 460072.7 282914.94 91600 139 1795
1797 0 459977.2 282997.44 91680 108 1796
1798 0 459923.28 283022.4 91760 108 1797
1799 0 459892.6 283089.06 91840 108 1798
1800 0 459867.03 283155.16 91920 141 1799
1801 0 459880.38 283214.88 92000 141 1800
1802 0 459781.4 283509.56 92080 153 1801
1803 0 459761.44 283565.47 92160 153 1802
1804 0 459861.3 283777.3 92240 128 1803
1805 0 459813.06 283970.44 92320 148 1804
1806 0 459812.38 284038.62 92400 148 1805
1807 0 459859.7 284345.94 92480 150 1806
1808 0 459933.28 284420.53 92560 104 1807
1809 0 460046.22 284683.78 92640 101 1808
1810 0 460222.8 284862.22 92720 150 1809
1811 0 460401.8 285040.2 92800 140 1810
1812 0 460493 285195.25 92880 140 1811
1813 0 460525.53 285470.6 92960 150 1812
1814 0 460483.47 285530.16 93040 150 1813
1815 0 460404.97 285577.6 93080 131 1814
1816 0 460377.62 285631.75 93160 131 1815
1817 0 460320.94 285695.7 93240 131 1816
1818 0 460163.5 285884.62 93320 134 1817
1819 0 460229.66 285877 93360 134 1818
1820 0 460361.03 285860.78 93440 134 1819
1821 0 460444.28 285873.1 93520 134 1820
1822 0 460496.62 285895.62 93600 134 1821
1823 0 460526.88 285916.06 93680 -1 1822
1824 0 460568.1 285914.16 93760 -1 1823
1825 0 460528.34 285937.44 93800 -1 1824
1826 0 460563.8 285940.53 93880 -1 1825
1827 0 460604.62 285935.97 93960 -1 1826
1828 0 460623.03 285876.75 94040 -1 1827
1829 0 460680.84 285877.3 94160 -1 1828
1830 0 460722.9 285857.8 94240 -1 1829
1831 0 460773.78 285833.12 94320 -1 1830
1832 0 460876.2 285816.4 94400 -1 1831
1833 0 461113.3 285762.44 94480 -1 1832
1834 0 461164.16 285739.8 94520 -1 1833
1835 0 461372.06 285700.72 94560 -1 1834
1836 0 461508.06 285784.78 94560 -1 1835
1837 0 461516.06 285776.75 94560 -1 1836
1838 0 461215.88 286024.3 94520 -1 1834
1839 0 461214.47 286071.84 94440 -1 1838
1840 0 459972.03 286068.03 93400 115 1818
1841 0 459604.2 286312.06 93400 120 1840
1842 0 459228.34 286528.1 93400 108 1841
1843 0 459192.4 287024 93400 154 1842
1844 0 459380.44 287396.3 93480 51 1843
1845 0 459444.47 287680.34 93480 108 1844
1846 0 459467.72 287723.5 93560 81 1845
1847 0 459483.75 287879 93640 81 1846
1848 0 459462.53 287908.78 93720 81 1847
1849 0 459474.7 287953.34 93800 75 1848
1850 0 459457 288063 93920 75 1849
1851 0 459937 288291 94040 -1 1850
1852 0 460121 288351 93960 -1 1851
1853 0 460105 288339 93920 -1 1852
1854 0 460213 288235 93840 -1 1853
1855 0 460417 288123 93760 -1 1854
1856 0 460421 288119 93640 -1 1855
1857 0 460425 288159 93480 -1 1856
1858 0 460389 288199 93320 -1 1857
1859 0 460485 288427 93200 -1 1858
1860 0 460433 288647 93280 -1 1859
1861 0 460469 288379 93080 -1 1859
1862 0 460473 288475 92960 -1 1861
1863 0 460505 288571 92800 -1 1862
1864 0 460433 288667 92680 -1 1863
1865 0 460405 288711 92520 -1 1864
1866 0 460447 288729 92360 -1 1865
1867 0 460567 288677 92200 -1 1866
1868 0 460663 288629 92000 -1 1867
1869 0 460751 288625 91840 -1 1868
1870 0 460995 288565 91680 -1 1869
1871 0 461163 288557 91560 -1 1870
1872 0 461323 288601 91480 -1 1871
1873 0 461579 288581 91360 -1 1872
1874 0 461939 288461 91320 -1 1873
1875 0 462039 288125 91360 -1 1874
1876 0 461999 288129 91240 -1 1875
1877 0 462011 288157 91120 -1 1876
1878 0 462087 288181 90960 -1 1877
1879 0 462251 288145 90800 -1 1878
1880 0 463043 287949 90800 -1 1879
1881 0 463191 287893 90720 -1 1880
1882 0 463739 287705 90640 -1 1881
1883 0 463821 287639 90600 -1 1882
1884 0 462237 287555 90520 -1 1883
1885 0 462241 287507 90400 -1 1884
1886 0 462485 287475 90320 -1 1885
1887 0 462673 287399 90160 -1 1886
1888 0 462779 287343 90120 -1 1887
1889 0 462885 287287 90080 -1 1888
1890 0 463097 287175 90000 -1 1889
1891 0 463213 287099 89880 -1 1890
1892 0 463265 287011 89720 -1 1891
1893 0 463265 286991 89560 -1 1892
1894 0 463489 286851 89520 -1 1893
1895 0 463817 286779 89480 -1 1894
1896 0 463929 286719 89440 -1 1895
1897 0 464089 286679 89400 -1 1896
1898 0 464289 286619 89320 -1 1897
1899 0 464481 286535 89240 -1 1898
1900 0 464653 286523 89120 -1 1899
1901 0 464781 286479 89000 -1 1900
1902 0 464912 286462 88960 -1 1901
1903 0 463312.28 286903.06 90040 -1 1890
1904 0 463298.28 286895.06 90080 -1 1903
1905 0 463290.28 286909.06 90120 -1 1904
1906 0 462035 288069 91440 -1 1875
1907 0 462051 288065 91480 -1 1906
1908 0 460501 287983 93800 -1 1855
1909 0 460561 287963 93840 -1 1908
1910 0 460641 287959 93880 -1 1909
1911 0 460685 287967 93920 -1 1910
1912 0 460729 287987 93960 -1 1911
1913 0 460777 287991 94040 -1 1912
1914 0 460801 287995 94120 -1 1913
1915 0 459285 288191 94000 98 1850
1916 0 459079 288285 94080 98 1915
1917 0 459011 288333 94160 153 1916
1918 0 458915 288369 94280 200 1917
1919 0 458875 288513 94400 200 1918
1920 0 458835 288781 94520 160 1919
1921 0 458789 289039 94600 102 1920
1922 0 458757 289219 94720 32 1921
1923 0 458681 289299 94840 32 1922
1924 0 458681 289423 94960 91 1923
1925 0 458659 289521 95040 91 1924
1926 0 458799 289625 95160 120 1925
1927 0 458791 289817 95280 136 1926
1928 0 458815 290073 95440 104 1927
1929 0 458823 290481 95520 107 1928
1930 0 458729 290855 95600 101 1929
1931 0 458329 291251 95680 131 1930
1932 0 458129 291343 95800 98 1931
1933 0 457861 291471 95920 101 1932
1934 0 457635 291641 96040 102 1933
1935 0 457403 291761 96200 128 1934
1936 0 457315 291897 96320 124 1935
1937 0 457219 292077 96440 124 1936
1938 0 457139 292197 96600 163 1937
1939 0 456967 292489 96720 124 1938
1940 0 456771 292947 96600 60 1939
1941 0 456831 293015 96480 60 1940
1942 0 456835 293095 96360 60 1941
1943 0 456847 293207 96240 60 1942
1944 0 456923 293279 96120 45 1943
1945 0 456999 293325 96040 45 1944
1946 0 457103 293337 95920 45 1945
1947 0 457135 293289 95800 45 1946
1948 0 457139 293237 95720 51 1947
1949 0 457123 293165 95600 51 1948
1950 0 457215 293009 95560 51 1949
1951 0 457459 292793 95520 75 1950
1952 0 457051 293093 95440 75 1949
1953 0 457027 293041 95360 75 1952
1954 0 456967 293005 95280 108 1953
1955 0 456907 292949 95160 108 1954
1956 0 456795 292941 95000 134 1955
1957 0 456695 292969 94880 134 1956
1958 0 456795 292833 94800 51 1957
1959 0 456787 292773 94680 51 1958
1960 0 456803 292762 94640 32 1959
1961 0 456851 292729 94520 32 1960
1962 0 456875 292677 94400 32 1961
1963 0 456883 292613 94240 32 1962
1964 0 456951 292601 94040 32 1963
1965 0 456923 292561 93880 32 1964
1966 0 456875 292513 93720 -1 1965
1967 0 456847 292501 93640 -1 1966
1968 0 456903 292365 93600 -1 1967
1969 0 456971 292285 93520 -1 1968
1970 0 456975 292265 93480 -1 1969
1971 0 456939 292173 93360 -1 1970
1972 0 456883 292053 93280 -1 1971
1973 0 456883 291993 93200 -1 1972
1974 0 456887 291921 93120 -1 1973
1975 0 456919 291845 93200 -1 1974
1976 0 456907 291809 93360 -1 1975
1977 0 456959 291737 93520 -1 1976
1978 0 457067 292757 93680 -1 1967
1979 0 457147 292801 93760 -1 1978
1980 0 457239 292913 93920 -1 1979
1981 0 457243 293009 94000 -1 1980
1982 0 457143 293117 94040 -1 1981
1983 0 457099 293105 94160 -1 1982
1984 0 457051 293129 94280 -1 1983
1985 0 457067 293169 94400 -1 1984
1986 0 457103 293189 94520 -1 1985
1987 0 456599 293069 94800 32 1957
1988 0 456543 293097 94680 32 1987
1989 0 456471 293101 94600 32 1988
1990 0 456295 293265 94600 32 1989
1991 0 456207 293381 94520 45 1990
1992 0 456099 293489 94640 45 1991
1993 0 456011 293581 94760 45 1992
1994 0 455903 293681 94880 51 1993
1995 0 455791 293945 94960 40 1994
1996 0 455611 294153 95000 40 1995
1997 0 455591 294369 94960 -1 1996
1998 0 455523 294457 94920 -1 1997
1999 0 455499 294657 94960 -1 1998
2000 0 455699 294789 95000 -1 1999
2001 0 455471 295075 94960 -1 2000
2002 0 456917 292615 96800 124 1939
2003 0 456781 292651 96920 135 2002
2004 0 456537 293047 97040 128 2003
2005 0 456593 293463 97160 120 2004
2006 0 456581 293623 97240 122 2005
2007 0 456609 293663 97280 122 2006
2008 0 456665 293767 97360 124 2007
2009 0 456631 294105 97400 120 2008
2010 0 456623 294265 97480 131 2009
2011 0 456555 294385 97640 131 2010
2012 0 456435 294581 97800 98 2011
2013 0 456153 295095 97880 148 2012
2014 0 455815 295629 97960 107 2013
2015 0 455471 295929 98040 200 2014
2016 0 455505 296023 98240 139 2015
2017 0 455497 296239 98440 81 2016
2018 0 455577 296531 98600 102 2017
2019 0 455637 296711 98760 71 2018
2020 0 455809 296843 98920 98 2019
2021 0 456077 296979 99040 75 2020
2022 0 456089 297211 99200 75 2021
2023 0 456101 297443 99360 108 2022
2024 0 456021 297607 99520 102 2023
2025 0 456029 297795 99640 80 2024
2026 0 456387 298381 99720 102 2025
2027 0 456403 298785 99800 80 2026
2028 0 456457 298945 99760 32 2027
2029 0 456865 299167 99800 -1 2028
2030 0 456993 299223 99920 -1 2029
2031 0 457137 299339 100040 -1 2030
2032 0 457109 299431 100200 -1 2031
2033 0 456511 299105 99720 32 2028
2034 0 455871 299065 99640 91 2033
2035 0 455791 299141 99480 139 2034
2036 0 455783 299185 99360 139 2035
2037 0 456083 299653 99280 139 2036
2038 0 456269 300219 99200 124 2037
2039 0 456053 300779 99120 139 2038
2040 0 456245 301207 99240 178 2039
2041 0 456245 301331 99400 178 2040
2042 0 456371 301681 99520 75 2041
2043 0 456455 301989 99600 40 2042
2044 0 456475 302265 99640 51 2043
2045 0 456843 302789 99720 -1 2044
2046 0 457029 303567 99720 -1 2045
2047 0 456965 304171 99760 -1 2046
2048 0 456831 304817 99800 -1 2047
2049 0 456875 305269 99840 -1 2048
2050 0 456655 305621 99920 -1 2049
2051 0 456345 306071 99960 -1 2050
2052 0 456097 306445 99920 -1 2051
2053 0 455849 306819 99880 -1 2052
2054 0 455581 306859 99760 -1 2053
2055 0 455409 306669 99640 -1 2054
2056 0 455281 306601 99440 -1 2055
2057 0 454865 307337 99720 32 2054
2058 0 454309 307513 99600 60 2057
2059 0 453873 307789 99520 98 2058
2060 0 453485 308027 99440 136 2059
2061 0 453301 308023 99360 102 2060
2062 0 452917 308139 99320 81 2061
2063 0 452801 308163 99240 81 2062
2064 0 452605 307995 99200 81 2063
2065 0 452501 307939 99120 75 2064
2066 0 452421 307891 99000 75 2065
2067 0 452217 307981 98960 -1 2066
2068 0 452145 307941 98880 -1 2067
2069 0 451941 307873 98800 -1 2068
2070 0 451825 307857 98720 -1 2069
2071 0 452773 308207 99120 75 2063
2072 0 452733 308255 99000 75 2071
2073 0 452521 308447 98880 75 2072
2074 0 452317 308699 98920 51 2073
2075 0 452153 308779 98960 75 2074
2076 0 451893 309001 99120 51 2075
2077 0 451709 309177 99200 51 2076
2078 0 451557 309353 99280 51 2077
2079 0 451513 309429 99320 51 2078
2080 0 451408 309691 99280 51 2079
2081 0 451386 309683 99240 51 2080
2082 0 451469 309505 99360 51 2079
2083 0 451173 309603 99440 51 2082
2084 0 450937 309651 99520 60 2083
2085 0 450613 309691 99560 51 2084
2086 0 450429 309787 99640 75 2085
2087 0 450377 309931 99760 98 2086
2088 0 450161 309991 99880 71 2087
2089 0 449857 310057 99960 51 2088
2090 0 449601 310265 1e+05 51 2089
2091 0 449329 310581 100040 75 2090
2092 0 449161 310605 100120 64 2091
2093 0 448905 310561 100200 71 2092
2094 0 448773 310601 100320 71 2093
2095 0 448641 310661 100400 71 2094
2096 0 448417 310801 100440 -1 2095
2097 0 448101 310837 100400 -1 2096
2098 0 447937 310877 100320 -1 2097
2099 0 447809 310879 100240 -1 2098
2100 0 447649 310863 100120 -1 2099
2101 0 447513 310899 99920 -1 2100
2102 0 447417 310919 99800 -1 2101
2103 0 447389 310913 99760 -1 2102
2104 0 447142 310942 99720 -1 2103
2105 0 447052 310924 99680 -1 2104
2106 0 446990 310936 99640 -1 2105
2107 0 446942 310904 99600 -1 2106
2108 0 446872 310910 99560 -1 2107
2109 0 452453 308451 98800 75 2073
2110 0 452409 308391 98720 75 2109
2111 0 452413 308363 98680 75 2110
2112 0 456479 306689 99960 -1 2052
2113 0 456861 306933 1e+05 -1 2112
2114 0 457002 307026 100080 -1 2113
2115 0 457006 307036 100160 -1 2114
2116 0 457193 293587 97280 51 2007
2117 0 457497 293535 97200 32 2116
2118 0 457753 293471 97120 32 2117
2119 0 457925 293451 97200 -1 2118
2120 0 458169 293283 97240 -1 2119
2121 0 458278 293230 97160 -1 2120
2122 0 458342 293182 97120 -1 2121
2123 0 457933 293463 97360 -1 2119
2124 0 457929 293531 97520 -1 2123
2125 0 457917 293755 97600 -1 2124
2126 0 458259 294101 97640 -1 2125
2127 0 458223 294165 97760 -1 2126
2128 0 458235 294337 97880 -1 2127
2129 0 458335 294453 97960 -1 2128
2130 0 458239 294581 98000 -1 2129
2131 0 458151 294673 98040 -1 2130
2132 0 458123 294755 98000 -1 2131
2133 0 458275 294835 97920 -1 2132
2134 0 458335 295011 97960 -1 2133
2135 0 458411 295079 98040 -1 2134
2136 0 458491 295179 98120 -1 2135
2137 0 458563 295199 98080 -1 2136
2138 0 458651 295259 97960 -1 2137
2139 0 458815 295323 97840 -1 2138
2140 0 458995 295365 97800 -1 2139
2141 0 459199 295437 97840 -1 2140
2142 0 459491 295589 97920 -1 2141
2143 0 459683 295697 97960 -1 2142
2144 0 459791 295783 98080 -1 2143
2145 0 459875 295851 98200 -1 2144
2146 0 459983 295839 98320 -1 2145
2147 0 460135 295799 98400 -1 2146
2148 0 460323 295975 98600 -1 2147
2149 0 460423 296039 98680 -1 2148
2150 0 460423 296171 98760 -1 2149
2151 0 460459 296303 98840 -1 2150
2152 0 460535 296551 98880 -1 2151
2153 0 460571 296727 98840 -1 2152
2154 0 460659 296743 98800 -1 2153
2155 0 460631 296721 98680 -1 2154
2156 0 457405 293347 97160 32 2117
2157 0 457389 293307 97080 32 2156
2158 0 464372 266200 77040 186 1351
2159 0 464360 266260 77200 -1 2158
2160 0 464216 266272 77320 -1 2159
2161 0 463976 266164 77400 -1 2160
2162 0 463756 266096 77520 -1 2161
2163 0 463576 266060 77640 -1 2162
2164 0 463364 266016 77760 -1 2163
2165 0 463016 266112 77880 -1 2164
2166 0 462784 266192 78000 -1 2165
2167 0 462276 266220 78040 -1 2166
2168 0 463675.38 263848.34 76040 120 1335
2169 0 463815.72 263839.97 75960 120 2168
2170 0 463911.7 263799.72 75880 98 2169
2171 0 463918.7 263818.7 75760 98 2170
2172 0 464048.53 263872.34 75640 150 2171
2173 0 464083.6 263894.78 75520 150 2172
2174 0 464144.34 263995.56 75400 108 2173
2175 0 464296.44 264103.6 75280 108 2174
2176 0 464411.75 264126.53 75200 128 2175
2177 0 464455.84 264129.28 75080 128 2176
2178 0 464500.34 264135.16 74960 81 2177
2179 0 464544.5 264141.8 74840 81 2178
2180 0 464630.62 264165.9 74720 45 2179
2181 0 464661.72 264157.47 74680 45 2180
2182 0 464487.7 264111.5 74680 45 2181
2183 0 464507.84 264115.47 74560 45 2182
2184 0 464423.84 263975.47 74560 45 2183
2185 0 464427.1 263891.88 74520 45 2184
2186 0 464451.12 263715.8 74520 -1 2185
2187 0 464455.3 263711.16 74480 -1 2186
2188 0 464407.34 263646.44 74440 -1 2187
2189 0 464083.28 263562.34 74440 -1 2188
2190 0 463851.25 263654.3 74440 -1 2189
2191 0 463567.22 263762.56 74440 -1 2190
2192 0 463578.53 263772.84 74400 -1 2191
2193 0 463346.5 263816.88 74400 -1 2192
2194 0 463330.94 263817.84 74360 -1 2193
2195 0 463260.28 263892.44 74320 -1 2194
2196 0 463194.94 263969.88 74360 -1 2195
2197 0 463054.72 264029.2 74400 -1 2196
2198 0 462963.2 263971.47 74480 -1 2197
2199 0 462963.6 263947.72 74560 -1 2198
2200 0 462948.25 263939.16 74600 -1 2199
2201 0 462964.03 263948.4 74640 -1 2200
2202 0 464751.88 264139.44 74560 128 2181
2203 0 464899.53 264130.53 74440 128 2202
2204 0 465035.88 264152.28 74320 131 2203
2205 0 465155.5 264199.25 74200 135 2204
2206 0 465282.53 264248.6 74120 135 2205
2207 0 465430.4 264280.16 74000 137 2206
2208 0 465682.7 264295.66 73880 98 2207
2209 0 465718.66 264306.66 73840 98 2208
2210 0 465790.1 264327.88 73760 120 2209
2211 0 465997.12 264427.88 73680 154 2210
2212 0 466409.25 264535.72 73680 96 2211
2213 0 467077.44 264463.47 73680 176 2212
2214 0 467060.72 264471.4 73560 176 2213
2215 0 467319.94 264531.62 73440 148 2214
2216 0 467728 264779.53 73440 150 2215
2217 0 468052.56 264923.28 73360 108 2216
2218 0 468626.88 265028.75 73280 124 2217
2219 0 468772.03 265075.2 73200 86 2218
2220 0 469220.03 265403.1 73200 150 2219
2221 0 469211.3 265374.6 73120 148 2220
2222 0 469213.9 265524.03 73000 148 2221
2223 0 469206.9 265702.66 72840 148 2222
2224 0 469254.03 265899.28 72680 108 2223
2225 0 469298.8 265980 72560 141 2224
2226 0 469330.47 266029.88 72400 141 2225
2227 0 469310.12 266127.25 72240 120 2226
2228 0 469302.1 266298.06 72080 124 2227
2229 0 469322.75 266418.5 71960 124 2228
2230 0 469370.47 266636.12 71800 136 2229
2231 0 469451.25 266838.8 71680 124 2230
2232 0 469498.4 267114.84 71560 120 2231
2233 0 469500 266960 71480 120 2232
2234 0 469478 266884 71320 120 2233
2235 0 469460 266838 71240 120 2234
2236 0 469500.1 267383.53 71480 102 2232
2237 0 469543.88 267595.38 71360 102 2236
2238 0 469556.5 267758.4 71240 104 2237
2239 0 469551.6 267810.72 71160 104 2238
2240 0 469547.84 267836.3 71120 108 2239
2241 0 469580.5 267867.03 71040 108 2240
2242 0 469547.62 267932.12 70960 108 2241
2243 0 469551.88 268023.16 70880 115 2242
2244 0 469548.22 268139.28 70800 115 2243
2245 0 469539.8 268182.97 70720 115 2244
2246 0 469502.16 268211.1 70600 122 2245
2247 0 469472.75 268298.78 70520 122 2246
2248 0 469440 268367 70400 137 2247
2249 0 469508.28 268431.16 70280 137 2248
2250 0 469576.56 268509.6 70160 91 2249
2251 0 469672.62 268626.7 70040 91 2250
2252 0 469792.7 268663.1 69920 75 2251
2253 0 470080.62 268854.47 69800 90 2252
2254 0 470224.75 268966.9 69680 90 2253
2255 0 470455.7 269072.12 69600 108 2254
2256 0 470610.8 269182.62 69520 98 2255
2257 0 470734.4 269298.06 69400 122 2256
2258 0 470834.7 269438.34 69280 102 2257
2259 0 470911 269616.03 69160 102 2258
2260 0 470975.8 269753.1 69040 102 2259
2261 0 471158.62 270122.84 68960 128 2260
2262 0 471418.84 270215.34 68960 51 2261
2263 0 471658.84 270237.34 69040 40 2262
2264 0 471758.84 270339.34 69120 32 2263
2265 0 471972.84 270469.34 69200 32 2264
2266 0 472172.84 270445.34 69320 32 2265
2267 0 472266.84 270447.34 69440 -1 2266
2268 0 472286.84 270433.34 69560 -1 2267
2269 0 471134.66 270146.62 68920 128 2261
2270 0 471239.47 270291.78 68800 120 2269
2271 0 471342.47 270611.2 68720 71 2270
2272 0 471368.94 270622.6 68640 128 2271
2273 0 471441.28 270654.97 68560 128 2272
2274 0 471451.9 270727.6 68440 128 2273
2275 0 471505.28 270810.7 68320 178 2274
2276 0 471564.38 270804.16 68200 178 2275
2277 0 471596.62 270887.03 68080 196 2276
2278 0 471644.38 270984.7 67960 196 2277
2279 0 471741.28 271126.62 67800 45 2278
2280 0 471831.47 271148.62 67680 104 2279
2281 0 472005.47 271076.6 67560 124 2280
2282 0 472247.78 271009.6 67440 122 2281
2283 0 472381.47 270960 67320 122 2282
2284 0 472367.9 270937.38 67200 60 2283
2285 0 472299.72 270949 67080 32 2284
2286 0 472213.53 271001.4 66960 98 2285
2287 0 472183.47 271063.62 66840 98 2286
2288 0 472191.62 271073.44 66720 81 2287
2289 0 472209.66 271033.8 66600 124 2288
2290 0 472329.75 271010.56 66480 124 2289
2291 0 472371.16 270948.66 66360 137 2290
2292 0 472599.5 270909.3 66240 176 2291
2293 0 472661.8 270813.38 66120 176 2292
2294 0 472670.34 270829.8 66000 176 2293
2295 0 472664.8 270858.06 65880 176 2294
2296 0 472645.72 270855.47 65800 176 2295
2297 0 472636.62 270857.06 65760 176 2296
2298 0 472609.38 270861.03 65680 120 2297
2299 0 472564.5 270867.72 65560 120 2298
2300 0 472538.16 270858.75 65440 71 2299
2301 0 472508.25 270843.47 65320 71 2300
2302 0 472444.1 270780.4 65200 71 2301
2303 0 472384.6 270748.47 65080 64 2302
2304 0 472355.75 270704.25 64960 64 2303
2305 0 472363.94 270702.9 64840 64 2304
2306 0 472336.53 270690.66 64720 64 2305
2307 0 472479.5 270651 64600 51 2306
2308 0 472649.5 270530.97 64480 32 2307
2309 0 472741.78 270454.06 64360 32 2308
2310 0 472841.34 270407.34 64280 32 2309
2311 0 472890.56 270383.6 64240 32 2310
2312 0 472933.75 270386.44 64200 32 2311
2313 0 473022 270400 64160 32 2312
2314 0 472696 270418 64160 32 2312
2315 0 472654 270410 64120 32 2314
2316 0 472572 270400 64080 32 2315
2317 0 472386 270350 64000 -1 2316
2318 0 472188 270366 63880 -1 2317
2319 0 472087 270388 63840 -1 2318
2320 0 472496 270496 63840 -1 2319
2321 0 472574 270480 63880 -1 2320
2322 0 472704 270482 63920 -1 2321
2323 0 471784 270454 63720 -1 2319
2324 0 471208 270216 63680 -1 2323
2325 0 471086 270182 63640 -1 2324
2326 0 470720 269848 63480 -1 2325
2327 0 470550 269728 63400 -1 2326
2328 0 470512 269746 63320 -1 2327
2329 0 470470 269596 63160 -1 2328
2330 0 470422 269556 63040 -1 2329
2331 0 470352 269322 62880 -1 2330
2332 0 470230 269166 62800 -1 2331
2333 0 470098 269110 62680 -1 2332
2334 0 469980 269204 62560 -1 2333
2335 0 469844 269256 62440 71 2334
2336 0 469450 269226 62320 71 2335
2337 0 468690 269042 62160 60 2336
2338 0 468458 268948 62040 51 2337
2339 0 467998 268816 61920 40 2338
2340 0 467176 268496 61840 163 2339
2341 0 466952 268512 61760 128 2340
2342 0 466630 268650 61720 86 2341
2343 0 466446 268720 61640 75 2342
2344 0 466284 268804 61600 71 2343
2345 0 466036 268858 61520 60 2344
2346 0 465692 268818 61400 51 2345
2347 0 465470 268778 61240 60 2346
2348 0 465134 268772 61160 60 2347
2349 0 465079 268753 61120 75 2348
2350 0 464976 268752 61080 75 2349
2351 0 464782 268814 60960 71 2350
2352 0 464542 268840 60840 64 2351
2353 0 464230 268790 60720 64 2352
2354 0 464052 268956 60680 -1 2353
2355 0 463958 269112 60640 -1 2354
2356 0 463778 269142 60600 -1 2355
2357 0 463454 269094 60560 -1 2356
2358 0 463180 268934 60480 -1 2357
2359 0 462814 268702 60360 -1 2358
2360 0 462396 268712 60120 -1 2359
2361 0 461050 269034 60360 -1 2359
2362 0 460606 268770 60320 -1 2361
2363 0 460498 268726 60240 -1 2362
2364 0 460656 268770 60160 -1 2363
2365 0 460666 268786 60120 -1 2364
2366 0 460720 268812 60400 -1 2361
2367 0 460854 268900 60520 -1 2366
2368 0 460862 268398 60560 -1 2367
2369 0 460884 268450 60600 -1 2368
2370 0 460898 268422 60640 -1 2369
2371 0 460864 268322 60680 -1 2370
2372 0 461126 269068 60640 -1 2367
2373 0 459930 268558 60400 -1 2366
2374 0 459756 268532 60440 -1 2373
2375 0 459768 268656 60560 -1 2374
2376 0 467226 268306 61920 163 2340
2377 0 467274 268222 62000 163 2376
2378 0 466901 267751 62040 108 2377
2379 0 466911 267629 62080 108 2378
2380 0 466943 267425 62160 75 2379
2381 0 466992 266864 62200 75 2380
2382 0 467084 266446 62240 98 2381
2383 0 467166 266346 62320 98 2382
2384 0 467174 266074 62360 98 2383
2385 0 467272 265920 62440 -1 2384
2386 0 467352 265852 62480 -1 2385
2387 0 467212 264964 62520 -1 2386
2388 0 467168 264938 62560 -1 2387
2389 0 467006 264612 62680 -1 2388
2390 0 467158 264606 62760 -1 2389
2391 0 467484 263842 62760 -1 2390
2392 0 467636 263632 62880 -1 2391
2393 0 468020 263224 62960 -1 2392
2394 0 468232 263016 63000 -1 2393
2395 0 468588 261928 63040 75 2394
2396 0 469176 261576 63160 80 2395
2397 0 469704 261216 63280 86 2396
2398 0 470084 261064 63320 80 2397
2399 0 470620 260668 63400 75 2398
2400 0 470984 260208 63480 60 2399
2401 0 471152 259952 63560 75 2400
2402 0 471228 259704 63680 75 2401
2403 0 471516 259380 63800 51 2402
2404 0 471584 259056 63880 75 2403
2405 0 471648 258656 64000 80 2404
2406 0 471616 258324 64120 102 2405
2407 0 471544 258188 64280 156 2406
2408 0 471396 258176 64400 122 2407
2409 0 471172 258036 64560 101 2408
2410 0 470988 257996 64760 81 2409
2411 0 470920 257892 64920 107 2410
2412 0 470672 257728 65080 64 2411
2413 0 470416 257632 65240 86 2412
2414 0 470564 257640 65320 86 2413
2415 0 470488 257612 65360 86 2414
2416 0 470328 257580 65400 96 2415
2417 0 470232 257520 65520 96 2416
2418 0 470100 257492 65680 75 2417
2419 0 470040 257536 65880 156 2418
2420 0 469984 257452 66080 71 2419
2421 0 469956 257448 66280 71 2420
2422 0 469948 257452 66480 71 2421
2423 0 470232 257644 66640 80 2422
2424 0 470420 257836 66960 81 2423
2425 0 470288 258260 67120 91 2424
2426 0 470332 258368 67240 91 2425
2427 0 470936 258940 67280 134 2426
2428 0 471108 259096 67320 124 2427
2429 0 471156 259224 67440 124 2428
2430 0 471160 259384 67560 40 2429
2431 0 470880 259428 67720 -1 2430
2432 0 470820 259316 67760 102 2431
2433 0 472048 259556 67480 75 2430
2434 0 472412 259592 67360 64 2433
2435 0 472604 259620 67320 64 2434
2436 0 472720 259644 67240 71 2435
2437 0 472772 259752 67080 51 2436
2438 0 472760 259848 66960 51 2437
2439 0 472748 260068 66840 51 2438
2440 0 472907 260269 66760 75 2439
2441 0 472903 260203 66680 75 2440
2442 0 472871 260279 66640 75 2441
2443 0 472837 260407 66600 60 2442
2444 0 472785 260529 66520 60 2443
2445 0 472741 260703 66440 60 2444
2446 0 472699 260791 66360 60 2445
2447 0 472689 260841 66280 60 2446
2448 0 472703 261067 66160 -1 2447
2449 0 472695 261135 66080 -1 2448
2450 0 472731 261131 66040 -1 2449
2451 0 472815 261185 65960 -1 2450
2452 0 472863 261211 65880 -1 2451
2453 0 472933 261235 65760 -1 2452
2454 0 472981 261207 65640 -1 2453
2455 0 473047 261263 65560 -1 2454
2456 0 471248 259196 67200 128 2427
2457 0 471416 259292 67160 128 2456
2458 0 471410 259276 67120 128 2457
2459 0 471404 259260 67080 128 2458
2460 0 471396 259260 67000 128 2459
2461 0 466956 264720 62880 -1 2390
2462 0 466800 264606 62960 -1 2461
2463 0 466632 264426 63040 -1 2462
2464 0 466376 264386 63080 -1 2463
2465 0 473069 270407 64280 32 2310
2466 0 473117 270431 64320 32 2465
2467 0 473145 270477 64360 32 2466
2468 0 469425.28 265468.34 73280 120 2220
2469 0 469598.2 265527.44 73400 189 2468
2470 0 469726.22 265570.78 73520 198 2469
2471 0 469778.84 265578.5 73640 198 2470
2472 0 469830.28 265613.72 73800 181 2471
2473 0 469853.75 265675.12 73840 181 2472
2474 0 470369.8 266007.22 73840 139 2473
2475 0 470503.94 266118.3 73960 108 2474
2476 0 470553.25 266130.7 74080 108 2475
2477 0 470622.12 266186.8 74200 108 2476
2478 0 470773.84 266277.44 74320 75 2477
2479 0 470894.25 266350.28 74440 98 2478
2480 0 471001.78 266426.78 74560 98 2479
2481 0 471122.1 266471.16 74680 96 2480
2482 0 471216.47 266490.7 74800 60 2481
2483 0 471354.4 266527.2 74920 60 2482
2484 0 471480.7 266562.4 75040 75 2483
2485 0 471567.38 266600.16 75160 71 2484
2486 0 471685.34 266645.97 75280 71 2485
2487 0 471786.97 266678.53 75400 64 2486
2488 0 471931.75 266742.56 75520 64 2487
2489 0 472032.03 266818.6 75640 32 2488
2490 0 472180.62 266934.25 75720 60 2489
2491 0 472340.56 267074.28 75720 96 2490
2492 0 472556.12 267222.4 75640 86 2491
2493 0 473200.22 267682.16 75640 242 2492
2494 0 473199 267686 75680 242 2493
2495 0 473161 268315 75640 -1 2494
2496 0 473103 268339 75560 -1 2495
2497 0 473083 268341 75520 -1 2496
2498 0 473198.2 267690.4 75720 242 2494
2499 0 473243.25 267798.66 75840 186 2498
2500 0 473398.3 267938.06 76000 148 2499
2501 0 473562.2 268023.06 76160 80 2500
2502 0 473842.75 268117.88 76280 71 2501
2503 0 473982.78 268146.5 76400 71 2502
2504 0 474145.94 268274.06 76560 183 2503
2505 0 474203.1 268407.47 76680 139 2504
2506 0 474389.78 268642.62 76840 128 2505
2507 0 474526.72 268813.88 76960 122 2506
2508 0 474556.28 268914.72 77080 122 2507
2509 0 474590.88 268990.94 77200 148 2508
2510 0 474586.12 269027.12 77360 148 2509
2511 0 474469.66 269174.22 77480 71 2510
2512 0 474384.8 269202.5 77560 75 2511
2513 0 474302.2 269264.94 77680 75 2512
2514 0 474278.44 269256 77720 75 2513
2515 0 474205.97 269268.7 77800 64 2514
2516 0 474161.75 269259.72 77880 64 2515
2517 0 474096.2 269195.7 78000 32 2516
2518 0 474006.12 269170.06 78080 32 2517
2519 0 473973.56 269198.28 78160 32 2518
2520 0 474426.56 269238.47 78320 101 2519
2521 0 474512.4 269257.22 78440 128 2520
2522 0 474546.3 269329.94 78560 128 2521
2523 0 474560.25 269352.4 78640 128 2522
2524 0 474664.2 269392.5 78720 71 2523
2525 0 474715.9 269520.25 78720 71 2524
2526 0 474774.78 269532.88 78800 71 2525
2527 0 474776.75 269561.94 78880 40 2526
2528 0 474856.66 269610.47 78960 40 2527
2529 0 475028.7 269694.5 78960 120 2528
2530 0 474960.72 269802.5 78960 120 2529
2531 0 474898.9 269899.88 79040 120 2530
2532 0 475086.94 269979.8 79040 120 2531
2533 0 475194.9 270043.8 79040 120 2532
2534 0 475254.62 270109.97 79120 60 2533
2535 0 475372.75 270240.9 79160 -1 2534
2536 0 475412.7 270381 79160 -1 2535
2537 0 475524.6 270449.06 79160 -1 2536
2538 0 475620.56 270497.1 79160 -1 2537
2539 0 475704.5 270557.16 79160 -1 2538
2540 0 475740.44 270661.22 79160 -1 2539
2541 0 475776.8 270734.2 79120 -1 2540
2542 0 475824 270774.78 79080 -1 2541
2543 0 475936.78 270818.2 79120 -1 2542
2544 0 475992.5 270858.62 79200 -1 2543
2545 0 476113.3 270865.75 79280 -1 2544
2546 0 476260.2 270882.44 79360 -1 2545
2547 0 476496.62 270841.97 79440 -1 2546
2548 0 476660.34 270821.8 79560 -1 2547
2549 0 476709.66 270778.03 79600 -1 2548
2550 0 476813.62 270726 79600 -1 2549
2551 0 476940.53 270625.6 79640 -1 2550
2552 0 477005.06 270577.7 79720 -1 2551
2553 0 477059.16 270577.56 79800 -1 2552
2554 0 477232.34 270514.53 79840 -1 2553
2555 0 477240.75 270550.12 79920 -1 2554
2556 0 477225.62 270570.1 80000 -1 2555
2557 0 477240.47 270553.4 80120 -1 2556
2558 0 477257.7 270525.44 80240 -1 2557
2559 0 477348.9 270510.06 80360 -1 2558
2560 0 477392.9 270530.1 80480 -1 2559
2561 0 477474.72 270597.9 80600 -1 2560
2562 0 477601.2 270661.6 80640 -1 2561
2563 0 477744.47 270678.12 80680 -1 2562
2564 0 477896.34 270638.44 80720 -1 2563
2565 0 478096.4 270666.06 80680 -1 2564
2566 0 478337.25 270641.4 80640 -1 2565
2567 0 478379 270633.5 80600 -1 2566
2568 0 478472.3 270585.5 80560 -1 2567
2569 0 478579.28 270534.12 80520 -1 2568
2570 0 478607.44 270541.75 80400 -1 2569
2571 0 475080.25 269731 79120 113 2532
2572 0 475232 269824 79600 71 2571
2573 0 475392 269824 79800 75 2572
2574 0 475584 269888 80000 60 2573
2575 0 475840 269856 80040 137 2574
2576 0 476032 269792 80200 194 2575
2577 0 476256 269728 80360 163 2576
2578 0 476480 269632 80480 80 2577
2579 0 476704 269536 80640 64 2578
2580 0 476864 269440 80840 71 2579
2581 0 476896 269280 81040 60 2580
2582 0 476896 269120 81240 32 2581
2583 0 476960 269024 81480 108 2582
2584 0 476992 268864 81680 166 2583
2585 0 476768 268832 81800 141 2584
2586 0 476704 268864 82040 71 2585
2587 0 476704 268864 82120 71 2586
2588 0 473166.28 267570.25 75480 230 2493
2589 0 473042.16 267530.9 75360 230 2588
2590 0 469681.78 266063.2 73840 91 2473
2591 0 469577.75 266307.25 73840 75 2590
2592 0 469507.97 266344.03 73880 75 2591
2593 0 469348 266415.97 73880 45 2592
2594 0 469292.03 266483.94 73880 45 2593
2595 0 469244 266547.4 73960 80 2594
2596 0 469127.44 266631.62 74040 80 2595
2597 0 468951.44 266811.6 74040 75 2596
2598 0 468567.47 266955.56 74040 64 2597
2599 0 468199.9 267026.88 74080 51 2598
2600 0 467880.38 267030.25 74200 75 2599
2601 0 467670.12 267014.34 74280 96 2600
2602 0 467634.34 266930.1 74360 96 2601
2603 0 467730.28 266782.06 74360 96 2602
2604 0 467749.4 266787.66 74320 96 2603
2605 0 467754.06 266790.3 74280 96 2604
2606 0 467629.4 267151.06 74160 32 2600
2607 0 467453.34 267191.06 74160 32 2606
2608 0 467345.6 267170.75 74240 32 2607
2609 0 467278.16 267174.4 74280 32 2608
2610 0 467030.2 267270.44 74280 98 2609
2611 0 466902.2 267314.47 74280 98 2610
2612 0 466734.62 267314.16 74360 71 2611
2613 0 466643.8 267364.12 74400 71 2612
2614 0 466556.3 267418.22 74440 51 2613
2615 0 466474.78 267484.28 74520 51 2614
2616 0 466423.66 267522.38 74560 40 2615
2617 0 466324.53 267543.2 74600 40 2616
2618 0 466268.25 267599.9 74640 40 2617
2619 0 466160.6 267687.22 74680 40 2618
2620 0 466036.22 267640 74640 40 2619
2621 0 466016.62 267595.22 74680 40 2620
2622 0 466000.34 267571.2 74760 40 2621
2623 0 465996.44 267542.47 74840 40 2622
2624 0 465952.56 267515.2 74920 -1 2623
2625 0 465888.94 267432.03 74960 -1 2624
2626 0 465828.25 267347.62 75000 -1 2625
2627 0 465788.75 267343.88 75040 -1 2626
2628 0 466102 263929 73840 -1 2209
2629 0 466164 263883 73880 -1 2628
2630 0 466240 263887 73920 -1 2629
2631 0 466304 263847 73960 -1 2630
2632 0 463157.5 263671.4 76120 175 1334
2633 0 463157.12 263760.28 76200 175 2632
2634 0 463149.97 263847 76280 175 2633
2635 0 463122.8 263879.44 76360 175 2634
2636 0 459063.47 255695.45 79360 175 1193
2637 0 459064.44 255722.92 79280 175 2636
2638 0 459073.56 255747.52 79200 175 2637
2639 0 458729.7 256179.67 79200 128 2638
2640 0 458289.72 256391.72 79200 98 2639
2641 0 458085.72 256559.73 79200 80 2640
2642 0 457753.56 256877.25 79120 90 2641
2643 0 457668.7 257004.52 79040 75 2642
2644 0 457497.97 257140.58 78960 64 2643
2645 0 457440.4 257171.19 78880 64 2644
2646 0 457395.25 257213.44 78800 90 2645
2647 0 457362.12 257282.1 78720 90 2646
2648 0 457295.75 257356.16 78640 45 2647
2649 0 457252.66 257433.52 78560 45 2648
2650 0 457182.2 257492.27 78480 45 2649
2651 0 457147.03 257547.17 78400 71 2650
2652 0 457101.1 257619.16 78320 71 2651
2653 0 457049.9 257656.52 78280 71 2652
2654 0 456944.84 257720.66 78200 90 2653
2655 0 456856 257808.31 78120 90 2654
2656 0 456788.88 257872.67 78080 60 2655
2657 0 456602.84 258040.83 78000 107 2656
2658 0 456487.6 258087.39 77920 107 2657
2659 0 456432.53 258132.9 77840 107 2658
2660 0 456280.5 258250.16 77760 75 2659
2661 0 456176.47 258323.05 77680 90 2660
2662 0 456068.88 258420.69 77600 90 2661
2663 0 455881.28 258536.17 77520 90 2662
2664 0 455783.8 258603.98 77440 90 2663
2665 0 455759 258641 77400 125 2664
2666 0 455733.9 258677.72 77360 160 2665
2667 0 455740.44 258654 77280 160 2666
2668 0 455744.25 258673.47 77200 160 2667
2669 0 455728.84 258713.5 77120 164 2668
2670 0 455718 258732.19 77040 164 2669
2671 0 455676.94 258765.19 76960 164 2670
2672 0 455653.7 258797.1 76880 128 2671
2673 0 455602.25 258832.66 76800 128 2672
2674 0 455517.2 258843.78 76720 128 2673
2675 0 455478.25 258884.48 76640 183 2674
2676 0 455459.53 258918.1 76600 183 2675
2677 0 455441 258952.4 76560 183 2676
2678 0 455388.66 258908.72 76480 163 2677
2679 0 455384.97 258885.12 76400 163 2678
2680 0 455344.84 258845.61 76320 139 2679
2681 0 455292.44 258749.05 76240 139 2680
2682 0 455248.75 258696.48 76160 139 2681
2683 0 455778 258718 76160 -1 2682
2684 0 455872 258984 76200 -1 2683
2685 0 455894 259060 76240 -1 2684
2686 0 455157.84 258640.66 76080 175 2682
2687 0 454885.78 258459.1 76000 131 2686
2688 0 454661.62 258312.55 75920 120 2687
2689 0 454381.8 258105.1 75840 186 2688
2690 0 454228.4 258036.27 75760 137 2689
2691 0 454103.88 257941.08 75680 137 2690
2692 0 454007.88 257872.9 75600 115 2691
2693 0 453873.5 257824.27 75520 102 2692
2694 0 453733.84 257772.94 75440 102 2693
2695 0 453576.94 257732.77 75360 98 2694
2696 0 453296.94 257652.8 75360 90 2695
2697 0 453032.9 257644.81 75360 71 2696
2698 0 453013.03 257625.08 75280 71 2697
2699 0 452909.84 257624.48 75200 45 2698
2700 0 452824.3 257617.97 75120 45 2699
2701 0 452798.16 257623.88 75040 75 2700
2702 0 452734.03 257600.1 74960 75 2701
2703 0 452669.56 257576.11 74880 75 2702
2704 0 452636.3 257541.53 74800 60 2703
2705 0 452612.9 257516.88 74720 60 2704
2706 0 452590.28 257484.86 74680 60 2705
2707 0 452568.7 257452.17 74640 60 2706
2708 0 452561 257470 74600 60 2707
2709 0 452553.1 257488.16 74560 86 2708
2710 0 452430.06 257500.28 74480 86 2709
2711 0 452416.28 257483.36 74400 86 2710
2712 0 452290.47 257482.92 74320 51 2711
2713 0 452268.22 257408.5 74240 51 2712
2714 0 452268.25 257401.14 74160 60 2713
2715 0 452269.12 257400.56 74080 60 2714
2716 0 452250.7 257345.77 74000 60 2715
2717 0 452254.66 257331.92 73920 60 2716
2718 0 452275.28 257361.31 73840 81 2717
2719 0 452247.12 257373.64 73760 81 2718
2720 0 452255.22 257357.78 73680 81 2719
2721 0 452206.1 257337.31 73600 90 2720
2722 0 452197.5 257321.03 73520 90 2721
2723 0 452147.47 257248.1 73440 90 2722
2724 0 452090 257157.94 73360 32 2723
2725 0 452091.84 257120.38 73280 32 2724
2726 0 452111.6 257073.45 73200 32 2725
2727 0 452133.3 257016.77 73120 32 2726
2728 0 452215.44 256924.73 73040 32 2727
2729 0 452299.22 256912.98 72960 64 2728
2730 0 452402.3 256877.64 72880 64 2729
2731 0 452523.4 256873.33 72800 101 2730
2732 0 452619.47 256872.5 72720 101 2731
2733 0 452724.34 256867.53 72640 81 2732
2734 0 452775.8 256865.77 72560 81 2733
2735 0 452855.16 256868.22 72480 81 2734
2736 0 452923.1 256868.81 72400 64 2735
2737 0 452962.94 256868.92 72320 64 2736
2738 0 453027.22 256857.53 72240 60 2737
2739 0 453143.22 256893.75 72160 60 2738
2740 0 453203.03 256917.19 72080 60 2739
2741 0 453268.4 256945.12 72000 71 2740
2742 0 453303.22 256997.16 71920 71 2741
2743 0 453350.97 257031.23 71840 86 2742
2744 0 453395.66 257077.75 71760 86 2743
2745 0 453426.84 257112.58 71680 86 2744
2746 0 453499.4 257143.84 71600 64 2745
2747 0 453606.88 257187.9 71520 64 2746
2748 0 453646.66 257216.77 71440 98 2747
2749 0 453726.3 257236.98 71360 98 2748
2750 0 453790.38 257232.52 71280 98 2749
2751 0 453807.5 257223.69 71200 90 2750
2752 0 453842.53 257201.06 71120 90 2751
2753 0 453867.1 257200.11 71040 90 2752
2754 0 453870.97 257181.02 70960 60 2753
2755 0 453886.72 257189.34 70880 60 2754
2756 0 453922.1 257141.28 70800 60 2755
2757 0 453927.44 257084.22 70720 51 2756
2758 0 453889.97 257056.8 70640 51 2757
2759 0 453883.47 257015.06 70560 51 2758
2760 0 453899.06 257035.86 70480 81 2759
2761 0 453915.53 257011.38 70400 81 2760
2762 0 453899.3 256981.02 70320 81 2761
2763 0 453883.1 256953.16 70240 81 2762
2764 0 453839.88 256903.98 70160 140 2763
2765 0 453830.88 256857.64 70080 140 2764
2766 0 453820.16 256835.62 70000 140 2765
2767 0 453815.53 256866.9 69920 148 2766
2768 0 453886.9 256892.27 69840 148 2767
2769 0 453843.2 256860.56 69760 140 2768
2770 0 453842.22 256880.95 69680 140 2769
2771 0 453838.2 256909.08 69600 140 2770
2772 0 453834.1 256917.67 69520 157 2771
2773 0 453815.06 256875.4 69440 157 2772
2774 0 453794.44 256838.1 69360 157 2773
2775 0 453818.75 256865.53 69320 157 2774
2776 0 454026.75 257117.61 69320 157 2775
2777 0 454130.72 257225.61 69320 -1 2776
2778 0 454194.66 257245.88 69360 -1 2777
2779 0 454323.12 257344.14 69400 -1 2778
2780 0 454326.75 257449.77 69360 -1 2779
2781 0 454283 257520 69440 -1 2780
2782 0 454135 257748 69520 -1 2781
2783 0 453770.2 256833.12 69240 157 2775
2784 0 453719.28 256748.97 69160 186 2783
2785 0 453635 256690.48 69080 186 2784
2786 0 453549.94 256659.9 69000 131 2785
2787 0 453438.78 256596.6 68920 131 2786
2788 0 453201.84 256482.86 68840 81 2787
2789 0 453067.06 256365.83 68800 90 2788
2790 0 452902 256245.27 68720 60 2789
2791 0 452795.53 256092.88 68640 51 2790
2792 0 452748 255997.17 68560 51 2791
2793 0 452667.2 255946.75 68480 51 2792
2794 0 452430.1 255765.1 68400 51 2793
2795 0 452375.62 255768.6 68360 90 2794
2796 0 452383.62 255920.6 68360 51 2795
2797 0 452398.16 255981.06 68400 51 2796
2798 0 452430.22 256027.81 68440 51 2797
2799 0 452443.2 256034.83 68480 51 2798
2800 0 452270.53 255700.53 68280 90 2795
2801 0 452202.88 255674.94 68200 32 2800
2802 0 452110.4 255640.98 68120 32 2801
2803 0 452018.72 255584.92 68040 32 2802
2804 0 451976.28 255480.94 67960 32 2803
2805 0 451942.62 255424.92 67880 71 2804
2806 0 451891.25 255348.3 67800 71 2805
2807 0 451815.38 255264.7 67720 75 2806
2808 0 451579.3 255044.84 67720 60 2807
2809 0 451506.53 254692.55 67680 120 2808
2810 0 451538.66 254589.72 67600 120 2809
2811 0 451357.28 254515.9 67560 120 2810
2812 0 451079.47 254433.55 67520 107 2811
2813 0 450698.38 254393.36 67480 71 2812
2814 0 450523.25 254402.73 67400 71 2813
2815 0 450369.56 254429.16 67320 128 2814
2816 0 450268.5 254463.27 67240 128 2815
2817 0 449829 254367.53 67240 101 2816
2818 0 449629 254309.17 67200 51 2817
2819 0 449308.84 254110.34 67200 81 2818
2820 0 449196.03 254096.94 67120 81 2819
2821 0 449050.3 254024.5 67040 81 2820
2822 0 448965.38 253940.97 66960 81 2821
2823 0 448845.3 253729.52 66960 75 2822
2824 0 448609.06 253623.02 66880 80 2823
2825 0 448490.78 253556.55 66840 80 2824
2826 0 448366.44 253475.03 66760 80 2825
2827 0 448352.88 253411.64 66680 80 2826
2828 0 448233.2 253290.92 66600 60 2827
2829 0 448127.88 253228.4 66520 96 2828
2830 0 447860.7 253024.19 66480 32 2829
2831 0 448012.38 253187.94 66400 96 2830
2832 0 448056.9 253177.95 66320 108 2831
2833 0 448097.34 253174.53 66240 108 2832
2834 0 448106.6 253170.58 66160 108 2833
2835 0 448108.78 253191.25 66080 108 2834
2836 0 448147.47 253173.48 66000 32 2835
2837 0 448224.84 253138.75 65920 32 2836
2838 0 448271.5 253088.5 65880 32 2837
2839 0 448318.03 253037.78 65840 32 2838
2840 0 448334.94 252901.58 65800 40 2839
2841 0 448437.78 252752.8 65760 51 2840
2842 0 448438.47 252690.1 65720 51 2841
2843 0 448417.47 252629.39 65640 51 2842
2844 0 448389.1 252601.2 65560 51 2843
2845 0 448354.62 252582.03 65520 45 2844
2846 0 448313.66 252544.9 65480 45 2845
2847 0 448285.94 252525.19 65440 45 2846
2848 0 448261.8 252500.77 65400 45 2847
2849 0 448209.53 252465.56 65320 45 2848
2850 0 448197.72 252436.2 65240 45 2849
2851 0 448149.34 252452.23 65160 45 2850
2852 0 448089.5 252463.45 65080 45 2851
2853 0 448021.4 252476.56 65000 45 2852
2854 0 447973.03 252456.69 64920 45 2853
2855 0 447911.22 252416.25 64840 45 2854
2856 0 447816.66 252388.05 64760 -1 2855
2857 0 447736.75 252353.03 64720 -1 2856
2858 0 447716.97 252320.84 64680 -1 2857
2859 0 447768.56 252214.58 64600 -1 2858
2860 0 447782.06 252171.72 64560 -1 2859
2861 0 447778.28 252143.19 64520 -1 2860
2862 0 447787.38 252117.23 64480 -1 2861
2863 0 447832.3 252079.06 64400 -1 2862
2864 0 447866.75 252092.44 64320 -1 2863
2865 0 447883.38 252119.52 64240 -1 2864
2866 0 447812.7 252788.19 66480 32 2830
2867 0 447756.03 252588.33 66520 32 2866
2868 0 447588.12 252312.3 66520 80 2867
2869 0 447120.44 252235.94 66520 120 2868
2870 0 446632.6 252023.88 66520 136 2869
2871 0 446623.56 252021.69 66560 136 2870
2872 0 446291.9 251415.47 66560 81 2871
2873 0 446107.97 251027.47 66560 122 2872
2874 0 445981.84 250823.4 66640 80 2873
2875 0 445916.47 250619.4 66720 32 2874
2876 0 445887.34 250378.34 66800 32 2875
2877 0 445935.03 250203.47 66880 60 2876
2878 0 445987.72 250020.84 66960 128 2877
2879 0 446020.78 249893.19 67040 128 2878
2880 0 446048.56 249862.98 67120 128 2879
2881 0 445932.4 249699.81 67120 128 2880
2882 0 445880.56 249662.2 67040 128 2881
2883 0 445815.72 249701.7 66960 128 2882
2884 0 445774.44 249660.6 66880 60 2883
2885 0 446098.66 249802.84 67240 128 2880
2886 0 446031.25 249732.86 67320 128 2885
2887 0 445963.78 249701 67400 128 2886
2888 0 445838.28 249658.95 67480 128 2887
2889 0 445657.47 249582.11 67520 -1 2888
2890 0 445582.06 249550.48 67560 -1 2889
2891 0 445450.38 249529.64 67640 -1 2890
2892 0 445322.3 249473.77 67640 -1 2891
2893 0 445118.16 249407.67 67680 -1 2892
2894 0 444997.9 249370.5 67760 -1 2893
2895 0 444924.66 249325.44 67840 -1 2894
2896 0 444872.88 249274.23 67920 -1 2895
2897 0 444828.7 249278.9 67960 -1 2896
2898 0 444659.88 249229.47 68000 -1 2897
2899 0 444419.94 249197.5 68000 -1 2898
2900 0 444159.97 249205.52 68000 -1 2899
2901 0 443884 249161.55 68000 -1 2900
2902 0 443752.03 249149.58 68000 -1 2901
2903 0 443622.62 249146.66 68040 -1 2902
2904 0 443409.97 249177.28 68080 -1 2903
2905 0 443301.84 249182.97 68120 -1 2904
2906 0 445566.34 249541.6 67640 -1 2891
2907 0 445486.25 249523.52 67680 -1 2906
2908 0 445515.84 249480.25 67720 -1 2907
2909 0 445549.9 249394.4 67760 -1 2908
2910 0 445540.6 249309.36 67840 -1 2909
2911 0 445500.66 249182.19 67920 -1 2910
2912 0 445473.72 249097.4 68000 -1 2911
2913 0 445470.75 249020.14 68080 -1 2912
2914 0 445530.44 248893.66 68160 -1 2913
2915 0 445546.16 248861.83 68240 -1 2914
2916 0 445538.1 248829.7 68320 -1 2915
2917 0 445498.6 248769.64 68400 -1 2916
2918 0 445423.22 248705.78 68360 -1 2917
2919 0 445295.22 248613.78 68360 -1 2918
2920 0 445262.6 248569.66 68400 -1 2919
2921 0 445180.97 248501.8 68480 -1 2920
2922 0 445169 248470.17 68520 -1 2921
2923 0 452102.75 255758.12 68000 32 2803
2924 0 452134.75 255926.08 68000 32 2923
2925 0 452096.22 255988.9 67960 32 2924
2926 0 452054.56 256193.14 67920 -1 2925
2927 0 452030.6 256421.1 67920 -1 2926
2928 0 452040.25 256404.89 67960 -1 2927
2929 0 452090.3 256529.5 68000 -1 2928
2930 0 452154.66 256616.95 68040 -1 2929
2931 0 452234.34 256681.48 68000 -1 2930
2932 0 452414.34 256765.47 68000 -1 2931
2933 0 452464.03 256780.8 67960 -1 2932
2934 0 452826.4 256856.98 67920 -1 2933
2935 0 453029.6 256928.02 67960 -1 2934
2936 0 453726.28 256643.6 69880 148 2768
2937 0 453622.22 256519.52 69880 148 2936
2938 0 453411.06 256460.98 69880 148 2937
2939 0 453283.03 256424.98 69880 -1 2938
2940 0 453143.03 256396.95 69880 -1 2939
2941 0 453131.62 256389.39 69960 -1 2940
2942 0 453115.5 256395 70000 -1 2941
2943 0 453098.84 256401.45 70040 -1 2942
2944 0 453113.5 256386.5 69840 -1 2940
2945 0 453083.97 256376.27 69800 -1 2944
2946 0 452986.53 256352.6 69720 -1 2945
2947 0 452934.8 256345.2 69640 -1 2946
2948 0 452711.06 256329.02 69600 -1 2947
2949 0 452602.84 256332.8 69560 -1 2948
2950 0 452490.22 256345.42 69480 -1 2949
2951 0 452307.03 256315.28 69440 -1 2950
2952 0 452234.88 256308.3 69400 -1 2951
2953 0 452210 256290.62 69360 -1 2952
2954 0 452146.53 256286.27 69280 -1 2953
2955 0 452119.28 256288.16 69200 -1 2954
2956 0 452452.22 257328.88 74680 60 2706
2957 0 452440.2 257208.89 74680 60 2956
2958 0 452356.2 257108.89 74680 86 2957
2959 0 452236.8 256996.77 74720 -1 2958
2960 0 452096.75 256800.7 74720 -1 2959
2961 0 451996.06 256696.97 74680 -1 2960
2962 0 451920.66 256644.17 74640 -1 2961
2963 0 451764.56 256469.5 74600 -1 2962
2964 0 451604.78 256392.77 74560 -1 2963
2965 0 451500.75 256332.78 74560 -1 2964
2966 0 451448.72 256208.83 74560 -1 2965
2967 0 451456.72 256084.86 74560 -1 2966
2968 0 451524.62 255921.42 74600 -1 2967
2969 0 451532.6 255876.11 74640 -1 2968
2970 0 451620.56 255805.33 74720 -1 2969
2971 0 451675.88 255657.02 74680 -1 2970
2972 0 451588.56 255577.36 74720 -1 2971
2973 0 451645.3 255480.7 74760 -1 2972
2974 0 451617.3 255372.7 74760 -1 2973
2975 0 451599.47 255374.25 74800 -1 2974
2976 0 451532.7 255344.83 74880 -1 2975
2977 0 451408.62 255200.86 74880 -1 2976
2978 0 451372.5 255129.19 74840 -1 2977
2979 0 451316.53 255052.9 74880 -1 2978
2980 0 451312.75 255016.64 74920 -1 2979
2981 0 451316.9 254989.06 75000 -1 2980
2982 0 451328.78 254873.6 75080 -1 2981
2983 0 451265.94 254754.75 75040 -1 2982
2984 0 451129.9 254682.84 75040 -1 2983
2985 0 450976.97 254477.08 75080 -1 2984
2986 0 450893.03 254389.47 75120 -1 2985
2987 0 450825.12 254364.2 75200 -1 2986
2988 0 450644.5 254294.08 75280 -1 2987
2989 0 450626.66 254293.4 75360 -1 2988
2990 0 455423.56 259442.39 76600 51 2676
2991 0 455358.4 259742.6 76640 75 2990
2992 0 455474.44 259910.62 76640 64 2991
2993 0 455582.53 260138.64 76640 64 2992
2994 0 455605.6 260226.81 76600 64 2993
2995 0 455657.62 260534.97 76600 120 2994
2996 0 455585.62 260655.02 76600 80 2995
2997 0 455614.7 260846.72 76640 80 2996
2998 0 455594.72 261034.73 76640 75 2997
2999 0 455691.22 261134.16 76720 120 2998
3000 0 455728.75 261207.06 76800 120 2999
3001 0 455884.78 261387.06 76800 101 3000
3002 0 455980.78 261611.05 76800 157 3001
3003 0 456206.8 262011.03 76800 163 3002
3004 0 456697.75 262366.28 76720 128 3003
3005 0 456795.3 262410.78 76640 178 3004
3006 0 456874.1 262422.3 76520 178 3005
3007 0 456905.47 262454.1 76400 104 3006
3008 0 457033.12 262533.94 76280 104 3007
3009 0 457081.25 262542.97 76160 45 3008
3010 0 457147.84 262526.28 76080 45 3009
3011 0 457188.4 262579.34 75960 45 3010
3012 0 457259.47 262589.66 75880 45 3011
3013 0 457323.75 262617.97 75800 45 3012
3014 0 457371.97 262670.38 75720 -1 3013
3015 0 457400.56 262715.28 75640 160 3014
3016 0 457420.25 262729.2 75560 160 3015
3017 0 457423.9 262791.56 75480 160 3016
3018 0 457428 262810.03 75400 160 3017
3019 0 457436.06 262874.34 75280 160 3018
3020 0 457416.53 262914.66 75160 160 3019
3021 0 457431.62 262907.03 75080 160 3020
3022 0 457431.5 262906.4 75000 101 3021
3023 0 457491.75 262894.12 74920 101 3022
3024 0 457544.25 262869.28 74840 71 3023
3025 0 457707.62 262866.3 74760 71 3024
3026 0 457931.25 262882.56 74680 80 3025
3027 0 458047.84 262918.1 74600 81 3026
3028 0 458119.2 262970.34 74520 81 3027
3029 0 458186.62 263017.47 74440 81 3028
3030 0 458338.6 263105.2 74360 80 3029
3031 0 458447.28 263149.22 74280 86 3030
3032 0 458607.44 263234.5 74200 86 3031
3033 0 458724.56 263309.8 74080 115 3032
3034 0 458792.84 263402.25 74000 75 3033
3035 0 458856.97 263462.62 73920 75 3034
3036 0 458899.75 263538.5 73840 75 3035
3037 0 458910.62 263619.38 73760 60 3036
3038 0 458925.22 263690.5 73680 60 3037
3039 0 458824.9 263846.22 73600 60 3038
3040 0 458682.47 264009.97 73520 64 3039
3041 0 458602.12 264058.25 73480 64 3040
3042 0 458442.12 264138.4 73440 60 3041
3043 0 458026.22 264394.47 73440 120 3042
3044 0 457504.44 264886.53 73440 148 3043
3045 0 457115.84 265318.84 73480 71 3044
3046 0 456705.4 265813.94 73560 115 3045
3047 0 456593.53 266026.3 73680 136 3046
3048 0 456434.66 266186.72 73760 75 3047
3049 0 456305.5 266458.47 73840 51 3048
3050 0 456347.62 266822.47 73840 80 3049
3051 0 456055.78 267206.53 73840 81 3050
3052 0 455958.6 267410.62 73760 120 3051
3053 0 455994.06 267546.9 73640 120 3052
3054 0 456007.6 267762.2 73520 75 3053
3055 0 455951 267813.78 73440 81 3054
3056 0 455946.3 267818.8 73360 81 3055
3057 0 456009.97 267846.56 73280 81 3056
3058 0 456170.75 268039.12 73200 91 3057
3059 0 456242.9 268174 73120 60 3058
3060 0 456266.94 268503.06 73040 81 3059
3061 0 456289.5 268586.44 73000 81 3060
3062 0 456276.03 268851.66 72920 86 3061
3063 0 456360.03 268986.78 72840 86 3062
3064 0 456328.72 268930.3 72800 86 3063
3065 0 456452.72 268918.28 72800 86 3064
3066 0 456576.94 268869.16 72760 86 3065
3067 0 456628.5 268865.84 72720 86 3066
3068 0 456645 268851.06 72680 86 3067
3069 0 456696.34 268826.66 72640 -1 3068
3070 0 456740.44 268766.9 72600 -1 3069
3071 0 456720.97 268777.88 72560 -1 3070
3072 0 456704.3 268782.78 72520 -1 3071
3073 0 456707.5 268766.8 72480 -1 3072
3074 0 456688.4 268750.7 72440 -1 3073
3075 0 456688 268738.25 72400 -1 3074
3076 0 456667.66 268667.28 72320 -1 3075
3077 0 456677.44 268645.16 72240 -1 3076
3078 0 456749 268619.7 72160 -1 3077
3079 0 456800.6 268628.38 72120 -1 3078
3080 0 456847.4 268661.28 72080 -1 3079
3081 0 456904.9 268667.56 72040 -1 3080
3082 0 456925.1 268701.84 72000 -1 3081
3083 0 456960.28 268682.75 71960 -1 3082
3084 0 457024.25 268612.88 71920 -1 3083
3085 0 457048.6 268606.34 71880 -1 3084
3086 0 457081.06 268599.38 71840 -1 3085
3087 0 457067.5 268610.66 71760 -1 3086
3088 0 457152.4 268593.9 71680 -1 3087
3089 0 457204.2 268578.25 71640 -1 3088
3090 0 457272.7 268566.75 71560 -1 3089
3091 0 457312.25 268578.6 71480 -1 3090
3092 0 457340.38 268594.72 71400 -1 3091
3093 0 456156.9 269039.38 72960 101 3062
3094 0 456033 269075.03 73040 101 3093
3095 0 455997 269159.06 73040 81 3094
3096 0 455932.75 269221.88 73120 81 3095
3097 0 455828.75 269299.25 73200 75 3096
3098 0 455700.1 269330.72 73280 75 3097
3099 0 455580.2 269375.25 73360 75 3098
3100 0 455443.34 269445.97 73440 75 3099
3101 0 455415 269484.66 73480 75 3100
3102 0 455359.25 269562.47 73560 75 3101
3103 0 455332.03 269583.22 73640 75 3102
3104 0 455219.94 269622.8 73720 60 3103
3105 0 455129 269642.1 73800 60 3104
3106 0 455041.8 269678.38 73880 60 3105
3107 0 454947.5 269675.66 73960 98 3106
3108 0 454872.97 269675.2 74040 -1 3107
3109 0 454656.84 269662.12 74120 -1 3108
3110 0 454579.22 269638.38 74160 -1 3109
3111 0 454535.97 269566.8 74200 -1 3110
3112 0 454496.38 269507.28 74240 -1 3111
3113 0 454499.38 269483.44 74280 -1 3112
3114 0 454463.94 269419.16 74360 -1 3113
3115 0 454520.56 269342.6 74440 -1 3114
3116 0 454523.72 269310.03 74520 -1 3115
3117 0 454571.75 269270.94 74600 -1 3116
3118 0 454664.06 269215.2 74680 -1 3117
3119 0 454684.62 269195.22 74720 -1 3118
3120 0 454733.5 269133.12 74760 -1 3119
3121 0 454848.56 269010.6 74800 -1 3120
3122 0 455028.62 268802.47 74800 -1 3121
3123 0 455144.62 268706.4 74800 -1 3122
3124 0 455296.06 268567 74680 -1 3123
3125 0 455311.78 268534.72 74600 -1 3124
3126 0 455037.22 269735.97 73480 60 3100
3127 0 454691.34 269854.28 73440 90 3126
3128 0 454412.1 269987.1 73400 81 3127
3129 0 453564.3 270555.06 73400 148 3128
3130 0 453300.2 270691.12 73360 75 3129
3131 0 452969.47 270954.16 73120 40 3130
3132 0 452607.88 271075.6 73040 32 3131
3133 0 452095.97 271247.72 73040 71 3132
3134 0 451888.03 271351.78 73040 71 3133
3135 0 451826.44 271406.03 72960 75 3134
3136 0 451505.2 271675.28 72880 80 3135
3137 0 451468.8 271715.06 72800 98 3136
3138 0 451454.4 271740.22 72720 98 3137
3139 0 451316.72 271783.25 72640 98 3138
3140 0 451204.28 271842.6 72560 60 3139
3141 0 451017.7 271886.06 72480 64 3140
3142 0 450869.03 271875.34 72400 64 3141
3143 0 450743.47 271898.72 72320 60 3142
3144 0 450541.38 271936 72240 71 3143
3145 0 450472.53 271938.66 72160 71 3144
3146 0 450393.6 271944.4 72080 71 3145
3147 0 450242.7 271979.9 72000 71 3146
3148 0 450072.28 272045.75 71920 -1 3147
3149 0 450047 272094.12 71840 -1 3148
3150 0 450015 272138.94 71760 -1 3149
3151 0 449913.5 272170.34 71680 -1 3150
3152 0 449859.9 272195.3 71600 -1 3151
3153 0 449678.97 272206.78 71480 -1 3152
3154 0 449602.62 272195 71400 -1 3153
3155 0 449511.03 272145.72 71320 -1 3154
3156 0 449454.88 272116.06 71240 -1 3155
3157 0 449427 272087.16 71160 -1 3156
3158 0 449423.12 272051.53 71080 -1 3157
3159 0 449370.1 271978.9 71000 -1 3158
3160 0 449378.84 271927.94 70920 -1 3159
3161 0 449370.94 271915.22 70840 -1 3160
3162 0 449378.66 271890.88 70760 -1 3161
3163 0 449410.94 271857.88 70680 -1 3162
3164 0 449436.75 271793.97 70600 -1 3163
3165 0 449656.75 271581.88 70600 -1 3164
3166 0 449464.8 271169.9 70600 -1 3165
3167 0 449364.88 271011.66 70560 -1 3166
3168 0 449336.84 270915.78 70520 -1 3167
3169 0 449356.12 270766.97 70480 -1 3168
3170 0 449351.8 270780.3 70400 -1 3169
3171 0 449367.94 270743.9 70320 -1 3170
3172 0 449392.53 270699.53 70240 -1 3171
3173 0 449384.4 270695.1 70160 -1 3172
3174 0 449385.78 270679.9 70080 -1 3173
3175 0 449373.25 270663.2 70000 -1 3174
3176 0 449372.06 270663.1 69880 -1 3175
3177 0 449385.2 270667.06 69800 -1 3176
3178 0 449368.5 270650.16 69720 -1 3177
3179 0 449336.5 270652.4 69640 -1 3178
3180 0 449284.6 270642.47 69560 -1 3179
3181 0 449292.5 270651.28 69480 -1 3180
3182 0 449224.62 270640.12 69360 -1 3181
3183 0 449192.47 270626.84 69280 -1 3182
3184 0 449143.9 270616.06 69160 -1 3183
3185 0 449100.53 270626.22 69080 -1 3184
3186 0 448720.5 270630.4 69080 -1 3185
3187 0 448644 270636 69040 -1 3186
3188 0 448492.3 270648.2 68960 -1 3187
3189 0 448496.78 270642.8 68880 -1 3188
3190 0 448389.22 270685.97 69000 -1 3189
3191 0 448354 270700.44 69040 -1 3190
3192 0 448270 270856.56 69040 -1 3191
3193 0 448274.56 270925.2 69120 -1 3192
3194 0 448266.94 271012.97 69200 -1 3193
3195 0 448230.66 271070.75 69280 -1 3194
3196 0 448170.78 271104.5 69360 -1 3195
3197 0 448102.84 271179.94 69440 -1 3196
3198 0 448027.28 271255.53 69520 -1 3197
3199 0 447978.6 271371.3 69600 -1 3198
3200 0 447974.56 271496.5 69640 -1 3199
3201 0 447967.28 271559.72 69680 -1 3200
3202 0 447938.53 271731.12 69720 -1 3201
3203 0 447961.6 271816.47 69760 -1 3202
3204 0 447917.16 271939.3 69800 -1 3203
3205 0 447893.44 272030.4 69840 -1 3204
3206 0 447852.28 272067.62 69920 -1 3205
3207 0 447834.03 272139.6 70000 -1 3206
3208 0 447800.56 272252.3 70080 -1 3207
3209 0 447788.56 272392.25 70080 -1 3208
3210 0 448367.2 270496 69000 -1 3190
3211 0 448395.94 270380.16 69040 -1 3210
3212 0 448422.44 270294.34 69080 -1 3211
3213 0 448537.8 270175.9 69160 -1 3212
3214 0 448578.94 270153.44 69200 -1 3213
3215 0 448622.56 270114.94 69280 -1 3214
3216 0 448666.62 270100.16 69360 -1 3215
3217 0 448614.62 270087.9 69440 -1 3216
3218 0 448607.25 270030.9 69520 -1 3217
3219 0 448626.56 270011.62 69600 -1 3218
3220 0 448638.84 269999.7 69680 -1 3219
3221 0 448637.62 270043.72 69760 -1 3220
3222 0 448686.94 270034.75 69840 -1 3221
3223 0 448702.28 270063.53 69920 -1 3222
3224 0 448712.4 270071.75 69960 -1 3223
3225 0 448723.1 270079.3 70000 -1 3224
3226 0 448798.3 270071.2 70120 -1 3225
3227 0 448854.84 270083.16 70200 -1 3226
3228 0 448878.2 270071.5 70280 -1 3227
3229 0 448878.2 270071.5 70280 -1 3228
3230 0 448938.5 270003.16 70360 -1 3229
3231 0 448974.62 269987.44 70440 -1 3230
3232 0 448969.9 269967.22 70480 -1 3231
3233 0 448978.8 269955.84 70560 -1 3232
3234 0 448994.12 269915.16 70640 -1 3233
3235 0 449002.66 269895.66 70720 -1 3234
3236 0 449014.84 269879.66 70800 -1 3235
3237 0 449006.4 269883.22 70840 -1 3236
3238 0 448990.7 269876.28 70920 -1 3237
3239 0 448937.97 269871.56 71000 -1 3238
3240 0 448919.12 269855.5 71080 -1 3239
3241 0 448894.84 269839.28 71160 -1 3240
3242 0 448850.78 269827.66 71240 -1 3241
3243 0 448786.47 269847.47 71320 -1 3242
3244 0 448761.9 269842.88 71400 -1 3243
3245 0 448742.38 269859.25 71480 -1 3244
3246 0 448705.9 269839.47 71560 -1 3245
3247 0 448686.9 269822.5 71640 -1 3246
3248 0 448634.66 269797.25 71720 -1 3247
3249 0 448594.56 269764.2 71800 -1 3248
3250 0 448550.28 269731.16 71880 -1 3249
3251 0 448531.06 269698 71920 -1 3250
3252 0 448482.66 269664.9 72000 -1 3251
3253 0 448466.88 269620.72 72080 -1 3252
3254 0 448381.9 269559.5 72160 -1 3253
3255 0 448212.03 269491.56 72240 -1 3254
3256 0 448092.06 269439.6 72240 -1 3255
3257 0 448035.2 269407.62 72200 -1 3256
3258 0 447973.9 269383.56 72160 -1 3257
3259 0 447934.75 269350.6 72120 -1 3258
3260 0 447842.53 269304.78 72080 -1 3259
3261 0 447686.72 269314.62 72120 -1 3260
3262 0 447541.94 269291.7 72160 -1 3261
3263 0 447475.12 269263.78 72200 -1 3262
3264 0 447420.16 269187.66 72240 -1 3263
3265 0 447361.56 269050.66 72320 -1 3264
3266 0 447287.53 268974.66 72320 -1 3265
3267 0 448790.6 270083.9 69440 -1 3216
3268 0 448817.25 270066.9 69520 -1 3267
3269 0 448856.6 270063.6 69600 -1 3268
3270 0 448924.88 270059.66 69680 -1 3269
3271 0 448987.7 270059.7 69760 -1 3270
3272 0 449084.97 270038.75 69840 -1 3271
3273 0 449172.28 270007.5 69920 -1 3272
3274 0 449209.03 270003.22 70000 -1 3273
3275 0 449217.78 269995.9 70080 -1 3274
3276 0 449207.94 270023.25 70160 -1 3275
3277 0 449208.38 270059.62 70240 -1 3276
3278 0 449224.1 270079.88 70320 -1 3277
3279 0 449239.84 270116.25 70400 -1 3278
3280 0 449247.88 270119.16 70480 -1 3279
3281 0 449272.78 270083.78 70560 -1 3280
3282 0 449272.16 270055.16 70640 -1 3281
3283 0 449260.62 270015.66 70720 -1 3282
3284 0 449244.78 269959.62 70800 -1 3283
3285 0 449204.3 269832.47 70880 -1 3284
3286 0 449180.16 269795.44 70960 -1 3285
3287 0 449104.2 269799.3 71040 -1 3286
3288 0 449048.84 269799.06 71120 -1 3287
3289 0 449020.84 269787.28 71160 -1 3288
3290 0 448956.75 269731.62 71240 -1 3289
3291 0 448872.94 269683.7 71320 -1 3290
3292 0 448771.88 269658.94 71400 -1 3291
3293 0 448716.3 269659.28 71480 -1 3292
3294 0 448691.9 269603.44 71560 -1 3293
3295 0 448677.97 269596.03 71600 -1 3294
3296 0 448637.97 269504.06 71600 -1 3295
3297 0 448534 269480.06 71600 -1 3296
3298 0 448380.84 269358.66 71640 -1 3297
3299 0 448217.62 269304.4 71600 -1 3298
3300 0 456244.94 268963.03 73040 101 3094
3301 0 456259 269011.78 73160 101 3300
3302 0 456256.72 269022.78 73240 101 3301
3303 0 464276.53 246815.44 86680 40 223
3304 0 464831.8 246505.92 86680 134 3303
3305 0 465289.06 246322.48 86760 178 3304
3306 0 466097.34 246204.33 86840 256 3305
3307 0 466138.88 246192.3 86920 256 3306
3308 0 466287.84 246170.12 87000 259 3307
3309 0 466544.12 246065.39 87080 226 3308
3310 0 466752.4 245901.4 87160 235 3309
3311 0 466915.25 245851.88 87240 235 3310
3312 0 466999.7 245796.02 87320 234 3311
3313 0 467367.94 245720.56 87320 245 3312
3314 0 467696 245559.52 87400 237 3313
3315 0 467896.12 245463.3 87480 209 3314
3316 0 467996 245356.78 87560 160 3315
3317 0 468084.9 245330.17 87640 164 3316
3318 0 468183.94 245239.77 87720 164 3317
3319 0 468426.84 245168.73 87800 243 3318
3320 0 468607.06 245132.72 87920 160 3319
3321 0 469015.56 244976.67 88000 226 3320
3322 0 469309.47 244917.47 88080 209 3321
3323 0 469526.1 244814.16 88160 224 3322
3324 0 469674.47 244754.77 88240 228 3323
3325 0 469777.97 244674.36 88320 228 3324
3326 0 470012.22 244620.22 88400 209 3325
3327 0 470112.38 244592.36 88480 209 3326
3328 0 470416.6 244483.25 88560 256 3327
3329 0 470605.44 244467.38 88640 256 3328
3330 0 470595.56 243976.53 88720 226 3329
3331 0 470550.66 243665.95 88800 181 3330
3332 0 470491.97 243564.38 88880 120 3331
3333 0 470468.6 243453.53 88960 120 3332
3334 0 470536.78 243358.55 89040 120 3333
3335 0 470586.03 243165.14 89120 86 3334
3336 0 470690.72 243094.98 89200 163 3335
3337 0 470812.78 243029.77 89280 164 3336
3338 0 471124.34 242841.75 89360 71 3337
3339 0 471162.53 242847.3 89440 71 3338
3340 0 471435.44 242639.16 89520 137 3339
3341 0 471592.5 242634.25 89600 189 3340
3342 0 472339.16 242245.42 89680 178 3341
3343 0 472709.12 242084.14 89760 212 3342
3344 0 472787.38 242022.8 89840 217 3343
3345 0 472794.97 242006.64 89920 217 3344
3346 0 473268.28 241775.55 90000 176 3345
3347 0 473466.12 241687.95 90080 189 3346
3348 0 473697.1 241638.94 90160 185 3347
3349 0 473897.94 241582.28 90240 194 3348
3350 0 474006.7 241522.23 90320 194 3349
3351 0 474179.8 241404.22 90400 197 3350
3352 0 474254.03 241427.69 90480 189 3351
3353 0 474381.84 241327.12 90520 189 3352
3354 0 474494.28 241182.16 90560 189 3353
3355 0 473681.84 241276.34 90600 194 3354
3356 0 476391.34 241259.02 90640 40 3355
3357 0 476707.53 240969.38 90680 -1 3356
3358 0 476752.47 240850.78 90760 80 3357
3359 0 476923.97 240665.34 90840 80 3358
3360 0 477132.3 240516.22 90920 140 3359
3361 0 477271.47 240448.17 90960 140 3360
3362 0 477583.06 240302.08 91040 120 3361
3363 0 477549.4 240231.17 91120 120 3362
3364 0 477798.5 240060.92 91200 136 3363
3365 0 478162.6 239846.22 91280 131 3364
3366 0 478445.84 239640.1 91360 204 3365
3367 0 478569.16 239538.36 91440 190 3366
3368 0 478657.62 239378.67 91520 164 3367
3369 0 478722.6 239207.36 91600 164 3368
3370 0 478855.88 239032.77 91680 163 3369
3371 0 478870.44 238885.78 91760 157 3370
3372 0 478934.16 238724.77 91840 219 3371
3373 0 478971.47 238629.67 91920 219 3372
3374 0 479011.3 238510.28 92000 135 3373
3375 0 479069.03 238457.58 92080 135 3374
3376 0 479171.44 238330.38 92160 178 3375
3377 0 479274.34 238191.27 92240 178 3376
3378 0 479978.47 237419.44 92320 197 3377
3379 0 480133.47 237212.3 92400 256 3378
3380 0 480227.34 237137.97 92480 256 3379
3381 0 480221.4 237131.47 92560 256 3380
3382 0 480594.03 236591.3 92560 270 3381
3383 0 480879.34 236396.5 92640 224 3382
3384 0 481079.38 236198.06 92760 166 3383
3385 0 481513.3 235808.75 92840 217 3384
3386 0 481630.12 235428.12 92920 286 3385
3387 0 481637 235377.86 93000 286 3386
3388 0 481658.25 235169.25 93080 286 3387
3389 0 481657.4 235059.33 93200 260 3388
3390 0 481713.72 234946.48 93320 260 3389
3391 0 481823.62 234755.19 93440 235 3390
3392 0 481929.22 234659.94 93560 235 3391
3393 0 482028.75 234574.23 93640 200 3392
3394 0 482055.25 234562.1 93720 200 3393
3395 0 482109.38 234544.89 93800 200 3394
3396 0 482229.3 234514.31 93920 178 3395
3397 0 482296.78 234470.45 94040 178 3396
3398 0 482378.44 234365.83 94120 163 3397
3399 0 482398.62 234297.1 94200 163 3398
3400 0 482443.8 234101.52 94280 175 3399
3401 0 482501.22 234033.77 94360 227 3400
3402 0 482544.62 233937.84 94480 227 3401
3403 0 482630.34 233758.31 94600 237 3402
3404 0 482644.1 233607.58 94720 264 3403
3405 0 482697.56 233475.94 94800 264 3404
3406 0 482698.72 233376.9 94880 277 3405
3407 0 482766.53 233275.55 94960 277 3406
3408 0 482930.7 232975.38 95040 181 3407
3409 0 483001.12 232861.52 95120 175 3408
3410 0 483157.72 232586.61 95200 175 3409
3411 0 483256.7 232499 95280 175 3410
3412 0 483371.38 232357.1 95360 153 3411
3413 0 483413.38 232014.86 95440 200 3412
3414 0 483387.25 231780.02 95520 134 3413
3415 0 483384 231678.6 95640 224 3414
3416 0 483329.62 231458.94 95760 206 3415
3417 0 483332.6 231389.22 95840 206 3416
3418 0 483311.4 231321.31 95920 206 3417
3419 0 483267.06 231274.44 96000 206 3418
3420 0 483279 231146.22 96080 157 3419
3421 0 483285.5 231126.86 96160 157 3420
3422 0 483258.94 231123.81 96240 153 3421
3423 0 483259.5 231003.72 96320 153 3422
3424 0 483266.2 230966.17 96400 140 3423
3425 0 483283.75 230969.72 96520 140 3424
3426 0 483284.8 230957.67 96600 140 3425
3427 0 483286 230899.83 96680 120 3426
3428 0 483307.5 230845.62 96800 120 3427
3429 0 483364.6 230763.05 96880 120 3428
3430 0 483419.3 230699.88 96960 134 3429
3431 0 483612.03 230551.5 97040 202 3430
3432 0 483903.72 230350.83 97040 186 3431
3433 0 483888.6 230279.42 97120 186 3432
3434 0 483856.12 230235.06 97200 186 3433
3435 0 483922.97 230176.27 97280 186 3434
3436 0 484018.5 230062.98 97360 277 3435
3437 0 484144.06 229925.88 97440 277 3436
3438 0 484152.97 229907.61 97520 277 3437
3439 0 484245.12 229800.98 97600 277 3438
3440 0 484291.56 229776.33 97680 240 3439
3441 0 484330.53 229651.67 97760 240 3440
3442 0 484386.2 229495.89 97840 200 3441
3443 0 484452.34 229415.53 97920 200 3442
3444 0 484476.28 229355 98040 164 3443
3445 0 484485.66 229308.1 98120 164 3444
3446 0 484519.53 229312.11 98200 181 3445
3447 0 484513.25 229274.88 98280 181 3446
3448 0 484530.97 229195.19 98360 181 3447
3449 0 484564.7 229158.4 98440 181 3448
3450 0 484598.88 229080.73 98520 181 3449
3451 0 484626.78 229038.06 98600 181 3450
3452 0 484673.7 228962.64 98680 80 3451
3453 0 484675.38 228879.33 98760 80 3452
3454 0 484681.22 228839.03 98840 91 3453
3455 0 484708.75 228762.77 98920 91 3454
3456 0 484733.6 228630.62 99040 134 3455
3457 0 484724.03 228606.47 99120 134 3456
3458 0 484764.7 228557.64 99200 137 3457
3459 0 484884.34 228482.92 99280 137 3458
3460 0 484926.78 228407.9 99360 40 3459
3461 0 485026.75 228382.72 99440 40 3460
3462 0 485107.56 228380 99520 98 3461
3463 0 485157.66 228353.75 99600 98 3462
3464 0 485213.22 228288.53 99680 98 3463
3465 0 485287.72 228266.28 99760 75 3464
3466 0 485429.38 228142.72 99840 75 3465
3467 0 485569.16 228047.58 99920 75 3466
3468 0 485640.1 227966.23 1e+05 75 3467
3469 0 485741.47 227889.06 100080 51 3468
3470 0 485791.34 227783.27 100160 102 3469
3471 0 485851.34 227638.03 100280 102 3470
3472 0 485904 227553.03 100360 131 3471
3473 0 485978.3 227396.31 100440 131 3472
3474 0 486017.4 227316.48 100520 139 3473
3475 0 486052.3 227202.05 100600 139 3474
3476 0 486099.72 227154.23 100680 139 3475
3477 0 486172.94 227084.47 100760 124 3476
3478 0 486190.12 227063.1 100840 124 3477
3479 0 486261.53 227040.16 100920 124 3478
3480 0 486303.75 227008.69 101000 64 3479
3481 0 486386.12 226986 101080 64 3480
3482 0 486432.6 226960.64 101160 115 3481
3483 0 486498.56 226917.75 101240 115 3482
3484 0 486517.1 226911.47 101320 115 3483
3485 0 486545.53 226882.25 101400 104 3484
3486 0 486597 226859.55 101480 104 3485
3487 0 486638.34 226796.92 101560 104 3486
3488 0 486696.66 226659.38 101640 120 3487
3489 0 486753.6 226554.17 101720 120 3488
3490 0 486830.53 226452.77 101800 136 3489
3491 0 486892.6 226369.4 101880 136 3490
3492 0 486921.5 226306.9 101960 134 3491
3493 0 486940.8 226198.5 102040 134 3492
3494 0 486992.38 226158.52 102120 122 3493
3495 0 486999.47 226062.66 102200 122 3494
3496 0 487010.84 225978.6 102280 122 3495
3497 0 487023.3 225931.28 102360 122 3496
3498 0 487043.06 225811.89 102440 137 3497
3499 0 487058 225711.83 102520 137 3498
3500 0 487066.97 225647.06 102600 75 3499
3501 0 487084.1 225441.7 102720 75 3500
3502 0 487069.16 225268.83 102800 80 3501
3503 0 487009.28 225204.31 102920 128 3502
3504 0 486978.8 225155.42 102960 128 3503
3505 0 486958.94 225083.31 103040 128 3504
3506 0 486951.12 224908.77 103160 189 3505
3507 0 486960.22 224744.98 103240 107 3506
3508 0 487106.72 224689.92 103360 163 3507
3509 0 487133.34 224662.23 103440 163 3508
3510 0 487221 224682.77 103520 163 3509
3511 0 487308.4 224666.84 103600 131 3510
3512 0 487441.53 224646.53 103680 131 3511
3513 0 487598.6 224590.2 103760 181 3512
3514 0 487690 224490.02 103840 160 3513
3515 0 487824.9 224311.1 103920 160 3514
3516 0 487944.34 224198.61 104000 160 3515
3517 0 487990 224113.66 104080 160 3516
3518 0 488218.25 223989.92 104160 164 3517
3519 0 488251.22 223915.14 104240 164 3518
3520 0 488275.25 223925.58 104320 164 3519
3521 0 488319.3 223874.53 104400 164 3520
3522 0 488390.75 223518.16 104480 164 3521
3523 0 488414.12 223434.75 104560 164 3522
3524 0 488396.94 223371.56 104640 124 3523
3525 0 488381.22 223353.02 104720 124 3524
3526 0 488398.97 223276.36 104800 124 3525
3527 0 488421.2 223176.28 104920 131 3526
3528 0 488487.84 223096.52 105000 40 3527
3529 0 488637.97 222865.94 105080 80 3528
3530 0 488677.78 222756.25 105200 80 3529
3531 0 488902.7 222525.17 105280 136 3530
3532 0 488945.7 222394.94 105360 122 3531
3533 0 488986.34 222214.4 105400 156 3532
3534 0 489074.34 222177.81 105480 156 3533
3535 0 489077.12 222068.64 105560 202 3534
3536 0 489071.5 221969.56 105680 202 3535
3537 0 489105.4 221854.61 105800 197 3536
3538 0 489181.03 221778.7 105880 178 3537
3539 0 489234.38 221692.55 105960 178 3538
3540 0 489276.56 221659.81 106040 178 3539
3541 0 489246.75 221553.47 106120 120 3540
3542 0 489288.5 221495.62 106200 120 3541
3543 0 489325.2 221432.05 106280 120 3542
3544 0 489320.34 221284.11 106360 115 3543
3545 0 489352.2 221218.25 106440 115 3544
3546 0 489349.94 221075.66 106520 120 3545
3547 0 489417.25 220890.28 106640 137 3546
3548 0 489546.28 220616.84 106760 163 3547
3549 0 489576.47 220517.47 106840 163 3548
3550 0 489571.25 220420.86 106960 163 3549
3551 0 489607.25 220334.75 107080 163 3550
3552 0 489621.2 220258.47 107200 178 3551
3553 0 489620.84 220163.9 107360 153 3552
3554 0 489636.66 219941.84 107480 51 3553
3555 0 489615.28 220023.72 107600 51 3554
3556 0 489669.53 219964.88 107720 51 3555
3557 0 489776.78 219813.88 107840 75 3556
3558 0 489809.66 219706.69 107960 75 3557
3559 0 489908.38 219662.58 108080 71 3558
3560 0 490044.03 219599.34 108200 71 3559
3561 0 490139.66 219461.6 108320 75 3560
3562 0 490242.75 219359.28 108440 164 3561
3563 0 490248.34 219209.8 108560 164 3562
3564 0 490349.97 219109.66 108640 120 3563
3565 0 490399.2 218910.88 108720 128 3564
3566 0 490416.22 218781.61 108800 128 3565
3567 0 490361.22 218570.12 108920 166 3566
3568 0 490365.8 218381.7 108960 175 3567
3569 0 490368.2 218173.84 109040 186 3568
3570 0 490382.3 218013.45 109120 200 3569
3571 0 490406.94 217947.83 109200 200 3570
3572 0 490476.44 217804.98 109280 214 3571
3573 0 490522.94 217739.5 109360 214 3572
3574 0 490538.2 217738.42 109480 214 3573
3575 0 490553.06 217675.67 109600 208 3574
3576 0 490559.34 217590.45 109680 208 3575
3577 0 490565.75 217534.4 109800 204 3576
3578 0 490600.97 217479.84 109920 204 3577
3579 0 490602 217415.86 110040 140 3578
3580 0 490591.72 217372.9 110160 140 3579
3581 0 490594.75 217345.56 110280 140 3580
3582 0 490541.22 217246.67 110400 160 3581
3583 0 490501.03 217184.23 110520 164 3582
3584 0 490477.75 217119 110640 164 3583
3585 0 490444.75 216968.61 110760 197 3584
3586 0 490400.56 216821.45 110880 197 3585
3587 0 490359.53 216717.48 111000 218 3586
3588 0 490394.62 216567.16 111080 186 3587
3589 0 490428.75 216479.48 111200 186 3588
3590 0 490434.75 216316.06 111320 154 3589
3591 0 490435.16 216167.66 111400 172 3590
3592 0 490408.28 216045 111520 172 3591
3593 0 490387.4 215902.64 111640 172 3592
3594 0 490366.7 215756.56 111720 202 3593
3595 0 490384.25 215630.39 111800 202 3594
3596 0 490359.47 215587.53 111880 245 3595
3597 0 490324.16 215556.33 111960 245 3596
3598 0 490384.56 215488.42 112040 245 3597
3599 0 490348.2 215367.06 112120 204 3598
3600 0 490360.53 215273.48 112240 204 3599
3601 0 490354.28 215264.47 112360 153 3600
3602 0 490415.75 215190.86 112480 153 3601
3603 0 490413.6 215114.44 112600 178 3602
3604 0 490426.8 214977.64 112720 178 3603
3605 0 490408.78 214850.78 112800 192 3604
3606 0 490399.1 214777.53 112880 192 3605
3607 0 490375.34 214698.84 113000 208 3606
3608 0 490344.78 214575.05 113120 196 3607
3609 0 490321.7 214443.27 113200 196 3608
3610 0 490250.62 214412.78 113280 206 3609
3611 0 490208.78 214327.27 113400 206 3610
3612 0 490172 214213.28 113480 154 3611
3613 0 490101.78 214135.7 113600 154 3612
3614 0 490030.78 214084.05 113680 140 3613
3615 0 489996.4 213991.75 113800 140 3614
3616 0 489938.62 213879.73 113920 168 3615
3617 0 489880.62 213841.19 114040 148 3616
3618 0 489780.44 213777.28 114160 148 3617
3619 0 489674.8 213711.16 114280 75 3618
3620 0 489606.56 213627 114400 75 3619
3621 0 489508.4 213533.53 114520 137 3620
3622 0 489443.5 213492.05 114640 137 3621
3623 0 489378.22 213471.89 114760 137 3622
3624 0 489338.84 213404.19 114880 102 3623
3625 0 489241.72 213271.94 115000 102 3624
3626 0 489106.5 213079.94 115120 128 3625
3627 0 489008.3 212944.11 115200 154 3626
3628 0 488946.75 212789.8 115280 164 3627
3629 0 488848.4 212639.88 115320 164 3628
3630 0 488808.44 212521.27 115400 172 3629
3631 0 488736.84 212418.4 115480 189 3630
3632 0 488619.4 212169.42 115560 202 3631
3633 0 488369.38 211914.72 115640 186 3632
3634 0 488247.4 211757.3 115720 134 3633
3635 0 488210.7 211720.5 115800 134 3634
3636 0 488128.5 211602.3 115880 104 3635
3637 0 488039.94 211547.89 116000 128 3636
3638 0 487986.3 211490.92 116080 128 3637
3639 0 487931 211478.16 116160 186 3638
3640 0 487927.47 211450.7 116240 186 3639
3641 0 487904.12 211410.61 116320 186 3640
3642 0 487837.16 211379.16 116440 178 3641
3643 0 487810.6 211330.25 116520 178 3642
3644 0 487794.12 211277.61 116640 178 3643
3645 0 487719.8 211146.08 116720 131 3644
3646 0 487751.78 211052.67 116800 186 3645
3647 0 487674.75 210867.34 116880 120 3646
3648 0 487480.38 210634.89 116960 154 3647
3649 0 487447.88 210478.28 117040 154 3648
3650 0 487281.12 210297.25 117120 163 3649
3651 0 487188.84 209906.73 117200 186 3650
3652 0 487068.8 209639.38 117320 163 3651
3653 0 486772.78 209335.23 117320 96 3652
3654 0 486735.84 209201.16 117520 96 3653
3655 0 486730.7 209142.81 117600 96 3654
3656 0 486727.06 209122.89 117720 160 3655
3657 0 486702.84 209062.02 117880 186 3656
3658 0 486758.66 208986.84 117960 186 3657
3659 0 486751.75 208921.47 118080 186 3658
3660 0 486691.7 208705.58 118200 203 3659
3661 0 486731.34 208530.17 118280 178 3660
3662 0 486738.47 208394.89 118400 178 3661
3663 0 486780.72 208281.81 118520 205 3662
3664 0 486826.25 208151.33 118640 204 3663
3665 0 486888.56 208080.62 118760 204 3664
3666 0 486876.84 207897.95 118880 148 3665
3667 0 486808.84 207721.44 119000 163 3666
3668 0 486693.66 207521.8 119120 160 3667
3669 0 486533.44 207362.61 119240 137 3668
3670 0 486480.9 207278.19 119360 163 3669
3671 0 486410.78 207058.62 119480 108 3670
3672 0 486367.28 206896.88 119560 150 3671
3673 0 486306.4 206597.36 119640 139 3672
3674 0 486193.44 206348.98 119760 186 3673
3675 0 486141.75 206143.97 119840 178 3674
3676 0 486170.5 205972.81 119920 178 3675
3677 0 486125.88 205893.19 120040 163 3676
3678 0 486095.62 205775.23 120120 153 3677
3679 0 486123.6 205756.05 120240 153 3678
3680 0 486176.1 205688.08 120360 153 3679
3681 0 486221.22 205611.33 120440 164 3680
3682 0 486279.22 205542.14 120560 164 3681
3683 0 486284.22 205317.5 120680 164 3682
3684 0 486427.94 205008.94 120800 229 3683
3685 0 486404.56 204695.81 120880 228 3684
3686 0 486298.06 204543.42 121000 226 3685
3687 0 486122.56 204329.45 121120 32 3686
3688 0 485959.2 204068.45 121160 32 3687
3689 0 485878.38 203867.12 121280 122 3688
3690 0 485814.9 203414.03 121400 175 3689
3691 0 485784.56 203117.97 121520 153 3690
3692 0 485732.9 202825.89 121640 153 3691
3693 0 485701.78 202644.66 121720 189 3692
3694 0 485605.7 202482.2 121840 166 3693
3695 0 485605.47 202390.67 121960 128 3694
3696 0 485530.56 202188.53 122080 64 3695
3697 0 485469.62 202059.67 122200 64 3696
3698 0 485427.66 202013.03 122320 183 3697
3699 0 485377.53 201867.72 122440 183 3698
3700 0 485328.9 201798.62 122520 157 3699
3701 0 485292.88 201732.48 122600 157 3700
3702 0 485236.5 201524.39 122720 141 3701
3703 0 485176.22 201388.02 122840 156 3702
3704 0 485154.9 201098.08 122960 101 3703
3705 0 485111.03 200899.64 123080 150 3704
3706 0 485041.06 200697.17 123160 156 3705
3707 0 485029.25 200538.84 123280 137 3706
3708 0 484957.12 200375.11 123360 140 3707
3709 0 485006.72 200112.73 123480 148 3708
3710 0 485055.2 200010.34 123560 148 3709
3711 0 485087.8 200003.52 123640 96 3710
3712 0 485096.28 199937.88 123720 96 3711
3713 0 485136.9 199915.6 123840 96 3712
3714 0 485216.38 199885.12 123920 122 3713
3715 0 485257.44 199911.61 124000 122 3714
3716 0 485343.53 199871.67 124080 122 3715
3717 0 485407.62 199864.73 124160 104 3716
3718 0 485442.62 199860.62 124240 104 3717
3719 0 485509.75 199875.28 124320 104 3718
3720 0 485537.03 199786.64 124400 101 3719
3721 0 485576.34 199703.97 124480 101 3720
3722 0 485526.06 199534.33 124560 122 3721
3723 0 485521.62 199301.45 124680 104 3722
3724 0 485440.03 199102.6 124760 148 3723
3725 0 485390.66 198862.78 124840 120 3724
3726 0 485392.7 198620.97 124920 91 3725
3727 0 485472.62 198495.11 125000 91 3726
3728 0 485510.53 198389.56 125080 104 3727
3729 0 485505.5 198330.5 125160 104 3728
3730 0 485512.7 198208.6 125280 91 3729
3731 0 485541.25 198090 125360 81 3730
3732 0 485530.88 197937.36 125480 81 3731
3733 0 485358.84 197732.02 125600 104 3732
3734 0 485363.1 197638.9 125680 115 3733
3735 0 485265.34 197533.23 125760 176 3734
3736 0 485284.34 197466.7 125840 176 3735
3737 0 485284.03 197410.83 125960 176 3736
3738 0 485303.25 197331.62 126080 120 3737
3739 0 485351.7 197245.42 126200 120 3738
3740 0 485384.47 197161.28 126320 108 3739
3741 0 485472.88 197033.25 126440 108 3740
3742 0 485514 196909.47 126560 104 3741
3743 0 485566.66 196862.58 126680 107 3742
3744 0 485631.53 196780.33 126800 107 3743
3745 0 485662.78 196675.36 126880 108 3744
3746 0 485677.72 196571.9 126960 108 3745
3747 0 485620.97 196338.62 127080 143 3746
3748 0 485613.88 196201.88 127160 143 3747
3749 0 485494.94 196047.42 127280 148 3748
3750 0 485461.84 195929.95 127360 107 3749
3751 0 485435.47 195827.55 127440 107 3750
3752 0 485450.12 195752.45 127520 148 3751
3753 0 485482.97 195720.31 127600 148 3752
3754 0 485555.56 195690.02 127680 148 3753
3755 0 485586.3 195683.98 127760 148 3754
3756 0 485622.94 195652.62 127840 102 3755
3757 0 485679.3 195596.84 127960 32 3756
3758 0 485717.44 195570.77 128040 32 3757
3759 0 485760.38 195520.97 128160 81 3758
3760 0 485786.34 195468.55 128280 81 3759
3761 0 485753.7 195345.6 128360 32 3760
3762 0 485745.38 195192.69 128480 32 3761
3763 0 485764.66 195133.73 128560 154 3762
3764 0 485750.66 194991.52 128640 154 3763
3765 0 485730 194885.14 128760 186 3764
3766 0 485658.7 194666.86 128880 166 3765
3767 0 485552.84 194461.48 129000 128 3766
3768 0 485444.56 194291.52 129080 128 3767
3769 0 485356.16 194111.06 129160 91 3768
3770 0 485279.47 193992.38 129240 120 3769
3771 0 485288.12 193921.11 129320 134 3770
3772 0 485253.5 193854.19 129400 134 3771
3773 0 485239.2 193774.48 129480 134 3772
3774 0 485226.44 193709.44 129560 104 3773
3775 0 485221.38 193588.36 129640 104 3774
3776 0 485257.6 193569.53 129760 168 3775
3777 0 485242.8 193501.6 129840 168 3776
3778 0 485266.34 193501.02 129920 168 3777
3779 0 485344.4 193494.73 130040 172 3778
3780 0 485407.62 193479.58 130160 172 3779
3781 0 485388.1 193447.4 130280 131 3780
3782 0 485391.1 193454.11 130400 131 3781
3783 0 485428.2 193382.73 130480 131 3782
3784 0 485399.7 193288.23 130560 98 3783
3785 0 485276.9 193056.31 130640 91 3784
3786 0 485234.8 192970.81 130760 91 3785
3787 0 485152.06 192869.45 130880 122 3786
3788 0 485102.22 192783.56 131000 160 3787
3789 0 485113.03 192677 131080 160 3788
3790 0 485037.06 192572.52 131160 160 3789
3791 0 485026.3 192343.52 131240 128 3790
3792 0 485058.78 192271.89 131320 128 3791
3793 0 485075.47 192214.08 131400 81 3792
3794 0 485094.28 192136.3 131480 81 3793
3795 0 485097.4 192129.73 131560 137 3794
3796 0 485170.9 192082.92 131640 137 3795
3797 0 485178.6 192011.97 131720 137 3796
3798 0 485197.62 191887.19 131800 131 3797
3799 0 485163.1 191844.81 131880 131 3798
3800 0 485171 191663.17 132000 153 3799
3801 0 485113.78 191470.33 132120 163 3800
3802 0 485217.56 191413.92 132200 163 3801
3803 0 485259.9 191395.83 132280 196 3802
3804 0 485306.4 191379.52 132400 196 3803
3805 0 485342.7 191399.1 132480 181 3804
3806 0 485368.34 191412.39 132560 181 3805
3807 0 485383.06 191388.67 132680 181 3806
3808 0 485381.12 191389.33 132800 134 3807
3809 0 485403.38 191351.1 132880 134 3808
3810 0 485386.84 191336.22 133000 172 3809
3811 0 485346.6 191303.52 133120 172 3810
3812 0 485314.12 191244.52 133200 172 3811
3813 0 485288.88 191166.3 133320 148 3812
3814 0 485256.12 191026.42 133440 135 3813
3815 0 485232.28 190849.77 133560 124 3814
3816 0 485164.38 190754.81 133680 124 3815
3817 0 485172.75 190684.86 133760 131 3816
3818 0 485207.28 190637.27 133880 131 3817
3819 0 485258.8 190530.36 133960 131 3818
3820 0 485270.84 190476 134040 122 3819
3821 0 485287.56 190425.3 134160 122 3820
3822 0 485335.6 190343.23 134280 108 3821
3823 0 485328.4 190309.03 134400 108 3822
3824 0 485361.53 190189.16 134520 104 3823
3825 0 485312.78 190145.45 134640 104 3824
3826 0 485314.34 190037.48 134720 107 3825
3827 0 485272.6 189919.28 134840 107 3826
3828 0 485200.62 189794.73 134960 139 3827
3829 0 485149.75 189655.39 135040 124 3828
3830 0 485115.25 189544.78 135120 124 3829
3831 0 485152.3 189424.28 135200 136 3830
3832 0 485188.1 189347.5 135280 136 3831
3833 0 485178.16 189204.86 135400 124 3832
3834 0 485205.2 189151.1 135480 124 3833
3835 0 485243 189121.2 135560 128 3834
3836 0 485230.28 189092.45 135640 128 3835
3837 0 485213.53 189041.6 135720 128 3836
3838 0 485247.06 188960.02 135800 128 3837
3839 0 485222.56 188871.64 135920 128 3838
3840 0 485158.4 188794.19 136000 134 3839
3841 0 485147.88 188788.67 136080 134 3840
3842 0 485110.66 188758.44 136160 134 3841
3843 0 485102.56 188736.88 136240 71 3842
3844 0 485076.47 188676.38 136320 71 3843
3845 0 485030.03 188609.81 136400 71 3844
3846 0 485020.3 188601.6 136480 96 3845
3847 0 485007.3 188606.33 136560 96 3846
3848 0 484938.06 188552.39 136640 181 3847
3849 0 484925.25 188515.25 136760 181 3848
3850 0 484725.1 188398.27 136880 160 3849
3851 0 484690.03 188368.34 136960 160 3850
3852 0 484624.97 188354.78 137080 115 3851
3853 0 484593.97 188312.8 137160 115 3852
3854 0 484557.78 188266.39 137240 115 3853
3855 0 484547.6 188241.39 137320 107 3854
3856 0 484477.1 188182.58 137400 107 3855
3857 0 484468.4 188105.73 137480 107 3856
3858 0 484459.4 188071.66 137600 172 3857
3859 0 484453.16 188023.97 137680 172 3858
3860 0 484498.6 187945.84 137800 172 3859
3861 0 484490 187857.1 137920 91 3860
3862 0 484475.47 187748.9 138040 91 3861
3863 0 484489.4 187642.31 138160 122 3862
3864 0 484473.06 187601.6 138280 81 3863
3865 0 484471.7 187620.88 138400 175 3864
3866 0 484458.78 187604.1 138520 198 3865
3867 0 484463.75 187578.44 138640 101 3866
3868 0 484448.75 187581.78 138800 101 3867
3869 0 484441.16 187570.95 138920 101 3868
3870 0 484347.28 187511.47 139040 189 3869
3871 0 484319.97 187520.67 139160 189 3870
3872 0 484177.6 187505.92 139280 115 3871
3873 0 484275.78 187450.4 139400 104 3872
3874 0 484274.5 187423.34 139480 104 3873
3875 0 484319.88 187419.69 139600 104 3874
3876 0 484368.22 187397.4 139720 124 3875
3877 0 484380.66 187369.28 139840 124 3876
3878 0 484409.66 187357.92 139960 128 3877
3879 0 484476.1 187281.72 140080 128 3878
3880 0 484443.8 187249.05 140160 32 3879
3881 0 484414.28 187203.4 140280 32 3880
3882 0 484432.47 187181.81 140400 128 3881
3883 0 484436.3 187140.3 140520 128 3882
3884 0 484456.3 187066.7 140600 134 3883
3885 0 484457.94 186980.66 140680 134 3884
3886 0 484456.8 186892.67 140800 108 3885
3887 0 484437.4 186732.19 140920 108 3886
3888 0 484405.44 186665.86 141000 101 3887
3889 0 484400.3 186612.1 141120 101 3888
3890 0 484394.28 186523.64 141240 131 3889
3891 0 484372.38 186443.6 141320 131 3890
3892 0 484350.3 186416.28 141400 131 3891
3893 0 484318.72 186359.08 141480 128 3892
3894 0 484289.44 186291.77 141600 128 3893
3895 0 484285.88 186225.27 141680 115 3894
3896 0 484294.88 186124.12 141800 115 3895
3897 0 484268.22 186056.89 141880 115 3896
3898 0 484273.94 185999.9 142000 80 3897
3899 0 484298.66 185943.5 142120 80 3898
3900 0 484273.7 185767.39 142240 124 3899
3901 0 484283.97 185700.44 142320 90 3900
3902 0 484255.47 185646.88 142400 90 3901
3903 0 484288.3 185622.89 142520 90 3902
3904 0 484289.9 185579.45 142640 120 3903
3905 0 484226.7 185518.4 142760 120 3904
3906 0 484243.22 185514.88 142880 137 3905
3907 0 484206.25 185520.27 143000 137 3906
3908 0 484188.1 185513.81 143080 137 3907
3909 0 484201.44 185503.22 143160 128 3908
3910 0 484185.12 185496.06 143240 128 3909
3911 0 484231.94 185478.42 143360 128 3910
3912 0 484230.5 185449.75 143440 104 3911
3913 0 484229.34 185434.78 143520 104 3912
3914 0 484230.9 185361.56 143600 104 3913
3915 0 484193.44 185301.31 143720 98 3914
3916 0 484163.44 185236.06 143920 96 3915
3917 0 484180.53 185185.64 144000 96 3916
3918 0 484204.47 185151.84 144120 96 3917
3919 0 484227.34 185065.23 144240 186 3918
3920 0 484220.34 184980.64 144320 186 3919
3921 0 484203 184895.36 144440 166 3920
3922 0 484165.5 184748.67 144560 137 3921
3923 0 484116.7 184654.64 144640 137 3922
3924 0 484095.72 184621.4 144720 137 3923
3925 0 484094.62 184604.5 144800 154 3924
3926 0 484099.72 184611.56 144880 154 3925
3927 0 484006.4 184549.14 145000 124 3926
3928 0 483984.7 184483.4 145120 124 3927
3929 0 483931.16 184417.14 145240 120 3928
3930 0 483911.3 184362.97 145360 172 3929
3931 0 483903.8 184286.67 145480 122 3930
3932 0 483849.88 184250.95 145600 122 3931
3933 0 483820.03 184265.55 145720 101 3932
3934 0 483803.4 184284.52 145840 101 3933
3935 0 483774.56 184240.98 145960 128 3934
3936 0 483710.62 184180.52 146080 128 3935
3937 0 483676.97 184196.67 146200 91 3936
3938 0 483526.25 184150.02 146320 91 3937
3939 0 483483.9 184147.4 146440 107 3938
3940 0 483352.5 184121.72 146560 107 3939
3941 0 483357.84 184100.45 146640 128 3940
3942 0 483328.25 184017.98 146760 128 3941
3943 0 483278.84 183899.39 146880 120 3942
3944 0 483245.2 183841.78 146960 120 3943
3945 0 483245.44 183797.8 147040 120 3944
3946 0 483158.94 183772.61 147120 98 3945
3947 0 483079.8 183733.9 147240 98 3946
3948 0 483004.06 183678.98 147360 104 3947
3949 0 483006.5 183671.44 147440 104 3948
3950 0 482993.03 183685.02 147560 160 3949
3951 0 482879.06 183684.33 147680 160 3950
3952 0 482846.5 183692.5 147800 104 3951
3953 0 482730.94 183688.16 147920 104 3952
3954 0 482714.72 183715.61 148040 45 3953
3955 0 482598.16 183723.55 148160 108 3954
3956 0 482547.38 183663.33 148280 108 3955
3957 0 482518.47 183650.16 148400 108 3956
3958 0 482485.16 183597.86 148520 131 3957
3959 0 482484.06 183538.47 148680 131 3958
3960 0 482430.53 183456.69 148800 128 3959
3961 0 482402.84 183384.48 148880 128 3960
3962 0 482382.06 183358.67 149000 131 3961
3963 0 482360.25 183347.19 149120 131 3962
3964 0 482280.53 183310.34 149240 122 3963
3965 0 482193.78 183267.47 149360 122 3964
3966 0 482120.34 183232.02 149480 122 3965
3967 0 482088.7 183278.75 149600 102 3966
3968 0 482050.25 183449.6 149720 107 3967
3969 0 482034.16 183534.61 149800 107 3968
3970 0 481909.53 183620.9 149920 124 3969
3971 0 481797.66 183659.75 150000 124 3970
3972 0 481748.47 183688.36 150080 124 3971
3973 0 481651.88 183681.7 150160 140 3972
3974 0 481637 183634.42 150240 140 3973
3975 0 481532.75 183504.42 150360 120 3974
3976 0 481477.03 183306.6 150480 98 3975
3977 0 481407.22 182995 150600 102 3976
3978 0 481351.22 182844.12 150680 108 3977
3979 0 481271.22 182733.44 150800 108 3978
3980 0 481266.84 182658.94 150920 160 3979
3981 0 481226.25 182605.83 151040 160 3980
3982 0 481207.03 182578.47 151160 164 3981
3983 0 481189.53 182567.42 151240 164 3982
3984 0 481119.78 182563.95 151320 164 3983
3985 0 481059.8 182564.69 151440 128 3984
3986 0 481041.2 182547.47 151520 128 3985
3987 0 481068.62 182593.36 151600 128 3986
3988 0 481047.56 182571.62 151720 128 3987
3989 0 480936.44 182587.86 151840 128 3988
3990 0 480855.5 182588.52 151920 102 3989
3991 0 480750.53 182577.73 152000 102 3990
3992 0 480615.84 182567.42 152120 156 3991
3993 0 480550.03 182577.55 152200 156 3992
3994 0 480375.38 182651.81 152320 172 3993
3995 0 480273.8 182686.06 152400 102 3994
3996 0 480192.72 182719.7 152520 102 3995
3997 0 480113.72 182758.19 152600 139 3996
3998 0 480079.4 182742.7 152680 139 3997
3999 0 480028.8 182697.89 152800 122 3998
4000 0 479994.1 182684.97 152880 122 3999
4001 0 479931.3 182663.73 153000 115 4000
4002 0 479872.56 182666.12 153120 115 4001
4003 0 479814.53 182670.78 153200 115 4002
4004 0 479757.6 182686.67 153320 128 4003
4005 0 479734.38 182726.77 153400 128 4004
4006 0 479717.2 182744.28 153480 128 4005
4007 0 479677.84 182775.45 153560 128 4006
4008 0 479584 182734.78 153640 128 4007
4009 0 479415.34 182770.42 153760 131 4008
4010 0 479345.97 182776.36 153840 134 4009
4011 0 479220.4 182793.98 153920 134 4010
4012 0 479143.75 182770.44 154040 124 4011
4013 0 479060.16 182730.6 154120 124 4012
4014 0 478950.56 182697.23 154200 104 4013
4015 0 478827.62 182647.72 154320 104 4014
4016 0 478674.62 182593.31 154440 140 4015
4017 0 478653.44 182560.14 154560 137 4016
4018 0 478606.62 182473.83 154680 137 4017
4019 0 478492.62 182377 154800 139 4018
4020 0 478389.44 182290.67 154880 139 4019
4021 0 478288.53 182206.69 155000 140 4020
4022 0 478189.94 182145.22 155120 51 4021
4023 0 478063.12 182103.19 155240 51 4022
4024 0 477973.8 182124.14 155360 120 4023
4025 0 477885.9 182117.1 155480 163 4024
4026 0 477804.56 182169.23 155560 163 4025
4027 0 477699.5 182142.97 155680 124 4026
4028 0 477485.12 182116.64 155800 124 4027
4029 0 477419.28 182088.44 155920 86 4028
4030 0 477364.1 182035.2 156040 128 4029
4031 0 477338.7 181967.6 156160 128 4030
4032 0 477293.84 181873.5 156280 128 4031
4033 0 477280.25 181850.88 156400 163 4032
4034 0 477279.4 181836.75 156520 163 4033
4035 0 477185.34 181834.42 156640 163 4034
4036 0 477071.03 181795.9 156760 80 4035
4037 0 476939.62 181698.58 156880 91 4036
4038 0 476863.53 181664.69 157000 91 4037
4039 0 476708.88 181545.08 157120 102 4038
4040 0 476634.25 181490.53 157200 102 4039
4041 0 476486.34 181336.56 157280 102 4040
4042 0 476377.12 181218 157400 120 4041
4043 0 476242.7 181161.81 157480 124 4042
4044 0 476184 181065.11 157560 124 4043
4045 0 476107.1 181016.94 157640 154 4044
4046 0 476076.9 180990.94 157720 154 4045
4047 0 476000.7 180964.77 157800 154 4046
4048 0 475904.44 180873.33 157920 134 4047
4049 0 475868.2 180834.55 158000 134 4048
4050 0 475841.44 180823.88 158120 157 4049
4051 0 475803.47 180774.88 158240 157 4050
4052 0 475727.44 180703.05 158320 164 4051
4053 0 475589.94 180609.97 158440 164 4052
4054 0 475468.16 180518.23 158520 102 4053
4055 0 475328.97 180454.86 158640 150 4054
4056 0 475238.78 180421.31 158720 150 4055
4057 0 475201.16 180337.38 158840 150 4056
4058 0 474921.5 180231.86 158960 51 4057
4059 0 474869.2 180235.14 159040 51 4058
4060 0 474801.22 180246.6 159160 150 4059
4061 0 474728.7 180253.31 159280 150 4060
4062 0 474621.38 180251.7 159400 160 4061
4063 0 474220.34 180222.31 159520 175 4062
4064 0 474029.8 180181.56 159600 175 4063
4065 0 473901.53 180154.6 159680 156 4064
4066 0 473610.84 180088.36 159800 160 4065
4067 0 473483.06 180047.55 159880 90 4066
4068 0 473283.03 179990.28 159960 90 4067
4069 0 473057.34 179958.9 160040 107 4068
4070 0 472984.56 179976.69 160120 90 4069
4071 0 472577.62 179939.44 160200 122 4070
4072 0 472181.16 179797.8 160280 163 4071
4073 0 471957.5 179789.78 160360 139 4072
4074 0 471772.2 179758.17 160480 124 4073
4075 0 471508.88 179741.45 160600 178 4074
4076 0 471395.3 179782.25 160680 178 4075
4077 0 471337.38 179813.81 160760 178 4076
4078 0 471245.03 179855.17 160880 168 4077
4079 0 471029.03 179854.11 161000 156 4078
4080 0 470881.97 179820.16 161120 194 4079
4081 0 470628.88 179729.72 161240 194 4080
4082 0 470196.22 179661.16 161360 134 4081
4083 0 470007.1 179657.23 161440 141 4082
4084 0 469889.25 179611.66 161520 141 4083
4085 0 469748.12 179543.06 161600 108 4084
4086 0 469561.28 179479 161680 107 4085
4087 0 469447.3 179449.86 161760 107 4086
4088 0 469225.03 179403.72 161880 128 4087
4089 0 469080.72 179379.03 161960 115 4088
4090 0 468956.94 179291.81 162040 115 4089
4091 0 468691.22 179228.36 162160 108 4090
4092 0 468510.47 179169.12 162240 136 4091
4093 0 468394.78 179167.05 162320 136 4092
4094 0 468264.6 179157.8 162400 148 4093
4095 0 468141.75 179156.75 162480 148 4094
4096 0 467859.84 179113.08 162600 150 4095
4097 0 467723.6 179082.11 162680 156 4096
4098 0 467593.47 179051.22 162760 131 4097
4099 0 467403.47 179030.67 162880 160 4098
4100 0 467245.6 179023.16 162960 160 4099
4101 0 466979.22 178950.94 163040 101 4100
4102 0 466752.56 178855.72 163120 136 4101
4103 0 466668.1 178838.58 163200 136 4102
4104 0 466583.12 178819.53 163280 136 4103
4105 0 466446.12 178760.69 163400 75 4104
4106 0 466388.22 178738.53 163480 75 4105
4107 0 466203.9 178723.98 163600 128 4106
4108 0 466022.72 178741.7 163680 128 4107
4109 0 465570.62 178672.73 163760 120 4108
4110 0 465468.7 178608.84 163840 120 4109
4111 0 465210.2 178499.83 163920 150 4110
4112 0 464991.56 178460.78 164000 134 4111
4113 0 464875.72 178443.98 164080 166 4112
4114 0 464794.34 178438.47 164160 166 4113
4115 0 464640.97 178426.14 164240 172 4114
4116 0 464482.06 178394.42 164320 172 4115
4117 0 464338.28 178358.97 164400 156 4116
4118 0 464155.4 178250.19 164520 156 4117
4119 0 463941.1 178138.53 164640 178 4118
4120 0 463694.34 177990.86 164760 136 4119
4121 0 463581.84 177933.19 164840 163 4120
4122 0 463423.34 177875.94 164960 163 4121
4123 0 463151.94 177728.36 165080 163 4122
4124 0 462881.88 177638.19 165200 137 4123
4125 0 462763.4 177626.56 165280 137 4124
4126 0 462662.66 177623.81 165400 156 4125
4127 0 462484.53 177576.11 165520 175 4126
4128 0 462370.66 177508.23 165600 175 4127
4129 0 462212.38 177455.95 165720 128 4128
4130 0 462037.75 177379.14 165840 128 4129
4131 0 461811.97 177242.4 165960 124 4130
4132 0 461604.2 177152.62 166040 122 4131
4133 0 461400.28 177101.28 166160 128 4132
4134 0 460738.6 177040.73 166240 120 4133
4135 0 460950.97 176900.61 166320 143 4134
4136 0 460663.3 176542.81 166440 86 4135
4137 0 460420.72 176255.78 166560 128 4136
4138 0 460287.3 176090.19 166640 102 4137
4139 0 460166.25 175991.2 166720 102 4138
4140 0 460119.78 175944.56 166800 102 4139
4141 0 460039.97 175877.9 166880 102 4140
4142 0 459908.72 175806.62 167000 124 4141
4143 0 459827.72 175742.11 167080 124 4142
4144 0 459716.47 175672.48 167160 135 4143
4145 0 459605.5 175579.58 167280 135 4144
4146 0 459521.75 175503.3 167360 108 4145
4147 0 459360.22 175397.75 167440 139 4146
4148 0 459207.75 175256.23 167560 120 4147
4149 0 459079 175130.62 167720 120 4148
4150 0 458943.7 175011.95 167800 140 4149
4151 0 458807.72 174907.11 167920 175 4150
4152 0 458708.8 174862.48 168000 175 4151
4153 0 458612.1 174829.66 168080 108 4152
4154 0 458512.12 174823.92 168160 108 4153
4155 0 458389.2 174839.19 168240 115 4154
4156 0 458350.9 174856.3 168320 115 4155
4157 0 458207.6 174838.9 168400 104 4156
4158 0 458063.38 174814.88 168480 137 4157
4159 0 457794.97 174634.05 168640 75 4158
4160 0 457571.53 174597.12 168760 120 4159
4161 0 457401.97 174592.8 168840 51 4160
4162 0 457321.78 174569.1 168920 51 4161
4163 0 457250.56 174544.28 169000 51 4162
4164 0 457178.25 174507.45 169120 186 4163
4165 0 457050.88 174426.9 169240 197 4164
4166 0 456991.9 174354.67 169360 120 4165
4167 0 456902.12 174286.97 169480 120 4166
4168 0 456689.84 174226.98 169560 122 4167
4169 0 456552.3 174246.27 169640 178 4168
4170 0 456513.78 174276.61 169760 178 4169
4171 0 456382.12 174248.98 169840 140 4170
4172 0 456329.88 174235.31 169920 140 4171
4173 0 456266.03 174248.27 170040 140 4172
4174 0 456290.12 174179.52 170120 137 4173
4175 0 456219.8 174130.88 170240 137 4174
4176 0 456120.53 174058.8 170320 166 4175
4177 0 456035.72 173973.14 170440 166 4176
4178 0 455991.84 173907.75 170560 204 4177
4179 0 455915 173872.94 170680 204 4178
4180 0 455787.6 173812.11 170800 164 4179
4181 0 455671.53 173747.11 170920 178 4180
4182 0 455531.53 173693.1 171000 178 4181
4183 0 455459.84 173666.27 171080 163 4182
4184 0 455304.25 173610.77 171200 148 4183
4185 0 455243.9 173609.55 171320 148 4184
4186 0 455136.12 173608.02 171400 164 4185
4187 0 455057.97 173598.89 171480 164 4186
4188 0 454977.94 173599.88 171600 160 4187
4189 0 454909.97 173561.83 171720 160 4188
4190 0 454881.5 173539.97 171800 160 4189
4191 0 454858.2 173540.75 171920 140 4190
4192 0 454826.44 173527.33 172000 140 4191
4193 0 454770.2 173543.23 172080 86 4192
4194 0 454772.72 173542.9 172200 86 4193
4195 0 454713.94 173544.11 172320 96 4194
4196 0 454644.62 173503.39 172440 120 4195
4197 0 454558.2 173427.6 172560 120 4196
4198 0 454486.25 173348.25 172680 120 4197
4199 0 454453.3 173224.36 172800 128 4198
4200 0 454353.4 173087.48 172920 128 4199
4201 0 454242.2 173021.47 173000 120 4200
4202 0 454173.38 172925.23 173120 160 4201
4203 0 454098.16 172832.95 173240 160 4202
4204 0 454054.1 172748.14 173360 71 4203
4205 0 453973.8 172640.67 173480 71 4204
4206 0 453897.16 172544.02 173600 107 4205
4207 0 453764.78 172440.34 173680 141 4206
4208 0 453739.72 172440.8 173800 141 4207
4209 0 453672.78 172404.4 173880 141 4208
4210 0 453614.28 172370.25 174000 115 4209
4211 0 453539.84 172303.47 174160 139 4210
4212 0 453439.25 172267.47 174280 139 4211
4213 0 453403.44 172220.64 174360 139 4212
4214 0 453298.34 172225.03 174440 135 4213
4215 0 453192.4 172175.03 174560 141 4214
4216 0 453168.88 172149.22 174680 141 4215
4217 0 453099.97 172144.38 174800 163 4216
4218 0 453019.22 172116.97 174880 163 4217
4219 0 452951.3 172013.34 175000 163 4218
4220 0 452912.75 171924.12 175120 140 4219
4221 0 452838.38 171857.78 175200 140 4220
4222 0 452759.2 171724.22 175320 135 4221
4223 0 452632.44 171646.44 175440 160 4222
4224 0 452611.16 171600.6 175520 160 4223
4225 0 452570.22 171559.56 175600 131 4224
4226 0 452500.97 171529 175680 131 4225
4227 0 452461.2 171533.28 175800 131 4226
4228 0 452432.4 171460.45 175920 160 4227
4229 0 452361.6 171437.36 176040 137 4228
4230 0 452316.88 171323.44 176160 137 4229
4231 0 452325.1 171289.5 176280 115 4230
4232 0 452316.1 171248.6 176400 115 4231
4233 0 452317.62 171138.39 176520 108 4232
4234 0 452310.03 171075.78 176640 108 4233
4235 0 452326.38 170999.78 176760 143 4234
4236 0 452347.12 170970.34 176880 143 4235
4237 0 452318.34 170936.47 176960 164 4236
4238 0 452317.88 170872.39 177080 164 4237
4239 0 452309.34 170864.44 177200 190 4238
4240 0 452330.38 170843.45 177320 190 4239
4241 0 452305.4 170805.75 177440 134 4240
4242 0 452269.4 170695.95 177560 134 4241
4243 0 452249.03 170603.73 177680 137 4242
4244 0 452208.44 170532.73 177800 137 4243
4245 0 452188.6 170470.02 177960 120 4244
4246 0 452161.38 170388.47 178080 148 4245
4247 0 452124.03 170355.31 178200 148 4246
4248 0 452094.03 170313.02 178320 134 4247
4249 0 452097.78 170245.22 178440 134 4248
4250 0 452099.44 170203.77 178520 134 4249
4251 0 452082.88 170125.39 178640 40 4250
4252 0 452090.16 170027.98 178760 157 4251
4253 0 452127 169956.72 178880 157 4252
4254 0 452167.75 169861.47 179040 168 4253
4255 0 452166.78 169813.22 179160 168 4254
4256 0 452174.62 169747.11 179280 202 4255
4257 0 452175.12 169719.97 179400 202 4256
4258 0 452202.8 169660.84 179520 154 4257
4259 0 452238.03 169560.86 179640 154 4258
4260 0 452279.2 169487.14 179760 75 4259
4261 0 452329.16 169418.83 179880 75 4260
4262 0 452387.16 169390.75 180000 45 4261
4263 0 452390.6 169383.84 180040 45 4262
4264 0 452479.53 169493.53 180160 45 4263
4265 0 452498.75 169477.66 180280 148 4264
4266 0 452534.78 169464.36 180400 148 4265
4267 0 452619.16 169471.42 180560 148 4266
4268 0 452658.9 169451.4 180680 134 4267
4269 0 452687.12 169468.67 180760 134 4268
4270 0 452651.12 169548.38 180880 108 4269
4271 0 452655.03 169544.77 180960 122 4270
4272 0 452662.7 169557.14 181080 122 4271
4273 0 452650.47 169572.12 181200 120 4272
4274 0 452602.25 169673.11 181320 120 4273
4275 0 452579.12 169709.25 181440 200 4274
4276 0 452540.38 169664.78 181560 200 4275
4277 0 452478.4 169627.58 181680 200 4276
4278 0 452427.34 169600.77 181760 164 4277
4279 0 452386.78 169596.89 181880 178 4278
4280 0 452361.25 169507.23 182000 175 4279
4281 0 452459.22 169600.36 182120 175 4280
4282 0 452498.97 169503.3 182240 163 4281
4283 0 452542.78 169461.4 182360 163 4282
4284 0 452651.44 169347.42 182480 175 4283
4285 0 452675.62 169312.2 182600 175 4284
4286 0 452738.4 169229.03 182720 120 4285
4287 0 452798.94 169151.73 182840 40 4286
4288 0 452843.38 169000.16 182960 40 4287
4289 0 452870.44 168937 183040 40 4288
4290 0 452892.34 168863.08 183160 32 4289
4291 0 452929.2 168819.16 183280 45 4290
4292 0 452921.9 168811.31 183400 45 4291
4293 0 452922.44 168836.22 183520 40 4292
4294 0 452941.38 168867.77 183640 40 4293
4295 0 452980.72 168932.4 183760 40 4294
4296 0 453033.44 168945.86 183880 160 4295
4297 0 453056.78 169021.33 184000 160 4296
4298 0 453125.97 169105.55 184120 150 4297
4299 0 453198.7 169117.3 184240 150 4298
4300 0 453221.34 169187.98 184360 137 4299
4301 0 453236.16 169215.95 184480 137 4300
4302 0 453141.3 169280.4 184600 137 4301
4303 0 453140.7 169315.48 184680 137 4302
4304 0 453081.8 169196.08 184800 128 4303
4305 0 453060.7 169140.55 184920 128 4304
4306 0 453018.2 169158.27 185040 190 4305
4307 0 452981 169180.52 185160 190 4306
4308 0 452949.03 169207.78 185280 81 4307
4309 0 452911.8 169224.05 185400 81 4308
4310 0 452836.3 169212.7 185520 139 4309
4311 0 452803.25 169203.55 185640 139 4310
4312 0 452804.53 169200.48 185760 135 4311
4313 0 452812 169222.61 185880 135 4312
4314 0 452828.03 169291.64 186000 131 4313
4315 0 452808.66 169355.02 186120 160 4314
4316 0 452753.22 169404.23 186240 160 4315
4317 0 452730.56 169409.12 186320 160 4316
4318 0 452622.6 169423.39 186440 96 4317
4319 0 452604.88 169460.25 186560 150 4318
4320 0 452508.56 169464.89 186680 150 4319
4321 0 452397.2 169424.81 186760 150 4320
4322 0 452381.9 169348.44 186840 108 4321
4323 0 452302.03 169268.11 186960 115 4322
4324 0 452287.78 169201.14 187040 115 4323
4325 0 452291.94 169184.11 187160 115 4324
4326 0 452297.7 169163.52 187320 135 4325
4327 0 452222.28 169113.2 187440 135 4326
4328 0 452104.62 169148.6 187560 141 4327
4329 0 452029 169138.88 187680 141 4328
4330 0 451963.28 169081.08 187800 107 4329
4331 0 451945.12 168996.03 187920 189 4330
4332 0 451919.75 168906.27 188040 189 4331
4333 0 451877.78 168845.75 188160 176 4332
4334 0 451825.94 168793.9 188280 176 4333
4335 0 451785.56 168554.58 188400 140 4334
4336 0 451931.28 168326.36 188400 160 4335
4337 0 451963 168042.06 188400 156 4336
4338 0 451886.84 167873.88 188400 224 4337
4339 0 451927.06 167759.56 188520 224 4338
4340 0 451982.78 167279.52 188520 186 4339
4341 0 451736.25 166399.16 188520 209 4340
4342 0 451612.1 166015.31 188520 163 4341
4343 0 451670.44 165128.66 188480 164 4342
4344 0 451786.38 164916.67 188480 175 4343
4345 0 451785.12 164155.88 188320 163 4344
4346 0 451501.2 163728.05 188320 181 4345
4347 0 451551.22 163596.4 188160 200 4346
4348 0 451479.7 163504.53 188040 75 4347
4349 0 451356.84 163430.72 187920 75 4348
4350 0 451110.47 163385.47 187840 122 4349
4351 0 451099.84 163360.84 187760 122 4350
4352 0 450966.06 163304.31 187600 122 4351
4353 0 450958.16 163229.89 187480 115 4352
4354 0 450988.88 163203.56 187360 104 4353
4355 0 450983.03 163170.7 187280 104 4354
4356 0 451022.3 163116.67 187200 104 4355
4357 0 451065.5 163035.23 187080 104 4356
4358 0 451041.62 162909.34 187000 64 4357
4359 0 451013.53 162893.06 186920 64 4358
4360 0 451009.2 162896.52 186840 102 4359
4361 0 450966.25 162785.53 186720 102 4360
4362 0 450942.28 162673.28 186600 101 4361
4363 0 450912.66 162601.77 186480 101 4362
4364 0 450889.6 162560.89 186360 71 4363
4365 0 450828.7 162327.56 186160 75 4364
4366 0 450780.1 162330.95 186040 75 4365
4367 0 450749.22 162064.33 185840 98 4366
4368 0 450612.53 161885.05 185560 60 4367
4369 0 450610.88 161614 185360 91 4368
4370 0 450526.94 161388.61 185160 124 4369
4371 0 450444.06 160828.55 184800 139 4370
4372 0 450506.3 160289.1 184480 120 4371
4373 0 450494.72 159775.92 184200 86 4372
4374 0 450493.84 159597.48 184120 91 4373
4375 0 450492.28 159437.14 184080 98 4374
4376 0 450513 159178.16 183920 136 4375
4377 0 450575.5 159042.11 183840 136 4376
4378 0 450644.97 158785.4 183680 164 4377
4379 0 450734.9 158493.94 183400 154 4378
4380 0 450802.16 158299.03 183200 178 4379
4381 0 450869.16 158170.83 182920 185 4380
4382 0 450857.72 158069.14 182720 185 4381
4383 0 450934.78 157955.08 182640 192 4382
4384 0 451000.8 157856.9 182440 176 4383
4385 0 451032.4 157765.42 182200 143 4384
4386 0 450934.88 157684.23 181960 154 4385
4387 0 450852.16 157536.08 181760 122 4386
4388 0 450765.53 157352.64 181520 115 4387
4389 0 450783.4 157242.98 181320 32 4388
4390 0 450836.4 157033.86 181160 80 4389
4391 0 450775.7 156545.7 180760 102 4390
4392 0 450766.1 156165.92 180520 91 4391
4393 0 450660.53 155846.94 180320 102 4392
4394 0 450576.88 155584.33 180200 120 4393
4395 0 450446.84 155206.11 180080 101 4394
4396 0 450410.38 154873.12 179920 120 4395
4397 0 450164.53 154573.72 179760 96 4396
4398 0 449871.16 154319.62 179440 181 4397
4399 0 449598.72 154094.53 179200 122 4398
4400 0 449542.34 153852.58 178920 131 4399
4401 0 449503.1 153612.67 178680 160 4400
4402 0 448677.2 153114.16 178360 156 4401
4403 0 448184.5 152439.12 178040 181 4402
4404 0 447100.12 151643.27 178040 102 4403
4405 0 446784.47 151396.23 178200 91 4404
4406 0 446494.38 151235.77 178440 140 4405
4407 0 446221.22 151132.45 178720 178 4406
4408 0 445876.03 150941.4 178920 120 4407
4409 0 445574.94 150699.2 179200 134 4408
4410 0 445400.2 150509.75 179360 160 4409
4411 0 445383.12 150522.81 179400 160 4410
4412 0 445351.6 150477.03 179440 163 4411
4413 0 445310.84 150450.48 179520 163 4412
4414 0 445141.9 150251.8 179760 189 4413
4415 0 444769.4 150087.53 180040 160 4414
4416 0 444630.94 150180.92 180160 160 4415
4417 0 444442.72 150238.45 180320 120 4416
4418 0 443423.44 150209.86 180720 163 4417
4419 0 442770.2 150085.98 180880 175 4418
4420 0 442086.12 149840.98 180920 115 4419
4421 0 441425.1 149736.23 181200 124 4420
4422 0 441107.3 149705.89 181360 178 4421
4423 0 440181.03 149312.7 181640 221 4422
4424 0 439701.75 149254.11 181800 178 4423
4425 0 439255.66 149145.81 182040 120 4424
4426 0 438764.62 148768.81 182200 164 4425
4427 0 437889.1 148214.22 182320 124 4426
4428 0 437277.7 148054.25 182520 80 4427
4429 0 436893.2 148062.03 182640 120 4428
4430 0 436374.38 147809.77 182840 124 4429
4431 0 436063.3 147677.56 183000 102 4430
4432 0 435786.7 147690.42 183160 102 4431
4433 0 435095.25 147492.94 183320 148 4432
4434 0 434887.2 147511.17 183720 32 4433
4435 0 434796.22 147658.75 183920 32 4434
4436 0 435279 148041 184000 40 4435
4437 0 435359 148121 184040 40 4436
4438 0 435383 148169 184080 51 4437
4439 0 435411 148213 184120 51 4438
4440 0 435491 148289 184200 51 4439
4441 0 435539 148345 184240 51 4440
4442 0 435575 148409 184280 51 4441
4443 0 435583 148469 184320 51 4442
4444 0 435591 148589 184400 75 4443
4445 0 435603 148685 184480 75 4444
4446 0 435551 148697 184560 75 4445
4447 0 435679 148625 184600 75 4446
4448 0 435731.28 148658.25 184680 51 4447
4449 0 435748.25 148688.86 184720 51 4448
4450 0 435559 148805 184600 51 4446
4451 0 435581 148921 184640 51 4450
4452 0 435549 149041 184720 51 4451
4453 0 435557 149133 184800 51 4452
4454 0 435549 149241 184880 51 4453
4455 0 435549 149353 184960 51 4454
4456 0 435537 149425 185040 75 4455
4457 0 435513 149489 185120 75 4456
4458 0 435513 149521 185200 75 4457
4459 0 435501 149549 185240 45 4458
4460 0 435477 149609 185280 45 4459
4461 0 435189 149661 185280 51 4460
4462 0 435081 149737 185320 51 4461
4463 0 435041 149781 185360 71 4462
4464 0 434977 149849 185440 71 4463
4465 0 434953 149885 185520 71 4464
4466 0 434845 149913 185600 75 4465
4467 0 434737 149973 185680 75 4466
4468 0 434569 150065 185760 51 4467
4469 0 434477 150117 185800 51 4468
4470 0 434405 150157 185840 51 4469
4471 0 434341 150257 185920 51 4470
4472 0 434269 150305 186000 45 4471
4473 0 434221.03 150358.67 186080 45 4472
4474 0 434194.3 150413.17 186160 45 4473
4475 0 434164.16 150493.77 186280 45 4474
4476 0 434135.7 150510.75 186400 45 4475
4477 0 433998.38 150483.2 186520 32 4476
4478 0 433838.97 150361.73 186640 51 4477
4479 0 433679.12 150355.2 186720 51 4478
4480 0 433514.56 150343.48 186800 51 4479
4481 0 433417.5 150323.44 186920 40 4480
4482 0 433146 150314.6 187040 51 4481
4483 0 435477 149693 185320 40 4460
4484 0 435481 149805 185400 51 4483
4485 0 435473 149877 185480 51 4484
4486 0 435457 149897 185520 51 4485
4487 0 435461 149953 185560 51 4486
4488 0 435487.28 149993.19 185600 60 4487
4489 0 435563.12 150102.03 185720 60 4488
4490 0 435727.53 150263.05 185760 60 4489
4491 0 435610.78 150410.58 186000 51 4490
4492 0 435594.84 150664.72 186240 51 4491
4493 0 435599.7 150794.39 186480 104 4492
4494 0 435612.66 150913.2 186640 108 4493
4495 0 435769.16 151201.53 186800 153 4494
4496 0 435691.72 151187.9 187160 183 4495
4497 0 435696.4 151216.44 187360 183 4496
4498 0 435670.03 151281 187520 90 4497
4499 0 435581.62 151476.88 187600 90 4498
4500 0 435205.66 151688.95 187600 -1 4499
4501 0 434945.66 151565.08 187600 -1 4500
4502 0 434974 151505.02 187520 -1 4501
4503 0 435646.25 151503.48 187680 51 4499
4504 0 435576.9 151549.94 187840 51 4503
4505 0 435593.06 151617.39 187960 60 4504
4506 0 435654.66 151682.2 188160 64 4505
4507 0 435645.16 151708.58 188320 64 4506
4508 0 435590.6 151837.5 188560 32 4507
4509 0 435621.25 151915.03 188720 71 4508
4510 0 435637.53 151944.31 188760 -1 4509
4511 0 435651.4 151976.44 188840 -1 4510
4512 0 435708 152084.16 188920 -1 4511
4513 0 435762.22 152162.72 189000 -1 4512
4514 0 435781.7 152305.47 189080 -1 4513
4515 0 435807.84 152425.75 189160 -1 4514
4516 0 435875.84 152508.23 189240 -1 4515
4517 0 435955.94 152574.53 189320 -1 4516
4518 0 435919.12 152661.47 189400 -1 4517
4519 0 435960.94 152749.02 189480 -1 4518
4520 0 436025.78 152812.9 189560 -1 4519
4521 0 436083.78 152906.73 189640 -1 4520
4522 0 436034.8 153027.67 189720 -1 4521
4523 0 436011.94 153056.44 189800 -1 4522
4524 0 435804.6 151848.22 187360 128 4497
4525 0 435781.38 152068.86 187480 81 4524
4526 0 435826.38 152164.53 187520 40 4525
4527 0 435811.6 152249.56 187600 40 4526
4528 0 435835.2 152368.53 187720 64 4527
4529 0 435843 152539.38 187880 45 4528
4530 0 435846.88 152715.56 188040 45 4529
4531 0 435769.22 152772.1 188200 75 4530
4532 0 435709.75 153042.56 188360 98 4531
4533 0 435826.94 153374.31 188440 86 4532
4534 0 435955.25 153621.17 188600 45 4533
4535 0 436118.2 153865.81 188760 32 4534
4536 0 436097.84 153886.02 188800 32 4535
4537 0 436096.22 153889.69 188920 32 4536
4538 0 436131.44 153994.34 189040 32 4537
4539 0 436111.3 154050.3 189080 32 4538
4540 0 436108.7 154139.38 189160 32 4539
4541 0 436160.3 154347.52 189240 51 4540
4542 0 436114.06 154424.25 189320 -1 4541
4543 0 436075.6 154462.56 189400 -1 4542
4544 0 435984.7 154521.44 189520 -1 4543
4545 0 435972.53 154599.53 189640 -1 4544
4546 0 436033.34 154624.1 189760 -1 4545
4547 0 436143.88 154620.89 189880 -1 4546
4548 0 436268 154608.81 189800 -1 4547
4549 0 436314.12 154581.28 189760 -1 4548
4550 0 436501.5 154100.06 188800 60 4535
4551 0 436703.88 154171.44 188760 40 4550
4552 0 436825.88 154304.92 188920 51 4551
4553 0 436865.1 154444.84 189080 45 4552
4554 0 436901.7 154708.23 189200 71 4553
4555 0 437074.16 154822.78 189360 71 4554
4556 0 437201.7 154833.7 189560 75 4555
4557 0 437334.94 154860.83 189720 90 4556
4558 0 437422.62 154872.31 189920 96 4557
4559 0 437455.6 154814.56 190120 96 4558
4560 0 437388.6 154729.28 190320 81 4559
4561 0 437567.75 154673.1 190480 81 4560
4562 0 437610.12 154655.72 190600 81 4561
4563 0 437776.22 154802.36 190720 75 4562
4564 0 437969.72 154920.39 190920 51 4563
4565 0 438078.16 155077.69 191040 32 4564
4566 0 438009.03 155130.78 191160 96 4565
4567 0 437932.44 155200.28 191320 96 4566
4568 0 437900.6 155186.88 191480 51 4567
4569 0 437688.94 155189.66 191640 81 4568
4570 0 437590.06 155152.11 191840 71 4569
4571 0 437435.3 155144.6 192000 71 4570
4572 0 437433.84 155077.22 192160 101 4571
4573 0 437449.06 154921.84 192320 75 4572
4574 0 437473 154745.2 192480 81 4573
4575 0 437478.7 154700.81 192520 81 4574
4576 0 436753.5 154171.06 188720 40 4551
4577 0 436836.25 154143.28 188640 40 4576
4578 0 436834.53 154120.47 188560 40 4577
4579 0 436850.56 154087.12 188400 32 4578
4580 0 436879.47 154115.9 188240 45 4579
4581 0 436993.66 154048.66 188080 45 4580
4582 0 437050.12 154072.36 187920 32 4581
4583 0 437056 154059 187880 32 4582
4584 0 437104 154031 187760 32 4583
4585 0 437136 153947 187640 32 4584
4586 0 435621.88 152994.1 188400 98 4532
4587 0 435433.62 152961.81 188520 40 4586
4588 0 435325.2 152966 188560 51 4587
4589 0 435155.2 152945.62 188640 51 4588
4590 0 435508.3 152917.66 188560 40 4587
4591 0 435549.5 152864.39 188720 40 4590
4592 0 435999.22 150378.27 185720 64 4490
4593 0 436175.94 150305.31 185600 75 4592
4594 0 436625.7 150232.14 185400 51 4593
4595 0 436762 150241.58 185440 51 4594
4596 0 436878.8 150325.11 185600 75 4595
4597 0 437069.47 150506.4 185720 81 4596
4598 0 437166.1 150575.66 185800 91 4597
4599 0 436978.4 150722.67 185840 91 4598
4600 0 436962.97 150780.27 185920 91 4599
4601 0 436856.97 150866.45 186000 -1 4600
4602 0 436802.12 150938.9 186080 -1 4601
4603 0 436662.1 150751.84 185800 75 4598
4604 0 436674.06 150891.88 185800 -1 4603
4605 0 436719.47 150954.58 185720 -1 4604
4606 0 436789 151095.67 185640 -1 4605
4607 0 436824.47 151166.02 185600 -1 4606
4608 0 437364.47 150593.22 185880 115 4598
4609 0 437566.22 150771.73 185960 86 4608
4610 0 437721.06 150906.36 186000 86 4609
4611 0 437897.53 151016.25 186200 51 4610
4612 0 437812.44 151091.84 186320 -1 4611
4613 0 437672.25 151075.7 186440 -1 4612
4614 0 437551.2 151044.12 186520 -1 4613
4615 0 434300.78 147425.22 184000 40 4435
4616 0 433878.2 147334.08 184120 189 4615
4617 0 433514.78 147462.75 184400 102 4616
4618 0 433421.38 147806.03 184840 192 4617
4619 0 433556.3 147750.97 185040 192 4618
4620 0 433592.53 147632.94 185240 237 4619
4621 0 433560.4 147592.77 185440 181 4620
4622 0 433476.3 147271.61 185600 237 4621
4623 0 433188.72 147273.72 185680 181 4622
4624 0 432903.34 147270.73 185760 150 4623
4625 0 432615.5 147273.16 185840 136 4624
4626 0 431781 146931.4 186000 197 4625
4627 0 431102.7 146660.05 186200 181 4626
4628 0 430525.53 146316.25 186440 137 4627
4629 0 429973.84 146059.22 186640 120 4628
4630 0 429293.28 145501.44 186840 128 4629
4631 0 428874.88 145175.72 187040 204 4630
4632 0 428512.03 145019.38 187440 226 4631
4633 0 428396 145007.44 187640 154 4632
4634 0 428014.25 144846.9 187840 160 4633
4635 0 427374.6 144481.77 188280 221 4634
4636 0 426806.9 144407.16 188720 181 4635
4637 0 426364.4 144252.6 189000 176 4636
4638 0 425892.56 144139.2 189160 197 4637
4639 0 425376.3 144008.61 189320 143 4638
4640 0 425042.88 143766.72 189560 166 4639
4641 0 424462.5 143319.05 189760 150 4640
4642 0 424057.16 143043.98 190000 181 4641
4643 0 423581.56 142937.16 190240 197 4642
4644 0 423235.4 142810.97 190480 183 4643
4645 0 422265.72 142079.45 190880 192 4644
4646 0 420994.7 141242 190920 124 4645
4647 0 419384.7 140245.12 191000 154 4646
4648 0 418545.3 139741.55 191120 197 4647
4649 0 418121.28 139369.1 191280 139 4648
4650 0 417352.84 137780.14 191280 96 4649
4651 0 416814.8 137373.06 191200 139 4650
4652 0 416724.97 137206.56 191040 150 4651
4653 0 416677.38 136974.9 190880 128 4652
4654 0 416532.66 136629.22 190680 96 4653
4655 0 416421.7 136214.77 190440 120 4654
4656 0 416223.78 135802.75 190240 157 4655
4657 0 416272.4 135218.67 190080 168 4656
4658 0 416465.9 134601.66 190040 139 4657
4659 0 416706.4 134314.44 189880 163 4658
4660 0 416890.47 133894.75 189800 160 4659
4661 0 417108.72 133275.23 189680 166 4660
4662 0 417112.75 132719.67 189520 148 4661
4663 0 417152.4 132608.31 189440 148 4662
4664 0 417434.16 132380.6 189280 148 4663
4665 0 417564.16 132067.83 189160 128 4664
4666 0 417662.7 131751.94 189040 120 4665
4667 0 417751.25 131564.44 188920 122 4666
4668 0 417934.4 131353.05 188800 91 4667
4669 0 418000.3 131130.4 188720 153 4668
4670 0 418020.1 130939.91 188560 153 4669
4671 0 418085.56 130629.87 188360 137 4670
4672 0 418083.7 130519.555 188200 207 4671
4673 0 418307.6 130012.33 188080 156 4672
4674 0 418353.34 129920.5 188040 156 4673
4675 0 418579.94 129463.195 187840 -1 4674
4676 0 418645.5 129432.58 187520 156 4675
4677 0 418676.3 129326.42 187360 156 4676
4678 0 418906.44 129239.46 187200 120 4677
4679 0 418665.4 129361.15 187280 156 4677
4680 0 418503.72 129316.39 186800 64 4679
4681 0 418716.3 129228.47 186560 32 4680
4682 0 418467.6 129259.21 186200 81 4681
4683 0 417941.53 129291.31 186200 75 4682
4684 0 418340.6 128968.484 185960 32 4683
4685 0 418453.75 128931.02 185880 32 4684
4686 0 418627.28 128774.6 185600 108 4685
4687 0 418881.22 128521.62 185360 154 4686
4688 0 419221.2 128217.81 185240 175 4687
4689 0 422078.5 127241.53 185240 245 4688
4690 0 422422.03 125926.1 185240 267 4689
4691 0 422421.9 125861.98 185280 267 4690
4692 0 422411.8 125615.87 185440 168 4691
4693 0 422653.53 125460.414 185560 136 4692
4694 0 423456.4 125772.266 185560 120 4693
4695 0 423949.44 125948.15 185400 -1 4694
4696 0 424065.03 125916.58 185320 -1 4695
4697 0 424072.62 125805.15 185280 -1 4696
4698 0 422325.9 125584.445 185560 168 4692
4699 0 422327.9 125584.664 185680 168 4698
4700 0 422329.28 125583.266 185720 168 4699
4701 0 422400.75 125646.66 185840 32 4700
4702 0 422400.84 125644.6 185960 32 4701
4703 0 422892.88 125392.38 185960 86 4702
4704 0 423404.94 125124.21 185960 32 4703
4705 0 423252.7 124420.16 185960 221 4704
4706 0 423213 124294 185880 221 4705
4707 0 423243 124282 185840 221 4706
4708 0 424059 124446 185840 107 4707
4709 0 424991 124346 185760 32 4708
4710 0 425027 124350 185800 32 4709
4711 0 425037 124528 185880 32 4710
4712 0 425109 124548 185960 32 4711
4713 0 425109 124772 186080 32 4712
4714 0 425113.47 124944.914 186120 -1 4713
4715 0 425217.72 125169.91 186200 -1 4714
4716 0 425121 124224 185600 120 4710
4717 0 426477 124748 185600 51 4716
4718 0 426929 124656 185520 86 4717
4719 0 427109 124636 185400 75 4718
4720 0 427593 124480 185320 60 4719
4721 0 427687 124410 185280 60 4720
4722 0 427967 124222 185200 51 4721
4723 0 428167 124162 185120 51 4722
4724 0 428319 124150 185040 75 4723
4725 0 428687 124094 184920 81 4724
4726 0 429051 123970 184840 91 4725
4727 0 429151 123938 184760 60 4726
4728 0 429207 123890 184680 60 4727
4729 0 429843 123814 184560 75 4728
4730 0 430449 123988 184520 80 4729
4731 0 430409 123960 184440 81 4730
4732 0 430424.7 123879.9 184400 -1 4731
4733 0 430423.84 123780.266 184320 -1 4732
4734 0 430977 124212 184640 75 4730
4735 0 431629 124596 184640 160 4734
4736 0 431631 124426 184520 175 4735
4737 0 431583 124254 184400 175 4736
4738 0 431603 124206 184360 51 4737
4739 0 431199 124206 184320 75 4738
4740 0 431667 124022 184240 104 4738
4741 0 431655 123946 184120 104 4740
4742 0 431755 123914 183960 75 4741
4743 0 431835 123758 183800 75 4742
4744 0 431803 123646 183680 75 4743
4745 0 431835 123670 183600 75 4744
4746 0 431999 123662 183520 71 4745
4747 0 432047 123722 183440 71 4746
4748 0 432019 123742 183360 71 4747
4749 0 431979 123850 183280 60 4748
4750 0 431919 124002 183200 60 4749
4751 0 431903 124090 183160 51 4750
4752 0 431891 124254 183080 51 4751
4753 0 431827 124254 183000 75 4752
4754 0 431607 124338 182920 75 4753
4755 0 431603 124414 182840 86 4754
4756 0 431627 124578 182720 86 4755
4757 0 431579 124694 182560 45 4756
4758 0 431531 124782 182480 45 4757
4759 0 431467 124886 182400 64 4758
4760 0 431363 125002 182280 98 4759
4761 0 431215 125178 182160 51 4760
4762 0 431115 125462 182080 40 4761
4763 0 431107 125658 182000 101 4762
4764 0 431141 125744 181920 101 4763
4765 0 431105 125796 181840 101 4764
4766 0 430937 125948 181760 101 4765
4767 0 430889 126020 181680 122 4766
4768 0 430921 126132 181600 134 4767
4769 0 431021 126240 181520 134 4768
4770 0 431005 126268 181440 134 4769
4771 0 430965 126316 181360 -1 4770
4772 0 430973.72 126405.63 181320 -1 4771
4773 0 431068.8 126592.17 181200 -1 4772
4774 0 431130.2 126611.57 181080 -1 4773
4775 0 431216.38 126615.57 181000 -1 4774
4776 0 431200.34 126705.2 180880 -1 4775
4777 0 431197.44 126699.44 180760 -1 4776
4778 0 431189.5 126687.42 180680 -1 4777
4779 0 431679 124750 184760 107 4735
4780 0 431775 125058 184920 91 4779
4781 0 431867 125258 185040 51 4780
4782 0 432019 125450 185160 60 4781
4783 0 432169 125564 185240 51 4782
4784 0 432509 125800 185320 75 4783
4785 0 432833 126072 185360 75 4784
4786 0 433353 126228 185280 115 4785
4787 0 433369 126204 185160 115 4786
4788 0 433457 126164 185040 45 4787
4789 0 433465 126092 184880 60 4788
4790 0 433437 126072 184720 60 4789
4791 0 433405 126156 184600 32 4790
4792 0 433389 126020 184400 32 4791
4793 0 433321 125876 184280 32 4792
4794 0 433201 125680 184200 40 4793
4795 0 433001 125636 184160 32 4794
4796 0 432873 125564 184120 32 4795
4797 0 432629 125448 184040 32 4796
4798 0 432545 125372 184000 32 4797
4799 0 432441 125352 183920 -1 4798
4800 0 432405 125324 183880 -1 4799
4801 0 432365 125316 183840 -1 4800
4802 0 432265 125300 183800 -1 4801
4803 0 432161 125316 183720 -1 4802
4804 0 432205 125368 183640 -1 4803
4805 0 432177 125328 183560 -1 4804
4806 0 433769 126336 185240 51 4786
4807 0 434019 126254 185160 71 4806
4808 0 433995 126178 185080 71 4807
4809 0 433947 126126 184960 51 4808
4810 0 434079 126162 184840 51 4809
4811 0 434171 126114 184720 51 4810
4812 0 434183 126038 184640 51 4811
4813 0 434191 126010 184600 51 4812
4814 0 434147 126374 185320 81 4806
4815 0 434303 126354 185400 102 4814
4816 0 434391 126378 185480 102 4815
4817 0 434479 126438 185560 75 4816
4818 0 434651 126510 185640 81 4817
4819 0 434859 126590 185760 81 4818
4820 0 435019 126662 185840 64 4819
4821 0 435143 126606 185920 64 4820
4822 0 435267 126574 186000 64 4821
4823 0 435361 126556 186080 32 4822
4824 0 435541 126620 186160 51 4823
4825 0 435941 126788 186240 60 4824
4826 0 436649 126952 186200 98 4825
4827 0 437395 126958 186120 75 4826
4828 0 437763 126878 186080 71 4827
4829 0 438207 126790 186000 64 4828
4830 0 438451 126786 185920 64 4829
4831 0 438533 126760 185840 71 4830
4832 0 438789 126720 185760 71 4831
4833 0 439077 126628 185680 60 4832
4834 0 439825 126528 185640 81 4833
4835 0 440197 126328 185680 86 4834
4836 0 440401 126236 185760 86 4835
4837 0 440669 126268 185840 86 4836
4838 0 440681 126292 186000 86 4837
4839 0 440711 126346 186080 86 4838
4840 0 440795 126506 186160 -1 4839
4841 0 440895 126670 186240 -1 4840
4842 0 440907 126746 186320 -1 4841
4843 0 440923 126674 186480 -1 4842
4844 0 440891 126606 186600 -1 4843
4845 0 441019 126522 186680 -1 4844
4846 0 441091 126518 186800 -1 4845
4847 0 441103 126482 186920 -1 4846
4848 0 441307 126338 187000 -1 4847
4849 0 441475 126222 187080 -1 4848
4850 0 441679 126226 187120 -1 4849
4851 0 441771 126238 187200 -1 4850
4852 0 441835 126234 187320 -1 4851
4853 0 441875 126230 187480 -1 4852
4854 0 441887 126258 187640 -1 4853
4855 0 441927 126246 187800 -1 4854
4856 0 441939 126222 187960 -1 4855
4857 0 441927 126178 188120 -1 4856
4858 0 441923 126194 188320 -1 4857
4859 0 441859 126130 188480 -1 4858
4860 0 441883 126106 188640 -1 4859
4861 0 441911 126110 188840 -1 4860
4862 0 441926 126098 188960 -1 4861
4863 0 441931 126094 189000 -1 4862
4864 0 441811 126638 188960 -1 4863
4865 0 441815 126578 188840 -1 4864
4866 0 441811 126558 188800 -1 4865
4867 0 441903 126194 189080 -1 4862
4868 0 442027 125930 189240 -1 4867
4869 0 442043 125878 189400 -1 4868
4870 0 442077 125812 189520 -1 4869
4871 0 442193 125804 189680 -1 4870
4872 0 442269 125812 189880 -1 4871
4873 0 442289 125772 190080 -1 4872
4874 0 442305 125716 190200 -1 4873
4875 0 442365 125620 190240 -1 4874
4876 0 442621 125664 190280 -1 4875
4877 0 442905 125796 190320 -1 4876
4878 0 442981 125844 190240 -1 4877
4879 0 443077 125900 190200 -1 4878
4880 0 442961 125780 190440 -1 4877
4881 0 442885 125916 190560 -1 4880
4882 0 442845 125956 190680 -1 4881
4883 0 442841 125980 190760 -1 4882
4884 0 441811 126462 189200 -1 4867
4885 0 441707 126658 189280 -1 4884
4886 0 441615 126662 189440 -1 4885
4887 0 441559 126830 189560 -1 4886
4888 0 441695 127138 189600 -1 4887
4889 0 441683 127314 189640 -1 4888
4890 0 441649 127400 189720 -1 4889
4891 0 441605 127468 189840 -1 4890
4892 0 441577 127524 189920 -1 4891
4893 0 441693 127392 189960 -1 4892
4894 0 441765 127332 190080 -1 4893
4895 0 441793 127280 190160 -1 4894
4896 0 441809 127244 190240 -1 4895
4897 0 441509 127728 189960 -1 4892
4898 0 441365 128028 190040 -1 4897
4899 0 441397 128388 190000 -1 4898
4900 0 441375 128602 189960 -1 4899
4901 0 441407 128574 189920 -1 4900
4902 0 441431.53 128565.414 189880 -1 4901
4903 0 428779 124034 185000 81 4725
4904 0 428759 124062 185080 81 4903
4905 0 425109 124108 185520 120 4716
4906 0 425137 124028 185400 120 4905
4907 0 425150.3 123996.875 185360 -1 4906
4908 0 425137.06 123856.86 185240 -1 4907
4909 0 425108.88 123766.75 185080 -1 4908
4910 0 424381 123900 185800 150 4708
4911 0 424329 123812 185880 32 4910
4912 0 424297 123868 186000 32 4911
4913 0 424241 123912 186120 150 4912
4914 0 424209.9 123936.75 186160 -1 4913
4915 0 424215.38 123990.3 186240 -1 4914
4916 0 424250.53 123856.33 186280 -1 4915
4917 0 423295 124222 185720 221 4707
4918 0 423809 124744 185640 150 4917
4919 0 423907.66 124776 185600 150 4918
4920 0 424105 124840 185520 98 4919
4921 0 424457 124852 185440 60 4920
4922 0 424833 124792 185400 71 4921
4923 0 425077 124980 185320 148 4922
4924 0 425093 125008 185200 148 4923
4925 0 425353 125060 185120 150 4924
4926 0 425381 125044 185040 150 4925
4927 0 425509 125160 184960 98 4926
4928 0 425553 125160 184840 98 4927
4929 0 425605 125148 184720 134 4928
4930 0 425689 125160 184680 98 4929
4931 0 425897 125180 184600 98 4930
4932 0 426737 125284 184600 40 4931
4933 0 427041 125100 184560 40 4932
4934 0 427065 125044 184440 40 4933
4935 0 427073 124988 184400 -1 4934
4936 0 427052.3 124940.805 184360 -1 4935
4937 0 427215.72 124926.336 184280 -1 4936
4938 0 423737 124636 185400 166 4918
4939 0 423745 124572 185320 166 4938
4940 0 423127 124398 186000 221 4705
4941 0 423015 124350 186080 150 4940
4942 0 422743 124450 186160 163 4941
4943 0 422467 124598 186240 140 4942
4944 0 422295 124506 186320 140 4943
4945 0 422095 124522 186400 71 4944
4946 0 422035 124394 186480 71 4945
4947 0 421843 124334 186640 81 4946
4948 0 421655 124306 186720 81 4947
4949 0 421407 124162 186880 71 4948
4950 0 421243 124046 187000 71 4949
4951 0 421073 124048 187160 60 4950
4952 0 420909 124064 187240 32 4951
4953 0 420953 123912 187280 32 4952
4954 0 421001 123808 187360 32 4953
4955 0 420885 123676 187440 32 4954
4956 0 420765 123632 187480 32 4955
4957 0 420649 123628 187520 64 4956
4958 0 420473 123656 187600 64 4957
4959 0 420301 123796 187680 64 4958
4960 0 420361 123856 187800 -1 4959
4961 0 420373 123856 187920 -1 4960
4962 0 420349 123868 188000 -1 4961
4963 0 420278.84 123826.94 188160 -1 4962
4964 0 420283.4 123748.97 188280 -1 4963
4965 0 420765 124144 187320 32 4952
4966 0 420501 124188 187440 -1 4965
4967 0 420445 124132 187520 -1 4966
4968 0 422372.75 125734.266 186080 32 4702
4969 0 422396 125768.336 186200 32 4968
4970 0 422388.9 125790.43 186320 32 4969
4971 0 422373.94 125817.2 186360 32 4970
4972 0 422362.3 125831.82 186400 32 4971
4973 0 422095 125842.99 186480 32 4972
4974 0 422075.97 125853.74 186520 32 4973
4975 0 422037.06 125878.25 186600 140 4974
4976 0 421657.75 126316.06 186720 140 4975
4977 0 421727 126130.055 186840 120 4976
4978 0 421381.22 126104.69 187000 91 4977
4979 0 421293.16 126065.55 187120 91 4978
4980 0 421247.8 126082.92 187280 186 4979
4981 0 421290.5 126063.14 187400 186 4980
4982 0 422370.78 125834.76 187400 51 4981
4983 0 422355.44 125822.11 187440 -1 4982
4984 0 422346.88 125833.016 187600 -1 4983
4985 0 422239.4 125876.234 187800 -1 4984
4986 0 422094.88 125934.44 187960 -1 4985
4987 0 422655.62 125831.39 187320 75 4982
4988 0 422956.44 125845.11 187240 120 4987
4989 0 423464.34 125733.03 187240 80 4988
4990 0 423796.3 125520.91 187240 80 4989
4991 0 424089.06 125440.945 187160 75 4990
4992 0 424205.38 125309.72 187040 96 4991
4993 0 424403.9 125246.23 186920 60 4992
4994 0 424620.97 125300.93 186800 51 4993
4995 0 424915.84 125289.34 186680 75 4994
4996 0 425156.56 125313.14 186600 75 4995
4997 0 425483.72 125347.55 186480 86 4996
4998 0 425782.8 125276.45 186400 75 4997
4999 0 426295 125070 186360 60 4998
5000 0 426467 125046 186320 60 4999
5001 0 426563 125042 186280 51 5000
5002 0 426883 125010 186240 81 5001
5003 0 427131 125018 186160 86 5002
5004 0 427827 124796 186120 60 5003
5005 0 428123 124612 186080 71 5004
5006 0 428543 124500 186000 75 5005
5007 0 428703 124484 185960 51 5006
5008 0 428899 124468 185920 40 5007
5009 0 429007 124430 185880 40 5008
5010 0 430119 124746 185960 80 5009
5011 0 430531 124634 186000 91 5010
5012 0 430575 124688 186080 91 5011
5013 0 430639 124732 186120 51 5012
5014 0 430843 124776 186160 80 5013
5015 0 431023 124792 186200 80 5014
5016 0 431223 124812 186240 51 5015
5017 0 431271 124816 186280 51 5016
5018 0 431415 124792 186400 75 5017
5019 0 431523 124748 186520 75 5018
5020 0 431635 124684 186640 75 5019
5021 0 431719 124608 186720 86 5020
5022 0 432075 124576 186800 86 5021
5023 0 432163 124488 186880 86 5022
5024 0 432131 124442 187000 101 5023
5025 0 432151 124422 187200 101 5024
5026 0 432271 124406 187280 60 5025
5027 0 432419 124366 187360 71 5026
5028 0 432535 124366 187480 71 5027
5029 0 432639 124382 187640 71 5028
5030 0 432827 124386 187800 128 5029
5031 0 432955 124430 187920 107 5030
5032 0 433035 124436 188000 107 5031
5033 0 433367 124432 188040 75 5032
5034 0 433555 124424 188120 60 5033
5035 0 433891 124524 188160 75 5034
5036 0 433967 124520 188280 71 5035
5037 0 434087 124496 188360 71 5036
5038 0 434147 124352 188440 86 5037
5039 0 434391 124272 188520 45 5038
5040 0 434755 124320 188560 86 5039
5041 0 435091 124164 188640 45 5040
5042 0 435423 124224 188680 64 5041
5043 0 436107 124098 188640 75 5042
5044 0 436551 124130 188600 81 5043
5045 0 436939 123978 188520 51 5044
5046 0 437347 123994 188440 80 5045
5047 0 437475 123998 188280 60 5046
5048 0 437667 123822 188120 51 5047
5049 0 437859 123718 188000 102 5048
5050 0 438039 123614 187880 102 5049
5051 0 438091 123564 187840 91 5050
5052 0 438115 123304 187840 91 5051
5053 0 438147 123220 187800 91 5052
5054 0 438307 123144 187840 60 5053
5055 0 438339 123112 187920 60 5054
5056 0 438225.94 123247.44 187960 -1 5055
5057 0 438180.75 123267.62 188040 -1 5056
5058 0 438339 123580 187760 60 5051
5059 0 438519 123640 187680 60 5058
5060 0 438611 123760 187600 75 5059
5061 0 438671 123816 187520 64 5060
5062 0 438823 123852 187440 64 5061
5063 0 438963 123852 187520 64 5062
5064 0 439091 123904 187600 64 5063
5065 0 439135 123972 187720 64 5064
5066 0 432347 124442 186760 86 5023
5067 0 420870.5 126351.3 187400 120 4981
5068 0 420860.4 126339.42 187600 120 5067
5069 0 420740.47 126467.414 187600 64 5068
5070 0 420700.72 126526.44 187680 64 5069
5071 0 420651.16 126584.47 187800 64 5070
5072 0 420583.4 126645.81 187920 64 5071
5073 0 420524.16 126641.06 188000 64 5072
5074 0 420434.12 126621.6 188120 64 5073
5075 0 420364.78 126594.17 188240 -1 5074
5076 0 420321 126524.18 188320 -1 5075
5077 0 420247.56 126551.03 188400 -1 5076
5078 0 420243.12 126532.63 188520 -1 5077
5079 0 420268.12 126551.52 188600 -1 5078
5080 0 422696.72 125614.13 186080 32 4702
5081 0 422709 125378.05 185320 131 4692
5082 0 422776.25 125106.77 185160 131 5081
5083 0 422776.66 125093.42 185000 131 5082
5084 0 422857.06 125030.71 184960 131 5083
5085 0 423070.06 124908.51 184880 -1 5084
5086 0 423162.78 124782.66 184760 -1 5085
5087 0 423164.2 124756.96 184680 -1 5086
5088 0 421924.06 125702.305 185240 96 4691
5089 0 421949.12 125652.39 185080 96 5088
5090 0 421812.6 125503.39 184960 136 5089
5091 0 421793.03 125382.72 184880 86 5090
5092 0 421696.1 125293.086 184800 86 5091
5093 0 421560.12 125161.98 184680 32 5092
5094 0 421566 125072.94 184600 32 5093
5095 0 421584 125004.305 184520 32 5094
5096 0 421617.06 124888.39 184440 32 5095
5097 0 421944.53 126963.88 185000 224 4689
5098 0 421809.8 126684.45 184760 163 5097
5099 0 421871.88 126480.945 184720 163 5098
5100 0 421793.94 127214.26 185320 120 5099
5101 0 421694.34 127263.32 185440 90 5100
5102 0 421695.84 127296.26 185560 90 5101
5103 0 421630.34 127383.47 185640 90 5102
5104 0 421431.03 127717.484 185720 -1 5103
5105 0 421552 127733.5 185760 -1 5104
5106 0 421672.84 127750.195 185800 -1 5105
5107 0 421721.06 127790.54 185840 -1 5106
5108 0 421783.5 127896.49 185880 -1 5107
5109 0 421989.72 127772.125 186000 -1 5108
5110 0 422122.6 126433.56 184640 139 5099
5111 0 422160 126083 184520 139 5110
5112 0 422084 125831 184400 107 5111
5113 0 422012 125607 184280 120 5112
5114 0 421996 125375 184160 137 5113
5115 0 421992 125303 184120 137 5114
5116 0 422007.88 125238.45 184080 -1 5115
5117 0 422020.44 125130.17 183960 -1 5116
5118 0 422088.16 124837.67 183840 -1 5117
5119 0 422071.12 124743.73 183800 -1 5118
5120 0 423270.78 126353.664 184640 120 5110
5121 0 423394.9 126299.74 184560 86 5120
5122 0 423484.2 126235.62 184480 86 5121
5123 0 423559.72 126160.74 184400 104 5122
5124 0 423602.88 126071.625 184320 104 5123
5125 0 423679.44 125935.086 184240 51 5124
5126 0 423976.28 125919.5 184160 75 5125
5127 0 424108.84 125803.07 184040 102 5126
5128 0 424223.5 125634.35 183960 102 5127
5129 0 424335.9 125457.6 183880 81 5128
5130 0 424456.62 125357.46 183800 40 5129
5131 0 424545.53 125198.3 183720 71 5130
5132 0 424586 125165.79 183640 71 5131
5133 0 424793.97 125173.67 183560 120 5132
5134 0 424919.5 125121.34 183480 120 5133
5135 0 425207.44 125061.8 183400 75 5134
5136 0 425419.06 125020.31 183320 75 5135
5137 0 425581.3 125021.16 183240 120 5136
5138 0 425830.62 125161.24 183160 75 5137
5139 0 426104.5 125257.18 183080 102 5138
5140 0 426615.78 125253.38 183000 107 5139
5141 0 426726.97 125266.336 182920 86 5140
5142 0 426918.3 125259.81 182840 86 5141
5143 0 427014.94 125326.59 182760 98 5142
5144 0 427144.88 125368.81 182680 98 5143
5145 0 427281.34 125431.195 182600 102 5144
5146 0 427434.9 125502.914 182520 40 5145
5147 0 427575.8 125463.25 182440 71 5146
5148 0 427640.38 125576.234 182360 71 5147
5149 0 427685.03 125611.34 182320 71 5148
5150 0 427730.9 125663.12 182240 40 5149
5151 0 427726.84 125682.95 182160 40 5150
5152 0 427814.6 125688.734 182080 51 5151
5153 0 427702.72 125773.29 181960 102 5152
5154 0 427662.62 125870.84 181880 102 5153
5155 0 427546.7 126045.91 181840 102 5154
5156 0 427354.72 126133.93 181840 40 5155
5157 0 427150.75 126093.95 181840 64 5156
5158 0 426842.84 126118.01 181840 128 5157
5159 0 426770.56 126073.16 181760 128 5158
5160 0 426750.56 126069.37 181680 128 5159
5161 0 426623.34 126128.086 181600 71 5160
5162 0 426361.34 126183.41 181520 71 5161
5163 0 426318.94 126192.72 181440 71 5162
5164 0 426254.56 126235.375 181360 75 5163
5165 0 425981.5 126258.28 181280 128 5164
5166 0 425696.3 126218.914 181200 107 5165
5167 0 425523.2 126262 181120 107 5166
5168 0 425483.53 126255.78 181040 107 5167
5169 0 425513.97 126206.164 180960 107 5168
5170 0 425415.1 126105.24 180880 108 5169
5171 0 425366.06 126082.02 180800 108 5170
5172 0 425211.34 125914.7 180720 81 5171
5173 0 425105.47 125870.7 180640 98 5172
5174 0 425029.75 125776.9 180560 98 5173
5175 0 424923.28 125712.93 180480 45 5174
5176 0 424719.75 125543.69 180400 108 5175
5177 0 424710.66 125521.77 180320 108 5176
5178 0 424627.28 125510.14 180240 108 5177
5179 0 424526.38 125475 180200 32 5178
5180 0 424398.4 125310.97 180200 40 5179
5181 0 424339.5 125271.12 180160 40 5180
5182 0 424236.2 125407.23 180080 40 5179
5183 0 424562.66 125442.5 180000 32 5182
5184 0 424574.06 125445.93 179920 40 5183
5185 0 424597.62 125514.2 179840 -1 5184
5186 0 424605.28 125555.55 179760 71 5185
5187 0 424597.66 125580.21 179680 71 5186
5188 0 424513.9 125619.26 179600 71 5187
5189 0 425166.2 125333.92 179560 128 5188
5190 0 425378 125264 179640 253 5189
5191 0 425298 125296 179720 128 5190
5192 0 425213.66 125382.82 179760 -1 5191
5193 0 425242.06 125419.43 179840 -1 5192
5194 0 425189.2 125304.734 179400 128 5189
5195 0 425180 125307.49 179360 128 5194
5196 0 424201.56 125948.484 179360 196 5195
5197 0 423977.53 125988.55 179360 128 5196
5198 0 423637.44 125932.61 179360 90 5197
5199 0 423533.44 125885.02 179280 32 5198
5200 0 423462.1 125909.07 179240 32 5199
5201 0 423424.62 125966.02 179160 32 5200
5202 0 423390.44 126001.64 179080 71 5201
5203 0 423335.38 125947.46 178920 71 5202
5204 0 423276.34 125945.83 178840 71 5203
5205 0 423188.44 125996.37 178760 32 5204
5206 0 423175.1 126103.195 178680 32 5205
5207 0 423200.34 126147.34 178600 32 5206
5208 0 423197.94 126214.74 178560 -1 5207
5209 0 425135.5 125304.38 179240 128 5195
5210 0 425076.62 125322.12 179200 128 5209
5211 0 425019.03 125340.14 179160 128 5210
5212 0 424903.5 125373.49 179080 185 5211
5213 0 424891.5 125367 179040 32 5212
5214 0 424853.62 125348.59 178920 32 5213
5215 0 424848.38 125360.97 178840 -1 5214
5216 0 424877.1 125443.38 178720 -1 5215
5217 0 424867.56 125486.19 178560 -1 5216
5218 0 424945.88 125440.945 178480 -1 5217
5219 0 423894 124500 179040 51 5213
5220 0 423702 124296 179000 -1 5219
5221 0 423646 124202 178840 -1 5220
5222 0 423693.94 124096.44 178720 -1 5221
5223 0 424141.94 125391.234 180040 86 5182
5224 0 423651.44 125299.04 179960 51 5223
5225 0 423340.47 125246.086 179880 -1 5224
5226 0 423343.12 125235.56 179760 -1 5225
5227 0 423352.94 125289.26 179640 -1 5226
5228 0 423422.06 125354.414 179520 -1 5227
5229 0 423372.75 125415.74 179440 -1 5228
5230 0 423525.75 125452.14 179400 32 5229
5231 0 423401.4 125617.19 179400 32 5230
5232 0 423352.62 125642.19 179320 32 5231
5233 0 423366.03 125637.08 179240 32 5232
5234 0 423368.62 125658.03 179160 32 5233
5235 0 423350.3 125689.55 179080 71 5234
5236 0 423283.06 125728.78 179000 71 5235
5237 0 426069.75 126314.125 180960 80 5169
5238 0 426301.62 126238.14 180960 80 5237
5239 0 426429.56 126266.13 180960 71 5238
5240 0 426490.78 126257.4 180840 71 5239
5241 0 426611.1 126236.77 180760 51 5240
5242 0 426894.9 126265.47 180680 51 5241
5243 0 426988.2 126266.61 180640 51 5242
5244 0 427067.78 126228.305 180560 71 5243
5245 0 427158.6 126165.04 180480 71 5244
5246 0 427262.1 126111.58 180400 51 5245
5247 0 427368.2 126068.57 180360 51 5246
5248 0 427620.47 125993.2 180320 51 5247
5249 0 427916.44 126077.16 180320 80 5248
5250 0 428043.1 126141.02 180280 86 5249
5251 0 428348.38 126249.06 180320 60 5250
5252 0 428712.28 126313.01 180320 102 5251
5253 0 429066.2 126304.97 180320 102 5252
5254 0 429235.84 126231.73 180400 32 5253
5255 0 429302.9 126280.84 180520 32 5254
5256 0 429542.88 126348.74 180520 60 5255
5257 0 429802.88 126360.64 180520 60 5256
5258 0 430090.84 126396.54 180520 51 5257
5259 0 430134.16 126452.4 180560 64 5258
5260 0 430247.7 126488.02 180600 64 5259
5261 0 430570.72 126532.45 180680 40 5260
5262 0 430674.72 126504.32 180640 40 5261
5263 0 430743.78 126515.805 180600 40 5262
5264 0 430852.1 126532.28 180560 64 5263
5265 0 430929.78 126528.03 180480 64 5264
5266 0 431013.75 126523.875 180400 64 5265
5267 0 431028.62 126524.11 180360 32 5266
5268 0 431216.94 126505.625 180320 32 5267
5269 0 431324.94 126561.6 180320 40 5268
5270 0 431544.66 126636.07 180360 40 5269
5271 0 431619.56 126660.95 180440 51 5270
5272 0 431661.72 126691.805 180480 51 5271
5273 0 431936.72 126719.69 180520 40 5272
5274 0 431991.97 126720.05 180560 40 5273
5275 0 430535 126596 180760 40 5261
5276 0 427823.56 125665.34 182040 51 5152
5277 0 428203.28 125396.266 182040 71 5276
5278 0 428493.22 125165.59 182000 91 5277
5279 0 428794.62 125237.06 181920 91 5278
5280 0 429134.7 125141.88 181840 64 5279
5281 0 429280.7 125045.875 181840 51 5280
5282 0 429624.72 124917.88 181840 81 5281
5283 0 429712.56 124822.33 181880 81 5282
5284 0 429896.6 124754.3 181880 75 5283
5285 0 430124.66 124750.25 181880 51 5284
5286 0 430600.7 124454.17 181880 115 5285
5287 0 430694.53 124344.11 181960 115 5286
5288 0 430836.88 124210.94 182040 71 5287
5289 0 430880.22 124028.79 182120 107 5288
5290 0 431164.1 123779.805 182120 91 5289
5291 0 431388.06 123671.34 182120 60 5290
5292 0 431524.03 123591.02 182120 60 5291
5293 0 431536 123390.375 182120 120 5292
5294 0 431739.94 123133.55 182120 86 5293
5295 0 431720.34 123025.34 182200 86 5294
5296 0 431965.03 123000.51 182040 80 5295
5297 0 432241 122817.55 182080 40 5296
5298 0 432576 123136 181840 75 5297
5299 0 432832 123200 181720 98 5298
5300 0 433024 123296 181560 81 5299
5301 0 433248 123424 181480 81 5300
5302 0 433472 123520 181400 80 5301
5303 0 433728 123520 181320 32 5302
5304 0 433984 123488 181200 80 5303
5305 0 434240 123488 181200 64 5304
5306 0 434496 123520 181120 60 5305
5307 0 434752 123520 181040 75 5306
5308 0 435008 123552 180960 80 5307
5309 0 435264 123584 180920 91 5308
5310 0 435520 123648 180920 60 5309
5311 0 435776 123680 180920 51 5310
5312 0 436032 123648 180920 32 5311
5313 0 436288 123616 180920 60 5312
5314 0 436480 123840 180920 120 5313
5315 0 436672 124032 181000 80 5314
5316 0 436928 124096 181000 80 5315
5317 0 437152 124224 180920 120 5316
5318 0 437408 124224 180840 102 5317
5319 0 437632 124256 180680 80 5318
5320 0 437888 124320 180680 51 5319
5321 0 438144 124352 180640 104 5320
5322 0 438368 124448 180520 178 5321
5323 0 438592 124512 180400 124 5322
5324 0 438816 124608 180320 91 5323
5325 0 438976 124768 180200 150 5324
5326 0 439232 124768 180240 128 5325
5327 0 439488 124704 180240 81 5326
5328 0 439712 124544 180320 81 5327
5329 0 439968 124416 180320 75 5328
5330 0 440000 124384 180280 51 5329
5331 0 440112 124320 180240 51 5330
5332 0 440224 124256 180200 51 5331
5333 0 440416 124096 180080 40 5332
5334 0 440640 124064 179880 60 5333
5335 0 440864 124128 179720 60 5334
5336 0 441056 124288 179680 51 5335
5337 0 441248 124448 179600 80 5336
5338 0 441472 124544 179520 107 5337
5339 0 441728 124544 179480 75 5338
5340 0 441888 124640 179280 81 5339
5341 0 442016 124832 179120 81 5340
5342 0 442112 125056 178960 64 5341
5343 0 442272 125248 178880 101 5342
5344 0 442496 125376 178760 86 5343
5345 0 442624 125472 178560 107 5344
5346 0 442816 125440 178360 75 5345
5347 0 442976 125504 178160 141 5346
5348 0 443168 125568 178040 163 5347
5349 0 443264 125728 177840 175 5348
5350 0 443488 125696 177720 64 5349
5351 0 443744 125696 177680 91 5350
5352 0 443744 125632 177720 51 5351
5353 0 443744 125408 177880 32 5352
5354 0 443808 125184 178000 91 5353
5355 0 444000 125024 178160 75 5354
5356 0 444256 125024 178160 32 5355
5357 0 444512 124960 178160 102 5356
5358 0 444736 124832 178080 150 5357
5359 0 444992 124768 178040 217 5358
5360 0 445152 124640 177840 178 5359
5361 0 445248 124608 177840 139 5360
5362 0 445440 124480 177680 102 5361
5363 0 445632 124352 177560 104 5362
5364 0 445856 124320 177400 75 5363
5365 0 446016 124224 177200 107 5364
5366 0 446048 124224 177120 101 5365
5367 0 446144 124224 176840 135 5366
5368 0 446240 124064 176640 75 5367
5369 0 446240 123808 176600 40 5368
5370 0 446176 123552 176600 51 5369
5371 0 445984 123360 176680 60 5370
5372 0 445824 123200 176800 80 5371
5373 0 445600 123072 176720 124 5372
5374 0 445344 123072 176680 150 5373
5375 0 445184 123040 176680 102 5374
5376 0 446197.34 124357.336 176640 134 5367
5377 0 446208 124384 176600 134 5376
5378 0 446240 124416 176320 150 5377
5379 0 446304 124384 176080 245 5378
5380 0 446496 124544 176000 200 5379
5381 0 446720 124704 175960 172 5380
5382 0 446944 124736 175840 206 5381
5383 0 447104 124736 175600 196 5382
5384 0 447328 124832 175480 154 5383
5385 0 447552 124960 175400 81 5384
5386 0 447808 125056 175360 71 5385
5387 0 447651.06 124947.19 175280 -1 5386
5388 0 447679.94 124913.69 175160 -1 5387
5389 0 447589.7 124819.914 175120 -1 5388
5390 0 447536.28 124744.3 175040 -1 5389
5391 0 447511.72 124692.58 174960 -1 5390
5392 0 446176 124160 176000 200 5379
5393 0 445952 124032 175920 131 5392
5394 0 445696 124000 175880 104 5393
5395 0 445440 123968 175880 163 5394
5396 0 445216 123840 175880 163 5395
5397 0 445056 123648 175960 51 5396
5398 0 444928 123424 176000 91 5397
5399 0 444800 123200 176080 98 5398
5400 0 444823.78 123121.59 176160 -1 5399
5401 0 446208 124448 176080 205 5379
5402 0 445952 124576 176080 101 5401
5403 0 445792 124704 175920 104 5402
5404 0 445728 124896 175760 75 5403
5405 0 445728 125056 175560 32 5404
5406 0 445536 125088 175360 75 5405
5407 0 444992 124576 177600 163 5360
5408 0 444992 124320 177520 163 5407
5409 0 444960 124128 177360 206 5408
5410 0 444981.34 124042.664 177400 188 5409
5411 0 445024 123872 177480 154 5410
5412 0 445088 123680 177640 150 5411
5413 0 444960 123584 177840 98 5412
5414 0 444736 123552 177960 120 5413
5415 0 444544 123424 177960 32 5414
5416 0 445195 124098 177400 -1 5410
5417 0 445451 123998 177240 -1 5416
5418 0 445479 123838 177040 -1 5417
5419 0 445567 123674 176720 -1 5418
5420 0 443872 125856 177520 32 5351
5421 0 444032 126016 177320 32 5420
5422 0 444096 126048 177240 71 5421
5423 0 444288 125984 177080 124 5422
5424 0 444512 125984 176920 128 5423
5425 0 444736 126080 176760 108 5424
5426 0 444864 126208 176560 128 5425
5427 0 444904 126248 176520 126 5426
5428 0 444984 126328 176440 122 5427
5429 0 445024 126368 176400 120 5428
5430 0 445248 126464 176280 128 5429
5431 0 445440 126656 176280 120 5430
5432 0 445600 126816 176120 80 5431
5433 0 445664 126880 176080 32 5432
5434 0 445633.06 126592.81 176040 -1 5433
5435 0 445681.12 126412.38 175880 -1 5434
5436 0 445745.7 126476.89 175720 -1 5435
5437 0 445725.7 126367.24 175680 -1 5436
5438 0 445699.3 126358.766 175600 -1 5437
5439 0 443936 126272 177240 107 5422
5440 0 443904 126304 177240 124 5439
5441 0 443680 126432 177200 153 5440
5442 0 443488 126624 177200 108 5441
5443 0 443328 126848 177160 45 5442
5444 0 443136 127040 177120 60 5443
5445 0 442912 127232 177120 51 5444
5446 0 442816 127232 177120 51 5445
5447 0 444032 126528 177160 32 5440
5448 0 444064 126553.6 177120 37 5447
5449 0 444192 126656 176960 60 5448
5450 0 444416 126752 176880 32 5449
5451 0 444608 126688 177040 40 5450
5452 0 444736 126688 177040 32 5451
5453 0 442784 125568 177960 71 5347
5454 0 442560 125664 177800 45 5453
5455 0 442304 125792 177720 32 5454
5456 0 442144 125632 177880 40 5455
5457 0 441888 125568 177960 64 5456
5458 0 441632 125632 177880 51 5457
5459 0 441408 125792 177880 45 5458
5460 0 441152 125856 177960 86 5459
5461 0 440992 126048 177880 71 5460
5462 0 440768 126208 177840 51 5461
5463 0 440704 126464 177800 51 5462
5464 0 440480 126560 177840 40 5463
5465 0 440380.34 126564.484 177920 -1 5464
5466 0 440327.34 126538.164 177960 -1 5465
5467 0 440160 124608 180320 75 5329
5468 0 440384 124736 180400 40 5467
5469 0 440512 124640 180640 51 5468
5470 0 440512 124704 180920 71 5469
5471 0 440512 124704 181080 71 5470
5472 0 440499.3 124671.734 181120 -1 5471
5473 0 440507.44 124637.445 181200 -1 5472
5474 0 440414.5 124696.86 181320 -1 5473
5475 0 440441.28 124647.87 181440 -1 5474
5476 0 440477.12 124532.1 181560 -1 5475
5477 0 440489 124425.76 181680 -1 5476
5478 0 440483.3 124317.61 181800 -1 5477
5479 0 440545.6 124238.93 181960 -1 5478
5480 0 440740.47 124085.82 182000 -1 5479
5481 0 440625.66 124087.56 182040 -1 5480
5482 0 440714 123953.91 182120 -1 5481
5483 0 440684.94 123826.195 182200 -1 5482
5484 0 440716.5 123753.43 182280 -1 5483
5485 0 440759.44 123661.72 182360 -1 5484
5486 0 440821.62 123535.88 182440 -1 5485
5487 0 440860.88 123545 182480 -1 5486
5488 0 440926.2 123503.4 182560 -1 5487
5489 0 438978.84 124865.26 180160 -1 5325
5490 0 438938.06 124963.484 180080 -1 5489
5491 0 438901.47 125386.38 180040 -1 5490
5492 0 438829 125492 180000 -1 5491
5493 0 438757.22 125597.97 179960 -1 5492
5494 0 438643 125653.62 179880 -1 5493
5495 0 438594.75 125679.59 179840 -1 5494
5496 0 438755.7 125605.19 179800 -1 5495
5497 0 438917.12 125593.12 179640 -1 5496
5498 0 438869.38 125690.74 179440 -1 5497
5499 0 438856 125834.34 179360 -1 5498
5500 0 438860.56 125910.53 179320 -1 5499
5501 0 438865.75 125969.26 179240 -1 5500
5502 0 438865.5 126019 179200 -1 5501
5503 0 438864.7 126069.22 179160 -1 5502
5504 0 438885 126218 179120 -1 5503
5505 0 438905.47 126366.61 179080 -1 5504
5506 0 438960.72 126511.05 179000 -1 5505
5507 0 439056.4 126709.82 178920 -1 5506
5508 0 439244.47 127108.28 178880 -1 5507
5509 0 439363.34 127273.97 178800 -1 5508
5510 0 439491.1 127349.01 178720 -1 5509
5511 0 439539.8 127414.72 178680 -1 5510
5512 0 439510.3 127513.1 178640 -1 5511
5513 0 439781.94 127870.76 178600 -1 5512
5514 0 439708.5 127995.71 178560 -1 5513
5515 0 439749.3 128063.71 178520 -1 5514
5516 0 439800.4 128118.9 178440 -1 5515
5517 0 439731 128335.24 178360 -1 5516
5518 0 439683.62 128445.37 178280 -1 5517
5519 0 439735.94 128467.24 178240 -1 5518
5520 0 439681.94 128528.82 178160 -1 5519
5521 0 439346.75 128633.72 178200 -1 5520
5522 0 439170.47 128726.39 178120 -1 5521
5523 0 439065.6 128848.69 178040 -1 5522
5524 0 438864.25 128890.22 177960 -1 5523
5525 0 438778.5 128929.5 177920 -1 5524
5526 0 438692.53 128968.63 177880 -1 5525
5527 0 438611.56 129004.84 177800 -1 5526
5528 0 439903.62 128482.67 178080 -1 5520
5529 0 440006.8 128475.99 177960 -1 5528
5530 0 440141.38 128440.45 177920 -1 5529
5531 0 440339.34 128325.35 177880 -1 5530
5532 0 440460.25 128347.15 177800 -1 5531
5533 0 440591.75 128348.35 177760 -1 5532
5534 0 440732.5 128540.07 177720 -1 5533
5535 0 440945.7 128607.82 177680 -1 5534
5536 0 441117.38 128603.98 177600 -1 5535
5537 0 441289.66 128623.07 177520 -1 5536
5538 0 441370.44 128661.695 177400 -1 5537
5539 0 441455.6 128719.52 177320 -1 5538
5540 0 441497.66 128784 177280 -1 5539
5541 0 441580.7 128911.664 177200 -1 5540
5542 0 441604.5 128939.75 177160 -1 5541
5543 0 439000.97 126453.79 178880 -1 5507
5544 0 438981.56 126411.88 178840 -1 5543
5545 0 438889.8 125979.23 179160 -1 5502
5546 0 438923.3 125932.695 179080 -1 5545
5547 0 438463.9 125726.15 179720 -1 5495
5548 0 438352.4 125774.13 179640 -1 5547
5549 0 438124.12 126100.375 179600 -1 5548
5550 0 437765.53 126292.23 179640 -1 5549
5551 0 437751.44 126279.7 179680 -1 5550
5552 0 437862.75 126259.336 179840 -1 5551
5553 0 437903.75 126262.67 179920 -1 5552
5554 0 437900.62 126227.445 180000 -1 5553
5555 0 437927.5 126233.5 180040 -1 5554
5556 0 437954 126240.375 180080 -1 5555
5557 0 437982.94 126273.78 180120 -1 5556
5558 0 437524.7 126587.31 179560 -1 5550
5559 0 437431.94 126762.89 179520 -1 5558
5560 0 437370.66 126863.81 179440 -1 5559
5561 0 437128.44 127026.39 179400 -1 5560
5562 0 437033.28 127099.25 179360 -1 5561
5563 0 436911.2 127213.64 179200 -1 5562
5564 0 436894.6 127289.04 179160 -1 5563
5565 0 436906.2 127329.64 179120 -1 5564
5566 0 436882.3 127240.71 179040 -1 5565
5567 0 436872.66 127184.33 178920 -1 5566
5568 0 436782.8 127270.8 178840 -1 5567
5569 0 436660 127416.87 178760 -1 5568
5570 0 436914.25 127412.01 179080 -1 5565
5571 0 436928.75 127528.95 179000 -1 5570
5572 0 436881.94 127622.21 178920 -1 5571
5573 0 436876.84 127672.055 178880 -1 5572
5574 0 436825.8 127738.25 178800 -1 5573
5575 0 436819.75 127858.91 178720 -1 5574
5576 0 436839.3 127921.07 178640 -1 5575
5577 0 437012.78 127134.086 179440 -1 5561
5578 0 437008.44 127191.18 179520 -1 5577
5579 0 432185.8 122628.11 182120 80 5297
5580 0 432152.1 122529.59 182160 80 5579
5581 0 432084.88 122419.71 182240 90 5580
5582 0 431812.72 122039.7 182240 108 5581
5583 0 431364.5 121391.35 182240 139 5582
5584 0 431363.94 121412.69 182280 139 5583
5585 0 431020.28 121537.984 182280 139 5584
5586 0 430816.38 121578.45 182280 80 5585
5587 0 430696.25 121538.06 182280 51 5586
5588 0 430532.25 121558.33 182280 51 5587
5589 0 430235.88 121449.28 182280 124 5588
5590 0 430139.78 121438.27 182360 -1 5589
5591 0 430057.12 121380.22 182480 -1 5590
5592 0 431388.88 121368.37 182360 136 5584
5593 0 431391.4 121363.81 182440 136 5592
5594 0 431441.5 121311.75 182520 136 5593
5595 0 431454.88 121295.61 182600 136 5594
5596 0 431452.84 121117.26 182720 136 5595
5597 0 431443.16 121084.305 182800 32 5596
5598 0 431413 121015.98 182920 32 5597
5599 0 431390.34 121054.195 182960 32 5598
5600 0 431357.7 121026.336 183080 -1 5599
5601 0 431274.84 121021.06 183160 -1 5600
5602 0 431333.66 120952.79 183240 60 5601
5603 0 430793.53 121157.086 183240 124 5602
5604 0 430453.44 121365.3 183240 120 5603
5605 0 430161.34 121161.4 183240 80 5604
5606 0 430013.6 121014.33 183280 40 5605
5607 0 429677.38 120918.59 183280 122 5606
5608 0 429689.56 120807.44 183320 122 5607
5609 0 429627.66 120548.77 183440 122 5608
5610 0 429591.25 120565.63 183520 122 5609
5611 0 429491.78 120533.7 183600 128 5610
5612 0 429244.38 120589.66 183680 102 5611
5613 0 429135.56 120570.97 183760 102 5612
5614 0 429012.3 120548.23 183840 102 5613
5615 0 428896.34 120540.22 183840 71 5614
5616 0 428812.28 120614.51 183880 32 5615
5617 0 428634.16 120693.586 183960 32 5616
5618 0 428438.1 120681.586 183960 32 5617
5619 0 428383.6 120708.72 184000 32 5618
5620 0 428207.6 120588.67 184000 32 5619
5621 0 427967.6 120536.63 184000 -1 5620
5622 0 427981.88 120585.92 184040 -1 5621
5623 0 427970.12 120598.266 184080 -1 5622
5624 0 428936.28 120404.164 183840 71 5615
5625 0 428896.22 120228.11 183840 71 5624
5626 0 428820.28 120157.44 183880 71 5625
5627 0 428798.7 120166.09 183920 -1 5626
5628 0 428806.1 120199.27 183960 -1 5627
5629 0 429650.62 120970.1 183200 96 5607
5630 0 429693.6 121024.32 183120 96 5629
5631 0 429715.03 121023.414 183040 96 5630
5632 0 429719.6 121050.67 182960 96 5631
5633 0 429704.78 121086.35 182920 -1 5632
5634 0 430878.53 121558.11 182960 90 5599
5635 0 430526.4 121622.19 182960 75 5634
5636 0 430454.53 121774.13 182960 75 5635
5637 0 430266.56 121946.09 182960 102 5636
5638 0 429784.5 122130.14 182960 81 5637
5639 0 429725.9 121979.35 182880 81 5638
5640 0 429616.9 121923.37 182800 81 5639
5641 0 429487.2 121984.46 182760 104 5640
5642 0 429367.97 122037.02 182680 81 5641
5643 0 429292.62 122150.91 182600 81 5642
5644 0 429219.44 122349.6 182520 81 5643
5645 0 429173.78 122411.81 182440 81 5644
5646 0 429033.38 122504.16 182360 71 5645
5647 0 428954.12 122542.05 182280 90 5646
5648 0 428937.56 122562.58 182200 90 5647
5649 0 428904.1 122617.3 182120 90 5648
5650 0 428947.03 122657.984 182080 90 5649
5651 0 428781.06 122694.55 182040 90 5650
5652 0 428660.4 122727.79 182000 90 5651
5653 0 428697.9 122791.29 181960 90 5652
5654 0 419232.16 128080.79 185120 -1 4688
5655 0 419249.66 128000.71 185040 -1 5654
5656 0 419291.56 127832.07 184920 75 5655
5657 0 419318.4 127687.3 184840 75 5656
5658 0 419379.94 127459.7 184760 75 5657
5659 0 419363.97 127371.12 184680 51 5658
5660 0 419328.3 127279.83 184600 51 5659
5661 0 419223.16 127184.664 184520 51 5660
5662 0 419216.2 127109.805 184440 75 5661
5663 0 419185.22 127000.12 184360 75 5662
5664 0 419167 126928 184280 40 5663
5665 0 419159.3 126861.266 184240 40 5664
5666 0 419175.3 126745.46 184200 40 5665
5667 0 419155.06 126613.52 184120 32 5666
5668 0 419079.66 126513.414 184040 51 5667
5669 0 419145.84 126368.65 183960 51 5668
5670 0 419166.25 126244.73 183880 71 5669
5671 0 419100 126135.54 183800 71 5670
5672 0 419140.5 126024.92 183720 81 5671
5673 0 419196.3 125984.7 183640 81 5672
5674 0 419212.78 125944.54 183560 81 5673
5675 0 419186 125864.516 183480 51 5674
5676 0 419185.6 125835.836 183400 51 5675
5677 0 419209.2 125822.78 183320 51 5676
5678 0 419288.1 125857.75 183240 124 5677
5679 0 419345.25 125916.91 183160 124 5678
5680 0 419305.97 125986.57 183080 124 5679
5681 0 419252.03 126079.82 183000 108 5680
5682 0 419241.22 126176.305 182920 108 5681
5683 0 419210.16 126263.01 182840 108 5682
5684 0 419176.66 126367.63 182760 96 5683
5685 0 419111.25 126523.73 182680 51 5684
5686 0 419079.44 126585.92 182600 51 5685
5687 0 419064.66 126601.84 182520 51 5686
5688 0 419046.84 126646.51 182440 40 5687
5689 0 418946.44 126753.25 182320 51 5688
5690 0 418846.94 126868.88 182240 45 5689
5691 0 418713.28 127024.53 182160 51 5690
5692 0 418555.94 127195.85 182080 75 5691
5693 0 418421.06 127285.64 182000 75 5692
5694 0 418185.06 127393.1 181920 75 5693
5695 0 417930.47 127467.79 181840 96 5694
5696 0 417802.3 127488 181760 128 5695
5697 0 417665.88 127493.22 181680 128 5696
5698 0 417585.9 127529.37 181600 120 5697
5699 0 417460.2 127625.96 181520 120 5698
5700 0 417382.78 127688.26 181440 40 5699
5701 0 417278.22 127764.19 181360 40 5700
5702 0 417201.66 127828.37 181320 122 5701
5703 0 417259.22 127777.56 181240 122 5702
5704 0 417134.97 127760.94 181160 122 5703
5705 0 417092.38 127853.484 181080 81 5704
5706 0 416975.2 127908.5 181000 81 5705
5707 0 416881.47 127860.88 180920 148 5706
5708 0 416845.1 127848.87 180840 148 5707
5709 0 416805.38 127845.45 180760 148 5708
5710 0 416814.1 127823.72 180680 164 5709
5711 0 416792.5 127805.055 180600 164 5710
5712 0 416717.53 127836.91 180520 164 5711
5713 0 416660.38 127929.22 180440 124 5712
5714 0 416592.88 127998.305 180360 124 5713
5715 0 416653.47 128029.72 180280 124 5714
5716 0 416658.9 128011.086 180200 124 5715
5717 0 416647.03 128013.95 180160 124 5716
5718 0 416313.22 127982.805 180040 40 5717
5719 0 416276.16 128001.24 179960 40 5718
5720 0 416040.16 128233.23 179960 81 5719
5721 0 415888.12 128177.195 179960 64 5720
5722 0 415618 128163 179840 81 5721
5723 0 415350 128291 179720 60 5722
5724 0 415058 128471 179600 71 5723
5725 0 414802 128571 179480 60 5724
5726 0 414498 128699 179360 96 5725
5727 0 414378 128727 179240 96 5726
5728 0 414246 128791 179080 98 5727
5729 0 413890 128839 178920 120 5728
5730 0 413706 128847 178800 120 5729
5731 0 413524 128889 178640 107 5730
5732 0 413312 128957 178480 81 5731
5733 0 413228 128973 178320 60 5732
5734 0 413068 129081 178160 60 5733
5735 0 412856 129109 178040 90 5734
5736 0 412820 129285 177920 90 5735
5737 0 412740 129369 177800 90 5736
5738 0 412600 129469 177680 90 5737
5739 0 412376 129741 177560 32 5738
5740 0 412100 129929 177480 32 5739
5741 0 412006 130051 177280 81 5740
5742 0 411990 130111 177080 45 5741
5743 0 411854 130207 176920 91 5742
5744 0 411666 130263 176800 91 5743
5745 0 411458 130371 176680 122 5744
5746 0 411122 130459 176600 81 5745
5747 0 410714 130863 176480 221 5746
5748 0 410634 130991 176320 221 5747
5749 0 410612 131093 176160 150 5748
5750 0 410430 131351 176040 137 5749
5751 0 410292 131597 175960 154 5750
5752 0 410124 131921 175760 86 5751
5753 0 409924 131817 175520 86 5752
5754 0 410126.75 131766.22 175440 -1 5753
5755 0 410000 132881 175640 91 5752
5756 0 409518 133167 175600 153 5755
5757 0 408752 133033 175520 32 5756
5758 0 408776 133121 175360 32 5757
5759 0 408764 133369 175080 -1 5758
5760 0 408842.12 133364.34 174960 -1 5759
5761 0 408472 132973 175640 96 5757
5762 0 408453.53 132993.97 175680 -1 5761
5763 0 408603.53 133059.02 175840 -1 5762
5764 0 408681.97 132887.14 176000 -1 5763
5765 0 408696.97 132547.39 176120 -1 5764
5766 0 410350 131127 175760 96 5749
5767 0 410182 131119 175600 131 5766
5768 0 410246 131179 175440 131 5767
5769 0 410166 131247 175360 108 5768
5770 0 410000 131337 175200 108 5769
5771 0 409998 131365 175120 108 5770
5772 0 409996 131393 175040 108 5771
5773 0 410108 131449 174880 108 5772
5774 0 410136.7 131445.55 174760 80 5773
5775 0 409936 131513 174680 98 5774
5776 0 409853.94 131552.94 174640 -1 5775
5777 0 409776.7 131610.86 174480 -1 5776
5778 0 409811.78 131692.5 174320 -1 5777
5779 0 409964.88 131693.44 174160 -1 5778
5780 0 410285.2 131593.16 173960 -1 5779
5781 0 410318.56 131557.47 173920 -1 5780
5782 0 410315.66 131589.62 173840 -1 5781
5783 0 409168 131333 175120 60 5771
5784 0 409006 131239 175000 98 5783
5785 0 408670 131027 174880 98 5784
5786 0 408622 130971 174760 51 5785
5787 0 408695.4 131016.016 174600 -1 5786
5788 0 408677 131124.58 174480 -1 5787
5789 0 408706.4 131124.83 174400 -1 5788
5790 0 416548.2 127841.27 179960 64 5719
5791 0 416459.4 127822.05 179840 64 5790
5792 0 416421.25 127826.805 179760 64 5791
5793 0 416460.03 127878.75 179680 64 5792
5794 0 416459.53 127906.41 179600 64 5793
5795 0 416441.88 127945.81 179520 81 5794
5796 0 416412.06 127964.04 179440 81 5795
5797 0 416392.8 127948.62 179320 96 5796
5798 0 415956.4 127623.945 179280 51 5797
5799 0 415520.53 127300.74 179240 208 5798
5800 0 415465.44 127393.41 178920 237 5799
5801 0 415467.12 127403.94 178800 237 5800
5802 0 415462.03 127508.32 178720 194 5801
5803 0 415470.84 127541.24 178640 194 5802
5804 0 415404.7 127632.445 178560 194 5803
5805 0 415426.97 127693.26 178520 194 5804
5806 0 414489.78 127109.305 179320 131 5799
5807 0 414387.1 127089.445 179440 131 5806
5808 0 414445.9 127049.59 179520 131 5807
5809 0 414493.28 127000.76 179600 115 5808
5810 0 414602.03 126939.08 179720 115 5809
5811 0 414746.06 126930.17 179800 128 5810
5812 0 414742.03 126949.59 179880 128 5811
5813 0 414472.97 126969.305 179960 115 5812
5814 0 414384.2 127011.734 180040 115 5813
5815 0 414358 127055 180080 115 5814
5816 0 414304.97 127242.21 180160 -1 5815
5817 0 416303.34 127478.36 179320 -1 5798
5818 0 416580.84 127255.92 179520 -1 5817
5819 0 416799.8 127208.86 179720 -1 5818
5820 0 416939.2 127190.414 179880 -1 5819
5821 0 417276 127008 180000 81 5820
5822 0 417531.62 127021.56 180160 -1 5821
5823 0 417661.56 127088.22 180240 -1 5822
5824 0 417689.6 127119.24 180320 -1 5823
5825 0 416372 128029.03 179200 148 5797
5826 0 416352 128149.055 179080 134 5825
5827 0 416484 128333.03 178880 81 5826
5828 0 416342 128489.03 178680 81 5827
5829 0 416194 128709.03 178560 140 5828
5830 0 415970 128881.03 178400 122 5829
5831 0 415676 129329.03 178280 40 5830
5832 0 415700 129417.03 178120 81 5831
5833 0 415770 129621.07 178000 80 5832
5834 0 415846 130001.07 177880 104 5833
5835 0 415830 130161.07 177680 90 5834
5836 0 415866 130289.07 177520 90 5835
5837 0 415926 130293.07 177360 81 5836
5838 0 415930 130393.07 177200 81 5837
5839 0 415902 130553.07 177080 71 5838
5840 0 415906 130677.07 177040 71 5839
5841 0 416090 130813.07 177040 71 5840
5842 0 416326 130869.07 177120 32 5841
5843 0 416454 130885.07 177160 32 5842
5844 0 416558 130881.07 177280 40 5843
5845 0 415810 130893.09 176880 124 5840
5846 0 415460 131301.03 176760 64 5845
5847 0 415300 131513.03 176680 32 5846
5848 0 415316 131773.03 176560 163 5847
5849 0 415402 132069.03 176440 124 5848
5850 0 416056 132005.03 176440 124 5849
5851 0 416332 132161.03 176440 124 5850
5852 0 416476 132277.03 176480 -1 5851
5853 0 415278 132201.03 176280 148 5849
5854 0 415238 132245.03 176120 148 5853
5855 0 415228 132297.03 176000 32 5854
5856 0 415514 132465.03 175960 134 5855
5857 0 415532 132645.03 175840 134 5856
5858 0 415328 133089.03 175720 80 5857
5859 0 415380 133017.03 175600 64 5858
5860 0 415364 133113.03 175400 64 5859
5861 0 415342 133229.03 175280 115 5860
5862 0 415126 133429.03 175120 98 5861
5863 0 414950 133641.03 174960 51 5862
5864 0 414868 133697.03 174760 115 5863
5865 0 414740 133629.03 174680 115 5864
5866 0 414652 133581.03 174520 101 5865
5867 0 414486 133537.03 174400 81 5866
5868 0 414294 133525.03 174280 51 5867
5869 0 414050 133673.03 174080 98 5868
5870 0 413962 133789.03 173920 98 5869
5871 0 413948 133893.03 173800 175 5870
5872 0 413980 133941.03 173640 175 5871
5873 0 414008 134189.03 173520 175 5872
5874 0 413497.22 133357.81 173520 75 5873
5875 0 413559.9 133141.9 173600 75 5874
5876 0 413539 133058.34 173720 75 5875
5877 0 413511.16 132946.9 173840 75 5876
5878 0 413566.88 132985.22 173920 -1 5877
5879 0 414026 134569.06 173440 178 5873
5880 0 414032 135085.03 173480 115 5879
5881 0 414000 135033.03 173640 115 5880
5882 0 414038 135197.03 173720 115 5881
5883 0 413832 135213.03 173840 115 5882
5884 0 413832 135213 173880 115 5883
5885 0 413832 135213 173920 115 5884
5886 0 413832 135213.03 173960 115 5885
5887 0 414574 135225.03 174000 -1 5886
5888 0 414594 135245.03 174040 -1 5887
5889 0 413658 135301.03 174080 45 5886
5890 0 413406 135289.03 174240 75 5889
5891 0 413124 135601.03 174200 32 5890
5892 0 412660 135633.03 174160 32 5891
5893 0 412532 135769.03 174040 -1 5892
5894 0 412538 135797.06 173880 51 5893
5895 0 412510 135689.06 173760 51 5894
5896 0 412690 135461.06 173600 51 5895
5897 0 412794 135397.06 173520 51 5896
5898 0 412718 135413.06 173400 64 5897
5899 0 412726 135553.06 173280 64 5898
5900 0 413400 135437.03 174360 183 5890
5901 0 413484 135493.03 174520 183 5900
5902 0 413536 135609.03 174640 101 5901
5903 0 413648 135733.03 174800 104 5902
5904 0 413532 135729.03 174960 104 5903
5905 0 413480 135765.03 175120 160 5904
5906 0 413316 136025.03 175280 40 5905
5907 0 413198 136217.03 175320 40 5906
5908 0 413046 136273.03 175440 40 5907
5909 0 412942 136317.03 175600 32 5908
5910 0 412850 136357.03 175720 45 5909
5911 0 412782 136617.03 175880 81 5910
5912 0 412722 136745.03 176040 81 5911
5913 0 412524 136889.06 176120 45 5912
5914 0 412424 137069.06 176160 51 5913
5915 0 412274 137297.03 176240 51 5914
5916 0 412002 137561.03 176320 75 5915
5917 0 411676 137637.06 176400 64 5916
5918 0 411442 137913.03 176440 71 5917
5919 0 411322 137989.03 176520 81 5918
5920 0 411136 138053.03 176600 81 5919
5921 0 411044 138101.03 176720 90 5920
5922 0 411020 138157.03 176800 90 5921
5923 0 410996 138233.03 176920 75 5922
5924 0 410908 138289.03 177040 75 5923
5925 0 410784 138525.03 177160 81 5924
5926 0 410702 138629.06 177320 75 5925
5927 0 410670 138713.06 177480 71 5926
5928 0 410562 138841.06 177600 71 5927
5929 0 410370 138817.06 177760 96 5928
5930 0 410112 138865.03 177920 64 5929
5931 0 409962 138845.03 178040 98 5930
5932 0 409982 138849.03 178120 98 5931
5933 0 409962 138897.03 178280 60 5932
5934 0 409830 138901.03 178440 71 5933
5935 0 409782 138853.03 178600 71 5934
5936 0 409734 138773.03 178760 64 5935
5937 0 409690 138785.03 178920 40 5936
5938 0 409590 138781.03 179120 98 5937
5939 0 409548 138773.03 179280 98 5938
5940 0 409466 138865.03 179360 115 5939
5941 0 409386 138889.03 179480 115 5940
5942 0 409326 138925.03 179520 75 5941
5943 0 409250 138971.03 179600 75 5942
5944 0 409126 139143.03 179720 71 5943
5945 0 409078 139235.03 179840 96 5944
5946 0 409020 139343.03 179920 96 5945
5947 0 409114 139499.06 180040 81 5946
5948 0 409124 139511.03 180080 81 5947
5949 0 409187.97 139783.78 180120 -1 5948
5950 0 409189.38 139798.34 180160 -1 5949
5951 0 409141.16 139832.53 180240 -1 5950
5952 0 409107.44 139871.06 180280 -1 5951
5953 0 409096.03 139956.47 180320 -1 5952
5954 0 409102.94 140010.56 180360 -1 5953
5955 0 409071.97 140080.64 180440 -1 5954
5956 0 409095.3 140115.05 180520 -1 5955
5957 0 409142.12 140193.53 180600 -1 5956
5958 0 409083.03 140273.34 180640 -1 5957
5959 0 409120.66 140377.25 180680 -1 5958
5960 0 409096.2 140408.73 180760 -1 5959
5961 0 409095.75 140461.28 180840 -1 5960
5962 0 409063.62 140524.03 180920 -1 5961
5963 0 409041 140583.77 181000 -1 5962
5964 0 409052.8 140654.7 181080 -1 5963
5965 0 409074.56 140603 181160 -1 5964
5966 0 409060.5 140617.5 181200 -1 5965
5967 0 409046.44 140632.06 181240 -1 5966
5968 0 408886.38 140918.9 181320 -1 5967
5969 0 408843.7 140932.22 181400 -1 5968
5970 0 408792 140917.5 181520 -1 5969
5971 0 408743.94 140890.23 181640 -1 5970
5972 0 408590 140862.17 181760 -1 5971
5973 0 408482.84 140896.58 181840 -1 5972
5974 0 408401.06 140898.62 181920 -1 5973
5975 0 408294.97 140885.75 182000 -1 5974
5976 0 407878.28 141502.31 182040 -1 5975
5977 0 408010.4 140952.19 182080 -1 5976
5978 0 407890 140934.95 182120 -1 5977
5979 0 407804.22 140943.06 182160 -1 5978
5980 0 407757.2 140870.03 182200 -1 5979
5981 0 407675.28 140797.05 182280 -1 5980
5982 0 407602.3 140737.53 182360 -1 5981
5983 0 407542.88 140703.53 182440 -1 5982
5984 0 407515.9 140645.27 182480 -1 5983
5985 0 407558.62 140595.39 182560 -1 5984
5986 0 407582.66 140545.03 182640 -1 5985
5987 0 407639.16 140514.19 182720 -1 5986
5988 0 407611.3 140473.28 182800 -1 5987
5989 0 407621.3 140412.47 182880 -1 5988
5990 0 407624.5 140383.94 182960 -1 5989
5991 0 407653.88 140373.5 183040 -1 5990
5992 0 407650.53 140364.45 183120 -1 5991
5993 0 407668.28 140332.58 183200 -1 5992
5994 0 407580.78 140392.69 183280 -1 5993
5995 0 407578.88 140434.5 183360 -1 5994
5996 0 407532.75 140509.16 183440 -1 5995
5997 0 407523.62 140561.12 183520 -1 5996
5998 0 407455.44 140678.44 183600 -1 5997
5999 0 407381.7 140779.6 183680 -1 5998
6000 0 407335.72 140834.8 183760 -1 5999
6001 0 407340.97 140879.02 183840 -1 6000
6002 0 407304.5 140927.69 183920 -1 6001
6003 0 407239.78 140981.62 184040 -1 6002
6004 0 407184 141074.72 184080 -1 6003
6005 0 407104 141170.53 184160 -1 6004
6006 0 407025.28 141257.03 184240 -1 6005
6007 0 407002.8 141323.27 184320 -1 6006
6008 0 406931.38 141449.05 184400 -1 6007
6009 0 406896.94 141494.9 184480 -1 6008
6010 0 406877.34 141556.94 184560 -1 6009
6011 0 406845.12 141643.19 184640 -1 6010
6012 0 406802.2 141723.4 184720 -1 6011
6013 0 406759 141778.66 184800 -1 6012
6014 0 406731.7 141870.53 184880 -1 6013
6015 0 406705.28 141914.44 184960 -1 6014
6016 0 406645.56 142003.47 185040 -1 6015
6017 0 406570.2 142016.53 185120 -1 6016
6018 0 406550.47 142022.84 185200 -1 6017
6019 0 406522.44 142047.34 185280 -1 6018
6020 0 406527.9 142138.17 185360 -1 6019
6021 0 406481.1 142210.14 185440 -1 6020
6022 0 406421.66 142232.1 185520 -1 6021
6023 0 406366.56 142286.4 185600 -1 6022
6024 0 406316.06 142359.6 185640 -1 6023
6025 0 406299.38 142488.72 185720 -1 6024
6026 0 406227.94 142594.4 185800 -1 6025
6027 0 406191.4 142681.22 185880 -1 6026
6028 0 406147.06 142693.47 185960 -1 6027
6029 0 406095.78 142708.28 186040 -1 6028
6030 0 406012.94 142735.77 186200 -1 6029
6031 0 405846.88 142825.16 186320 -1 6030
6032 0 405723.88 142769.75 186440 -1 6031
6033 0 405595.53 142801.6 186560 -1 6032
6034 0 405359.6 142778.03 186640 -1 6033
6035 0 405294.8 142769.25 186720 -1 6034
6036 0 405241 142803.44 186840 -1 6035
6037 0 405189.62 142676.72 186960 -1 6036
6038 0 405160.62 142648.62 187040 -1 6037
6039 0 405157.8 142579.97 187120 -1 6038
6040 0 405158.53 142599.88 187200 -1 6039
6041 0 405090.16 142661.44 187280 -1 6040
6042 0 405038.6 142666.33 187360 -1 6041
6043 0 404976.34 142683.44 187440 -1 6042
6044 0 404866.12 142725.78 187520 -1 6043
6045 0 404764.75 142753.8 187600 -1 6044
6046 0 404693.3 142936.95 187640 -1 6045
6047 0 404642.5 143051.9 187720 -1 6046
6048 0 404631.38 143117.28 187760 -1 6047
6049 0 404609.22 143131.25 187920 -1 6048
6050 0 404571.3 143101.86 188080 -1 6049
6051 0 404547.88 143094.14 188240 -1 6050
6052 0 404447.1 143081.66 188440 -1 6051
6053 0 404342.62 143005.06 188560 -1 6052
6054 0 404200.25 142989.75 188720 -1 6053
6055 0 404127.03 143086.98 188920 -1 6054
6056 0 404033.22 143183.86 189080 -1 6055
6057 0 403984.28 143208.06 189240 -1 6056
6058 0 403990.56 143216.42 189360 -1 6057
6059 0 403985.6 143243.31 189560 -1 6058
6060 0 403809.53 143279.42 189800 -1 6059
6061 0 403646.25 143244.2 190000 -1 6060
6062 0 403461.3 143298.62 190120 -1 6061
6063 0 404711.56 142688.53 187680 -1 6045
6064 0 404668.3 142698.88 187760 -1 6063
6065 0 404652.06 142702.47 187840 -1 6064
6066 0 404596.84 142750.08 187880 -1 6065
6067 0 404569.66 142725 188080 -1 6066
6068 0 404510.9 142688.69 188280 -1 6067
6069 0 404432.72 142546.78 188440 -1 6068
6070 0 404414.94 142509.22 188520 -1 6069
6071 0 404358.7 142415.12 188640 -1 6070
6072 0 404239.62 142345.97 188720 -1 6071
6073 0 404234.38 142346 188800 -1 6072
6074 0 404234.56 142389.34 188880 -1 6073
6075 0 404198.75 142393.03 188960 -1 6074
6076 0 404276.12 142420.56 189080 -1 6075
6077 0 404262.25 142523.19 189200 -1 6076
6078 0 404222.6 142584.28 189240 -1 6077
6079 0 404201.25 142599.36 189280 -1 6078
6080 0 404207.5 142520 189320 -1 6079
6081 0 404113.7 142516.69 189440 -1 6080
6082 0 404010 142499.47 189560 -1 6081
6083 0 403986.34 142521.28 189680 -1 6082
6084 0 403989.88 142474.86 189800 -1 6083
6085 0 403992.75 142371.66 189920 -1 6084
6086 0 403971.9 142345.72 190000 -1 6085
6087 0 404048.2 142372.62 190120 -1 6086
6088 0 404056.03 142457.5 190240 -1 6087
6089 0 403983.75 142358.08 190280 -1 6088
6090 0 403968.72 142318.47 190400 -1 6089
6091 0 404019.75 142335.27 190440 -1 6090
6092 0 404287.4 142757.52 190200 -1 6088
6093 0 409830 138625.03 179320 98 5939
6094 0 409877.97 138533.6 179400 -1 6093
6095 0 410031.7 138525.38 179520 -1 6094
6096 0 410081.16 138470.12 179600 -1 6095
6097 0 410234.1 138437.81 179680 -1 6096
6098 0 410381.2 138432.81 179760 -1 6097
6099 0 410516.03 138428.78 179880 -1 6098
6100 0 410580.56 138410.4 179960 -1 6099
6101 0 409766 138777.03 178000 45 5931
6102 0 409650 138797.03 177920 45 6101
6103 0 409578 138881.03 177800 81 6102
6104 0 409534 139033.06 177680 71 6103
6105 0 409478 139049.06 177600 71 6104
6106 0 409518 139209.06 177440 45 6105
6107 0 409558 139321.06 177280 45 6106
6108 0 409560 139417.03 177160 60 6107
6109 0 409404 139441.03 177040 60 6108
6110 0 409356 139549.03 176920 60 6109
6111 0 409335.75 139589.81 176880 -1 6110
6112 0 412010 137489.03 176400 75 5916
6113 0 412018 137381.03 176520 71 6112
6114 0 411938 137285.03 176640 71 6113
6115 0 411870 137285.03 176800 75 6114
6116 0 411906 137221.03 176920 -1 6115
6117 0 413912 134641.03 173320 81 5879
6118 0 413882 134641.12 173160 178 6117
6119 0 413846 134673.12 173120 178 6118
6120 0 413805 134707 173080 172 6119
6121 0 413764 134741.11 173040 166 6120
6122 0 413661.34 134689 173000 166 6121
6123 0 413456 134585.11 172920 160 6122
6124 0 413110 134573.06 172760 102 6123
6125 0 412886 134573.06 172640 101 6124
6126 0 412532 134629.03 172520 75 6125
6127 0 412066 134781.06 172440 75 6126
6128 0 411836 134973.03 172600 71 6127
6129 0 411776 135085.03 172760 32 6128
6130 0 411640 135141.03 172840 32 6129
6131 0 411386 135525.11 172920 51 6130
6132 0 411286 135825.11 173000 71 6131
6133 0 410940 136077.06 173040 64 6132
6134 0 410582 136077.03 173200 32 6133
6135 0 410362 136041.03 173360 75 6134
6136 0 409940 136017.03 173400 71 6135
6137 0 409310 136201.03 173360 71 6136
6138 0 409002 136373.03 173280 86 6137
6139 0 408576 136565.03 173200 45 6138
6140 0 408264 136773.03 173120 64 6139
6141 0 407894 136877.03 173040 51 6140
6142 0 407580 137049.03 172920 71 6141
6143 0 407752 137281.03 172840 71 6142
6144 0 407134 137005.03 172840 51 6142
6145 0 406974 136945.03 172720 51 6144
6146 0 406954 136981.03 172560 98 6145
6147 0 406846 136921.03 172400 122 6146
6148 0 406798 136905.03 172200 122 6147
6149 0 406618 136905.03 172080 136 6148
6150 0 405928 137209.03 172040 98 6149
6151 0 405741 137274.06 172000 71 6150
6152 0 405833 137638.03 171960 -1 6151
6153 0 405905 137702.03 171840 -1 6152
6154 0 405962 137660 171720 -1 6153
6155 0 405981 137646.03 171680 -1 6154
6156 0 406045 137810.03 171560 -1 6155
6157 0 405973 137802.03 171400 -1 6156
6158 0 405557 137026.03 171880 120 6151
6159 0 405425 136922.03 171760 120 6158
6160 0 405551 136738.03 171600 98 6159
6161 0 405643 136602.03 171440 120 6160
6162 0 405715 136518.03 171280 51 6161
6163 0 405811 136182.03 171200 81 6162
6164 0 405845 135734.03 171040 102 6163
6165 0 405805 135598.03 171000 102 6164
6166 0 405745 135382.03 170880 75 6165
6167 0 405613 135170.03 170800 64 6166
6168 0 405663 135118.03 170680 64 6167
6169 0 405831 135170.03 170600 64 6168
6170 0 404617 137126.03 171920 107 6158
6171 0 404455 137026.03 172040 124 6170
6172 0 404375 137026.03 172200 81 6171
6173 0 405922 137211 172080 125 6150
6174 0 405904 137217.03 172200 207 6173
6175 0 405904 137245.03 172280 207 6174
6176 0 405756 137277.03 172400 175 6175
6177 0 405546 137361.03 172560 120 6176
6178 0 405470 138201.03 172600 160 6177
6179 0 405402 138473.03 172760 96 6178
6180 0 405328 138453.03 172920 45 6179
6181 0 405268 138393.03 173080 51 6180
6182 0 405110 138329.03 173280 98 6181
6183 0 405018 138573.03 173440 91 6182
6184 0 404826 138581.03 173600 71 6183
6185 0 404786 138621.03 173760 90 6184
6186 0 404838 138701.03 173960 81 6185
6187 0 404830 138733.06 174000 81 6186
6188 0 404876 138881.1 174160 40 6187
6189 0 404982 139141.12 174360 60 6188
6190 0 405270 139297.12 174440 134 6189
6191 0 405336 139385.03 174600 45 6190
6192 0 405452 139649.03 174760 60 6191
6193 0 405396 139789.03 174920 60 6192
6194 0 405372 139833.03 175080 101 6193
6195 0 405440 139881.03 175200 91 6194
6196 0 405492 140065.03 175320 91 6195
6197 0 405534 140197.03 175520 45 6196
6198 0 405658 140297.03 175680 60 6197
6199 0 405818 140449.03 175800 60 6198
6200 0 405888 140577.03 175920 32 6199
6201 0 405924 140781.03 176000 90 6200
6202 0 405892 140901.03 176120 90 6201
6203 0 405916 140793.03 176280 90 6202
6204 0 405820 140713.03 176360 90 6203
6205 0 405748 140761.03 176480 90 6204
6206 0 405810 140709.06 176600 -1 6205
6207 0 405916 140817.03 176680 -1 6206
6208 0 405984 140849.03 176840 -1 6207
6209 0 405305 137253 172600 -1 6177
6210 0 405064 137145.03 172640 -1 6209
6211 0 404688 137237.03 172600 101 6210
6212 0 404548 137301.03 172480 101 6211
6213 0 404466 137361.03 172360 64 6212
6214 0 404400 137389.03 172200 64 6213
6215 0 404296 137453.03 172080 71 6214
6216 0 404082 137557.03 172000 40 6215
6217 0 403736 137497.03 172080 80 6216
6218 0 403590 137457 172160 102 6217
6219 0 403444 137417.03 172240 102 6218
6220 0 403282 137333.05 172320 81 6219
6221 0 403446 137137.03 172400 102 6220
6222 0 403446 137111.67 172440 102 6221
6223 0 403446 137061.03 172520 81 6222
6224 0 403570 136909.03 172600 -1 6223
6225 0 403630 136801.03 172720 -1 6224
6226 0 403644 136677.03 172840 -1 6225
6227 0 403754 136641.03 172920 -1 6226
6228 0 403938 136673.03 173040 -1 6227
6229 0 403950 136641.03 173120 -1 6228
6230 0 403830 136837.03 173120 -1 6229
6231 0 403790 136889.03 173240 -1 6230
6232 0 404082 136421.03 173160 -1 6229
6233 0 404362 136197.03 173240 -1 6232
6234 0 404464 136025.06 173200 -1 6233
6235 0 403472 137221.03 172280 102 6220
6236 0 402432 137485.03 172320 40 6220
6237 0 402036 137489.03 172280 75 6236
6238 0 401536 137513.03 172240 139 6237
6239 0 400848 137720.03 172320 71 6238
6240 0 400362 138004.1 172360 71 6239
6241 0 399858 138446.11 172280 75 6240
6242 0 399562 138486.11 172320 71 6241
6243 0 399354 138718.11 172360 80 6242
6244 0 399084 138798.06 172440 80 6243
6245 0 399000 139082.03 172400 51 6244
6246 0 398976 139126.03 172480 51 6245
6247 0 398888 139226.03 172600 51 6246
6248 0 398780 139282.03 172680 75 6247
6249 0 398866 139682.03 172720 71 6248
6250 0 398716 140114.06 172720 60 6249
6251 0 398518 140362.11 172680 101 6250
6252 0 398316 140534.03 172640 128 6251
6253 0 398200 140832.03 172560 40 6252
6254 0 398010 140912.03 172480 91 6253
6255 0 397956 140884.03 172400 91 6254
6256 0 398082 140924.03 172640 91 6253
6257 0 397910 141104.03 172760 75 6256
6258 0 397798 141152.03 172880 71 6257
6259 0 397710 141280.03 173000 71 6258
6260 0 397572 141420.06 173120 71 6259
6261 0 397590 141440.03 173280 45 6260
6262 0 397610 141516.03 173440 45 6261
6263 0 397606 141460.03 173600 71 6262
6264 0 397570 141576.03 173760 71 6263
6265 0 397476 141740.03 173880 64 6264
6266 0 397468 141800.03 174000 60 6265
6267 0 397488 141984.03 174200 60 6266
6268 0 397566 142244.03 174320 86 6267
6269 0 397510 142552.03 174360 135 6268
6270 0 397452 142720.03 174520 143 6269
6271 0 397338 142964.03 174600 75 6270
6272 0 397322 143192.03 174560 60 6271
6273 0 397306 143480.03 174480 60 6272
6274 0 397328 143532.03 174360 60 6273
6275 0 397352 143716.03 174240 86 6274
6276 0 397276 143908.03 174080 120 6275
6277 0 397298 144332.06 173960 86 6276
6278 0 397256 144836.03 173960 60 6277
6279 0 397268 145196.03 173920 -1 6278
6280 0 397196 145524.03 173960 -1 6279
6281 0 397172 145668.03 174040 -1 6280
6282 0 397328 145924.03 174000 -1 6281
6283 0 397428 145996.03 173960 -1 6282
6284 0 399132 138526.03 172520 80 6244
6285 0 399184 138394.03 172640 60 6284
6286 0 399166 138262.03 172720 -1 6285
6287 0 399370 138078.03 172800 -1 6286
6288 0 399902 138586.11 172320 75 6241
6289 0 400044 138606.06 172480 64 6288
6290 0 400236 138658.06 172600 32 6289
6291 0 400604 138818.06 172720 91 6290
6292 0 400654 138818.03 172840 91 6291
6293 0 400320 137956.12 172240 71 6240
6294 0 400232 137932.12 172120 71 6293
6295 0 400336 137720.12 172080 71 6294
6296 0 400360 137536.12 172000 -1 6295
6297 0 414118 132061.03 176040 86 5855
6298 0 413872 131797.06 176240 81 6297
6299 0 413876 131737.06 176360 81 6298
6300 0 416130 130517.03 176840 32 5845
6301 0 416494 130661.03 176840 32 6300
6302 0 416832 130861.03 176840 40 6301
6303 0 417016 130937.03 176760 80 6302
6304 0 419274.38 128202.75 185280 178 4688
6305 0 419648 128096 185560 200 6304
6306 0 419840 127904 185440 185 6305
6307 0 420000 127840 185240 197 6306
6308 0 420000 127616 185440 32 6307
6309 0 419936 127360 185480 60 6308
6310 0 419840 127200 185520 32 6309
6311 0 420256 127840 185240 124 6307
6312 0 420416 127840 185280 124 6311
6313 0 420640 127712 185280 124 6312
6314 0 420832 127520 185360 150 6313
6315 0 420416 127776 185560 115 6312
6316 0 420544 127872 185760 32 6315
6317 0 420672 128128 185840 45 6316
6318 0 420704 128160 185840 51 6317
6319 0 417369.22 129446.17 186280 60 4683
6320 0 416899.78 129577.68 186400 51 6319
6321 0 416726.6 129543.21 186440 40 6320
6322 0 416545.5 129511.84 186480 40 6321
6323 0 416320.88 129349.27 186520 40 6322
6324 0 416121.4 129146.96 186560 32 6323
6325 0 415875.2 129234.45 186600 40 6324
6326 0 415550.06 129266.89 186680 80 6325
6327 0 418565.88 127740.29 186800 226 4680
6328 0 418572.6 127603.32 186720 226 6327
6329 0 418595.88 127688.19 186600 226 6328
6330 0 418830 127695.875 186400 226 6329
6331 0 418891.12 127653.06 186240 226 6330
6332 0 418821.1 127706.33 186200 226 6331
6333 0 418784 126996.195 186800 197 6327
6334 0 418693.84 126936.12 186840 197 6333
6335 0 418668.53 126881.16 186920 197 6334
6336 0 418643.66 126883.664 186960 197 6335
6337 0 418592.72 126889.18 187040 197 6336
6338 0 418448.4 126928.11 187120 197 6337
6339 0 418202.9 127125.09 187280 -1 6338
6340 0 418207.5 127124.586 187320 -1 6339
6341 0 418155.7 127063.07 187360 -1 6340
6342 0 417852.47 126967.555 187480 -1 6341
6343 0 417796.44 126851.54 187480 -1 6342
6344 0 417844.25 126732.164 187520 -1 6343
6345 0 417768.2 126668.15 187520 -1 6344
6346 0 417716.1 126643.02 187600 -1 6345
6347 0 417544.16 126572.15 187640 -1 6346
6348 0 417498.47 126585.52 187720 -1 6347
6349 0 417374.4 126409.555 187720 -1 6348
6350 0 417347.16 126376.11 187760 -1 6349
6351 0 417142.53 126356.64 187840 -1 6350
6352 0 417096 126351 187880 -1 6351
6353 0 417048.7 126345.42 187920 -1 6352
6354 0 417025.22 126310.445 188000 -1 6353
6355 0 416984.12 126255.164 188080 -1 6354
6356 0 416938.44 126182.43 188160 -1 6355
6357 0 416858.22 126097.44 188240 -1 6356
6358 0 416444.94 125788.2 188280 -1 6357
6359 0 416357 125731 188360 -1 6358
6360 0 416349 125695 188440 -1 6359
6361 0 418334 126320 186960 32 6336
6362 0 418166 126164 187120 32 6361
6363 0 417706 126092 187160 80 6362
6364 0 417278 126056 187240 75 6363
6365 0 417034 126096 187320 96 6364
6366 0 416914 126124 187400 96 6365
6367 0 416674 126184 187480 71 6366
6368 0 416536 126210 187600 51 6367
6369 0 416324 126146 187720 60 6368
6370 0 416000 126258 187800 75 6369
6371 0 415956 126290 187840 75 6370
6372 0 415824 126406 188000 81 6371
6373 0 415696 126326 188160 75 6372
6374 0 415621.6 126297.2 188280 75 6373
6375 0 415312 126426 188280 40 6374
6376 0 415108 126526 188320 40 6375
6377 0 414928 126542 188280 64 6376
6378 0 414804 126566 188200 32 6377
6379 0 414720 126574 188120 32 6378
6380 0 414688 126422 188040 32 6379
6381 0 414692 126394 187960 32 6380
6382 0 415572 126278 188360 75 6374
6383 0 419044 126326 186680 120 6333
6384 0 418976 126470 186560 148 6383
6385 0 419114.06 126383.09 186400 120 6384
6386 0 419122.4 125976.29 186280 120 6385
6387 0 417583.12 129862.49 187560 32 4676
6388 0 417446.94 129841.31 187680 45 6387
6389 0 417419.53 129847.03 187760 45 6388
6390 0 417405.97 129859.25 187840 45 6389
6391 0 417353.66 129881.87 187920 45 6390
6392 0 417291.16 129862.38 188000 45 6391
6393 0 417209.84 129840.734 188080 45 6392
6394 0 417162.6 129870.57 188160 75 6393
6395 0 417109.94 129911.8 188240 75 6394
6396 0 417054.38 129994.52 188320 75 6395
6397 0 417013.88 130013.234 188400 75 6396
6398 0 416970.94 130007.29 188480 75 6397
6399 0 416949.66 130027.97 188560 75 6398
6400 0 416917.06 130047.34 188640 75 6399
6401 0 416890 130078.65 188720 75 6400
6402 0 416870.1 130097.26 188800 75 6401
6403 0 416771.4 130169.43 188920 45 6402
6404 0 416742.9 130225.53 189000 45 6403
6405 0 416689.34 130283.195 189080 45 6404
6406 0 416609.3 130348.38 189160 45 6405
6407 0 416531.12 130405.81 189240 45 6406
6408 0 416449.84 130469.4 189320 51 6407
6409 0 416342.47 130529.914 189400 51 6408
6410 0 416210.62 130567.88 189480 60 6409
6411 0 416144.97 130628.42 189560 60 6410
6412 0 416088.4 130649.52 189640 51 6411
6413 0 415999.78 130685.21 189720 51 6412
6414 0 415951.28 130700.4 189800 64 6413
6415 0 415907.28 130754.695 189880 64 6414
6416 0 415855.7 130797.03 189960 64 6415
6417 0 415848.38 130828.6 190040 32 6416
6418 0 415789.34 130857.63 190120 32 6417
6419 0 415680.03 130937.695 190200 81 6418
6420 0 415643.78 130941.11 190280 81 6419
6421 0 415592.97 130982.16 190360 81 6420
6422 0 415552.7 131001.03 190440 45 6421
6423 0 415520.44 131026.97 190520 45 6422
6424 0 415512 131063.375 190600 45 6423
6425 0 415507.4 131092.3 190680 45 6424
6426 0 415460.12 131257.19 190720 71 6425
6427 0 415440.8 131299.95 190800 71 6426
6428 0 415402.9 131331.06 190840 80 6427
6429 0 415368.4 131360.84 190880 80 6428
6430 0 415362.47 131391.17 190920 80 6429
6431 0 415160.78 131519.45 191000 51 6430
6432 0 415026.53 131599.7 191120 86 6431
6433 0 414965.97 131751.42 191200 86 6432
6434 0 414822.03 132015.61 191200 60 6433
6435 0 414864.16 131903.08 191280 60 6434
6436 0 414921.9 132011.83 191320 32 6435
6437 0 414992.84 132075.3 191360 32 6436
6438 0 415007 132145.98 191400 32 6437
6439 0 415009.88 132177.19 191440 32 6438
6440 0 414998.66 132255.48 191480 60 6439
6441 0 414842.44 132344.75 191520 75 6440
6442 0 414846.44 132492.86 191520 75 6441
6443 0 416857.6 130112.43 188840 75 6402
6444 0 419587.84 128655.49 187840 163 4675
6445 0 419774 128529 187880 -1 6444
6446 0 419770 128473 187960 -1 6445
6447 0 419854 128377 188040 -1 6446
6448 0 419934 128317 188120 -1 6447
6449 0 419898 128321 188160 -1 6448
6450 0 416628.72 132359.53 189520 75 4662
6451 0 416531.56 132300.78 189560 75 6450
6452 0 416111.56 132436.94 189560 45 6451
6453 0 416094.75 132519.67 189520 45 6452
6454 0 416093.16 132540.45 189600 45 6452
6455 0 416135.44 132512.83 189640 45 6454
6456 0 417339.94 137785.81 191320 96 4650
6457 0 417257.8 137630.98 191360 45 6456
6458 0 417234.53 137640.72 191400 45 6457
6459 0 417212.84 137646.56 191440 45 6458
6460 0 417187.44 137645.25 191480 45 6459
6461 0 417179.75 137629.08 191520 45 6460
6462 0 417456.06 139017.38 191280 131 4649
6463 0 417440.78 139010.89 191320 131 6462
6464 0 417235.84 139028.47 191360 140 6463
6465 0 417038.88 139034.11 191400 157 6464
6466 0 417013.56 139047.98 191440 157 6465
6467 0 416576.1 138899.6 191480 86 6466
6468 0 416491.16 138743.03 191520 32 6467
6469 0 416367.75 138607.19 191560 32 6468
6470 0 416304.28 138525.12 191600 32 6469
6471 0 416227.84 138442.28 191640 32 6470
6472 0 416183.66 138331.4 191680 75 6471
6473 0 414715.3 137997.77 191680 102 6472
6474 0 414023.97 136839.36 191680 202 6473
6475 0 414024.9 136857.75 191640 202 6474
6476 0 413934.97 136792.44 191600 172 6475
6477 0 413824 136288 191840 32 6476
6478 0 413664 136160 192000 60 6477
6479 0 413504 136032 192160 32 6478
6480 0 413344 136032 192360 45 6479
6481 0 413280 135872 192560 51 6480
6482 0 413312 135616 192640 60 6481
6483 0 413440 135424 192760 40 6482
6484 0 413568 135200 192760 51 6483
6485 0 413600 134976 192600 32 6484
6486 0 413568 134784 192440 45 6485
6487 0 413568 134528 192400 40 6486
6488 0 413504 134272 192400 51 6487
6489 0 413344 134080 192520 60 6488
6490 0 413152 133920 192600 40 6489
6491 0 412928 133792 192640 75 6490
6492 0 412736 133600 192760 40 6491
6493 0 412608 133376 192760 32 6492
6494 0 412608 133120 192720 40 6493
6495 0 412608 132864 192720 51 6494
6496 0 412608 132608 192680 45 6495
6497 0 412736 132352 192680 40 6496
6498 0 412928 132160 192760 40 6497
6499 0 413024 132064 192760 51 6498
6500 0 413079.94 132011.39 192760 -1 6499
6501 0 413043.56 132000.95 192840 -1 6500
6502 0 413029.53 132015.84 192880 -1 6501
6503 0 413968.72 136807 191560 172 6476
6504 0 413971.94 136773.17 191520 172 6503
6505 0 414157.9 136821.78 191480 202 6504
6506 0 414130.6 136806.55 191440 202 6505
6507 0 414106.2 136712.9 191400 202 6506
6508 0 414058.75 136934.83 191720 202 6474
6509 0 414070 136911.66 191760 202 6508
6510 0 414120.1 136783.45 191800 202 6509
6511 0 414262.22 136887.48 191840 189 6510
6512 0 414591.47 137315.56 191880 101 6511
6513 0 414649.9 137322.06 191920 101 6512
6514 0 414538.56 137223.86 191960 101 6513
6515 0 414452.5 137104.45 192000 139 6514
6516 0 414435.7 137156.31 192040 139 6515
6517 0 414443.9 137233.88 192080 139 6516
6518 0 414234.1 137239.69 192120 139 6517
6519 0 412556.38 136361.27 191800 183 6510
6520 0 412609.22 136296.12 191840 183 6519
6521 0 412543 136234.67 191880 209 6520
6522 0 412355.5 136077.73 191920 209 6521
6523 0 412384.34 136041.42 191960 204 6522
6524 0 412239.12 135979.9 192000 204 6523
6525 0 412026.16 135886.22 192040 102 6524
6526 0 411974.75 135904 192080 102 6525
6527 0 411856.2 135878.48 192120 80 6526
6528 0 411746.22 135916.19 192160 80 6527
6529 0 411659.9 135941.11 192200 80 6528
6530 0 411565.28 135961.05 192240 122 6529
6531 0 411472.84 135977.11 192280 122 6530
6532 0 411394.12 135998.78 192320 122 6531
6533 0 411304.44 136035.39 192360 122 6532
6534 0 411224.06 136090.56 192400 81 6533
6535 0 411147.28 136136.9 192440 81 6534
6536 0 411073.16 136179.53 192480 104 6535
6537 0 411003.1 136198.08 192520 104 6536
6538 0 410689.6 136332.39 192560 108 6537
6539 0 410381.34 136473.69 192600 86 6538
6540 0 409928.94 136561.7 192640 107 6539
6541 0 409753.9 136632.56 192680 107 6540
6542 0 409571.62 136689.33 192720 124 6541
6543 0 409412.22 136770.33 192760 124 6542
6544 0 409240.56 136842.36 192800 120 6543
6545 0 409516.97 136608.5 192840 124 6544
6546 0 409608.38 136317.86 192880 137 6545
6547 0 409758.8 136041.5 192800 40 6546
6548 0 409858.7 136020.14 192720 60 6547
6549 0 409954.84 135855.53 192640 60 6548
6550 0 410165.66 135778.64 192560 80 6549
6551 0 410256.75 135702.05 192480 98 6550
6552 0 410328.22 135613.33 192400 98 6551
6553 0 410364.03 135590.98 192320 98 6552
6554 0 410383.88 135547.06 192240 98 6553
6555 0 410435.34 135493.14 192160 75 6554
6556 0 410375.3 135479.28 192080 75 6555
6557 0 410293.62 135460.94 192000 75 6556
6558 0 410203.56 135501.47 191920 75 6557
6559 0 410150.4 135572.52 191840 75 6558
6560 0 410136.8 135561.27 191720 172 6559
6561 0 410108.47 135605.11 191640 81 6560
6562 0 410176 136192 191440 124 6561
6563 0 410144 136384 191240 98 6562
6564 0 410080 136544 191040 32 6563
6565 0 409920 136704 190880 81 6564
6566 0 409696 136832 190800 40 6565
6567 0 409472 136864 190680 60 6566
6568 0 409312 136864 190480 60 6567
6569 0 409152 136896 190280 75 6568
6570 0 408960 136928 190120 75 6569
6571 0 408768 136992 189920 75 6570
6572 0 408608 136992 189720 45 6571
6573 0 408480 136928 189520 90 6572
6574 0 408480 136864 189240 75 6573
6575 0 408480 136768 189000 45 6574
6576 0 408480 136864 188720 51 6575
6577 0 408480 137088 188560 51 6576
6578 0 408288 137312 188560 71 6577
6579 0 408096 137536 188560 71 6578
6580 0 408032 137792 188560 75 6579
6581 0 407968 138048 188560 60 6580
6582 0 407776 138240 188520 71 6581
6583 0 407616 138432 188440 60 6582
6584 0 407488 138624 188280 32 6583
6585 0 407360 138688 188040 60 6584
6586 0 407264 138688 187800 64 6585
6587 0 407232 138592 187520 75 6586
6588 0 407168 138560 187280 75 6587
6589 0 407136 138624 187000 71 6588
6590 0 407072 138784 186800 71 6589
6591 0 407072 138784 186520 75 6590
6592 0 407104 138656 186280 32 6591
6593 0 407104 138592 186000 60 6592
6594 0 407168 138752 185800 32 6593
6595 0 407136 138592 185560 60 6594
6596 0 407040 138464 185360 40 6595
6597 0 406944 138336 185160 64 6596
6598 0 406848 138304 184880 81 6597
6599 0 406848 138240 184600 60 6598
6600 0 406912 138272 184320 75 6599
6601 0 406880 138432 184080 96 6600
6602 0 406848 138592 183880 75 6601
6603 0 406880 138848 183920 80 6602
6604 0 407072 139040 184000 40 6603
6605 0 407232 139264 184080 51 6604
6606 0 407392 139456 184160 51 6605
6607 0 407584 139648 184240 60 6606
6608 0 407744 139808 184360 86 6607
6609 0 407904 139968 184480 136 6608
6610 0 408096 140128 184600 128 6609
6611 0 408192 140288 184800 102 6610
6612 0 408224 140480 184960 102 6611
6613 0 408288 140672 185120 124 6612
6614 0 408288 140896 185240 91 6613
6615 0 408160 141120 185400 81 6614
6616 0 408000 141280 185520 90 6615
6617 0 407808 141472 185600 51 6616
6618 0 407712 141664 185800 51 6617
6619 0 407712 141696 185840 60 6618
6620 0 408384 136704 189600 45 6573
6621 0 408384 136448 189600 32 6620
6622 0 408288 136288 189800 81 6621
6623 0 408128 136224 190000 45 6622
6624 0 407904 136256 190200 71 6623
6625 0 407712 136416 190320 101 6624
6626 0 407456 136512 190360 102 6625
6627 0 407264 136672 190480 60 6626
6628 0 407136 136896 190480 81 6627
6629 0 407072 137120 190600 51 6628
6630 0 407040 137344 190720 51 6629
6631 0 407008 137536 190800 40 6630
6632 0 410126.44 135586.06 191560 172 6561
6633 0 410127.38 135585.61 191480 75 6632
6634 0 410127.72 135587.72 191360 75 6633
6635 0 410128.03 135584.92 191280 75 6634
6636 0 409988.44 135296.23 191200 128 6635
6637 0 409958.78 135295.88 191120 128 6636
6638 0 409989.84 135297.45 191080 150 6637
6639 0 410216.53 135204.52 190880 32 6638
6640 0 410430.34 135140.33 190840 32 6639
6641 0 410585.34 135140.11 190800 40 6640
6642 0 410633.25 135000.11 190800 40 6641
6643 0 410772.56 134969.56 190760 81 6642
6644 0 410944.8 134945.81 190720 81 6643
6645 0 410999.56 134896.48 190640 98 6644
6646 0 411018.38 134865.27 190560 98 6645
6647 0 411131.72 134918.11 190480 98 6646
6648 0 411480.1 134896.25 190400 75 6647
6649 0 411590.6 134810.62 190360 75 6648
6650 0 411648.3 134793.31 190320 75 6649
6651 0 411735.53 134740.16 190280 71 6650
6652 0 411811 134685.66 190240 71 6651
6653 0 411843.88 134700.88 190160 71 6652
6654 0 411848.47 134706.28 190120 71 6653
6655 0 410640.72 135821.11 191720 131 6560
6656 0 410780.7 135965.03 191720 75 6655
6657 0 410784.7 136144.94 191720 32 6656
6658 0 410753.1 136217.05 191680 32 6657
6659 0 410817.16 136405.02 191680 32 6658
6660 0 410945.2 136496.97 191680 32 6659
6661 0 411032.44 136529.1 191640 32 6660
6662 0 411064.2 136591.77 191600 32 6661
6663 0 411044.03 136834.16 191560 60 6662
6664 0 411245 137029.72 191560 51 6663
6665 0 411298.12 137063.44 191600 51 6664
6666 0 411220.47 137121.14 191640 51 6665
6667 0 411208.5 137397.16 191640 75 6666
6668 0 411292.56 137709.17 191640 45 6667
6669 0 411257.7 137720.73 191680 45 6668
6670 0 411257.44 137744.31 191760 45 6669
6671 0 411348 137864.22 191840 45 6670
6672 0 411423.97 137920.17 191840 40 6671
6673 0 411539.94 138032.1 191840 40 6672
6674 0 411639.9 138036.05 191840 51 6673
6675 0 411641.78 138000.25 191760 51 6674
6676 0 411743.12 138016.67 191720 51 6675
6677 0 411863.12 138088.7 191720 51 6676
6678 0 411899.75 138124.45 191680 51 6677
6679 0 411978.7 138161.08 191640 51 6678
6680 0 412043.7 138163.95 191600 51 6679
6681 0 412077.1 138141.56 191560 60 6680
6682 0 412132.16 138115.08 191520 60 6681
6683 0 412166.06 138105.58 191480 60 6682
6684 0 412195.66 138106.44 191440 60 6683
6685 0 412249.1 138085.98 191400 60 6684
6686 0 412239.2 138073.3 191360 60 6685
6687 0 410888.06 136966.17 191560 40 6663
6688 0 410840.1 136951.67 191600 40 6687
6689 0 410760.1 137063.67 191600 40 6688
6690 0 410710.12 137078.17 191560 32 6689
6691 0 410670.28 137078.98 191520 32 6690
6692 0 410643.47 137097.31 191480 32 6691
6693 0 410645.94 137122.45 191440 32 6692
6694 0 410638.9 137110.05 191400 32 6693
6695 0 410652.1 137102.75 191360 32 6694
6696 0 410675.72 137177.02 191320 60 6695
6697 0 410682.6 137263.22 191280 60 6696
6698 0 410661.78 137322.44 191240 60 6697
6699 0 410699.78 137370.16 191200 60 6698
6700 0 410703.7 137383.8 191160 60 6699
6701 0 410751.53 137364.02 191120 60 6700
6702 0 409302.3 135632.67 191840 163 6559
6703 0 409232.44 135644.44 191880 163 6702
6704 0 409020 135648.58 191800 51 6703
6705 0 409049.1 135597.28 191720 163 6704
6706 0 409074.2 135572.95 191600 163 6705
6707 0 409127.25 135598.19 191480 163 6706
6708 0 409104.6 135623.33 191360 163 6707
6709 0 409096.97 135935.22 191360 51 6708
6710 0 409120.16 135925.17 191280 -1 6709
6711 0 409029.94 136014.67 191240 -1 6710
6712 0 409012 136056.64 191160 -1 6711
6713 0 408985.6 135997.8 191080 -1 6712
6714 0 408971.78 135977.81 191000 -1 6713
6715 0 408945.2 135964.5 190960 -1 6714
6716 0 408956.9 136056.19 190880 -1 6715
6717 0 408972.06 136069.64 190800 -1 6716
6718 0 408740.3 136148.78 191880 137 6703
6719 0 408748.34 136114.53 191960 157 6718
6720 0 408729.12 136170.31 192120 157 6719
6721 0 408677.72 136155.69 192200 157 6720
6722 0 408590.72 136175.14 192280 189 6721
6723 0 408555.12 136185.4 192320 189 6722
6724 0 408531.47 136195.5 192400 189 6723
6725 0 408535.75 136199.36 192480 189 6724
6726 0 408521.47 136461.53 192560 60 6725
6727 0 408475.06 136540.75 192640 40 6726
6728 0 408401.5 136566.67 192720 40 6727
6729 0 408356.6 136487.31 192800 40 6728
6730 0 409529.97 135073.47 192880 178 6546
6731 0 409511.3 135027.55 192920 40 6730
6732 0 409503.75 135052.55 192960 178 6731
6733 0 409481.84 135028.11 193000 40 6732
6734 0 409461.9 135008.03 193040 40 6733
6735 0 409449.84 134968.81 193080 40 6734
6736 0 409374.34 134982.53 193120 40 6735
6737 0 409519.66 135747.86 193120 51 6736
6738 0 409565.56 135784.25 193160 51 6737
6739 0 409583.16 135806.67 193200 51 6738
6740 0 409648.6 135846.64 193240 32 6739
6741 0 409717.5 135811.73 193280 32 6740
6742 0 409423 134814 193200 128 6736
6743 0 409359 134726 193320 128 6742
6744 0 408931 134518 193400 -1 6743
6745 0 408863 134554 193480 -1 6744
6746 0 408827 134570 193520 -1 6745
6747 0 408829.5 134585.31 193560 -1 6746
6748 0 408791.47 134565.9 193600 -1 6747
6749 0 409611 134710 192800 128 6730
6750 0 409667 134638 192760 166 6749
6751 0 409979 134862 192680 -1 6750
6752 0 410103 134854 192520 -1 6751
6753 0 410099 134850 192440 -1 6752
6754 0 408198.7 137431.27 192840 154 6544
6755 0 407449.25 138045 193040 120 6754
6756 0 406486.06 138041.22 193120 60 6755
6757 0 406025.3 138424.28 193080 178 6756
6758 0 405671.2 138707.86 192960 81 6757
6759 0 405274.88 138937.42 192840 150 6758
6760 0 404488.94 139302.77 192720 136 6759
6761 0 404001.4 139625.55 192560 186 6760
6762 0 403049.22 139695.55 192520 122 6761
6763 0 402293.2 140028.38 192480 128 6762
6764 0 401726 140397 192360 150 6763
6765 0 401605.44 140907.17 192280 163 6764
6766 0 401400.56 141046.86 192160 107 6765
6767 0 400887.62 141273.28 192200 124 6766
6768 0 400559.53 141331.2 192320 178 6767
6769 0 400070.72 141486.8 192480 122 6768
6770 0 399670.56 141746.19 192640 150 6769
6771 0 399207.25 142112.5 192760 163 6770
6772 0 398712.56 142464.36 192880 139 6771
6773 0 398380.03 142625.55 193080 124 6772
6774 0 397900.94 142759.62 193320 122 6773
6775 0 397720.66 142838.11 193600 197 6774
6776 0 397169.44 143243.94 193760 120 6775
6777 0 396517.88 143865.31 193840 150 6776
6778 0 395764.2 144352.75 193960 181 6777
6779 0 394500.1 144917.38 194000 136 6778
6780 0 393340.66 145454.02 194080 124 6779
6781 0 392584.75 145915.3 194160 137 6780
6782 0 392043.84 146260.92 194120 178 6781
6783 0 391762.47 146249.33 194040 166 6782
6784 0 391437.3 146271.14 194000 176 6783
6785 0 390900.44 146469.67 193840 150 6784
6786 0 390338.44 146311.38 193720 178 6785
6787 0 390109.62 146318.42 193640 156 6786
6788 0 389695.62 146353.6 193800 139 6787
6789 0 389595.9 146398.97 193880 134 6788
6790 0 389451.3 146467.31 194000 96 6789
6791 0 389177.3 146635.25 194160 90 6790
6792 0 388888.25 146935.1 194280 163 6791
6793 0 388460.53 147157.77 194400 32 6792
6794 0 387466.3 147885.92 194520 124 6793
6795 0 386744.75 148593.98 194640 107 6794
6796 0 386266.1 149047.58 194720 124 6795
6797 0 385716.1 149284.34 194800 107 6796
6798 0 384896.75 149578.25 194960 115 6797
6799 0 384229.25 150047.19 195120 141 6798
6800 0 383810.16 150378.73 195280 153 6799
6801 0 383437.84 150607.89 195600 51 6800
6802 0 382874.7 150900.27 196000 150 6801
6803 0 382194.16 150978.73 196120 134 6802
6804 0 381631.72 151251.34 196320 137 6803
6805 0 381289.28 151369.36 196520 203 6804
6806 0 380552.8 151517.48 196640 200 6805
6807 0 379687.34 151422.16 196720 124 6806
6808 0 378932.88 150922.89 196680 32 6807
6809 0 378907.38 150757.83 196760 32 6808
6810 0 378485.44 150402.06 196720 45 6809
6811 0 377764.34 149986.55 196720 102 6810
6812 0 377585.78 149927.62 196640 81 6811
6813 0 377472.1 149872.92 196560 81 6812
6814 0 377311.7 149760.62 196520 80 6813
6815 0 376298.2 149532.92 196480 176 6814
6816 0 375824.06 149474.73 196560 71 6815
6817 0 375429.12 149311.52 196600 108 6816
6818 0 375547.16 149367.19 196640 51 6817
6819 0 375532.06 149270.11 196760 108 6818
6820 0 375562.53 149220.61 196840 108 6819
6821 0 375178.44 148895.61 196880 160 6820
6822 0 375159.84 148852.47 197000 160 6821
6823 0 375201.06 148801.86 197200 -1 6822
6824 0 375969.56 149246.19 196880 71 6820
6825 0 376215.4 149236.34 197000 139 6824
6826 0 376161.84 149280.3 197160 -1 6825
6827 0 376098.38 149675.89 197320 -1 6826
6828 0 376045.97 149850.64 197400 -1 6827
6829 0 374168.6 148903.4 196880 90 6820
6830 0 373667.47 148725.78 196960 60 6829
6831 0 373231.34 148344.03 197040 75 6830
6832 0 373019.4 148134.08 196960 51 6831
6833 0 372762.7 147946.12 196840 75 6832
6834 0 372660.75 147781.75 196680 91 6833
6835 0 372586 147384.67 196520 32 6834
6836 0 372474.5 147048.81 196400 81 6835
6837 0 372415.3 146944.92 196200 81 6836
6838 0 372399.62 146906.05 196040 128 6837
6839 0 372395.1 146868.61 195960 128 6838
6840 0 372360.88 146563.64 195720 281 6839
6841 0 372450.9 146382.84 195560 281 6840
6842 0 372443.25 146420.25 195480 281 6841
6843 0 372556.66 146574.9 195400 296 6842
6844 0 372479.62 146751.69 195360 296 6843
6845 0 372631.88 146708.67 195280 296 6844
6846 0 371678.16 145664.12 195440 135 6842
6847 0 372058.3 146074.58 195400 218 6846
6848 0 372082.47 146099.62 195360 218 6847
6849 0 371554.9 145482.47 195320 60 6846
6850 0 371362.25 145331.92 195200 71 6849
6851 0 371334.2 145239.2 195080 91 6850
6852 0 371322.06 145095.4 194880 91 6851
6853 0 371225.1 144906.83 194720 75 6852
6854 0 370979.47 144760.25 194520 75 6853
6855 0 370848.38 144636.14 194400 75 6854
6856 0 370684.75 144569.69 194240 101 6855
6857 0 370692.97 144430.1 194040 32 6856
6858 0 370749.03 144369.16 193840 101 6857
6859 0 370695.06 144312.06 193640 101 6858
6860 0 370468.3 144374.42 193440 51 6859
6861 0 370342.2 144283.53 193160 98 6860
6862 0 370203.84 144200.12 193000 98 6861
6863 0 370068.9 144010.42 192800 81 6862
6864 0 370018.16 143789.31 192600 32 6863
6865 0 369761.53 143534.64 192400 60 6864
6866 0 369463.5 143609.42 192440 32 6865
6867 0 369244.75 143690.38 192560 60 6866
6868 0 369115.8 143751.58 192720 71 6867
6869 0 368966.84 143779.17 192800 71 6868
6870 0 368827.75 143747.86 192760 51 6869
6871 0 368703.38 143608.77 192640 45 6870
6872 0 368679.4 143468.83 192600 45 6871
6873 0 368574.75 143411.22 192480 51 6872
6874 0 368293.25 143427.89 192360 40 6873
6875 0 368091.8 143476.27 192400 64 6874
6876 0 367999.03 143558.83 192440 64 6875
6877 0 367948.84 143585.62 192520 64 6876
6878 0 367936.88 143593.58 192640 64 6877
6879 0 369716.53 143485.64 192320 60 6865
6880 0 369740.53 143417.22 192200 60 6879
6881 0 369850 143293.73 192080 64 6880
6882 0 369915.97 143254.9 191960 64 6881
6883 0 369914 143218.22 191800 64 6882
6884 0 369811.75 143259.34 191680 96 6883
6885 0 369693.4 143285.2 191480 96 6884
6886 0 369572.25 143215.39 191320 45 6885
6887 0 369447.97 143042.1 191160 80 6886
6888 0 369422.9 143037.7 191040 80 6887
6889 0 374657.97 148965.06 196520 128 6817
6890 0 374559 148938.9 196320 128 6889
6891 0 374428.88 148870.81 196160 198 6890
6892 0 374331.16 148979.33 196040 198 6891
6893 0 374244.44 148796.33 195800 160 6892
6894 0 374194.88 148616.27 195680 163 6893
6895 0 374136.7 148522.94 195560 128 6894
6896 0 374394.3 148552.03 195400 128 6895
6897 0 374581.97 148549.02 195280 136 6896
6898 0 374776.16 148602.34 195200 -1 6897
6899 0 374859.84 148594.94 195120 -1 6898
6900 0 374943.62 148592.3 195000 -1 6899
6901 0 373931.16 148664.55 195240 150 6898
6902 0 374052.94 148540.92 195000 107 6901
6903 0 374027.28 148556.47 194880 107 6902
6904 0 373844.94 148525.9 194800 96 6903
6905 0 374127.66 148484.61 194760 107 6904
6906 0 374301.56 148392.44 194600 71 6905
6907 0 374318.8 148280.67 194360 81 6906
6908 0 374229.78 148262.94 194200 81 6907
6909 0 374232.25 148311.94 194160 81 6908
6910 0 373362.38 148661.73 194760 96 6904
6911 0 372933.7 148735.19 194800 81 6910
6912 0 372724.97 148711.88 194920 60 6911
6913 0 372593.9 148808.58 195040 51 6912
6914 0 372394.9 149045.66 195160 71 6913
6915 0 372316.62 149075.67 195240 71 6914
6916 0 372214.78 149124.28 195200 60 6915
6917 0 372139.9 149156.95 195120 60 6916
6918 0 372001.9 149172.38 195000 75 6917
6919 0 371758.25 149215.12 194920 80 6918
6920 0 371291.16 149252.55 194720 64 6919
6921 0 371020.88 149344.89 194560 81 6920
6922 0 370733.78 149593.72 194520 80 6921
6923 0 370536.38 149697.06 194400 45 6922
6924 0 370370.34 149908.9 194360 45 6923
6925 0 370504.6 150059.06 194400 45 6924
6926 0 370613.53 150075.1 194360 71 6925
6927 0 370725.8 150156.86 194240 71 6926
6928 0 370777.5 150194.66 194080 51 6927
6929 0 370933.06 150311.94 193960 45 6928
6930 0 371098.4 150485.02 193880 75 6929
6931 0 371286.78 150650.39 193720 75 6930
6932 0 371328.72 150742.81 193600 75 6931
6933 0 371330.5 150799.75 193560 75 6932
6934 0 371335.06 150969.7 193440 71 6933
6935 0 371329.7 151191.25 193360 107 6934
6936 0 371437.66 151345.78 193160 40 6935
6937 0 371571.3 151471.39 193000 40 6936
6938 0 371644.03 151287.39 192880 128 6937
6939 0 371814.7 151179.17 192920 128 6938
6940 0 371872.28 151175.48 193000 128 6939
6941 0 371941.22 151248.61 193080 128 6940
6942 0 371967.38 151261.05 193120 128 6941
6943 0 371616.06 151236.5 192720 128 6938
6944 0 371845 151071.39 192480 32 6943
6945 0 371910 151002.52 192440 32 6944
6946 0 371921.88 151000.06 192400 32 6945
6947 0 371957.88 150999.19 192280 32 6946
6948 0 372016.9 151057.12 192120 32 6947
6949 0 372106.44 151006.58 192000 51 6948
6950 0 372142.2 150872.77 191840 51 6949
6951 0 372161.47 150782.44 191680 60 6950
6952 0 372203.97 150714 191560 32 6951
6953 0 372231.75 150656.31 191400 32 6952
6954 0 372232.12 150713.66 191240 32 6953
6955 0 372211.34 150769.38 191080 32 6954
6956 0 370517.88 150000.08 194480 45 6925
6957 0 370256 149896.77 194320 40 6924
6958 0 370068.2 149970.66 194200 98 6957
6959 0 369867.47 150028.48 194040 71 6958
6960 0 369733.53 150174.53 193920 71 6959
6961 0 369500.06 150361.2 193760 60 6960
6962 0 369383.25 150703.97 193640 81 6961
6963 0 369101.1 150928.69 193560 71 6962
6964 0 369020.34 151135.16 193520 104 6963
6965 0 368895.56 151250.47 193400 81 6964
6966 0 368704.88 151426.19 193280 45 6965
6967 0 368606.2 151483.23 193240 32 6966
6968 0 368542.16 151524.98 193160 32 6967
6969 0 368518.9 151613.38 193080 32 6968
6970 0 368440.06 151843.27 193040 32 6969
6971 0 368380.66 151758.08 192960 32 6970
6972 0 368380.78 151704.02 192920 32 6971
6973 0 367981.75 151950.34 193000 40 6970
6974 0 367925.75 152065.38 193080 40 6973
6975 0 367909.53 152081.05 193120 40 6974
6976 0 374639.5 148068.94 195240 172 6898
6977 0 374641.88 147771.28 195120 120 6976
6978 0 374718.7 147597.53 194920 107 6977
6979 0 374817.66 147583.6 194720 102 6978
6980 0 374959.56 147507.48 194520 91 6979
6981 0 375005.03 147536.34 194480 91 6980
6982 0 376248.34 149470.92 196400 176 6815
6983 0 376152.12 149387.03 196360 139 6982
6984 0 376337.88 149343.19 196320 273 6983
6985 0 376476.1 149217.45 196160 273 6984
6986 0 376502.12 149175.3 196040 -1 6985
6987 0 376570.66 149082.52 195880 -1 6986
6988 0 376693.5 148957.38 195680 -1 6987
6989 0 376725.12 148929.34 195560 -1 6988
6990 0 376828.88 148876.33 195480 -1 6989
6991 0 376801.94 148887.7 195400 -1 6990
6992 0 375736.34 149351.7 196360 51 6983
6993 0 375526.62 149386.72 196240 51 6992
6994 0 375469.22 149389.98 196120 -1 6993
6995 0 375943.16 149891.8 196440 96 6815
6996 0 375869.84 149967.12 196320 96 6995
6997 0 375594.9 150027.03 196240 32 6996
6998 0 375374.78 150097.58 196120 51 6997
6999 0 375240.9 150167.25 196000 51 6998
7000 0 375208.5 150347.88 195880 40 6999
7001 0 375070.97 150593.17 195760 32 7000
7002 0 374996.3 150611.97 195600 32 7001
7003 0 375125.28 150703.83 195440 60 7002
7004 0 375183.8 150770.7 195400 60 7003
7005 0 375161.84 150836.55 195360 51 7004
7006 0 375126.66 150862.72 195320 51 7005
7007 0 375036.34 150857.67 195200 51 7006
7008 0 374984.75 150841.55 195080 51 7007
7009 0 374980.97 150805.2 195040 51 7008
7010 0 379351.8 151456.4 197040 98 6807
7011 0 378661.06 151763.47 197240 120 7010
7012 0 378014.94 152465.39 197320 150 7011
7013 0 378056.38 152638.39 197360 150 7012
7014 0 378077.44 153021.62 197320 228 7013
7015 0 377859 153096.9 197120 245 7014
7016 0 377762.62 153186.28 197000 245 7015
7017 0 377735.9 153282.36 196880 -1 7016
7018 0 377718.47 153300.03 196800 -1 7017
7019 0 377843.84 153331.42 196680 -1 7018
7020 0 378123.38 153000.06 197440 228 7013
7021 0 378176.2 153122.72 197520 186 7020
7022 0 376678.62 152532.16 197560 120 7021
7023 0 375671.38 152516.4 197600 148 7022
7024 0 375625.16 152480.7 197520 81 7023
7025 0 375493.12 152442.19 197320 81 7024
7026 0 375512.66 152451.11 197160 120 7025
7027 0 375525.8 152441 197080 120 7026
7028 0 375428.62 152717.89 196960 40 7027
7029 0 374735.44 153174.62 196960 128 7028
7030 0 374736.25 153247 196880 128 7029
7031 0 375099.8 153250.92 196800 140 7030
7032 0 375366.7 153280.23 196760 107 7031
7033 0 375522.66 153320.4 196720 107 7032
7034 0 375521.75 153352.88 196680 -1 7033
7035 0 375533.53 153351.81 196640 -1 7034
7036 0 376046.16 152601.08 196960 51 7028
7037 0 375880.56 152547.75 196880 81 7036
7038 0 375990.72 152578.28 196800 81 7037
7039 0 375306.9 152531 196800 120 7038
7040 0 375174.62 152552.84 196720 75 7039
7041 0 375105.44 152588.11 196640 75 7040
7042 0 374953.94 152627.66 196600 64 7041
7043 0 374886 152593.9 196520 64 7042
7044 0 375087.4 152571.14 196360 75 7043
7045 0 375273.56 152537.12 196280 75 7044
7046 0 375325.9 152520.38 196200 71 7045
7047 0 375361.97 152621.8 196080 71 7046
7048 0 375356.38 152674.67 196000 90 7047
7049 0 375346.84 152724.2 195920 90 7048
7050 0 375355.06 152739.38 195840 90 7049
7051 0 375381.62 152739.88 195760 90 7050
7052 0 375422.88 152781.23 195640 60 7051
7053 0 375286.7 152964.31 195600 60 7052
7054 0 375199.06 152660.58 197720 32 7023
7055 0 375161.66 152671 197800 32 7054
7056 0 374910.5 153593.58 197800 -1 7055
7057 0 374947.8 153623.44 197680 -1 7056
7058 0 374873.2 153683.16 197560 -1 7057
7059 0 374850.78 153828.7 197440 -1 7058
7060 0 374787.34 153888.42 197360 -1 7059
7061 0 374697.78 153951.86 197280 -1 7060
7062 0 374511.16 154052.62 197200 -1 7061
7063 0 374343.22 154175.8 197040 -1 7062
7064 0 374014.78 154407.19 196880 -1 7063
7065 0 373824.44 154552.73 196800 -1 7064
7066 0 373593.06 154911.02 196680 -1 7065
7067 0 373488.56 154985.67 196560 -1 7066
7068 0 373473.62 155567.88 196400 -1 7067
7069 0 373421.38 155608.94 196320 -1 7068
7070 0 373384.06 155623.86 196200 -1 7069
7071 0 373593.06 155683.58 196000 -1 7070
7072 0 373571.22 155791.8 195960 -1 7071
7073 0 373577.22 155823.8 195840 -1 7072
7074 0 373571.22 155919.8 195720 -1 7073
7075 0 373627.22 155987.8 195640 -1 7074
7076 0 373751.22 156087.8 195480 -1 7075
7077 0 373797.22 156117.8 195320 -1 7076
7078 0 373755.22 156293.8 195200 -1 7077
7079 0 373807.22 156365.8 195040 -1 7078
7080 0 373801.22 156507.8 194960 -1 7079
7081 0 373675.22 156701.8 194880 -1 7080
7082 0 373701.22 156741.8 194760 -1 7081
7083 0 373747.22 156765.8 194720 -1 7082
7084 0 373821.22 156837.8 194680 -1 7083
7085 0 373511.22 157023.8 194640 -1 7084
7086 0 373243.22 156941.8 194600 -1 7085
7087 0 373179.22 156895.8 194520 -1 7086
7088 0 373123.22 156813.8 194400 -1 7087
7089 0 373057.22 156829.8 194240 -1 7088
7090 0 373019.22 156859.8 194040 -1 7089
7091 0 373127.22 156869.8 193880 -1 7090
7092 0 373171.22 156879.8 193680 -1 7091
7093 0 373193.22 156923.8 193640 -1 7092
7094 0 374191.22 156599.8 194640 -1 7084
7095 0 374437.22 156513.8 194600 -1 7094
7096 0 374651.22 156497.8 194560 -1 7095
7097 0 375271.22 156399.8 194440 -1 7096
7098 0 375887.22 156437.8 194320 -1 7097
7099 0 376111.22 156303.8 194280 -1 7098
7100 0 376507.22 156077.8 194200 60 7099
7101 0 376659.22 156091.8 194160 60 7100
7102 0 376807.22 156087.8 194080 60 7101
7103 0 376989.22 156041.8 194000 60 7102
7104 0 377235.22 155939.8 193880 71 7103
7105 0 377707.22 155779.8 193800 64 7104
7106 0 377921.22 155667.8 193760 81 7105
7107 0 378041.22 155645.8 193640 64 7106
7108 0 378145.22 155589.8 193560 64 7107
7109 0 378235.22 155517.8 193440 64 7108
7110 0 378429.22 155483.8 193280 64 7109
7111 0 378599.22 155459.8 193120 64 7110
7112 0 378731.22 155331.8 192920 60 7111
7113 0 379123.22 155327.8 192720 45 7112
7114 0 379331.22 155321.8 192560 75 7113
7115 0 379422.2 155366 192480 71 7114
7116 0 379559.22 155431.8 192360 71 7115
7117 0 379687.22 155519.8 192240 60 7116
7118 0 379937.22 155453.8 192080 32 7117
7119 0 379941.22 155439.8 192000 32 7118
7120 0 379945.22 155441.8 191880 71 7119
7121 0 379953.22 155429.8 191720 71 7120
7122 0 380021.22 155441.8 191640 60 7121
7123 0 380145.22 155357.8 191440 71 7122
7124 0 380277.22 155335.8 191200 71 7123
7125 0 380437.22 155233.8 191040 75 7124
7126 0 380537.22 155161.8 190880 75 7125
7127 0 380625.22 155103.8 190760 91 7126
7128 0 380783.22 154995.8 190600 60 7127
7129 0 380939.22 154883.8 190400 75 7128
7130 0 381071.22 154839.8 190240 107 7129
7131 0 381197.22 154843.8 190080 71 7130
7132 0 381291.22 154875.8 189880 71 7131
7133 0 381545.22 155051.8 189720 60 7132
7134 0 381575.22 155053.8 189680 60 7133
7135 0 381533.22 154925.8 189560 60 7134
7136 0 381591.22 154873.8 189400 32 7135
7137 0 381685.22 154805.8 189280 32 7136
7138 0 381765.22 154699.8 189120 32 7137
7139 0 381693.22 154473.8 188920 -1 7138
7140 0 381753.22 154369.8 188760 -1 7139
7141 0 381909 154241 188440 -1 7140
7142 0 382195 154203 188320 -1 7141
7143 0 382343 154097 188160 -1 7142
7144 0 382627 153999 187960 -1 7143
7145 0 382871 153867 187800 -1 7144
7146 0 383051 153809 187680 -1 7145
7147 0 383339 153795 187520 -1 7146
7148 0 383133 153715 187480 -1 7147
7149 0 383117 153705 187440 -1 7148
7150 0 383177 153713 187400 -1 7149
7151 0 383199 153746 187360 -1 7150
7152 0 383519 153799 187480 -1 7147
7153 0 383601 153757 187400 -1 7152
7154 0 383819 153795 187280 -1 7153
7155 0 383985 153843 187160 -1 7154
7156 0 384043 153905 187040 -1 7155
7157 0 384095 153945 186960 -1 7156
7158 0 384231 153987 186840 -1 7157
7159 0 384311 153947 186720 -1 7158
7160 0 384501 154039 186560 -1 7159
7161 0 384533 154043 186520 -1 7160
7162 0 384611 153995 186360 -1 7161
7163 0 384603 153927 186280 -1 7162
7164 0 384633 153875 186240 -1 7163
7165 0 384691 153819 186200 -1 7164
7166 0 384787 153759 186120 -1 7165
7167 0 384857 153703 186080 -1 7166
7168 0 384907 153657 186000 -1 7167
7169 0 385013 153593 185880 -1 7168
7170 0 385169 153465 185720 -1 7169
7171 0 385221 153341 185560 -1 7170
7172 0 385399 153317 185440 -1 7171
7173 0 385723 153193 185200 -1 7172
7174 0 385735 153161 185160 -1 7173
7175 0 385799 153131 185040 -1 7174
7176 0 386001 153155 184880 -1 7175
7177 0 386051 153009 184760 -1 7176
7178 0 385989 152929 184640 -1 7177
7179 0 385913 152775 184480 -1 7178
7180 0 386033 152595 184320 -1 7179
7181 0 386185 152567 184280 -1 7180
7182 0 386263 152485 184240 -1 7181
7183 0 386331 152487 184200 -1 7182
7184 0 386405 152387 184120 -1 7183
7185 0 386519 152329 184000 -1 7184
7186 0 386737 152451 183960 -1 7185
7187 0 386740 152414 183920 -1 7186
7188 0 386743 152377 183880 -1 7187
7189 0 381835.22 155103.8 189640 60 7134
7190 0 381877.22 155103.8 189600 60 7189
7191 0 381905 155089 189560 32 7190
7192 0 381941 155071 189480 32 7191
7193 0 382061 155259 189440 -1 7192
7194 0 382139 155589 189480 -1 7193
7195 0 382161 155585 189520 -1 7194
7196 0 382153 155483 189400 -1 7193
7197 0 382251 155739 189360 -1 7196
7198 0 382183 156121 189400 -1 7197
7199 0 382201 156173 189440 -1 7198
7200 0 382191 156207 189480 -1 7199
7201 0 382219 156237 189520 -1 7200
7202 0 375142.94 152675.86 197840 32 7055
7203 0 375152.72 152789.62 197960 131 7202
7204 0 374743.47 153221.84 198120 150 7203
7205 0 374387.62 153323.16 198240 163 7204
7206 0 373730.03 153330.77 198360 91 7205
7207 0 373465.12 153039.28 197960 40 7206
7208 0 373401 152892.27 197840 40 7207
7209 0 373240.44 152751.81 197760 81 7208
7210 0 372897.12 152786.86 197680 32 7209
7211 0 372730.75 152719.2 197600 32 7210
7212 0 372702.7 152681.28 197520 32 7211
7213 0 372410.53 152852.72 197400 64 7212
7214 0 372179.97 152818.42 197240 96 7213
7215 0 372189.28 152823.03 197200 96 7214
7216 0 372195.56 152817.64 197160 96 7215
7217 0 371414.5 153291.55 197160 -1 7216
7218 0 371963.1 153795.38 197160 108 7217
7219 0 372131.06 153814.05 197120 108 7218
7220 0 371914.6 153851.36 196960 108 7219
7221 0 371933.25 153926 196800 45 7220
7222 0 372332.6 153978.25 196760 60 7221
7223 0 372373.66 154004.38 196720 60 7222
7224 0 372366.2 153970.8 196680 60 7223
7225 0 372420.6 152467.75 197120 101 7215
7226 0 372449.22 152441.73 197040 101 7225
7227 0 372490.47 152557.33 196960 160 7226
7228 0 372560.94 152540.16 196880 160 7227
7229 0 372526.88 152551.34 196840 160 7228
7230 0 372589.7 152477.25 196680 101 7229
7231 0 372592.28 152434.2 196600 101 7230
7232 0 372667.38 152371.33 196520 101 7231
7233 0 372669.78 152382.9 196440 101 7232
7234 0 372850.8 152346.27 196360 101 7233
7235 0 372855.03 152346.53 196280 101 7234
7236 0 372804.5 152418.8 196200 101 7235
7237 0 372488.62 152519.06 196200 101 7236
7238 0 372453.03 152558.84 196120 32 7237
7239 0 372449.16 152560.17 196040 32 7238
7240 0 372371.3 152578.58 195960 32 7239
7241 0 372374.34 152585.53 195880 51 7240
7242 0 372345.6 152549.4 195800 51 7241
7243 0 372317.6 152345.42 195800 51 7242
7244 0 372225.66 152277.47 195800 51 7243
7245 0 372221.44 152216.69 195760 98 7244
7246 0 372288.84 152253.27 195680 98 7245
7247 0 372308.53 152247.12 195600 98 7246
7248 0 372309.84 152247.89 195520 98 7247
7249 0 372352.44 152215.64 195440 64 7248
7250 0 372373.06 152193.48 195400 64 7249
7251 0 372368.3 152176.33 195320 64 7250
7252 0 372366.25 152165.42 195240 64 7251
7253 0 372361.53 152168.16 195160 51 7252
7254 0 372343.72 152143.38 195080 51 7253
7255 0 372279.53 152083 195000 51 7254
7256 0 372272.53 152045.31 194920 60 7255
7257 0 372290.3 151959.25 194840 60 7256
7258 0 372329.94 151849.78 194760 45 7257
7259 0 372363.03 151776.1 194680 45 7258
7260 0 372394.8 151739.17 194600 45 7259
7261 0 372464 151733.77 194520 81 7260
7262 0 372510.22 151748.52 194440 81 7261
7263 0 372504.47 151792.9 194360 81 7262
7264 0 372509.38 151805.17 194280 81 7263
7265 0 372492.22 151835.55 194200 104 7264
7266 0 372459 151848.53 194120 104 7265
7267 0 372455.75 151851.61 194040 104 7266
7268 0 372462.03 151883.61 193960 104 7267
7269 0 372421.56 151857.64 193880 81 7268
7270 0 372367.78 151850.53 193800 81 7269
7271 0 372337.2 151891.84 193720 51 7270
7272 0 372312.75 151967.17 193640 51 7271
7273 0 372284.75 151956.89 193560 51 7272
7274 0 372255.78 151918.61 193480 51 7273
7275 0 372249.72 151842.44 193400 51 7274
7276 0 372235.28 151811.45 193320 51 7275
7277 0 372158.66 152015.52 193200 -1 7276
7278 0 372138.66 152014.94 193120 -1 7277
7279 0 372126.06 152016.19 193080 -1 7278
7280 0 372112.9 152017.61 193040 -1 7279
7281 0 372115.44 151990.27 192960 -1 7280
7282 0 372112.28 151945.67 192920 -1 7281
7283 0 372216 152120 195800 98 7245
7284 0 372234 152058 195880 98 7283
7285 0 372242 152034 195920 98 7284
7286 0 372222 151996 195960 98 7285
7287 0 372128 151934 196000 -1 7286
7288 0 372032 151928 195960 -1 7287
7289 0 371928 151914 195920 -1 7288
7290 0 371872 151868 195960 -1 7289
7291 0 371876 151826 196000 -1 7290
7292 0 371878 151810 196040 -1 7291
7293 0 371870 151776 196080 -1 7292
7294 0 371766 151620 196160 -1 7293
7295 0 371734 151576 196240 -1 7294
7296 0 371668 151526 196280 -1 7295
7297 0 371688 151420 196360 -1 7296
7298 0 371588 151368 196440 -1 7297
7299 0 371472 151356 196480 -1 7298
7300 0 371144 151358 196520 -1 7299
7301 0 371028 151304 196560 -1 7300
7302 0 371030 151304 196600 -1 7301
7303 0 371076 151346 196480 -1 7299
7304 0 370968 151328 196440 -1 7303
7305 0 370904 151354 196400 -1 7304
7306 0 370896 151384 196360 -1 7305
7307 0 371582 151266 196320 -1 7297
7308 0 371570 151236 196280 -1 7307
7309 0 371558 151208 196240 -1 7308
7310 0 371546 151158 196200 -1 7309
7311 0 371522 151146 196160 -1 7310
7312 0 371502 151016 196120 -1 7311
7313 0 371486 151044 196040 -1 7312
7314 0 372497.1 152564.77 196800 160 7229
7315 0 371641.25 152780.11 196960 86 7227
7316 0 370401.4 152516.38 196960 257 7315
7317 0 369986.1 152446.66 196840 194 7316
7318 0 370088 152514 196800 224 7317
7319 0 370013.38 152464.84 196760 194 7318
7320 0 370004.28 152416.33 196720 194 7319
7321 0 370004.28 152416.33 196640 194 7320
7322 0 370034.6 152452.72 196560 194 7321
7323 0 370349.84 152577 196520 224 7322
7324 0 370307.4 152637.62 196440 224 7323
7325 0 370210.4 152546.69 196320 224 7324
7326 0 370146.75 152534.56 196280 -1 7325
7327 0 370134.62 152504.25 196160 -1 7326
7328 0 369955.78 152658.84 196000 -1 7327
7329 0 370709 152489 197080 208 7316
7330 0 371016.78 152461.81 197200 98 7329
7331 0 370804.56 152449.69 197240 98 7330
7332 0 370780.3 152470.9 197280 98 7331
7333 0 370786.38 152434.53 197320 98 7332
7334 0 372951.12 153977.6 198360 124 7206
7335 0 372670.75 154097.3 198360 108 7334
7336 0 372550.12 154230.8 198600 108 7335
7337 0 373267.4 153699.94 198240 102 7205
7338 0 372665.22 154046.75 198200 108 7337
7339 0 372423.5 154129.12 198120 108 7338
7340 0 372052.56 154222.4 198000 102 7339
7341 0 371936.72 154338.19 197960 160 7340
7342 0 370145.88 155328.58 197960 86 7341
7343 0 369634.22 155152.42 197840 124 7342
7344 0 369401.5 155047.86 197760 120 7343
7345 0 369116.47 154987.17 197720 86 7344
7346 0 368774.3 155057.61 197600 91 7345
7347 0 368590.12 155014.42 197480 98 7346
7348 0 368421.8 154991.11 197400 86 7347
7349 0 368178.5 154988.92 197320 122 7348
7350 0 367413.6 155005.06 197280 150 7349
7351 0 367423.06 155024.6 197240 150 7350
7352 0 367330.5 155084.3 197000 150 7351
7353 0 367228.4 155193.86 196960 150 7352
7354 0 367219.44 155238.33 196920 150 7353
7355 0 367252.84 155261.69 196840 150 7354
7356 0 367258.53 155405.36 196760 75 7355
7357 0 367194.75 155530.36 196640 75 7356
7358 0 367200.22 155682.27 196520 75 7357
7359 0 367444 155860 196520 51 7358
7360 0 367500 156040 196400 80 7359
7361 0 367472 156128 196280 80 7360
7362 0 367416 156220 196160 81 7361
7363 0 367188 156336 196040 86 7362
7364 0 367048 156525 196000 81 7363
7365 0 367136 156650 196120 81 7364
7366 0 367236 156722 196200 81 7365
7367 0 367224 156762 196280 81 7366
7368 0 367238.75 156792.3 196320 81 7367
7369 0 367250.72 156800.44 196400 81 7368
7370 0 366908 156714 195960 40 7364
7371 0 366636 156858 195760 98 7370
7372 0 366424 156962 195600 32 7371
7373 0 366328 156994 195480 32 7372
7374 0 366376 157054 195360 32 7373
7375 0 366400 157046 195240 32 7374
7376 0 367276 156242 195880 45 7363
7377 0 367320 156234 195720 45 7376
7378 0 367380 156206 195560 81 7377
7379 0 367488 156214 195440 81 7378
7380 0 367520 156222 195320 102 7379
7381 0 367592 156306 195200 102 7380
7382 0 367840 156342 195080 163 7381
7383 0 367876 156302 195040 196 7382
7384 0 367798 156314.1 194960 196 7383
7385 0 367880 156210 194800 186 7384
7386 0 367984 156178 194720 186 7385
7387 0 368332 155842 194520 153 7386
7388 0 368384 155598 194440 240 7387
7389 0 368324 155518 194320 240 7388
7390 0 368192 155570 194200 166 7389
7391 0 368126.62 155677.39 194160 166 7390
7392 0 367922.6 155657.08 194040 166 7391
7393 0 367180 155730 194800 75 7385
7394 0 367004 155526 194720 75 7393
7395 0 366944 155130 194640 75 7394
7396 0 366880 154844 194680 96 7395
7397 0 366824 154512 194720 40 7396
7398 0 366672 154212 194680 60 7397
7399 0 366584 153952 194600 40 7398
7400 0 366452 153848 194520 40 7399
7401 0 366400 153742 194360 32 7400
7402 0 366460 153698 194200 71 7401
7403 0 366520 153626 194040 71 7402
7404 0 366488 153706 193920 60 7403
7405 0 366508 153730 193760 60 7404
7406 0 366544 153726 193560 64 7405
7407 0 366620 153666 193360 32 7406
7408 0 366628 153610 193200 32 7407
7409 0 366568 153378 193040 60 7408
7410 0 366432 153258 192880 75 7409
7411 0 366424 153090 192720 81 7410
7412 0 366552 152910 192520 60 7411
7413 0 366680 152838 192320 60 7412
7414 0 366780 152742 192160 45 7413
7415 0 366828 152734 192080 45 7414
7416 0 366960 152706 191960 45 7415
7417 0 367036 152734 191800 45 7416
7418 0 367024 152666 191640 51 7417
7419 0 367244 152430 191520 91 7418
7420 0 367292 152322 191400 91 7419
7421 0 367340 152182 191240 75 7420
7422 0 367344 152060 191040 75 7421
7423 0 367324 151896 190880 96 7422
7424 0 367368 151788 190680 102 7423
7425 0 367392 151732 190640 102 7424
7426 0 367460 151452 190480 75 7425
7427 0 367640 151304 190360 102 7426
7428 0 367872 151156 190240 91 7427
7429 0 368308 150790 190160 40 7428
7430 0 368432 150586 190120 107 7429
7431 0 368568 150490 190000 32 7430
7432 0 368508 150262 189960 32 7431
7433 0 368808 150114 189880 51 7432
7434 0 369152 149894 189840 -1 7433
7435 0 369340 149810 189640 -1 7434
7436 0 369348 149798 189600 -1 7435
7437 0 369370.94 149809.44 189560 -1 7436
7438 0 366447.72 154525.8 197280 124 7350
7439 0 366510.28 154231.7 197160 128 7438
7440 0 366528.06 153894.27 196800 32 7439
7441 0 366705.5 153771.5 196680 186 7440
7442 0 366883.25 153649.06 196560 192 7441
7443 0 366875.7 153424.81 196360 164 7442
7444 0 366768.56 153163.25 196160 134 7443
7445 0 366535.94 152808.89 196000 60 7444
7446 0 366510.47 153000.44 195880 120 7445
7447 0 365748.75 154833.28 197200 91 7438
7448 0 365060.78 155327.52 197160 75 7447
7449 0 364501.22 155489.12 197000 80 7448
7450 0 364042.66 155597.36 196920 40 7449
7451 0 363687.47 155585.92 196840 64 7450
7452 0 363311.25 155593.27 196720 51 7451
7453 0 362761.7 155409.55 196560 90 7452
7454 0 362398.72 155256.2 196520 75 7453
7455 0 362022.38 155338.77 196400 86 7454
7456 0 361749.84 155196.25 196360 60 7455
7457 0 361424.8 155074.53 196480 86 7456
7458 0 361384.06 154734.73 196520 80 7457
7459 0 361216.44 154390.5 196480 51 7458
7460 0 361215.88 154208.22 196320 51 7459
7461 0 361132.6 154071.33 196240 102 7460
7462 0 360915.75 153810.31 196280 51 7461
7463 0 360735.8 153619.88 196320 102 7462
7464 0 360504.12 153598.25 196480 32 7463
7465 0 360411 153600.73 196600 32 7464
7466 0 360293.3 153545.89 196640 32 7465
7467 0 360045.22 153404.56 196520 108 7466
7468 0 359760.38 153179.08 196440 45 7467
7469 0 359552.25 152905.81 196240 86 7468
7470 0 359265.72 152842.58 196080 96 7469
7471 0 358975.2 152888.98 195960 75 7470
7472 0 358647.75 152754.97 195840 64 7471
7473 0 358527.16 152583.61 195720 81 7472
7474 0 358468.94 152281.72 195640 75 7473
7475 0 358234.5 152133.9 195680 32 7474
7476 0 358058.94 152071.39 195720 102 7475
7477 0 357766.75 151635.23 195720 40 7476
7478 0 357517.62 151358.3 195760 32 7477
7479 0 357416 151265.44 195800 60 7478
7480 0 357072.12 151007.58 195720 64 7479
7481 0 356840 150635.48 195520 81 7480
7482 0 356926.75 150430.14 195360 71 7481
7483 0 356869.66 150334.86 195240 71 7482
7484 0 356730.1 150108.06 195080 51 7483
7485 0 356741 149881.28 194920 64 7484
7486 0 356714.78 149735.14 194680 64 7485
7487 0 356754.16 149677.33 194560 40 7486
7488 0 356906.97 149602.94 194480 40 7487
7489 0 357041.84 149250.4 194440 51 7488
7490 0 357264.62 149139.42 194520 104 7489
7491 0 357485.84 149088.27 194560 104 7490
7492 0 357626.5 149167.53 194680 71 7491
7493 0 357650.2 149027.19 194960 51 7492
7494 0 357817.7 149246.7 195000 153 7493
7495 0 357870.97 149340.17 195120 178 7494
7496 0 358053.25 149557.58 195240 178 7495
7497 0 357589.3 148195.23 195000 115 7493
7498 0 357310.16 148121.6 195080 75 7497
7499 0 357209.38 148122.95 195240 40 7498
7500 0 357132.5 148013.5 195360 40 7499
7501 0 357107 147976.78 195400 40 7500
7502 0 357239.3 148072.86 195440 40 7501
7503 0 357483.9 147850.52 195560 51 7502
7504 0 356922.72 149239.64 194320 51 7489
7505 0 356932.47 149231.7 194280 51 7504
7506 0 360739.6 153586.28 196280 102 7463
7507 0 360740.5 153530.6 196120 75 7506
7508 0 360747.78 153377.34 195960 75 7507
7509 0 360862.8 153253.55 195800 51 7508
7510 0 360999.47 153045.4 195600 32 7509
7511 0 361169.8 152719.94 195480 122 7510
7512 0 361337.06 152299.66 195360 136 7511
7513 0 361384.22 151941.5 195320 101 7512
7514 0 361820.44 151616.64 195360 91 7513
7515 0 361932.25 151430.38 195480 91 7514
7516 0 362021.16 151494.53 195640 91 7515
7517 0 362035.8 151516.55 195720 32 7516
7518 0 362146.34 151595.19 195840 32 7517
7519 0 362170.1 151651.56 196000 32 7518
7520 0 362217.44 151621.88 196160 32 7519
7521 0 362283.9 151614 196280 -1 7520
7522 0 361433.06 151585.55 195280 139 7513
7523 0 361379.6 150854.69 195200 240 7522
7524 0 361329.38 150604.4 195160 235 7523
7525 0 361328.66 150598.98 195000 235 7524
7526 0 361261.72 150594.95 194840 235 7525
7527 0 361215.22 150605.92 194720 -1 7526
7528 0 361047.7 150501.38 194560 -1 7527
7529 0 361038.72 150490.11 194520 -1 7528
7530 0 360987.62 149389.55 195160 163 7524
7531 0 360281.3 148792.36 195160 60 7530
7532 0 360311.62 148792.36 195280 60 7531
7533 0 359359.75 148513.47 195240 101 7532
7534 0 359211.2 148513.47 195200 101 7533
7535 0 359080.84 148471.03 195080 75 7534
7536 0 358771.66 148280.05 195040 80 7535
7537 0 358671.6 148213.36 194960 40 7536
7538 0 358444.25 148095.12 194920 124 7537
7539 0 358038.03 148079.97 194880 81 7538
7540 0 357607.56 148034.5 194840 64 7539
7541 0 357271.1 148025.4 194800 75 7540
7542 0 356922.47 147937.5 194720 71 7541
7543 0 356819.4 147882.94 194640 71 7542
7544 0 356728.47 147795.02 194520 45 7543
7545 0 356485.94 147740.45 194360 51 7544
7546 0 355876.62 147986 194320 45 7545
7547 0 355691.72 147989.03 194280 40 7546
7548 0 355576.5 147813.2 194200 124 7547
7549 0 355485.56 147807.14 194080 124 7548
7550 0 355288.53 147876.88 193960 75 7549
7551 0 354427.6 147798.05 194000 75 7550
7552 0 354397.28 147764.7 194040 75 7551
7553 0 354345.75 147667.7 194080 40 7552
7554 0 354188.12 147564.62 194120 81 7553
7555 0 354251.78 147388.81 194320 81 7554
7556 0 354185.1 147334.23 194400 81 7555
7557 0 354215.4 147370.62 194440 81 7556
7558 0 353839.5 147416.1 194120 32 7554
7559 0 353606.1 147064.44 194120 51 7558
7560 0 352951.28 146882.56 194200 128 7559
7561 0 352720.9 146803.73 194280 102 7560
7562 0 352830.12 146784.3 194320 102 7561
7563 0 354576.16 147791.98 193920 75 7550
7564 0 354409.4 147895.06 193840 81 7563
7565 0 354333.62 147989.03 193800 81 7564
7566 0 354124.47 147922.34 193760 64 7565
7567 0 354054.28 147899.27 193640 64 7566
7568 0 353996.7 147902.3 193480 64 7567
7569 0 353902.72 147902.3 193400 75 7568
7570 0 353823.88 147902.3 193360 75 7569
7571 0 353754.16 147878.05 193240 75 7570
7572 0 353735.97 147781.03 193200 51 7571
7573 0 353657.16 147699.19 193080 51 7572
7574 0 353611.7 147668.88 192960 51 7573
7575 0 353608.66 147647.66 192920 51 7574
7576 0 360299.5 149174.33 195320 81 7532
7577 0 361186.8 149866.6 195040 120 7524
7578 0 361091.5 149375.4 194960 163 7577
7579 0 361139.84 149174.5 194840 200 7578
7580 0 360957.16 149162.66 194720 200 7579
7581 0 361023.5 149288.23 194640 200 7580
7582 0 361456.12 149822.48 195320 190 7513
7583 0 361449.9 150475.86 195360 235 7582
7584 0 361428.16 150714.11 195480 258 7583
7585 0 361457.62 150802.02 195520 258 7584
7586 0 361374.62 150768.5 195600 -1 7585
7587 0 361444.5 149742.6 195400 190 7582
7588 0 361438.9 149747.53 195520 190 7587
7589 0 361433.34 149736.67 195560 190 7588
7590 0 361429.06 149759.06 195640 -1 7589
7591 0 361491.88 149820.94 195720 -1 7590
7592 0 361808.9 150045.11 195840 -1 7591
7593 0 361718.66 149949.36 195920 -1 7592
7594 0 361669.03 149899.42 196000 -1 7593
7595 0 361375.06 149239.28 195600 -1 7589
7596 0 361243.84 149037.11 195720 -1 7595
7597 0 361252.62 149103.02 195880 -1 7596
7598 0 370062.53 155817.36 198000 148 7342
7599 0 370040.62 156093.47 198120 160 7598
7600 0 369947.94 156561.62 198160 40 7599
7601 0 370021.44 157202.25 198120 128 7600
7602 0 370476.3 157785.16 198000 86 7601
7603 0 370687.1 158119.67 197880 185 7602
7604 0 370487.2 158344.69 197760 185 7603
7605 0 370321.34 158432.64 197560 163 7604
7606 0 370253.7 158457.27 197360 164 7605
7607 0 370253.6 158494.81 197160 96 7606
7608 0 370159.28 158571.28 197000 96 7607
7609 0 370003.34 158710.28 196920 71 7608
7610 0 369667.56 158909.12 196840 128 7609
7611 0 369440.34 159011.17 196680 131 7610
7612 0 369256.38 159104.84 196520 163 7611
7613 0 368767.62 159314.92 196360 120 7612
7614 0 368389.38 159539.03 196240 139 7613
7615 0 368182.97 159589.81 196120 81 7614
7616 0 368166 159640.03 196080 81 7615
7617 0 368194 159648.06 196040 81 7616
7618 0 368090 159776.06 195880 80 7617
7619 0 367938 160048.06 195720 124 7618
7620 0 367914 160240.06 195760 124 7619
7621 0 367978 160256.06 195920 124 7620
7622 0 368050 160280.06 196040 71 7621
7623 0 368249 160345 196120 71 7622
7624 0 368385 160361 196240 75 7623
7625 0 368461 160445 196400 45 7624
7626 0 368373 160633 196520 51 7625
7627 0 368421 160841 196600 51 7626
7628 0 368381 160913 196680 64 7627
7629 0 368235 161019 196600 51 7628
7630 0 368087 161283 196520 40 7629
7631 0 367915 161447 196480 71 7630
7632 0 367767 161687 196440 51 7631
7633 0 367695 161819 196360 51 7632
7634 0 367585 162033 196320 81 7633
7635 0 367641 162233 196400 122 7634
7636 0 367618 160208.08 195520 185 7619
7637 0 367706 160128.08 195320 185 7636
7638 0 367582 160188.05 195160 140 7637
7639 0 368049 160167.06 195160 185 7638
7640 0 368133 160139.06 195120 -1 7639
7641 0 368153 160119.03 195080 -1 7640
7642 0 368293 160091.03 195000 75 7641
7643 0 368429 160103.03 194920 75 7642
7644 0 368669 160059.03 194840 75 7643
7645 0 368921 160079.03 194760 64 7644
7646 0 369149 160027.06 194680 80 7645
7647 0 369361 160123.06 194600 75 7646
7648 0 369625 160131.03 194520 80 7647
7649 0 369705 160011.03 194400 80 7648
7650 0 369833 159959.03 194320 75 7649
7651 0 369953 159867.03 194200 75 7650
7652 0 370233 159711.03 194080 86 7651
7653 0 370405 159643.03 193960 86 7652
7654 0 370725 159623.11 193840 60 7653
7655 0 370809 159555.11 193760 60 7654
7656 0 370917 159527.11 193680 96 7655
7657 0 370985 159527.11 193600 96 7656
7658 0 371057 159507.06 193480 96 7657
7659 0 371185 159491.03 193360 101 7658
7660 0 371249 159495.03 193280 101 7659
7661 0 371341 159447.03 193200 51 7660
7662 0 371581 159499.03 193040 75 7661
7663 0 371585 159579.03 192880 71 7662
7664 0 371669 159603.03 192760 71 7663
7665 0 371689 159695.03 192640 64 7664
7666 0 371681 159811.03 192520 64 7665
7667 0 371689 159951.03 192440 96 7666
7668 0 371584 160029 192400 96 7667
7669 0 371537 160039.03 192440 96 7668
7670 0 371333 160175.03 192400 96 7669
7671 0 371225 160223.03 192360 -1 7670
7672 0 371133 160311.03 192320 -1 7671
7673 0 371725 159999.03 192280 64 7668
7674 0 371849 159923.03 192160 64 7673
7675 0 371933 159935.03 192040 60 7674
7676 0 371973 159947.06 191920 60 7675
7677 0 372041 160139.06 191760 60 7676
7678 0 372181 160235.03 191600 32 7677
7679 0 372293 160251.03 191480 75 7678
7680 0 372425 160255.03 191400 75 7679
7681 0 372529 160231.03 191320 101 7680
7682 0 372693 160303.03 191240 71 7681
7683 0 372933 160555.03 191200 51 7682
7684 0 373141 160667.06 191200 32 7683
7685 0 373257 160651.03 191080 32 7684
7686 0 373325 160679.03 190960 32 7685
7687 0 373345 160715.03 190840 160 7686
7688 0 373361 160811.03 190720 160 7687
7689 0 373099 161155.06 190680 160 7688
7690 0 373361 160927.03 190600 160 7689
7691 0 373357 160859.03 190440 160 7690
7692 0 373333 160943.03 190280 160 7691
7693 0 373173 161063.06 190160 160 7692
7694 0 372999 161179.14 190120 120 7693
7695 0 372911 161307.14 190000 124 7694
7696 0 372815 161323.14 189880 124 7695
7697 0 372775 161299.14 189760 124 7696
7698 0 372807 161155.14 189600 -1 7697
7699 0 372953 160939.03 189520 -1 7698
7700 0 372973 160925.67 189480 -1 7699
7701 0 373013 160899.03 189400 -1 7700
7702 0 373133 160919.03 189280 -1 7701
7703 0 373170.56 160899.4 189240 -1 7702
7704 0 373285 161543.03 189760 32 7697
7705 0 373469 161651.03 189640 45 7704
7706 0 373481 161611.03 189560 45 7705
7707 0 373513 161559.03 189440 75 7706
7708 0 373545 161547.03 189320 75 7707
7709 0 373541 161615.03 189240 75 7708
7710 0 373599 160555.14 190120 172 7693
7711 0 373952 160256 190480 80 7710
7712 0 374144 160032 190480 96 7711
7713 0 374304 159872 190600 64 7712
7714 0 374496 159776 190760 75 7713
7715 0 374688 159648 190920 45 7714
7716 0 374848 159456 191000 75 7715
7717 0 375008 159232 191040 51 7716
7718 0 375200 159040 191040 32 7717
7719 0 375360 158848 191080 32 7718
7720 0 375520 158624 191080 75 7719
7721 0 375712 158400 191080 71 7720
7722 0 375904 158208 191080 75 7721
7723 0 376032 157984 191040 80 7722
7724 0 376160 157760 190880 45 7723
7725 0 376320 157568 190800 75 7724
7726 0 376384 157312 190800 80 7725
7727 0 376384 157056 190800 32 7726
7728 0 376416 156960 190680 40 7727
7729 0 373623 160403.14 190000 172 7710
7730 0 373712 160333.06 189920 137 7729
7731 0 373903 160027.14 189880 71 7730
7732 0 373943 160003.14 189800 60 7731
7733 0 373893 160007.17 189720 60 7732
7734 0 373881 159979.17 189600 60 7733
7735 0 373913 159899.17 189560 51 7734
7736 0 373933 159783.17 189480 51 7735
7737 0 374013 159619.17 189400 51 7736
7738 0 374089 159487.17 189320 51 7737
7739 0 374061 159399.17 189200 75 7738
7740 0 374067 159195.2 189080 51 7739
7741 0 373849 159219.03 189040 40 7740
7742 0 373759 159127.03 188960 32 7741
7743 0 373665 159063.03 188880 32 7742
7744 0 373513 158979.03 188800 32 7743
7745 0 373469 158935.03 188720 32 7744
7746 0 373497 158875.03 188600 32 7745
7747 0 373489 158855.03 188480 32 7746
7748 0 373565 158883.03 188360 32 7747
7749 0 373541 158899.03 188240 -1 7748
7750 0 374197 158903.03 189040 51 7740
7751 0 374401 158643.03 189000 51 7750
7752 0 374545 158475.03 188920 40 7751
7753 0 374829 158195.03 188880 60 7752
7754 0 374791 158203.06 188800 60 7753
7755 0 374811 158103.06 188720 32 7754
7756 0 375039 158159.06 188920 32 7753
7757 0 375127 158047.06 189000 32 7756
7758 0 375251 157983.06 189000 32 7757
7759 0 375347 157927.06 188920 32 7758
7760 0 375599 157891.06 188960 -1 7759
7761 0 375687 157907.06 189040 -1 7760
7762 0 375727.97 157975.47 189080 -1 7761
7763 0 372901 161851.03 190720 135 7689
7764 0 372935 162187.06 190760 96 7763
7765 0 372847 162387.06 190880 75 7764
7766 0 373053 162251.03 190920 51 7765
7767 0 373097 162127.03 191000 51 7766
7768 0 373121 162099.03 191120 60 7767
7769 0 373149 162055.03 191240 60 7768
7770 0 373125 161967.03 191360 32 7769
7771 0 373121 161935.03 191480 32 7770
7772 0 373093 161947.03 191600 32 7771
7773 0 373185 162099.03 191680 32 7772
7774 0 373311 162235.03 191760 86 7773
7775 0 373423 162031.03 191880 98 7774
7776 0 373535 161763.03 191920 51 7775
7777 0 373749 161491.03 191960 40 7776
7778 0 374069 161311.03 192000 71 7777
7779 0 374277 161115.03 192040 64 7778
7780 0 374393 161099.03 192120 51 7779
7781 0 374703 161243.03 192120 86 7780
7782 0 374915 161235.03 192080 86 7781
7783 0 374947 161223.03 192000 86 7782
7784 0 374901 161227.03 191960 86 7783
7785 0 374913 161355.03 191840 -1 7784
7786 0 374811 161155.03 192200 86 7781
7787 0 374899 161055.03 192320 51 7786
7788 0 374963 160943.03 192440 51 7787
7789 0 374963 160923.03 192520 75 7788
7790 0 374959 160895.03 192640 75 7789
7791 0 374955 160855.03 192720 75 7790
7792 0 375067 160683.03 192800 51 7791
7793 0 375224.34 160592.33 192880 32 7792
7794 0 375187 160691.06 192920 51 7793
7795 0 375303 160547.06 192920 32 7793
7796 0 375503 160555.06 192960 75 7795
7797 0 375651 160519.06 193040 75 7796
7798 0 375883 160299.06 192960 32 7797
7799 0 375911 160143.06 192960 32 7798
7800 0 375975 160107.06 193040 32 7799
7801 0 376155 159991.06 193120 32 7800
7802 0 376335 159843.06 193200 -1 7801
7803 0 376331 159731.06 193320 -1 7802
7804 0 373543 162315.03 191720 75 7774
7805 0 373687 162335.03 191600 75 7804
7806 0 373975 162175.06 191560 64 7805
7807 0 374201 162019.03 191400 75 7806
7808 0 374305 161895.03 191320 75 7807
7809 0 372635 162631.06 190960 98 7765
7810 0 372467 162919.06 191040 80 7809
7811 0 372327 163135.03 191000 51 7810
7812 0 372147 163343.03 191040 60 7811
7813 0 372119 163495.03 191040 60 7812
7814 0 372171 163619.03 191040 60 7813
7815 0 372183 163615.03 191080 60 7814
7816 0 372183 163571.03 191000 60 7813
7817 0 373293 161067.03 191080 32 7685
7818 0 373301.56 161180.1 191160 -1 7817
7819 0 373301.7 161201.94 191240 -1 7818
7820 0 372653 160259.03 191160 101 7682
7821 0 372685 160167.03 191080 81 7820
7822 0 372592 160077.06 191000 81 7821
7823 0 372578 159957.03 190880 75 7822
7824 0 372650 159789.03 190760 91 7823
7825 0 372690 159733.03 190680 91 7824
7826 0 372707.34 159706.33 190640 102 7825
7827 0 372742 159653.03 190560 102 7826
7828 0 372650 159445.03 190600 51 7827
7829 0 372702 159361.03 190560 51 7828
7830 0 372758 159317.03 190640 51 7828
7831 0 372818 159237.03 190760 60 7830
7832 0 372850 159217.03 190840 60 7831
7833 0 372867.22 159221.12 190880 60 7832
7834 0 372862.25 159061.84 191000 75 7833
7835 0 372877.28 159045.69 191120 75 7834
7836 0 372794 159661.03 190480 60 7827
7837 0 372842 159617.03 190360 60 7836
7838 0 372842 159581.1 190320 60 7837
7839 0 372938 159509.03 190240 60 7838
7840 0 373112 159453.03 190200 60 7839
7841 0 373136 159377.03 190120 75 7840
7842 0 373280 159289.03 190000 75 7841
7843 0 373428 159241.03 189880 60 7842
7844 0 373592 159129.03 189800 64 7843
7845 0 373586 159137.03 189720 64 7844
7846 0 373582 159141.03 189600 64 7845
7847 0 373630 159005.03 189480 64 7846
7848 0 373610 158893.03 189360 64 7847
7849 0 373726 158785.03 189240 32 7848
7850 0 373852 158733.03 189200 51 7849
7851 0 373884 158669.03 189120 51 7850
7852 0 373808 158533.03 189000 -1 7851
7853 0 373776 158381.03 188880 -1 7852
7854 0 373800 158233.03 188760 -1 7853
7855 0 373788 158101.03 188680 -1 7854
7856 0 373840 157977.03 188520 -1 7855
7857 0 373928 157757.03 188440 -1 7856
7858 0 374030 157697.06 188320 -1 7857
7859 0 374246 157657.06 188200 -1 7858
7860 0 374302 157645.06 188080 -1 7859
7861 0 374378 157629.06 188000 -1 7860
7862 0 371217 159543.03 193160 51 7661
7863 0 371133 159599.03 193080 101 7862
7864 0 368249 160003.03 194880 75 7643
7865 0 368193 159919.03 194800 75 7864
7866 0 368177 159855.03 194720 -1 7865
7867 0 367382 160092.05 195040 90 7638
7868 0 367246 160048.05 195000 90 7867
7869 0 367262 160080.05 194920 90 7868
7870 0 367234 160100.05 194880 81 7869
7871 0 367154 160060.05 194720 81 7870
7872 0 367106 160040.05 194600 81 7871
7873 0 367102 160106.05 194480 81 7872
7874 0 367094 160138.03 194280 128 7873
7875 0 367102 160122.03 194160 128 7874
7876 0 367290 159954.03 194000 64 7875
7877 0 367478 159902.03 193880 60 7876
7878 0 367546 159838.03 193760 60 7877
7879 0 367650 159658.06 193680 90 7878
7880 0 367662 159282.06 193720 60 7879
7881 0 367810 158882.03 193680 80 7880
7882 0 367958 158500.02 193520 81 7881
7883 0 368066 158338.02 193280 81 7882
7884 0 368152 158290.02 193080 90 7883
7885 0 368190 158202.02 192920 90 7884
7886 0 368174 158134.02 192760 96 7885
7887 0 368138 158168.02 192600 96 7886
7888 0 368122 158208.02 192520 32 7887
7889 0 368192 158114.02 192280 32 7888
7890 0 368228 158008.02 192080 40 7889
7891 0 368172 158026.03 191960 40 7890
7892 0 368148 158006.03 191840 40 7891
7893 0 368152 157986.03 191720 71 7892
7894 0 368260 157990.03 191560 104 7893
7895 0 368072 157930.03 191480 71 7894
7896 0 368088 157926.03 191320 104 7895
7897 0 368108 158026.06 191200 104 7896
7898 0 368408 158154.03 191080 86 7897
7899 0 369288 158574.03 191000 128 7898
7900 0 369420 158826.06 190920 131 7899
7901 0 369580 158750.17 190960 131 7900
7902 0 369608 158726.17 191120 131 7901
7903 0 369608 158790.17 191120 131 7902
7904 0 369648 159278.17 191120 51 7903
7905 0 369664 159574.17 191160 51 7904
7906 0 369756 159606.17 191240 51 7905
7907 0 369816 159626.03 191320 51 7906
7908 0 369768 159734.03 191360 51 7907
7909 0 369812 159802.03 191440 40 7908
7910 0 370052 159810.03 191440 32 7909
7911 0 370216 159946.03 191480 60 7910
7912 0 370256 159962.03 191560 60 7911
7913 0 370276 160078.03 191600 60 7912
7914 0 369072 159418.11 190920 122 7900
7915 0 368560 159842.14 190960 190 7914
7916 0 368292 159938.17 191080 153 7915
7917 0 368004 159882.17 191160 148 7916
7918 0 367924 159850 191200 148 7917
7919 0 368148 159834.03 191240 148 7918
7920 0 368224 159754.03 191400 -1 7919
7921 0 368172 159942.03 191520 -1 7920
7922 0 368168 159994.03 191600 -1 7921
7923 0 368144 159974.03 191760 -1 7922
7924 0 368160 159934.03 191840 -1 7923
7925 0 367844 159818.17 191240 148 7918
7926 0 367792 159586.17 191320 86 7925
7927 0 367620 159418.17 191360 32 7926
7928 0 367456 159378.17 191480 64 7927
7929 0 367436 159378.03 191640 64 7928
7930 0 367168 159498.03 191720 45 7929
7931 0 366984 159542.03 191680 32 7930
7932 0 366888 159678.03 191600 51 7931
7933 0 366848 159806.03 191520 51 7932
7934 0 367040 159550.03 191800 32 7930
7935 0 368532 160170.17 191120 135 7916
7936 0 368708 160422.17 191240 32 7935
7937 0 368684 160582.17 191360 32 7936
7938 0 368552 160606.03 191440 71 7937
7939 0 368536 160610.03 191600 71 7938
7940 0 368448 160566.02 191720 64 7939
7941 0 368376 160558.02 191840 64 7940
7942 0 368420 160630.02 191960 40 7941
7943 0 368514 160778.02 192080 40 7942
7944 0 368578 160968.02 192160 86 7943
7945 0 368572 161118.03 192320 71 7944
7946 0 368614 161124.06 192360 71 7945
7947 0 368728 161152.03 192520 60 7946
7948 0 368848 161136.03 192480 60 7947
7949 0 368888 161094.03 192400 60 7948
7950 0 368798 161212.03 192600 60 7947
7951 0 368922 161244.03 192680 51 7950
7952 0 368990 161268.03 192760 51 7951
7953 0 369114 161252.06 192880 60 7952
7954 0 369210 161232.06 193000 60 7953
7955 0 369238 161220.06 193160 60 7954
7956 0 369250 161208.06 193280 51 7955
7957 0 369214 161144.06 193360 51 7956
7958 0 369202 161140.06 193520 45 7957
7959 0 369030 161164.06 193640 45 7958
7960 0 368990 161152.06 193680 45 7959
7961 0 368436 159870.17 190920 153 7915
7962 0 368371.56 159804.83 190800 153 7961
7963 0 368284 159818.17 190720 153 7962
7964 0 368140 159806.17 190640 209 7963
7965 0 368096 159746.17 190560 209 7964
7966 0 368124 159682.17 190440 209 7965
7967 0 368188 159682.17 190320 -1 7966
7968 0 369412 158702.03 190760 131 7900
7969 0 369076 158538.03 190680 32 7968
7970 0 368604 158506.03 190640 120 7969
7971 0 368128 158674.03 190600 197 7970
7972 0 368096 158710.03 190440 197 7971
7973 0 368248 158670.06 190400 192 7972
7974 0 368500 158642.03 190280 131 7973
7975 0 368572 158634.03 190240 131 7974
7976 0 369096 158250.03 190240 32 7975
7977 0 369356 158262.03 190200 51 7976
7978 0 369336 158238.03 190120 51 7977
7979 0 368428 158726.03 190160 192 7975
7980 0 368388 159018.03 190040 192 7979
7981 0 367540 157618.03 191520 81 7895
7982 0 367404 157398.03 191560 40 7981
7983 0 367292 157070.03 191640 32 7982
7984 0 367296 156942.03 191600 40 7983
7985 0 367280 156874.03 191520 40 7984
7986 0 367152 156798.03 191440 32 7985
7987 0 367092 156686.03 191400 32 7986
7988 0 367100 156694.03 191280 32 7987
7989 0 367020 156714.03 191200 81 7988
7990 0 367016 156758.03 191120 81 7989
7991 0 366888 156886.02 190920 81 7990
7992 0 366646 156956.02 190800 60 7991
7993 0 366388 157014.03 190680 71 7992
7994 0 366322 157092.03 190480 51 7993
7995 0 366204 157208.03 190400 51 7994
7996 0 366104 157356.03 190360 81 7995
7997 0 365984 157408.03 190200 64 7996
7998 0 365944 157576.03 190080 64 7997
7999 0 365872 157652.03 189960 81 7998
8000 0 365744 157680.03 189840 81 7999
8001 0 365544 157716.02 189680 51 8000
8002 0 365398 157734.02 189480 81 8001
8003 0 365214 157800.03 189240 81 8002
8004 0 365122 157694.02 189200 81 8003
8005 0 365026 157568.02 189200 40 8004
8006 0 364920 157496.02 189120 51 8005
8007 0 364844 157300.02 189000 60 8006
8008 0 364826 157268.02 188960 60 8007
8009 0 364828 157196.02 188920 60 8008
8010 0 365218 157856.02 189200 81 8003
8011 0 365186 157838.02 189040 75 8010
8012 0 365096 157916.02 189000 75 8011
8013 0 365018 157918.02 188880 71 8012
8014 0 365010 157932.02 188720 71 8013
8015 0 365058 158004.02 188600 98 8014
8016 0 365056 158022.02 188480 98 8015
8017 0 365094 158148.02 188280 90 8016
8018 0 365070 158196.02 188000 75 8017
8019 0 365182 158284.02 187800 71 8018
8020 0 365368 158328.02 187680 71 8019
8021 0 365522 158398.03 187560 60 8020
8022 0 365542 158366.03 187480 60 8021
8023 0 365494 158342.03 187320 32 8022
8024 0 365482 158402.03 187240 32 8023
8025 0 365498 158482.03 187120 60 8024
8026 0 365654 158758.08 187000 32 8025
8027 0 365450 159190.03 187040 60 8026
8028 0 365166 159426.03 187000 40 8027
8029 0 365038 159782.03 187000 32 8028
8030 0 365042 159902.03 186920 32 8029
8031 0 365050 159978.03 186840 32 8030
8032 0 365094 160218.03 186720 51 8031
8033 0 365114 160522.06 186640 32 8032
8034 0 365170 160706.06 186480 45 8033
8035 0 365166 160758.03 186440 45 8034
8036 0 365146 160778.03 186320 40 8035
8037 0 365102 160814.03 186240 40 8036
8038 0 365014 160804.02 186120 40 8037
8039 0 364860 160926.02 186080 71 8038
8040 0 364742 160938.02 186000 91 8039
8041 0 364606 160914.03 185920 91 8040
8042 0 365778 158758.06 186960 32 8026
8043 0 367076 156546.03 191440 51 7987
8044 0 367124 156386.03 191520 51 8043
8045 0 367092 156210.05 191560 51 8044
8046 0 367164 156050.03 191520 51 8045
8047 0 367044 155970.03 191440 51 8046
8048 0 366964 155798.03 191360 51 8047
8049 0 366996 155658.06 191280 51 8048
8050 0 366940 155726.03 191160 -1 8049
8051 0 366880 155742.03 191080 -1 8050
8052 0 366856 155750.03 191040 -1 8051
8053 0 367160 155406.03 191320 -1 8049
8054 0 367160 155334.03 191440 -1 8053
8055 0 367204 155246.03 191560 -1 8054
8056 0 367236 155078.03 191600 -1 8055
8057 0 367164 154862.03 191640 -1 8056
8058 0 366992 154618.06 191720 -1 8057
8059 0 366876 154566.06 191800 -1 8058
8060 0 366700 154386.06 191880 -1 8059
8061 0 366544 154322.06 191840 -1 8060
8062 0 366436 154270.06 191760 -1 8061
8063 0 366332 154206.06 191680 -1 8062
8064 0 366264 154158.06 191760 -1 8063
8065 0 366224 154174.06 191840 -1 8064
8066 0 366292 154238.03 191920 -1 8065
8067 0 366144 154222.03 192040 -1 8066
8068 0 365956 154078.03 192120 -1 8067
8069 0 365736 153750.03 192080 -1 8068
8070 0 365568 153590.03 192000 -1 8069
8071 0 365604 153494.03 191920 -1 8070
8072 0 365924 153970.03 192160 -1 8068
8073 0 367110 159768.05 195000 90 7868
8074 0 367142 159744.05 195040 90 8073
8075 0 366186 160192.08 195520 102 7636
8076 0 365666 160206 195480 96 8075
8077 0 365650 160198 195440 96 8076
8078 0 365618 160170 195400 96 8077
8079 0 365642 160182 195360 96 8078
8080 0 365858 160212.12 195600 124 8075
8081 0 365566 160228.12 195720 96 8080
8082 0 365122 160376.12 195760 -1 8081
8083 0 364606 160348.16 195840 86 8082
8084 0 363654 160352.03 195880 96 8083
8085 0 363190 160400.06 195800 64 8084
8086 0 363022 160380.06 195680 90 8085
8087 0 362926 160340.06 195480 124 8086
8088 0 362770 160320.06 195280 120 8087
8089 0 362274 160244.06 195240 229 8088
8090 0 361602 160812.06 195200 128 8089
8091 0 361634 160916.14 195280 128 8090
8092 0 361650 161180.14 195440 32 8091
8093 0 361682 161192.03 195600 -1 8092
8094 0 360706 161668.14 195240 156 8090
8095 0 360486 162128.14 195280 154 8094
8096 1 360266 162588.14 195320 153 8095
8097 0 360210 162628.14 195400 153 8096
8098 0 360562 162372.14 195720 189 8097
8099 0 360842 162180.14 195800 178 8098
8100 0 360882 162172.14 195880 178 8099
8101 0 360946 162348.14 196000 108 8100
8102 0 360930 162436.14 196080 108 8101
8103 0 360834 162460.14 196160 108 8102
8104 0 360890 162556.14 196280 -1 8103
8105 0 361290 162788.14 196080 75 8102
8106 0 361778 163004.14 196120 98 8105
8107 0 361962 163156.14 196160 51 8106
8108 0 362078 163312.03 196240 60 8107
8109 0 362278 163528.03 196320 75 8108
8110 0 362278 163836.03 196400 40 8109
8111 0 362370 163980.03 196360 80 8110
8112 0 362382 164128.03 196280 60 8111
8113 0 362494 164508.03 196240 75 8112
8114 0 362438 164620.06 196200 107 8113
8115 0 362486 164676.03 196080 107 8114
8116 0 362338 163860.03 196520 40 8110
8117 0 362350 163852.03 196680 32 8116
8118 0 362320 163876.05 196880 32 8117
8119 0 362470 163908.05 197080 32 8118
8120 0 362542 163976.05 197280 -1 8119
8121 0 362500 164004.05 197360 -1 8120
8122 0 362392 164082.02 197480 -1 8121
8123 0 362382 164158.02 197600 -1 8122
8124 0 360306 161788.14 195160 178 8094
8125 0 360217.22 161742.22 195080 197 8124
8126 0 360921 161214.11 195040 107 8125
8127 0 361441 160662.06 195000 148 8126
8128 0 361313 160566.06 194920 148 8127
8129 0 361481 160798.06 194640 124 8128
8130 0 361489 160822.06 194600 45 8129
8131 0 361457 160942.06 194480 45 8130
8132 0 361513 161110.06 194320 45 8131
8133 0 361609 161262.06 194160 75 8132
8134 0 361729 161358.06 194000 102 8133
8135 0 361857 161422.06 193840 108 8134
8136 0 361917 161558.11 193720 108 8135
8137 0 361889 161822.11 193600 128 8136
8138 0 361877 161934.14 193440 64 8137
8139 0 361877 162026.14 193280 60 8138
8140 0 361933 162258.14 193080 45 8139
8141 0 361817 162354.14 192880 98 8140
8142 0 361773 162418.17 192760 115 8141
8143 0 361737 162446 192720 115 8142
8144 0 362145 162258.17 192680 45 8143
8145 0 362249 162250.17 192600 45 8144
8146 0 362381 162294.17 192520 86 8145
8147 0 362567 162388.03 192480 75 8146
8148 0 362719 162352.03 192400 75 8147
8149 0 362943 162352.03 192320 75 8148
8150 0 363163 162356.03 192240 64 8149
8151 0 363371 162332.03 192120 51 8150
8152 0 363559 162332.03 192000 60 8151
8153 0 363871 162372.03 191840 75 8152
8154 0 364151 162652.03 191800 60 8153
8155 0 364187 162708.06 191760 60 8154
8156 0 364155 162740.06 191560 60 8155
8157 0 364145 162750.02 191480 60 8156
8158 0 364073 162802.02 191320 -1 8157
8159 0 364057 163036.02 191240 -1 8158
8160 0 364081 163094.03 191160 -1 8159
8161 0 364113 163102.03 191080 -1 8160
8162 0 364127 163110.03 191000 -1 8161
8163 0 364169 163124.05 190840 -1 8162
8164 0 364259 163164.03 190800 -1 8163
8165 0 364305 163180.03 190720 -1 8164
8166 0 364307 163210.03 190600 -1 8165
8167 0 364427 163224.03 190520 -1 8166
8168 0 364593 163358.02 190520 -1 8167
8169 0 364553 163406.02 190480 -1 8168
8170 0 364535 163406.02 190440 -1 8169
8171 0 364107 163030.03 190760 -1 8163
8172 0 364053 162922.03 190680 -1 8171
8173 0 364093 162798.02 190560 -1 8172
8174 0 364127 162750.02 190520 -1 8173
8175 0 364157 162742.02 190440 -1 8174
8176 0 364800 162816 192040 60 8155
8177 0 364960 162880 192240 51 8176
8178 0 365120 162880 192440 32 8177
8179 0 365280 163040 192600 71 8178
8180 0 365472 163232 192720 75 8179
8181 0 365632 163392 192880 51 8180
8182 0 365888 163488 192920 80 8181
8183 0 366144 163584 192920 80 8182
8184 0 366400 163648 192880 80 8183
8185 0 366624 163744 192760 128 8184
8186 0 366784 163904 192680 80 8185
8187 0 363939 162196.06 191800 75 8153
8188 0 364055 162172.06 191680 60 8187
8189 0 364131 162216.06 191560 60 8188
8190 0 364251 162244.06 191440 -1 8189
8191 0 364415 162204.06 191400 -1 8190
8192 0 364511 162196.03 191440 -1 8191
8193 0 364375 162232.03 191240 -1 8191
8194 0 364383 162184.03 191160 -1 8193
8195 0 364387 162148.03 191040 -1 8194
8196 0 364431 162160.03 190960 -1 8195
8197 0 364467 162184.03 190880 -1 8196
8198 0 364483 162244.03 190800 -1 8197
8199 0 364671 162340.03 190680 -1 8198
8200 0 364711 162336.03 190640 -1 8199
8201 0 364581 162290.02 190560 -1 8200
8202 0 361665 162502.17 192640 115 8143
8203 0 361369 162894.03 192600 120 8202
8204 0 361133 163254.03 192520 75 8203
8205 0 360185 163830.06 192480 124 8204
8206 0 359281 163974.11 192440 178 8205
8207 0 358945 164154.16 192400 51 8206
8208 0 358577 164794.03 192440 108 8207
8209 0 358065 164874.06 192520 40 8208
8210 0 357689 164970.06 192480 139 8209
8211 0 357465 165058.06 192320 189 8210
8212 0 357161 165098.06 192160 189 8211
8213 0 357009 164962.06 192000 150 8212
8214 0 357017 164754.14 191840 71 8213
8215 0 356953 164626.14 191680 71 8214
8216 0 356961 164626.14 191560 71 8215
8217 0 356897 164410.14 191440 101 8216
8218 0 356905 164250.14 191280 64 8217
8219 0 357021 164242.03 191160 64 8218
8220 0 357009 164158.03 191040 71 8219
8221 0 356929 164138.03 190840 115 8220
8222 0 356841 164074.03 190720 115 8221
8223 0 356761 164026.03 190600 90 8222
8224 0 356665 163942.03 190440 90 8223
8225 0 356553 163846.03 190240 120 8224
8226 0 356381 163838.03 190080 115 8225
8227 0 356301 163830.03 189880 108 8226
8228 0 356281 163842.03 189680 71 8227
8229 0 356269 163742.03 189480 71 8228
8230 0 356257 163686.06 189320 108 8229
8231 0 356145 163598.06 189160 124 8230
8232 0 355989 163466.06 189040 122 8231
8233 0 355849 163314.06 188880 98 8232
8234 0 355769 163162.06 188680 90 8233
8235 0 355769 163062.06 188560 90 8234
8236 0 355717 162974.03 188400 98 8235
8237 0 355737 162898.03 188240 51 8236
8238 0 355749 162838.03 188040 51 8237
8239 0 355709 162558.06 187920 60 8238
8240 0 355677 162478.03 187720 40 8239
8241 0 355689 162770.03 187720 60 8240
8242 0 355609 162842.03 187680 60 8241
8243 0 355517 162814.03 187640 60 8242
8244 0 355537 162790.03 187560 -1 8243
8245 0 355593 162790.03 187480 -1 8244
8246 0 355545 162822.03 187440 -1 8245
8247 0 355507 162872.02 187400 -1 8246
8248 0 355509 162892.02 187320 -1 8247
8249 0 355585 162926.02 187240 -1 8248
8250 0 355617 162858.02 187160 -1 8249
8251 0 355615 162950.02 187040 -1 8250
8252 0 355631 163090.02 187000 -1 8251
8253 0 355671 163109 186960 -1 8252
8254 0 355711 163128.02 186920 -1 8253
8255 0 357929 164914.06 192600 120 8209
8256 0 357945 164906.06 192800 120 8255
8257 0 357969 164882.06 193000 40 8256
8258 0 357937 164826.11 193080 -1 8257
8259 0 357953 164802.06 193240 139 8258
8260 0 357985 164762.11 193320 102 8259
8261 0 358513 164522.06 193360 -1 8260
8262 0 358585 164378.06 193560 -1 8261
8263 0 358485 164494.06 193680 -1 8262
8264 0 358409 164530.06 193720 -1 8263
8265 0 358365 164538.06 193760 -1 8264
8266 0 358433 164634.03 193880 -1 8265
8267 0 358517 164738.03 193960 -1 8266
8268 0 358441 164802.03 194000 -1 8267
8269 0 357545 165442.06 193320 139 8260
8270 0 357625 165746.06 193400 139 8269
8271 0 357617 165874.06 193520 143 8270
8272 0 357713 166010.06 193720 71 8271
8273 0 357769 165906.06 193880 71 8272
8274 0 358845 163954.19 192320 51 8207
8275 0 358789 163922.14 192240 32 8274
8276 0 358805 163874.14 192120 32 8275
8277 0 358789 163850.14 192040 32 8276
8278 0 359069 164074.06 192000 124 8277
8279 0 359245 164178.06 191880 124 8278
8280 0 359149 164306.06 191760 135 8279
8281 0 359197 164474.06 191600 108 8280
8282 0 359205 164538.06 191480 108 8281
8283 0 359189 164618.03 191400 115 8282
8284 0 359209 164750.03 191240 115 8283
8285 0 359413 165462.03 191200 71 8284
8286 0 359305 166022.06 191160 136 8285
8287 0 359401 166126.03 191200 136 8286
8288 0 359513 166142.03 191360 101 8287
8289 0 359561 166162.03 191440 101 8288
8290 0 359609 166270.03 191520 101 8289
8291 0 359081 166078.03 191040 75 8286
8292 0 358781 166194.03 190920 154 8291
8293 0 358717 166250.03 190800 90 8292
8294 0 358513 166450.03 190640 40 8293
8295 0 358257 166678.03 190520 102 8294
8296 0 358289 166946.14 190400 51 8295
8297 0 358433 167530.17 190360 80 8296
8298 0 358605 167742.17 190240 124 8297
8299 0 358757 167722.17 190040 124 8298
8300 0 358889 167790.17 189920 98 8299
8301 0 358941 167930.03 189800 71 8300
8302 0 359209 167938.03 189600 75 8301
8303 0 359443 167916 189560 96 8302
8304 0 359105 167906.11 189520 64 8303
8305 0 358945 167890.11 189400 60 8304
8306 0 358717 167830.11 189280 60 8305
8307 0 358633 167738.11 189160 32 8306
8308 0 358505 167698.11 189040 71 8307
8309 0 358257 167774.11 188960 71 8308
8310 0 358153 167814.14 188880 96 8309
8311 0 358185 167810.14 188800 96 8310
8312 0 358323 167772.03 188680 96 8311
8313 0 358447 167788.03 188600 40 8312
8314 0 358475 167816.03 188480 40 8313
8315 0 358423 167956.03 188360 51 8314
8316 0 358363 168244.03 188200 51 8315
8317 0 358261 168446.06 188120 51 8316
8318 0 358254 168585.02 188000 -1 8317
8319 0 358168 168675.02 187840 -1 8318
8320 0 358228 168723.02 187800 -1 8319
8321 0 358272 168791.02 187720 -1 8320
8322 0 358335 168920.02 187600 -1 8321
8323 0 358409 169000.02 187480 -1 8322
8324 0 358450 169083.03 187360 -1 8323
8325 0 358534 169103.03 187240 -1 8324
8326 0 358586 169103.03 187200 -1 8325
8327 0 359677 167894.06 189520 96 8303
8328 0 360045 167754.11 189480 51 8327
8329 0 360233 167310.11 189480 80 8328
8330 0 360225 167202.11 189440 45 8329
8331 0 360177 167138.11 189320 45 8330
8332 0 360057 167034.11 189200 45 8331
8333 0 360023 167012.03 189120 45 8332
8334 0 359903 166892.03 188960 51 8333
8335 0 359738 166733.02 188800 51 8334
8336 0 359631 166638.02 188640 51 8335
8337 0 359553 166620.02 188520 45 8336
8338 0 359625 166604.02 188440 45 8337
8339 0 359647 166598.02 188320 45 8338
8340 0 359827 166538.02 188280 32 8339
8341 0 360125 166516.03 188320 71 8340
8342 0 360289 166536.03 188400 71 8341
8343 0 360325 166520.03 188480 71 8342
8344 0 360441 166528.03 188560 75 8343
8345 0 360591 166534.06 188680 75 8344
8346 0 360013 166516.03 188160 32 8340
8347 0 360077 166524.03 188080 32 8346
8348 0 360350 167271 189600 80 8329
8349 0 360389 167258.11 189640 80 8348
8350 0 360443 167288.03 189680 80 8349
8351 0 360585 167206.11 189600 -1 8348
8352 0 360633 167042.03 189560 -1 8351
8353 0 360849 166902.03 189480 -1 8352
8354 0 360897 166840.02 189440 -1 8353
8355 0 361033 166700.02 189320 -1 8354
8356 0 361173 166568.03 189280 -1 8355
8357 0 361247 166550.02 189320 -1 8356
8358 0 360573 166986.03 189600 -1 8352
8359 0 360485 166902.03 189720 -1 8358
8360 0 360481 166806.03 189840 -1 8359
8361 0 360429 166706.03 190000 -1 8360
8362 0 360513 166642.06 190120 -1 8361
8363 0 360529 166602.06 190240 -1 8362
8364 0 360595 166458.02 190440 -1 8363
8365 0 360765 166212.02 190520 -1 8364
8366 0 360921 166098.02 190480 -1 8365
8367 0 361095 166010.02 190400 -1 8366
8368 0 361203 165920.02 190280 -1 8367
8369 0 361185 166052.02 190440 -1 8367
8370 0 361331 166078.02 190560 -1 8369
8371 0 361459 166134.02 190680 -1 8370
8372 0 361597 166144.02 190760 -1 8371
8373 0 361689 166154.02 190840 -1 8372
8374 0 361739 166128.02 190880 -1 8373
8375 0 361779 166192.02 190960 -1 8374
8376 0 361807 166242.02 191040 -1 8375
8377 0 361891 166296.02 191120 -1 8376
8378 0 361945 166318.02 191200 -1 8377
8379 0 362029 166264.02 191320 -1 8378
8380 0 362135 166188.02 191400 -1 8379
8381 0 362427 166008.03 191440 -1 8380
8382 0 362527 165964.03 191480 -1 8381
8383 0 358081 166498.06 190280 153 8296
8384 0 357805 166470.06 190160 131 8383
8385 0 357453 166222.06 190040 153 8384
8386 0 357233 166058.11 190080 175 8385
8387 0 357193 165962.11 190280 163 8386
8388 0 357141 166010.11 190440 101 8387
8389 0 357109 166106.11 190560 101 8388
8390 0 357041 166198.11 190680 45 8389
8391 0 356825 166058.11 190760 32 8390
8392 0 357345 166306.11 189960 108 8385
8393 0 357319 166388.03 189840 108 8392
8394 0 357243 166496.03 189680 108 8393
8395 0 357207 166500.03 189600 108 8394
8396 0 356559 166444.03 189600 -1 8395
8397 0 356489 166454.03 189520 -1 8396
8398 0 356425 166402.03 189440 -1 8397
8399 0 357363.03 166500.05 189520 -1 8395
8400 0 357435 166432.03 189480 -1 8399
8401 0 357319 166348.03 189360 -1 8400
8402 0 357199 166288.03 189240 -1 8401
8403 0 356951 166316.03 189080 -1 8402
8404 0 356941 166302.06 188960 -1 8403
8405 0 356897 166258.06 188840 -1 8404
8406 0 356857 166294.06 188760 -1 8405
8407 0 357151 166824.03 189520 -1 8399
8408 0 356831 167008.03 189520 -1 8407
8409 0 356791 167060.03 189440 -1 8408
8410 0 359717 166478.11 191160 86 8286
8411 0 359929 166870.11 191200 75 8410
8412 0 360093 167046.14 191120 75 8411
8413 0 358397 163830.14 192360 96 8274
8414 0 358221 163734.14 192440 96 8413
8415 0 358161 163710.14 192560 80 8414
8416 0 358161 163722.03 192680 80 8415
8417 0 358093 163714.03 192800 64 8416
8418 0 360681 159878.06 194920 45 8128
8419 0 360097 159558.06 194960 80 8418
8420 0 360105 159214.06 195040 90 8419
8421 0 360209 158718.06 195120 160 8420
8422 0 360093 158462 195160 64 8421
8423 0 360249 158790.03 195200 160 8422
8424 0 360261 158918.03 195360 160 8423
8425 0 360249 159074.03 195480 96 8424
8426 0 360217 159258.06 195640 96 8425
8427 0 360129 159218.06 195800 96 8426
8428 0 360037 159002.06 195880 96 8427
8429 0 360069 158730.06 195920 32 8428
8430 0 360033 158646.06 196000 32 8429
8431 0 360069 158590.06 196120 86 8430
8432 0 360109 158490.06 196200 86 8431
8433 0 360147 158368.02 196320 32 8432
8434 0 360087 158556.02 196440 32 8433
8435 0 360051 158574.02 196520 32 8434
8436 0 359813 159214.06 196000 98 8428
8437 0 359593 159254.06 196080 98 8436
8438 0 359487 159256.02 196240 141 8437
8439 0 359415 159322.02 196400 86 8438
8440 0 359393 159564.02 196520 124 8439
8441 0 359373 159674.02 196680 124 8440
8442 0 359977 158206.06 195200 71 8422
8443 0 359241 157934.03 195160 131 8442
8444 0 359077 157926.03 195080 51 8443
8445 0 358713 157906.03 195000 51 8444
8446 0 359993 158130.03 195360 71 8442
8447 0 360009 158086.03 195520 71 8446
8448 0 359877 157962.03 195640 148 8447
8449 0 359471 158006.02 195800 198 8448
8450 0 359463 158062.02 195920 -1 8449
8451 0 359467 158154.02 196040 -1 8450
8452 0 359533.66 158175.33 196120 -1 8451
8453 0 359567 158186.05 196160 -1 8452
8454 0 359567 158170.05 196280 -1 8453
8455 0 359625 161638.06 195040 163 8125
8456 0 359625 161622 194960 163 8455
8457 0 359625 161614.06 194920 163 8456
8458 0 359513 161502.06 194880 163 8457
8459 0 359521 161206.06 194840 -1 8458
8460 0 359473 161094.06 194720 -1 8459
8461 0 359329 161238.06 194600 -1 8460
8462 0 359841 161670.06 194880 212 8457
8463 0 359961 161678.06 194800 212 8462
8464 0 359993 161742.06 194720 212 8463
8465 0 360065 161774.06 194600 212 8464
8466 0 360073 161710.06 194480 212 8465
8467 0 360161 161742.06 194360 -1 8466
8468 0 360217 161694.06 194280 -1 8467
8469 0 359153 162030.06 195080 120 8125
8470 0 358809 162414.06 194840 108 8469
8471 0 358761 162358.06 194720 108 8470
8472 0 358639.75 162375.05 194640 -1 8471
8473 0 358625 162334.06 194560 -1 8472
8474 0 358929 162310.06 195160 108 8469
8475 0 358817 162430.06 195280 108 8474
8476 0 358641 162758.06 195360 -1 8475
8477 0 360178 161476.14 195240 197 8094
8478 0 359706 161588.14 195280 163 8477
8479 0 359561.2 161582.94 195320 163 8478
8480 0 359338 161700.14 195400 32 8479
8481 0 359274 161772.14 195520 32 8480
8482 0 359234 161820.14 195680 107 8481
8483 0 359282 161476.14 195680 -1 8482
8484 0 359210 161396.14 195760 -1 8483
8485 0 359242 161468.14 195840 -1 8484
8486 0 359282 161492.14 195880 -1 8485
8487 0 359114 162044.14 195720 75 8482
8488 0 359134 162168.03 195760 75 8487
8489 0 362058 160144.03 195280 200 8089
8490 0 362102 160068.03 195360 75 8489
8491 0 362334 159856.03 195440 75 8490
8492 0 362294 159896.03 195480 75 8491
8493 0 362262 159924.03 195560 75 8492
8494 0 362274 159960.03 195640 124 8493
8495 0 362294 159960.03 195800 124 8494
8496 0 362386 159860.03 195920 71 8495
8497 0 362416 159820.02 196080 64 8496
8498 0 362452 159714.02 196240 64 8497
8499 0 362482 159766.02 196400 64 8498
8500 0 362554 159792.02 196520 81 8499
8501 0 362564 159768.02 196600 81 8500
8502 0 362582 159748.02 196760 81 8501
8503 0 362592 159624.02 196840 81 8502
8504 0 362826 159720.02 197000 -1 8503
8505 0 363034 159708.02 197080 -1 8504
8506 0 362818 159552.03 195440 40 8491
8507 0 363246 159312.03 195480 40 8506
8508 0 363330 159148.03 195520 -1 8507
8509 0 363366 159072.03 195600 -1 8508
8510 0 378634.12 153160.02 197680 237 7021
8511 0 379125.78 153134.56 197880 204 8510
8512 0 379412.72 152670.73 198000 115 8511
8513 0 379347.16 152925.03 198080 115 8512
8514 0 379317.4 153044.36 198120 204 8513
8515 0 379492.12 153124.66 198240 204 8514
8516 0 379833.94 153088.4 198400 -1 8515
8517 0 379923.44 153213.25 198600 -1 8516
8518 0 379894.75 153138.34 198640 -1 8517
8519 0 379914.8 153144.47 198720 -1 8518
8520 0 379145.22 151687.05 197960 45 8512
8521 0 378931.75 151454.8 197880 -1 8520
8522 0 378701.62 151369.28 197720 -1 8521
8523 0 390022.72 146532.73 193920 104 6789
8524 0 390148.78 146764.38 193960 40 8523
8525 0 390108.6 146854.4 194040 40 8524
8526 0 390027.6 146826.56 194120 40 8525
8527 0 389955.72 146898.61 194120 32 8526
8528 0 389880.25 146971.48 194160 32 8527
8529 0 389797.9 147166.3 194200 32 8528
8530 0 389745.34 147320.42 194240 60 8529
8531 0 389718.28 147338.98 194320 60 8530
8532 0 389675.47 147356.48 194400 60 8531
8533 0 389662.38 147402.1 194480 60 8532
8534 0 389564.2 147642.6 194560 40 8533
8535 0 389493.8 147776 194600 40 8534
8536 0 389423.6 147859.72 194640 40 8535
8537 0 389314.1 147875.44 194680 40 8536
8538 0 391718.47 146569.48 194040 166 6783
8539 0 391716.66 146709.45 194080 166 8538
8540 0 391733.8 146756.56 194120 166 8539
8541 0 391754.8 146808.45 194160 -1 8540
8542 0 391703.7 146847.62 194240 -1 8541
8543 0 391616.8 146874 194320 -1 8542
8544 0 391510.2 147010.22 194400 -1 8543
8545 0 391446.16 147238.23 194400 -1 8544
8546 0 391486.2 147386.16 194400 -1 8545
8547 0 391554.22 147638.02 194400 -1 8546
8548 0 391522.88 147694.66 194480 -1 8547
8549 0 391531.22 147727.34 194520 -1 8548
8550 0 391490.88 147757.53 194560 -1 8549
8551 0 401239.16 141087.38 191920 32 6766
8552 0 400729.75 141320.23 191880 91 8551
8553 0 400354.1 141431.67 191800 98 8552
8554 0 400132.88 141423.53 191600 124 8553
8555 0 399913.03 141595.61 191280 124 8554
8556 0 399557.28 141831.64 191080 91 8555
8557 0 399043.25 142005.69 190880 60 8556
8558 0 398857.75 141984.53 190680 60 8557
8559 0 398723.6 141873.11 190560 122 8558
8560 0 398722.62 141839.08 190360 134 8559
8561 0 398626.66 142095.11 190360 45 8560
8562 0 398627.1 142287.2 190240 60 8561
8563 0 398786.25 142368.7 190120 60 8562
8564 0 398874.47 142375.88 189960 60 8563
8565 0 398850 142408.2 189840 51 8564
8566 0 398738.88 142399.27 189720 51 8565
8567 0 398646.56 142400.64 189600 32 8566
8568 0 398569.72 142349.34 189520 32 8567
8569 0 398759.12 141711.03 190240 134 8560
8570 0 398763.16 141547.47 190080 90 8569
8571 0 398800.28 141488.08 189960 81 8570
8572 0 398834.75 141480.72 189880 81 8571
8573 0 398834.44 141464.12 189800 81 8572
8574 0 398850.62 141447.05 189720 60 8573
8575 0 398850.34 141421.1 189640 60 8574
8576 0 398870.78 141373.14 189560 60 8575
8577 0 398841.44 141322.81 189480 60 8576
8578 0 398850.16 141339.73 189440 60 8577
8579 0 398616.7 140990.03 189480 60 8578
8580 0 398623.66 141003.97 189520 60 8579
8581 0 398567.94 140976.11 189560 60 8580
8582 0 398421.7 140854.23 189640 -1 8581
8583 0 398909.2 141686.48 189440 60 8578
8584 0 398930.1 141818.8 189520 60 8583
8585 0 398937.06 141818.8 189560 60 8584
8586 0 398962.66 141216.67 189360 60 8578
8587 0 399019.47 141154.58 189320 51 8586
8588 0 399290.16 140927.27 189200 128 8587
8589 0 399390.25 141219.08 189200 51 8588
8590 0 399346.97 141299.58 189160 51 8589
8591 0 399350.88 141381.2 189120 -1 8590
8592 0 399346.47 141428.38 189040 -1 8591
8593 0 399299.9 141427.95 188960 -1 8592
8594 0 399320 141457 188880 -1 8593
8595 0 399302.8 141423.16 188800 -1 8594
8596 0 399297.72 141390.31 188760 -1 8595
8597 0 399289.44 141345.78 188720 -1 8596
8598 0 399278.75 140821.03 189120 128 8588
8599 0 398720 140832 188800 32 8598
8600 0 398528 140768 188640 91 8599
8601 0 398272 140768 188560 80 8600
8602 0 398016 140768 188520 75 8601
8603 0 397824 140832 188320 91 8602
8604 0 397600 140864 188200 64 8603
8605 0 397504 140864 188200 96 8604
8606 0 397312 141056 188160 51 8605
8607 0 397312 141312 188160 40 8606
8608 0 397312 141568 188040 60 8607
8609 0 397280 141792 187880 40 8608
8610 0 397248 141952 187640 75 8609
8611 0 397216 142112 187440 45 8610
8612 0 397280 142304 187280 45 8611
8613 0 397472 142496 187200 91 8612
8614 0 397696 142624 187160 32 8613
8615 0 397952 142624 187160 91 8614
8616 0 398208 142496 187160 45 8615
8617 0 398464 142432 187080 75 8616
8618 0 398720 142432 187080 32 8617
8619 0 398976 142464 187080 115 8618
8620 0 399232 142560 187000 178 8619
8621 0 399424 142720 186920 197 8620
8622 0 399584 142944 186920 75 8621
8623 0 399776 143136 186960 45 8622
8624 0 4e+05 143296 186960 51 8623
8625 0 400256 143328 186960 51 8624
8626 0 400512 143328 186960 60 8625
8627 0 400768 143360 186960 32 8626
8628 0 401024 143264 186920 40 8627
8629 0 401248 143072 186920 40 8628
8630 0 401440 142912 187040 71 8629
8631 0 401472 142752 187240 32 8630
8632 0 401408 142688 187320 40 8631
8633 0 397280 140704 188200 81 8605
8634 0 397056 140544 188240 75 8633
8635 0 396896 140384 188360 102 8634
8636 0 396864 140352 188400 102 8635
8637 0 397056 140224 188600 96 8636
8638 0 397248 140032 188640 40 8637
8639 0 397440 139840 188520 40 8638
8640 0 397632 139648 188520 45 8639
8641 0 398211 139439.03 188840 80 8640
8642 0 396672 140160 188400 120 8636
8643 0 396448 140032 188400 108 8642
8644 0 396288 139872 188280 51 8643
8645 0 396128 139776 188080 190 8644
8646 0 395904 139904 187960 143 8645
8647 0 395648 139968 188000 163 8646
8648 0 395424 139936 188120 234 8647
8649 0 395200 139840 188200 240 8648
8650 0 394976 139776 188320 139 8649
8651 0 394720 139680 188320 143 8650
8652 0 394464 139616 188280 148 8651
8653 0 394208 139328 188360 98 8652
8654 0 394176 139328 188360 81 8653
8655 0 399298.34 140676.28 189040 128 8598
8656 0 399311.94 140614.55 188960 120 8655
8657 0 399348.1 140552.83 188880 120 8656
8658 0 399474.75 140230.97 188800 98 8657
8659 0 399490.38 140170.22 188720 51 8658
8660 0 399534.62 140106.4 188640 51 8659
8661 0 399711.8 139808.16 188600 86 8660
8662 0 399784.38 139707.52 188520 86 8661
8663 0 399904.38 139547.44 188520 86 8662
8664 0 399899.6 139503.94 188440 86 8663
8665 0 399627.62 139491.94 188440 86 8664
8666 0 399748.22 139525.45 188320 86 8665
8667 0 399739.4 139488.38 188240 32 8666
8668 0 399739.4 139479.19 188160 32 8667
8669 0 399756.53 139480.66 188040 32 8668
8670 0 399717.9 139469.44 187960 32 8669
8671 0 399778.47 139457.97 187880 32 8670
8672 0 399705.22 139578.5 187800 32 8671
8673 0 399432.75 139790.05 187720 86 8672
8674 0 399356.1 139813.58 187640 150 8673
8675 0 399200.06 139908.72 187520 98 8674
8676 0 399284.2 140024.34 187480 98 8675
8677 0 399231.72 140131.28 187360 64 8676
8678 0 399191.2 140196.14 187280 64 8677
8679 0 399216.16 140200.28 187200 64 8678
8680 0 399152.22 140256.67 187120 81 8679
8681 0 399082.5 140328.8 187040 81 8680
8682 0 399109.25 140393.31 186960 51 8681
8683 0 399188.12 140437.42 186880 51 8682
8684 0 399248.75 140484.6 186800 51 8683
8685 0 399263.7 140515.69 186720 75 8684
8686 0 399362 140601.03 186640 75 8685
8687 0 399428.62 140655.98 186560 60 8686
8688 0 399489.53 140691.69 186480 60 8687
8689 0 399559.66 140717.25 186400 60 8688
8690 0 399489.78 140724.98 186320 64 8689
8691 0 399524.78 140707.81 186240 64 8690
8692 0 399552.8 140696.89 186160 64 8691
8693 0 399590.5 140666.1 186080 64 8692
8694 0 399622.47 140643.16 186000 64 8693
8695 0 399637.4 140637.05 185920 64 8694
8696 0 399633.16 140584.19 185840 64 8695
8697 0 399620.84 140517.58 185760 51 8696
8698 0 399609.1 140503.44 185680 51 8697
8699 0 399587.38 140468.95 185600 51 8698
8700 0 399540.6 140379.92 185520 60 8699
8701 0 399580.72 140272.9 185440 60 8700
8702 0 399597.03 140142.22 185360 80 8701
8703 0 399624.72 140037.05 185280 80 8702
8704 0 399632.62 139908.56 185200 51 8703
8705 0 399500.72 139711.64 185120 51 8704
8706 0 399574.84 139663.66 185080 51 8705
8707 0 399648.3 139616.97 185040 51 8706
8708 0 399850.06 139591.6 185000 51 8707
8709 0 399880.8 139571.98 184960 51 8708
8710 0 399916.8 139563.52 184880 51 8709
8711 0 399939.72 139557.8 184840 -1 8710
8712 0 399942.16 139523.94 184800 -1 8711
8713 0 399500.3 139560.06 185000 71 8706
8714 0 399437.72 139499.11 184920 71 8713
8715 0 399417.06 139420.8 184840 71 8714
8716 0 399385.53 139327.69 184760 96 8715
8717 0 399416.2 139272.22 184680 96 8716
8718 0 399405.28 139199.44 184600 81 8717
8719 0 399421.1 139116.22 184520 81 8718
8720 0 399427.62 139042.17 184440 60 8719
8721 0 399424.75 138961.83 184360 60 8720
8722 0 399393.53 138886.6 184280 60 8721
8723 0 399336.84 138801.78 184200 45 8722
8724 0 399343.6 138739.66 184120 45 8723
8725 0 399317.56 138635.14 184040 60 8724
8726 0 399280.6 138544.81 183960 60 8725
8727 0 399207.38 138500.11 183880 51 8726
8728 0 399104.25 138467.97 183800 51 8727
8729 0 399052.38 138425.27 183760 51 8728
8730 0 398995.78 138367.94 183680 60 8729
8731 0 398922.72 138297.89 183600 60 8730
8732 0 398878.72 138189.25 183520 60 8731
8733 0 398825.75 138115.84 183440 60 8732
8734 0 398773.4 138092 183360 60 8733
8735 0 398749.88 137994.66 183280 60 8734
8736 0 398742.56 137915.7 183200 75 8735
8737 0 398754.72 137925.47 183120 75 8736
8738 0 398689.1 137917.3 183040 75 8737
8739 0 398660.2 137947 182960 75 8738
8740 0 398622.8 138024.19 182880 75 8739
8741 0 398670.62 138055.19 182800 75 8740
8742 0 398671.84 138115.98 182720 -1 8741
8743 0 398651.3 138157.66 182640 -1 8742
8744 0 398574.5 138209.73 182600 -1 8743
8745 0 398518.5 138248.88 182520 -1 8744
8746 0 398493.72 138344.98 182440 -1 8745
8747 0 398465.78 138429.92 182360 -1 8746
8748 0 398423.72 138544.5 182280 -1 8747
8749 0 398478.03 138607.8 182200 -1 8748
8750 0 398507.75 138821.03 182120 -1 8749
8751 0 398352.62 139603.69 182040 -1 8750
8752 0 398651.72 138961.12 181960 -1 8751
8753 0 398650.25 139000.19 181880 -1 8752
8754 0 398690.4 139007.58 181800 -1 8753
8755 0 398646.75 139020.83 181720 -1 8754
8756 0 398662.1 138999.61 181640 -1 8755
8757 0 398639 138996.4 181560 -1 8756
8758 0 398606.34 139024.3 181480 -1 8757
8759 0 398594.75 139024.81 181400 -1 8758
8760 0 398552.94 139012.86 181320 -1 8759
8761 0 398530.8 138893.52 181200 -1 8760
8762 0 398562.78 138900.77 181120 -1 8761
8763 0 398582.62 138937.27 181000 -1 8762
8764 0 398554.56 138948.61 180920 -1 8763
8765 0 398542.16 138975.4 180840 -1 8764
8766 0 398562.38 138981.44 180760 -1 8765
8767 0 398535.38 138995.4 180680 -1 8766
8768 0 398494.06 138984.58 180600 -1 8767
8769 0 398511.12 139013.02 180520 -1 8768
8770 0 398506.72 139066.88 180440 -1 8769
8771 0 398462.03 139092.31 180360 -1 8770
8772 0 398431.38 139096.9 180280 -1 8771
8773 0 398434.62 139100.92 180200 102 8772
8774 0 398444 139186.39 180120 102 8773
8775 0 398242.6 139063.95 180040 102 8774
8776 0 398093.75 139133.39 179920 102 8775
8777 0 397950.66 139182.83 179840 102 8776
8778 0 397790.56 139219.52 179760 108 8777
8779 0 397775 139228.89 179680 108 8778
8780 0 397782.62 139226.39 179600 108 8779
8781 0 397778.6 139257.52 179520 108 8780
8782 0 397738.3 139185.17 179440 80 8781
8783 0 397711.03 139150.25 179360 80 8782
8784 0 397468.3 139180.17 179280 80 8783
8785 0 397438.7 139080.78 179200 71 8784
8786 0 397530.6 138812.78 179200 71 8785
8787 0 397506.22 138848.55 179160 71 8786
8788 0 396948.72 138948.58 179160 45 8787
8789 0 396856.8 139048.53 179160 45 8788
8790 0 396786.2 139116.3 179280 45 8789
8791 0 396815.12 139097.8 179400 64 8790
8792 0 396808.47 139125.92 179520 64 8791
8793 0 396706.4 139120.44 179600 64 8792
8794 0 396585.34 139144.73 179680 60 8793
8795 0 396484.12 139079.83 179760 60 8794
8796 0 396451.53 139092.39 179840 96 8795
8797 0 396316.12 139105.72 179920 91 8796
8798 0 396316.7 139148.86 180000 91 8797
8799 0 396300.38 139224.14 180040 91 8798
8800 0 396260.25 139226.45 180080 91 8799
8801 0 397482.53 138884.83 179120 175 8787
8802 0 397442.34 138888.62 179040 175 8801
8803 0 397541.9 138860.47 178920 175 8802
8804 0 397413.7 138875.73 178800 164 8803
8805 0 397348 138875 178760 164 8804
8806 0 397396 138903 178720 164 8805
8807 0 397456 138891 178600 128 8806
8808 0 397420 138903 178520 128 8807
8809 0 396416 138943 178520 160 8808
8810 0 396436 139047 178320 196 8809
8811 0 396500 139051 178200 196 8810
8812 0 396520 139003 178040 196 8811
8813 0 396624 138987 177960 219 8812
8814 0 396649.34 138933.03 177920 219 8813
8815 0 396690.84 138757.94 177800 -1 8814
8816 0 396656.75 138682.39 177760 -1 8815
8817 0 396727.5 138587 177680 -1 8816
8818 0 397484 138935 178480 128 8808
8819 0 397552 138903 178360 131 8818
8820 0 397636 138899 178320 131 8819
8821 0 397640 138911 178200 96 8820
8822 0 398024 138807 178160 32 8821
8823 0 398196 138759 178000 32 8822
8824 0 398200 138783 177840 166 8823
8825 0 397952 139011 177680 139 8824
8826 0 397668 139391 177640 40 8825
8827 0 397604 139591 177520 102 8826
8828 0 397508 139759 177400 102 8827
8829 0 397398 139917 177320 91 8828
8830 0 397290 140053 177240 90 8829
8831 0 397154 140145 177120 45 8830
8832 0 397054 140345 177000 71 8831
8833 0 397062 140373 176880 71 8832
8834 0 397118 140365 176720 51 8833
8835 0 397162 140429 176560 51 8834
8836 0 397230 140481 176480 32 8835
8837 0 397238 140607 176440 32 8836
8838 0 397762 140459 176400 40 8837
8839 0 398010 140403 176360 51 8838
8840 0 398282 140483 176280 71 8839
8841 0 398323.28 140507.44 176200 71 8840
8842 0 398364.94 140514.1 176120 71 8841
8843 0 397956 138991 177520 139 8825
8844 0 398004 138995 177440 139 8843
8845 0 398264 138835 177320 166 8844
8846 0 398404 138743 177200 122 8845
8847 0 398388 138831 177080 80 8846
8848 0 398452 138863 177000 80 8847
8849 0 398712 138963 176880 51 8848
8850 0 399012 139203 176800 90 8849
8851 0 399216 139523 176720 32 8850
8852 0 399180 139799 176800 71 8851
8853 0 399168 139983 176920 75 8852
8854 0 399298 140257 176960 86 8853
8855 0 399622 140737 177000 40 8854
8856 0 399670 140789 177040 71 8855
8857 0 399840 140845 177080 71 8856
8858 0 400224 141050 177040 75 8857
8859 0 400010 140901 177120 75 8857
8860 0 400158 141029 177200 71 8859
8861 0 400086 141193 177400 71 8860
8862 0 400054 141329 177560 90 8861
8863 0 400102 141405 177720 45 8862
8864 0 400322 141485 177840 45 8863
8865 0 400490 141525 177920 40 8864
8866 0 400614 141653 178000 51 8865
8867 0 400702 141589 178080 51 8866
8868 0 400818 141609 178160 51 8867
8869 0 400886 141657 178200 32 8868
8870 0 400976 141703 178280 32 8869
8871 0 400980 141739 178400 32 8870
8872 0 400960 141735 178480 32 8871
8873 0 400904 141699 178600 32 8872
8874 0 400824 141807 178680 32 8873
8875 0 400968 141807 178760 32 8874
8876 0 401044 141847 178840 32 8875
8877 0 399492 140635 176920 40 8855
8878 0 399408 140511 176840 60 8877
8879 0 399516 140551 176720 40 8878
8880 0 399604 140607 176600 40 8879
8881 0 399672 140627 176560 -1 8880
8882 0 399748 140679 176480 -1 8881
8883 0 398900 138487 177720 45 8824
8884 0 399212 138575 177600 90 8883
8885 0 399452 138591 177520 120 8884
8886 0 399786 138693 177600 80 8885
8887 0 399994 138821 177520 71 8886
8888 0 400194 138961 177400 71 8887
8889 0 400398 138949 177320 101 8888
8890 0 400510 138849 177200 81 8889
8891 0 400678 138829 177120 75 8890
8892 0 400790 138861 177040 75 8891
8893 0 400954 138877 176960 75 8892
8894 0 401086 138917 176840 60 8893
8895 0 401216 138859 176720 60 8894
8896 0 401412 138819 176640 51 8895
8897 0 401552 138867 176520 75 8896
8898 0 400079.8 139397.78 188400 40 8664
8899 0 400044.5 139352 188360 40 8898
8900 0 400028.5 139252 188320 40 8899
8901 0 399988.5 138808 188280 40 8900
8902 0 400044.5 138296 188400 108 8901
8903 0 399528.5 137326 188400 163 8902
8904 0 399508.5 137010 188480 148 8903
8905 0 399368.5 136892 188600 86 8904
8906 0 398816 136832 188520 163 8905
8907 0 398656 136704 188680 71 8906
8908 0 398496 136608 188880 51 8907
8909 0 398272 136448 188960 80 8908
8910 0 398080 136256 188920 128 8909
8911 0 397824 136160 188880 80 8910
8912 0 397600 136032 188880 80 8911
8913 0 397408 135872 188920 107 8912
8914 0 397344 135616 188960 51 8913
8915 0 397216 135360 188920 120 8914
8916 0 397338 134894 188600 241 8915
8917 0 399276.5 136696 188720 86 8905
8918 0 399296.5 136732 188840 86 8917
8919 0 399272.5 136760 188880 86 8918
8920 0 399263.4 136818.72 188960 86 8919
8921 0 399362.2 136966.44 189040 86 8920
8922 0 399480.5 137112 188240 163 8903
8923 0 399416.5 137176 188120 163 8922
8924 0 398376.5 137332 188120 40 8923
8925 0 397992.5 137356 188200 40 8924
8926 0 397576.5 137136 188280 90 8925
8927 0 397112.5 137172 188200 32 8926
8928 0 396460.5 136818 188200 81 8927
8929 0 396456.5 136814 188360 81 8928
8930 0 396476.5 136758 188520 81 8929
8931 0 396584.5 136650 188680 71 8930
8932 0 396596.5 136690 188840 71 8931
8933 0 396624.5 136730 188880 71 8932
8934 0 396619.16 136785.72 188960 81 8933
8935 0 396569.75 137216.34 189000 81 8934
8936 0 396589 137350.84 189040 -1 8935
8937 0 396885 136841.94 189120 81 8934
8938 0 397028.75 136914.8 189280 32 8937
8939 0 396784.06 136952.1 189400 32 8938
8940 0 396428.5 136758 188160 81 8928
8941 0 396404 136752.67 188120 81 8940
8942 0 395944.5 136182 188120 136 8941
8943 0 395592.5 136182 188160 120 8942
8944 0 395235.8 136203.78 188240 120 8943
8945 0 396356.5 136742 188040 150 8941
8946 0 396348.5 136658 187880 150 8945
8947 0 396348.5 136514 187840 150 8946
8948 0 395436.5 136402 187840 124 8947
8949 0 394468.5 136498 187840 98 8948
8950 0 393528.5 136780 187880 131 8949
8951 0 393524 136779 187840 131 8950
8952 0 393240.2 136767.53 187840 150 8951
8953 0 393092.44 136344.02 187840 40 8952
8954 0 392501.5 135994.38 187800 107 8953
8955 0 392619.7 135905.73 187640 107 8954
8956 0 392442.4 135871.25 187560 107 8955
8957 0 392240.5 135841.7 187880 71 8953
8958 0 392215.88 135817.1 187920 71 8957
8959 0 392240.5 135757.98 187960 71 8958
8960 0 391945 135698.89 188000 71 8959
8961 0 391876.06 135684.12 188160 -1 8960
8962 0 391895.75 135669.34 188240 -1 8961
8963 0 391930.25 135551.16 187920 71 8960
8964 0 391511.66 135684.12 187920 -1 8963
8965 0 391920.38 135511.77 187880 71 8963
8966 0 391861.28 135452.67 187840 -1 8965
8967 0 393512.5 136776 187720 131 8951
8968 0 393444.5 136792 187600 131 8967
8969 0 393120.5 136836 187560 148 8968
8970 0 392428.5 137016 187600 60 8969
8971 0 391988 137026 187480 32 8970
8972 0 391720 136818 187400 45 8971
8973 0 391612 136822 187280 71 8972
8974 0 391492 136798 187200 75 8973
8975 0 391468 136750 187120 75 8974
8976 0 391068 136810 187040 64 8975
8977 0 390716 136890 186960 60 8976
8978 0 390272 136830 186880 80 8977
8979 0 389836 137048 186840 71 8978
8980 0 389140 137208 186920 96 8979
8981 0 388384 137204 186880 51 8980
8982 0 388152 137224 186800 75 8981
8983 0 387972 137208 186720 80 8982
8984 0 387596 137210 186600 75 8983
8985 0 387384 137278 186520 51 8984
8986 0 387044 137310 186440 60 8985
8987 0 386700 137514 186360 86 8986
8988 0 386348 137538 186280 60 8987
8989 0 385944 137674 186200 102 8988
8990 0 385352 137620 186080 75 8989
8991 0 385124 137628 186000 75 8990
8992 0 384724 137548 185920 71 8991
8993 0 383928 137268 185920 102 8992
8994 0 383820 137028 185960 75 8993
8995 0 383380 136746 185880 40 8994
8996 0 383184 136538 185800 80 8995
8997 0 383072 136342 185680 51 8996
8998 0 382960 136190 185600 51 8997
8999 0 382904 135674 185480 71 8998
9000 0 382900 135286 185360 75 8999
9001 0 382812 134860 185280 75 9000
9002 0 382848 134616 185200 80 9001
9003 0 383016 134500 185120 81 9002
9004 0 382992 134294 184960 81 9003
9005 0 382988 134106 184840 75 9004
9006 0 382800 133850 184760 64 9005
9007 0 382800.7 133672.56 184720 64 9006
9008 0 392036.5 137104 187760 60 8970
9009 0 392912.5 137076 187960 176 8950
9010 0 392892.5 137168 188080 140 9009
9011 0 392804 137294 188200 136 9010
9012 0 392732 137402 188320 136 9011
9013 0 392748 137426 188400 175 9012
9014 0 393140 138254 188440 51 9013
9015 0 393144 138830 188480 60 9014
9016 0 392952 139136 188440 60 9015
9017 0 392744 139332 188400 -1 9016
9018 0 392812 139700 188320 -1 9017
9019 0 392764 139944 188480 -1 9018
9020 0 392760 140032 188600 -1 9019
9021 0 392632 140382 188680 -1 9020
9022 0 392520 140458 188640 -1 9021
9023 0 392484 140462 188600 -1 9022
9024 0 392448.62 140426.53 188560 -1 9023
9025 0 405084.84 138286.83 192920 32 6758
9026 0 404674.72 138190.25 192960 60 9025
9027 0 404632.03 138362.58 193040 60 9026
9028 0 404589.25 138415.83 193120 40 9027
9029 0 404448.56 138479.83 193240 40 9028
9030 0 404381.38 138549.16 193360 51 9029
9031 0 404336.94 138587.77 193440 60 9030
9032 0 404332 138617.36 193480 60 9031
9033 0 404318.88 138638.44 193520 60 9032
9034 0 404355.4 138683.55 193600 60 9033
9035 0 433781.47 147008.7 185840 270 4625
9036 0 433774.03 147006.66 185880 270 9035
9037 0 433743.5 147018.42 186080 270 9036
9038 0 433736.66 147022.45 186120 150 9037
9039 0 433714.38 147042.02 186160 270 9038
9040 0 433714.72 147051 186200 150 9039
9041 0 433722.4 147103.17 186240 270 9040
9042 0 433748.7 147062.72 186280 150 9041
9043 0 433636.8 147143.62 186320 270 9042
9044 0 433534.78 147178.38 186360 190 9043
9045 0 432469 148108 186360 -1 9044
9046 0 432389 148344 186280 -1 9045
9047 0 432395.38 148341.75 186200 -1 9046
9048 0 432413.62 148247.4 186080 -1 9047
9049 0 432347 148208.81 185960 -1 9048
9050 0 433377.94 147207.25 186400 104 9044
9051 0 433298.53 147278.88 186480 81 9050
9052 0 433283.94 147279.61 186560 81 9051
9053 0 433270.16 147279.64 186600 156 9052
9054 0 433384.34 146499.2 186640 75 9053
9055 0 433353.25 146455.73 186680 75 9054
9056 0 433263.9 146418.88 186720 40 9055
9057 0 433173.56 146378.77 186760 40 9056
9058 0 433109.38 146335.56 186800 40 9057
9059 0 433025.2 146198.17 186880 60 9058
9060 0 432989.6 146130.58 186960 60 9059
9061 0 432951.25 145992.8 187000 60 9060
9062 0 432871.75 145906.61 187040 60 9061
9063 0 432846.53 145891.16 187080 60 9062
9064 0 432711.47 145855.1 187160 -1 9063
9065 0 432490.2 145771.83 187240 -1 9064
9066 0 432350.38 145710.73 187320 -1 9065
9067 0 432213.53 145727.36 187360 -1 9066
9068 0 432136.06 145719.44 187400 -1 9067
9069 0 432027.5 145707.36 187480 -1 9068
9070 0 431947.47 145627.39 187480 -1 9069
9071 0 431962.22 145600 187440 -1 9070
9072 0 431919.94 145539.47 187400 -1 9071
9073 0 431743.84 145451.48 187400 -1 9072
9074 0 431635.75 145463.48 187400 -1 9073
9075 0 431582.22 145448.14 187440 -1 9074
9076 0 431371.38 145443.55 187480 -1 9075
9077 0 431294.38 145471.6 187560 -1 9076
9078 0 431250.62 145439.73 187640 -1 9077
9079 0 431219.56 145444.95 187720 -1 9078
9080 0 433097 147412 186760 156 9053
9081 0 433005 147536 186880 186 9080
9082 0 432985 147552 187000 186 9081
9083 0 433073 147196 187080 -1 9082
9084 0 433085 147156 187120 -1 9083
9085 0 433185.03 146970.06 187200 -1 9084
9086 0 433177.5 146892 187280 -1 9085
9087 0 433170.22 146813.53 187360 -1 9086
9088 0 433340.44 146661.64 187520 -1 9087
9089 0 433313.7 146728.03 187680 -1 9088
9090 0 433300.34 146795.44 187720 -1 9089
9091 0 433119.06 146951.25 187320 -1 9086
9092 0 432933.03 147066.55 187440 -1 9091
9093 0 432846.9 147120.31 187600 -1 9092
9094 0 432761.1 147221.66 187680 -1 9093
9095 0 432769 148212 187040 136 9082
9096 0 433033 148472 187160 124 9095
9097 0 433137 148456 187320 64 9096
9098 0 433333 148532 187480 60 9097
9099 0 433493 148776 187600 80 9098
9100 0 433817 149044 187720 80 9099
9101 0 433913 149108 187800 71 9100
9102 0 434337 148938 187800 40 9101
9103 0 434465 148840 187720 40 9102
9104 0 434517 148680 187640 51 9103
9105 0 434505 148536 187560 51 9104
9106 0 434613 148508 187440 51 9105
9107 0 434661 148544 187320 51 9106
9108 0 434773 148572 187160 -1 9107
9109 0 434865 148608 187000 -1 9108
9110 0 434909 148656 186880 -1 9109
9111 0 434957 148672 186680 -1 9110
9112 0 435017 148664 186600 -1 9111
9113 0 435069 148672 186480 -1 9112
9114 0 435225 148612 186400 -1 9113
9115 0 435313 148456 186280 -1 9114
9116 0 435445 148316 186160 -1 9115
9117 0 435721 148200 186120 -1 9116
9118 0 435841 147944 186120 -1 9117
9119 0 435817 147862 186200 -1 9118
9120 0 435961 147750 186240 -1 9119
9121 0 436197 147870 186240 -1 9120
9122 0 436517 147718 186240 -1 9121
9123 0 436977 147622 186280 -1 9122
9124 0 437125 147422 186360 -1 9123
9125 0 437165 147306 186520 115 9124
9126 0 437257 147270 186720 115 9125
9127 0 437317 147286 186920 71 9126
9128 0 437401 147274 187160 71 9127
9129 0 437441 147394 187400 71 9128
9130 0 437509 147510 187640 -1 9129
9131 0 437477 147594 187800 -1 9130
9132 0 433925 149386 187880 71 9101
9133 0 433921 149614 187920 64 9132
9134 0 433941 149682 188040 45 9133
9135 0 433933 149794 188200 45 9134
9136 0 434001 149906 188360 45 9135
9137 0 434049 150046 188600 -1 9136
9138 0 434017 150098 188680 -1 9137
9139 0 435157.34 147191.48 186320 86 9043
9140 0 435750.28 147192.3 186360 80 9139
9141 0 436242.06 147210.4 186480 86 9140
9142 0 436649.9 147166.06 186640 98 9141
9143 0 436777.66 147189.77 186840 40 9142
9144 0 436795.34 147206.08 186880 40 9143
9145 0 436795.94 147230.81 186920 40 9144
9146 0 436867.16 147265.23 186960 115 9145
9147 0 437132.94 147487.23 187000 60 9146
9148 0 437365 147483.22 187000 71 9147
9149 0 437562.28 147586.5 187120 71 9148
9150 0 438173 147982.98 187200 71 9149
9151 0 438137 148163.05 187240 45 9150
9152 0 438032.16 148291.03 187280 75 9151
9153 0 437960.44 148446.1 187360 75 9152
9154 0 437927.5 148526.12 187400 75 9153
9155 0 437907.38 148623.27 187480 75 9154
9156 0 437909.2 148695.69 187560 75 9155
9157 0 437945.62 148780.73 187640 40 9156
9158 0 437981.94 148850.7 187720 40 9157
9159 0 438054 148890.34 187800 64 9158
9160 0 438211.25 148958.27 187880 64 9159
9161 0 438307 149039 187960 32 9160
9162 0 438334.6 149054.81 188040 32 9161
9163 0 438482.62 148970.75 188040 32 9162
9164 0 438718.66 149010.72 188040 75 9163
9165 0 438803.75 148995.66 188080 75 9164
9166 0 438867.06 148995.05 188160 75 9165
9167 0 438874.75 149008.97 188240 64 9166
9168 0 438243.78 149091.77 188080 32 9162
9169 0 438223.62 149130.34 188160 51 9168
9170 0 438210.6 149133.08 188240 51 9169
9171 0 438255.5 149189.52 188320 64 9170
9172 0 438301.47 149267.12 188400 64 9171
9173 0 438497.7 149623.14 188400 98 9172
9174 0 438486.72 149593.14 188520 98 9173
9175 0 438659.9 149877.31 188560 32 9174
9176 0 438847.9 149981.2 188560 60 9175
9177 0 439107.88 150049.14 188560 51 9176
9178 0 439267.88 150033.1 188560 51 9177
9179 0 439423.84 150069.06 188560 75 9178
9180 0 439512.72 150120.61 188520 75 9179
9181 0 439552.44 150153.45 188480 75 9180
9182 0 439580.25 150211.19 188400 75 9181
9183 0 439605.75 150249.75 188320 75 9182
9184 0 438303.7 149707.11 188400 98 9173
9185 0 438239.7 149747.11 188400 98 9184
9186 0 438193.1 149834.42 188360 98 9185
9187 0 438177.5 149893.66 188320 98 9186
9188 0 438169.03 149965.42 188240 -1 9187
9189 0 438193.22 149993.92 188160 -1 9188
9190 0 438196.53 150183.23 188040 -1 9189
9191 0 438084.5 150263.28 188040 -1 9190
9192 0 437986.16 150311.31 188080 -1 9191
9193 0 437965.38 150312.02 188120 -1 9192
9194 0 437953.22 150305.5 188200 -1 9193
9195 0 437953.5 150285.73 188320 -1 9194
9196 0 437937.22 150278.47 188360 -1 9195
9197 0 438754.88 147961.14 187160 91 9150
9198 0 439410.94 148066.81 187200 51 9197
9199 0 439902.88 148340.9 187160 102 9198
9200 0 440298.12 148373.94 187120 91 9199
9201 0 440526.28 148422.39 187000 51 9200
9202 0 440887.5 148477.72 186880 60 9201
9203 0 441186.06 148557.78 186840 45 9202
9204 0 441570.1 148866.97 186800 80 9203
9205 0 441590.53 149061.42 186920 101 9204
9206 0 441525.62 149062.88 187080 80 9205
9207 0 441512.72 149110.22 187200 80 9206
9208 0 441560.8 149282.42 187280 -1 9207
9209 0 441609.53 149346.31 187360 40 9208
9210 0 441704.5 149361.75 187440 40 9209
9211 0 441798.6 149461.39 186920 102 9205
9212 0 442377.6 149364.3 186920 156 9211
9213 0 442513.5 149372.5 186800 107 9212
9214 0 442649.28 149380.56 186680 107 9213
9215 0 442746 149351.11 186480 128 9214
9216 0 442818.66 149314.58 186280 128 9215
9217 0 442894.34 149146.88 186080 120 9216
9218 0 442835.34 149031.67 186000 108 9217
9219 0 442805.97 148974.2 185960 102 9218
9220 0 442757.75 148978.53 185920 102 9219
9221 0 442843.84 148882.81 185840 102 9220
9222 0 442366.84 148883.67 185800 45 9221
9223 0 442246.5 148791.53 185680 45 9222
9224 0 442141.94 148711.28 185520 71 9223
9225 0 442113.66 148664.69 185360 71 9224
9226 0 442018.34 148544.23 185200 51 9225
9227 0 441963.06 148438.7 185120 60 9226
9228 0 441940.84 148283.55 184920 51 9227
9229 0 441911.97 148032.9 184720 60 9228
9230 0 441793.1 147757.58 184480 81 9229
9231 0 441558.56 147530.25 184200 75 9230
9232 0 441385.75 147469.08 184040 81 9231
9233 0 441290.75 147265.03 183880 81 9232
9234 0 441299.56 146939.83 183720 45 9233
9235 0 441287.3 146707.98 183560 51 9234
9236 0 441337.94 146508.62 183360 51 9235
9237 0 441315.12 146419.95 183160 -1 9236
9238 0 441272.6 146422.03 182960 -1 9237
9239 0 441058.03 146620.69 182800 -1 9238
9240 0 441032.38 146750.45 182680 -1 9239
9241 0 440916.03 147013.06 182520 -1 9240
9242 0 440770 147293.39 182360 -1 9241
9243 0 440693 147351.05 182240 -1 9242
9244 0 440594 147339.47 182120 -1 9243
9245 0 440706.94 147304.06 181960 -1 9244
9246 0 440725.3 147346.84 181800 -1 9245
9247 0 440657.84 147400.42 181640 -1 9246
9248 0 440517.53 147465.17 181560 -1 9247
9249 0 440443.62 147546.95 181480 -1 9248
9250 0 440317.2 147599.1 181400 -1 9249
9251 0 440284.34 147622.11 181320 -1 9250
9252 0 440359.7 147568.42 181240 -1 9251
9253 0 440379.16 147579.78 181120 -1 9252
9254 0 440404.4 147592.67 181040 -1 9253
9255 0 441004 147431.44 182360 -1 9242
9256 0 441307.53 147392.16 182400 -1 9255
9257 0 441464.62 147393.67 182440 -1 9256
9258 0 441596.78 147398.44 182480 -1 9257
9259 0 441694.03 147387 182520 -1 9258
9260 0 441760.47 147374.38 182560 -1 9259
9261 0 441831.75 147372.75 182600 -1 9260
9262 0 441895.44 147433.81 182640 -1 9261
9263 0 441919.38 147437.89 182680 -1 9262
9264 0 441985.06 147415.19 182720 -1 9263
9265 0 442009.34 147395.45 182760 -1 9264
9266 0 442966.97 148737.62 185720 163 9221
9267 0 443090.75 148458.9 185560 86 9266
9268 0 443077.38 148324.52 185360 81 9267
9269 0 443414.66 148276.47 185160 51 9268
9270 0 443656.3 148127.08 184960 64 9269
9271 0 444050.06 147917.4 184760 75 9270
9272 0 444318.7 147791.05 184600 75 9271
9273 0 444558.5 147613.94 184360 45 9272
9274 0 444551.16 147541.86 184280 45 9273
9275 0 444656 147380.83 184200 40 9274
9276 0 444679.62 147342.3 184160 40 9275
9277 0 444803.4 147275.94 184080 40 9276
9278 0 444885.16 147232.08 184000 75 9277
9279 0 445003.8 147155.08 183920 75 9278
9280 0 445126.06 147116.1 183840 60 9279
9281 0 445258.6 147042.2 183760 51 9280
9282 0 445401.06 146987.98 183680 51 9281
9283 0 445527.78 146953.28 183600 71 9282
9284 0 445633.78 146925.44 183520 71 9283
9285 0 445728.53 146914.27 183440 32 9284
9286 0 445742.97 146939.31 183400 32 9285
9287 0 445889.06 146937.11 183320 32 9286
9288 0 445998.38 146922.34 183240 40 9287
9289 0 445916.47 146864.36 183160 40 9288
9290 0 445869.5 146831 183120 40 9289
9291 0 445844 146808 183080 40 9290
9292 0 445844 146736 183000 40 9291
9293 0 445800 146798 182840 40 9292
9294 0 445676 146750 182720 -1 9293
9295 0 445708 146882 182640 -1 9294
9296 0 445728 146946 182600 -1 9295
9297 0 445740 146986 182520 -1 9296
9298 0 445732 147050 182480 -1 9297
9299 0 445676 147274 182400 -1 9298
9300 0 445472 147234 182240 -1 9299
9301 0 445328 147142 182120 -1 9300
9302 0 445292 147158 182040 -1 9301
9303 0 445124 146394 182640 -1 9295
9304 0 444808 146176 182600 -1 9303
9305 0 444412 145838 182520 -1 9304
9306 0 444208 146042 182520 -1 9305
9307 0 444304 145938 182400 -1 9305
9308 0 444280 146010 182320 -1 9307
9309 0 444300 145946 182200 -1 9308
9310 0 444312 145974 182120 -1 9309
9311 0 444352 145954 182080 -1 9310
9312 0 444028 145970 182240 -1 9308
9313 0 443576 145882 182160 -1 9312
9314 0 443488 145872 182080 -1 9313
9315 0 443400 145868 182040 -1 9314
9316 0 443268 145836 181960 -1 9315
9317 0 443004 145724 181880 -1 9316
9318 0 442880 145684 181840 -1 9317
9319 0 442352 145364 181800 -1 9318
9320 0 442336 145280 181720 -1 9319
9321 0 442300 145124 181600 -1 9320
9322 0 442316 145072 181520 -1 9321
9323 0 442304 144994 181400 -1 9322
9324 0 442332 144934 181320 -1 9323
9325 0 442321 144916 181280 -1 9324
9326 0 441528 145294 181720 -1 9320
9327 0 441448 145430 181800 -1 9326
9328 0 441460 145478 181880 -1 9327
9329 0 441480 145518 181960 -1 9328
9330 0 441528 145614 182000 -1 9329
9331 0 441472 145496 182040 -1 9330
9332 0 441484 145520 182080 -1 9331
9333 0 441448 145536 182160 -1 9332
9334 0 441404 145580 182240 -1 9333
9335 0 441300 145552 182360 -1 9334
9336 0 441252 145516 182400 -1 9335
9337 0 441284 145516 182480 -1 9336
9338 0 441328 145488 182560 -1 9337
9339 0 441452 145488 182640 -1 9338
9340 0 441472 145440 182720 -1 9339
9341 0 441376 145396 182800 -1 9340
9342 0 441420 145324 182920 -1 9341
9343 0 441236 145428 183000 -1 9342
9344 0 441244 145628 183080 -1 9343
9345 0 441196 145708 183160 -1 9344
9346 0 441128 145740 183200 -1 9345
9347 0 441148 145266 181680 -1 9326
9348 0 441004 145282 181600 -1 9347
9349 0 440952 145094 181560 -1 9348
9350 0 443456 145812 182200 -1 9314
9351 0 446211.56 146910.2 183200 71 9288
9352 0 446224.56 146908.34 183160 71 9351
9353 0 446265.1 146905.39 183120 71 9352
9354 0 446389.03 146897.83 183120 71 9353
9355 0 446478.88 146900.77 183080 45 9354
9356 0 446488.12 146862.22 183040 45 9355
9357 0 446546.56 146884.27 183000 45 9356
9358 0 446604.25 146892.47 182960 32 9357
9359 0 446637.38 146892.11 182920 32 9358
9360 0 446672 146865.83 182880 32 9359
9361 0 446702.66 146851.33 182840 32 9360
9362 0 446738.5 146851.94 182800 32 9361
9363 0 446764.75 146865.75 182760 40 9362
9364 0 446825.12 146929.89 182720 40 9363
9365 0 446881.53 146930.48 182680 40 9364
9366 0 446948.78 146954.92 182640 40 9365
9367 0 446971.75 146939.5 182600 40 9366
9368 0 446999.62 146947.03 182560 40 9367
9369 0 447059.97 146954.61 182520 40 9368
9370 0 447068.2 146952.44 182480 40 9369
9371 0 447092.12 146955.2 182440 40 9370
9372 0 447120.72 146959.94 182400 40 9371
9373 0 447106.9 146964.27 182360 40 9372
9374 0 447153.12 146961.72 182320 40 9373
9375 0 447159.06 146941.58 182280 -1 9374
9376 0 447155.72 146925.9 182240 -1 9375
9377 0 447215.5 146894.92 182200 -1 9376
9378 0 447201.47 146887.95 182160 -1 9377
9379 0 447243.06 146869.27 182120 -1 9378
9380 0 447283.94 146831.33 182080 -1 9379
9381 0 447352.72 146823.48 182040 -1 9380
9382 0 447586.44 147335.38 182000 -1 9381
9383 0 447388.28 146780.02 181960 -1 9382
9384 0 447385.88 146726.52 181920 -1 9383
9385 0 447374.38 146649.56 181880 -1 9384
9386 0 447404.97 146626.34 181840 -1 9385
9387 0 447412.16 146592.34 181800 -1 9386
9388 0 447422.34 146549.33 181760 -1 9387
9389 0 447418.78 146546.1 181720 -1 9388
9390 0 447436.34 146507.16 181680 -1 9389
9391 0 447439.84 146484.97 181640 -1 9390
9392 0 447455.16 146479.28 181600 -1 9391
9393 0 447472.7 146443.95 181560 -1 9392
9394 0 447471.84 146440.64 181520 -1 9393
9395 0 447480.5 146416.75 181480 -1 9394
9396 0 447506.22 146373.72 181440 -1 9395
9397 0 447512.2 146341.66 181400 -1 9396
9398 0 447502.88 146345.88 181360 -1 9397
9399 0 447518.8 146332.84 181320 -1 9398
9400 0 447727.1 146289.4 181240 -1 9399
9401 0 447735.66 146180.22 181200 -1 9400
9402 0 447761.4 146122.08 181160 -1 9401
9403 0 447786.06 146066.03 181120 -1 9402
9404 0 447791.38 146036.16 181080 -1 9403
9405 0 447803.66 146003.64 181040 -1 9404
9406 0 447837.4 145962.98 181000 -1 9405
9407 0 447868.4 145941.92 180960 -1 9406
9408 0 447885.72 145883.05 180920 -1 9407
9409 0 447924.03 145830.52 180880 -1 9408
9410 0 447952.34 145786.97 180840 -1 9409
9411 0 447952.72 145727.72 180800 -1 9410
9412 0 447991.9 145714.6 180760 -1 9411
9413 0 448012.78 145640.84 180720 -1 9412
9414 0 448064.44 145614.81 180680 -1 9413
9415 0 448083.44 145588.14 180640 -1 9414
9416 0 448097.78 145522.62 180600 -1 9415
9417 0 448135.75 145466.6 180560 -1 9416
9418 0 448142.3 145441.08 180520 -1 9417
9419 0 448134.3 145423.84 180480 -1 9418
9420 0 448149.5 145405.48 180440 -1 9419
9421 0 448215.66 145367.23 180400 -1 9420
9422 0 448255.8 145335.05 180360 -1 9421
9423 0 448278.4 145392.02 180320 -1 9422
9424 0 448308.94 145375.61 180280 -1 9423
9425 0 448373 145398.1 180240 -1 9424
9426 0 448379.44 145351.3 180200 -1 9425
9427 0 448386.06 145396.6 180160 -1 9426
9428 0 448378.03 145351.94 180120 -1 9427
9429 0 448433.97 145182.61 180080 -1 9428
9430 0 448439.84 145143.89 180040 -1 9429
9431 0 448436.16 145164.75 180000 -1 9430
9432 0 448455.1 145163.19 179960 -1 9431
9433 0 448469.03 145154.05 179920 -1 9432
9434 0 448474.7 145149.12 179880 -1 9433
9435 0 448496.72 145129.75 179840 -1 9434
9436 0 448495.88 145134.27 179800 -1 9435
9437 0 448494.66 145141.92 179760 -1 9436
9438 0 448499 145159.94 179720 -1 9437
9439 0 448508.6 145182.14 179680 -1 9438
9440 0 448492.6 145193.48 179640 -1 9439
9441 0 448508.9 145205.5 179600 -1 9440
9442 0 448520.72 145216.25 179560 -1 9441
9443 0 448508.56 145246.64 179520 -1 9442
9444 0 448508.38 145257.64 179480 -1 9443
9445 0 448514.88 145262.31 179440 -1 9444
9446 0 448516.2 145275.02 179400 -1 9445
9447 0 448521.03 145261.06 179360 -1 9446
9448 0 448517.25 145231.25 179320 -1 9447
9449 0 448540.9 145197.53 179280 -1 9448
9450 0 448553.06 145172.36 179240 -1 9449
9451 0 448571.84 145106.33 179200 -1 9450
9452 0 448591.53 145083.7 179160 -1 9451
9453 0 448574.6 145070.45 179120 -1 9452
9454 0 448565.1 145046.6 179080 -1 9453
9455 0 448557.25 145018.77 179040 -1 9454
9456 0 448517.62 145001.5 179000 -1 9455
9457 0 448545.28 144917.78 178920 -1 9456
9458 0 448517.34 144920.28 178880 -1 9457
9459 0 448503.2 144872.38 178840 -1 9458
9460 0 448538.1 144844.23 178800 -1 9459
9461 0 448518.38 144704.44 178760 -1 9460
9462 0 448536.4 144757.77 178720 -1 9461
9463 0 448550.66 144731.33 178680 -1 9462
9464 0 448562.9 144689.69 178640 -1 9463
9465 0 449225.97 144985.42 178640 -1 9464
9466 0 449455.78 145259.14 178640 -1 9465
9467 0 449511.1 145241.84 178600 -1 9466
9468 0 449518.06 145271.62 178560 -1 9467
9469 0 449644.03 145193.58 178520 -1 9468
9470 0 449736.56 145197.98 178480 -1 9469
9471 0 449838.8 145171.52 178440 -1 9470
9472 0 449973.38 145172.12 178400 -1 9471
9473 0 449999.03 145104.12 178360 -1 9472
9474 0 450030.9 145174.08 178320 -1 9473
9475 0 450068.5 145161.23 178280 -1 9474
9476 0 450102.3 145207.23 178240 -1 9475
9477 0 450093.12 145248.98 178200 -1 9476
9478 0 450077.94 145228.72 178160 -1 9477
9479 0 450099.3 145270.9 178120 -1 9478
9480 0 450174.94 145265.31 178080 -1 9479
9481 0 450195.84 145299.66 178040 -1 9480
9482 0 450255.66 145293.3 178000 -1 9481
9483 0 450329.47 145321.86 177960 -1 9482
9484 0 450397.44 145293.23 177920 -1 9483
9485 0 450525.47 145319.6 177880 -1 9484
9486 0 450593.75 145292.7 177840 -1 9485
9487 0 450662.72 145285.92 177800 -1 9486
9488 0 450738.16 145266.8 177760 -1 9487
9489 0 450851.4 145191.4 177720 -1 9488
9490 0 450909 145182.12 177680 -1 9489
9491 0 450905.5 145206.23 177640 -1 9490
9492 0 450929.72 145184.25 177600 -1 9491
9493 0 450947.5 145185.03 177560 -1 9492
9494 0 450936.66 145194.61 177520 -1 9493
9495 0 450953.5 145205.4 177480 -1 9494
9496 0 450955.6 145202.72 177440 -1 9495
9497 0 450953.2 145194.34 177400 -1 9496
9498 0 450969.62 145215.42 177360 -1 9497
9499 0 450989.62 145214.47 177320 -1 9498
9500 0 450989.28 145213.11 177280 -1 9499
9501 0 450977.38 145199.14 177240 -1 9500
9502 0 450983.8 145189.08 177200 -1 9501
9503 0 451008.6 145167.52 177160 -1 9502
9504 0 451031.56 145128.64 177120 -1 9503
9505 0 451115.38 145090.75 177080 -1 9504
9506 0 451160.72 145065.84 177040 -1 9505
9507 0 451169.66 145045.28 177000 -1 9506
9508 0 451199 145010.5 176960 -1 9507
9509 0 451169.78 144935.48 176920 -1 9508
9510 0 451069.56 144888.14 176880 -1 9509
9511 0 451347.9 145005.55 176840 -1 9510
9512 0 451398.75 145060.75 176800 -1 9511
9513 0 451446.34 145002.2 176760 -1 9512
9514 0 451528.78 145077.78 176720 75 9513
9515 0 451619.03 144966.3 176680 75 9514
9516 0 451635.22 145136.45 176640 75 9515
9517 0 451608.28 145189.88 176600 75 9516
9518 0 451669 145124.23 176560 75 9517
9519 0 451605.06 145196.56 176520 75 9518
9520 0 451570.28 145201.1 176480 75 9519
9521 0 451498 145227 176440 75 9520
9522 0 451538 145171 176360 75 9521
9523 0 451706 145179 176280 75 9522
9524 0 451702 145039 176080 75 9523
9525 0 451722 144955 176040 75 9524
9526 0 451778 144767 175960 81 9525
9527 0 451766 144683 175800 60 9526
9528 0 452046 144519 175760 102 9527
9529 0 452052 144397 175720 102 9528
9530 0 452058 144275 175680 81 9529
9531 0 452130 144043 175600 51 9530
9532 0 452214 143731 175560 71 9531
9533 0 452258 143617 175480 71 9532
9534 0 452254 143557 175440 51 9533
9535 0 452138 143557 175360 51 9534
9536 0 452090 143441 175280 51 9535
9537 0 452066 143397 175200 98 9536
9538 0 452090 143337 175120 98 9537
9539 0 452110 143225 175000 91 9538
9540 0 452154 143109 174880 91 9539
9541 0 452214 142985 174800 45 9540
9542 0 452274 142933 174680 45 9541
9543 0 452338 142849 174600 51 9542
9544 0 452442 142725 174520 51 9543
9545 0 452546 142661 174440 51 9544
9546 0 452606 142497 174360 51 9545
9547 0 452650 142373 174320 51 9546
9548 0 452686 142105 174280 51 9547
9549 0 452690 141991 174200 96 9548
9550 0 452750 141555 174160 75 9549
9551 0 452746 141519 174040 120 9550
9552 0 452798 141339 173960 120 9551
9553 0 452854 141119 173920 80 9552
9554 0 452914 140959 173880 40 9553
9555 0 452950 140779 173840 51 9554
9556 0 453058 140619 173760 51 9555
9557 0 453166 140571 173720 60 9556
9558 0 453258 140519 173680 60 9557
9559 0 453338 140487 173640 60 9558
9560 0 453430 140463 173560 102 9559
9561 0 453450 140511 173480 102 9560
9562 0 453554 140491 173400 40 9561
9563 0 453778 140319 173360 60 9562
9564 0 453926 140287 173280 60 9563
9565 0 454582 140263 173200 40 9564
9566 0 454950 140369 173240 -1 9565
9567 0 454930 140305 173320 -1 9566
9568 0 454802 139989 173360 -1 9567
9569 0 454854 139845 173440 -1 9568
9570 0 454818 139773 173480 -1 9569
9571 0 454830 139781 173560 -1 9570
9572 0 455458 140569 173160 -1 9566
9573 0 455778 140793 173120 -1 9572
9574 0 456226 140869 173080 -1 9573
9575 0 456258 140843 173040 -1 9574
9576 0 456330 140867 173000 -1 9575
9577 0 454606 140269 173120 40 9565
9578 0 454658 140141 173040 -1 9577
9579 0 454942 140001 173000 -1 9578
9580 0 454926 139549 172960 -1 9579
9581 0 455002 139317 172920 -1 9580
9582 0 454846 139253 172880 -1 9581
9583 0 454658 139209 172920 -1 9582
9584 0 454550 139217 172960 -1 9583
9585 0 454494 139193 173040 -1 9584
9586 0 454470 139177 173080 -1 9585
9587 0 452202 144519 175600 102 9529
9588 0 452266 144531 175560 102 9587
9589 0 448574.66 144642.98 178600 -1 9464
9590 0 448560.8 144708.72 178560 -1 9589
9591 0 448519.16 144752.64 178520 -1 9590
9592 0 448506.6 144775.44 178480 -1 9591
9593 0 448435.53 144724.06 178440 -1 9592
9594 0 448399.8 144731.94 178400 -1 9593
9595 0 448318.25 144143.7 178400 -1 9594
9596 0 448384.1 144132.19 178400 -1 9595
9597 0 448443.34 143995.38 178360 -1 9596
9598 0 448311.22 144123.11 178320 -1 9597
9599 0 448302.75 144103.88 178280 -1 9598
9600 0 448310.53 144088.47 178240 -1 9599
9601 0 448321.28 144052.69 178200 -1 9600
9602 0 448312.8 144059.6 178160 -1 9601
9603 0 448331.03 144069.33 178120 -1 9602
9604 0 448315.25 144084.06 178080 -1 9603
9605 0 448336.25 144132.22 178040 -1 9604
9606 0 448342.53 144125.53 178000 -1 9605
9607 0 448324.12 144200.45 177960 -1 9606
9608 0 448270.62 144213.58 177920 -1 9607
9609 0 448461.12 144653.02 178360 -1 9594
9610 0 448464.28 144943.14 178320 -1 9609
9611 0 448383.12 144880.44 178280 -1 9610
9612 0 448300.84 144988.67 180280 -1 9424
9613 0 448199.47 144957.39 180240 -1 9612
9614 0 448175.12 144931.05 180200 -1 9613
9615 0 448102.44 144895.27 180160 -1 9614
9616 0 448121.3 144818.11 180120 -1 9615
9617 0 447989.22 144591.14 180080 -1 9616
9618 0 447992.5 144547.3 180040 -1 9617
9619 0 448001.97 144540.92 180000 -1 9618
9620 0 447908.34 144538.28 179960 -1 9619
9621 0 447843.3 144466.44 179920 -1 9620
9622 0 447758.6 144414.5 179880 -1 9621
9623 0 447672.72 144387.25 179840 -1 9622
9624 0 447644.5 144315.11 179800 -1 9623
9625 0 447525.88 144306.44 179760 -1 9624
9626 0 447272 144284.62 179720 -1 9625
9627 0 446651.78 144287.08 179680 -1 9626
9628 0 446446.5 144173.17 179640 -1 9627
9629 0 445761.2 143776.64 179640 -1 9628
9630 0 444970.66 143413.9 179640 -1 9629
9631 0 445043.44 143462.7 179680 -1 9630
9632 0 445018.5 143396.81 179720 -1 9631
9633 0 444364.34 143258.86 179640 -1 9630
9634 0 444304.62 143257.06 179680 -1 9633
9635 0 444239.6 143239.28 179720 -1 9634
9636 0 444180.28 143215.8 179760 -1 9635
9637 0 444166.97 143193.11 179800 -1 9636
9638 0 444892.28 143520.34 179600 -1 9630
9639 0 444878.34 143543.14 179560 -1 9638
9640 0 444868.84 143578.95 179520 -1 9639
9641 0 444834.72 143591.02 179480 -1 9640
9642 0 444752.66 143622.73 179440 -1 9641
9643 0 444585.6 143617.19 179400 -1 9642
9644 0 444534.75 143601.14 179360 -1 9643
9645 0 444493.28 143544.06 179320 -1 9644
9646 0 444435.5 143526.1 179280 -1 9645
9647 0 444401.2 143497.84 179240 -1 9646
9648 0 444357.62 143416.11 179200 -1 9647
9649 0 444298.7 143348.7 179160 -1 9648
9650 0 444285.3 143310.1 179120 -1 9649
9651 0 444254.34 143231.6 179080 -1 9650
9652 0 444216.53 143191.48 179040 -1 9651
9653 0 444175.97 143184.7 179000 -1 9652
9654 0 446417.9 144224.64 179600 -1 9628
9655 0 446211.72 144075.22 179560 -1 9654
9656 0 445976.5 143746.47 179560 -1 9655
9657 0 445582.75 143647.44 179560 -1 9656
9658 0 445539.28 143610.98 179520 -1 9657
9659 0 445540.84 143656.02 179480 -1 9658
9660 0 445569.75 143695.67 179440 -1 9659
9661 0 445519.5 143647.05 179400 -1 9660
9662 0 445623.9 143673.84 179360 -1 9661
9663 0 445705.8 143701.22 179320 -1 9662
9664 0 445725.8 143713.36 179280 -1 9663
9665 0 445789.5 143723.66 179240 -1 9664
9666 0 445854.9 143732.72 179200 -1 9665
9667 0 445910.53 143737.19 179160 -1 9666
9668 0 445953.25 143749.73 179120 -1 9667
9669 0 446009.62 143715.9 179080 -1 9668
9670 0 446121 143613 179040 -1 9669
9671 0 446241 143577 179080 -1 9670
9672 0 446665 143509 179120 -1 9671
9673 0 447097 143549 179200 -1 9672
9674 0 447775 143767 179240 -1 9673
9675 0 447853 143811 179280 -1 9674
9676 0 447931 143647 179240 -1 9675
9677 0 447935 143547 179120 -1 9676
9678 0 447907 143443 179000 -1 9677
9679 0 448079 143327 178920 -1 9678
9680 0 448195 143291 178840 -1 9679
9681 0 448267 143181 178800 -1 9680
9682 0 448347 143225 178760 -1 9681
9683 0 448383 143221 178720 -1 9682
9684 0 448439 143373 178680 -1 9683
9685 0 448547 143329 178720 -1 9684
9686 0 447931 143855 179320 -1 9675
9687 0 448315 143931 179440 -1 9686
9688 0 448499 143947 179520 -1 9687
9689 0 448737 144021 179600 -1 9688
9690 0 448781 143989 179680 -1 9689
9691 0 448825 143937 179760 -1 9690
9692 0 448913 143913 179840 -1 9691
9693 0 448973 144029 179560 -1 9689
9694 0 449021 144121 179480 -1 9693
9695 0 449085 144225 179400 -1 9694
9696 0 449173 144389 179320 -1 9695
9697 0 449285 144485 179200 -1 9696
9698 0 449337 144453 179160 -1 9697
9699 0 449333 144477 179080 -1 9698
9700 0 449473 144633 179000 -1 9699
9701 0 442389 149407 187000 156 9212
9702 0 442061 149543 187120 102 9701
9703 0 441925 149743 187240 40 9702
9704 0 441749 149887 187320 51 9703
9705 0 441717 149901 187400 51 9704
9706 0 441729 149969 187520 60 9705
9707 0 441753 150065 187640 60 9706
9708 0 441813 150241 187720 45 9707
9709 0 441937 150421 187800 60 9708
9710 0 442129 150501 187880 60 9709
9711 0 442193 150593 187960 60 9710
9712 0 442277 150729 188040 51 9711
9713 0 442493 150969 188160 60 9712
9714 0 436719.06 146985.4 186960 45 9145
9715 0 436599.66 146871.1 187080 75 9714
9716 0 436582.44 146846.78 187120 75 9715
9717 0 436550.4 146590.84 187120 75 9716
9718 0 436424.3 146513.2 187160 40 9717
9719 0 436294.6 146374.73 187240 60 9718
9720 0 436008.1 146310.39 187280 71 9719
9721 0 435881.3 146298.23 187400 71 9720
9722 0 435677.44 146355.08 187520 75 9721
9723 0 434158.06 146713.7 185760 140 4624
9724 0 434204.1 146725.81 185720 -1 9723
9725 0 434308.4 146579.56 185600 -1 9724
9726 0 434287.47 146421.5 185560 -1 9725
9727 0 433831.7 146981.47 185560 270 4622
9728 0 433864.75 146899.36 185480 -1 9727
9729 0 433912.88 146845.52 185440 -1 9728
9730 0 433935.53 146719.86 185320 -1 9729
