# Supplementary material for: Connectomics Analysis Reveals First-, Second-, and Third-Order Thermosensory and Hygrosensory Neurons in the Adult Drosophila Brain
Source: Curr Biol. 2020 Aug 17;30(16):3167–3182.e4. doi: 10.1016/j.cub.2020.06.028 (PMC7443704; doi:10.1016/j.cub.2020.06.028)
Supplement: Data S1. Skeletons and Meshes, Related to STAR Methods — marin2020-skeletons contains files describing the morphology of each neuron in this study (in FAFB14 space, .swc format). glomeruli_meshes contains the glomerular meshes (in FAFB14 space, .stl format). neuropil_meshes contains the glomerular meshes (in FAFB14 space, .stl format). [file mmc5.zip › VP_SI/marin2020-skeletons/57146.swc]

# SWC format file
# based on specifications at http://www.neuronland.org/NLMorphologyConverter/MorphologyFormats/SWC/Spec.html
# Created by nat::write.neuron.swc
# PointNo Label X Y Z Radius Parent 
1 0 407185 288124 68920 3066 -1
2 0 406389 287652 68400 -1 1
3 0 404293 284460 68440 -1 2
4 0 404317 282244 68320 -1 3
5 0 404101 280924 68560 -1 4
6 0 404029 280540 68720 -1 5
7 0 403829 280276 68920 -1 6
8 0 403405 279660 69160 -1 7
9 0 403253 279276 69360 -1 8
10 0 403253 279012 69560 -1 9
11 0 403109 278604 69720 -1 10
12 0 402957 278300 69920 -1 11
13 0 402725 277964 70120 -1 12
14 0 402461 277588 70360 -1 13
15 0 402493 277316 70560 -1 14
16 0 402565 276860 70720 -1 15
17 0 402789 276164 70920 -1 16
18 0 402861 275668 71160 -1 17
19 0 402917 275156 71360 102 18
20 0 403077 274820 71600 122 19
21 0 403333 274140 71800 104 20
22 0 403517 273716 72040 124 21
23 0 403645 273380 72280 122 22
24 0 403717 273164 72520 141 23
25 0 403693 272868 72720 108 24
26 0 403701 272692 72960 108 25
27 0 403669 272524 73120 98 26
28 0 403589 272316 73360 104 27
29 0 403613 272116 73560 96 28
30 0 403525 271916 73760 107 29
31 0 403533 271844 74000 40 30
32 0 403565 271492 74200 98 31
33 0 403557 271380 74440 141 32
34 0 403557 271316 74640 141 33
35 0 403645 271100 74840 128 34
36 0 403693 270948 75080 128 35
37 0 403693 270892 75240 90 36
38 0 403705 270788 75360 90 37
39 0 403921 270668 75600 135 38
40 0 404025 270644 75800 135 39
41 0 404049 270580 76000 157 40
42 0 404201 270380 76200 115 41
43 0 404337 270324 76400 102 42
44 0 404489 270140 76600 135 43
45 0 404649 269844 76840 136 44
46 0 404705 269604 77000 107 45
47 0 404793 269156 77200 175 46
48 0 404801 269004 77360 221 47
49 0 405001 268764 77560 235 48
50 0 405177 268652 77800 217 49
51 0 405305 268516 78000 102 50
52 0 405473 268572 78200 98 51
53 0 405529 268564 78400 115 52
54 0 405625 268540 78840 178 53
55 0 405681 268468 79040 178 54
56 0 405937 268372 79240 197 55
57 0 406321 267756 79360 86 56
58 0 406673 267396 79520 139 57
59 0 406905 267252 79760 122 58
60 0 407425 267020 80000 96 59
61 0 407601 266900 80240 108 60
62 0 407793 266732 80480 98 61
63 0 408177 266508 80680 108 62
64 0 408369 266252 80880 164 63
65 0 408521 266172 81080 160 64
66 0 408585 265956 81280 141 65
67 0 408665 265852 81480 141 66
68 0 408929 265788 81600 90 67
69 0 409137 265732 81760 90 68
70 0 409209 265676 81880 90 69
71 0 409270.56 265597.38 81960 -1 70
72 0 409423.66 265516.72 82160 -1 71
73 0 409565.6 265341.2 82440 -1 72
74 0 409743.44 265264.5 82600 -1 73
75 0 410033.28 265158 82840 -1 74
76 0 410123.38 265107.78 82960 -1 75
77 0 410150.7 265052.38 83000 -1 76
78 0 410202.62 265083.97 83080 -1 77
79 0 410369.97 265048.47 83200 -1 78
80 0 410647.03 265010.72 83360 -1 79
81 0 411092.62 264954.78 83600 -1 80
82 0 411380.2 264939.3 83800 -1 81
83 0 411634.22 264807.62 84080 -1 82
84 0 411958.94 264704.53 84240 -1 83
85 0 412169.25 264504.9 84440 -1 84
86 0 412484.16 264341.5 84680 -1 85
87 0 412848.47 264214.1 85000 -1 86
88 0 413291.3 264107.12 85240 -1 87
89 0 414154.5 263972.5 85600 -1 88
90 0 414593.78 263818.75 85800 -1 89
91 0 415263 263533.56 86080 -1 90
92 0 415669.38 263112.56 86240 -1 91
93 0 416217.72 262740.12 86440 -1 92
94 0 416584.72 262473.88 86600 -1 93
95 0 417461.28 261889.61 86800 -1 94
96 0 418074.62 261399.03 87000 -1 95
97 0 418525.16 261026.42 87320 -1 96
98 0 418846.84 260831.75 87640 -1 97
99 0 419051.3 260643.94 87840 -1 98
100 0 419340.03 260409.78 88080 -1 99
101 0 419670.3 259988.95 88360 -1 100
102 0 420005.3 259558.22 88640 -1 101
103 0 419965.72 259449.27 88720 -1 102
104 0 420051 259922 88760 150 103
105 0 420047.16 260005.53 88840 -1 104
106 0 420190.03 259921.92 89080 -1 105
107 0 420354.72 260017.16 89440 -1 106
108 0 420677 260081.58 89600 -1 107
109 0 420788.22 260254.97 89640 -1 108
110 0 420915.5 260295.53 89680 -1 109
111 0 420941.44 260272.72 89720 -1 110
112 0 421040.38 260242.16 89800 -1 111
113 0 421407.9 260198.94 89920 -1 112
114 0 421821.6 260146.56 90080 -1 113
115 0 422610.03 259947.45 90320 -1 114
116 0 423154.34 259763.42 90480 -1 115
117 0 424089.4 259650.9 90680 -1 116
118 0 424478.34 259538.12 90840 -1 117
119 0 424927.56 259394.83 90960 -1 118
120 0 425255.56 259245.95 91000 -1 119
121 0 425366.4 259322 91040 -1 120
122 0 426070.44 259371.88 91160 -1 121
123 0 426590.7 259253.6 91440 -1 122
124 0 426841.56 259106.02 91800 -1 123
125 0 427208.4 258980.72 92000 -1 124
126 0 427724.34 258912 92200 -1 125
127 0 428174.84 258824.47 92440 -1 126
128 0 428882.56 258707.83 92720 -1 127
129 0 429274.78 258597.4 92960 -1 128
130 0 429717.88 258513.12 93040 -1 129
131 0 430188.34 258540.56 93200 -1 130
132 0 430769.66 258703.61 93440 -1 131
133 0 431279.78 258858.5 93680 -1 132
134 0 431994.72 258842.78 93800 -1 133
135 0 432874.1 258755.39 93880 -1 134
136 0 433473.66 258859.73 94040 -1 135
137 0 433657.66 258871.94 94200 -1 136
138 0 433876.84 258955.16 94320 -1 137
139 0 434135.56 258949.53 94280 -1 138
140 0 434683.7 258892.33 94360 -1 139
141 0 435281.12 258762.52 94480 -1 140
142 0 435571 258760.81 94680 -1 141
143 0 435774.2 258735.94 94880 -1 142
144 0 436196.03 258776.53 95040 -1 143
145 0 436811.66 258654.02 95280 -1 144
146 0 437719.2 258568.47 95480 -1 145
147 0 438634.75 258486.25 95640 -1 146
148 0 439446.84 258553.89 95760 -1 147
149 0 440037.56 258601.12 95880 -1 148
150 0 440463.9 258584.8 95960 -1 149
151 0 440967.94 258599.75 96000 -1 150
152 0 441864.1 258546.89 96040 -1 151
153 0 442455.28 258532.58 96120 -1 152
154 0 443488.12 258396.61 96320 -1 153
155 0 444250.44 258363.31 96520 -1 154
156 0 445252.75 258390.23 96680 -1 155
157 0 445901.8 258498.36 96920 -1 156
158 0 446707.8 258554.97 97000 -1 157
159 0 447460.16 258724.89 97080 -1 158
160 0 448350.78 258689.5 97120 -1 159
161 0 449937.9 258707.34 97160 -1 160
162 0 451416.88 258873.34 97040 -1 161
163 0 452567.56 259220 96920 -1 162
164 0 453516.6 259271.14 96760 -1 163
165 0 454770.4 259279.47 96600 -1 164
166 0 455898.78 259443.4 96560 -1 165
167 0 456589.12 259605.45 96240 -1 166
168 0 457482.84 259659.83 96080 -1 167
169 0 458510.3 259718.05 95920 -1 168
170 0 458949.88 259653.98 95800 -1 169
171 0 459599.22 259722.11 95800 -1 170
172 0 460243.7 259747.78 95720 -1 171
173 0 460790.3 259908.56 95680 -1 172
174 0 461641.28 260423.22 95720 -1 173
175 0 461385.6 260736.78 95720 -1 174
176 0 461271.53 261124.94 95800 -1 175
177 0 461316.16 261642.2 95800 -1 176
178 0 461422.16 261796.78 95760 -1 177
179 0 461458.72 261902.62 95680 -1 178
180 0 461559 261911 95640 -1 179
181 0 461575 261963 95600 -1 180
182 0 461651 262047 95520 -1 181
183 0 461715 262059 95440 -1 182
184 0 461779 262075 95320 -1 183
185 0 461755 262115 95280 -1 184
186 0 461759 262147 95240 -1 185
187 0 461699 262203 95200 -1 186
188 0 461663 262235 95160 -1 187
189 0 461847 262311 95120 -1 188
190 0 461919 262387 95080 -1 189
191 0 462686.62 260831.52 95720 -1 174
192 0 463166.47 260492.86 95720 -1 191
193 0 464222.03 259960.38 95560 -1 192
194 0 464608.06 259647.53 95400 -1 193
195 0 465004.78 259368.73 95280 -1 194
196 0 465868.72 258887.52 95280 -1 195
197 0 466272 259360 95240 120 196
198 0 466528 259424 95240 102 197
199 0 466784 259520 95200 71 198
200 0 467040 259520 95200 71 199
201 0 467296 259616 95200 91 200
202 0 467520 259744 95240 120 201
203 0 467520 259840 95240 102 202
204 0 467488 260000 95440 45 203
205 0 467360 260160 95640 45 204
206 0 467264 260320 95840 60 205
207 0 467264 260480 96040 108 206
208 0 467461.4 260987.53 96440 -1 207
209 0 467680 261472 96720 102 208
210 0 467872 261664 96840 81 209
211 0 468032 261824 96960 51 210
212 0 468224 262016 97040 75 211
213 0 468384 262176 97160 80 212
214 0 468608 262336 97160 75 213
215 0 468768 262496 97360 71 214
216 0 468928 262656 97480 108 215
217 0 469056 262784 97680 81 216
218 0 469216 262944 97880 60 217
219 0 469280 263104 98080 64 218
220 0 469280 263296 98280 60 219
221 0 469472 263424 98480 64 220
222 0 469728 263456 98520 80 221
223 0 470052 263566 98560 -1 222
224 0 470648 263854 98520 -1 223
225 0 470940 264022 98640 -1 224
226 0 471048 264190 98800 -1 225
227 0 471152 264510 99000 -1 226
228 0 471160 264874 99200 -1 227
229 0 470916 265282 99400 -1 228
230 0 470816 265626 99560 -1 229
231 0 470848 265706 99640 -1 230
232 0 471336 265898 99680 -1 231
233 0 471384 265986 99720 -1 232
234 0 471432 266106 99840 -1 233
235 0 471596 266234 100040 -1 234
236 0 471808 266466 100240 -1 235
237 0 471760 266666 100360 -1 236
238 0 471816 266758 100560 -1 237
239 0 472404 267082 100680 -1 238
240 0 472464 267150 100880 -1 239
241 0 473716 267178 100920 -1 240
242 0 473780 267178 101000 -1 241
243 0 472272 267394 100960 -1 240
244 0 471988 267138 101280 -1 243
245 0 471984 267118 101320 -1 244
246 0 472516 268238 101000 -1 243
247 0 472688 268674 101080 -1 246
248 0 473228 268730 101120 -1 247
249 0 473440 268674 101160 -1 248
250 0 473568 268534 101200 -1 249
251 0 473624 268286 101160 -1 250
252 0 473628 268206 101120 -1 251
253 0 472492 269090 101120 -1 247
254 0 472320 269130 101200 -1 253
255 0 472332 269158 101360 -1 254
256 0 472420 269470 101560 -1 255
257 0 472444 269450 101640 -1 256
258 0 472472 269514 101760 -1 257
259 0 472488 269470 101800 -1 258
260 0 472496 269258 101840 -1 259
261 0 472556 269246 101880 -1 260
262 0 472628 269186 101920 -1 261
263 0 472648 270578 101800 -1 258
264 0 472160 270802 101680 -1 263
265 0 471780 271226 101640 -1 264
266 0 471428 271478 101520 -1 265
267 0 471076 271890 101480 -1 266
268 0 471060 271994 101360 -1 267
269 0 471020 272234 101160 -1 268
270 0 470928 271726 101120 -1 269
271 0 470588 271610 101080 -1 270
272 0 470916 272598 101120 -1 269
273 0 471016 272678 101200 -1 272
274 0 471164 272762 101320 -1 273
275 0 471268 272954 101480 -1 274
276 0 471168 273406 101520 -1 275
277 0 470696 273910 101480 -1 276
278 0 470524 274338 101440 -1 277
279 0 470036 274654 101320 -1 278
280 0 469612 274898 101280 -1 279
281 0 469320 275066 101240 -1 280
282 0 468528 275978 101200 -1 281
283 0 468136 276162 101040 -1 282
284 0 467464 276550 101000 -1 283
285 0 467232 276734 100960 -1 284
286 0 466868 276950 100920 -1 285
287 0 466164 277242 100760 -1 286
288 0 465704 277514 100600 -1 287
289 0 465448 277642 100480 -1 288
290 0 465060 277798 100280 -1 289
291 0 464740 277998 100240 -1 290
292 0 464572 277970 100120 -1 291
293 0 464500 277890 100040 -1 292
294 0 464640 278562 100280 -1 290
295 0 464492 278746 100240 -1 294
296 0 464276 278942 100160 -1 295
297 0 463860 279282 1e+05 -1 296
298 0 463636 279566 99960 -1 297
299 0 463396 279686 99920 -1 298
300 0 463388 279774 100040 -1 299
301 0 463244 280226 100080 -1 300
302 0 462924 280502 99920 -1 301
303 0 462808 280654 99800 -1 302
304 0 462712 280838 99760 -1 303
305 0 462040 281466 99720 -1 304
306 0 461756 281690 99680 -1 305
307 0 460976 281170 99640 -1 306
308 0 460976 281170 99600 -1 307
309 0 460468 281450 99520 -1 308
310 0 459964 281970 99400 -1 309
311 0 459668 282302 99280 -1 310
312 0 459424 282790 99200 -1 311
313 0 458708 283806 99280 -1 312
314 0 458572 284046 99400 -1 313
315 0 458516 284110 99520 -1 314
316 0 458508 284158 99600 -1 315
317 0 458560 284106 99640 -1 316
318 0 459580 284506 99680 -1 317
319 0 459552 284518 99720 -1 318
320 0 459804 284570 99880 -1 319
321 0 459856 284566 100080 -1 320
322 0 459904 284414 100240 -1 321
323 0 459956 284786 100480 -1 322
324 0 459940 284898 100640 -1 323
325 0 459896 284814 100680 -1 324
326 0 459868 284842 100800 -1 325
327 0 459884 284878 101120 -1 326
328 0 460080 284910 101280 -1 327
329 0 460112 285050 101440 -1 328
330 0 460052 285070 101600 -1 329
331 0 460160 285026 101680 -1 330
332 0 460192 284982 101760 -1 331
333 0 460204 283694 100200 -1 322
334 0 460364 283646 100320 -1 333
335 0 460584 283406 100480 -1 334
336 0 460716 283354 100600 -1 335
337 0 470316 263514 98240 -1 224
338 0 467776 259744 95280 71 202
339 0 467968 259744 95480 101 338
340 0 468192 259648 95560 107 339
341 0 468448 259616 95560 81 340
342 0 468640 259488 95680 75 341
343 0 468832 259328 95720 51 342
344 0 469024 259168 95840 120 343
345 0 469280 259136 95880 102 344
346 0 469536 259072 95960 81 345
347 0 469792 258976 95960 64 346
348 0 469984 258816 96080 32 347
349 0 470176 258624 96160 71 348
350 0 470400 258496 96200 81 349
351 0 470624 258368 96240 51 350
352 0 470816 258240 96360 60 351
353 0 471040 258112 96480 71 352
354 0 471264 257952 96480 80 353
355 0 471488 257792 96480 80 354
356 0 471712 257664 96440 71 355
357 0 471968 257600 96440 75 356
358 0 472224 257568 96440 86 357
359 0 472480 257568 96440 51 358
360 0 472736 257504 96400 86 359
361 0 472992 257472 96360 128 360
362 0 473184 257312 96320 160 361
363 0 473408 257216 96400 164 362
364 0 473600 257024 96400 186 363
365 0 473760 256832 96320 181 364
366 0 473984 256704 96320 176 365
367 0 474208 256544 96360 166 366
368 0 474432 256384 96360 200 367
369 0 474656 256256 96360 102 368
370 0 474912 256256 96360 91 369
371 0 475168 256256 96280 32 370
372 0 475360 256288 96080 51 371
373 0 475616 256320 96040 71 372
374 0 475776 256448 95880 75 373
375 0 475968 256544 95720 45 374
376 0 476160 256640 95560 60 375
377 0 476416 256608 95520 75 376
378 0 476672 256608 95440 124 377
379 0 476928 256544 95360 160 378
380 0 477184 256544 95280 107 379
381 0 477408 256640 95200 102 380
382 0 477632 256736 95120 104 381
383 0 477856 256736 94960 128 382
384 0 478080 256832 94840 75 383
385 0 478240 257024 94800 80 384
386 0 478368 257280 94840 81 385
387 0 478496 257376 95040 32 386
388 0 478784 257504 95240 32 387
389 0 478656 257728 95360 40 388
390 0 478688 257952 95520 45 389
391 0 478848 258048 95720 64 390
392 0 479008 258144 95920 71 391
393 0 479232 258176 96040 71 392
394 0 479360 258240 96280 64 393
395 0 479392 258368 96520 98 394
396 0 479552 258464 96760 98 395
397 0 479680 258560 96960 75 396
398 0 479904 258656 97120 75 397
399 0 480064 258656 97320 32 398
400 0 480096 258752 97560 60 399
401 0 480096 258912 97800 71 400
402 0 480064 259104 97960 81 401
403 0 480064 259328 98120 80 402
404 0 479968 259520 98280 101 403
405 0 480096 259584 98520 81 404
406 0 480288 259680 98680 80 405
407 0 480512 259712 98800 124 406
408 0 480768 259648 98720 90 407
409 0 481024 259712 98800 102 408
410 0 481280 259808 98760 120 409
411 0 481504 259904 98840 91 410
412 0 481760 259904 98920 60 411
413 0 481928 260050 98960 -1 412
414 0 481980 260142 99080 -1 413
415 0 481988 260246 99200 -1 414
416 0 482080 260114 99360 -1 415
417 0 482116 260242 99520 -1 416
418 0 482124 260390 99680 -1 417
419 0 482312 260482 99720 -1 418
420 0 482496 260466 99840 -1 419
421 0 482732 260482 1e+05 -1 420
422 0 483084 260626 100160 -1 421
423 0 483244 260522 100240 -1 422
424 0 483636 260710 100400 -1 423
425 0 484084 260758 100520 -1 424
426 0 484264 260854 100680 -1 425
427 0 484480 260722 100840 -1 426
428 0 484948 260550 100960 -1 427
429 0 485314 260482 101040 -1 428
430 0 485680 260414 101120 -1 429
431 0 485768 260478 101320 -1 430
432 0 485736 260542 101480 -1 431
433 0 485924 260602 101640 -1 432
434 0 486252 260782 101720 -1 433
435 0 486488 260962 101880 -1 434
436 0 486696 261138 101920 -1 435
437 0 487292 261182 102040 -1 436
438 0 487424 261090 102240 -1 437
439 0 487936 261366 102280 -1 438
440 0 488052 261346 102440 -1 439
441 0 488328 261270 102600 -1 440
442 0 488356 261210 102640 -1 441
443 0 488352 261186 102680 -1 442
444 0 486548 260730 102320 -1 438
445 0 486836 260758 102520 -1 444
446 0 485780 260350 101000 -1 429
447 0 485892 260090 100920 -1 446
448 0 465920.72 258282.6 95080 -1 196
449 0 465976.5 258149.8 94840 -1 448
450 0 466168.75 257908.61 94480 -1 449
451 0 466519.88 257491.38 94200 -1 450
452 0 467139.62 256752.27 93760 -1 451
453 0 467547.88 256283.12 93520 -1 452
454 0 467824.3 255963.67 93280 -1 453
455 0 468176.72 255568.39 93080 -1 454
456 0 468772.72 255358.2 92880 -1 455
457 0 468940.12 255036.86 92720 -1 456
458 0 469274.8 254813.97 92520 -1 457
459 0 469495.88 254742.98 92280 -1 458
460 0 469567.12 254711.23 92240 -1 459
461 0 470084.88 254455.47 92000 -1 460
462 0 470411.28 254218.48 91880 -1 461
463 0 470557.88 253897.75 91720 -1 462
464 0 470751.06 253787.45 91640 -1 463
465 0 470930.6 253695.12 91600 -1 464
466 0 471461.94 253352.27 91440 -1 465
467 0 471773.8 252976.23 91520 -1 466
468 0 472339.9 252578.03 91560 -1 467
469 0 473371.8 251868.8 91600 -1 468
470 0 474012.28 251546.02 91640 -1 469
471 0 475027.88 251278.1 91440 -1 470
472 0 475328.1 251265.25 91320 -1 471
473 0 475709.34 251207.89 91240 -1 472
474 0 476469.97 251131.38 91360 -1 473
475 0 476739.62 250964.86 91480 -1 474
476 0 477160.06 250925.02 91520 -1 475
477 0 477029.3 249927.67 91480 399 476
478 0 477148.16 249387.69 91400 298 477
479 0 478052.8 246932.83 91400 175 478
480 0 478003.03 245990.7 91440 -1 479
481 0 477980.06 245685.62 91480 128 480
482 0 478052.75 245069.78 91640 -1 481
483 0 478012 244624 91680 186 482
484 0 478020 244432 91720 186 483
485 0 478496 243868 91720 120 484
486 0 479328.9 243244.75 91720 128 485
487 0 479495.1 242885.64 91800 -1 486
488 0 479617.94 242754.64 91840 -1 487
489 0 479762.44 242345.75 91960 -1 488
490 0 480120.28 241988.64 92040 120 489
491 0 480719.9 241427.12 92160 175 490
492 0 480865.78 241387.67 92280 175 491
493 0 480879.7 241359 92440 -1 492
494 0 481110.78 240882.98 92520 259 493
495 0 481420.62 240207.56 92600 -1 494
496 0 481671.7 239756.23 92720 -1 495
497 0 481956.7 239565.25 92840 -1 496
498 0 482050.47 239427.22 92920 150 497
499 0 482267.28 238966.52 93000 154 498
500 0 482151.38 239051.77 93120 154 499
501 0 482420.25 238760.75 93200 122 500
502 0 482689.66 238192.4 93280 218 501
503 0 483337.34 237698.62 93400 178 502
504 0 483839.66 237451.39 93520 108 503
505 0 484344.3 237203.1 93600 -1 504
506 0 484586.88 236526.8 93680 -1 505
507 0 484728.06 236218.62 93760 189 506
508 0 484767.4 235994.1 93960 -1 507
509 0 485007.03 235635.62 94120 -1 508
510 0 485013.4 235576.31 94280 156 509
511 0 485076.84 235505.16 94360 160 510
512 0 485085.2 235179.75 94480 163 511
513 0 485302.1 234834.8 94640 148 512
514 0 485609.16 234490.28 94720 -1 513
515 0 485720.22 234340.9 94840 122 514
516 0 485636.4 234350.11 94920 -1 515
517 0 485854.72 234140.73 95040 122 516
518 0 485885.12 234124.97 95120 122 517
519 0 485796.94 234044.08 95200 122 518
520 0 486059.9 233867.69 95280 156 519
521 0 486310.78 233590.25 95360 -1 520
522 0 486284.28 233516.88 95480 186 521
523 0 486339.38 233302.06 95600 -1 522
524 0 486268.84 233444.45 95640 186 523
525 0 486271.66 233024.48 95760 -1 524
526 0 486302.88 232746.69 95840 -1 525
527 0 486608.06 232248.39 95960 154 526
528 0 486491.56 232096.4 96160 140 527
529 0 486645.34 232012.58 96320 -1 528
530 0 486704 231876.12 96480 135 529
531 0 486847.5 231767.08 96640 81 530
532 0 487243.6 231583.95 96800 128 531
533 0 487356.38 231458.98 96880 102 532
534 0 487463.34 231189.23 97040 153 533
535 0 487625.53 231031.11 97200 -1 534
536 0 487894 230564.34 97360 163 535
537 0 487891.25 230318.17 97480 -1 536
538 0 487929.7 230243.5 97760 196 537
539 0 487944.1 230007.95 97880 150 538
540 0 488129.88 229781.95 97960 154 539
541 0 488557.72 229409.2 98200 -1 540
542 0 488628 229279.14 98320 212 541
543 0 488714.97 229254.7 98440 212 542
544 0 488824 229305.05 98600 203 543
545 0 488790.22 229225.81 98720 203 544
546 0 489094.62 228786.77 98840 200 545
547 0 489063.5 228577 98960 128 546
548 0 489052.9 228507.34 99000 128 547
549 0 489143.03 228298.28 99120 98 548
550 0 489415.28 228169.77 99200 181 549
551 0 489487.4 228065.98 99280 181 550
552 0 489902.62 227682.55 99520 202 551
553 0 490155.78 227685.27 99560 202 552
554 0 490156.4 227340.38 99680 200 553
555 0 490167.4 227139.67 99800 -1 554
556 0 490351.4 226864.45 99920 189 555
557 0 490334.78 226746.34 1e+05 189 556
558 0 490404.3 226461.55 100080 154 557
559 0 490374.5 226531.02 100120 154 558
560 0 490430.03 226427.88 100200 168 559
561 0 490494.47 226401.47 100280 168 560
562 0 490645.7 226299.64 100440 178 561
563 0 490717.47 226108.98 100560 172 562
564 0 491055.03 226032.36 100640 164 563
565 0 491173.3 225939.9 100760 137 564
566 0 491296.06 225722.28 100840 137 565
567 0 491462.75 225683.08 100960 120 566
568 0 491541.16 225667.61 101040 80 567
569 0 491638.4 225563.17 101120 80 568
570 0 491838.16 225202.1 101320 178 569
571 0 491901.16 224979.16 101520 175 570
572 0 491981.66 224923.83 101600 150 571
573 0 492327.7 224358.94 101800 137 572
574 0 492181.5 224208.62 101920 137 573
575 0 492431.06 224184.55 102080 150 574
576 0 492574.4 223970.52 102200 107 575
577 0 492646.28 223842.17 102360 107 576
578 0 492685.5 223778.14 102480 71 577
579 0 492844.78 223638.94 102600 102 578
580 0 493020.47 223525.78 102840 101 579
581 0 493174.28 223347.52 103000 141 580
582 0 493238.1 223353.4 103200 -1 581
583 0 493358.12 223240.97 103360 178 582
584 0 493478.53 223177.12 103480 178 583
585 0 493622.72 222991.98 103720 160 584
586 0 493670.16 223025.1 103760 160 585
587 0 493790.38 222816.55 103960 107 586
588 0 493956.38 222769.72 104000 -1 587
589 0 493941.06 222698.34 104120 141 588
590 0 493973.66 222706.83 104200 141 589
591 0 494039.75 222679.56 104280 141 590
592 0 494087.8 222621.64 104320 124 591
593 0 494246.22 222370.92 104520 101 592
594 0 494616.56 221967 104960 124 593
595 0 494654.72 221756.89 105160 75 594
596 0 494660.06 221524.5 105360 120 595
597 0 494701.78 221355.45 105480 135 596
598 0 494753.1 221142.33 105640 -1 597
599 0 494887.3 220880.55 106040 148 598
600 0 495049.47 220587.31 106440 157 599
601 0 495070 220296.05 106600 137 600
602 0 495092.44 220014.52 106800 124 601
603 0 495130.53 219733.95 106960 128 602
604 0 495161.28 219474.27 107120 128 603
605 0 495295.53 219223.12 107360 122 604
606 0 495464.03 219048.14 107520 120 605
607 0 495608.2 218888.86 107720 98 606
608 0 495841.47 218569.14 107920 102 607
609 0 495965.78 217981.12 108120 108 608
610 0 496078.66 217808.02 108320 135 609
611 0 496282.06 217455.36 108560 91 610
612 0 496477.7 217236.06 108800 128 611
613 0 496723.5 217070.73 109040 102 612
614 0 496796.97 216911.92 109280 124 613
615 0 496745.47 216690.34 109400 75 614
616 0 496484.88 216345.05 109600 150 615
617 0 496359.97 216199.22 109840 75 616
618 0 496243.75 216064.86 110120 96 617
619 0 496283.72 215972.27 110440 91 618
620 0 496350.5 215910.27 110560 91 619
621 0 496690.5 215758.89 110840 134 620
622 0 496955.44 215553.31 111120 139 621
623 0 497280.94 215052.7 111400 91 622
624 0 497269.84 214568.02 111600 136 623
625 0 497217.47 214315.4 111680 120 624
626 0 497314.34 214024.44 111920 98 625
627 0 497506.5 213789.03 112240 148 626
628 0 497628.56 213718.97 112520 137 627
629 0 497746.06 213556.48 112800 164 628
630 0 497826.5 213253.39 113080 -1 629
631 0 497721.6 212949.78 113320 163 630
632 0 497656.6 212686.75 113480 136 631
633 0 497677.7 212027.77 113880 40 632
634 0 497665.88 211727.78 114040 51 633
635 0 497620.62 211118.4 114280 163 634
636 0 497709.16 210714.98 114560 200 635
637 0 497922.9 210611.94 114800 172 636
638 0 498062.44 210556.44 115120 124 637
639 0 498064.25 210506.89 115280 -1 638
640 0 498054.38 210470.53 115400 90 639
641 0 497976.47 210271.89 115600 160 640
642 0 497876.22 209963.69 115880 134 641
643 0 497844.06 209599.95 116120 86 642
644 0 497731.25 209134.31 116440 153 643
645 0 497685.12 208969.47 116720 160 644
646 0 497678 208937.8 117160 135 645
647 0 497737.62 208917.1 117360 131 646
648 0 497815.53 208884.98 117520 134 647
649 0 497979.72 208745.72 117840 60 648
650 0 498068.56 208473.97 118200 131 649
651 0 498366.3 207833.73 118440 139 650
652 0 498193.88 207176.38 118720 120 651
653 0 498047.9 206867.23 118960 102 652
654 0 497838.22 206471.12 119280 154 653
655 0 497914.84 206001.52 119640 128 654
656 0 498243.5 205703.28 120000 86 655
657 0 498443.06 205562.14 120320 122 656
658 0 498354.16 205426.75 120640 120 657
659 0 498222.88 205160.97 120840 102 658
660 0 498039.7 204755.22 121000 115 659
661 0 497991.8 204371.89 121360 81 660
662 0 497966.22 204169.08 121640 75 661
663 0 497837.2 203962.81 121880 75 662
664 0 497575.7 203745.47 122120 115 663
665 0 497421.62 203395.3 122400 75 664
666 0 497169 202756.94 122640 120 665
667 0 497194.62 202310.42 122880 91 666
668 0 497140.47 201871.02 123200 -1 667
669 0 497240.47 201602.77 123520 81 668
670 0 497344.03 201505.84 123960 71 669
671 0 497247.56 201495.22 124160 64 670
672 0 497163.72 201378.16 124320 122 671
673 0 497312.44 201033.12 124600 154 672
674 0 497435.22 200617.86 124840 86 673
675 0 497284.75 199904.14 125400 139 674
676 0 497238.06 199542.03 125640 128 675
677 0 497099.84 199242.89 125960 75 676
678 0 497009.62 199002.55 126240 75 677
679 0 496911.5 198577.61 126520 120 678
680 0 496867.03 198120.95 126840 91 679
681 0 496940.97 197607.48 127240 -1 680
682 0 496861.34 197119.44 127840 157 681
683 0 496728.88 196899.05 128040 150 682
684 0 496777.38 196419.05 128320 150 683
685 0 496900.75 196130.75 128720 137 684
686 0 496673.94 195888.2 129120 128 685
687 0 496595.34 195816.33 129200 128 686
688 0 496438.34 195673.44 129360 107 687
689 0 496374.84 195344.78 129640 140 688
690 0 496380.66 195088.66 129880 120 689
691 0 496452.97 194728.4 130120 102 690
692 0 496408.16 194328.3 130360 139 691
693 0 496324.75 194036.48 130640 172 692
694 0 496306.34 193835.53 130920 190 693
695 0 496437.22 193320.58 131240 128 694
696 0 496247.3 192796.02 131720 135 695
697 0 496277.12 192721.39 131920 140 696
698 0 496350.9 192537.64 132200 86 697
699 0 496422.44 192420.11 132480 194 698
700 0 496423 192183.42 132720 160 699
701 0 496259.44 191729.6 133000 137 700
702 0 496173.16 191503.39 133200 122 701
703 0 496143.38 191103.39 133480 153 702
704 0 496081.75 190577.03 133840 140 703
705 0 496016.62 190308.75 134040 122 704
706 0 496028.72 189927.8 134360 81 705
707 0 496058.3 189669.27 134640 150 706
708 0 496080.5 189453.7 134880 160 707
709 0 496095.47 188878.89 135160 140 708
710 0 496147.84 188598.39 135320 140 709
711 0 495983.56 188281.97 135480 128 710
712 0 495934.38 187884.7 135840 -1 711
713 0 496006.16 187662.64 136080 -1 712
714 0 495989.4 187252.28 136360 -1 713
715 0 495884.1 186924.27 136560 -1 714
716 0 495659.1 186631.22 136760 139 715
717 0 495568.5 186356.67 137080 131 716
718 0 495561.97 186027.52 137400 -1 717
719 0 495606.22 185674.05 137760 -1 718
720 0 495616.7 185325.75 138040 -1 719
721 0 495675.56 185357.23 138080 -1 720
722 0 495641.8 185321.66 138120 91 721
723 0 495707.78 185243 138160 -1 722
724 0 495694.47 185232.25 138200 124 723
725 0 495743.62 185142.42 138240 124 724
726 0 495726.4 185156.1 138280 124 725
727 0 495707.44 185015.22 138320 160 726
728 0 495709.34 185008.78 138360 -1 727
729 0 495810.62 184994.5 138400 160 728
730 0 495796.75 184962.94 138440 156 729
731 0 495872.8 184961.73 138480 156 730
732 0 495909.75 184883.33 138520 -1 731
733 0 495917.72 184875.55 138560 156 732
734 0 495929.12 184838.31 138600 156 733
735 0 495946.56 184812.8 138640 156 734
736 0 495954.03 184811.4 138680 -1 735
737 0 495938.2 184832.66 138720 156 736
738 0 495913.16 184873.84 138760 102 737
739 0 495985.8 184664.12 138800 75 738
740 0 495945.16 184740.05 138840 75 739
741 0 495905.84 184645.83 138880 75 740
742 0 495901.5 184654.27 138920 75 741
743 0 495930.34 184634.92 138960 75 742
744 0 495955.78 184599.03 139000 128 743
745 0 496007.7 184655.39 139040 128 744
746 0 495889.47 184554.17 139080 128 745
747 0 495896.28 184540.78 139120 128 746
748 0 495917.9 184490.45 139160 128 747
749 0 495922.62 184504.06 139200 131 748
750 0 495867.3 184565.31 139240 131 749
751 0 496031.9 184716.33 139280 131 750
752 0 496046.9 184757.25 139320 131 751
753 0 496027.84 184666.02 139360 131 752
754 0 496030.8 184668.08 139400 131 753
755 0 496037.97 184684.28 139440 131 754
756 0 496034.88 184528.2 139480 139 755
757 0 496017.8 184508.6 139520 139 756
758 0 496019.94 184389.92 139560 139 757
759 0 496030 184385.3 139600 139 758
760 0 496033.44 184332.11 139640 139 759
761 0 496016.88 184271.6 139680 120 760
762 0 496050 184269.16 139720 120 761
763 0 496080.44 184029.4 139760 134 762
764 0 496079.72 184032.81 139800 134 763
765 0 496079.88 184053.42 139840 134 764
766 0 496084.03 184059.03 139880 134 765
767 0 496127.97 184013.66 139920 134 766
768 0 496128.78 183965.86 139960 134 767
769 0 496187.75 183919.33 140000 128 768
770 0 496142.5 183920.8 140040 128 769
771 0 496154.25 183825.23 140080 128 770
772 0 496135.12 183785.88 140120 128 771
773 0 496246.34 183554.77 140160 135 772
774 0 496274.34 183475.38 140200 135 773
775 0 496279.25 183461.05 140240 137 774
776 0 496345.66 183333.33 140280 137 775
777 0 496363.2 183222.77 140320 137 776
778 0 496425.34 183081.73 140360 -1 777
779 0 496399.25 182981.73 140400 148 778
780 0 496419.44 182918.81 140440 140 779
781 0 496420.8 182812.03 140480 140 780
782 0 496458.44 182743.06 140520 160 781
783 0 496457.88 182742.34 140560 -1 782
784 0 496489.7 182730.86 140600 160 783
785 0 496491.66 182738.56 140640 160 784
786 0 496500.72 182700.7 140680 160 785
787 0 496510.06 182653.67 140720 160 786
788 0 496502.03 182651 140760 160 787
789 0 496500.8 182665.25 140800 160 788
790 0 496475.6 182483.42 140840 160 789
791 0 496481.53 182454.66 140880 160 790
792 0 496471.22 182479.62 140920 160 791
793 0 496457.8 182374.3 140960 134 792
794 0 496462.84 182370.8 141000 134 793
795 0 496446.7 182365.73 141040 134 794
796 0 496389.34 182193.88 141080 137 795
797 0 496366.6 182195.8 141120 137 796
798 0 496314.62 182130.84 141160 137 797
799 0 496271 182071.1 141200 137 798
800 0 496241.9 181974.9 141240 91 799
801 0 496196.84 181878 141280 91 800
802 0 496199.75 181851.7 141320 91 801
803 0 496165.22 181808.19 141360 122 802
804 0 496131.38 181698.98 141400 122 803
805 0 496149.03 181654.61 141440 122 804
806 0 496136.47 181609.36 141480 122 805
807 0 496027.47 181395.1 141520 81 806
808 0 496028.72 181413.31 141560 81 807
809 0 496017.28 181350.53 141600 81 808
810 0 496016.2 181288.1 141640 141 809
811 0 496070.34 181288.55 141680 141 810
812 0 496013.34 181226.11 141720 141 811
813 0 496010.78 181213.98 141760 141 812
814 0 496031.6 181135.1 141800 141 813
815 0 496069.84 181041.8 141840 122 814
816 0 496073.22 181039.3 141880 122 815
817 0 496083 181013.7 141920 122 816
818 0 496155.53 180927.67 141960 91 817
819 0 496163.03 180862.08 142000 91 818
820 0 496174.44 180837.6 142040 91 819
821 0 496221.25 180752.69 142080 91 820
822 0 496308.62 180633.58 142120 122 821
823 0 496241.84 180647.64 142160 122 822
824 0 496333.88 180553.2 142200 122 823
825 0 496354.22 180510.38 142240 160 824
826 0 496349.84 180449.5 142280 160 825
827 0 496373.88 180413.39 142320 160 826
828 0 496418.12 180370.75 142360 160 827
829 0 496359.38 180176.86 142400 98 828
830 0 496346.2 180141.86 142440 98 829
831 0 496338.88 180133.39 142480 98 830
832 0 496368.97 180103.48 142520 90 831
833 0 496385.97 180083 142560 90 832
834 0 496414.03 179976.08 142600 90 833
835 0 496417.78 179970.25 142640 90 834
836 0 496437.4 179922.86 142680 163 835
837 0 496441.25 179937.75 142720 163 836
838 0 496460.97 179845.8 142760 163 837
839 0 496456.66 179882.22 142800 163 838
840 0 496459.38 179794.64 142840 163 839
841 0 496413.53 179757.14 142880 175 840
842 0 496441.66 179684.72 142920 175 841
843 0 496356.4 179599.78 142960 175 842
844 0 496340.75 179626.14 143000 175 843
845 0 496365.75 179603.16 143040 175 844
846 0 496336.28 179530.27 143080 139 845
847 0 496256.53 179476.27 143120 139 846
848 0 496298.72 179516.9 143160 139 847
849 0 496272.72 180748.45 143200 -1 848
850 0 496270.88 179277.14 143240 150 849
851 0 496298.38 179240.38 143280 150 850
852 0 496249.3 179261.08 143320 150 851
853 0 496267.28 179227.47 143360 150 852
854 0 496285.5 179118.31 143400 120 853
855 0 496282.44 179109.64 143440 120 854
856 0 496277.97 178979.22 143480 120 855
857 0 496259.75 178943.36 143520 139 856
858 0 496287 178849.86 143560 139 857
859 0 496293.88 178822.4 143600 139 858
860 0 496305 178825.58 143640 139 859
861 0 496260.66 178720.61 143680 139 860
862 0 496299.3 178673.25 143720 80 861
863 0 496289.88 178586.1 143760 80 862
864 0 496309.25 178532.2 143920 80 863
865 0 496386.56 178386.44 143960 81 864
866 0 496390.72 178376.03 144000 81 865
867 0 496396.4 178358.7 144040 81 866
868 0 496387.03 178256.19 144080 81 867
869 0 496439.84 178125.9 144120 104 868
870 0 496444.75 178119.9 144160 104 869
871 0 496436.8 178094.52 144200 104 870
872 0 496403.78 177972.78 144240 -1 871
873 0 496381.03 177829.08 144280 108 872
874 0 496346.25 177880.94 144320 108 873
875 0 496329.9 177727.52 144360 124 874
876 0 496318.28 177665.58 144400 124 875
877 0 496301.03 177573.8 144440 120 876
878 0 496292.7 177567.05 144480 120 877
879 0 496208.94 177259.06 144520 150 878
880 0 496190.78 177217.42 144560 150 879
881 0 496307.28 177186.1 144600 150 880
882 0 496192.4 177051.72 144640 91 881
883 0 496187.7 177002.78 144680 91 882
884 0 496180.06 177017.36 144720 91 883
885 0 496182.56 176877.95 144760 91 884
886 0 496145.66 176832.27 144800 107 885
887 0 496143.6 176842.39 144840 107 886
888 0 496130.38 176842.95 144880 107 887
889 0 496191.2 176745.48 144920 107 888
890 0 496157.75 176753.58 144960 107 889
891 0 496126.12 176702.34 145000 107 890
892 0 496122.97 176650.69 145040 128 891
893 0 496113.38 176649.97 145080 128 892
894 0 496141.7 176581.03 145120 128 893
895 0 496130.16 176578.94 145160 128 894
896 0 496105.03 176599.4 145200 128 895
897 0 496135 176426.38 145240 96 896
898 0 495996.75 176306.9 145280 96 897
899 0 495991.7 176329.27 145320 96 898
900 0 495994.88 176331.98 145360 96 899
901 0 495981.34 176379.27 145400 96 900
902 0 495982.1 176345.86 145440 96 901
903 0 495978.28 176393.45 145480 96 902
904 0 495972.84 176389.77 145520 128 903
905 0 496006.56 176260.38 145560 128 904
906 0 495998.3 176269.55 145600 128 905
907 0 495998.88 176283.67 145640 128 906
908 0 496006.38 176301.6 145680 128 907
909 0 496040.4 176329.86 145720 -1 908
910 0 495907.72 176273.27 145760 122 909
911 0 495937.1 176176.52 145800 122 910
912 0 495831.8 176096.72 145840 120 911
913 0 495833.38 176028 145880 120 912
914 0 495818.97 176016.5 145920 120 913
915 0 495821.16 175876.44 145960 120 914
916 0 495817.38 175803.34 146000 107 915
917 0 495841.03 175603.86 146040 107 916
918 0 495808.44 175483 146080 108 917
919 0 495843.9 175435.17 146120 108 918
920 0 495825.94 175338.12 146160 108 919
921 0 495791.56 175227.78 146200 108 920
922 0 495777.75 175155.03 146240 108 921
923 0 495718.34 175068.48 146280 137 922
924 0 495715.16 175036.2 146320 137 923
925 0 495693.53 174946.86 146360 137 924
926 0 495669.4 174861.02 146400 107 925
927 0 495497.9 174806.08 146440 107 926
928 0 495629.97 174722.52 146480 107 927
929 0 495611.84 174649.11 146520 128 928
930 0 495648.8 174632.55 146560 128 929
931 0 495645.1 174642.05 146600 128 930
932 0 495691.03 174589.61 146640 128 931
933 0 495621.88 174363.98 146680 107 932
934 0 495626.34 174389.38 146720 107 933
935 0 495656.44 174334.22 146760 107 934
936 0 495675.4 174242.86 146800 122 935
937 0 495669.75 174148.48 146840 122 936
938 0 495705.34 174168.86 146880 -1 937
939 0 495702.88 174168.33 146920 122 938
940 0 495763.06 174001.6 146960 -1 939
941 0 495761.28 173985.39 147000 -1 940
942 0 495751.2 174001.5 147040 128 941
943 0 495786.88 173757.4 147080 150 942
944 0 495785.97 173757.81 147120 -1 943
945 0 495789.62 173705.23 147160 -1 944
946 0 495771.25 173501.58 147200 153 945
947 0 495766.6 173461.86 147240 153 946
948 0 495751.22 173497.33 147280 153 947
949 0 495743.1 173356.62 147320 153 948
950 0 495737.03 173349.03 147360 176 949
951 0 495737.53 173354.38 147400 176 950
952 0 495687 173372.66 147440 176 951
953 0 495704.16 173191.33 147480 176 952
954 0 495687.03 173175.27 147520 176 953
955 0 495681.1 173180.05 147560 178 954
956 0 495684.1 173200.77 147600 -1 955
957 0 495663.9 173139.08 147640 178 956
958 0 495663.97 173123.56 147680 178 957
959 0 495718.2 173112.47 147720 178 958
960 0 495729.03 173093.25 147760 -1 959
961 0 495729.4 173104.86 147800 148 960
962 0 495732.75 173093.95 147840 148 961
963 0 495752.16 173034.97 147880 148 962
964 0 495756.3 173044.61 147920 148 963
965 0 495779.5 172929.4 147960 148 964
966 0 495774.47 172931.02 148000 137 965
967 0 495771.8 172938.39 148040 137 966
968 0 495755.25 172937.23 148080 137 967
969 0 495770.5 172859.27 148120 137 968
970 0 495755.78 172830.66 148160 -1 969
971 0 495709.6 172763.42 148200 124 970
972 0 495710.34 172461.53 148240 120 971
973 0 495728.72 172238.06 148280 166 972
974 0 495758.03 172142.55 148320 166 973
975 0 495763.8 172071.4 148360 166 974
976 0 495761.78 171962.34 148400 128 975
977 0 495734.66 171939.55 148440 128 976
978 0 495729.25 171941.53 148480 128 977
979 0 495717.25 171937.61 148520 128 978
980 0 495677.22 171812.84 148560 124 979
981 0 495660.28 171777.67 148640 124 980
982 0 495648.38 171771.33 148680 124 981
983 0 495669.03 171715.75 148720 124 982
984 0 495665.12 171671.44 148760 124 983
985 0 495596.75 171614.78 148800 122 984
986 0 495603.38 171600.11 148840 122 985
987 0 495569 171481.36 148880 122 986
988 0 495581.75 171425.88 148920 139 987
989 0 495581.6 171428.67 148960 139 988
990 0 495571.47 171414.36 149000 139 989
991 0 495615.7 171347.89 149040 139 990
992 0 495568.9 171233.77 149080 128 991
993 0 495495.84 171041.05 149120 128 992
994 0 495401.8 170877.42 149160 124 993
995 0 495392.4 170570.31 149200 139 994
996 0 495387.28 170503.78 149240 186 995
997 0 495395.06 170441.53 149280 186 996
998 0 495390.4 170386.03 149320 186 997
999 0 495393.4 170308.56 149360 186 998
1000 0 495393.22 170248.52 149400 186 999
1001 0 495388.47 170248.28 149440 186 1000
1002 0 495374.53 170248.98 149480 140 1001
1003 0 495374.53 170239.89 149520 140 1002
1004 0 495367.34 170256.62 149560 140 1003
1005 0 495390.88 170355.45 149600 140 1004
1006 0 495410.16 170431.73 149640 140 1005
1007 0 495436.06 170511.72 149680 136 1006
1008 0 495441 170441.27 149720 140 1007
1009 0 495446.06 170493.3 149760 136 1008
1010 0 495460.12 170536.3 149800 136 1009
1011 0 495487.47 170600.06 149840 136 1010
1012 0 495507 170691.2 149880 150 1011
1013 0 495516.3 170772.61 149920 150 1012
1014 0 495571.12 170792.83 149960 150 1013
1015 0 495551.25 170770.2 150000 150 1014
1016 0 495520.1 170889.45 150040 150 1015
1017 0 495548.9 170648.3 150080 150 1016
1018 0 495565.38 170666.67 150120 150 1017
1019 0 495567.62 170667.58 150160 124 1018
1020 0 495610.3 170642.64 150200 124 1019
1021 0 495566.66 170522.28 150240 124 1020
1022 0 495568.5 170363.69 150280 91 1021
1023 0 495577.62 170303.53 150320 91 1022
1024 0 495576.75 170130.66 150360 120 1023
1025 0 495462.28 169944.95 150400 120 1024
1026 0 495424.2 169737.12 150440 120 1025
1027 0 495387.94 169580.06 150480 120 1026
1028 0 495392.34 169237.62 150520 80 1027
1029 0 495380.6 169142.8 150560 120 1028
1030 0 495296.22 168840.7 150600 120 1029
1031 0 495292.66 168787.4 150640 120 1030
1032 0 495037.9 168104.19 150680 139 1031
1033 0 495039.16 168039.33 150720 139 1032
1034 0 495035.2 168019.98 150760 139 1033
1035 0 495008.6 167946.95 150800 139 1034
1036 0 495064.94 167778.05 150840 166 1035
1037 0 494984.8 167660.23 150880 150 1036
1038 0 494975.84 167643.77 150920 150 1037
1039 0 494981.97 167634.08 150960 150 1038
1040 0 494936.28 167529.27 151000 150 1039
1041 0 494932.62 167487.73 151040 150 1040
1042 0 494920.28 167375.42 151080 178 1041
1043 0 494901.53 167367.12 151120 178 1042
1044 0 494895.9 167369.81 151160 178 1043
1045 0 494911.22 167319.58 151200 178 1044
1046 0 494918.2 167264.92 151240 202 1045
1047 0 494976.44 167175.16 151280 202 1046
1048 0 494998.38 166962.02 151320 178 1047
1049 0 494936.1 166871.75 151360 178 1048
1050 0 494880.5 166828.38 151400 160 1049
1051 0 494885.34 166756.8 151440 160 1050
1052 0 494921.3 166245.12 151440 120 1051
1053 0 494762.03 165974.67 151440 137 1052
1054 0 494748.6 165955.6 151480 137 1053
1055 0 494682.16 165780.83 151520 150 1054
1056 0 494591.62 165740.12 151560 150 1055
1057 0 494637.3 165683.95 151600 150 1056
1058 0 494596.66 165696.11 151640 150 1057
1059 0 494562.06 165593.5 151680 150 1058
1060 0 494589.1 165548.7 151720 153 1059
1061 0 494551.72 165488.77 151760 153 1060
1062 0 494541.4 165479.25 151800 153 1061
1063 0 494517.22 165410.05 151840 153 1062
1064 0 494437.66 165320.55 151880 128 1063
1065 0 494402.94 165179.78 151920 128 1064
1066 0 494406.6 165223.73 151960 128 1065
1067 0 494403.34 165200.53 152000 128 1066
1068 0 494441.56 164959.81 152040 157 1067
1069 0 494438.16 164891.36 152080 157 1068
1070 0 494435.2 164846.5 152120 164 1069
1071 0 494431.8 164880.73 152160 164 1070
1072 0 494385.9 164907.11 152200 164 1071
1073 0 494365.78 164830.77 152240 164 1072
1074 0 494273 164668.77 152280 160 1073
1075 0 494271.78 164673.3 152320 160 1074
1076 0 494264.56 164692.11 152360 160 1075
1077 0 494275.03 164643.8 152400 160 1076
1078 0 494278.2 164680.72 152440 160 1077
1079 0 494264.62 164679.98 152480 160 1078
1080 0 494129.62 164588.11 152520 128 1079
1081 0 494051.56 164481.53 152560 128 1080
1082 0 493943.03 164153.94 152600 154 1081
1083 0 493942.94 164119.88 152640 154 1082
1084 0 493808.5 163640.3 152680 120 1083
1085 0 493818.16 163669.22 152720 120 1084
1086 0 493853.88 163546.55 152760 120 1085
1087 0 493749.16 163469.89 152800 128 1086
1088 0 493783.88 163345.45 152840 128 1087
1089 0 493788.47 163403.28 152880 128 1088
1090 0 493685.6 163306.28 152920 128 1089
1091 0 493662.38 163279.92 152960 128 1090
1092 0 493627.62 163137.2 153000 128 1091
1093 0 493621.53 163043.83 153040 128 1092
1094 0 493614.22 162936.06 153080 128 1093
1095 0 493490.38 162768.06 153120 131 1094
1096 0 493477.7 162823.81 153160 131 1095
1097 0 493291.94 162364.3 153200 122 1096
1098 0 493316.6 162332.39 153240 122 1097
1099 0 493328.2 162302.72 153280 137 1098
1100 0 493327.62 162258.44 153320 137 1099
1101 0 493339.1 162203.84 153360 137 1100
1102 0 493343.72 162222.9 153400 137 1101
1103 0 493309.72 162099.64 153440 154 1102
1104 0 493290.34 161829.53 153480 148 1103
1105 0 493286.84 161774.03 153520 148 1104
1106 0 493254.03 161751.92 153560 148 1105
1107 0 493235.25 161646.47 153600 148 1106
1108 0 493126.1 161590.1 153640 139 1107
1109 0 493107.2 161431.14 153680 139 1108
1110 0 493050.53 161338.19 153720 136 1109
1111 0 493015.66 161218.58 153760 136 1110
1112 0 493015.1 161248.45 153800 136 1111
1113 0 493004.4 161269.22 153840 136 1112
1114 0 492995.38 161273.69 153880 136 1113
1115 0 492820.4 161005.97 153920 154 1114
1116 0 492790.7 161001.44 153960 154 1115
1117 0 492689.7 160870.2 154000 154 1116
1118 0 492644.75 160575.17 154040 185 1117
1119 0 492579.3 160077.28 154080 154 1118
1120 0 492601.06 159862.56 154120 120 1119
1121 0 492558.62 159980.17 154160 120 1120
1122 0 492557.44 159910.3 154200 120 1121
1123 0 492512.47 159818.42 154240 122 1122
1124 0 492397.8 159614.67 154280 124 1123
1125 0 492354.12 159522.5 154320 124 1124
1126 0 492227.8 159338.7 154360 186 1125
1127 0 492233.16 159357.17 154400 186 1126
1128 0 492132.2 159359.86 154440 186 1127
1129 0 492038 159275.05 154480 124 1128
1130 0 491969.4 159217.98 154520 124 1129
1131 0 491958.84 159246.62 154560 124 1130
1132 0 491930.66 159263.42 154600 124 1131
1133 0 491914.06 159117.56 154640 128 1132
1134 0 491840.66 159074.22 154680 128 1133
1135 0 491800.66 159075.8 154720 128 1134
1136 0 491767.12 158994.81 154760 122 1135
1137 0 491799.7 158896.53 154800 122 1136
1138 0 491786.25 158920.97 154840 122 1137
1139 0 491770.7 158971.11 154880 122 1138
1140 0 491757.56 158986.89 154920 122 1139
1141 0 491703.28 158909.67 154960 131 1140
1142 0 491693.2 158947.62 155000 131 1141
1143 0 491717.44 158896.67 155040 131 1142
1144 0 491702.8 158910.78 155080 131 1143
1145 0 491643.34 158890.42 155120 131 1144
1146 0 491632.78 158920.28 155160 131 1145
1147 0 491628.5 158936.12 155200 131 1146
1148 0 491613.78 158950.03 155240 131 1147
1149 0 491633.75 158953.2 155280 131 1148
1150 0 491628.44 158968.08 155320 131 1149
1151 0 491606.34 158997.17 155360 131 1150
1152 0 491375.97 158590.19 155400 107 1151
1153 0 491276.03 158423.23 155440 107 1152
1154 0 491200.8 158302.06 155480 75 1153
1155 0 491187.97 158298.9 155520 75 1154
1156 0 491064.47 157969.42 155560 81 1155
1157 0 491045.28 157979.69 155600 81 1156
1158 0 491037.4 158000.62 155640 107 1157
1159 0 491088.28 158100.14 155680 81 1158
1160 0 491026.62 157865.31 155680 107 1159
1161 0 490985.94 157664.7 155680 101 1160
1162 0 490882.6 157571.42 155720 101 1161
1163 0 490883.16 157453.61 155760 101 1162
1164 0 490832.62 157400.22 155800 137 1163
1165 0 490806.97 157407.36 155840 137 1164
1166 0 490742.9 157353.08 155880 137 1165
1167 0 490737.5 157363.33 155920 137 1166
1168 0 490714.2 157358.27 155960 137 1167
1169 0 490687.3 157287.31 156000 122 1168
1170 0 490681.78 157213.97 156040 122 1169
1171 0 490662.4 157138.48 156080 122 1170
1172 0 490660.84 157104.38 156120 120 1171
1173 0 490647.03 157022.28 156160 120 1172
1174 0 490578.75 156929.9 156200 120 1173
1175 0 490533.5 156930.84 156240 136 1174
1176 0 490504.3 156898.98 156280 136 1175
1177 0 490408.3 156805.98 156320 136 1176
1178 0 490397.2 156820.7 156360 136 1177
1179 0 490357.88 156793.25 156400 115 1178
1180 0 490283.5 156743.12 156440 115 1179
1181 0 490241.03 156639.7 156480 115 1180
1182 0 490186.5 156665.27 156520 115 1181
1183 0 490123.22 156622.22 156560 120 1182
1184 0 490103.03 156608.7 156600 120 1183
1185 0 490073.3 156585.05 156640 120 1184
1186 0 490055.34 156519.56 156680 120 1185
1187 0 490031.3 156496.17 156720 120 1186
1188 0 490005.78 156453.36 156760 115 1187
1189 0 489984.6 156420.52 156800 115 1188
1190 0 489956.34 156368.36 156840 115 1189
1191 0 489936.06 156334.17 156880 115 1190
1192 0 489862.7 156280.11 156920 90 1191
1193 0 489841.06 156307.5 156960 90 1192
1194 0 489825.03 156171.58 157000 90 1193
1195 0 489745.16 156179.86 157040 90 1194
1196 0 489707.28 156106.27 157080 124 1195
1197 0 489671.97 155999.92 157120 124 1196
1198 0 489622.4 155922.25 157160 124 1197
1199 0 489592.22 155926.89 157200 115 1198
1200 0 489592 155931.75 157240 115 1199
1201 0 489577.3 155833.45 157280 115 1200
1202 0 489507.66 155752.44 157320 115 1201
1203 0 489471.25 155704.31 157360 108 1202
1204 0 489393 155645.42 157400 108 1203
1205 0 489306.22 155533.55 157440 140 1204
1206 0 489319.12 155520.36 157480 140 1205
1207 0 489209.5 155434.06 157520 140 1206
1208 0 489138.62 155308.78 157560 122 1207
1209 0 488922.66 155095.47 157600 115 1208
1210 0 488862.7 155067.25 157640 115 1209
1211 0 488848.8 154916.86 157680 124 1210
1212 0 488819.34 154961.08 157720 124 1211
1213 0 488810.6 154892.25 157760 124 1212
1214 0 488810.7 154819.39 157800 124 1213
1215 0 488778.34 154796.58 157840 124 1214
1216 0 488771 154840.1 157880 124 1215
1217 0 488685.8 154665.61 157920 91 1216
1218 0 488609.3 154545.98 157960 102 1217
1219 0 488560.38 154481 158000 102 1218
1220 0 488537.47 154445.33 158040 102 1219
1221 0 488484.47 154487.83 158080 102 1220
1222 0 488326.6 154283.3 158120 102 1221
1223 0 488303.78 154314.94 158160 102 1222
1224 0 488234 154317.58 158200 102 1223
1225 0 488175.8 154248.31 158240 139 1224
1226 0 488165.1 154269.4 158280 139 1225
1227 0 488124.06 154281.1 158320 139 1226
1228 0 488113 154272.77 158360 139 1227
1229 0 488105.47 154281.94 158400 139 1228
1230 0 488014.22 154220.75 158440 139 1229
1231 0 487946.3 154133.16 158480 122 1230
1232 0 487922.75 154057.05 158520 122 1231
1233 0 487825.47 153985 158560 137 1232
1234 0 487806.16 153984.06 158600 137 1233
1235 0 487803.62 153956.47 158640 137 1234
1236 0 487725.12 153977.89 158680 137 1235
1237 0 487672.8 153969.39 158720 137 1236
1238 0 487637.2 153908.9 158760 156 1237
1239 0 487602.4 153896.69 158800 156 1238
1240 0 487503.75 153767.75 158840 156 1239
1241 0 487455.6 153651.02 158880 128 1240
1242 0 487413.4 153624.75 158920 128 1241
1243 0 487315.6 153559.78 158960 128 1242
1244 0 487286.8 153500.42 159000 160 1243
1245 0 487199.1 153462.02 159040 160 1244
1246 0 487127.88 153459.36 159080 160 1245
1247 0 487043.97 153347.83 159120 140 1246
1248 0 487040.7 153253.4 159160 140 1247
1249 0 487004.94 153207.27 159200 140 1248
1250 0 486932.38 153063.95 159240 128 1249
1251 0 486900.94 153046.72 159280 128 1250
1252 0 486861.66 153056.05 159320 128 1251
1253 0 486841.7 152970.61 159360 128 1252
1254 0 486764.6 152834.64 159400 128 1253
1255 0 486737.72 152831.66 159440 128 1254
1256 0 486713.56 152811.61 159480 128 1255
1257 0 486669.4 152782.02 159520 128 1256
1258 0 486638.56 152741.28 159560 91 1257
1259 0 486591.38 152713.14 159600 91 1258
1260 0 486550.06 152612.47 159640 91 1259
1261 0 486537.78 152565.48 159680 86 1260
1262 0 486520.56 152604.66 159720 86 1261
1263 0 486481.3 152533.92 159760 86 1262
1264 0 486396.6 152400.95 159800 120 1263
1265 0 486379.03 152338.86 159840 120 1264
1266 0 486332.5 152295.72 159880 120 1265
1267 0 486254.5 152193.1 159920 154 1266
1268 0 486196.12 152194.81 159960 154 1267
1269 0 486139.5 152070.7 160000 154 1268
1270 0 486031.47 152190.02 160040 154 1269
1271 0 486034.78 151889.61 160080 150 1270
1272 0 485987.97 151923.67 160120 150 1271
1273 0 485833.06 151703.05 160160 150 1272
1274 0 485770.3 151699.05 160200 150 1273
1275 0 485714.62 151681.48 160240 102 1274
1276 0 485582.9 151662.81 160280 102 1275
1277 0 485424.94 151460.69 160320 128 1276
1278 0 485334.72 151368.27 160360 128 1277
1279 0 485251.16 151323.64 160400 124 1278
1280 0 485157.44 151261.56 160440 124 1279
1281 0 485064.1 151149.55 160480 124 1280
1282 0 484902.25 151040.8 160520 102 1281
1283 0 484786.06 150950.7 160560 102 1282
1284 0 484579.5 150891.56 160600 107 1283
1285 0 484533.22 150799.42 160640 107 1284
1286 0 484489.38 150835.48 160680 107 1285
1287 0 484372.62 150621.78 160720 80 1286
1288 0 484330.34 150584.08 160760 80 1287
1289 0 484146.06 150555.64 160800 107 1288
1290 0 484134.62 150404.22 160840 107 1289
1291 0 484088.1 150216.77 160880 124 1290
1292 0 484030.16 150119.52 160920 124 1291
1293 0 484038.1 150071.22 160960 136 1292
1294 0 483895.62 149966.05 161000 136 1293
1295 0 483801.16 149951 161040 139 1294
1296 0 483797.84 149923.08 161080 139 1295
1297 0 483741.84 149750.4 161120 139 1296
1298 0 483719.12 149795.67 161160 139 1297
1299 0 483660.28 149697.6 161200 124 1298
1300 0 483594.75 149713.06 161240 124 1299
1301 0 483560.72 149561.16 161280 124 1300
1302 0 483485.75 149583.58 161320 75 1301
1303 0 483480.44 149442.06 161360 75 1302
1304 0 483451.94 149417.66 161400 75 1303
1305 0 483400.5 149349.9 161440 75 1304
1306 0 483369.28 149401.62 161480 40 1305
1307 0 483366.4 149185.19 161520 40 1306
1308 0 483323.94 149240.77 161560 40 1307
1309 0 483308.28 149146.6 161600 40 1308
1310 0 483254.3 149089.27 161640 81 1309
1311 0 483203.53 149085 161680 81 1310
1312 0 483171.06 148950.17 161720 80 1311
1313 0 483130.44 148973.42 161760 80 1312
1314 0 483124.12 148947.1 161800 80 1313
1315 0 483076.1 148938.05 161840 80 1314
1316 0 483030.8 148998 161880 80 1315
1317 0 483003 149060.31 161920 80 1316
1318 0 482958.75 149110.12 161960 80 1317
1319 0 482947.38 148906.56 162000 102 1318
1320 0 482891.38 148949.38 162040 102 1319
1321 0 482825 148791.97 162080 124 1320
1322 0 482720.25 148635.17 162120 124 1321
1323 0 482601.06 148592.56 162160 86 1322
1324 0 482533.72 148569.23 162200 86 1323
1325 0 482523.22 148287.17 162240 124 1324
1326 0 482413.78 148334.27 162280 124 1325
1327 0 482328.94 148156.95 162320 120 1326
1328 0 482317.5 148169.84 162360 120 1327
1329 0 482283.94 148163.19 162400 120 1328
1330 0 482319.84 148095.39 162440 120 1329
1331 0 482319.28 147996.03 162480 120 1330
1332 0 482271.06 148009.9 162520 124 1331
1333 0 482213.8 147937.42 162560 124 1332
1334 0 482096.97 147897.73 162600 124 1333
1335 0 482072.7 147837.94 162640 115 1334
1336 0 481922.34 147778.78 162680 115 1335
1337 0 481901.7 147761.86 162720 115 1336
1338 0 481832.6 147778.06 162760 102 1337
1339 0 481742.8 147762.06 162800 102 1338
1340 0 481678.97 147801.05 162840 102 1339
1341 0 481608.84 147803.83 162880 137 1340
1342 0 481590.2 147766.34 162920 137 1341
1343 0 481573.72 147703.86 162960 137 1342
1344 0 481527.2 147693.95 163000 137 1343
1345 0 481441.88 147693.33 163040 131 1344
1346 0 481387.72 147692.67 163080 131 1345
1347 0 481390.3 147673.66 163120 131 1346
1348 0 481305.75 147635.16 163160 131 1347
1349 0 481218.06 147628.36 163200 101 1348
1350 0 481216.44 147519.42 163240 101 1349
1351 0 481048.28 147536.53 163280 101 1350
1352 0 480985.6 147450.36 163320 122 1351
1353 0 480842.44 147293.42 163360 122 1352
1354 0 480789.94 147304.42 163400 124 1353
1355 0 480669.4 147119.27 163440 124 1354
1356 0 480664.84 147036.28 163480 122 1355
1357 0 480608.28 146958.62 163520 122 1356
1358 0 480526.38 146903.94 163560 122 1357
1359 0 480479.75 146917.16 163600 122 1358
1360 0 480464.06 146894.61 163640 150 1359
1361 0 480401.1 146830.73 163680 150 1360
1362 0 480297.25 146741.72 163760 150 1361
1363 0 480196.12 146708.16 163800 120 1362
1364 0 480143.4 146668.45 163840 120 1363
1365 0 480097.25 146487.11 163880 124 1364
1366 0 480034.06 146442.89 163920 124 1365
1367 0 479939.88 146396.53 163960 124 1366
1368 0 479867.03 146278.17 164000 136 1367
1369 0 479834.97 146191.6 164040 136 1368
1370 0 479760.28 146070.4 164080 140 1369
1371 0 479667.53 145929.66 164120 140 1370
1372 0 479496.22 145870.55 164160 139 1371
1373 0 479310.16 145613 164200 124 1372
1374 0 479072.22 145547.52 164240 136 1373
1375 0 478850.44 145378.17 164280 128 1374
1376 0 478707.94 145141.86 164320 139 1375
1377 0 478662.97 145202.69 164360 139 1376
1378 0 478633.06 145123.19 164400 139 1377
1379 0 478521.38 145074.53 164440 139 1378
1380 0 478295.03 144910.4 164480 154 1379
1381 0 478198.6 144893.78 164520 154 1380
1382 0 478065.34 144786.58 164560 115 1381
1383 0 477941.7 144618.67 164600 120 1382
1384 0 477880.2 144667.92 164640 120 1383
1385 0 477726.66 144523.62 164680 157 1384
1386 0 477657.8 144501.02 164720 157 1385
1387 0 477644.97 144413.4 164760 157 1386
1388 0 477595.28 144342.5 164800 157 1387
1389 0 477535.2 144309.64 164840 124 1388
1390 0 477458.72 144233.14 164880 124 1389
1391 0 477414.75 144194.89 164920 124 1390
1392 0 477339.03 144131.08 164960 -1 1391
1393 0 477273.47 144015.89 165000 -1 1392
1394 0 477222.2 144065.64 165040 -1 1393
1395 0 477156.34 143921.5 165080 -1 1394
1396 0 477085.47 143875.98 165120 -1 1395
1397 0 476836.34 143687.58 165160 -1 1396
1398 0 476698.75 143542.94 165200 -1 1397
1399 0 476551.72 143459.27 165240 -1 1398
1400 0 476399.84 143339.06 165280 -1 1399
1401 0 476324.44 143311.64 165320 -1 1400
1402 0 476271.97 143199.88 165360 -1 1401
1403 0 476220.72 143164.1 165400 -1 1402
1404 0 476131.8 143145.86 165440 -1 1403
1405 0 476028.3 143003.28 165480 -1 1404
1406 0 475965.22 143059.78 165520 -1 1405
1407 0 475905.4 142935.88 165560 -1 1406
1408 0 475859.94 142896.84 165600 -1 1407
1409 0 475749.9 142783.53 165640 -1 1408
1410 0 475683.4 142853.77 165680 -1 1409
1411 0 475614.3 142697.28 165720 -1 1410
1412 0 475561.44 142625.81 165760 -1 1411
1413 0 475481.62 142590.48 165800 -1 1412
1414 0 475371.8 142512.61 165840 -1 1413
1415 0 475200 142421.19 165880 -1 1414
1416 0 475200.53 142294.19 165920 -1 1415
1417 0 475092.6 142286.39 165960 107 1416
1418 0 474968.22 142134.44 166000 102 1417
1419 0 474877.22 142163.12 166040 102 1418
1420 0 474799.7 142070.38 166080 128 1419
1421 0 474725.97 141971.34 166120 128 1420
1422 0 474632.7 141919.81 166160 139 1421
1423 0 474539.5 141869.05 166200 139 1422
1424 0 474491 141749.4 166240 139 1423
1425 0 474309.66 141639.67 166280 128 1424
1426 0 474046.3 141262.86 166320 128 1425
1427 0 473954.88 141288.94 166360 128 1426
1428 0 473849.28 141240.31 166400 122 1427
1429 0 473764.03 141139 166440 122 1428
1430 0 473724.9 141158.52 166480 122 1429
1431 0 473625.72 141007.48 166520 120 1430
1432 0 473575.56 140956.94 166560 120 1431
1433 0 473505.03 140957.17 166600 120 1432
1434 0 473404.72 140859.06 166640 131 1433
1435 0 473271.88 140779.84 166680 139 1434
1436 0 473232.62 140709.56 166720 139 1435
1437 0 473138.4 140678.84 166760 139 1436
1438 0 473069.66 140616.72 166800 154 1437
1439 0 472985.97 140538.64 166840 154 1438
1440 0 472907.34 140501.9 166880 -1 1439
1441 0 472819.78 140340.97 166920 160 1440
1442 0 472731.56 140348.89 166960 160 1441
1443 0 472665.62 140319.64 167000 148 1442
1444 0 472563.78 140259.52 167040 148 1443
1445 0 472408.2 140190.98 167080 148 1444
1446 0 472248.47 139989.16 167120 124 1445
1447 0 472081.12 139936.61 167160 108 1446
1448 0 472030.06 140005.08 167200 108 1447
1449 0 471922.78 139878.44 167240 150 1448
1450 0 471959.16 139851.3 167280 150 1449
1451 0 471917.47 139813.3 167320 150 1450
1452 0 471827.75 139745.16 167360 150 1451
1453 0 471749 139597.9 167400 166 1452
1454 0 471660.97 139616.86 167440 166 1453
1455 0 471567.38 139551.88 167480 166 1454
1456 0 471499.97 139498.34 167520 -1 1455
1457 0 471453.66 139555.17 167560 115 1456
1458 0 471416.2 139587.03 167600 115 1457
1459 0 471101.2 139417.16 167640 120 1458
1460 0 470896.44 139168.38 167720 107 1459
1461 0 470720.62 138977.5 167760 122 1460
1462 0 470627.9 138999.42 167800 122 1461
1463 0 470508.97 138729.98 167840 136 1462
1464 0 470471.9 138738.3 167880 136 1463
1465 0 470390.38 138587.62 167920 136 1464
1466 0 470331.97 138577.08 167960 136 1465
1467 0 470246.16 138347.78 168000 176 1466
1468 0 470240.94 138314.58 168040 176 1467
1469 0 470176.2 138196.66 168080 176 1468
1470 0 470110.7 138195.42 168120 176 1469
1471 0 470072.47 137996.39 168160 101 1470
1472 0 470016.25 137930.97 168200 101 1471
1473 0 469967.03 137896.69 168240 101 1472
1474 0 469912.62 137814.95 168280 90 1473
1475 0 469863.44 137868.2 168320 90 1474
1476 0 469835.66 137882.94 168360 90 1475
1477 0 469789.25 137942.89 168400 90 1476
1478 0 469663.8 137683.95 168440 137 1477
1479 0 469622.4 137739.36 168480 137 1478
1480 0 469548.66 137808.39 168520 137 1479
1481 0 469478.4 137675.12 168560 197 1480
1482 0 469449.2 137612.67 168600 197 1481
1483 0 469401.34 137683.55 168640 197 1482
1484 0 469367.53 137412.73 168680 178 1483
1485 0 469323.75 137426.94 168720 178 1484
1486 0 469297.2 137351.39 168760 148 1485
1487 0 469208.88 137298.33 168800 148 1486
1488 0 469163.56 137348.22 168840 148 1487
1489 0 469069.3 137155.45 168880 178 1488
1490 0 468540.4 136897.16 168880 163 1489
1491 0 468209.66 136623.19 168880 172 1490
1492 0 468117.16 136606.94 168920 172 1491
1493 0 467961.62 136496.08 168960 172 1492
1494 0 467915.97 136537.25 169000 172 1493
1495 0 467483.25 136111.78 169000 160 1494
1496 0 467237.47 135945.6 169040 160 1495
1497 0 467189.53 135942.69 169080 160 1496
1498 0 467113.34 135914.48 169120 160 1497
1499 0 467032.3 135828.47 169160 139 1498
1500 0 467000.3 135818.3 169200 139 1499
1501 0 466711.8 135669.9 169240 122 1500
1502 0 466601.66 135620.42 169280 134 1501
1503 0 466538.6 135509.94 169320 134 1502
1504 0 466510.78 135535.52 169360 134 1503
1505 0 466401.47 135402.58 169400 137 1504
1506 0 466343.16 135387.44 169440 137 1505
1507 0 466299.06 135348.42 169480 137 1506
1508 0 466256.84 135361.98 169520 107 1507
1509 0 466234.34 135320.22 169560 107 1508
1510 0 466171.53 135320.27 169600 107 1509
1511 0 465869.12 135154.67 169640 108 1510
1512 0 465829.62 135191.45 169680 108 1511
1513 0 465700.22 135125.64 169720 108 1512
1514 0 465555.2 135054.27 169760 108 1513
1515 0 465456.62 135052.3 169800 104 1514
1516 0 465400.84 135056.16 169840 104 1515
1517 0 465374.56 135062.25 169880 104 1516
1518 0 465337.47 135077.75 169920 153 1517
1519 0 465303.28 135086.5 169960 153 1518
1520 0 465269.88 135132.2 170000 153 1519
1521 0 465113.75 135094.45 170040 168 1520
1522 0 465054.75 135112.9 170080 168 1521
1523 0 464993.44 135047.39 170120 168 1522
1524 0 464926.44 135118.67 170160 168 1523
1525 0 464879.88 135068.19 170200 153 1524
1526 0 464625.6 134951.97 170240 153 1525
1527 0 464616.6 134873.3 170280 153 1526
1528 0 464554.75 134934.14 170320 140 1527
1529 0 464482.38 134860.55 170360 140 1528
1530 0 464382.5 134867.11 170400 140 1529
1531 0 464282.34 134796.45 170440 141 1530
1532 0 464244.22 134860.3 170480 141 1531
1533 0 463980.7 134726.66 170520 164 1532
1534 0 463952.94 134786.55 170560 164 1533
1535 0 464001.6 134818.83 170600 164 1534
1536 0 463912.3 134632.4 170640 164 1535
1537 0 463799.44 134729.39 170680 164 1536
1538 0 463723.22 134680.12 170720 172 1537
1539 0 463526.34 134581.11 170760 206 1538
1540 0 463490.38 134647.53 170800 206 1539
1541 0 463370.38 134635.28 170840 206 1540
1542 0 463258.56 134514.83 170880 204 1541
1543 0 463165.06 134584.42 170920 204 1542
1544 0 463039.06 134536.61 170960 204 1543
1545 0 462953.06 134429.47 171000 163 1544
1546 0 462834.38 134409.84 171040 163 1545
1547 0 462774.38 134493.02 171080 -1 1546
1548 0 462693.9 134410.33 171120 148 1547
1549 0 462619.62 134433.92 171160 115 1548
1550 0 462419 134440.31 171200 115 1549
1551 0 462218.72 134355.23 171240 120 1550
1552 0 461919.34 134228.28 171280 91 1551
1553 0 461881.53 134287.56 171320 91 1552
1554 0 461863.8 134276.73 171360 101 1553
1555 0 461804.47 134345.78 171400 101 1554
1556 0 461823 134317.81 171440 101 1555
1557 0 461801.75 134349.89 171480 101 1556
1558 0 461809.72 134339.56 171520 101 1557
1559 0 461745.66 134278.66 171560 101 1558
1560 0 461550.9 134086.17 171600 178 1559
1561 0 461316.44 134015.39 171640 178 1560
1562 0 461233.78 134087.02 171680 150 1561
1563 0 461021.94 134098.67 171720 -1 1562
1564 0 460510.34 133786.17 171760 124 1563
1565 0 460224.53 133762.34 171800 150 1564
1566 0 459954.53 133679.17 171840 150 1565
1567 0 459608.1 133502.34 171880 131 1566
1568 0 459532.8 133489.88 171920 131 1567
1569 0 459377.5 133400.34 171960 134 1568
1570 0 459205.66 133272.27 172000 163 1569
1571 0 459111.66 133282.58 172040 163 1570
1572 0 458950.1 133200.5 172080 154 1571
1573 0 458719.44 133154.39 172120 175 1572
1574 0 458573.5 133009.39 172160 140 1573
1575 0 458534.88 133040.81 172200 140 1574
1576 0 458394.38 132973.52 172240 131 1575
1577 0 458369.34 133036.11 172280 131 1576
1578 0 458111.22 132827.12 172320 175 1577
1579 0 458072.97 132861.23 172360 175 1578
1580 0 458013.25 132849.64 172400 175 1579
1581 0 457931.22 132850.7 172440 163 1580
1582 0 457845.12 132785.78 172480 163 1581
1583 0 457761.28 132666.89 172520 163 1582
1584 0 457554.28 132680.92 172560 160 1583
1585 0 457478.16 132644.5 172600 136 1584
1586 0 457437.22 132702.48 172640 136 1585
1587 0 457187.3 132588.95 172680 124 1586
1588 0 457166.56 132583.94 172720 124 1587
1589 0 457072.84 132569.73 172760 124 1588
1590 0 456914.66 132520.08 172800 160 1589
1591 0 456863.28 132438.38 172840 160 1590
1592 0 456739.62 132414.73 172880 153 1591
1593 0 456733.6 132418.44 172920 153 1592
1594 0 456499.66 132350.19 172960 102 1593
1595 0 456469.25 132327.84 173000 102 1594
1596 0 456284.84 132422.92 173040 102 1595
1597 0 456257.4 132472.31 173080 102 1596
1598 0 456224.2 132416.06 173120 139 1597
1599 0 456051.53 132344.16 173160 139 1598
1600 0 455910.1 132323.5 173200 120 1599
1601 0 455767.84 132327.4 173240 -1 1600
1602 0 455642.75 132365.48 173280 139 1601
1603 0 455612.62 132277.38 173320 139 1602
1604 0 455567.2 132335.23 173360 140 1603
1605 0 455524 132309.23 173400 -1 1604
1606 0 455469.12 132250.75 173440 140 1605
1607 0 455413.25 132263.17 173480 140 1606
1608 0 455228.94 132311.58 173520 80 1607
1609 0 454983.88 132258.77 173560 120 1608
1610 0 454756.2 132257.89 173600 128 1609
1611 0 454374.53 132148.3 173640 200 1610
1612 0 453383.5 131655.08 173640 120 1611
1613 0 453089.9 131467.38 173640 124 1612
1614 0 452804.94 131560.22 173640 124 1613
1615 0 452381.56 131367.77 173680 102 1614
1616 0 452246.78 131111.42 173720 160 1615
1617 0 452152.47 130893.46 173760 160 1616
1618 0 451932.78 130335.15 173760 183 1617
1619 0 451883.06 130330.11 173800 183 1618
1620 0 451765.78 129959.88 173840 217 1619
1621 0 451753.8 129801.14 173880 217 1620
1622 0 451560.66 129554.61 173920 200 1621
1623 0 451361.44 128977.234 173920 136 1622
1624 0 451397.66 129116.81 173960 136 1623
1625 0 451255.88 128797.14 174000 107 1624
1626 0 451091.97 129154.414 174040 136 1625
1627 0 451039.97 129120.3 174080 136 1626
1628 0 451005.7 129141.44 174160 135 1627
1629 0 450961.22 129227.695 174200 135 1628
1630 0 450851.8 129000.28 174240 164 1629
1631 0 450739.38 128800.125 174280 164 1630
1632 0 450492.47 128610.49 174320 254 1631
1633 0 450220.94 128699.72 174360 217 1632
1634 0 450167.22 128609.49 174400 217 1633
1635 0 450126.94 128688.77 174440 217 1634
1636 0 450088.78 128754.69 174480 217 1635
1637 0 450040.5 128834.6 174520 217 1636
1638 0 450053.66 128744.53 174560 217 1637
1639 0 450016.8 128745.63 174600 217 1638
1640 0 449978.47 128693.16 174640 245 1639
1641 0 449918.9 128730.445 174680 245 1640
1642 0 449877.53 128748.03 174720 245 1641
1643 0 449789.03 128620.98 174760 245 1642
1644 0 449572.4 128688.01 174800 227 1643
1645 0 449346.6 128519.37 174840 208 1644
1646 0 449302.72 128557.35 174880 208 1645
1647 0 449118.44 128416.4 174920 256 1646
1648 0 448968.94 128451.2 174960 256 1647
1649 0 448938.3 128380.266 175000 256 1648
1650 0 448905.47 128316.16 175040 256 1649
1651 0 448865.3 128282.05 175080 256 1650
1652 0 448837.06 128162.6 175120 237 1651
1653 0 448794.78 128139.34 175160 237 1652
1654 0 448634.3 128186.016 175200 237 1653
1655 0 448639.22 128146.9 175240 237 1654
1656 0 448646.03 128177.37 175280 237 1655
1657 0 448554.22 128107.734 175320 157 1656
1658 0 448645.2 127744.38 175360 102 1657
1659 0 448264 127347.02 175360 -1 1658
1660 0 447321.62 127696.21 175360 -1 1659
1661 0 447295.47 127910.375 175320 -1 1660
1662 0 447299.4 127990.59 175280 -1 1661
1663 0 447430.7 128019.95 175240 -1 1662
1664 0 447810.38 127835.97 175400 -1 1659
1665 0 447828.84 127788.56 175440 -1 1664
1666 0 447737.84 127893.445 175480 -1 1665
1667 0 447746.75 127865.75 175520 -1 1666
1668 0 447522.88 127904.125 175560 -1 1667
1669 0 447361.7 127854.8 175600 -1 1668
1670 0 447354.03 127812.21 175640 -1 1669
1671 0 447122.78 127836.65 175680 -1 1670
1672 0 446748.5 127931.03 175720 -1 1671
1673 0 446724.06 127820.195 175760 178 1672
1674 0 446606.97 127907.02 175800 178 1673
1675 0 446768.53 127907.555 175840 178 1674
1676 0 446731.6 127977.95 175880 -1 1675
1677 0 446700.53 128049.55 175920 -1 1676
1678 0 446538.94 127985.375 175960 -1 1677
1679 0 446444.62 127992.56 176000 178 1678
1680 0 446185.75 128006.66 176040 -1 1679
1681 0 446097.25 128052.9 176080 -1 1680
1682 0 445909.44 128076.62 176120 -1 1681
1683 0 445692.47 128053.22 176160 297 1682
1684 0 445557 128075.96 176200 297 1683
1685 0 445391.88 128001.625 176240 266 1684
1686 0 445365.44 128055.91 176280 266 1685
1687 0 445325.03 128112.66 176320 266 1686
1688 0 445275.1 128026.78 176360 266 1687
1689 0 445178.7 128145.266 176400 232 1688
1690 0 445139.62 128219.84 176440 232 1689
1691 0 444743.1 128211.74 176480 226 1690
1692 0 444652.75 128320.82 176520 219 1691
1693 0 444485.97 128343.766 176560 219 1692
1694 0 444405.72 128343.28 176600 202 1693
1695 0 444312.1 128409.65 176640 202 1694
1696 0 443543.12 128837.26 176680 91 1695
1697 0 443172.72 128758.555 176720 160 1696
1698 0 443159.94 128722.18 176760 160 1697
1699 0 443134.53 128751.664 176800 160 1698
1700 0 443122.62 128807.22 176840 160 1699
1701 0 443030.75 128865.16 176880 160 1700
1702 0 438980.62 130961.19 176880 175 1701
1703 0 438502.9 130970.266 176880 202 1702
1704 0 438373.03 130984.96 176920 137 1703
1705 0 438245.12 131000.41 176960 107 1704
1706 0 438162.1 131096.89 177000 107 1705
1707 0 438103.78 131058.766 177040 107 1706
1708 0 438069.6 131045.48 177080 107 1707
1709 0 438055.16 131136.61 177120 198 1708
1710 0 438038.6 131035.805 177160 198 1709
1711 0 437985.9 131105.25 177200 198 1710
1712 0 437839.94 130871 177240 198 1711
1713 0 437785.5 131128.06 177280 166 1712
1714 0 437761.34 131192.08 177320 166 1713
1715 0 437829.62 131027.28 177360 166 1714
1716 0 437783.8 131179.69 177400 166 1715
1717 0 437771.9 131078.62 177440 166 1716
1718 0 437742.2 131112.66 177480 166 1717
1719 0 437730.12 131104.47 177520 166 1718
1720 0 437611.72 130930.086 177560 137 1719
1721 0 436397.4 130982.64 177560 176 1720
1722 0 435951.6 131141.38 177600 166 1721
1723 0 435783.8 131059.58 177640 166 1722
1724 0 435630.9 131086.47 177680 166 1723
1725 0 435666.1 131026.51 177720 166 1724
1726 0 435662.7 130986.21 177760 166 1725
1727 0 435510.9 130965.875 177800 166 1726
1728 0 435445.5 131078.17 177840 166 1727
1729 0 434602.62 131180.2 177880 163 1728
1730 0 433655.44 131260.92 177880 104 1729
1731 0 433657.47 131338.23 177920 104 1730
1732 0 433574.94 131312.78 177960 128 1731
1733 0 433144.84 131281.33 178000 104 1732
1734 0 433161.47 131229.81 178040 104 1733
1735 0 432390.3 131340.89 178080 101 1734
1736 0 431999.7 131354.17 178120 108 1735
1737 0 430627.8 131700.11 178120 -1 1736
1738 0 430564.25 131695.25 178160 -1 1737
1739 0 430593.97 131806.75 178200 -1 1738
1740 0 430565.62 131726.55 178240 -1 1739
1741 0 430547.3 131751.44 178280 -1 1740
1742 0 430516.1 131745.03 178320 128 1741
1743 0 430545.12 131666.89 178360 128 1742
1744 0 430218.9 131798.1 178400 136 1743
1745 0 429941.72 131798.84 178440 124 1744
1746 0 429811.25 131853.52 178480 217 1745
1747 0 429531.97 131778.77 178520 217 1746
1748 0 429424.94 131705.1 178560 217 1747
1749 0 428873.66 131865.47 178600 104 1748
1750 0 428778.9 131960.83 178640 120 1749
1751 0 428716.56 132048.23 178680 120 1750
1752 0 428464.94 132019 178720 140 1751
1753 0 429035.53 131263.39 178720 60 1752
1754 0 428295.28 130885.664 178720 80 1753
1755 0 428187.94 130836.984 178760 80 1754
1756 0 428098.56 130739.23 178800 71 1755
1757 0 427993.38 130617.61 178840 71 1756
1758 0 427907.1 130514.18 178880 81 1757
1759 0 427840.62 130396.695 178920 81 1758
1760 0 427735.38 130232.39 179000 115 1759
1761 0 427682.5 130167.7 179040 115 1760
1762 0 427623.44 130112.555 179080 86 1761
1763 0 427550.34 129972.33 179120 86 1762
1764 0 427461.5 129847.41 179160 60 1763
1765 0 427381.03 129793.11 179200 60 1764
1766 0 427291 129744.66 179240 51 1765
1767 0 427262.47 129665.03 179280 51 1766
1768 0 427192.97 129605.05 179320 60 1767
1769 0 427160.22 129535.3 179360 60 1768
1770 0 427112.97 129497.25 179400 60 1769
1771 0 427088.62 129418.09 179440 60 1770
1772 0 427085.44 129386.695 179480 101 1771
1773 0 427057.88 129362.84 179520 101 1772
1774 0 427027.38 129344.76 179560 101 1773
1775 0 427024.78 129264.19 179600 101 1774
1776 0 426986.62 129211.9 179640 91 1775
1777 0 426943.25 129136.71 179680 91 1776
1778 0 426908.28 129085.74 179720 91 1777
1779 0 426876.7 129051.164 179760 91 1778
1780 0 426803 129041.49 179800 120 1779
1781 0 426770.47 129007.27 179840 120 1780
1782 0 426723.75 128955.49 179880 120 1781
1783 0 426685.53 128908.625 179920 120 1782
1784 0 426662.28 128857.27 179960 107 1783
1785 0 426628.78 128805.74 180000 107 1784
1786 0 426516.4 128740.35 180040 107 1785
1787 0 426448.97 128550.4 180080 80 1786
1788 0 426230.9 128484.4 180160 80 1787
1789 0 426162.8 128439.99 180200 80 1788
1790 0 426116.6 128287.97 180240 80 1789
1791 0 426072.84 128202.55 180280 -1 1790
1792 0 426022.56 128117.01 180320 -1 1791
1793 0 425992.5 128093.57 180360 -1 1792
1794 0 425954.25 128044.32 180400 -1 1793
1795 0 425920.38 128005.664 180440 -1 1794
1796 0 425886.2 127983.08 180480 -1 1795
1797 0 425855.84 127922.39 180520 -1 1796
1798 0 425804.5 127873.195 180560 -1 1797
1799 0 425755.3 127833.664 180600 -1 1798
1800 0 425736.1 127822.59 180640 -1 1799
1801 0 425707.66 127784.984 180680 -1 1800
1802 0 425674.66 127762.27 180720 -1 1801
1803 0 425588 127698.18 180760 -1 1802
1804 0 425522.78 127631.44 180800 -1 1803
1805 0 425437.5 127550.75 180840 -1 1804
1806 0 425383.1 127521.29 180880 -1 1805
1807 0 425334.97 127472.734 180920 -1 1806
1808 0 425281.75 127445.17 180960 -1 1807
1809 0 425244.75 127446.64 181000 -1 1808
1810 0 425217.28 127435.41 181040 -1 1809
1811 0 425185.25 127414.92 181080 -1 1810
1812 0 425138.03 127406.96 181120 -1 1811
1813 0 425090.72 127390.99 181160 45 1812
1814 0 425032.94 127367.97 181200 45 1813
1815 0 424860.16 127338.625 181240 45 1814
1816 0 424685.72 127284.87 181280 45 1815
1817 0 424620.06 127171.37 181320 64 1816
1818 0 424535.75 127063.24 181360 64 1817
1819 0 424439.7 126963.734 181400 51 1818
1820 0 424284.2 126820.18 181440 40 1819
1821 0 424112.6 126686.734 181480 40 1820
1822 0 424050.12 126609.2 181520 102 1821
1823 0 423987.16 126519.945 181560 102 1822
1824 0 423919.4 126507.3 181600 102 1823
1825 0 423888.56 126462.42 181640 108 1824
1826 0 423833.72 126462.76 181680 108 1825
1827 0 423797.97 126455.24 181720 108 1826
1828 0 423760.97 126429.1 181760 108 1827
1829 0 423756.6 126395.52 181800 120 1828
1830 0 423745.6 126358.57 181840 120 1829
1831 0 423594.25 126254.77 181880 120 1830
1832 0 423452.3 126142.06 181920 75 1831
1833 0 423236.28 126061.88 181960 71 1832
1834 0 422397.9 125979.56 181960 80 1833
1835 0 421359.2 125894.18 181960 64 1834
1836 0 420117.88 125650.695 181960 75 1835
1837 0 419902.75 125582.734 182000 51 1836
1838 0 419337.62 125639.266 182040 51 1837
1839 0 419377.12 125550.55 182160 51 1838
1840 0 419123.22 125494.375 182000 60 1838
1841 0 418912.44 125438.95 181960 64 1840
1842 0 418400.2 125363.67 181920 45 1841
1843 0 417613.9 125545.47 181880 128 1842
1844 0 416858.4 125153.33 181840 75 1843
1845 0 416672.12 125029.984 181760 75 1844
1846 0 416377.62 124882.67 181720 75 1845
1847 0 415893.44 124745.516 181680 51 1846
1848 0 415320.06 124731.09 181720 75 1847
1849 0 414962.38 124609.75 181760 75 1848
1850 0 414645.56 124612.33 181800 80 1849
1851 0 414398.8 124582.05 181920 91 1850
1852 0 414121.56 124569.92 181960 71 1851
1853 0 413984.7 124524.81 182040 51 1852
1854 0 413671.44 124451.42 182080 51 1853
1855 0 413216.94 124489.19 182120 -1 1854
1856 0 413082.88 124530.25 182160 -1 1855
1857 0 412920.38 124460.58 182200 -1 1856
1858 0 412695.5 124446.86 182240 -1 1857
1859 0 412540.5 124465.81 182320 -1 1858
1860 0 412107.2 124511.69 182400 -1 1859
1861 0 411717.44 124599.81 182440 -1 1860
1862 0 411369.38 124601.97 182480 -1 1861
1863 0 411016.25 124577.766 182440 -1 1862
1864 0 410768.12 124633.39 182480 -1 1863
1865 0 410243.44 124943.7 182520 -1 1864
1866 0 409917.56 125255.375 182480 -1 1865
1867 0 409318.66 125442.45 182520 -1 1866
1868 0 408859.34 125584.266 182600 -1 1867
1869 0 408529.25 125769.5 182560 -1 1868
1870 0 408339.56 125852.19 182520 -1 1869
1871 0 408286.9 125908.61 182480 -1 1870
1872 0 408196.22 126006.516 182440 -1 1871
1873 0 408113.56 126085.81 182400 -1 1872
1874 0 407958.88 126201.94 182360 -1 1873
1875 0 407694.62 126321.44 182320 -1 1874
1876 0 407718.62 126358.05 182240 -1 1875
1877 0 407773.8 126368.3 182200 -1 1876
1878 0 407825.75 126408.53 182120 -1 1877
1879 0 407828.7 126443.75 182080 -1 1878
1880 0 407909.3 126726.56 182040 -1 1879
1881 0 407979.72 126546.766 182000 -1 1880
1882 0 408045.38 126582.36 181960 -1 1881
1883 0 408111.44 126663.59 181880 -1 1882
1884 0 408372.34 126940.125 181840 -1 1883
1885 0 408580.56 127211.25 181800 -1 1884
1886 0 408618.2 127238.58 181600 -1 1885
1887 0 408652.22 127288.86 181440 -1 1886
1888 0 408894.3 127282.09 181240 -1 1887
1889 0 408978.84 127323.44 181160 -1 1888
1890 0 409084.8 127468.016 181040 -1 1889
1891 0 409105.2 127357.34 180920 -1 1890
1892 0 409101.88 127326.266 180800 -1 1891
1893 0 409152.38 127296.33 180600 -1 1892
1894 0 409144.2 127282.766 180480 -1 1893
1895 0 409153.25 127283.83 180440 -1 1894
1896 0 407349.38 126484.64 182360 -1 1875
1897 0 407252.78 126494.33 182440 -1 1896
1898 0 407040.88 126518.67 182520 75 1897
1899 0 406821.72 126498.72 182600 75 1898
1900 0 406730.6 126505.61 182640 75 1899
1901 0 406610.5 126496.08 182720 75 1900
1902 0 406432.25 126383.75 182800 80 1901
1903 0 406288.3 126438.5 182880 64 1902
1904 0 406182.25 126409.83 182960 64 1903
1905 0 406101.16 126404.016 183040 86 1904
1906 0 405992.66 126437.72 183120 86 1905
1907 0 405944.12 126473.91 183160 60 1906
1908 0 405887.2 126551.11 183200 60 1907
1909 0 405764.25 126562.39 183280 71 1908
1910 0 405688.25 126608.14 183360 71 1909
1911 0 405624 126681.83 183440 71 1910
1912 0 405515.38 126749.625 183520 60 1911
1913 0 405435.25 126839.625 183600 60 1912
1914 0 405398.56 126895.42 183640 51 1913
1915 0 405362.38 126935.95 183680 51 1914
1916 0 405303.8 127049.05 183760 51 1915
1917 0 405256.84 127101.41 183800 40 1916
1918 0 405200.94 127146.516 183840 40 1917
1919 0 405108.06 127184.22 183880 40 1918
1920 0 405063.4 127218.58 183920 51 1919
1921 0 405017.84 127277.45 183960 51 1920
1922 0 404981.38 127337.16 184000 51 1921
1923 0 404924.94 127424 184040 75 1922
1924 0 404871.38 127501.06 184080 75 1923
1925 0 404765.62 127590.86 184120 51 1924
1926 0 404722 127646.44 184160 51 1925
1927 0 404613.62 127699.03 184200 51 1926
1928 0 404514.8 127782.5 184240 40 1927
1929 0 404457.44 127894.86 184280 40 1928
1930 0 404432.56 127972.31 184320 51 1929
1931 0 404354.38 128110.3 184360 51 1930
1932 0 404307.8 128204.95 184400 75 1931
1933 0 404272.16 128287.97 184440 75 1932
1934 0 404209.7 128372.47 184480 75 1933
1935 0 404152.8 128476.66 184520 51 1934
1936 0 404057.16 128586.28 184560 51 1935
1937 0 404019.3 128670.41 184600 51 1936
1938 0 403996.62 128732.3 184640 51 1937
1939 0 403961.78 128784.2 184680 51 1938
1940 0 403911.75 128810.86 184720 51 1939
1941 0 403878.53 128861.016 184760 51 1940
1942 0 403835.75 128901.44 184800 51 1941
1943 0 403803.94 128972.41 184840 51 1942
1944 0 403774.12 129017.875 184880 51 1943
1945 0 403741 129037.39 184920 51 1944
1946 0 403715 129085.266 184960 51 1945
1947 0 403667.8 129122.42 185000 51 1946
1948 0 403618.88 129166.89 185040 51 1947
1949 0 403549.75 129224.91 185080 51 1948
1950 0 403486.97 129272.33 185120 51 1949
1951 0 403396.28 129348.61 185160 60 1950
1952 0 403348.62 129407.44 185200 60 1951
1953 0 403296.56 129469.47 185240 51 1952
1954 0 403172.62 129588.94 185280 51 1953
1955 0 403115.75 129691.17 185320 51 1954
1956 0 403084 129732.734 185360 51 1955
1957 0 402953.9 129832.83 185440 51 1956
1958 0 402882.84 129908.3 185480 51 1957
1959 0 402794.2 129962.42 185520 51 1958
1960 0 402725.8 130059.83 185560 75 1959
1961 0 402667.7 130118.734 185600 75 1960
1962 0 402612.22 130166.734 185640 75 1961
1963 0 402443.44 130325.86 185720 60 1962
1964 0 402331.5 130412.266 185760 71 1963
1965 0 402278.2 130486.484 185800 71 1964
1966 0 402263.88 130510.64 185840 71 1965
1967 0 402007.1 130663 185920 75 1966
1968 0 401899.84 130739.484 185960 75 1967
1969 0 401845.38 130798.55 186000 64 1968
1970 0 401727.5 130979.25 186080 64 1969
1971 0 401551.38 131198.36 186120 51 1970
1972 0 401504.34 131491.8 186160 51 1971
1973 0 401475.22 131611.58 186240 51 1972
1974 0 401460.9 131723.64 186280 51 1973
1975 0 401411.75 131851.45 186360 60 1974
1976 0 401333.5 131977.92 186440 60 1975
1977 0 401211.25 132028.88 186520 60 1976
1978 0 401139.28 132100.44 186600 -1 1977
1979 0 401054.47 132150.98 186680 -1 1978
1980 0 400998.38 132221.45 186720 -1 1979
1981 0 400946.78 132406.06 186760 -1 1980
1982 0 400891.38 132427.89 186800 -1 1981
1983 0 400845.7 132537.1 186880 -1 1982
1984 0 400791.12 132626.22 186920 -1 1983
1985 0 400737.72 132650.55 186960 -1 1984
1986 0 400664.03 132706.34 187040 -1 1985
1987 0 400603.62 132746.69 187120 -1 1986
1988 0 400547.62 132811.69 187160 -1 1987
1989 0 400451.2 132852.22 187240 -1 1988
1990 0 400390.8 132974.94 187320 -1 1989
1991 0 400287.62 133065.95 187400 -1 1990
1992 0 400176.56 133226.33 187480 -1 1991
1993 0 400044.44 133344.83 187600 -1 1992
1994 0 399989.22 133389.77 187640 -1 1993
1995 0 399828.2 133483.7 187760 -1 1994
1996 0 399692 133550 187800 -1 1995
1997 0 399555.88 133615.5 187840 -1 1996
1998 0 399419.88 133517.44 187960 -1 1997
1999 0 399331.06 133435.73 188120 -1 1998
2000 0 399298 133430.84 188200 -1 1999
2001 0 399295.94 133439.6 188320 -1 2000
2002 0 399257.44 133472.02 188360 -1 2001
2003 0 399209 133524.5 188480 -1 2002
2004 0 399193.03 133541.81 188520 -1 2003
2005 0 399100.44 133674.9 188680 -1 2004
2006 0 399151.75 133774.62 188760 -1 2005
2007 0 417826.25 125760.2 181560 186 1843
2008 0 417872.03 125795.81 181440 186 2007
2009 0 417997.53 125872.36 181320 160 2008
2010 0 418407.84 126017.39 181080 219 2009
2011 0 418403.25 126085.5 181040 219 2010
2012 0 418378.62 126160.25 180960 -1 2011
2013 0 418288.88 126298.08 180840 -1 2012
2014 0 428363.44 132159.73 178760 140 1752
2015 0 428054.2 132241 178800 115 2014
2016 0 428050.8 132302.97 178840 115 2015
2017 0 427902.8 132410.45 178880 60 2016
2018 0 427825.22 132350.33 178920 60 2017
2019 0 427517.6 132552.67 179000 80 2018
2020 0 427295.6 132765.9 179040 107 2019
2021 0 427177.28 132929.3 179080 139 2020
2022 0 427051.88 132854.58 179120 139 2021
2023 0 426966.7 132861.89 179160 139 2022
2024 0 426830.8 133042.69 179200 166 2023
2025 0 426657.88 133103.78 179240 157 2024
2026 0 426404.75 133207.9 179280 176 2025
2027 0 426159.22 133371.7 179320 122 2026
2028 0 425970.75 133587.78 179360 124 2027
2029 0 425958.3 133498.83 179400 124 2028
2030 0 425939.75 133546.27 179440 124 2029
2031 0 425834.88 133557.9 179480 124 2030
2032 0 425555.03 133698.86 179520 128 2031
2033 0 425095.8 133872.84 179560 140 2032
2034 0 424916.78 133903.81 179600 163 2033
2035 0 424927.12 133957.9 179640 163 2034
2036 0 424694 133955.92 179680 139 2035
2037 0 424609.5 133979.52 179720 139 2036
2038 0 424421.47 134032.14 179760 164 2037
2039 0 424311.5 134031.89 179800 164 2038
2040 0 424027.1 134156.19 179840 124 2039
2041 0 423653.12 134271.81 179880 107 2040
2042 0 423456.1 134318.61 179920 107 2041
2043 0 423412.53 134370.44 179960 80 2042
2044 0 423264.53 134376.19 180000 80 2043
2045 0 423004.03 134455.42 180040 -1 2044
2046 0 422346.6 134581.36 180040 -1 2045
2047 0 422248.7 134647.5 180080 -1 2046
2048 0 421957.7 134814.66 180160 -1 2047
2049 0 421961.1 134820.38 180200 -1 2048
2050 0 421799.4 134861.53 180240 -1 2049
2051 0 421500.66 134928.08 180280 -1 2050
2052 0 421366.62 135017.89 180320 -1 2051
2053 0 421133.06 134963.86 180360 -1 2052
2054 0 418160.84 135140.16 180360 120 2053
2055 0 418182.28 135119.44 180320 120 2054
2056 0 417977.6 135053.6 180280 120 2055
2057 0 417264 135200.6 180240 107 2056
2058 0 416958.72 135335.3 180200 124 2057
2059 0 416475.66 135491.83 180160 148 2058
2060 0 416163.8 135522.3 180120 154 2059
2061 0 416180.38 135543.64 180080 154 2060
2062 0 416290.44 135455.47 180000 136 2061
2063 0 416375.97 135457.67 180040 136 2062
2064 0 415896.78 135413.3 179960 163 2063
2065 0 415101.56 135403.55 179920 194 2064
2066 0 414444.25 135340.39 179880 200 2065
2067 0 414433.8 135329.67 179840 200 2066
2068 0 414499.3 135354.83 179800 200 2067
2069 0 414413.38 135422.17 179760 200 2068
2070 0 414046.1 135350.12 179720 178 2069
2071 0 413925.44 135496.22 179680 186 2070
2072 0 413655.38 135431.27 179640 197 2071
2073 0 413688.66 135487.23 179600 197 2072
2074 0 413507.34 135573.33 179560 197 2073
2075 0 413448.2 135687.11 179520 200 2074
2076 0 413299.84 135639.16 179480 200 2075
2077 0 413049.78 135762.62 179440 228 2076
2078 0 413183.75 135794.14 179400 228 2077
2079 0 413108.97 135844.27 179360 228 2078
2080 0 413118.78 135743.61 179320 228 2079
2081 0 413092.12 135759.2 179280 228 2080
2082 0 413043.53 135872.58 179240 228 2081
2083 0 413047.62 135860.11 179200 228 2082
2084 0 413073.38 135827.7 179160 228 2083
2085 0 413078.25 135881 179120 228 2084
2086 0 413047.88 135752 179080 228 2085
2087 0 413029.94 135778.08 179040 228 2086
2088 0 413031 135751.34 179000 32 2087
2089 0 413026.56 135829.7 178920 32 2088
2090 0 412850.28 135800.23 178880 32 2089
2091 0 412901.56 135871.2 178840 32 2090
2092 0 412927.53 135813.55 178800 32 2091
2093 0 412900.12 135770.17 178760 137 2092
2094 0 412893.97 135808.94 178720 137 2093
2095 0 412835.16 135853.53 178680 137 2094
2096 0 412855 135816.81 178640 137 2095
2097 0 412775.62 135813.4 178600 137 2096
2098 0 412748.12 135818.19 178560 137 2097
2099 0 412716.03 135875.31 178520 203 2098
2100 0 412734.6 135836.56 178480 203 2099
2101 0 412734.78 135809.9 178440 203 2100
2102 0 412738.4 135834.16 178400 203 2101
2103 0 412680.03 135866.27 178360 203 2102
2104 0 412696.2 135847.77 178320 203 2103
2105 0 412741.56 135857.97 178280 203 2104
2106 0 412717.72 135894.98 178240 203 2105
2107 0 412698.1 135922.39 178200 185 2106
2108 0 412677.12 135906.42 178160 185 2107
2109 0 412598.8 135886.58 178120 185 2108
2110 0 412569.5 135909.42 178080 185 2109
2111 0 412523.06 135928.77 178040 185 2110
2112 0 412464.44 135953.2 178000 154 2111
2113 0 412453.16 135987.23 177960 154 2112
2114 0 412455.5 135955.78 177920 154 2113
2115 0 412493.47 135894.98 177880 154 2114
2116 0 412354.44 135947.16 177840 154 2115
2117 0 412373.9 135909.25 177800 154 2116
2118 0 412333.12 135951.73 177760 190 2117
2119 0 412287.6 136004.19 177720 190 2118
2120 0 412251.22 136057.53 177680 190 2119
2121 0 412231.03 136054.34 177640 190 2120
2122 0 412213.25 136053.75 177600 208 2121
2123 0 412177.25 136045.92 177560 208 2122
2124 0 412124.9 136027.77 177520 208 2123
2125 0 412064.7 136074.83 177480 208 2124
2126 0 412067.8 136054.27 177440 208 2125
2127 0 412066.12 136033.52 177400 200 2126
2128 0 412010.66 136077.08 177360 200 2127
2129 0 411909.47 136038.14 177320 200 2128
2130 0 411935.97 135984.05 177280 200 2129
2131 0 411902.1 135961.81 177240 200 2130
2132 0 411926.25 135899.7 177200 200 2131
2133 0 411856.3 135884.94 177160 166 2132
2134 0 411849.78 135861.11 177120 166 2133
2135 0 411867.9 135829.64 177080 166 2134
2136 0 411752.6 135674.4 177040 163 2135
2137 0 411702.38 135708.14 177000 163 2136
2138 0 411603.75 135663.92 176960 163 2137
2139 0 411590.2 135669.16 176920 163 2138
2140 0 411558.06 135638.02 176880 163 2139
2141 0 411549.2 135608.14 176840 120 2140
2142 0 411495.06 135693.2 176800 120 2141
2143 0 411507.47 135637.9 176760 120 2142
2144 0 411460.78 135696.16 176720 120 2143
2145 0 411365.88 135710.75 176680 120 2144
2146 0 411343.44 135696.19 176640 139 2145
2147 0 411406.53 135702.81 176600 139 2146
2148 0 411362.75 135744.16 176560 139 2147
2149 0 411309.94 135778.84 176520 139 2148
2150 0 411314.25 135781.16 176480 139 2149
2151 0 411318.3 135814.69 176440 139 2150
2152 0 411306.7 135838.48 176400 175 2151
2153 0 411310.44 135852.06 176360 175 2152
2154 0 411231.56 135833 176320 175 2153
2155 0 411203.7 135852.8 176280 175 2154
2156 0 411169 135859.8 176240 175 2155
2157 0 411117.88 135859.84 176200 175 2156
2158 0 411360 135616 175640 81 2157
2159 0 411584 135616 175440 131 2158
2160 0 411488 135584 175200 75 2159
2161 0 411552 135488 174960 71 2160
2162 0 411712 135360 174760 124 2161
2163 0 411840 135392 174520 164 2162
2164 0 412000 135392 174280 90 2163
2165 0 412128 135296 174080 137 2164
2166 0 412288 135200 173840 163 2165
2167 0 412448 135200 173640 108 2166
2168 0 412448 135456 173640 108 2167
2169 0 412448 135680 173520 86 2168
2170 0 412448 135904 173400 64 2169
2171 0 412448 136160 173280 98 2170
2172 0 412456 136208 173240 97 2171
2173 0 412476.9 136254.86 173200 96 2172
2174 0 412472 136304 173160 96 2173
2175 0 412480 136352 173120 96 2174
2176 0 412608 136576 172960 86 2175
2177 0 412704 136800 172840 81 2176
2178 0 412768 136992 172680 115 2177
2179 0 412896 137216 172520 75 2178
2180 0 412960 137376 172320 98 2179
2181 0 412928 137536 172080 137 2180
2182 0 412992 137600 171800 128 2181
2183 0 413120 137696 171600 108 2182
2184 0 413312 137728 171440 80 2183
2185 0 413504 137728 171240 75 2184
2186 0 413632 137760 171000 51 2185
2187 0 413664 137760 170720 96 2186
2188 0 413632 137728 170440 131 2187
2189 0 413632 137728 170160 122 2188
2190 0 413664 137664 169920 51 2189
2191 0 413728 137728 169680 128 2190
2192 0 413856 137824 169440 90 2191
2193 0 413952 137920 169200 60 2192
2194 0 414048 138048 169000 64 2193
2195 0 414208 138208 168800 120 2194
2196 0 414368 138240 168600 128 2195
2197 0 414528 138304 168400 104 2196
2198 0 414688 138464 168200 91 2197
2199 0 414720 138688 168040 51 2198
2200 0 414720 138848 167840 45 2199
2201 0 414752 139008 167640 81 2200
2202 0 414784 139168 167440 98 2201
2203 0 414816 139328 167240 81 2202
2204 0 414848 139488 167040 81 2203
2205 0 414880 139680 166880 108 2204
2206 0 414976 139872 166680 64 2205
2207 0 415104 140032 166480 45 2206
2208 0 415104 140128 166240 115 2207
2209 0 415136 140288 166040 124 2208
2210 0 415136 140512 165880 80 2209
2211 0 415168 140736 165720 81 2210
2212 0 415328 140896 165520 120 2211
2213 0 415488 140960 165320 131 2212
2214 0 415648 141056 165080 207 2213
2215 0 415648 141280 164960 275 2214
2216 0 415776 141376 164720 214 2215
2217 0 415968 141504 164520 102 2216
2218 0 416096 141696 164360 104 2217
2219 0 416256 141856 164240 139 2218
2220 0 416416 142016 164040 71 2219
2221 0 416576 142176 163840 104 2220
2222 0 416672 142240 163600 98 2221
2223 0 416736 142400 163360 90 2222
2224 0 416896 142528 163160 75 2223
2225 0 416992 142656 162960 98 2224
2226 0 417152 142720 162720 75 2225
2227 0 417312 142880 162560 75 2226
2228 0 417440 143040 162360 96 2227
2229 0 417440 143200 162160 122 2228
2230 0 417376 143392 161960 202 2229
2231 0 417440 143648 161920 270 2230
2232 0 417504 143904 161880 262 2231
2233 0 417632 144096 161680 256 2232
2234 0 417792 144224 161520 258 2233
2235 0 418016 144384 161480 160 2234
2236 0 418096 144464 161400 142 2235
2237 0 418176 144544 161320 124 2236
2238 0 418400 144640 161200 75 2237
2239 0 418560 144704 161000 124 2238
2240 0 418688 144832 160800 98 2239
2241 0 418880 144992 160680 81 2240
2242 0 419104 145088 160600 120 2241
2243 0 419296 145248 160480 115 2242
2244 0 419488 145376 160360 122 2243
2245 0 419648 145536 160240 81 2244
2246 0 419776 145760 160160 75 2245
2247 0 419936 145952 160040 80 2246
2248 0 420096 146144 159920 40 2247
2249 0 420256 146304 159800 91 2248
2250 0 420416 146464 159680 40 2249
2251 0 420544 146656 159560 60 2250
2252 0 420608 146912 159440 75 2251
2253 0 420768 147136 159360 81 2252
2254 0 420832 147360 159240 124 2253
2255 0 420960 147552 159080 102 2254
2256 0 421152 147744 159040 80 2255
2257 0 421344 147936 158960 75 2256
2258 0 421504 148096 158800 120 2257
2259 0 421696 148256 158760 91 2258
2260 0 421856 148416 158640 81 2259
2261 0 422048 148608 158560 80 2260
2262 0 422240 148800 158520 75 2261
2263 0 422464 148896 158400 71 2262
2264 0 422688 148928 158280 60 2263
2265 0 422880 148960 158080 64 2264
2266 0 423136 149088 158040 45 2265
2267 0 423328 149280 157920 101 2266
2268 0 423552 149376 157840 60 2267
2269 0 423808 149472 157800 32 2268
2270 0 424000 149632 157720 102 2269
2271 0 424224 149792 157640 75 2270
2272 0 424416 149856 157480 150 2271
2273 0 424576 150016 157360 98 2272
2274 0 424640 150240 157240 80 2273
2275 0 424768 150496 157160 107 2274
2276 0 424928 150656 157040 124 2275
2277 0 425088 150848 156960 120 2276
2278 0 425280 151040 156920 90 2277
2279 0 425344 151296 156840 91 2278
2280 0 425504 151488 156800 75 2279
2281 0 425696 151680 156760 51 2280
2282 0 425888 151840 156720 86 2281
2283 0 426048 152000 156560 81 2282
2284 0 426208 152160 156360 51 2283
2285 0 426368 152320 156240 75 2284
2286 0 426592 152512 156240 104 2285
2287 0 426816 152672 156200 98 2286
2288 0 426976 152896 156120 107 2287
2289 0 427168 153056 156080 60 2288
2290 0 427296 153280 156040 40 2289
2291 0 427392 153536 156000 71 2290
2292 0 427424 153792 155920 60 2291
2293 0 427328 154048 155920 51 2292
2294 0 427296 154272 156040 40 2293
2295 0 427200 154528 156000 86 2294
2296 0 427168 154720 155840 51 2295
2297 0 427200 154944 155720 75 2296
2298 0 427232 155136 155560 60 2297
2299 0 427296 155392 155520 75 2298
2300 0 427456 155616 155400 75 2299
2301 0 427584 155808 155280 86 2300
2302 0 427712 156000 155120 86 2301
2303 0 427744 156256 155040 102 2302
2304 0 427808 156448 154840 98 2303
2305 0 427840 156608 154640 98 2304
2306 0 427936 156736 154440 96 2305
2307 0 428096 156896 154240 81 2306
2308 0 428256 157056 154080 75 2307
2309 0 428416 157216 153880 101 2308
2310 0 428576 157344 153680 86 2309
2311 0 428736 157472 153480 124 2310
2312 0 428896 157600 153280 200 2311
2313 0 429152 157664 153240 214 2312
2314 0 429408 157664 153280 160 2313
2315 0 429600 157824 153200 197 2314
2316 0 429792 158016 153080 198 2315
2317 0 429920 158112 152880 122 2316
2318 0 429952 158208 152640 163 2317
2319 0 430112 158176 152440 148 2318
2320 0 430304 158208 152240 141 2319
2321 0 430560 158304 152120 64 2320
2322 0 430720 158464 151960 86 2321
2323 0 430880 158624 151800 75 2322
2324 0 431072 158720 151640 64 2323
2325 0 431296 158720 151520 71 2324
2326 0 431488 158752 151360 51 2325
2327 0 431680 158784 151200 81 2326
2328 0 431904 158784 151080 91 2327
2329 0 432096 158912 150880 80 2328
2330 0 432320 159040 150720 32 2329
2331 0 432352 159296 150680 32 2330
2332 0 432576 159456 150600 32 2331
2333 0 432768 159648 150520 40 2332
2334 0 432928 159840 150480 40 2333
2335 0 433088 160000 150320 32 2334
2336 0 433248 159968 150120 32 2335
2337 0 433280 159776 149960 40 2336
2338 0 433312 159520 149840 51 2337
2339 0 433312 159264 149760 40 2338
2340 0 433408 159008 149640 32 2339
2341 0 433568 158944 149440 107 2340
2342 0 433792 158944 149240 226 2341
2343 0 433984 158880 149080 320 2342
2344 0 434240 158848 149080 275 2343
2345 0 434464 158688 149040 197 2344
2346 0 434688 158688 149160 214 2345
2347 0 434912 158880 149160 141 2346
2348 0 435168 158944 149160 139 2347
2349 0 435424 158944 149200 178 2348
2350 0 435680 158944 149200 143 2349
2351 0 435904 159040 149280 98 2350
2352 0 436160 159104 149280 80 2351
2353 0 436416 159136 149320 98 2352
2354 0 436672 159200 149320 60 2353
2355 0 436928 159200 149360 32 2354
2356 0 437184 159136 149360 45 2355
2357 0 437408 159296 149440 32 2356
2358 0 437536 159488 149640 40 2357
2359 0 437728 159680 149680 32 2358
2360 0 437920 159872 149720 32 2359
2361 0 438176 160000 149760 40 2360
2362 0 438368 160192 149760 40 2361
2363 0 438624 160288 149760 80 2362
2364 0 438816 160448 149800 51 2363
2365 0 439040 160576 149800 51 2364
2366 0 439296 160608 149800 51 2365
2367 0 439552 160672 149800 51 2366
2368 0 439744 160864 149800 40 2367
2369 0 440000 160992 149880 51 2368
2370 0 440192 161184 149960 51 2369
2371 0 440384 161344 150000 75 2370
2372 0 440576 161536 150040 51 2371
2373 0 440768 161696 150160 51 2372
2374 0 440928 161856 150320 81 2373
2375 0 441120 161984 150480 32 2374
2376 0 441312 161984 150680 75 2375
2377 0 441472 162016 150880 96 2376
2378 0 441632 162176 151080 141 2377
2379 0 441728 162400 151200 178 2378
2380 0 441728 162560 151440 208 2379
2381 0 441856 162784 151280 148 2380
2382 0 441856 162912 151040 101 2381
2383 0 441824 163072 150840 60 2382
2384 0 441600 162944 150840 32 2383
2385 0 441504 162944 150840 32 2384
2386 0 441728 162464 151680 122 2380
2387 0 441568 162304 151880 51 2386
2388 0 441408 162112 151960 60 2387
2389 0 441248 162080 151800 32 2388
2390 0 438208 160352 149880 40 2362
2391 0 437984 160480 149960 75 2390
2392 0 437792 160288 149880 80 2391
2393 0 437536 160256 149880 32 2392
2394 0 437536 160160 149880 32 2393
2395 0 429056 157920 153200 200 2313
2396 0 429024 158176 153240 185 2395
2397 0 428998.4 158208 153280 191 2396
2398 0 429296 157991 153280 -1 2397
2399 0 428896 158336 153440 218 2397
2400 0 428992 158464 153640 108 2399
2401 0 429184 158560 153800 45 2400
2402 0 429408 158656 153880 60 2401
2403 0 429568 158688 153800 32 2402
2404 0 414784 138304 168000 107 2198
2405 0 414912 138048 167920 75 2404
2406 0 415072 137824 167840 80 2405
2407 0 415136 137632 167640 51 2406
2408 0 415232 137568 167400 71 2407
2409 0 415264 137568 167120 45 2408
2410 0 415424 137600 166920 91 2409
2411 0 415584 137600 166680 45 2410
2412 0 415744 137664 166480 75 2411
2413 0 415968 137664 166320 71 2412
2414 0 416128 137664 166120 86 2413
2415 0 416320 137696 165960 80 2414
2416 0 416576 137760 165880 75 2415
2417 0 416800 137824 165720 81 2416
2418 0 416992 137888 165520 51 2417
2419 0 417152 137920 165320 45 2418
2420 0 417184 137920 165240 64 2419
2421 0 417269 137866.27 165160 -1 2420
2422 0 417523.5 138009.2 165000 -1 2421
2423 0 417736.8 137964.34 164880 -1 2422
2424 0 417816.47 138071.23 164720 -1 2423
2425 0 417763.4 138136.62 164560 -1 2424
2426 0 417854.3 138338.44 164280 -1 2425
2427 0 417853.03 138516 163960 -1 2426
2428 0 418001.47 138648.36 163800 -1 2427
2429 0 418232.6 138650.31 163640 -1 2428
2430 0 418311.12 138603.62 163480 -1 2429
2431 0 418387.1 138467.2 163320 -1 2430
2432 0 418506.62 138525.31 163080 -1 2431
2433 0 418514.6 138387.73 162880 -1 2432
2434 0 418851.7 138240.14 162560 -1 2433
2435 0 419138.6 138319.97 162240 -1 2434
2436 0 419198.03 138224.53 161880 -1 2435
2437 0 419476.53 138224.02 161600 -1 2436
2438 0 419765.75 138028.22 161240 -1 2437
2439 0 420030.9 138111.66 160880 -1 2438
2440 0 420249.7 138365.02 160600 -1 2439
2441 0 420279.66 138270.33 160480 -1 2440
2442 0 420339.25 138081.05 160240 -1 2441
2443 0 420323.44 138034.61 160160 -1 2442
2444 0 420500.8 137946.64 160040 -1 2443
2445 0 420501.75 137914.5 159960 -1 2444
2446 0 420646.75 137875.8 159640 -1 2445
2447 0 421269.97 138209.81 159640 -1 2446
2448 0 421361.12 138189.83 159560 -1 2447
2449 0 421463.84 138125.67 159480 -1 2448
2450 0 421615.06 138173.39 159320 -1 2449
2451 0 421973.6 138244.9 159160 -1 2450
2452 0 422184.2 138265.14 158920 -1 2451
2453 0 422244.5 138151.3 158720 -1 2452
2454 0 422811.56 138438.5 158520 -1 2453
2455 0 422940.94 138486.11 158320 -1 2454
2456 0 422901.72 138321.81 158120 -1 2455
2457 0 423143.78 138158.75 157680 -1 2456
2458 0 423464.5 137965.55 157400 -1 2457
2459 0 423641.66 137938.31 157360 -1 2458
2460 0 420517.94 137475.42 159640 -1 2446
2461 0 420553.88 137446.55 159480 -1 2460
2462 0 420589.06 137480.31 159320 -1 2461
2463 0 420572.66 137477.06 159240 -1 2462
2464 0 412448 135168 173640 101 2167
2465 0 412512 134912 173640 80 2464
2466 0 412512 134656 173640 80 2465
2467 0 412576 134400 173560 141 2466
2468 0 412640 134176 173440 261 2467
2469 0 412608 134016 173240 228 2468
2470 0 412544 133888 173000 101 2469
2471 0 412544 133856 172720 141 2470
2472 0 412608 133792 172480 150 2471
2473 0 412640 133632 172280 128 2472
2474 0 412736 133504 172080 120 2473
2475 0 412864 133376 171840 120 2474
2476 0 412896 133216 171640 108 2475
2477 0 412960 133088 171400 98 2476
2478 0 412992 132960 171160 122 2477
2479 0 413024 132800 170960 128 2478
2480 0 413024 132704 170720 80 2479
2481 0 413024 132544 170520 137 2480
2482 0 412992 132416 170280 71 2481
2483 0 412992 132288 170040 71 2482
2484 0 412992 132128 169840 101 2483
2485 0 413088 132000 169640 120 2484
2486 0 413216 131904 169400 122 2485
2487 0 413408 131840 169200 122 2486
2488 0 413632 131744 169040 81 2487
2489 0 413824 131712 168880 75 2488
2490 0 413984 131680 168640 115 2489
2491 0 414080 131680 168400 96 2490
2492 0 414240 131648 168200 81 2491
2493 0 414336 131712 167960 102 2492
2494 0 414400 131776 167680 75 2493
2495 0 414496 131744 167440 96 2494
2496 0 414496 131904 167200 32 2495
2497 0 414624 131968 166960 96 2496
2498 0 414688 132064 166720 101 2497
2499 0 414944 132160 166440 91 2498
2500 0 415104 132224 166240 45 2499
2501 0 415296 132256 166040 102 2500
2502 0 415488 132288 165880 160 2501
2503 0 415648 132320 165680 207 2502
2504 0 415776 132480 165480 178 2503
2505 0 415808 132448 165200 197 2504
2506 0 416032 132480 165080 202 2505
2507 0 416224 132576 164880 235 2506
2508 0 416416 132544 164720 256 2507
2509 0 416544 132352 164560 203 2508
2510 0 416736 132192 164480 136 2509
2511 0 416992 132192 164400 115 2510
2512 0 417184 132128 164200 40 2511
2513 0 417216 132096 163920 101 2512
2514 0 417312 132128 163680 86 2513
2515 0 417472 132000 163480 104 2514
2516 0 417664 131968 163320 75 2515
2517 0 417888 131904 163160 81 2516
2518 0 418048 131808 162960 71 2517
2519 0 418240 131712 162760 64 2518
2520 0 418432 131616 162560 64 2519
2521 0 418592 131552 162360 91 2520
2522 0 418752 131552 162160 120 2521
2523 0 418944 131616 161960 64 2522
2524 0 419104 131584 161760 102 2523
2525 0 419264 131520 161560 96 2524
2526 0 419488 131488 161400 81 2525
2527 0 419648 131488 161200 104 2526
2528 0 419840 131456 161040 124 2527
2529 0 420000 131360 160840 64 2528
2530 0 420224 131360 160640 86 2529
2531 0 420384 131360 160440 107 2530
2532 0 420576 131328 160240 135 2531
2533 0 420832 131296 160160 115 2532
2534 0 421024 131136 160040 131 2533
2535 0 421088 131072 159960 102 2534
2536 0 421280 131008 159800 90 2535
2537 0 421312 131008 159760 96 2536
2538 0 421472 131008 159560 75 2537
2539 0 421696 130976 159440 80 2538
2540 0 421920 130944 159240 90 2539
2541 0 422080 131040 159440 91 2540
2542 0 422208 131232 159600 51 2541
2543 0 422016 131296 159800 160 2542
2544 0 422080 130944 159040 81 2540
2545 0 422272 130880 158840 98 2544
2546 0 422496 130848 158720 107 2545
2547 0 422720 130848 158600 98 2546
2548 0 422880 130752 158400 96 2547
2549 0 423072 130688 158200 45 2548
2550 0 423200 130592 158040 32 2549
2551 0 423299.56 130484.08 157920 -1 2550
2552 0 423557.06 130325.77 157560 -1 2551
2553 0 423759.34 130066.46 157200 -1 2552
2554 0 423747.62 129853.695 156880 -1 2553
2555 0 424014.84 129807.85 156520 -1 2554
2556 0 424081.47 129806.734 156440 -1 2555
2557 0 424111.28 129658.39 156280 -1 2556
2558 0 424411.6 129762.555 156000 -1 2557
2559 0 424583.9 129805.46 155840 -1 2558
2560 0 424842.5 129814.41 155640 -1 2559
2561 0 425198.66 129777.14 155480 -1 2560
2562 0 425434.12 129706.79 155240 -1 2561
2563 0 425681 129689.81 155080 -1 2562
2564 0 425833.44 129616.086 154880 -1 2563
2565 0 425944.16 129600.086 154720 -1 2564
2566 0 426070.34 129540.54 154520 -1 2565
2567 0 426460.9 129546.82 154320 -1 2566
2568 0 426824.53 129573.89 154160 -1 2567
2569 0 427422.3 129582.46 153960 -1 2568
2570 0 427731.53 129391.81 153720 -1 2569
2571 0 428086.94 129380.086 153560 -1 2570
2572 0 428249.7 129311.64 153360 -1 2571
2573 0 428232.5 129278.18 153200 -1 2572
2574 0 428433.12 129270.09 152920 -1 2573
2575 0 428631.53 129413.84 152760 -1 2574
2576 0 428833.03 129528.24 152440 -1 2575
2577 0 429126.56 129445.67 152240 -1 2576
2578 0 429472.25 129400.46 151920 -1 2577
2579 0 429782.94 129577.1 151560 -1 2578
2580 0 430283.56 129847.24 151080 -1 2579
2581 0 430645.25 129896.945 150880 -1 2580
2582 0 431035.12 130023.86 150720 -1 2581
2583 0 431432.5 130586.125 150560 -1 2582
2584 0 431757.9 131069.85 150400 -1 2583
2585 0 431899.84 131403.44 150280 -1 2584
2586 0 432137.38 131562.23 150160 -1 2585
2587 0 432094.25 131336.11 149960 -1 2586
2588 0 432131.2 131014.08 149840 -1 2587
2589 0 432070.47 130615.234 149760 -1 2588
2590 0 432073.56 130038.47 149600 -1 2589
2591 0 432039.5 129905.27 149560 -1 2590
2592 0 432222.78 130067 149400 -1 2591
2593 0 432341.4 130244.46 149280 -1 2592
2594 0 432716.47 130399.28 149120 -1 2593
2595 0 433306.3 130380.89 148880 -1 2594
2596 0 433756.38 130452.8 148720 -1 2595
2597 0 434346.53 130536.48 148480 -1 2596
2598 0 434712.4 130578.89 148320 -1 2597
2599 0 435565.84 130495.67 148240 -1 2598
2600 0 435518 130479 148320 -1 2599
2601 0 435422.47 130445.2 148480 -1 2600
2602 0 435809.25 130480.46 148120 -1 2599
2603 0 435817.72 130275.69 147800 -1 2602
2604 0 436198.2 130177.34 147640 -1 2603
2605 0 436501.84 129884.57 147480 -1 2604
2606 0 436662.7 129820.2 147320 -1 2605
2607 0 437111.12 129938.19 147080 -1 2606
2608 0 437389.28 129989.01 146920 -1 2607
2609 0 437445.8 130106.586 146760 -1 2608
2610 0 437703.25 130100.305 146600 -1 2609
2611 0 437703.25 129846.375 146560 -1 2610
2612 0 437851 130061.32 146520 -1 2611
2613 0 438030.44 130175.55 146400 -1 2612
2614 0 438152.94 130247.75 146240 -1 2613
2615 0 438522.75 130194.516 145880 -1 2614
2616 0 438931.1 130018.77 145600 -1 2615
2617 0 439469.1 130099.43 145320 -1 2616
2618 0 439971.97 130082.21 145040 -1 2617
2619 0 440472.97 130100.06 144800 -1 2618
2620 0 441071.1 130237.94 144480 -1 2619
2621 0 441379.97 130360.766 144320 -1 2620
2622 0 441681 130610.99 144320 -1 2621
2623 0 441772.1 130811.55 144320 -1 2622
2624 0 441951.72 130710.4 144120 -1 2623
2625 0 442282.1 130943.95 144040 -1 2624
2626 0 442858.03 131084.44 144040 -1 2625
2627 0 443122.88 131149.78 143720 -1 2626
2628 0 443155.9 131157.8 143680 -1 2627
2629 0 443188.62 131166.19 143640 -1 2628
2630 0 443736.22 131063.49 143720 -1 2627
2631 0 444315.4 131015.64 143720 -1 2630
2632 0 444756.84 130966.234 143640 -1 2631
2633 0 445064.4 131056.09 143640 -1 2632
2634 0 445393.9 131216.44 143640 -1 2633
2635 0 445797.06 131453.44 143640 -1 2634
2636 0 445858.22 131442.64 143680 -1 2635
2637 0 446266.28 131683.66 143720 -1 2636
2638 0 446492.28 131729.52 143720 -1 2637
2639 0 446828.25 132037.83 143720 -1 2638
2640 0 447380.94 131859.9 143920 -1 2639
2641 0 448215.97 131845.11 143920 -1 2640
2642 0 448135.22 131785.1 144120 -1 2641
2643 0 448469.28 132028.94 144280 -1 2642
2644 0 448477.2 131986.88 144320 -1 2643
2645 0 448631.22 132110.52 144640 -1 2644
2646 0 448462.66 132229.45 144840 -1 2645
2647 0 448594.78 132279.27 144960 -1 2646
2648 0 448234.94 132038.48 143680 -1 2641
2649 0 432273.94 129665.92 149560 -1 2591
2650 0 432675.16 129652.1 149560 -1 2649
2651 0 424287.1 129981.06 156440 -1 2556
2652 0 424383.8 130294.41 156440 -1 2651
2653 0 424930.06 130213.09 156440 -1 2652
2654 0 424665.66 130309.45 156240 -1 2653
2655 0 424946.3 130478.94 155880 -1 2654
2656 0 421440 130816 159920 40 2536
2657 0 421696 130720 159920 51 2656
2658 0 421888 130688 159760 71 2657
2659 0 421184 131232 160240 90 2534
2660 0 421120 131168 160480 71 2659
2661 0 420992 131232 160720 40 2660
2662 0 420960 131264 160760 32 2661
2663 0 410990.2 135904.55 176160 80 2157
2664 0 410832.94 135924.4 176120 -1 2663
2665 0 409808.06 136027.97 176120 -1 2664
2666 0 408313.4 135374.62 176120 -1 2665
2667 0 408081.2 135463.58 176160 256 2666
2668 0 408050.84 135516.02 176200 350 2667
2669 0 408032.22 135575.36 176240 350 2668
2670 0 407867.97 135461.58 176280 350 2669
2671 0 407861.47 135483.64 176320 205 2670
2672 0 407818.53 135544.53 176360 205 2671
2673 0 407853.8 135436.39 176400 350 2672
2674 0 407875.94 135379.33 176440 350 2673
2675 0 407866.84 135399.11 176480 350 2674
2676 0 407879 135390.61 176520 350 2675
2677 0 407810.03 135427.61 176560 205 2676
2678 0 407800.97 135311.86 176600 350 2677
2679 0 407745.84 135355 176640 205 2678
2680 0 407627.66 135370.39 176680 175 2679
2681 0 407587.22 135351.08 176720 175 2680
2682 0 407429.72 135394.39 176760 175 2681
2683 0 407433.3 135425.11 176800 175 2682
2684 0 407371.3 135463.92 176840 226 2683
2685 0 407343.4 135462.7 176880 226 2684
2686 0 406352.2 136081.4 177560 163 2685
2687 0 405864.72 136307.12 177760 154 2686
2688 0 405551.66 136187.86 178080 140 2687
2689 0 405256.34 136140.55 178320 189 2688
2690 0 404741.8 135996.53 178640 178 2689
2691 0 404158.94 136003.11 178920 128 2690
2692 0 403504.78 136315.2 179280 178 2691
2693 0 403175.5 136436.27 179520 197 2692
2694 0 402919.16 136410.4 179800 176 2693
2695 0 402893.72 136414.67 179840 -1 2694
2696 0 402865.94 136480.9 180040 156 2695
2697 0 402999.56 136677.44 180160 -1 2696
2698 0 402696.75 136900.52 180440 -1 2697
2699 0 402467.75 137050.84 180680 -1 2698
2700 0 402217.6 137184.14 180960 -1 2699
2701 0 401984.1 137216.16 181160 -1 2700
2702 0 401770.75 137255.47 181360 -1 2701
2703 0 401393.8 137080.47 181560 -1 2702
2704 0 401123.44 137050.03 181760 -1 2703
2705 0 400519.2 137152.88 181960 -1 2704
2706 0 400341.97 137214.02 182120 -1 2705
2707 0 399777.38 137444.84 182240 -1 2706
2708 0 398821.38 137750.88 182360 -1 2707
2709 0 398149.44 138098.03 182520 -1 2708
2710 0 397482.1 138334.42 182640 -1 2709
2711 0 397297.34 138548.03 182800 154 2710
2712 0 396924.1 138532.25 182960 -1 2711
2713 0 396634.12 138612.94 183080 -1 2712
2714 0 396125.28 139075.33 183080 -1 2713
2715 0 395552.7 139498.36 183080 -1 2714
2716 0 394788.97 140100.45 183280 -1 2715
2717 0 394634 140298.31 183480 -1 2716
2718 0 394141.25 140498.75 183600 -1 2717
2719 0 393389.5 140810.42 183760 -1 2718
2720 0 393073.94 141170.25 184000 -1 2719
2721 0 392937.06 141340.64 184160 80 2720
2722 0 392734.25 141508.42 184280 81 2721
2723 0 392314.84 141964.58 184520 139 2722
2724 0 392044.06 142471.28 184760 175 2723
2725 0 391793.16 142938.78 184920 -1 2724
2726 0 391359.1 143341.67 185080 -1 2725
2727 0 391229.53 143396.5 185120 -1 2726
2728 0 390728.38 143637.47 185280 -1 2727
2729 0 390044.66 144053.61 185280 -1 2728
2730 0 389173 144601.78 185280 -1 2729
2731 0 388748.7 145168.27 185360 -1 2730
2732 0 388496.7 145543.94 185520 98 2731
2733 0 388042.44 145791.14 185640 -1 2732
2734 0 387828.34 145958.34 185760 -1 2733
2735 0 387582.72 146169.69 185880 -1 2734
2736 0 387524.28 146185.25 186000 -1 2735
2737 0 387267.28 146320.84 186080 -1 2736
2738 0 386940.66 146536.88 186200 -1 2737
2739 0 386644.84 146659.36 186400 -1 2738
2740 0 386709.5 146653.81 186520 -1 2739
2741 0 386500.44 146875.06 186640 -1 2740
2742 0 386477 146963.61 186760 -1 2741
2743 0 386200.5 147026.36 186840 -1 2742
2744 0 385856.38 147166.1 186960 -1 2743
2745 0 385964.25 147179.58 187080 -1 2744
2746 0 385656.25 147393.62 187200 -1 2745
2747 0 385238.06 147527.45 187280 -1 2746
2748 0 384957.38 147602.83 187440 -1 2747
2749 0 384945.72 147746.98 187520 -1 2748
2750 0 384925.2 147991.69 187680 -1 2749
2751 0 384952.97 148094.95 187800 -1 2750
2752 0 384533.22 148383.14 187880 -1 2751
2753 0 384152.5 148525.98 187960 -1 2752
2754 0 384096.12 148652.95 188080 -1 2753
2755 0 383953.3 148810.92 188200 -1 2754
2756 0 383931.75 148843.02 188280 -1 2755
2757 0 383828.9 148875.2 188360 -1 2756
2758 0 383660.7 148914.72 188440 -1 2757
2759 0 383553.28 148999.36 188560 -1 2758
2760 0 383481.12 149039.4 188680 -1 2759
2761 0 383425.25 149115.61 188800 -1 2760
2762 0 383476.72 149188.42 188880 -1 2761
2763 0 383332.94 149191.33 188960 -1 2762
2764 0 383393.72 149267.78 189040 -1 2763
2765 0 383341.22 149356.77 189120 -1 2764
2766 0 383334.1 149441.11 189200 -1 2765
2767 0 383273.4 149648.44 189360 -1 2766
2768 0 383265.8 149727.66 189480 -1 2767
2769 0 382905.38 149961.05 189600 -1 2768
2770 0 380873.5 150344.9 189600 -1 2769
2771 0 381081.38 150373.34 189760 -1 2770
2772 0 381285.12 150199.75 189920 -1 2771
2773 0 381480.4 150175.52 190000 -1 2772
2774 0 381517.28 150168.17 190120 -1 2773
2775 0 380853.25 150444.22 190120 -1 2774
2776 0 379401.25 151104.3 190120 -1 2775
2777 0 379172.44 151103.22 190200 -1 2776
2778 0 379049.8 151155.77 190280 -1 2777
2779 0 378987.47 151149.98 190360 -1 2778
2780 0 378947.78 151196.23 190440 -1 2779
2781 0 378948.88 151199.25 190520 -1 2780
2782 0 378959.22 151241.05 190600 -1 2781
2783 0 378982.53 151246.64 190680 -1 2782
2784 0 378979.9 151320.3 190760 -1 2783
2785 0 378932.47 151317.88 190840 -1 2784
2786 0 379030.66 151335.6 190920 -1 2785
2787 0 378926.62 151347.34 191000 -1 2786
2788 0 378905.44 151355.88 191080 -1 2787
2789 0 378798.3 151313.73 191160 -1 2788
2790 0 378789.56 151423.56 191280 -1 2789
2791 0 378739.5 151554.47 191360 -1 2790
2792 0 378690.4 151588.72 191480 -1 2791
2793 0 378554.9 151654.94 191560 -1 2792
2794 0 378563.28 151770.95 191640 -1 2793
2795 0 378489.47 151831.9 191720 -1 2794
2796 0 378457.62 151931.52 191760 -1 2795
2797 0 378429.5 151983.95 191840 -1 2796
2798 0 378481.38 152064.5 191920 -1 2797
2799 0 378508.25 152170.33 192000 -1 2798
2800 0 378511.1 152164.94 192080 -1 2799
2801 0 378475.22 152249.4 192160 -1 2800
2802 0 378358.3 152318.08 192240 -1 2801
2803 0 378210.75 152405.36 192360 -1 2802
2804 0 378182.2 152471.55 192440 -1 2803
2805 0 378180.84 152522.5 192520 -1 2804
2806 0 378173.53 152502.3 192600 -1 2805
2807 0 378204.75 152619.23 192680 -1 2806
2808 0 378163.3 152694.98 192760 -1 2807
2809 0 378085.56 152854.28 192840 -1 2808
2810 0 378001.38 152960.9 192920 -1 2809
2811 0 378006 153066.47 193000 -1 2810
2812 0 378045.6 153075.84 193080 -1 2811
2813 0 377949.5 153145.89 193160 -1 2812
2814 0 377920.66 153180.08 193240 -1 2813
2815 0 377884.2 153195.11 193320 -1 2814
2816 0 377875.1 153227.98 193400 -1 2815
2817 0 377849.16 153254.52 193480 -1 2816
2818 0 377788.75 153294.45 193560 -1 2817
2819 0 377712.72 153286.1 193640 -1 2818
2820 0 377622.88 153273.77 193720 -1 2819
2821 0 377578.2 153263.11 193800 -1 2820
2822 0 377549.47 153284.52 193880 -1 2821
2823 0 377519.22 153283.94 193960 -1 2822
2824 0 377505.28 153364.31 194040 -1 2823
2825 0 377466.12 153434.84 194200 -1 2824
2826 0 377367.16 153391.25 194280 -1 2825
2827 0 377369.44 153458.08 194400 -1 2826
2828 0 377246.47 153493.53 194480 -1 2827
2829 0 377203.28 153478.14 194560 -1 2828
2830 0 377175.47 153516.72 194640 -1 2829
2831 0 377149.5 153598.88 194720 -1 2830
2832 0 377126.16 153665.3 194800 -1 2831
2833 0 377037.6 153672.47 194880 -1 2832
2834 0 377024.84 153737.03 194960 -1 2833
2835 0 377073.12 153843.92 195040 -1 2834
2836 0 377182 153936.31 195120 -1 2835
2837 0 377218.72 154099.81 195200 -1 2836
2838 0 377141.4 154225.44 195280 -1 2837
2839 0 377003.1 154291.58 195360 -1 2838
2840 0 376801.28 154446.42 195440 -1 2839
2841 0 376630.2 154539.53 195520 -1 2840
2842 0 376034.53 155117.66 195640 -1 2841
2843 0 375993.25 155241 195680 178 2842
2844 0 375867.72 155610.39 195800 240 2843
2845 0 375664.2 155820.56 195920 -1 2844
2846 0 375669.94 155957.38 196080 -1 2845
2847 0 375637.25 155968.5 196240 -1 2846
2848 0 374969.28 157272.14 196360 -1 2847
2849 0 373651.56 158012.7 196360 -1 2848
2850 0 373380.72 158073.95 196440 -1 2849
2851 0 372785.9 158449.7 196440 -1 2850
2852 0 372369.28 158491.55 196440 -1 2851
2853 0 372125.94 158670.45 196440 -1 2852
2854 0 371705.88 158865.94 196440 -1 2853
2855 0 371225.2 159123.28 196440 -1 2854
2856 0 370860.75 159206 196360 -1 2855
2857 0 370638.9 159248.58 196280 -1 2856
2858 0 370605.78 159295.92 196200 -1 2857
2859 0 370430.44 159394.23 196160 -1 2858
2860 0 370308.78 159404.4 196040 -1 2859
2861 0 370046.97 159391.64 195920 -1 2860
2862 0 369793.44 159339.88 195800 -1 2861
2863 0 369425.1 159328.9 195720 -1 2862
2864 0 368819.9 159460.45 195720 -1 2863
2865 0 368599.47 159591.73 195640 -1 2864
2866 0 368101.78 159651.11 195640 -1 2865
2867 0 367502 159740.88 195560 -1 2866
2868 0 367175.97 159763.25 195480 -1 2867
2869 0 366974.9 159691.55 195400 -1 2868
2870 0 366767.7 159727.88 195320 -1 2869
2871 0 366648.03 159764.83 195240 -1 2870
2872 0 366518.62 159864.3 195160 -1 2871
2873 0 366459.6 159851.66 195080 -1 2872
2874 0 366352.72 159817.8 195040 -1 2873
2875 0 366290.5 159851.88 194920 -1 2874
2876 0 366096.1 159904.66 194800 -1 2875
2877 0 366038.34 159957.44 194720 -1 2876
2878 0 365950.7 159957.03 194640 -1 2877
2879 0 365936.3 159984.4 194560 -1 2878
2880 0 365925.78 159985.47 194480 -1 2879
2881 0 365884.25 160002.23 194400 -1 2880
2882 0 365872.25 160070.27 194320 -1 2881
2883 0 365814.44 160063.22 194200 -1 2882
2884 0 365683.78 160048.97 194040 -1 2883
2885 0 365604.5 160027.73 193920 -1 2884
2886 0 365544.7 160058.69 193840 -1 2885
2887 0 365478.34 160101.16 193680 75 2886
2888 0 365394.4 160097.64 193600 75 2887
2889 0 363932 160387.28 193600 258 2888
2890 0 363857.47 160415.86 193680 331 2889
2891 0 363655.75 160422.12 193760 304 2890
2892 0 363461.53 160400.72 193840 226 2891
2893 0 363164.53 160661.56 194120 160 2892
2894 0 362875.66 160902.22 194160 160 2893
2895 0 362664.06 161298.44 194160 81 2894
2896 0 362779.97 161602.39 194160 60 2895
2897 0 362782.72 161746.8 194280 75 2896
2898 0 362746.9 161849.39 194360 75 2897
2899 0 362728.78 161914.73 194400 -1 2898
2900 0 362665.03 161960.4 194480 -1 2899
2901 0 362641.72 162064.27 194520 -1 2900
2902 0 362637.38 162138.75 194560 -1 2901
2903 0 362664.22 162201.2 194600 -1 2902
2904 0 363933.84 160337.94 193480 258 2889
2905 0 363894.53 160325.05 193400 258 2904
2906 0 363884.78 160299.6 193280 258 2905
2907 0 363921.47 160256.81 193160 32 2906
2908 0 364322.9 160024.44 193120 -1 2907
2909 0 364316.5 160045.61 192960 -1 2908
2910 0 364294.12 160061.67 192800 -1 2909
2911 0 364200.34 160106.64 192640 -1 2910
2912 0 364031.28 160085.81 192560 -1 2911
2913 0 363831.62 160254.12 192440 -1 2912
2914 0 363719.88 160340.58 192320 -1 2913
2915 0 363582.66 160531.31 192200 -1 2914
2916 0 363471.44 160573.83 192080 -1 2915
2917 0 363263.47 160654.19 192000 -1 2916
2918 0 363225.5 160776.11 191880 -1 2917
2919 0 363131.94 160849.48 191800 -1 2918
2920 0 363083.53 160948.89 191680 -1 2919
2921 0 363053.2 160964.8 191600 -1 2920
2922 0 363053.03 160966.53 191520 -1 2921
2923 0 363085 160970.72 191440 -1 2922
2924 0 363048.9 160966.08 191320 -1 2923
2925 0 363059.3 161044.22 191240 -1 2924
2926 0 363086.25 161031.42 191120 -1 2925
2927 0 363097.1 161035.97 191040 -1 2926
2928 0 363031.72 161051.77 190960 -1 2927
2929 0 363027.38 161117.55 190880 -1 2928
2930 0 363033.28 161146.92 190800 -1 2929
2931 0 363013.38 161165.47 190720 -1 2930
2932 0 362985.7 161208.95 190600 -1 2931
2933 0 362864.7 161205.66 190480 -1 2932
2934 0 362764.84 161275.38 190400 -1 2933
2935 0 362685.6 161305.23 190280 -1 2934
2936 0 362521.28 161424.94 190200 -1 2935
2937 0 362438.47 161559.12 190160 -1 2936
2938 0 362451.7 161590.7 190040 -1 2937
2939 0 362366.5 161718.38 189960 -1 2938
2940 0 362359.94 161782.44 189880 -1 2939
2941 0 362348.03 161869.67 189760 -1 2940
2942 0 362347.62 161869.39 189680 -1 2941
2943 0 362346.66 161868.36 189600 -1 2942
2944 0 362367.2 161847.7 189520 -1 2943
2945 0 362347.97 161927.39 189400 -1 2944
2946 0 362378.62 161978.7 189320 -1 2945
2947 0 362344.06 162046.61 189240 -1 2946
2948 0 362238.16 161997.05 189120 -1 2947
2949 0 362232.2 161974.92 188960 -1 2948
2950 0 362180.2 161946.25 188880 -1 2949
2951 0 362181.2 161981.48 188760 -1 2950
2952 0 362159.84 161956.61 188680 -1 2951
2953 0 362154.9 161944.34 188600 -1 2952
2954 0 362144.72 161960.83 188480 -1 2953
2955 0 362104.12 161975.94 188360 -1 2954
2956 0 362056.66 161946.55 188280 -1 2955
2957 0 362093.97 161970.72 188200 -1 2956
2958 0 362069.88 161995.45 188080 -1 2957
2959 0 362078.22 162015.11 188000 -1 2958
2960 0 362097.44 162013.17 187960 -1 2959
2961 0 362097.38 162012.22 187880 -1 2960
2962 0 362092.03 162001.73 187800 -1 2961
2963 0 362080.88 161943.1 187720 -1 2962
2964 0 362039.66 161867.98 187600 -1 2963
2965 0 362010.3 161833.56 187480 -1 2964
2966 0 362007.28 161822.75 187400 -1 2965
2967 0 362042.8 161827.28 187320 -1 2966
2968 0 362054 161862.47 187200 -1 2967
2969 0 362008.06 161904.66 187120 -1 2968
2970 0 362044.2 161931.61 187040 -1 2969
2971 0 362117.97 162004.03 186920 -1 2970
2972 0 362141.66 161954.06 186840 -1 2971
2973 0 362117.6 162069.69 186760 -1 2972
2974 0 362134.28 162084.02 186720 -1 2973
2975 0 362191.16 162124.2 186600 -1 2974
2976 0 362254.06 162171.78 186440 -1 2975
2977 0 362169.62 162336.81 186320 -1 2976
2978 0 362289.22 162258.64 186200 -1 2977
2979 0 362465.66 162169.1 186080 -1 2978
2980 0 362593.75 162153.2 185920 -1 2979
2981 0 362400.9 162035.45 185760 -1 2980
2982 0 362402.66 161976.88 185640 -1 2981
2983 0 362305.38 161785.28 185480 141 2982
2984 0 362206.22 161688.6 185360 -1 2983
2985 0 362367.9 161637.75 185120 -1 2984
2986 0 362401.94 161566.66 184920 -1 2985
2987 0 362342.47 161406.05 184720 245 2986
2988 0 362341.84 161395.83 184680 -1 2987
2989 0 362343.47 161372.23 184600 115 2988
2990 0 362219.3 161219.64 184480 -1 2989
2991 0 375651.9 156132.95 196560 -1 2848
2992 0 375134.6 157263.67 196000 -1 2846
2993 0 375160.75 157262.2 195880 -1 2992
2994 0 375100.75 157354.6 195840 -1 2993
2995 0 375145.47 157334.23 195800 -1 2994
2996 0 375200.12 157209.02 195760 -1 2995
2997 0 375172.22 157164.53 195680 -1 2996
2998 0 375240.75 157086.55 195600 -1 2997
2999 0 375252.34 157075.03 195560 -1 2998
3000 0 380705.75 150469.5 189560 -1 2770
3001 0 380201.2 150843.11 189440 -1 3000
3002 0 380163 150864.83 189400 -1 3001
3003 0 379973 150974 189200 -1 3002
3004 0 379872 151328 188760 71 3003
3005 0 379712 151392 188560 101 3004
3006 0 379552 151424 188360 90 3005
3007 0 379456 151584 188120 71 3006
3008 0 379296 151680 187920 81 3007
3009 0 379168 151712 187680 98 3008
3010 0 379136 151744 187400 101 3009
3011 0 379104 151872 187160 96 3010
3012 0 379104 151968 186920 64 3011
3013 0 379040 152128 186680 108 3012
3014 0 378912 152288 186480 139 3013
3015 0 378752 152320 186280 98 3014
3016 0 378592 152448 186080 91 3015
3017 0 378464 152544 185880 115 3016
3018 0 378400 152576 185640 96 3017
3019 0 378336 152480 185400 140 3018
3020 0 378208 152448 185160 102 3019
3021 0 377984 152384 185040 96 3020
3022 0 377792 152448 184840 75 3021
3023 0 377760 152512 184600 137 3022
3024 0 377600 152544 184400 81 3023
3025 0 377472 152544 184160 71 3024
3026 0 377312 152480 183960 32 3025
3027 0 377152 152448 183760 45 3026
3028 0 376992 152480 183560 80 3027
3029 0 376768 152544 183400 104 3028
3030 0 376576 152704 183280 81 3029
3031 0 376512 152864 183080 96 3030
3032 0 376384 153024 182920 102 3031
3033 0 376224 153184 182720 98 3032
3034 0 376000 153312 182640 96 3033
3035 0 375744 153344 182600 75 3034
3036 0 375552 153472 182480 86 3035
3037 0 375296 153568 182440 80 3036
3038 0 375136 153696 182280 107 3037
3039 0 374944 153792 182120 60 3038
3040 0 374784 153920 181960 108 3039
3041 0 374592 153984 181800 107 3040
3042 0 374432 154080 181600 122 3041
3043 0 374272 154080 181400 98 3042
3044 0 374176 153952 181200 86 3043
3045 0 373984 153888 181000 81 3044
3046 0 373824 153856 180760 101 3045
3047 0 373664 153824 180560 75 3046
3048 0 373440 153824 180400 60 3047
3049 0 373216 153824 180280 124 3048
3050 0 372960 153824 180240 128 3049
3051 0 372896 153824 180160 148 3050
3052 0 372800 153824 180040 178 3051
3053 0 372736 153728 179920 209 3052
3054 0 372832 153472 179960 160 3053
3055 0 372896 153248 179840 164 3054
3056 0 372768 153056 179720 102 3055
3057 0 372736 152992 179480 115 3056
3058 0 372640 153120 179280 40 3057
3059 0 372512 153344 179200 108 3058
3060 0 372448 153408 179160 98 3059
3061 0 372680 153648.06 179600 -1 3060
3062 0 372896 153856 179720 189 3053
3063 0 372928 153920 179480 164 3062
3064 0 372864 153856 179200 101 3063
3065 0 372704 153824 179000 60 3064
3066 0 372512 153952 178800 71 3065
3067 0 372352 154048 178560 45 3066
3068 0 372288 154208 178360 60 3067
3069 0 372256 154368 178160 60 3068
3070 0 372128 154560 178040 40 3069
3071 0 372064 154784 177920 96 3070
3072 0 372032 154880 177800 102 3071
3073 0 371386.12 155138.5 178080 -1 3072
3074 0 372064 155040 177560 98 3072
3075 0 372064 155136 177320 90 3074
3076 0 371968 155136 177040 81 3075
3077 0 371808 155232 176840 45 3076
3078 0 371648 155392 176640 71 3077
3079 0 371584 155520 176400 104 3078
3080 0 371552 155680 176160 71 3079
3081 0 371520 155840 175960 51 3080
3082 0 371488 156000 175720 75 3081
3083 0 371584 156160 175520 60 3082
3084 0 371680 156192 175280 64 3083
3085 0 371744 156352 175080 91 3084
3086 0 371776 156512 174880 139 3085
3087 0 371872 156640 174680 217 3086
3088 0 372064 156704 174480 256 3087
3089 0 372117.34 156650.67 174280 206 3088
3090 0 372128 156640 174240 197 3089
3091 0 372288 156640 174040 148 3090
3092 0 372614 156389 173760 -1 3091
3093 0 372368 156693.33 173840 153 3092
3094 0 372384 156704 173800 154 3093
3095 0 372544 156736 173600 140 3094
3096 0 372640 156832 173480 128 3095
3097 0 372832 156864 173320 163 3096
3098 0 372917.34 156864 173280 164 3097
3099 0 373088 156864 173200 166 3098
3100 0 373344 156832 173160 150 3099
3101 0 373600 156832 173160 137 3100
3102 0 373856 156864 173080 209 3101
3103 0 374112 156928 173080 224 3102
3104 0 374336 157056 172920 124 3103
3105 0 374496 157216 172760 81 3104
3106 0 374592 157312 172640 75 3105
3107 0 374432 157248 172400 98 3106
3108 0 374422.84 157238.86 172320 102 3107
3109 0 374400 157216 172120 115 3108
3110 0 374400 157216 171840 32 3109
3111 0 374400 157184 171560 51 3110
3112 0 374464 157120 171280 75 3111
3113 0 374496 157024 171040 51 3112
3114 0 374496 157024 170760 45 3113
3115 0 374496 156896 170520 51 3114
3116 0 374432 156832 170280 71 3115
3117 0 374398.66 156824.4 170240 -1 3116
3118 0 374392 156760.89 170080 -1 3117
3119 0 374370.94 156687.98 169960 -1 3118
3120 0 374357.06 156655.77 169920 -1 3119
3121 0 374296.94 156575.48 169760 -1 3120
3122 0 374237.5 156550.67 169640 -1 3121
3123 0 374171.2 156514.66 169520 -1 3122
3124 0 374784 157440 172440 60 3106
3125 0 375008 157536 172280 71 3124
3126 0 375232 157536 172160 101 3125
3127 0 375488 157536 172040 91 3126
3128 0 375744 157536 171920 75 3127
3129 0 375968 157536 171720 51 3128
3130 0 376192 157472 171600 51 3129
3131 0 376416 157440 171480 40 3130
3132 0 376640 157440 171280 45 3131
3133 0 376800 157536 171040 75 3132
3134 0 376960 157664 170840 71 3133
3135 0 377088 157696 170600 71 3134
3136 0 377184 157664 170480 90 3135
3137 0 372480 156768 173280 102 3096
3138 0 372320 156576 173200 80 3137
3139 0 372288 156288 173440 32 3138
3140 0 382944 149664 190160 45 2769
3141 0 382976 149504 190360 102 3140
3142 0 383072 149280 190480 81 3141
3143 0 383264 149088 190480 75 3142
3144 0 383424 148928 190640 71 3143
3145 0 383616 148736 190720 80 3144
3146 0 383776 148576 190840 40 3145
3147 0 383872 148352 190920 75 3146
3148 0 384096 148320 191040 71 3147
3149 0 384320 148224 191120 60 3148
3150 0 384544 148128 191240 64 3149
3151 0 384800 148128 191240 64 3150
3152 0 385056 148128 191280 80 3151
3153 0 385312 148064 191360 75 3152
3154 0 385568 148000 191360 91 3153
3155 0 385824 147968 191360 91 3154
3156 0 386080 147904 191400 80 3155
3157 0 386336 147936 191480 120 3156
3158 0 386592 147968 191520 75 3157
3159 0 386848 148032 191600 91 3158
3160 0 387104 148032 191640 81 3159
3161 0 387360 148128 191680 51 3160
3162 0 387584 148256 191640 81 3161
3163 0 387840 148288 191640 75 3162
3164 0 388096 148288 191560 122 3163
3165 0 388320 148160 191560 122 3164
3166 0 388544 148096 191680 102 3165
3167 0 388800 148096 191760 80 3166
3168 0 389024 148192 191840 139 3167
3169 0 389280 148256 191880 120 3168
3170 0 389536 148256 191920 64 3169
3171 0 389792 148320 191920 75 3170
3172 0 389984 148416 192080 60 3171
3173 0 390112 148640 192240 60 3172
3174 0 390240 148768 192440 32 3173
3175 0 390464 148768 192640 51 3174
3176 0 390720 148768 192680 64 3175
3177 0 390976 148768 192720 60 3176
3178 0 391232 148832 192800 51 3177
3179 0 391488 148864 192800 71 3178
3180 0 391744 148928 192880 51 3179
3181 0 391968 149024 193000 51 3180
3182 0 392192 149120 193160 71 3181
3183 0 392448 149152 193200 51 3182
3184 0 392704 149152 193280 51 3183
3185 0 392864 149280 193480 71 3184
3186 0 393120 149376 193600 60 3185
3187 0 393280 149440 193800 75 3186
3188 0 393472 149440 194000 124 3187
3189 0 393728 149472 194120 64 3188
3190 0 393984 149504 194200 60 3189
3191 0 394176 149696 194320 80 3190
3192 0 394400 149824 194440 128 3191
3193 0 394648.94 150057.81 194960 -1 3192
3194 0 389149.66 144560.92 185120 -1 2727
3195 0 389125.5 144642.56 185000 -1 3194
3196 0 389186.84 144640.02 184880 -1 3195
3197 0 408209.16 135438.66 176080 -1 2666
3198 0 408219.34 135413.58 176040 -1 3197
3199 0 408208 135390.39 176000 256 3198
3200 0 407274.1 135305.42 176000 -1 3199
3201 0 407327.7 135323.44 175960 -1 3200
3202 0 407431.06 135383.4 175920 -1 3201
3203 0 408195.38 135339.66 175960 -1 3199
3204 0 408259.25 135280.62 175920 -1 3203
3205 0 408262.84 135264.64 175880 -1 3204
3206 0 408321.3 135219.27 175840 256 3205
3207 0 408348.97 135120.11 175800 256 3206
3208 0 408356.44 135101.36 175760 256 3207
3209 0 408385.1 135128.6 175720 256 3208
3210 0 408392.06 135118.77 175680 -1 3209
3211 0 408402.94 135096.5 175640 -1 3210
3212 0 413065.75 135783.03 179640 228 2072
3213 0 412865.4 136148.1 179640 -1 3212
3214 0 412811.6 136281.23 179680 -1 3213
3215 0 412748.1 136397.16 179720 -1 3214
3216 0 412737.3 136452.48 179800 -1 3215
3217 0 412740.53 136606.77 179920 -1 3216
3218 0 412758 136689.66 180000 -1 3217
3219 0 412763.7 136768.8 180040 -1 3218
3220 0 412754.44 136815.83 180080 -1 3219
3221 0 412905.94 137033.72 180120 -1 3220
3222 0 412898.7 137138.5 180160 -1 3221
3223 0 412898.62 137193.77 180200 -1 3222
3224 0 412887.06 137240.77 180240 -1 3223
3225 0 412877.72 137321.12 180280 -1 3224
3226 0 412850.7 137415.14 180360 -1 3225
3227 0 412841.7 137540.98 180440 -1 3226
3228 0 412785.12 137615.53 180520 -1 3227
3229 0 412739.3 137714.95 180600 -1 3228
3230 0 412631.75 137875.92 180680 -1 3229
3231 0 412519.34 138004.58 180760 -1 3230
3232 0 412460.72 138115.77 180840 -1 3231
3233 0 412411.03 138216.6 180920 -1 3232
3234 0 412371.88 138329.34 181000 -1 3233
3235 0 412289.56 138404.19 181080 -1 3234
3236 0 412210.88 138462.8 181160 -1 3235
3237 0 412171.44 138474.67 181200 -1 3236
3238 0 412127 138435.38 181240 -1 3237
3239 0 412049.03 138681.08 181280 -1 3238
3240 0 411954.38 138768.1 181360 -1 3239
3241 0 411878.1 138823.12 181440 -1 3240
3242 0 411797.38 138873.27 181520 -1 3241
3243 0 411758.2 138900.28 181640 -1 3242
3244 0 411630.7 138992.48 181800 -1 3243
3245 0 411578.66 139040.73 181880 -1 3244
3246 0 411552.8 139067.44 181960 -1 3245
3247 0 411542.2 139085.19 182000 -1 3246
3248 0 411438.62 139174.36 182040 -1 3247
3249 0 411453.2 139091.36 182080 -1 3248
3250 0 411421.3 139095.17 182120 -1 3249
3251 0 411405.75 139102.12 182160 -1 3250
3252 0 411359.3 139074.83 182240 -1 3251
3253 0 411309.2 139084.62 182360 -1 3252
3254 0 411286.88 139082.47 182400 -1 3253
3255 0 411256.47 139133.95 182440 -1 3254
3256 0 411232.1 139188.67 182480 -1 3255
3257 0 411194.56 139210.95 182520 -1 3256
3258 0 411109.84 139215.61 182560 -1 3257
3259 0 411040.7 139108.56 182600 -1 3258
3260 0 411003.06 139001.22 182640 -1 3259
3261 0 410937 138951.58 182680 -1 3260
3262 0 410865.5 138960.02 182720 -1 3261
3263 0 410810.6 138935.05 182760 -1 3262
3264 0 410748.56 138868.67 182840 -1 3263
3265 0 410671.38 138814.5 182880 -1 3264
3266 0 410622.7 138782.06 182920 -1 3265
3267 0 410490 138690.88 182960 -1 3266
3268 0 410373.97 138557.22 183040 -1 3267
3269 0 410375.78 138591.89 183120 -1 3268
3270 0 410202.53 138603.25 183240 -1 3269
3271 0 409970.25 138700.27 183320 -1 3270
3272 0 409777.8 138852.2 183400 -1 3271
3273 0 409643.94 138985.03 183440 -1 3272
3274 0 409461.34 139013.2 183480 -1 3273
3275 0 409251.12 139073.8 183520 -1 3274
3276 0 409184.75 139153.34 183560 -1 3275
3277 0 409049.28 139236.56 183600 -1 3276
3278 0 408798.06 139302.4 183640 -1 3277
3279 0 408745.2 139343.27 183680 -1 3278
3280 0 408692.78 139434.62 183760 -1 3279
3281 0 408676 139499.06 183800 -1 3280
3282 0 408264 139691.06 183960 32 3281
3283 0 407936 139955.03 184160 75 3282
3284 0 407708 140255.03 184400 102 3283
3285 0 407644 140519.03 184560 86 3284
3286 0 407472 140595.03 184680 91 3285
3287 0 407248 140675.06 184720 81 3286
3288 0 407472 140807.03 184760 86 3287
3289 0 407388 140983.03 184840 60 3288
3290 0 407436 141187.03 184920 60 3289
3291 0 407401.16 141303.16 185000 51 3290
3292 0 407394.75 141410.69 185080 51 3291
3293 0 407395.66 141532.27 185160 51 3292
3294 0 407418.4 141663.55 185240 51 3293
3295 0 407446.7 141841.16 185320 51 3294
3296 0 407467 141930.34 185360 60 3295
3297 0 407505.03 142016.06 185400 60 3296
3298 0 407526.12 142089.34 185440 60 3297
3299 0 407537.38 142151.53 185480 60 3298
3300 0 407537.44 142244.11 185560 60 3299
3301 0 407552.1 142331.95 185640 71 3300
3302 0 407584.8 142430.02 185720 71 3301
3303 0 407622.7 142504.23 185800 71 3302
3304 0 407597.94 142576.77 185880 32 3303
3305 0 407634.12 142685.8 185960 32 3304
3306 0 407633.88 142715.44 186000 32 3305
3307 0 407600.94 142792.72 186080 60 3306
3308 0 407522.8 142917.12 186160 75 3307
3309 0 407491.1 142957.73 186200 75 3308
3310 0 407455.06 143005.83 186240 75 3309
3311 0 407452.12 143079.38 186320 75 3310
3312 0 407424.88 143186.36 186400 60 3311
3313 0 407410.3 143254.06 186480 60 3312
3314 0 407362.84 143319.17 186560 71 3313
3315 0 407338.34 143360.97 186600 71 3314
3316 0 407317.7 143427.48 186680 71 3315
3317 0 407353.56 143492.6 186760 75 3316
3318 0 407504.2 143626.84 186840 75 3317
3319 0 407659.88 143806.8 186920 75 3318
3320 0 407773.7 143947.61 186960 81 3319
3321 0 407807.12 144050.8 187000 81 3320
3322 0 407909.56 144224.92 187080 157 3321
3323 0 408024.12 144482.12 187160 139 3322
3324 0 408050.6 144533.81 187280 122 3323
3325 0 408065.75 144665.62 187400 122 3324
3326 0 408081.06 145106.17 187440 81 3325
3327 0 408235.25 145425.23 187480 51 3326
3328 0 408246.38 145539.8 187520 71 3327
3329 0 408310.44 145623.98 187600 71 3328
3330 0 408359.22 145706.73 187680 51 3329
3331 0 408417.44 145741.45 187760 51 3330
3332 0 408492.8 145846.86 187840 75 3331
3333 0 408534.62 145926.25 187920 75 3332
3334 0 408546.47 146007.05 188000 75 3333
3335 0 408572.84 146099.06 188080 75 3334
3336 0 408580.5 146219.1 188160 75 3335
3337 0 408576.72 146320.31 188240 60 3336
3338 0 408645.5 146438.83 188320 60 3337
3339 0 408677.28 146506.98 188400 51 3338
3340 0 409149.12 147632.14 188480 237 3339
3341 0 409128.12 147613.77 188320 237 3340
3342 0 409043.5 147830.23 188880 237 3340
3343 0 406668 140571.06 184760 60 3287
3344 0 406328 140599.03 184960 51 3343
3345 0 406188 140739.03 185080 51 3344
3346 0 405984 140855.06 185200 51 3345
3347 0 405808 141027.03 185400 60 3346
3348 0 405612 141207.03 185560 45 3347
3349 0 405464 141567.03 185760 60 3348
3350 0 405460 141751.03 185960 51 3349
3351 0 405264 141935.03 186080 32 3350
3352 0 404976 142131.11 186200 60 3351
3353 0 404776 142235.11 186360 64 3352
3354 0 404588 142271.11 186480 64 3353
3355 0 404220 142331.06 186640 71 3354
3356 0 404000 142411.06 186720 71 3355
3357 0 403588 142487.06 186880 51 3356
3358 0 403344 142515.06 187080 32 3357
3359 0 402932 142739.03 187240 60 3358
3360 0 402584 142903.03 187360 45 3359
3361 0 402468 143059.03 187520 45 3360
3362 0 402432 143211.03 187680 51 3361
3363 0 402240 143311.03 187880 51 3362
3364 0 402072 143395.03 188080 51 3363
3365 0 401936 143467.03 188280 71 3364
3366 0 401800 143523.06 188400 45 3365
3367 0 401652 143603.06 188560 45 3366
3368 0 401420 143855.06 188680 71 3367
3369 0 401120 144067.06 188880 75 3368
3370 0 400944 144135.03 189000 75 3369
3371 0 400840 144287.03 189080 51 3370
3372 0 400656 144375.06 189160 32 3371
3373 0 400324 144487.06 189240 32 3372
3374 0 400092 144699.06 189360 81 3373
3375 0 399860 144791.06 189520 75 3374
3376 0 399644 144967.03 189680 71 3375
3377 0 399328 145051.03 189840 64 3376
3378 0 399064 145183.03 189960 71 3377
3379 0 398892 145275.03 190040 71 3378
3380 0 398580 145407.03 190120 75 3379
3381 0 398264 145535.06 190240 60 3380
3382 0 398008 145735.03 190320 80 3381
3383 0 397696 146119.03 190200 45 3382
3384 0 397424 146451.03 190080 107 3383
3385 0 397248 146491.03 189880 60 3384
3386 0 397156 146563.14 189760 60 3385
3387 0 397216 146507.11 189600 32 3386
3388 0 397036 146539.11 189440 64 3387
3389 0 396860 146619.11 189320 64 3388
3390 0 396736 146503.11 189160 60 3389
3391 0 396624 146375.11 188920 75 3390
3392 0 396576 146307.11 188760 75 3391
3393 0 396468 146275.11 188560 51 3392
3394 0 396424 146303.11 188400 51 3393
3395 0 396348 146335.11 188200 80 3394
3396 0 396124 146431.06 188000 81 3395
3397 0 395828 146443.06 187880 60 3396
3398 0 395520 146523.06 187680 40 3397
3399 0 395228 146523.03 187560 75 3398
3400 0 394876 146567.03 187480 51 3399
3401 0 394564 146523.03 187400 75 3400
3402 0 394380 146547.03 187280 124 3401
3403 0 394136 146623.03 187200 181 3402
3404 0 393880 146627.03 187120 137 3403
3405 0 393132 146615.06 187120 137 3404
3406 0 392352 147031.03 187160 163 3405
3407 0 392212 147051.03 187240 154 3406
3408 0 393248 146631.03 186880 137 3405
3409 0 393200 146631.03 186840 137 3408
3410 0 393188 146607.03 186680 137 3409
3411 0 393412 146651.03 186520 172 3410
3412 0 393397 146687 186400 -1 3411
3413 0 393392 146699.03 186360 -1 3412
3414 0 393256 146571.03 186240 -1 3413
3415 0 393228 146331.03 186160 -1 3414
3416 0 415989.22 135392.7 179760 154 2069
3417 0 415918.84 135482.7 179720 163 3416
3418 0 415941.22 135457.75 179680 154 3417
3419 0 415979.06 135444.88 179640 -1 3418
3420 0 416211.72 135499.4 179600 -1 3419
3421 0 447049.28 127467.13 175880 120 1676
3422 0 446949.44 126825.73 175880 98 3421
3423 0 446991.6 126747.68 175840 98 3422
3424 0 446979.62 126675.81 175800 -1 3423
3425 0 446955.66 126589.74 175760 71 3424
3426 0 446904.53 126532.94 175720 71 3425
3427 0 446915.22 126525.875 175680 71 3426
3428 0 446932.44 126528.31 175640 71 3427
3429 0 446887.47 126489.16 175600 71 3428
3430 0 446870.1 126462.45 175560 71 3429
3431 0 446815.28 126427.47 175520 98 3430
3432 0 446779.16 126415.53 175480 98 3431
3433 0 446768.84 126369.586 175440 98 3432
3434 0 446699.4 126430.12 175400 98 3433
3435 0 446942.47 126000.52 175360 90 3434
3436 0 446740.3 126382.13 175320 98 3435
3437 0 446785.25 126310.1 175280 90 3436
3438 0 446736.03 126259.266 175240 90 3437
3439 0 446725.22 126293.13 175200 90 3438
3440 0 446736.47 126242.51 175160 90 3439
3441 0 446756.88 126211.445 175120 90 3440
3442 0 446789.22 126163.484 175080 101 3441
3443 0 446795.1 126152.81 175040 101 3442
3444 0 446791.47 126133.82 175000 101 3443
3445 0 446799.78 126125.15 174960 101 3444
3446 0 446805.16 126115.05 174920 -1 3445
3447 0 446838.34 126102.55 174880 101 3446
3448 0 446866.7 126063.17 174840 108 3447
3449 0 446868.78 126060.76 174800 108 3448
3450 0 446890.47 126047.26 174760 108 3449
3451 0 446884.16 126056.03 174720 108 3450
3452 0 446930.38 125997.78 174680 108 3451
3453 0 446945.8 125956.53 174640 108 3452
3454 0 446978.38 125924.24 174600 108 3453
3455 0 446984.94 125880.41 174560 108 3454
3456 0 447003.44 125823.81 174520 108 3455
3457 0 447024.06 125782.24 174480 108 3456
3458 0 447030.47 125791.61 174440 102 3457
3459 0 447032.47 125798.39 174400 102 3458
3460 0 447062.94 125756.03 174360 102 3459
3461 0 447086.22 125701.45 174320 102 3460
3462 0 447111.8 125654.69 174280 102 3461
3463 0 447114.53 125589.92 174240 40 3462
3464 0 447193.75 125537.66 174200 -1 3463
3465 0 447176.75 125481.54 174160 40 3464
3466 0 447232.84 125452.9 174080 40 3465
3467 0 447276.75 125402.62 174040 98 3466
3468 0 447419.9 125169.33 174000 98 3467
3469 0 447436.34 125196.766 173960 128 3468
3470 0 447448.5 125219.77 173920 128 3469
3471 0 447465.44 125237.8 173880 128 3470
3472 0 447501.22 125196.82 173840 128 3471
3473 0 447514.94 125160.97 173800 128 3472
3474 0 447540.84 125110.58 173760 128 3473
3475 0 447553.9 125090.945 173720 128 3474
3476 0 447565.12 125067.75 173680 128 3475
3477 0 447570.47 125047.55 173640 168 3476
3478 0 447613.78 125017.22 173600 168 3477
3479 0 447655.84 125007.87 173560 168 3478
3480 0 447700.62 124974.87 173520 168 3479
3481 0 447734.3 125002.78 173480 168 3480
3482 0 447776.53 125005.055 173440 168 3481
3483 0 447815.53 124998.195 173400 168 3482
3484 0 447869.2 124973.22 173360 153 3483
3485 0 447868.97 125033.97 173320 153 3484
3486 0 447871.84 125093.05 173280 153 3485
3487 0 447861.5 125169.2 173240 153 3486
3488 0 447893.66 125092.484 173200 -1 3487
3489 0 447936.12 125027.93 173160 186 3488
3490 0 447968.7 124979.05 173120 186 3489
3491 0 448003.34 124920.57 173080 186 3490
3492 0 448041.5 124863.82 173040 186 3491
3493 0 448079.03 124828.75 173000 217 3492
3494 0 448099.25 124809.66 172960 217 3493
3495 0 448157.34 124768.03 172920 217 3494
3496 0 448219.72 124725.65 172880 217 3495
3497 0 448309.38 124565.98 172840 204 3496
3498 0 448333.7 124649.6 172800 204 3497
3499 0 448390.1 124659.58 172760 204 3498
3500 0 448408.5 124685.9 172720 204 3499
3501 0 448456.1 124685.375 172680 204 3500
3502 0 448504 124687.75 172640 245 3501
3503 0 448504.12 124695.33 172600 245 3502
3504 0 448534.9 124688.87 172560 245 3503
3505 0 448567.47 124677.586 172520 245 3504
3506 0 448584.8 124670.07 172480 245 3505
3507 0 448621.34 124665.875 172440 189 3506
3508 0 448632.12 124679.69 172400 -1 3507
3509 0 448674.38 124664.375 172360 189 3508
3510 0 448677.12 124654.29 172320 134 3509
3511 0 448720.78 124646.95 172280 134 3510
3512 0 448748.06 124645.33 172240 134 3511
3513 0 448741.12 124662.09 172200 134 3512
3514 0 448734.06 124684.85 172160 134 3513
3515 0 448745.53 124700.414 172120 134 3514
3516 0 448701.2 124777.91 172080 134 3515
3517 0 448736.34 124748.33 172040 134 3516
3518 0 448774.88 124722.29 172000 134 3517
3519 0 448807.3 124690.945 171960 51 3518
3520 0 448869.44 124660.35 171920 51 3519
3521 0 448918.94 124642.62 171880 51 3520
3522 0 448956.47 124621.3 171840 51 3521
3523 0 448983.56 124607.28 171800 51 3522
3524 0 449006.94 124554.31 171760 91 3523
3525 0 449019.22 124509.08 171720 91 3524
3526 0 449034.56 124442.57 171680 91 3525
3527 0 449062.94 124393.66 171640 91 3526
3528 0 449085.12 124328.914 171600 102 3527
3529 0 449120.2 124258.91 171560 102 3528
3530 0 449167.2 124178.4 171520 102 3529
3531 0 449198.56 124114.59 171480 107 3530
3532 0 449222 124062.195 171440 107 3531
3533 0 449237.47 124015.695 171400 107 3532
3534 0 449280.4 123956.36 171360 107 3533
3535 0 449286.5 123926.64 171320 96 3534
3536 0 449344.72 123872.1 171280 96 3535
3537 0 449393.34 123819.734 171240 96 3536
3538 0 449452.47 123757.87 171200 96 3537
3539 0 449491.47 123704.63 171160 96 3538
3540 0 449543.1 123639.84 171120 96 3539
3541 0 449565.75 123580.9 171080 96 3540
3542 0 449599.66 123513.18 171040 115 3541
3543 0 449624.9 123447.79 171000 115 3542
3544 0 449670.6 123372.76 170960 115 3543
3545 0 449655.47 123358.164 170920 115 3544
3546 0 449649.56 123335.42 170880 -1 3545
3547 0 449654.97 123309.586 170840 140 3546
3548 0 449639.34 123296.22 170800 140 3547
3549 0 449644.62 123274.62 170760 140 3548
3550 0 449666.22 123236.74 170720 140 3549
3551 0 449691.38 123203.625 170680 140 3550
3552 0 449718.03 123151.12 170640 108 3551
3553 0 449732.72 123111.12 170600 108 3552
3554 0 449745.3 123084.555 170560 108 3553
3555 0 449770.75 123051.055 170520 108 3554
3556 0 449755.44 123053.41 170480 108 3555
3557 0 449760.53 123044.99 170440 108 3556
3558 0 449779.6 123061.5 170400 108 3557
3559 0 449799.84 123083.09 170360 32 3558
3560 0 450134.84 122975.484 170320 32 3559
3561 0 450172.34 122966.75 170280 71 3560
3562 0 450209.7 122946.54 170240 71 3561
3563 0 450209.03 122948.81 170200 71 3562
3564 0 450220.66 122922.31 170160 71 3563
3565 0 450248.7 122899.695 170120 71 3564
3566 0 450267.22 122881.75 170080 71 3565
3567 0 450266.2 122858.766 170040 64 3566
3568 0 450293.25 122834.586 170000 64 3567
3569 0 450307.03 122805.51 169960 64 3568
3570 0 450295.88 122788.805 169920 64 3569
3571 0 450292.9 122747.34 169880 64 3570
3572 0 450289 122719.94 169840 64 3571
3573 0 450294.28 122680.32 169800 75 3572
3574 0 450312.16 122640.34 169760 75 3573
3575 0 450341.53 122600.79 169720 75 3574
3576 0 450365.84 122557.195 169680 75 3575
3577 0 450389.97 122522.88 169640 81 3576
3578 0 450425.53 122480.734 169600 81 3577
3579 0 450440.47 122432.125 169560 81 3578
3580 0 450501.66 122383.484 169520 81 3579
3581 0 450578.34 122339.25 169480 75 3580
3582 0 450599.5 122293.19 169440 75 3581
3583 0 450632.88 122251.805 169400 75 3582
3584 0 450688.38 122210.945 169360 75 3583
3585 0 450702.62 122210.664 169320 60 3584
3586 0 450731.2 122203.41 169280 60 3585
3587 0 450766.72 122185.125 169240 60 3586
3588 0 450807.12 122158.38 169200 60 3587
3589 0 450868.72 122140.164 169160 60 3588
3590 0 450946.8 122158.055 169120 51 3589
3591 0 450989.1 122103.44 169080 51 3590
3592 0 451059.97 122080.19 169040 51 3591
3593 0 451278.6 121922.85 169000 91 3592
3594 0 451347.6 121915.43 168960 91 3593
3595 0 451427.1 121901.414 168920 91 3594
3596 0 451491.84 121889.8 168880 128 3595
3597 0 451566.16 121873.22 168840 128 3596
3598 0 451573.25 121865.16 168800 128 3597
3599 0 451593.84 121840.1 168760 128 3598
3600 0 451622.03 121799.64 168720 128 3599
3601 0 451634.44 121767.84 168680 128 3600
3602 0 451660 121719.414 168640 128 3601
3603 0 451676.22 121691.73 168600 131 3602
3604 0 451701.62 121655.79 168560 131 3603
3605 0 451709.72 121686.516 168520 131 3604
3606 0 451687.1 121719.5 168480 107 3605
3607 0 451709.3 121745.27 168440 107 3606
3608 0 451713.38 121772.68 168400 107 3607
3609 0 451722.78 121803.78 168360 166 3608
3610 0 451731.1 121826.12 168320 166 3609
3611 0 451736.25 121855.63 168280 166 3610
3612 0 451750.94 121855.695 168240 166 3611
3613 0 451772.53 121859.98 168200 166 3612
3614 0 451803.78 121862.02 168160 166 3613
3615 0 451826.7 121868.02 168120 204 3614
3616 0 451857.12 121871.45 168080 204 3615
3617 0 451881.1 121875.15 168040 204 3616
3618 0 451918.8 121878.234 168000 204 3617
3619 0 451937.16 121884.02 167960 204 3618
3620 0 451984.38 121887.125 167920 204 3619
3621 0 452024.9 121896.055 167880 86 3620
3622 0 452068.2 121899.33 167840 86 3621
3623 0 452096.6 121912.805 167800 86 3622
3624 0 452130.3 121920.77 167760 86 3623
3625 0 452162.72 121905.375 167720 115 3624
3626 0 452265.8 121871.23 167640 115 3625
3627 0 452307.2 121855.11 167600 115 3626
3628 0 452348.22 121844.26 167560 115 3627
3629 0 452383.6 121825.1 167520 60 3628
3630 0 452412.75 121828.734 167480 60 3629
3631 0 452465.1 121850.086 167440 -1 3630
3632 0 452511.78 121879.15 167400 60 3631
3633 0 452551.53 121876.94 167360 60 3632
3634 0 452586.2 121871.625 167320 90 3633
3635 0 452621.5 121874.21 167280 90 3634
3636 0 452651.84 121857.08 167240 90 3635
3637 0 452689.1 121846.43 167200 90 3636
3638 0 452713.25 121839.88 167160 90 3637
3639 0 452735.1 121830.38 167120 81 3638
3640 0 452765.25 121829.99 167080 -1 3639
3641 0 452796.25 121812.83 167040 81 3640
3642 0 452827.56 121814.96 167000 81 3641
3643 0 452855.22 121809.86 166960 81 3642
3644 0 452888.16 121850.28 166920 81 3643
3645 0 452914.25 121863.36 166880 64 3644
3646 0 452961.88 121868.61 166840 64 3645
3647 0 453017.28 121856.1 166800 64 3646
3648 0 453104.94 121845.44 166760 64 3647
3649 0 453204.8 121841.086 166720 64 3648
3650 0 453254.25 121834.84 166680 64 3649
3651 0 453306.22 121842.164 166640 64 3650
3652 0 453364.88 121836.14 166600 120 3651
3653 0 453417.2 121811.18 166560 120 3652
3654 0 453504.28 121740.984 166520 120 3653
3655 0 453571.06 121707.875 166480 90 3654
3656 0 453617.1 121702.49 166440 90 3655
3657 0 453672.4 121708.164 166400 90 3656
3658 0 453723.6 121693.195 166360 90 3657
3659 0 453765.88 121682.27 166320 81 3658
3660 0 453852.78 121686.01 166280 81 3659
3661 0 453995.66 121753.914 166200 91 3660
3662 0 454063.94 121747.57 166160 91 3661
3663 0 454130.44 121712.8 166120 91 3662
3664 0 454193.3 121673.49 166080 91 3663
3665 0 454273.62 121636.31 166040 81 3664
3666 0 454388.7 121636.53 166000 81 3665
3667 0 454495.66 121630.88 165960 80 3666
3668 0 454571.72 121644.266 165920 -1 3667
3669 0 454654.16 121637.58 165880 -1 3668
3670 0 454719.75 121641.42 165840 -1 3669
3671 0 454802.94 121608.266 165800 -1 3670
3672 0 454878.72 121594.48 165760 -1 3671
3673 0 454945.3 121566.74 165720 -1 3672
3674 0 455014.16 121573.72 165680 -1 3673
3675 0 455074.16 121572.33 165640 -1 3674
3676 0 455162.2 121511.17 165600 -1 3675
3677 0 455216.75 121510.65 165560 -1 3676
3678 0 455246.62 121485.22 165520 -1 3677
3679 0 455277.9 121477.6 165480 -1 3678
3680 0 455307.4 121463.97 165440 -1 3679
3681 0 455332.75 121433.08 165400 -1 3680
3682 0 455370.84 121432.94 165360 -1 3681
3683 0 455400.28 121426.305 165320 -1 3682
3684 0 455425.6 121425.18 165280 -1 3683
3685 0 455448.3 121425.27 165240 -1 3684
3686 0 455469.8 121420.02 165200 -1 3685
3687 0 455508.88 121411.19 165160 -1 3686
3688 0 455540.72 121354.53 165120 -1 3687
3689 0 455564.72 121358.8 165080 -1 3688
3690 0 455597.16 121351.9 165040 -1 3689
3691 0 455621.97 121347.2 165000 51 3690
3692 0 455642.8 121335.94 164960 51 3691
3693 0 455695.97 121285.49 164920 81 3692
3694 0 455724.94 121267.9 164880 81 3693
3695 0 455749.56 121252.516 164840 81 3694
3696 0 455767.97 121247.66 164800 81 3695
3697 0 455799.12 121239.12 164760 81 3696
3698 0 455820.84 121212.85 164720 75 3697
3699 0 455841.8 121199.14 164680 75 3698
3700 0 455875.9 121190.66 164640 75 3699
3701 0 455913.6 121148.945 164600 75 3700
3702 0 455937.12 121144.32 164560 75 3701
3703 0 455955.3 121132.89 164520 75 3702
3704 0 455971.56 121125.375 164480 98 3703
3705 0 455988.16 121124.63 164440 98 3704
3706 0 456004.72 121131.49 164400 98 3705
3707 0 456020.25 121129.77 164360 98 3706
3708 0 456037.66 121123.15 164320 98 3707
3709 0 456055.5 121112.39 164280 98 3708
3710 0 456075.66 121113.16 164240 98 3709
3711 0 456082.84 121117.82 164200 98 3710
3712 0 456091.78 121115.125 164160 98 3711
3713 0 456108.66 121111.33 164120 98 3712
3714 0 456123.44 121097.23 164080 98 3713
3715 0 456139.44 121096.95 164040 98 3714
3716 0 456155.9 121099.94 164000 75 3715
3717 0 456177.1 121082.1 163960 75 3716
3718 0 456195.84 121071.64 163920 75 3717
3719 0 456227.12 121064.28 163880 75 3718
3720 0 456269.38 121081.53 163840 75 3719
3721 0 456293.9 121084.664 163800 75 3720
3722 0 456343.3 121082.875 163760 75 3721
3723 0 456387.3 121072.19 163720 75 3722
3724 0 456409.1 121072.055 163680 75 3723
3725 0 456438.8 121041.86 163640 75 3724
3726 0 456478.06 121010.586 163600 98 3725
3727 0 456508.4 120973.63 163560 98 3726
3728 0 456543.3 120953.16 163520 98 3727
3729 0 456572.22 120923.14 163480 98 3728
3730 0 456597.06 120901.445 163440 98 3729
3731 0 456636.06 120865.03 163400 60 3730
3732 0 456659.94 120841.945 163360 60 3731
3733 0 456685.06 120839.62 163320 60 3732
3734 0 456706.38 120820.91 163280 60 3733
3735 0 456764.22 120789.92 163240 60 3734
3736 0 456792.62 120781.39 163200 96 3735
3737 0 456808.7 120775.5 163160 96 3736
3738 0 456837.06 120757.62 163120 96 3737
3739 0 456866.12 120746.836 163080 96 3738
3740 0 456883.78 120735.05 163040 96 3739
3741 0 456913.47 120706.03 163000 75 3740
3742 0 456941.56 120673.35 162960 75 3741
3743 0 456974.6 120649.68 162920 75 3742
3744 0 456982.72 120615.62 162880 75 3743
3745 0 457000.34 120585.07 162840 75 3744
3746 0 457027.62 120563.86 162800 60 3745
3747 0 457030.62 120521.02 162760 60 3746
3748 0 457073 120495.45 162720 60 3747
3749 0 457110.78 120453.86 162680 60 3748
3750 0 457160.44 120419.52 162640 60 3749
3751 0 457176 120419.66 162600 71 3750
3752 0 457206.34 120388.85 162560 71 3751
3753 0 457234.3 120367.83 162520 71 3752
3754 0 457254.53 120349.88 162480 71 3753
3755 0 457266.8 120327.11 162440 71 3754
3756 0 457280.12 120315.68 162400 71 3755
3757 0 457305.12 120292.52 162360 60 3756
3758 0 457337.16 120279.53 162320 60 3757
3759 0 457360.28 120252.27 162280 60 3758
3760 0 457379.3 120235.27 162240 60 3759
3761 0 457428.47 120200.53 162200 60 3760
3762 0 457471.84 120164.57 162160 60 3761
3763 0 457519.8 120137.31 162120 60 3762
3764 0 457541.56 120140.734 162080 60 3763
3765 0 457653.34 120027.984 162040 90 3764
3766 0 457649.4 120099.27 162000 90 3765
3767 0 457683.44 120080.43 161960 90 3766
3768 0 457709.47 120043.945 161920 90 3767
3769 0 457725.34 120037.97 161880 90 3768
3770 0 457733.34 120023.08 161840 90 3769
3771 0 457747.22 120016.766 161800 90 3770
3772 0 457767.22 119987.78 161760 96 3771
3773 0 457802.88 119981.64 161720 96 3772
3774 0 457822.1 119979.09 161680 96 3773
3775 0 457857.84 119977.51 161640 96 3774
3776 0 457891.16 119976.57 161600 96 3775
3777 0 457934.16 119963.2 161560 71 3776
3778 0 457960.94 119966.234 161520 71 3777
3779 0 457997.22 119965.875 161480 71 3778
3780 0 458024.66 119968.984 161440 71 3779
3781 0 458050.4 119970.73 161400 71 3780
3782 0 458071.5 119977.65 161360 98 3781
3783 0 458098.6 119978.05 161320 98 3782
3784 0 458122.66 119960.195 161280 98 3783
3785 0 458152.97 119953 161240 98 3784
3786 0 458168.6 119950.48 161200 98 3785
3787 0 458189.06 119940.805 161160 98 3786
3788 0 458224.97 119926.9 161120 32 3787
3789 0 458255.7 119912.266 161080 32 3788
3790 0 458290.12 119874.66 161040 32 3789
3791 0 458316.88 119867.94 161000 32 3790
3792 0 458348.1 119867.1 160960 32 3791
3793 0 458380.7 119860.6 160920 32 3792
3794 0 458416.62 119862.73 160880 75 3793
3795 0 458445.9 119858.86 160840 75 3794
3796 0 458475.97 119855.72 160800 75 3795
3797 0 458513.12 119854.84 160760 75 3796
3798 0 458555.25 119851.445 160720 75 3797
3799 0 458592.03 119843.766 160680 101 3798
3800 0 458614.78 119851.6 160640 101 3799
3801 0 458640.28 119853.836 160600 101 3800
3802 0 458681.75 119824.99 160560 101 3801
3803 0 458698.9 119825.55 160520 101 3802
3804 0 458718.47 119833.055 160480 101 3803
3805 0 458750.06 119840 160440 124 3804
3806 0 458774 119844.45 160400 124 3805
3807 0 458819.66 119822 160360 124 3806
3808 0 458841.7 119823.164 160320 124 3807
3809 0 458876.66 119817.055 160280 102 3808
3810 0 458912.16 119810.9 160240 102 3809
3811 0 458953.9 119794.62 160200 102 3810
3812 0 458989.44 119786.02 160160 102 3811
3813 0 459034.22 119766.16 160120 102 3812
3814 0 459072.75 119750.836 160080 124 3813
3815 0 459105.1 119748.09 160040 124 3814
3816 0 459150.72 119735.49 160000 124 3815
3817 0 459199.5 119715.555 159960 128 3816
3818 0 459230.44 119715.164 159920 128 3817
3819 0 459272.2 119705.3 159880 128 3818
3820 0 459326.22 119672.055 159840 128 3819
3821 0 459352.75 119672.28 159800 128 3820
3822 0 459336.6 119686.27 159760 128 3821
3823 0 459305.75 119705.055 159720 128 3822
3824 0 459336.75 119597.984 159680 32 3823
3825 0 459599.2 119261.625 159640 51 3824
3826 0 459616.5 119272.96 159600 51 3825
3827 0 459623.1 119260.375 159560 51 3826
3828 0 459629.75 119243.83 159520 51 3827
3829 0 459642.72 119214.234 159480 51 3828
3830 0 459649.84 119226.82 159440 60 3829
3831 0 459649.4 119216.83 159400 60 3830
3832 0 459659.88 119244.1 159360 60 3831
3833 0 459667.78 119268.195 159320 60 3832
3834 0 459672.94 119276.625 159280 60 3833
3835 0 459679.6 119281.086 159240 60 3834
3836 0 459688.88 119232.54 159200 51 3835
3837 0 459695.94 119164.78 159160 51 3836
3838 0 459715.78 119097.76 159120 51 3837
3839 0 459718.72 119036.21 159080 51 3838
3840 0 459738.62 118989.92 159040 71 3839
3841 0 459756.2 118944.6 159000 71 3840
3842 0 459756.03 118908.32 158960 71 3841
3843 0 459756.2 118863.19 158920 71 3842
3844 0 459767.38 118817.43 158880 71 3843
3845 0 459778.9 118759.164 158840 51 3844
3846 0 459782.2 118698.15 158800 51 3845
3847 0 459785.88 118638.805 158760 51 3846
3848 0 459792 118582.6 158720 51 3847
3849 0 459805.06 118540.51 158680 128 3848
3850 0 459821.47 118473.83 158640 128 3849
3851 0 459824.97 118440.96 158600 128 3850
3852 0 459829.9 118429.55 158560 128 3851
3853 0 459826.78 118409.82 158520 128 3852
3854 0 459817.16 118395.98 158480 108 3853
3855 0 459814.66 118364.94 158440 108 3854
3856 0 459809.03 118348.42 158400 108 3855
3857 0 459807.9 118330.51 158360 108 3856
3858 0 459803.28 118319.375 158320 108 3857
3859 0 459796.2 118304.11 158280 108 3858
3860 0 459793.66 118299.41 158240 108 3859
3861 0 459782.75 118289.67 158200 206 3860
3862 0 459772.12 118269.78 158160 206 3861
3863 0 459759.53 118262.02 158120 206 3862
3864 0 459771.53 118234.94 158080 206 3863
3865 0 459757.25 118228.07 158040 206 3864
3866 0 459759.1 118232.59 158000 206 3865
3867 0 459768.12 118231.945 157960 108 3866
3868 0 459775.12 118250.195 157920 108 3867
3869 0 459785.53 118278.14 157880 108 3868
3870 0 459795.12 118277.47 157840 108 3869
3871 0 459799.8 118289.93 157800 108 3870
3872 0 459801.28 118314.15 157760 108 3871
3873 0 459815.06 118305.65 157720 108 3872
3874 0 459805.38 118297.07 157680 207 3873
3875 0 459809.38 118299.164 157640 207 3874
3876 0 459803.1 118290.586 157600 207 3875
3877 0 459818.06 118297.99 157560 207 3876
3878 0 459819.3 118277.02 157520 207 3877
3879 0 459820.88 118287.85 157480 207 3878
3880 0 459817.62 118286.32 157440 160 3879
3881 0 459813.47 118282.41 157400 160 3880
3882 0 459865.6 118245.92 157360 160 3881
3883 0 459898.44 118208.17 157320 160 3882
3884 0 459944.34 118155.375 157280 160 3883
3885 0 460000.88 118116.555 157240 230 3884
3886 0 460031.66 118073 157200 230 3885
3887 0 460029.88 118090.38 157160 230 3886
3888 0 460021.9 118108.46 157120 230 3887
3889 0 460007.4 118128.21 157080 230 3888
3890 0 460014 118130.93 157040 230 3889
3891 0 460032.78 118137.59 157000 230 3890
3892 0 460040.78 118126.78 156960 230 3891
3893 0 460061.34 118133.48 156920 230 3892
3894 0 460622.88 118485.75 156920 240 3893
3895 0 460658.72 118448.83 156880 136 3894
3896 0 460691.34 118413.055 156840 136 3895
3897 0 460759.16 118420.7 156800 136 3896
3898 0 460804.38 118383.35 156760 136 3897
3899 0 460861.22 118381.055 156720 81 3898
3900 0 460911.9 118352.19 156680 81 3899
3901 0 460968.1 118372.53 156640 81 3900
3902 0 461029.4 118376.21 156600 81 3901
3903 0 461082.78 118391.445 156560 101 3902
3904 0 461153.75 118420.15 156520 101 3903
3905 0 461235.78 118421.97 156480 101 3904
3906 0 461325.5 118432.95 156440 75 3905
3907 0 461415.44 118440.19 156400 75 3906
3908 0 461505.9 118453.516 156360 60 3907
3909 0 461585.53 118419.61 156320 60 3908
3910 0 461845.7 118411.24 156280 40 3909
3911 0 462509.34 118279.71 156280 75 3910
3912 0 462642.38 118259.3 156240 40 3911
3913 0 462857.12 118266.42 156200 51 3912
3914 0 462932.97 118252.625 156160 51 3913
3915 0 463135.56 118260.58 156120 40 3914
3916 0 463358.3 118231.08 156080 40 3915
3917 0 463520.84 118196.58 156040 -1 3916
3918 0 463817.16 118117.45 156000 -1 3917
3919 0 463884.06 118103.07 155960 -1 3918
3920 0 463987.94 118077.99 156000 -1 3918
3921 0 464085.9 117991.95 156040 -1 3920
3922 0 464107.1 117958.14 156080 -1 3921
3923 0 464169.9 117925.11 156120 -1 3922
3924 0 464360.75 117838.31 156160 -1 3923
3925 0 464560.44 117729.375 156200 -1 3924
3926 0 464782.16 117631.625 156240 -1 3925
3927 0 465082.8 117632.05 156320 -1 3926
3928 0 459970.84 117337.78 156920 128 3893
3929 0 459800.6 117289.45 156880 32 3928
3930 0 459788.94 117272.33 156840 32 3929
3931 0 459781.8 117263.445 156800 32 3930
3932 0 459765.8 117234.13 156760 32 3931
3933 0 459757.72 117226.01 156720 32 3932
3934 0 459728.44 117192.29 156680 32 3933
3935 0 459698.7 117168 156640 32 3934
3936 0 459680.06 117133.06 156600 32 3935
3937 0 459626.84 117122.33 156560 32 3936
3938 0 459591.97 117103.11 156520 60 3937
3939 0 459576.8 117083.45 156480 60 3938
3940 0 459567.5 117076.48 156440 60 3939
3941 0 459563 117069.44 156400 60 3940
3942 0 459557.2 117059.984 156360 60 3941
3943 0 459550.6 117057.56 156320 60 3942
3944 0 459543.97 117057.57 156280 60 3943
3945 0 459538.28 117065.99 156240 60 3944
3946 0 459528.6 117058.56 156200 60 3945
3947 0 459542.28 117064.12 156160 60 3946
3948 0 458864.12 118079 156920 90 3893
3949 0 458603.4 118118.484 156880 75 3948
3950 0 458366.3 118008.64 156840 96 3949
3951 0 458115.8 117912.59 156800 71 3950
3952 0 457927.5 117788.45 156760 60 3951
3953 0 457818.94 117709.59 156720 60 3952
3954 0 457760.1 117682.66 156680 71 3953
3955 0 457707.06 117655.27 156640 71 3954
3956 0 457560.4 117670.11 156600 71 3955
3957 0 457548.72 117674.69 156560 104 3956
3958 0 457394.56 117655.69 156520 104 3957
3959 0 457217.47 117643.6 156480 163 3958
3960 0 456911.25 117602.32 156440 150 3959
3961 0 456829.28 117605.36 156400 150 3960
3962 0 456744.97 117603.93 156360 124 3961
3963 0 456660.53 117605.52 156320 124 3962
3964 0 456297.12 117558.55 156280 237 3963
3965 0 455955.1 117530.76 156240 166 3964
3966 0 455954.38 117531.99 156200 166 3965
3967 0 455953.4 117533.44 156160 166 3966
3968 0 455952.62 117550.27 156120 166 3967
3969 0 455956.53 117558.52 156080 166 3968
3970 0 455955.03 117567.89 156040 166 3969
3971 0 455956.66 117579.625 156000 166 3970
3972 0 455952.78 117568.36 155960 166 3971
3973 0 455293.94 117521.71 156280 108 3964
3974 0 455277.72 117461.125 156320 108 3973
3975 0 455242.72 117432.35 156360 108 3974
3976 0 455207.06 117449.88 156400 108 3975
3977 0 454291.78 117504.39 156280 75 3973
3978 0 454247.62 117529.87 156240 75 3977
3979 0 454171.6 117540.82 156200 75 3978
3980 0 454009.7 117578.484 156160 80 3979
3981 0 453916.97 117574.125 156120 80 3980
3982 0 453695.84 117523.47 156080 64 3981
3983 0 453222.84 117464.75 156040 75 3982
3984 0 452803.06 117454.47 156000 45 3983
3985 0 452390.44 117494.68 155960 81 3984
3986 0 452103.34 117508.13 155920 64 3985
3987 0 451977.53 117536.83 155960 32 3986
3988 0 451933.2 117532.67 156000 32 3987
3989 0 451841.06 117472.91 156040 32 3988
3990 0 451794.97 117513.54 156080 51 3989
3991 0 451680.28 117509.19 156120 51 3990
3992 0 451591.16 117496.6 156160 51 3991
3993 0 451546.4 117483.65 156200 51 3992
3994 0 451371.8 117401.18 156240 75 3993
3995 0 450910 117461.17 156280 60 3994
3996 0 450849.12 117446.945 156320 163 3995
3997 0 450796.22 117429.914 156360 163 3996
3998 0 450739.5 117419.66 156400 163 3997
3999 0 450690.56 117416.12 156440 163 3998
4000 0 450570.94 117388.555 156480 163 3999
4001 0 450448.5 117358.81 156520 214 4000
4002 0 450329.88 117331.414 156560 258 4001
4003 0 450213.66 117310.36 156600 258 4002
4004 0 450177.25 117314.25 156640 258 4003
4005 0 450147.4 117323.586 156680 258 4004
4006 0 450119.9 117334.055 156720 258 4005
4007 0 450062.53 117314.734 156760 258 4006
4008 0 450006.53 117301.42 156800 258 4007
4009 0 449941.75 117275.4 156840 200 4008
4010 0 449880.03 117252.93 156880 196 4009
4011 0 449822.44 117245.17 156920 196 4010
4012 0 449751.84 117232.45 156960 196 4011
4013 0 449699.06 117233.25 157000 196 4012
4014 0 449621.4 117247.5 157040 104 4013
4015 0 449553.3 117268.93 157080 101 4014
4016 0 449470.5 117280.3 157120 101 4015
4017 0 449396.47 117298.88 157160 101 4016
4018 0 448568.28 117052.96 157160 40 4017
4019 0 448462.22 116942.34 157200 40 4018
4020 0 448378.2 116859.305 157240 32 4019
4021 0 448021.88 116567.36 157280 98 4020
4022 0 447895.72 116498.48 157320 98 4021
4023 0 447618.7 116417.21 157360 60 4022
4024 0 447508.47 116492.71 157400 80 4023
4025 0 447424.4 116516.41 157440 80 4024
4026 0 447139.25 116544.33 157480 75 4025
4027 0 447082.38 116536.17 157520 75 4026
4028 0 447007.94 116562.16 157560 75 4027
4029 0 446969.72 116574.69 157600 75 4028
4030 0 446818.47 116539.57 157640 32 4029
4031 0 446738.62 116567.3 157680 32 4030
4032 0 446644.88 116620.805 157720 51 4031
4033 0 446573.12 116638.96 157760 51 4032
4034 0 446549 116667.125 157800 51 4033
4035 0 446532.22 116703.79 157840 51 4034
4036 0 446507.97 116756.555 157880 51 4035
4037 0 446492.66 116792.37 157920 51 4036
4038 0 446457.12 116806.21 157960 51 4037
4039 0 446414.66 116853.266 158000 51 4038
4040 0 446370.8 116889.87 158040 51 4039
4041 0 446341.28 116928.164 158080 -1 4040
4042 0 446305.3 116948.26 158120 -1 4041
4043 0 446280.2 116955.01 158160 -1 4042
4044 0 446256.3 116983.164 158200 -1 4043
4045 0 446226.03 117001.66 158240 -1 4044
4046 0 446167.66 117007 158280 -1 4045
4047 0 446111.88 117013.21 158320 -1 4046
4048 0 446029.1 117037.195 158360 -1 4047
4049 0 445987.53 117073.55 158400 -1 4048
4050 0 445945.38 117128.84 158440 -1 4049
4051 0 445777.12 117126.56 158480 -1 4050
4052 0 445657.8 117081.91 158520 -1 4051
4053 0 445565.62 117126.17 158600 -1 4052
4054 0 445481.5 117189.516 158680 -1 4053
4055 0 445430.75 117265.14 158760 -1 4054
4056 0 445402.5 117303.61 158840 -1 4055
4057 0 445332 117293.89 158920 -1 4056
4058 0 445329.84 117306.19 159000 -1 4057
4059 0 445272.62 117317.516 159080 -1 4058
4060 0 445214.44 117311.53 159160 -1 4059
4061 0 445107 117269.64 159240 -1 4060
4062 0 445034.88 117272.08 159280 -1 4061
4063 0 444990.84 117291.94 159320 -1 4062
4064 0 444887.66 117282.516 159360 -1 4063
4065 0 444653.38 117263.06 159440 -1 4064
4066 0 444649.12 117258.83 159520 -1 4065
4067 0 456554.75 117604.766 156480 124 3960
4068 0 456537.5 117636.42 156520 124 4067
4069 0 456421.72 117625.67 156560 124 4068
4070 0 456397.97 117645.055 156600 124 4069
4071 0 456447.1 117669.54 156640 124 4070
4072 0 451408.38 121824.85 169080 -1 3591
4073 0 451102.44 128455.65 173880 -1 1621
4074 0 450957.88 128693.45 173840 181 4073
4075 0 450994.97 128622.31 173800 181 4074
4076 0 451095.75 128318.89 173760 221 4075
4077 0 451411.7 127277.24 173760 51 4076
4078 0 451499.8 126708.84 173760 -1 4077
4079 0 451473.88 126667.914 173720 -1 4078
4080 0 451469.25 126405.016 173680 -1 4079
4081 0 451509.3 126372.22 173640 -1 4080
4082 0 451143.28 128249.29 173720 226 4076
4083 0 451077.8 128357.71 173680 221 4082
4084 0 451127.06 128292.95 173640 221 4083
4085 0 451117.97 128302.65 173600 221 4084
4086 0 451172.25 128277.1 173560 226 4085
4087 0 451125.25 128397.016 173520 221 4086
4088 0 451148.22 128374.58 173480 221 4087
4089 0 451159.62 128435.305 173440 221 4088
4090 0 477349.78 251216.45 91480 -1 476
4091 0 477644.78 251243.1 91400 -1 4090
4092 0 477955.72 251157.03 91280 -1 4091
4093 0 478240 250929 91200 102 4092
4094 0 478640 250693 91080 91 4093
4095 0 479364 250169 91040 120 4094
4096 0 479784 249769 90960 107 4095
4097 0 480020 249569 90880 102 4096
4098 0 480264 249157 90800 120 4097
4099 0 480480 248865 90720 81 4098
4100 0 480360 248449 90640 60 4099
4101 0 478308 248325 90600 -1 4100
4102 0 478832 247765 90560 -1 4101
4103 0 478996 247317 90480 -1 4102
4104 0 479020 247141 90400 -1 4103
4105 0 479212 247153 90280 -1 4104
4106 0 479292 246957 90160 -1 4105
4107 0 479348 246877 90040 -1 4106
4108 0 479436 246701 89960 -1 4107
4109 0 479408 246633 89920 -1 4108
4110 0 479432 246601 89840 -1 4109
4111 0 479604 246485 89720 -1 4110
4112 0 479700 246485 89680 -1 4111
4113 0 479740 246461 89560 -1 4112
4114 0 479792 246417 89440 -1 4113
4115 0 479936 246401 89320 -1 4114
4116 0 480068 246381 89200 -1 4115
4117 0 480153.34 246375.67 89120 -1 4116
4118 0 480196 246373 89080 -1 4117
4119 0 480472 246321 89000 -1 4118
4120 0 480328 246409 88920 -1 4119
4121 0 480408 246521 88840 -1 4120
4122 0 480432 246493 88800 -1 4121
4123 0 480460 246833 88720 98 4122
4124 0 480764 246865 88640 98 4123
4125 0 480880 246701 88600 98 4124
4126 0 480924 246609 88560 98 4125
4127 0 480664 246693 88440 98 4126
4128 0 480608 246705 88360 98 4127
4129 0 480688 246773 88240 96 4128
4130 0 480864 246857 88160 51 4129
4131 0 480976 246889 88040 51 4130
4132 0 481052 246969 87920 75 4131
4133 0 481080 247145 87840 75 4132
4134 0 481096 247133 87800 64 4133
4135 0 481084 247149 87720 64 4134
4136 0 481040 247189 87600 64 4135
4137 0 481088 247293 87520 32 4136
4138 0 481128 247321 87480 32 4137
4139 0 481092 247345 87400 32 4138
4140 0 481108 247397 87360 32 4139
4141 0 481136 247469 87320 40 4140
4142 0 481124 247541 87240 40 4141
4143 0 481188 247781 87200 32 4142
4144 0 481208 247893 87160 120 4143
4145 0 481216 248061 87080 120 4144
4146 0 481312 247997 87000 120 4145
4147 0 481512 247737 86920 80 4146
4148 0 481028 248101 86800 71 4147
4149 0 480784 248531 86640 64 4148
4150 0 480632 248587 86600 64 4149
4151 0 480512 248631 86520 90 4150
4152 0 480402 248649 86400 90 4151
4153 0 480358 248717 86080 71 4152
4154 0 480358 248713 85960 51 4153
4155 0 480272 248585 85800 51 4154
4156 0 480176 248579 85600 75 4155
4157 0 479752 248595 85240 96 4156
4158 0 479484 248663 84960 81 4157
4159 0 479316 248731 84840 81 4158
4160 0 478618 248813 84520 60 4159
4161 0 478424 248925 84320 75 4160
4162 0 478280 248999 84120 45 4161
4163 0 478102 249105 83960 45 4162
4164 0 478152 249175 83760 122 4163
4165 0 478242 249353 83520 86 4164
4166 0 478288 249561 83160 60 4165
4167 0 477822 249667 82920 150 4166
4168 0 477646 249547 82840 -1 4167
4169 0 477572 249563 82800 -1 4168
4170 0 477608 249571 82680 -1 4169
4171 0 477640 249475 82440 51 4170
4172 0 477688 249579 82320 51 4171
4173 0 477936 249719 82200 51 4172
4174 0 478180 249743 82080 115 4173
4175 0 478168 249743 81840 90 4174
4176 0 478182 249763 81640 115 4175
4177 0 478160 249721 81440 115 4176
4178 0 478166 249757 81200 102 4177
4179 0 478188 249881 81040 122 4178
4180 0 478300 249965 80760 104 4179
4181 0 478297.9 249983.2 80560 137 4180
4182 0 478370 250013 80520 137 4181
4183 0 478376 250031 80360 122 4182
4184 0 478384 250063 80160 122 4183
4185 0 478384 250063 80000 115 4184
4186 0 478296 250027 79840 122 4185
4187 0 478214 249991 79680 122 4186
4188 0 478214 249893 79480 104 4187
4189 0 478192 249889 79280 45 4188
4190 0 478108 249825 79080 45 4189
4191 0 478182 249789 78920 81 4190
4192 0 478228 249727 78720 75 4191
4193 0 478300 249653 78520 45 4192
4194 0 478360 249563 78400 45 4193
4195 0 478326 249619 78240 45 4194
4196 0 478090 249627 78120 71 4195
4197 0 478028 249593 78040 71 4196
4198 0 478026 249591 78000 90 4197
4199 0 477928 249585 77880 90 4198
4200 0 477788 249467 77720 102 4199
4201 0 477516 249413 77600 80 4200
4202 0 477270 249395 77480 75 4201
4203 0 477194 249429 77360 60 4202
4204 0 477072 249445 77200 60 4203
4205 0 477048 249455 77080 64 4204
4206 0 476988 249489 76960 64 4205
4207 0 476998 249447 76800 71 4206
4208 0 476980 249429 76640 71 4207
4209 0 476862 249423 76480 64 4208
4210 0 476852 249397 76320 71 4209
4211 0 476838 249369 76120 71 4210
4212 0 476862 249347 75920 96 4211
4213 0 476890 249327 75720 98 4212
4214 0 476820 249315 75480 90 4213
4215 0 476818 249305 75320 90 4214
4216 0 476812 249291 75080 96 4215
4217 0 476746 249337 74880 71 4216
4218 0 476746 249325 74680 64 4217
4219 0 476728 249277 74480 64 4218
4220 0 476716 249285 74280 71 4219
4221 0 476706 249317 74080 51 4220
4222 0 476678 249351 73920 51 4221
4223 0 476708 249363 73720 64 4222
4224 0 476698 249361 73520 71 4223
4225 0 476652 249381 73320 71 4224
4226 0 476636 249401 73120 96 4225
4227 0 476636 249395 72920 81 4226
4228 0 476630 249455 72720 71 4227
4229 0 476652 249485 72520 71 4228
4230 0 476698 249575 72360 71 4229
4231 0 476750 249609 72160 51 4230
4232 0 476794 249703 72000 60 4231
4233 0 476874 249791 71840 60 4232
4234 0 476988 249911 71680 64 4233
4235 0 477040 249973 71480 75 4234
4236 0 477092 250059 71240 64 4235
4237 0 477066 250123 71080 60 4236
4238 0 477066 250123 70920 60 4237
4239 0 476992 250227 70720 71 4238
4240 0 476974 250205 70520 71 4239
4241 0 476958 250115 70400 71 4240
4242 0 476922 250113 70240 90 4241
4243 0 476876 250097 70040 101 4242
4244 0 476748 250117 69880 101 4243
4245 0 476760 250079 69680 60 4244
4246 0 476792 249979 69480 64 4245
4247 0 476856 249925 69360 64 4246
4248 0 476858 249921 69160 71 4247
4249 0 476912 249899 68960 71 4248
4250 0 476916 249901 68800 71 4249
4251 0 476952 249809 68600 122 4250
4252 0 476950 249807 68480 122 4251
4253 0 476720 249765 68360 168 4252
4254 0 476727.34 249765 68320 168 4253
4255 0 476742 249765 68240 168 4254
4256 0 476576 249781 68080 168 4255
4257 0 476540 249795 67920 164 4256
4258 0 476527 249804 67840 164 4257
4259 0 476514 249813 67760 164 4258
4260 0 476504 249807 67640 192 4259
4261 0 476536 249751 67560 192 4260
4262 0 476540 249597 67400 230 4261
4263 0 476649 249603.03 67360 200 4262
4264 0 476650 249589 67320 200 4263
4265 0 476664 249537 67280 200 4264
4266 0 476592.56 249500.77 67160 166 4265
4267 0 476592 249505 66960 166 4266
4268 0 476526 249569 66880 166 4267
4269 0 476348 249639 66800 166 4268
4270 0 476070 249733 66800 -1 4269
4271 0 475860 249843 66800 -1 4270
4272 0 475764 249909 66760 -1 4271
4273 0 475670 250005 66720 -1 4272
4274 0 475626 250071 66680 -1 4273
4275 0 475600 250151 66640 -1 4274
4276 0 475704 250287 66560 -1 4275
4277 0 475744 250337 66520 -1 4276
4278 0 475816 250445 66440 -1 4277
4279 0 475808 250441 66400 -1 4278
4280 0 475782 250525 66320 -1 4279
4281 0 475752 250621 66200 -1 4280
4282 0 475750 250717 66120 -1 4281
4283 0 475686 250787 66040 -1 4282
4284 0 475630 250897 66000 -1 4283
4285 0 475538 250997 65960 -1 4284
4286 0 475376 251127 65960 -1 4285
4287 0 475284 251217 65960 -1 4286
4288 0 475272 251225 65920 -1 4287
4289 0 475250 251237 65880 -1 4288
4290 0 475204 251235 65840 -1 4289
4291 0 475048 251293 65800 -1 4290
4292 0 474938 251297 65760 -1 4291
4293 0 474652 251319 65720 -1 4292
4294 0 474450 251361 65680 -1 4293
4295 0 474334 251335 65640 -1 4294
4296 0 474282 251343 65600 -1 4295
4297 0 474258 251341 65560 -1 4296
4298 0 474222 251301 65520 -1 4297
4299 0 474202 251317 65440 -1 4298
4300 0 474142 251299 65400 -1 4299
4301 0 474056 251267 65400 -1 4300
4302 0 473944 251235 65360 -1 4301
4303 0 473790 251161 65320 -1 4302
4304 0 473644 251113 65320 -1 4303
4305 0 473604 251117 65320 -1 4304
4306 0 473436 251091 65320 -1 4305
4307 0 473416 251051 65280 -1 4306
4308 0 473380 251047 65240 -1 4307
4309 0 473340 251025 65200 -1 4308
4310 0 473234 250973 65120 -1 4309
4311 0 473176 250911 65080 -1 4310
4312 0 473172 250839 65040 -1 4311
4313 0 473100 250759 64960 -1 4312
4314 0 473032 250741 64880 -1 4313
4315 0 473032 250743 64840 -1 4314
4316 0 473166 250777 64760 -1 4315
4317 0 473298 250735 64680 -1 4316
4318 0 473424 250697 64640 -1 4317
4319 0 473732 250659 64600 -1 4318
4320 0 473679.7 250633.48 64560 -1 4319
4321 0 473802 250581 64520 -1 4320
4322 0 476128 249649 66720 -1 4269
4323 0 476440 249631 66720 166 4322
4324 0 476686 249623 66600 -1 4323
4325 0 476542 249597 66480 -1 4324
4326 0 476132 249569 66680 -1 4322
4327 0 476130 249501 66640 -1 4326
4328 0 481952 247457 86880 120 4147
4329 0 482128 247317 86800 98 4328
4330 0 482264 247213 86680 98 4329
4331 0 482580 247089 86600 51 4330
4332 0 482884 246837 86520 64 4331
4333 0 482968 246681 86440 60 4332
4334 0 483008 246677 86400 60 4333
4335 0 483108 246657 86320 80 4334
4336 0 483188 246641 86200 80 4335
4337 0 483360 246661 86120 51 4336
4338 0 483492 246685 86000 71 4337
4339 0 483592 246621 85920 71 4338
4340 0 483688 246597 85760 60 4339
4341 0 483812 246557 85720 60 4340
4342 0 483908 246513 85600 45 4341
4343 0 484000 246441 85480 45 4342
4344 0 483924 246337 85360 60 4343
4345 0 484012 246245 85200 64 4344
4346 0 483940 246329 85080 64 4345
4347 0 483968 246365 84960 64 4346
4348 0 483976 246409 84800 75 4347
4349 0 484028 246301 84760 75 4348
4350 0 484060 246285 84640 60 4349
4351 0 484012 246333 84560 60 4350
4352 0 484000 246353 84480 60 4351
4353 0 483848 246249 84400 71 4352
4354 0 483708 246169 84320 71 4353
4355 0 483712 246141 84200 71 4354
4356 0 483701.34 246167.67 84120 104 4355
4357 0 483696 246181 84080 104 4356
4358 0 483684 246197 83960 104 4357
4359 0 483672 246213 83840 104 4358
4360 0 484076 246277 83760 51 4359
4361 0 484140 246305 83640 51 4360
4362 0 484158 246261 83560 40 4361
4363 0 484326 246185 83480 40 4362
4364 0 484436 246207 83440 51 4363
4365 0 484862 246105 83440 32 4364
4366 0 484942 246045 83400 51 4365
4367 0 485084 245745 83400 51 4366
4368 0 485084 245745 83360 51 4367
4369 0 485104 245765 83320 51 4368
4370 0 484970 246127 83480 51 4365
4371 0 485038 246135 83520 51 4370
4372 0 485164 246215 83600 51 4371
4373 0 485368 246433 83600 51 4372
4374 0 485484 246513 83560 51 4373
4375 0 485638 246621 83520 -1 4374
4376 0 485766 246693 83520 -1 4375
4377 0 485996 246695 83480 -1 4376
4378 0 486181 246731 83520 -1 4377
4379 0 481252 247273 87800 64 4133
4380 0 481252 247325 87720 64 4379
4381 0 480750 246300 89120 -1 4117
4382 0 480982 246396 89120 -1 4381
4383 0 481042 246404 89080 -1 4382
4384 0 481042 246412 89040 -1 4383
4385 0 479816 246253 89880 -1 4109
4386 0 479880 246133 89840 -1 4385
4387 0 479880 246061 89760 -1 4386
4388 0 479872 246025 89640 -1 4387
4389 0 479756 245947 89600 -1 4388
4390 0 479728 245945 89560 -1 4389
4391 0 479454 245877 89520 -1 4390
4392 0 479372 245767 89440 -1 4391
4393 0 479332 245735 89360 -1 4392
4394 0 479422 245625 89240 -1 4393
4395 0 479466 245559 89160 -1 4394
4396 0 479466 245513 89160 -1 4395
4397 0 479430 245435 89120 -1 4396
4398 0 479342 245389 89120 -1 4397
4399 0 479290 245399 89160 -1 4398
4400 0 476951 251391.4 91640 244 476
4401 0 476850.12 251541.64 91760 244 4400
4402 0 476663.34 251697.84 91840 -1 4401
4403 0 476855.8 253281.55 92000 -1 4402
4404 0 476990.88 253610.19 92120 -1 4403
4405 0 477417.9 253802.52 92280 -1 4404
4406 0 477515.4 253867.33 92400 -1 4405
4407 0 477660.4 253859.36 92520 -1 4406
4408 0 477552.8 254447.88 92640 -1 4407
4409 0 477545 254432 92720 235 4408
4410 0 477497 254216 92920 269 4409
4411 0 477649 254096 93120 150 4410
4412 0 477593 254048 93280 136 4411
4413 0 477593 254048 93400 136 4412
4414 0 477593 254064 93480 136 4413
4415 0 477785 253960 93480 60 4414
4416 0 477873 253960 93480 -1 4415
4417 0 478049 253792 93480 -1 4416
4418 0 478225 253440 93480 -1 4417
4419 0 478361 253344 93480 -1 4418
4420 0 478769 253296 93480 -1 4419
4421 0 479257 253408 93480 -1 4420
4422 0 479457 253656 93520 -1 4421
4423 0 479537 253704 93560 -1 4422
4424 0 477402 256921.19 92640 153 4408
4425 0 477273.28 260056.31 92640 -1 4424
4426 0 477513.4 260856.16 92640 172 4425
4427 0 475777.78 262483.2 92640 315 4426
4428 0 475863.84 262578.6 92720 -1 4427
4429 0 475904.06 262541.75 92800 -1 4428
4430 0 475597.75 262742.1 92880 -1 4429
4431 0 475565.22 262925.03 92920 275 4430
4432 0 474516.44 264149.16 92960 -1 4431
4433 0 474393.88 264456.7 92920 -1 4432
4434 0 473670.06 266678.03 92920 -1 4433
4435 0 472635.7 268764.06 92920 -1 4434
4436 0 472497.4 269013.28 92840 -1 4435
4437 0 471843.47 269735.47 92760 -1 4436
4438 0 470529.25 272257.84 92760 -1 4437
4439 0 470369.22 272975.38 92720 -1 4438
4440 0 470756.94 272972.44 92640 -1 4439
4441 0 470313.5 272944 92600 -1 4440
4442 0 470909 273582 92600 197 4441
4443 0 470629 274442 92600 230 4442
4444 0 470549 274558 92640 230 4443
4445 0 470385 274570 92680 230 4444
4446 0 470209 274506 92720 -1 4445
4447 0 470181 274502 92760 -1 4446
4448 0 470141 274526 92840 -1 4447
4449 0 470137 274530 92960 -1 4448
4450 0 469869.88 272916.12 92560 -1 4441
4451 0 469874.7 272967.1 92520 -1 4450
4452 0 469886.84 273116.97 92400 -1 4451
4453 0 469840.75 273233.1 92320 -1 4452
4454 0 469805 273234 92240 -1 4453
4455 0 469769 273234 92200 -1 4454
4456 0 469409 273162 92200 86 4455
4457 0 469161 272930 92200 32 4456
4458 0 469129 272934 92160 32 4457
4459 0 471080.2 273669.03 92520 -1 4451
4460 0 470840.72 274517.25 92520 -1 4459
4461 0 470766.8 274742.84 92240 -1 4460
4462 0 470982.56 274765.4 92200 -1 4461
4463 0 471011.5 274909.34 92120 -1 4462
4464 0 471372.97 275209.94 92000 -1 4463
4465 0 472136.7 275599.56 91920 -1 4464
4466 0 472249.38 275840.62 91800 -1 4465
4467 0 472343.03 276362.16 91680 -1 4466
4468 0 472653.4 276684.66 91600 -1 4467
4469 0 472585.97 277457.4 91640 -1 4468
4470 0 472408.3 277665.4 91720 -1 4469
4471 0 472307.8 277914.6 91800 -1 4470
4472 0 472187.75 277766.03 91960 -1 4471
4473 0 472235.03 277684.22 92120 -1 4472
4474 0 472216.12 277526.9 92280 -1 4473
4475 0 472337.72 277713.38 92680 -1 4474
4476 0 472422.2 278043.34 92920 -1 4475
4477 0 472409.16 278108.97 93040 -1 4476
4478 0 472739.94 278141.06 93160 -1 4477
4479 0 472694.66 278360.97 93280 -1 4478
4480 0 473086.8 278360.88 93360 -1 4479
4481 0 472850.97 278242.53 93440 -1 4480
4482 0 473014.1 278449.12 93520 -1 4481
4483 0 473222.6 278569.6 93600 -1 4482
4484 0 473221.6 278573.56 93680 -1 4483
4485 0 473217.3 278572.84 93800 -1 4484
4486 0 473239.97 278607.3 93840 -1 4485
4487 0 473215.03 278581.53 93960 -1 4486
4488 0 473415.06 278842.94 94040 -1 4487
4489 0 473113.12 278735.47 94080 -1 4488
4490 0 473593.22 278927.12 94160 -1 4489
4491 0 473724.34 278947.72 94280 -1 4490
4492 0 473754.66 278982.78 94440 -1 4491
4493 0 474142.75 278964.38 94560 -1 4492
4494 0 474163.94 278946.75 94720 -1 4493
4495 0 474021.16 278983.72 94760 -1 4494
4496 0 474237.47 278984.94 94840 -1 4495
4497 0 474237.84 279070.1 94880 -1 4496
4498 0 474202.22 279083.12 94960 -1 4497
4499 0 474215.62 279019.94 95120 -1 4498
4500 0 474413.78 279271.44 95240 -1 4499
4501 0 474411.62 279187.3 95320 -1 4500
4502 0 474526.78 279378.62 95400 -1 4501
4503 0 474474.22 279303.8 95480 -1 4502
4504 0 474561.06 279496.25 95520 -1 4503
4505 0 474841.12 279777.3 95560 -1 4504
4506 0 475871.1 281111 95560 -1 4505
4507 0 475862.72 281025.16 95400 -1 4506
4508 0 476134.8 281281.88 95200 -1 4507
4509 0 476055.56 281042.62 94960 -1 4508
4510 0 476043.03 280991.3 94920 -1 4509
4511 0 476131.2 280864.6 94800 -1 4510
4512 0 476234.47 280878.3 94760 -1 4511
4513 0 475753.47 281085.53 95640 -1 4506
4514 0 475472.66 281141.78 95720 -1 4513
4515 0 475468.6 281191.28 95840 -1 4514
4516 0 475476.1 281239.3 95920 -1 4515
4517 0 475657.78 281238 96160 -1 4516
4518 0 475714.1 281280.84 96320 -1 4517
4519 0 475755.84 281439.2 96440 -1 4518
4520 0 475751.94 281428.4 96600 -1 4519
4521 0 475960.3 281397.22 96800 -1 4520
4522 0 475947.06 281436.28 96840 -1 4521
4523 0 475745 281415.34 96920 -1 4522
4524 0 475450.62 281756.7 96960 -1 4523
4525 0 475615.53 281674.97 97000 -1 4524
4526 0 475523.97 281578.72 97080 -1 4525
4527 0 475473.62 281702.7 97200 -1 4526
4528 0 475562 281688.5 97240 206 4527
4529 0 475649.5 281674.5 97280 206 4528
4530 0 475762.56 281686.03 97360 -1 4529
4531 0 475611.38 281759.53 97400 -1 4530
4532 0 475567.22 281847.72 97520 -1 4531
4533 0 475552.5 281839.06 97560 -1 4532
4534 0 475540.2 281875.16 97680 -1 4533
4535 0 475721.4 282063.97 97880 -1 4534
4536 0 476075.62 282039.06 98200 -1 4535
4537 0 476214.03 282190.84 98280 -1 4536
4538 0 476583.88 282258.9 98400 -1 4537
4539 0 476891.16 282629.47 98520 -1 4538
4540 0 476973.47 282955.75 98640 -1 4539
4541 0 477062.12 283149.84 98800 -1 4540
4542 0 477085.62 282835.2 98880 -1 4541
4543 0 476933.38 283268.44 99040 -1 4542
4544 0 476998.1 283757.16 99120 -1 4543
4545 0 476941.9 283803.4 99200 -1 4544
4546 0 476943.1 284108.53 99320 -1 4545
4547 0 477022.2 284475.62 99400 -1 4546
4548 0 477108.94 284573.2 99480 -1 4547
4549 0 477118 284598.25 99560 -1 4548
4550 0 476999.5 284685.84 99600 -1 4549
4551 0 477208.7 284860.2 99640 -1 4550
4552 0 477806.12 285187.8 99680 -1 4551
4553 0 478165.25 285524.4 99720 -1 4552
4554 0 478253.16 285475.8 99880 -1 4553
4555 0 478252.3 285475.66 100040 -1 4554
4556 0 478407.22 285675.12 100200 -1 4555
4557 0 478622.84 285739.5 100360 -1 4556
4558 0 478957.44 285859.8 100560 -1 4557
4559 0 479031.22 285907.88 100800 -1 4558
4560 0 479334.38 285893.25 100960 -1 4559
4561 0 479692.62 285941.66 101080 -1 4560
4562 0 480132.62 285908.47 101320 -1 4561
4563 0 481230.6 287413.62 101520 -1 4562
4564 0 481262.06 287051.88 101600 -1 4563
4565 0 480958.25 287227.84 101680 -1 4564
4566 0 481143 287171.94 101760 -1 4565
4567 0 481941.9 287828.7 101800 -1 4566
4568 0 482124.56 287738.8 101840 -1 4567
4569 0 482238.28 287866.22 101960 -1 4568
4570 0 482285.75 287666.72 102040 -1 4569
4571 0 482790.94 287826.9 102200 -1 4570
4572 0 483157.66 287922.9 102400 -1 4571
4573 0 483262.03 288011.47 102640 -1 4572
4574 0 483520.88 288123.4 102800 -1 4573
4575 0 483575.16 288171.78 102920 -1 4574
4576 0 483456.03 288530.03 103080 -1 4575
4577 0 483246.6 288938.72 103320 -1 4576
4578 0 483533.94 289338.94 103400 -1 4577
4579 0 483557.88 289268.38 103520 -1 4578
4580 0 483574.5 289347.1 103680 -1 4579
4581 0 483701.38 289114.06 103720 -1 4580
4582 0 483949.03 289434.38 103840 -1 4581
4583 0 484239.1 289715.62 103960 -1 4582
4584 0 484557.6 289899.3 104080 -1 4583
4585 0 484645.1 289698.66 104120 -1 4584
4586 0 484789.78 289803.12 104200 -1 4585
4587 0 485021.84 289875.5 104240 -1 4586
4588 0 485436.8 289868.2 104360 -1 4587
4589 0 485556.5 290299.84 104440 -1 4588
4590 0 485754.12 290209.34 104560 -1 4589
4591 0 486066.72 290582.62 104640 -1 4590
4592 0 486340.8 290712.3 104760 -1 4591
4593 0 486310.34 290716.75 104840 -1 4592
4594 0 486075.53 290953.56 104880 -1 4593
4595 0 486224.6 291148.25 105000 -1 4594
4596 0 486661.72 291011.34 105120 -1 4595
4597 0 486786.78 291079.12 105280 -1 4596
4598 0 487358.72 291213.25 105400 -1 4597
4599 0 488308.22 291471.22 105560 -1 4598
4600 0 488501.8 291751.16 105640 -1 4599
4601 0 488512.22 291835.2 105680 -1 4600
4602 0 488562.8 292230.62 105840 -1 4601
4603 0 488911.1 292633 105960 -1 4602
4604 0 489080.06 292684.7 106040 -1 4603
4605 0 489598.22 292828.88 106200 -1 4604
4606 0 490001.3 292811.66 106280 -1 4605
4607 0 490070.9 292769.62 106360 -1 4606
4608 0 490016.44 292766.78 106440 -1 4607
4609 0 490199.2 292841.1 106560 -1 4608
4610 0 490253.2 292778.22 106600 -1 4609
4611 0 490422.12 292961.3 106760 -1 4610
4612 0 490478.47 292883.4 106840 -1 4611
4613 0 490655.66 292689.53 106880 -1 4612
4614 0 490582.2 292809.22 106960 -1 4613
4615 0 490662.25 292786.25 107040 -1 4614
4616 0 490766.4 293034.12 107080 -1 4615
4617 0 491167.12 293353.25 107160 -1 4616
4618 0 491367.75 293662.7 107240 -1 4617
4619 0 491592.56 293440.97 107320 -1 4618
4620 0 492170.5 293792.38 107400 -1 4619
4621 0 492276.5 294023 107440 -1 4620
4622 0 492567 293829.94 107480 -1 4621
4623 0 492863.75 293887.38 107600 -1 4622
4624 0 493111.47 293790.56 107680 -1 4623
4625 0 493420.53 293734.03 107760 -1 4624
4626 0 493972.75 293606.6 107840 -1 4625
4627 0 494000.38 293517.75 107960 -1 4626
4628 0 494335.8 293462.75 108120 -1 4627
4629 0 494711.16 293494.22 108240 -1 4628
4630 0 494741.88 293504.7 108360 -1 4629
4631 0 494802.53 293581.78 108440 -1 4630
4632 0 494981.12 293560.5 108560 -1 4631
4633 0 495188.84 293500.53 108720 -1 4632
4634 0 495634.8 293518.5 108800 -1 4633
4635 0 495911.66 293645.1 109080 -1 4634
4636 0 496148.25 293717.12 109160 -1 4635
4637 0 496427.78 293908.62 109280 -1 4636
4638 0 496724.72 294299.12 109480 -1 4637
4639 0 497105.25 294259.1 109560 -1 4638
4640 0 497062.8 294437.34 109720 -1 4639
4641 0 497456.28 294647.06 109800 -1 4640
4642 0 497400.25 294605.06 109920 -1 4641
4643 0 497429.97 294678.8 110080 -1 4642
4644 0 497595.28 294799.84 110200 -1 4643
4645 0 497721.5 294845.47 110320 -1 4644
4646 0 498420.9 295155.8 110440 -1 4645
4647 0 498154.2 295134.84 110560 -1 4646
4648 0 498143.72 295141.8 110720 -1 4647
4649 0 498310.9 295165.72 110880 -1 4648
4650 0 498854.4 295006 111040 -1 4649
4651 0 499263.7 295036.3 111120 -1 4650
4652 0 499255.12 294958.9 111200 -1 4651
4653 0 499425.3 294954.72 111240 -1 4652
4654 0 499361.4 295154.62 111360 -1 4653
4655 0 499406.25 295012.44 111440 -1 4654
4656 0 499391.06 295025.12 111520 -1 4655
4657 0 499508.88 295027.34 111640 -1 4656
4658 0 499517.53 295198.47 111760 -1 4657
4659 0 499820.88 295750.9 111840 -1 4658
4660 0 500117.44 296219.66 111960 -1 4659
4661 0 500362.75 296393.97 112040 -1 4660
4662 0 501266.84 296684.62 112080 -1 4661
4663 0 501144.62 296894.06 112160 -1 4662
4664 0 501615.22 296785 112240 -1 4663
4665 0 501650.3 296926.16 112320 -1 4664
4666 0 501743.2 296893.8 112440 -1 4665
4667 0 501856 297007.03 112560 -1 4666
4668 0 502059.28 296962.16 112640 -1 4667
4669 0 502015.97 297004.8 112720 -1 4668
4670 0 502023.53 296971.94 112760 -1 4669
4671 0 502055.8 296965.78 112800 -1 4670
4672 0 502054.88 296965.12 112880 -1 4671
4673 0 502056.16 296956.5 112920 -1 4672
4674 0 502301.75 296968.6 112960 -1 4673
4675 0 502404.5 296884.97 113000 -1 4674
4676 0 502464.7 296909.9 113040 -1 4675
4677 0 502416.3 297012.5 113080 -1 4676
4678 0 502430.22 296982.8 113120 -1 4677
4679 0 502457.16 296932.9 113160 -1 4678
4680 0 502437.22 296923.16 113200 -1 4679
4681 0 502506.25 296884.16 113240 -1 4680
4682 0 502583.22 296998.66 113280 -1 4681
4683 0 503358.56 297003.3 113320 -1 4682
4684 0 503759.56 297172.72 113360 -1 4683
4685 0 504079.34 297245.16 113400 -1 4684
4686 0 504078.16 297243.94 113440 -1 4685
4687 0 504074.78 297242.6 113480 -1 4686
4688 0 504074 297241.03 113520 -1 4687
4689 0 503984.44 297133 113560 -1 4688
4690 0 503990.9 297132.94 113600 -1 4689
4691 0 503999.6 297070.4 113640 -1 4690
4692 0 504374.8 297301.03 113680 -1 4691
4693 0 504932.56 297876.22 113720 -1 4692
4694 0 505544.8 298292.97 113800 -1 4693
4695 0 505746.8 298233.22 113880 -1 4694
4696 0 505746.5 298383.72 113960 -1 4695
4697 0 506070.8 299098.94 114040 -1 4696
4698 0 507783.6 300058.94 114040 -1 4697
4699 0 507802.56 300104.62 114080 -1 4698
4700 0 507895.1 300441.9 114160 -1 4699
4701 0 508184.44 301412.4 114200 -1 4700
4702 0 508392.6 301468.2 114320 -1 4701
4703 0 508546.88 301201.6 114520 -1 4702
4704 0 508473.03 300825.28 114560 -1 4703
4705 0 508612.25 300622.56 114640 -1 4704
4706 0 508624.53 302260.28 114200 -1 4701
4707 0 508641.28 302291.34 114120 -1 4706
4708 0 508390 302352.2 114000 -1 4707
4709 0 508655.56 302658.53 113880 -1 4708
4710 0 508772.1 302744.47 113840 -1 4709
4711 0 508889.34 302827.8 113800 -1 4710
4712 0 509736.56 303356.16 113840 -1 4710
4713 0 509815.06 303557.6 113960 -1 4712
4714 0 509960.1 303563.4 114040 -1 4713
4715 0 509969.38 303603.2 114120 -1 4714
4716 0 509976.97 303644 114200 -1 4715
4717 0 510425.4 304362.94 114120 -1 4715
4718 0 510399 304387.62 114160 -1 4717
4719 0 510401.25 304387.9 114200 -1 4718
4720 0 510164.28 304196.22 114240 -1 4719
4721 0 510274.38 304540.4 114360 -1 4720
4722 0 510311.78 304731.28 114400 -1 4721
4723 0 510350.62 304730.03 114480 -1 4722
4724 0 510302.7 304807.4 114560 -1 4723
4725 0 510263.44 304946 114680 -1 4724
4726 0 510267.44 305159.34 114800 -1 4725
4727 0 510249.84 305328.5 114840 -1 4726
4728 0 509999 305211 114880 -1 4727
4729 0 510185.84 305621.75 115000 -1 4728
4730 0 510091.34 305622.4 115040 -1 4729
4731 0 510385.4 305836.75 115120 -1 4730
4732 0 510440.6 306044.06 115280 -1 4731
4733 0 510394.12 306208.3 115320 -1 4732
4734 0 510395.22 306516.9 115400 -1 4733
4735 0 510392.47 306594.12 115480 -1 4734
4736 0 510313.1 307056.7 115560 -1 4735
4737 0 510210.1 307285.38 115680 -1 4736
4738 0 510241.4 307502.12 115800 -1 4737
4739 0 510204.03 307912.28 115880 -1 4738
4740 0 510159.88 308403.2 115960 -1 4739
4741 0 510224.16 308242.53 116080 -1 4740
4742 0 510063.56 308524.1 116240 -1 4741
4743 0 510279.6 308396.06 116320 -1 4742
4744 0 510432.28 308396.56 116400 -1 4743
4745 0 510552.66 308555.84 116520 -1 4744
4746 0 510591.53 308523.4 116600 -1 4745
4747 0 510632.88 308788.5 116680 -1 4746
4748 0 510856.06 309164.16 116800 -1 4747
4749 0 510968.6 309403.62 116920 -1 4748
4750 0 511177.12 310146.97 117040 -1 4749
4751 0 510903.94 309915.66 117160 -1 4750
4752 0 511080.56 310083.5 117280 -1 4751
4753 0 511448.4 310571.97 117320 -1 4752
4754 0 512344.72 311156.2 117320 -1 4753
4755 0 513624.8 311980.28 117320 -1 4754
4756 0 516623.62 312675.66 117320 -1 4755
4757 0 516876.44 312783.5 117400 -1 4756
4758 0 516930.28 313130.62 117560 -1 4757
4759 0 517249.66 313067.44 117680 -1 4758
4760 0 517386.3 312861.12 117720 -1 4759
4761 0 517341.16 313006.28 117760 -1 4760
4762 0 518161.06 313030.28 117760 -1 4761
4763 0 518705.78 312897.25 117840 -1 4762
4764 0 518850.4 312734.4 117880 -1 4763
4765 0 518859.03 312719.78 117960 -1 4764
4766 0 519089.84 312561.4 117840 -1 4763
4767 0 519184.78 312414.2 117760 -1 4766
4768 0 519282.62 312469.25 117720 -1 4767
4769 0 519201.66 312376.06 117680 -1 4768
4770 0 519327.97 312341.9 117600 -1 4769
4771 0 519361.66 312317.25 117560 -1 4770
4772 0 519490.03 312207 117520 -1 4771
4773 0 519495.84 312307.06 117480 -1 4772
4774 0 519650.4 312189.1 117400 -1 4773
4775 0 519848.66 312188.9 117280 -1 4774
4776 0 519959.56 312017.62 117240 -1 4775
4777 0 520199.5 311918.56 117160 -1 4776
4778 0 520499.75 311824.62 117120 -1 4777
4779 0 520561.62 311894.5 117040 -1 4778
4780 0 520673 311790.94 116920 -1 4779
4781 0 521040.38 311492.53 116840 -1 4780
4782 0 520992.66 311589.9 116800 -1 4781
4783 0 520889.2 311503.06 116720 -1 4782
4784 0 520865.22 311493.44 116640 -1 4783
4785 0 520880.78 311414.16 116600 -1 4784
4786 0 520993.3 311286.47 116520 -1 4785
4787 0 521104.62 311110.47 116480 -1 4786
4788 0 521160.78 311142.25 116440 -1 4787
4789 0 521352.72 311143 116360 -1 4788
4790 0 521608.9 311062.62 116280 -1 4789
4791 0 521720.66 310958.97 116240 -1 4790
4792 0 521721.03 310958.88 116200 -1 4791
4793 0 521720.84 310959 116160 -1 4792
4794 0 521760.72 310934.88 116120 -1 4793
4795 0 521793 310805.3 116080 -1 4794
4796 0 521857.88 310782.6 116040 -1 4795
4797 0 521857.34 310782.2 116000 -1 4796
4798 0 521967.56 310741.97 115960 -1 4797
4799 0 522192.56 310614.03 115920 -1 4798
4800 0 522196.66 310631.94 115880 -1 4799
4801 0 522265.22 310515.12 115840 -1 4800
4802 0 522578.4 310505.84 115800 -1 4801
4803 0 522572.84 310485.97 115760 -1 4802
4804 0 522678.56 310416.7 115720 -1 4803
4805 0 522796.5 310339.9 115680 -1 4804
4806 0 522903.94 310309.9 115640 -1 4805
4807 0 522965.9 310303.94 115600 -1 4806
4808 0 523197.2 310361.75 115560 60 4807
4809 0 523372 310370.75 115520 60 4808
4810 0 523527.28 310343.44 115480 71 4809
4811 0 523582.75 310378.44 115400 71 4810
4812 0 523734.6 310378.88 115360 71 4811
4813 0 523771.1 310341.38 115320 71 4812
4814 0 523906.3 310353.2 115280 71 4813
4815 0 524079.75 310307.75 115240 40 4814
4816 0 524227.56 310317.2 115200 40 4815
4817 0 524314.6 310339.88 115160 40 4816
4818 0 524572 310366.56 115120 71 4817
4819 0 524886.25 310269 115080 154 4818
4820 0 524951.25 310316.3 114960 154 4819
4821 0 525533.7 310274.38 114880 64 4820
4822 0 526140.8 310124.5 114840 98 4821
4823 0 526723.25 309911.44 114800 102 4822
4824 0 527218.6 309724 114760 51 4823
4825 0 527348.9 309726.88 114680 51 4824
4826 0 527376.94 309711.8 114600 60 4825
4827 0 527629.06 309767.7 114560 75 4826
4828 0 527801.56 309761.25 114520 75 4827
4829 0 527968.5 309705.88 114480 51 4828
4830 0 528175.25 309696.12 114440 75 4829
4831 0 528425.94 309750.47 114400 75 4830
4832 0 528608.3 309751 114360 75 4831
4833 0 528943.56 309532.47 114320 51 4832
4834 0 529212.7 309313.7 114280 40 4833
4835 0 529716.75 309221.22 114320 122 4834
4836 0 529925.4 308828.75 114280 139 4835
4837 0 530094.56 308779.62 114360 168 4836
4838 0 530362.06 308755.3 114440 96 4837
4839 0 530526.44 308732.06 114480 96 4838
4840 0 530616.94 308705.2 114600 186 4839
4841 0 530682.9 308725.44 114880 240 4840
4842 0 530727.1 308888.38 115120 32 4841
4843 0 531463.9 308991.5 115400 86 4842
4844 0 531655.1 308961.06 115480 75 4843
4845 0 531738.25 308969.5 115560 81 4844
4846 0 531816.5 308942.16 115640 81 4845
4847 0 531869.4 308944.88 115720 81 4846
4848 0 531941.1 308930.62 115800 71 4847
4849 0 531954.4 308938.8 115880 71 4848
4850 0 531994.1 308877.4 115960 71 4849
4851 0 532021.3 308802.2 116040 81 4850
4852 0 532017.4 308746.2 116120 81 4851
4853 0 531947.94 308683.78 116200 81 4852
4854 0 531889.3 308621.8 116280 98 4853
4855 0 531848.4 308573.3 116360 98 4854
4856 0 531811.06 308521.06 116440 81 4855
4857 0 531690.1 308370.94 116560 81 4856
4858 0 531562.3 308222.62 116640 80 4857
4859 0 531501.7 308072.72 116680 75 4858
4860 0 531410.4 307941.06 116720 75 4859
4861 0 531314.75 307878.2 116760 96 4860
4862 0 531328.25 307795.88 116800 96 4861
4863 0 531348.4 307745.7 116880 96 4862
4864 0 531339.5 307648.78 116960 51 4863
4865 0 531362.7 307567.88 117000 51 4864
4866 0 531423.1 307550.7 117040 51 4865
4867 0 531481.75 307489.84 117120 90 4866
4868 0 531542.4 307447.38 117200 90 4867
4869 0 531642.3 307436.44 117280 90 4868
4870 0 531701.9 307446.38 117360 64 4869
4871 0 531740.1 307446.88 117480 64 4870
4872 0 531774.5 307458.5 117560 101 4871
4873 0 531797.3 307469.62 117640 101 4872
4874 0 531816.44 307471.28 117720 101 4873
4875 0 531845 307461.88 117800 101 4874
4876 0 531899.2 307384.8 117880 51 4875
4877 0 532004.44 307313.47 117960 51 4876
4878 0 532165.6 307334.9 118000 40 4877
4879 0 532303.5 307259.9 118040 81 4878
4880 0 532371.3 307227.25 118080 81 4879
4881 0 532387.44 307192.3 118120 81 4880
4882 0 532414.94 307136.1 118160 81 4881
4883 0 532378 306799.56 118200 98 4882
4884 0 532345.94 306748.38 118320 98 4883
4885 0 532092.2 306484.5 118160 80 4883
4886 0 532023.44 306361.44 118400 98 4885
4887 0 532012.2 306341 118440 98 4886
4888 0 531963.3 306414.62 118520 98 4887
4889 0 531874.9 306469.7 118560 98 4888
4890 0 531876.3 306559.94 118600 -1 4889
4891 0 531892.75 306588.62 118640 -1 4890
4892 0 531861.25 306619.44 118680 -1 4891
4893 0 531979.8 306186.3 118120 98 4885
4894 0 531858.2 305979.38 118080 64 4893
4895 0 531901.1 305755.06 118120 71 4894
4896 0 531952 305696.5 118160 71 4895
4897 0 531980.25 305628.5 118200 71 4896
4898 0 532006.3 305598.6 118240 71 4897
4899 0 532024.1 305601.6 118280 71 4898
4900 0 531789.1 305431.6 118280 71 4899
4901 0 531842.75 305062.7 118320 -1 4900
4902 0 531822.56 305140.38 118520 -1 4901
4903 0 531803.75 305180.94 118640 -1 4902
4904 0 531805.9 305219.75 118680 -1 4903
4905 0 531933.56 305375.62 118720 -1 4904
4906 0 531985.9 305403.75 118760 -1 4905
4907 0 532034.5 305417.38 118840 -1 4906
4908 0 532049.2 305433.7 118880 -1 4907
4909 0 532062.44 305440.8 118920 -1 4908
4910 0 531718.56 305195.8 118720 -1 4904
4911 0 531656.3 305181.8 118840 -1 4910
4912 0 531591.3 305229.72 118960 -1 4911
4913 0 531556 305243.06 119040 -1 4912
4914 0 531566.25 305223 119120 -1 4913
4915 0 531594.56 305206.4 119160 -1 4914
4916 0 531663.25 305195.3 119200 -1 4915
4917 0 531676.8 305171.44 119280 -1 4916
4918 0 531687.56 305129.1 119360 -1 4917
4919 0 531634 305088.06 119480 -1 4918
4920 0 531635.2 305028.25 119520 -1 4919
4921 0 531578.9 305034.7 119600 -1 4920
4922 0 531556.25 304994.47 119680 -1 4921
4923 0 531493.2 304928.88 119760 -1 4922
4924 0 531455.25 304960.2 119840 -1 4923
4925 0 531393.1 304915.75 119920 -1 4924
4926 0 531445 304832.12 120040 -1 4925
4927 0 531501.1 304628.2 120080 -1 4926
4928 0 531472.8 304832.8 120120 -1 4927
4929 0 531443.6 304819.8 120240 -1 4928
4930 0 531516.1 304809.8 120320 -1 4929
4931 0 531606.44 304787.22 120400 -1 4930
4932 0 531729 304762.2 120480 -1 4931
4933 0 531736.75 304708.88 120560 -1 4932
4934 0 531615.56 304643.75 120600 -1 4933
4935 0 531551 304580.97 120640 -1 4934
4936 0 531452.4 304569 120680 -1 4935
4937 0 531389.25 304557.94 120720 -1 4936
4938 0 531341.25 304497.6 120760 -1 4937
4939 0 531277.44 304463.3 120800 -1 4938
4940 0 531176.5 304431.94 120840 -1 4939
4941 0 531109.44 304458.62 120880 -1 4940
4942 0 531161.06 304469.9 120960 -1 4941
4943 0 531159.56 304498.16 121040 -1 4942
4944 0 531140.1 304519.56 121080 -1 4943
4945 0 531135.4 304537.8 121160 -1 4944
4946 0 531097.5 304551.22 121200 -1 4945
4947 0 530984.25 304533.2 121240 -1 4946
4948 0 530921.4 304532.2 121280 -1 4947
4949 0 530710.75 304507.7 121320 -1 4948
4950 0 530557 304495.7 121360 -1 4949
4951 0 530478.06 304464.2 121440 -1 4950
4952 0 530293.8 304471.25 121480 -1 4951
4953 0 530056.56 304633.2 121520 -1 4952
4954 0 529810.94 304809.28 121560 -1 4953
4955 0 529628.5 304939.3 121520 -1 4954
4956 0 529540.4 304965.2 121440 -1 4955
4957 0 529500.4 304974.78 121400 -1 4956
4958 0 531865.06 304995.7 119520 -1 4920
4959 0 532147.56 305014.78 119520 -1 4958
4960 0 532274.75 305197.62 119440 -1 4959
4961 0 532571.94 305241.53 119360 -1 4960
4962 0 532838.56 305314.2 119320 -1 4961
4963 0 533056.94 305375.12 119280 -1 4962
4964 0 533356.1 305272.12 119320 -1 4963
4965 0 533503.75 305219.44 119280 -1 4964
4966 0 533615.1 305295.5 119240 -1 4965
4967 0 533636.1 305302.22 119200 -1 4966
4968 0 533760.75 305368.44 119160 -1 4967
4969 0 533775.8 305404.8 119120 -1 4968
4970 0 533788.75 305474.2 119040 -1 4969
4971 0 533794.44 305491.66 119000 -1 4970
4972 0 523050.28 309748.88 115640 45 4806
4973 0 523046.2 309696.25 115600 45 4972
4974 0 523198.8 309425.38 115560 51 4973
4975 0 523391.62 309118.2 115600 40 4974
4976 0 523471.5 308985.38 115640 51 4975
4977 0 523763.3 308700.6 115680 60 4976
4978 0 523886.53 308452.22 115640 45 4977
4979 0 524071.44 308284.8 115600 40 4978
4980 0 524347.5 308173.88 115560 45 4979
4981 0 524433.6 308051.5 115480 60 4980
4982 0 524515.5 308031.06 115440 60 4981
4983 0 524576.75 307984.94 115400 32 4982
4984 0 524741.9 307924.03 115360 32 4983
4985 0 524838 307823 115320 40 4984
4986 0 524991.56 307653.78 115280 40 4985
4987 0 525121.94 307354.47 115320 40 4986
4988 0 525208.4 307315.25 115360 40 4987
4989 0 525224.5 307249.06 115400 40 4988
4990 0 525233.9 307207.2 115440 40 4989
4991 0 525308.6 307028.06 115480 80 4990
4992 0 525516 306876.53 115520 81 4991
4993 0 525621.25 306658.75 115480 51 4992
4994 0 525637.44 306588.44 115440 51 4993
4995 0 525753.9 306408.8 115400 40 4994
4996 0 525848.75 306321.16 115360 75 4995
4997 0 525970.4 306176.06 115320 75 4996
4998 0 526212.06 305972.34 115280 40 4997
4999 0 526524.2 305528.75 115320 51 4998
5000 0 526718.1 305547.2 115360 51 4999
5001 0 526811.25 305586.62 115400 -1 5000
5002 0 526842.2 305644.53 115440 -1 5001
5003 0 526869.44 305659.53 115480 -1 5002
5004 0 527169.1 305586.12 115520 -1 5003
5005 0 527385.56 305140.2 115480 -1 5004
5006 0 527437.6 305048 115400 -1 5005
5007 0 527607.2 304925.2 115320 -1 5006
5008 0 527685.7 304788.7 115280 -1 5007
5009 0 527773 304616.88 115240 -1 5008
5010 0 527702.75 304226.44 115200 -1 5009
5011 0 527646.6 304166.38 115160 -1 5010
5012 0 527630.9 304129.66 115120 -1 5011
5013 0 527657.94 304055.8 115040 -1 5012
5014 0 527662.75 304004.75 114960 -1 5013
5015 0 528340.7 304405.12 115200 -1 5009
5016 0 528513.8 304088.12 115240 -1 5015
5017 0 528823.94 303915.88 115200 -1 5016
5018 0 526427 305334.12 115400 51 4999
5019 0 526383.2 305344.62 115480 51 5018
5020 0 526311.5 305356.38 115560 51 5019
5021 0 526247 305327.22 115600 51 5020
5022 0 526206.3 305237.1 115640 51 5021
5023 0 526196 305170.2 115680 -1 5022
5024 0 526252.1 305059.9 115720 -1 5023
5025 0 526432.06 304943.8 115760 -1 5024
5026 0 526351.6 304532.25 115800 -1 5025
5027 0 526336.4 304528.88 115840 -1 5026
5028 0 526334 304537.25 115880 -1 5027
5029 0 525435.9 306873.44 115600 81 4992
5030 0 525430.6 306846.88 115680 81 5029
5031 0 525391.06 306799.94 115760 81 5030
5032 0 525336.56 306643.5 115800 81 5031
5033 0 522024.62 311500.16 116840 -1 4781
5034 0 522288.12 311586.25 116880 -1 5033
5035 0 522305.1 311698.56 116920 -1 5034
5036 0 522737.3 311794.78 117000 -1 5035
5037 0 523001.06 311874.47 117040 -1 5036
5038 0 523273.66 312171.1 117080 -1 5037
5039 0 523518.38 312289.5 117120 -1 5038
5040 0 523584.56 312410.12 117200 -1 5039
5041 0 523777.16 312825.53 117280 -1 5040
5042 0 523568.8 312499.3 117320 -1 5041
5043 0 523528.88 312530.5 117400 -1 5042
5044 0 523487.97 312537.7 117440 -1 5043
5045 0 523411.12 312553.97 117520 -1 5044
5046 0 523209.47 312450.2 117640 -1 5045
5047 0 523049.38 312362.25 117760 -1 5046
5048 0 522737.97 312345 117880 -1 5047
5049 0 524328.06 313057.94 117440 -1 5044
5050 0 524496.2 313079.84 117480 -1 5049
5051 0 524530.8 313154 117520 -1 5050
5052 0 525696.7 313713.44 117600 -1 5051
5053 0 526204.8 313782.12 117640 80 5052
5054 0 526346.7 314057.56 117600 80 5053
5055 0 526613.94 314050.2 117560 60 5054
5056 0 526912.7 314280.3 117560 86 5055
5057 0 526866.06 314325.56 117480 86 5056
5058 0 526803.7 314431.6 117440 86 5057
5059 0 526786.44 314475.56 117400 86 5058
5060 0 526922.75 314660.44 117360 40 5059
5061 0 527036.5 314746.3 117320 40 5060
5062 0 527044.3 314768.06 117280 75 5061
5063 0 527149.8 314809.94 117240 75 5062
5064 0 527315.25 314972 117200 60 5063
5065 0 527599.75 315292.75 117200 60 5064
5066 0 527701.5 315320.62 117240 51 5065
5067 0 527860.8 315362.94 117320 51 5066
5068 0 527919.1 315398.62 117360 51 5067
5069 0 528136.2 315441.62 117440 75 5068
5070 0 528415.1 315538 117480 128 5069
5071 0 528661.6 315440.44 117440 64 5070
5072 0 528777.56 315493.88 117400 64 5071
5073 0 528899.25 315484.7 117360 64 5072
5074 0 529070.4 315510.34 117320 51 5073
5075 0 529354.25 315545.9 117280 71 5074
5076 0 529417.94 315585.7 117200 71 5075
5077 0 529481.25 315601.8 117120 90 5076
5078 0 529540.56 315604.6 117040 90 5077
5079 0 529757.8 315597 116960 75 5078
5080 0 529921.56 315671.12 116920 64 5079
5081 0 529922.4 315695.6 116880 64 5080
5082 0 530115.4 315764.38 116800 102 5081
5083 0 530163.2 315798.75 116760 102 5082
5084 0 530258.06 315824.88 116720 102 5083
5085 0 530445.94 315859.44 116680 75 5084
5086 0 530713.25 315916.06 116640 80 5085
5087 0 531471.25 316005.3 116600 102 5086
5088 0 531883.5 316050.12 116560 98 5087
5089 0 532582.5 315629.8 116600 134 5088
5090 0 532908.94 315725.88 116560 40 5089
5091 0 533246.5 315689.5 116560 75 5090
5092 0 533664.3 315856.72 116600 80 5091
5093 0 534089 315759.44 116640 40 5092
5094 0 534276.25 315723.72 116720 64 5093
5095 0 534371.06 315714.62 116800 51 5094
5096 0 534497.25 315746.06 116840 51 5095
5097 0 534858.4 315674 116880 75 5096
5098 0 535069.3 315618.6 117000 96 5097
5099 0 535291.6 315643 117080 86 5098
5100 0 535586.2 315570.6 117160 86 5099
5101 0 535774.3 315495.8 117200 75 5100
5102 0 536013.6 315437.03 117240 86 5101
5103 0 536439.8 315417.3 117320 80 5102
5104 0 536758.06 315413.9 117360 91 5103
5105 0 536935.1 315434.44 117440 86 5104
5106 0 537108.8 315409.8 117520 86 5105
5107 0 537321.56 315239.53 117600 51 5106
5108 0 537460.94 315176.88 117640 60 5107
5109 0 537667.3 315196.56 117680 51 5108
5110 0 538037.5 315146.7 117720 90 5109
5111 0 538119 315135.3 117760 120 5110
5112 0 538507.6 315126.8 117840 75 5111
5113 0 538859.94 315238.56 117880 102 5112
5114 0 539519.9 315245.25 117920 200 5113
5115 0 540253.5 315013.25 117920 197 5114
5116 0 540289.3 315015.34 117720 197 5115
5117 0 539604.06 315242.75 118000 104 5114
5118 0 539030.06 314873.5 118000 102 5117
5119 0 539021.5 314850.06 118040 102 5118
5120 0 528708.25 315739.38 117560 64 5070
5121 0 529185 316043.56 117520 60 5120
5122 0 530102 316791.88 117520 120 5121
5123 0 530605.6 316897.47 117560 120 5122
5124 0 530863.06 316798.03 117720 166 5123
5125 0 531052.75 316750.06 117840 160 5124
5126 0 531195.06 316729.5 117920 153 5125
5127 0 531880.4 317097.6 117920 102 5126
5128 0 532370.25 317399.62 117960 75 5127
5129 0 532701.3 317410.62 118000 60 5128
5130 0 532902.75 317436.34 118040 60 5129
5131 0 533115.75 317546.25 118080 60 5130
5132 0 533238.5 317674.75 118120 102 5131
5133 0 533266.75 317689.94 118160 102 5132
5134 0 533279.2 317736.88 118240 102 5133
5135 0 533356 317775.62 118320 98 5134
5136 0 533486 317800.78 118400 98 5135
5137 0 533659.75 317831.1 118440 75 5136
5138 0 533865.9 318076.2 118520 86 5137
5139 0 534082.6 318323.2 118560 60 5138
5140 0 534318.25 319093.66 118560 166 5139
5141 0 534340.44 319152.56 118640 101 5140
5142 0 534381.6 319093.5 118800 101 5141
5143 0 534368.5 319071.6 118880 101 5142
5144 0 534200.7 319051.44 119000 166 5143
5145 0 534217.7 319047.28 119040 101 5144
5146 0 534318.5 319024.88 119280 -1 5145
5147 0 534298 318998.8 119360 -1 5146
5148 0 533401.6 319484.88 119040 -1 5145
5149 0 533219.9 319564.03 119080 -1 5148
5150 0 533218.2 319566.2 119120 -1 5149
5151 0 535188.8 319357.16 118880 91 5143
5152 0 535313.5 319411.78 118920 51 5151
5153 0 535495.75 319413.5 119000 80 5152
5154 0 535628.1 319611.56 119040 80 5153
5155 0 536215.7 319873.7 119040 71 5154
5156 0 536260.4 319899.06 118920 71 5155
5157 0 536679.75 319837.72 118840 75 5156
5158 0 536928.56 320003.56 118880 80 5157
5159 0 537086.25 320061.44 118920 80 5158
5160 0 537489.1 320068.94 118920 81 5159
5161 0 537633.4 320033.88 119000 51 5160
5162 0 537800.1 320020.34 119040 51 5161
5163 0 538000.1 320004.72 119080 75 5162
5164 0 538067.5 319975.5 119120 75 5163
5165 0 538118 319912.88 119200 124 5164
5166 0 538149.5 319892.25 119280 124 5165
5167 0 538283.7 319711.5 119360 51 5166
5168 0 538558.2 319673.2 119360 51 5167
5169 0 538216.25 320140.12 119360 124 5166
5170 0 538224.2 320267.72 119400 124 5169
5171 0 538447.44 320394.88 119440 -1 5170
5172 0 538590.2 320482.5 119480 -1 5171
5173 0 538745.44 320490.75 119520 -1 5172
5174 0 538832.4 320439.7 119560 -1 5173
5175 0 539014.5 320359.06 119640 -1 5174
5176 0 539230.5 320301.94 119680 -1 5175
5177 0 539397.75 320272.7 119720 -1 5176
5178 0 539493.6 320222.8 119760 -1 5177
5179 0 539681 320145 119800 -1 5178
5180 0 539864.7 319975.3 119800 -1 5179
5181 0 539914 319873.56 119840 -1 5180
5182 0 539860.1 319810.38 119800 -1 5181
5183 0 539877.75 319807.62 119760 -1 5182
5184 0 539718.9 319647.56 119720 -1 5183
5185 0 539702.5 319586.3 119800 -1 5184
5186 0 531196.5 316733.8 118000 153 5126
5187 0 518560 313376 118040 51 4762
5188 0 518624 313632 118040 60 5187
5189 0 518688 313888 118080 81 5188
5190 0 518688 314144 118080 51 5189
5191 0 518688 314400 118080 60 5190
5192 0 518656 314656 118160 40 5191
5193 0 518560 314912 118240 81 5192
5194 0 518464 315168 118240 96 5193
5195 0 518464 315392 118400 51 5194
5196 0 518368 315584 118600 40 5195
5197 0 518336 315840 118680 75 5196
5198 0 518272 316096 118680 91 5197
5199 0 518080 316288 118680 75 5198
5200 0 517888 316480 118680 75 5199
5201 0 517760 316704 118680 75 5200
5202 0 517728 316928 118840 60 5201
5203 0 517760 317184 118960 108 5202
5204 0 517760 317344 119160 75 5203
5205 0 517632 317440 119360 40 5204
5206 0 517376 317440 119360 40 5205
5207 0 517120 317440 119440 71 5206
5208 0 516896 317632 119480 71 5207
5209 0 516704 317824 119560 75 5208
5210 0 516576 318080 119560 81 5209
5211 0 516512 318336 119640 75 5210
5212 0 516480 318592 119680 40 5211
5213 0 516480 318848 119680 45 5212
5214 0 516608 319104 119760 60 5213
5215 0 516608 319328 119960 71 5214
5216 0 516480 319552 120080 40 5215
5217 0 516416 319744 120200 32 5216
5218 0 516192 319776 120320 60 5217
5219 0 516000 319968 120400 40 5218
5220 0 515840 320128 120520 75 5219
5221 0 515648 320320 120640 60 5220
5222 0 515648 320544 120840 32 5221
5223 0 515648 320608 120920 51 5222
5224 0 516512 319904 120400 64 5217
5225 0 516544 319872 120680 60 5224
5226 0 516640 319712 120880 51 5225
5227 0 516736 319520 121080 64 5226
5228 0 516768 319264 121160 32 5227
5229 0 516768 319104 121200 40 5228
5230 0 517296.78 313150.78 117800 -1 4761
5231 0 517425.6 312937.44 117840 -1 5230
5232 0 517426.97 313079.25 117880 -1 5231
5233 0 517414.06 312979.1 117920 -1 5232
5234 0 517330.53 312624.44 117960 -1 5233
5235 0 517353.72 312622.4 118040 -1 5234
5236 0 517377.34 312352.44 118160 -1 5235
5237 0 517375.8 312359.12 118200 -1 5236
5238 0 512864 311392 117520 107 4754
5239 0 512896 311424 117520 124 5238
5240 0 513152 311552 117480 137 5239
5241 0 512768 311584 117720 32 5239
5242 0 512640 311744 117880 124 5241
5243 0 512640 311968 118040 96 5242
5244 0 512640 312224 118120 40 5243
5245 0 512704 312480 118120 101 5244
5246 0 512800 312704 118200 80 5245
5247 0 512864 312896 118360 102 5246
5248 0 512896 313120 118480 136 5247
5249 0 512768 313344 118560 181 5248
5250 0 512736 313472 118800 107 5249
5251 0 512832 313632 119000 98 5250
5252 0 512736 313760 119120 140 5251
5253 0 512992 313856 119120 108 5252
5254 0 513184 313952 118960 80 5253
5255 0 513376 313760 118880 80 5254
5256 0 513504 313632 118880 80 5255
5257 0 512576 313952 119160 120 5252
5258 0 512544 313984 119160 120 5257
5259 0 512576 314144 118920 45 5258
5260 0 512736 314272 118760 71 5259
5261 0 512384 314208 119240 81 5258
5262 0 512192 314400 119200 80 5261
5263 0 512000 314592 119200 81 5262
5264 0 511808 314784 119200 80 5263
5265 0 511712 315008 119120 80 5264
5266 0 511552 315232 119040 60 5265
5267 0 511456 315456 118960 91 5266
5268 0 511328 315680 118960 80 5267
5269 0 511136 315872 119040 71 5268
5270 0 510944 316064 119120 80 5269
5271 0 510752 316256 119200 102 5270
5272 0 510560 316448 119200 120 5271
5273 0 510368 316640 119200 128 5272
5274 0 510208 316832 119120 102 5273
5275 0 510016 317024 119040 75 5274
5276 0 509888 317248 118920 81 5275
5277 0 509760 317472 118880 60 5276
5278 0 509664 317696 118800 75 5277
5279 0 509664 317920 118680 80 5278
5280 0 509632 318176 118560 101 5279
5281 0 509600 318368 118400 91 5280
5282 0 509632 318592 118280 75 5281
5283 0 509632 318816 118160 51 5282
5284 0 509600 319040 118040 71 5283
5285 0 509536 319264 117920 75 5284
5286 0 509472 319520 117840 120 5285
5287 0 509440 319776 117800 120 5286
5288 0 509440 320032 117720 120 5287
5289 0 509408 320288 117640 120 5288
5290 0 509376 320544 117560 120 5289
5291 0 509312 320800 117480 80 5290
5292 0 509312 321056 117480 75 5291
5293 0 509312 321312 117480 102 5292
5294 0 509376 321568 117520 80 5293
5295 0 509472 321824 117480 60 5294
5296 0 509632 322016 117440 91 5295
5297 0 509728 322272 117360 124 5296
5298 0 509920 322464 117360 51 5297
5299 0 510080 322656 117280 115 5298
5300 0 510240 322880 117280 51 5299
5301 0 510432 323072 117200 178 5300
5302 0 510592 323296 117200 102 5301
5303 0 510752 323520 117200 71 5302
5304 0 510912 323680 117080 51 5303
5305 0 511072 323808 116920 60 5304
5306 0 511296 323872 116760 90 5305
5307 0 511552 323904 116680 80 5306
5308 0 511641.6 323904 116600 94 5307
5309 1 511776 323904 116480 115 5308
5310 0 511816 323944 116440 123 5309
5311 0 511936 324064 116320 150 5310
5312 0 512192 324096 116280 80 5311
5313 0 512448 324160 116160 80 5312
5314 0 512704 324160 116160 80 5313
5315 0 512960 324160 116120 120 5314
5316 0 513184 324128 116000 120 5315
5317 0 513440 324096 115920 80 5316
5318 0 513696 324096 115880 80 5317
5319 0 513952 324000 115760 98 5318
5320 0 514208 323936 115680 120 5319
5321 0 514432 323872 115560 102 5320
5322 0 514688 323808 115480 102 5321
5323 0 514944 323776 115440 64 5322
5324 0 515200 323808 115400 40 5323
5325 0 515456 323840 115360 51 5324
5326 0 515712 323840 115320 75 5325
5327 0 515968 323744 115200 102 5326
5328 0 516224 323648 115080 108 5327
5329 0 516416 323520 114960 136 5328
5330 0 516640 323392 114840 153 5329
5331 0 516896 323392 114840 150 5330
5332 0 517152 323296 114800 124 5331
5333 0 517408 323296 114840 136 5332
5334 0 517664 323264 114880 150 5333
5335 0 517920 323328 114840 81 5334
5336 0 518176 323328 114880 108 5335
5337 0 518368 323328 114960 166 5336
5338 0 518528 323488 115120 98 5337
5339 0 518656 323648 115280 60 5338
5340 0 518816 323840 115440 86 5339
5341 0 518976 324000 115600 86 5340
5342 0 519200 324096 115720 86 5341
5343 0 519456 324128 115800 86 5342
5344 0 519712 324128 115840 75 5343
5345 0 519968 324128 115920 81 5344
5346 0 520224 324064 115920 91 5345
5347 0 520480 323968 115920 120 5346
5348 0 520736 323872 115920 128 5347
5349 0 520992 323872 115920 75 5348
5350 0 521248 323872 115880 75 5349
5351 0 521504 324000 115880 81 5350
5352 0 521728 324128 115880 86 5351
5353 0 521952 324288 115920 120 5352
5354 0 522176 324480 115920 107 5353
5355 0 522400 324608 115920 91 5354
5356 0 522656 324704 115920 86 5355
5357 0 522848 324864 116000 86 5356
5358 0 523072 324992 116080 86 5357
5359 0 523264 325184 116120 120 5358
5360 0 523488 325312 116120 120 5359
5361 0 523744 325408 116080 120 5360
5362 0 523968 325568 116080 108 5361
5363 0 524224 325664 116040 153 5362
5364 0 524480 325728 116040 164 5363
5365 0 524736 325792 116080 75 5364
5366 0 524992 325888 116080 45 5365
5367 0 525532.2 325788.72 116120 -1 5366
5368 0 526240 326016 116160 86 5367
5369 0 526272 326016 116160 80 5368
5370 0 526354 326222.38 116160 32 5369
5371 0 526317.75 326477.12 116120 25 5370
5372 0 526227.4 326680.5 116080 18 5371
5373 0 525988.75 326849.78 115960 -1 5372
5374 0 526528 326080 116040 81 5369
5375 0 526720 326112 115880 75 5374
5376 0 526976 326112 115880 60 5375
5377 0 527232 326208 115880 60 5376
5378 0 527488 326240 115880 75 5377
5379 0 527744 326336 115920 80 5378
5380 0 528000 326400 116000 91 5379
5381 0 528256 326464 116080 75 5380
5382 0 528480 326528 116200 104 5381
5383 0 528640 326560 116320 32 5382
5384 0 528704 326656 116560 32 5383
5385 0 528864 326720 116760 75 5384
5386 0 529056 326816 116960 64 5385
5387 0 529184 326944 117160 102 5386
5388 0 529408 327040 117280 104 5387
5389 0 529568 327040 117480 71 5388
5390 0 529728 327008 117720 60 5389
5391 0 529920 327072 117920 102 5390
5392 0 530144 327072 118040 86 5391
5393 0 530368 327168 118200 107 5392
5394 0 530624 327232 118320 122 5393
5395 0 530752 327232 118560 128 5394
5396 0 530880 327232 118800 98 5395
5397 0 530976 327200 119040 64 5396
5398 0 530976 327200 119320 64 5397
5399 0 531104 327136 119560 80 5398
5400 0 531296 327104 119720 75 5399
5401 0 531456 326976 119920 107 5400
5402 0 531616 326912 120120 64 5401
5403 0 531776 326848 120320 51 5402
5404 0 532000 326720 120480 51 5403
5405 0 532192 326528 120600 40 5404
5406 0 532384 326368 120640 32 5405
5407 0 532576 326208 120800 81 5406
5408 0 532768 326080 121000 40 5407
5409 0 532928 326016 121200 122 5408
5410 0 533088 325984 121400 75 5409
5411 0 533280 325984 121600 32 5410
5412 0 533440 325984 121800 51 5411
5413 0 533664 326112 121880 120 5412
5414 0 533856 326144 122040 80 5413
5415 0 534112 326144 122160 51 5414
5416 0 534304 326112 122320 71 5415
5417 0 534464 326016 122520 32 5416
5418 0 534624 325920 122720 60 5417
5419 0 534784 325824 122920 96 5418
5420 0 534944 325728 123160 60 5419
5421 0 534944 325664 123440 71 5420
5422 0 535008 325536 123680 32 5421
5423 0 535200 325440 123840 51 5422
5424 0 535456 325440 123920 128 5423
5425 0 535680 325312 124000 163 5424
5426 0 535872 325184 124120 197 5425
5427 0 536128 325152 124200 98 5426
5428 0 536384 325088 124200 51 5427
5429 0 536576 324960 124360 60 5428
5430 0 536768 324928 124520 60 5429
5431 0 536832 324896 124560 75 5430
5432 0 528800 326400 116200 51 5383
5433 0 529056 326272 116200 75 5432
5434 0 529312 326272 116200 40 5433
5435 0 529568 326272 116200 91 5434
5436 0 529824 326336 116280 80 5435
5437 0 530048 326464 116360 80 5436
5438 0 530304 326528 116400 51 5437
5439 0 530560 326656 116480 81 5438
5440 0 530784 326784 116480 98 5439
5441 0 531008 326944 116520 107 5440
5442 0 531264 327040 116560 75 5441
5443 0 531520 327040 116600 91 5442
5444 0 531776 327072 116680 107 5443
5445 0 532032 327200 116680 51 5444
5446 0 532288 327232 116680 107 5445
5447 0 532544 327296 116640 124 5446
5448 0 532768 327392 116560 172 5447
5449 0 532960 327584 116520 186 5448
5450 0 533184 327680 116440 183 5449
5451 0 533440 327744 116400 124 5450
5452 0 533664 327840 116320 101 5451
5453 0 533888 327840 116160 104 5452
5454 0 534080 327904 116000 60 5453
5455 0 534304 327904 115840 186 5454
5456 0 534496 327936 115840 200 5455
5457 0 534752 327904 115880 172 5456
5458 0 534976 327744 115880 148 5457
5459 0 535232 327680 115840 75 5458
5460 0 535456 327520 115800 60 5459
5461 0 535712 327488 115760 40 5460
5462 0 535968 327424 115760 32 5461
5463 0 536224 327328 115760 60 5462
5464 0 536480 327264 115800 32 5463
5465 0 536736 327296 115880 40 5464
5466 0 536960 327296 115960 80 5465
5467 0 534432 328192 115920 128 5456
5468 0 534368 328352 116120 96 5467
5469 0 534176 328544 116160 75 5468
5470 0 533920 328512 116160 60 5469
5471 0 533760 328288 116160 45 5470
5472 0 518560 323136 114840 128 5337
5473 0 518752 322944 114760 86 5472
5474 0 518912 322784 114560 120 5473
5475 0 519072 322624 114400 107 5474
5476 0 519264 322592 114240 60 5475
5477 0 519328 322592 114160 71 5476
5478 0 508448 303232 113640 80 4710
5479 0 508384 303456 113520 60 5478
5480 0 508352 303712 113440 80 5479
5481 0 508320 303968 113440 80 5480
5482 0 508224 304224 113400 80 5481
5483 0 508096 304480 113400 98 5482
5484 0 507968 304704 113400 128 5483
5485 0 507808 304896 113440 75 5484
5486 0 507712 305152 113480 102 5485
5487 0 507648 305216 113480 86 5486
5488 0 501920 297440 113320 102 4673
5489 0 501824 297632 113480 40 5488
5490 0 501984 297792 113640 40 5489
5491 0 502176 297984 113680 51 5490
5492 0 502336 298144 113800 75 5491
5493 0 502560 298304 113880 104 5492
5494 0 502784 298432 113960 81 5493
5495 0 502944 298560 114120 98 5494
5496 0 503040 298816 114160 80 5495
5497 0 503104 299072 114200 101 5496
5498 0 503136 299328 114200 81 5497
5499 0 503136 299584 114240 64 5498
5500 0 503296 299808 114240 80 5499
5501 0 503488 3e+05 114280 60 5500
5502 0 503744 300096 114400 86 5501
5503 0 504000 300160 114400 120 5502
5504 0 504256 300256 114440 120 5503
5505 0 504448 300448 114520 150 5504
5506 0 504544 300704 114560 86 5505
5507 0 504576 300960 114680 102 5506
5508 0 504576 301216 114760 80 5507
5509 0 504576 301440 114880 86 5508
5510 0 504608 301632 115040 71 5509
5511 0 504640 301824 115200 80 5510
5512 0 504832 302048 115200 122 5511
5513 0 504928 302304 115200 86 5512
5514 0 504928 302560 115200 51 5513
5515 0 504928 302816 115240 86 5514
5516 0 504992 303072 115320 80 5515
5517 0 505088 303296 115400 75 5516
5518 0 505248 303488 115520 75 5517
5519 0 505408 303616 115680 51 5518
5520 0 505600 303680 115840 75 5519
5521 0 505824 303744 115960 115 5520
5522 0 506080 303840 115960 104 5521
5523 0 506336 303936 116000 102 5522
5524 0 506592 304000 116080 86 5523
5525 0 506816 304160 116160 80 5524
5526 0 507008 304352 116240 80 5525
5527 0 507168 304512 116360 71 5526
5528 0 507296 304736 116400 120 5527
5529 0 507392 304928 116560 163 5528
5530 0 507520 305120 116680 120 5529
5531 0 507680 305280 116880 80 5530
5532 0 507840 305280 117120 40 5531
5533 0 508000 305408 117320 107 5532
5534 0 508160 305568 117520 153 5533
5535 0 508384 305728 117560 139 5534
5536 0 508576 305920 117520 80 5535
5537 0 508800 306048 117480 98 5536
5538 0 509056 306112 117480 128 5537
5539 0 509312 306208 117520 102 5538
5540 0 509504 306400 117600 102 5539
5541 0 509664 306560 117720 115 5540
5542 0 509856 306720 117800 120 5541
5543 0 510080 306784 117920 128 5542
5544 0 510336 306848 118000 139 5543
5545 0 510592 306944 118120 124 5544
5546 0 510848 306976 118240 91 5545
5547 0 511104 307008 118280 102 5546
5548 0 511328 307104 118360 81 5547
5549 0 511552 307200 118440 75 5548
5550 0 511808 307296 118560 102 5549
5551 0 512000 307264 118720 96 5550
5552 0 512256 307264 118760 32 5551
5553 0 512512 307264 118800 81 5552
5554 0 512736 307264 118920 91 5553
5555 0 512992 307296 118960 124 5554
5556 0 513088 307360 119040 156 5555
5557 0 513312 307488 119200 136 5556
5558 0 513536 307616 119240 148 5557
5559 0 513728 307808 119360 128 5558
5560 0 513952 307904 119440 120 5559
5561 0 514208 308000 119440 120 5560
5562 0 514400 308192 119520 128 5561
5563 0 514656 308192 119640 128 5562
5564 0 514880 308192 119760 207 5563
5565 0 514912 308160 119800 219 5564
5566 0 514816 308384 119960 139 5565
5567 0 514592 308544 119960 40 5566
5568 0 514400 308736 119960 40 5567
5569 0 514240 308960 119960 40 5568
5570 0 515104 308064 119920 178 5565
5571 0 515296 307872 119880 98 5570
5572 0 515328 307616 119800 51 5571
5573 0 515360 307360 119840 32 5572
5574 0 515264 307104 119840 32 5573
5575 0 515232 308160 120120 108 5570
5576 0 515424 308192 120280 120 5575
5577 0 515584 308192 120520 134 5576
5578 0 515616 308224 120800 131 5577
5579 0 515744 308352 121040 122 5578
5580 0 515808 308480 121280 98 5579
5581 0 515840 308544 121360 98 5580
5582 0 515840 308736 121560 108 5581
5583 0 515904 308960 121680 107 5582
5584 0 515904 309184 121840 120 5583
5585 0 516032 309440 121880 98 5584
5586 0 516224 309600 122040 134 5585
5587 0 516224 309728 121800 181 5586
5588 0 516224 309984 121720 160 5587
5589 0 516384 310144 121600 137 5588
5590 0 516640 310048 121640 131 5589
5591 0 516736 309984 121760 140 5590
5592 0 516384 309632 122280 101 5586
5593 0 516544 309792 122480 81 5592
5594 0 516704 309984 122520 102 5593
5595 0 516704 310240 122520 81 5594
5596 0 516800 310432 122640 80 5595
5597 0 516096 308672 121320 91 5581
5598 0 516320 308768 121200 51 5597
5599 0 516480 308832 121000 60 5598
5600 0 516544 308832 120920 60 5599
5601 0 513088 307584 118880 209 5556
5602 0 513056 307520 118600 208 5601
5603 0 513056 307328 118400 164 5602
5604 0 512864 307136 118320 51 5603
5605 0 512576 307104 118360 32 5604
5606 0 472829.62 276861.6 91560 -1 4468
5607 0 472902.44 277107.5 91360 -1 5606
5608 0 473453.78 276851.28 91360 -1 5607
5609 0 473049.25 276544.6 91240 -1 5608
5610 0 472981.5 276538.94 91160 -1 5609
5611 0 472957.88 276534.66 91120 -1 5610
5612 0 472950.03 276493.97 91080 -1 5611
5613 0 470677 275022 92000 120 4464
5614 0 470009 275158 92000 81 5613
5615 0 469897 275226 91920 81 5614
5616 0 471520 274400 92240 60 4460
5617 0 471776 274400 92240 75 5616
5618 0 472032 274400 92240 80 5617
5619 0 472096 274400 92240 81 5618
5620 0 472320 274272 92360 51 5619
5621 0 472512 274080 92440 32 5620
5622 0 472672 273952 92600 51 5621
5623 0 472832 273760 92640 32 5622
5624 0 472992 273600 92760 148 5623
5625 0 473184 273408 92760 148 5624
5626 0 473440 273376 92760 203 5625
5627 0 473696 273312 92760 189 5626
5628 0 473952 273280 92760 148 5627
5629 0 474112 273120 92600 90 5628
5630 0 474304 273120 92600 136 5629
5631 0 474304 272896 92760 51 5630
5632 0 474272 272672 92880 32 5631
5633 0 474304 272416 92920 40 5632
5634 0 474112 272458 92920 -1 5633
5635 0 473968 271830 92960 -1 5634
5636 0 473900 271670 93040 -1 5635
5637 0 473892 271578 93080 -1 5636
5638 0 474432 272192 92960 137 5633
5639 0 474384 272298 93040 -1 5638
5640 0 474560 273088 92600 91 5630
5641 0 474816 272992 92600 128 5640
5642 0 475072 272992 92600 137 5641
5643 0 475328 272992 92600 205 5642
5644 0 475584 272928 92560 202 5643
5645 0 475744 272960 92360 175 5644
5646 0 475936 273056 92200 256 5645
5647 0 476192 272992 92160 175 5646
5648 0 476416 273024 92040 120 5647
5649 0 476608 272992 91880 40 5648
5650 0 476832 272960 91880 32 5649
5651 0 477036 272838 91880 -1 5650
5652 0 477168 272702 91920 -1 5651
5653 0 477480 272486 92000 -1 5652
5654 0 469090 272648 92880 -1 4438
5655 0 468890 272360 93040 -1 5654
5656 0 468728 272246 93160 204 5655
5657 0 468673.75 272208.03 93200 204 5656
5658 0 468628.8 272287.53 93280 200 5657
5659 0 468443 272975.06 93280 -1 5658
5660 0 468414.75 272996.7 93320 -1 5659
5661 0 468750.44 273303.34 93480 -1 5660
5662 0 468768.75 273407.8 93560 -1 5661
5663 0 468656.38 272193.88 93360 200 5658
5664 0 468730.44 272130.38 93480 200 5663
5665 0 468626.56 271886.25 93480 -1 5664
5666 0 468647.2 271826.84 93560 -1 5665
5667 0 468930.06 271661.62 93640 -1 5666
5668 0 469061.28 271503.2 93680 -1 5667
5669 0 469274 271505.1 93680 -1 5668
5670 0 469640.47 271625.06 93720 -1 5669
5671 0 469735.12 271506.3 93760 -1 5670
5672 0 469805.78 271481.53 93800 -1 5671
5673 0 469942 271493.47 93880 -1 5672
5674 0 470007 271493.78 93920 -1 5673
5675 0 468054.75 272206.9 93120 32 5656
5676 0 467742.22 272226.62 93120 32 5675
5677 0 467475.44 272373.4 93120 32 5676
5678 0 467237.22 272420.62 93080 -1 5677
5679 0 474373 265754 92880 263 4434
5680 0 474565 265810 92680 237 5679
5681 0 474581 265794 92560 237 5680
5682 0 474757 265914 92400 163 5681
5683 0 474925 266074 92280 75 5682
5684 0 475229 266110 92240 80 5683
5685 0 475409 266242 92160 40 5684
5686 0 475549 266342 92120 40 5685
5687 0 475653 266482 92080 51 5686
5688 0 475877 266686 92040 81 5687
5689 0 476165 266942 91920 86 5688
5690 0 476541 267130 91840 51 5689
5691 0 476613 267234 91760 51 5690
5692 0 476731 267292 91680 51 5691
5693 0 476831 267336 91600 51 5692
5694 0 477141 267546 91440 75 5693
5695 0 477275 267770 91320 75 5694
5696 0 477349 267970 91200 102 5695
5697 0 477471 268078 91040 81 5696
5698 0 477571 268148 90880 71 5697
5699 0 477727 268172 90720 64 5698
5700 0 477779 268244 90680 64 5699
5701 0 477817 268294 90640 64 5700
5702 0 476423 268344 90560 60 5701
5703 0 476547 268432 90520 154 5702
5704 0 476651 268460 90440 154 5703
5705 0 476651 268440 90360 154 5704
5706 0 476587 268756 90320 200 5705
5707 0 476759 268768 90240 256 5706
5708 0 476787 268692 90080 256 5707
5709 0 476793 268695 89960 256 5708
5710 0 476795 268696 89920 253 5709
5711 0 476835 268680 89880 253 5710
5712 0 476835 268692 89600 217 5711
5713 0 477143 268648 89440 204 5712
5714 0 477159 268652 89280 181 5713
5715 0 476291 269012 89280 -1 5714
5716 0 475767 269212 89280 -1 5715
5717 0 475649 269352 89320 -1 5716
5718 0 475563 269586 89440 -1 5717
5719 0 475505 269706 89440 -1 5718
5720 0 475433 269762 89440 -1 5719
5721 0 475419 269784 89480 -1 5720
5722 0 475346 269876 89560 -1 5721
5723 0 475359.9 269973.75 89600 -1 5722
5724 0 475361.78 270165 89520 -1 5723
5725 0 475308.75 270333.5 89600 -1 5724
5726 0 475348.44 270569.56 89640 -1 5725
5727 0 475360.06 270616.1 89680 -1 5726
5728 0 477303 268672 89160 181 5714
5729 0 477319 268648 89000 32 5728
5730 0 477351 268664 88800 32 5729
5731 0 477667 268592 88760 40 5730
5732 0 477731 268428 88600 40 5731
5733 0 477731 268744 88440 108 5732
5734 0 477651 268972 88280 108 5733
5735 0 477619 269180 88160 143 5734
5736 0 477467 269240 88000 122 5735
5737 0 477283 269484 87880 107 5736
5738 0 477319 269552 87760 107 5737
5739 0 477373 269650 87600 102 5738
5740 0 477399 269736 87440 60 5739
5741 0 477403 269874 87280 60 5740
5742 0 477445 269674 87120 40 5741
5743 0 477507 269782 87040 40 5742
5744 0 477451 269960 86920 60 5743
5745 0 477475 270146 86760 32 5744
5746 0 477625 270142 86680 64 5745
5747 0 477765 270218 86560 64 5746
5748 0 477927 270270 86440 107 5747
5749 0 477975 270264 86280 96 5748
5750 0 477991 270332 86120 96 5749
5751 0 478059 270378 85960 64 5750
5752 0 478091 270374 85800 45 5751
5753 0 478175 270304 85680 45 5752
5754 0 478389 270334 85640 98 5753
5755 0 478651 270404 85480 60 5754
5756 0 478847 270398 85400 71 5755
5757 0 479029 270386 85320 71 5756
5758 0 479113 270346 85160 101 5757
5759 0 479225 270346 85120 101 5758
5760 0 479465 270388 85000 71 5759
5761 0 479781 270504 84960 157 5760
5762 0 479811 270596 84840 137 5761
5763 0 479803 270530 84680 137 5762
5764 0 479815 270552.66 84600 137 5763
5765 0 479821 270564 84560 137 5764
5766 0 479809 270574 84520 137 5765
5767 0 479783 270732 84440 137 5766
5768 0 479837 270664 84360 226 5767
5769 0 479849 270756 84320 262 5768
5770 0 479843 270768 84280 262 5769
5771 0 479843 270768 84160 267 5770
5772 0 479851 270756 84040 164 5771
5773 0 479823 270884 83880 164 5772
5774 0 479435 270960 83800 32 5773
5775 0 479431 270960 83680 32 5774
5776 0 479451 270952 83520 75 5775
5777 0 479351 271096 83440 75 5776
5778 0 479293 271200 83360 75 5777
5779 0 479295 271144 83280 75 5778
5780 0 479293 271138 83240 75 5779
5781 0 479303 271130 83120 75 5780
5782 0 479325 271004 83000 64 5781
5783 0 479299 270890 82840 64 5782
5784 0 479023 270878 82600 40 5783
5785 0 478761 270878 82480 32 5784
5786 0 478753 270892 82400 32 5785
5787 0 478753 270878 82360 32 5786
5788 0 478907 270796 82160 75 5787
5789 0 478879 270724 82000 75 5788
5790 0 478923 270636 81840 96 5789
5791 0 478921 270634 81640 96 5790
5792 0 478921 270654 81440 122 5791
5793 0 478929 270694 81280 122 5792
5794 0 478935 270704 81080 60 5793
5795 0 479011 270672 80960 60 5794
5796 0 479031 270680 80760 64 5795
5797 0 479075 270550 80600 102 5796
5798 0 479179 270438 80480 115 5797
5799 0 479343 270316 80480 60 5798
5800 0 479391 270228 80520 60 5799
5801 0 479475 270112 80560 60 5800
5802 0 479253 270470 80360 115 5798
5803 0 479279 270468 80240 71 5802
5804 0 479235 270460 80080 71 5803
5805 0 479231 270468 79880 71 5804
5806 0 479341 270452 79680 71 5805
5807 0 479223 270434 79520 51 5806
5808 0 479051 270434 79360 90 5807
5809 0 479011 270452 79200 140 5808
5810 0 478881 270452 79080 140 5809
5811 0 478959 270484 78960 140 5810
5812 0 478791 270562 78840 51 5811
5813 0 478739 270592 78800 51 5812
5814 0 478589 270836 78640 81 5813
5815 0 478549 270894.66 78560 32 5814
5816 0 478529 270924 78520 32 5815
5817 0 478615 271026 78480 32 5816
5818 0 478729 271200 78400 32 5817
5819 0 478815 271210 78320 115 5818
5820 0 478941 271286 78200 115 5819
5821 0 479039 271450 78120 156 5820
5822 0 479003 271464 78000 156 5821
5823 0 479041 271474 77920 156 5822
5824 0 479083 271484 77840 212 5823
5825 0 479103.66 271472 77800 212 5824
5826 0 479145 271448 77720 212 5825
5827 0 479177 271400 77600 251 5826
5828 0 479222 271416 77560 251 5827
5829 0 479267 271432 77520 251 5828
5830 0 479267 271436 77480 251 5829
5831 0 480299 271056 77480 115 5830
5832 0 480439 270976 77480 32 5831
5833 0 480475 270808 77520 32 5832
5834 0 480419 270658 77560 45 5833
5835 0 480351 270470 77560 32 5834
5836 0 480383 270424 77520 32 5835
5837 0 479367 271400 77360 202 5830
5838 0 479507 271336 77240 202 5837
5839 0 479495 271188 77200 204 5838
5840 0 479459 271252 77160 202 5839
5841 0 479203 271396 77160 202 5840
5842 0 479243 271656 77160 202 5841
5843 0 479183 271732 77120 -1 5842
5844 0 479979 271152 77120 175 5840
5845 0 480111 271120 77080 115 5844
5846 0 480111 271110 77040 115 5845
5847 0 478991 271000 77200 -1 5839
5848 0 478927 271020 77160 -1 5847
5849 0 479463 270856 77560 204 5828
5850 0 479443 270684 77560 -1 5849
5851 0 479499 270564 77600 -1 5850
5852 0 479523 270362 77560 -1 5851
5853 0 479575 270212 77520 -1 5852
5854 0 479527 270068 77440 -1 5853
5855 0 479619 269892 77440 -1 5854
5856 0 479555 269788 77360 -1 5855
5857 0 479517 269570 77240 -1 5856
5858 0 479513 269474 77120 -1 5857
5859 0 479571 269372 77040 -1 5858
5860 0 479599 269328 77000 -1 5859
5861 0 479629 269198 76880 -1 5860
5862 0 479591 268968 76800 -1 5861
5863 0 479503 268760 76720 -1 5862
5864 0 479495 268562 76560 -1 5863
5865 0 479567 268382 76440 -1 5864
5866 0 479561 268276 76360 -1 5865
5867 0 479643 268168 76360 -1 5866
5868 0 479731 268144 76360 -1 5867
5869 0 479777 268142 76400 -1 5868
5870 0 479879 268136 76400 -1 5869
5871 0 479967 268064 76400 -1 5870
5872 0 480087 267976 76400 -1 5871
5873 0 480205 267800 76400 -1 5872
5874 0 480205 267796 76360 -1 5873
5875 0 480117 267630 76240 -1 5874
5876 0 480101 267504 76160 -1 5875
5877 0 480149 267344 76160 -1 5876
5878 0 480151 267212 76200 -1 5877
5879 0 480043 267128 76280 -1 5878
5880 0 479957 267058 76320 -1 5879
5881 0 479907 266944 76320 -1 5880
5882 0 479909 266816 76320 -1 5881
5883 0 479909 266738 76280 -1 5882
5884 0 479919 266576 76240 -1 5883
5885 0 479877 266512 76160 -1 5884
5886 0 479779 266426 76160 -1 5885
5887 0 479809 266248 76160 -1 5886
5888 0 479831 266074 76080 -1 5887
5889 0 479781 265928 76040 -1 5888
5890 0 479797 265804 76000 -1 5889
5891 0 479831 265766 75960 -1 5890
5892 0 479881 265606 75840 -1 5891
5893 0 479853 265438 75760 -1 5892
5894 0 479831 265386 75720 -1 5893
5895 0 479845 265354 75680 -1 5894
5896 0 479859 265322 75640 -1 5895
5897 0 479799 265372 75520 -1 5896
5898 0 479941 265202 75680 -1 5895
5899 0 480181 265026 75680 -1 5898
5900 0 480261 264986 75720 -1 5899
5901 0 480539 265000 75840 -1 5900
5902 0 480717 264970 75960 -1 5901
5903 0 480809 264946 76040 -1 5902
5904 0 480855 264934 76080 -1 5903
5905 0 478427 271018 78560 32 5815
5906 0 478243 271118 78560 32 5905
5907 0 478243 271118 78600 32 5906
5908 0 479137 271302 83240 75 5780
5909 0 479107 271336 83280 75 5908
5910 0 480865 271176 84280 32 5770
5911 0 480897 271616 84280 81 5910
5912 0 480901 271604 84320 81 5911
5913 0 480983 271650 84360 81 5912
5914 0 481043 271682 84400 81 5913
5915 0 481055 271658 84440 81 5914
5916 0 481069 271904 84280 75 5911
5917 0 481197 272076 84280 75 5916
5918 0 481197 272076 84320 75 5917
5919 0 480899 271624 84200 81 5911
5920 0 480907 271680 84120 75 5919
5921 0 477243 270418 86760 71 5745
5922 0 477255 270496 86720 71 5921
5923 0 477223 270556 86640 71 5922
5924 0 476949 270836 86520 40 5923
5925 0 476753 271062 86440 45 5924
5926 0 476745 271200 86360 45 5925
5927 0 476581 271408 86240 40 5926
5928 0 476447 271520 86160 40 5927
5929 0 476365 271622.06 86120 40 5928
5930 0 476095.5 271789.62 86080 -1 5929
5931 0 475924.8 272014.25 86120 -1 5930
5932 0 475867.72 272167.47 86040 -1 5931
5933 0 475831.8 272216.88 85960 -1 5932
5934 0 475719 272424.7 85840 -1 5933
5935 0 475637.47 272551.53 85800 -1 5934
5936 0 475613.66 272562 85720 -1 5935
5937 0 475601.94 272567.25 85680 -1 5936
5938 0 475583.97 272481.06 85560 -1 5937
5939 0 475713.62 272719.5 85720 -1 5936
5940 0 475773.38 272843.94 85760 -1 5939
5941 0 475917.3 272892.62 85720 -1 5940
5942 0 475939.3 273089.62 85680 -1 5941
5943 0 476036.84 273265.06 85600 -1 5942
5944 0 476044 273299.1 85640 -1 5943
5945 0 476038 273391.44 85720 -1 5944
5946 0 476040.5 273543.5 85800 -1 5945
5947 0 476077.5 273598.1 85840 -1 5946
5948 0 476396.56 273676.12 85880 -1 5947
5949 0 476555.94 273742.38 85920 -1 5948
5950 0 476647.56 273653.38 85960 -1 5949
5951 0 476686.22 273681.62 86000 -1 5950
5952 0 476740.2 273662.25 86040 -1 5951
5953 0 476790.03 273638.88 86080 -1 5952
5954 0 476870.88 273597.6 86160 -1 5953
5955 0 476841.25 273543.7 86240 -1 5954
5956 0 476113.75 271526.56 86120 40 5929
5957 0 476094.5 271403.12 86080 40 5956
5958 0 476087.2 271324.62 86120 40 5957
5959 0 463108.88 260554.55 95840 -1 192
5960 0 462808.16 260522.4 95960 -1 5959
5961 0 462684.2 260432.98 96120 -1 5960
5962 0 462740 260459.83 96240 -1 5961
5963 0 462588.5 260414.34 96280 -1 5962
5964 0 462486 260402 96360 71 5963
5965 0 462262 260374 96480 75 5964
5966 0 462086 260330 96600 122 5965
5967 0 461938 260262 96680 96 5966
5968 0 461542 260190 96760 86 5967
5969 0 461354 260090 96800 137 5968
5970 0 461274 260014 96880 137 5969
5971 0 461206 259954 97000 75 5970
5972 0 461066 259914 97120 75 5971
5973 0 460174 259562 97160 277 5972
5974 0 460122 259630 96920 277 5973
5975 0 459982 259658 96760 230 5974
5976 0 460110 259634 96600 -1 5975
5977 0 460086 259630 97200 277 5973
5978 0 460122 259590 97320 277 5977
5979 0 459994 259374 97440 277 5978
5980 0 459836 259322 97560 -1 5979
5981 0 459736.44 259279.33 97640 -1 5980
5982 0 460572 259706 97640 301 5981
5983 0 460576 259682 97720 301 5982
5984 0 460568 259634 97840 -1 5983
5985 0 460508 259682 97960 -1 5984
5986 0 460552 259746 98080 -1 5985
5987 0 460516 259730 98160 -1 5986
5988 0 460484 259714 98240 -1 5987
5989 0 460396 259730 98320 -1 5988
5990 0 460296 259774 98440 -1 5989
5991 0 460248 259850 98520 -1 5990
5992 0 459388 259130 97920 124 5981
5993 0 458720 258966 98040 81 5992
5994 0 458672 259002 98160 32 5993
5995 0 458542 259014 98280 32 5994
5996 0 458544 259006 98320 32 5995
5997 0 458450 258970 98400 32 5996
5998 0 458510 258946 98520 32 5997
5999 0 458438 259046 98600 32 5998
6000 0 458462 259070 98720 32 5999
6001 0 458450 259186 98800 32 6000
6002 0 458482 259218 98880 32 6001
6003 0 458922 258558 98480 51 5998
6004 0 458858 258094 98520 -1 6003
6005 0 458488 257946 98560 -1 6004
6006 0 459060 257884 98480 -1 6004
6007 0 459126 257814 98440 -1 6006
6008 0 459484 257618 98480 -1 6007
6009 0 459466 257662 98520 -1 6008
6010 0 459466 257670 98600 -1 6009
6011 0 459462 257682 98640 -1 6010
6012 0 462535 261271 95680 40 191
6013 0 462511 261463 95720 40 6012
6014 0 462463 261615 95760 40 6013
6015 0 462375 261967 95680 60 6014
