# Supplementary material for: Connectomics Analysis Reveals First-, Second-, and Third-Order Thermosensory and Hygrosensory Neurons in the Adult Drosophila Brain
Source: Curr Biol. 2020 Aug 17;30(16):3167–3182.e4. doi: 10.1016/j.cub.2020.06.028 (PMC7443704; doi:10.1016/j.cub.2020.06.028)
Supplement: Data S1. Skeletons and Meshes, Related to STAR Methods — marin2020-skeletons contains files describing the morphology of each neuron in this study (in FAFB14 space, .swc format). glomeruli_meshes contains the glomerular meshes (in FAFB14 space, .stl format). neuropil_meshes contains the glomerular meshes (in FAFB14 space, .stl format). [file mmc5.zip › VP_SI/marin2020-skeletons/12232904.swc]

# SWC format file
# based on specifications at http://www.neuronland.org/NLMorphologyConverter/MorphologyFormats/SWC/Spec.html
# Created by nat::write.neuron.swc
# PointNo Label X Y Z Radius Parent 
1 0 442407.12 267278.34 22200 -1 -1
2 0 442383.7 267250.34 22000 -1 1
3 0 442393.12 267259.75 21800 -1 2
4 0 442538.56 267021.62 21680 -1 3
5 0 442994.25 267077.5 21640 -1 4
6 0 443565.38 267394.75 21560 -1 5
7 0 444329.25 267569.2 21680 -1 6
8 0 444589.84 267733.12 21760 -1 7
9 0 444812.7 267962.94 21800 -1 8
10 0 444919.44 268027.2 21920 -1 9
11 0 445085.47 267949.38 22080 -1 10
12 0 445189.12 267921.72 22240 -1 11
13 0 445426 267917.7 22400 -1 12
14 0 445621.38 267939.8 22520 -1 13
15 0 445763.28 268015.75 22600 -1 14
16 0 445759 268338.88 22680 -1 15
17 0 445830.38 268575.38 22800 -1 16
18 0 445824.94 268662.53 22880 -1 17
19 0 445784.5 268902.2 23000 -1 18
20 0 445668.06 268901.25 23120 -1 19
21 0 445626.38 268985.97 23200 -1 20
22 0 445630.1 268993.44 23240 -1 21
23 0 445599.12 269050.12 23280 -1 22
24 0 445658.5 268928.56 23320 -1 23
25 0 445469.8 269120.44 23360 -1 24
26 0 445390.38 269203.12 23480 -1 25
27 0 445289.75 269342.3 23640 -1 26
28 0 445237.5 269451.5 23800 -1 27
29 0 445266.2 269456.12 23880 -1 28
30 0 445179.2 269393.75 23920 -1 29
31 0 445401.28 269588.75 23960 -1 30
32 0 445311.7 269714.38 24120 -1 31
33 0 445308.66 269872.06 24320 -1 32
34 0 445315.62 269918.94 24520 -1 33
35 0 445390.16 269905.4 24680 -1 34
36 0 445503.4 269976.75 24880 -1 35
37 0 445623 269954.16 25000 -1 36
38 0 445607.62 270179.78 25160 -1 37
39 0 445704.8 270313.2 25320 -1 38
40 0 445787.7 270502.03 25480 -1 39
41 0 445792.72 270553.8 25640 -1 40
42 0 445975.8 270575.78 25840 -1 41
43 0 446085.8 270606 26040 -1 42
44 0 446082 270621.7 26240 -1 43
45 0 446119.2 270643.3 26440 -1 44
46 0 446055.06 270619.44 26600 -1 45
47 0 446039.56 270575.38 26760 -1 46
48 0 445966.44 270494.44 26920 -1 47
49 0 445978.56 270305.88 27080 -1 48
50 0 445904.34 270231.16 27240 -1 49
51 0 445856.78 270166.56 27440 -1 50
52 0 445790.62 270111.9 27600 -1 51
53 0 445680.2 270248.88 27760 -1 52
54 0 445539.16 270268.78 27880 -1 53
55 0 445408.8 270280.72 28000 -1 54
56 0 445260.62 270293.75 28160 -1 55
57 0 445192.47 270352.6 28280 -1 56
58 0 445143.25 270457 28400 -1 57
59 0 445101.72 270560.97 28560 -1 58
60 0 445033.8 270673.97 28720 -1 59
61 0 444894.8 270776.66 28880 -1 60
62 0 444821.12 270819.9 29040 -1 61
63 0 444965.56 271057.44 29120 -1 62
64 0 444974.8 271026.9 29160 -1 63
65 0 444857.2 271172.4 29320 -1 64
66 0 444744.06 271306.28 29480 -1 65
67 0 444614.8 271403.44 29640 -1 66
68 0 444454.44 271414.62 29800 -1 67
69 0 444309.44 271443.8 29920 -1 68
70 0 443989.06 271459.06 30120 -1 69
71 0 443818.2 271431.38 30240 -1 70
72 0 443649.2 271408.12 30360 -1 71
73 0 443503.38 271403 30480 -1 72
74 0 443410.06 271363.94 30560 -1 73
75 0 443189.47 271288.9 30720 -1 74
76 0 443012.88 271200.47 30840 -1 75
77 0 442824.25 271151.56 30960 -1 76
78 0 442682.3 271109.2 31080 -1 77
79 0 442543.75 271050.8 31240 -1 78
80 0 442372.6 271057.5 31400 -1 79
81 0 442291.56 270965.03 31600 -1 80
82 0 442185.62 271010 31760 -1 81
83 0 442101.44 271069.7 31960 -1 82
84 0 442019.44 271021.6 32120 -1 83
85 0 441903.5 270926.2 32280 -1 84
86 0 441850.12 270864.75 32400 -1 85
87 0 441735.3 270816.62 32520 -1 86
88 0 441691.62 270771.78 32600 -1 87
89 0 441597.56 270723.97 32720 -1 88
90 0 441498.12 270658.8 32840 -1 89
91 0 441363.12 270575.3 33000 -1 90
92 0 441275.97 270530.5 33160 -1 91
93 0 441046.16 270476.6 33320 -1 92
94 0 440895.3 270373.25 33520 -1 93
95 0 440804.9 270331.44 33760 -1 94
96 0 440717.25 270305.53 33960 -1 95
97 0 440684.72 270265.88 34160 -1 96
98 0 440597.97 270199.94 34320 -1 97
99 0 440576.12 270156.56 34520 -1 98
100 0 440527.5 270075.06 34760 -1 99
101 0 440466.75 270042.22 34920 -1 100
102 0 440409 270032.28 35080 -1 101
103 0 440345.06 270000.12 35240 -1 102
104 0 440372.06 269951.44 35400 -1 103
105 0 440445.06 269975.97 35560 -1 104
106 0 440505.56 269983.03 35760 -1 105
107 0 440517.22 270017.3 35920 -1 106
108 0 440514.72 270021.56 36120 -1 107
109 0 440477.53 269996.25 36280 -1 108
110 0 440461.66 269976.2 36400 -1 109
111 0 440491.56 269978.3 36440 -1 110
112 0 440611.7 269976.88 36480 -1 111
113 0 440721.06 269949.75 36520 -1 112
114 0 440856.25 269901.06 36560 -1 113
115 0 441012.4 269864 36600 -1 114
116 0 441144.2 269830.75 36640 -1 115
117 0 441305.66 269806.8 36680 -1 116
118 0 441417.8 269768.2 36720 -1 117
119 0 441614.5 269692.38 36800 -1 118
120 0 441761.03 269650.06 36920 -1 119
121 0 441767 269624.25 37000 -1 120
122 0 441730.84 269637.8 37040 -1 121
123 0 441692.75 269648.84 37080 -1 122
124 0 441621.44 269647.4 37120 -1 123
125 0 441493.56 269693.3 37160 -1 124
126 0 441381.22 269797.56 37200 -1 125
127 0 441189.62 269760 37240 -1 126
128 0 441026.03 269791 37280 -1 127
129 0 440920.72 269824.62 37320 -1 128
130 0 440776.28 269874.2 37360 -1 129
131 0 440552.56 269960.06 37440 -1 130
132 0 440521.44 269956.12 37560 -1 131
133 0 440568.88 269994.56 37760 -1 132
134 0 440612.88 270067.75 37920 -1 133
135 0 440661.38 270157.03 38080 -1 134
136 0 440698.8 270246.88 38240 -1 135
137 0 440772.94 270300.97 38480 -1 136
138 0 440910.8 270344.12 38680 -1 137
139 0 441114.28 270416.4 38840 -1 138
140 0 441246.2 270485.97 39000 -1 139
141 0 441306.44 270536.75 39120 -1 140
142 0 441392.5 270700.3 39240 -1 141
143 0 441416.78 270707.5 39400 -1 142
144 0 441460.7 270791.2 39520 -1 143
145 0 441526.9 270887.06 39680 -1 144
146 0 441519.12 270942.62 39840 -1 145
147 0 441594.44 271022.84 40000 -1 146
148 0 441664.78 271059.16 40120 -1 147
149 0 441789.62 271151 40280 -1 148
150 0 441917.62 271198.44 40480 -1 149
151 0 441989 271178.12 40640 -1 150
152 0 442078.25 271195.44 40800 -1 151
153 0 442234.62 271218.38 40960 -1 152
154 0 442275.38 271188.84 41120 -1 153
155 0 442388.38 271236.56 41320 -1 154
156 0 442460.62 271240.4 41520 -1 155
157 0 442492 271220.2 41720 -1 156
158 0 442479.44 271236.2 41880 -1 157
159 0 442472.88 271089.56 42080 -1 158
160 0 442454.97 271061.38 42280 -1 159
161 0 442408.56 271005.16 42480 -1 160
162 0 442433.75 270974.5 42680 -1 161
163 0 442426.1 270942.44 42880 -1 162
164 0 442439.44 270928.56 43080 -1 163
165 0 442456.7 270946.56 43280 -1 164
166 0 442457.5 270970 43480 -1 165
167 0 442475.75 270994.62 43640 -1 166
168 0 442502.7 271021.75 43800 -1 167
169 0 442513.7 271041.75 43960 -1 168
170 0 442549.7 271077.8 44120 -1 169
171 0 442627.16 271114.12 44280 -1 170
172 0 442671.38 271156.34 44400 -1 171
173 0 442705.62 271211.53 44560 -1 172
174 0 442779.3 271273.25 44720 -1 173
175 0 442840.97 271312.25 44880 -1 174
176 0 442849.22 271326.12 45000 -1 175
177 0 442909.2 271345.12 45120 -1 176
178 0 442964.7 271387.75 45280 -1 177
179 0 443044.06 271434.34 45400 -1 178
180 0 443006.88 271497.56 45480 -1 179
181 0 442936.2 271601.84 45600 -1 180
182 0 442937.88 271663.22 45720 -1 181
183 0 442909 271677.62 45800 -1 182
184 0 442882.25 271695.56 45840 -1 183
185 0 442922.56 271686 45880 -1 184
186 0 442991.6 271668.8 45920 -1 185
187 0 443081.22 271610.75 46000 -1 186
188 0 443107.78 271584.12 46040 -1 187
189 0 443150.3 271539.44 46080 -1 188
190 0 443204.06 271505.47 46120 -1 189
191 0 443235.97 271473.56 46160 -1 190
192 0 443281.4 271459.12 46200 -1 191
193 0 443483.38 271322.5 46320 -1 192
194 0 443682.5 271240.88 46480 -1 193
195 0 443765.88 271253.8 46640 -1 194
196 0 443951.72 271185.34 46800 -1 195
197 0 444116.38 271100.8 46920 -1 196
198 0 444250.6 271027.78 47080 -1 197
199 0 444306.88 271035.88 47240 -1 198
200 0 444347.3 271100.16 47360 -1 199
201 0 444277.25 271298.12 47440 -1 200
202 0 444233.47 271424.62 47520 -1 201
203 0 444055.72 271601.06 47600 -1 202
204 0 443898.8 271661.25 47680 -1 203
205 0 442721.12 272266.5 47720 -1 204
206 0 444006.5 271572.5 47760 -1 205
207 0 443955.88 271484.94 47920 -1 206
208 0 444030.78 271452.56 48040 -1 207
209 0 444154.38 271705.88 48160 -1 208
210 0 444181.16 271846.75 48320 -1 209
211 0 444109.25 271932.66 48480 -1 210
212 0 444048.56 272029.88 48640 -1 211
213 0 443978.2 272081.97 48800 -1 212
214 0 443903.5 272156.25 48960 -1 213
215 0 443822.7 272213.88 49120 -1 214
216 0 443763.44 272313.06 49280 -1 215
217 0 443702.5 272373.3 49400 -1 216
218 0 443702 272482.88 49560 -1 217
219 0 443701.34 272561.56 49760 -1 218
220 0 443726.8 272594.12 49920 -1 219
221 0 443791.72 272630 50080 -1 220
222 0 443873.94 272640.56 50200 -1 221
223 0 443948.75 272645.88 50320 -1 222
224 0 444026.16 272669 50440 -1 223
225 0 444096.2 272726.8 50560 -1 224
226 0 444185.12 272770.8 50680 -1 225
227 0 444293.94 272803.2 50760 -1 226
228 0 444586.62 272758.22 50920 -1 227
229 0 444456.06 272728.66 51080 -1 228
230 0 444388.94 272747.62 51280 -1 229
231 0 444343.03 272786.5 51480 -1 230
232 0 444276.3 272760.5 51640 -1 231
233 0 444250.75 272752.88 51720 -1 232
234 0 444138.78 273043.5 51760 -1 233
235 0 444211.7 272655.12 51800 -1 234
236 0 444151.47 272775.94 51920 -1 235
237 0 444026.7 272805.4 52080 -1 236
238 0 443927.5 272809.8 52240 -1 237
239 0 443849 272879.06 52440 -1 238
240 0 443732.7 272946.06 52640 -1 239
241 0 443653.25 273022 52800 -1 240
242 0 443609.47 273049.88 52960 -1 241
243 0 443551.5 273134.1 53120 -1 242
244 0 443444.5 273198.7 53280 -1 243
245 0 443341.34 273198.06 53440 -1 244
246 0 443412.62 273242.7 53600 -1 245
247 0 443441.94 273303.97 53760 -1 246
248 0 443412.66 273309.88 53960 -1 247
249 0 443430.25 273309.6 54160 -1 248
250 0 443440.2 273261.4 54320 -1 249
251 0 443434 273282.72 54480 -1 250
252 0 443428.56 273281.94 54680 -1 251
253 0 443420.3 273280.56 54880 -1 252
254 0 443402.9 273328.06 55040 -1 253
255 0 443376.12 273338.4 55200 -1 254
256 0 443350.1 273355.7 55360 -1 255
257 0 443329.94 273349.75 55520 -1 256
258 0 443297.66 273382.66 55680 -1 257
259 0 443253.2 273392.8 55840 -1 258
260 0 443233.7 273414.12 56000 -1 259
261 0 443204.2 273433.7 56160 -1 260
262 0 443144.8 273426.53 56320 -1 261
263 0 443148.9 273430.12 56480 -1 262
264 0 443093.88 273425.88 56640 -1 263
265 0 443059.56 273419.62 56760 -1 264
266 0 443096.88 273497.62 56840 -1 265
267 0 443112.12 273524.5 56960 -1 266
268 0 443098.88 273565.28 57120 -1 267
269 0 443129.6 273597.4 57280 -1 268
270 0 443164.88 273610.75 57440 -1 269
271 0 443238.12 273678.38 57600 -1 270
272 0 443352.44 273788.44 57760 -1 271
273 0 443450.56 273855.38 57880 -1 272
274 0 443509.56 273908.03 58000 -1 273
275 0 443578 273944.94 58120 -1 274
276 0 443668.8 274040.3 58240 -1 275
277 0 443761.5 274140.5 58320 -1 276
278 0 443871.5 274250.94 58440 -1 277
279 0 443960.8 274356.2 58560 -1 278
280 0 444075.2 274434.9 58680 -1 279
281 0 444179.25 274510.78 58800 -1 280
282 0 444334.06 274586.56 58960 -1 281
283 0 444454.3 274668.2 59120 -1 282
284 0 444586.88 274706.75 59280 -1 283
285 0 444692.75 274741.75 59440 -1 284
286 0 444761.38 274769.3 59560 -1 285
287 0 444913.2 274764.12 59680 -1 286
288 0 445065.38 274790.66 59840 -1 287
289 0 445201.78 274792 60000 -1 288
290 0 445260.75 274787.8 60080 -1 289
291 0 445431.3 274734.88 60200 -1 290
292 0 445516.75 274706.88 60280 -1 291
293 0 445655.1 274680.12 60400 -1 292
294 0 445750.66 274622.47 60480 -1 293
295 0 445882.56 274551.12 60600 -1 294
296 0 445914.78 274555.97 60640 -1 295
297 0 445995.3 273894.8 60680 -1 296
298 0 446079.56 273955.8 60720 -1 297
299 0 446167.5 274102.94 60840 -1 298
300 0 446277.03 274029.53 60960 -1 299
301 0 446337.75 274115 61040 -1 300
302 0 446462.25 274353.56 61160 -1 301
303 0 446586.16 274488.62 61280 -1 302
304 0 446733.84 274583.88 61400 -1 303
305 0 446914.03 274662.34 61560 -1 304
306 0 447018 274682.62 61680 -1 305
307 0 447178.94 274678.12 61800 -1 306
308 0 447309.3 274644.06 61880 -1 307
309 0 447378.2 274637.25 61920 -1 308
310 0 447510.88 274576.8 62000 -1 309
311 0 447581.25 274471.88 62160 -1 310
312 0 447698.94 274426.44 62320 -1 311
313 0 447775.72 274410.62 62480 -1 312
314 0 447835.7 274401.03 62560 -1 313
315 0 447700.12 274295.94 62680 -1 314
316 0 447722.8 274290.8 62720 -1 315
317 0 447754.8 274285.3 62800 -1 316
318 0 447810.2 274298.5 62880 -1 317
319 0 447893.75 274270.5 62960 -1 318
320 0 447973.5 274252.5 63040 -1 319
321 0 448092.78 274238.38 63120 -1 320
322 0 448256.94 274226.88 63200 -1 321
323 0 448331.94 274223.2 63280 -1 322
324 0 448452.8 274239.7 63360 -1 323
325 0 448683.8 274310.38 63440 -1 324
326 0 448873.3 274356.22 63520 -1 325
327 0 449145.5 274436.34 63600 -1 326
328 0 449689.47 274796.38 63560 -1 327
329 0 449946 275019.06 63440 -1 328
330 0 450019.34 275099.94 63320 -1 329
331 0 450118.7 275166.47 63240 -1 330
332 0 450327.4 275291.75 63120 -1 331
333 0 450449.06 275329.12 63000 -1 332
334 0 450629.16 275413.44 62880 -1 333
335 0 450891.38 275495.12 62760 -1 334
336 0 451077.75 275557.38 62680 -1 335
337 0 451609.75 275777.5 62560 -1 336
338 0 451928.75 275932.53 62560 -1 337
339 0 452034.6 276055.6 62520 -1 338
340 0 452103.7 276132.44 62480 -1 339
341 0 452280.44 276357.16 62440 -1 340
342 0 452372.03 276508.06 62400 -1 341
343 0 452530.94 276684.38 62360 -1 342
344 0 452645.7 276839 62320 -1 343
345 0 452753.62 277050.8 62240 -1 344
346 0 452946.8 277235.47 62200 -1 345
347 0 453113.22 277423.3 62160 -1 346
348 0 453242.06 277546.38 62120 -1 347
349 0 453367.75 277658.4 62080 -1 348
350 0 453608.44 277888.3 62040 -1 349
351 0 454010.2 278230.38 62000 -1 350
352 0 454383.75 278408.12 61960 -1 351
353 0 454567.06 278486.06 61920 -1 352
354 0 454862.2 278647.16 61880 -1 353
355 0 455588.06 278920.88 61840 -1 354
356 0 455728.97 278963.38 61800 -1 355
357 0 455965 279006.2 61760 -1 356
358 0 456202.56 279059.62 61720 -1 357
359 0 456405.8 279079.84 61680 -1 358
360 0 456748.88 279133.97 61640 -1 359
361 0 457309.75 279129.56 61600 -1 360
362 0 457491 279076.6 61520 -1 361
363 0 457704 279014.75 61440 -1 362
364 0 457993 279010.72 61400 -1 363
365 0 458204.2 278919.9 61280 -1 364
366 0 458370.28 278833.8 61160 -1 365
367 0 458526.72 278830.06 61080 -1 366
368 0 458673 278627.12 61040 -1 367
369 0 458840.38 278469.25 61000 -1 368
370 0 459041.56 278323.53 60960 -1 369
371 0 459117.25 278238.62 60920 -1 370
372 0 459221.72 278154.25 60880 -1 371
373 0 459306.38 278013.62 60840 -1 372
374 0 459585 277796 60800 -1 373
375 0 459756.53 277543.16 60760 -1 374
376 0 459868.75 277359.44 60720 -1 375
377 0 459938.25 276684.3 60680 -1 376
378 0 459990.9 278031 60640 -1 377
379 0 460292.94 277885.1 60520 -1 378
380 0 460469.2 277832.8 60360 -1 379
381 0 460570.2 277798.5 60240 -1 380
382 0 460700.1 277758 60120 -1 381
383 0 460728.06 277641.72 60000 -1 382
384 0 460836.7 277564.94 59960 -1 383
385 0 460980.53 277476.88 59920 -1 384
386 0 461198.12 277303.97 59840 -1 385
387 0 461369.8 277157.38 59760 -1 386
388 0 461467.94 277025.2 59640 -1 387
389 0 461629.03 276906.62 59520 -1 388
390 0 461812.5 276774.34 59440 -1 389
391 0 461926.47 276684.5 59360 -1 390
392 0 462078.75 276590.88 59320 -1 391
393 0 462195.8 276483.47 59280 -1 392
394 0 462481.12 276363.7 59240 -1 393
395 0 462873.53 276171.44 59200 -1 394
396 0 463103.75 276020.22 59160 -1 395
397 0 463201.75 275939.06 59120 -1 396
398 0 463359.8 275864.4 59080 -1 397
399 0 463777.62 275664.56 59040 -1 398
400 0 464153 275497.8 59000 -1 399
401 0 464540.72 275220.53 58920 -1 400
402 0 464902.6 275031.44 58880 -1 401
403 0 464955.2 275005.88 58840 -1 402
404 0 466081.88 274543.78 58840 -1 403
405 0 466524.12 274226.75 58760 -1 404
406 0 467010.28 274085.75 58800 -1 405
407 0 467531.4 274060.22 58840 -1 406
408 0 468161.16 274141.12 58920 -1 407
409 0 468567.56 274162.62 59040 -1 408
410 0 468878.38 274090.88 59200 -1 409
411 0 469135.84 273984.3 59360 -1 410
412 0 469413.44 273870.88 59560 -1 411
413 0 469601.4 273791.2 59760 -1 412
414 0 469718.25 273688.25 59960 -1 413
415 0 469960.84 273588.25 60120 -1 414
416 0 470132.3 273395.28 60280 -1 415
417 0 470161.03 273227.44 60440 -1 416
418 0 470282.56 272971.22 60640 -1 417
419 0 470150.62 272136.94 60680 -1 418
420 0 470313.7 272241.47 60840 -1 419
421 0 470440.38 272274.5 61040 -1 420
422 0 470469.3 272161.12 61200 -1 421
423 0 470548.22 271995.38 61400 -1 422
424 0 470508.4 271864.88 61600 -1 423
425 0 470541.6 271729.06 61800 -1 424
426 0 470602.12 271572.9 62000 -1 425
427 0 470548.7 271490.88 62200 -1 426
428 0 470603.8 271432.03 62400 -1 427
429 0 470639 271354.7 62560 -1 428
430 0 470339.4 271201.38 62680 -1 429
431 0 470311.25 271155.88 62760 -1 430
432 0 470210 271040.62 62920 -1 431
433 0 470159.44 270882.25 63080 -1 432
434 0 470038.5 270693.2 63240 -1 433
435 0 469927.84 270526.44 63360 -1 434
436 0 469843.56 270347.75 63480 -1 435
437 0 469736.8 270118.25 63600 -1 436
438 0 469594.6 269846.7 63680 -1 437
439 0 469540.03 269395.38 63800 -1 438
440 0 469604.7 269073.3 63960 -1 439
441 0 469656.12 268717.44 64120 -1 440
442 0 469527.44 268594.94 64240 -1 441
443 0 469322.6 268460.9 64400 -1 442
444 0 469236.78 268435.03 64480 -1 443
445 0 469098.06 268369.88 64520 -1 444
446 0 468913.06 268175 64600 -1 445
447 0 468759.1 268033.16 64680 -1 446
448 0 468758.06 267815.6 64720 -1 447
449 0 468757.62 267391.1 64760 -1 448
450 0 468709.53 266984.62 64800 -1 449
451 0 468368.2 265934.34 64760 -1 450
452 0 467859.9 265228.06 64760 -1 451
453 0 467570.25 264739 64840 -1 452
454 0 467376.47 264541.94 64960 -1 453
455 0 467245.53 264309.62 65080 -1 454
456 0 466939.4 264142.56 65240 -1 455
457 0 466608.06 263682.38 65320 -1 456
458 0 466390.66 263081.28 65240 -1 457
459 0 466551.3 262675.1 65280 -1 458
460 0 466687.38 262444.84 65320 -1 459
461 0 466494.75 261820.75 65400 -1 460
462 0 466558.94 261658.22 65480 -1 461
463 0 466443.25 261538.47 65560 -1 462
464 0 466321 261417.5 65600 -1 463
465 0 466199.44 261297.06 65640 -1 464
466 0 466105.44 261177.6 65720 -1 465
467 0 465959.7 260977.1 65760 -1 466
468 0 465788.25 260381.72 65800 -1 467
469 0 465732 260140 65880 -1 468
470 0 465858.38 259639.53 65840 -1 469
471 0 466066.3 259612.92 65760 -1 470
472 0 466124.2 259555.48 65640 -1 471
473 0 466281.94 259564.36 65600 -1 472
474 0 465704.5 260018.97 65920 -1 469
475 0 465700.16 260008.5 65960 -1 474
476 0 465681 259955.8 66160 -1 475
477 0 465732.62 259924.88 66280 -1 476
478 0 466244.16 259904.72 66320 -1 477
479 0 466466.2 259895.95 66440 -1 478
480 0 465586.94 259070.06 65920 -1 474
481 0 465199.12 258447.38 65840 -1 480
482 0 465241 258429.67 65760 -1 481
483 0 465261.75 258421.31 65720 -1 482
484 0 465271 258442.75 65600 -1 483
485 0 465274.12 258449.94 65560 -1 484
486 0 465022.8 258328.1 65360 -1 485
487 0 464892.8 258355.06 65240 -1 486
488 0 464893.2 258350.12 65160 -1 487
489 0 465014.7 258331.47 65120 -1 488
490 0 465269.25 258336.88 65000 -1 489
491 0 465124.56 258388.69 64840 -1 490
492 0 464967.53 258412.98 64720 -1 491
493 0 464123.7 258252.33 65600 -1 484
494 0 463707.94 258303.69 65440 -1 493
495 0 463535.44 258709.2 65680 -1 494
496 0 463529.84 258740.89 65760 -1 495
497 0 465131.8 258193.75 65880 -1 481
498 0 465163.34 258134.67 65960 -1 497
499 0 465178.8 258105.06 66000 -1 498
500 0 465155.94 257995.66 66120 -1 499
501 0 465123.22 257868.97 66200 -1 500
502 0 465114.34 257767.67 66280 -1 501
503 0 465110.12 257717.11 66320 -1 502
504 0 465047.56 257637.22 66400 -1 503
505 0 464882.1 257573.73 66480 -1 504
506 0 464734.3 257489.23 66560 -1 505
507 0 464424.3 257340.11 66640 -1 506
508 0 464558.4 257268.45 66800 -1 507
509 0 464683.5 257115.94 66960 -1 508
510 0 464944.5 256974.45 67120 -1 509
511 0 465691.06 256945.16 67160 -1 510
512 0 465944.16 256926.55 67240 -1 511
513 0 466118.75 256915.2 67320 -1 512
514 0 466203.4 256905.14 67400 -1 513
515 0 466257.9 256901.84 67520 -1 514
516 0 466241.38 256960.97 67640 -1 515
517 0 466221 256950.97 67760 -1 516
518 0 466250.5 256983.5 67800 -1 517
519 0 466279.8 257016.36 67840 -1 518
520 0 466317.53 257028.78 67880 -1 519
521 0 467082.12 256635.33 67920 -1 520
522 0 467578.88 256375.84 67960 -1 521
523 0 467879.44 255878.34 67960 -1 522
524 0 468051.44 255678.33 68000 -1 523
525 0 468349.72 255313.17 68040 -1 524
526 0 468829.53 255217.8 67920 -1 525
527 0 469167.62 254513.86 67960 -1 526
528 0 469368 254272 68040 -1 527
529 0 469467.78 254150.72 68080 -1 528
530 0 469743.3 253626.34 68120 -1 529
531 0 469888.7 253437.22 68200 -1 530
532 0 470000.34 253341.67 68280 -1 531
533 0 470055.6 253294.05 68320 -1 532
534 0 470119.62 253056.42 68360 -1 533
535 0 470128.3 252982.69 68400 -1 534
536 0 470147.8 252901 68440 -1 535
537 0 470171.38 252771.8 68480 -1 536
538 0 470274.22 252561.4 68520 -1 537
539 0 470389.84 252291.69 68560 -1 538
540 0 470501.03 251968.56 68600 -1 539
541 0 470570.62 251794.36 68640 -1 540
542 0 470664.25 251720.03 68680 -1 541
543 0 470751.94 251572.62 68720 -1 542
544 0 470898.75 251272.66 68760 -1 543
545 0 470983.53 251056.77 68800 -1 544
546 0 471018.72 250927.84 68840 -1 545
547 0 471046.25 250880.03 68880 -1 546
548 0 471092.3 250837.66 68960 -1 547
549 0 471208.38 250661.78 69040 -1 548
550 0 471269.06 250594.42 69120 -1 549
551 0 471339.25 250504.61 69200 -1 550
552 0 471358.94 250431.27 69280 -1 551
553 0 471346.88 250314.7 69400 -1 552
554 0 471384.75 250221.47 69520 -1 553
555 0 471444.47 250111.34 69640 -1 554
556 0 471474.66 250013 69720 -1 555
557 0 471489.8 249964.5 69760 -1 556
558 0 471559.06 249791.97 69880 -1 557
559 0 471586.97 249621.42 69960 -1 558
560 0 471656.97 249437.98 70080 -1 559
561 0 471810.75 248956.78 70160 -1 560
562 0 471893.62 248882.2 70200 -1 561
563 0 472135.62 248547 70240 -1 562
564 0 472200.62 248455.89 70280 -1 563
565 0 472212.3 248428.69 70320 -1 564
566 0 472257.38 248430.88 70400 -1 565
567 0 472396 248303.55 70440 -1 566
568 0 472516.8 248190.92 70480 -1 567
569 0 472621.7 247908.9 70520 -1 568
570 0 472871.6 247565.98 70560 -1 569
571 0 472931.06 247507.94 70600 -1 570
572 0 473067.06 247236.05 70640 -1 571
573 0 473109.03 247136.17 70680 -1 572
574 0 473118.5 246945.83 70720 -1 573
575 0 473106.06 246737.34 70760 -1 574
576 0 473106.6 246654.16 70840 -1 575
577 0 473135.25 246530.06 70920 -1 576
578 0 473215 246438.56 70960 -1 577
579 0 473170.44 246343.27 71040 -1 578
580 0 473185.44 246247.89 71080 -1 579
581 0 473143.62 246107.42 71160 -1 580
582 0 473112.06 246008.2 71200 -1 581
583 0 473036.62 245739.38 71280 -1 582
584 0 472894.5 245587.03 71360 -1 583
585 0 472777.7 245377.81 71400 -1 584
586 0 472785.7 245313.86 71440 -1 585
587 0 472798.3 245314 71480 -1 586
588 0 472830.78 245302.52 71560 -1 587
589 0 472848.7 245297.16 71680 -1 588
590 0 472823.03 245202.3 71920 -1 589
591 0 472798.3 245051.56 72080 -1 590
592 0 472747.16 244990.72 72240 -1 591
593 0 472687.8 244897.11 72280 -1 592
594 0 472652.44 244803.88 72320 -1 593
595 0 472643.62 244697.14 72400 -1 594
596 0 472678 244618.53 72480 -1 595
597 0 472574.5 244534.03 72560 -1 596
598 0 472532.12 244370.95 72680 -1 597
599 0 472496.2 244301.06 72800 -1 598
600 0 472536.56 244267.62 72880 -1 599
601 0 472568.3 244215.34 73000 -1 600
602 0 472575.25 244167.1 73120 -1 601
603 0 472577.3 244127.25 73240 -1 602
604 0 472524.8 244068.16 73360 -1 603
605 0 472466 244029.97 73480 -1 604
606 0 472402.44 243995.69 73600 -1 605
607 0 472344.56 243964.42 73720 -1 606
608 0 472224.72 243898.33 73840 -1 607
609 0 472245.6 243955.98 73920 -1 608
610 0 472199.2 243845.36 73960 -1 609
611 0 472172.2 243817.08 74000 -1 610
612 0 472153.56 243771.8 74080 -1 611
613 0 472079.75 243676.34 74200 -1 612
614 0 472053.88 243625.42 74320 -1 613
615 0 472049.56 243565.44 74440 -1 614
616 0 472063.38 243550.17 74560 -1 615
617 0 472066.38 243524 74720 -1 616
618 0 472077.62 243498.03 74880 -1 617
619 0 472042.88 243435.53 75000 -1 618
620 0 472053.6 243474.33 75120 -1 619
621 0 472106.38 243498.56 75240 -1 620
622 0 472134.8 243494.56 75400 -1 621
623 0 472175.38 243540.81 75560 -1 622
624 0 472228.7 243564.22 75680 -1 623
625 0 472236.75 243570.45 75800 -1 624
626 0 472268.78 243591.77 75960 -1 625
627 0 472294.84 243589.61 76120 -1 626
628 0 472252.75 243598 76280 -1 627
629 0 472255.56 243584.48 76440 -1 628
630 0 472270.75 243523.47 76560 -1 629
631 0 472238.3 243488.7 76680 -1 630
632 0 472281.47 243471.55 76800 -1 631
633 0 472324.28 243496.52 76920 -1 632
634 0 472352.38 243513.02 77040 -1 633
635 0 472355.62 243524.22 77160 -1 634
636 0 472398.62 243535.62 77320 -1 635
637 0 472422.06 243485.88 77480 -1 636
638 0 472415.12 243420.12 77640 -1 637
639 0 472389.7 243353.22 77800 -1 638
640 0 472396.66 243361.9 78000 -1 639
641 0 472316.66 243195.84 78160 -1 640
642 0 472330.88 242753.4 78200 -1 641
643 0 472392.78 242485.66 78280 -1 642
644 0 472350 242328.47 78320 -1 643
645 0 472252.94 242223.7 78400 -1 644
646 0 472228.53 242172.08 78440 -1 645
647 0 472110.8 242204.84 78560 -1 646
648 0 471988.06 242208 78600 -1 647
649 0 471924.56 242182.58 78720 -1 648
650 0 471945.7 242172.39 78880 -1 649
651 0 471847.34 242138.88 79000 -1 650
652 0 471832.06 242156.97 79080 -1 651
653 0 471832.94 242156.89 79120 -1 652
654 0 471678.1 242161.55 79280 -1 653
655 0 471585.2 242200.12 79440 -1 654
656 0 471483.75 242329.39 79560 -1 655
657 0 471539 242442.6 79640 -1 656
658 0 471687.88 242462.28 79680 -1 657
659 0 471693.88 242499.88 79720 -1 658
660 0 471775.06 242513.23 79760 -1 659
661 0 471952.75 242504.77 79800 -1 660
662 0 472089.25 242468.34 79840 -1 661
663 0 472177.12 242489.66 79920 -1 662
664 0 472319.38 242383.95 80040 -1 663
665 0 472273.62 242423.72 80080 -1 664
666 0 472280.94 242425.97 80120 -1 665
667 0 472301.25 242455.73 80160 -1 666
668 0 472315.25 242458.89 80200 -1 667
669 0 472337.75 242525.22 80240 -1 668
670 0 472336.06 242563.67 80280 -1 669
671 0 472321.7 242636.8 80360 -1 670
672 0 472492.62 243489.89 78200 -1 641
673 0 472463.12 243502.27 78240 -1 672
674 0 472609.44 243514.06 78280 -1 673
675 0 472693.12 243607.1 78320 -1 674
676 0 472743.25 243656.86 78360 -1 675
677 0 472769.47 243680.95 78400 -1 676
678 0 472820.12 243727.89 78440 -1 677
679 0 472859.47 243747.64 78520 -1 678
680 0 472989.25 243782.77 78680 -1 679
681 0 473127.3 243860.84 78840 -1 680
682 0 473201.94 243915.23 78960 -1 681
683 0 473252.25 243998.42 79080 -1 682
684 0 473313.25 244082.75 79200 -1 683
685 0 473379.06 244137.25 79320 -1 684
686 0 473500.28 244219.94 79440 -1 685
687 0 473520.06 244284.45 79520 -1 686
688 0 473526.34 244390.2 79640 -1 687
689 0 473597.25 244494.97 79760 -1 688
690 0 473614.2 244543.47 79840 -1 689
691 0 473614.62 244586.36 79920 -1 690
692 0 473613.12 244610.86 80040 -1 691
693 0 473619.66 244633.67 80120 -1 692
694 0 473623 244644.52 80160 -1 693
695 0 473681.22 244663.4 80280 -1 694
696 0 473744.75 244650.19 80400 -1 695
697 0 473746.3 244585.36 80520 -1 696
698 0 473809.53 244507.47 80640 -1 697
699 0 473833.16 244476.8 80680 -1 698
700 0 473828 244462 80760 -1 699
701 0 473823.38 244446.98 80840 -1 700
702 0 473856.25 244382.2 80960 -1 701
703 0 473868.38 244307.48 81080 -1 702
704 0 473868.5 244287.33 81200 -1 703
705 0 473836.94 244233.23 81240 -1 704
706 0 473883 244209.4 81400 -1 705
707 0 473935.7 244149.36 81560 -1 706
708 0 473861.34 244113.67 81640 -1 707
709 0 473824.25 244095.75 81680 -1 708
710 0 473786.84 244078.14 81720 -1 709
711 0 473811.03 243969.56 81960 -1 710
712 0 473861.25 243976 82080 -1 711
713 0 473877.75 243978.34 82120 -1 712
714 0 474079.22 243797.08 82280 -1 713
715 0 474093.25 243688.17 82360 -1 714
716 0 474194.2 243672.4 82400 -1 715
717 0 474598.94 243609.98 82560 -1 716
718 0 474972.2 243405.62 82480 -1 717
719 0 475080.88 243342.55 82360 -1 718
720 0 475266.44 243236.22 82240 -1 719
721 0 475394.44 243194.55 82120 -1 720
722 0 475503.8 243163.56 82000 -1 721
723 0 475813.06 243110.53 81920 -1 722
724 0 476003.84 243020.84 81880 -1 723
725 0 476123.03 242901.6 81840 -1 724
726 0 476177.8 242650.61 81720 -1 725
727 0 476243.62 242543.5 81600 -1 726
728 0 476605.3 242298.8 81520 -1 727
729 0 476790.25 242201.5 81400 -1 728
730 0 476851.53 242169.38 81360 -1 729
731 0 477684.06 241891.8 81320 -1 730
732 0 478136.03 241472.33 81280 -1 731
733 0 478178.72 241106.56 81320 -1 732
734 0 477948.03 240865.23 81360 -1 733
735 0 478316.7 240407.44 81320 -1 734
736 0 478465.25 240008.83 81280 -1 735
737 0 478481.75 240031.25 81160 -1 736
738 0 478448.25 240101.61 81040 -1 737
739 0 478436.8 240193.61 80920 -1 738
740 0 478459.44 240243.17 80800 -1 739
741 0 478552.62 240187.33 80720 -1 740
742 0 478683.7 240174.86 80640 -1 741
743 0 478755.66 240116.72 80520 -1 742
744 0 478804.4 239933.72 80440 -1 743
745 0 478835.25 239897.6 80400 -1 744
746 0 478831.1 239879.02 80320 -1 745
747 0 478887.78 239815.08 80240 -1 746
748 0 478542.88 239667.38 81240 -1 736
749 0 478891.88 239246.17 81280 -1 748
750 0 478817.7 238768.17 81320 -1 749
751 0 478899.5 238774.5 81360 -1 750
752 0 478981.25 238781.39 81400 -1 751
753 0 479179.34 238761.73 81520 -1 752
754 0 478773.8 238662.03 81280 -1 750
755 0 478741.66 238647.53 81240 -1 754
756 0 478734.7 238636.95 81200 -1 755
757 0 478767 238735 81120 -1 756
758 0 478782.94 238783.83 81080 -1 757
759 0 478900.75 238811 80960 -1 758
760 0 478940.4 238820.33 80920 -1 759
761 0 479185.97 238908.97 80840 -1 760
762 0 477889.56 240998.3 81640 -1 734
763 0 478337.1 241302.2 81080 -1 732
764 0 478412.3 241339.58 80960 -1 763
765 0 477662.75 242096.97 81720 -1 731
766 0 476896.66 242178.81 81240 -1 730
767 0 476924.75 242225.69 81160 -1 766
768 0 476943.75 242245.14 81120 -1 767
769 0 476944.75 242223.75 81000 -1 768
770 0 476681.75 242170.78 80760 -1 769
771 0 476680 242176 80720 -1 770
772 0 476669 242198 80520 -1 771
773 0 476647.56 242127.52 80440 -1 772
774 0 476615.75 242062.62 80400 -1 773
775 0 476588.16 242062.17 80240 -1 774
776 0 476406.62 242047.4 80080 -1 775
777 0 476387.75 241972.3 79920 -1 776
778 0 476216.38 241914.1 79840 -1 777
779 0 476013.72 241895.45 79800 -1 778
780 0 473619.9 243962.19 82160 -1 713
781 0 473014 243986.44 82360 -1 780
782 0 472753.62 245018.73 71360 -1 585
783 0 472735.4 245013.69 71200 -1 782
784 0 472668.5 245043.03 71120 -1 783
785 0 472613.56 245061.89 71040 -1 784
786 0 472580.56 245038.38 70960 -1 785
787 0 472564.3 245044.8 70880 -1 786
788 0 469173.97 254512.88 67880 -1 527
789 0 469174.94 254511.89 67840 -1 788
790 0 469069.5 254570.2 67720 -1 789
791 0 469258.44 254469.11 67560 -1 790
792 0 469494.28 254342.7 67360 -1 791
793 0 469421.1 254197.72 67320 -1 792
794 0 466215.2 257211.44 67960 -1 520
795 0 466492.1 257415.42 68040 -1 794
796 0 463734.16 257192.08 66680 -1 507
797 0 463282.94 257061.62 66640 -1 796
798 0 463020 257238.03 66680 -1 797
799 0 462989.3 257662.52 66640 -1 798
800 0 463071.47 257760.45 66600 -1 799
801 0 463088.38 257776.64 66560 -1 800
802 0 463083.25 257788.84 66520 -1 801
803 0 463298.5 257061.14 66760 -1 797
804 0 463254.66 256997.45 66840 -1 803
805 0 463233.2 256945.4 66960 -1 804
806 0 463314.7 256916.06 67080 -1 805
807 0 463235.4 256747.86 67200 -1 806
808 0 463211 256697 67240 -1 807
809 0 463186.9 256645.98 67280 -1 808
810 0 463051.25 256557.86 67400 -1 809
811 0 462911.06 256473.66 67520 -1 810
812 0 462540 256410.69 67720 -1 811
813 0 462552.44 256203.03 67800 -1 812
814 0 462324.62 255976.4 67880 -1 813
815 0 462158.5 255673.77 67960 -1 814
816 0 461985.3 255527.45 67880 -1 815
817 0 461880.5 255445 67800 -1 816
818 0 461610.94 255319.5 67720 -1 817
819 0 461365.06 254971.02 67680 -1 818
820 0 461114.56 255021.4 67480 -1 819
821 0 461042.7 255118.14 67400 -1 820
822 0 461018.34 255121 67360 -1 821
823 0 460969.25 255127.34 67280 -1 822
824 0 460688 255198.22 67160 -1 823
825 0 460389.7 255148.23 67080 -1 824
826 0 459666.38 255098.16 67040 -1 825
827 0 459408.84 255009.23 67120 -1 826
828 0 459329.38 255057.06 67000 -1 826
829 0 459060.1 254948.73 66960 -1 828
830 0 458643.44 254892.34 66880 -1 829
831 0 458894.16 254991.38 66840 -1 830
832 0 459010.22 255111.6 66720 -1 831
833 0 459264.38 255158.38 66560 -1 832
834 0 459423.4 255193.8 66440 -1 833
835 0 458241 254831.31 66840 -1 830
836 0 458095.88 254743.25 66880 -1 835
837 0 457944.28 254718.92 66960 -1 836
838 0 457900.56 254624.92 67000 -1 837
839 0 457742.7 254532.11 67040 -1 838
840 0 457589.88 254442.23 67120 -1 839
841 0 457645.78 254350.42 67160 -1 840
842 0 457608.16 254284.95 67200 -1 841
843 0 457451.4 254090.72 67320 -1 842
844 0 457380.3 254031.73 67400 -1 843
845 0 457357.34 254005.33 67440 -1 844
846 0 457312.03 253951.97 67520 -1 845
847 0 457331.97 253839.86 67560 -1 846
848 0 457182.12 253693.1 67680 -1 847
849 0 456951.47 253491.83 67840 -1 848
850 0 456977.9 253383.12 68000 -1 849
851 0 457267.44 253110.1 68080 -1 850
852 0 457343.3 253055.81 68200 -1 851
853 0 457422.84 253011.98 68240 -1 852
854 0 457472 252915 68280 -1 853
855 0 457769.8 252690.39 68240 -1 854
856 0 457956.22 252520.19 68120 -1 855
857 0 457520.8 252817.55 68320 -1 854
858 0 457800.94 252590.31 68400 -1 857
859 0 457855.5 252586.33 68520 -1 858
860 0 457862 252578 68560 -1 859
861 0 457868.5 252570.5 68600 -1 860
862 0 457881.28 252554.94 68680 -1 861
863 0 458145.2 252431.48 68840 -1 862
864 0 458146.25 252418.75 68960 -1 863
865 0 458332.25 252257.83 69080 -1 864
866 0 458400.25 252142.64 69200 -1 865
867 0 458510.38 252050.78 69240 -1 866
868 0 458537 252031 69280 -1 867
869 0 458916.8 251813.4 69320 -1 868
870 0 459677.7 251347.72 69400 -1 869
871 0 459738 251216 69440 -1 870
872 0 459798.44 251084.45 69480 -1 871
873 0 459847.7 250922.7 69520 -1 872
874 0 459904.2 250802.08 69560 -1 873
875 0 459978.03 250741.89 69640 -1 874
876 0 460101.88 250625.36 69760 -1 875
877 0 460275.53 250481.88 69840 -1 876
878 0 460311.94 250435.6 69880 -1 877
879 0 460448.75 250197.48 69960 -1 878
880 0 460514.84 249997.23 70000 -1 879
881 0 460544.44 249504.47 70040 -1 880
882 0 460594.94 248970.67 70000 -1 881
883 0 460652.8 248356.61 69960 -1 882
884 0 460726.12 247957.72 69920 -1 883
885 0 460752.6 247842.4 69880 -1 884
886 0 461012.2 247280.97 69920 -1 885
887 0 461021.5 247247.5 70000 -1 886
888 0 461033.44 247220.62 70080 -1 887
889 0 461031.6 247223.05 70120 -1 888
890 0 461018.88 247205.08 70200 -1 889
891 0 460945.66 247107 70520 -1 890
892 0 460908.56 247058.14 70680 -1 891
893 0 460897.2 247059.2 70720 -1 892
894 0 460849.62 247064.5 70880 -1 893
895 0 460910.6 246986.28 71080 -1 894
896 0 460968.5 246927.8 71280 -1 895
897 0 461000 246898.4 71440 -1 896
898 0 461007.75 246891.45 71480 -1 897
899 0 461011.4 246836.56 71680 -1 898
900 0 461181.97 246596.77 71880 -1 899
901 0 461162.38 246444.52 72120 -1 900
902 0 461179.56 246349.19 72320 -1 901
903 0 461244.06 246293.16 72480 -1 902
904 0 461309.9 246167.25 72560 -1 903
905 0 461411.3 245986.3 72680 -1 904
906 0 461821.56 245597.67 72760 -1 905
907 0 462215.8 244991.58 72760 -1 906
908 0 462340.1 244944.45 72880 -1 907
909 0 462004.3 245405.34 73040 -1 908
910 0 461914.1 245556.61 73160 -1 909
911 0 461881 245615 73200 -1 910
912 0 461787.7 245786.22 73320 -1 911
913 0 461687.25 246031.72 73440 -1 912
914 0 461716.28 246008.19 73600 -1 913
915 0 461667.06 246178.22 73760 -1 914
916 0 461643.4 246159.17 73840 -1 915
917 0 461317.4 246223 74000 -1 916
918 0 461236.44 246238.9 74040 -1 917
919 0 460954.03 246365.11 74240 -1 918
920 0 460622.94 246782.11 74440 -1 919
921 0 460484.56 247009.4 74600 -1 920
922 0 460538.3 247072.05 74760 -1 921
923 0 460461.5 247114.34 74960 -1 922
924 0 460379.12 247205.72 75160 -1 923
925 0 460506.12 247349.98 75440 -1 924
926 0 460617.06 247498.52 75640 -1 925
927 0 460672.7 247515.62 75800 -1 926
928 0 460705.4 247558.4 75880 -1 927
929 0 460721.34 247579.33 75920 -1 928
930 0 460754.28 247622.23 76000 -1 929
931 0 460858.94 247657.53 76160 -1 930
932 0 460886.44 247716.5 76320 -1 931
933 0 461316.2 247642.02 76520 -1 932
934 0 461308.5 247827.55 76720 -1 933
935 0 461284.38 248170.44 76840 -1 934
936 0 461320.1 248422.89 76920 -1 935
937 0 461067.16 247818.62 76920 -1 934
938 0 461010.56 247873.2 77080 -1 937
939 0 461148.25 247981.14 77280 -1 938
940 0 461104.66 247961.67 77320 -1 939
941 0 461017.5 247923.25 77400 -1 940
942 0 460974 247904.31 77440 -1 941
943 0 461159.25 247740.5 77560 -1 942
944 0 461221.25 247685.77 77600 -1 943
945 0 461498.1 247453.34 77760 -1 944
946 0 461891.78 247403.31 77880 -1 945
947 0 462301.75 247246.19 78040 -1 946
948 0 462473.66 247255.22 78120 -1 947
949 0 462991.94 247320.39 78320 -1 948
950 0 463072.34 247331.5 78360 -1 949
951 0 463474.2 247389.16 78560 -1 950
952 0 463473 247380 78600 -1 951
953 0 463467 247342.94 78760 -1 952
954 0 462988.2 247199 79040 -1 953
955 0 462969.5 247395.14 79200 -1 954
956 0 462356.9 244979.94 72280 -1 907
957 0 462382.3 244885.53 72120 -1 956
958 0 462420.44 244903.61 72000 -1 957
959 0 462464.06 244913.77 71840 -1 958
960 0 462500.5 244971.23 71720 -1 959
961 0 462529.25 245031.02 71560 -1 960
962 0 462516.56 245087.77 71440 -1 961
963 0 462453 245081 71320 -1 962
964 0 462325.3 245067.3 71080 -1 963
965 0 462304.4 245064.81 71040 -1 964
966 0 462300.34 245050.25 70960 -1 965
967 0 462067.4 245018.78 70640 -1 966
968 0 462005.75 245046.14 70440 -1 967
969 0 461917.3 244963.05 70200 -1 968
970 0 461928.56 244912.62 69960 -1 969
971 0 461700.6 244930.84 69720 -1 970
972 0 461526.2 244915.77 69600 -1 971
973 0 461558.8 244931.12 69400 -1 972
974 0 461235.5 244932.98 69160 -1 973
975 0 460901.9 244631.28 68960 -1 974
976 0 460884.4 244589.03 68800 -1 975
977 0 460848.5 244458.38 68720 -1 976
978 0 460890.66 244300.67 68640 -1 977
979 0 460912.3 244222.22 68600 -1 978
980 0 461041.2 244250.44 68240 -1 979
981 0 461100.25 244152.02 68080 -1 980
982 0 461159.47 244124.16 67960 -1 981
983 0 461603.62 244135.97 67840 -1 982
984 0 462221.44 244005.7 67760 -1 983
985 0 462336.66 244018.33 67720 -1 984
986 0 462568 244042.64 67640 -1 985
987 0 463094.25 243532.28 67640 -1 986
988 0 463209.38 243359.11 67560 -1 987
989 0 463390.16 243132.81 67480 -1 988
990 0 463395.62 242966.89 67400 -1 989
991 0 463395.2 242718.5 67320 -1 990
992 0 463483.75 242617.56 67240 -1 991
993 0 463422.5 242537.31 67120 -1 992
994 0 463447.56 242465.56 67000 -1 993
995 0 463643.72 242141.31 66920 -1 994
996 0 463631.38 242069.95 66880 -1 995
997 0 463587.03 242038.73 66840 -1 996
998 0 464115.44 241392.77 66800 -1 997
999 0 464441.66 240811.7 66800 -1 998
1000 0 464494.7 240657.06 66880 -1 999
1001 0 464647.8 240506.3 66960 -1 1000
1002 0 464481.38 240659.39 67000 -1 1001
1003 0 464401.5 240818 67040 -1 1002
1004 0 464322.22 240976.52 67080 -1 1003
1005 0 464190.84 241144.38 67160 -1 1004
1006 0 464151.44 241311.25 67240 -1 1005
1007 0 464073.66 241135.9 67320 -1 1006
1008 0 464733.62 240231.69 67080 -1 1001
1009 0 466532.06 239726 67080 -1 1008
1010 0 467261.94 239455.16 67120 -1 1009
1011 0 467654.38 239355.34 67240 -1 1010
1012 0 467829.25 239624.4 67280 -1 1011
1013 0 467927.3 239802.11 67320 -1 1012
1014 0 468492.5 238981.22 67160 -1 1011
1015 0 469342.75 238758.64 67120 -1 1014
1016 0 469128.16 238792.72 66960 -1 1015
1017 0 468967.16 238817.97 66840 -1 1016
1018 0 469809.12 238427.03 67200 -1 1015
1019 0 470212.44 238478 66960 -1 1018
1020 0 470881.12 238476.19 66920 -1 1019
1021 0 470906.38 238477.23 66840 -1 1020
1022 0 471098 238513.5 66800 -1 1021
1023 0 471289.53 238550.48 66760 -1 1022
1024 0 471617.3 238484 66720 -1 1023
1025 0 471816.8 238406.14 66680 -1 1024
1026 0 472124.12 238421.4 66640 -1 1025
1027 0 472207.5 238439.2 66600 -1 1026
1028 0 472670.44 238360.86 66560 -1 1027
1029 0 472968.5 238387.2 66520 -1 1028
1030 0 473008.44 238390.28 66560 -1 1029
1031 0 473000.34 238366.53 66600 -1 1030
1032 0 473150.3 238357.14 66440 -1 1029
1033 0 473391.34 238292.52 66360 -1 1032
1034 0 473630.56 238317.48 66320 -1 1033
1035 0 473820.56 238301.78 66240 -1 1034
1036 0 473971.5 238249.61 66160 -1 1035
1037 0 474178.3 238257.67 66040 -1 1036
1038 0 474401.94 238190.16 65960 -1 1037
1039 0 474520 238150.03 65880 -1 1038
1040 0 474663.56 238142.86 65800 -1 1039
1041 0 474884.72 238168.58 65760 -1 1040
1042 0 475033.47 238155.69 65720 -1 1041
1043 0 475282.28 238140.36 65680 -1 1042
1044 0 475476.34 238062.89 65640 -1 1043
1045 0 475621.25 237996.22 65600 -1 1044
1046 0 475766.7 237972.39 65520 -1 1045
1047 0 464755.75 240068.39 67200 -1 1008
1048 0 464817.34 240024 67280 -1 1047
1049 0 464847.8 240002.48 67320 -1 1048
1050 0 464903.16 239862.94 67400 -1 1049
1051 0 465777.94 239801.88 67440 -1 1050
1052 0 466242.5 239709.58 67400 -1 1051
1053 0 466494.97 239620.22 67480 -1 1052
1054 0 466613.62 239517.25 67640 -1 1053
1055 0 464468.4 239691.61 67040 -1 1008
1056 0 464499.75 239216.83 66920 -1 1055
1057 0 464347.6 239080.14 66880 -1 1056
1058 0 464417.62 238509.89 66880 -1 1057
1059 0 464484.3 238239.5 66960 -1 1058
1060 0 464358.06 237804.86 66920 -1 1059
1061 0 464612.22 237326.2 66960 -1 1060
1062 0 464657.75 237093.66 67000 -1 1061
1063 0 464619.66 236939.56 67040 -1 1062
1064 0 464730.7 236620.17 67000 -1 1063
1065 0 464996.62 236427.42 67080 -1 1064
1066 0 465167 236207.97 67160 -1 1065
1067 0 465307 236136 67240 -1 1066
1068 0 465376.56 236099.66 67280 -1 1067
1069 0 466068.3 235817.92 67360 -1 1068
1070 0 466593.8 235722.92 67320 -1 1069
1071 0 466804.03 235727.39 67360 -1 1070
1072 0 466828.72 235690.27 67440 -1 1071
1073 0 466955.38 235617.95 67480 -1 1072
1074 0 466952.56 235619.6 67520 -1 1073
1075 0 466937.94 235627.11 67560 -1 1074
1076 0 466822 235657.25 67640 -1 1075
1077 0 466702.94 235679.89 67720 -1 1076
1078 0 464036.72 239060.3 66720 -1 1057
1079 0 464459.28 238993.28 66960 -1 1056
1080 0 464485.75 238945.02 67040 -1 1079
1081 0 464132 241415.52 66600 -1 998
1082 0 463906.38 241547.22 66520 -1 1081
1083 0 463655.44 241676.3 66440 -1 1082
1084 0 463205.25 241861.69 66280 -1 1083
1085 0 463337.62 241798.56 66120 -1 1084
1086 0 463282.38 241803.5 66040 -1 1085
1087 0 462419 243989.3 67920 -1 984
1088 0 461000.12 247432.73 69480 -1 885
1089 0 458857.88 252926.78 68840 -1 863
1090 0 458990.8 253188.33 68800 -1 1089
1091 0 458998 253214.8 68760 -1 1090
1092 0 460974.7 254646.2 67720 -1 819
1093 0 460691.16 254400.12 67840 -1 1092
1094 0 460298.25 254147.19 67840 -1 1093
1095 0 460022.5 254005.02 67920 -1 1094
1096 0 466985.4 261228.94 65240 -1 461
1097 0 467291.66 261196.33 65160 -1 1096
1098 0 467444.62 261180.08 65120 -1 1097
1099 0 467601.5 261189.5 65080 -1 1098
1100 0 467758.2 261198.86 65040 -1 1099
1101 0 467834.5 261193.5 64960 -1 1100
1102 0 467911.3 261188.1 64880 -1 1101
1103 0 467926.2 261236 64720 -1 1102
1104 0 467929.75 261247.72 64680 -1 1103
1105 0 467959.2 261450.14 64520 -1 1104
1106 0 467982.75 261430.17 64480 -1 1105
1107 0 466637.72 263750.38 65400 -1 457
1108 0 466648.3 263781.3 65520 -1 1107
1109 0 466609.62 263872.38 65600 -1 1108
1110 0 466608.5 263983.5 65720 -1 1109
1111 0 466633.34 263948.4 65840 -1 1110
1112 0 466522.28 263993.62 65960 -1 1111
1113 0 466441.88 264094.1 66040 -1 1112
1114 0 466437.72 264098.22 66160 -1 1113
1115 0 466166.94 264145.75 66240 -1 1114
1116 0 466327.75 264174.3 66360 -1 1115
1117 0 466293.94 264210.44 66440 -1 1116
1118 0 466335.4 264204.38 66560 -1 1117
1119 0 466409.03 264199.56 66640 -1 1118
1120 0 466533.8 264188.66 66760 -1 1119
1121 0 466570.75 264134.75 66880 -1 1120
1122 0 466619.8 264152.53 66920 -1 1121
1123 0 466722.06 264143.56 67000 -1 1122
1124 0 466627.75 264152.25 67080 -1 1123
1125 0 466416.75 264196.38 67160 -1 1124
1126 0 466027.88 264395.88 67200 -1 1125
1127 0 465887.3 264485.9 67240 -1 1126
1128 0 465908 264431 67280 -1 1127
1129 0 465779.88 264377.38 67360 -1 1128
1130 0 465673.3 264403.3 67440 -1 1129
1131 0 465400.34 264441.66 67520 -1 1130
1132 0 465263.88 264461.44 67560 -1 1131
1133 0 465249 264503.12 67600 -1 1132
1134 0 465189 264528 67640 -1 1133
1135 0 465128.88 264553.06 67680 -1 1134
1136 0 464650.62 264614.5 67760 -1 1135
1137 0 464622.88 264554.66 67840 -1 1136
1138 0 464732.5 264532.78 67920 -1 1137
1139 0 467252.16 273850 58920 -1 406
1140 0 467412.8 273675.25 59040 -1 1139
1141 0 467663.7 273540.2 59160 -1 1140
1142 0 467759.56 273399.38 59320 -1 1141
1143 0 467845.16 273219.5 59440 -1 1142
1144 0 467979.3 272958.06 59560 -1 1143
1145 0 468010.7 272830.75 59640 -1 1144
1146 0 468104.78 272707.56 59760 -1 1145
1147 0 468185.7 272613.16 59840 -1 1146
1148 0 468239.94 272506.38 59920 -1 1147
1149 0 468319.44 272385.5 60000 -1 1148
1150 0 468476.25 272323.72 60080 -1 1149
1151 0 468525.75 272229.75 60160 -1 1150
1152 0 468556.47 272166.88 60280 -1 1151
1153 0 468589.75 272020.75 60400 -1 1152
1154 0 468736.78 271959.62 60560 -1 1153
1155 0 468766.4 271930.1 60600 -1 1154
1156 0 468792.62 271946.38 60640 -1 1155
1157 0 468695.22 271264.25 60680 -1 1156
1158 0 468727 271091.38 60720 -1 1157
1159 0 468773 271200.53 60760 -1 1158
1160 0 468818.3 271291.2 60800 -1 1159
1161 0 468857.75 271355.62 60840 -1 1160
1162 0 468924.75 271314.53 60960 -1 1161
1163 0 469027.94 271328.8 61120 -1 1162
1164 0 469035.3 271260.53 61240 -1 1163
1165 0 469042.8 271189.72 61400 -1 1164
1166 0 469056.88 271095.88 61480 -1 1165
1167 0 469051.3 271011.7 61640 -1 1166
1168 0 469046.25 270867.2 61800 -1 1167
1169 0 469040.94 270769.3 61920 -1 1168
1170 0 468987.78 270651.72 62040 -1 1169
1171 0 468936.75 270530.62 62240 -1 1170
1172 0 468895.94 270433.5 62440 -1 1171
1173 0 468888.2 270368 62560 -1 1172
1174 0 468512.12 270196.97 62680 -1 1173
1175 0 468468 270171.5 62800 -1 1174
1176 0 468423.6 270145.53 62920 -1 1175
1177 0 468323.4 270037.88 63160 -1 1176
1178 0 468224.9 269957.94 63360 -1 1177
1179 0 468197.06 269870 63520 -1 1178
1180 0 468185.84 269761.9 63720 -1 1179
1181 0 468350.53 269559.44 63920 -1 1180
1182 0 468362.94 269437.6 64120 -1 1181
1183 0 468195.62 269430.88 64320 -1 1182
1184 0 467953.2 269522.97 64480 -1 1183
1185 0 467648.75 269641.94 64680 -1 1184
1186 0 467481.9 269661.47 64880 -1 1185
1187 0 467344.2 269677.56 65120 -1 1186
1188 0 467184.75 269668.28 65320 -1 1187
1189 0 466977.53 269706.75 65480 -1 1188
1190 0 466714.5 269817 65640 -1 1189
1191 0 466313.03 269937.06 65800 -1 1190
1192 0 466061.78 269981.03 66000 -1 1191
1193 0 465845.62 269943.9 66200 -1 1192
1194 0 465757.2 269923.6 66320 -1 1193
1195 0 465698.5 269910.3 66400 -1 1194
1196 0 465484 269903.22 66560 -1 1195
1197 0 465109.3 269899.84 66680 -1 1196
1198 0 464935.94 269805.5 66840 -1 1197
1199 0 464860.75 269610.22 67040 -1 1198
1200 0 464777.94 269501.56 67240 -1 1199
1201 0 464492.72 269483.9 67400 -1 1200
1202 0 464101.3 269523.84 67600 -1 1201
1203 0 463798.62 269492.8 67800 -1 1202
1204 0 463720.8 269382.16 68040 -1 1203
1205 0 463648.94 269249.25 68240 -1 1204
1206 0 463528.56 269157.2 68400 -1 1205
1207 0 463463.25 269072.8 68560 -1 1206
1208 0 463401.47 268921.7 68720 -1 1207
1209 0 463370.34 268681.1 68880 -1 1208
1210 0 463334.72 268428.34 69040 -1 1209
1211 0 463288.06 268277.3 69240 -1 1210
1212 0 463282.28 268144.44 69480 -1 1211
1213 0 463307.38 268005.7 69680 -1 1212
1214 0 463332.53 267839.03 69880 -1 1213
1215 0 463379.6 267740.12 70040 -1 1214
1216 0 463385.62 267622.72 70200 -1 1215
1217 0 463533.25 267282.28 70320 -1 1216
1218 0 463835 266823.75 70440 -1 1217
1219 0 463888.84 266687.12 70600 -1 1218
1220 0 464001.6 266521.06 70720 -1 1219
1221 0 463967.3 265790.22 70800 -1 1220
1222 0 463760.75 265006.75 70920 -1 1221
1223 0 463684 264623.8 71080 -1 1222
1224 0 463602.34 264350.03 71280 -1 1223
1225 0 463518.8 264200.1 71480 -1 1224
1226 0 463484.8 264075.12 71600 -1 1225
1227 0 463447.6 263598.4 71720 -1 1226
1228 0 463345.28 263229.47 71880 -1 1227
1229 0 463158.9 262863.4 72000 -1 1228
1230 0 462975.03 262679.03 72160 -1 1229
1231 0 462818.2 262430.03 72360 -1 1230
1232 0 462702.28 262182.3 72520 -1 1231
1233 0 462517.44 261914.88 72680 -1 1232
1234 0 462411.34 261792.44 72880 -1 1233
1235 0 462387.25 261597.44 73080 -1 1234
1236 0 462260.47 261508.34 73280 -1 1235
1237 0 462168.16 261318.97 73520 -1 1236
1238 0 462207.97 261211.44 73680 -1 1237
1239 0 462139.9 261090.56 73920 -1 1238
1240 0 462206.9 260975.47 74080 -1 1239
1241 0 462144.1 260857.1 74320 -1 1240
1242 0 462170.47 260809.69 74520 -1 1241
1243 0 462258.22 260827.16 74720 -1 1242
1244 0 462413.2 260736.22 74880 -1 1243
1245 0 462616.12 260164.94 75400 -1 1244
1246 0 462774.22 260189.9 75640 -1 1245
1247 0 463018.06 259980.34 75880 -1 1246
1248 0 463150.1 259032.66 75920 -1 1247
1249 0 463655.06 257890.05 75920 -1 1248
1250 0 463537.25 257500.92 76000 -1 1249
1251 0 462944.28 257022.77 76040 -1 1250
1252 0 462839.4 256911.61 76240 -1 1251
1253 0 462764.22 256777.77 76440 -1 1252
1254 0 462495.22 256466.42 76640 -1 1253
1255 0 462481.16 256096.8 76760 -1 1254
1256 0 462553.47 255863.11 76920 -1 1255
1257 0 462664.72 255190.06 77000 -1 1256
1258 0 462746 255168.25 77120 -1 1257
1259 0 462773.12 255161.4 77160 -1 1258
1260 0 462548.88 254719.84 77400 -1 1259
1261 0 462535.5 254411.16 77560 -1 1260
1262 0 462615 254178 77640 -1 1261
1263 0 462693.7 253945.34 77720 -1 1262
1264 0 462671.7 253822.61 77800 -1 1263
1265 0 462703.2 253699.53 77920 -1 1264
1266 0 462755.7 253478.78 78040 -1 1265
1267 0 462765.7 253342.88 78120 -1 1266
1268 0 462760.28 253177.06 78200 -1 1267
1269 0 462769.97 253011.69 78280 -1 1268
1270 0 462770.7 252903.36 78360 -1 1269
1271 0 462819.62 252797.28 78480 -1 1270
1272 0 462840.8 252757.1 78600 -1 1271
1273 0 462871.5 252701.28 78720 -1 1272
1274 0 462887.7 252654.19 78840 -1 1273
1275 0 462891.56 252600.77 79000 -1 1274
1276 0 462930 252612.08 79160 -1 1275
1277 0 462965.47 252614.95 79320 -1 1276
1278 0 463053.75 252653.5 79480 -1 1277
1279 0 463066.44 252712.81 79680 -1 1278
1280 0 463005.06 252755.6 79840 -1 1279
1281 0 462349.78 253571.33 79880 -1 1280
1282 0 463048.6 252784.06 79920 -1 1281
1283 0 463108.56 252794.45 79960 -1 1282
1284 0 463080.62 252833.72 80080 -1 1283
1285 0 463074.12 252861.06 80200 -1 1284
1286 0 462907.88 253012.03 80280 -1 1285
1287 0 462983.78 253109.58 80360 -1 1286
1288 0 462987 253229.42 80480 -1 1287
1289 0 462984.66 253267.67 80520 -1 1288
1290 0 462979.53 253345.4 80600 -1 1289
1291 0 462903.38 253455.64 80720 -1 1290
1292 0 462723.5 253543.34 80800 -1 1291
1293 0 462534.3 253643.88 80880 -1 1292
1294 0 462372.88 253714.62 80960 -1 1293
1295 0 462211.16 253783.8 81040 -1 1294
1296 0 462256.75 254391.95 81040 -1 1295
1297 0 462169.5 254571.45 81080 -1 1296
1298 0 461979.88 254693.61 81040 -1 1297
1299 0 461802.06 254859.5 80960 -1 1298
1300 0 461749.3 254975.95 80880 -1 1299
1301 0 461691.16 255046.12 80800 -1 1300
1302 0 461585.2 255116.17 80720 -1 1301
1303 0 461476.9 255292.98 80560 -1 1302
1304 0 461314.56 255384.97 80400 -1 1303
1305 0 461161.1 255388.88 80200 -1 1304
1306 0 461103 255439 80120 -1 1305
1307 0 460987.03 255539.38 79960 -1 1306
1308 0 460903.25 255526.89 79760 -1 1307
1309 0 460891.5 255484.5 79680 -1 1308
1310 0 460879.75 255442.39 79600 -1 1309
1311 0 461025.66 255284.25 79400 -1 1310
1312 0 461088.88 255407.27 79200 -1 1311
1313 0 461120 255377 79120 -1 1312
1314 0 461150.6 255346.8 79040 -1 1313
1315 0 460966.38 255289.45 78880 -1 1314
1316 0 461771.94 253790.14 81080 -1 1295
1317 0 461543.7 253760.42 81120 -1 1316
1318 0 461081.38 253674.94 81200 -1 1317
1319 0 460670.62 253536.5 81240 -1 1318
1320 0 459968.94 253101.52 81160 -1 1319
1321 0 460183.1 252180.42 81200 -1 1320
1322 0 460195.12 251690.55 81240 -1 1321
1323 0 460728.8 251514.9 81320 -1 1322
1324 0 460954.5 251507.39 81440 -1 1323
1325 0 461127.5 251388.08 81480 -1 1324
1326 0 461256.28 251337.52 81520 -1 1325
1327 0 461492.06 251315.45 81560 -1 1326
1328 0 461842.62 251208.83 81640 -1 1327
1329 0 462011 251183.69 81720 -1 1328
1330 0 462081.56 251160.84 81840 -1 1329
1331 0 462183.3 251047.98 81960 -1 1330
1332 0 462301.38 250938.67 82080 -1 1331
1333 0 462439 250845 82160 -1 1332
1334 0 462508 250797.69 82200 -1 1333
1335 0 462689.62 250693.66 82280 -1 1334
1336 0 462669.56 250704.8 82320 -1 1335
1337 0 462819.44 250587.47 82360 -1 1336
1338 0 463007.3 250449.5 82440 -1 1337
1339 0 463203.03 250322.86 82480 -1 1338
1340 0 463509.66 250322.33 82560 -1 1339
1341 0 463662.9 250322.42 82600 -1 1340
1342 0 463855.78 250347.58 82680 -1 1341
1343 0 464344.34 250479.8 82720 -1 1342
1344 0 464403.75 250457.55 82600 -1 1343
1345 0 464422.3 250456.47 82440 -1 1344
1346 0 464431.8 250449.14 82280 -1 1345
1347 0 464534.97 250489.8 82800 -1 1343
1348 0 464970.75 250690.11 82920 -1 1347
1349 0 465096.94 250765.38 83040 -1 1348
1350 0 465250.88 250825.94 83240 -1 1349
1351 0 465284.3 250893.1 83360 -1 1350
1352 0 465244.66 251023.33 83520 -1 1351
1353 0 465184.7 251118.48 83640 -1 1352
1354 0 465126.94 251268.7 83800 -1 1353
1355 0 465055.06 251343.23 83960 -1 1354
1356 0 465071.22 251499.83 84120 -1 1355
1357 0 465092.88 251552.42 84280 -1 1356
1358 0 465081.3 251599.75 84480 -1 1357
1359 0 464958.94 251735.97 84640 -1 1358
1360 0 464858.9 251697.9 84800 -1 1359
1361 0 464718.7 251830.55 84960 -1 1360
1362 0 464726.62 251830.53 85000 -1 1361
1363 0 464776.53 252038.38 85040 -1 1362
1364 0 464724.75 252173.12 85200 -1 1363
1365 0 464701.12 252245.12 85320 -1 1364
1366 0 464639.25 252444.86 85440 -1 1365
1367 0 464568 252631.27 85560 -1 1366
1368 0 464323.06 252979.11 85680 -1 1367
1369 0 464298.25 253105.5 85840 -1 1368
1370 0 464294.5 253179.5 85880 -1 1369
1371 0 464283.72 253400.23 86000 -1 1370
1372 0 464032.38 253569.75 86120 -1 1371
1373 0 463978.44 253591.84 86240 -1 1372
1374 0 463917.25 253661 86280 -1 1373
1375 0 463735.2 253867.64 86400 -1 1374
1376 0 463517.2 253928.6 86520 -1 1375
1377 0 463372.38 253968.75 86600 -1 1376
1378 0 463345 253980.8 86640 -1 1377
1379 0 463237.38 254028 86800 -1 1378
1380 0 463187.06 254182.31 87040 -1 1379
1381 0 463154.5 254230.1 87160 -1 1380
1382 0 463096.44 254280.78 87360 -1 1381
1383 0 462628.62 254437.33 87560 -1 1382
1384 0 462525.75 254422.47 87800 -1 1383
1385 0 462287.44 254669.86 88000 -1 1384
1386 0 462192.44 254769 88080 -1 1385
1387 0 461908.66 254995.67 88160 -1 1386
1388 0 461766.6 255109.2 88200 -1 1387
1389 0 461482.8 255336.19 88280 -1 1388
1390 0 461254.66 255513.8 88440 -1 1389
1391 0 460850.88 256218.12 88560 -1 1390
1392 0 460837.66 256445.33 88520 -1 1391
1393 0 460770.8 257582.22 88320 -1 1392
1394 0 460992.12 258345.94 88480 -1 1393
1395 0 460962.66 258624.67 88440 -1 1394
1396 0 460933.5 258903.5 88400 -1 1395
1397 0 460904.03 259182.3 88360 -1 1396
1398 0 460862.28 259525.53 88160 -1 1397
1399 0 460848.75 258009.97 88640 -1 1394
1400 0 460612.3 258536.92 88720 -1 1399
1401 0 460666.5 259461.48 88840 -1 1400
1402 0 460640.2 259519.8 88960 -1 1401
1403 0 460631.5 259539.5 89000 -1 1402
1404 0 460622.53 259559.4 89040 -1 1403
1405 0 460576.6 259539.39 89240 -1 1404
1406 0 460559.75 259546.5 89280 -1 1405
1407 0 460525.34 259561.33 89360 -1 1406
1408 0 460508.25 259569.39 89400 -1 1407
1409 0 460505.44 259909.2 89560 -1 1408
1410 0 460618.25 259954.31 89640 -1 1409
1411 0 460651.53 259988.9 89800 -1 1410
1412 0 460538.03 257517.36 88760 -1 1400
1413 0 460441.5 257403.5 88800 -1 1412
1414 0 460345.1 257290.03 88840 -1 1413
1415 0 460204.44 257254.27 88880 -1 1414
1416 0 459991.12 257153.94 89040 -1 1415
1417 0 459885.84 257077.34 89160 -1 1416
1418 0 459776.56 257043.22 89280 -1 1417
1419 0 464200.88 251415.81 85040 -1 1362
1420 0 463732 251242.47 85080 -1 1419
1421 0 463511.5 251161.5 85120 -1 1420
1422 0 463290.56 251080.95 85160 -1 1421
1423 0 462828.06 250877 85240 -1 1422
1424 0 462003.3 250776.55 85320 -1 1423
1425 0 461322.62 250589.72 85400 -1 1424
1426 0 460999.84 250502.61 85440 -1 1425
1427 0 460354.88 250423.48 85600 -1 1426
1428 0 460590.62 250320.66 85680 -1 1427
1429 0 461768.75 250747.61 85640 -1 1426
1430 0 461606.5 250812 85720 -1 1429
1431 0 461444.5 250875.66 85800 -1 1430
1432 0 461391.25 250994.23 86000 -1 1431
1433 0 461329.8 250911.23 86240 -1 1432
1434 0 461860.66 250796 85120 -1 1424
1435 0 461718.5 250815 84920 -1 1434
1436 0 461576.3 250833.86 84720 -1 1435
1437 0 461517.5 250924.38 84640 -1 1436
1438 0 461475.56 250945.05 84560 -1 1437
1439 0 461392.12 250927.8 84480 -1 1438
1440 0 461344.6 250916.14 84440 -1 1439
1441 0 461481 251008.88 84280 -1 1440
1442 0 461533 251046.6 84120 -1 1441
1443 0 461546 251056.5 84080 -1 1442
1444 0 461619.72 251033.33 84000 -1 1443
1445 0 461690.12 251020.31 83920 -1 1444
1446 0 460402.97 250474.28 85120 -1 1434
1447 0 459931.06 250479.19 84960 -1 1446
1448 0 460012.28 251539.45 81320 -1 1322
1449 0 460133.56 251099.58 81040 -1 1448
1450 0 460275.62 250985.02 80920 -1 1449
1451 0 460306.44 251065.36 80760 -1 1450
1452 0 460510.2 250787.03 80640 -1 1451
1453 0 460520.56 250783.33 80600 -1 1452
1454 0 460500.5 250768.5 80560 -1 1453
1455 0 460480.28 250754.42 80520 -1 1454
1456 0 459339.3 252984.75 81120 -1 1320
1457 0 458367.28 253075.61 81080 -1 1456
1458 0 457869.5 253010.78 81040 -1 1457
1459 0 457567.12 253050.77 81120 -1 1458
1460 0 457428.2 253036.83 81200 -1 1459
1461 0 457186.5 253045.88 81280 -1 1460
1462 0 456856.88 253096.64 81400 -1 1461
1463 0 456467.84 253252.73 81480 -1 1462
1464 0 456004.38 253492.23 81560 -1 1463
1465 0 455703.78 253659.23 81600 -1 1464
1466 0 455467.34 253775.28 81640 -1 1465
1467 0 455185.88 253923.14 81680 -1 1466
1468 0 454827.3 254313.6 81760 -1 1467
1469 0 454685.38 254601.22 81800 -1 1468
1470 0 454703.25 254675.88 81760 -1 1469
1471 0 454813.8 254774.58 81680 -1 1470
1472 0 454933.7 254900.12 81600 -1 1471
1473 0 455092.06 255025.36 81520 -1 1472
1474 0 455163.8 255157.47 81400 -1 1473
1475 0 455214 255192.67 81360 -1 1474
1476 0 455251.06 255198.95 81280 -1 1475
1477 0 454632 254654.61 81840 -1 1469
1478 0 454498.5 254764.42 81920 -1 1477
1479 0 454388.66 254891.98 82040 -1 1478
1480 0 454357.4 254978.1 82200 -1 1479
1481 0 454335 254986 82240 -1 1480
1482 0 454225.47 255026.16 82440 -1 1481
1483 0 454164 255090.5 82520 -1 1482
1484 0 454103.38 255155.23 82600 -1 1483
1485 0 453968.7 255338.2 82680 -1 1484
1486 0 453858.75 255490.67 82760 -1 1485
1487 0 453769.38 255667.77 82840 -1 1486
1488 0 453733.9 256201.12 82800 -1 1487
1489 0 453875.94 256161.38 82640 -1 1488
1490 0 453944.56 256150.22 82560 -1 1489
1491 0 453923.47 256110.33 82520 -1 1490
1492 0 453708.38 255780.88 82920 -1 1487
1493 0 453634.88 255794.88 83040 -1 1492
1494 0 453573.34 255783.67 83080 -1 1493
1495 0 453449.5 255760.77 83160 -1 1494
1496 0 453348.34 255861.58 83200 -1 1495
1497 0 453337 255847.8 83320 -1 1496
1498 0 453152.44 255805.61 83480 -1 1497
1499 0 452888.62 255811.12 83600 -1 1498
1500 0 452846.34 255807.33 83640 -1 1499
1501 0 452761.25 255799.89 83720 -1 1500
1502 0 452540.8 255873.72 83880 -1 1501
1503 0 452496.84 255976.61 84000 -1 1502
1504 0 452499.8 255989.42 84040 -1 1503
1505 0 452330.28 256084.77 84160 -1 1504
1506 0 452216.62 256001.58 84360 -1 1505
1507 0 452198.88 256013.88 84560 -1 1506
1508 0 452182.38 256076.03 84720 -1 1507
1509 0 452232.12 256095.67 84920 -1 1508
1510 0 452099.75 256186.7 85080 -1 1509
1511 0 451987.06 256203.03 85280 -1 1510
1512 0 451850.75 256279.55 85440 -1 1511
1513 0 451624.8 256321.95 85560 -1 1512
1514 0 451250.5 256449.44 85640 -1 1513
1515 0 450896.38 256449.2 85680 -1 1514
1516 0 450350.44 256593.52 85720 -1 1515
1517 0 450034.38 256531.67 85800 -1 1516
1518 0 449648.44 256692.36 85840 -1 1517
1519 0 449340.3 256795.08 85880 -1 1518
1520 0 449247.97 256892.88 86040 -1 1519
1521 0 448902.12 256551.23 86080 -1 1520
1522 0 448235.5 256459.61 85960 -1 1521
1523 0 447840.5 256626.25 85920 -1 1522
1524 0 447737.1 256608.66 85800 -1 1523
1525 0 447737.66 256607.75 85760 -1 1524
1526 0 447829.7 256740.92 85560 -1 1525
1527 0 447829.7 256740.92 85520 -1 1526
1528 0 447737.38 257124.89 85200 -1 1527
1529 0 447819.3 257010.03 85120 -1 1528
1530 0 447525.56 257627.83 85360 -1 1528
1531 0 447787.03 258085.3 85320 -1 1530
1532 0 447811 258158.5 85240 -1 1531
1533 0 447835.38 258231.67 85160 -1 1532
1534 0 447663 258177.83 85000 -1 1533
1535 0 447454.62 257621.58 85520 -1 1530
1536 0 447367.88 257624.81 85600 -1 1535
1537 0 447084.7 256877.97 85960 -1 1525
1538 0 447088.38 256896.94 86200 -1 1537
1539 0 447026 256875 86280 -1 1538
1540 0 446964.12 256852.53 86360 -1 1539
1541 0 446865 256855.5 86440 -1 1540
1542 0 446765.53 256858.19 86520 -1 1541
1543 0 446767.38 256838.77 86760 -1 1542
1544 0 446945.5 256733.44 86920 -1 1543
1545 0 446996.4 256743.4 87080 -1 1544
1546 0 447009 256746.23 87120 -1 1545
1547 0 447146.56 256795.58 87320 -1 1546
1548 0 446903.72 257114.16 87560 -1 1547
1549 0 445981.5 257555.86 87560 -1 1548
1550 0 446279 257597.55 87800 -1 1549
1551 0 446616.34 257461.33 87880 -1 1550
1552 0 446784.62 257392.92 87920 -1 1551
1553 0 446893.3 257378.67 88040 -1 1552
1554 0 446817.62 257239.39 88240 -1 1553
1555 0 447004.88 257128.58 88440 -1 1554
1556 0 447070.62 257007.56 88520 -1 1555
1557 0 447020.2 256959.64 88600 -1 1556
1558 0 446964.38 257093.67 88720 -1 1557
1559 0 447056.72 257159.58 88880 -1 1558
1560 0 447176 257184.78 89040 -1 1559
1561 0 447545.88 257195.69 89200 -1 1560
1562 0 448132.94 257369.3 87920 -1 1552
1563 0 448344.28 257698.14 87720 -1 1562
1564 0 448671 257835.89 87520 -1 1563
1565 0 448714.8 257824.66 87480 -1 1564
1566 0 448843.3 257900.89 87320 -1 1565
1567 0 449041.7 257902.75 87160 -1 1566
1568 0 449104.75 258023.2 87000 -1 1567
1569 0 449168.78 258058.94 86960 -1 1568
1570 0 449202.94 258105.52 86920 -1 1569
1571 0 449323.75 258186.2 86800 -1 1570
1572 0 449278.38 258205.88 86680 -1 1571
1573 0 449334.06 257060.05 85840 -1 1519
1574 0 449365.03 257079.08 85800 -1 1573
1575 0 460680.94 253941.7 81400 -1 1319
1576 0 460401.9 254188.53 81600 -1 1575
1577 0 460102.44 254433.11 81800 -1 1576
1578 0 459798.25 254697.16 81920 -1 1577
1579 0 459530.34 254846.67 81960 -1 1578
1580 0 458995.47 255146.36 82040 -1 1579
1581 0 458960 255156.48 82080 -1 1580
1582 0 458874.06 255224.58 82240 -1 1581
1583 0 459062 254734 82320 -1 1582
1584 0 459164.6 254651.8 82440 -1 1583
1585 0 459233.3 254597.3 82520 -1 1584
1586 0 459247.62 254489.17 82640 -1 1585
1587 0 458298.1 255982.56 82320 -1 1582
1588 0 457899.5 256830.64 82280 -1 1587
1589 0 457683.94 257110.97 82200 -1 1588
1590 0 457426.22 257335.44 82000 -1 1589
1591 0 457219.88 257514.73 81840 -1 1590
1592 0 457281.53 257494.19 81800 -1 1591
1593 0 457137.22 257540.06 82440 -1 1588
1594 0 457862.06 257018.06 82600 -1 1593
1595 0 457959.3 257037.8 82800 -1 1594
1596 0 457952.75 257062.75 82840 -1 1595
1597 0 457933.88 257136.97 82960 -1 1596
1598 0 457903.16 257191.66 83120 -1 1597
1599 0 457809.8 257199.83 83360 -1 1598
1600 0 457630.75 257244.92 83560 -1 1599
1601 0 457592.6 257242.36 83760 -1 1600
1602 0 457598.94 257208.45 83960 -1 1601
1603 0 457615.6 257204.48 84160 -1 1602
1604 0 457697.8 257457.28 84320 -1 1603
1605 0 457640 257537.5 84360 -1 1604
1606 0 457581.56 257618.38 84400 -1 1605
1607 0 457518.28 257951.55 84520 -1 1606
1608 0 457320.75 258162 84640 -1 1607
1609 0 457254.53 258231.81 84680 -1 1608
1610 0 457034.8 258194.77 84840 -1 1609
1611 0 456972.56 258137.33 84960 -1 1610
1612 0 457099 258093.2 85080 -1 1611
1613 0 457182.56 258064.05 85160 -1 1612
1614 0 457212.47 258039.42 85320 -1 1613
1615 0 457258.25 257976.58 85440 -1 1614
1616 0 456462.66 257818.48 82640 -1 1593
1617 0 456329.44 257872.08 82720 -1 1616
1618 0 456095.75 257901.33 82920 -1 1617
1619 0 455899.06 257908.67 83000 -1 1618
1620 0 455771.12 257967.28 83200 -1 1619
1621 0 455430.4 258015.31 83320 -1 1620
1622 0 455345.34 258011.33 83360 -1 1621
1623 0 455175.56 258004.25 83440 -1 1622
1624 0 462559.28 255124.25 76800 -1 1257
1625 0 462542.4 255156.69 76680 -1 1624
1626 0 462790.6 256956.03 75880 -1 1251
1627 0 462603.2 256859.19 75760 -1 1626
1628 0 462266.1 256828.1 75680 -1 1627
1629 0 461976.94 256815.6 75600 -1 1628
1630 0 461808.34 256680.78 75440 -1 1629
1631 0 461598.9 256646.88 75280 -1 1630
1632 0 461389.4 256688.16 75120 -1 1631
1633 0 461142.78 256777.44 74960 -1 1632
1634 0 460962.4 256839.97 74760 -1 1633
1635 0 460688.75 256816.22 74600 -1 1634
1636 0 460544.16 256851.97 74480 -1 1635
1637 0 460474.66 256875.33 74440 -1 1636
1638 0 460336.25 256922.5 74360 -1 1637
1639 0 460267.44 256945.89 74320 -1 1638
1640 0 460228.5 256992 74200 -1 1639
1641 0 460445.56 256973.28 74080 -1 1640
1642 0 460518.5 256966.61 74040 -1 1641
1643 0 460303.5 257019.06 73920 -1 1642
1644 0 459241 257018.94 74360 -1 1638
1645 0 458769.06 256951.4 74400 -1 1644
1646 0 458126.38 256924.25 74440 -1 1645
1647 0 457536.5 256743.28 74480 -1 1646
1648 0 457323.7 256673.11 74520 -1 1647
1649 0 457191.4 256653.88 74560 -1 1648
1650 0 456758.25 256486.75 74440 -1 1649
1651 0 456614.3 256430.86 74400 -1 1650
1652 0 456703.12 256315.38 74200 -1 1651
1653 0 456933.97 256255.38 74040 -1 1652
1654 0 457282.62 255415.66 73920 -1 1653
1655 0 457227.88 255653.89 73800 -1 1654
1656 0 457395.94 255994.2 73720 -1 1655
1657 0 457090.06 256222.52 73600 -1 1656
1658 0 457220.38 256280.31 73480 -1 1657
1659 0 457473.25 254841.72 74240 -1 1654
1660 0 457607.84 254828.38 74360 -1 1659
1661 0 458121.7 254514.45 74520 -1 1660
1662 0 458516.88 254350.72 74640 -1 1661
1663 0 458603.4 254311 74680 -1 1662
1664 0 458948.7 254151.4 74840 -1 1663
1665 0 459023.16 254095.61 74880 -1 1664
1666 0 458934.5 254169.5 74920 -1 1665
1667 0 458846.2 254242.7 74960 -1 1666
1668 0 458756.75 254177.36 75080 -1 1667
1669 0 458772.94 254075.45 75280 -1 1668
1670 0 456967.88 256655 74640 -1 1649
1671 0 456258.62 256537.53 74680 -1 1670
1672 0 455905.5 256533.55 74760 -1 1671
1673 0 455855.1 256608.22 74840 -1 1672
1674 0 455517.94 256549.27 74920 -1 1673
1675 0 455315.44 256562.36 75000 -1 1674
1676 0 455222.16 256487.12 75080 -1 1675
1677 0 455149.94 256504.7 75160 -1 1676
1678 0 455003.3 256457.14 75280 -1 1677
1679 0 454890.5 256529.14 75400 -1 1678
1680 0 454822.8 256565.16 75520 -1 1679
1681 0 454698.25 256543.3 75680 -1 1680
1682 0 454635 256760.8 75760 -1 1681
1683 0 454602.5 256828.36 75880 -1 1682
1684 0 454477.2 256874.03 75960 -1 1683
1685 0 454356.56 256902.47 76000 -1 1684
1686 0 454344.06 256906.69 76040 -1 1685
1687 0 454212.12 256945.9 76080 -1 1686
1688 0 454148.12 256971.77 76120 -1 1687
1689 0 454030.16 256997.36 76160 -1 1688
1690 0 453860.56 257016.08 76240 -1 1689
1691 0 453753.75 257056.39 76280 -1 1690
1692 0 453643.66 257085.64 76360 -1 1691
1693 0 453522.6 257127.48 76440 -1 1692
1694 0 453400.53 257160.36 76520 -1 1693
1695 0 453275.03 257177.81 76600 -1 1694
1696 0 453173.12 257175.7 76680 -1 1695
1697 0 453135.3 257174.27 76760 -1 1696
1698 0 453012.56 257252.98 76840 -1 1697
1699 0 452895.75 257278.61 76920 -1 1698
1700 0 452816.66 257298.47 77000 -1 1699
1701 0 452761.3 257361.08 77080 -1 1700
1702 0 452732.84 257399.3 77160 -1 1701
1703 0 452677 257425.12 77280 -1 1702
1704 0 452639.94 257470.08 77360 -1 1703
1705 0 452546.03 257505.3 77480 -1 1704
1706 0 452432.94 257618.78 77600 -1 1705
1707 0 452302.7 257731.11 77680 -1 1706
1708 0 452299.12 257760.36 77720 -1 1707
1709 0 452290.2 257781.6 77800 -1 1708
1710 0 452224.97 257824.08 77880 -1 1709
1711 0 452175.47 257882.17 77960 -1 1710
1712 0 452111.38 257978.69 78000 -1 1711
1713 0 452033 258127.25 78080 -1 1712
1714 0 452020 258154.58 78160 -1 1713
1715 0 452027.3 258182.17 78240 -1 1714
1716 0 452043.75 258218.33 78320 -1 1715
1717 0 451991.94 258259.45 78400 -1 1716
1718 0 451967.3 258288.31 78440 -1 1717
1719 0 451922.62 258387.47 78520 -1 1718
1720 0 451893.56 258491.61 78600 -1 1719
1721 0 451908.78 258539.33 78640 -1 1720
1722 0 451896.56 258561.64 78680 -1 1721
1723 0 451908.22 258554.69 78720 -1 1722
1724 0 451826.5 258628.08 78800 -1 1723
1725 0 451805.44 258687.34 78880 -1 1724
1726 0 451766.4 258762.39 78960 -1 1725
1727 0 451754.88 258784.06 79040 -1 1726
1728 0 451794.12 258771.75 79120 -1 1727
1729 0 451916 258739.08 79200 -1 1728
1730 0 451968.28 258722.33 79280 -1 1729
1731 0 451987.06 258739.1 79360 -1 1730
1732 0 451988.12 258820.9 79440 -1 1731
1733 0 452022.7 258897.28 79560 -1 1732
1734 0 452057.1 258992.9 79640 -1 1733
1735 0 452061.2 259054.25 79720 -1 1734
1736 0 452015.75 259163.77 79760 -1 1735
1737 0 451775.8 259387.23 79800 -1 1736
1738 0 451951.94 259523.5 79760 -1 1737
1739 0 452059.8 259625.64 79680 -1 1738
1740 0 451753.88 259490.95 79840 -1 1737
1741 0 451672.7 259477.75 79920 -1 1740
1742 0 451582.1 259499.47 79960 -1 1741
1743 0 451357.38 259500.72 80080 -1 1742
1744 0 451260.4 259444.6 80200 -1 1743
1745 0 451195.56 259407.28 80280 -1 1744
1746 0 451081.78 259370.22 80320 -1 1745
1747 0 451010.56 259390.22 80480 -1 1746
1748 0 451024 259422.89 80640 -1 1747
1749 0 451017.8 259543.19 80760 -1 1748
1750 0 450913.25 259603.03 80840 -1 1749
1751 0 450742.44 259714.98 81000 -1 1750
1752 0 450372.25 259734.75 81080 -1 1751
1753 0 450264.25 259706.19 81160 -1 1752
1754 0 454871.7 256341.97 75800 -1 1681
1755 0 462592.25 260237.19 75920 -1 1247
1756 0 462494.9 260248.94 76080 -1 1755
1757 0 462388.4 260232 76200 -1 1756
1758 0 462326.75 260243.25 76240 -1 1757
1759 0 462142.8 260276.56 76360 -1 1758
1760 0 461999.1 260358.38 76520 -1 1759
1761 0 461631.3 260514.34 76680 -1 1760
1762 0 461342.78 260693.5 76840 -1 1761
1763 0 461065.44 260766.47 76960 -1 1762
1764 0 460969.16 260826.73 77000 -1 1763
1765 0 460900.8 260870.17 77040 -1 1764
1766 0 460779.8 260898.94 77080 -1 1765
1767 0 460688.72 260917.25 77120 -1 1766
1768 0 460645.12 260933.27 77200 -1 1767
1769 0 460522.84 260961.94 77280 -1 1768
1770 0 460390.2 260979.83 77360 -1 1769
1771 0 460187.97 261079 77400 -1 1770
1772 0 459810.5 260969.45 77440 -1 1771
1773 0 459479.12 261039.27 77480 -1 1772
1774 0 459451.56 261002.12 77360 -1 1773
1775 0 459468.34 260938.33 77320 -1 1774
1776 0 459432 260713.3 77240 -1 1775
1777 0 459432.06 260640.61 77200 -1 1776
1778 0 459288.62 260663.05 77120 -1 1777
1779 0 459161.75 261135.14 77520 -1 1773
1780 0 458898.75 261165.66 77560 -1 1779
1781 0 458730.78 261142.27 77600 -1 1780
1782 0 458638.62 261126.39 77640 -1 1781
1783 0 458594.16 261134.53 77680 -1 1782
1784 0 458340.56 261035.3 77720 -1 1783
1785 0 458131.75 261001.7 77840 -1 1784
1786 0 457708.88 261048.08 77920 -1 1785
1787 0 457135.94 260901.8 77840 -1 1786
1788 0 456671 260506.3 77880 -1 1787
1789 0 456620.66 260477.33 77960 -1 1788
1790 0 456520.25 260420.25 78120 -1 1789
1791 0 456527.2 260443.97 78200 -1 1790
1792 0 456373.2 260349.78 77840 -1 1788
1793 0 456137.56 260319.9 77720 -1 1792
1794 0 455990.25 260406.19 77680 -1 1793
1795 0 456011.75 260379.75 77560 -1 1794
1796 0 456019.38 260371.42 77520 -1 1795
1797 0 456039 260327.5 77480 -1 1796
1798 0 456059.47 260284.28 77440 -1 1797
1799 0 456070.66 260249.97 77280 -1 1798
1800 0 457732.72 261060.94 78000 -1 1786
1801 0 457781.66 261045.17 78120 -1 1800
1802 0 457853.62 261024.8 78240 -1 1801
1803 0 457716.06 260970.03 78320 -1 1802
1804 0 457726.03 260984.66 78360 -1 1803
1805 0 457738.16 260901.44 78400 -1 1804
1806 0 457693.88 260866.77 78440 -1 1805
1807 0 457665.06 260820 78480 -1 1806
