# Supplementary material for: Connectomics Analysis Reveals First-, Second-, and Third-Order Thermosensory and Hygrosensory Neurons in the Adult Drosophila Brain
Source: Curr Biol. 2020 Aug 17;30(16):3167–3182.e4. doi: 10.1016/j.cub.2020.06.028 (PMC7443704; doi:10.1016/j.cub.2020.06.028)
Supplement: Data S1. Skeletons and Meshes, Related to STAR Methods — marin2020-skeletons contains files describing the morphology of each neuron in this study (in FAFB14 space, .swc format). glomeruli_meshes contains the glomerular meshes (in FAFB14 space, .stl format). neuropil_meshes contains the glomerular meshes (in FAFB14 space, .stl format). [file mmc5.zip › VP_SI/marin2020-skeletons/12776427.swc]

# SWC format file
# based on specifications at http://www.neuronland.org/NLMorphologyConverter/MorphologyFormats/SWC/Spec.html
# Created by nat::write.neuron.swc
# PointNo Label X Y Z Radius Parent 
1 0 578748.6 285510.16 65080 101 -1
2 0 578973.9 285540.6 64880 71 1
3 0 580011.3 285365.75 64720 181 2
4 0 580237.7 285183.56 64240 154 3
5 0 580288.3 285238.44 64120 196 4
6 0 580311.06 285400.12 64000 156 5
7 0 580336 285654.25 63880 122 6
8 0 580335 285871.5 63800 91 7
9 0 580397.9 286094.62 63720 91 8
10 0 580435.5 286240.12 63640 153 9
11 0 580460.4 286312.06 63520 153 10
12 0 580526.4 286376.25 63400 150 11
13 0 580587 286480.88 63280 150 12
14 0 580731.25 286605.88 63160 86 13
15 0 580805.44 286731.56 63040 102 14
16 0 580842.25 286820.75 62880 102 15
17 0 580862.44 286905.66 62720 124 16
18 0 580878.7 286943.9 62560 98 17
19 0 580866.5 286988.22 62440 96 18
20 0 580804 287014.7 62280 96 19
21 0 580880.9 287146.38 62080 98 20
22 0 580832.44 287183.3 61880 98 21
23 0 580769.9 287175.22 61680 107 22
24 0 580628 287148 61480 107 23
25 0 580562.8 287149.44 61320 128 24
26 0 580504.8 287207.62 61120 148 25
27 0 580414.9 287208.5 60920 148 26
28 0 580246.6 287229.3 60680 124 27
29 0 580172.7 287201.25 60440 64 28
30 0 580120.5 287139.7 60280 45 29
31 0 580113.06 287107.12 60080 45 30
32 0 580133.94 287118.72 60040 45 31
33 0 579170.8 287028.7 60000 120 32
34 0 579124.75 287018.16 59960 120 33
35 0 579101 287063.25 59800 120 34
36 0 579070.4 287175.3 59600 175 35
37 0 579021.3 287230.25 59440 175 36
38 0 578937.75 287283.94 59240 168 37
39 0 578838.9 287372.5 59040 214 38
40 0 578881.06 287458 58800 166 39
41 0 578941.6 287521.3 58600 124 40
42 0 579025.6 287682.7 58360 235 41
43 0 579060.6 287707.06 58160 176 42
44 0 579082.56 287854.06 57920 136 43
45 0 579155.7 287952.5 57720 181 44
46 0 579265.25 288062.12 57480 208 45
47 0 579355.8 288192.38 57280 178 46
48 0 579477.25 288317.47 57040 166 47
49 0 579572.25 288457.8 56840 200 48
50 0 579676 288541.25 56640 260 49
51 0 579741.8 288638.28 56440 209 50
52 0 579796.75 288791.62 56240 139 51
53 0 579846.4 289017.7 56120 139 52
54 0 579895.5 289117.7 55920 209 53
55 0 579953.3 289254.94 55720 134 54
56 0 580006.2 289381.44 55520 40 55
57 0 580044.2 289468.84 55320 104 56
58 0 580171.56 289526.88 55120 96 57
59 0 580320.9 289670.44 54920 166 58
60 0 580466.8 289623.88 54720 166 59
61 0 580503.75 289579.2 54520 166 60
62 0 580641 289946.7 54280 148 61
63 0 580516.75 290498.66 54240 221 62
64 0 580568.56 290614.5 54120 221 63
65 0 580616 290760.78 53960 284 64
66 0 580620.6 290863.5 53840 284 65
67 0 580698.8 291005.94 53720 172 66
68 0 580821.9 291139.25 53560 98 67
69 0 580988 291251.3 53400 150 68
70 0 581109.9 291329.56 53280 150 69
71 0 581192.9 291429.2 53120 135 70
72 0 581346.25 291491 52920 131 71
73 0 581617.8 291681.56 52800 101 72
74 0 581763.94 291767.62 52680 200 73
75 0 581869.1 291856.94 52520 176 74
76 0 581896.25 291881 52280 249 75
77 0 582042.3 292029.1 52080 249 76
78 0 582135.5 292118.34 51880 245 77
79 0 582146.8 292145.7 51680 245 78
80 0 580744.5 289350.62 54240 137 62
81 0 580902.56 289082.84 54080 164 80
82 0 581149.44 288993.56 53920 148 81
83 0 581410 288938.34 53760 32 82
84 0 581523.25 288914.5 53600 104 83
85 0 581599.75 288895.9 53560 104 84
86 0 581592.56 288861.56 53480 104 85
87 0 581309.3 288804.16 53440 32 86
88 0 581797.8 288819.62 53400 96 87
89 0 581823.6 288772.3 53320 96 88
90 0 581807.5 288706.2 53160 141 89
91 0 581780.25 288638.06 53000 176 90
92 0 581748.75 288504.47 52800 131 91
93 0 581668.4 288382.62 52640 120 92
94 0 581496.2 288270.3 52480 120 93
95 0 581222 288131.75 52320 81 94
96 0 580653.25 288166.47 52200 128 95
97 0 580224.4 288125.38 52240 108 96
98 0 579972.6 288078.7 52360 51 97
99 0 579629.44 288004.38 52520 90 98
100 0 579060.3 287858.56 52600 91 99
101 0 578652.5 287730.75 52720 45 100
102 0 578296.56 287605.38 52800 96 101
103 0 578104.5 287578.9 52880 136 102
104 0 577901.7 287466.34 53000 139 103
105 0 577772.44 287420.16 53160 206 104
106 0 577514.9 287309.5 53360 219 105
107 0 577175.1 287160.94 53520 160 106
108 0 576953.25 287097.47 53680 81 107
109 0 576728.7 287117.44 53800 32 108
110 0 576574.7 287089.6 53960 32 109
111 0 576483.25 287067.94 54120 32 110
112 0 576483.25 287067.94 54280 32 111
113 0 576490.7 287082.84 54480 71 112
114 0 576463.56 287083.8 54680 71 113
115 0 576335.1 287090.3 54880 128 114
116 0 576236.9 287067.88 55080 96 115
117 0 576208 286941.5 55280 64 116
118 0 576133.5 286866.75 55440 64 117
119 0 576099.44 286689 55600 81 118
120 0 576065.94 286579.12 55720 75 119
121 0 575997.8 286526.8 55840 128 120
122 0 575938.1 286406.8 56000 128 121
123 0 575894 286307.38 56200 134 122
124 0 575898.1 286090.12 56400 131 123
125 0 575807.9 285896.6 56560 107 124
126 0 575501.06 285514.3 56760 101 125
127 0 575413.1 285308.34 56920 196 126
128 0 575303.9 285169.44 57080 197 127
129 0 575199.25 285057.22 57160 160 128
130 0 575090 284788.62 57320 178 129
131 0 574859 284610.5 57480 32 130
132 0 574750.6 284463.97 57520 32 131
133 0 574673.56 284365.88 57680 154 132
134 0 574695.2 284396.44 57840 154 133
135 0 580500.1 288243.62 52040 168 96
136 0 580684.7 288685.12 51440 120 135
137 0 580803.1 288827.7 51240 135 136
138 0 580851.56 288957.94 51040 128 137
139 0 580937.3 289151.5 50840 172 138
140 0 581001.3 289165.06 50680 172 139
141 0 581055.94 289230.06 50520 160 140
142 0 581127.75 289324 50320 135 141
143 0 581186.06 289412.44 50120 108 142
144 0 581217.44 289526.75 49920 128 143
145 0 581268.9 289611.1 49760 128 144
146 0 581284.25 289726.25 49560 150 145
147 0 581299.25 289822.62 49360 150 146
148 0 581315.6 289900.22 49160 124 147
149 0 581385.56 289903.7 48920 124 148
150 0 581289.25 289717.6 48840 71 149
151 0 581157.25 289717.1 48760 71 150
152 0 581312.06 289653.44 48720 71 151
153 0 581311.44 289676.47 48680 51 152
154 0 581407.94 289621.3 48640 51 153
155 0 581534.75 289563.38 48600 51 154
156 0 581639.44 289536.75 48560 75 155
157 0 581750.7 289479.12 48480 75 156
158 0 581881.4 289459 48400 157 157
159 0 581975.25 289415.2 48280 157 158
160 0 582070.75 289270.44 48160 80 159
161 0 582097.4 289042.5 48080 80 160
162 0 582176.1 289023.53 48000 51 161
163 0 582248.06 289104.2 47960 51 162
164 0 582393.1 289240.34 47920 86 163
165 0 582512.4 289326.8 47880 86 164
166 0 582589.75 289377.94 47840 86 165
167 0 582669.5 289403.88 47800 101 166
168 0 582855.4 289355.75 47720 124 167
169 0 582790.44 289527.38 47680 124 168
170 0 582837.5 289549.44 47640 124 169
171 0 582825.2 289546.97 47560 124 170
172 0 582747.25 289535.88 47440 124 171
173 0 582750.6 289543.7 47320 108 172
174 0 582760.75 289551.56 47200 108 173
175 0 582836 289622.5 47040 81 174
176 0 582899.8 289710.2 46880 96 175
177 0 582926.75 289706.56 46720 96 176
178 0 582940 289731.2 46520 148 177
179 0 582972.06 289739.12 46320 148 178
180 0 583076.44 289823.06 46120 120 179
181 0 583201.5 289896.75 45920 120 180
182 0 583249.9 289866.8 45760 137 181
183 0 583285.4 289698.5 45560 90 182
184 0 583315.25 289605.12 45400 228 183
185 0 583475.1 289556.22 45240 228 184
186 0 583656.3 289514.25 45080 189 185
187 0 583980.06 289543.12 44920 214 186
188 0 584132.75 289574.44 44760 160 187
189 0 584461.9 289642.34 44600 107 188
190 0 584571.4 289674.7 44480 122 189
191 0 584714.9 289712.3 44320 122 190
192 0 584816.44 289763 44160 122 191
193 0 584950 289834.56 44000 135 192
194 0 585065 289892.75 43840 134 193
195 0 585186.25 289968.2 43640 140 194
196 0 585288.06 290026.3 43480 150 195
197 0 585353 290107.75 43280 150 196
198 0 585432 290200.88 43080 160 197
199 0 585519.44 290263.94 42920 157 198
200 0 585692.6 290360.62 42720 150 199
201 0 585781.2 290439.12 42560 122 200
202 0 585952.6 290674.56 42360 122 201
203 0 586064.5 290864.8 42200 120 202
204 0 586160.9 291073.84 42040 153 203
205 0 586248.06 291368.3 41880 120 204
206 0 586350.5 291631.38 41760 104 205
207 0 586407.4 292034.6 41600 107 206
208 0 586485 292212.22 41480 51 207
209 0 586541.1 292065.88 41280 51 208
210 0 586541 291994.47 41080 160 209
211 0 586619.56 292059.75 40880 135 210
212 0 586696.1 292031.75 40680 135 211
213 0 586852.6 291936.78 40480 200 212
214 0 587117.7 291635.97 40080 90 213
215 0 587130.5 291554.78 39880 131 214
216 0 587156.8 291514.75 39680 202 215
217 0 587192.06 291440.03 39440 190 216
218 0 587224.94 291417.62 39240 190 217
219 0 587223.4 291397.53 39000 160 218
220 0 587169.6 291351.38 38760 81 219
221 0 587168.8 291320.28 38520 107 220
222 0 587291.6 291310.9 38240 176 221
223 0 587624.75 291084.06 37440 56 222
224 0 587554 290781.16 37360 45 223
225 0 587554.6 290669.44 37320 40 224
226 0 587572.56 290552.4 37280 40 225
227 0 587580.44 290470.7 37240 43 226
228 0 587552 290112 37160 51 227
229 0 587680 289984 36960 51 228
230 0 587840 290144 36760 75 229
231 0 587936 290368 36680 51 230
232 0 588096 290560 36640 40 231
233 0 588224 290784 36560 60 232
234 0 588384 290976 36440 120 233
235 0 588544 291040 36240 128 234
236 0 588704 291072 36000 164 235
237 0 588800 291104 35760 203 236
238 0 588960 291136 35560 208 237
239 0 589024 291008 35320 198 238
240 0 589056 290944 35080 172 239
241 0 589184 290944 34840 128 240
242 0 589312 290880 34680 128 241
243 0 589376 290720 34480 128 242
244 0 589376 290624 34240 51 243
245 0 589504 290496 34000 148 244
246 0 589600 290368 33800 237 245
247 0 589760 290304 33600 282 246
248 0 589952 290240 33400 208 247
249 0 590080 290176 33160 96 248
250 0 590208 290112 32920 139 249
251 0 590400 290048 32720 32 250
252 0 590560 289888 32520 45 251
253 0 590720 289792 32320 104 252
254 0 590848 289696 32120 160 253
255 0 591008 289728 31880 108 254
256 0 591040 289664 31560 51 255
257 0 591200 289792 31360 60 256
258 0 591424 289888 31240 115 257
259 0 591584 290016 31080 108 258
260 0 591648 290144 30840 122 259
261 0 591648 290272 30600 102 260
262 0 591712 290464 30440 166 261
263 0 591872 290592 30280 124 262
264 0 592032 290752 30160 141 263
265 0 592160 290912 29960 156 264
266 0 592352 291040 29760 178 265
267 0 592352 290912 29520 122 266
268 0 592384 290816 29280 90 267
269 0 592384 290784 29000 135 268
270 0 592320 290656 28760 108 269
271 0 592256 290560 28520 122 270
272 0 592160 290432 28280 81 271
273 0 592128 290368 28040 81 272
274 0 592128 290496 27800 98 273
275 0 591968 290528 27600 101 274
276 0 591968 290624 27320 157 275
277 0 591936 290816 27160 148 276
278 0 591904 291072 27080 98 277
279 0 591968 291328 27000 120 278
280 0 592064 291520 26840 107 279
281 0 592256 291328 26800 51 280
282 0 592288 290976 26920 32 281
283 0 592096 291680 26640 120 280
284 0 592064 291872 26480 120 283
285 0 592064 292096 26320 136 284
286 0 592064 292320 26160 124 285
287 0 592032 292544 26040 154 286
288 0 591968 292736 25880 156 287
289 0 591808 292832 25680 120 288
290 0 591680 293024 25560 150 289
291 0 591616 293216 25360 148 290
292 0 591648 293376 25160 176 291
293 0 591648 293536 24920 166 292
294 0 591584 293568 24640 164 293
295 0 591424 293568 24440 137 294
296 0 591264 293568 24200 139 295
297 0 591232 293408 23960 104 296
298 0 591296 293216 23800 104 297
299 0 591392 292992 23680 86 298
300 0 591520 292800 23520 102 299
301 0 591712 292608 23400 128 300
302 0 591936 292448 23400 75 301
303 0 592160 292320 23240 124 302
304 0 592352 292192 23080 122 303
305 0 592544 292096 22880 181 304
306 0 592768 291968 22800 128 305
307 0 592992 291936 22640 81 306
308 0 593152 291968 22440 86 307
309 0 593344 291840 22240 104 308
310 0 593504 291712 22040 90 309
311 0 593664 291584 21840 98 310
312 0 593856 291552 21680 101 311
313 0 594048 291520 21520 102 312
314 0 594112 291552 21480 98 313
315 0 594174.1 291471.75 21400 -1 314
316 0 594251.5 291505.66 21280 -1 315
317 0 594348.25 291494.4 21240 -1 316
318 0 594479.75 289423.03 21200 -1 317
319 0 594518.25 289360.25 21160 -1 318
320 0 594661.1 289273 21040 -1 319
321 0 595191.25 289129.06 20920 -1 320
322 0 595471.94 289013.03 20720 -1 321
323 0 595628.75 288677.06 20240 -1 322
324 0 595701.3 288509.38 20040 -1 323
325 0 595784.44 288384.06 19840 -1 324
326 0 595964.44 288289.7 19680 -1 325
327 0 596240.4 288236.5 19480 -1 326
328 0 596695.6 288151.5 19320 -1 327
329 0 597128.25 288158.62 19200 -1 328
330 0 597397.5 288072.5 19080 -1 329
331 0 597642.5 287940 18960 -1 330
332 0 597847.6 287851.7 18840 -1 331
333 0 598141.8 287682.2 18720 -1 332
334 0 598487.06 287448.5 18600 -1 333
335 0 598628.06 287482.38 18400 -1 334
336 0 598820.9 287512.38 18120 -1 335
337 0 598977.6 287567.94 17920 -1 336
338 0 599149.9 287482.4 17760 -1 337
339 0 599348.75 287394.72 17600 -1 338
340 0 599501.25 287567.78 17400 -1 339
341 0 599530 287405 17280 -1 340
342 0 599663.9 287434.38 17120 -1 341
343 0 599828.1 287410.9 16960 -1 342
344 0 600347.5 287469.2 16800 -1 343
345 0 600974.44 287319.56 16640 -1 344
346 0 601719.44 286952.44 16760 -1 345
347 0 602114.8 286538.88 16880 -1 346
348 0 602947 286113.44 16920 -1 347
349 0 604214.56 285715.78 16920 -1 348
350 0 605833.7 284743.5 16960 -1 349
351 0 606290.8 284399.9 17000 -1 350
352 0 606683.44 284178.25 17080 -1 351
353 0 607285.9 283930.06 17160 -1 352
354 0 607929.8 283501.97 17200 -1 353
355 0 608197.75 283221.88 17280 -1 354
356 0 608662.4 282784 17360 -1 355
357 0 609127.9 282376.7 17400 -1 356
358 0 609464.3 282003.6 17440 -1 357
359 0 609729.2 281766.78 17480 -1 358
360 0 609847.75 281615.12 17600 -1 359
361 0 610167.6 281201.88 17760 -1 360
362 0 610286.06 281093.8 17800 -1 361
363 0 610391.56 280988.72 17840 -1 362
364 0 610514.4 280803.1 17880 -1 363
365 0 610537.25 280733.94 17920 -1 364
366 0 610725.94 280595.9 18000 -1 365
367 0 611152.6 280257.6 18040 -1 366
368 0 611382 280038.7 18080 -1 367
369 0 611564.8 279846.56 18240 -1 368
370 0 611678.1 279670.94 18320 -1 369
371 0 612751.56 278601.5 18360 -1 370
372 0 613707.6 277878.56 18320 -1 371
373 0 614308.75 277455.12 18280 -1 372
374 0 614752 277219.7 18240 -1 373
375 0 615018.1 277128.1 18200 -1 374
376 0 615298.6 276992.34 18160 -1 375
377 0 615858.2 276682.6 18120 -1 376
378 0 616914.94 276321.38 18120 -1 377
379 0 617504.06 276024.38 18080 -1 378
380 0 617909.44 275895.12 18040 -1 379
381 0 618203.1 275822.7 18000 -1 380
382 0 618548.6 275699.6 17960 -1 381
383 0 618847.6 275454.7 17920 -1 382
384 0 619089.3 275273.75 17840 -1 383
385 0 619183.06 275359.62 17640 -1 384
386 0 619390.5 275460.2 17440 -1 385
387 0 620150.56 275555.88 17400 -1 386
388 0 620518.6 275788.1 17440 -1 387
389 0 620689.5 275802.06 17520 -1 388
390 0 621066.4 276065.88 17600 -1 389
391 0 621319.6 276113.3 17680 -1 390
392 0 621475.75 276296.8 17520 -1 391
393 0 621435.1 276282.8 17360 -1 392
394 0 621490.2 276820.7 17240 -1 393
395 0 621486.5 276965.12 17120 -1 394
396 0 621414.06 276945.6 16960 -1 395
397 0 589568 290944 34760 86 242
398 0 589824 290944 34760 75 397
399 0 589920 290976 34480 32 398
400 0 580787.8 284551.03 64800 163 3
401 0 581066.6 284116.38 64880 139 400
402 0 581319.9 283894.53 65000 139 401
403 0 581836.6 283404.2 65160 197 402
404 0 582419.56 283053.22 65240 163 403
405 0 583212.25 282599.1 65280 209 404
406 0 583504 282424.4 65120 154 405
407 0 583851.25 282238.9 64960 153 406
408 0 584152.25 282064.7 64840 122 407
409 0 584466.75 281833.2 64680 163 408
410 0 584693 281206.38 64520 183 409
411 0 585135.1 280519.75 64440 80 410
412 0 585362.5 280127.03 64360 186 411
413 0 585774.9 279695.12 64280 166 412
414 0 585807.25 279776.72 64160 166 413
415 0 585412.5 280320.62 64120 242 414
416 0 585417.25 280451.03 64000 242 415
417 0 585471.44 280851.2 63920 214 416
418 0 585490.75 281364.94 63880 214 417
419 0 585449.2 281540.62 63800 102 418
420 0 585221.4 281855.8 63720 153 419
421 0 585184.94 281982.62 63640 153 420
422 0 584919.56 282098.72 63520 176 421
423 0 584896.75 282117 63480 176 422
424 0 584827.3 282171.25 63360 176 423
425 0 585266.5 282396.38 63200 153 424
426 0 584221.4 282121.12 63360 40 424
427 0 584109.2 282319.9 63120 60 426
428 0 586137 279135.72 64320 192 413
429 0 586191.2 279008.56 64480 256 428
430 0 586116.25 279154.56 64640 256 429
431 0 586193.2 278782.84 64800 166 430
432 0 586634.1 277935.78 64920 156 431
433 0 586637.75 277360.8 65000 189 432
434 0 586566.8 277063.28 65080 120 433
435 0 586423.1 276848.2 65200 189 434
436 0 586313.3 276723.6 65400 189 435
437 0 586164.25 276658.56 65600 101 436
438 0 585870.9 276397.3 65800 131 437
439 0 585852.6 276158.16 65960 102 438
440 0 585702.75 276041.88 66160 32 439
441 0 585564 275748.84 66320 134 440
442 0 585536.1 275314.5 66480 192 441
443 0 585660.7 275150.56 66600 166 442
444 0 585679.8 275207.34 66760 166 443
445 0 585217.1 274049.22 66840 120 444
446 0 585109 273294.34 66880 164 445
447 0 584296.94 272657.22 66840 175 446
448 0 584058.1 271948.06 66800 196 447
449 0 584051.6 271695.66 66640 186 448
450 0 583938.9 270976.53 66560 163 449
451 0 583584.06 270113.25 66480 86 450
452 0 583448.4 269433.78 66760 32 451
453 0 583317.5 268850.7 66880 40 452
454 0 582907 267940.72 67040 86 453
455 0 582765.4 267621.9 67160 108 454
456 0 582172.25 267117.28 67120 128 455
457 0 582161.4 267112.62 67000 98 456
458 0 582054.9 267251.25 66840 102 457
459 0 581510.7 267295.7 66720 128 458
460 0 581083.6 267207.25 66600 150 459
461 0 580525.75 266958.75 66480 150 460
462 0 580316.9 266818.84 66360 32 461
463 0 580019.6 266577.8 66200 32 462
464 0 579316.6 265936.97 66040 175 463
465 0 578726.5 265011.75 66080 163 464
466 0 578388 264708.5 66200 175 465
467 0 578300.25 264545.1 66320 148 466
468 0 578314.4 264338.66 66480 150 467
469 0 578119.1 264040.4 66640 150 468
470 0 578031.3 263877.47 66800 140 469
471 0 577719.1 263318.75 67000 108 470
472 0 577555.2 262983 67160 136 471
473 0 576836.5 262329.4 67280 178 472
474 0 576319.1 262189.16 67360 176 473
475 0 575633.44 261823.19 67440 229 474
476 0 575297.6 261545.9 67520 178 475
477 0 575048.4 261380.78 67400 204 476
478 0 574820.75 261292.88 67280 172 477
479 0 574715.6 261193.5 67160 108 478
480 0 574633.7 261335.97 67040 108 479
481 0 574354.2 261520.5 66880 136 480
482 0 574216.75 261599.31 66760 168 481
483 0 574301.6 261558.34 66600 160 482
484 0 574244.75 261487.1 66440 160 483
485 0 574166.56 261427.5 66280 120 484
486 0 574059.75 261299.31 66120 120 485
487 0 573979.7 261102.03 65960 122 486
488 0 574026.56 261032.06 65800 175 487
489 0 574168.75 260954.25 65640 140 488
490 0 574196 260816.47 65480 140 489
491 0 574354.9 260437.28 65080 178 490
492 0 574358.06 260064.4 64920 32 491
493 0 574493.5 259770.56 64800 102 492
494 0 574710.9 259530.16 64680 86 493
495 0 574813.1 259334.47 64560 90 494
496 0 574841.4 259041.53 64400 204 495
497 0 574929.75 258837.9 64240 209 496
498 0 574966.8 258774.78 64040 209 497
499 0 575012.2 258769.97 63880 32 498
500 0 575299.25 258713.53 63720 120 499
501 0 574904.4 258805.53 63640 32 500
502 0 574665.5 258762.84 63480 102 501
503 0 574535.1 258744.38 63360 102 502
504 0 574349.06 258705.88 63240 124 503
505 0 574176.25 258715.97 63080 124 504
506 0 574313.25 258639.9 62920 124 505
507 0 574298.5 258561.03 62760 98 506
508 0 574221.75 258492.84 62640 98 507
509 0 574072.75 258522 62520 124 508
510 0 573890.5 258450.34 62360 124 509
511 0 573706 258290.6 62240 -1 510
512 0 573563.25 258208.66 62160 -1 511
513 0 573529.6 258162.5 62120 -1 512
514 0 573460.6 258092.31 62040 -1 513
515 0 573337.1 258105 61920 -1 514
516 0 573031.75 257951.34 61760 -1 515
517 0 572900.9 257886.66 61640 -1 516
518 0 572802.25 257785.16 61560 -1 517
519 0 572482.7 257329.94 61480 -1 518
520 0 571938.06 256653.56 61440 -1 519
521 0 571682.25 256616.88 61360 -1 520
522 0 570567.2 256585.81 61480 -1 521
523 0 570235.6 256552.12 61520 -1 522
524 0 569900.6 256693.4 61520 -1 523
525 0 569879 256337.47 61640 -1 523
526 0 569783.4 255986.4 61720 -1 525
527 0 569565.8 255485.72 61800 -1 526
528 0 569628 255077.16 61880 -1 527
529 0 569652.8 254774.25 61760 -1 528
530 0 569498.25 254580.34 61600 -1 529
531 0 569440 254443.9 61520 -1 530
532 0 569333.25 254369.9 61440 -1 531
533 0 569082.3 254020.78 61320 -1 532
534 0 568609.75 253593.81 61280 -1 533
535 0 568557.7 253294 61320 -1 534
536 0 568406.25 253125 61440 -1 535
537 0 568374.75 253025.12 61560 -1 536
538 0 568335.2 252931.53 61680 -1 537
539 0 568036.25 252414.97 61800 -1 538
540 0 567781.5 252221.78 61880 -1 539
541 0 567686.7 252156.67 61920 -1 540
542 0 567496.5 252025.81 62000 -1 541
543 0 566994.5 251880.4 61960 -1 542
544 0 566838.44 251985.56 61880 -1 543
545 0 566695.4 252071.5 61800 -1 544
546 0 566608.2 252200.9 61720 -1 545
547 0 566639.4 252393.9 61640 -1 546
548 0 566617.5 252525.34 61600 -1 547
549 0 567492.5 251996.25 62040 -1 542
550 0 567482.25 251906.62 62160 -1 549
551 0 568678.25 253758.97 61200 -1 534
552 0 568760.06 253784.88 61120 -1 551
553 0 568850.25 253824.38 61040 -1 552
554 0 568866.06 253835.03 60920 -1 553
555 0 568957.75 253984.22 60800 32 554
556 0 568933.1 254058.28 60680 32 555
557 0 568893.94 254090.31 60560 32 556
558 0 568792.9 253968.38 60440 32 557
559 0 568706.4 253848.38 60280 32 558
560 0 568624 253773.84 60120 32 559
561 0 568648.8 253623.81 60040 32 560
562 0 568462.1 253788.31 59920 71 561
563 0 568400 253744.81 59760 71 562
564 0 568347.94 253778.22 59600 134 563
565 0 568286.8 253756.88 59440 134 564
566 0 568085.06 253806.94 59240 141 565
567 0 568117.4 253881.84 59200 141 566
568 0 568222.5 253912.47 59040 122 567
569 0 568217 253896.75 58880 122 568
570 0 568225.56 253897.16 58760 64 569
571 0 568200.3 253838.78 58600 108 570
572 0 568173.75 253824.69 58400 108 571
573 0 568127.3 253800.25 58240 51 572
574 0 568081.3 253870.75 58160 51 573
575 0 567955.9 253924.1 58080 64 574
576 0 567883.1 253771.5 57880 64 575
577 0 567840.4 253698.9 57760 60 576
578 0 567848.75 253708.03 57640 60 577
579 0 567846.44 253769.28 57520 64 578
580 0 567851.75 253783.34 57480 64 579
581 0 567902.6 253819.88 57280 104 580
582 0 567958.6 253851.25 57160 104 581
583 0 567965.3 253893.44 57080 90 582
584 0 567968.5 253925.56 57040 90 583
585 0 567992.25 253983 56840 104 584
586 0 568037.2 253970.25 56680 104 585
587 0 568094 254033 56560 32 586
588 0 568113.4 254054.47 56520 32 587
589 0 568035.75 254040.5 56360 32 588
590 0 567989.1 254221.78 56160 122 589
591 0 567924.1 254263.34 55920 224 590
592 0 568095.6 254184.28 55800 275 591
593 0 569184 253856 55560 91 592
594 0 569248 253804.8 55480 125 593
595 0 569344 253728 55360 176 594
596 0 569307.44 253691.42 55200 148 595
597 0 569280 253664 55080 128 596
598 0 569312 253536 54840 101 597
599 0 569248 253440 54600 45 598
600 0 569024 253376 54480 60 599
601 0 569024 253376 54600 45 600
602 0 567126 254014.98 55600 60 591
603 0 566982.1 253944.56 55560 40 602
604 0 566816 253856 55480 75 603
605 0 566685 253813.11 55360 32 604
606 0 566525.3 253811.17 55320 36 605
607 0 566359.3 253829.23 55280 40 606
608 0 566039.56 253697.1 55160 -1 607
609 0 565249.4 253559.42 55040 -1 608
610 0 564696.4 253743.25 55080 -1 609
611 0 564661.44 253772.36 55200 -1 610
612 0 564618.6 253707.8 55360 -1 611
613 0 564433.4 253458.64 55560 -1 612
614 0 564412.6 253054.05 55640 -1 613
615 0 564621.25 253004.78 55680 -1 614
616 0 564593.9 253176.19 55840 -1 615
617 0 564587.25 253206.16 55960 -1 616
618 0 564629.44 253191.77 56040 -1 617
619 0 564696.44 253196.61 56120 -1 618
620 0 564699.5 253198.9 56200 -1 619
621 0 575751.6 258499.22 63600 140 500
622 0 575873.1 258410.53 63480 153 621
623 0 576210.5 258215.69 63360 120 622
624 0 576833.9 258102.47 63240 107 623
625 0 577309.6 258091.81 63080 139 624
626 0 577419.75 258101.6 63000 139 625
627 0 577536.25 258102.38 62920 175 626
628 0 577734.9 258158.34 62800 124 627
629 0 577779.5 258218.62 62640 124 628
630 0 577880.25 258390.34 62520 124 629
631 0 578046.6 258346.66 62360 124 630
632 0 578100.5 258349.31 62240 124 631
633 0 578155.75 258311.28 62120 124 632
634 0 578209.56 258270.88 61960 -1 633
635 0 578225 258242.47 61760 -1 634
636 0 578229.7 258228 61680 -1 635
637 0 578231.56 258220.66 61640 -1 636
638 0 578285 258212.62 61520 -1 637
639 0 578827.25 258713.66 61400 -1 638
640 0 578966.4 258939.19 61280 -1 639
641 0 579185.2 259228.9 61160 -1 640
642 0 579457.56 259416.9 61040 -1 641
643 0 579915.44 259838.56 60920 -1 642
644 0 580391.4 260004.75 60840 -1 643
645 0 580810.75 260316.62 60920 -1 644
646 0 581159.7 260428.5 61000 -1 645
647 0 581380.6 260584.38 61160 -1 646
648 0 581526.5 260849.4 61320 -1 647
649 0 581575.9 261012.38 61480 -1 648
650 0 581576.25 261141.4 61520 -1 649
651 0 581584.1 261078.56 61640 -1 650
652 0 581416.5 261532.06 61640 -1 651
653 0 581144.9 261673.5 61720 -1 652
654 0 580982.6 261737.69 61800 -1 653
655 0 580870.75 261770.62 61920 -1 654
656 0 580901.9 261776.25 61960 -1 655
657 0 579862.44 259839.72 60800 -1 643
658 0 579909.25 259858.16 60680 -1 657
659 0 579767.56 259846.28 60560 -1 658
660 0 579663.1 259816.53 60440 -1 659
661 0 579638.9 259780.25 60400 -1 660
662 0 579707.6 259865.69 60200 -1 661
663 0 579689.8 259933.06 60160 -1 662
664 0 579505 260031.78 60120 -1 663
665 0 579609.25 259891.78 60080 -1 664
666 0 579591.25 259900.81 60040 -1 665
667 0 579197.75 259892.06 60000 -1 666
668 0 579132 259981.44 59920 -1 667
669 0 579048.1 260045.12 59840 -1 668
670 0 578931.4 260117.03 59760 -1 669
671 0 578799.25 260232.25 59680 -1 670
672 0 578643.7 260328.88 59600 -1 671
673 0 578506.2 260375.9 59520 -1 672
674 0 578408.25 260436.31 59400 -1 673
675 0 578334.4 260516.44 59280 -1 674
676 0 578236.4 260627.16 59200 -1 675
677 0 578175.9 260619.53 59080 -1 676
678 0 578092 260596.4 59040 -1 677
679 0 577960.9 260566.69 58880 -1 678
680 0 578028.56 260590.5 58720 -1 679
681 0 578133.9 260574.28 58560 -1 680
682 0 578308.1 260538.75 58400 -1 681
683 0 578353.8 260428.19 58320 -1 682
684 0 578498.1 260462.4 58200 -1 683
685 0 579147.4 260008.9 58080 -1 684
686 0 579343.4 259774.6 57960 -1 685
687 0 579419.94 259544.88 57840 -1 686
688 0 579526.25 259428.53 57760 -1 687
689 0 579866.25 259397.56 57720 -1 688
690 0 580445.25 259287.81 57760 -1 689
691 0 580355.5 259327.94 57880 -1 690
692 0 579437.44 259230.75 57680 -1 688
693 0 579398.25 259100.28 57600 -1 692
694 0 579384.1 259002.94 57520 -1 693
695 0 579387 258977.78 57440 -1 694
696 0 579259.7 258825.84 57360 -1 695
697 0 579056.7 258650.12 57280 -1 696
698 0 578898.44 258400.4 57240 -1 697
699 0 578838.9 258315.34 57160 -1 698
700 0 578873.9 258170.9 57040 -1 699
701 0 578854.3 258061.22 56920 -1 700
702 0 578899.5 257876.69 56760 -1 701
703 0 578857.1 257808.75 56600 -1 702
704 0 578896.9 257780.56 56440 -1 703
705 0 578880.6 257778.69 56400 -1 704
706 0 578887.2 257722.9 56240 -1 705
707 0 578846.44 257675.72 56160 -1 706
708 0 578920.06 257537.6 56000 -1 707
709 0 579270.5 257344.38 55960 -1 708
710 0 579623.75 257380.34 55880 -1 709
711 0 579769.9 257445.34 55800 -1 710
712 0 579755.1 257499.47 55680 -1 711
713 0 579813.25 257516.1 55600 -1 712
714 0 579925.44 257529.94 55400 -1 713
715 0 579956.5 257485.22 55320 -1 714
716 0 579972.9 257495.94 55280 -1 715
717 0 579941.5 257551.94 55240 -1 716
718 0 577818.75 257760 61440 -1 638
719 0 577736.5 257546.1 61280 -1 718
720 0 577653.9 257435.66 61160 -1 719
721 0 577831.56 257245.03 60880 -1 720
722 0 577995.1 256959.6 60720 -1 721
723 0 577956 256771.6 60640 -1 722
724 0 577899 256672.22 60520 -1 723
725 0 577855.4 256494 60400 -1 724
726 0 577885.56 256190.19 60280 -1 725
727 0 577948.6 255857.84 60160 -1 726
728 0 578325.7 255621.84 60160 -1 727
729 0 578420.3 255514.06 60080 -1 728
730 0 578270.6 255425.56 59960 -1 729
731 0 578443.6 255231.84 59840 -1 730
732 0 578565.4 254858.6 59720 -1 731
733 0 578508.9 254964.34 59640 -1 732
734 0 578436.75 254997.9 59520 -1 733
735 0 578468.2 255000.56 59320 -1 734
736 0 578478.2 254938.34 59200 -1 735
737 0 578495.1 254780.31 59040 -1 736
738 0 578687.56 254530.84 58920 -1 737
739 0 579051.44 254009.9 58880 -1 738
740 0 579433.25 253591.81 58960 -1 739
741 0 579672.7 253036.75 59080 -1 740
742 0 579935 252782.53 59120 -1 741
743 0 580048.2 252077.44 59160 -1 742
744 0 580165.4 251774 59120 -1 743
745 0 580170.94 251543.44 59000 -1 744
746 0 580153.94 251380.56 58880 -1 745
747 0 580180.9 251220.97 58800 -1 746
748 0 580203.25 251045.06 58720 -1 747
749 0 580111.6 250930.56 58600 -1 748
750 0 579618.75 250466.03 58600 -1 749
751 0 579257 250350.28 58440 -1 750
752 0 579157.6 250255.78 58360 -1 751
753 0 579050.25 250105.56 58240 -1 752
754 0 578945.25 249880.12 58000 -1 753
755 0 578857.2 249667.31 57800 -1 754
756 0 578784.1 249653.72 57760 -1 755
757 0 578685.6 249635.9 57600 -1 756
758 0 578287.9 249425.66 57440 -1 757
759 0 578062.44 249220.1 57320 -1 758
760 0 577672 248795.66 57320 -1 759
761 0 576315.4 248695.03 57200 -1 760
762 0 576134.9 248681.9 57160 -1 761
763 0 576094.6 248521.56 57000 -1 762
764 0 576034.4 248520.5 56880 -1 763
765 0 575911.9 248574.31 56720 -1 764
766 0 575966.2 248783.53 56600 -1 765
767 0 576062.1 248828.25 56480 -1 766
768 0 576158.1 248818.22 56400 -1 767
769 0 580135.9 251935.75 59240 -1 743
770 0 580122.75 251870.56 59280 -1 769
771 0 578653.5 254563.4 58800 -1 738
772 0 578579.75 254499.25 58680 -1 771
773 0 578340.94 254497.9 58560 -1 772
774 0 578236.25 254502.22 58440 -1 773
775 0 578108.9 254389.38 58200 -1 774
776 0 578197.9 254369.62 58040 -1 775
777 0 578144.6 254386.44 57880 -1 776
778 0 578142.5 254392.5 57720 -1 777
779 0 578166.56 254328 57560 -1 778
780 0 578121.4 254278.94 57400 -1 779
781 0 578043.3 254153.5 57280 -1 780
782 0 577808.7 254019.78 57160 -1 781
783 0 577671.6 254019.97 57040 -1 782
784 0 577535.5 253915.38 56920 -1 783
785 0 577428 253865.19 56800 -1 784
786 0 577358.06 253815.47 56680 -1 785
787 0 577370.25 253773.1 56520 -1 786
788 0 577453 253701 56400 -1 787
789 0 577452.6 253629.88 56320 -1 788
790 0 577529.4 253549.34 56160 -1 789
791 0 577606.5 253442.1 56000 -1 790
792 0 577629.56 253429.25 55880 -1 791
793 0 577748.4 253321.25 55760 -1 792
794 0 577719.5 253244.97 55640 -1 793
795 0 577715.1 253135.62 55480 -1 794
796 0 577702.9 253103.06 55400 -1 795
797 0 577641.4 252987.06 55280 -1 796
798 0 577601.5 252904.81 55200 -1 797
799 0 577528.25 252669.9 55120 -1 798
800 0 577443.9 252368.44 55000 -1 799
801 0 577425.1 252285.44 54880 -1 800
802 0 577393.6 252204.78 54800 -1 801
803 0 577386.6 252070.06 54680 -1 802
804 0 577315.5 251994.44 54520 -1 803
805 0 577238.75 251903.9 54360 -1 804
806 0 577191.9 251803.12 54200 -1 805
807 0 577137.25 251558 54080 -1 806
808 0 577145.9 251484.31 53960 -1 807
809 0 577140.7 251426 53800 -1 808
810 0 577217.5 251398.66 53640 -1 809
811 0 577255 251331 53480 -1 810
812 0 577213.75 251206.1 53320 -1 811
813 0 577167.25 251148.5 53160 -1 812
814 0 577142.8 251045.94 53000 -1 813
815 0 577247.4 250713.12 52880 -1 814
816 0 577251.6 250591.47 52760 -1 815
817 0 577338.56 250636.4 52600 -1 816
818 0 577296.1 250638.22 52520 -1 817
819 0 577237.8 250617.22 52360 -1 818
820 0 577197.2 250673.97 52200 -1 819
821 0 577126.9 250652.97 52040 -1 820
822 0 577100.2 250637.22 51880 -1 821
823 0 576985.75 250646.75 51760 -1 822
824 0 576902.06 250598.34 51720 -1 823
825 0 576887.1 250574.62 51680 -1 824
826 0 576782.75 250642.03 51640 -1 825
827 0 576756.06 250583.38 51520 -1 826
828 0 576692.3 250593.72 51360 -1 827
829 0 576593.44 250611.94 51240 -1 828
830 0 576418 250571.44 51080 -1 829
831 0 576237.5 250426.25 50960 -1 830
832 0 576077.9 250287.78 50880 -1 831
833 0 575819.3 249799.75 50800 -1 832
834 0 575566.9 249482.81 50880 -1 833
835 0 575468.75 249419.4 50960 -1 834
836 0 575320.75 249276 51040 -1 835
837 0 575134.06 249043.84 51120 -1 836
838 0 575148.25 249034.69 51200 -1 837
839 0 575149.75 249006.81 51240 -1 838
840 0 575015.6 248677.1 51320 -1 839
841 0 574590.4 248100.03 51440 -1 840
842 0 574512.9 248016.38 51560 -1 841
843 0 574306.44 247865.25 51760 -1 842
844 0 574178.5 247655.81 51840 -1 843
845 0 574035.8 247494.81 51960 -1 844
846 0 573718.9 247225.69 52160 -1 845
847 0 573557.7 247148.31 52280 -1 846
848 0 573268 246999.78 52320 -1 847
849 0 573159.25 246942.38 52400 -1 848
850 0 573107.94 246941.66 52520 -1 849
851 0 573125.7 246913.44 52600 -1 850
852 0 578770.4 254472.97 59680 -1 732
853 0 578848.5 254390.44 59600 -1 852
854 0 579365 265389.28 65320 110 464
855 0 579373.3 265297.66 65200 100 854
856 0 579401.75 265309.5 65160 96 855
857 0 579488 265344 65040 86 856
858 0 579648 265312 64840 45 857
859 0 579776 265312 64680 65 858
860 0 579808 265312 64640 71 859
861 0 579968 265152 64480 51 860
862 0 580128 265088 64280 64 861
863 0 580224 265216 64080 60 862
864 0 580256 265440 63960 107 863
865 0 580320 265696 63840 124 864
866 0 580352 265920 63680 32 865
867 0 580512 266080 63520 131 866
868 0 580768 266144 63440 150 867
869 0 580992 266304 63400 163 868
870 0 581248 266336 63400 134 869
871 0 581504 266368 63400 81 870
872 0 581760 266400 63360 75 871
873 0 582016 266432 63240 81 872
874 0 582240 266432 63080 134 873
875 0 582432 266432 63080 124 874
876 0 582688 266432 63160 32 875
877 0 582912 266368 63280 75 876
878 0 583104 266240 63400 51 877
879 0 583264 266080 63520 80 878
880 0 583456 265920 63640 86 879
881 0 583648 265760 63760 60 880
882 0 583808 265600 63880 40 881
883 0 584032 265472 63960 75 882
884 0 584288 265408 64000 91 883
885 0 584544 265344 64000 107 884
886 0 584800 265376 63960 80 885
887 0 585051.9 265415.75 63880 51 886
888 0 585334.1 265461.12 63880 51 887
889 0 585510.6 265498.97 63880 51 888
890 0 585514.7 265544.94 63840 60 889
891 0 585523.4 265640.5 63800 51 890
892 0 582432 266432 62560 40 875
893 0 582176 266304 62520 40 892
894 0 581984 266464 62440 104 893
895 0 581952 266496 62440 108 894
896 0 582432 266688 62440 120 892
897 0 582432 266720 62160 128 896
898 0 582368 266848 61920 98 897
899 0 582336 266848 61880 71 898
900 0 582336 266688 61640 32 899
901 0 582080 266688 61600 32 900
902 0 581984 266592 61720 32 901
903 0 582272 267008 61680 32 899
904 0 582208 266944 61440 81 903
905 0 582176 266752 61240 137 904
906 0 581984 266656 61080 124 905
907 0 581888 266720 60840 128 906
908 0 581888 266656 60560 128 907
909 0 581942.06 266425.38 60440 51 908
910 0 582208 266272 60560 60 909
911 0 582208 266272 60600 64 910
912 0 581906.56 266386.5 60360 -1 909
913 0 581869.6 266294.53 60240 -1 912
914 0 581884.94 266208.25 60160 -1 913
915 0 581793.4 266022.03 60080 -1 914
916 0 581775.06 266006.97 60040 -1 915
917 0 581175.25 265946.88 60000 -1 916
918 0 581121.75 265916.94 59960 -1 917
919 0 581123.1 265892.06 59880 -1 918
920 0 581191.56 265813.75 59800 -1 919
921 0 581292.5 265792.94 59720 -1 920
922 0 581344.75 265797.12 59640 -1 921
923 0 581374.56 265861.97 59560 -1 922
924 0 581322.7 265983.5 59440 -1 923
925 0 581367.8 265948.62 59320 -1 924
926 0 581389.5 265920.2 59240 -1 925
927 0 581403.9 266010.25 59120 -1 926
928 0 581328.75 265971.28 59000 -1 927
929 0 581368.94 266044.7 58880 -1 928
930 0 581396.7 266024.28 58840 -1 929
931 0 581608.44 266057.5 58640 -1 930
932 0 581643.1 266141 58440 -1 931
933 0 581736.1 266153.25 58240 -1 932
934 0 581738.4 266105.75 58080 -1 933
935 0 581547.5 265976.25 57960 -1 934
936 0 581483.56 265932.8 57920 -1 935
937 0 581346.5 265828.56 57880 -1 936
938 0 581233.4 265670.06 57720 -1 937
939 0 580824 265688.16 57600 -1 938
940 0 580503.94 265653.2 57440 -1 939
941 0 580389.6 265646.25 57320 -1 940
942 0 580143 265717.2 57200 -1 941
943 0 579921.5 265833.06 57160 -1 942
944 0 579859.75 265848.56 57080 -1 943
945 0 579872.2 265887.7 56840 -1 944
946 0 579948.2 265768.78 56680 -1 945
947 0 579970.75 265731 56480 -1 946
948 0 579975.94 265678 56280 -1 947
949 0 579956.44 265700.94 56080 -1 948
950 0 579879.5 265648.25 55920 -1 949
951 0 579789.25 265429.4 55760 -1 950
952 0 579683.9 265245.22 55600 -1 951
953 0 579638.75 265014.8 55440 -1 952
954 0 579619.6 264577.38 55400 -1 953
955 0 579722.25 264017.12 55360 -1 954
956 0 579640.8 263778.38 55320 -1 955
957 0 579469.1 263553.12 55280 -1 956
958 0 579410.25 263420.56 55240 -1 957
959 0 579438.6 263299.44 55080 -1 958
960 0 579334.6 263196.62 54960 -1 959
961 0 579373.44 263133.03 54920 -1 960
962 0 579471.25 263132.34 54840 -1 961
963 0 579392.75 263056.66 54800 -1 962
964 0 578802.3 262933.4 54920 -1 961
965 0 578517.2 262876.62 54840 -1 964
966 0 578146.7 262576.44 54880 -1 965
967 0 577923.9 261944.28 54760 -1 966
968 0 577527.75 261612.83 54720 -1 967
969 0 577354.5 261509.72 54640 -1 968
970 0 577317.7 261501.67 54600 -1 969
971 0 577245.4 261485.31 54520 -1 970
972 0 577162.9 261518.77 54360 -1 971
973 0 577202.75 261852.53 54200 -1 972
974 0 577519 261833.6 54080 -1 973
975 0 576747 260915.84 54600 -1 970
976 0 576639.94 260818.72 54760 -1 975
977 0 576570.56 260772.94 54840 -1 976
978 0 576566.8 260751.75 54920 -1 977
979 0 576423.94 260768.6 55000 -1 978
980 0 576136.7 260783.19 55040 -1 979
981 0 576086.6 260766.95 55080 -1 980
982 0 577370.4 261531.31 54800 -1 968
983 0 577329.25 261531.55 54880 -1 982
984 0 580527.5 265256.03 57440 -1 940
985 0 580380.7 265064 57480 -1 984
986 0 582830 267533.1 67320 108 455
987 0 582945.25 267670.25 67520 86 986
988 0 582819.75 267618.97 67600 108 987
989 0 584375.5 269399.94 66560 87 452
990 0 584480 269216 66520 98 989
991 0 584576 269120 66440 45 990
992 0 584652.9 269091.62 66320 -1 991
993 0 584630.5 269066.75 66200 -1 992
994 0 584538.8 269134.94 66040 -1 993
995 0 583532.9 270153.16 66400 86 451
996 0 583506 270198 66280 86 995
997 0 583496.7 270213.06 66240 86 996
998 0 583469.4 270262.5 66120 176 997
999 0 583338.5 270357.66 66000 176 998
1000 0 583174.2 270443.62 65880 185 999
1001 0 582529.56 270422.28 65800 80 1000
1002 0 581996.25 270655.88 65840 75 1001
1003 0 581773.44 270684.6 65760 91 1002
1004 0 581546.06 270719.97 65680 102 1003
1005 0 581362.75 270801.53 65600 120 1004
1006 0 581173.8 270857.16 65520 120 1005
1007 0 580975 271023.4 65440 107 1006
1008 0 580982.4 271131.75 65360 60 1007
1009 0 580798.75 271159.75 65280 60 1008
1010 0 580697.44 271375.78 65160 40 1009
1011 0 580591.5 271491 65080 40 1010
1012 0 580419.5 271548.22 64960 71 1011
1013 0 580292.6 271555.72 64840 71 1012
1014 0 580017.2 271672.84 64720 101 1013
1015 0 579866.7 271433.44 64560 102 1014
1016 0 579202.06 271155.8 64480 98 1015
1017 0 579151.1 270799.25 64280 139 1016
1018 0 579147.7 270801 64120 139 1017
1019 0 579146.4 270801.84 64040 139 1018
1020 0 578831.1 271148.75 64520 98 1016
1021 0 578698.1 271323.66 64640 81 1020
1022 0 578321.5 271621.66 64800 164 1021
1023 0 577985 271855.2 64880 141 1022
1024 0 577724.2 271979.47 65000 45 1023
1025 0 577693.25 272089.2 65120 122 1024
1026 0 577534.2 272202.94 65200 64 1025
1027 0 577685.75 272144 65280 122 1026
1028 0 577748.4 272116.2 65400 122 1027
1029 0 577749.44 272106.53 65480 122 1028
1030 0 577707.56 271965.84 65880 40 1029
1031 0 577685.44 271904.44 66000 40 1030
1032 0 577710.5 271868.88 66160 64 1031
1033 0 577878.75 271800.44 66280 64 1032
1034 0 577794.25 271759.66 66440 81 1033
1035 0 577715.2 271742.22 66560 81 1034
1036 0 577599.4 271700.97 66640 81 1035
1037 0 577495 271538.5 66800 75 1036
1038 0 577333.4 271247.56 66920 51 1037
1039 0 577105.3 271042.66 67040 51 1038
1040 0 576944.9 270750.56 67120 80 1039
1041 0 576908.56 270460.6 67240 86 1040
1042 0 576791.6 270417.56 67400 141 1041
1043 0 576736.8 270589.9 67600 141 1042
1044 0 576625.3 270690.5 67760 104 1043
1045 0 576641.7 270684.34 67960 175 1044
1046 0 576612 270598.34 68080 101 1045
1047 0 576678.7 270545.4 68160 101 1046
1048 0 576679.75 270467.75 68320 102 1047
1049 0 576680.9 270404.75 68400 102 1048
1050 0 576810.06 270284.97 68560 140 1049
1051 0 577013.25 270193.7 68720 122 1050
1052 0 577156.8 270044.3 68880 128 1051
1053 0 577128.1 269896.3 69040 122 1052
1054 0 577111.2 269841.75 69120 107 1053
1055 0 577152.9 269691.3 69280 107 1054
1056 0 577225.25 269582.8 69440 192 1055
1057 0 577246.1 269563.22 69600 204 1056
1058 0 577330.06 269547.78 69760 204 1057
1059 0 577382.1 269497 69920 207 1058
1060 0 577451.7 269515.44 70000 139 1059
1061 0 577561.3 269559 70080 139 1060
1062 0 577616.3 269580.97 70120 139 1061
1063 0 577735.5 269637 70200 108 1062
1064 0 577855.4 269692.7 70280 163 1063
1065 0 578592 270176 70800 86 1064
1066 0 578592 270432 70680 81 1065
1067 0 578464 270560 70480 60 1066
1068 0 578464 270624 70360 45 1067
1069 0 577343.94 272454.44 65240 80 1026
1070 0 576605.6 273025.2 65320 60 1069
1071 0 576654.9 273216.9 65360 51 1070
1072 0 576608 273440 65480 51 1071
1073 0 576416 273600 65400 45 1072
1074 0 576256 273728 65240 51 1073
1075 0 576032 273728 65440 51 1074
1076 0 575904 273753.6 65600 42 1075
1077 0 575871.3 273784.38 65640 40 1076
1078 0 575869.44 273840.44 65720 -1 1077
1079 0 576768 273664 65520 32 1072
1080 0 576928 273856 65640 154 1079
1081 0 577088 273920 65840 160 1080
1082 0 577248 273760 66040 101 1081
1083 0 577472 273664 66080 51 1082
1084 0 585184 273600 67840 75 446
1085 0 585152 273760 68040 64 1084
1086 0 585152 273760 68200 120 1085
1087 0 585088 273760 68480 60 1086
1088 0 585024 273888 68720 60 1087
1089 0 584992 274016 68960 51 1088
1090 0 584992 274176 69160 40 1089
1091 0 584960 274336 69360 141 1090
1092 0 584768 274560 69360 163 1091
1093 0 584576 274656 69400 107 1092
1094 0 584416 274816 69600 134 1093
1095 0 584224 274976 69640 98 1094
1096 0 584192 274976 69920 108 1095
1097 0 584256 274816 70120 101 1096
1098 0 584256 274592 70320 60 1097
1099 0 584256 274368 70440 81 1098
1100 0 584224 274272 70480 75 1099
1101 0 584000 275136 69640 91 1095
1102 0 583808 275296 69520 81 1101
1103 0 583648 275456 69400 143 1102
1104 0 583712 275424 69160 71 1103
1105 0 583776 275392 68920 32 1104
1106 0 583936 275424 68680 32 1105
1107 0 584064 275424 68560 75 1106
1108 0 583456 275648 69360 157 1103
1109 0 583392 275904 69360 137 1108
1110 0 583328 276160 69360 75 1109
1111 0 583168 276352 69480 71 1110
1112 0 583008 276512 69640 115 1111
1113 0 582848 276672 69800 229 1112
1114 0 582688 276832 69920 115 1113
1115 0 582624 277088 69920 175 1114
1116 0 582496 277312 69920 198 1115
1117 0 582560 277536 70080 124 1116
1118 0 582535.25 277503.3 70120 98 1117
1119 0 582485.9 277509.56 70240 -1 1118
1120 0 582485.9 277509.56 70280 -1 1119
1121 0 584448 274464 69280 51 1093
1122 0 584256 274240 69280 60 1121
1123 0 584096 274016 69280 98 1122
1124 0 584064 273984 69240 101 1123
1125 0 584992 273952 68120 32 1086
1126 0 584800 274144 68040 60 1125
1127 0 584704 274304 68040 64 1126
1128 0 586560 275744 64880 134 436
1129 0 586624 275552 64720 81 1128
1130 0 586688 275328 64600 86 1129
1131 0 586816 275104 64560 51 1130
1132 0 587008 274912 64520 40 1131
1133 0 587200 274720 64440 102 1132
1134 0 587264 274656 64360 148 1133
1135 0 587104 274656 64160 86 1134
1136 0 586912 274784 64000 75 1135
1137 0 586720 274976 63880 60 1136
1138 0 586560 275136 63760 75 1137
1139 0 586528 275168 63720 51 1138
1140 0 587392 274432 64200 120 1134
1141 0 587520 274304 64120 163 1140
1142 0 587776 274400 64080 168 1141
1143 0 588000 274592 64080 186 1142
1144 0 588160 274816 64000 75 1143
1145 0 588224 275072 63960 32 1144
1146 0 588224 275328 63880 45 1145
1147 0 587392 274240 63880 157 1141
1148 0 587188.5 274385.62 63640 75 1147
1149 0 587086.75 274353.25 63400 101 1148
1150 0 587091.6 274409.62 63360 101 1149
1151 0 587232 274528 63160 104 1150
1152 0 587328 274656 62960 75 1151
1153 0 587360 274688 62920 71 1152
1154 0 587068 274057.06 63280 -1 1150
1155 0 587043.44 273960.7 63120 -1 1154
1156 0 587061.56 273877.75 62960 -1 1155
1157 0 587110.25 273694.25 62840 -1 1156
1158 0 587002.6 273534.7 62760 -1 1157
1159 0 586852.94 273108.78 62640 -1 1158
1160 0 586817.4 272231.9 62640 -1 1159
1161 0 586581.5 271394.2 62640 -1 1160
1162 0 586413.94 270724.38 62520 -1 1161
1163 0 586448.2 270071.12 62640 -1 1162
1164 0 586527 269513.94 62720 -1 1163
1165 0 586589.9 269460.78 62880 -1 1164
1166 0 586500.44 269186.62 63040 -1 1165
1167 0 586517.1 269018.94 63160 -1 1166
1168 0 586499.5 268604.44 63280 -1 1167
1169 0 586513.5 268470.9 63400 -1 1168
1170 0 586516.2 268356.3 63480 -1 1169
1171 0 586534.25 268168.2 63600 -1 1170
1172 0 586498.6 267975.84 63720 -1 1171
1173 0 586528.2 267816.3 63800 -1 1172
1174 0 586603.94 267710.16 63880 -1 1173
1175 0 586740.9 267611 63960 -1 1174
1176 0 586738.75 267569.1 64040 -1 1175
1177 0 586712.4 267383.56 64120 -1 1176
1178 0 586679.2 267438.75 64240 -1 1177
1179 0 586670.9 267843.44 64440 -1 1178
1180 0 586428.6 270463.38 62480 -1 1162
1181 0 586417.5 270196.06 62320 -1 1180
1182 0 586468.06 270041.44 62200 -1 1181
1183 0 586614.5 269742.62 62120 -1 1182
1184 0 586658.3 269622.88 62000 -1 1183
1185 0 586681.6 269184.2 61920 -1 1184
1186 0 586459.25 268834.2 61880 -1 1185
1187 0 586155.9 268523.88 61840 -1 1186
1188 0 585930.5 268505.25 61720 -1 1187
1189 0 585825.6 268314.94 61680 -1 1188
1190 0 585798 268165.47 61600 -1 1189
1191 0 585814.7 268067.75 61520 -1 1190
1192 0 585737.56 267975.22 61400 -1 1191
1193 0 585704.75 267867.44 61240 -1 1192
1194 0 585644.5 267661.8 61080 -1 1193
1195 0 585589.9 267368.75 61000 -1 1194
1196 0 585547.94 267108.25 60880 -1 1195
1197 0 585517.4 266792.94 60760 -1 1196
1198 0 585519.25 266492.22 60640 -1 1197
1199 0 585527.1 266216.06 60520 -1 1198
1200 0 585427.1 265799.25 60440 -1 1199
1201 0 585375.25 265532.88 60360 -1 1200
1202 0 585196.1 265041.88 60280 -1 1201
1203 0 584986.56 264802.7 60160 -1 1202
1204 0 584827 264593.62 60040 -1 1203
1205 0 584147.9 264478.72 60000 -1 1204
1206 0 584019.1 264334.56 59960 -1 1205
1207 0 583787 264093.06 59880 -1 1206
1208 0 583635.06 263776.5 59800 -1 1207
1209 0 583742.56 263237.12 59800 -1 1208
1210 0 583602.1 262928.38 59720 -1 1209
1211 0 583453.75 262763.16 59640 -1 1210
1212 0 583313.6 262633.7 59560 -1 1211
1213 0 583125.4 262412 59440 -1 1212
1214 0 583101 262081.62 59400 -1 1213
1215 0 583049.25 261749.3 59440 -1 1214
1216 0 582969.3 261560.69 59520 -1 1215
1217 0 582880.25 261457.42 59560 -1 1216
1218 0 583031.25 262387.9 59280 -1 1213
1219 0 582852.75 262327.03 59120 -1 1218
1220 0 582698.8 262289 58960 -1 1219
1221 0 582574.44 262283.16 58840 -1 1220
1222 0 582483.3 262214.12 58720 -1 1221
1223 0 582511.9 262089.1 58560 -1 1222
1224 0 582550.25 262061.88 58400 -1 1223
1225 0 582488.75 262063.4 58200 -1 1224
1226 0 582342.7 261841.2 58120 -1 1225
1227 0 582286.3 261762.23 58000 -1 1226
1228 0 582199.6 261663.9 57840 -1 1227
1229 0 582050.94 261547.53 57640 -1 1228
1230 0 582018.7 261495.42 57440 -1 1229
1231 0 581970 261448.92 57320 -1 1230
1232 0 581799.94 261319.17 57160 -1 1231
1233 0 581607.6 261239.22 57040 -1 1232
1234 0 581510.4 261212.8 56880 -1 1233
1235 0 581429.4 261244.2 56720 -1 1234
1236 0 581311.9 261244.2 56640 -1 1235
1237 0 581158.75 261143.61 56520 -1 1236
1238 0 581185.9 261053.12 56400 -1 1237
1239 0 581202.4 261007.78 56240 -1 1238
1240 0 581172 261016.66 56160 -1 1239
1241 0 580476.9 261080.14 56040 -1 1240
1242 0 580008.25 261094.27 55920 -1 1241
1243 0 579837.75 261030.2 55880 -1 1242
1244 0 581327.4 261214.39 56120 -1 1240
1245 0 581356.44 261230 56000 -1 1244
1246 0 581362.44 261210.2 55920 -1 1245
1247 0 581379.94 261215.33 55840 -1 1246
1248 0 581384.9 261224.23 55760 -1 1247
1249 0 581385.8 261252.77 55720 -1 1248
1250 0 585216 278432 65480 71 431
1251 0 585184 278400 65520 71 1250
1252 0 583072 281440 64880 134 407
1253 0 582944 281280 64720 81 1252
1254 0 582848 281152 64520 60 1253
1255 0 582781.75 281102.38 64280 32 1254
1256 0 582839.7 281097.62 64200 -1 1255
1257 0 582842.4 281209.6 64120 -1 1256
1258 0 583424.9 282696.88 64680 109 407
1259 0 583335.94 282166.8 64400 65 1258
1260 0 583323 282004.5 64280 46 1259
1261 0 583298.5 281983.34 64240 40 1260
1262 0 583138 281919.06 64160 -1 1261
1263 0 582983.94 281846.62 64080 -1 1262
1264 0 578501.9 285453.7 65240 135 1
1265 0 578327.56 285330.12 65360 135 1264
1266 0 578207.6 285293.2 65480 102 1265
1267 0 578132.3 285295.5 65640 81 1266
1268 0 578068 285289.25 65800 81 1267
1269 0 578179.1 285539.38 65840 64 1268
1270 0 578252.06 285868.12 65880 64 1269
1271 0 578284.5 285827.06 66000 75 1270
1272 0 578320.6 285905.7 66120 75 1271
1273 0 578356.6 286041.3 66280 60 1272
1274 0 578486.25 286126.53 66400 60 1273
1275 0 578508.5 286100.94 66560 71 1274
1276 0 578494.94 286105.8 66680 71 1275
1277 0 578474.1 286103.38 66720 71 1276
1278 0 578446.75 286020.66 66800 51 1277
1279 0 578431.8 285918.7 66880 51 1278
1280 0 578398.2 285834.94 66920 51 1279
1281 0 578336.6 285635.2 67040 51 1280
1282 0 578261.25 285491.62 67160 51 1281
1283 0 578274 285477 67280 51 1282
1284 0 578362.75 285552.62 67440 60 1283
1285 0 578410.1 285721.8 67560 40 1284
1286 0 578441.1 285861.56 67640 40 1285
1287 0 578497.75 285880.2 67800 40 1286
1288 0 578185 285414.3 67800 40 1287
1289 0 578223.25 285336.38 67960 140 1288
1290 0 578319.8 285224.66 68080 154 1289
1291 0 578262.5 285163.3 68240 104 1290
1292 0 578259.94 285157.94 68360 104 1291
1293 0 578231.4 285161.7 68400 104 1292
1294 0 578216.56 285124 68600 115 1293
1295 0 578219 284991.53 68760 98 1294
1296 0 578221.1 284992.6 68800 98 1295
1297 0 578222 284907.56 68920 101 1296
1298 0 578387.9 284883.06 69120 101 1297
1299 0 578422.5 284875.75 69160 124 1298
1300 0 578525.5 284853.78 69280 124 1299
1301 0 578579.9 284829.38 69440 120 1300
1302 0 578546.25 284710.06 69600 120 1301
1303 0 578546.25 284645.47 69800 120 1302
1304 0 578663.8 284554.5 69920 128 1303
1305 0 578341.6 284645.56 69960 108 1304
1306 0 578302.1 284669.4 70080 108 1305
1307 0 578075.25 284775.56 70240 128 1306
1308 0 578224.7 284784.44 70440 128 1307
1309 0 578152.94 284940.56 70600 164 1308
1310 0 578225.7 285082.38 70640 164 1309
1311 0 578241.9 285152.2 70840 218 1310
1312 0 578313.1 285191.97 71000 190 1311
1313 0 578314.9 285188 71160 190 1312
1314 0 578268.25 285170.12 71320 131 1313
1315 0 578528.4 284496.38 71320 102 1314
1316 0 578273.1 285312.3 71440 131 1314
1317 0 578612.3 285147.7 72200 102 1316
1318 0 579100.25 284622.06 69920 98 1304
1319 0 579377.2 284519.47 69960 81 1318
1320 0 579392.7 284541.62 70000 81 1319
1321 0 578048 284352 66200 98 1268
1322 0 578144 284160 66360 102 1321
1323 0 578176 283904 66440 51 1322
1324 0 578208 283648 66480 75 1323
1325 0 578368 283456 66600 71 1324
1326 0 578400 283200 66600 120 1325
1327 0 578400 282944 66640 156 1326
1328 0 578400 282720 66760 128 1327
1329 0 578400 282496 66880 80 1328
1330 0 578400 282240 66880 102 1329
1331 0 578368 281984 66920 102 1330
1332 0 578272 281760 67000 120 1331
1333 0 578208 281504 67080 86 1332
1334 0 578080 281248 67160 40 1333
1335 0 577952 281088 67360 45 1334
1336 0 577728 280992 67520 81 1335
1337 0 577664 281184 67360 32 1336
1338 0 577408 281248 67320 45 1337
1339 0 577344 281184 67400 60 1338
1340 0 577568 280864 67520 81 1336
1341 0 577312 280832 67600 98 1340
1342 0 577120 281024 67720 98 1341
1343 0 576896 281184 67800 108 1342
1344 0 576640 281088 67880 120 1343
1345 0 576480 280896 67840 102 1344
1346 0 576480 280736 67760 98 1345
1347 0 576320 280544 67680 40 1346
1348 0 576352 280288 67640 40 1347
1349 0 576608 280160 67680 32 1348
1350 0 576800 280352 67680 32 1349
1351 0 576160 280096 67640 40 1348
1352 0 576320 279840 67760 51 1351
1353 0 576256 279648 67920 101 1352
1354 0 576256 279552 68000 96 1353
1355 0 576224 280800 67920 71 1345
1356 0 576096 280608 68080 91 1355
1357 0 575872 280480 68160 86 1356
1358 0 575776 280448 68200 96 1357
1359 0 575808 280416 68480 51 1358
1360 0 575744 280256 68680 134 1359
1361 0 575616 280128 68880 101 1360
1362 0 575424 279968 69000 71 1361
1363 0 575456 279744 69200 98 1362
1364 0 575488 279552 69400 60 1363
1365 0 575520 279520 69520 60 1364
1366 0 575360 279296 69520 60 1365
1367 0 575168 279136 69600 32 1366
1368 0 575136 279136 69640 32 1367
1369 0 575584 279456 69760 45 1365
1370 0 575616 279296 70000 45 1369
1371 0 575552 279168 70000 60 1370
1372 0 575744 280288 67960 96 1358
1373 0 575680 280032 68000 91 1372
1374 0 575584 279776 68040 134 1373
1375 0 575584 279520 68000 86 1374
1376 0 575584 279264 68000 40 1375
1377 0 575552 279008 67960 75 1376
1378 0 575552 278976 67960 75 1377
1379 0 575520 278720 67960 101 1378
1380 0 575456 278464 67960 166 1379
1381 0 575328 278336 67800 172 1380
1382 0 575200 278176 67600 104 1381
1383 0 575168 277920 67520 157 1382
1384 0 575008 277728 67480 102 1383
1385 0 574880 277600 67360 175 1384
1386 0 574688 277408 67280 160 1385
1387 0 574656 277152 67280 226 1386
1388 0 574528 276928 67320 258 1387
1389 0 574336 276864 67320 245 1388
1390 0 574304 276608 67320 136 1389
1391 0 574272 276352 67320 91 1390
1392 0 574112 276160 67240 51 1391
1393 0 573984 275936 67240 98 1392
1394 0 573856 275712 67320 139 1393
1395 0 573856 275456 67400 124 1394
1396 0 573920 275328 67480 71 1395
1397 0 574272 276832 67080 168 1389
1398 0 574208 276672 66880 104 1397
1399 0 574240 276512 66680 75 1398
1400 0 574400 276352 66520 60 1399
1401 0 574496 276352 66400 124 1400
1402 0 575008 277792 67160 51 1385
1403 0 575136 277984 67000 60 1402
1404 0 575136 278208 66880 60 1403
1405 0 575104 278464 66760 32 1404
1406 0 575072 278496 66720 32 1405
1407 0 575104 278336 67960 190 1381
1408 0 575008 278272 68200 160 1407
1409 0 574880 278240 68440 80 1408
1410 0 574848 278176 68680 60 1409
1411 0 574720 278080 68720 51 1410
1412 0 575808 278976 68040 80 1378
1413 0 576000 279040 68240 40 1412
1414 0 576160 278944 68440 75 1413
