# Supplementary material for: Connectomics Analysis Reveals First-, Second-, and Third-Order Thermosensory and Hygrosensory Neurons in the Adult Drosophila Brain
Source: Curr Biol. 2020 Aug 17;30(16):3167–3182.e4. doi: 10.1016/j.cub.2020.06.028 (PMC7443704; doi:10.1016/j.cub.2020.06.028)
Supplement: Data S1. Skeletons and Meshes, Related to STAR Methods — marin2020-skeletons contains files describing the morphology of each neuron in this study (in FAFB14 space, .swc format). glomeruli_meshes contains the glomerular meshes (in FAFB14 space, .stl format). neuropil_meshes contains the glomerular meshes (in FAFB14 space, .stl format). [file mmc5.zip › VP_SI/marin2020-skeletons/12819438.swc]

# SWC format file
# based on specifications at http://www.neuronland.org/NLMorphologyConverter/MorphologyFormats/SWC/Spec.html
# Created by nat::write.neuron.swc
# PointNo Label X Y Z Radius Parent 
1 0 632647 263662 36640 -1 -1
2 0 632508 263581 36680 -1 1
3 0 632356 263506 36720 -1 2
4 0 632245 263420 36760 -1 3
5 0 632198 263370 36800 -1 4
6 0 632107 263318 36880 -1 5
7 0 632172 263291 36960 -1 6
8 0 632186 263290 37000 -1 7
9 0 632256 263300 37040 -1 8
10 0 632348 263324 37080 -1 9
11 0 632494 263366 37120 -1 10
12 0 632657 263411 37160 -1 11
13 0 632813 263450 37200 -1 12
14 0 633003 263526 37240 -1 13
15 0 633159 263578 37280 -1 14
16 0 633339 263644 37320 -1 15
17 0 633466 263703 37360 -1 16
18 0 633660 263741 37400 -1 17
19 0 633811 263786 37440 -1 18
20 0 633910 263699 37600 -1 19
21 0 634020 263626 37760 -1 20
22 0 634075 263556 37880 -1 21
23 0 634171 263468 38040 -1 22
24 0 634211 263389 38200 -1 23
25 0 634226 263361 38320 -1 24
26 0 634270 263248 38440 -1 25
27 0 634291 263102 38600 -1 26
28 0 634315 263034 38720 -1 27
29 0 634400 262816 38760 32 28
30 0 634368 262848 38960 32 29
31 0 634624 262784 39080 104 30
32 0 634784 262880 38880 64 31
33 0 634880 263040 38680 60.3987 32
34 0 634944 263232 38520 81.9756 33
35 0 634848 263424 38400 45.2548 34
36 0 634592 262688 39240 64 31
37 0 634528 262528 39440 75.4718 36
38 0 634528 262400 39680 81.9756 37
39 0 634496 262272 39920 96 38
40 0 634560 262144 40160 96 39
41 0 634592 262016 40400 98.9545 40
42 0 634688 261888 40600 98.9545 41
43 0 634752 261760 40840 96 42
44 0 634784 261664 41080 75.4718 43
45 0 634848 261472 41280 98.9545 44
46 0 634816 261312 41480 107.331 45
47 0 634816 261152 41680 71.5542 46
48 0 634784 260992 41880 91.913 47
49 0 634688 260832 42080 115.378 48
50 0 634688 260736 42320 98.9545 49
51 0 634624 260576 42560 104 50
52 0 634592 260416 42800 108.812 51
53 0 634560 260288 43040 81.9756 52
54 0 634528 260128 43240 81.9756 53
55 0 634528 259968 43440 60.3987 54
56 0 634496 259808 43640 102.45 55
57 0 634528 259680 43880 96 56
58 0 634528 259552 44120 101.193 57
59 0 634560 259392 44320 98.9545 58
60 0 634560 259232 44520 108.812 59
61 0 634496 259136 44760 163.951 60
62 0 634400 259104 45000 168 61
63 0 634496 258976 45200 120.797 62
64 0 634560 258944 45440 98.9545 63
65 0 634496 258752 45600 80 64
66 0 634432 258624 45840 32 65
67 0 634654 258823 45640 -1 64
68 0 634656 258464 46080 51.225 67
69 0 634432 258336 46200 75.4718 68
70 0 634240 258272 46360 81.9756 69
71 0 634048 258208 46560 131.939 70
72 0 633920 258080 46760 98.9545 71
73 0 633792 257984 46960 64 72
74 0 633728 257824 47200 64 73
75 0 633728 257696 47440 60.3987 74
76 0 633824 257536 47640 96 75
77 0 633696 257376 47800 71.5542 76
78 0 633653 257321 47840 -1 77
79 0 633611 257279 47880 -1 78
80 0 633225 257111 47920 -1 79
81 0 632930 256900 47960 -1 80
82 0 632990 256803 48040 -1 81
83 0 633024 256832 48080 51.225 82
84 0 633152 257056 48240 32 83
85 0 633120 257120 48480 124.964 84
86 0 633088 256992 48720 75.4718 85
87 0 633120 256928 48960 115.378 86
88 0 633120 256832 49200 134.104 87
89 0 633024 256800 49440 204.9 88
90 0 632928 256544 49480 153.675 89
91 0 632864 256352 49640 160 90
92 0 632800 256128 49800 134.104 91
93 0 632736 256096 50040 86.1626 92
94 0 632576 255936 50240 32 93
95 0 632448 255776 50440 51.225 94
96 0 632288 255616 50640 45.2548 95
97 0 632284 255554 50720 -1 96
98 0 632260 255522 50760 -1 97
99 0 632216 255314 50800 -1 98
100 0 632186 255222 50840 -1 99
101 0 631983 255190 50880 -1 100
102 0 632032 255232 50920 32 101
103 0 631872 255360 51120 51.225 102
104 0 631776 255520 51320 101.193 103
105 0 631680 255616 51560 90.5097 104
106 0 631552 255616 51800 64 105
107 0 631488 255584 52040 71.5542 106
108 0 631456 255552 52320 101.193 107
109 0 631424 255456 52560 101.193 108
110 0 631328 255296 52800 90.5097 109
111 0 631168 255136 52960 80 110
112 0 630944 255104 53120 51.225 111
113 0 630752 254912 53160 108.812 112
114 0 630560 254784 53280 107.331 113
115 0 630464 254624 53520 124.964 114
116 0 630304 254528 53720 102.45 115
117 0 630240 254496 53960 115.378 116
118 0 630208 254464 54240 122.115 117
119 0 630176 254496 54520 122.115 118
120 0 630080 254592 54760 32 119
121 0 629984 254592 55000 128.996 120
122 0 629792 254592 55200 122.115 121
123 0 629568 254560 55360 98.9545 122
124 0 629376 254528 55520 120.797 123
125 0 629152 254400 55520 86.1626 124
126 0 628928 254368 55640 75.4718 125
127 0 628896 254368 55680 88 126
128 0 628864 254368 55720 102.45 127
129 0 628928 254440 55880 -1 127
130 0 628704 254400 56040 108.812 129
131 0 628768 254624 56200 32 130
132 0 628512 254272 56160 101.193 130
133 0 628352 254208 56360 51.225 132
134 0 628192 254208 56560 75.4718 133
135 0 628000 254208 56760 75.4718 134
136 0 627840 254272 56960 81.9756 135
137 0 627680 254272 57160 81.9756 136
138 0 627456 254144 57320 86.1626 137
139 0 627264 254112 57520 120.797 138
140 0 627104 254048 57720 108.812 139
141 0 626912 253952 57880 98.9545 140
142 0 626752 253856 58080 96 141
143 0 626592 253824 58280 102.45 142
144 0 626400 253792 58480 80 143
145 0 626272 253824 58720 81.9756 144
146 0 626144 253824 58960 75.4718 145
147 0 626048 253824 59200 98.9545 146
148 0 625888 253856 59400 98.9545 147
149 0 625728 253952 59600 81.9756 148
150 0 625568 254112 59800 81.9756 149
151 0 625504 254144 59880 75.4718 150
152 0 625563 254158 59960 -1 151
153 0 625628 254245 60120 -1 152
154 0 625589 254345 60240 -1 153
155 0 625485 254412 60400 -1 154
156 0 625418 254471 60560 -1 155
157 0 625356 254557 60720 -1 156
158 0 625312 254560 60880 60.3987 157
159 0 625248 254624 61080 120 158
160 0 625152 254784 61320 160 159
161 0 625088 254848 61560 175.454 160
162 0 624928 254784 61800 163.169 161
163 0 624896 254976 61960 122.115 162
164 0 624832 255200 62080 71.5542 163
165 0 624640 255392 62000 32 164
166 0 624664 255049 62120 -1 163
167 0 624475 255127 62360 -1 166
168 0 624096 255104 62840 115.378 167
169 0 624032 255168 63000 108.812 168
170 0 623776 255200 63120 176.907 169
171 0 623520 255264 63200 102.45 170
172 0 623328 255232 63400 134.104 171
173 0 623104 255296 63560 80 172
174 0 622912 255328 63720 96 173
175 0 622688 255328 63840 91.913 174
176 0 622464 255296 64000 128.996 175
177 0 622272 255232 64160 134.104 176
178 0 622080 255296 64360 75.4718 177
179 0 621920 255456 64480 86.1626 178
180 0 621792 255680 64560 81.9756 179
181 0 621632 255872 64720 71.5542 180
182 0 621376 255968 64800 81.9756 181
183 0 621152 256032 64920 90.5097 182
184 0 620928 256160 65040 124.193 183
185 0 620704 256160 65160 107.331 184
186 0 620448 256160 65240 80 185
187 0 620192 256192 65280 91.913 186
188 0 619936 256224 65360 80 187
189 0 619712 256352 65520 148.593 188
190 0 619520 256448 65680 124.193 189
191 0 619360 256608 65840 102.45 190
192 0 619200 256768 66040 150.944 191
193 0 619040 256928 66240 104 192
194 0 618784 256928 66240 107.331 193
195 0 618560 256800 66320 154.298 194
196 0 618304 256800 66320 98.9545 195
197 0 618112 256992 66400 160 196
198 0 617856 257056 66360 163.169 197
199 0 617600 257152 66360 172.325 198
200 0 617472 257408 66400 178.348 199
201 0 617280 257568 66480 178.885 200
202 0 617088 257696 66600 150.944 201
203 0 616896 257728 66760 96 202
204 0 616672 257792 66880 91.913 203
205 0 616416 257760 66960 91.913 204
206 0 616160 257664 67040 86.1626 205
207 0 615904 257664 67160 102.45 206
208 0 615648 257696 67240 120 207
209 0 615456 257824 67360 124.964 208
210 0 615296 257984 67480 102.45 209
211 0 615136 258176 67520 120 210
212 0 615040 258432 67560 102.45 211
213 0 615008 258688 67600 120 212
214 0 614976 258944 67680 124.193 213
215 0 614912 259200 67720 150.306 214
216 0 614848 259424 67840 163.951 215
217 0 614624 259552 67880 107.331 216
218 0 614368 259680 67880 120 217
219 0 614112 259712 67920 150.306 218
220 0 613888 259872 67920 160 219
221 0 613632 259968 67960 172.325 220
222 0 613376 260064 68000 202.544 221
223 0 613248 260288 68000 198.716 222
224 0 613120 260448 68200 124.964 223
225 0 612928 260640 68320 150.944 224
226 0 612800 260864 68320 137.87 225
227 0 612672 261088 68320 124.193 226
228 0 612800 261248 68120 40 227
229 0 613024 261280 67960 40 228
230 0 612512 261152 68400 153.675 227
231 0 612320 261120 68560 153.675 230
232 0 612128 260928 68600 166.277 231
233 0 611872 260896 68640 217.182 232
234 0 611744 261056 68800 178.885 233
235 0 611584 260960 69000 128 234
236 0 611424 260832 69200 135.764 235
237 0 611264 260736 69400 137.87 236
238 0 611136 260704 69640 206.301 237
239 0 611200 260704 69640 208 238
240 0 611360 260704 69840 148.593 239
241 0 611392 260832 70080 150.944 240
242 0 611392 260864 70360 135.764 241
243 0 611232 260832 70560 81.9756 242
244 0 611040 260672 70520 75.4718 243
245 0 610816 260768 70440 75.4718 244
246 0 610880 260576 69640 156.971 238
247 0 610624 260544 69760 163.951 246
248 0 610400 260480 69920 163.169 247
249 0 610240 260352 70080 160 248
250 0 610112 260160 70200 128.996 249
251 0 609984 259968 70400 120.797 250
252 0 609824 259808 70560 153.675 251
253 0 609632 259616 70640 120 252
254 0 609440 259424 70720 120.797 253
255 0 609216 259232 70720 153.675 254
256 0 608992 259104 70760 160 255
257 0 608768 258976 70680 139.714 256
258 0 608544 258880 70760 153.675 257
259 0 608469.3 258869.33 70800 158 258
260 0 608320 258848 70880 168 259
261 0 608160 258720 71040 154.298 260
262 0 608128 258560 71280 150.944 261
263 0 607936 258336 71320 86.1626 262
264 0 607808 258144 71480 102.45 263
265 0 607648 257920 71520 135.764 264
266 0 607488 257728 71560 120 265
267 0 607296 257536 71560 86.1626 266
268 0 607136 257344 71720 81.9756 267
269 0 607104 257312 71760 71.5542 268
270 0 607648 257632 71360 107.331 265
271 0 607456 257440 71360 120 270
272 0 607200 257376 71360 102.45 271
273 0 606944 257344 71360 120 272
274 0 606688 257280 71360 107.331 273
275 0 606528 257120 71480 160 274
276 0 606400 256896 71520 200 275
277 0 606240 256704 71560 257.992 276
278 0 606016 256576 71520 189.315 277
279 0 605824 256416 71440 197.261 278
280 0 605632 256256 71360 186.762 279
281 0 605408 256096 71360 154.298 280
282 0 605184 255968 71360 124.964 281
283 0 604928 255968 71320 143.108 282
284 0 604704 255872 71240 107.331 283
285 0 604448 255872 71120 160 284
286 0 604352 255744 71080 163.951 285
287 0 604288 255744 71360 32 286
288 0 604288 255680 71560 32 287
289 0 604032 255616 71640 32 288
290 0 603680 255552 71240 32 289
291 0 604288 255520 71760 32 288
292 0 604192 255456 71760 40 291
293 0 604224 255520 71080 124.193 286
294 0 604064 255296 71080 166.277 293
295 0 603872 255104 71000 128.996 294
296 0 603712 254976 71000 124.964 295
297 0 603456 254976 71000 98.9545 296
298 0 603200 254976 71000 98.9545 297
299 0 602944 254976 71000 71.5542 298
300 0 602784 254944 71200 32 299
301 0 602720 254880 71400 45.2548 300
302 0 603712 254752 70800 81.9756 296
303 0 603712 254496 70720 60.3987 302
304 0 603616 254240 70720 60.3987 303
305 0 603552 254080 70640 81.9756 304
306 0 603489 255138 71680 31 296
307 0 603439 255010 71920 -1 306
308 0 602468 254828 71600 -1 307
309 0 602048 254656 71400 81.9756 308
310 0 602240 254720 71400 32 309
311 0 601856 254464 71440 45.2548 309
312 0 601728 254304 71640 64 311
313 0 601696 254240 71920 140.399 312
314 0 601952 254272 71960 60.3987 313
315 0 602176 254400 71960 96 314
316 0 602432 254464 71960 102.45 315
317 0 602688 254496 71920 51.225 316
318 0 602720 254496 71920 40 317
319 0 601504 254144 71920 120.797 313
320 0 601248 254048 71840 98.9545 319
321 0 601024 253984 71720 104 320
322 0 600800 253888 71640 150.306 321
323 0 600608 253728 71560 183.826 322
324 0 600384 253600 71560 207.384 323
325 0 600160 253504 71440 217.624 324
326 0 599936 253376 71440 210.447 325
327 0 599712 253216 71440 156.971 326
328 0 599488 253056 71440 107.331 327
329 0 599232 252992 71440 120.797 328
330 0 599232 253088 71200 96 329
331 0 599232 253120 70920 91.913 330
332 0 599232 253152 70640 32 331
333 0 599424 253344 70560 81.9756 332
334 0 599520 253408 70560 90.5097 333
335 0 599200 252960 71440 115.378 329
336 0 598976 252800 71440 156.971 335
337 0 598752 252672 71400 153.675 336
338 0 598496 252576 71400 124.193 337
339 0 598304 252384 71360 120 338
340 0 598144 252224 71200 128.25 339
341 0 597920 252064 71200 153.675 340
342 0 597728 251872 71160 166.469 341
343 0 597536 251680 71160 163.169 342
344 0 597344 251520 71120 134.104 343
345 0 597184 251360 70960 120 344
346 0 596992 251168 70920 209.99 345
347 0 596736 251072 70920 160 346
348 0 596576 250912 70800 104 347
349 0 596480 250784 70560 107.331 348
350 0 596320 250688 70360 81.9756 349
351 0 596128 250592 70160 71.5542 350
352 0 596256 250560 69920 71.5542 351
353 0 596320 250496 69680 115.378 352
354 0 596320 250528 69480 163.169 353
355 0 596576 250528 69480 101.193 354
356 0 596832 250400 69520 32 355
357 0 596960 250208 69640 40 356
358 0 596800 250080 69720 32 357
359 0 596256 250592 69200 134.104 354
360 0 596096 250656 68960 122.115 359
361 0 595936 250752 68720 71.5542 360
362 0 595744 250912 68640 98.9545 361
363 0 595520 251040 68600 51.225 362
364 0 595296 251200 68560 75.4718 363
365 0 595104 251392 68560 40 364
366 0 594944 251584 68520 90.5097 365
367 0 594784 251808 68520 139.714 366
368 0 594624 251968 68680 71.5542 367
369 0 594464 252000 68880 96 368
370 0 594208 251968 68960 108.812 369
371 0 594016 251840 69080 141.534 370
372 0 593792 251840 69200 168 371
373 0 593600 251904 69400 210.447 372
374 0 593344 251904 69440 203.017 373
375 0 593088 251904 69360 154.298 374
376 0 592832 252000 69240 141.534 375
377 0 592672 252160 69120 141.534 376
378 0 592512 252320 68960 148.593 377
379 0 592640 252544 68840 156.971 378
380 0 592800 252768 68840 51.225 379
381 0 592960 252832 68840 45.2548 380
382 0 596032 250528 70280 86.1626 351
383 0 595872 250400 70480 140.399 382
384 0 595680 250272 70600 102.45 383
385 0 595488 250080 70640 80 384
386 0 595296 249888 70640 120.797 385
387 0 595104 249696 70640 120 386
388 0 594912 249536 70720 189.989 387
389 0 594656 249440 70720 212.415 388
390 0 594432 249312 70800 219.964 389
391 0 594208 249184 70880 175.271 390
392 0 594016 249024 70800 160 391
393 0 593792 248896 70800 139.714 392
394 0 593568 248736 70760 141.534 393
395 0 593344 248576 70680 150.944 394
396 0 593120 248480 70560 154.298 395
397 0 592928 248288 70440 128.996 396
398 0 592704 248128 70320 134.104 397
399 0 592512 247968 70160 136 398
400 0 592320 247936 69960 128.996 399
401 0 592192 248160 69880 107.331 400
402 0 592192 248416 69840 185.386 401
403 0 592192 248640 69720 296.756 402
404 0 591936 248736 69640 172.325 403
405 0 591712 248896 69640 153.675 404
406 0 591552 249056 69520 108.812 405
407 0 591392 249216 69320 143.108 406
408 0 591200 249280 69120 134.104 407
409 0 591008 249408 68960 153.675 408
410 0 590816 249600 68920 154.298 409
411 0 590784 249632 68880 175.454 410
412 0 590560 249632 69040 51.225 411
413 0 590336 249696 69200 32 412
414 0 590176 249728 69400 45.2548 413
415 0 589984 249696 69240 60.3987 414
416 0 589824 249632 69040 51.225 415
417 0 589824 249664 69000 71.5542 416
418 0 590624 249600 68680 178.885 411
419 0 590496 249696 68480 178.885 418
420 0 590240 249632 68480 122.115 419
421 0 589984 249632 68480 75.4718 420
422 0 589728 249632 68480 75.4718 421
423 0 589472 249600 68480 122.115 422
424 0 589312 249440 68640 101.193 423
425 0 589120 249376 68800 75.4718 424
426 0 588896 249376 68920 75.4718 425
427 0 592224 247808 69800 98.9545 400
428 0 592096 247744 69560 160 427
429 0 592000 247616 69360 153.675 428
430 0 591840 247456 69200 209.99 429
431 0 591712 247264 69080 186.59 430
432 0 591552 247104 68960 160 431
433 0 591296 246976 68920 160 432
434 0 591072 246848 68840 166.277 433
435 0 590848 246720 68800 176.907 434
436 0 590656 246624 68640 157.582 435
437 0 590496 246496 68440 163.169 436
438 0 590336 246272 68360 124.193 437
439 0 590208 246016 68360 102.45 438
440 0 590080 245792 68240 181.725 439
441 0 589984 245568 68160 203.017 440
442 0 589824 245376 68040 108.812 441
443 0 589920 245216 67800 60.3987 442
444 0 590080 245056 67600 32 443
445 0 590144 244960 67360 32 444
446 0 589984 244768 67240 40 445
447 0 589728 244768 67200 32 446
448 0 589632 244768 67200 32 447
449 0 589696 245312 68040 108.812 442
450 0 589504 245184 67920 115.378 449
451 0 589248 245120 67880 131.939 450
452 0 589088 244992 67680 124.964 451
453 0 588928 244800 67560 101.193 452
454 0 588736 244640 67440 137.87 453
455 0 588896 244768 67240 160 454
456 0 588896 244992 67040 140.399 455
457 0 588864 245184 66880 98.9545 456
458 0 588640 245088 66720 80 457
459 0 588448 244960 66560 81.9756 458
460 0 588352 244896 66560 86.1626 459
461 0 588704 244640 67440 148.593 454
462 0 588480 244608 67320 140.399 461
463 0 588288 244416 67240 90.5097 462
464 0 588064 244256 67160 86.1626 463
465 0 587808 244160 67080 102.45 464
466 0 587552 244128 67000 134.104 465
467 0 587328 244128 66880 80 466
468 0 587104 244128 66760 120.797 467
469 0 587072 244384 66640 104 468
470 0 586880 244544 66600 81.9756 469
471 0 586624 244640 66640 96 470
472 0 586400 244768 66720 71.5542 471
473 0 586208 244896 66760 51.225 472
474 0 587040 244128 66760 81.9756 468
475 0 586784 244000 66760 90.5097 474
476 0 586528 243904 66760 75.4718 475
477 0 586272 243904 66760 51.225 476
478 0 586016 243904 66640 75.4718 477
479 0 585792 243904 66520 75.4718 478
480 0 585568 243904 66360 101.193 479
481 0 585312 243808 66360 139.714 480
482 0 585056 243776 66400 128 481
483 0 584800 243776 66400 98.9545 482
484 0 584576 243648 66480 51.225 483
485 0 584320 243520 66520 32 484
486 0 584128 243328 66640 90.5097 485
487 0 583872 243296 66640 91.913 486
488 0 583616 243232 66640 124.964 487
489 0 583360 243168 66640 96 488
490 0 583136 243040 66680 122.115 489
491 0 582880 243008 66680 96 490
492 0 582624 243008 66640 139.714 491
493 0 582400 242944 66480 128.996 492
494 0 582144 242976 66440 175.271 493
495 0 581920 243072 66360 236.373 494
496 0 581696 242976 66280 108.812 495
497 0 581536 242816 66120 71.5542 496
498 0 581376 242816 65920 104 497
499 0 581312 242816 65840 75.4718 498
500 0 581152 242816 65640 75.4718 499
501 0 581024 242944 65440 81.9756 500
502 0 580960 243104 65240 102.45 501
503 0 580832 243200 65040 90.5097 502
504 0 580704 243296 64840 98.9545 503
505 0 580544 243360 64600 98.9545 504
506 0 580384 243360 64360 81.9756 505
507 0 580192 243520 64200 81.9756 506
508 0 579968 243552 64040 32 507
509 0 579904 243552 63960 32 508
510 0 579872 243776 64040 32 509
511 0 579808 243680 63720 124.193 509
512 0 579712 243936 63680 178.348 511
513 0 579488 244064 63680 115.378 512
514 0 579232 244128 63600 115.378 513
515 0 579072 244320 63560 160 514
516 0 578880 244480 63480 148.593 515
517 0 578624 244544 63400 168 516
518 0 578368 244608 63320 163.169 517
519 0 578112 244736 63240 163.951 518
520 0 577920 244896 63200 128.996 519
521 0 577664 244960 63160 160 520
522 0 577408 244960 63160 160 521
523 0 577152 244960 63080 219.964 522
524 0 576896 244960 63080 189.989 523
525 0 576640 244896 63080 141.534 524
526 0 576416 244736 63040 122.115 525
527 0 576288 244512 63000 120 526
528 0 576096 244320 62920 122.115 527
529 0 575936 244160 63080 128 528
530 0 575744 243968 63120 81.9756 529
531 0 575552 243808 63280 71.5542 530
532 0 575360 243616 63360 51.225 531
533 0 575200 243456 63480 81.9756 532
534 0 575008 243264 63560 60.3987 533
535 0 574784 243136 63680 40 534
536 0 581152 242688 66040 71.5542 499
537 0 580992 242592 66240 45.2548 536
538 0 580832 242432 66440 71.5542 537
539 0 580672 242240 66560 108.812 538
540 0 580480 242016 66560 81.9756 539
541 0 580384 241792 66640 81.9756 540
542 0 580320 241664 66640 80 541
543 0 580512 241472 66640 40 542
544 0 580672 241280 66600 51.225 543
545 0 580128 241472 66760 71.5542 542
546 0 579936 241280 66880 75.4718 545
547 0 579776 241120 66960 80 546
548 0 579872 240864 67000 75.4718 547
549 0 580064 240672 67040 60.3987 548
550 0 580224 240448 67040 51.225 549
551 0 580320 240224 67080 60.3987 550
552 0 579520 240992 67000 40 547
553 0 579328 240832 67040 98.9545 552
554 0 579072 240768 67120 107.331 553
555 0 578880 240608 67160 75.4718 554
556 0 578688 240416 67200 75.4718 555
557 0 578464 240352 67320 128 556
558 0 578419 240152 67400 -1 557
559 0 578215 239936 67520 -1 558
560 0 578008 239791 67440 -1 559
561 0 577040 239368 67400 66 560
562 0 576992 239360 67440 75.4718 561
563 0 576832 239296 67640 181.725 562
564 0 577024 239296 67800 98.9545 563
565 0 577280 239392 67880 45.2548 564
566 0 577536 239520 67880 51.225 565
567 0 577792 239520 67840 40 566
568 0 576576 239232 67680 136 563
569 0 576320 239168 67680 81.9756 568
570 0 576128 238976 67680 71.5542 569
571 0 575904 238816 67680 71.5542 570
572 0 575680 238688 67720 75.4718 571
573 0 575456 238560 67760 86.1626 572
574 0 575200 238464 67840 81.9756 573
575 0 574944 238336 67920 98.9545 574
576 0 574688 238208 67880 71.5542 575
577 0 574464 238208 67760 64 576
578 0 574240 238112 67880 75.4718 577
579 0 573984 238080 67880 75.4718 578
580 0 573952 238080 67880 71.5542 579
581 0 573952 238208 67640 137.87 580
582 0 573824 238080 67440 75.4718 581
583 0 573664 237920 67280 51.225 582
584 0 573696 238016 67840 91.913 580
585 0 573440 237920 67840 120 584
586 0 573184 237920 67880 102.45 585
587 0 572928 237856 67880 81.9756 586
588 0 572704 237760 67800 60.3987 587
589 0 572512 237632 67680 60.3987 588
590 0 572352 237568 67440 122.115 589
591 0 572320 237376 67240 101.193 590
592 0 572128 237184 67160 80 591
593 0 571872 237088 67160 81.9756 592
594 0 571616 237120 67040 71.5542 593
595 0 571456 237152 66840 71.5542 594
596 0 571200 237184 66800 64 595
597 0 570944 237216 66800 64 596
598 0 570688 237248 66880 40 597
599 0 570464 237184 67040 45.2548 598
600 0 570439 236908 67240 -1 599
601 0 570112 236800 67320 32 600
602 0 569920 236640 67360 108.812 601
603 0 569696 236576 67240 86.1626 602
604 0 569472 236448 67200 80 603
605 0 569248 236288 67280 75.4718 604
606 0 569152 236096 67440 81.9756 605
607 0 568992 236032 67640 122.115 606
608 0 568928 236128 67760 148.593 607
609 0 569120 236288 67840 40 608
610 0 569376 236352 67840 40 609
611 0 569440 236384 67840 40 610
612 0 568768 235904 67840 107.331 608
613 0 568576 235744 67800 102.45 612
614 0 568352 235584 67840 91.913 613
615 0 568128 235456 67960 90.5097 614
616 0 567904 235360 68080 71.5542 615
617 0 567680 235264 68200 102.45 616
618 0 567424 235200 68120 128 617
619 0 567168 235072 68080 140.399 618
620 0 566912 235008 68000 139.714 619
621 0 566656 234880 68040 120 620
622 0 566400 234816 68080 75.4718 621
623 0 566144 234784 68120 75.4718 622
624 0 565888 234688 68160 86.1626 623
625 0 565728 234528 68280 102.45 624
626 0 565536 234368 68320 81.9756 625
627 0 565312 234208 68320 81.9756 626
628 0 565088 234112 68240 80 627
629 0 564864 233984 68240 71.5542 628
630 0 564640 233824 68320 75.4718 629
631 0 564416 233664 68440 71.5542 630
632 0 564224 233472 68480 81.9756 631
633 0 564064 233312 68600 81.9756 632
634 0 563872 233120 68680 60.3987 633
635 0 563680 232960 68640 81.9756 634
636 0 563456 232832 68640 75.4718 635
637 0 563200 232800 68640 81.9756 636
638 0 562944 232704 68640 86.1626 637
639 0 562688 232608 68640 75.4718 638
640 0 562528 232448 68760 81.9756 639
641 0 562368 232256 68880 81.9756 640
642 0 562208 232096 69000 71.5542 641
643 0 562016 231968 69120 90.5097 642
644 0 561824 231808 69000 75.4718 643
645 0 561712 231792 68920 77 644
646 0 561600 231776 68840 80 645
647 0 561568 231520 68840 32 646
648 0 561696 231456 68800 32 647
649 0 561664 231680 68920 71.5542 645
650 0 561760 231584 68840 71.5542 649
651 0 561408 231712 69000 120 649
652 0 561184 231616 69080 136 651
653 0 560960 231488 69160 107.331 652
654 0 560736 231424 69280 134.104 653
655 0 560512 231296 69280 115.378 654
656 0 560352 231136 69480 71.5542 655
657 0 560224 230976 69640 71.5542 656
658 0 560032 230816 69720 64 657
659 0 559776 230784 69760 96 658
660 0 559584 230752 69920 96 659
661 0 559328 230688 69920 71.5542 660
662 0 559072 230560 69960 60.3987 661
663 0 558848 230432 70000 71.5542 662
664 0 558656 230304 70160 81.9756 663
665 0 558464 230176 70360 96 664
666 0 558624 230240 70560 64 665
667 0 558784 230400 70680 32 666
668 0 558880 230400 70480 32 667
669 0 558304 230112 70560 71.5542 665
670 0 558112 230048 70720 64 669
671 0 557888 230048 70560 45.2548 670
672 0 557632 229984 70560 40 671
673 0 557408 229856 70560 60.3987 672
674 0 557152 229728 70560 60.3987 673
675 0 556928 229600 70560 101.193 674
676 0 556672 229472 70560 160 675
677 0 556480 229312 70520 203.017 676
678 0 556256 229216 70600 237.453 677
679 0 556128 229056 70760 208 678
680 0 556032 228896 70960 131.939 679
681 0 555840 228704 71000 124.964 680
682 0 555712 228512 71160 81.9756 681
683 0 555584 228352 71360 75.4718 682
684 0 555456 228192 71560 64 683
685 0 555232 228032 71680 45.2548 684
686 0 554976 227968 71760 81.9756 685
687 0 554720 227904 71880 108.812 686
688 0 554496 227808 71960 98.9545 687
689 0 554240 227744 72040 75.4718 688
690 0 553984 227744 72040 75.4718 689
691 0 553728 227712 72160 101.193 690
692 0 553472 227712 72200 60.3987 691
693 0 553248 227744 72320 108.812 692
694 0 552992 227840 72320 101.193 693
695 0 552736 227840 72320 32 694
696 0 552544 227872 72320 40 695
697 0 552320 227989 72320 67 696
698 0 552320 227904 72360 71.5542 697
699 0 552512 227712 72360 32 698
700 0 552736 227680 72520 40 699
701 0 552768 227680 72560 32 700
702 0 552320 228160 72240 60.3987 697
703 0 552320 228288 72000 32 702
704 0 552480 228288 72000 60.3987 703
705 0 552704 228160 72000 86.1626 704
706 0 552832 228256 71800 163.169 705
707 0 552736 228416 71600 185.386 706
708 0 552608 228608 71440 140.399 707
709 0 552384 228672 71320 120.797 708
710 0 552128 228384 71840 32 703
711 0 551872 228384 71840 80 710
712 0 551872 228608 71640 71.5542 711
713 0 551808 228768 71400 86.1626 712
714 0 551680 228832 71160 45.2548 713
715 0 551520 228992 71280 96 714
716 0 551264 229024 71280 81.9756 715
717 0 551104 228928 71520 51.225 716
718 0 551104 228896 71560 51.225 717
719 0 551616 228416 71880 81.9756 711
720 0 551360 228512 71920 71.5542 719
721 0 551104 228544 71920 51.225 720
722 0 550848 228608 72000 60.3987 721
723 0 550624 228800 72000 80 722
724 0 550400 228928 72080 45.2548 723
725 0 550176 228928 72240 81.9756 724
726 0 549952 228928 72360 115.378 725
727 0 549696 228832 72360 204.9 726
728 0 549440 228768 72480 160 727
729 0 549344 228576 72640 202.544 728
730 0 549088 228544 72720 203.017 729
731 0 548832 228416 72720 124.193 730
732 0 548608 228384 72600 81.9756 731
733 0 548352 228480 72600 32 732
734 0 548128 228640 72520 71.5542 733
735 0 547968 228832 72360 64 734
736 0 547840 229024 72240 90.5097 735
737 0 547776 229184 72040 120.797 736
738 0 547776 229344 71840 81.9756 737
739 0 547648 229536 71720 98.9545 738
740 0 547424 229632 71840 128.996 739
741 0 547264 229728 71640 115.378 740
742 0 547264 229856 71480 120 741
743 0 548704 228288 72960 71.5542 731
744 0 548640 228160 73200 60.3987 743
745 0 548544 228032 73400 98.9545 744
746 0 548576 227968 73640 98.9545 745
747 0 548608 227904 73880 98.9545 746
748 0 548736 227776 74080 98.9545 747
749 0 548736 227648 74320 96 748
750 0 548768 227616 74600 51.225 749
751 0 548832 227456 74840 51.225 750
752 0 548832 227296 75040 102.45 751
753 0 548896 227104 75240 75.4718 752
754 0 548896 226944 75480 75.4718 753
755 0 548832 226752 75680 122.115 754
756 0 548704 226592 75880 115.378 755
757 0 548672 226432 76080 108.812 756
758 0 548576 226272 76280 64 757
759 0 548416 226112 76480 60.3987 758
760 0 548192 226112 76640 80 759
761 0 547968 226112 76760 86.1626 760
762 0 547744 226208 76880 98.9545 761
763 0 547552 226368 76960 115.378 762
764 0 547296 226464 77000 96 763
765 0 547072 226560 77120 128.996 764
766 0 546912 226624 77320 128 765
767 0 546784 226496 77520 98.9545 766
768 0 546592 226336 77640 81.9756 767
769 0 546368 226240 77800 64 768
770 0 546496 226048 78000 60.3987 769
771 0 546560 226048 78040 40 770
772 0 546365 226047 78080 -1 770
773 0 545832 225850 78280 -1 772
774 0 545296 225904 78440 -1 773
775 0 545056 225941 78640 -1 774
776 0 544925 225940 78840 -1 775
777 0 544747 225899 79000 65 776
778 0 544896 225856 78920 32 777
779 0 544672 225920 79040 81.9756 777
780 0 544448 225952 79160 107.331 779
781 0 544192 225952 79200 96 780
782 0 543936 225952 79240 64 781
783 0 543680 226016 79360 90.5097 782
784 0 543424 226048 79360 51.225 783
785 0 543168 226080 79440 51.225 784
786 0 543072 225952 79360 32 785
787 0 542784 225920 79360 40 786
788 0 542528 225888 79440 75.4718 787
789 0 542272 225888 79480 96 788
790 0 542048 225824 79600 102.45 789
791 0 541856 225792 79800 60.3987 790
792 0 541696 225824 80000 71.5542 791
793 0 541568 225824 80240 81.9756 792
794 0 541472 225792 80480 101.193 793
795 0 541248 225728 80640 75.4718 794
796 0 541152 225728 80880 75.4718 795
797 0 540992 225696 81080 64 796
798 0 540928 225696 81360 166.469 797
799 0 540832 225728 81600 107.331 798
800 0 540608 225792 81640 64 799
801 0 540512 225600 81800 32 799
802 0 540320 225600 82000 75.4718 801
803 0 540160 225664 82240 136 802
804 0 540000 225536 82440 102.45 803
805 0 539872 225664 82640 108.812 804
806 0 539680 225632 82840 128.996 805
807 0 539456 225632 83000 107.331 806
808 0 539264 225600 83160 98.9545 807
809 0 539040 225664 83320 60.3987 808
810 0 538848 225696 83480 51.225 809
811 0 538692 225640 83560 -1 810
812 0 538410 225595 83720 -1 811
813 0 538240 225568 83840 51.225 812
814 0 538048 225472 84040 81.9756 813
815 0 537856 225440 84200 71.5542 814
816 0 537664 225376 84400 101.193 815
817 0 537504 225280 84640 98.9545 816
818 0 537376 225184 84840 104 817
819 0 537280 225184 85080 120.797 818
820 0 537120 225152 85280 75.4718 819
821 0 536960 225152 85480 115.378 820
822 0 536800 225152 85720 102.45 821
823 0 536608 225184 85880 102.45 822
824 0 536352 225184 85920 64 823
825 0 536096 225184 86000 45.2548 824
826 0 535968 225216 86000 51.225 825
827 0 535654 225184 86560 61 826
828 0 535712 225088 86440 32 827
829 0 535712 225088 86360 32 828
830 0 535616 225248 86640 81.9756 827
831 0 535360 225344 86600 81.9756 830
832 0 535104 225312 86640 102.45 831
833 0 534912 225280 86840 75.4718 832
834 0 534688 225184 86960 51.225 833
835 0 534720 225152 86960 51.225 834
836 0 534944 225024 87120 32 835
837 0 534432 225120 87080 64 834
838 0 534208 225024 87240 51.225 837
839 0 534080 224896 87440 71.5542 838
840 0 533952 224864 87680 71.5542 839
841 0 533888 224864 87800 64 840
842 0 533778 224863 87920 -1 841
843 0 533600 224881 88080 -1 842
844 0 533486 224805 88240 -1 843
845 0 533384 224739 88360 -1 844
846 0 533280 224672 88480 32 845
847 0 533120 224640 88680 32 846
848 0 532928 224672 88840 32 847
849 0 532704 224608 88960 64 848
850 0 532576 224512 89160 96 849
851 0 532320 224512 89200 96 850
852 0 532096 224512 89400 98.9545 851
853 0 531840 224512 89480 122.115 852
854 0 531616 224480 89600 96 853
855 0 531392 224448 89760 122.115 854
856 0 531136 224448 89840 104 855
857 0 530912 224448 90000 81.9756 856
858 0 530656 224448 90080 64 857
859 0 530400 224448 90080 64 858
860 0 530144 224384 90040 64 859
861 0 529888 224384 90040 64 860
862 0 529632 224384 90160 64 861
863 0 529376 224320 90120 40 862
864 0 529120 224288 90120 71.5542 863
865 0 528896 224256 90240 75.4718 864
866 0 528736 224288 90440 71.5542 865
867 0 528512 224288 90560 51.225 866
868 0 528256 224320 90600 51.225 867
869 0 528032 224416 90760 60.3987 868
870 0 527808 224416 90920 96 869
871 0 527552 224480 90920 104 870
872 0 527328 224576 91080 101.193 871
873 0 527280 224576 91120 98 872
874 0 527232 224576 91160 96 873
875 0 526857 224556 91280 -1 873
876 0 526400 224544 91320 64 875
877 0 526432 224544 91360 40 876
878 0 526176 224480 91200 136 876
879 0 525920 224576 91160 81.9756 878
880 0 525664 224480 91160 80 879
881 0 525408 224480 91120 81.9756 880
882 0 525280 224352 90880 124.964 881
883 0 525088 224192 90800 80 882
884 0 524832 224160 90840 71.5542 883
885 0 524576 224064 90840 51.225 884
886 0 524320 223936 90840 81.9756 885
887 0 524064 223840 90800 71.5542 886
888 0 523840 223808 90680 75.4718 887
889 0 523616 223776 90560 75.4718 888
890 0 523360 223776 90480 75.4718 889
891 0 523104 223776 90400 75.4718 890
892 0 522848 223776 90400 107.331 891
893 0 522592 223712 90400 101.193 892
894 0 522336 223680 90360 120 893
895 0 522112 223616 90240 102.45 894
896 0 521856 223584 90160 81.9756 895
897 0 521664 223456 90000 81.9756 896
898 0 521440 223424 89880 101.193 897
899 0 521184 223424 89880 120 898
900 0 520928 223424 89800 156.971 899
901 0 520704 223488 89640 153.675 900
902 0 520480 223520 89480 210.447 901
903 0 520256 223584 89320 172.325 902
904 0 520000 223616 89240 91.913 903
905 0 519776 223648 89120 75.4718 904
906 0 519552 223712 89000 80 905
907 0 519328 223776 88840 71.5542 906
908 0 519168 223712 88640 75.4718 907
909 0 519104 223872 88440 71.5542 908
910 0 519008 224032 88240 96 909
911 0 518848 224096 88040 81.9756 910
912 0 518656 224096 87840 101.193 911
913 0 518464 224160 87680 122.115 912
914 0 518240 224192 87560 120 913
915 0 517984 224192 87560 86.1626 914
916 0 517728 224224 87560 80 915
917 0 517472 224288 87560 124.193 916
918 0 517216 224288 87560 175.454 917
919 0 517056 224416 87400 176.907 918
920 0 516992 224576 87200 71.5542 919
921 0 516832 224576 86960 101.193 920
922 0 516704 224672 86760 108.812 921
923 0 516768 224768 86640 96 922
924 0 516768 224928 86440 164.924 923
925 0 516960 225088 86360 150.944 924
926 0 517184 225152 86480 104 925
927 0 517248 225056 86720 90.5097 926
928 0 516480 224672 86560 122.115 922
929 0 516288 224704 86400 128 928
930 0 516032 224704 86400 102.45 929
931 0 515776 224672 86400 128 930
932 0 515520 224704 86320 60.3987 931
933 0 515296 224864 86240 96 932
934 0 515040 224896 86200 137.87 933
935 0 514880 225056 86080 96 934
936 0 514848 225248 85920 71.5542 935
937 0 514674 225350 85800 -1 936
938 0 514527 225385 85640 -1 937
939 0 514272 225408 85520 75.4718 938
940 0 514016 225376 85520 75.4718 939
941 0 513760 225376 85440 75.4718 940
942 0 513504 225280 85400 86.1626 941
943 0 513248 225184 85400 81.9756 942
944 0 512992 225120 85440 104 943
945 0 512736 225088 85480 51.225 944
946 0 512480 224992 85480 80 945
947 0 512224 224896 85480 86.1626 946
948 0 511968 224960 85480 32 947
949 0 511776 225056 85280 102.45 948
950 0 511520 225056 85240 80 949
951 0 511264 225088 85240 96 950
952 0 511040 225184 85160 86.1626 951
953 0 510784 225184 85120 102.45 952
954 0 510528 225248 85080 71.5542 953
955 0 510272 225280 85040 32 954
956 0 510016 225280 85120 32 955
957 0 509792 225312 84920 51.225 956
958 0 509536 225376 84880 75.4718 957
959 0 509280 225408 84840 86.1626 958
960 0 509056 225472 84720 120.797 959
961 0 508864 225632 84560 102.45 960
962 0 508736 225856 84440 98.9545 961
963 0 508608 226080 84280 81.9756 962
964 0 508512 226304 84120 91.913 963
965 0 508416 226528 83960 86.1626 964
966 0 508416 226752 83840 75.4718 965
967 0 508352 226944 83680 104 966
968 0 508224 227168 83520 91.913 967
969 0 508064 227360 83400 102.45 968
970 0 507904 227520 83280 102.45 969
971 0 507808 227776 83200 104 970
972 0 507776 228000 83080 120 971
973 0 507776 228256 83040 80 972
974 0 507680 228480 82960 102.45 973
975 0 507648 228704 82840 139.714 974
976 0 507584 228960 82760 139.714 975
977 0 507520 229216 82680 124.193 976
978 0 507328 229408 82680 108.812 977
979 0 507232 229664 82720 139.714 978
980 0 507168 229728 82680 159 979
981 0 507104 229792 82640 179 980
982 0 507040 229856 82600 200 981
983 0 507008 229920 82360 200 982
984 0 506784 229856 82240 185.386 983
985 0 506560 229952 82080 120 984
986 0 506368 230080 81960 108.812 985
987 0 506176 230240 81880 101.193 986
988 0 506016 230304 81680 75.4718 987
989 0 505824 230496 81600 71.5542 988
990 0 505664 230720 81600 75.4718 989
991 0 505632 230752 81640 75.4718 990
992 0 505536 230944 81840 140.399 991
993 0 505280 231008 81920 168 992
994 0 505152 231232 81960 178.348 993
995 0 504960 231392 81920 175.454 994
996 0 504768 231424 81760 185.386 995
997 0 504544 231264 81760 98.9545 996
998 0 504320 231136 81800 60.3987 997
999 0 504064 231104 81800 64 998
1000 0 503808 231104 81800 75.4718 999
1001 0 503552 231104 81840 91.913 1000
1002 0 503488 231104 81920 101.193 1001
1003 0 503520 230944 82120 45.2548 1002
1004 0 503552 230944 82160 41 1003
1005 0 503794.94 230819.97 82160 -1 1004
1006 0 503648 230944 82280 32 1004
1007 0 503232 231040 81920 108.812 1002
1008 0 502976 230976 82000 120 1007
1009 0 502720 230912 82080 139.714 1008
1010 0 502528 230720 82120 107.331 1009
1011 0 502336 230624 82200 183.826 1010
1012 0 502272 230368 82120 134.104 1011
1013 0 502144 230144 81960 96 1012
1014 0 501952 229984 81920 104 1013
1015 0 501728 229856 81840 178.348 1014
1016 0 501600 229632 81840 120 1015
1017 0 501568 229376 81840 124.193 1016
1018 0 501504 229120 81880 102.45 1017
1019 0 501408 228864 81920 81.9756 1018
1020 0 501248 228672 82000 80 1019
1021 0 501088 228448 82000 139.714 1020
1022 0 501088 228192 82040 160 1021
1023 0 501120 227936 82080 120 1022
1024 0 501088 227861.33 82120 120 1023
1025 0 501024 227712 82200 120.797 1024
1026 0 501024 227488 82320 101.193 1025
1027 0 501024 227264 82480 150.306 1026
1028 0 500864 227072 82560 102.45 1027
1029 0 500864 226912 82760 107.331 1028
1030 0 500896 226752 82960 160 1029
1031 0 500960 226592 83200 124.964 1030
1032 0 501152 226432 83360 122.115 1031
1033 0 501158.4 226400 83400 133 1032
1034 0 501184 226272 83560 176.907 1033
1035 0 501232 226128 83680 159 1034
1036 0 501248 226080 83720 153.675 1035
1037 0 501024 225952 83760 124.193 1036
1038 0 500960 225888 83800 104 1037
1039 0 500832 225760 83880 64 1038
1040 0 500672 225600 84000 91.913 1039
1041 0 500512 225408 84120 107.331 1040
1042 0 500320 225216 84200 102.45 1041
1043 0 500160 225056 84320 86.1626 1042
1044 0 499968 224864 84360 131.939 1043
1045 0 499744 224672 84360 122.115 1044
1046 0 499488 224672 84360 124.193 1045
1047 0 499232 224672 84360 91.913 1046
1048 0 498976 224672 84360 98.9545 1047
1049 0 498720 224640 84400 120 1048
1050 0 498464 224672 84440 181.196 1049
1051 0 498208 224736 84520 176.907 1050
1052 0 497952 224832 84600 175.454 1051
1053 0 497728 224960 84600 148.593 1052
1054 0 497504 224992 84480 128 1053
1055 0 497280 224992 84360 81.9756 1054
1056 0 497024 225024 84280 108.812 1055
1057 0 496864 225120 84080 91.913 1056
1058 0 496640 225216 83960 91.913 1057
1059 0 496448 225312 83800 91.913 1058
1060 0 496288 225504 83760 140.399 1059
1061 0 496064 225632 83760 96 1060
1062 0 495808 225664 83800 153.675 1061
1063 0 495552 225632 83800 163.169 1062
1064 0 495328 225536 83920 172.325 1063
1065 0 495072 225504 84000 150.306 1064
1066 0 494816 225440 84080 160 1065
1067 0 494592 225376 84240 160 1066
1068 0 494336 225344 84320 160 1067
1069 0 494080 225312 84400 80 1068
1070 0 493824 225376 84280 75.4718 1069
1071 0 493600 225440 84160 91.913 1070
1072 0 493376 225472 84000 101.193 1071
1073 0 493184 225536 83840 128.996 1072
1074 0 492992 225696 83800 141.534 1073
1075 0 492768 225824 83760 107.331 1074
1076 0 492512 225920 83800 96 1075
1077 0 492288 225952 83960 81.9756 1076
1078 0 492032 225984 84000 75.4718 1077
1079 0 491776 226016 84040 96 1078
1080 0 491520 226144 84080 86.1626 1079
1081 0 491264 226272 84080 98.9545 1080
1082 0 491040 226400 84080 107.331 1081
1083 0 490784 226528 84000 102.45 1082
1084 0 490560 226656 84000 80 1083
1085 0 490304 226752 83960 91.913 1084
1086 0 490112 226976 83960 90.5097 1085
1087 0 489952 227040 84160 96 1086
1088 0 489760 227168 84280 51.225 1087
1089 0 489504 227232 84320 86.1626 1088
1090 0 489280 227296 84200 51.225 1089
1091 0 488732 227461 84120 -1 1090
1092 0 488608 227648 84040 60.3987 1091
1093 0 488352 227744 84120 101.193 1092
1094 0 488128 227904 84120 81.9756 1093
1095 0 487904 228032 84160 81.9756 1094
1096 0 487680 228160 84160 86.1626 1095
1097 0 487424 228256 84160 107.331 1096
1098 0 487200 228384 84200 101.193 1097
1099 0 486944 228480 84200 90.5097 1098
1100 0 486720 228608 84160 71.5542 1099
1101 0 486496 228768 84160 71.5542 1100
1102 0 486272 228928 84120 71.5542 1101
1103 0 486048 229120 84120 80 1102
1104 0 485856 229312 84000 120.797 1103
1105 0 485664 229504 84000 148.593 1104
1106 0 485440 229632 84040 163.951 1105
1107 0 485216 229792 84000 104 1106
1108 0 485088 229952 83840 98.9545 1107
1109 0 485088 230112 83640 102.45 1108
1110 0 485152 230336 83480 81.9756 1109
1111 0 485056 230592 83400 102.45 1110
1112 0 484960 230816 83280 81.9756 1111
1113 0 484768 231040 83280 107.331 1112
1114 0 484544 231232 83320 120 1113
1115 0 484352 231424 83320 120 1114
1116 0 484160 231584 83280 86.1626 1115
1117 0 483968 231744 83240 90.5097 1116
1118 0 483818.66 231850.67 83160 99 1117
1119 0 483744 231904 83120 104 1118
1120 0 483520 232032 82960 115.378 1119
1121 0 483328 232192 82920 122.115 1120
1122 0 483136 232384 82920 80 1121
1123 0 482944 232608 82920 75.4718 1122
1124 0 482752 232832 82880 115.378 1123
1125 0 482624 233056 82760 60.3987 1124
1126 0 482464 233280 82640 91.913 1125
1127 0 482336 233472 82480 124.964 1126
1128 0 482176 233664 82360 124.193 1127
1129 0 481984 233856 82280 139.714 1128
1130 0 481824 234016 82160 189.989 1129
1131 0 481792 234112 81920 206.301 1130
1132 0 481792 234272 81720 251.968 1131
1133 0 481920 234496 81720 189.315 1132
1134 0 482016 234752 81600 122.115 1133
1135 0 482240 234912 81600 81.9756 1134
1136 0 482400 235072 81480 81.9756 1135
1137 0 482592 235264 81400 98.9545 1136
1138 0 482752 235424 81240 104 1137
1139 0 482858.66 235573.33 81160 145 1138
1140 0 482912 235648 81120 166.277 1139
1141 0 482944 235904 81120 136 1140
1142 0 482976 236160 81000 139.714 1141
1143 0 483072 236416 81000 209.99 1142
1144 0 483328 236480 80920 237.453 1143
1145 0 483424 236672 80760 178.885 1144
1146 0 483616 236800 80640 189.315 1145
1147 0 483632 236912 80560 162 1146
1148 0 483648 237024 80480 136 1147
1149 0 483552 237216 80320 257.992 1148
1150 0 483488 237408 80160 157.582 1149
1151 0 483584 237632 80080 166.469 1150
1152 0 483648 237888 80040 140.399 1151
1153 0 483616 238112 79920 90.5097 1152
1154 0 483654.4 238176 79840 105 1153
1155 0 483712 238272 79720 128 1154
1156 0 483840 238464 79600 181.196 1155
1157 0 483968 238720 79560 136 1156
1158 0 484128 238944 79520 166.277 1157
1159 0 484224 239104 79320 128.996 1158
1160 0 484320 239360 79240 157.582 1159
1161 0 484512 239552 79200 96 1160
1162 0 484608 239584 79200 122.115 1161
1163 0 484800 239776 79160 107.331 1162
1164 0 484992 239968 79160 40 1163
1165 0 485152 240192 79160 75.4718 1164
1166 0 485152 240416 79360 51.225 1165
1167 0 485216 240576 79560 81.9756 1166
1168 0 485248 240800 79720 81.9756 1167
1169 0 485248 240832 79720 81.9756 1168
1170 0 485061.25 241242.33 79800 -1 1169
1171 0 484820.53 241508.72 79960 -1 1170
1172 0 484602.97 241593.52 80120 -1 1171
1173 0 484233.66 241800.48 80320 -1 1172
1174 0 484151.34 241806.14 80480 -1 1173
1175 0 483984.72 241850.23 80680 -1 1174
1176 0 483931.9 241906.83 80720 -1 1175
1177 0 483847.8 241945.8 80800 -1 1176
1178 0 483831.22 242009.83 80880 -1 1177
1179 0 483669.78 241965.34 81000 -1 1178
1180 0 483564.06 241964.31 81120 -1 1179
1181 0 483471.44 241974.53 81200 -1 1180
1182 0 483310.56 242016.45 81280 -1 1181
1183 0 483148.62 242135.88 81400 -1 1182
1184 0 483068.53 242203.83 81480 -1 1183
1185 0 483014.25 242253.2 81600 -1 1184
1186 0 482972.66 242295.25 81640 -1 1185
1187 0 482954.94 242307.73 81680 -1 1186
1188 0 482895.25 242320.73 81760 -1 1187
1189 0 482830.4 242354.95 81880 -1 1188
1190 0 482717.4 242398.66 82000 -1 1189
1191 0 482524.1 242400.11 82080 -1 1190
1192 0 482353.38 242393.86 82160 -1 1191
1193 0 482278.2 242436.38 82240 -1 1192
1194 0 482285.5 242411.83 82320 -1 1193
1195 0 482196.56 242398.47 82400 -1 1194
1196 0 482145.38 242226.1 82400 -1 1195
1197 0 482097.16 242333.6 82480 -1 1196
1198 0 482008.44 242415.44 82560 -1 1197
1199 0 481921.34 242459.67 82640 -1 1198
1200 0 481877.88 242481.9 82680 -1 1199
1201 0 481803.03 242516 82760 -1 1200
1202 0 481631.5 242554.36 82840 -1 1201
1203 0 481522.6 242549.4 82920 -1 1202
1204 0 481442.2 242554.5 83040 -1 1203
1205 0 481341.88 242591.9 83160 -1 1204
1206 0 481283.8 242569.36 83240 -1 1205
1207 0 481213.44 242593.08 83360 -1 1206
1208 0 481163.8 242579.2 83440 -1 1207
1209 0 480943.5 242636.62 83520 -1 1208
1210 0 480675.7 242637.81 83600 -1 1209
1211 0 480572.88 242640.53 83680 -1 1210
1212 0 480419.66 242512.11 83800 -1 1211
1213 0 480023.72 242439.7 83880 -1 1212
1214 0 480352.2 242382.05 83920 -1 1213
1215 0 480613.16 242198.5 84080 -1 1214
1216 0 479634.5 242368.94 83920 -1 1213
1217 0 479125.8 242522.47 83960 -1 1216
1218 0 478751.38 242535.75 84000 -1 1217
1219 0 478216.34 242652.31 83960 -1 1218
1220 0 477639.06 243159.14 84000 -1 1219
1221 0 477284.56 243356.28 84080 -1 1220
1222 0 477289.38 243605.23 84160 -1 1221
1223 0 484768 239360 79120 197.261 1162
1224 0 484816 239296 79240 164 1223
1225 0 484976.47 239228.05 79240 -1 1224
1226 0 484864 239232 79360 131.939 1224
1227 0 485088 239264 79560 224 1226
1228 0 485056 239312 79680 212 1227
1229 0 485455.6 239329.38 79680 -1 1228
1230 0 485024 239360 79800 200 1228
1231 0 485024 239373.8 79920 152 1230
1232 0 485024 239382.86 80000 121 1231
1233 0 485024 239392 80080 90.5097 1232
1234 0 484864 239424 80320 45.2548 1233
1235 0 484800 239424 80400 51.225 1234
1236 0 481568 234368 81640 244.229 1132
1237 0 481376 234368 81840 204.9 1236
1238 0 481152 234368 81960 124.964 1237
1239 0 480960 234400 82120 71.5542 1238
1240 0 480736 234496 82200 98.9545 1239
1241 0 480544 234624 82320 75.4718 1240
1242 0 480320 234784 82320 91.913 1241
1243 0 480064 234784 82320 102.45 1242
1244 0 479808 234880 82360 80 1243
1245 0 479552 234880 82360 90.5097 1244
1246 0 479328 234912 82240 98.9545 1245
1247 0 479072 234944 82160 128.996 1246
1248 0 478848 234848 82040 139.714 1247
1249 0 478592 234848 81960 108.812 1248
1250 0 478336 234944 81960 91.913 1249
1251 0 478144 235072 81840 157.582 1250
1252 0 477888 235040 81720 202.544 1251
1253 0 477632 235104 81680 166.469 1252
1254 0 477504 235264 81520 178.348 1253
1255 0 477397.34 235392 81600 196 1254
1256 0 477344 235456 81640 205.056 1255
1257 0 477088 235520 81640 137.87 1256
1258 0 476864 235648 81720 178.348 1257
1259 0 477577 235535.03 81720 -1 1258
1260 0 476608 235616 81680 186.762 1258
1261 0 476384 235744 81720 202.544 1260
1262 0 476128 235872 81720 207.384 1261
1263 0 475872 235840 81720 175.454 1262
1264 0 475616 235840 81680 166.469 1263
1265 0 475360 235840 81640 124.193 1264
1266 0 475104 235840 81640 134.104 1265
1267 0 474880 235968 81560 140.399 1266
1268 0 474656 236032 81440 71.5542 1267
1269 0 474400 236064 81440 120 1268
1270 0 474144 236000 81400 160 1269
1271 0 473888 236000 81360 194.648 1270
1272 0 473632 236000 81400 172.325 1271
1273 0 473408 236000 81520 226.274 1272
1274 0 473184 236096 81440 200 1273
1275 0 472928 236096 81480 200 1274
1276 0 472778.66 236074.67 81560 214 1275
1277 0 472704 236064 81600 221.847 1276
1278 0 472480 236128 81720 209.838 1277
1279 0 472224 236160 81800 210.447 1278
1280 0 471968 236096 81840 172.325 1279
1281 0 471712 236096 81960 102.45 1280
1282 0 471552 236064 82160 181.725 1281
1283 0 471328 236096 82280 139.714 1282
1284 0 471104 236192 82360 128.25 1283
1285 0 471027.2 236192 82440 143 1284
1286 0 470912 236192 82560 166.277 1285
1287 0 470826.66 236202.67 82600 165 1286
1288 0 470656 236224 82680 164.924 1287
1289 0 470464 236128 82840 134.104 1288
1290 0 470424 236096 82880 138 1289
1291 0 470304 236000 83000 150.944 1290
1292 0 470112 236000 83200 143.108 1291
1293 0 469920 235968 83400 148.593 1292
1294 0 469664 235904 83440 140.399 1293
1295 0 469608 235904 83480 142 1294
1296 0 469496 235904 83560 148 1295
1297 0 469440 235904 83600 150.944 1296
1298 0 469280 235808 83800 164.924 1297
1299 0 469024 235840 83840 150.944 1298
1300 0 468768 235776 83880 91.913 1299
1301 0 468544 235744 84040 124.964 1300
1302 0 468416 235744 84080 137 1301
1303 0 468288 235744 84120 150.944 1302
1304 0 468032 235744 84240 175.271 1303
1305 0 467776 235776 84280 164.924 1304
1306 0 467552 235840 84400 189.989 1305
1307 0 467296 235872 84440 175.271 1306
1308 0 468060.9 235594.67 84440 -1 1307
1309 0 467072 236000 84480 154.298 1307
1310 0 466848 236000 84600 219.527 1309
1311 0 466592 235968 84680 202.544 1310
1312 0 466336 236032 84680 240 1311
1313 0 466208 236256 84680 239.6 1312
1314 0 465984 236448 84640 224.143 1313
1315 0 465760 236608 84640 240 1314
1316 0 465568 236800 84720 200 1315
1317 0 465408 237024 84760 156.971 1316
1318 0 465216 237216 84840 200 1317
1319 0 465173.34 237290.67 84880 187 1318
1320 0 465088 237440 84960 163.169 1319
1321 0 464960 237664 85040 124.193 1320
1322 0 464896 237888 85160 91.913 1321
1323 0 464768 238112 85280 120.797 1322
1324 0 464640 238336 85280 90.5097 1323
1325 0 464544 238560 85400 107.331 1324
1326 0 464416 238784 85440 102.45 1325
1327 0 464352 239040 85440 101.193 1326
1328 0 464288 239296 85440 134.104 1327
1329 0 464192 239552 85440 160 1328
1330 0 464096 239808 85360 120 1329
1331 0 463968 240032 85320 108.812 1330
1332 0 463840 240256 85320 120 1331
1333 0 463712 240480 85280 120 1332
1334 0 463552 240704 85240 120.797 1333
1335 0 463456 240960 85240 80 1334
1336 0 463456 241216 85240 80 1335
1337 0 463392 241472 85320 124.964 1336
1338 0 463200 241696 85320 136 1337
1339 0 463008 241888 85280 164.924 1338
1340 0 462816 242016 85160 101.193 1339
1341 0 462656 242144 85000 150.944 1340
1342 0 462464 242240 84800 197.909 1341
1343 0 462432 242272 84760 190.83 1342
1344 0 462208 242432 84800 156.971 1343
1345 0 462016 242624 84880 150.306 1344
1346 0 461824 242784 84960 136 1345
1347 0 461600 242912 85000 128.996 1346
1348 0 461376 243008 85080 128.996 1347
1349 0 461301.34 243008 85120 136 1348
1350 0 461152 243008 85200 150.306 1349
1351 0 460960 243200 85200 178.885 1350
1352 0 460800 243328 85360 122.115 1351
1353 0 460640 243520 85400 150.944 1352
1354 0 460584 243552 85440 144 1353
1355 0 460416 243648 85560 124.964 1354
1356 0 460160 243680 85600 124.193 1355
1357 0 459904 243744 85680 136 1356
1358 0 459680 243904 85760 122.115 1357
1359 0 459424 244000 85760 128 1358
1360 0 459200 244160 85760 124.193 1359
1361 0 459008 244320 85800 102.45 1360
1362 0 458784 244416 85920 122.115 1361
1363 0 458560 244544 85920 120 1362
1364 0 458336 244672 86000 81.9756 1363
1365 0 458080 244800 86000 81.9756 1364
1366 0 457856 244928 86040 91.913 1365
1367 0 457664 245088 86120 81.9756 1366
1368 0 457440 245216 86240 131.939 1367
1369 0 457248 245248 86400 153.675 1368
1370 0 457024 245312 86520 181.725 1369
1371 0 456768 245376 86480 172.325 1370
1372 0 456576 245536 86320 122.115 1371
1373 0 456320 245664 86280 115.378 1372
1374 0 456096 245792 86280 150.306 1373
1375 0 455840 245856 86240 148.593 1374
1376 0 455584 245984 86160 128.996 1375
1377 0 455392 245920 85960 81.9756 1376
1378 0 455200 245952 85800 60.3987 1377
1379 0 454944 245952 85760 75.4718 1378
1380 0 454688 245824 85760 40 1379
1381 0 454464 245696 85680 86.1626 1380
1382 0 454208 245696 85640 101.193 1381
1383 0 453984 245664 85480 81.9756 1382
1384 0 453792 245632 85320 75.4718 1383
1385 0 453600 245600 85160 45.2548 1384
1386 0 453440 245568 84960 75.4718 1385
1387 0 453184 245600 84920 80 1386
1388 0 452928 245632 84920 86.1626 1387
1389 0 452672 245632 84920 86.1626 1388
1390 0 452416 245632 84880 150.944 1389
1391 0 452160 245568 85000 134.104 1390
1392 0 451904 245568 85040 137.87 1391
1393 0 451648 245568 84960 104 1392
1394 0 451392 245568 84920 96 1393
1395 0 451136 245600 84920 96 1394
1396 0 450880 245632 84800 86.1626 1395
1397 0 450624 245632 84720 86.1626 1396
1398 0 450368 245728 84680 102.45 1397
1399 0 450112 245760 84680 102.45 1398
1400 0 449856 245760 84760 160 1399
1401 0 449600 245856 84760 197.261 1400
1402 0 449440 246016 84880 217.624 1401
1403 0 449248 246176 84960 197.261 1402
1404 0 449530.94 246134.06 85120 -1 1403
1405 0 448992 246176 84880 128.25 1403
1406 0 448768 246304 84880 120 1405
1407 0 448544 246432 84960 80 1406
1408 0 448320 246496 85080 124.193 1407
1409 0 448096 246592 85160 107.331 1408
1410 0 447840 246624 85160 98.9545 1409
1411 0 447648 246752 85280 86.1626 1410
1412 0 447456 246880 85400 81.9756 1411
1413 0 447200 246976 85440 91.913 1412
1414 0 446944 247040 85480 81.9756 1413
1415 0 446688 247104 85480 102.45 1414
1416 0 446464 247264 85480 124.964 1415
1417 0 446208 247360 85480 148.593 1416
1418 0 445952 247360 85480 163.169 1417
1419 0 445728 247488 85480 163.951 1418
1420 0 445504 247616 85480 115.378 1419
1421 0 445248 247712 85440 102.45 1420
1422 0 445056 247680 85240 101.193 1421
1423 0 444864 247648 85080 140.399 1422
1424 0 444800 247660.8 85000 134 1423
1425 0 444704 247680 84880 124.964 1424
1426 0 444448 247616 84800 168 1425
1427 0 444224 247744 84760 178.348 1426
1428 0 444000 247872 84760 157.582 1427
1429 0 443744 247936 84760 102.45 1428
1430 0 443552 247904 84600 128 1429
1431 0 443392 247904 84400 101.193 1430
1432 0 443381.34 247946.67 84320 108 1431
1433 0 443360 248032 84160 122.115 1432
1434 0 443232 248192 84000 153.675 1433
1435 0 443280 248216 83960 156 1434
1436 0 443407.22 248224.28 83960 -1 1435
1437 0 443424 248288 83840 164.924 1435
1438 0 443648 248352 83720 172.325 1437
1439 0 443904 248352 83720 209.99 1438
1440 0 443889.3 248394.94 83680 -1 1439
1441 0 444076.3 248486.5 83480 -1 1440
1442 0 444160 248416 83760 186.59 1439
1443 0 444416 248512 83800 175.454 1442
1444 0 444343.25 248593.66 83800 -1 1443
1445 0 444672 248608 83800 186.59 1443
1446 0 444864 248640 83640 115.378 1445
1447 0 444960 248640 83600 75.4718 1446
1448 0 443008 248384 84000 128.25 1434
1449 0 442816 248480 83840 101.193 1448
1450 0 442592 248576 83760 60.3987 1449
1451 0 442336 248608 83760 80 1450
1452 0 442144 248768 83720 91.913 1451
1453 0 441952 248928 83600 86.1626 1452
1454 0 441760 249120 83520 98.9545 1453
1455 0 441568 249312 83520 86.1626 1454
1456 0 441376 249504 83520 86.1626 1455
1457 0 440338.8 249898.2 83520 -1 1456
1458 0 441184 249696 83560 51.225 1456
1459 0 440992 249888 83600 91.913 1458
1460 0 440800 250080 83680 104 1459
1461 0 440608 250240 83760 156.971 1460
1462 0 440352 250336 83760 178.885 1461
1463 0 440096 250432 83720 266.893 1462
1464 0 439904 250432 83800 315.163 1463
1465 0 439744 250624 83840 279.084 1464
1466 0 439820.3 250131.19 83880 -1 1465
1467 0 440043.25 250123.11 84120 -1 1466
1468 0 440320.47 249987.95 84360 -1 1467
1469 0 440283.8 249986.17 84440 -1 1468
1470 0 439616 250848 83840 210.447 1465
1471 0 439520 251072 83760 107.331 1470
1472 0 439584 251328 83720 45.2548 1471
1473 0 439744 251520 83680 86.1626 1472
1474 0 439808 251776 83640 91.913 1473
1475 0 439936 252032 83560 102.45 1474
1476 0 440096 252192 83440 75.4718 1475
1477 0 440224 252320 83320 60.3987 1476
1478 0 440254 252338 83240 29 1477
1479 0 440284.22 252355.64 83160 -1 1478
1480 0 439904 250208 83680 156.971 1464
1481 0 439936 249952 83680 136 1480
1482 0 440032 249696 83680 75.4718 1481
1483 0 440160 249472 83680 81.9756 1482
1484 0 440256 249216 83720 40 1483
1485 0 440512 249184 83720 90.5097 1484
1486 0 440768 249120 83640 51.225 1485
1487 0 440960 249184 83560 40 1486
1488 0 462432 242144 84520 175.454 1343
1489 0 462426.66 242117.33 84480 179 1488
1490 0 462400 241984 84280 202.386 1489
1491 0 462336 241824 84080 163.951 1490
1492 0 462368 241632 83920 90.5097 1491
1493 0 462368 241472 83720 64 1492
1494 0 462368 241312 83520 71.5542 1493
1495 0 462496 241152 83320 81.9756 1494
1496 0 462512 241104 83280 81 1495
1497 0 462560 240960 83160 80 1496
1498 0 462720 240800 83000 81.9756 1497
1499 0 462848 240608 82800 128 1498
1500 0 462880 240416 82600 214.663 1499
1501 0 462848 240224 82440 249.928 1500
1502 0 462741.34 240224 82240 239 1501
1503 0 462720 240224 82200 237.453 1502
1504 0 462528 240032 82160 256.125 1503
1505 0 462400 239808 82160 189.315 1504
1506 0 462208 239616 82080 204.9 1505
1507 0 462553.7 239546.2 82000 -1 1506
1508 0 461952 239584 82080 178.348 1506
1509 0 461888 239532.8 82160 155 1508
1510 0 461824 239481.67 82240 131 1509
1511 0 461792 239456 82280 120 1510
1512 0 461792 239296 82280 120 1511
1513 0 489440 227264 84000 90.5097 1090
1514 0 489600 227296 84000 71.5542 1513
1515 0 502144 230784 82240 40 1011
1516 0 501888 230912 82240 51.225 1515
1517 0 501632 231008 82240 45.2548 1516
1518 0 501408 231136 82320 75.4718 1517
1519 0 501184 231168 82440 101.193 1518
1520 0 501109.34 231189.33 82480 100 1519
1521 0 500960 231232 82560 98.9545 1520
1522 0 500768 231392 82640 60.3987 1521
1523 0 500608 231520 82840 60.3987 1522
1524 0 500448 231552 83040 75.4718 1523
1525 0 500352 231648 83280 101.193 1524
1526 0 500289.25 231570.48 83280 -1 1525
1527 0 500192 231616 83480 51.225 1525
1528 0 500192 231680 83760 143.108 1527
1529 0 500224 231680 84040 163.169 1528
1530 0 500288 231552 84280 168 1529
1531 0 500256 231296 84320 120.797 1530
1532 0 500069.7 231442.39 84760 -1 1531
1533 0 500032 231104 84320 136 1531
1534 0 499936 231200 84080 32 1533
1535 0 499936 231424 83920 32 1534
1536 0 500034.38 231443.67 83920 -1 1535
1537 0 499872 231488 83640 32 1535
1538 0 499904 231424 83640 45.2548 1537
1539 0 505408 230752 81480 98.9545 991
1540 0 505248 230848 81280 101.193 1539
1541 0 505056 230880 81080 45.2548 1540
1542 0 504928 230880 81160 45.2548 1541
1543 0 555264 228064 71720 45.2548 685
1544 0 555200 228288 71840 40 1543
1545 0 577184 239392 67280 40 561
1546 0 577408 239392 67160 71.5542 1545
1547 0 577472 239392 67120 98.9545 1546
1548 0 585792 243872 66520 60.3987 479
1549 0 585696 243712 66720 32 1548
1550 0 585632 243552 66920 32 1549
1551 0 585888 243520 66960 32 1550
