# Supplementary material for: Connectomics Analysis Reveals First-, Second-, and Third-Order Thermosensory and Hygrosensory Neurons in the Adult Drosophila Brain
Source: Curr Biol. 2020 Aug 17;30(16):3167–3182.e4. doi: 10.1016/j.cub.2020.06.028 (PMC7443704; doi:10.1016/j.cub.2020.06.028)
Supplement: Data S1. Skeletons and Meshes, Related to STAR Methods — marin2020-skeletons contains files describing the morphology of each neuron in this study (in FAFB14 space, .swc format). glomeruli_meshes contains the glomerular meshes (in FAFB14 space, .stl format). neuropil_meshes contains the glomerular meshes (in FAFB14 space, .stl format). [file mmc5.zip › VP_SI/marin2020-skeletons/8880798.swc]

# SWC format file
# based on specifications at http://www.neuronland.org/NLMorphologyConverter/MorphologyFormats/SWC/Spec.html
# Created by nat::write.neuron.swc
# PointNo Label X Y Z Radius Parent 
1 0 732625 159245 182520 2669 -1
2 0 732568.94 159596.78 182040 -1 1
3 0 733224.1 161314.4 180920 -1 2
4 0 731147.7 162666.23 180760 -1 3
5 0 729403.3 163446.08 180720 -1 4
6 0 727541.6 164271.33 180520 -1 5
7 0 727242.75 164199.86 180280 -1 6
8 0 726631.94 164193.36 180000 -1 7
9 0 726404.5 164264.83 179680 -1 8
10 0 725848.94 164186.86 179440 -1 9
11 0 725400.56 164297.33 179240 -1 10
12 0 724715 164518.25 179040 -1 11
13 0 723961.25 164953.62 178880 -1 12
14 0 722300.8 165362.94 178760 -1 13
15 0 720776.6 165141.75 178760 -1 14
16 0 720273.25 165966.52 178760 -1 15
17 0 719249.8 166109.47 178560 -1 16
18 0 719087.3 166102.97 178360 -1 17
19 0 718814.44 166031.5 178120 -1 18
20 0 717752.2 166011.66 177960 -1 19
21 0 715844.6 166499.31 177800 -1 20
22 0 713784.75 166817.72 178040 -1 21
23 0 713271.4 166707.25 178280 -1 22
24 0 712686.56 166668.27 178480 -1 23
25 0 712283.7 166492.81 178720 -1 24
26 0 711939.3 166291.38 178920 -1 25
27 0 711455.2 166109.44 179160 -1 26
28 0 710980.8 165966.47 179280 -1 27
29 0 709612.56 165882.02 179360 -1 28
30 0 709095.75 165921.2 179600 -1 29
31 0 708634.44 165921.2 179640 -1 30
32 0 707698.7 165342.89 179880 -1 31
33 0 707542.75 165141.45 180040 -1 32
34 0 707506.8 164965.52 180240 -1 33
35 0 706922 164653.61 180360 -1 34
36 0 706366.44 164361.19 180600 -1 35
37 0 706100 164224.73 180840 -1 36
38 0 705245.5 163886.84 181080 -1 37
39 0 704508.2 163353.88 181240 -1 38
40 0 704206.06 163542.31 181280 -1 39
41 0 703579.2 162925.05 181440 -1 40
42 0 702851.4 163119.98 181600 -1 41
43 0 702152.9 163561.84 181800 -1 42
44 0 701983.94 163542.36 181920 -1 43
45 0 701093.7 163308.42 182120 -1 44
46 0 700655.06 163029.02 182320 -1 45
47 0 699810.3 163042.02 182520 -1 46
48 0 699595.9 163003.02 182760 -1 47
49 0 699426.94 163022.52 182960 -1 48
50 0 699128.06 163048.5 183120 -1 49
51 0 698435.9 163068.03 183200 -1 50
52 0 697301.75 163158.58 183280 -1 51
53 0 695687 163399.42 183200 -1 52
54 0 694946.2 163223.97 183400 -1 53
55 0 694813.1 163132.95 183560 -1 54
56 0 694228.3 162931.52 183720 -1 55
57 0 693500.56 162834.05 183920 -1 56
58 0 692788.56 162989.55 184080 -1 57
59 0 692142.4 163126.06 184200 -1 58
60 0 691304.1 163450.97 184400 -1 59
61 0 690459.4 163593.92 184520 -1 60
62 0 690033.75 163450.97 184720 -1 61
63 0 689702.4 163178.05 184960 -1 62
64 0 689007.06 163022.1 185160 -1 63
65 0 688458.1 163346.56 185000 -1 64
66 0 688451.6 163548 184800 -1 65
67 0 688425.6 163573.98 184640 -1 66
68 0 688117.06 163548.25 184560 -1 67
69 0 687311.3 163379.31 184760 -1 68
70 0 686898.7 162995.92 184920 -1 69
71 0 686278.1 162216.16 185080 -1 70
72 0 685910.6 161105.05 185080 -1 71
73 0 685777.44 161222.02 185240 -1 72
74 0 685384.3 160104.36 185360 -1 73
75 0 684955.44 160045.88 185560 -1 74
76 0 683918.6 159629.77 185640 -1 75
77 0 683531.94 159408.83 185840 -1 76
78 0 682592.9 158850.36 186040 -1 77
79 0 681306.25 158389 185960 -1 78
80 0 681202.25 158317.52 185800 -1 79
81 0 680942.4 158181.06 185600 -1 80
82 0 681312.75 160065.14 185600 -1 81
83 0 681387.75 160090.98 185640 -1 82
84 0 681385 160093 185800 -1 83
85 0 681385 160093 185960 -1 84
86 0 681469 160369 186080 -1 85
87 0 681573 160809 186120 -1 86
88 0 681645 160989 186240 -1 87
89 0 681731 161111 186360 -1 88
90 0 681827 161195 186480 -1 89
91 0 682367 161739 186600 -1 90
92 0 682493 161945 186680 -1 91
93 0 682577 162273 186720 -1 92
94 0 682529 162633 186800 -1 93
95 0 682465 163169 186840 -1 94
96 0 682551 163391 186920 -1 95
97 0 682691 163647 187000 -1 96
98 0 682807 163963 187080 -1 97
99 0 682929 164365 187120 -1 98
100 0 683093 164893 187160 -1 99
101 0 683061 165501 187080 -1 100
102 0 683147 166095 187120 -1 101
103 0 683231 166427 187200 -1 102
104 0 683279 166583 187280 -1 103
105 0 683339 166815 187360 -1 104
106 0 683421 167037 187440 -1 105
107 0 683465 167217 187560 -1 106
108 0 683481 167409 187680 -1 107
109 0 683529 167573 187760 -1 108
110 0 683577 167737 187880 -1 109
111 0 683583 167863 188000 -1 110
112 0 683667 167999 188120 -1 111
113 0 683659 168203 188240 -1 112
114 0 683627 168335 188360 -1 113
115 0 683531 168455 188480 -1 114
116 0 683451 168783 188600 -1 115
117 0 683437 169181 188720 -1 116
118 0 683417 169321 188840 -1 117
119 0 683329 169517 188960 -1 118
120 0 683309 169701 189080 -1 119
121 0 683355 170359 189160 -1 120
122 0 683397 171225 189200 -1 121
123 0 683293 171681 189280 -1 122
124 0 683265 171865 189360 -1 123
125 0 683147 172179 189480 -1 124
126 0 683175 172479 189560 -1 125
127 0 683271 173275 189600 -1 126
128 0 683241 173685 189800 -1 127
129 0 683237 173885 189920 -1 128
130 0 683197 174329 190040 -1 129
131 0 683093 175241 190120 -1 130
132 0 683055 175623 190200 -1 131
133 0 682839 176107 190240 -1 132
134 0 682819 176395 190320 -1 133
135 0 682759 177063 190400 -1 134
136 0 682721 177537 190480 -1 135
137 0 682521 177757 190560 -1 136
138 0 682409 177917 190640 -1 137
139 0 682139 178283 190760 -1 138
140 0 681555 178779 190800 -1 139
141 0 681115 178991 190840 -1 140
142 0 680581 179629 190880 -1 141
143 0 680437 179949 190920 -1 142
144 0 680455 180755 190960 -1 143
145 0 680645 181749 191000 -1 144
146 0 680605 182381 191080 -1 145
147 0 680533 182553 191200 -1 146
148 0 680249 182853 191320 -1 147
149 0 679751 183287 191400 -1 148
150 0 679749 184089 191480 -1 149
151 0 679429 184829 191520 -1 150
152 0 679119 185215 191480 -1 151
153 0 679207 185427 191360 -1 152
154 0 679131 185711 191240 -1 153
155 0 679111 185855 191080 -1 154
156 0 679005 186045 191000 -1 155
157 0 678777 186525 190960 -1 156
158 0 678649 186621 190880 -1 157
159 0 678561 186765 190800 -1 158
160 0 678461 186841 190720 -1 159
161 0 678353 186949 190640 -1 160
162 0 678009 187041 190640 -1 161
163 0 677953 186993 190720 -1 162
164 0 677817 186997 190800 -1 163
165 0 677425 187037 190840 -1 164
166 0 678377 186985 190560 -1 161
167 0 678389 186933 190440 -1 166
168 0 678305 187005 190360 -1 167
169 0 678129 187133 190280 -1 168
170 0 678053 187329 190200 -1 169
171 0 677899 187591 190160 -1 170
172 0 678211 188183 190080 -1 171
173 0 678235 188179 189960 -1 172
174 0 678247 188191 189880 -1 173
175 0 678163 188411 189840 -1 174
176 0 678083 188675 189800 -1 175
177 0 678173 188913 189840 -1 176
178 0 678057 189449 189880 -1 177
179 0 677753 189969 189920 -1 178
180 0 677727 190007 189800 -1 179
181 0 677595 190287 189680 -1 180
182 0 677439 190375 189560 -1 181
183 0 677215 190567 189440 -1 182
184 0 677263 190735 189320 -1 183
185 0 677403 190807 189160 -1 184
186 0 677491 190927 189040 -1 185
187 0 677535 191055 188920 -1 186
188 0 677571 191115 188840 -1 187
189 0 677519 191231 188640 -1 188
190 0 677489 191429 188480 -1 189
191 0 677401 191713 188360 -1 190
192 0 679665 183253 191320 -1 149
193 0 679749 183425 191280 -1 192
194 0 679829 183521 191120 -1 193
195 0 679893 183717 191000 -1 194
196 0 680017 183717 190880 -1 195
197 0 680137 183745 190840 -1 196
198 0 680213 183777 190800 -1 197
199 0 680609 183761 190720 -1 198
200 0 680817 183729 190600 -1 199
201 0 681005 183809 190520 -1 200
202 0 681189 183865 190400 -1 201
203 0 681257 183865 190280 -1 202
204 0 681309 183921 190160 -1 203
205 0 681373 183993 190040 -1 204
206 0 681477 184033 189960 -1 205
207 0 681557 184161 189840 -1 206
208 0 681629 184273 189760 -1 207
209 0 681740.94 184357.77 189640 -1 208
210 0 681850.3 184496.19 189520 -1 209
211 0 681979.4 184582.2 189400 -1 210
212 0 682077 184700.61 189280 -1 211
213 0 682228.4 184798.06 189160 -1 212
214 0 682371 184790.33 189040 -1 213
215 0 682668.6 184876.03 188920 -1 214
216 0 682990.4 185486.06 188880 -1 215
217 0 683170.75 185942.05 188920 -1 216
218 0 683109.1 186244.8 188960 -1 217
219 0 683078.6 186562.66 188920 -1 218
220 0 683137.9 186680.34 188880 -1 219
221 0 683185.6 186742.84 188800 -1 220
222 0 683243.6 186786.64 188680 -1 221
223 0 683170.5 186880.67 188600 -1 222
224 0 683242.8 187129.14 188520 -1 223
225 0 683301.3 187206.06 188440 -1 224
226 0 683380.3 187294.44 188360 -1 225
227 0 683436 187368.95 188240 -1 226
228 0 683360.56 187466.7 188080 -1 227
229 0 683352 187566.16 187960 -1 228
230 0 683327.8 187711.58 187840 -1 229
231 0 683416.7 187807.81 187720 -1 230
232 0 683556.56 188128.94 187560 -1 231
233 0 683628.8 188265.52 187520 -1 232
234 0 683875.94 188287.88 187560 -1 233
235 0 683575.75 188532.5 187480 -1 233
236 0 683695.56 188658.02 187400 -1 235
237 0 683797.7 188745.72 187320 -1 236
238 0 683821 188828.62 187200 -1 237
239 0 683837.75 188912.19 187080 -1 238
240 0 683879.44 188979.45 186960 -1 239
241 0 683940.1 189031.7 186880 -1 240
242 0 683972.25 189110.66 186760 -1 241
243 0 683926.25 189244.06 186640 -1 242
244 0 683905.5 189367.6 186600 -1 243
245 0 683777.2 189544.92 186520 -1 244
246 0 683739.56 189628.03 186440 -1 245
247 0 683689.25 189671.31 186360 -1 246
248 0 683583.75 189845.88 186360 -1 247
249 0 683473.44 189954.34 186320 -1 248
250 0 683388.6 190142.66 186280 -1 249
251 0 683377.25 190434.67 186320 -1 250
252 0 683306.25 190695.11 186360 -1 251
253 0 683270.4 191274.94 186400 -1 252
254 0 683146.75 191490.08 186280 -1 253
255 0 683087.6 191493.36 186160 -1 254
256 0 683073.3 191707.34 186040 -1 255
257 0 683143.9 191825.12 185920 -1 256
258 0 683163.6 191878.72 185840 -1 257
259 0 683191 191941.69 185760 -1 258
260 0 683211.2 191999.69 185680 -1 259
261 0 682877.1 191497 186080 -1 255
262 0 682809.1 191485.66 186000 -1 261
263 0 683898.3 189742.23 186280 -1 247
264 0 683908 189812.11 186200 -1 263
265 0 683890.4 189841.5 186120 -1 264
266 0 679521 183145 191200 -1 192
267 0 679325 183129 191120 -1 266
268 0 682097 177697 190640 -1 138
269 0 682081.25 177635.83 190600 -1 268
270 0 681983.75 177523.5 190520 -1 269
271 0 681987.8 177504.53 190440 -1 270
272 0 681874.44 177546.81 190360 -1 271
273 0 681694.3 177630.67 190320 -1 272
274 0 681593.1 177465.17 190280 -1 273
275 0 681515.3 177323.42 190320 -1 274
276 0 681548.6 177257.38 190400 -1 275
277 0 681432.9 177124.25 190520 -1 276
278 0 681218.94 176980.88 190480 -1 277
279 0 681158.4 176890.61 190400 -1 278
280 0 681068.7 176779.53 190320 -1 279
281 0 680979.1 176684.17 190240 -1 280
282 0 680931.25 176582.83 190160 -1 281
283 0 680966.6 176426.72 190080 -1 282
284 0 681001.9 176380.1 190040 -1 283
285 0 681015.56 176299.64 190000 -1 284
286 0 680992.7 176214.39 189960 -1 285
287 0 680928.44 176045.64 189920 -1 286
288 0 680879.1 175843.31 189880 -1 287
289 0 680906.56 175579.12 189800 -1 288
290 0 680688 175446 189840 -1 289
291 0 680573.5 175485.84 189920 -1 290
292 0 680537.6 175478.36 189960 -1 291
293 0 680502.8 175499.06 190000 -1 292
294 0 680435.7 175528.64 190040 -1 293
295 0 680223.5 175637.98 190080 -1 294
296 0 680232.9 175618.36 190000 -1 295
297 0 680747.44 158089.75 185480 -1 81
298 0 679763.06 157258.4 185360 -1 297
299 0 679188.5 156926.84 185200 -1 298
300 0 678308 156394 185120 -1 299
301 0 678128 156270 184960 -1 300
302 0 678190 156262 184880 -1 301
303 0 677556 155558 184720 -1 302
304 0 677478 155230 184520 -1 303
305 0 677462 155086 184360 -1 304
306 0 677522 154862 184200 -1 305
307 0 677462 154446 183960 -1 306
308 0 677612 154770 183800 -1 307
309 0 677378 153934 183800 -1 308
310 0 676824 153130 183560 -1 309
311 0 676506 152706 183360 -1 310
312 0 676074 152230 183160 -1 311
313 0 675816 151994 183000 -1 312
314 0 675626 151730 182800 -1 313
315 0 674892 150710 182560 -1 314
316 0 674692 150374 182360 -1 315
317 0 674758 150242 182120 -1 316
318 0 674818 150046 181880 -1 317
319 0 674850 149794 181680 -1 318
320 0 675006 149570 181480 -1 319
321 0 675000 149422 181320 -1 320
322 0 674998 149322 181240 -1 321
323 0 674980 149150 181120 -1 322
324 0 674934 148898 180960 -1 323
325 0 674894 148586 180760 -1 324
326 0 674864 148314 180560 -1 325
327 0 674824 148214 180480 -1 326
328 0 674682 148018 180280 -1 327
329 0 674558 147686 180160 -1 328
330 0 674306 147430 179920 -1 329
331 0 674280 147178 179720 -1 330
332 0 674002 146966 179600 -1 331
333 0 673782 146954 179440 -1 332
334 0 673592 146902 179240 -1 333
335 0 673594 146842 179000 -1 334
336 0 673584 146614 178840 -1 335
337 0 673512 146446 178680 -1 336
338 0 673492 146474 178440 -1 337
339 0 673332 146422 178200 -1 338
340 0 673216 146250 178040 -1 339
341 0 673112 146282 177880 -1 340
342 0 672767 146123 177680 -1 341
343 0 672774 146306 177720 -1 342
344 0 672740 146778 177840 -1 343
345 0 672723 147047 177880 -1 344
346 0 672706 147316 177920 -1 345
347 0 672550 147768 177840 -1 346
348 0 672526 147896 177760 -1 347
349 0 672318 148320 177680 -1 348
350 0 672176 148490 177600 -1 349
351 0 672152 148526 177560 -1 350
352 0 672356 149206 177560 -1 351
353 0 672432 149450 177520 -1 352
354 0 672544 149742 177440 -1 353
355 0 672688 150114 177400 -1 354
356 0 672696 150434 177360 -1 355
357 0 672762 150580 177240 -1 356
358 0 672806 150772 177120 -1 357
359 0 672786 151048 177080 -1 358
360 0 672838 151444 177040 -1 359
361 0 672848 151538 176920 -1 360
362 0 672600 151670 176760 -1 361
363 0 672444 152210 176720 -1 362
364 0 672372 152294 176560 -1 363
365 0 672296 152286 176400 -1 364
366 0 672216 152238 176280 -1 365
367 0 671968 152206 176200 -1 366
368 0 671792 152210 176080 -1 367
369 0 671760 152186 175920 -1 368
370 0 671700 152218 175760 -1 369
371 0 671608 152026 175640 -1 370
372 0 671564 151842 175520 -1 371
373 0 671460 151690 175440 -1 372
374 0 671172 151502 175360 -1 373
375 0 670876 151430 175440 -1 374
376 0 670652 151414 175520 -1 375
377 0 670560 151452 175600 -1 376
378 0 670364 151424 175680 -1 377
379 0 670008 151424 175720 -1 378
380 0 669780 151420 175680 -1 379
381 0 669600 151528 175600 -1 380
382 0 669508 151512 175480 -1 381
383 0 669272 151456 175480 -1 382
384 0 669272 151456 175480 -1 383
385 0 668896 151618 175440 -1 384
386 0 668796 151702 175400 -1 385
387 0 668568 151946 175320 -1 386
388 0 668464 152130 175280 -1 387
389 0 668424 152228 175200 -1 388
390 0 668436 152304 175080 -1 389
391 0 668432 152352 174960 -1 390
392 0 668392 152424 174840 -1 391
393 0 668348 152480 174720 -1 392
394 0 668324 152488 174600 -1 393
395 0 668320 152468 174480 -1 394
396 0 668060 152668 174400 -1 395
397 0 667980 152608 174280 -1 396
398 0 667860 152638 174160 -1 397
399 0 667716 152794 174040 -1 398
400 0 667724 153074 174000 -1 399
401 0 667600 153238 173960 -1 400
402 0 667284 153570 173920 -1 401
403 0 667196 153850 173880 -1 402
404 0 667160 154216 173800 -1 403
405 0 667212 154496 173760 -1 404
406 0 667092 154776 173720 -1 405
407 0 667032 154992 173680 -1 406
408 0 666976 155096 173640 -1 407
409 0 666808 155358 173600 -1 408
410 0 666748 155570 173560 -1 409
411 0 666808 155806 173520 -1 410
412 0 666916 156006 173600 -1 411
413 0 666832 156490 173560 -1 412
414 0 666708 156788 173600 -1 413
415 0 666656 156788 173520 -1 414
416 0 666636 156880 173680 -1 414
417 0 666564 156972 173720 -1 416
418 0 666508 157188 173760 -1 417
419 0 666572 157356 173800 -1 418
420 0 666812 157754 173880 -1 419
421 0 666904 157966 173960 -1 420
422 0 666952 158182 174000 -1 421
423 0 666948 158298 174080 -1 422
424 0 666924 158500 174240 -1 423
425 0 666912 158568 174360 -1 424
426 0 666840 158644 174480 -1 425
427 0 666752 158792 174600 -1 426
428 0 666724 158844 174720 -1 427
429 0 666712 159032 174760 -1 428
430 0 666680 159224 174840 -1 429
431 0 666644 159428 174880 -1 430
432 0 666536 159944 174920 -1 431
433 0 666476 160050 175080 -1 432
434 0 666444 160102 175160 -1 433
435 0 666720 160520 175120 -1 434
436 0 666788 160616 175040 -1 435
437 0 666512 158604 174720 -1 428
438 0 666364 158484 174760 -1 437
439 0 666296 158508 174840 -1 438
440 0 671744 152414 175720 -1 370
441 0 671696 152558 175640 -1 440
442 0 671744 152582 175480 -1 441
443 0 671820 152646 175320 -1 442
444 0 671936 152678 175160 -1 443
445 0 671820 152518 175040 -1 444
446 0 671792 152506 175000 -1 445
447 0 672000 152846 175120 -1 444
448 0 672064 152950 175040 -1 447
449 0 672264 153218 174960 -1 448
450 0 672306 153244 174880 -1 449
451 0 672574 153592 174880 -1 450
452 0 672922 153840 174880 -1 451
453 0 673054 153856 174720 -1 452
454 0 673178 153872 174600 -1 453
455 0 673173.44 153947.27 174520 -1 454
456 0 673203 154059.61 174440 -1 455
457 0 672174 153332 174960 -1 449
458 0 672102 153368 175040 -1 457
459 0 672018 153516 175160 -1 458
460 0 671938 153548 175200 -1 459
461 0 671754 153644 175280 -1 460
462 0 671678 153720 175360 -1 461
463 0 671590 153792 175440 -1 462
464 0 671506 153884 175520 -1 463
465 0 671378 153916 175560 -1 464
466 0 671242 154008 175640 -1 465
467 0 670998 154026 175560 -1 466
468 0 670594 154006 175520 -1 467
469 0 670630 154014 175440 -1 468
470 0 672118 148504 177400 -1 351
471 0 672118 148504 177240 -1 470
472 0 672094 148500 177080 -1 471
473 0 672094 148460 176920 -1 472
474 0 672122 148420 176800 -1 473
475 0 672074 148420 176640 -1 474
476 0 672002 148420 176480 -1 475
477 0 672014 148412 176320 -1 476
478 0 671930 148384 176160 -1 477
479 0 671786 148460 176000 -1 478
480 0 671678 148512 175880 -1 479
481 0 671686 148516 175800 -1 480
482 0 671518 148740 175800 -1 481
483 0 671664 148522 175640 -1 481
484 0 671676 148498 175480 -1 483
485 0 671692 148458 175280 -1 484
486 0 671728 148442 175120 -1 485
487 0 671792 148390 174960 -1 486
488 0 671760 148306 174800 -1 487
489 0 671688 148214 174640 -1 488
490 0 671572 148138 174480 -1 489
491 0 671528 148122 174400 -1 490
492 0 671580 148114 174320 -1 491
493 0 671636 148150 174240 -1 492
494 0 671620 148182 174040 -1 493
495 0 671620 148182 173880 -1 494
496 0 671612 148170 173720 -1 495
497 0 671520 148126 173560 -1 496
498 0 671424 148150 173440 -1 497
499 0 671368 148258 173320 -1 498
500 0 671336 148298 173160 -1 499
501 0 671468 148354 173040 -1 500
502 0 671520 148358 172920 -1 501
503 0 671664 148726 172920 -1 502
504 0 671864 148926 172920 -1 503
505 0 671920 149062 172880 -1 504
506 0 671964 149250 172800 -1 505
507 0 672096 149518 172720 -1 506
508 0 672176 149890 172680 -1 507
509 0 672236 149978 172760 -1 508
510 0 672400 149974 172840 -1 509
511 0 672536 149986 172920 -1 510
512 0 672548 149986 173000 -1 511
513 0 671208 147638 174320 -1 492
514 0 671336 147346 174280 -1 513
515 0 671304 147170 174200 -1 514
516 0 671252 147074 174080 -1 515
517 0 671044 146902 174040 -1 516
518 0 670796 146906 173960 -1 517
519 0 670680 146906 173800 -1 518
520 0 670556 146926 173640 -1 519
521 0 670428 146888 173560 -1 520
522 0 670292 146828 173480 -1 521
523 0 670164 146800 173440 -1 522
524 0 670136 146756 173280 -1 523
525 0 670056 146676 173160 -1 524
526 0 669968 146740 173000 -1 525
527 0 669972 146736 172880 -1 526
528 0 669996 146788 172720 -1 527
529 0 669988 146744 172520 -1 528
530 0 670024 146736 172320 -1 529
531 0 670068 146724 172080 -1 530
532 0 670180 146652 171880 -1 531
533 0 670280 146500 171720 -1 532
534 0 670392 146428 171600 -1 533
535 0 670488 146384 171480 -1 534
536 0 670564 146296 171320 -1 535
537 0 670684 146240 171160 -1 536
538 0 670828 146224 171040 -1 537
539 0 671000 146120 170880 -1 538
540 0 671128 146124 170720 -1 539
541 0 671380 146108 170600 -1 540
542 0 671592 146144 170560 -1 541
543 0 671712 146140 170520 -1 542
544 0 671944 146128 170480 -1 543
545 0 672184 146164 170440 -1 544
546 0 672372 146126 170400 -1 545
547 0 672576 146098 170320 -1 546
548 0 672732 146162 170240 -1 547
549 0 672828 146190 170160 -1 548
550 0 672900 146178 170040 -1 549
551 0 673252 146078 169960 -1 550
552 0 673404 145926 170040 -1 551
553 0 673788 145740 170160 -1 552
554 0 674224 145832 170200 -1 553
555 0 674580 145432 170120 -1 554
556 0 674636 145332 170040 -1 555
557 0 674696 145244 169960 -1 556
558 0 674748 145100 169840 -1 557
559 0 674808 145032 169720 -1 558
560 0 674992 144976 169600 -1 559
561 0 675120 144948 169480 -1 560
562 0 675124 144948 169360 -1 561
563 0 675084 144992 169280 -1 562
564 0 674956 144920 169160 -1 563
565 0 675072 144992 169080 -1 564
566 0 675192 144936 169000 -1 565
567 0 675168 144832 168960 -1 566
568 0 675772 144540 169000 -1 567
569 0 676052 144694 168920 -1 568
570 0 676168 144694 168800 -1 569
571 0 676280 144678 168680 -1 570
572 0 676320 144650 168560 -1 571
573 0 676428 144642 168480 -1 572
574 0 676544 144634 168440 -1 573
575 0 676704 144626 168400 -1 574
576 0 677044 144580 168320 -1 575
577 0 677292 144496 168400 -1 576
578 0 677384 144448 168480 -1 577
579 0 677592 144420 168560 -1 578
580 0 677964 144400 168640 -1 579
581 0 678160 144404 168680 -1 580
582 0 678328 144416 168720 -1 581
583 0 678632 144312 168760 -1 582
584 0 678900 144228 168800 -1 583
585 0 679064 144098 168880 -1 584
586 0 671544 146096 170440 -1 542
587 0 671444 146024 170360 -1 586
588 0 672338 147040 178000 -1 345
589 0 672234 146836 177960 -1 588
590 0 672046 146664 177960 -1 589
591 0 671970 146580 178000 -1 590
592 0 671718 146488 178000 -1 591
593 0 671614 146364 178040 -1 592
594 0 671582 146308 178120 -1 593
595 0 672746 145574 177560 -1 342
596 0 672796 145330 177320 -1 595
597 0 672680 144998 177120 -1 596
598 0 672632 144866 176920 -1 597
599 0 672446 144578 176680 -1 598
600 0 672258 144506 176480 -1 599
601 0 672222 144482 176320 -1 600
602 0 672118 144410 176120 -1 601
603 0 672114 144418 175920 -1 602
604 0 671946 144350 175800 -1 603
605 0 671604 144094 175600 -1 604
606 0 671528 144002 175400 -1 605
607 0 671448 143806 175240 -1 606
608 0 671418 143622 175080 -1 607
609 0 671334 143334 174920 -1 608
610 0 671298 143134 174760 -1 609
611 0 671104 142838 174600 -1 610
612 0 670996 142698 174480 -1 611
613 0 670786 142554 174360 -1 612
614 0 670506 142442 174240 -1 613
615 0 670358 142366 174080 -1 614
616 0 669854 142026 173920 -1 615
617 0 669106 141374 173920 -1 616
618 0 669224 141250 173960 -1 617
619 0 669140 141078 174000 -1 618
620 0 669368 140922 174000 -1 619
621 0 669422 140754 174040 -1 620
622 0 669514 140750 174080 -1 621
623 0 669500 140722 174160 -1 622
624 0 669560 140662 174240 -1 623
625 0 669772 140562 174360 -1 624
626 0 670156 140746 174320 -1 625
627 0 670342 140870 174360 -1 626
628 0 670582 140890 174400 -1 627
629 0 670810 140882 174440 -1 628
630 0 670890 140942 174520 -1 629
631 0 670938 141006 174560 -1 630
632 0 671110 141082 174600 -1 631
633 0 671200 141150 174680 -1 632
634 0 671260 141222 174720 -1 633
635 0 671276 141306 174760 -1 634
636 0 671336 141414 174800 -1 635
637 0 671474 141526 174840 -1 636
638 0 671602 141710 174880 -1 637
639 0 671634 141758 174920 -1 638
640 0 671618 141758 174960 -1 639
641 0 671610 141790 175000 -1 640
642 0 671590 141798 175040 -1 641
643 0 670830 140738 174360 -1 629
644 0 670838 140690 174320 -1 643
645 0 670850 140682 174280 -1 644
646 0 670842 140634 174240 -1 645
647 0 670822 140602 174200 -1 646
648 0 670818 140598 174160 -1 647
649 0 670778 140526 174080 -1 648
650 0 670734 140462 174040 -1 649
651 0 670706 140386 174000 -1 650
652 0 668880 141310 174000 -1 617
653 0 668720 141214 174040 -1 652
654 0 667748 140398 174080 -1 653
655 0 667098 139998 174080 -1 654
656 0 666682 139418 174080 -1 655
657 0 666444 139394 174320 -1 656
658 0 665988 139162 174400 -1 657
659 0 665744 139198 174520 -1 658
660 0 664820 139382 174640 -1 659
661 0 664569 139416 174560 -1 660
662 0 664318 139450 174480 -1 661
663 0 664234 139466 174280 -1 662
664 0 664100 139462 174240 -1 663
665 0 663972 139458 174160 -1 664
666 0 663880 139410 174080 -1 665
667 0 663888 139428 174040 -1 666
668 0 663828 139496 174000 -1 667
669 0 663793 139445 173960 -1 668
670 0 663785 139449 173880 -1 669
671 0 663777 139449 173720 -1 670
672 0 663773 139485 173560 -1 671
673 0 663745 139549 173480 -1 672
674 0 663741 139581 173440 -1 673
675 0 663741 139597 173400 -1 674
676 0 663717 139613 173360 -1 675
677 0 663705 139725 173240 -1 676
678 0 663697 139785 173160 -1 677
679 0 663669 139881 173080 -1 678
680 0 663685 139945 173040 -1 679
681 0 663709 140025 173000 -1 680
682 0 663717 140109 172960 -1 681
683 0 663749 140241 172920 -1 682
684 0 663757 140293 172880 -1 683
685 0 663765 140317 172840 -1 684
686 0 663769 140397 172800 -1 685
687 0 663817 140569 172680 -1 686
688 0 663869 140597 172640 -1 687
689 0 663893 140633 172600 -1 688
690 0 663957 140701 172520 -1 689
691 0 663981 140745 172480 -1 690
692 0 664017 140761 172440 -1 691
693 0 664025 140821 172360 -1 692
694 0 664025 140933 172280 -1 693
695 0 664017 140945 172240 -1 694
696 0 664025 141029 172120 -1 695
697 0 664045 141037 172040 -1 696
698 0 664005 141109 171920 -1 697
699 0 663889 141141 171760 -1 698
700 0 663613 141281 171760 -1 699
701 0 663393 141365 171720 -1 700
702 0 663049 141485 171680 -1 701
703 0 662797 141477 171640 -1 702
704 0 662253 141417 171600 -1 703
705 0 661713 141297 171600 -1 704
706 0 661349 141137 171600 -1 705
707 0 661257 141045 171560 -1 706
708 0 660845 140749 171560 -1 707
709 0 660695 140707 171440 -1 708
710 0 660487 140679 171240 -1 709
711 0 660135 140759 171080 -1 710
712 0 659923 140811 170920 -1 711
713 0 659897 140833 170800 -1 712
714 0 659849 140837 170640 -1 713
715 0 659797 140869 170480 -1 714
716 0 659785 140861 170320 -1 715
717 0 659769 140857 170160 -1 716
718 0 659817 141005 170040 -1 717
719 0 659813 141009 169960 -1 718
720 0 659773 141065 169800 -1 719
721 0 659725 141141 169640 -1 720
722 0 659741 141217 169520 -1 721
723 0 659701 141517 169480 -1 722
724 0 659405 141861 169440 -1 723
725 0 659321 141933 169400 -1 724
726 0 659249 141993 169320 -1 725
727 0 659083 142215 169200 -1 726
728 0 659067 142423 169080 -1 727
729 0 658995 142647 169000 -1 728
730 0 658927 142759 168880 -1 729
731 0 658979 143163 168840 -1 730
732 0 658887 143167 168920 -1 731
733 0 659191 143439 168920 -1 731
734 0 659223 143779 168920 -1 733
735 0 659417 144137 168880 -1 734
736 0 659441 144329 169000 -1 735
737 0 663837 140437 172960 -1 684
738 0 663845 140457 173000 -1 737
739 0 663881 140477 173040 -1 738
740 0 663897 140477 173080 -1 739
741 0 663529 139161 173960 -1 669
742 0 663417 138961 173960 -1 741
743 0 663167 138599 174000 -1 742
744 0 663079 138495 174080 -1 743
745 0 663051 138439 174200 -1 744
746 0 662731 138443 174200 -1 745
747 0 662463 138443 174200 -1 746
748 0 662395 138471 174160 -1 747
749 0 662367 138471 174080 -1 748
750 0 662251 138575 174000 -1 749
751 0 662027 138791 173960 -1 750
752 0 661987 139083 174000 -1 751
753 0 661943 139191 174040 -1 752
754 0 661957 139235 174080 -1 753
755 0 661953 139279 174160 -1 754
756 0 661927 139325 174200 -1 755
757 0 661935 139361 174280 -1 756
758 0 661909 139413 174320 -1 757
759 0 661877 139451 174360 -1 758
760 0 661843 139517 174400 -1 759
761 0 661807 139653 174480 -1 760
762 0 661803 139749 174520 -1 761
763 0 661743 139861 174640 -1 762
764 0 661655 139905 174720 -1 763
765 0 661355 139657 174720 -1 764
766 0 661399 139713 174800 -1 765
767 0 661335 139701 174880 -1 766
768 0 660947 139865 174880 -1 767
769 0 660659 139901 174880 -1 768
770 0 660471 139987 174880 -1 769
771 0 660383 140009 174840 -1 770
772 0 660305 140057 174800 -1 771
773 0 660107 140023 174760 -1 772
774 0 659977 139899 174760 -1 773
775 0 659963 139859 174800 -1 774
776 0 659869 139795 174800 -1 775
777 0 659829 139731 174760 -1 776
778 0 659789 139615 174720 -1 777
779 0 659747 139437 174720 -1 778
780 0 659701 139357 174760 -1 779
781 0 659693 139309 174800 -1 780
782 0 659691 139241 174880 -1 781
783 0 659681 139223 174920 -1 782
784 0 659681 139215 174960 -1 783
785 0 659555 139141 174960 -1 784
786 0 659511 139109 175000 -1 785
787 0 659421 139067 175040 -1 786
788 0 659243 138907 175080 -1 787
789 0 659221 138875 175120 -1 788
790 0 659219 138831 175200 -1 789
791 0 659217 138873 175240 -1 790
792 0 659169 138861 175280 -1 791
793 0 659091 138797 175320 -1 792
794 0 659185 139041 175240 -1 791
795 0 659155 139193 175280 -1 794
796 0 659147 139343 175200 -1 795
797 0 659141 139473 175160 -1 796
798 0 659065 139605 175120 -1 797
799 0 658979 139747 175120 -1 798
800 0 658773 139835 175120 -1 799
801 0 658445 140051 175120 -1 800
802 0 658379 140069 175160 -1 801
803 0 658387 140141 175200 -1 802
804 0 658363 140191 175240 -1 803
805 0 658261 140247 175280 -1 804
806 0 658101 140301 175320 -1 805
807 0 658027 140371 175360 -1 806
808 0 657983 140425 175400 -1 807
809 0 657911 140535 175440 -1 808
810 0 657861 140463 175400 -1 809
811 0 657855 140441 175360 -1 810
812 0 657801 140437 175320 -1 811
813 0 657573 140305 175320 -1 812
814 0 657567 140301 175360 -1 813
815 0 657895 140347 175280 -1 812
816 0 657891 140321 175240 -1 815
817 0 657785 140591 175440 -1 809
818 0 657707 140617 175400 -1 817
819 0 657599 140649 175400 -1 818
820 0 657589 140699 175360 -1 819
821 0 660133 140183 174760 -1 773
822 0 660109 140311 174840 -1 821
823 0 660121 140363 174880 -1 822
824 0 660129 140403 174920 -1 823
825 0 660161 140465 174960 -1 824
826 0 660195 140557 175040 -1 825
827 0 660315 140789 175040 -1 826
828 0 660311 140845 175000 -1 827
829 0 660303 140869 174960 -1 828
830 0 660325 141013 175000 -1 829
831 0 660379 141189 175040 -1 830
832 0 660365 141193 175080 -1 831
833 0 660361 141191 175120 -1 832
834 0 660363 141171 175160 -1 833
835 0 660349 141199 175200 -1 834
836 0 660327 141213 175280 -1 835
837 0 660031 139923 174680 -1 773
838 0 660027 139845 174640 -1 837
839 0 660019 139767 174560 -1 838
840 0 659987 139729 174520 -1 839
841 0 659925 139653 174440 -1 840
842 0 659937 139605 174400 -1 841
843 0 659913 139535 174360 -1 842
844 0 660009 139433 174360 -1 843
845 0 660157 139345 174360 -1 844
846 0 660213 139115 174320 -1 845
847 0 660317 138977 174320 -1 846
848 0 660309 138619 174280 -1 847
849 0 660285 138503 174240 -1 848
850 0 660291 138349 174200 -1 849
851 0 660291 138269 174160 -1 850
852 0 660265 138207 174080 -1 851
853 0 660227 138147 174040 -1 852
854 0 660187 138067 174000 -1 853
855 0 660141 137999 173960 -1 854
856 0 660047 137921 173920 -1 855
857 0 660001 137877 173880 -1 856
858 0 659957 137877 173840 -1 857
859 0 659883 137817 173760 -1 858
860 0 659787 137789 173680 -1 859
861 0 659767 137793 173640 -1 860
862 0 659649 137793 173600 -1 861
863 0 659591 137851 173560 -1 862
864 0 659551 137913 173520 -1 863
865 0 659483 137937 173440 -1 864
866 0 659415 137951 173400 -1 865
867 0 659445 137991 173360 -1 866
868 0 659477 137933 173280 -1 867
869 0 659483 137779 173240 -1 868
870 0 659463 137667 173200 -1 869
871 0 659371 137507 173160 -1 870
872 0 659319 138075 173280 -1 867
873 0 659303 138091 173240 -1 872
874 0 659303 138111 173200 -1 873
875 0 661251 139573 174560 -1 765
876 0 661303 139429 174360 -1 875
877 0 661363 139409 174320 -1 876
878 0 661811 139869 174480 -1 762
879 0 661947 139869 174400 -1 878
880 0 661951 139861 174320 -1 879
881 0 661907 139841 174240 -1 880
882 0 661851 139889 174200 -1 881
883 0 661791 139889 174160 -1 882
884 0 661763 139917 174040 -1 883
885 0 662147 139917 174440 -1 879
886 0 662199 139937 174480 -1 885
887 0 662247 140037 174560 -1 886
888 0 662275 140085 174600 -1 887
889 0 662331 140157 174680 -1 888
890 0 662355 140245 174760 -1 889
891 0 662391 140297 174800 -1 890
892 0 662375 140377 174880 -1 891
893 0 662375 140481 175080 -1 892
894 0 662343 140501 175120 -1 893
895 0 662359 140569 175200 -1 894
896 0 662363 140625 175240 -1 895
897 0 662465 140675 175240 -1 896
898 0 662317 140639 175280 -1 896
899 0 664562 139670 174720 -1 661
900 0 664506 139842 174880 -1 899
901 0 664488 139866 174920 -1 900
902 0 664590 139974 175000 -1 901
903 0 664602 140026 175080 -1 902
904 0 664602 140170 175160 -1 903
905 0 664618 140198 175240 -1 904
906 0 664710 140222 175320 -1 905
907 0 664706 140284 175360 -1 906
908 0 664630 140110 175360 -1 907
909 0 664618 140054 175400 -1 908
910 0 664574 140070 175440 -1 909
911 0 664702 140346 175400 -1 907
912 0 664804 140586 175440 -1 911
913 0 665144 141574 175360 -1 912
914 0 664954 142098 175520 -1 913
915 0 665216 142586 175600 -1 914
916 0 665458 142958 175560 -1 915
917 0 665490 142974 175520 -1 916
918 0 665758 143330 175440 -1 917
919 0 666142 143504 175400 -1 918
920 0 666190 143604 175360 -1 919
921 0 666290 143740 175440 -1 920
922 0 666302 143896 175480 -1 921
923 0 666334 143992 175560 -1 922
924 0 665744 143428 175480 -1 918
925 0 665700 143464 175520 -1 924
926 0 665528 143794 175600 -1 925
927 0 665016 144114 175600 -1 926
928 0 664968 144254 175480 -1 927
929 0 664904 144170 175320 -1 928
930 0 664872 144168 175200 -1 929
931 0 664652 144192 175080 -1 930
932 0 664120 144192 175120 -1 931
933 0 663932 144208 175200 -1 932
934 0 663712 144224 175280 -1 933
935 0 663632 144240 175360 -1 934
936 0 663244 144456 175440 -1 935
937 0 663140 144526 175480 -1 936
938 0 662948 144666 175520 -1 937
939 0 662700 144902 175600 -1 938
940 0 662568 145002 175640 -1 939
941 0 662428 145198 175720 -1 940
942 0 662348 145222 175760 -1 941
943 0 662180 145376 175800 -1 942
944 0 662412 145816 175720 -1 943
945 0 662564 146172 175680 -1 944
946 0 662576 146634 175680 -1 945
947 0 662512 146986 175720 -1 946
948 0 662108 147562 175720 -1 947
949 0 661940 147820 175640 -1 948
950 0 661912 148180 175680 -1 949
951 0 661884 148328 175760 -1 950
952 0 661920 148386 175840 -1 951
953 0 662052 148474 175920 -1 952
954 0 662120 148570 176000 -1 953
955 0 662140 148606 176120 -1 954
956 0 662168 148822 176200 -1 955
957 0 662172 148942 176240 -1 956
958 0 662124 149214 176320 -1 957
959 0 662220 149466 176360 -1 958
960 0 662572 150094 176360 -1 959
961 0 662536 150248 176440 -1 960
962 0 662532 150388 176520 -1 961
963 0 662556 150552 176600 -1 962
964 0 662720 150592 176680 -1 963
965 0 662940 150848 176720 -1 964
966 0 663016 151408 176680 -1 965
967 0 663036 152000 176840 -1 966
968 0 662940 152092 176720 -1 967
969 0 662832 152172 176600 -1 968
970 0 662772 152210 176520 -1 969
971 0 662772 152314 176400 -1 970
972 0 665768 143316 175360 -1 918
973 0 665788 143224 175280 -1 972
974 0 669842 142034 173840 -1 616
975 0 669860 142038 173800 -1 974
976 0 669852 141938 173600 -1 975
977 0 669756 141858 173400 -1 976
978 0 669684 141782 173200 -1 977
979 0 669584 141794 173040 -1 978
980 0 669560 141746 172800 -1 979
981 0 669506 141738 172600 -1 980
982 0 669768 142198 172680 -1 981
983 0 670026 142310 172680 -1 982
984 0 670524 142770 172680 -1 983
985 0 670700 142766 172760 -1 984
986 0 670912 142766 172840 -1 985
987 0 671156 142834 172880 -1 986
988 0 671570 142998 172800 -1 987
989 0 672000 143104 172800 -1 988
990 0 672152 143188 172880 -1 989
991 0 672464 143520 172920 -1 990
992 0 672584 143728 173000 -1 991
993 0 672626 143926 173040 -1 992
994 0 672706 144158 173080 -1 993
995 0 672906 144350 173160 -1 994
996 0 673082 144634 173200 -1 995
997 0 673134 144742 173160 -1 996
998 0 673206 144898 173120 -1 997
999 0 673314 145206 173120 -1 998
1000 0 673358 145270 173160 -1 999
1001 0 669510 141778 172400 -1 981
1002 0 669512 141786 172280 -1 1001
1003 0 669488 141706 172040 -1 1002
1004 0 669576 141558 171800 -1 1003
1005 0 669558 141454 171680 -1 1004
1006 0 669426 141262 171520 -1 1005
1007 0 669228 141046 171360 -1 1006
1008 0 668992 140550 171120 -1 1007
1009 0 669004 140526 170920 -1 1008
1010 0 668950 140386 170720 -1 1009
1011 0 668896 140294 170560 -1 1010
1012 0 668342 139562 170320 -1 1011
1013 0 667930 139514 170160 -1 1012
1014 0 667906 139298 170000 -1 1013
1015 0 667802 139158 169800 -1 1014
1016 0 667648 138986 169680 -1 1015
1017 0 667424 138770 169520 -1 1016
1018 0 667316 138638 169360 -1 1017
1019 0 666804 137950 169440 -1 1018
1020 0 666558 137910 169440 -1 1019
1021 0 666788 137662 169600 -1 1019
1022 0 666648 137390 169720 -1 1021
1023 0 666436 137274 169880 -1 1022
1024 0 666294 137114 170000 -1 1023
1025 0 665932 136610 170040 -1 1024
1026 0 665920 136074 170240 -1 1025
1027 0 665858 135954 170360 -1 1026
1028 0 665754 135938 170440 -1 1027
1029 0 665514 135902 170560 -1 1028
1030 0 665150 135810 170680 -1 1029
1031 0 665042 135742 170840 -1 1030
1032 0 664800 135506 171040 -1 1031
1033 0 664214 134830 171240 -1 1032
1034 0 663587 134022 171320 -1 1033
1035 0 662960 133214 171400 -1 1034
1036 0 662498 132714 171160 -1 1035
1037 0 661878 132598 171160 -1 1036
1038 0 661658 132398 171160 -1 1037
1039 0 661622 132398 171280 -1 1038
1040 0 661466 132302 171400 -1 1039
1041 0 661530 132262 171000 -1 1038
1042 0 661474 132190 170920 -1 1041
1043 0 661294 132090 170840 -1 1042
1044 0 661150 131950 170760 -1 1043
1045 0 661076 131832 170680 -1 1044
1046 0 661064 131784 170560 -1 1045
1047 0 661104 131772 170480 -1 1046
1048 0 661028 131608 170400 -1 1047
1049 0 660908 131572 170320 -1 1048
1050 0 660736 131572 170200 -1 1049
1051 0 662468 131774 171160 -1 1036
1052 0 662510 131710 170880 -1 1051
1053 0 662060 130826 170800 -1 1052
1054 0 661590 130242 170720 -1 1053
1055 0 661450 129774 170520 -1 1054
1056 0 661386 129546 170320 -1 1055
1057 0 660368 129066 170320 -1 1056
1058 0 659830 128386 170120 -1 1057
1059 0 659874 128510 169920 -1 1058
1060 0 659232 127730 169760 -1 1059
1061 0 659070 127530 169600 -1 1060
1062 0 658910 127402 169440 -1 1061
1063 0 658926 127306 169280 -1 1062
1064 0 658886 127174 169120 -1 1063
1065 0 658818 127090 168960 -1 1064
1066 0 658660 127058 168800 -1 1065
1067 0 658596 126930 168640 -1 1066
1068 0 658452 126606 168480 210 1067
1069 0 658068 126090 168320 186 1068
1070 0 657790 125846 168200 150 1069
1071 0 657184 126784 167840 131 1070
1072 0 657088 127040 167840 120 1071
1073 0 656928 127232 167800 51 1072
1074 0 656736 127424 167680 80 1073
1075 0 656512 127616 167680 80 1074
1076 0 656320 127808 167640 98 1075
1077 0 656192 128064 167640 81 1076
1078 0 656032 128288 167560 80 1077
1079 0 655936 128512 167480 75 1078
1080 0 655840 128768 167400 40 1079
1081 0 655648 128960 167280 40 1080
1082 0 655456 129152 167200 75 1081
1083 0 655232 129280 167120 71 1082
1084 0 655040 129440 167000 51 1083
1085 0 654816 129536 166920 60 1084
1086 0 654592 129632 166800 51 1085
1087 0 654368 129728 166680 51 1086
1088 0 657444 125526 168120 80 1070
1089 0 657208 125402 168000 80 1088
1090 0 657050 125314 167840 115 1089
1091 0 656838 125270 167640 115 1090
1092 0 656508 125074 167520 51 1091
1093 0 655738 124602 167400 51 1092
1094 0 655552 124702 167200 60 1093
1095 0 655434 124790 167000 60 1094
1096 0 655058 124822 166800 102 1095
1097 0 654766 124826 166600 -1 1096
1098 0 654416 124770 166440 -1 1097
1099 0 654216 124718 166240 -1 1098
1100 0 654074 124738 166040 -1 1099
1101 0 654042 124802 165880 -1 1100
1102 0 653910 124762 165720 -1 1101
1103 0 653842 124518 165560 -1 1102
1104 0 653730 124378 165360 -1 1103
1105 0 653664 124266 165240 -1 1104
1106 0 653564 124150 165040 -1 1105
1107 0 653548 124106 164840 -1 1106
1108 0 653496 124010 164680 -1 1107
1109 0 653464 123918 164480 -1 1108
1110 0 653316 123546 164280 -1 1109
1111 0 653190 123266 164160 -1 1110
1112 0 653316 123086 164000 -1 1111
1113 0 653514 122962 163800 -1 1112
1114 0 653600 122698 163600 -1 1113
1115 0 653568 122282 163440 -1 1114
1116 0 653622 122258 163240 -1 1115
1117 0 653516 122162 163040 -1 1116
1118 0 653554 121970 162840 -1 1117
1119 0 653514 121798 162680 -1 1118
1120 0 653474 121678 162520 -1 1119
1121 0 653330 121574 162360 -1 1120
1122 0 653228 121422 162200 -1 1121
1123 0 653068 121242 162000 -1 1122
1124 0 652976 121206 161920 -1 1123
1125 0 653400 121362 161920 -1 1124
1126 0 652802 120894 161800 -1 1124
1127 0 652558 120522 161680 -1 1126
1128 0 652240 119966 161520 -1 1127
1129 0 652130 119702 161400 -1 1128
1130 0 651778 119478 161240 -1 1129
1131 0 651516 119126 161080 -1 1130
1132 0 651142 118670 160960 -1 1131
1133 0 651148 118674 160920 -1 1132
1134 0 650720 118414 160800 -1 1133
1135 0 650572 118290 160600 -1 1134
1136 0 650532 118250 160440 -1 1135
1137 0 650466 118230 160320 -1 1136
1138 0 650430 118226 160200 -1 1137
1139 0 650338 118166 160080 -1 1138
1140 0 650290 118150 159960 -1 1139
1141 0 650170 118118 159800 -1 1140
1142 0 650058 118078 159680 -1 1141
1143 0 650008 117998 159600 -1 1142
1144 0 649976 117890 159480 -1 1143
1145 0 649984 117822 159360 -1 1144
1146 0 649828 117718 159240 -1 1145
1147 0 649866 117630 159160 -1 1146
1148 0 649806 117494 159080 -1 1147
1149 0 649754 117406 159000 -1 1148
1150 0 649644 117202 158880 -1 1149
1151 0 649588 117062 158760 -1 1150
1152 0 649588 116846 158680 -1 1151
1153 0 649540 116738 158600 -1 1152
1154 0 649502 116514 158520 -1 1153
1155 0 649406 116454 158440 -1 1154
1156 0 649384 116314 158360 -1 1155
1157 0 649276 116122 158240 -1 1156
1158 0 649260 116002 158160 -1 1157
1159 0 649048 115822 158000 -1 1158
1160 0 648896 115646 157840 -1 1159
1161 0 648804 115642 157640 -1 1160
1162 0 648784 115574 157440 -1 1161
1163 0 648626 115270 157240 -1 1162
1164 0 648218 114858 157200 -1 1163
1165 0 647884 114082 157080 -1 1164
1166 0 647578 113998 156960 -1 1165
1167 0 647416 113926 156760 -1 1166
1168 0 647464 113818 156560 -1 1167
1169 0 647328 113770 156400 -1 1168
1170 0 647228 113646 156240 -1 1169
1171 0 647052 113586 156080 -1 1170
1172 0 647048 113550 155960 -1 1171
1173 0 646944 113538 155800 -1 1172
1174 0 646872 113566 155640 -1 1173
1175 0 646800 113562 155480 -1 1174
1176 0 646726 113522 155320 -1 1175
1177 0 646706 113494 155200 -1 1176
1178 0 646622 113562 155200 -1 1177
1179 0 646792 113358 155080 -1 1177
1180 0 646848 113146 154960 -1 1179
1181 0 646876 112730 154840 -1 1180
1182 0 647066 112406 154880 -1 1181
1183 0 647422 112062 154920 -1 1182
1184 0 647836 111830 154880 -1 1183
1185 0 647954 111730 154760 -1 1184
1186 0 647968 111438 154600 -1 1185
1187 0 648038 110682 154520 -1 1186
1188 0 648276 110762 154320 -1 1187
1189 0 648320 110874 154200 -1 1188
1190 0 647296 109866 154640 -1 1187
1191 0 645446 109594 154640 -1 1190
1192 0 644832 109330 154720 -1 1191
1193 0 644628 109062 154800 -1 1192
1194 0 644550 108874 154840 -1 1193
1195 0 644438 108646 154760 -1 1194
1196 0 644384 108486 154680 -1 1195
1197 0 644420 108410 154600 -1 1196
1198 0 644424 108298 154560 -1 1197
1199 0 644440 108230 154520 -1 1198
1200 0 644342 108114 154400 -1 1199
1201 0 644282 108018 154240 -1 1200
1202 0 644162 107878 154040 -1 1201
1203 0 644054 107690 153840 -1 1202
1204 0 644012 107490 153640 -1 1203
1205 0 644140 107266 153480 -1 1204
1206 0 644342 107018 153280 -1 1205
1207 0 644642 106838 153120 -1 1206
1208 0 644776 106742 153080 -1 1207
1209 0 645220 106410 153040 -1 1208
1210 0 645386 106230 152960 -1 1209
1211 0 645842 106090 152960 -1 1210
1212 0 645912 106026 152920 -1 1211
1213 0 645912 106038 152840 -1 1212
1214 0 646136 106022 152720 -1 1213
1215 0 646300 105966 152600 -1 1214
1216 0 646468 105890 152480 -1 1215
1217 0 646758 105642 152360 -1 1216
1218 0 647000 105370 152240 -1 1217
1219 0 647230 105182 152160 -1 1218
1220 0 647398 104914 152040 -1 1219
1221 0 647596 104502 151960 -1 1220
1222 0 647790 104358 151920 -1 1221
1223 0 648060 104126 151880 75 1222
1224 0 647744 103360 152480 80 1223
1225 0 647488 103360 152480 107 1224
1226 0 647232 103360 152480 102 1225
1227 0 646976 103360 152440 107 1226
1228 0 646720 103392 152400 86 1227
1229 0 646464 103424 152400 86 1228
1230 0 646208 103456 152440 86 1229
1231 0 645952 103456 152480 75 1230
1232 0 645696 103456 152560 102 1231
1233 0 645440 103456 152640 107 1232
1234 0 645184 103456 152600 51 1233
1235 0 644928 103424 152640 101 1234
1236 0 644672 103424 152640 96 1235
1237 0 644416 103488 152640 124 1236
1238 0 644160 103520 152600 136 1237
1239 0 643904 103456 152520 75 1238
1240 0 643808 103424 152480 51 1239
1241 0 648486 104026 151800 80 1223
1242 0 648840 103718 151720 96 1241
1243 0 649488 103566 151720 75 1242
1244 0 649538 103126 151640 75 1243
1245 0 649800 102822 151480 80 1244
1246 0 650752 102944 152000 64 1245
1247 0 651008 102848 152000 60 1246
1248 0 651264 102784 152000 51 1247
1249 0 651520 102752 152000 86 1248
1250 0 651776 102752 152000 80 1249
1251 0 652032 102688 152000 75 1250
1252 0 652288 102656 152040 104 1251
1253 0 652544 102656 152000 139 1252
1254 0 652768 102560 151920 200 1253
1255 0 652992 102688 152000 120 1254
1256 0 653184 102880 151960 128 1255
1257 0 653408 103040 151880 183 1256
1258 0 653632 103168 151880 128 1257
1259 0 653792 103264 152080 101 1258
1260 0 654016 103328 152200 108 1259
1261 0 654272 103328 152200 120 1260
1262 0 654528 103392 152200 96 1261
1263 0 654784 103392 152160 102 1262
1264 0 655040 103392 152080 91 1263
1265 0 655264 103360 151960 86 1264
1266 0 655520 103360 151840 86 1265
1267 0 655776 103392 151800 102 1266
1268 0 649946 102402 151400 -1 1245
1269 0 650160 102134 151280 -1 1268
1270 0 650226 101966 151160 -1 1269
1271 0 650494 101810 151040 -1 1270
1272 0 650584 101722 150920 -1 1271
1273 0 650792 101522 150760 -1 1272
1274 0 651162 101242 150720 -1 1273
1275 0 651338 101326 150680 -1 1274
1276 0 651338 101442 150640 -1 1275
1277 0 651526 101566 150600 -1 1276
1278 0 651702 101682 150560 -1 1277
1279 0 651788 101834 150520 -1 1278
1280 0 651896 102002 150480 -1 1279
1281 0 652212 102126 150440 -1 1280
1282 0 652498 102206 150400 -1 1281
1283 0 652736 102330 150360 -1 1282
1284 0 652892 102462 150320 -1 1283
1285 0 652970 102518 150280 -1 1284
1286 0 653316 102662 150200 -1 1285
1287 0 653484 102498 150120 -1 1286
1288 0 653454 102246 150080 -1 1287
1289 0 653434 102078 150000 -1 1288
1290 0 653464 101914 149960 -1 1289
1291 0 653502 101538 149880 -1 1290
1292 0 653702 101262 149800 -1 1291
1293 0 653704 101002 149760 -1 1292
1294 0 653760 100822 149720 -1 1293
1295 0 653852 100662 149680 -1 1294
1296 0 653884 100558 149640 -1 1295
1297 0 653910 100354 149600 -1 1296
1298 0 653926 100246 149560 -1 1297
1299 0 653970 100166 149520 -1 1298
1300 0 653972 100134 149480 -1 1299
1301 0 654028 100026 149360 -1 1300
1302 0 654104 99970 149240 -1 1301
1303 0 654140 99898 149120 -1 1302
1304 0 654192 99822 149000 -1 1303
1305 0 654252 99814 148840 -1 1304
1306 0 654456 99794 148680 -1 1305
1307 0 654704 99694 148520 -1 1306
1308 0 654846 99550 148400 -1 1307
1309 0 654952 99518 148360 -1 1308
1310 0 654872 100082 148320 -1 1309
1311 0 654724 99422 148280 -1 1310
1312 0 654826 99494 148240 -1 1311
1313 0 654846 99306 148200 -1 1312
1314 0 654892 99238 148160 -1 1313
1315 0 654892 99194 148080 -1 1314
1316 0 654924 99102 148000 -1 1315
1317 0 654916 98966 147920 -1 1316
1318 0 654984 98842 147840 -1 1317
1319 0 654984 98566 147760 -1 1318
1320 0 655014 98486 147680 -1 1319
1321 0 654964 98386 147600 -1 1320
1322 0 654944 98562 147600 -1 1321
1323 0 654930 98534 147560 -1 1322
1324 0 654898 98510 147480 -1 1323
1325 0 654970 98510 147400 -1 1324
1326 0 654704 98254 147600 -1 1321
1327 0 654564 98186 147520 -1 1326
1328 0 654532 98094 147440 -1 1327
1329 0 654460 98042 147400 -1 1328
1330 0 654448 97978 147320 -1 1329
1331 0 654356 97914 147240 -1 1330
1332 0 654264 97882 147160 -1 1331
1333 0 654252 97962 147080 -1 1332
1334 0 654284 97982 147000 -1 1333
1335 0 654356 97970 146920 -1 1334
1336 0 654388 97978 146840 -1 1335
1337 0 654426 97990 146800 -1 1336
1338 0 654466 97982 146760 -1 1337
1339 0 654494 97978 146720 -1 1338
1340 0 654506 97994 146680 -1 1339
1341 0 654534 97982 146640 -1 1340
1342 0 654566 98006 146600 -1 1341
1343 0 655208 98458 147600 -1 1321
1344 0 655172 98418 147520 -1 1343
1345 0 655268 98318 147440 -1 1344
1346 0 655300 98278 147360 -1 1345
1347 0 655368 98142 147240 -1 1346
1348 0 655392 98054 147160 -1 1347
1349 0 655440 98014 147040 -1 1348
1350 0 655508 97962 146960 -1 1349
1351 0 655672 97846 146840 -1 1350
1352 0 655724 97870 146680 -1 1351
1353 0 655944 97878 146640 -1 1352
1354 0 656078 97786 146520 -1 1353
1355 0 655868 97638 146480 -1 1354
1356 0 656094 97806 146400 -1 1355
1357 0 656184 97898 146320 -1 1356
1358 0 656296 97858 146160 -1 1357
1359 0 656372 97758 146000 -1 1358
1360 0 656464 97662 145880 -1 1359
1361 0 656484 97570 145760 -1 1360
1362 0 656589 97524 145640 -1 1361
1363 0 656655 97446 145520 -1 1362
1364 0 656655 97394 145440 -1 1363
1365 0 656751 97324 145320 -1 1364
1366 0 656857 97240 145200 -1 1365
1367 0 656886 97156 145080 -1 1366
1368 0 657020 97100 144960 -1 1367
1369 0 657166 96982 144840 -1 1368
1370 0 657299 96946 144760 -1 1369
1371 0 657673 96874 144640 -1 1370
1372 0 658027 96848 144520 -1 1371
1373 0 658239 96846 144400 -1 1372
1374 0 657769 96816 144400 -1 1373
1375 0 657595 96896 144360 -1 1374
1376 0 657527 96940 144320 -1 1375
1377 0 657533 96964 144280 -1 1376
1378 0 657513 96948 144240 -1 1377
1379 0 657481 97016 144160 -1 1378
1380 0 658380 96898 144320 -1 1373
1381 0 658696 96964 144200 -1 1380
1382 0 659470 97160 144120 -1 1381
1383 0 660028 97476 144080 -1 1382
1384 0 660248 97516 144000 -1 1383
1385 0 660340 97576 143920 -1 1384
1386 0 660496 97728 143760 -1 1385
1387 0 660570 97744 143720 -1 1386
1388 0 660706 97760 143640 -1 1387
1389 0 660874 97876 143520 -1 1388
1390 0 660934 97948 143480 -1 1389
1391 0 661066 98020 143440 -1 1390
1392 0 661070 98056 143400 -1 1391
1393 0 661074 97988 143360 -1 1392
1394 0 661082 97980 143320 -1 1393
1395 0 661132 97928 143160 -1 1394
1396 0 661176 97868 143040 -1 1395
1397 0 661472 97912 142920 -1 1396
1398 0 661818 97880 142840 -1 1397
1399 0 661870 97876 142640 -1 1398
1400 0 661870 97840 142440 -1 1399
1401 0 662064 97776 142400 -1 1400
1402 0 662098 97740 142360 -1 1401
1403 0 662254 97716 142280 -1 1402
1404 0 662330 97680 142200 -1 1403
1405 0 662434 97636 142120 -1 1404
1406 0 662578 97568 142040 -1 1405
1407 0 662666 97568 142000 -1 1406
1408 0 662665 97494 141960 -1 1407
1409 0 662664 97420 141920 -1 1408
1410 0 662528 97340 141880 -1 1409
1411 0 662880 97456 141920 -1 1408
1412 0 662964 97428 141880 -1 1411
1413 0 663256 97364 141840 -1 1412
1414 0 663410 97308 141760 -1 1413
1415 0 663550 97372 141640 -1 1414
1416 0 663570 97436 141520 -1 1415
1417 0 663654 97644 141400 -1 1416
1418 0 663734 97880 141280 -1 1417
1419 0 663878 97944 141160 -1 1418
1420 0 663640 97952 141160 -1 1419
1421 0 664016 98000 141160 -1 1419
1422 0 664136 98056 141080 -1 1421
1423 0 664140 98048 141000 -1 1422
1424 0 664192 98076 140920 -1 1423
1425 0 664204 98068 140880 -1 1424
1426 0 664216 98036 140840 -1 1425
1427 0 664240 98028 140800 -1 1426
1428 0 664240 98008 140760 -1 1427
1429 0 664274 97964 140720 -1 1428
1430 0 664282 98012 140680 -1 1429
1431 0 664352 97944 140640 -1 1430
1432 0 664382 97784 140560 -1 1431
1433 0 664341 97758 140520 -1 1432
1434 0 664300 97732 140480 -1 1433
1435 0 664168 97668 140360 -1 1434
1436 0 664108 97632 140280 -1 1435
1437 0 664056 97644 140200 -1 1436
1438 0 664042 97612 140160 -1 1437
1439 0 664042 97604 140120 -1 1438
1440 0 663966 97628 140040 -1 1439
1441 0 663922 97652 139960 -1 1440
1442 0 663918 97696 139880 -1 1441
1443 0 663900 97684 139840 -1 1442
1444 0 663868 97688 139760 -1 1443
1445 0 663824 97696 139640 -1 1444
1446 0 663800 97672 139560 -1 1445
1447 0 663704 97544 139440 -1 1446
1448 0 663702 97528 139400 -1 1447
1449 0 663706 97508 139320 -1 1448
1450 0 663694 97404 139240 -1 1449
1451 0 663696 97308 139200 -1 1450
1452 0 663712 97260 139160 -1 1451
1453 0 663706 97224 139120 -1 1452
1454 0 663710 97128 139080 -1 1453
1455 0 663704 97064 139040 -1 1454
1456 0 663692 96976 138960 -1 1455
1457 0 663660 96800 138880 -1 1456
1458 0 663594 96668 138840 -1 1457
1459 0 663450 96556 138800 -1 1458
1460 0 663396 96520 138760 -1 1459
1461 0 664004 96736 138760 -1 1460
1462 0 664170 96844 138840 -1 1461
1463 0 663330 96416 138680 -1 1460
1464 0 663298 96284 138600 -1 1463
1465 0 663058 96212 138600 -1 1464
1466 0 662984 96132 138520 -1 1465
1467 0 662880 96100 138440 -1 1466
1468 0 662816 96016 138360 -1 1467
1469 0 662776 95936 138280 -1 1468
1470 0 662696 95876 138200 -1 1469
1471 0 662676 95744 138120 -1 1470
1472 0 662688 95664 138080 -1 1471
1473 0 662712 95604 138040 -1 1472
1474 0 662712 95536 138000 -1 1473
1475 0 662784 95444 137960 -1 1474
1476 0 662700 95416 137880 -1 1475
1477 0 663538 96456 138600 -1 1464
1478 0 663604 96448 138560 -1 1477
1479 0 663696 96460 138480 -1 1478
1480 0 663748 96516 138440 -1 1479
1481 0 663748 96504 138400 -1 1480
1482 0 663744 96488 138360 -1 1481
1483 0 664552 97788 140520 -1 1433
1484 0 664768 98000 140520 -1 1483
1485 0 665256 97992 140520 -1 1484
1486 0 651102 117746 160920 -1 1133
1487 0 651262 117486 160960 -1 1486
1488 0 651526 117110 160840 -1 1487
1489 0 651692 116946 160720 -1 1488
1490 0 651710 116886 160600 -1 1489
1491 0 651774 116726 160440 -1 1490
1492 0 651868 116418 160320 -1 1491
1493 0 651910 116086 160200 -1 1492
1494 0 651988 115982 160040 -1 1493
1495 0 652032 115750 159880 -1 1494
1496 0 652034 115522 159720 -1 1495
1497 0 651994 115346 159560 -1 1496
1498 0 652090 115190 159360 -1 1497
1499 0 652156 115086 159160 -1 1498
1500 0 652272 114874 158960 -1 1499
1501 0 652448 114734 158760 -1 1500
1502 0 652658 114602 158520 -1 1501
1503 0 652828 114454 158360 -1 1502
1504 0 653132 114182 158160 -1 1503
1505 0 653514 113774 158080 -1 1504
1506 0 653798 113658 158040 -1 1505
1507 0 653924 113590 157800 -1 1506
1508 0 654040 113546 157560 -1 1507
1509 0 654290 113366 157560 -1 1508
1510 0 654382 113290 157400 -1 1509
1511 0 654796 113038 157200 -1 1510
1512 0 655012 112906 157040 -1 1511
1513 0 655014 113262 157040 -1 1512
1514 0 655064 113302 156960 -1 1513
1515 0 655086 113306 156920 -1 1514
1516 0 655126 113334 156880 -1 1515
1517 0 655218 113474 156840 -1 1516
1518 0 655130 113582 156800 -1 1517
1519 0 655158 113530 156760 -1 1518
1520 0 655142 113486 156720 -1 1519
1521 0 655262 112698 157000 -1 1512
1522 0 655488 112630 156840 -1 1521
1523 0 655540 112426 156680 -1 1522
1524 0 655536 112266 156480 -1 1523
1525 0 655680 112106 156320 -1 1524
1526 0 655700 112026 156160 -1 1525
1527 0 655706 111866 156000 -1 1526
1528 0 655826 111302 155800 -1 1527
1529 0 655980 111134 155560 -1 1528
1530 0 656150 111138 155360 -1 1529
1531 0 656512 110790 155320 -1 1530
1532 0 656566 110742 155200 -1 1531
1533 0 656894 110718 155080 -1 1532
1534 0 656890 110730 155000 -1 1533
1535 0 657010 110746 154840 -1 1534
1536 0 657142 110750 154680 -1 1535
1537 0 657326 110742 154520 -1 1536
1538 0 657486 110710 154400 -1 1537
1539 0 657668 110750 154280 -1 1538
1540 0 657836 110698 154160 -1 1539
1541 0 658108 110786 154080 -1 1540
1542 0 658308 110758 154080 -1 1541
1543 0 658352 110862 154200 -1 1542
1544 0 658380 110942 154280 -1 1543
1545 0 658404 111074 154400 -1 1544
1546 0 658416 111266 154520 -1 1545
1547 0 658414 111286 154560 -1 1546
1548 0 658430 111498 154680 -1 1547
1549 0 658390 111582 154760 -1 1548
1550 0 658334 111562 154880 -1 1549
1551 0 658302 111610 155000 -1 1550
1552 0 658238 111594 155120 -1 1551
1553 0 658158 111622 155280 -1 1552
1554 0 658176 111714 155400 -1 1553
1555 0 658140 111802 155520 -1 1554
1556 0 658088 111818 155680 -1 1555
1557 0 658036 111806 155800 -1 1556
1558 0 657976 111802 155960 -1 1557
1559 0 657884 111690 156160 -1 1558
1560 0 657868 111646 156280 -1 1559
1561 0 657730 111638 156400 -1 1560
1562 0 658152 110718 153960 -1 1541
1563 0 658224 110646 153840 -1 1562
1564 0 658220 110554 153720 -1 1563
1565 0 658226 110522 153600 -1 1564
1566 0 658216 110570 153560 -1 1565
1567 0 658182 110614 153400 -1 1566
1568 0 658202 110550 153280 -1 1567
1569 0 658210 110570 153120 -1 1568
1570 0 658238 110574 152920 -1 1569
1571 0 658574 110434 152720 -1 1570
1572 0 658570 110338 152600 -1 1571
1573 0 655500 110786 155560 -1 1529
1574 0 655108 110598 155440 -1 1573
1575 0 654984 110394 155400 -1 1574
1576 0 655066 110246 155320 -1 1575
1577 0 655026 110122 155120 -1 1576
1578 0 654950 110106 155000 -1 1577
1579 0 660022 128578 170440 -1 1057
1580 0 658406 127802 170560 -1 1579
1581 0 658244 127814 170680 -1 1580
1582 0 657540 127714 170680 -1 1581
1583 0 656690 127798 170680 -1 1582
1584 0 655004 127354 170760 -1 1583
1585 0 653818 127198 170600 -1 1584
1586 0 653426 127062 170480 -1 1585
1587 0 653218 127038 170360 -1 1586
1588 0 652944 127014 170160 -1 1587
1589 0 651794 126782 169880 -1 1588
1590 0 651316 126488 169840 -1 1589
1591 0 650908 126292 169800 -1 1590
1592 0 650712 126236 169760 -1 1591
1593 0 650596 126164 169680 -1 1592
1594 0 650376 126004 169600 -1 1593
1595 0 650148 125896 169520 -1 1594
1596 0 649902 125878 169360 -1 1595
1597 0 649874 125754 169200 -1 1596
1598 0 649734 125662 169080 -1 1597
1599 0 649570 125546 169000 -1 1598
1600 0 649466 125446 168920 -1 1599
1601 0 649214 125298 168800 -1 1600
1602 0 648990 125186 168720 -1 1601
1603 0 648814 125102 168640 -1 1602
1604 0 648538 124962 168560 -1 1603
1605 0 648436 124964 168480 -1 1604
1606 0 647716 124900 168480 -1 1605
1607 0 647300 124620 168440 -1 1606
1608 0 646916 124460 168360 -1 1607
1609 0 646648 124404 168280 -1 1608
1610 0 646352 124304 168200 -1 1609
1611 0 646160 124352 168120 -1 1610
1612 0 646042 124426 168040 -1 1611
1613 0 645898 124458 167960 -1 1612
1614 0 645782 124478 167840 -1 1613
1615 0 645674 124442 167720 -1 1614
1616 0 645426 124434 167640 -1 1615
1617 0 645138 124382 167560 -1 1616
1618 0 644998 124374 167480 -1 1617
1619 0 644430 124054 167440 -1 1618
1620 0 643954 124090 167480 -1 1619
1621 0 644114 123530 167480 -1 1619
1622 0 643854 123142 167440 -1 1621
1623 0 643542 122950 167400 -1 1622
1624 0 643426 122886 167360 -1 1623
1625 0 643188 122820 167280 -1 1624
1626 0 642972 122736 167200 -1 1625
1627 0 642800 122688 167120 -1 1626
1628 0 642556 122704 167000 45 1627
1629 0 642380 122712 166920 45 1628
1630 0 642176 122660 166840 45 1629
1631 0 642068 122536 166800 45 1630
1632 0 641962 122494 166720 45 1631
1633 0 641790 122466 166640 45 1632
1634 0 641706 122314 166560 75 1633
1635 0 641570 122242 166480 75 1634
1636 0 641294 121970 166400 51 1635
1637 0 641078 121750 166360 80 1636
1638 0 640930 121726 166320 156 1637
1639 0 640862 121774 166240 156 1638
1640 0 640806 121806 166120 156 1639
1641 0 640774 121826 166000 128 1640
1642 0 640710 121838 165840 128 1641
1643 0 640658 121870 165680 64 1642
1644 0 640554 121854 165520 64 1643
1645 0 640538 121842 165360 96 1644
1646 0 640538 121842 165200 96 1645
1647 0 640474 121806 165040 86 1646
1648 0 640282 121838 165000 86 1647
1649 0 640540 121660 164960 86 1647
1650 0 640580 121480 164880 98 1649
1651 0 640516 121340 164840 80 1650
1652 0 640484 121048 164800 90 1651
1653 0 640216 120928 164680 81 1652
1654 0 639884 120588 164640 81 1653
1655 0 639644 120360 164600 102 1654
1656 0 639554 120250 164520 102 1655
1657 0 639462 120138 164440 86 1656
1658 0 639430 120066 164360 86 1657
1659 0 639294 119702 164320 120 1658
1660 0 639258 119606 164240 120 1659
1661 0 639062 119310 164120 80 1660
1662 0 638870 119118 164040 80 1661
1663 0 638754 119074 163920 51 1662
1664 0 638750 119150 163760 51 1663
1665 0 638762 119162 163600 81 1664
1666 0 638814 119126 163480 81 1665
1667 0 639146 119058 163480 81 1666
1668 0 638542 119106 163400 80 1666
1669 0 638444 119004 163320 80 1668
1670 0 638204 118808 163200 51 1669
1671 0 638096 118548 163120 104 1670
1672 0 638032 118436 163040 104 1671
1673 0 637992 118348 162920 60 1672
1674 0 637868 118200 162800 40 1673
1675 0 637720 118120 162760 40 1674
1676 0 637488 118012 162680 75 1675
1677 0 637332 117956 162600 75 1676
1678 0 637220 117920 162520 75 1677
1679 0 637140 117828 162440 71 1678
1680 0 637050 117798 162360 71 1679
1681 0 636934 117726 162240 75 1680
1682 0 636854 117658 162160 75 1681
1683 0 636746 117450 162040 75 1682
1684 0 636754 117282 161960 75 1683
1685 0 636638 117118 161880 51 1684
1686 0 636566 116974 161800 75 1685
1687 0 636510 116882 161720 75 1686
1688 0 636414 116714 161640 90 1687
1689 0 636348 116612 161520 90 1688
1690 0 636156 116512 161400 81 1689
1691 0 636036 116480 161360 64 1690
1692 0 635840 116424 161280 64 1691
1693 0 635608 116312 161200 80 1692
1694 0 635484 116272 161120 71 1693
1695 0 635372 116200 161040 71 1694
1696 0 635286 116134 160960 60 1695
1697 0 635162 116070 160840 45 1696
1698 0 635130 116038 160720 45 1697
1699 0 635058 115990 160560 75 1698
1700 0 634974 115994 160440 75 1699
1701 0 634866 116038 160320 86 1700
1702 0 634786 116038 160200 86 1701
1703 0 634794 115990 160040 98 1702
1704 0 634770 115954 159880 128 1703
1705 0 634738 115874 159720 128 1704
1706 0 634666 115806 159560 98 1705
1707 0 634608 115724 159440 102 1706
1708 0 634516 115628 159320 102 1707
1709 0 634468 115592 159240 91 1708
1710 0 634340 115492 159120 91 1709
1711 0 634200 115396 159000 91 1710
1712 0 634176 115332 158880 120 1711
1713 0 634124 115236 158760 128 1712
1714 0 634130 115130 158640 128 1713
1715 0 634118 115062 158520 120 1714
1716 0 634086 114954 158400 120 1715
1717 0 634018 114806 158280 75 1716
1718 0 633922 114642 158160 80 1717
1719 0 633942 114490 158040 32 1718
1720 0 633904 114412 157920 32 1719
1721 0 633888 114348 157800 60 1720
1722 0 633856 114312 157640 60 1721
1723 0 633852 114216 157520 81 1722
1724 0 633776 114068 157400 60 1723
1725 0 633756 113864 157280 51 1724
1726 0 633720 113824 157160 51 1725
1727 0 633712 113796 157040 60 1726
1728 0 633600 113792 156880 60 1727
1729 0 633344 113668 156720 45 1728
1730 0 633152 113584 156600 80 1729
1731 0 633048 113516 156480 51 1730
1732 0 632966 113482 156360 51 1731
1733 0 632918 113438 156200 64 1732
1734 0 632882 113446 156040 81 1733
1735 0 632826 113402 155880 81 1734
1736 0 632794 113450 155720 71 1735
1737 0 632666 113410 155560 60 1736
1738 0 632586 113322 155440 60 1737
1739 0 632542 113190 155400 45 1738
1740 0 632426 113126 155320 45 1739
1741 0 632226 112978 155240 45 1740
1742 0 632010 112934 155160 75 1741
1743 0 631968 112856 155080 75 1742
1744 0 631844 112784 154920 71 1743
1745 0 631652 112608 154800 86 1744
1746 0 631460 112496 154720 153 1745
1747 0 631288 112400 154560 51 1746
1748 0 631328 112156 154320 32 1747
1749 0 631380 112084 154200 32 1748
1750 0 631372 111988 154080 71 1749
1751 0 631388 111980 153960 71 1750
1752 0 631284 111988 153760 60 1751
1753 0 631196 111964 153600 60 1752
1754 0 648504 124792 168360 -1 1605
1755 0 648424 124516 168240 -1 1754
1756 0 648360 124396 168160 -1 1755
1757 0 648556 124220 168160 -1 1756
1758 0 648708 124228 168080 -1 1757
1759 0 648788 124204 167960 -1 1758
1760 0 648812 124164 167840 -1 1759
1761 0 649028 123884 167720 -1 1760
1762 0 649132 123824 167480 -1 1761
1763 0 648976 123904 167320 -1 1762
1764 0 648868 124056 167160 -1 1763
1765 0 648720 124188 167000 -1 1764
1766 0 648600 124256 166880 -1 1765
1767 0 648564 124292 166800 -1 1766
1768 0 648792 124008 166760 -1 1767
1769 0 648688 123676 166800 -1 1768
1770 0 648608 123400 166880 -1 1769
1771 0 648588 123176 166960 -1 1770
1772 0 648328 122896 167000 -1 1771
1773 0 647878 123134 166960 -1 1772
1774 0 647854 123194 166920 -1 1773
1775 0 648154 122526 167000 -1 1772
1776 0 648252 124456 167960 -1 1756
1777 0 648212 124496 167800 -1 1776
1778 0 648152 124612 167600 -1 1777
1779 0 647980 124632 167400 -1 1778
1780 0 647868 124616 167160 -1 1779
1781 0 647792 124788 166960 -1 1780
1782 0 647692 124800 166800 -1 1781
1783 0 647564 124848 166640 -1 1782
1784 0 647480 124796 166440 -1 1783
1785 0 647312 124816 166320 -1 1784
1786 0 647152 124988 166200 -1 1785
1787 0 647076 125140 166080 -1 1786
1788 0 646920 125272 165960 -1 1787
1789 0 646532 125368 165840 -1 1788
1790 0 646296 125424 165760 -1 1789
1791 0 646064 125480 165640 -1 1790
1792 0 652848 127822 170000 -1 1588
1793 0 652814 128130 169920 -1 1792
1794 0 652320 128402 169840 -1 1793
1795 0 651674 128574 169720 -1 1794
1796 0 651072 128926 169600 -1 1795
1797 0 650544 128598 169600 -1 1796
1798 0 650252 128542 169600 -1 1797
1799 0 650014 128428 169560 -1 1798
1800 0 649794 128292 169520 -1 1799
1801 0 649646 128248 169480 -1 1800
1802 0 649586 128232 169440 -1 1801
1803 0 649382 128088 169440 -1 1802
1804 0 649262 128048 169400 -1 1803
1805 0 649058 128124 169400 -1 1804
1806 0 648882 128076 169400 -1 1805
1807 0 648694 128212 169440 -1 1806
1808 0 648566 128204 169520 -1 1807
1809 0 648414 128272 169600 -1 1808
1810 0 648108 128162 169640 -1 1809
1811 0 647936 128246 169600 -1 1810
1812 0 648096 128470 169640 -1 1811
1813 0 648208 128634 169680 -1 1812
1814 0 648240 128750 169720 -1 1813
1815 0 648152 129046 169760 -1 1814
1816 0 648140 129126 169840 -1 1815
1817 0 647844 128222 169560 -1 1811
1818 0 647764 128046 169520 -1 1817
1819 0 647504 128058 169520 -1 1818
1820 0 647380 128074 169480 -1 1819
1821 0 647156 128062 169400 -1 1820
1822 0 646810 128004 169400 -1 1821
1823 0 646494 127808 169440 -1 1822
1824 0 646382 127620 169320 -1 1823
1825 0 646350 127604 169240 -1 1824
1826 0 646214 127576 169160 -1 1825
1827 0 646766 127988 169480 -1 1822
1828 0 650894 128934 169520 -1 1796
1829 0 650676 128994 169400 -1 1828
1830 0 650460 129050 169320 -1 1829
1831 0 650322 129234 169240 -1 1830
1832 0 650044 129642 169120 -1 1831
1833 0 649802 129790 169000 -1 1832
1834 0 649413 129992 168880 -1 1833
1835 0 649168 130068 168760 -1 1834
1836 0 649010 130128 168640 -1 1835
1837 0 648840 130152 168560 -1 1836
1838 0 648736 130292 168400 -1 1837
1839 0 648572 130392 168240 -1 1838
1840 0 648468 130408 168120 -1 1839
1841 0 648328 130444 167960 -1 1840
1842 0 648244 130560 167800 -1 1841
1843 0 648068 130704 167640 -1 1842
1844 0 647956 130816 167480 -1 1843
1845 0 647676 130972 167320 -1 1844
1846 0 647484 131016 167200 -1 1845
1847 0 647088 131056 167080 -1 1846
1848 0 647064 131184 166960 -1 1847
1849 0 647020 131312 166880 -1 1848
1850 0 646824 131332 166760 -1 1849
1851 0 646692 131428 166640 -1 1850
1852 0 646380 131388 166480 -1 1851
1853 0 646384 131492 166360 -1 1852
1854 0 646000 131356 166320 -1 1853
1855 0 645624 131496 166280 -1 1854
1856 0 644604 131564 166200 -1 1855
1857 0 644292 131432 166120 -1 1856
1858 0 643768 131072 166040 -1 1857
1859 0 643252 130656 166000 -1 1858
1860 0 642924 130636 165880 -1 1859
1861 0 642632 130684 165760 -1 1860
1862 0 642428 130820 165600 -1 1861
1863 0 641704 130904 165560 -1 1862
1864 0 641628 130900 165520 -1 1863
1865 0 641140 130992 165520 -1 1864
1866 0 641612 130920 165440 -1 1864
1867 0 641608 130920 165360 -1 1866
1868 0 641460 130892 165240 -1 1867
1869 0 641376 130844 165120 -1 1868
1870 0 641348 130756 165000 -1 1869
1871 0 641280 130900 164880 -1 1870
1872 0 641244 130796 164760 -1 1871
1873 0 641176 130744 164640 -1 1872
1874 0 641016 130712 164520 -1 1873
1875 0 640764 130684 164400 -1 1874
1876 0 640700 130596 164320 -1 1875
1877 0 640524 130548 164200 -1 1876
1878 0 640372 130560 164080 -1 1877
1879 0 640000 130456 163960 -1 1878
1880 0 639716 130356 163840 -1 1879
1881 0 639482 130376 163720 -1 1880
1882 0 639138 130352 163600 -1 1881
1883 0 638902 130356 163480 -1 1882
1884 0 638746 130384 163360 -1 1883
1885 0 638642 130428 163240 -1 1884
1886 0 638458 130452 163120 -1 1885
1887 0 638310 130464 163000 -1 1886
1888 0 638190 130464 162880 -1 1887
1889 0 637904 130392 162760 -1 1888
1890 0 637232 130596 162680 -1 1889
1891 0 635942 130688 162480 -1 1890
1892 0 635858 130600 162160 -1 1891
1893 0 635254 131008 162160 -1 1892
1894 0 635230 131296 162080 -1 1893
1895 0 635230 131328 162040 -1 1894
1896 0 635182 131430 161960 -1 1895
1897 0 635122 131502 161880 -1 1896
1898 0 634990 131558 161800 -1 1897
1899 0 634786 131618 161720 -1 1898
1900 0 634374 131658 161680 -1 1899
1901 0 634522 131690 161800 -1 1900
1902 0 634154 131718 161640 -1 1900
1903 0 633998 131802 161560 -1 1902
1904 0 633754 131916 161480 -1 1903
1905 0 633426 132120 161440 -1 1904
1906 0 633326 132252 161520 -1 1905
1907 0 633086 132556 161600 -1 1906
1908 0 632838 132668 161520 -1 1907
1909 0 632626 132720 161480 -1 1908
1910 0 632454 132842 161440 -1 1909
1911 0 632306 133078 161400 -1 1910
1912 0 632078 133334 161440 -1 1911
1913 0 631866 133534 161520 -1 1912
1914 0 631562 133652 161560 -1 1913
1915 0 631170 133688 161520 -1 1914
1916 0 630686 133912 161480 -1 1915
1917 0 630434 134150 161440 -1 1916
1918 0 629958 134230 161480 -1 1917
1919 0 629538 134270 161520 -1 1918
1920 0 629026 134426 161480 -1 1919
1921 0 628486 134628 161400 -1 1920
1922 0 628134 134796 161320 -1 1921
1923 0 627970 134858 161240 -1 1922
1924 0 627798 134914 161120 -1 1923
1925 0 627578 134958 161000 -1 1924
1926 0 627230 135354 161000 -1 1925
1927 0 626986 135758 160960 -1 1926
1928 0 626754 136022 160920 -1 1927
1929 0 626686 136158 160840 -1 1928
1930 0 626766 136424 160760 -1 1929
1931 0 626602 136740 160720 -1 1930
1932 0 626314 136924 160840 -1 1931
1933 0 626182 136904 160960 -1 1932
1934 0 625942 136836 160920 -1 1933
1935 0 625842 136812 160880 -1 1934
1936 0 625726 136752 160840 -1 1935
1937 0 625506 136644 160800 -1 1936
1938 0 625230 136668 160760 -1 1937
1939 0 625118 136728 160720 -1 1938
1940 0 625006 136760 160680 -1 1939
1941 0 624490 136864 160600 -1 1940
1942 0 623914 136874 160600 -1 1941
1943 0 623634 137042 160560 -1 1942
1944 0 623586 137062 160480 -1 1943
1945 0 623442 137078 160360 -1 1944
1946 0 623170 137142 160320 -1 1945
1947 0 622782 137070 160240 -1 1946
1948 0 626278 136928 161120 -1 1933
1949 0 634772 130336 162480 -1 1891
1950 0 634320 130040 162360 -1 1949
1951 0 633932 129828 162240 -1 1950
1952 0 633566 129688 162120 -1 1951
1953 0 633374 129632 162000 -1 1952
1954 0 632502 129504 161840 -1 1953
1955 0 631916 129288 161920 -1 1954
1956 0 631674 128880 161920 -1 1955
1957 0 631360 128592 161880 -1 1956
1958 0 631208 128496 161800 -1 1957
1959 0 630922 128296 161680 -1 1958
1960 0 630822 128188 161520 -1 1959
1961 0 630362 127888 161360 -1 1960
1962 0 630072 127888 161200 -1 1961
1963 0 629482 127908 161160 -1 1962
1964 0 629272 127900 161080 -1 1963
1965 0 628912 127892 161000 -1 1964
1966 0 628678 127764 160920 -1 1965
1967 0 628160 127044 160880 -1 1966
1968 0 628062 126796 160720 -1 1967
1969 0 628042 126692 160560 -1 1968
1970 0 626826 126804 160560 -1 1969
1971 0 625968 126396 160480 -1 1970
1972 0 625486 126144 160360 -1 1971
1973 0 625218 126076 160240 -1 1972
1974 0 625134 126004 160080 -1 1973
1975 0 625050 125988 160000 -1 1974
1976 0 624764 126068 159960 -1 1975
1977 0 624788 125988 159880 -1 1976
1978 0 624728 125908 159760 -1 1977
1979 0 624592 125900 159640 -1 1978
1980 0 624560 125872 159560 -1 1979
1981 0 624360 125808 159440 -1 1980
1982 0 624248 125784 159320 -1 1981
1983 0 624000 125740 159200 -1 1982
1984 0 623820 125720 159120 -1 1983
1985 0 623718 125708 159080 -1 1984
1986 0 623618 125740 159040 -1 1985
1987 0 623538 125744 159000 -1 1986
1988 0 623530 125780 158960 -1 1987
1989 0 623188 125754 158840 -1 1988
1990 0 623004 125662 158720 -1 1989
1991 0 622988 125546 158600 -1 1990
1992 0 622900 125458 158480 -1 1991
1993 0 622812 125318 158360 -1 1992
1994 0 622704 125218 158280 -1 1993
1995 0 622552 125014 158160 -1 1994
1996 0 622544 124878 158000 -1 1995
1997 0 622460 124722 157880 -1 1996
1998 0 622396 124666 157760 -1 1997
1999 0 622372 124514 157640 -1 1998
2000 0 622368 124466 157560 -1 1999
2001 0 622576 124490 157520 -1 2000
2002 0 622688 124514 157480 -1 2001
2003 0 622300 124426 157480 -1 2000
2004 0 622208 124442 157360 -1 2003
2005 0 622082 124400 157280 -1 2004
2006 0 622022 124376 157200 -1 2005
2007 0 621954 124312 157120 -1 2006
2008 0 621834 124308 157080 -1 2007
2009 0 621682 124336 157040 -1 2008
2010 0 621442 124316 157000 -1 2009
2011 0 621374 124248 156960 -1 2010
2012 0 621218 124200 156920 -1 2011
2013 0 621030 124184 156880 -1 2012
2014 0 620862 124284 156800 -1 2013
2015 0 620722 124268 156760 -1 2014
2016 0 620594 124320 156680 -1 2015
2017 0 620502 124320 156640 -1 2016
2018 0 620358 124264 156600 -1 2017
2019 0 620228 124250 156520 -1 2018
2020 0 620020 124198 156400 -1 2019
2021 0 620008 124146 156240 -1 2020
2022 0 620108 124114 156120 -1 2021
2023 0 620088 124066 156000 -1 2022
2024 0 620092 123982 155880 -1 2023
2025 0 620100 123846 155760 -1 2024
2026 0 620192 123750 155680 -1 2025
2027 0 620204 123718 155560 -1 2026
2028 0 620036 123666 155480 -1 2027
2029 0 620016 123658 155320 -1 2028
2030 0 620012 123598 155160 -1 2029
2031 0 619940 123582 155000 -1 2030
2032 0 619904 123494 154880 -1 2031
2033 0 619888 123414 154760 -1 2032
2034 0 619920 123418 154640 -1 2033
2035 0 619704 123198 154440 -1 2034
2036 0 619572 123086 154400 -1 2035
2037 0 619528 123026 154280 -1 2036
2038 0 619580 122982 154120 -1 2037
2039 0 619568 122978 153960 -1 2038
2040 0 619432.4 123006.47 153920 -1 2039
2041 0 619129.25 122865.14 153600 -1 2040
2042 0 618981.1 122783.36 153360 -1 2041
2043 0 618688.6 122578.55 153360 -1 2042
2044 0 618590.5 122454.33 153320 -1 2043
2045 0 618547.94 122250.125 153240 -1 2044
2046 0 618478.6 122130.266 153200 -1 2045
2047 0 618468.06 121970.33 153160 -1 2046
2048 0 618449.4 121730.53 153080 -1 2047
2049 0 618483.9 121539.72 153040 -1 2048
2050 0 618506.94 121413.06 152960 -1 2049
2051 0 618475.1 121196.8 152880 -1 2050
2052 0 618308.44 121063.03 152840 -1 2051
2053 0 618188.25 121039.7 152800 -1 2052
2054 0 618163.9 121030.28 152720 -1 2053
2055 0 617977 120980.17 152600 -1 2054
2056 0 617726 120950.61 152520 -1 2055
2057 0 617634.44 120904.61 152480 -1 2056
2058 0 617592.44 120843.17 152360 -1 2057
2059 0 617517.9 120780.266 152240 -1 2058
2060 0 617469.7 120745.53 152160 -1 2059
2061 0 617426.75 120694.42 152040 -1 2060
2062 0 617401.9 120611.91 151960 -1 2061
2063 0 617336.8 120522.75 151880 -1 2062
2064 0 617301.4 120459.84 151800 -1 2063
2065 0 617233.8 120409.58 151720 -1 2064
2066 0 617131.75 120348.44 151640 -1 2065
2067 0 617078.44 120310.56 151560 -1 2066
2068 0 617028.25 120090.984 151520 -1 2067
2069 0 616769.44 120020.22 151320 -1 2068
2070 0 616642.4 119951.484 151240 -1 2069
2071 0 616413.25 119881.3 151200 -1 2070
2072 0 616283 119893.84 151160 -1 2071
2073 0 616061.2 120056.66 151120 -1 2072
2074 0 615963.5 120103.31 151040 -1 2073
2075 0 615914.06 120116.125 150960 -1 2074
2076 0 615837.6 120145.83 150880 -1 2075
2077 0 615729.6 120201.58 150800 -1 2076
2078 0 615599.3 120200.31 150720 -1 2077
2079 0 615519.44 120494.83 150600 -1 2078
2080 0 615513.7 120570.16 150560 -1 2079
2081 0 615484.6 120645.375 150520 -1 2080
2082 0 615458.1 120764.67 150480 -1 2081
2083 0 615470.9 120844.016 150440 -1 2082
2084 0 615436.2 120935.55 150400 -1 2083
2085 0 615407.2 121050.875 150360 -1 2084
2086 0 615335.4 121135.64 150280 -1 2085
2087 0 615294 121143.08 150240 -1 2086
2088 0 615229.6 121154.81 150160 -1 2087
2089 0 615187.5 121087.84 150080 -1 2088
2090 0 615121.2 121013.56 150040 -1 2089
2091 0 615097.5 120824.016 149960 -1 2090
2092 0 615031.1 120589.86 149880 -1 2091
2093 0 615028.6 120453.45 149840 -1 2092
2094 0 615039.1 120205.86 149760 -1 2093
2095 0 615057.3 120020.84 149720 -1 2094
2096 0 615095.5 119862.33 149680 -1 2095
2097 0 615110 119711.55 149640 -1 2096
2098 0 615081.3 119557.516 149600 -1 2097
2099 0 615106.44 119376.8 149560 -1 2098
2100 0 615165.25 119272.234 149520 -1 2099
2101 0 615137.4 119253.61 149480 -1 2100
2102 0 615089.3 119301.56 149360 -1 2101
2103 0 615044 119296.3 149280 -1 2102
2104 0 614977.94 119236.59 149240 -1 2103
2105 0 614686.56 119000.95 149160 -1 2104
2106 0 614570.44 118905.33 149120 -1 2105
2107 0 619840 124166 156240 -1 2021
2108 0 619820 124170 156160 -1 2107
2109 0 624608 126140 159960 -1 1976
2110 0 624858 126568 160520 -1 1972
2111 0 623760 127012 160600 -1 2110
2112 0 623642 127264 160400 -1 2111
2113 0 622690 127460 160400 -1 2112
2114 0 622442 127412 160400 -1 2113
2115 0 622344 127416 160440 -1 2114
2116 0 622132 127404 160480 -1 2115
2117 0 622056 127400 160520 -1 2116
2118 0 621928 127424 160560 -1 2117
2119 0 621816 127432 160600 -1 2118
2120 0 621752 127392 160640 -1 2119
2121 0 621190 127288 160680 -1 2120
2122 0 620748 127376 160760 -1 2121
2123 0 620420 127640 160840 -1 2122
2124 0 619662 127860 160920 -1 2123
2125 0 619764 127868 160800 -1 2124
2126 0 619728 127876 160680 -1 2125
2127 0 619732 127924 160600 -1 2126
2128 0 619170 127908 160920 -1 2124
2129 0 618870 128264 160920 -1 2128
2130 0 618868 128280 160800 -1 2129
2131 0 618434 128352 160800 -1 2130
2132 0 618302 128408 160720 -1 2131
2133 0 618144 128460 160600 -1 2132
2134 0 617920 128504 160480 -1 2133
2135 0 617708 128572 160320 -1 2134
2136 0 617470 128704 160240 -1 2135
2137 0 617352 128924 160200 -1 2136
2138 0 617252 129328 160200 -1 2137
2139 0 617158 129384 160280 -1 2138
2140 0 616994 129524 160400 -1 2139
2141 0 616946 129620 160520 -1 2140
2142 0 616754 129720 160640 -1 2141
2143 0 616634 129792 160760 -1 2142
2144 0 616480 129856 160880 -1 2143
2145 0 616292 130008 161040 -1 2144
2146 0 616172 130364 161080 -1 2145
2147 0 616076 130544 161040 -1 2146
2148 0 616052 130624 161000 -1 2147
2149 0 616016 130692 160920 -1 2148
2150 0 616046 130660 160840 -1 2149
2151 0 616106 130680 160760 -1 2150
2152 0 623458 127440 160360 -1 2112
2153 0 623418 127544 160280 -1 2152
2154 0 623314 127632 160200 -1 2153
2155 0 623306 127740 160160 -1 2154
2156 0 623242 127800 160120 -1 2155
2157 0 623190 127784 160080 -1 2156
2158 0 623220 127942 159960 -1 2157
2159 0 623088 128182 159880 -1 2158
2160 0 622984 128306 159800 -1 2159
2161 0 622912 128378 159680 -1 2160
2162 0 622780 128498 159600 -1 2161
2163 0 622656 128890 159560 -1 2162
2164 0 622704 129078 159520 -1 2163
2165 0 622766 129140 159400 -1 2164
2166 0 622750 129336 159320 -1 2165
2167 0 622710 129504 159240 -1 2166
2168 0 622702 129864 159200 -1 2167
2169 0 622550 130108 159240 -1 2168
2170 0 622466 130044 159120 -1 2169
2171 0 622370 130052 159000 -1 2170
2172 0 622292 130042 158880 -1 2171
2173 0 622216 129954 158720 -1 2172
2174 0 622084 129978 158600 -1 2173
2175 0 621996 129958 158480 -1 2174
2176 0 621884 129974 158360 -1 2175
2177 0 621844 130162 158240 -1 2176
2178 0 621808 130294 158280 -1 2177
2179 0 621844 130282 158320 -1 2178
2180 0 621788 130074 158040 -1 2177
2181 0 621784 130042 157920 -1 2180
2182 0 621696 130050 157800 -1 2181
2183 0 621632 130142 157680 -1 2182
2184 0 621504 130286 157560 -1 2183
2185 0 621320 130346 157480 -1 2184
2186 0 621164 130382 157400 -1 2185
2187 0 620968 130378 157320 -1 2186
2188 0 620776 130362 157240 -1 2187
2189 0 620640 130366 157160 -1 2188
2190 0 620516 130358 157080 -1 2189
2191 0 620428 130318 157000 -1 2190
2192 0 620336 130306 156920 -1 2191
2193 0 620176 130326 156840 -1 2192
2194 0 620040 130390 156760 -1 2193
2195 0 619844 130418 156720 -1 2194
2196 0 619550 130488 156680 -1 2195
2197 0 619390 130504 156600 -1 2196
2198 0 619278 130524 156520 -1 2197
2199 0 619094 130556 156400 -1 2198
2200 0 619026 130532 156240 -1 2199
2201 0 618930 130592 156080 -1 2200
2202 0 618694 130652 156000 -1 2201
2203 0 618570 130668 155960 -1 2202
2204 0 618442 130688 155840 -1 2203
2205 0 618366 130716 155680 -1 2204
2206 0 618322 130756 155640 -1 2205
2207 0 618221.4 130782.11 155600 -1 2206
2208 0 618000.9 130842.53 155560 -1 2207
2209 0 617917.1 131108.58 155520 -1 2208
2210 0 617748.75 131186.56 155480 -1 2209
2211 0 617606.1 131354.9 155440 -1 2210
2212 0 617554.94 131319.12 155320 -1 2211
2213 0 617480.3 131268.88 155240 -1 2212
2214 0 617199 131121.97 155200 -1 2213
2215 0 616998 131008.56 155080 -1 2214
2216 0 616904.06 130988.36 155040 -1 2215
2217 0 616855.3 130972.664 154960 -1 2216
2218 0 616831 130964.984 154920 -1 2217
2219 0 616490.6 131106.89 154960 -1 2217
2220 0 616361.5 131224.58 154920 -1 2219
2221 0 616275.56 131310.02 154880 -1 2220
2222 0 628186 127344 160440 -1 1969
2223 0 628114 127468 160280 -1 2222
2224 0 628098 127500 160160 -1 2223
2225 0 627966 127516 160000 -1 2224
2226 0 627918 127476 159920 -1 2225
2227 0 627794 127518 159800 -1 2226
2228 0 627642 127582 159680 -1 2227
2229 0 627566 127626 159560 -1 2228
2230 0 627434 127606 159440 -1 2229
2231 0 627326 127590 159320 -1 2230
2232 0 627098 127550 159160 -1 2231
2233 0 626954 127530 159000 -1 2232
2234 0 626802 127514 158840 -1 2233
2235 0 626706 127458 158680 -1 2234
2236 0 626650 127440 158520 -1 2235
2237 0 626614 127412 158360 -1 2236
2238 0 626486 127300 158200 -1 2237
2239 0 626422 127256 158040 -1 2238
2240 0 626374 127200 157880 -1 2239
2241 0 626214 127192 157760 -1 2240
2242 0 626214 127204 157600 -1 2241
2243 0 626146 127232 157440 -1 2242
2244 0 626218 127268 157280 -1 2243
2245 0 626426 127348 157240 -1 2244
2246 0 626634 127428 157200 -1 2245
2247 0 626766 127464 157120 -1 2246
2248 0 626906 127488 157080 -1 2247
2249 0 627330 127576 157000 -1 2248
2250 0 627730 127800 156920 -1 2249
2251 0 628270 127828 156880 -1 2250
2252 0 626078 127344 157200 -1 2245
2253 0 626042 127368 157040 -1 2252
2254 0 625874 127324 156920 -1 2253
2255 0 625770 127320 156800 -1 2254
2256 0 625690 127280 156680 -1 2255
2257 0 625590 127300 156520 -1 2256
2258 0 625402 127314 156400 -1 2257
2259 0 625262 127334 156280 -1 2258
2260 0 625138 127362 156160 -1 2259
2261 0 624954 127334 156080 -1 2260
2262 0 624802 127362 155960 -1 2261
2263 0 624538 127346 155920 -1 2262
2264 0 624374 127234 155800 -1 2263
2265 0 624326 127186 155720 -1 2264
2266 0 624254 127102 155560 -1 2265
2267 0 624178 127048 155400 -1 2266
2268 0 647244 131456 166880 -1 1849
2269 0 647212 131788 166880 -1 2268
2270 0 647234 131914 166920 -1 2269
2271 0 647286 131842 167040 -1 2270
2272 0 647118 132106 167120 -1 2271
2273 0 646674 132342 167160 -1 2272
2274 0 649240 130202 168920 -1 1834
2275 0 649294 130282 168960 -1 2274
2276 0 649324 130352 169080 -1 2275
2277 0 649356 130368 169120 -1 2276
2278 0 649427 130342 169160 -1 2277
2279 0 649467 130382 169200 -1 2278
2280 0 649501 130510 169240 -1 2279
2281 0 649361 130672 169200 -1 2280
2282 0 648975 130754 169120 -1 2281
2283 0 648660 130592 169120 -1 2282
2284 0 648627 130548 169160 -1 2283
2285 0 648627 130528 169200 -1 2284
2286 0 648611 130498 169240 -1 2285
2287 0 648607 130490 169280 -1 2286
2288 0 648579 130444 169320 -1 2287
2289 0 649518 130626 169320 -1 2280
2290 0 649418 130850 169360 -1 2289
2291 0 649747 130808 169400 -1 2290
2292 0 649839 130830 169440 -1 2291
2293 0 649867 130844 169480 -1 2292
2294 0 649955 130872 169520 -1 2293
2295 0 649876 131028 169560 -1 2294
2296 0 649908 131068 169600 -1 2295
2297 0 649908 131148 169680 -1 2296
2298 0 649970 131180 169720 -1 2297
2299 0 649966 131268 169760 -1 2298
2300 0 649990 131416 169840 -1 2299
2301 0 649998 131476 169920 -1 2300
2302 0 649986 131520 169960 -1 2301
2303 0 649950 131560 170000 -1 2302
2304 0 649954 131644 170040 -1 2303
2305 0 650015.9 131819.53 170120 -1 2304
2306 0 650123.9 131951.53 170240 -1 2305
2307 0 650101.9 132283.53 170400 -1 2306
2308 0 650450 132417 170480 -1 2307
2309 0 650685 132443 170520 -1 2308
2310 0 650865 132499 170600 -1 2309
2311 0 650941 132501 170720 -1 2310
2312 0 651049 132521 170840 -1 2311
2313 0 651111 132575 170920 -1 2312
2314 0 651201 132573 171000 -1 2313
2315 0 651279 132581 171040 -1 2314
2316 0 651305 132589 171080 -1 2315
2317 0 651309 132617 171120 -1 2316
2318 0 651356 132649 171200 -1 2317
2319 0 651358 132763 171280 -1 2318
2320 0 651354 132817 171320 -1 2319
2321 0 650002 132217 170440 -1 2307
2322 0 649996 132165 170520 -1 2321
2323 0 649986 132105 170600 -1 2322
2324 0 649965 132063 170640 -1 2323
2325 0 649949 132047 170680 -1 2324
2326 0 649905 132023 170720 -1 2325
2327 0 649871 131975 170760 -1 2326
2328 0 649845 131953 170800 -1 2327
2329 0 649829 131933 170840 -1 2328
2330 0 649847 131925 170880 -1 2329
2331 0 649855 131911 170920 -1 2330
2332 0 649862 131883 170960 -1 2331
2333 0 649868 131859 171000 -1 2332
2334 0 649884 131857 171040 -1 2333
2335 0 649900 131879 171080 -1 2334
2336 0 649930 131857 171120 -1 2335
2337 0 649946 131821 171160 -1 2336
2338 0 649958 131799 171200 -1 2337
2339 0 649936 131711 171240 -1 2338
2340 0 649918 131693 171280 -1 2339
2341 0 649912 131681 171320 -1 2340
2342 0 649923 131661 171360 -1 2341
2343 0 649924 131730 171480 -1 2342
2344 0 649882 131907 171320 -1 2343
2345 0 649829 131955 171280 -1 2344
2346 0 649739 131921 171240 -1 2345
2347 0 649530 131955 171200 -1 2346
2348 0 649534 131985 171120 -1 2347
2349 0 649456 132005 171040 -1 2348
2350 0 649410 132083 170960 -1 2349
2351 0 649274 131869 171240 -1 2347
2352 0 649209 131927 171280 -1 2351
2353 0 649101 131961 171320 -1 2352
2354 0 648874 131839 171400 -1 2353
2355 0 648542 131717 171480 -1 2354
2356 0 648409 131527 171440 -1 2355
2357 0 648349 131473 171360 -1 2356
2358 0 648296 131427 171320 -1 2357
2359 0 648282 131425 171280 -1 2358
2360 0 648226 131411 171240 -1 2359
2361 0 648178 131395 171200 -1 2360
2362 0 648102 131365 171160 -1 2361
2363 0 648012 131371 171120 -1 2362
2364 0 647975 131379 171080 -1 2363
2365 0 647963 131369 171040 -1 2364
2366 0 647942 131383 171000 -1 2365
2367 0 650251.9 131907.53 170280 -1 2306
2368 0 650303.9 131855.53 170360 -1 2367
2369 0 650387.9 131827.53 170400 -1 2368
2370 0 650387.9 131791.53 170480 -1 2369
2371 0 650367.9 131719.53 170520 -1 2370
2372 0 650337 131621 170560 -1 2371
2373 0 650317 131485 170640 -1 2372
2374 0 650357 131337 170680 -1 2373
2375 0 650305 131185 170720 -1 2374
2376 0 650307 131161 170760 -1 2375
2377 0 650287 130989 170840 -1 2376
2378 0 650235 130965 170880 -1 2377
2379 0 650139 130917 171000 -1 2378
2380 0 650111 130865 171080 -1 2379
2381 0 650003 130841 171160 -1 2380
2382 0 649941 130819 171240 -1 2381
2383 0 649901 130783 171320 -1 2382
2384 0 649871 130701 171400 -1 2383
2385 0 649865 130695 171440 -1 2384
2386 0 649805 130543 171480 -1 2385
2387 0 649809 130463 171560 -1 2386
2388 0 649777 130195 171560 -1 2387
2389 0 649703 130101 171640 -1 2388
2390 0 649565 130119 171600 -1 2389
2391 0 649453 130039 171560 -1 2390
2392 0 649373 129810 171560 -1 2391
2393 0 649301 129704 171640 -1 2392
2394 0 649279 129694 171680 -1 2393
2395 0 649241 129662 171720 -1 2394
2396 0 649215 129649 171760 -1 2395
2397 0 649131 129490 171800 -1 2396
2398 0 649729 130017 171680 -1 2389
2399 0 650031.9 132239.53 170240 -1 2306
2400 0 649675.9 132115.53 170120 -1 2399
2401 0 649563.9 132083.53 170040 -1 2400
2402 0 649450 132072 170040 -1 2401
2403 0 649410 132072 170000 -1 2402
2404 0 649382 132112 169960 -1 2403
2405 0 649302 132164 169920 -1 2404
2406 0 649186 132208 169880 -1 2405
2407 0 649110 132204 169920 -1 2406
2408 0 649078 132212 169960 -1 2407
2409 0 649042 132228 170000 -1 2408
2410 0 648974 132240 170040 -1 2409
2411 0 648774 132320 170080 -1 2410
2412 0 648814 132296 170200 -1 2411
2413 0 648850 132228 170360 -1 2412
2414 0 648798 132248 170400 -1 2413
2415 0 648622 132340 170080 -1 2411
2416 0 648446 132416 170080 -1 2415
2417 0 648308 132386 170040 -1 2416
2418 0 648254.7 132356.67 169960 -1 2417
2419 0 648228 132342 169920 -1 2418
2420 0 648180 132318 169880 -1 2419
2421 0 648024 132254 169840 -1 2420
2422 0 647856 132074 169840 -1 2421
2423 0 647696 132062 169880 -1 2422
2424 0 647648 131994 170000 -1 2423
2425 0 647572 131878 170120 -1 2424
2426 0 647548 131838 170240 -1 2425
2427 0 647536 131738 170360 -1 2426
2428 0 647596 131646 170480 -1 2427
2429 0 647580 131966 169800 -1 2423
2430 0 647348 131962 169720 -1 2429
2431 0 647172 131806 169680 -1 2430
2432 0 647072 131770 169640 -1 2431
2433 0 646960 131778 169600 -1 2432
2434 0 646836 131754 169560 -1 2433
2435 0 646752 131790 169520 -1 2434
2436 0 646664 131894 169440 -1 2435
2437 0 646656 131914 169400 -1 2436
2438 0 663682 134122 171560 -1 1034
2439 0 663626 134134 171640 -1 2438
2440 0 663582 134178 171720 -1 2439
2441 0 665852 135790 170040 -1 1025
2442 0 665888 135350 169880 -1 2441
2443 0 665876 135274 169920 -1 2442
2444 0 665888 135254 169960 -1 2443
2445 0 665864 135258 170000 -1 2444
2446 0 665884 135270 170040 -1 2445
2447 0 665884 135274 170080 -1 2446
2448 0 665665 135262 170120 -1 2447
2449 0 666093 135138 170080 -1 2447
2450 0 665908.75 135271 170200 -1 2447
2451 0 665729 135262 170200 -1 2450
2452 0 665705 135226 170320 -1 2451
2453 0 665729 135250 170440 -1 2452
2454 0 665705 135266 170480 -1 2453
2455 0 665669 135278 170560 -1 2454
2456 0 665693 135318 170680 -1 2455
2457 0 665705 135338 170800 -1 2456
2458 0 665693 135342 170840 -1 2457
2459 0 665917 135270 170240 -1 2450
2460 0 667076 138534 169120 -1 1018
2461 0 666808 138482 168880 -1 2460
2462 0 666704 138666 168680 -1 2461
2463 0 666500 138810 168480 -1 2462
2464 0 666276 139026 168280 -1 2463
2465 0 666058 139014 168160 -1 2464
2466 0 665742 139150 168040 -1 2465
2467 0 665510 139150 167920 -1 2466
2468 0 665370 139186 167800 -1 2467
2469 0 664946 139102 167640 -1 2468
2470 0 664676 138902 167520 -1 2469
2471 0 664400 138822 167400 -1 2470
2472 0 663790 138618 167280 -1 2471
2473 0 663410 138606 167160 -1 2472
2474 0 661688 137654 167080 -1 2473
2475 0 662014 137646 167240 -1 2474
2476 0 662158 137458 167440 -1 2475
2477 0 662274 137342 167560 -1 2476
2478 0 662250 137242 167600 -1 2477
2479 0 662182 137142 167640 -1 2478
2480 0 662160 136972 167720 -1 2479
2481 0 662060 136900 167840 -1 2480
2482 0 661948 136772 167960 -1 2481
2483 0 661856 136632 168080 -1 2482
2484 0 661828 136528 168200 -1 2483
2485 0 661788 136416 168360 -1 2484
2486 0 661688 136304 168520 -1 2485
2487 0 661332 136276 168600 -1 2486
2488 0 660840 136352 168560 -1 2487
2489 0 660568 136300 168480 -1 2488
2490 0 660186 136282 168480 -1 2489
2491 0 660074 136272 168400 -1 2490
2492 0 659874 136338 168400 -1 2491
2493 0 659866 136442 168440 -1 2492
2494 0 659762 136618 168360 -1 2493
2495 0 659708 136700 168320 -1 2494
2496 0 659484 136636 168280 -1 2495
2497 0 659136 136580 168240 -1 2496
2498 0 658928 136444 168200 -1 2497
2499 0 658760 136296 168160 -1 2498
2500 0 658600 136240 168080 -1 2499
2501 0 658380 136212 168040 -1 2500
2502 0 659156 136652 168160 -1 2497
2503 0 659962 136262 168320 -1 2491
2504 0 659778 136006 168440 -1 2503
2505 0 659518 135746 168480 -1 2504
2506 0 659178 135682 168400 -1 2505
2507 0 658818 135562 168320 -1 2506
2508 0 658644 135564 168200 -1 2507
2509 0 658428 135580 168080 -1 2508
2510 0 658048 135604 168000 -1 2509
2511 0 657884 135560 167920 -1 2510
2512 0 657656 135572 167840 -1 2511
2513 0 657348 135572 167760 -1 2512
2514 0 657088 135684 167640 -1 2513
2515 0 656878 135730 167520 -1 2514
2516 0 656682 135790 167400 -1 2515
2517 0 656486 135786 167280 -1 2516
2518 0 656310 135774 167200 -1 2517
2519 0 655934 135706 167080 -1 2518
2520 0 655820 135736 166960 -1 2519
2521 0 655668 135784 166840 -1 2520
2522 0 655488 135904 166680 -1 2521
2523 0 655040 135836 166560 -1 2522
2524 0 654852 135732 166480 -1 2523
2525 0 654746 135686 166360 -1 2524
2526 0 654614 135658 166280 -1 2525
2527 0 654510 135938 166200 -1 2526
2528 0 654506 135998 166000 -1 2527
2529 0 654450 136018 165920 -1 2528
2530 0 654366 136106 165800 -1 2529
2531 0 654242 136178 165720 -1 2530
2532 0 654066 136166 165600 -1 2531
2533 0 653962 136194 165480 -1 2532
2534 0 653818 136226 165360 -1 2533
2535 0 653714 136246 165240 -1 2534
2536 0 653524 136260 165120 -1 2535
2537 0 653284 136256 165000 -1 2536
2538 0 653112 136260 164880 -1 2537
2539 0 652884 136200 164800 -1 2538
2540 0 652460 135980 164760 -1 2539
2541 0 652074 135874 164760 -1 2540
2542 0 651950 135858 164640 -1 2541
2543 0 651862 135842 164560 -1 2542
2544 0 651638 135782 164480 -1 2543
2545 0 651558 135806 164400 -1 2544
2546 0 651342 135910 164280 -1 2545
2547 0 651184 135948 164200 -1 2546
2548 0 650952 136048 164120 -1 2547
2549 0 650788 136100 164240 -1 2548
2550 0 650664 136256 164200 -1 2549
2551 0 650640 136332 164120 -1 2550
2552 0 650596 136464 164040 -1 2551
2553 0 650544 136580 163960 -1 2552
2554 0 650588 136688 163880 -1 2553
2555 0 650436 136864 163880 -1 2554
2556 0 650440 136884 163960 -1 2555
2557 0 650504 136852 164040 -1 2556
2558 0 659962 137290 166960 -1 2474
2559 0 659630 137270 166720 -1 2558
2560 0 659338 137170 166560 -1 2559
2561 0 659042 137118 166400 -1 2560
2562 0 658904 137082 166360 -1 2561
2563 0 658868 137122 166280 -1 2562
2564 0 658556 137358 166200 -1 2563
2565 0 658472 137362 166160 -1 2564
2566 0 658164 137406 166000 -1 2565
2567 0 657378 137126 165880 -1 2566
2568 0 657174 137062 165720 -1 2567
2569 0 656770 136938 165720 -1 2568
2570 0 656582 137062 165640 -1 2569
2571 0 656510 137122 165600 -1 2570
2572 0 656458 137162 165560 -1 2571
2573 0 656438 137198 165520 -1 2572
2574 0 656356 137248 165400 -1 2573
2575 0 656252 137340 165240 -1 2574
2576 0 656064 137420 165080 -1 2575
2577 0 655944 137508 165000 -1 2576
2578 0 655692 137456 164920 -1 2577
2579 0 655412 137728 164840 -1 2578
2580 0 655082 137718 164840 -1 2579
2581 0 654634 137582 164840 -1 2580
2582 0 654514 137582 164720 -1 2581
2583 0 654466 137614 164600 -1 2582
2584 0 654458 137634 164560 -1 2583
2585 0 655562 138050 164840 -1 2579
2586 0 655598 138238 164800 -1 2585
2587 0 655570 138626 164760 -1 2586
2588 0 655650 138898 164800 -1 2587
2589 0 655858 139086 164800 -1 2588
2590 0 655894 139222 164760 -1 2589
2591 0 655900 139476 164720 -1 2590
2592 0 655940 139684 164760 -1 2591
2593 0 655928 139728 164800 -1 2592
2594 0 655944 139816 164920 -1 2593
2595 0 656128 139972 165040 -1 2594
2596 0 656464 140020 165080 -1 2595
2597 0 656796 140028 165000 -1 2596
2598 0 657104 140068 164960 -1 2597
2599 0 657044 140268 164920 -1 2598
2600 0 657244 140156 165080 -1 2598
2601 0 657436 140204 165200 -1 2600
2602 0 657580 140316 165280 -1 2601
2603 0 657698 140350 165360 -1 2602
2604 0 657846 140402 165440 -1 2603
2605 0 657962 140470 165520 -1 2604
2606 0 658066 140582 165600 -1 2605
2607 0 658026 140686 165680 -1 2606
2608 0 657938 140914 165800 -1 2607
2609 0 657058 136566 165680 -1 2568
2610 0 657044 136414 165560 -1 2609
2611 0 657000 136306 165400 -1 2610
2612 0 656920 136250 165280 -1 2611
2613 0 656432 135962 165120 -1 2612
2614 0 655490 135894 165120 -1 2613
2615 0 655168 135906 165280 -1 2614
2616 0 654828 135938 165400 -1 2615
2617 0 653802 135330 165520 -1 2616
2618 0 653912 134835.33 165520 -1 2617
2619 0 654058 134599 165640 -1 2618
2620 0 654226 134227 165800 -1 2619
2621 0 654250 134111 165960 -1 2620
2622 0 654238 133839 166120 -1 2621
2623 0 654312 133515 166240 -1 2622
2624 0 654356 133499 166280 -1 2623
2625 0 653730 132887 166400 -1 2624
2626 0 653624 132861 166320 -1 2625
2627 0 653256 132429 166280 -1 2626
2628 0 653040 132541 166200 -1 2627
2629 0 652828 132493 166080 -1 2628
2630 0 652676 132437 166000 -1 2629
2631 0 652312 132453 165960 -1 2630
2632 0 651700 132501 165920 -1 2631
2633 0 651224 132249 165960 -1 2632
2634 0 651086 132115 166040 -1 2633
2635 0 650982 131911 166120 -1 2634
2636 0 650930 131511 166200 -1 2635
2637 0 650926 131151 166280 -1 2636
2638 0 650670 130763 166320 -1 2637
2639 0 650176 130357 166200 -1 2638
2640 0 649912 130313 166080 -1 2639
2641 0 649300 130017 166080 -1 2640
2642 0 649176 129785 166240 -1 2641
2643 0 649176 129585 166360 -1 2642
2644 0 649140 129497 166480 -1 2643
2645 0 649278 129367 166560 -1 2644
2646 0 649114 129167 166640 -1 2645
2647 0 648594 128703 166680 -1 2646
2648 0 647786 128347 166640 -1 2647
2649 0 647806 128151 166720 -1 2648
2650 0 647934 128035 166840 -1 2649
2651 0 648106 127871 167000 -1 2650
2652 0 648406 127755 167120 -1 2651
2653 0 648702 127659 167240 -1 2652
2654 0 648888 127621 167320 -1 2653
2655 0 649124 127569 167440 -1 2654
2656 0 649264 127421 167520 -1 2655
2657 0 649548 127377 167560 -1 2656
2658 0 650216 127381 167600 -1 2657
2659 0 650832 127181 167640 -1 2658
2660 0 651010 126923 167720 -1 2659
2661 0 651014 126455 167760 -1 2660
2662 0 650798 125963 167800 -1 2661
2663 0 650606 125615 167920 -1 2662
2664 0 650480 125517 168040 -1 2663
2665 0 650080 125305 168200 -1 2664
2666 0 649452 125097 168240 -1 2665
2667 0 649086 124967 168160 -1 2666
2668 0 648754 124879 168080 -1 2667
2669 0 648342 124943 168000 -1 2668
2670 0 647890 124839 167960 -1 2669
2671 0 647602 124695 168040 -1 2670
2672 0 647438 124359 168120 -1 2671
2673 0 647424 124225 168240 -1 2672
2674 0 647444 124113 168360 -1 2673
2675 0 647532 124021 168480 -1 2674
2676 0 647752 123945 168600 -1 2675
2677 0 647880 123921 168720 -1 2676
2678 0 647984 123853 168840 -1 2677
2679 0 648172 123777 168960 -1 2678
2680 0 648492 123801 169080 -1 2679
2681 0 648668 123865 169160 -1 2680
2682 0 648860 123921 169240 -1 2681
2683 0 649092 124121 169320 -1 2682
2684 0 649380 124301 169360 -1 2683
2685 0 649874 124379 169400 -1 2684
2686 0 650454 124679 169440 -1 2685
2687 0 650610 124707 169560 -1 2686
2688 0 651330 124643 169640 -1 2687
2689 0 651884 124369 169600 -1 2688
2690 0 652152 123965 169520 -1 2689
2691 0 652152 123417 169480 -1 2690
2692 0 652126 123079 169360 -1 2691
2693 0 652108 123013 169200 32 2692
2694 0 652064 123005 169040 32 2693
2695 0 652040 123013 168840 32 2694
2696 0 652128 122917 168640 32 2695
2697 0 652288 122841 168480 32 2696
2698 0 652364 122885 168280 32 2697
2699 0 652536 122961 168080 40 2698
2700 0 652604 122793 167920 141 2699
2701 0 652632 122673 167760 75 2700
2702 0 652532 122533 167560 108 2701
2703 0 652428 122513 167400 108 2702
2704 0 652360 122549 167240 137 2703
2705 0 652256 122521 167040 141 2704
2706 0 652216 122521 166840 122 2705
2707 0 652180 122525 166680 122 2706
2708 0 652096 122557 166520 163 2707
2709 0 652152 122485 166320 115 2708
2710 0 652152 122385 166120 120 2709
2711 0 652080 122321 165920 120 2710
2712 0 652104 122165 165720 122 2711
2713 0 652078 122063 165560 120 2712
2714 0 652102 121975 165400 102 2713
2715 0 652070 121835 165200 140 2714
2716 0 652094 121699 165040 140 2715
2717 0 652218 121639 164840 96 2716
2718 0 652274 121467 164680 102 2717
2719 0 652374 121235 164480 153 2718
2720 0 652350 121135 164320 178 2719
2721 0 652396 120993 164120 154 2720
2722 0 652304 120885 163920 32 2721
2723 0 652216 120713 163760 128 2722
2724 0 652092 120497 163560 137 2723
2725 0 652032 120533 163360 81 2724
2726 0 651982 120547 163320 81 2725
2727 0 651090 120683 163320 102 2726
2728 0 650594 120695 163280 40 2727
2729 0 650234 120755 163240 51 2728
2730 0 649998 120747 163200 81 2729
2731 0 649374 120769 163160 104 2730
2732 0 648650 120885 163120 139 2731
2733 0 648074 120921 163080 104 2732
2734 0 647390 120623 163160 98 2733
2735 0 646902 120547 163200 124 2734
2736 0 646358 120415 163240 75 2735
2737 0 645166 120141 163320 189 2736
2738 0 645154 120133 163200 315 2737
2739 0 645154 120133 163120 315 2738
2740 0 645102 120041 163000 315 2739
2741 0 644906 119845 162880 207 2740
2742 0 644890 119773 162840 207 2741
2743 0 644826 119759 162760 124 2742
2744 0 643926 120203 162760 148 2743
2745 0 643374 120263 162720 128 2744
2746 0 643142 120307 162680 102 2745
2747 0 642970 120419 162600 102 2746
2748 0 642638 120523 162520 107 2747
2749 0 642362 120615 162440 107 2748
2750 0 641914 120741 162280 91 2749
2751 0 641558 120913 162160 128 2750
2752 0 641170.4 121188.95 162200 51 2751
2753 0 641074.94 121261.125 162320 81 2752
2754 0 640927.44 121490.67 162480 40 2753
2755 0 640985.5 121773.64 162600 96 2754
2756 0 640988.94 121886.125 162720 96 2755
2757 0 640953.5 122103.016 162840 51 2756
2758 0 640985.44 122202.41 162960 64 2757
2759 0 640916.4 122325.33 163120 81 2758
2760 0 640806.6 122533.25 163280 91 2759
2761 0 640682.8 122767.55 163440 80 2760
2762 0 640515.06 123035.984 163480 80 2761
2763 0 640244.5 123300.7 163560 96 2762
2764 0 640093.25 123412.234 163600 96 2763
2765 0 639976.1 123519.125 163680 124 2764
2766 0 639783.1 123784.016 163760 60 2765
2767 0 639629.44 124424.875 163720 91 2766
2768 0 639566.5 124534.19 163600 209 2767
2769 0 639656.75 124623.7 163400 209 2768
2770 0 639656.75 124623.7 163360 209 2769
2771 0 639602.5 124655.5 163280 209 2770
2772 0 639547.75 124687.39 163200 209 2771
2773 0 639178.7 124679.3 163160 209 2772
2774 0 638974.4 124519.19 163120 209 2773
2775 0 638747.75 124423.234 163040 209 2774
2776 0 640231.1 125244.06 163280 -1 2771
2777 0 640293.06 125396.84 163320 -1 2776
2778 0 640343.25 125576.45 163400 -1 2777
2779 0 639168 123552 164760 32 2766
2780 0 639008 123648 164960 60 2779
2781 0 638816 123712 165160 81 2780
2782 0 638592 123776 165280 81 2781
2783 0 638400 123968 165360 60 2782
2784 0 638208 124160 165360 108 2783
2785 0 637952 124224 165360 172 2784
2786 0 637696 124256 165280 86 2785
2787 0 637440 124352 165280 107 2786
2788 0 637184 124416 165280 102 2787
2789 0 636928 124512 165240 86 2788
2790 0 636672 124512 165160 71 2789
2791 0 636448 124672 165080 98 2790
2792 0 636256 124832 165000 71 2791
2793 0 636128 125024 164840 51 2792
2794 0 636032 125248 164760 75 2793
2795 0 635904 125440 164600 81 2794
2796 0 635744 125632 164520 120 2795
2797 0 635616 125792 164360 45 2796
2798 0 635488 125984 164240 71 2797
2799 0 635360 126144 164160 81 2798
2800 0 635200 125984 164280 60 2799
2801 0 635008 125792 164360 40 2800
2802 0 634784 125664 164360 75 2801
2803 0 634528 125664 164360 75 2802
2804 0 634272 125664 164280 64 2803
2805 0 634016 125664 164200 51 2804
2806 0 633760 125600 164080 81 2805
2807 0 633504 125632 164000 71 2806
2808 0 633280 125632 163840 98 2807
2809 0 633056 125600 163720 122 2808
2810 0 632832 125728 163720 102 2809
2811 0 632672 125888 163600 98 2810
2812 0 632512 126048 163400 202 2811
2813 0 632256 126016 163440 209 2812
2814 0 632064 125856 163560 178 2813
2815 0 631872 125888 163760 45 2814
2816 0 631840 125920 163800 32 2815
2817 0 635264 126304 163960 75 2799
2818 0 635520 126432 163960 81 2817
2819 0 635712 126624 164000 86 2818
2820 0 635936 126688 164120 81 2819
2821 0 636128 126816 164240 81 2820
2822 0 636320 126944 164360 98 2821
2823 0 636512 127136 164440 140 2822
2824 0 636736 127296 164400 107 2823
2825 0 636768 127328 164360 102 2824
2826 0 636896 127488 164200 51 2825
2827 0 636928 127744 164160 51 2826
2828 0 637088 127936 164080 91 2827
2829 0 637184 128032 164040 120 2828
2830 0 637376 128192 163960 120 2829
2831 0 637568 128320 163800 202 2830
2832 0 637824 128256 163760 120 2831
2833 0 638016 128096 163640 32 2832
2834 0 638176 128032 163400 71 2833
2835 0 638176 128000 163160 64 2834
2836 0 637024 128192 163840 101 2829
2837 0 636768 128160 163760 102 2836
2838 0 636512 128128 163760 32 2837
2839 0 636256 128128 163760 51 2838
2840 0 636224 128128 163720 60 2839
2841 0 637024 127264 164480 32 2825
2842 0 637280 127264 164480 32 2841
2843 0 635136 126432 163760 75 2817
2844 0 635008 126496 163520 32 2843
2845 0 634848 126592 163320 75 2844
2846 0 634688 126656 163120 98 2845
2847 0 634464 126624 162960 75 2846
2848 0 634240 126624 162840 51 2847
2849 0 634080 126656 162640 45 2848
2850 0 633984 126688 162400 60 2849
2851 0 633984 126688 162120 51 2850
2852 0 634112 126560 161880 32 2851
2853 0 634176 126400 161640 98 2852
2854 0 634144 126400 161600 96 2853
2855 0 634080 126144 161600 115 2854
2856 0 633856 125952 161600 124 2855
2857 0 633632 125856 161680 160 2856
2858 0 633376 125760 161560 104 2857
2859 0 633344 125760 161560 98 2858
2860 0 633984 126400 161400 108 2854
2861 0 633856 126400 161160 45 2860
2862 0 633792 126400 160880 32 2861
2863 0 633792 126400 160600 96 2862
2864 0 633760 126368 160320 32 2863
2865 0 633760 126304 160040 71 2864
2866 0 633696 126208 159840 45 2865
2867 0 641258 120897 162000 176 2751
2868 0 640978 120881 161840 51 2867
2869 0 640502 120621 161720 120 2868
2870 0 640394 120445 161600 122 2869
2871 0 640234 120281 161440 128 2870
2872 0 640078 120181 161240 122 2871
2873 0 639890 120145 161040 102 2872
2874 0 639618 120161 160840 156 2873
2875 0 639410 120067 160720 139 2874
2876 0 638990 119983 160560 122 2875
2877 0 638534 119899 160520 124 2876
2878 0 638110 119827 160480 136 2877
2879 0 638106 119811 160400 136 2878
2880 0 637846 119799 160320 124 2879
2881 0 637574 119819 160200 128 2880
2882 0 637258 119847 160120 124 2881
2883 0 636866 119835 160000 131 2882
2884 0 636590 119831 159920 137 2883
2885 0 635886 119849 159840 124 2884
2886 0 635058 119797 159800 102 2885
2887 0 634334 119721 159760 131 2886
2888 0 634006 119633 159680 45 2887
2889 0 633742 119633 159560 107 2888
2890 0 633446 119585 159520 102 2889
2891 0 632914 119531 159480 128 2890
2892 0 632610 119391 159440 140 2891
2893 0 632446 119267 159360 122 2892
2894 0 632262 119167 159240 71 2893
2895 0 632062 119039 159160 75 2894
2896 0 632078 119071 158960 75 2895
2897 0 631954 119059 158800 120 2896
2898 0 631726 119011 158640 128 2897
2899 0 631474 118991 158480 122 2898
2900 0 630874 118963 158400 166 2899
2901 0 630486 118793 158280 148 2900
2902 0 630233.1 118508.61 158320 178 2901
2903 0 630075.94 118415.53 158520 122 2902
2904 0 629937.06 118419.86 158680 134 2903
2905 0 629840.44 118471.75 158800 134 2904
2906 0 629742.6 118517.56 158960 163 2905
2907 0 629638.56 118600.91 159080 153 2906
2908 0 629589.75 118684.61 159240 153 2907
2909 0 629641.5 118668.984 159400 153 2908
2910 0 629696.5 118662.47 159600 153 2909
2911 0 629752.56 118574.97 159720 124 2910
2912 0 628974.5 118959.83 159280 107 2908
2913 0 628785.7 119060.234 159360 107 2912
2914 0 628699.9 119105.67 159440 102 2913
2915 0 628527.5 119231.25 159520 75 2914
2916 0 628394.5 119323.8 159600 75 2915
2917 0 628296.5 119402.83 159720 71 2916
2918 0 628140.6 119484.625 159840 81 2917
2919 0 628065.7 119540.484 159960 81 2918
2920 0 627947.75 119663.91 160120 71 2919
2921 0 627843.6 119862.41 160240 91 2920
2922 0 627824.9 120039.375 160360 75 2921
2923 0 627752.1 120191.89 160480 75 2922
2924 0 627706.25 120332.39 160600 96 2923
2925 0 627668 120433.05 160760 135 2924
2926 0 627550.25 120539.97 160920 91 2925
2927 0 627190.7 120631.67 161040 80 2926
2928 0 626775.56 120762.234 161080 81 2927
2929 0 626393 120831.66 161120 64 2928
2930 0 626100.9 121101.17 161160 80 2929
2931 0 625970.4 121309.766 160720 120 2930
2932 0 625790.56 121454.14 160640 32 2931
2933 0 625548.94 121574.7 160560 64 2932
2934 0 625306.5 121668.86 160520 71 2933
2935 0 625211.25 121718.28 160440 163 2934
2936 0 625155.4 121764.94 160320 163 2935
2937 0 625095 121775.95 160240 163 2936
2938 0 626187.06 122104.734 160240 139 2937
2939 0 626310.56 122149.08 159920 198 2938
2940 0 626310.56 122149.08 159880 198 2939
2941 0 626210.5 122136.89 160320 139 2938
2942 0 624667.3 121626.81 160200 71 2937
2943 0 624236.1 121636.19 160160 64 2942
2944 0 623883.56 121760.47 160120 102 2943
2945 0 623252.94 122073.05 160040 140 2944
2946 0 622590.5 122167.875 159640 80 2945
2947 0 622621.4 122166.625 159520 80 2946
2948 0 622657.25 122154.25 159440 81 2947
2949 0 621620.9 122692.64 159640 101 2946
2950 0 621271.3 122890.016 159680 102 2949
2951 0 621027.6 123020.14 159720 64 2950
2952 0 620739.6 123313.125 159760 75 2951
2953 0 620359.9 123612.89 159800 98 2952
2954 0 620144.94 123921.81 159840 101 2953
2955 0 620089.1 124039.375 159920 104 2954
2956 0 619863.44 124262.83 160080 98 2955
2957 0 619717.6 124675.97 160200 81 2956
2958 0 619570.75 125736.86 160200 157 2957
2959 0 619355.9 126135.33 160160 156 2958
2960 0 619224.75 126074.86 159800 156 2959
2961 0 619180.9 126252.05 159600 51 2960
2962 0 619350.25 126178.41 160480 81 2959
2963 0 618242.44 126797.95 160160 81 2959
2964 0 617851.3 126838.56 160120 45 2963
2965 0 617575.7 127077.44 160080 51 2964
2966 0 617493.25 127446.47 160120 51 2965
2967 0 617248.9 127585.516 160040 80 2966
2968 0 617129.44 127673.16 159960 86 2967
2969 0 617054.9 127721.766 159880 86 2968
2970 0 616952.25 127763.67 159760 71 2969
2971 0 616930.7 127750.78 159640 71 2970
2972 0 616907.56 127691.81 159480 81 2971
2973 0 616888.25 127618.34 159320 81 2972
2974 0 616972.6 127507.47 159160 98 2973
2975 0 617093.6 127288.47 159000 136 2974
2976 0 617099.75 127273.25 158840 75 2975
2977 0 617140.1 127057.09 158640 81 2976
2978 0 617145.75 127012.3 158520 81 2977
2979 0 617218.06 126881.92 158400 51 2978
2980 0 617228.1 126654.33 158360 81 2979
2981 0 617235.44 126538.484 158200 81 2980
2982 0 617172.56 126429.55 158040 71 2981
2983 0 617109.75 126320.34 157960 71 2982
2984 0 617039.25 126286.39 157840 101 2983
2985 0 616892.25 126024.56 157680 102 2984
2986 0 616951.44 126013.84 157480 102 2985
2987 0 616969.9 126019.95 157360 75 2986
2988 0 617018.2 125898.484 157120 86 2987
2989 0 616929.5 125759.56 156840 86 2988
2990 0 616992.5 125631.44 156680 86 2989
2991 0 616747.94 125531.11 156560 75 2990
2992 0 616621.8 125553.81 156480 75 2991
2993 0 616568.75 125546.5 156360 75 2992
2994 0 616489.1 125448.58 156320 75 2993
2995 0 616394.3 125194.72 156280 104 2994
2996 0 616366.06 125119.5 156160 104 2995
2997 0 616101.56 125043.64 156080 60 2996
2998 0 615949.6 124916.61 156000 81 2997
2999 0 615769.06 124567.61 155960 203 2998
3000 0 615728.5 123915.86 156040 96 2999
3001 0 615688.4 123990.516 155320 102 3000
3002 0 615344.06 123843.47 155240 96 3001
3003 0 615185.25 123761.28 155160 96 3002
3004 0 615160 123677.484 155040 45 3003
3005 0 615049.5 123571.56 154920 32 3004
3006 0 615095.9 123547.56 154760 32 3005
3007 0 614959.3 123606.28 154600 60 3006
3008 0 614760 123549.67 154440 75 3007
3009 0 614723.4 123485.97 154280 75 3008
3010 0 614691.2 123475.05 154120 60 3009
3011 0 614637.4 123491.08 153960 60 3010
3012 0 614615.6 123438.5 153800 60 3011
3013 0 614547.75 123383.05 153640 60 3012
3014 0 614477.94 123317.266 153520 60 3013
3015 0 615707.75 123773.3 156080 102 3000
3016 0 615699.94 123701.16 156160 102 3015
3017 0 615644.5 123706.34 156440 96 3016
3018 0 616288 125856 155280 51 2994
3019 0 616288 125760 155040 81 3018
3020 0 616352 125728 154760 64 3019
3021 0 616416 125728 154480 64 3020
3022 0 616576 125792 154240 75 3021
3023 0 616672 125888 154000 64 3022
3024 0 616704 125920 153720 64 3023
3025 0 616768 126016 153600 81 3024
3026 0 616768 126112 153360 60 3025
3027 0 616736 126080 153080 71 3026
3028 0 616800 126048 152840 96 3027
3029 0 616768 125952 152600 60 3028
3030 0 616768 125856 152360 96 3029
3031 0 616704 125760 152120 60 3030
3032 0 616544 125568 152040 32 3031
3033 0 616288 125664 152080 102 3032
3034 0 616960 126176 153640 71 3025
3035 0 617184 126272 153720 40 3034
3036 0 617408 126400 153840 40 3035
3037 0 617600 126528 153920 40 3036
3038 0 617315.25 126702.91 160120 64 2964
3039 0 616256 126400 159760 40 3038
3040 0 616000 126400 159720 81 3039
3041 0 615776 126368 159600 102 3040
3042 0 615520 126304 159480 81 3041
3043 0 615264 126272 159440 75 3042
3044 0 615008 126240 159320 51 3043
3045 0 614784 126240 159200 40 3044
3046 0 614592 126240 159000 64 3045
3047 0 614400 126304 158800 96 3046
3048 0 614208 126272 158640 64 3047
3049 0 613984 126208 158520 81 3048
3050 0 613728 126208 158400 81 3049
3051 0 613504 126208 158280 75 3050
3052 0 613280 126272 158160 91 3051
3053 0 613120 126496 158160 71 3052
3054 0 612928 126688 158120 75 3053
3055 0 612832 126784 158120 80 3054
3056 0 630498 118661 158160 148 2901
3057 0 630422 118553 158040 128 3056
3058 0 630134 118393 157920 108 3057
3059 0 629886 118269 157760 120 3058
3060 0 629822 118241 157600 120 3059
3061 0 629690 118189 157440 98 3060
3062 0 629482 118077 157280 107 3061
3063 0 629342 117993 157120 104 3062
3064 0 629086 117873 157000 104 3063
3065 0 628722 117653 156880 102 3064
3066 0 628454 117433 156800 80 3065
3067 0 628038 117369 156720 80 3066
3068 0 628157.7 117253.05 156680 45 3067
3069 0 628053.9 117201.984 156560 45 3068
3070 0 628091 117161.625 156440 64 3069
3071 0 628133.6 117075.84 156320 64 3070
3072 0 628205.25 116951.53 156280 60 3071
3073 0 628385.7 116740.22 156240 80 3072
3074 0 628471.9 116526.45 156200 80 3073
3075 0 628499 116147.11 156160 40 3074
3076 0 628569.2 115970.94 156120 107 3075
3077 0 628438.75 115558.94 156080 108 3076
3078 0 628329.1 115583.58 155880 102 3077
3079 0 628306.8 115566.625 155680 102 3078
3080 0 628268.75 115501.95 155480 160 3079
3081 0 628232.5 115443.22 155440 160 3080
3082 0 627778 117437 156640 80 3067
3083 0 627546 117485 156600 80 3082
3084 0 627234 117511 156560 86 3083
3085 0 627026 117531 156520 71 3084
3086 0 626710 117483 156480 64 3085
3087 0 626510 117451 156440 81 3086
3088 0 626378 117431 156360 81 3087
3089 0 626242 117451 156280 75 3088
3090 0 626158 117463 156200 75 3089
3091 0 626062 117523 156120 98 3090
3092 0 625970 117539 156040 98 3091
3093 0 625838 117539 155960 101 3092
3094 0 625818 117555 155880 101 3093
3095 0 625706 117587 155800 101 3094
3096 0 625546 117559 155720 96 3095
3097 0 625490 117507 155600 86 3096
3098 0 625410 117471 155480 86 3097
3099 0 625026 117103 155360 163 3098
3100 0 624570 116741 155320 71 3099
3101 0 623978 116225 155280 80 3100
3102 0 623906 116189 155400 207 3101
3103 0 623906 116189 155440 207 3102
3104 0 623942 116237 155600 207 3103
3105 0 623846 116165 155200 80 3101
3106 0 623806 116177 155080 80 3105
3107 0 623650 116173 155000 120 3106
3108 0 623442 116209 154880 150 3107
3109 0 623330 116293 154760 150 3108
3110 0 623254 116445 154640 120 3109
3111 0 622958 116669 154600 86 3110
3112 0 622478 116761 154640 128 3111
3113 0 622322 116777 154760 115 3112
3114 0 622026 116749 154840 75 3113
3115 0 621566 116791 154920 91 3114
3116 0 621290 116895 154840 108 3115
3117 0 621222 116959 154720 104 3116
3118 0 621218 116979 154560 104 3117
3119 0 621078 116959 154400 71 3118
3120 0 621050 116915 154200 120 3119
3121 0 621018 116859 153960 102 3120
3122 0 620894 116803 153760 75 3121
3123 0 620718 116727 153600 75 3122
3124 0 620558 116655 153480 91 3123
3125 0 620338 116575 153360 98 3124
3126 0 620174 116479 153280 131 3125
3127 0 619950 116439 153200 51 3126
3128 0 619634 116365 153120 60 3127
3129 0 619494 116369 153040 131 3128
3130 0 619022 116385 153120 86 3129
3131 0 618722 116413 153240 91 3130
3132 0 618550 116453 153360 75 3131
3133 0 618330 116465 153440 75 3132
3134 0 617930.7 116585.58 153560 75 3133
3135 0 617151.25 116633.39 153600 80 3134
3136 0 616789.56 116729.03 153640 51 3135
3137 0 616527.4 116880.516 153680 60 3136
3138 0 616371.25 116935.8 153720 60 3137
3139 0 616230.94 117043.69 153800 60 3138
3140 0 616149.1 117109.766 153880 60 3139
3141 0 615917.94 117224.83 153960 60 3140
3142 0 615526.7 117327.39 154040 -1 3141
3143 0 615226.75 117361.67 154080 -1 3142
3144 0 615087.1 117431.16 154000 -1 3143
3145 0 614929.1 117485.67 153960 -1 3144
3146 0 614771.5 117559.516 153880 -1 3145
3147 0 614621.8 117617.72 153800 -1 3146
3148 0 614464 117685.25 153720 -1 3147
3149 0 614372.4 117817.53 153680 -1 3148
3150 0 614300.56 117881.766 153640 -1 3149
3151 0 614168.6 117961.97 153600 -1 3150
3152 0 614052.2 118028.125 153560 -1 3151
3153 0 613727.75 118130.69 153560 -1 3152
3154 0 613629.25 118281.89 153520 -1 3153
3155 0 613612.7 118324.8 153400 -1 3154
3156 0 613335.9 118477.06 153320 -1 3155
3157 0 613221.8 118552.08 153280 -1 3156
3158 0 613123.75 118643.64 153240 -1 3157
3159 0 613023.6 118854.125 153200 -1 3158
3160 0 612854.6 119204 153160 -1 3159
3161 0 612326.25 119466.14 153160 -1 3160
3162 0 611952.5 119741.86 153200 -1 3161
3163 0 611126.5 119915.41 153200 -1 3162
3164 0 611235.1 119908.39 153320 -1 3163
3165 0 611294.1 119890.05 153440 -1 3164
3166 0 611345.1 119883.47 153480 -1 3165
3167 0 610351.56 120106.89 153200 -1 3163
3168 0 610274 120143.03 153120 -1 3167
3169 0 609996.9 120247.734 153040 -1 3168
3170 0 609775.3 120386.64 153000 -1 3169
3171 0 609373.4 120682.75 152960 -1 3170
3172 0 608968.4 120960.19 153000 -1 3171
3173 0 608933.7 121477.86 153040 -1 3172
3174 0 608847.4 122155.47 153080 -1 3173
3175 0 608840.8 122652.016 153120 -1 3174
3176 0 608211.5 123052.08 153080 -1 3175
3177 0 607819.5 123249.78 153040 -1 3176
3178 0 607754.4 123618.234 153080 -1 3177
3179 0 607039.5 124483.86 153160 -1 3178
3180 0 606835 124608.44 153080 -1 3179
3181 0 606714.94 124711.516 153000 -1 3180
3182 0 606222.4 125418.16 152960 -1 3181
3183 0 606073.6 125549.25 152880 -1 3182
3184 0 605934.4 125759.03 152800 -1 3183
3185 0 605850 125876.53 152640 -1 3184
3186 0 605684.44 126053.42 152560 -1 3185
3187 0 605542.1 126319.41 152520 -1 3186
3188 0 605507.56 126762 152560 -1 3187
3189 0 605473.25 127121.47 152640 -1 3188
3190 0 605441.6 127361.234 152760 -1 3189
3191 0 605504.44 127544.97 152840 -1 3190
3192 0 605572.8 127814.53 152880 -1 3191
3193 0 605618.7 127900.75 152920 -1 3192
3194 0 605736.3 128217.78 152800 -1 3193
3195 0 605779.1 128343.78 152720 -1 3194
3196 0 605816 128486.234 152640 -1 3195
3197 0 605736.3 128707.92 152560 -1 3196
3198 0 605654 128814.56 152520 -1 3197
3199 0 605625.44 128914.03 152440 -1 3198
3200 0 605617.6 129031.375 152360 -1 3199
3201 0 607175.6 124379.08 153640 -1 3179
3202 0 608929 122801.41 153000 -1 3175
3203 0 609164.75 122868.11 152960 -1 3202
3204 0 609235.06 122840.625 152880 -1 3203
3205 0 609647.7 122923.61 152840 -1 3204
3206 0 609978.94 123312.8 152800 -1 3205
3207 0 608762.2 120710.234 152960 -1 3172
3208 0 608655 120637.22 152920 -1 3207
3209 0 608437.6 120571.97 152840 -1 3208
3210 0 608208 120509.59 152800 -1 3209
3211 0 607731.1 120610.016 152720 -1 3210
3212 0 607268.75 120724.8 152680 -1 3211
3213 0 606940.7 120886.78 152600 -1 3212
3214 0 606772.25 120997.91 152520 -1 3213
3215 0 606728.2 121092 152400 -1 3214
3216 0 606686.75 121177.05 152280 -1 3215
3217 0 606429.3 121500.81 152160 -1 3216
3218 0 605691.9 122054.22 152120 -1 3217
3219 0 605608.56 122070.64 152000 -1 3218
3220 0 605556.1 122110.516 151880 -1 3219
3221 0 605393.75 122160.375 151800 -1 3220
3222 0 604974.44 122205.53 151680 -1 3221
3223 0 604894 122185.09 151560 -1 3222
3224 0 604949.75 122161.234 151440 -1 3223
3225 0 604951.8 122195.125 151320 -1 3224
3226 0 604885.94 122295.125 151200 -1 3225
3227 0 604822.1 122283.375 151080 -1 3226
3228 0 604783.75 122244.266 151000 -1 3227
3229 0 604774.56 122223.91 150920 -1 3228
3230 0 604741.06 122292.59 150800 -1 3229
3231 0 604679.6 122434.34 150680 -1 3230
3232 0 604500.3 122466.875 150680 -1 3231
3233 0 604471.6 122589.16 150640 -1 3232
3234 0 604436.1 122844.08 150560 -1 3233
3235 0 604317.56 123112.34 150480 -1 3234
3236 0 604255.75 123209.45 150440 -1 3235
3237 0 604174.6 123278.61 150400 -1 3236
3238 0 604081.25 123358.7 150360 -1 3237
3239 0 604017.75 123471.36 150280 -1 3238
3240 0 603794.4 123567.266 150200 -1 3239
3241 0 603667.75 123542.8 150120 -1 3240
3242 0 603601.6 123530.42 150040 -1 3241
3243 0 603611 123466.625 150000 -1 3242
3244 0 603570.9 123381.766 149960 -1 3243
3245 0 603528.06 123332.734 149920 -1 3244
3246 0 603456.9 123214.3 149880 -1 3245
3247 0 603397 123126.47 149840 -1 3246
3248 0 603356.9 123046.11 149800 -1 3247
3249 0 603337.6 122969.16 149760 -1 3248
3250 0 603289.6 122868.16 149720 -1 3249
3251 0 603230.06 122734.55 149680 -1 3250
3252 0 603178.6 122613.34 149640 -1 3251
3253 0 603145.8 122548.55 149600 -1 3252
3254 0 603123.75 122452.39 149560 -1 3253
3255 0 603119.75 122452.984 149520 -1 3254
3256 0 603035.3 122418.08 149480 -1 3255
3257 0 602963.3 122439.31 149400 -1 3256
3258 0 602951.9 122441.17 149280 -1 3257
3259 0 602898.1 122383.516 149160 -1 3258
3260 0 602842.8 122375.984 149040 -1 3259
3261 0 602744.9 122439.3 148920 -1 3260
3262 0 602702 122452.64 148840 -1 3261
3263 0 602610.1 122420.31 148800 -1 3262
3264 0 602589.25 122426.36 148720 -1 3263
3265 0 602559.44 122539.625 148560 -1 3264
3266 0 602483.5 122530.22 148440 -1 3265
3267 0 602414.4 122441.28 148320 -1 3266
3268 0 602407.06 122360.44 148200 -1 3267
3269 0 602333.44 122255.28 148080 -1 3268
3270 0 602149.25 122112.67 147960 -1 3269
3271 0 602100.9 121991.266 147880 -1 3270
3272 0 602079.75 121831.016 147760 -1 3271
3273 0 602090.56 121692.75 147640 -1 3272
3274 0 602085.25 121590.3 147480 -1 3273
3275 0 602038.5 121444.61 147360 -1 3274
3276 0 602045.1 121429.59 147240 -1 3275
3277 0 602097.94 121378.22 147120 -1 3276
3278 0 601981 121251.56 146960 -1 3277
3279 0 601852 121101.19 146840 -1 3278
3280 0 601869.56 120947.984 146720 -1 3279
3281 0 601749.56 120837.266 146560 -1 3280
3282 0 601679.44 120694.47 146400 -1 3281
3283 0 601529 120561.45 146280 -1 3282
3284 0 601543.8 120542.66 146240 -1 3283
3285 0 601416.9 120375.7 146160 -1 3284
3286 0 601295.56 120284.89 146080 -1 3285
3287 0 601256.6 120180.84 145960 -1 3286
3288 0 601146.44 119934.766 145880 -1 3287
3289 0 601095.75 119772.55 145840 -1 3288
3290 0 600988.4 119655.16 145800 -1 3289
3291 0 600978.25 119537.875 145880 -1 3290
3292 0 600986.7 119399.61 145960 -1 3291
3293 0 601010.4 119316 146040 -1 3292
3294 0 600904.3 119196.97 146120 -1 3293
3295 0 604796 122607.06 150640 -1 3231
3296 0 605014.06 121902.42 151360 -1 3224
3297 0 604987.5 121810.75 151320 -1 3296
3298 0 614877.3 117171.234 154040 -1 3143
3299 0 614785.94 116967.55 154000 -1 3298
3300 0 614671.1 116852.69 153960 -1 3299
3301 0 614603 116764.69 153920 -1 3300
3302 0 619690 116409 152920 64 3129
3303 0 619754 116417 152760 71 3302
3304 0 619778 116285 152640 71 3303
3305 0 619658 116073 152480 71 3304
3306 0 619446 115921 152360 71 3305
3307 0 619322 115777 152280 75 3306
3308 0 619182 115625 152200 75 3307
3309 0 619010 115513 152160 60 3308
3310 0 618858 115413 152080 81 3309
3311 0 618730 115329 152000 81 3310
3312 0 618550 115277 151920 81 3311
3313 0 618338 115205 151800 71 3312
3314 0 618170 115189 151680 71 3313
3315 0 618109.8 115163.234 151560 71 3314
3316 0 618044.1 115131 151440 71 3315
3317 0 617986.44 115102.625 151320 81 3316
3318 0 617926.06 115113.36 151160 81 3317
3319 0 617837.5 115070.81 151000 81 3318
3320 0 617721.2 115085.05 150840 81 3319
3321 0 617653.25 115088.234 150760 81 3320
3322 0 617601.94 115071.22 150720 81 3321
3323 0 617437.7 115277.78 150640 81 3322
3324 0 617256.25 115576.2 150520 -1 3323
3325 0 617136.1 115754.5 150440 -1 3324
3326 0 616966.5 115877.11 150360 -1 3325
3327 0 616700.56 115951.83 150280 -1 3326
3328 0 616434.8 115991.33 150240 -1 3327
3329 0 616117.44 116052.766 150200 -1 3328
3330 0 615962.5 116033.19 150120 -1 3329
3331 0 615903.9 116010.125 150080 -1 3330
3332 0 615885.9 116090.44 150040 -1 3331
3333 0 615822.7 115939.91 150000 -1 3332
3334 0 615762.06 115877.28 149960 -1 3333
3335 0 615696.25 115793.34 149920 -1 3334
3336 0 615648.1 115666.375 149880 -1 3335
3337 0 615579.06 115534.41 149840 -1 3336
3338 0 615571.56 115425.19 149800 -1 3337
3339 0 615496.6 115289.17 149760 -1 3338
3340 0 615471.56 115141.25 149720 -1 3339
3341 0 615420.7 114991.625 149680 -1 3340
3342 0 615401.25 114900.53 149640 -1 3341
3343 0 615364.2 114785.875 149600 -1 3342
3344 0 615315.6 114636.28 149560 -1 3343
3345 0 615284.44 114593.34 149520 -1 3344
3346 0 615282.75 114555.22 149480 -1 3345
3347 0 614528 114312.58 149440 -1 3346
3348 0 614496.6 114329.91 149320 -1 3347
3349 0 614413.44 114374.97 149000 -1 3348
3350 0 614445.6 114513.56 148800 -1 3349
3351 0 614471.4 114626.56 148720 -1 3350
3352 0 614479.4 114652.69 148680 -1 3351
3353 0 613379.75 114043.7 149320 -1 3348
3354 0 613131 113841.94 149280 -1 3353
3355 0 613003.94 113741.67 149240 -1 3354
3356 0 612759.6 113647.39 149160 -1 3355
3357 0 612684.44 113630.11 149120 -1 3356
3358 0 612576 113638.56 149040 -1 3357
3359 0 612359 113620.016 148960 -1 3358
3360 0 612025.75 113565.11 148880 -1 3359
3361 0 611789.25 113560.625 148800 -1 3360
3362 0 611509.6 113614.375 148720 -1 3361
3363 0 611228.1 113679.08 148640 -1 3362
3364 0 610930.5 113775.91 148520 -1 3363
3365 0 610820.56 113798.7 148440 -1 3364
3366 0 610632.75 113799.47 148360 -1 3365
3367 0 610598.7 113785.28 148320 -1 3366
3368 0 610470 113305.33 148280 -1 3367
3369 0 610352.56 112965.28 148240 -1 3368
3370 0 610380.2 113535.125 148200 -1 3369
3371 0 610229.2 113511.33 148160 -1 3370
3372 0 609905.8 113432.11 148120 -1 3371
3373 0 609612 113280.875 148080 -1 3372
3374 0 609069.3 113214.766 148120 -1 3373
3375 0 608659.3 113067.19 148080 -1 3374
3376 0 608264.94 113052.3 148040 -1 3375
3377 0 608016.5 112974.11 148000 -1 3376
3378 0 607777.44 112979.94 147960 -1 3377
3379 0 607635.6 112896.47 147920 -1 3378
3380 0 607492.25 112841.375 147880 -1 3379
3381 0 607397.4 112767.484 147840 -1 3380
3382 0 607328.94 112692.984 147760 -1 3381
3383 0 607261 112659.03 147680 -1 3382
3384 0 607058.94 112623.34 147560 -1 3383
3385 0 606870.9 112558.53 147480 -1 3384
3386 0 606812.1 112556.53 147440 -1 3385
3387 0 606751.94 112560.375 147400 -1 3386
3388 0 606648.6 112593.17 147360 -1 3387
3389 0 606595.9 112574.28 147320 -1 3388
3390 0 606537.75 112567.36 147280 -1 3389
3391 0 606464.44 112628.125 147240 -1 3390
3392 0 606378.25 112732.08 147200 -1 3391
3393 0 606362.2 112736.97 147120 -1 3392
3394 0 606170.6 112676.17 147000 -1 3393
3395 0 606112 112623.22 146960 -1 3394
3396 0 606033.06 112583.09 146920 -1 3395
3397 0 605894.94 112630.22 146880 -1 3396
3398 0 637634 119667 160440 128 2878
3399 0 637317.5 119376.97 160960 32 3398
3400 0 637326.1 118987.58 161000 102 3399
3401 0 637351.8 118841.2 161040 81 3400
3402 0 637368.2 118713.47 161080 81 3401
3403 0 637397 118591.09 161160 86 3402
3404 0 637572.8 118255.64 161240 75 3403
3405 0 637601.1 117678.8 161280 124 3404
3406 0 637553.9 117371.234 161200 150 3405
3407 0 637635 117262.66 161080 150 3406
3408 0 637789.5 117204.28 160920 150 3407
3409 0 637717.9 117171.34 160840 150 3408
3410 0 637888.06 117272.64 160800 150 3409
3411 0 638188.75 117344.25 160680 150 3410
3412 0 637371.1 116461.86 160840 51 3409
3413 0 637427.5 116132.34 160800 102 3412
3414 0 637474.7 116043.56 160720 102 3413
3415 0 637538.9 115917.78 160680 104 3414
3416 0 637589.5 115852.34 160560 101 3415
3417 0 637741.1 115650.19 160440 101 3416
3418 0 637715 115416.11 160360 101 3417
3419 0 637680.6 115273.83 160240 81 3418
3420 0 637661.9 115180.91 160080 80 3419
3421 0 637623.1 114970.44 159920 75 3420
3422 0 637729.25 114853.78 159760 75 3421
3423 0 637885 114703.67 159640 71 3422
3424 0 638027.06 114604.8 159560 60 3423
3425 0 638167.6 114447.016 159480 86 3424
3426 0 638340.1 114357.03 159400 86 3425
3427 0 638471.6 114262.45 159280 120 3426
3428 0 638600.8 114140.3 159120 90 3427
3429 0 638676.44 113994.66 158960 71 3428
3430 0 638747.5 113803.06 158840 51 3429
3431 0 638785 113668.28 158720 51 3430
3432 0 638839.75 113591.59 158600 86 3431
3433 0 638847.1 113515.33 158520 86 3432
3434 0 638800.4 113414.42 158360 60 3433
3435 0 638828.4 113254.64 158200 71 3434
3436 0 638887.1 113190.25 158040 81 3435
3437 0 638995.25 113101.22 157840 141 3436
3438 0 639110.2 113055.41 157640 141 3437
3439 0 639290.5 112846.41 157440 256 3438
3440 0 639367.9 112736.766 157200 230 3439
3441 0 639329 112724.125 157160 230 3440
3442 0 639292.4 112732.75 156720 81 3441
3443 0 639114.8 112692.86 156640 101 3442
3444 0 639067.9 112701.5 156520 101 3443
3445 0 638991.4 112719.47 156400 96 3444
3446 0 638921.4 112777.64 156240 96 3445
3447 0 638894.56 112877.984 156080 64 3446
3448 0 638831.6 112925.11 155920 64 3447
3449 0 638737.06 112982.16 155760 51 3448
3450 0 638907.1 113159.39 155760 51 3449
3451 0 639014.6 113210.59 155680 40 3450
3452 0 639185.25 113254.81 155560 45 3451
3453 0 638521.7 112950.36 155720 81 3449
3454 0 638345.4 112931.41 155640 45 3453
3455 0 638250.6 112942.14 155440 45 3454
3456 0 638123.5 112915.45 155400 64 3455
3457 0 637967.6 112966.3 155360 71 3456
3458 0 637828.56 113005.56 155280 71 3457
3459 0 637747.5 113073.516 155200 96 3458
3460 0 637732.4 113128.06 155080 96 3459
3461 0 637730.75 113147.984 154960 71 3460
3462 0 637750.8 113175.8 154800 71 3461
3463 0 637739.7 113189.336 154720 71 3462
3464 0 637733.94 113195.91 154680 32 3463
3465 0 637699.5 113199.875 154640 32 3464
3466 0 637618.75 113192.516 154560 32 3465
3467 0 637547.4 113214.11 154480 71 3466
3468 0 637406.8 113337.45 154360 71 3467
3469 0 637317.56 113391.75 154320 71 3468
3470 0 637218.75 113465.625 154200 71 3469
3471 0 637102.4 113561.03 154120 75 3470
3472 0 637046.5 113604.875 154040 75 3471
3473 0 636963.7 113546.92 153920 71 3472
3474 0 636856.5 113475.28 153800 71 3473
3475 0 636739.6 113381.64 153680 32 3474
3476 0 636520.4 113414.09 153640 51 3475
3477 0 636094.3 113720.67 153600 229 3476
3478 0 636007.56 113728.16 153480 229 3477
3479 0 636017.94 113729.984 153440 229 3478
3480 0 635793.75 113764.84 153040 160 3479
3481 0 635688.75 113754.25 152920 160 3480
3482 0 640071.5 112286.66 157160 96 3441
3483 0 640349.5 112251.125 157120 71 3482
3484 0 640445.7 112225.34 157080 75 3483
3485 0 640582 112119.05 157040 91 3484
3486 0 640688.1 112097.875 157000 91 3485
3487 0 640829.1 111986.234 156920 51 3486
3488 0 641008.5 111960.53 156880 51 3487
3489 0 641084.25 111907.09 156800 45 3488
3490 0 641189.6 111813.484 156720 45 3489
3491 0 641182.56 111711.34 156640 45 3490
3492 0 641229.8 111591.69 156520 71 3491
3493 0 641244.4 111546.5 156400 81 3492
3494 0 641275.75 111494.78 156240 81 3493
3495 0 641268.3 111412.36 156080 71 3494
3496 0 641274.75 111369.81 155920 71 3495
3497 0 641279.5 111316.66 155760 81 3496
3498 0 641254.75 111222.69 155600 75 3497
3499 0 641242.9 111147.55 155440 75 3498
3500 0 641303.56 111112.44 155320 98 3499
3501 0 641340.75 111079.984 155160 81 3500
3502 1 641416.94 110996.91 155000 81 3501
3503 0 641493.2 110915.41 154840 75 3502
3504 0 641574.7 110880.72 154720 96 3503
3505 0 641679.56 110863.81 154520 96 3504
3506 0 641760.56 110830.516 154320 71 3505
3507 0 641846.06 110784.14 154120 75 3506
3508 0 641875.25 110725.22 153960 81 3507
3509 0 641880.3 110631.09 153800 81 3508
3510 0 641935.75 110536.34 153640 51 3509
3511 0 641969.06 110517.69 153480 80 3510
3512 0 642115.1 110444.2 153440 71 3511
3513 0 642110.75 110359.86 153360 71 3512
3514 0 642228 110317.8 153280 115 3513
3515 0 643019.94 110257.33 153120 163 3514
3516 0 643311.94 110268.72 152920 139 3515
3517 0 643444.56 110256.875 152800 197 3516
3518 0 643441.25 110303.41 152760 197 3517
3519 0 644022.5 110263.89 152520 64 3518
3520 0 644762.6 109915.8 152400 90 3519
3521 0 645004 109815.94 152360 71 3520
3522 0 645218.56 109634.16 152320 71 3521
3523 0 645367.2 109471.33 152280 86 3522
3524 0 645458 109440.34 152200 86 3523
3525 0 645715.3 109341.72 152080 91 3524
3526 0 646041.56 109218.11 151960 75 3525
3527 0 646155 109171.17 151920 75 3526
3528 0 646319.75 109046.516 151880 51 3527
3529 0 646438.4 109013.734 151840 51 3528
3530 0 646553.4 108976.53 151800 96 3529
3531 0 646652.44 108932.22 151760 96 3530
3532 0 646727.5 108889.94 151680 122 3531
3533 0 646801.1 108828.83 151560 122 3532
3534 0 647244.1 108754.31 151480 80 3533
3535 0 647428.75 108747.25 151360 148 3534
3536 0 647571.75 108716.22 151160 139 3535
3537 0 647783.2 108682.266 151040 261 3536
3538 0 647993.75 108268.11 151080 178 3537
3539 0 648057.7 108063.16 151120 80 3538
3540 0 648113.25 107962.33 151160 45 3539
3541 0 648278.8 107925.86 151240 45 3540
3542 0 648540.25 107802.516 151360 71 3541
3543 0 648712.8 107859.56 151520 75 3542
3544 0 648881.6 107746.625 151640 75 3543
3545 0 649068.25 107714.03 151680 51 3544
3546 0 647817.75 108693.45 150880 205 3537
3547 0 647824 108799.81 150800 205 3546
3548 0 643800.2 110421.11 152400 32 3519
3549 0 643868 110417.28 152240 32 3548
3550 0 643828 110436.19 152080 71 3549
3551 0 643794.56 110472.31 151960 71 3550
3552 0 643788 110605.56 151800 60 3551
3553 0 643762.9 110727.11 151640 51 3552
3554 0 643749.7 110996.89 151480 51 3553
3555 0 641821 110500.16 153400 75 3511
3556 0 641685.3 110410.83 153320 32 3555
3557 0 641495.6 110441.34 153280 32 3556
3558 0 641366.4 110459.66 153240 51 3557
3559 0 641079.6 110535.44 153160 51 3558
3560 0 640731.94 110737.266 153160 40 3559
3561 0 640596.5 111006.34 153160 40 3560
3562 0 640550.6 111009.94 153240 40 3561
3563 0 637243.25 119796.36 160960 32 3399
3564 0 637409.75 120079.2 161040 172 3563
3565 0 637545.5 119796.8 161360 160 3564
3566 0 637787.44 119748.43 161760 131 3565
3567 0 644994 119611 162680 -1 2743
3568 0 645062 119571 162640 -1 3567
3569 0 645154 119623 162560 -1 3568
3570 0 645178 120153 163360 189 2737
3571 0 645182 120149 163400 189 3570
3572 0 645294 120129 163480 189 3571
3573 0 645246 120137 163600 189 3572
3574 0 644918 120145 163720 315 3573
3575 0 644698 120025 163760 315 3574
3576 0 644994 120805 163360 98 3570
3577 0 645358 121105 163320 60 3576
3578 0 645562 121229 163280 75 3577
3579 0 652118 120495 163240 64 2726
3580 0 652206 120483 163080 64 3579
3581 0 652278 120255 162960 128 3580
3582 0 652298 120131 162840 80 3581
3583 0 652434 119959 162720 80 3582
3584 0 652638 119755 162600 80 3583
3585 0 652886 119551 162480 51 3584
3586 0 653070 119395 162320 45 3585
3587 0 653234 119243 162160 60 3586
3588 0 653346 119119 162000 96 3587
3589 0 653336 119005 161800 115 3588
3590 0 653408 118921 161640 115 3589
3591 0 653432 118721 161480 98 3590
3592 0 653320 118553 161360 120 3591
3593 0 652752 118553 161360 120 3592
3594 0 652324 118541 161280 -1 3593
3595 0 651936 118489 161320 -1 3594
3596 0 651760 118405 161400 -1 3595
3597 0 651404 118297 161480 -1 3596
3598 0 650318 118403 161440 -1 3597
3599 0 650298 118439 161400 -1 3598
3600 0 650318 118427 161320 -1 3599
3601 0 650090 118639 161080 -1 3600
3602 0 653408 118485 161280 120 3592
3603 0 653532 118337 161160 102 3602
3604 0 653672 118109 161040 102 3603
3605 0 653800 117905 160960 107 3604
3606 0 654016 117525 160880 96 3605
3607 0 654106 117431 160760 96 3606
3608 0 654174 117347 160600 197 3607
3609 0 654470 116955 160440 80 3608
3610 0 654630 116767 160360 81 3609
3611 0 654766 116643 160280 81 3610
3612 0 654926 116547 160200 51 3611
3613 0 655062 116343 160120 40 3612
3614 0 655242 116159 160040 108 3613
3615 0 655406 116011 159920 102 3614
3616 0 655580 115901 159840 45 3615
3617 0 655656 115757 159720 102 3616
3618 0 655764 115541 159600 102 3617
3619 0 655652 115469 159520 183 3618
3620 0 655736 115385 159440 120 3619
3621 0 655832 115361 159360 120 3620
3622 0 656124 115265 159240 32 3621
3623 0 656324 115081 159200 64 3622
3624 0 656624 114925 159120 64 3623
3625 0 656764 114845 159000 64 3624
3626 0 656920 114657 158920 81 3625
3627 0 657096 114533 158840 81 3626
3628 0 657274 114391 158720 107 3627
3629 0 657418 114299 158600 102 3628
3630 0 657678 114131 158480 60 3629
3631 0 657886 114071 158360 51 3630
3632 0 658058 114003 158240 60 3631
3633 0 658168 113817 158120 75 3632
3634 0 658284 113505 158000 51 3633
3635 0 658484 113365 157920 32 3634
3636 0 658636 113201 157840 32 3635
3637 0 658698 113047 157720 32 3636
3638 0 658870 112835 157600 108 3637
3639 0 659002 112651 157480 139 3638
3640 0 659130 112471 157360 86 3639
3641 0 659238 112315 157240 98 3640
3642 0 659414 112195 157120 101 3641
3643 0 659698 112015 157040 81 3642
3644 0 659772 111841 156920 107 3643
3645 0 659816 111685 156800 107 3644
3646 0 659832 111529 156680 139 3645
3647 0 659808 111269 156600 124 3646
3648 0 659884 111045 156520 124 3647
3649 0 659876 110921 156440 122 3648
3650 0 659872 110757 156360 122 3649
3651 0 659912 110641 156280 139 3650
3652 0 659960 110537 156160 131 3651
3653 0 660024 110417 156080 131 3652
3654 0 660064 110265 156000 124 3653
3655 0 660146 110007 155880 139 3654
3656 0 660174 109843 155760 128 3655
3657 0 660226 109723 155640 128 3656
3658 0 660218 109487 155520 128 3657
3659 0 660202 109271 155400 90 3658
3660 0 660318 108915 155280 107 3659
3661 0 660412 108705 155120 104 3660
3662 0 660510 108615 154960 104 3661
3663 0 660630 108475 154800 102 3662
3664 0 660766 108287 154640 102 3663
3665 0 660874 108091 154480 108 3664
3666 0 661014 107847 154320 136 3665
3667 0 661134 107607 154160 140 3666
3668 0 661238 107407 154000 120 3667
3669 0 661366 107223 153840 124 3668
3670 0 661458 107031 153680 86 3669
3671 0 661444 106653 153600 51 3670
3672 0 661244 106137 153440 64 3671
3673 0 661196 106017 153240 186 3672
3674 0 661236 105965 153040 275 3673
3675 0 661160 105905 152840 275 3674
3676 0 661162 105935 152680 154 3675
3677 0 661190 105867 152600 256 3676
3678 0 660974 106311 152480 279 3677
3679 0 660854 106363 152400 266 3678
3680 0 660770 106423 152240 266 3679
3681 0 660494 106455 152120 273 3680
3682 0 660214 106339 152000 96 3681
3683 0 659918 106291 151960 148 3682
3684 0 659204 106413 151920 204 3683
3685 0 659048 106329 152000 204 3684
3686 0 659212 106309 151800 204 3684
3687 0 659212 106309 151680 164 3686
3688 0 659160 106297 151520 164 3687
3689 0 659020 106277 151360 176 3688
3690 0 658836 106221 151240 176 3689
3691 0 658648 106185 151080 80 3690
3692 0 658472 106157 150920 32 3691
3693 0 658404 106133 150800 32 3692
3694 0 658304 106201 150760 32 3693
3695 0 657940 106601 150720 32 3694
3696 0 657712 106881 150680 32 3695
3697 0 657328 107329 150600 -1 3696
3698 0 656834 107875 150560 -1 3697
3699 0 656582 108211 150520 -1 3698
3700 0 656326 108455 150480 -1 3699
3701 0 660222 105351 152600 81 3677
3702 0 659264 104672 152520 80 3701
3703 0 659072 104480 152520 60 3702
3704 0 658880 104320 152480 98 3703
3705 0 658688 104128 152440 81 3704
3706 0 658496 103968 152400 102 3705
3707 0 658272 103840 152320 101 3706
3708 0 658016 103744 152280 86 3707
3709 0 657760 103712 152240 86 3708
3710 0 657504 103648 152160 124 3709
3711 0 657280 103616 152040 124 3710
3712 0 657056 103584 151920 120 3711
3713 0 656800 103552 151880 108 3712
3714 0 656544 103520 151800 71 3713
3715 0 656288 103488 151800 96 3714
3716 0 656032 103424 151760 102 3715
3717 0 661482 105707 152520 235 3677
3718 0 662334 105651 152520 71 3717
3719 0 662554 105615 152400 60 3718
3720 0 662786 105599 152280 86 3719
3721 0 662954 105583 152160 86 3720
3722 0 663272 105601 151880 75 3721
3723 0 663532 105589 151720 75 3722
3724 0 663744 105629 151560 96 3723
3725 0 663936 105621 151440 81 3724
3726 0 664240 105617 151320 104 3725
3727 0 664472 105621 151200 102 3726
3728 0 664624 105625 151040 60 3727
3729 0 664796 105637 150880 60 3728
3730 0 664912 105717 150720 32 3729
3731 0 664976 106137 150600 75 3730
3732 0 665040 106629 150480 75 3731
3733 0 665076 106993 150360 -1 3732
3734 0 665182 107191 150280 -1 3733
3735 0 665494 107495 150160 -1 3734
3736 0 665218 107063 150080 -1 3735
3737 0 665470 106895 149960 -1 3736
3738 0 665670 106551 149840 -1 3737
3739 0 665998 106239 149720 -1 3738
3740 0 666154 105895 149640 -1 3739
3741 0 666218 105763 149600 -1 3740
3742 0 666318 105691 149520 -1 3741
3743 0 666438 105695 149400 -1 3742
3744 0 666526 105655 149280 -1 3743
3745 0 666678 105603 149120 -1 3744
3746 0 666858 105563 148920 -1 3745
3747 0 666996 105573 148760 -1 3746
3748 0 667216 105565 148560 -1 3747
3749 0 667368 105549 148400 -1 3748
3750 0 667056 105317 148240 -1 3749
3751 0 667268 105277 148040 -1 3750
3752 0 667556 105161 147880 -1 3751
3753 0 667764 104973 147720 -1 3752
3754 0 667960 104829 147560 -1 3753
3755 0 668192 104749 147360 -1 3754
3756 0 668408 104605 147120 -1 3755
3757 0 668614 104539 146920 -1 3756
3758 0 669018 104407 146680 -1 3757
3759 0 669470 104331 146480 -1 3758
3760 0 669770 104339 146320 -1 3759
3761 0 669902 104355 146120 -1 3760
3762 0 670070 104491 145960 -1 3761
3763 0 670236 104425 145800 -1 3762
3764 0 670324 104421 145640 -1 3763
3765 0 670384 104413 145560 -1 3764
3766 0 670012 105161 145560 -1 3765
3767 0 670540 104365 145440 -1 3765
3768 0 670656 104325 145320 -1 3767
3769 0 670736 104277 145200 -1 3768
3770 0 670872 104069 145080 -1 3769
3771 0 670952 103933 144960 -1 3770
3772 0 671124 103805 144840 -1 3771
3773 0 671352 103605 144640 -1 3772
3774 0 671420 103529 144560 -1 3773
3775 0 671488 103453 144480 -1 3774
3776 0 671608 103373 144360 80 3775
3777 0 671684 103337 144200 80 3776
3778 0 671684 103313 144000 80 3777
3779 0 672156 103261 143960 80 3778
3780 0 672348 103477 143760 80 3779
3781 0 672344 103645 143600 80 3780
3782 0 672420 103869 143440 51 3781
3783 0 672558 103919 143200 81 3782
3784 0 672770 103859 143000 96 3783
3785 0 672882 103811 142760 81 3784
3786 0 672938 103723 142520 81 3785
3787 0 672914 103699 142240 115 3786
3788 0 672942 103655 142040 122 3787
3789 0 673110 103727 141800 156 3788
3790 0 673158 103811 141560 196 3789
3791 0 673170 103855 141320 51 3790
3792 0 673330 103823 141160 141 3791
3793 0 673406 103827 140960 137 3792
3794 0 673514 103827 140760 137 3793
3795 0 673594 103803 140600 101 3794
3796 0 673742 103835 140360 101 3795
3797 0 673966 103795 140120 51 3796
3798 0 674066 103819 139960 86 3797
3799 0 674090 103899 139880 86 3798
3800 0 674150 103875 139720 131 3799
3801 0 674250 103831 139560 102 3800
3802 0 674446 103967 139400 98 3801
3803 0 674606 104083 139280 90 3802
3804 0 675616 103936 138560 51 3803
3805 0 675808 103936 138360 60 3804
3806 0 676000 103904 138200 81 3805
3807 0 676160 103936 138000 98 3806
3808 0 676320 103968 137800 71 3807
3809 0 676352 104032 137560 32 3808
3810 0 676480 104032 137320 71 3809
3811 0 676640 103968 137080 90 3810
3812 0 676800 103904 136840 81 3811
3813 0 676960 103904 136640 71 3812
3814 0 677120 103904 136400 60 3813
3815 0 677312 103904 136200 60 3814
3816 0 677472 103904 136000 64 3815
3817 0 677632 103840 135800 60 3816
3818 0 677824 103808 135640 75 3817
3819 0 678016 103776 135480 60 3818
3820 0 678240 103776 135320 81 3819
3821 0 678432 103808 135120 91 3820
3822 0 678688 103840 135040 90 3821
3823 0 678848 103904 134840 101 3822
3824 0 679040 103968 134680 102 3823
3825 0 679232 104032 134480 81 3824
3826 0 679424 104096 134280 90 3825
3827 0 679584 104192 134080 86 3826
3828 0 679776 104384 134000 115 3827
3829 0 679936 104576 133920 128 3828
3830 0 679968 104800 133760 150 3829
3831 0 680064 105024 133680 209 3830
3832 0 680192 105184 133520 245 3831
3833 0 680224 105184 133240 202 3832
3834 0 680256 105024 133040 134 3833
3835 0 680192 104864 132800 120 3834
3836 0 680192 104800 132800 115 3835
3837 0 674102 103699 139480 32 3801
3838 0 674002 103547 139320 32 3837
3839 0 673930 103255 139160 51 3838
3840 0 673862 103035 139000 60 3839
3841 0 673758 102791 138800 60 3840
3842 0 673702 102607 138640 81 3841
3843 0 673674 102491 138480 81 3842
3844 0 673602 102323 138320 60 3843
3845 0 673558 102055 138200 96 3844
3846 0 673412 101773 138120 80 3845
3847 0 673336 101521 138040 80 3846
3848 0 673212 101385 138000 60 3847
3849 0 673068 101301 137880 81 3848
3850 0 672872 101161 137760 81 3849
3851 0 672728 101109 137640 71 3850
3852 0 672456 100905 137600 80 3851
3853 0 672328 100805 137560 96 3852
3854 0 671966 100691 137480 71 3853
3855 0 671762 100559 137400 71 3854
3856 0 671334 100263 137320 60 3855
3857 0 671218 100231 137280 60 3856
3858 0 670950 100055 137200 60 3857
3859 0 670410 99599 137120 -1 3858
3860 0 670020 99245 137040 -1 3859
3861 0 669884 99193 137000 -1 3860
3862 0 669836 99161 136920 -1 3861
3863 0 669700 99101 136880 -1 3862
3864 0 669860 99101 136680 -1 3863
3865 0 669872 99077 136560 -1 3864
3866 0 669964 99037 136400 -1 3865
3867 0 669980 99049 136360 -1 3866
3868 0 670072 99081 136280 -1 3867
3869 0 668884 98657 136880 -1 3863
3870 0 668478 98535 137000 -1 3869
3871 0 668194 97963 136880 -1 3870
3872 0 668022 97783 136800 -1 3871
3873 0 667834 97655 136720 -1 3872
3874 0 667582 97507 136680 -1 3873
3875 0 667290 97387 136640 -1 3874
3876 0 667042 97331 136600 -1 3875
3877 0 666548 97193 136560 -1 3876
3878 0 666336 97129 136520 -1 3877
3879 0 665968 96901 136560 -1 3878
3880 0 665656 96733 136640 -1 3879
3881 0 665538 96675 136720 -1 3880
3882 0 665302 96483 136800 -1 3881
3883 0 664962 96167 136840 -1 3882
3884 0 664414 95939 136880 -1 3883
3885 0 664418 96007 137040 -1 3884
3886 0 664418 96007 137120 -1 3885
3887 0 664430 96011 137200 -1 3886
3888 0 663982 95643 137200 -1 3887
3889 0 663982 95643 137200 -1 3888
3890 0 663850 95579 137280 -1 3889
3891 0 663734 95523 137360 -1 3890
3892 0 663658 95543 137400 -1 3891
3893 0 663544 95501 137520 -1 3892
3894 0 663536 95421 137680 -1 3893
3895 0 663436 95373 137840 -1 3894
3896 0 663308 95309 138000 -1 3895
3897 0 663096 95377 138160 -1 3896
3898 0 662972 95429 138280 -1 3897
3899 0 662756 95413 138400 -1 3898
3900 0 662616 95409 138520 -1 3899
3901 0 662460 95389 138640 -1 3900
3902 0 662352 95373 138720 -1 3901
3903 0 662108 95377 138800 -1 3902
3904 0 661916 95425 138880 -1 3903
3905 0 661874 95467 138920 -1 3904
3906 0 661650 95539 139000 -1 3905
3907 0 661526 95603 139080 -1 3906
3908 0 661410 95683 139160 -1 3907
3909 0 660978 95931 139240 -1 3908
3910 0 660790 96011 139320 -1 3909
3911 0 660654 96031 139440 -1 3910
3912 0 660578 96107 139560 -1 3911
3913 0 660490 96075 139680 -1 3912
3914 0 660488 96067 139720 -1 3913
3915 0 660482 96043 139840 -1 3914
3916 0 660474 96011 139880 -1 3915
3917 0 659790 95783 139720 -1 3914
3918 0 659546 95675 139760 -1 3917
3919 0 659322 95591 139840 -1 3918
3920 0 659178 95503 140000 -1 3919
3921 0 658980 95453 140200 -1 3920
3922 0 658812 95457 140320 -1 3921
3923 0 658656 95421 140440 -1 3922
3924 0 658248 95401 140480 -1 3923
3925 0 657684 95321 140560 -1 3924
3926 0 657222 95299 140600 -1 3925
3927 0 656350 95155 140640 -1 3926
3928 0 655638 94663 140600 -1 3927
3929 0 655154 94411 140560 -1 3928
3930 0 654716 94065 140480 -1 3929
3931 0 654336 93905 140440 -1 3930
3932 0 654224 93821 140280 -1 3931
3933 0 653992 93821 140120 -1 3932
3934 0 653812 93889 140040 -1 3933
3935 0 653644 94005 139960 -1 3934
3936 0 653480 94049 139880 -1 3935
3937 0 653356 94073 139760 -1 3936
3938 0 653248 94137 139680 -1 3937
3939 0 652960 94129 139600 -1 3938
3940 0 652418 94071 139560 -1 3939
3941 0 651714 93847 139520 -1 3940
3942 0 651126 93695 139480 -1 3941
3943 0 651092 93761 139560 -1 3942
3944 0 651052 93773 139680 -1 3943
3945 0 651052 93777 139760 -1 3944
3946 0 651020 93565 139360 -1 3942
3947 0 650940 93529 139280 -1 3946
3948 0 650928 93425 139200 -1 3947
3949 0 650900 93329 139120 -1 3948
3950 0 650672 93065 139000 -1 3949
3951 0 650408 92809 138920 -1 3950
3952 0 650280 92617 138880 -1 3951
3953 0 650080 92481 138840 -1 3952
3954 0 649852 92301 138760 -1 3953
3955 0 649648 92261 138720 -1 3954
3956 0 649532 92201 138640 -1 3955
3957 0 649384 92205 138560 -1 3956
3958 0 649188 92153 138480 -1 3957
3959 0 649070 92123 138400 -1 3958
3960 0 648994 92079 138280 -1 3959
3961 0 648782 91943 138120 -1 3960
3962 0 648690 91835 138000 -1 3961
3963 0 648402 91831 137840 -1 3962
3964 0 648054 91795 137720 -1 3963
3965 0 647902 91803 137680 -1 3964
3966 0 647746 91851 137640 -1 3965
3967 0 647606 91855 137520 -1 3966
3968 0 647410 91871 137400 -1 3967
3969 0 647296 91893 137280 -1 3968
3970 0 647128 91945 137200 -1 3969
3971 0 646948 91949 137120 -1 3970
3972 0 656350 95155 140480 -1 3927
3973 0 656306 95259 140320 -1 3972
3974 0 656246 95367 140160 -1 3973
3975 0 656186 95419 140000 -1 3974
3976 0 656258 95411 139920 -1 3975
3977 0 656426 95679 139840 -1 3976
3978 0 656474 95791 139760 -1 3977
3979 0 656514 95887 139680 -1 3978
3980 0 656582 95779 139520 -1 3979
3981 0 656562 95735 139440 -1 3980
3982 0 671320 103461 143920 -1 3778
3983 0 671192 103629 143720 -1 3982
3984 0 658574 114351 158240 51 3632
3985 0 659206 114819 158200 172 3984
3986 0 659382 114851 158120 178 3985
3987 0 659410 114803 158000 178 3986
3988 0 659410 114803 157920 178 3987
3989 0 659518 114779 157880 202 3988
3990 0 659632 114793 157640 192 3989
3991 0 659588 114853 157520 192 3990
3992 0 654284 114985 159360 202 3621
3993 0 654298 114983 159480 202 3992
3994 0 654290 115011 159600 202 3993
3995 0 654270 115047 159680 202 3994
3996 0 654196 114989 159240 91 3992
3997 0 653854 114951 159120 91 3996
3998 0 653850 114943 159000 91 3997
3999 0 653962 114807 158840 91 3998
4000 0 654002 114791 158800 256 3999
4001 0 652480 123488 166320 98 2708
4002 0 652704 123488 166440 98 4001
4003 0 652928 123552 166560 86 4002
4004 0 653088 123680 166720 96 4003
4005 0 653312 123808 166800 75 4004
4006 0 653568 123808 166880 148 4005
4007 0 653600 123808 166920 154 4006
4008 0 653568 124064 166960 108 4007
4009 0 653440 124288 167080 197 4008
4010 0 653184 124384 167080 260 4009
4011 0 652960 124256 167040 197 4010
4012 0 652704 124320 167080 148 4011
4013 0 652512 124448 166920 98 4012
4014 0 652352 124448 166680 64 4013
4015 0 652224 124352 166480 32 4014
4016 0 652032 124256 166320 32 4015
4017 0 651904 124192 166320 32 4016
4018 0 653856 123808 166960 150 4007
4019 0 654112 123808 167000 102 4018
4020 0 654336 123808 167120 71 4019
4021 0 649188 128029 167560 -1 2656
4022 0 649000 128229 167640 -1 4021
4023 0 648604 128445 167560 -1 4022
4024 0 648328 128617 167480 -1 4023
4025 0 675585 151892 182680 -1 314
4026 0 675544 152054 182560 51 4025
4027 0 675512 152382 182440 75 4026
4028 0 675468 152490 182320 75 4027
4029 0 675344 152574 182240 98 4028
4030 0 675214 152612 182160 98 4029
4031 0 675166 152736 182040 98 4030
4032 0 675182 152808 181960 98 4031
4033 0 675270 152892 181800 98 4032
4034 0 675358 152932 181640 81 4033
4035 0 675566 153048 181480 101 4034
4036 0 675634 153160 181320 101 4035
4037 0 675686 153248 181120 81 4036
4038 0 675754 153348 180880 81 4037
4039 0 675906 153360 180760 81 4038
4040 0 675926 153376 180720 81 4039
4041 0 675986 153360 180560 96 4040
4042 0 675978 153364 180360 71 4041
4043 0 675966 153408 180200 71 4042
4044 0 675966 153376 180040 122 4043
4045 0 676026 153364 179880 122 4044
4046 0 676054 153692 179680 51 4045
4047 0 676034 153988 179600 153 4046
4048 0 675904 154718 179520 96 4047
4049 0 676092 155050 179560 60 4048
4050 0 676524 155274 179600 96 4049
4051 0 676648 155330 179520 60 4050
4052 0 676944 155806 179520 80 4051
4053 0 677168 156110 179520 45 4052
4054 0 677444 156234 179480 96 4053
4055 0 677526 156364 179360 120 4054
4056 0 677510 156736 179360 120 4055
4057 0 677322 156928 179360 120 4056
4058 0 677318 157212 179320 120 4057
4059 0 677306 157392 179240 -1 4058
4060 0 677350.9 157454.88 179280 -1 4059
4061 0 677295.7 157669.44 179360 -1 4060
4062 0 677074.9 157767.27 179360 -1 4061
4063 0 676908.56 157820.27 179400 -1 4062
4064 0 676776.9 157884.27 179440 -1 4063
4065 0 676526.4 157897.17 179440 -1 4064
4066 0 676366.6 158025.27 179480 -1 4065
4067 0 676272.44 158060.98 179520 -1 4066
4068 0 676126.44 158002.9 179560 -1 4067
4069 0 676021.7 157969.56 179520 -1 4068
4070 0 675985.9 157967.34 179440 -1 4069
4071 0 675951.2 157970.48 179360 -1 4070
4072 0 675882.5 157901.11 179280 -1 4071
4073 0 675828.6 157869.84 179200 -1 4072
4074 0 675766.75 157980.9 179040 -1 4073
4075 0 675744.06 157991 179000 -1 4074
4076 0 677622 157020 179400 120 4056
4077 0 678400 157344 178600 163 4076
4078 0 678496 157600 178640 75 4077
4079 0 678496 157824 178520 75 4078
4080 0 678624 158016 178400 102 4079
4081 0 678784 158240 178280 160 4080
4082 0 678784 158496 178320 136 4081
4083 0 678880 158752 178320 80 4082
4084 0 679040 158944 178280 115 4083
4085 0 679200 159136 178240 96 4084
4086 0 679296 159328 178080 75 4085
4087 0 679424 159488 177920 102 4086
4088 0 679584 159648 177720 75 4087
4089 0 679712 159808 177520 98 4088
4090 0 679840 159968 177320 122 4089
4091 0 680000 160032 177120 140 4090
4092 0 679840 160192 177080 124 4091
4093 0 679616 160352 177000 102 4092
4094 0 679456 160416 176800 40 4093
4095 0 679360 160448 176560 45 4094
4096 0 679392 160672 176400 64 4095
4097 0 679424 160768 176160 71 4096
4098 0 679552 160832 175920 64 4097
4099 0 679712 160864 175720 75 4098
4100 0 679712 160928 175640 51 4099
4101 0 679872 161056 175480 81 4100
4102 0 680000 160992 175240 51 4101
4103 0 680192 160896 175040 102 4102
4104 0 680384 160928 174880 75 4103
4105 0 680608 161056 174800 71 4104
4106 0 680768 161120 174560 75 4105
4107 0 680768 161024 174320 64 4106
4108 0 680736 161120 174080 71 4107
4109 0 680704 161088 173800 60 4108
4110 0 680672 161088 173520 120 4109
4111 0 680512 161120 173320 64 4110
4112 0 680544 161280 173120 32 4111
4113 0 679968 160672 175640 32 4099
4114 0 680192 160512 175560 51 4113
4115 0 680416 160416 175400 40 4114
4116 0 680192 160064 176960 75 4091
4117 0 680352 160192 176800 51 4116
4118 0 680544 160352 176760 75 4117
4119 0 680800 160416 176680 45 4118
4120 0 681024 160416 176520 81 4119
4121 0 681280 160352 176440 107 4120
4122 0 681536 160320 176440 102 4121
4123 0 681792 160256 176400 86 4122
4124 0 682048 160256 176280 71 4123
4125 0 682272 160192 176120 40 4124
4126 0 682496 160192 175960 51 4125
4127 0 682720 160288 175800 75 4126
4128 0 682912 160448 175720 140 4127
4129 0 683104 160512 175560 104 4128
4130 0 683296 160544 175400 45 4129
4131 0 683520 160576 175280 40 4130
4132 0 683744 160544 175120 71 4131
4133 0 684000 160544 175040 80 4132
4134 0 684064 160544 175040 71 4133
4135 0 676344 153898 179520 153 4047
4136 0 676432 153850 179400 153 4135
4137 0 676444 153822 179320 153 4136
4138 0 676340 151958 182680 -1 4025
4139 0 676408 151970 182720 -1 4138
4140 0 676448 151962 182760 -1 4139
4141 0 676496 152010 182800 -1 4140
4142 0 676492 151994 182840 -1 4141
4143 0 676482 151988 182880 -1 4142
4144 0 676566 151928 182920 -1 4143
4145 0 676678 151912 183000 -1 4144
4146 0 677026 151828 183160 -1 4145
4147 0 677314 151620 183240 -1 4146
4148 0 677438 151636 183160 -1 4147
4149 0 677454 151560 183040 -1 4148
4150 0 677654 151484 182920 -1 4149
4151 0 677834 151492 182840 -1 4150
4152 0 678118 151320 182840 -1 4151
4153 0 678354 151020 182800 -1 4152
4154 0 678384 150938 182640 -1 4153
4155 0 678248 150650 182640 -1 4154
4156 0 678164 150394 182680 -1 4155
4157 0 678192 150422 182720 -1 4156
4158 0 678908 150954 182640 -1 4154
4159 0 678112 151266 182960 -1 4152
4160 0 677738 151144 182840 -1 4150
4161 0 677746 151036 182800 -1 4160
4162 0 677406 154862 183600 -1 308
4163 0 677222 155222 183440 -1 4162
4164 0 677222 155374 183360 -1 4163
4165 0 677160 155632 183240 -1 4164
4166 0 677136 155888 183160 -1 4165
4167 0 676932 156228 183120 -1 4166
4168 0 676568 156560 183080 -1 4167
4169 0 676518 157190 183160 -1 4168
4170 0 676706 157774 183240 -1 4169
4171 0 676494 158246 183120 -1 4170
4172 0 676222 158506 183040 -1 4171
4173 0 676178 158718 183120 -1 4172
4174 0 676272 159124 183160 -1 4173
4175 0 676456 159628 183120 -1 4174
4176 0 676452 159704 182960 -1 4175
4177 0 676490 159830 182920 -1 4176
4178 0 676498 159882 182840 -1 4177
4179 0 676558 159966 182720 -1 4178
4180 0 676550 160134 182600 -1 4179
4181 0 676494 160506 182520 -1 4180
4182 0 675986 160602 182560 -1 4181
4183 0 675788 160584 182640 -1 4182
4184 0 675412 160600 182680 -1 4183
4185 0 675212 160612 182760 -1 4184
4186 0 675056 160624 182840 -1 4185
4187 0 674892 160724 182920 -1 4186
4188 0 674616 160780 183000 -1 4187
4189 0 674524 160780 183080 -1 4188
4190 0 674432 160764 183120 -1 4189
4191 0 674234 160594 183160 -1 4190
4192 0 674174 160614 183240 -1 4191
4193 0 674030 160934 183320 -1 4192
4194 0 673834 161046 183280 -1 4193
4195 0 673598 161186 183200 -1 4194
4196 0 673398 161290 183160 -1 4195
4197 0 673138 161502 183120 -1 4196
4198 0 672826 161646 183200 -1 4197
4199 0 672652 161740 183320 -1 4198
4200 0 672324 161772 183360 -1 4199
4201 0 671800 161628 183360 -1 4200
4202 0 671676 161608 183280 -1 4201
4203 0 671240 161696 183240 -1 4202
4204 0 670992 161688 183200 -1 4203
4205 0 670622 161578 183160 -1 4204
4206 0 670250 161622 183120 -1 4205
4207 0 670018 161518 183080 -1 4206
4208 0 669646 161450 183040 -1 4207
4209 0 669258 161442 183000 -1 4208
4210 0 668788 161468 182960 -1 4209
4211 0 668424 161800 182880 -1 4210
4212 0 668200 161972 182760 -1 4211
4213 0 668138 161994 182720 -1 4212
4214 0 667990 161974 182640 -1 4213
4215 0 667814 161978 182560 -1 4214
4216 0 667662 162038 182480 -1 4215
4217 0 667458 162110 182360 -1 4216
4218 0 667310 162182 182240 -1 4217
4219 0 666958 162294 182200 -1 4218
4220 0 666558 162506 182160 -1 4219
4221 0 666482 162546 182080 -1 4220
4222 0 665874 162730 182040 -1 4221
4223 0 665704 162916 182040 -1 4222
4224 0 665484 162960 181960 -1 4223
4225 0 665392 162920 181880 -1 4224
4226 0 665296 162896 181800 -1 4225
4227 0 665136 162872 181720 -1 4226
4228 0 664868 162852 181680 -1 4227
4229 0 664608 162920 181640 -1 4228
4230 0 664388 162816 181600 -1 4229
4231 0 664144 162892 181520 -1 4230
4232 0 663918 162970 181480 -1 4231
4233 0 663766 162962 181400 -1 4232
4234 0 663506 162946 181360 -1 4233
4235 0 663182 162898 181240 -1 4234
4236 0 663112 162888 181080 -1 4235
4237 0 663076 162880 180920 -1 4236
4238 0 663132 162888 180840 -1 4237
4239 0 662784 162876 180760 -1 4238
4240 0 662732 162852 180680 -1 4239
4241 0 662752 162844 180520 -1 4240
4242 0 662628 162888 180360 -1 4241
4243 0 662580 162880 180240 -1 4242
4244 0 662432 162824 180120 -1 4243
4245 0 662248 162764 180000 -1 4244
4246 0 664904 162864 181600 -1 4228
4247 0 664924 162876 181560 -1 4246
4248 0 676644 160952 182480 -1 4181
4249 0 676816 161480 182440 -1 4248
4250 0 676904 162000 182480 -1 4249
4251 0 677218 162554 182640 -1 4250
4252 0 676898 163214 182640 -1 4251
4253 0 676910 163454 182600 -1 4252
4254 0 676672 163908 182520 -1 4253
4255 0 676344 164284 182560 -1 4254
4256 0 676300 164340 182720 -1 4255
4257 0 676306 164454 182840 -1 4256
4258 0 676322 164470 182920 -1 4257
4259 0 676326 164618 183040 -1 4258
4260 0 676370 164842 183120 -1 4259
4261 0 676414 165094 183200 -1 4260
4262 0 676322 165382 183240 -1 4261
4263 0 676228 165828 183320 -1 4262
4264 0 676000 166372 183280 -1 4263
4265 0 675712 166752 183200 -1 4264
4266 0 675536 166936 183160 -1 4265
4267 0 675338 167806 183160 -1 4266
4268 0 675302 168394 183200 -1 4267
4269 0 675294 168438 183320 -1 4268
4270 0 675226 168634 183440 -1 4269
4271 0 675156 168924 183560 -1 4270
4272 0 675100 169228 183640 -1 4271
4273 0 674872 169872 183640 -1 4272
4274 0 674836 169992 183600 -1 4273
4275 0 674748 170224 183520 -1 4274
4276 0 674792 170360 183440 -1 4275
4277 0 674740 170404 183280 -1 4276
4278 0 674734 170682 183240 -1 4277
4279 0 674634 170990 183200 -1 4278
4280 0 674506 171082 183120 -1 4279
4281 0 674274 171074 183000 -1 4280
4282 0 674142 171038 182920 -1 4281
4283 0 674058 171118 182800 -1 4282
4284 0 673894 171286 182640 -1 4283
4285 0 673806 171374 182560 -1 4284
4286 0 673742 171534 182480 -1 4285
4287 0 673450 171794 182400 -1 4286
4288 0 673402 172036 182400 -1 4287
4289 0 673346 172140 182480 -1 4288
4290 0 673088 172282 182560 -1 4289
4291 0 672768 172470 182520 -1 4290
4292 0 672536 172494 182440 -1 4291
4293 0 672204 172470 182480 -1 4292
4294 0 671852 172566 182520 -1 4293
4295 0 671622 172556 182600 -1 4294
4296 0 671398 172556 182680 -1 4295
4297 0 671270 172504 182760 -1 4296
4298 0 671162 172416 182840 -1 4297
4299 0 670832 172422 182920 -1 4298
4300 0 670684 172358 183000 -1 4299
4301 0 670392 172326 183040 -1 4300
4302 0 670202 172196 183080 -1 4301
4303 0 669878 172180 183120 -1 4302
4304 0 669530 172272 183200 -1 4303
4305 0 669326 172248 183280 -1 4304
4306 0 669122 172392 183400 -1 4305
4307 0 668994 172420 183480 -1 4306
4308 0 668866 172448 183600 -1 4307
4309 0 668704 172426 183720 -1 4308
4310 0 668656 172402 183880 -1 4309
4311 0 668572 172482 184040 -1 4310
4312 0 668384 172478 184200 -1 4311
4313 0 668200 172546 184320 -1 4312
4314 0 667964 172594 184400 -1 4313
4315 0 667772 172610 184480 -1 4314
4316 0 667756 172570 184520 -1 4315
4317 0 667508 172582 184680 -1 4316
4318 0 667364 172562 184760 -1 4317
4319 0 667222 172544 184880 -1 4318
4320 0 666966 172548 184960 -1 4319
4321 0 666866 172600 185040 -1 4320
4322 0 666714 172584 185120 -1 4321
4323 0 666470 172764 185240 -1 4322
4324 0 665886 173040 185320 -1 4323
4325 0 665878 173120 185440 -1 4324
4326 0 664834 173404 185440 -1 4325
4327 0 664564 173446 185400 -1 4326
4328 0 664468 173366 185280 -1 4327
4329 0 665894 173088 185560 -1 4325
4330 0 665894 173088 185640 -1 4329
4331 0 670820 172234 182880 -1 4300
4332 0 670836 172214 182840 -1 4331
4333 0 676548 159612 183200 -1 4175
4334 0 676628 159560 183280 -1 4333
4335 0 676600 159476 183480 -1 4334
