# Supplementary material for: Connectomics Analysis Reveals First-, Second-, and Third-Order Thermosensory and Hygrosensory Neurons in the Adult Drosophila Brain
Source: Curr Biol. 2020 Aug 17;30(16):3167–3182.e4. doi: 10.1016/j.cub.2020.06.028 (PMC7443704; doi:10.1016/j.cub.2020.06.028)
Supplement: Data S1. Skeletons and Meshes, Related to STAR Methods — marin2020-skeletons contains files describing the morphology of each neuron in this study (in FAFB14 space, .swc format). glomeruli_meshes contains the glomerular meshes (in FAFB14 space, .stl format). neuropil_meshes contains the glomerular meshes (in FAFB14 space, .stl format). [file mmc5.zip › VP_SI/marin2020-skeletons/5370537.swc]

# SWC format file
# based on specifications at http://www.neuronland.org/NLMorphologyConverter/MorphologyFormats/SWC/Spec.html
# Created by nat::write.neuron.swc
# PointNo Label X Y Z Radius Parent 
1 0 436461.7 262098.64 26160 -1 -1
2 0 436591.53 262043.44 26280 -1 1
3 0 436622.66 262016.22 26400 -1 2
4 0 436723.44 261874.72 26560 -1 3
5 0 436760.84 261728.92 26720 -1 4
6 0 436919.72 261635.12 26840 -1 5
7 0 437146.72 261596.81 27000 -1 6
8 0 437327.16 261624.92 27120 -1 7
9 0 437534.78 261642.33 27200 -1 8
10 0 437956.9 261785.22 27320 -1 9
11 0 438228.12 261830.4 27440 -1 10
12 0 438558.22 261914.95 27600 -1 11
13 0 438934.4 262116.45 27720 -1 12
14 0 438931.78 262261.34 27880 -1 13
15 0 438959.6 262265.2 28000 -1 14
16 0 439042.75 262367.66 28200 -1 15
17 0 439071.4 262385.03 28360 -1 16
18 0 439209.84 262477.1 28480 -1 17
19 0 439339.4 262583.72 28640 -1 18
20 0 439770.44 262896 28760 -1 19
21 0 440797.22 263483.4 28840 -1 20
22 0 442018.78 264314.9 28840 -1 21
23 0 441994.72 264543.28 28920 -1 22
24 0 442325.72 264678.97 29080 -1 23
25 0 442346.38 264945.9 29240 -1 24
26 0 442459.03 265103.7 29360 -1 25
27 0 443687.12 266050.44 29440 -1 26
28 0 444425.1 266664.38 29520 -1 27
29 0 444687.22 266895.84 29640 -1 28
30 0 445066.97 267203.2 29720 -1 29
31 0 445301.12 267403 29840 -1 30
32 0 445396.2 267519.9 30000 -1 31
33 0 445524.75 267618.3 30160 -1 32
34 0 445562.53 267684.5 30320 -1 33
35 0 445699.84 267731.22 30480 -1 34
36 0 445902.97 267808.9 30640 -1 35
37 0 446261.25 267830.2 30800 -1 36
38 0 446442.84 267798.12 30920 -1 37
39 0 446526.38 267827.56 31080 -1 38
40 0 446754.12 267876.2 31200 -1 39
41 0 447893.7 268224.34 31280 -1 40
42 0 448495.88 268696.9 31360 -1 41
43 0 448848.1 268990.1 31480 -1 42
44 0 448978.9 269163.94 31600 -1 43
45 0 449167.25 269372.7 31720 -1 44
46 0 449411 269599.9 31840 -1 45
47 0 449615.3 269738.4 31920 -1 46
48 0 450002.47 270025.34 32040 -1 47
49 0 450546.62 270387.62 32160 -1 48
50 0 451140.2 270792.9 32240 -1 49
51 0 451485.28 271034.06 32360 -1 50
52 0 451981.56 271477.53 32440 -1 51
53 0 452180.5 271725.9 32520 -1 52
54 0 452280.88 271870.62 32640 -1 53
55 0 452392.1 271998.66 32760 -1 54
56 0 452509.94 272173.9 32840 -1 55
57 0 452947.16 272724.44 32840 -1 56
58 0 453093.12 272844.47 33000 -1 57
59 0 453208.16 272943.84 33160 -1 58
60 0 453279.84 273012.38 33320 -1 59
61 0 453428.25 273177 33480 -1 60
62 0 454172.22 273833.38 33600 -1 61
63 0 454280.2 274024.8 33720 -1 62
64 0 454644.9 274304.12 33840 -1 63
65 0 454979.12 274616.62 33920 -1 64
66 0 455125.56 274840.47 34040 -1 65
67 0 455204.2 274945.16 34200 -1 66
68 0 455359.56 275034.62 34360 -1 67
69 0 455386.6 275124.6 34520 -1 68
70 0 455490.8 275216.3 34680 -1 69
71 0 455656.06 275353.16 34840 -1 70
72 0 455787.03 275481.84 35000 -1 71
73 0 456060.3 275678.66 35160 -1 72
74 0 456221.03 275757.53 35320 -1 73
75 0 456483.75 275902.25 35480 -1 74
76 0 456750.28 275976.9 35640 -1 75
77 0 456974.7 276094.22 35800 -1 76
78 0 457154.94 276209.66 35920 -1 77
79 0 457368.12 276354.44 36080 -1 78
80 0 457589.53 276487.6 36280 -1 79
81 0 457786.3 276492.06 36480 -1 80
82 0 458357.75 276367.8 36640 -1 81
83 0 458709.62 276252.4 36800 -1 82
84 0 458833 276203.28 37000 -1 83
85 0 458593.72 276253.6 37160 -1 84
86 0 458318.5 276421.6 37320 -1 85
87 0 458075.75 276508.72 37480 -1 86
88 0 458348.47 276520.34 37600 -1 87
89 0 458544.28 276537.28 37760 -1 88
90 0 458800.06 276625.7 37920 -1 89
91 0 459032.62 276675.06 38080 -1 90
92 0 459222.47 276754.1 38240 -1 91
93 0 459430.7 276805.94 38400 -1 92
94 0 459685.28 276862.53 38560 -1 93
95 0 459918.5 276912.28 38720 -1 94
96 0 460210.56 276929.12 38920 -1 95
97 0 460364.97 276965.1 39080 -1 96
98 0 460636.12 277045.34 39280 -1 97
99 0 460764.5 277095.66 39440 -1 98
100 0 460939.56 277157.72 39600 -1 99
101 0 461123.6 277222 39760 -1 100
102 0 461233.4 277297.2 39920 -1 101
103 0 461407.34 277365.47 40080 -1 102
104 0 461609.84 277464.97 40240 -1 103
105 0 461872.34 277532.4 40440 -1 104
106 0 462071.6 277589.9 40600 -1 105
107 0 462275.22 277631.5 40800 -1 106
108 0 462467.84 277656.72 41000 -1 107
109 0 462624.25 277665.75 41200 -1 108
110 0 462753.94 277649.5 41400 -1 109
111 0 462897.6 277638.12 41560 -1 110
112 0 462998.84 277617.62 41800 -1 111
113 0 463056.2 277633.56 42000 -1 112
114 0 463093.2 277616.94 42200 -1 113
115 0 463139.72 277626.62 42400 -1 114
116 0 463179.66 277582.4 42600 -1 115
117 0 463235.6 277609.16 42800 -1 116
118 0 463260.94 277629.4 42960 -1 117
119 0 463363.88 277622.22 43160 -1 118
120 0 463431.22 277665.3 43400 -1 119
121 0 463479.66 277665.97 43600 -1 120
122 0 463544.2 277661.3 43800 -1 121
123 0 463591.38 277649.84 44000 -1 122
124 0 463623.97 277672.66 44200 -1 123
125 0 463679.84 277705.97 44400 -1 124
126 0 463723.62 277758.1 44600 -1 125
127 0 463827.66 277836.22 44800 -1 126
128 0 463888 277888.1 44960 -1 127
129 0 463972.7 277934.4 45120 -1 128
130 0 464055.78 277974.25 45280 -1 129
131 0 464125.66 278036.84 45440 -1 130
132 0 464138.62 278192.16 45600 -1 131
133 0 464255.4 278367.47 45760 -1 132
134 0 464457.16 278377.56 45920 -1 133
135 0 464806.88 278298.12 46080 -1 134
136 0 465246.56 278104.47 46240 -1 135
137 0 465779.5 277943.06 46400 -1 136
138 0 465883.6 277913.94 46600 -1 137
139 0 465960.2 277812.34 46760 -1 138
140 0 466261.1 277328.38 46960 -1 139
141 0 466285.5 277345.9 47160 -1 140
142 0 466299.75 277384.62 47360 -1 141
143 0 466282.44 277743.22 47520 -1 142
144 0 466623.84 277879.38 47640 -1 143
145 0 466806 277675.16 47800 -1 144
146 0 466758.53 277427.78 47960 -1 145
147 0 467172.3 277735.94 48120 -1 146
148 0 467455.84 278029.8 48280 -1 147
149 0 467556.22 278134.88 48440 -1 148
150 0 467612.25 278214.25 48560 -1 149
151 0 467704.38 278319.8 48720 -1 150
152 0 467823.5 278407.56 48880 -1 151
153 0 467967.94 278477.84 49080 -1 152
154 0 467825.97 278617.16 49240 -1 153
155 0 467837.22 278662.7 49400 -1 154
156 0 467829.56 278791.22 49560 -1 155
157 0 467866.3 278839.34 49720 -1 156
158 0 467948.38 278919.22 49920 -1 157
159 0 468047.78 278952.34 50120 -1 158
160 0 468243.2 279016.12 50320 -1 159
161 0 468268.4 279073.72 50480 -1 160
162 0 468353.6 279114.53 50640 -1 161
163 0 468536.53 279318.44 50800 -1 162
164 0 468766.28 279177.3 51000 -1 163
165 0 468700.66 279173.06 51200 -1 164
166 0 468676.25 279158.62 51400 -1 165
167 0 468667.88 279113.16 51600 -1 166
168 0 468609.4 279112.2 51760 -1 167
169 0 468599.38 279107.03 51920 -1 168
170 0 468563.72 279103.72 52080 -1 169
171 0 468491.22 279065.3 52240 -1 170
172 0 468495.53 279090.2 52440 -1 171
173 0 468478.8 279127.22 52640 -1 172
174 0 468458.66 279168.03 52800 -1 173
175 0 468454.78 279224.66 52960 -1 174
176 0 468456.2 279299.3 53160 -1 175
177 0 468477.5 279340.3 53360 -1 176
178 0 468591.72 279405.53 53560 -1 177
179 0 468659.2 279453.75 53760 -1 178
180 0 468712.3 279506.3 53960 -1 179
181 0 468803.5 279557.9 54120 -1 180
182 0 468879.84 279597.97 54280 -1 181
183 0 468967.06 279646.9 54440 -1 182
184 0 469061.12 279690.06 54600 -1 183
185 0 469175.7 279722.25 54760 -1 184
186 0 469255.06 279765.97 54920 -1 185
187 0 469354.8 279859.44 55080 -1 186
188 0 469502.9 279892.56 55240 -1 187
189 0 469567.88 279944.06 55400 -1 188
190 0 469700.16 279959.94 55560 -1 189
191 0 469810.1 279992.3 55720 -1 190
192 0 469904.16 280000.97 55880 -1 191
193 0 470002.9 280004.8 56040 -1 192
194 0 470104.25 280016.16 56200 -1 193
195 0 470202.7 280019.12 56360 -1 194
196 0 470292.2 279982.75 56520 -1 195
197 0 470342.56 279963.44 56720 -1 196
198 0 470379.84 279959.78 56920 -1 197
199 0 470330.34 279972.94 57120 -1 198
200 0 470351.3 279981.03 57240 -1 199
201 0 470340.34 279979.28 57440 -1 200
202 0 470336 280016.22 57640 -1 201
203 0 470315.47 280011.9 57840 -1 202
204 0 470303.7 280027.12 58040 -1 203
205 0 470278.72 280092.28 58200 -1 204
206 0 470203.66 280135.5 58400 -1 205
207 0 470135.5 280154.38 58560 -1 206
208 0 470071.12 280154.84 58800 -1 207
209 0 470050.4 280242.12 59000 -1 208
210 0 470018.72 280272.5 59160 -1 209
211 0 469965.78 280362.47 59320 -1 210
212 0 469941.7 280389.3 59480 -1 211
213 0 469892.78 280544.6 59640 -1 212
214 0 469808.9 280662.34 59800 -1 213
215 0 469756.7 280729.62 60000 -1 214
216 0 469708.56 280761.94 60200 -1 215
217 0 469643.7 280737.1 60360 -1 216
218 0 469587.62 280720.75 60520 -1 217
219 0 469508.75 280554.84 60640 -1 218
220 0 469452.34 279916.44 60680 -1 219
221 0 469459.9 280218.56 60800 -1 220
222 0 469401.62 280622.3 60920 -1 221
223 0 469364.62 281057.1 61080 -1 222
224 0 469282.25 281343.03 61240 -1 223
225 0 469229.38 281697.4 61400 -1 224
226 0 469145.2 281978.44 61560 -1 225
227 0 469114.1 282236.25 61760 -1 226
228 0 469024.28 282455.38 61920 -1 227
229 0 469011.78 282593.97 62080 -1 228
230 0 469042.62 282798.7 62240 -1 229
231 0 469030.9 282929.8 62400 -1 230
232 0 468959.03 283039.3 62560 -1 231
233 0 468679 283042.28 62720 -1 232
234 0 468460.16 283125.9 62880 -1 233
235 0 468090.34 283230.4 63000 -1 234
236 0 467523.62 283269.03 63080 -1 235
237 0 467079.34 283030.5 63160 -1 236
238 0 466811.25 282938 63240 -1 237
239 0 466039.3 282127.72 63320 -1 238
240 0 465735.03 281311.12 63240 -1 239
241 0 465135.8 280793.53 63320 -1 240
242 0 464754.34 280578.12 63400 -1 241
243 0 464487.03 280378.22 63520 -1 242
244 0 464295.2 280232.94 63600 -1 243
245 0 463935.06 279957.22 63680 -1 244
246 0 463774.25 279616.72 63800 -1 245
247 0 463773.47 279314.72 63960 -1 246
248 0 463807.97 279116.4 64120 -1 247
249 0 463763.78 279028.88 64240 -1 248
250 0 463612.38 278974.44 64360 -1 249
251 0 463463.1 278919.47 64480 -1 250
252 0 463272.47 278875.72 64600 -1 251
253 0 463098.5 278791.34 64720 -1 252
254 0 463013.38 278620.53 64840 -1 253
255 0 462954.78 278488.06 64960 -1 254
256 0 462910.22 278275.72 65080 -1 255
257 0 462859.88 278056 65200 -1 256
258 0 462858.97 277861.66 65320 -1 257
259 0 462834.6 277757.56 65440 -1 258
260 0 462816.12 277590.8 65560 -1 259
261 0 462866.47 277483.9 65680 -1 260
262 0 462926.9 277315.97 65800 -1 261
263 0 463008.38 277198.97 65920 -1 262
264 0 463089.4 277039.25 66040 -1 263
265 0 463192.47 276930.5 66120 -1 264
266 0 463348.7 276767.53 66240 -1 265
267 0 463496.88 276544.7 66360 -1 266
268 0 463704.9 276377.97 66440 -1 267
269 0 463968.5 276165.5 66520 -1 268
270 0 464241.53 275930.06 66600 -1 269
271 0 464481.62 275666.3 66680 -1 270
272 0 464642.94 275424.97 66800 -1 271
273 0 464945.6 275050.53 66920 -1 272
274 0 465183.22 274685.44 67040 -1 273
275 0 465339.66 274411.7 67160 -1 274
276 0 465416.34 274219.34 67240 -1 275
277 0 465457.7 274011.78 67360 -1 276
278 0 465427.16 273904.1 67440 -1 277
279 0 465454.8 272848.2 67480 -1 278
280 0 465373.8 271768.78 67440 -1 279
281 0 465413.72 271440.03 67360 -1 280
282 0 465629.34 270876.06 67280 -1 281
283 0 465852.03 270255.4 67200 -1 282
284 0 465767.6 269977.78 67080 -1 283
285 0 465716.5 269696.16 66960 -1 284
286 0 465628 269551.94 66840 -1 285
287 0 465529.53 269432.34 66760 -1 286
288 0 465404.94 269286.62 66640 -1 287
289 0 465271.25 269169.88 66520 -1 288
290 0 464585.5 268643.72 66400 -1 289
291 0 464076.7 268371.2 66440 -1 290
292 0 463776.25 268251.9 66560 -1 291
293 0 463600.84 268228.25 66680 -1 292
294 0 463337.5 268258.75 66760 -1 293
295 0 463006.34 268351.94 66840 -1 294
296 0 462736.53 268403.06 66920 -1 295
297 0 462593.25 268384.72 67040 -1 296
298 0 462502.88 268370.97 67200 -1 297
299 0 462308.56 268370.28 67320 -1 298
300 0 462086.66 268354.06 67480 -1 299
301 0 461690.88 268391.34 67680 -1 300
302 0 460859 268427.66 67680 -1 301
303 0 460031.06 268368.06 67680 -1 302
304 0 459766.25 268317.5 67640 -1 303
305 0 459539.03 268177.53 67520 -1 304
306 0 459305.97 268015.3 67440 -1 305
307 0 459059.1 267960.8 67320 -1 306
308 0 458901.56 267929.5 67240 -1 307
309 0 458599.06 267888.44 67160 -1 308
310 0 458293.53 267942.47 67080 -1 309
311 0 458066.6 267942.28 67000 -1 310
312 0 457886.9 267912.25 66920 -1 311
313 0 457147.4 267255.56 66840 -1 312
314 0 456960.7 267269.75 66720 -1 313
315 0 456952.75 267275.28 66680 -1 314
316 0 456928.66 267334.1 66600 -1 315
317 0 456908.28 267398.53 66480 -1 316
318 0 456977.75 267380.1 66400 -1 317
319 0 456713.9 266762.12 66840 -1 313
320 0 456729.97 266550.4 66960 -1 319
321 0 456710.34 265601.9 66960 -1 320
322 0 456629.06 265684.72 66840 -1 321
323 0 456571.06 265815.25 66760 -1 322
324 0 456642.94 265941.1 66680 -1 323
325 0 456801.75 265454.7 67080 -1 321
326 0 456833.38 265441.25 67120 -1 325
327 0 456873.3 265423.2 67160 -1 326
328 0 456900.25 265414.9 67200 -1 327
329 0 457781.66 265149.7 67200 -1 328
330 0 457861.78 265127.2 67120 -1 329
331 0 457836.6 265142.9 67040 -1 330
332 0 457751.7 265128 67320 -1 329
333 0 457656.22 265079.5 67440 -1 332
334 0 457642.8 265112.44 67520 -1 333
335 0 457546.16 265133.75 67640 -1 334
336 0 457458.5 265170.3 67760 -1 335
337 0 457474.84 265187.3 67800 -1 336
338 0 456862.2 265558.12 67280 -1 328
339 0 456861.88 265560.25 67320 -1 338
340 0 456860.2 265551.44 67360 -1 339
341 0 456815.9 265332.03 67440 -1 340
342 0 456736.72 265240.72 67600 -1 341
343 0 456634.6 265259.28 67720 -1 342
344 0 456695.7 265230.28 67840 -1 343
345 0 456988.2 265127.12 67920 -1 344
346 0 456784.16 265170.22 67960 -1 344
347 0 456651.06 265806.5 67480 -1 340
348 0 456507.38 265852.84 67600 -1 347
349 0 456413.56 265886.53 67680 -1 348
350 0 457322.75 267226.44 66960 -1 313
351 0 457416.28 267174.4 67040 -1 350
352 0 457420 267111.94 67120 -1 351
353 0 461613.25 268398.03 67720 -1 301
354 0 461635.06 268321.06 67880 -1 353
355 0 461642.34 268269.72 68040 -1 354
356 0 461666.12 268220.38 68200 -1 355
357 0 461754.47 268142.66 68360 -1 356
358 0 461761.88 268061.72 68520 -1 357
359 0 461821.84 267961.9 68640 -1 358
360 0 461842.5 267805.4 68760 -1 359
361 0 461926 267684.94 68880 -1 360
362 0 461981.8 267563.8 69000 -1 361
363 0 462098.28 267433.34 69080 -1 362
364 0 462354.66 267079.6 69160 -1 363
365 0 462402.66 266846.62 69240 -1 364
366 0 462562.44 266461.75 69320 -1 365
367 0 462985.88 265773.8 69400 -1 366
368 0 463029.28 264967.78 69440 -1 367
369 0 463089.94 265067.75 69560 -1 368
370 0 463129.7 265172.22 69720 -1 369
371 0 463259.06 265083.72 69880 -1 370
372 0 463818.47 264996.84 70000 -1 371
373 0 464041.9 264891.06 70080 -1 372
374 0 464241.4 264827.97 70200 -1 373
375 0 464363.9 264793.5 70320 -1 374
376 0 464508.38 264666 70440 -1 375
377 0 464586.97 264437.72 70560 -1 376
378 0 464636.06 264153.78 70680 -1 377
379 0 464739.03 263909.75 70760 -1 378
380 0 464760.16 263681.7 70840 -1 379
381 0 464823.94 263518.16 70920 -1 380
382 0 464807.62 263277.4 71000 -1 381
383 0 464840.88 262891.72 71080 -1 382
384 0 464845.78 262512 71160 -1 383
385 0 464845.56 262323.22 71240 -1 384
386 0 464793.53 262085.77 71320 -1 385
387 0 464802.72 261910.05 71400 -1 386
388 0 464859.44 261758.27 71480 -1 387
389 0 464916.03 261601.05 71600 -1 388
390 0 464932 261499.67 71680 -1 389
391 0 464940.22 261448.75 71720 -1 390
392 0 465055.97 261106.69 71800 -1 391
393 0 465298.38 260619.95 71880 -1 392
394 0 465345.84 260500.25 72000 -1 393
395 0 465372.2 260345.56 72080 -1 394
396 0 465364.97 260238.94 72160 -1 395
397 0 465421 260136.89 72240 -1 396
398 0 465405.06 260062.44 72320 -1 397
399 0 465711.16 259444.4 72320 -1 398
400 0 465919.8 259381.7 72360 -1 399
401 0 466047.6 259300.25 72440 -1 400
402 0 466035.84 259220.27 72520 -1 401
403 0 466141.03 259133.81 72600 -1 402
404 0 466277.75 259007.38 72680 -1 403
405 0 466328.4 258923.14 72760 -1 404
406 0 466505.75 258815.27 72880 -1 405
407 0 466560.56 258755.48 72920 -1 406
408 0 466460.5 258694.86 73000 -1 407
409 0 466288.3 258479.97 73080 -1 408
410 0 466184.38 258344.03 73160 -1 409
411 0 466185.16 258331.05 73240 -1 410
412 0 466160.97 258344 73360 -1 411
413 0 466099.28 258345.55 73480 -1 412
414 0 466067.06 258203.75 73560 -1 413
415 0 466052.28 258059.52 73640 -1 414
416 0 466029.3 257987.67 73720 -1 415
417 0 465963.16 257753.34 73840 -1 416
418 0 465903.72 257671.95 73920 -1 417
419 0 465939.47 257593.95 74000 -1 418
420 0 465951.34 257525.4 74080 -1 419
421 0 465943.2 257444.95 74200 -1 420
422 0 465475.25 258008.92 74200 -1 421
423 0 465387.44 258329.64 74280 -1 422
424 0 465382.97 258302 74360 -1 423
425 0 465983.22 257329.81 74280 -1 421
426 0 466139.28 257218.31 74360 -1 425
427 0 466201.66 257231.92 74400 -1 426
428 0 466187.53 257208.52 74520 -1 427
429 0 466154.5 257190.53 74600 -1 428
430 0 466119.75 257148.89 74640 -1 429
431 0 466048.97 257062.53 74760 -1 430
432 0 465855.75 256603.28 74840 -1 431
433 0 465613.1 256275.08 74920 -1 432
434 0 465446.03 256089.3 75000 -1 433
435 0 465307.25 255859.23 75080 -1 434
436 0 465294.47 255705.03 75160 -1 435
437 0 465274.03 255537.73 75240 -1 436
438 0 465322.97 255309.56 75320 -1 437
439 0 465228.22 254547.52 75400 -1 438
440 0 465096.5 254022.97 75480 -1 439
441 0 465067.12 253920.75 75520 -1 440
442 0 465007.16 253709.2 75600 -1 441
443 0 464990.12 253514.03 75680 -1 442
444 0 464966.62 253274.75 75760 -1 443
445 0 464878.25 253046.33 75840 -1 444
446 0 464863.1 253045.39 75880 -1 445
447 0 464847.22 253044.14 75920 -1 446
448 0 464742.47 253033.7 76000 -1 447
449 0 464658.12 252945.1 76080 -1 448
450 0 464641.8 252877.23 76160 -1 449
451 0 464603.12 252820.69 76240 -1 450
452 0 465172.9 252495.23 75880 -1 446
453 0 465956.62 251978.97 75880 -1 452
454 0 465926.03 251994.34 75960 -1 453
455 0 465975.75 251879.34 76040 -1 454
456 0 465990.2 251858.44 76080 -1 455
457 0 466004.38 251838.98 76120 -1 456
458 0 466219.78 251896.16 75840 -1 453
459 0 466484.72 251809.03 75800 -1 458
460 0 466446.97 251819.7 75760 -1 459
461 0 466336.78 251839.47 75640 -1 460
462 0 466337.38 251838.98 75600 -1 461
463 0 466259.78 251879.42 75480 -1 462
464 0 466224.03 251870.08 75400 -1 463
465 0 466196.94 251864 75320 -1 464
466 0 466081.38 251847.39 75240 -1 465
467 0 465911.56 251843.47 75160 -1 466
468 0 465743.06 251846.9 75080 -1 467
469 0 465572.53 251784.92 75000 -1 468
470 0 465406.5 251692.39 74920 -1 469
471 0 466933.44 251807.94 75840 -1 459
472 0 467132.5 251828.25 75960 -1 471
473 0 467199.06 251835.06 76000 -1 472
474 0 467207 251835.5 76080 -1 473
475 0 467331.8 251854.73 76200 -1 474
476 0 467105.94 251810.4 76280 -1 475
477 0 467039.5 251817.6 76360 -1 476
478 0 467588.7 251799.56 76240 -1 475
479 0 467736.2 251749.36 76360 -1 478
480 0 467820.62 251689.52 76440 -1 479
481 0 466119.6 257207.23 74840 -1 431
482 0 466189.1 257363.12 74920 -1 481
483 0 466268.2 257578.95 75000 -1 482
484 0 465375.94 260117.4 72400 -1 398
485 0 465431.6 260080.94 72480 -1 484
486 0 465544.12 260132.06 72520 -1 485
487 0 463040.72 263706.1 69440 -1 368
488 0 462977.3 262920.16 69440 -1 487
489 0 462870.06 262643.25 69560 -1 488
490 0 462790.1 261853.03 69560 -1 489
491 0 462753.6 261463.02 69520 -1 490
492 0 462708.94 261075.67 69480 -1 491
493 0 462684.9 260863.73 69400 -1 492
494 0 462681.78 260639.42 69320 -1 493
495 0 462696.62 260472.92 69240 -1 494
496 0 462793.3 260196.03 69160 -1 495
497 0 462853.9 260083.45 69080 -1 496
498 0 462860.6 259842.38 69000 -1 497
499 0 462860.62 259625.55 68880 -1 498
500 0 462872.5 259474.3 68800 -1 499
501 0 462856.6 259365.27 68720 -1 500
502 0 462810.56 259354.05 68640 -1 501
503 0 462836.5 258867.94 68560 -1 502
504 0 462845.5 258715.25 68440 -1 503
505 0 462849.4 258515.77 68360 -1 504
506 0 462845 258363.81 68240 -1 505
507 0 462888.28 258234.31 68160 -1 506
508 0 462908.62 258041.83 68080 -1 507
509 0 462989.06 257809.92 67960 -1 508
510 0 463084.28 257620.97 67840 -1 509
511 0 463103.88 257590.14 67720 -1 510
512 0 463252.8 257478.16 67640 -1 511
513 0 463356.22 257397.83 67560 -1 512
514 0 463511.28 257198.12 67480 -1 513
515 0 463691.8 257026.42 67400 -1 514
516 0 463845.47 256929.95 67280 -1 515
517 0 464032.88 256710 67200 -1 516
518 0 464187.62 256548.19 67120 -1 517
519 0 464565.12 255786.03 67040 -1 518
520 0 464892.88 255081.73 67040 -1 519
521 0 464896.88 254512.27 67120 -1 520
522 0 464815.72 253955.8 67200 -1 521
523 0 464741.2 253727.69 67280 -1 522
524 0 464688.53 253654.33 67400 -1 523
525 0 464654.6 253607 67440 -1 524
526 0 464560.38 253606.53 67520 -1 525
527 0 464533 253554.33 67600 -1 526
528 0 464324.44 253053.89 67680 -1 527
529 0 464357.1 252712.02 67720 -1 528
530 0 464419.88 252672.28 67680 -1 529
531 0 465343.4 252380.5 67680 -1 530
532 0 465588.7 252315.78 67720 -1 531
533 0 466045.44 252296.44 67760 -1 532
534 0 466155.44 252246.25 67840 -1 533
535 0 466584.8 252243.48 67720 -1 533
536 0 466847.4 252202.38 67640 -1 535
537 0 467083.7 252150.42 67560 -1 536
538 0 467315.72 252089.1 67480 -1 537
539 0 467513 252107.64 67400 -1 538
540 0 467585.34 252096.62 67320 -1 539
541 0 467703.47 252037.61 67240 -1 540
542 0 467797.2 252001.84 67200 -1 541
543 0 467782.5 252000.28 67160 -1 542
544 0 467713.03 251965.28 67040 -1 543
545 0 467683.75 251978.34 67000 -1 544
546 0 467775.4 252006.17 66880 -1 545
547 0 467882.88 252037.02 66800 -1 546
548 0 468093.8 251989.48 66720 -1 547
549 0 468256.88 251945.16 66680 -1 548
550 0 468416.84 251920.88 66600 -1 549
551 0 464344.22 252617.31 67800 -1 529
552 0 464164.03 252403.81 67880 -1 551
553 0 464024.22 252179.66 67960 -1 552
554 0 463988 251998.97 68000 -1 553
555 0 463927.8 251851.25 68080 -1 554
556 0 463873.03 251621.83 68200 -1 555
557 0 463787.72 251461.77 68320 -1 556
558 0 463675.8 251272.78 68440 -1 557
559 0 463576.1 251103.78 68560 -1 558
560 0 463511.62 250948.72 68680 -1 559
561 0 463352.78 250731.1 68760 -1 560
562 0 463166.56 250484.39 68840 -1 561
563 0 462811.66 249928.6 68920 -1 562
564 0 462754.16 249932.14 69040 -1 563
565 0 462696.34 249849.6 69200 -1 564
566 0 462583.7 249736.5 69320 -1 565
567 0 462530.5 249633.6 69440 -1 566
568 0 462500.22 249609.03 69560 -1 567
569 0 462387.9 249562.38 69680 -1 568
570 0 462291.97 249517.62 69800 -1 569
571 0 462240.03 249500.83 69920 -1 570
572 0 462251.47 249473.58 70080 -1 571
573 0 462187.06 249429.06 70240 -1 572
574 0 462376.78 249422.58 70360 -1 573
575 0 462696.03 249503.22 70480 -1 574
576 0 461228.9 249036.16 70480 -1 575
577 0 460091.84 248762.38 70560 -1 576
578 0 460035.06 248737.55 70680 -1 577
579 0 459951.56 248613.81 70840 -1 578
580 0 459863.84 248422.45 71000 -1 579
581 0 459879.53 248305.64 71120 -1 580
582 0 459902.84 248137.73 71240 -1 581
583 0 459864.4 248029.8 71320 -1 582
584 0 459800.97 247952.48 71440 -1 583
585 0 459761.72 247868.42 71560 -1 584
586 0 459670.88 247820.56 71640 -1 585
587 0 459629.7 247723.52 71760 -1 586
588 0 459630.9 247676 71840 -1 587
589 0 459588.7 247674.55 71920 -1 588
590 0 459562.16 247577.84 72080 -1 589
591 0 459557.22 247552.22 72120 -1 590
592 0 459704.5 247307 72160 -1 591
593 0 459852 247062.39 72200 -1 592
594 0 459952.25 246969.48 72280 -1 593
595 0 459971 246850.06 72360 -1 594
596 0 459942.16 246780.33 72480 -1 595
597 0 459994.12 246667.23 72560 -1 596
598 0 460045.38 246575.48 72640 -1 597
599 0 460098.5 246482.92 72680 -1 598
600 0 460136.34 246421.38 72760 -1 599
601 0 460127.78 246338.23 72880 -1 600
602 0 460177.6 246242.38 72960 -1 601
603 0 460227.84 246213.61 73080 -1 602
604 0 460258.4 246137.67 73160 -1 603
605 0 460243.9 246098.12 73240 -1 604
606 0 460312.4 246024.78 73360 -1 605
607 0 460440 245937.5 73440 -1 606
608 0 460575.78 245842.16 73560 -1 607
609 0 460716.6 245763.98 73640 -1 608
610 0 460834 245639.38 73760 -1 609
611 0 460901.6 245571.83 73840 -1 610
612 0 460941.56 245485.77 73960 -1 611
613 0 461019.4 245413.77 74080 -1 612
614 0 461127.56 245357.78 74160 -1 613
615 0 461179.2 245285.72 74240 -1 614
616 0 461342.53 245201.89 74360 -1 615
617 0 461591.88 245040 74480 -1 616
618 0 461806.9 244941.47 74560 -1 617
619 0 462000 244869.8 74640 -1 618
620 0 462205.7 244795.23 74720 -1 619
621 0 462308.56 244738.75 74800 -1 620
622 0 462528.16 244677.1 74920 -1 621
623 0 462810.72 244592.38 74960 -1 622
624 0 463090.06 244511.7 75000 -1 623
625 0 463550.94 244401.83 75040 -1 624
626 0 463837.97 244350.03 75120 -1 625
627 0 464314.38 244253.53 75200 -1 626
628 0 465066.06 243993.22 75280 -1 627
629 0 465849.97 243647.39 75360 -1 628
630 0 466120.06 243450.94 75280 -1 629
631 0 466248.7 243351.06 75200 -1 630
632 0 466341.5 243233.58 75120 -1 631
633 0 466406.9 243129.55 75040 -1 632
634 0 466391.78 243097.81 75000 -1 633
635 0 466494.34 243034.45 74880 -1 634
636 0 466645.84 243030.31 74760 -1 635
637 0 466729.72 243006.7 74680 -1 636
638 0 466824.78 242984.08 74600 -1 637
639 0 466894.6 242938.95 74520 -1 638
640 0 466980.62 242933.25 74400 -1 639
641 0 467120.53 242895 74320 -1 640
642 0 467405.78 242727.22 74240 -1 641
643 0 467501.3 242686.12 74200 -1 642
644 0 467709.2 242566.22 74080 -1 643
645 0 467843.03 242483.89 74000 -1 644
646 0 467931.2 242427.36 73880 -1 645
647 0 468076.16 242324.72 73760 -1 646
648 0 468139.34 242270.12 73680 -1 647
649 0 468175.38 242232.69 73640 -1 648
650 0 468253.2 242130.8 73520 -1 649
651 0 468301.3 242075 73480 -1 650
652 0 468389.3 242007.72 73360 -1 651
653 0 468521.78 241935.14 73240 -1 652
654 0 468628.9 241879.34 73120 -1 653
655 0 468713 241794.83 73000 -1 654
656 0 468792.7 241727.84 72920 -1 655
657 0 468863.25 241680.95 72800 -1 656
658 0 468883.28 241701.45 72720 -1 657
659 0 468887.1 241709.05 72640 -1 658
660 0 468923.62 241657.25 72560 -1 659
661 0 468927.16 241637.48 72440 -1 660
662 0 468978.72 241587.19 72320 -1 661
663 0 469063.7 241504.5 72200 -1 662
664 0 469147.1 241425.28 72120 -1 663
665 0 469140.44 241300 72040 -1 664
666 0 469150.6 241241.47 72000 -1 665
667 0 469145.25 241173.92 71880 -1 666
668 0 469132.56 241121.22 71760 -1 667
669 0 469121.7 241115.23 71640 -1 668
670 0 469108.47 241087.95 71520 -1 669
671 0 469123 241032.67 71400 -1 670
672 0 469102.84 240969.2 71280 -1 671
673 0 469099.3 240948.95 71160 -1 672
674 0 469102.88 240877.03 71000 -1 673
675 0 469127.2 240857.27 70880 -1 674
676 0 469090.44 240840.73 70800 -1 675
677 0 469073.3 240775.28 70680 -1 676
678 0 468997.28 240759.69 70560 -1 677
679 0 468966.2 240719.08 70520 -1 678
680 0 468876.72 240682.9 70400 -1 679
681 0 468828.9 240611.16 70280 -1 680
682 0 468809.06 240578.75 70200 -1 681
683 0 468792.56 240546.78 70120 -1 682
684 0 468654.56 240477.11 70040 -1 683
685 0 468655.16 240447.34 69960 -1 684
686 0 468610.97 240392.86 69840 -1 685
687 0 468577.2 240373.44 69760 -1 686
688 0 468561.06 240362.16 69720 -1 687
689 0 468570.03 240322.47 69640 -1 688
690 0 468357.3 240287.17 69560 -1 689
691 0 468261 240238.78 69440 -1 690
692 0 468168.66 240171.83 69360 -1 691
693 0 468108.66 240163.53 69280 -1 692
694 0 468072.7 240138.55 69240 -1 693
695 0 467999.78 240091.75 69160 -1 694
696 0 467957.72 240081.03 69120 -1 695
697 0 467873.2 240057.75 69040 -1 696
698 0 467452.38 239986.95 68960 -1 697
699 0 467216.88 239951.19 68880 -1 698
700 0 466434.9 239809.61 68760 -1 699
701 0 465719.2 239260.55 68720 -1 700
702 0 465471.16 239027.42 68600 -1 701
703 0 465302.28 238928.67 68480 -1 702
704 0 465137.03 238720.38 68360 -1 703
705 0 465056.2 238607.61 68240 -1 704
706 0 464988.62 238507.05 68080 -1 705
707 0 464915.53 238372.17 67920 -1 706
708 0 464852.1 238311.47 67800 -1 707
709 0 464840.75 238184.3 67640 -1 708
710 0 464945.7 238082.39 67480 -1 709
711 0 464956.6 238012.98 67360 -1 710
712 0 464928.94 237939.38 67200 -1 711
713 0 464831.47 237909.94 67040 -1 712
714 0 464736.88 237847.48 66920 -1 713
715 0 464587.25 237846.23 66760 -1 714
716 0 464583.53 237805.84 66640 -1 715
717 0 464542.8 237738.47 66520 -1 716
718 0 464500.9 237704.58 66440 -1 717
719 0 464478.25 237686.84 66400 -1 718
720 0 464441.5 237611.5 66280 -1 719
721 0 464317.28 237543.94 66200 -1 720
722 0 464345.47 237427.03 66120 -1 721
723 0 464345.5 237468.25 66000 -1 722
724 0 464304.28 237395.47 65920 -1 723
725 0 464254 237329.89 65840 -1 724
726 0 464175.84 237210.9 65720 -1 725
727 0 464128.22 237115.05 65600 -1 726
728 0 464021.84 236924.48 65480 -1 727
729 0 463908.22 236684.19 65400 -1 728
730 0 463872.9 236652.86 65320 -1 729
731 0 463009.06 236728.9 65320 -1 730
732 0 462384.2 236804.55 65400 -1 731
733 0 461409 237086.84 65440 -1 732
734 0 460671.47 237438.95 65480 -1 733
735 0 459417.22 237854.69 65440 -1 734
736 0 458344.4 237810.55 65440 -1 735
737 0 458313.7 237788.94 65320 -1 736
738 0 458318.12 237773.14 65200 -1 737
739 0 458342.75 237768.64 65120 -1 738
740 0 458341.6 237766.92 65040 -1 739
741 0 458362.72 237807.34 64960 -1 740
742 0 458391.12 237823.81 64880 -1 741
743 0 458386.5 237822 64840 -1 742
744 0 458381.8 237819.98 64800 -1 743
745 0 458382.7 237819.19 64720 -1 744
746 0 458415.72 237828.05 64640 -1 745
747 0 458488.34 237855.1 64560 -1 746
748 0 458519.06 237865.64 64520 -1 747
749 0 458556.75 237856.77 64440 -1 748
750 0 458805.44 238006.72 64400 -1 749
751 0 458781.78 238001.52 64360 -1 750
752 0 458779.78 238018.77 64320 -1 751
753 0 458796.44 238045.45 64280 -1 752
754 0 458013.28 237572.9 65520 -1 736
755 0 457909.72 237543.97 65640 -1 754
756 0 457839.8 237569.25 65680 -1 755
757 0 457836.66 237545.44 65800 -1 756
758 0 457841.12 237514.1 65920 -1 757
759 0 457841.2 237523.2 65960 -1 758
760 0 457889.8 237510.62 66000 -1 759
761 0 458001.5 237553.78 66080 -1 760
762 0 459401.28 237921.14 65360 -1 735
763 0 459482.3 237918.75 65280 -1 762
764 0 463954.22 236565.48 65200 -1 730
765 0 463946.56 236440.39 65080 -1 764
766 0 463974.38 236332.58 64920 -1 765
767 0 463910.03 236176.06 64800 -1 766
768 0 463894.44 236075.69 64760 -1 767
769 0 463878.38 235975.4 64720 -1 768
770 0 463912.47 235800.11 64600 -1 769
771 0 463967.03 235682.73 64520 -1 770
772 0 463916.44 235475.06 64440 -1 771
773 0 463857.06 235258.1 64320 -1 772
774 0 463794.16 235161.39 64200 -1 773
775 0 463741.53 235060.7 64120 -1 774
776 0 463636.84 234981.44 64040 -1 775
777 0 463496.38 234858.69 63960 -1 776
778 0 463394.44 234762.52 63880 -1 777
779 0 463298.06 234648.61 63800 -1 778
780 0 463186 234510.5 63720 -1 779
781 0 463060.75 234246.8 63640 -1 780
782 0 463014 234090.52 63560 -1 781
783 0 462879 233297.89 63480 -1 782
784 0 463092.6 232538.17 63480 -1 783
785 0 463100.53 232527.47 63520 -1 784
786 0 463352.94 232261.95 63600 -1 785
787 0 463668.9 231589.9 63600 -1 786
788 0 463692.88 231582.73 63720 -1 787
789 0 463698.1 231637.73 63800 -1 788
790 0 463758.78 231570.19 63840 -1 789
791 0 463694.03 231044.97 63840 -1 790
792 0 462989.34 230440.6 63840 -1 791
793 0 463009.28 230340.06 63920 -1 792
794 0 463066.53 230415.22 64000 -1 793
795 0 462802.44 230244.25 63760 -1 792
796 0 462565.6 230114.42 63680 -1 795
797 0 462383.06 229963.53 63600 -1 796
798 0 463829.94 231673.4 63920 -1 790
799 0 463908.34 231706.42 64000 -1 798
800 0 463980.8 231714.14 64040 -1 799
801 0 463644.53 231774.8 64120 -1 800
802 0 463551.66 231677.94 64200 -1 801
803 0 464363.3 231634.81 64120 -1 800
804 0 464433.56 231568.98 64200 -1 803
805 0 464548.3 231499.95 64320 -1 804
806 0 464769 231455.95 64400 -1 805
807 0 464839.97 231538.53 64480 -1 806
808 0 464919.56 231616.73 64560 -1 807
809 0 465077.38 231645.14 64640 -1 808
810 0 465264.78 231805.53 64720 -1 809
811 0 465376.6 231894.03 64800 -1 810
812 0 465452.34 232069.86 64880 -1 811
813 0 465476.28 232146.42 64960 -1 812
814 0 465464.7 232173.64 65000 -1 813
815 0 465455.1 232275.55 65120 -1 814
816 0 465408.12 232547.22 65160 -1 815
817 0 465403.1 232715.42 65240 -1 816
818 0 465439 232783.03 65400 -1 817
819 0 465418.34 232855.77 65480 -1 818
820 0 465354.47 232976.06 65560 -1 819
821 0 465270.8 233135.72 65680 -1 820
822 0 465258.7 233209.28 65760 -1 821
823 0 465207.16 233328.27 65840 -1 822
824 0 465239.22 233428.83 65920 -1 823
825 0 465203 233449.05 65960 -1 824
826 0 465215.97 233511.39 66040 -1 825
827 0 465249.88 233570.62 66160 -1 826
828 0 465255.5 233714.1 66280 -1 827
829 0 465303.25 233793.28 66400 -1 828
830 0 465390.8 233869.28 66520 -1 829
831 0 465435.6 233929.42 66640 -1 830
832 0 465463.66 233981.84 66760 -1 831
833 0 465548.62 234018.7 66880 -1 832
834 0 465683.03 233999.9 67000 -1 833
835 0 465758.38 234024.28 67120 -1 834
836 0 465867.34 234075.86 67280 -1 835
837 0 465931.94 234171 67400 -1 836
838 0 465916.22 234255.19 67520 -1 837
839 0 465801.53 234327.45 67640 -1 838
840 0 465726.84 234333.03 67760 -1 839
841 0 465816.97 234384.72 67920 -1 840
842 0 465858.4 234420.2 68040 -1 841
843 0 465943.06 234460.89 68160 -1 842
844 0 465982.22 234537.3 68280 -1 843
845 0 466025.7 234617.72 68400 -1 844
846 0 466089.9 234832.2 68480 -1 845
847 0 466116.34 234875.52 68520 -1 846
848 0 466168.56 234957.9 68600 -1 847
849 0 466204 235055.45 68680 -1 848
850 0 466248.03 235143.92 68760 -1 849
851 0 466304.9 235219.56 68880 -1 850
852 0 466313.8 235275.19 69000 -1 851
853 0 466239.97 235307.1 69120 -1 852
854 0 466210.16 235345.38 69200 -1 853
855 0 466178.9 235481.42 69320 -1 854
856 0 466186.28 235553.3 69400 -1 855
857 0 466194.25 235588.78 69440 -1 856
858 0 466195.84 235592.44 69520 -1 857
859 0 466231.12 235561.44 69560 -1 858
860 0 466202.97 235593.12 69600 -1 859
861 0 466130.56 235637.84 69680 -1 860
862 0 466129.47 235636.92 69720 -1 861
863 0 466173.97 235649.55 69760 -1 862
864 0 466108.25 235687.53 69880 -1 863
865 0 466107.53 235696.23 69920 -1 864
866 0 466060.75 235751.44 70040 -1 865
867 0 466056.3 235750.5 70120 -1 866
868 0 466048.5 235760.5 70160 -1 867
869 0 466040.6 235771.36 70200 -1 868
870 0 466104 235811.4 70320 -1 869
871 0 466184.4 235794.92 70400 -1 870
872 0 466269.5 235806.95 70480 -1 871
873 0 466359.97 235817.52 70600 -1 872
874 0 466444.94 235915.66 70680 -1 873
875 0 466471.78 235987.86 70800 -1 874
876 0 466596.47 236071.62 70920 -1 875
877 0 466744.2 236123.44 71040 -1 876
878 0 466819.5 236128 71160 -1 877
879 0 466804.38 236136.81 71280 -1 878
880 0 466892.03 236143.05 71400 -1 879
881 0 466944.94 236123.14 71520 -1 880
882 0 466877.12 236123.38 71640 -1 881
883 0 467585 236159.23 71640 -1 882
884 0 467952.22 236438.53 71760 -1 883
885 0 467996.72 236439.23 71840 -1 884
886 0 468032.78 236418.84 71920 -1 885
887 0 468052.44 236399.03 72000 -1 886
888 0 468092.9 236410.08 72080 -1 887
889 0 468151.28 236384.52 72200 -1 888
890 0 468200.53 236366.69 72280 -1 889
891 0 468204.53 236379.73 72320 -1 890
892 0 468162.78 236313.31 72440 -1 891
893 0 468262.4 236337.17 72560 -1 892
894 0 468327.4 236333.42 72680 -1 893
895 0 468402.66 236296.73 72800 -1 894
896 0 468538.1 236256.8 72920 -1 895
897 0 468631.28 236285.22 73040 -1 896
898 0 468722.06 236402.2 73160 -1 897
899 0 468774.38 236540.69 73280 -1 898
900 0 468850.78 236601.1 73400 -1 899
901 0 469070.84 236629.61 73520 -1 900
902 0 469118.78 236641.34 73600 -1 901
903 0 469152.4 236619.08 73680 -1 902
904 0 469135.16 236625.12 73760 -1 903
905 0 469117.78 236625.78 73880 -1 904
906 0 469142.38 236605.5 74000 -1 905
907 0 469182.06 236589.33 74120 -1 906
908 0 469166.9 236544.33 74240 -1 907
909 0 469154.88 236548.77 74360 -1 908
910 0 469125.1 236617.4 74480 -1 909
911 0 469134.38 236705 74560 -1 910
912 0 469166.25 236701.66 74640 -1 911
913 0 469170.78 236772.75 74680 -1 912
914 0 469226.53 236793.33 74760 -1 913
915 0 469322.2 236792.66 74840 -1 914
916 0 469466.5 236807.33 74920 -1 915
917 0 469522.66 236837.25 75000 -1 916
918 0 469578.84 236868.72 75120 -1 917
919 0 469586.3 236859.17 75160 -1 918
920 0 469594.06 236850.05 75200 -1 919
921 0 469585.5 236683.16 75280 -1 920
922 0 469596.03 236728.77 75360 -1 921
923 0 469610.88 236720.78 75400 -1 922
924 0 469546.97 237304.78 75400 -1 923
925 0 470099.8 237504.17 75400 -1 924
926 0 470161.16 237507.81 75320 -1 925
927 0 469558.97 237103.45 75520 -1 924
928 0 469748.25 237453.34 75560 -1 927
929 0 469673.12 237385.06 75640 -1 928
930 0 469683.88 237397.72 75720 -1 929
931 0 469645.25 237411.75 75760 -1 930
932 0 469528.66 237452.94 75880 -1 931
933 0 469537.66 237540.69 75960 -1 932
934 0 469456.25 237585.22 76080 -1 933
935 0 469524.38 237705.77 76200 -1 934
936 0 469566.16 237719.4 76320 -1 935
937 0 469745.03 236280.12 75440 -1 923
938 0 469735.1 236397.27 75520 -1 937
939 0 469684.97 236464.56 75640 -1 938
940 0 463649.53 231723.66 63480 -1 787
941 0 463655.3 231743.86 63360 -1 940
942 0 463675.22 231777.86 63240 -1 941
943 0 463745.78 231811.47 63120 -1 942
944 0 463943.28 231843.94 63000 -1 943
945 0 464140.1 231748.23 62920 -1 944
946 0 464314.47 231684.12 62800 -1 945
947 0 464588.22 231529.14 62680 -1 946
948 0 464831.34 231487.69 62560 -1 947
949 0 464901.62 231490.4 62520 -1 948
950 0 465057.72 231405 62440 -1 949
951 0 465302.66 231222.23 62360 -1 950
952 0 465485.97 230978.53 62280 -1 951
953 0 465683.94 230760.69 62240 -1 952
954 0 465862.72 230992.23 62400 -1 953
955 0 465883.72 230546.44 62200 -1 953
956 0 466030.56 230375.83 62120 -1 955
957 0 466192.66 230237.66 62080 -1 956
958 0 466522.25 230036.9 62000 -1 957
959 0 467185.88 230025.44 61920 -1 958
960 0 467349.72 230036.38 62040 -1 959
961 0 467355.8 230049.6 62080 -1 960
962 0 467378.94 230036.17 62160 -1 961
963 0 467688.38 230173.34 61920 -1 959
964 0 468683.66 230668.02 61960 -1 963
965 0 468656.44 230641.3 61840 -1 964
966 0 468750 230706.67 62040 -1 964
967 0 468783.25 230725.7 62080 -1 966
968 0 468849.5 230758.4 62120 -1 967
969 0 468934.66 230766.67 62160 -1 968
970 0 469104.12 230783.95 62240 -1 969
971 0 469787.75 231006.8 62320 -1 970
972 0 470415.56 230645.38 62240 -1 971
973 0 470422.1 230619.86 62200 -1 972
974 0 470630.78 230435.52 62080 -1 973
975 0 470705.9 230310.17 62000 -1 974
976 0 470600.56 230328.42 61920 -1 975
977 0 470676.12 229979.05 61840 -1 976
978 0 470631.12 229777.05 61760 -1 977
979 0 470511.78 229595.08 61680 -1 978
980 0 470475.56 229399.16 61600 -1 979
981 0 470422.03 229254.81 61520 -1 980
982 0 470397.16 229056.42 61440 -1 981
983 0 470356.5 228932.05 61360 -1 982
984 0 470295.38 228792.36 61280 -1 983
985 0 470292.66 228665.69 61200 -1 984
986 0 470356.12 228612.95 61120 -1 985
987 0 470309.25 228509.92 61040 -1 986
988 0 470226.1 228403.75 60960 -1 987
989 0 470156.2 228253.69 60880 -1 988
990 0 470085.4 228197.53 60800 -1 989
991 0 470035.16 228157.88 60720 -1 990
992 0 469833.5 228065.28 60640 -1 991
993 0 469866.4 228037.03 60560 -1 992
994 0 469939.47 227882.4 60480 -1 993
995 0 469840.84 227831.61 60360 -1 994
996 0 469779.94 227804.22 60280 -1 995
997 0 469763.2 227815.88 60200 -1 996
998 0 469743.72 227677.45 60080 -1 997
999 0 469680.56 227535.02 59960 -1 998
1000 0 469634.75 227453.1 59880 -1 999
1001 0 469592.38 227360.83 59840 -1 1000
1002 0 469536.94 227220.61 59760 -1 1001
1003 0 469519.6 227139.56 59680 -1 1002
1004 0 469518.6 227063.45 59600 -1 1003
1005 0 469524.75 227016.31 59520 -1 1004
1006 0 469482.9 226915.27 59440 -1 1005
1007 0 469443.12 226827.38 59360 -1 1006
1008 0 469422 226783.5 59320 -1 1007
1009 0 469400.9 226740.28 59280 -1 1008
1010 0 469380.16 226672.58 59240 -1 1009
1011 0 469146.72 226417.84 59160 -1 1010
1012 0 469105.5 226301.5 59120 -1 1011
1013 0 469063.84 226184.61 59080 -1 1012
1014 0 469036.8 226100.69 59000 -1 1013
1015 0 469041.06 226053.86 58960 -1 1014
1016 0 469081.9 225952.61 58880 -1 1015
1017 0 469083 225829.6 58800 -1 1016
1018 0 469033.56 225765.67 58720 -1 1017
1019 0 469072.3 225725.88 58640 -1 1018
1020 0 469081.4 225714.55 58600 -1 1019
1021 0 469100 225618.69 58520 -1 1020
1022 0 469136 225578.83 58440 -1 1021
1023 0 469172.12 225480.25 58360 -1 1022
1024 0 469236.34 225455.62 58280 -1 1023
1025 0 469224.47 225368.47 58240 -1 1024
1026 0 469212.06 225279.52 58160 -1 1025
1027 0 469251.4 225234.19 58080 -1 1026
1028 0 469288.1 225240 58040 -1 1027
1029 0 469272.5 225278.08 57960 -1 1028
1030 0 468817.4 228205.05 60560 -1 992
1031 0 468646.88 228182.86 60520 -1 1030
1032 0 468423.28 228160.19 60480 -1 1031
1033 0 469938.66 230990.33 62400 -1 971
1034 0 470014 230981.88 62440 -1 1033
1035 0 470132.97 231027.86 62560 -1 1034
1036 0 470162.94 231062.94 62680 -1 1035
1037 0 466531.9 229880.9 61840 -1 958
1038 0 466601.47 229703.89 61720 -1 1037
1039 0 466607.84 229573.3 61600 -1 1038
1040 0 466472 229475.17 61440 -1 1039
1041 0 466407.6 229340.05 61360 -1 1040
1042 0 466303.2 229162.44 61240 -1 1041
1043 0 466225.47 229050.7 61120 -1 1042
1044 0 466171.16 229043.83 61000 -1 1043
1045 0 466064.22 228911.83 60920 -1 1044
1046 0 465938.25 228838.25 60800 -1 1045
1047 0 465944.56 228837.12 60760 -1 1046
1048 0 465926.47 228809.7 60680 -1 1047
1049 0 465950.5 228801 60640 -1 1048
1050 0 465974.8 228791.92 60600 -1 1049
1051 0 465991.78 228640.58 60480 -1 1050
1052 0 465961.4 228614.67 60400 -1 1051
1053 0 465889.5 228558.14 60280 -1 1052
1054 0 465799.5 228570.45 60160 -1 1053
1055 0 465594.78 228605.92 60040 -1 1054
1056 0 465372.2 228598.72 59920 -1 1055
1057 0 465190.84 228587.16 59840 -1 1056
1058 0 464912.53 228649.16 59760 -1 1057
1059 0 464586.5 228662.3 59640 -1 1058
1060 0 464401.97 228630.33 59560 -1 1059
1061 0 464198.22 228618.86 59440 -1 1060
1062 0 463987.4 228553.03 59320 -1 1061
1063 0 463869.7 228498.7 59200 -1 1062
1064 0 463780.66 228432.52 59080 -1 1063
1065 0 463599.22 228297.36 58920 -1 1064
1066 0 463391.53 228188.11 58800 -1 1065
1067 0 463367.06 228169.88 58760 -1 1066
1068 0 463578.75 228280.36 58600 -1 1067
1069 0 463640.03 228268.17 58480 -1 1068
1070 0 463647.66 228292.7 58360 -1 1069
1071 0 463709.34 228319.84 58280 -1 1070
1072 0 463847.38 228367.94 58200 -1 1071
1073 0 463984.38 228431.34 58120 -1 1072
1074 0 464136.66 228428.2 58040 -1 1073
1075 0 464218.4 228463.22 57960 -1 1074
1076 0 464324.66 228591.36 57880 -1 1075
1077 0 464351.03 228650.27 57840 -1 1076
1078 0 464569.47 228867.14 57760 -1 1077
1079 0 464630.06 229350.66 57640 -1 1078
1080 0 464150.03 229734.58 57640 -1 1079
1081 0 464136.72 229775.06 57520 -1 1080
1082 0 464136 229767.44 57480 -1 1081
1083 0 464155.88 229800.03 57440 -1 1082
1084 0 464096.62 229813 57360 -1 1083
1085 0 464118.4 229847.86 57280 -1 1084
1086 0 464035.62 229812.89 57760 -1 1080
1087 0 463946.44 229816.86 57840 -1 1086
1088 0 463804.38 229849.03 57920 -1 1087
1089 0 463732.6 229864.19 58040 -1 1088
1090 0 463424.47 229955.34 58120 -1 1089
1091 0 463399.34 229923.73 58200 -1 1090
1092 0 463315.75 228128.4 58680 -1 1067
1093 0 463226.7 228012.33 58600 -1 1092
1094 0 463164.38 227866.84 58520 -1 1093
1095 0 462819.7 227335.5 58440 -1 1094
1096 0 462723.56 227193.12 58360 -1 1095
1097 0 462686 227130.56 58240 -1 1096
1098 0 462590.75 227077.4 58160 -1 1097
1099 0 462481.84 226941.92 58080 -1 1098
1100 0 462304.34 226777.14 58000 -1 1099
1101 0 462178 226623.05 57920 -1 1100
1102 0 462085.38 226513.92 57840 -1 1101
1103 0 462061.97 226449.95 57800 -1 1102
1104 0 461990.97 226267.16 57720 -1 1103
1105 0 461748.3 226099.22 57600 -1 1104
1106 0 461676.66 225995.31 57520 -1 1105
1107 0 461555.34 225811.97 57400 -1 1106
1108 0 461444.7 225476.73 57280 -1 1107
1109 0 461395.72 225324.52 57200 -1 1108
1110 0 461340.6 225134.92 57120 -1 1109
1111 0 461353.9 225034.58 57040 -1 1110
1112 0 461354.1 225034.27 57000 -1 1111
1113 0 461321.78 224837.61 56880 -1 1112
1114 0 461345.62 224778.05 56800 -1 1113
1115 0 461349.75 224777.03 56720 -1 1114
1116 0 461340.75 224756.97 56600 -1 1115
1117 0 461294.5 224741.97 56520 -1 1116
1118 0 461313.94 224645.78 56440 -1 1117
1119 0 461313.97 224504.66 56360 -1 1118
1120 0 461353.16 224457.33 56320 -1 1119
1121 0 461369.84 224461.78 56280 -1 1120
1122 0 461386.03 224450.72 56200 -1 1121
1123 0 461622 224217.12 56120 -1 1122
1124 0 461674.12 224189.89 56040 -1 1123
1125 0 461681.6 224182.06 55960 -1 1124
1126 0 461678.8 224118.78 55880 -1 1125
1127 0 461678 224089.5 55840 -1 1126
1128 0 461677.1 224059.62 55800 -1 1127
1129 0 461657 224033.5 55760 -1 1128
1130 0 461637.44 224006.64 55720 -1 1129
1131 0 461643.56 223952.31 55680 -1 1130
1132 0 461647.5 223896.25 55640 -1 1131
1133 0 461659.34 223920.66 55600 -1 1132
1134 0 461647.47 223847.38 55560 -1 1133
1135 0 461676.28 223855.58 55480 -1 1134
1136 0 461719.97 223907.56 55400 -1 1135
1137 0 461743.97 223892.38 55320 -1 1136
1138 0 461732.5 223908.53 55240 -1 1137
1139 0 461747.44 223916.92 55160 -1 1138
1140 0 461752.34 223924.97 55080 -1 1139
1141 0 461738.72 223937.4 55000 -1 1140
1142 0 461705.1 223926.67 54880 -1 1141
1143 0 461739.5 223911.39 54840 -1 1142
1144 0 461799.75 223934.22 54760 -1 1143
1145 0 461834.03 223940.9 54680 -1 1144
1146 0 461867.72 223913.27 54600 -1 1145
1147 0 461955.44 223936.31 54520 -1 1146
1148 0 462003.94 223919.28 54440 -1 1147
1149 0 461972.03 223911.73 54360 -1 1148
1150 0 462007.34 223925.08 54280 -1 1149
1151 0 462019.28 223940.02 54200 -1 1150
1152 0 462007.94 223988.1 54120 -1 1151
1153 0 462011.84 223983.5 54040 -1 1152
1154 0 461947.72 223960.17 53960 -1 1153
1155 0 461875.56 223916.05 53880 -1 1154
1156 0 461855.6 223915.75 53840 -1 1155
1157 0 461715.38 223908.02 53720 -1 1156
1158 0 461637.03 223908.72 53640 -1 1157
1159 0 461639.34 223916.38 53560 -1 1158
1160 0 461555.2 223939.12 53480 -1 1159
1161 0 461516.44 223958.6 53400 -1 1160
1162 0 461417.6 223975.92 53320 -1 1161
1163 0 461405.9 224053.53 53240 -1 1162
1164 0 461287.84 224230.5 53160 -1 1163
1165 0 461243.4 224345.39 53080 -1 1164
1166 0 461105.6 224282.53 53000 -1 1165
1167 0 461177.38 224410.83 52960 -1 1166
1168 0 461200.34 224448.67 52920 -1 1167
1169 0 461247.44 224523.56 52840 -1 1168
1170 0 461256 224548 52800 -1 1169
1171 0 461264.88 224572.4 52760 -1 1170
1172 0 461386.8 225120.73 52680 -1 1171
1173 0 461469.34 225141.16 52600 -1 1172
1174 0 461625 226214.45 52600 -1 1173
1175 0 462149.44 227260.69 52520 -1 1174
1176 0 462565.78 227862.92 52440 -1 1175
1177 0 462916.5 228320.69 52360 -1 1176
1178 0 463052.16 228446.56 52320 -1 1177
1179 0 463118.25 228502.64 52240 -1 1178
1180 0 463170.8 228571.45 52200 -1 1179
1181 0 463225.7 228642.31 52160 -1 1180
1182 0 463379.28 228815.64 52080 -1 1181
1183 0 463107.6 228503.06 51960 -1 1182
1184 0 463118.84 228317.14 51840 -1 1183
1185 0 463536.03 228891.97 52000 -1 1182
1186 0 463816.28 229084.44 51920 -1 1185
1187 0 463823.25 229065.31 51840 -1 1186
1188 0 464195.66 229491.44 51960 -1 1187
1189 0 465059.72 229729.19 51840 -1 1188
1190 0 465218.34 229770.95 51760 -1 1189
1191 0 465269.28 229844.45 51680 -1 1190
1192 0 465953.38 230081.27 51640 -1 1191
1193 0 466361.34 230359.56 51600 -1 1192
1194 0 466361.3 230310.61 51560 -1 1193
1195 0 466387.62 230308.34 51480 -1 1194
1196 0 466515.8 230345.2 51400 -1 1195
1197 0 466551.2 230367.69 51320 -1 1196
1198 0 466699.94 230376.34 51240 -1 1197
1199 0 467167.62 230585.53 51160 -1 1198
1200 0 467198.8 230584.62 51080 -1 1199
1201 0 467551.56 230933.5 51160 -1 1200
1202 0 467580.1 231016.44 51240 -1 1201
1203 0 467666.88 231123.38 51320 -1 1202
1204 0 467747.84 231348.89 51400 -1 1203
1205 0 467880.34 231539.64 51480 -1 1204
1206 0 468148.53 231759.5 51560 -1 1205
1207 0 468369.5 232017.08 51640 -1 1206
1208 0 468493.7 232179.77 51720 -1 1207
1209 0 468609.28 232331.7 51800 -1 1208
1210 0 468788.5 232686.27 51880 -1 1209
1211 0 468977.25 232810.42 51960 -1 1210
1212 0 469027.56 232924.4 52040 -1 1211
1213 0 469147.75 233001.06 52120 -1 1212
1214 0 469291.94 233261.58 52200 -1 1213
1215 0 469359.7 233393.02 52280 -1 1214
1216 0 469509.03 233491.67 52360 -1 1215
1217 0 469573.72 233724.83 52440 -1 1216
1218 0 469643.16 233896.52 52560 -1 1217
1219 0 469740.03 233933.81 52640 -1 1218
1220 0 469789.84 233921.7 52720 -1 1219
1221 0 469821.75 233902.75 52840 -1 1220
1222 0 469866.3 233794.75 52960 -1 1221
1223 0 470098.88 234622.52 53080 -1 1222
1224 0 470136.25 234782.7 53200 -1 1223
1225 0 470171.16 234918.86 53280 -1 1224
1226 0 470223.56 235009.7 53360 -1 1225
1227 0 470044.38 235537.28 53440 -1 1226
1228 0 470770.97 236010.58 53400 -1 1227
1229 0 470812.53 236268.39 53320 -1 1228
1230 0 470681.3 236989.84 53240 -1 1229
1231 0 470638.9 237188.47 53120 -1 1230
1232 0 470448.25 237769.2 53200 -1 1231
1233 0 470439.2 237832.72 53280 -1 1232
1234 0 470324 238153.61 53360 -1 1233
1235 0 470065.47 238290.3 53440 -1 1234
1236 0 470374.78 238271.42 53520 -1 1235
1237 0 470834.78 238739.42 53520 -1 1236
1238 0 470861.9 238758.5 53600 -1 1237
1239 0 470921.3 238762.7 53720 -1 1238
1240 0 470209.97 238358.38 53600 -1 1236
1241 0 470201.44 238441.11 53680 -1 1240
1242 0 470169.44 238534.62 53720 -1 1241
1243 0 469525.97 238802.28 53800 -1 1242
1244 0 469476.9 238809.55 53840 -1 1243
1245 0 469425.66 238829.45 53880 -1 1244
1246 0 469420.03 238855.44 53960 -1 1245
1247 0 469399.66 238859.69 54040 -1 1246
1248 0 469367.84 238839.56 54160 -1 1247
1249 0 469415.56 238804.31 54280 -1 1248
1250 0 469467.34 238796.62 54360 -1 1249
1251 0 469599.62 238813.27 54440 -1 1250
1252 0 469584.3 238800.1 54480 -1 1251
1253 0 469555.47 238780.1 54560 -1 1252
1254 0 469539.53 238760.19 54640 -1 1253
1255 0 469554.4 238749.4 54760 -1 1254
1256 0 469561 238642.86 54880 -1 1255
1257 0 469440.84 238611.38 54960 -1 1256
1258 0 469459.5 238680.06 55040 -1 1257
1259 0 469419.4 238750.22 55120 -1 1258
1260 0 469418.78 238758.81 55160 -1 1259
1261 0 469447.25 238787.94 55240 -1 1260
1262 0 469459.84 238776.16 55280 -1 1261
1263 0 469452.2 238787.39 55360 -1 1262
1264 0 469303.75 238736.48 55480 -1 1263
1265 0 469238.88 238717.52 55520 -1 1264
1266 0 469176.66 238700.86 55560 -1 1265
1267 0 469075.56 238551.67 55640 -1 1266
1268 0 469061.9 238480.86 55720 -1 1267
1269 0 469071.34 238461.06 55760 -1 1268
1270 0 469460.34 237546.33 55800 -1 1269
1271 0 469436.2 237499.27 55880 -1 1270
1272 0 469426.9 237364.84 55720 -1 1271
1273 0 469351.94 237523.81 55960 -1 1271
1274 0 469035.72 238447.67 55840 -1 1269
1275 0 468963.78 238431.6 55960 -1 1274
1276 0 468895.53 238340.5 56040 -1 1275
1277 0 468833.22 238307.8 56120 -1 1276
1278 0 468736 238296.39 56200 -1 1277
1279 0 468672.03 238263.48 56280 -1 1278
1280 0 468649.34 238258 56320 -1 1279
1281 0 468603.53 238248.16 56400 -1 1280
1282 0 468631.06 238226.92 56480 -1 1281
1283 0 468631.88 238211.67 56560 -1 1282
1284 0 468636.9 238176.84 56640 -1 1283
1285 0 468672.62 238172.25 56720 -1 1284
1286 0 468665.7 238174.53 56800 -1 1285
1287 0 468669.84 238173.88 56840 -1 1286
1288 0 468657.88 238169.95 56920 -1 1287
1289 0 468705.8 238173.9 56960 -1 1288
1290 0 468726.16 238129.83 57040 -1 1289
1291 0 468721.5 238121.2 57080 -1 1290
1292 0 468755.47 238119.72 57160 -1 1291
1293 0 468782.9 238086.02 57280 -1 1292
1294 0 468850.88 238049.92 57360 -1 1293
1295 0 468877.78 238005.73 57440 -1 1294
1296 0 468953.75 237893.61 57520 -1 1295
1297 0 468946.4 237774.34 57560 -1 1296
1298 0 468922.06 237658.77 57640 -1 1297
1299 0 468754.28 237448.94 57680 -1 1298
1300 0 468585.75 237237.95 57720 -1 1299
1301 0 468589.97 237149.69 57800 -1 1300
1302 0 468589.6 237053.69 57880 -1 1301
1303 0 468592.6 236998.55 57960 -1 1302
1304 0 468523.16 237020.28 58000 -1 1303
1305 0 463182.1 228887.38 51880 -1 1185
1306 0 462166.4 227215.62 52680 -1 1175
1307 0 462195.47 227376.5 52800 -1 1306
1308 0 461654.84 226209.9 52520 -1 1174
1309 0 461836.56 226146.81 52440 -1 1308
1310 0 461911.94 226091.36 52360 -1 1309
1311 0 461959.38 226096.22 52280 -1 1310
1312 0 461981.03 226069.44 52200 -1 1311
1313 0 462169.94 225958.66 52120 -1 1312
1314 0 462217.12 225921.44 52040 -1 1313
1315 0 461667.56 226583.4 52680 -1 1174
1316 0 461677.38 226676.47 52720 -1 1315
1317 0 461611.97 226890.31 52800 -1 1316
1318 0 459461.28 248727.47 70440 -1 577
1319 0 459481.72 248692.42 70280 -1 1318
1320 0 459321.88 248672.81 70160 -1 1319
1321 0 458813.9 249020.72 70160 -1 1320
1322 0 458766.62 249127.6 70040 -1 1321
1323 0 458818.16 249174.81 69920 -1 1322
1324 0 458809.2 249372.22 69800 -1 1323
1325 0 458802.53 249404.55 69680 -1 1324
1326 0 458802.44 249415.69 69560 -1 1325
1327 0 458846.62 249415.28 69520 -1 1326
1328 0 458841.3 249455.92 69440 -1 1327
1329 0 458820.34 249464 69360 -1 1328
1330 0 458809.7 249467.56 69320 -1 1329
1331 0 458810.25 249463.62 69200 -1 1330
1332 0 458791.97 249501.9 69120 -1 1331
1333 0 458731.62 249561.33 69000 -1 1332
1334 0 458811.7 249548.89 68920 -1 1333
1335 0 459051.72 249632.72 68840 -1 1334
1336 0 458707.47 249353.3 70240 -1 1321
1337 0 458671.88 249386 70320 -1 1336
1338 0 458684.2 249379.11 70400 -1 1337
1339 0 462803.72 249529.69 70520 -1 575
1340 0 462823.84 249537.42 70640 -1 1339
1341 0 462784.9 249565.9 70680 -1 1340
1342 0 463053.7 249625.28 70800 -1 1341
1343 0 463108.2 249576.97 70920 -1 1342
1344 0 463247.25 249533.97 71000 -1 1343
1345 0 463296 249502.03 71040 -1 1344
1346 0 463344.12 249469.8 71080 -1 1345
1347 0 463628.44 249337.05 71160 -1 1346
1348 0 463898.94 249225.78 71240 -1 1347
1349 0 464159.06 249074.98 71320 -1 1348
1350 0 464607.94 248867 71400 -1 1349
1351 0 465324.44 248444.1 71480 -1 1350
1352 0 466268.44 248133.84 71480 -1 1351
1353 0 467016.06 247995.48 71560 -1 1352
1354 0 468037.38 247821.53 71520 -1 1353
1355 0 468000.4 247801.75 71640 -1 1354
1356 0 467775.25 247832.02 71800 -1 1355
1357 0 467811.7 247796.7 71920 -1 1356
1358 0 467911.66 247780.38 72000 -1 1357
1359 0 467975.1 247801.22 72120 -1 1358
1360 0 467995.1 247805.1 72240 -1 1359
1361 0 468023.94 247820.55 72360 -1 1360
1362 0 468027.97 247808.7 72400 -1 1361
1363 0 468088 247801.11 72560 -1 1362
1364 0 468136.78 247932.23 72680 -1 1363
1365 0 468259.97 248085.5 72800 -1 1364
1366 0 468328.62 248133.12 72840 -1 1365
1367 0 468343 247694.67 71440 -1 1354
1368 0 468496.47 247630.64 71400 -1 1367
1369 0 468779.2 247620.69 71280 -1 1368
1370 0 468892.06 247605.34 71200 -1 1369
1371 0 468916.2 247600.58 71160 -1 1370
1372 0 468235.78 247759.48 71120 -1 1371
1373 0 468939.78 247597.5 71120 -1 1371
1374 0 468999.78 247587.64 71080 -1 1373
1375 0 469087.7 247589.19 71040 -1 1374
1376 0 469176.03 247537.1 71000 -1 1375
1377 0 469199.94 247520.02 70880 -1 1376
1378 0 469200.34 247468.53 70760 -1 1377
1379 0 469244.28 247413.27 70680 -1 1378
1380 0 469255.62 247372.52 70640 -1 1379
1381 0 469287.12 247353.08 70560 -1 1380
1382 0 469367.5 247228.42 70480 -1 1381
1383 0 469704.38 247060.8 70400 -1 1382
1384 0 470480.94 246897.06 70360 -1 1383
1385 0 470559.97 246868.86 70280 -1 1384
1386 0 471107.4 246854.8 70320 -1 1385
1387 0 471814.3 246803.1 70440 -1 1386
1388 0 472136.75 246806.64 70400 -1 1387
1389 0 472267.44 246798.55 70320 -1 1388
1390 0 472468.62 246778.5 70240 -1 1389
1391 0 472963.9 246816.52 70160 -1 1390
1392 0 473479.88 246727.94 70080 -1 1391
1393 0 473899.97 246808 70000 -1 1392
1394 0 474043.34 246749.28 69960 -1 1393
1395 0 474263.28 246817.78 69880 -1 1394
1396 0 474555.8 246874.39 69800 -1 1395
1397 0 474678.97 246886.47 69720 -1 1396
1398 0 474739.34 246922.28 69640 -1 1397
1399 0 474872.38 246973.05 69560 -1 1398
1400 0 474916.56 246980.25 69480 -1 1399
1401 0 474945.9 246992.73 69400 -1 1400
1402 0 474999.9 247000.36 69320 -1 1401
1403 0 475063.56 247012.05 69200 -1 1402
1404 0 475107.7 247022.14 69120 -1 1403
1405 0 475200.5 247103.84 69000 -1 1404
1406 0 475198.53 247128.28 68880 -1 1405
1407 0 475255.34 247148.56 68760 -1 1406
1408 0 475323.4 247136.44 68640 -1 1407
1409 0 475306.78 247104.53 68520 -1 1408
1410 0 475272.22 247115.5 68480 -1 1409
1411 0 475263.7 247120.47 68440 -1 1410
1412 0 475307.97 247120.14 68320 -1 1411
1413 0 475403.9 247144.17 68200 -1 1412
1414 0 475522.62 247200.55 68120 -1 1413
1415 0 475562.72 247219.7 68080 -1 1414
1416 0 475566.66 247366.94 68000 -1 1415
1417 0 475974.6 247616.64 67920 -1 1416
1418 0 476135.47 247704.92 67880 -1 1417
1419 0 476244.28 247720.28 67800 -1 1418
1420 0 476239.88 247723.86 67760 -1 1419
1421 0 476252.1 247733.64 67720 -1 1420
1422 0 476062.88 247660.77 67680 -1 1421
1423 0 476074.28 247642.84 67600 -1 1422
1424 0 476139.03 247637.62 67560 -1 1423
1425 0 476269.38 247610.1 67440 -1 1424
1426 0 475706.7 247650.36 67440 -1 1425
1427 0 475722.28 247623.14 67360 -1 1426
1428 0 475689.25 247629.02 67200 -1 1427
1429 0 476519.44 247538.1 67320 -1 1425
1430 0 476679.5 247529.52 67240 -1 1429
1431 0 476669.16 247475.75 67120 -1 1430
1432 0 476697.9 247478.47 67080 -1 1431
1433 0 476549.94 247403.38 66960 -1 1432
1434 0 476472.2 247368.52 66880 -1 1433
1435 0 476342.3 247308.53 66800 -1 1434
1436 0 476272.62 247322.03 66720 -1 1435
1437 0 476218.28 247323.39 66680 -1 1436
1438 0 476081.6 247156.94 66600 -1 1437
1439 0 476017.75 246822.56 66520 -1 1438
1440 0 476075.03 246745.12 66440 -1 1439
1441 0 476126.1 246660.8 66360 -1 1440
1442 0 476253.5 246331.84 66320 -1 1441
1443 0 476350 246135.73 66240 -1 1442
1444 0 476437.75 246048.22 66200 -1 1443
1445 0 476517.88 245987.84 66160 -1 1444
1446 0 476557.28 245954.45 66040 -1 1445
1447 0 476561.72 245889.6 65960 -1 1446
1448 0 476552 245872 65920 -1 1447
1449 0 476541.78 245853.73 65880 -1 1448
1450 0 476429.94 245797.9 65800 -1 1449
1451 0 476389.47 245737.89 65760 -1 1450
1452 0 476511.1 245891.42 66280 -1 1445
1453 0 476437.38 245832.67 66400 -1 1452
1454 0 476414.22 245794.67 66480 -1 1453
1455 0 476278 247426 66640 -1 1437
1456 0 476337.56 247528.62 66600 -1 1455
1457 0 476398.78 247591.33 66560 -1 1456
1458 0 469232.3 247444.7 70400 -1 1381
1459 0 469231.9 247429.14 70280 -1 1458
1460 0 469500.12 247760.95 70240 -1 1459
1461 0 469599.9 247776.36 70120 -1 1460
1462 0 469715.2 247784.88 70000 -1 1461
1463 0 469338.94 247133.67 70200 -1 1459
1464 0 469095.9 247068.6 70120 -1 1463
1465 0 462532 249607.84 68840 -1 563
1466 0 462532.8 249597.16 68760 -1 1465
1467 0 462493.38 249501.39 68680 -1 1466
1468 0 462423.7 249335.9 68600 -1 1467
1469 0 462239.38 249227.36 68520 -1 1468
1470 0 462096.16 249176.05 68400 -1 1469
1471 0 461967.75 249152.75 68280 -1 1470
1472 0 461868.3 249059.94 68160 -1 1471
1473 0 461775.4 248943.17 68040 -1 1472
1474 0 461683.9 248871.36 67920 -1 1473
1475 0 461583.7 248807.66 67800 -1 1474
1476 0 461520.9 248771.11 67720 -1 1475
1477 0 461502.3 248608.03 67640 -1 1476
1478 0 461705.88 248413.39 67480 -1 1477
1479 0 461854.03 248254.9 67360 -1 1478
1480 0 461859.2 247951.44 67240 -1 1479
1481 0 461779.7 247826.3 67120 -1 1480
1482 0 461704.12 247704.62 67000 -1 1481
1483 0 461684.06 247691.5 66880 -1 1482
1484 0 461588.6 247716.55 66760 -1 1483
1485 0 461663.38 247634.3 66640 -1 1484
1486 0 461714.38 247589.78 66520 -1 1485
1487 0 461698.16 247562.45 66400 -1 1486
1488 0 461698.1 247505.4 66280 -1 1487
1489 0 461649.56 247535.44 66160 -1 1488
1490 0 461801.38 247301.44 66040 -1 1489
1491 0 462041.97 246954.28 65960 -1 1490
1492 0 462134.34 246739.14 65880 -1 1491
1493 0 462113.3 246435.2 65800 -1 1492
1494 0 461961.06 245970.27 65720 -1 1493
1495 0 461953.25 245935.89 65640 -1 1494
1496 0 461954.72 245814.75 65560 -1 1495
1497 0 461933 245767.44 65480 -1 1496
1498 0 461953.66 245678.64 65360 -1 1497
1499 0 461940.75 245665.17 65280 -1 1498
1500 0 461961.6 245702.28 65200 -1 1499
1501 0 461973.56 245630.27 65160 -1 1500
1502 0 462041.16 245451.55 65080 -1 1501
1503 0 462000 245317.98 65000 -1 1502
1504 0 461965.47 245404.5 64960 -1 1503
1505 0 462237.06 244791.6 65080 -1 1502
1506 0 462492.16 244444 65000 -1 1505
1507 0 462464.6 244341.16 64920 -1 1506
1508 0 462597.7 244195.08 64840 -1 1507
1509 0 462769.8 243794.64 64760 -1 1508
1510 0 462778.06 243763.73 64720 -1 1509
1511 0 462827.94 243692.86 64640 -1 1510
1512 0 462871.88 243617.23 64520 -1 1511
1513 0 462917.34 243551.22 64480 -1 1512
1514 0 462938.4 243527.66 64360 -1 1513
1515 0 462922.75 243477.38 64280 -1 1514
1516 0 462911.25 243453.3 64240 -1 1515
1517 0 462914.7 243443.39 64200 -1 1516
1518 0 463146.7 243887.12 64200 -1 1517
1519 0 463202.72 243964.5 64080 -1 1518
1520 0 463245.12 244035.1 63960 -1 1519
1521 0 463226.53 244139.92 63840 -1 1520
1522 0 463143.47 244192.19 63760 -1 1521
1523 0 463128.22 244212.14 63720 -1 1522
1524 0 463053.88 244255.19 63640 -1 1523
1525 0 463036.94 244352.16 63560 -1 1524
1526 0 462996.25 244427.69 63480 -1 1525
1527 0 462945.5 244682.47 63440 -1 1526
1528 0 462892.3 244848.03 63400 -1 1527
1529 0 462848.38 244890.17 63320 -1 1528
1530 0 462818.75 244913.31 63240 -1 1529
1531 0 462818.5 244919.5 63200 -1 1530
1532 0 462817.62 244926.12 63160 -1 1531
1533 0 463701.12 244736.08 63120 -1 1532
1534 0 464105.2 244589.72 63160 -1 1533
1535 0 464267.78 244583.7 63200 -1 1534
1536 0 464773.62 244415.44 63240 -1 1535
1537 0 465427.16 244049.33 63200 -1 1536
1538 0 465883.88 244014.97 63160 -1 1537
1539 0 466408 243908.86 63120 -1 1538
1540 0 467001.75 243872.27 63160 -1 1539
1541 0 467624.62 243838.34 63240 -1 1540
1542 0 468130.12 243749.06 63280 -1 1541
1543 0 469129 243857.05 63320 -1 1542
1544 0 469781.56 243827.72 63280 -1 1543
1545 0 470482.75 243870.03 63240 -1 1544
1546 0 470494.8 243875.58 63040 -1 1545
1547 0 471286.1 244290.05 63040 -1 1546
1548 0 471216.5 244261 62960 -1 1547
1549 0 471146.66 244232 62880 -1 1548
1550 0 471077 244203.33 62800 -1 1549
1551 0 471612.88 244413.92 63080 -1 1547
1552 0 471701.38 244471.58 63200 -1 1551
1553 0 462837.2 244902.16 63080 -1 1532
1554 0 462837.2 244902.16 63040 -1 1553
1555 0 462874.8 244836.08 62880 -1 1554
1556 0 462847.75 244826.1 62800 -1 1555
1557 0 462897.06 244819.4 62720 -1 1556
1558 0 461873.3 245374.31 63120 -1 1532
1559 0 461632.88 245682.34 63160 -1 1558
1560 0 461154.84 245907 63240 -1 1559
1561 0 460917.47 246276.6 63320 -1 1560
1562 0 460811.56 246340.3 63360 -1 1561
1563 0 460536.03 246431.61 63440 -1 1562
1564 0 460260.4 246574.36 63520 -1 1563
1565 0 459985.75 246662.9 63560 -1 1564
1566 0 459665.25 246736.47 63640 -1 1565
1567 0 459429.94 246809.2 63680 -1 1566
1568 0 459264.47 246869.19 63720 -1 1567
1569 0 459203.06 246892.7 63760 -1 1568
1570 0 459033.06 246914.55 63800 -1 1569
1571 0 459010.47 246980.55 63840 -1 1570
1572 0 458959.62 247061.81 63880 -1 1571
1573 0 458865.8 247077.9 63960 -1 1572
1574 0 458504.75 247103.5 64040 -1 1573
1575 0 458364.7 247163.12 64120 -1 1574
1576 0 458267.1 247213.19 64160 -1 1575
1577 0 458130.7 247221.97 64240 -1 1576
1578 0 457992.75 247144.38 64320 -1 1577
1579 0 457777 247092.39 64400 -1 1578
1580 0 457595.88 247070.7 64440 -1 1579
1581 0 457444.44 247089.19 64480 -1 1580
1582 0 457317.5 247021.33 64520 -1 1581
1583 0 457059.56 246947.23 64560 -1 1582
1584 0 456658.94 246877.73 64600 -1 1583
1585 0 456300.47 246635.98 64640 -1 1584
1586 0 456393.44 245912.28 64640 -1 1585
1587 0 456731.12 245818.78 64560 -1 1586
1588 0 456932.44 245735.45 64480 -1 1587
1589 0 457031 245696.78 64400 -1 1588
1590 0 456329.25 245948.8 64760 -1 1586
1591 0 456193.72 245840.53 64880 -1 1590
1592 0 456138.7 245712.62 64920 -1 1591
1593 0 456108.72 245513.52 65040 -1 1592
1594 0 456064.3 245489.08 65080 -1 1593
1595 0 455942.25 245490.05 65200 -1 1594
1596 0 455902.28 245471.55 65280 -1 1595
1597 0 455980 245426 65360 -1 1596
1598 0 456057.78 245380.36 65440 -1 1597
1599 0 462780.7 243287.97 64080 -1 1517
1600 0 462669.75 243209.95 64000 -1 1599
1601 0 462440.56 243051.78 63880 -1 1600
1602 0 462347.78 243043.8 63840 -1 1601
1603 0 462239.03 243033.83 63800 -1 1602
1604 0 462128.62 242992.98 63720 -1 1603
1605 0 462068.03 242973.98 63680 -1 1604
1606 0 461967.34 242891.11 63560 -1 1605
1607 0 461848.44 242763.9 63440 -1 1606
1608 0 461707.88 242702.3 63320 -1 1607
1609 0 461559.22 242647.48 63200 -1 1608
1610 0 461492.62 242599.89 63120 -1 1609
1611 0 461334.88 242568.73 63040 -1 1610
1612 0 461211.9 242527.55 62920 -1 1611
1613 0 461086.8 242491.69 62840 -1 1612
1614 0 460914.34 242439.27 62760 -1 1613
1615 0 460631.47 242485.56 62640 -1 1614
1616 0 460546.53 242386.23 62560 -1 1615
1617 0 460432.66 242350.5 62480 -1 1616
1618 0 460242.03 242276.67 62400 -1 1617
1619 0 460011.97 242168.28 62320 -1 1618
1620 0 459965.12 242093.78 62240 -1 1619
1621 0 459752.94 241954.03 62160 -1 1620
1622 0 459597.47 241859.86 62080 -1 1621
1623 0 459187.84 241727.22 62000 -1 1622
1624 0 458690.1 241550.5 61960 -1 1623
1625 0 458360.16 241367.78 61840 -1 1624
1626 0 458252.72 241265.12 61800 -1 1625
1627 0 458491.84 241375.53 62000 -1 1626
1628 0 458648.7 241497.98 62160 -1 1627
1629 0 458136.66 241148.9 61760 -1 1626
1630 0 458059.72 241098.52 61680 -1 1629
1631 0 457903.6 240891.23 61600 -1 1630
1632 0 457806.56 240821.55 61520 -1 1631
1633 0 457678.72 240636.75 61400 -1 1632
1634 0 457558.8 240608.69 61320 -1 1633
1635 0 457518.66 240533.67 61240 -1 1634
1636 0 457498.62 240392.33 61160 -1 1635
1637 0 458226.53 239901.25 61240 -1 1636
1638 0 458250.3 239936.89 61320 -1 1637
1639 0 458325.1 239903.44 61400 -1 1638
1640 0 458575.78 239735.6 61480 -1 1639
1641 0 459111.8 239626.23 61480 -1 1640
1642 0 459504.4 239991.23 61480 -1 1641
1643 0 459724.7 240098.36 61440 -1 1642
1644 0 459888.62 240195.83 61360 -1 1643
1645 0 460026.2 240236.64 61280 -1 1644
1646 0 460111.2 240298.56 61240 -1 1645
1647 0 460300.6 240380.47 61160 -1 1646
1648 0 460584.38 240393.03 61080 -1 1647
1649 0 460761.53 240393.44 61040 -1 1648
1650 0 461101.78 240415.1 60960 -1 1649
1651 0 461403.06 240411.27 60920 -1 1650
1652 0 461720.12 240417.52 60880 -1 1651
1653 0 462145.6 240415.98 60840 -1 1652
1654 0 462576.12 240420.02 60800 -1 1653
1655 0 463252.66 240401.45 60800 -1 1654
1656 0 463385.75 240367.56 60880 -1 1655
1657 0 463277.53 240353.45 60680 -1 1655
1658 0 463364.34 240352.55 60600 -1 1657
1659 0 463468.28 240387.58 60520 -1 1658
1660 0 463525.06 240338.66 60440 -1 1659
1661 0 463568.34 240342.58 60400 -1 1660
1662 0 463764.38 240385.55 60360 -1 1661
1663 0 463966.88 240400.84 60280 -1 1662
1664 0 464074.47 240393.78 60200 -1 1663
1665 0 464125.2 240389.22 60120 -1 1664
1666 0 462114.28 240389.45 60760 -1 1653
1667 0 462126.03 240350.88 60640 -1 1666
1668 0 462185.12 240357.66 60520 -1 1667
1669 0 462200.53 240252.55 60400 -1 1668
1670 0 462177.44 240239.64 60320 -1 1669
1671 0 459064.7 239699.89 61560 -1 1641
1672 0 459034.88 239725.5 61640 -1 1671
1673 0 459057.34 239751.66 61680 -1 1672
1674 0 459116.56 239870.86 61720 -1 1673
1675 0 457421.75 240402.56 61120 -1 1636
1676 0 457330.97 240413.95 61080 -1 1675
1677 0 457269.97 240371.73 61000 -1 1676
1678 0 457186.78 240327.1 60960 -1 1677
1679 0 457106.53 240313.97 60920 -1 1678
1680 0 456948.34 240374.22 60840 -1 1679
1681 0 456747.53 240114.44 60880 -1 1680
1682 0 456422.06 239847.78 60800 -1 1681
1683 0 456314.03 239756.89 60680 -1 1682
1684 0 456092.94 239649.67 60560 -1 1683
1685 0 455929.4 239474.8 60440 -1 1684
1686 0 455773 239363.83 60320 -1 1685
1687 0 455670.4 239192.94 60200 -1 1686
1688 0 455460.94 239053.08 60080 -1 1687
1689 0 455252.2 238854.31 60000 -1 1688
1690 0 455141.53 238755.4 59920 -1 1689
1691 0 455095.5 238701.19 59880 -1 1690
1692 0 454931.28 238502.83 59760 -1 1691
1693 0 454751.7 238300.34 59640 -1 1692
1694 0 454677.22 238147.23 59520 -1 1693
1695 0 454821.9 237631.89 59440 -1 1694
1696 0 454843.22 237492.05 59360 -1 1695
1697 0 455159.16 237163.9 59360 -1 1696
1698 0 455814.44 236882.97 59520 -1 1697
1699 0 455876.62 236962.17 59600 -1 1698
1700 0 454792.94 237418.7 59280 -1 1696
1701 0 454831.12 237284.78 59160 -1 1700
1702 0 454885.8 237210.95 59080 -1 1701
1703 0 454830.62 237171.77 59040 -1 1702
1704 0 454690.3 237135.75 58960 -1 1703
1705 0 454626.9 237011.9 58880 -1 1704
1706 0 454602 236960 58840 -1 1705
1707 0 454577.06 236907.61 58800 -1 1706
1708 0 454567.75 236830.53 58720 -1 1707
1709 0 454556.1 236661.95 58640 -1 1708
1710 0 454527.53 236425.48 58560 -1 1709
1711 0 454566.7 236250.08 58480 -1 1710
1712 0 454647.72 236195.92 58400 -1 1711
1713 0 454760.22 236160.45 58280 -1 1712
1714 0 454767.47 236136.64 58200 -1 1713
1715 0 454828.5 236127.77 58120 -1 1714
1716 0 454918.75 236162.22 58000 -1 1715
1717 0 455074.75 236206.58 57920 -1 1716
1718 0 455123.53 236205.02 57880 -1 1717
1719 0 455155.56 236216.33 57840 -1 1718
1720 0 455406.84 236231.73 57760 -1 1719
1721 0 455851.84 236044.62 57640 -1 1720
1722 0 456123.66 235955.28 57520 -1 1721
1723 0 456811.88 235955.67 57440 -1 1722
1724 0 457187.6 236119.48 57360 -1 1723
1725 0 457346.47 236197.98 57320 -1 1724
1726 0 457679.78 236349.89 57280 -1 1725
1727 0 458264.3 236617.75 57240 -1 1726
1728 0 458520.28 236883.5 57160 -1 1727
1729 0 458946.38 237325.02 57080 -1 1728
1730 0 459321.53 237741.89 57000 -1 1729
1731 0 459757.88 238006.77 56920 -1 1730
1732 0 460115.62 237940.66 56840 -1 1731
1733 0 460447.44 237848.52 56760 -1 1732
1734 0 460835.12 237739.72 56680 -1 1733
1735 0 461067.12 237759.81 56600 -1 1734
1736 0 461726.78 237769.89 56560 -1 1735
1737 0 462147.5 237879.48 56520 -1 1736
1738 0 462269.44 237961.72 56400 -1 1737
1739 0 462361.06 238014.27 56320 -1 1738
1740 0 462434.06 238069.47 56280 -1 1739
1741 0 462622.44 238286.34 56200 -1 1740
1742 0 462764.1 238452.38 56080 -1 1741
1743 0 462751.66 238503.64 56040 -1 1742
1744 0 462767.62 238552.22 55960 -1 1743
1745 0 462756.44 238590.73 55880 -1 1744
1746 0 462933.62 238450.58 55680 -1 1745
1747 0 463033.7 238394.7 55560 -1 1746
1748 0 463170.5 238301.69 55440 -1 1747
1749 0 463405.66 238188.86 55360 -1 1748
1750 0 463597.84 238173.7 55240 -1 1749
1751 0 463661.88 238148.77 55120 -1 1750
1752 0 463765 238122.9 55000 -1 1751
1753 0 463821.06 238061.11 54920 -1 1752
1754 0 463894.28 238078.7 54840 -1 1753
1755 0 464110.12 238120.84 54760 -1 1754
1756 0 464359.12 238477.38 54680 -1 1755
1757 0 464431.62 238515.48 54600 -1 1756
1758 0 464459.66 238556.12 54480 -1 1757
1759 0 464463.44 238528.06 54360 -1 1758
1760 0 464355.8 238008.38 54280 -1 1759
1761 0 464383.66 237975.44 54200 -1 1760
1762 0 464499.47 237911.95 54040 -1 1761
1763 0 464573.4 237845.56 53920 -1 1762
1764 0 464642.03 237838.05 53800 -1 1763
1765 0 464733.4 237762.34 53640 -1 1764
1766 0 464781.44 237689.23 53480 -1 1765
1767 0 464818.06 237626.56 53280 -1 1766
1768 0 464852.66 237635.48 53120 -1 1767
1769 0 464917.66 237605.66 53040 -1 1768
1770 0 465024.97 237373.69 52880 -1 1769
1771 0 465064.25 237186.77 52760 -1 1770
1772 0 465260.97 237355.53 52640 -1 1771
1773 0 465351.7 237406.2 52520 -1 1772
1774 0 465411.62 237533.2 52400 -1 1773
1775 0 465473 237666.83 52280 -1 1774
1776 0 465522.3 237733.66 52160 -1 1775
1777 0 465581.25 237762.66 52040 -1 1776
1778 0 465636.94 237798.1 51880 -1 1777
1779 0 465672.88 237826.61 51800 -1 1778
1780 0 465621.8 237866.78 51680 -1 1779
1781 0 465662.84 238019.69 51560 -1 1780
1782 0 465587.34 238127.58 51440 -1 1781
1783 0 465294.5 238263.8 51320 -1 1782
1784 0 465053.4 238392.64 51200 -1 1783
1785 0 464989.66 238442.17 51120 -1 1784
1786 0 464846.06 238538.9 51040 -1 1785
1787 0 464778.56 238573.28 51000 -1 1786
1788 0 464871.34 238719.72 50920 -1 1787
1789 0 464587.44 238857.47 50840 -1 1788
1790 0 464578.88 238756.44 50760 -1 1789
1791 0 464620.72 238725.3 50680 -1 1790
1792 0 464650.06 238811.48 50600 -1 1791
1793 0 464665.47 238808.81 50560 -1 1792
1794 0 464682.4 238813.48 50520 -1 1793
1795 0 464733.44 238839.48 50440 -1 1794
1796 0 464782 239156.47 50360 -1 1795
1797 0 464791.25 239283.98 50280 -1 1796
1798 0 464592.28 239657.27 50160 -1 1797
1799 0 464626.4 239697.45 50120 -1 1798
1800 0 464444.1 239908.22 50080 -1 1799
1801 0 464404.38 240087.27 50000 -1 1800
1802 0 464500.25 240105.89 49920 -1 1801
1803 0 464497.7 240128.98 49880 -1 1802
1804 0 464524.56 240146.1 49800 -1 1803
1805 0 464603.5 240128.75 49680 -1 1804
1806 0 464559.78 240175.38 49600 -1 1805
1807 0 464608.06 240165 49480 -1 1806
1808 0 464635.03 240136.3 49360 -1 1807
1809 0 464804.75 240052.14 49200 -1 1808
1810 0 464833.47 240045.97 49120 -1 1809
1811 0 464833.25 240003.67 49000 -1 1810
1812 0 464827.88 240045.8 48880 -1 1811
1813 0 464890.25 240038.25 48800 -1 1812
1814 0 464956.22 239948.02 48680 -1 1813
1815 0 464956.12 239956.16 48680 -1 1814
1816 0 465018.1 239914.05 48600 -1 1815
1817 0 465109.88 239853.97 48480 -1 1816
1818 0 465225.4 239853.36 48400 -1 1817
1819 0 465305.62 239850.14 48320 -1 1818
1820 0 465404.53 239831.78 48240 -1 1819
1821 0 465425.25 239772.9 48200 -1 1820
1822 0 465400.75 239615.05 48160 -1 1821
1823 0 465376.66 239424.45 48080 -1 1822
1824 0 465143.88 239294.75 48000 -1 1823
1825 0 465263.75 239387.23 47920 -1 1824
1826 0 463702.44 238729.53 51000 -1 1787
1827 0 463242.34 238694.77 50920 -1 1826
1828 0 462821.28 238233.25 50920 -1 1827
1829 0 462772.2 238183.92 51000 -1 1828
1830 0 463104.34 238771.7 51000 -1 1827
1831 0 463115.2 238672.05 51080 -1 1830
1832 0 462779.84 238625.45 50840 -1 1827
1833 0 462812.6 238462.17 50760 -1 1832
1834 0 462865.62 238412.25 50680 -1 1833
1835 0 462605.9 238418.05 50880 -1 1832
1836 0 462114.06 238557.92 50880 -1 1835
1837 0 461952.03 238646.02 51040 -1 1836
1838 0 464474.75 238685.36 54280 -1 1759
1839 0 464480.1 238763.75 54240 -1 1838
1840 0 464976.4 238839.81 54160 -1 1839
1841 0 462228.4 239046.81 55880 -1 1745
1842 0 462078.38 239123.28 55840 -1 1841
1843 0 461749.9 239733.4 55760 -1 1842
1844 0 461166.1 239998.62 55680 -1 1843
1845 0 461141.22 240009.75 55600 -1 1844
1846 0 461076.6 240030.83 55520 -1 1845
1847 0 460938.44 240081.9 55440 -1 1846
1848 0 460615.2 240095.6 55320 -1 1847
1849 0 460486.16 240102.77 55280 -1 1848
1850 0 460356.25 240107.72 55240 -1 1849
1851 0 460272.8 240207.39 55160 -1 1850
1852 0 460199.62 240136.48 55080 -1 1851
1853 0 460139.88 240114.28 54960 -1 1852
1854 0 460189.4 240136.55 54920 -1 1853
1855 0 460242.72 240147.06 54840 -1 1854
1856 0 460178.56 240169.11 54760 -1 1855
1857 0 460122.88 240234.1 54680 -1 1856
1858 0 460106.53 240251.95 54600 -1 1857
1859 0 459856.03 240436.42 54520 -1 1858
1860 0 459447.8 240587.83 54440 -1 1859
1861 0 458830.8 240819.97 54400 -1 1860
1862 0 458497.16 240978.4 54360 -1 1861
1863 0 458121 241134.4 54280 -1 1862
1864 0 457412.88 241122.47 54280 -1 1863
1865 0 457245.9 241109.86 54200 -1 1864
1866 0 457189.03 241094.7 54120 -1 1865
1867 0 456899.28 241343.38 54000 -1 1866
1868 0 456657.25 241416.11 53920 -1 1867
1869 0 456621.9 241509.27 53840 -1 1868
1870 0 456562.16 241558.02 53760 -1 1869
1871 0 456509.34 241626.7 53680 -1 1870
1872 0 456476.66 241654.5 53600 -1 1871
1873 0 456234.53 241844.22 53560 -1 1872
1874 0 455988.97 242035.45 53520 -1 1873
1875 0 455674.56 242187.67 53440 -1 1874
1876 0 455792.94 242181.52 53360 -1 1875
1877 0 455283.62 242560.14 53360 -1 1876
1878 0 454790.66 242950.47 53320 -1 1877
1879 0 454811.56 242957.78 53280 -1 1878
1880 0 454815.88 242927.2 53160 -1 1879
1881 0 454920.22 242868.61 53040 -1 1880
1882 0 455035.03 242810.08 52960 -1 1881
1883 0 455076.1 242753.83 52880 -1 1882
1884 0 455094.5 242715.5 52840 -1 1883
1885 0 455113.06 242677.08 52800 -1 1884
1886 0 455151 242647.98 52760 -1 1885
1887 0 455136.22 242613.5 52680 -1 1886
1888 0 455151.62 242594.98 52600 -1 1887
1889 0 455176.44 242561.2 52520 -1 1888
1890 0 455172.5 242618.61 52440 -1 1889
1891 0 455157.06 242749.81 52360 -1 1890
1892 0 454516.53 243062.11 53440 -1 1878
1893 0 454808.53 242978.31 53560 -1 1892
1894 0 455419.03 242506.36 53480 -1 1877
1895 0 455488.06 242493.34 53520 -1 1894
1896 0 455558.28 242484.55 53600 -1 1895
1897 0 455603.03 242484.6 53720 -1 1896
1898 0 455631.88 242524.5 53800 -1 1897
1899 0 455853.34 242187.92 53280 -1 1876
1900 0 460096 240272.39 54520 -1 1858
1901 0 460055.78 240314.83 54440 -1 1900
1902 0 460034.53 240336.12 54400 -1 1901
1903 0 460003.44 240308.42 54280 -1 1902
1904 0 460773.06 240159.8 54920 -1 1854
1905 0 460999.75 240364.66 54960 -1 1904
1906 0 461056 240455.27 55120 -1 1905
1907 0 462253.97 237786.03 56720 -1 1737
1908 0 462189.53 237686.78 56840 -1 1907
1909 0 462094.22 237490.03 56960 -1 1908
1910 0 462117.7 237501.48 57040 -1 1909
1911 0 461402.62 248048.45 66080 -1 1489
1912 0 461256.94 248575.53 66000 -1 1911
1913 0 461274.56 248621.3 65920 -1 1912
1914 0 461294.53 248617.67 65840 -1 1913
1915 0 461317.1 248609.33 65800 -1 1914
1916 0 461433.7 248668.19 65720 -1 1915
1917 0 461873.6 249260.39 65720 -1 1916
1918 0 461389.53 248664.33 65680 -1 1916
1919 0 461395 248597.62 65600 -1 1918
1920 0 461433.22 248524 65520 -1 1919
1921 0 461417.6 248533.34 65440 -1 1920
1922 0 461457.28 248575.98 65360 -1 1921
1923 0 461437.1 248647.89 65280 -1 1922
1924 0 461477.38 248643.2 65240 -1 1923
1925 0 461577.3 248756.1 65160 -1 1924
1926 0 461603.84 248799.28 65120 -1 1925
1927 0 461625.7 248791.1 65080 -1 1926
1928 0 461639.75 248840.38 65000 -1 1927
1929 0 461633.47 248907.55 64920 -1 1928
1930 0 461648.3 248928 64840 -1 1929
1931 0 461772.4 249026.44 64760 -1 1930
1932 0 461814.2 249047.36 64720 -1 1931
1933 0 461914 249080.5 64680 -1 1932
1934 0 462014.1 249114.5 64640 -1 1933
1935 0 462164.62 249129.36 64560 -1 1934
1936 0 462330.75 249162.94 64480 -1 1935
1937 0 462406.62 249204 64400 -1 1936
1938 0 462509.4 249321.31 64320 -1 1937
1939 0 462566.7 249393.81 64240 -1 1938
1940 0 462640.62 249454.86 64200 -1 1939
1941 0 462733.75 249511.02 64120 -1 1940
1942 0 462714.84 249560.89 64040 -1 1941
1943 0 462687.7 249565.56 63960 -1 1942
1944 0 462585 249589.9 63880 -1 1943
1945 0 462431.72 249648.03 63800 -1 1944
1946 0 462339.47 249669.19 63760 -1 1945
1947 0 462164.88 249706.52 63680 -1 1946
1948 0 462026.66 249755.36 63600 -1 1947
1949 0 462058.56 249764.83 63520 -1 1948
1950 0 462029.66 249861.72 63400 -1 1949
1951 0 462014.72 249884.95 63280 -1 1950
1952 0 462011.1 249926.61 63160 -1 1951
1953 0 462072.94 249898.3 63120 -1 1952
1954 0 462035.12 249937.64 63000 -1 1953
1955 0 462190.16 250039.77 62800 -1 1954
1956 0 461237.16 248642.28 66040 -1 1912
1957 0 461218.56 248710.55 66080 -1 1956
1958 0 464121.25 268155.44 66720 -1 293
1959 0 464326.4 268050.3 66800 -1 1958
1960 0 464540.75 267823.44 66880 -1 1959
1961 0 464726.66 267592.7 66960 -1 1960
1962 0 465097.8 267408.62 67040 -1 1961
1963 0 465263.56 267334.34 67080 -1 1962
1964 0 465609.53 267161.22 67160 -1 1963
1965 0 465913.12 267067.6 67200 -1 1964
1966 0 466489.62 266827.44 67240 -1 1965
1967 0 467184.3 266471.56 67280 -1 1966
1968 0 467113.7 266471.2 67160 -1 1967
1969 0 467387.62 266234.8 67360 -1 1967
1970 0 467236 266138.06 67640 -1 1969
1971 0 467191.56 266029.28 67680 -1 1970
1972 0 467215.5 266009.5 67720 -1 1971
1973 0 467239.34 265990.34 67760 -1 1972
1974 0 467263.03 265971.3 67800 -1 1973
1975 0 467350.25 265729.1 67840 -1 1974
1976 0 467696.2 265491.44 67920 -1 1975
1977 0 467813.5 265403.3 68040 -1 1976
1978 0 467898.94 265351.25 68080 -1 1977
1979 0 467932 265308 68120 -1 1978
1980 0 467965.25 265264.7 68160 -1 1979
1981 0 467984.8 265171.75 68200 -1 1980
1982 0 467952 265071.06 68240 -1 1981
1983 0 468358.53 264376.53 68280 -1 1982
1984 0 468742.56 264003 68320 -1 1983
1985 0 468982.72 263755.5 68360 -1 1984
1986 0 469314.3 263502.88 68440 -1 1985
1987 0 469607.5 263249.8 68520 -1 1986
1988 0 469854.12 263118.12 68600 -1 1987
1989 0 470128.75 262917.44 68680 -1 1988
1990 0 470415.06 262702 68720 -1 1989
1991 0 470869.2 262448.7 68800 -1 1990
1992 0 471435.25 262352.94 68840 -1 1991
1993 0 472084.12 262182.62 68880 -1 1992
1994 0 473038.38 261917.84 68920 -1 1993
1995 0 473548 261857.5 68880 -1 1994
1996 0 473668.38 261850.19 68760 -1 1995
1997 0 473782.25 261921.33 68600 -1 1996
1998 0 473803.8 262008.92 68480 -1 1997
1999 0 473748.56 262117.5 68440 -1 1998
2000 0 473775.8 262317.47 68320 -1 1999
2001 0 473769.97 262364.53 68240 -1 2000
2002 0 473776.16 262433.97 68160 -1 2001
2003 0 473821.22 262541.28 68040 -1 2002
2004 0 473855.4 262611.3 67800 -1 2003
2005 0 473830.25 262649.62 67720 -1 2004
2006 0 473824.66 262664.66 67680 -1 2005
2007 0 473813.53 262694 67600 -1 2006
2008 0 473315.12 262782.94 67560 -1 2007
2009 0 473464.44 262721.44 67480 -1 2008
2010 0 473516.25 262698.5 67440 -1 2009
2011 0 473411.94 262673.22 67320 -1 2010
2012 0 473428 262585.25 67160 -1 2011
2013 0 473332.8 262627.2 67080 -1 2012
2014 0 473318 262626.5 67040 -1 2013
2015 0 473302.75 262626.2 67000 -1 2014
2016 0 473013.94 262768.34 66880 -1 2015
2017 0 472986.5 262593.3 67600 -1 2008
2018 0 474199.94 261444.88 68480 -1 1998
2019 0 474346.2 261258 68400 -1 2018
2020 0 474735.44 260857.11 68320 -1 2019
2021 0 475097.62 260318.1 68280 -1 2020
2022 0 475300.06 260045.1 68240 -1 2021
2023 0 475439.97 259918.05 68200 -1 2022
2024 0 475564.3 259807.17 68120 -1 2023
2025 0 475820.7 259702.92 68000 -1 2024
2026 0 476045.25 259631.27 67920 -1 2025
2027 0 476265 259588.52 67800 -1 2026
2028 0 476469.53 259491.42 67760 -1 2027
2029 0 476660 259462.06 67720 -1 2028
2030 0 476897.25 259381.45 67640 -1 2029
2031 0 477055.1 259326.95 67600 -1 2030
2032 0 477197.38 259278.7 67560 -1 2031
2033 0 477359.9 259220.77 67520 -1 2032
2034 0 477599.4 259134.28 67440 -1 2033
2035 0 477752.06 259120.48 67320 -1 2034
2036 0 477973.75 259130.55 67240 -1 2035
2037 0 478090.2 259152.95 67200 -1 2036
2038 0 478151.78 259153.9 67080 -1 2037
2039 0 478086 259170 67040 -1 2038
2040 0 478087.5 259169.33 67000 -1 2039
2041 0 478095.12 259165.7 66800 -1 2040
2042 0 478369 258864.03 66760 -1 2041
2043 0 478606.44 258186.97 66800 -1 2042
2044 0 478877.94 257828.12 66760 -1 2043
2045 0 479046.66 257580.61 66720 -1 2044
2046 0 479387.8 257438.66 66760 -1 2045
2047 0 479728.22 257337.89 66880 -1 2046
2048 0 479143.9 257326.8 66680 -1 2045
2049 0 479348.56 257150.12 66560 -1 2048
2050 0 479458.53 256991.48 66480 -1 2049
2051 0 479511.06 256859.8 66400 -1 2050
2052 0 479556.38 256738.16 66320 -1 2051
2053 0 479727.56 256550.67 66280 -1 2052
2054 0 480310.2 256160.7 66280 -1 2053
2055 0 480557.44 255937.52 66240 -1 2054
2056 0 480659.44 255755.92 66200 -1 2055
2057 0 480832.56 255648.78 66160 -1 2056
2058 0 481160.8 255233.95 66120 -1 2057
2059 0 481360.6 255098.75 66080 -1 2058
2060 0 481829.44 254766.27 66040 -1 2059
2061 0 482178.34 254415.31 66160 -1 2060
2062 0 482161.12 254364.06 66200 -1 2061
2063 0 482172.8 254263.27 66320 -1 2062
2064 0 482249.5 254125.1 66440 -1 2063
2065 0 482312.06 254032.98 66560 -1 2064
2066 0 482377.6 253907.95 66680 -1 2065
2067 0 482390.25 253584.19 66760 -1 2066
2068 0 482564.7 253301.78 66880 -1 2067
2069 0 482840.28 253082.6 67000 -1 2068
2070 0 483056 252955.03 67160 -1 2069
2071 0 483057.88 253079.44 67280 -1 2070
2072 0 483676.3 252527.69 67280 -1 2071
2073 0 482984.44 253069.78 67320 -1 2071
2074 0 482988.2 253065.83 67360 -1 2073
2075 0 482910.38 253105.05 67440 -1 2074
2076 0 482820.75 253032.73 67600 -1 2075
2077 0 482845.34 253039.95 67720 -1 2076
2078 0 482297.2 253021.7 66720 -1 2067
2079 0 482196.56 253033.97 66600 -1 2078
2080 0 478291 259005.47 66640 -1 2042
2081 0 478288.94 259135.62 66600 -1 2080
2082 0 478284.88 259143.55 66560 -1 2081
2083 0 477852 259719.44 66560 -1 2082
2084 0 477443.56 260064.97 66520 -1 2083
