# Supplementary material for: Connectomics Analysis Reveals First-, Second-, and Third-Order Thermosensory and Hygrosensory Neurons in the Adult Drosophila Brain
Source: Curr Biol. 2020 Aug 17;30(16):3167–3182.e4. doi: 10.1016/j.cub.2020.06.028 (PMC7443704; doi:10.1016/j.cub.2020.06.028)
Supplement: Data S1. Skeletons and Meshes, Related to STAR Methods — marin2020-skeletons contains files describing the morphology of each neuron in this study (in FAFB14 space, .swc format). glomeruli_meshes contains the glomerular meshes (in FAFB14 space, .stl format). neuropil_meshes contains the glomerular meshes (in FAFB14 space, .stl format). [file mmc5.zip › VP_SI/marin2020-skeletons/57434.swc]

# SWC format file
# based on specifications at http://www.neuronland.org/NLMorphologyConverter/MorphologyFormats/SWC/Spec.html
# Created by nat::write.neuron.swc
# PointNo Label X Y Z Radius Parent 
1 0 409967 230298 61440 2390 -1
2 0 412655 231322 61440 -1 1
3 0 414119 231658 61640 -1 2
4 0 415135 231770 61920 -1 3
5 0 415719 232498 61800 -1 4
6 0 415935 232498 61680 -1 5
7 0 416191 232554 61560 -1 6
8 0 416359 232410 61440 -1 7
9 0 416431 232338 61320 -1 8
10 0 416691 232178 61200 -1 9
11 0 416859 232114 61120 -1 10
12 0 416959 232054 61000 -1 11
13 0 417303 232054 60880 -1 12
14 0 417355 232022 60760 -1 13
15 0 417427 231970 60680 -1 14
16 0 417511 231906 60560 -1 15
17 0 417807 231646 60480 -1 16
18 0 418123 231558 60360 -1 17
19 0 418327 231554 60280 -1 18
20 0 418363 231602 60120 -1 19
21 0 418351 231590 60040 -1 20
22 0 418499 231518 59920 -1 21
23 0 418555 231430 59800 -1 22
24 0 418611 231358 59720 -1 23
25 0 418691 231326 59600 -1 24
26 0 418899 231322 59480 -1 25
27 0 418843 231206 59360 -1 26
28 0 418907 231170 59280 -1 27
29 0 418987 231134 59160 -1 28
30 0 419059 231098 59080 -1 29
31 0 419207 230998 58960 -1 30
32 0 419315 230970 58840 -1 31
33 0 419527 230926 58720 -1 32
34 0 419631 230910 58560 -1 33
35 0 419703 230762 58480 -1 34
36 0 419751 230722 58360 -1 35
37 0 420155 230590 58280 -1 36
38 0 420659 230458 58160 -1 37
39 0 421283 230570 58080 -1 38
40 0 421759 230610 57960 -1 39
41 0 422143 230642 57840 -1 40
42 0 422551 230446 57760 -1 41
43 0 422775 230414 57600 -1 42
44 0 422883 230402 57520 -1 43
45 0 422967 230394 57440 -1 44
46 0 423095 230350 57320 -1 45
47 0 423335 230598 57200 -1 46
48 0 423415 230542 57080 -1 47
49 0 423651 230506 57000 -1 48
50 0 423775 230466 56880 -1 49
51 0 424019 230450 56800 -1 50
52 0 424183 230430 56720 -1 51
53 0 424375 230470 56600 -1 52
54 0 424591 230426 56520 -1 53
55 0 424683 230362 56400 -1 54
56 0 424875 230366 56320 -1 55
57 0 425083 230422 56200 -1 56
58 0 425299 230502 56080 -1 57
59 0 425431 230546 55960 -1 58
60 0 425555 230578 55840 -1 59
61 0 425831 230598 55760 -1 60
62 0 425899 230642 55720 -1 61
63 0 426291 230654 55600 -1 62
64 0 426351 230646 55480 -1 63
65 0 426915 230734 55400 -1 64
66 0 427311 230886 55240 -1 65
67 0 427451 230854 55160 -1 66
68 0 427999 230998 55080 -1 67
69 0 428287 231066 54960 -1 68
70 0 428439 231038 54880 -1 69
71 0 429099 230898 54800 -1 70
72 0 429991 230842 54680 -1 71
73 0 430183 230878 54600 -1 72
74 0 430211 230818 54560 -1 73
75 0 430707 230918 54480 -1 74
76 0 431243 231130 54440 -1 75
77 0 431595 231138 54360 -1 76
78 0 434375 231734 54280 -1 77
79 0 435283 232034 54320 -1 78
80 0 436127 232234 54440 -1 79
81 0 436503 232246 54560 -1 80
82 0 437455 232402 54600 -1 81
83 0 438359 232654 54720 -1 82
84 0 438835 232778 54760 -1 83
85 0 439303 232818 54840 -1 84
86 0 439823 232934 54920 -1 85
87 0 440319 233078 55000 -1 86
88 0 440839 233166 55080 -1 87
89 0 441347 233290 55160 -1 88
90 0 442459 233526 55200 -1 89
91 0 442987 233682 55320 -1 90
92 0 443283 233762 55440 -1 91
93 0 443795 233858 55520 -1 92
94 0 444163 234058 55600 -1 93
95 0 444691 234298 55720 -1 94
96 0 445235 234422 55840 -1 95
97 0 445875 234606 55920 -1 96
98 0 446195 234794 56000 -1 97
99 0 446647 234942 56160 -1 98
100 0 446947 235022 56280 -1 99
101 0 447419 235226 56360 -1 100
102 0 447747 235222 56520 -1 101
103 0 448307 235386 56640 -1 102
104 0 448983 235558 56800 -1 103
105 0 449471 235650 56880 -1 104
106 0 450339 235718 56840 -1 105
107 0 450927 235826 56880 -1 106
108 0 452127 235814 56840 -1 107
109 0 452227 235702 56960 -1 108
110 0 452375 235650 57080 -1 109
111 0 452683 235518 57160 -1 110
112 0 453935 235058 57240 -1 111
113 0 454219 234942 57360 -1 112
114 0 454523 234610 57520 -1 113
115 0 454687 234470 57640 -1 114
116 0 454891 234366 57720 -1 115
117 0 455251 234330 57880 -1 116
118 0 455603 234282 58000 -1 117
119 0 456179 234202 58120 -1 118
120 0 456475 234102 58240 -1 119
121 0 457407 234110 58320 -1 120
122 0 458355 233974 58440 -1 121
123 0 459251 233602 58560 -1 122
124 0 459491 233570 58680 -1 123
125 0 459943 233482 58760 -1 124
126 0 460443 233402 58840 -1 125
127 0 460839 233358 58920 -1 126
128 0 461511 233234 59000 -1 127
129 0 461735 233182 59040 -1 128
130 0 462203 233018 59120 -1 129
131 0 462915 232790 59120 -1 130
132 0 463231 232786 59240 -1 131
133 0 463595 232766 59280 -1 132
134 0 464023 232630 59360 -1 133
135 0 464539 232526 59440 -1 134
136 0 464887 232526 59560 -1 135
137 0 465463 232518 59680 -1 136
138 0 465831 232506 59760 -1 137
139 0 466547 232474 59840 -1 138
140 0 466895 232514 60000 -1 139
141 0 467291 232634 60080 -1 140
142 0 467603 232666 60200 -1 141
143 0 467943 232694 60320 -1 142
144 0 468175 232662 60440 -1 143
145 0 468519 232630 60560 -1 144
146 0 468763 232526 60680 -1 145
147 0 469059 232474 60800 -1 146
148 0 469447 232390 60920 -1 147
149 0 469779 232382 61080 -1 148
150 0 470027 232290 61200 -1 149
151 0 470167 232242 61320 -1 150
152 0 470315 232262 61440 -1 151
153 0 470515 232262 61560 -1 152
154 0 470691 232318 61680 -1 153
155 0 470787 232398 61800 -1 154
156 0 470939 232506 61920 -1 155
157 0 471223 232550 62040 -1 156
158 0 471307 232626 62200 -1 157
159 0 471431 232674 62320 -1 158
160 0 471803 232886 62480 -1 159
161 0 471859 232874 62600 -1 160
162 0 471907 232842 62720 -1 161
163 0 471959 232786 62840 -1 162
164 0 472007 232738 62960 -1 163
165 0 472175 232722 63080 -1 164
166 0 472307 232710 63200 -1 165
167 0 472363 232650 63320 -1 166
168 0 472403 232622 63440 -1 167
169 0 472535 232602 63560 -1 168
170 0 472775 232682 63680 -1 169
171 0 472975 232702 63800 -1 170
172 0 473227 232818 63920 -1 171
173 0 473375 232814 64080 -1 172
174 0 473615 232794 64200 -1 173
175 0 473819 232790 64320 -1 174
176 0 474019 232778 64400 -1 175
177 0 474135 232794 64560 -1 176
178 0 474283 232878 64680 -1 177
179 0 474455 232926 64800 -1 178
180 0 474567 232950 64920 -1 179
181 0 474691 233030 65040 -1 180
182 0 474751 233062 65160 -1 181
183 0 474779 233086 65280 -1 182
184 0 474771 233086 65400 -1 183
185 0 474763 233198 65520 -1 184
186 0 474887 233270 65600 -1 185
187 0 475139 233166 65720 -1 186
188 0 475275 233146 65840 -1 187
189 0 475383 233134 65920 -1 188
190 0 475539 233130 66000 -1 189
191 0 475731 233186 66160 -1 190
192 0 475863 233274 66240 -1 191
193 0 476039 233310 66360 -1 192
194 0 476027 233438 66480 -1 193
195 0 476087 233506 66560 -1 194
196 0 476103 233522 66640 -1 195
197 0 476103 233578 66680 -1 196
198 0 475795 233810 66560 -1 197
199 0 475599 233968 66600 -1 198
200 0 475427 234032 66680 -1 199
201 0 475343 234044 66760 -1 200
202 0 475287 234080 66840 -1 201
203 0 475259 234176 66960 -1 202
204 0 475239 234212 67040 -1 203
205 0 475215 234236 67080 -1 204
206 0 475079 234252 67120 -1 205
207 0 474987 234280 67160 -1 206
208 0 474859 234260 67200 -1 207
209 0 474715 234292 67240 -1 208
210 0 474527 234352 67320 -1 209
211 0 474315 234380 67440 -1 210
212 0 474167 234392 67520 -1 211
213 0 474059 234404 67600 -1 212
214 0 473871 234364 67720 -1 213
215 0 473831 234356 67880 -1 214
216 0 473775 234336 68040 -1 215
217 0 473719 234320 68200 -1 216
218 0 473647 234308 68360 -1 217
219 0 473523 234384 68520 -1 218
220 0 473335 234468 68680 -1 219
221 0 473231 234528 68760 -1 220
222 0 473047 234602 68840 -1 221
223 0 472955 234606 68920 -1 222
224 0 472823 234670 69000 -1 223
225 0 472719 234698 69080 -1 224
226 0 472515 234838 69200 -1 225
227 0 472339 234946 69280 -1 226
228 0 472259 234990 69360 -1 227
229 0 472231 235010 69440 -1 228
230 0 472151 235046 69520 -1 229
231 0 472111 235066 69600 -1 230
232 0 472039 235050 69680 -1 231
233 0 472015 235070 69760 -1 232
234 0 471951 235082 69840 -1 233
235 0 471883 235146 69920 -1 234
236 0 471695 235238 70040 -1 235
237 0 471587 235272 70080 -1 236
238 0 471580 235245 70120 -1 237
239 0 475675 233848 66480 -1 198
240 0 475539 233820 66360 -1 239
241 0 475383 233784 66280 -1 240
242 0 475343 233756 66200 -1 241
243 0 475211 233752 66160 -1 242
244 0 475155 233836 66120 -1 243
245 0 476114.72 233585.95 66720 -1 197
246 0 476589.84 233656.44 66920 -1 245
247 0 476845.78 233683.39 67040 -1 246
248 0 477082 233754.02 67160 -1 247
249 0 477195.3 233790.47 67240 -1 248
250 0 477250.3 233825.4 67360 -1 249
251 0 477326.28 233916.14 67520 -1 250
252 0 477423 234058.55 67680 -1 251
253 0 477505.3 234073.88 67880 -1 252
254 0 477617.34 234183.84 68040 -1 253
255 0 477658.2 234213.83 68160 -1 254
256 0 477823.9 234401.42 68400 -1 255
257 0 477890.34 234495.62 68560 -1 256
258 0 478042.78 234548.58 68760 -1 257
259 0 478098.6 234546.05 68960 -1 258
260 0 478093.16 234556.06 69160 -1 259
261 0 478139.34 234522.08 69320 -1 260
262 0 478169.6 234472.42 69480 -1 261
263 0 478242.94 234436.16 69680 -1 262
264 0 478369.2 234456.81 69840 -1 263
265 0 478491.38 234474.77 70000 -1 264
266 0 478550.38 234531.8 70160 -1 265
267 0 478646.16 234531.56 70280 -1 266
268 0 478759.4 234541.94 70360 -1 267
269 0 478897.4 234543.9 70480 -1 268
270 0 478891.03 234577.3 70600 -1 269
271 0 478982.62 234629.83 70760 -1 270
272 0 479123.28 234672.81 70880 -1 271
273 0 479169.44 234600.67 71040 -1 272
274 0 479215.75 234559.61 71200 -1 273
275 0 479261.94 234553.67 71320 -1 274
276 0 479386.06 234524.89 71520 -1 275
277 0 479379.97 234488.05 71680 -1 276
278 0 479386.4 234418.22 71840 -1 277
279 0 479402.4 234381.66 72000 -1 278
280 0 479473.97 234323.52 72120 -1 279
281 0 479534.53 234311.58 72200 -1 280
282 0 479621.8 234305.3 72320 -1 281
283 0 479756.28 234268.72 72520 -1 282
284 0 479820.3 234252.88 72680 -1 283
285 0 479924.56 234268.31 72880 -1 284
286 0 479996.53 234303.14 73080 -1 285
287 0 480058.22 234341.9 73280 -1 286
288 0 480218.2 234349.16 73480 -1 287
289 0 480611 234363.6 73680 -1 288
290 0 480778.4 234347.88 73720 -1 289
291 0 480810.16 234355.9 73880 -1 290
292 0 480216.5 234306.55 73920 -1 291
293 0 479708.88 234145.8 73880 -1 292
294 0 478952.9 234214.48 73840 -1 293
295 0 476429.25 234132.23 73800 -1 294
296 0 473306.7 234459.98 73840 -1 295
297 0 473115.88 234473.11 73920 -1 296
298 0 472727.03 234447 73960 -1 297
299 0 472281.5 234518.25 74000 -1 298
300 0 472070.75 234414.58 74080 -1 299
301 0 471552.6 234310.58 74120 -1 300
302 0 471333.25 234411 74160 -1 301
303 0 470986.8 234476.52 74200 -1 302
304 0 470811.25 234568.81 74240 -1 303
305 0 470690.4 234618.27 74280 -1 304
306 0 470493.25 234664.81 74320 -1 305
307 0 470440.78 234682.27 74360 -1 306
308 0 470145.88 234766.02 74400 -1 307
309 0 469966.12 234789.98 74440 -1 308
310 0 469818.3 234828.22 74480 -1 309
311 0 469945.25 234822.7 74520 -1 310
312 0 469939.1 234848.8 74560 -1 311
313 0 469910.9 234885.3 74600 -1 312
314 0 469886.97 234915.28 74680 -1 313
315 0 469856.1 234924.19 74760 -1 314
316 0 469832.66 234942.3 74800 -1 315
317 0 469759.47 234962.8 74840 -1 316
318 0 469766.16 234977.06 74880 -1 317
319 0 469748.25 234995.58 74920 -1 318
320 0 469663.28 235039.56 74960 -1 319
321 0 469630.44 235062.53 75000 -1 320
322 0 469545.66 235104.38 75040 -1 321
323 0 469527.34 235124.2 75080 -1 322
324 0 469515.06 235149.4 75120 -1 323
325 0 469379.5 235212.94 75160 -1 324
326 0 469340.8 235243.39 75200 -1 325
327 0 469243 235306.06 75240 -1 326
328 0 469153.97 235348.36 75280 -1 327
329 0 469007.72 235427.67 75320 -1 328
330 0 468903.06 235486.36 75360 -1 329
331 0 468799.3 235519.45 75400 -1 330
332 0 468675.97 235628.28 75440 -1 331
333 0 468607.38 235704.11 75480 -1 332
334 0 468411.22 235786.02 75520 -1 333
335 0 468341.28 235841.1 75560 -1 334
336 0 468230.88 235898.6 75600 -1 335
337 0 468175.53 235978.06 75640 -1 336
338 0 468132.78 236023.48 75680 -1 337
339 0 468105.2 236051.39 75720 -1 338
340 0 468055 236090.56 75760 -1 339
341 0 468009.06 236111.23 75800 -1 340
342 0 467971.53 236128.89 75840 -1 341
343 0 467955.9 236128.52 75880 -1 342
344 0 467941.5 236188.75 75920 -1 343
345 0 467872 236229.45 75960 -1 344
346 0 467824.44 236264.16 76000 -1 345
347 0 467803.62 236298.28 76040 -1 346
348 0 467761.5 236302.28 76080 -1 347
349 0 467724.78 236320.52 76120 -1 348
350 0 467708.7 236339.88 76160 -1 349
351 0 467705.3 236355.19 76200 -1 350
352 0 467703.88 236367.27 76240 -1 351
353 0 467692.2 236390.94 76280 -1 352
354 0 467693.2 236403.03 76320 -1 353
355 0 467710.1 236448.2 76360 -1 354
356 0 467687.44 236479.06 76400 -1 355
357 0 467720.53 236481.36 76440 -1 356
358 0 467710.25 236505.52 76480 -1 357
359 0 467708.47 236527.66 76520 -1 358
360 0 467723.4 236538.27 76560 -1 359
361 0 467710.9 236623.86 76600 -1 360
362 0 467724.94 236626.98 76640 -1 361
363 0 467723.47 236644.06 76680 -1 362
364 0 467722.62 236662.23 76720 -1 363
365 0 467711.25 236678.56 76760 -1 364
366 0 467688.88 236700.11 76800 -1 365
367 0 467689.34 236706.33 76840 -1 366
368 0 467655.78 236728 76880 -1 367
369 0 467656.6 236739.33 76920 -1 368
370 0 467617.62 236808.42 76960 -1 369
371 0 467584.34 236832.48 77000 -1 370
372 0 467546.38 236870.22 77040 -1 371
373 0 467575.03 236905.89 77080 -1 372
374 0 467542.47 236911.03 77120 -1 373
375 0 467500.72 236944.22 77160 -1 374
376 0 467455.34 236944.98 77200 -1 375
377 0 467424.62 236963.8 77240 -1 376
378 0 467389.78 236983.45 77280 -1 377
379 0 467388.22 236986.52 77320 -1 378
380 0 467426.7 236998.27 77360 -1 379
381 0 467424 237021.03 77400 -1 380
382 0 467388.75 237059.83 77440 -1 381
383 0 467344.06 237139.3 77480 -1 382
384 0 467295.22 237188.25 77520 -1 383
385 0 467228.75 237244.2 77600 -1 384
386 0 467217.03 237254.52 77640 -1 385
387 0 467201.44 237255.78 77680 -1 386
388 0 467195.62 237276.28 77720 -1 387
389 0 467173.78 237317.19 77760 -1 388
390 0 467157.66 237368.75 77800 -1 389
391 0 467131.2 237436.05 77840 -1 390
392 0 467089.56 237446.64 77880 -1 391
393 0 467086.9 237450.17 77920 -1 392
394 0 467052.56 237455.33 77960 -1 393
395 0 466804.88 237864.64 78000 -1 394
396 0 466088.78 238150.67 77960 -1 395
397 0 465888 238251.33 77960 -1 396
398 0 465875.75 238267.06 77920 -1 397
399 0 465817.16 238282.9 77880 -1 398
400 0 465765.9 238302.27 77840 -1 399
401 0 465400.88 238291.38 77800 -1 400
402 0 465430.16 238274.19 77760 -1 401
403 0 465429 238269.12 77720 -1 402
404 0 465118.38 238191.16 77680 -1 403
405 0 465072.25 238186.84 77640 -1 404
406 0 465054.7 238175.78 77600 -1 405
407 0 464978.56 238155.95 77560 -1 406
408 0 464956.03 238124.56 77520 -1 407
409 0 464914.6 238136.58 77480 -1 408
410 0 464857.44 238101.34 77440 -1 409
411 0 464787.12 238100.03 77400 -1 410
412 0 464744.88 238076.84 77360 -1 411
413 0 464672.75 238027.39 77320 -1 412
414 0 464556.6 237944.45 77280 -1 413
415 0 464458.62 237956.77 77240 -1 414
416 0 464447.34 237978.86 77200 -1 415
417 0 464439.28 238012.78 77160 -1 416
418 0 464439.16 238070.4 77120 -1 417
419 0 464419.25 238075.08 77080 -1 418
420 0 465633.25 238386.77 77680 -1 403
421 0 465648.6 238411.11 77640 -1 420
422 0 465680.7 238449.14 77600 -1 421
423 0 465711.8 238460.6 77560 -1 422
424 0 465789.1 238472.05 77520 -1 423
425 0 465819 238471 77480 -1 424
426 0 465853 238455 77440 -1 425
427 0 465955 238419 77320 -1 426
428 0 466013 238377 77200 -1 427
429 0 465995 238337 77040 -1 428
430 0 465861 238439 76880 -1 429
431 0 465787 238365 76760 -1 430
432 0 465681 238265 76640 -1 431
433 0 465591 238285 76600 -1 432
434 0 465529 238437 76520 -1 433
435 0 465569 238381 76480 -1 434
436 0 465641 238287 76400 -1 435
437 0 465603 238267 76280 -1 436
438 0 465525 238279 76200 -1 437
439 0 465523 238275 76160 -1 438
440 0 465313 238579 76480 -1 434
441 0 465133 238599 76400 -1 440
442 0 465085 238527 76320 -1 441
443 0 465045 238455 76280 -1 442
444 0 465089 238337 76240 -1 443
445 0 465103 238323 76200 -1 444
446 0 465187.9 238210.38 77840 -1 401
447 0 465161.34 238257.94 78000 -1 446
448 0 467022.2 237818.83 78040 -1 395
449 0 467038.7 237837.3 78080 -1 448
450 0 467065.72 237894.83 78160 -1 449
451 0 467012.03 237940.77 78200 -1 450
452 0 467040.1 238050.88 78280 -1 451
453 0 466969.12 238223.81 78320 -1 452
454 0 466950.3 238303.83 78360 -1 453
455 0 466829.2 238318.12 78440 -1 454
456 0 466749.78 238374.78 78520 -1 455
457 0 466725.94 238424.4 78600 -1 456
458 0 466681.47 238489.17 78760 -1 457
459 0 466717.72 238861.34 78960 -1 458
460 0 466809.78 239075.61 79080 -1 459
461 0 466827 239130.5 79120 -1 460
462 0 466844.2 239184.55 79160 -1 461
463 0 466870.25 239228.56 79200 -1 462
464 0 467000.06 239343.58 79240 -1 463
465 0 467065.75 239409.7 79280 -1 464
466 0 467028.44 239511.16 79320 -1 465
467 0 466995 239540.17 79360 -1 466
468 0 466966.53 239592 79400 -1 467
469 0 466983.94 239629.94 79480 -1 468
470 0 467101.8 239728.19 79560 -1 469
471 0 467160.7 239754.56 79640 -1 470
472 0 467129.56 239839.4 79720 -1 471
473 0 467106.38 239829.42 79760 -1 472
474 0 467095.3 239939.58 79800 -1 473
475 0 467772.12 239062.39 79880 -1 474
476 0 467026.3 240013.55 79920 -1 475
477 0 467016.12 240026.72 79960 -1 476
478 0 467001.53 240038.17 80000 -1 477
479 0 466988.7 240049.33 80040 -1 478
480 0 466970.16 240052.38 80080 -1 479
481 0 467015.25 240075.16 80120 -1 480
482 0 467020.25 240106.08 80160 -1 481
483 0 467037.8 240151.66 80200 -1 482
484 0 467027.8 240152.83 80240 -1 483
485 0 467009.78 240169.16 80280 -1 484
486 0 467032.22 240189.14 80320 -1 485
487 0 466993.1 240208.02 80360 -1 486
488 0 466977.16 240213.27 80400 -1 487
489 0 466944.06 240226.94 80480 -1 488
490 0 466926.47 240249.38 80520 -1 489
491 0 466912.5 240269.2 80560 -1 490
492 0 466916.6 240323.27 80600 -1 491
493 0 466927.97 240388.47 80680 -1 492
494 0 466930.12 240426.94 80720 -1 493
495 0 466917.5 240448.66 80760 -1 494
496 0 466992.7 240525.2 80840 -1 495
497 0 466977.75 240558.98 80880 -1 496
498 0 466971.5 240543.12 80920 -1 497
499 0 466942.8 240555.16 80960 -1 498
500 0 466929 240541.05 81000 -1 499
501 0 466926.9 240543.17 81040 -1 500
502 0 466890.2 240549.56 81080 -1 501
503 0 466872.62 240606 81120 -1 502
504 0 466842.06 240686.48 81160 -1 503
505 0 466942.88 240696.34 81200 -1 504
506 0 466932.84 240695.94 81240 -1 505
507 0 466891.6 240746 81280 -1 506
508 0 466862.25 240758.56 81320 -1 507
509 0 466828.47 240794.61 81400 -1 508
510 0 466746.9 240821.45 81440 -1 509
511 0 466768.44 240840.33 81480 -1 510
512 0 466737.5 240841.8 81520 -1 511
513 0 466718.3 240861.45 81560 -1 512
514 0 466647.38 240877.73 81600 -1 513
515 0 466685.12 240925.56 81640 -1 514
516 0 466585.53 240961.03 81680 -1 515
517 0 466483.7 241048.06 81720 -1 516
518 0 466586.2 241020.25 81760 -1 517
519 0 466612.66 241119.4 81920 -1 518
520 0 466575.28 241218.2 82000 -1 519
521 0 466536.25 241251.98 82040 -1 520
522 0 466482.75 241285.25 82080 -1 521
523 0 466435.66 241327.81 82120 -1 522
524 0 466333.22 241365.06 82160 -1 523
525 0 466318.94 241391.83 82200 -1 524
526 0 466271.3 241429.25 82240 -1 525
527 0 466245.12 241438.94 82280 -1 526
528 0 466265.3 241452.52 82320 -1 527
529 0 466208.62 241508.66 82360 -1 528
530 0 466190.62 241583.84 82400 -1 529
531 0 466180.1 241614.81 82440 -1 530
532 0 466102.28 241660.55 82480 -1 531
533 0 466023.2 241709.38 82520 -1 532
534 0 465969.25 241747.5 82560 -1 533
535 0 465924.25 241825.1 82600 -1 534
536 0 465905.28 241889.53 82640 -1 535
537 0 465874.16 241951.77 82680 -1 536
538 0 465820.22 241985.95 82720 -1 537
539 0 465808.62 242061.36 82760 -1 538
540 0 465722.28 242136.14 82800 -1 539
541 0 465737.3 242211.42 82840 -1 540
542 0 465731.16 242264.5 82880 -1 541
543 0 465676.47 242360.1 82920 -1 542
544 0 465692.94 242629.3 83000 -1 543
545 0 465351.97 243414.8 83040 -1 544
546 0 465330.5 243443.05 83160 -1 545
547 0 465297.62 243390.86 83200 -1 546
548 0 465251.62 243363.86 83240 -1 547
549 0 465218.1 243371.39 83280 -1 548
550 0 465274.03 243267.34 83320 -1 549
551 0 465234.03 243225.56 83360 -1 550
552 0 465354.22 243456.03 82920 -1 545
553 0 465364.66 243451.64 82880 -1 552
554 0 465115.62 243640.1 82840 -1 553
555 0 465126.88 243718.62 82800 -1 554
556 0 465051.84 243956.7 82800 -1 555
557 0 465068.47 243962.31 82840 -1 556
558 0 465079.94 244016.47 82760 -1 557
559 0 465083.28 244049.39 82680 -1 558
560 0 465184.66 244147.81 82600 -1 559
561 0 465168.4 244221.14 82560 -1 560
562 0 465161.47 244355.34 82440 -1 561
563 0 465193.4 244445.88 82360 -1 562
564 0 465309.78 244570.53 82280 -1 563
565 0 465301.53 244736.02 82200 -1 564
566 0 465391 244820 82160 -1 565
567 0 464857 244325 82120 -1 566
568 0 464849 244319 82080 -1 567
569 0 464875 244331 82000 -1 568
570 0 464943 244305 81880 -1 569
571 0 464971 244329 81760 -1 570
572 0 465035 244341 81640 -1 571
573 0 465039 244291 81520 -1 572
574 0 465067 244279 81440 -1 573
575 0 465001 244273 81400 -1 574
576 0 464945 244267 81360 -1 575
577 0 464845 244271 81320 -1 576
578 0 464761 244267 81280 -1 577
579 0 464727 244271 81240 -1 578
580 0 464513 244199 81200 -1 579
581 0 464491 244199 81120 -1 580
582 0 464455 244213 81040 -1 581
583 0 464519 244319 80880 -1 582
584 0 464545 244321 80800 -1 583
585 0 464311 244227 80760 -1 584
586 0 464333 244233 80680 -1 585
587 0 464381 244339 80560 -1 586
588 0 464407 244401 80480 -1 587
589 0 465479.97 244904.2 82120 -1 566
590 0 465284.56 245186.27 82120 -1 589
591 0 465266.12 245206.83 82160 -1 590
592 0 465226.38 245232.08 82200 -1 591
593 0 465152.1 245301.17 82240 -1 592
594 0 465095.97 245493.11 82280 -1 593
595 0 465126 245606 82320 -1 594
596 0 465178 245814 82360 -1 595
597 0 465162 245954 82360 -1 596
598 0 465286 246046 82360 -1 597
599 0 465266 246074 82400 -1 598
600 0 465266 246090 82440 -1 599
601 0 465283 246139 82480 -1 600
602 0 465283 246139 82520 -1 601
603 0 465351 246251 82560 -1 602
604 0 465455 246333 82600 -1 603
605 0 465535 246403 82640 -1 604
606 0 465561 246439 82680 -1 605
607 0 465579 246529 82720 -1 606
608 0 465657 246565 82760 -1 607
609 0 465635 246571 82800 -1 608
610 0 465651 246571 82840 -1 609
611 0 465309 246389 82840 -1 610
612 0 465307 246359 82880 -1 611
613 0 465276 246342 82920 -1 612
614 0 465404 246240 82920 -1 613
615 0 465422 246222 82960 -1 614
616 0 465414 246240 83000 -1 615
617 0 465424 246205 83040 -1 616
618 0 465376 246169 83080 -1 617
619 0 465392 246199 83120 -1 618
620 0 465394 246205 83160 -1 619
621 0 465238 246368 82960 -1 613
622 0 465200 246423 83000 -1 621
623 0 465761 246561 82880 -1 610
624 0 465809 246561 82920 -1 623
625 0 465855 246665 83000 -1 624
626 0 465883 246687 83080 -1 625
627 0 465881 246877 83160 -1 626
628 0 465881 246877 83240 -1 627
629 0 465861 246961 83280 -1 628
630 0 465829 247125 83320 -1 629
631 0 465771 247189 83400 -1 630
632 0 465749 247183 83440 -1 631
633 0 465709 247153 83520 -1 632
634 0 465699 247081 83640 -1 633
635 0 465701 247075 83720 -1 634
636 0 465679 247043 83800 -1 635
637 0 465607 247061 83920 -1 636
638 0 465737 247057 83960 -1 637
639 0 465883 247043 84000 -1 638
640 0 465981 247001 84080 -1 639
641 0 466127 247005 84160 -1 640
642 0 466257 247005 84280 -1 641
643 0 466389 247065 84360 -1 642
644 0 466457 247057 84440 -1 643
645 0 466499 247061 84480 -1 644
646 0 466505 247061 84560 -1 645
647 0 466523 247091 84600 -1 646
648 0 466573 247067 84640 -1 647
649 0 466637 247089 84680 -1 648
650 0 466675 247119 84720 -1 649
651 0 466799 247163 84800 -1 650
652 0 466865 247143 84920 -1 651
653 0 466905 247141 85000 -1 652
654 0 466921 247111 85040 -1 653
655 0 466969 247057 85120 -1 654
656 0 467035 247023 85200 -1 655
657 0 467151 246981 85280 -1 656
658 0 467145 246995 85360 -1 657
659 0 467165 247007 85480 -1 658
660 0 467179 247019 85600 -1 659
661 0 467277 247013 85680 -1 660
662 0 467313 247007 85720 -1 661
663 0 467361 246999 85760 -1 662
664 0 468069 246797 85800 -1 663
665 0 468227 246725 85920 -1 664
666 0 468339 246713 86000 -1 665
667 0 468375 246707 86120 -1 666
668 0 468491 246625 86200 -1 667
669 0 468579 246527 86280 -1 668
670 0 468529 246421 86320 -1 669
671 0 468441 246405 86440 -1 670
672 0 468261 246381 86520 -1 671
673 0 468173 246311 86680 -1 672
674 0 468101 246259 86800 -1 673
675 0 468049 246227 86880 -1 674
676 0 467999 246201 86960 -1 675
677 0 468031 246233 87000 -1 676
678 0 468031 246275 87080 -1 677
679 0 467955 246243 87120 -1 678
680 0 467879 246211 87160 -1 679
681 0 467883 246150 87240 -1 680
682 0 467889 246112 87280 -1 681
683 0 467909 246072 87360 -1 682
684 0 467969 246019 87400 -1 683
685 0 467959 245977 87440 -1 684
686 0 467985 245955 87480 -1 685
687 0 468015 245909 87520 -1 686
688 0 468035 245889 87560 -1 687
689 0 468063 245859 87640 -1 688
690 0 468057 245857 87720 -1 689
691 0 468139 245823 87800 -1 690
692 0 468187 245783 87880 -1 691
693 0 468305 245713 88000 -1 692
694 0 468421 245661 88120 -1 693
695 0 468617 245625 88240 -1 694
696 0 468809 245555 88400 -1 695
697 0 469029 245629 88480 -1 696
698 0 469051 245645 88520 -1 697
699 0 469187 245681 88520 -1 698
700 0 469335 245693 88560 -1 699
701 0 469579 245673 88600 -1 700
702 0 469679 245677 88640 -1 701
703 0 469667 245377 88720 -1 702
704 0 469687 245347 88760 -1 703
705 0 469691 245209 88800 -1 704
706 0 469665 245059 88840 -1 705
707 0 469619 244903 88840 -1 706
708 0 469688 244880 88880 -1 707
709 0 469741 244833 88960 -1 708
710 0 469855 244799 88960 -1 709
711 0 469919 244767 89040 -1 710
712 0 469987 244769 89080 -1 711
713 0 470005 244829 89160 -1 712
714 0 470441 244889 89200 -1 713
715 0 470939 244975 89200 -1 714
716 0 471127 244957 89200 -1 715
717 0 471239 244981 89240 -1 716
718 0 471483 244977 89280 -1 717
719 0 471807 244993 89280 -1 718
720 0 471869 245003 89280 -1 719
721 0 471921 245053 89320 -1 720
722 0 471993 245165 89360 -1 721
723 0 472043 245189 89400 -1 722
724 0 472101.06 245219.34 89440 -1 723
725 0 472169.7 245214.08 89520 -1 724
726 0 472449.4 245140.17 89560 -1 725
727 0 472510.1 245153.38 89600 -1 726
728 0 472705.4 245082.12 89640 -1 727
729 0 467793 246334 87120 -1 679
730 0 467559 246372 87120 -1 729
731 0 467459 246374 87120 -1 730
732 0 467377 246380 87120 -1 731
733 0 467323 246364 87120 -1 732
734 0 467317 246382 87080 -1 733
735 0 467145 246374 87080 -1 734
736 0 467118.5 246377.5 87000 -1 735
737 0 466963.5 246419.5 86960 -1 736
738 0 466914.5 246457.5 86920 -1 737
739 0 466859.5 246478.5 86880 -1 738
740 0 466802.5 246550.5 86840 -1 739
741 0 466756.5 246579.5 86800 -1 740
742 0 466602.5 246586.5 86800 -1 741
743 0 466476.5 246586.5 86800 -1 742
744 0 466456.5 246558.5 86840 -1 743
745 0 466360.5 246572.5 86840 -1 744
746 0 466292.5 246551.5 86880 -1 745
747 0 465846.5 246567.5 86880 -1 746
748 0 465772.5 246587.5 86880 -1 747
749 0 465698.5 246593.5 86920 -1 748
750 0 465576.5 246601.5 86960 -1 749
751 0 465432.5 246675.5 86960 -1 750
752 0 465352.84 246706.34 87000 -1 751
753 0 465038.78 246914.83 87120 -1 752
754 0 465007.12 246809.27 87200 -1 753
755 0 464972.8 246806.62 87280 -1 754
756 0 468975 246449 86200 -1 668
757 0 469051 246441 86160 -1 756
758 0 469150 246132 86160 -1 757
759 0 469202 246100 86120 -1 758
760 0 469482 245986 86120 -1 759
761 0 469626 245998 86080 -1 760
762 0 469906 245846 86040 -1 761
763 0 470058 245812 86000 -1 762
764 0 470174 245778 85960 -1 763
765 0 470238 245753 85920 -1 764
766 0 470434 245679 85920 -1 765
767 0 470688 245715 85920 -1 766
768 0 470888 245681 85920 -1 767
769 0 470978 245671 85960 -1 768
770 0 471627.2 245711.9 86000 -1 769
771 0 472363.47 245426.89 85960 -1 770
772 0 472659.06 245189.38 85960 -1 771
773 0 473054.9 245141.88 86000 -1 772
774 0 473099.78 245097.02 85960 -1 773
775 0 473213.25 245054.8 85800 -1 774
776 0 473400.62 244864.78 85680 -1 775
777 0 473492.97 244785.61 85560 -1 776
778 0 473540.47 244722.28 85440 -1 777
779 0 473561.6 244714.36 85280 -1 778
780 0 473551.03 244703.8 85240 -1 779
781 0 473498.25 244645.75 85200 -1 780
782 0 473432.28 244595.6 85160 -1 781
783 0 473326.72 244500.6 85120 -1 782
784 0 473421.72 244661.58 85120 -1 782
785 0 473463.94 244701.16 85040 -1 784
786 0 473543.12 245442.72 86000 -1 774
787 0 473593.25 245466.47 86080 -1 786
788 0 473833.4 245503.42 86200 -1 787
789 0 473949.12 245533.34 86240 -1 788
790 0 474015.1 245520.16 86360 -1 789
791 0 474038.84 245570.3 86160 -1 788
792 0 474194.53 245617.8 86120 -1 791
793 0 474727.62 245823.64 86040 -1 792
794 0 474893.88 245989.89 86000 -1 793
795 0 474545.53 246409.5 85960 -1 794
796 0 474476.9 246493.95 85880 -1 795
797 0 474347.6 246847.58 85840 -1 796
798 0 474162.88 246918.83 85680 -1 797
799 0 474083.72 246982.17 85640 -1 798
800 0 473833 247565.39 85560 -1 799
801 0 473891.06 247565.39 85400 -1 800
802 0 473822.44 247649.84 85320 -1 801
803 0 475062.78 246090.19 85840 -1 796
804 0 475163.06 246061.16 85800 -1 803
805 0 475184.2 246047.95 85760 -1 804
806 0 475247.5 246055.88 85680 -1 805
807 0 475442.8 245958.23 85600 -1 806
808 0 475614.34 245791.97 85520 -1 807
809 0 475775.3 245335.42 85440 -1 808
810 0 475741 245163.89 85400 -1 809
811 0 475727.8 245026.66 85280 -1 810
812 0 475640.72 244947.48 85240 -1 811
813 0 475234.3 244884.16 85200 -1 812
814 0 475086.53 244855.12 85120 -1 813
815 0 474938.75 244852.48 85040 -1 814
816 0 474878.06 244873.6 85000 -1 815
817 0 474785.7 244849.84 84960 -1 816
818 0 474624.72 244839.28 84920 -1 817
819 0 474352.88 244942.2 84880 -1 818
820 0 474154.97 245021.38 84840 -1 819
821 0 474110.03 245052.6 84800 -1 820
822 0 473986.06 245145.4 84720 -1 821
823 0 473859.38 245311.67 84640 -1 822
824 0 473814.53 245343.34 84600 -1 823
825 0 473645.62 245393.48 84520 -1 824
826 0 465241 247187 83920 -1 637
827 0 464903 247261 83920 -1 826
828 0 464771 247335 83920 -1 827
829 0 464493 247489 83920 -1 828
830 0 464464 247560 83880 -1 829
831 0 464422 247606 83840 -1 830
832 0 464314 247646 83800 -1 831
833 0 464266 247674 83760 -1 832
834 0 464254 247704 83720 -1 833
835 0 464136 247784 83680 -1 834
836 0 464056 247804 83640 -1 835
837 0 463994 247900 83600 -1 836
838 0 463864 248028 83600 -1 837
839 0 463512 248086 83600 -1 838
840 0 463556 248062 83640 -1 839
841 0 463590 248048 83680 -1 840
842 0 463456 248194 83560 -1 839
843 0 463252 248288 83560 -1 842
844 0 463226 248316 83520 -1 843
845 0 463184 248362 83480 -1 844
846 0 463194 248432 83400 -1 845
847 0 463195 248485 83360 -1 846
848 0 463196 248538 83320 -1 847
849 0 463188 248573 83280 -1 848
850 0 463168 248593 83240 -1 849
851 0 463178 248599 83200 -1 850
852 0 463222 248583 83160 -1 851
853 0 463230 248571 83120 -1 852
854 0 463250 248555 83080 -1 853
855 0 463266 248535 83040 -1 854
856 0 463280 248501 83000 -1 855
857 0 464114 247609 83880 -1 831
858 0 464132.66 247605 83920 -1 857
859 0 464170 247597 84000 -1 858
860 0 464210 247567 84080 -1 859
861 0 464266 247573 84160 -1 860
862 0 464012 247479 83960 -1 858
863 0 463728 247373 83920 -1 862
864 0 463658 247363 83880 -1 863
865 0 463624 247301 83840 -1 864
866 0 463658 247155 83760 -1 865
867 0 463692 246907 83720 -1 866
868 0 463750 246863 83760 -1 867
869 0 465385 247092.67 82960 -1 625
870 0 465291 247084.67 82920 -1 869
871 0 465129 247002.67 82960 -1 870
872 0 465051 247018.67 83000 -1 871
873 0 465319 247034.67 82880 -1 870
874 0 464879 245983 82520 -1 602
875 0 464881 245981 82560 -1 874
876 0 464848 245968 82600 -1 875
877 0 464840 245931 82640 -1 876
878 0 464848 245931 82680 -1 877
879 0 465034 245907 82720 -1 878
880 0 465114 245905 82760 -1 879
881 0 465110 245825 82840 -1 880
882 0 465260 246021 83000 -1 881
883 0 465305.6 245173.69 82080 -1 590
884 0 465310.4 245179.28 82040 -1 883
885 0 465312.94 245186.73 82000 -1 884
886 0 465301.72 245186.3 81960 -1 885
887 0 465306 245183 81920 -1 886
888 0 465264 245249 81840 -1 887
889 0 465172 245323 81760 -1 888
890 0 465122 245371 81680 -1 889
891 0 465092 245363 81640 -1 890
892 0 465068 245353 81600 -1 891
893 0 464974 245305 81520 -1 892
894 0 464900 245293 81480 -1 893
895 0 464722 245251 81400 -1 894
896 0 464650 245207 81320 -1 895
897 0 464556 245201 81240 -1 896
898 0 464464 245205 81200 -1 897
899 0 464314 245295 81120 -1 898
900 0 464174 245379 81080 -1 899
901 0 463998 245571 81120 -1 900
902 0 463668 245721 81160 -1 901
903 0 463608 245760 81120 -1 902
904 0 463588 245792 81080 -1 903
905 0 463448 245866 81040 -1 904
906 0 463450 245946 81000 -1 905
907 0 463416 245944 80960 -1 906
908 0 463326 246032 80920 -1 907
909 0 463302 246054 80880 -1 908
910 0 463260 246062 80840 -1 909
911 0 463140 246050 80760 -1 910
912 0 463038 246084 80720 -1 911
913 0 462944 246124 80640 -1 912
914 0 462860 246162 80560 -1 913
915 0 462770 246244 80520 -1 914
916 0 462504 246282 80520 -1 915
917 0 462344 246302 80560 -1 916
918 0 462222 246454 80520 -1 917
919 0 462206 246498 80480 -1 918
920 0 462174 246518 80440 -1 919
921 0 462196 246538 80400 -1 920
922 0 462184 246578 80320 -1 921
923 0 462166 246594 80240 -1 922
924 0 462092 246630 80120 -1 923
925 0 461820 246680 80000 -1 924
926 0 461748 246720 79960 -1 925
927 0 461784 246742 79920 -1 926
928 0 461672 246852 79880 -1 927
929 0 461790 246778 79840 -1 928
930 0 461838 246788 79800 -1 929
931 0 461794 246802 79720 -1 930
932 0 461638 246854 79640 -1 931
933 0 461606 246740 79560 -1 932
934 0 461544 246592 79520 -1 933
935 0 461552 246541 79480 -1 934
936 0 461538 246519 79400 -1 935
937 0 461542 246475 79320 -1 936
938 0 461556 246475 79280 -1 937
939 0 461566 246425 79240 -1 938
940 0 461606 246425 79200 -1 939
941 0 461728 246469 79120 -1 940
942 0 461436 246499 79600 -1 933
943 0 461294 246423 79560 -1 942
944 0 461168 246379 79520 -1 943
945 0 461036 246387 79600 -1 944
946 0 460978 246383 79640 -1 945
947 0 460866 246281 79680 -1 946
948 0 460918 246293 79760 -1 947
949 0 460908 246089 79800 -1 948
950 0 461027 246017 79760 -1 949
951 0 460940 246175 79880 -1 950
952 0 460882 246215 79920 -1 951
953 0 460994 246203 80000 -1 952
954 0 460994 246213 80080 -1 953
955 0 461076 246157 80160 -1 954
956 0 461082 246141 80200 -1 955
957 0 461068 246093 80280 -1 956
958 0 461074 246061 80400 -1 957
959 0 461086 246053 80520 -1 958
960 0 461102 245981 80640 -1 959
961 0 461060 245909 80800 -1 960
962 0 461026 245831 80920 -1 961
963 0 461000 245801 81040 -1 962
964 0 461002 245791 81160 -1 963
965 0 460996 245643 81200 -1 964
966 0 461006 245775 81240 -1 965
967 0 461002 245735 81320 -1 966
968 0 460938 245663 81400 -1 967
969 0 460870 245653 81440 -1 968
970 0 460824 245653 81520 -1 969
971 0 460836 245619 81640 -1 970
972 0 460820 245603 81760 -1 971
973 0 460680 245599 81920 -1 972
974 0 460644 245565 82000 -1 973
975 0 460604 245561 82120 -1 974
976 0 460744 245493 82280 -1 975
977 0 460872 245463 82400 -1 976
978 0 461026 245493 82520 -1 977
979 0 461074 245437 82560 -1 978
980 0 461186 245435 82600 -1 979
981 0 461304 245255 82600 -1 980
982 0 461304 245267 82640 -1 981
983 0 461302 245283 82720 -1 982
984 0 461272 245301 82800 -1 983
985 0 461300 245289 82880 -1 984
986 0 461146 245945 79720 -1 950
987 0 461236 245833 79640 -1 986
988 0 461300 245820 79600 -1 987
989 0 461436 245792 79560 -1 988
990 0 461602 245794 79520 -1 989
991 0 461750 245808 79480 -1 990
992 0 461980 245720 79400 -1 991
993 0 462062 245608 79360 -1 992
994 0 462414 245576 79320 -1 993
995 0 462710 245552 79360 -1 994
996 0 463258 245228 79360 -1 995
997 0 463014 245424 79440 -1 996
998 0 463446 245246 79320 -1 996
999 0 463494 245272 79280 -1 998
1000 0 463626 245300 79200 -1 999
1001 0 463814 245348 79160 -1 1000
1002 0 463906 245350 79120 -1 1001
1003 0 463978 245328 79040 -1 1002
1004 0 464158 245408 78960 -1 1003
1005 0 464388 245496 78880 -1 1004
1006 0 464622 245690 78800 -1 1005
1007 0 464626 245772 78720 -1 1006
1008 0 464674 245840 78640 -1 1007
1009 0 464836 245998 78520 -1 1008
1010 0 464686 245776 78480 -1 1009
1011 0 464732 245788 78400 -1 1010
1012 0 464732 245853 78360 -1 1011
1013 0 464758 245853 78280 -1 1012
1014 0 464668 245857 78200 -1 1013
1015 0 464988 246170 78440 -1 1009
1016 0 464998 246178 78400 -1 1015
1017 0 464994 246206 78320 -1 1016
1018 0 465032 246228 78280 -1 1017
1019 0 465018 246212 78200 -1 1018
1020 0 465018 246222 78160 -1 1019
1021 0 464236 245332 78840 -1 1005
1022 0 464266 245308 78760 -1 1021
1023 0 464258 245344 78680 -1 1022
1024 0 464276 245340 78600 -1 1023
1025 0 462088 245498 79440 -1 992
1026 0 462060 245490 79480 -1 1025
1027 0 461582 246964 79720 -1 932
1028 0 461660 247128 79720 -1 1027
1029 0 461572 247152 79560 -1 1028
1030 0 461322 247067 79600 -1 1029
1031 0 461520 247155 79480 -1 1029
1032 0 461592 247030 79760 -1 1027
1033 0 461566 247080 79800 -1 1032
1034 0 461548 247154 79840 -1 1033
1035 0 461378 247400 79880 -1 1034
1036 0 461544 247190 79920 -1 1035
1037 0 461512 247234 79960 -1 1036
1038 0 461570 247266 80040 -1 1037
1039 0 461560 247186 80120 -1 1038
1040 0 461630 247152 80200 -1 1039
1041 0 461686 247132 80280 -1 1040
1042 0 461702 247110 80360 -1 1041
1043 0 461736 247110 80480 -1 1042
1044 0 461686 247100 80600 -1 1043
1045 0 461656 247164 80720 -1 1044
1046 0 461678 247206 80760 -1 1045
1047 0 461712 247240 80800 -1 1046
1048 0 461676 247300 80840 -1 1047
1049 0 464174 245247 81040 -1 900
1050 0 464136 245219 81000 -1 1049
1051 0 464098 245191 80960 -1 1050
1052 0 464018 245211 80880 -1 1051
1053 0 463722 245049 80840 -1 1052
1054 0 463678 245027 80880 -1 1053
1055 0 463686 245007 80960 -1 1054
1056 0 463236 244987 80840 -1 1054
1057 0 463180 244909 80880 -1 1056
1058 0 463134 244833 80840 -1 1057
1059 0 463100 244821 80800 -1 1058
1060 0 462982 244763 80720 -1 1059
1061 0 462698 244887 80760 -1 1060
1062 0 462908 244789 80680 -1 1060
1063 0 463178 244857 80920 -1 1057
1064 0 463120 244855 80960 -1 1063
1065 0 463094 244889 81000 -1 1064
1066 0 462884 244925 81040 -1 1065
1067 0 463046 244841 81080 -1 1065
1068 0 463246 244991 80800 -1 1056
1069 0 464969 244005 82880 -1 557
1070 0 464876 244016 82920 -1 1069
1071 0 464788 244024 82960 -1 1070
1072 0 464682 244068 83000 -1 1071
1073 0 464636 244082 83040 -1 1072
1074 0 464490 244050 83120 -1 1073
1075 0 464420 244036 83160 -1 1074
1076 0 464390 244020 83200 -1 1075
1077 0 464334 244014 83240 -1 1076
1078 0 464256 243998 83360 -1 1077
1079 0 464170 243994 83440 -1 1078
1080 0 464094 243906 83480 -1 1079
1081 0 464012 243858 83520 -1 1080
1082 0 463942 243810 83600 -1 1081
1083 0 463876 243808 83640 -1 1082
1084 0 463770 243812 83680 -1 1083
1085 0 463732 243780 83720 -1 1084
1086 0 463692 243692 83800 -1 1085
1087 0 463644 243596 83880 -1 1086
1088 0 463606 243506 84000 -1 1087
1089 0 463584 243452 84080 -1 1088
1090 0 463620 243422 84160 -1 1089
1091 0 463652 243408 84240 -1 1090
1092 0 463718 243352 84320 -1 1091
1093 0 463666 243342 84400 -1 1092
1094 0 463672 243302 84480 -1 1093
1095 0 463656 243266 84560 -1 1094
1096 0 463604 243208 84640 -1 1095
1097 0 463620 243192 84720 -1 1096
1098 0 463620 243138 84760 -1 1097
1099 0 463652 243106 84800 -1 1098
1100 0 463754 243016 84840 -1 1099
1101 0 463834 242992 84880 -1 1100
1102 0 463868 242972 84920 -1 1101
1103 0 463930 242962 85000 -1 1102
1104 0 463968 242942 85080 -1 1103
1105 0 463962 242898 85160 -1 1104
1106 0 463970 242782 85240 -1 1105
1107 0 464012 242748 85320 -1 1106
1108 0 464074 242704 85360 -1 1107
1109 0 464176 242712 85400 -1 1108
1110 0 464296 242708 85440 -1 1109
1111 0 464216 242748 85480 -1 1110
1112 0 464292 242758 85520 -1 1111
1113 0 464484 242678 85560 -1 1112
1114 0 464722 242626 85640 -1 1113
1115 0 464727.34 242595.33 85720 -1 1114
1116 0 464730 242580 85760 -1 1115
1117 0 464740 242568 85880 -1 1116
1118 0 464744 242532 85960 -1 1117
1119 0 464692 242506 86000 -1 1118
1120 0 464692 242494 86040 -1 1119
1121 0 464686 242484 86080 -1 1120
1122 0 464754 242466 86120 -1 1121
1123 0 464762 242462 86160 -1 1122
1124 0 464588 242518 86160 -1 1123
1125 0 464342 242561 86200 -1 1124
1126 0 464250 242563 86240 -1 1125
1127 0 465000 242352 86160 -1 1123
1128 0 465110 242298 86160 -1 1127
1129 0 465148 242292 86200 -1 1128
1130 0 465310 242300 86240 -1 1129
1131 0 465368 242282 86280 -1 1130
1132 0 465376 242268 86320 -1 1131
1133 0 465418 242268 86360 -1 1132
1134 0 465496 242262 86400 -1 1133
1135 0 465536 242248 86440 -1 1134
1136 0 465626 242238 86520 -1 1135
1137 0 465680 242218 86560 -1 1136
1138 0 465790 242162 86600 -1 1137
1139 0 465860 242112 86640 -1 1138
1140 0 465910 242076 86680 -1 1139
1141 0 466016 242024 86720 -1 1140
1142 0 466120 241962 86760 -1 1141
1143 0 466256 241846 86800 -1 1142
1144 0 466344 241756 86840 -1 1143
1145 0 466376 241744 86880 -1 1144
1146 0 466672 241576 86880 -1 1145
1147 0 466768 241558 86840 -1 1146
1148 0 466832 241548 86800 -1 1147
1149 0 466910 241510 86760 -1 1148
1150 0 467006 241432 86680 -1 1149
1151 0 467066 241372 86600 -1 1150
1152 0 467134 241312 86520 -1 1151
1153 0 467168 241198 86440 -1 1152
1154 0 467282 241036 86440 -1 1153
1155 0 467414 240908 86440 -1 1154
1156 0 467512 240818 86400 -1 1155
1157 0 467570 240752 86360 -1 1156
1158 0 467576 240712 86320 -1 1157
1159 0 467620 240578 86280 -1 1158
1160 0 467642 240526 86240 -1 1159
1161 0 467762 240422 86200 -1 1160
1162 0 467906 240316 86120 -1 1161
1163 0 467990 240226 86040 -1 1162
1164 0 468084 240120 85960 -1 1163
1165 0 468198 240030 85880 -1 1164
1166 0 468246 239992 85840 -1 1165
1167 0 468418 239850 85840 -1 1166
1168 0 468440 239806 85800 -1 1167
1169 0 468542 239646 85800 -1 1168
1170 0 468558 239674 85760 -1 1169
1171 0 468560 239676 85720 -1 1170
1172 0 468560 239676 85680 -1 1171
1173 0 468566 239662 85640 -1 1172
1174 0 468664 239564 85600 -1 1173
1175 0 468744 239478 85600 -1 1174
1176 0 468824 239458 85560 -1 1175
1177 0 468878 239404 85520 -1 1176
1178 0 468916 239407 85480 -1 1177
1179 0 468936 239351 85440 -1 1178
1180 0 469024 239279 85400 -1 1179
1181 0 469064 239207 85360 -1 1180
1182 0 469122 239085 85240 -1 1181
1183 0 469346 238893 85160 -1 1182
1184 0 469420 238783 85080 -1 1183
1185 0 469460 238741 85000 -1 1184
1186 0 469532 238699 84880 -1 1185
1187 0 469546 238567 84800 -1 1186
1188 0 469588 238469 84720 -1 1187
1189 0 469588 238419 84640 -1 1188
1190 0 469604 238239 84520 -1 1189
1191 0 469571 238236.5 84480 -1 1190
1192 0 469862 238225.5 84440 -1 1191
1193 0 469928 238186.5 84400 -1 1192
1194 0 469921 238171.5 84360 -1 1193
1195 0 469934 238122.5 84280 -1 1194
1196 0 469961 238115.5 84240 -1 1195
1197 0 469947 238094.5 84200 -1 1196
1198 0 469958 238069.5 84160 -1 1197
1199 0 470124 237949.5 84120 -1 1198
1200 0 470304 237869.5 84160 -1 1199
1201 0 470422 237787.5 84200 -1 1200
1202 0 470620 237741.5 84240 -1 1201
1203 0 470710 237721.5 84200 -1 1202
1204 0 470760 237763.5 84160 -1 1203
1205 0 470778 237773.5 84120 -1 1204
1206 0 470806 237799.5 84080 -1 1205
1207 0 470804 237853.5 84000 -1 1206
1208 0 470840 237873.5 83920 -1 1207
1209 0 470857 237898 83880 -1 1208
1210 0 470874 237921.5 83840 -1 1209
1211 0 470904 237963.5 83760 -1 1210
1212 0 470996 238035.5 83640 -1 1211
1213 0 471045 238056.5 83600 -1 1212
1214 0 471062 238061.5 83560 -1 1213
1215 0 471057 238077.5 83520 -1 1214
1216 0 470749 238166.5 83480 -1 1215
1217 0 470771 238216.5 83400 -1 1216
1218 0 470984 237761.5 84160 -1 1205
1219 0 471380 237871.5 84160 -1 1218
1220 0 471466 237853.5 84120 -1 1219
1221 0 471516 237875.5 84040 -1 1220
1222 0 471534 237921.5 84000 -1 1221
1223 0 471554 238027.5 83920 -1 1222
1224 0 471590 238055.5 83880 -1 1223
1225 0 469476 238013.5 84440 -1 1191
1226 0 468502 239604 85800 -1 1169
1227 0 468476 239572 85840 -1 1226
1228 0 468414 239605 85920 -1 1227
1229 0 464671 242431 86040 -1 1120
1230 0 464719 242349 86040 -1 1229
1231 0 464725 242335 86000 -1 1230
1232 0 464717 242260 85960 -1 1231
1233 0 464615 241982 85920 -1 1232
1234 0 464707 241780 85960 -1 1233
1235 0 464721 241602 86000 -1 1234
1236 0 464793 241566 86040 -1 1235
1237 0 464701 241594 86080 -1 1236
1238 0 464649 241584 86120 -1 1237
1239 0 464629 241586 86160 -1 1238
1240 0 464945 241516 86080 -1 1236
1241 0 464985 241476 86120 -1 1240
1242 0 465043 241432 86160 -1 1241
1243 0 465119 241348 86200 -1 1242
1244 0 465063 241340 86240 -1 1243
1245 0 465039 241312 86280 -1 1244
1246 0 465099 241332 86320 -1 1245
1247 0 464105 242695 85720 -1 1115
1248 0 463913 242783 85840 -1 1247
1249 0 463637 242839 85960 -1 1248
1250 0 465628.75 241187.75 81720 -1 517
1251 0 465622.75 241183.75 81680 -1 1250
1252 0 465478.75 241263.75 81760 -1 1250
1253 0 465182.75 241473.75 81840 -1 1252
1254 0 465092.75 241521.75 81920 -1 1253
1255 0 464976.75 241581.75 81960 -1 1254
1256 0 464894.75 241587.75 82040 -1 1255
1257 0 464846.75 241615.75 82080 -1 1256
1258 0 464718.75 241607.75 82120 -1 1257
1259 0 464734.75 241733.75 82160 -1 1258
1260 0 464802.75 241801.75 82240 -1 1259
1261 0 464944.75 241845.75 82280 -1 1260
1262 0 464984.75 241871.75 82320 -1 1261
1263 0 467297 239559 79320 -1 466
1264 0 467461 239571 79360 -1 1263
1265 0 467584 239638 79400 -1 1264
1266 0 467790 239638 79440 -1 1265
1267 0 467958 239700 79480 -1 1266
1268 0 468058 239715 79520 -1 1267
1269 0 468346 239595 79560 -1 1268
1270 0 468340 239541 79600 -1 1269
1271 0 468522 239463 79720 -1 1270
1272 0 468522 239429 79760 -1 1271
1273 0 468724 239413 79800 -1 1272
1274 0 468800 239437 79840 -1 1273
1275 0 466749 239175 79160 -1 462
1276 0 466479 239001 79160 -1 1275
1277 0 466389 238899 79200 -1 1276
1278 0 466375 238911 79240 -1 1277
1279 0 466326 238884 79280 -1 1278
1280 0 466258 238882 79360 -1 1279
1281 0 466254 238886 79400 -1 1280
1282 0 466300 238868 79440 -1 1281
1283 0 466312 238844 79480 -1 1282
1284 0 466316 238828 79520 -1 1283
1285 0 466300 238818 79560 -1 1284
1286 0 466264 238796 79600 -1 1285
1287 0 466228 238800 79680 -1 1286
1288 0 466192 238824 79760 -1 1287
1289 0 466194 238852 79840 -1 1288
1290 0 466140 238890 79920 -1 1289
1291 0 466098 238894 80000 -1 1290
1292 0 466020 238902 80080 -1 1291
1293 0 465854 238772 80080 -1 1292
1294 0 465642 238676 80080 -1 1293
1295 0 465490 238636 80080 -1 1294
1296 0 465340 238652 80080 -1 1295
1297 0 465132 238674 80080 -1 1296
1298 0 465076 238676 80040 -1 1297
1299 0 464851 238717 80040 -1 1298
1300 0 464675 238683 80040 -1 1299
1301 0 464579 238573 80040 -1 1300
1302 0 464575 238595 80000 -1 1301
1303 0 464533 238581 79960 -1 1302
1304 0 464439 238485 79920 -1 1303
1305 0 464369 238397 79920 -1 1304
1306 0 464149 238377 79920 -1 1305
1307 0 464025 238365 79960 -1 1306
1308 0 463897 238303 80000 -1 1307
1309 0 463787 238233 80040 -1 1308
1310 0 463677 238215 80080 -1 1309
1311 0 463603 238201 80160 -1 1310
1312 0 463515 238171 80200 -1 1311
1313 0 463467 238149 80240 -1 1312
1314 0 463415 238117 80320 -1 1313
1315 0 463337 238075 80400 -1 1314
1316 0 463313 237983 80480 -1 1315
1317 0 463209 237875 80560 -1 1316
1318 0 463183 237875 80600 -1 1317
1319 0 463091 237795 80680 -1 1318
1320 0 463103 237877 80720 -1 1319
1321 0 463091 237881 80760 -1 1320
1322 0 463093 237857 80800 -1 1321
1323 0 463129 237899 80840 -1 1322
1324 0 463153 237874 80920 -1 1323
1325 0 463173 237900 81000 -1 1324
1326 0 463189 237844 81040 -1 1325
1327 0 463183 237806 81080 -1 1326
1328 0 463183 237758 81120 -1 1327
1329 0 463187 237632 81160 -1 1328
1330 0 463203 237616 81200 -1 1329
1331 0 463223 237464 81240 -1 1330
1332 0 463047 237208 81200 -1 1331
1333 0 463021 236974 81240 -1 1332
1334 0 462987 236930 81320 -1 1333
1335 0 462959 236806 81400 -1 1334
1336 0 463119 236662 81480 -1 1335
1337 0 463193 236612 81520 -1 1336
1338 0 463291 236564 81600 -1 1337
1339 0 463497 236512 81640 -1 1338
1340 0 463553 236282 81560 -1 1339
1341 0 462853 237827 80800 -1 1322
1342 0 462751 237829 80840 -1 1341
1343 0 462719 237809 80880 -1 1342
1344 0 462673 237715 80920 -1 1343
1345 0 462629 237579 80920 -1 1344
1346 0 462563 237513 80960 -1 1345
1347 0 462493 237495 81000 -1 1346
1348 0 462397 237479 81040 -1 1347
1349 0 461797 237455 81040 -1 1348
1350 0 461525 237407 81040 -1 1349
1351 0 461201 237323 81040 -1 1350
1352 0 461197 237261 81080 -1 1351
1353 0 461199 237249 81120 -1 1352
1354 0 461227 237247 81160 -1 1353
1355 0 461230 237234 81200 -1 1354
1356 0 461234 237240 81240 -1 1355
1357 0 461260 237247 81280 -1 1356
1358 0 461402 237185 81360 -1 1357
1359 0 461504 237189 81440 -1 1358
1360 0 461584 237203 81560 -1 1359
1361 0 461564 237257 81640 -1 1360
1362 0 461496 237277 81680 -1 1361
1363 0 461482 237249 81760 -1 1362
1364 0 461111 237327 81000 -1 1351
1365 0 460987 237333 81000 -1 1364
1366 0 460858 237412 81000 -1 1365
1367 0 460778 237464 81000 -1 1366
1368 0 460714 237516 81000 -1 1367
1369 0 460550 237530 81000 -1 1368
1370 0 460172 237572 81000 -1 1369
1371 0 459986 237560 81000 -1 1370
1372 0 459834 237536 81000 -1 1371
1373 0 459776 237524 81040 -1 1372
1374 0 459736 237550 81080 -1 1373
1375 0 459638 237530 81120 -1 1374
1376 0 459364 237552 81160 -1 1375
1377 0 459252 237580 81200 -1 1376
1378 0 459250 237518 81240 -1 1377
1379 0 459124 237544 81280 -1 1378
1380 0 459042 237562 81320 -1 1379
1381 0 458962 237568 81400 -1 1380
1382 0 458836 237564 81440 -1 1381
1383 0 458722 237626 81480 -1 1382
1384 0 458618 237720 81480 -1 1383
1385 0 458520 237712 81480 -1 1384
1386 0 458448 237696 81520 -1 1385
1387 0 458336 237684 81560 -1 1386
1388 0 458152 237690 81600 -1 1387
1389 0 457922 237688 81640 -1 1388
1390 0 457662 237750 81720 -1 1389
1391 0 457520 237806 81760 -1 1390
1392 0 457494 237804 81800 -1 1391
1393 0 457174 237878 81840 -1 1392
1394 0 456916 237958 81880 -1 1393
1395 0 456910 237960 81920 -1 1394
1396 0 456832 238012 82000 -1 1395
1397 0 456854 238168 82080 -1 1396
1398 0 456826 238178 82200 -1 1397
1399 0 456842 238308 82320 -1 1398
1400 0 457010 238380 82480 -1 1399
1401 0 457034 238432 82520 -1 1400
1402 0 457062 238514 82560 -1 1401
1403 0 457094 238566 82600 -1 1402
1404 0 457262 238792 82600 -1 1403
1405 0 457258 238998 82600 -1 1404
1406 0 457280 238986 82560 -1 1405
1407 0 457002 238586 82640 -1 1403
1408 0 456948 238564 82680 -1 1407
1409 0 456876 238572 82720 -1 1408
1410 0 456732 238630 82720 -1 1409
1411 0 456676 238624 82720 -1 1410
1412 0 456492 238572 82720 -1 1411
1413 0 456466 238658 82760 -1 1412
1414 0 456426 238901 82800 -1 1413
1415 0 456346 238979 82760 -1 1414
1416 0 456342 238959 82720 -1 1415
1417 0 456396 239143 82680 -1 1416
1418 0 456412 239157 82640 -1 1417
1419 0 457700 237902 81800 -1 1392
1420 0 457654 238044 81800 -1 1419
1421 0 462407 237485 81120 -1 1348
1422 0 462415 237485 81160 -1 1421
1423 0 462529 237498 81200 -1 1422
1424 0 462491 237482 81240 -1 1423
1425 0 462341 237474 81280 -1 1424
1426 0 462397 237470 81320 -1 1425
1427 0 462339 237450 81360 -1 1426
1428 0 462331 237444 81400 -1 1427
1429 0 462325 237430 81440 -1 1428
1430 0 462325 237404 81480 -1 1429
1431 0 462297 237416 81560 -1 1430
1432 0 462355 237404 81640 -1 1431
1433 0 462425 237462 81720 -1 1432
1434 0 462489 237482 81760 -1 1433
1435 0 462723 237518 81800 -1 1434
1436 0 462769 237426 81840 -1 1435
1437 0 462745 237368 81920 -1 1436
1438 0 462747 237356 81960 -1 1437
1439 0 466463 238999.5 79120 -1 461
1440 0 466373 238611.5 79120 -1 1439
1441 0 466283 238533.5 79160 -1 1440
1442 0 465803 238482 79120 -1 1441
1443 0 465649 238571.5 78960 -1 1442
1444 0 465611 238595.5 78920 -1 1443
1445 0 465681 238531.5 78840 -1 1444
1446 0 465699 238523.5 78800 -1 1445
1447 0 466838.28 237287.95 78000 -1 394
1448 0 469186.03 234768.05 74400 -1 309
1449 0 469036.12 234795.5 74360 -1 1448
1450 0 468409.03 234757.27 74400 -1 1449
1451 0 467899.66 234824.84 74360 -1 1450
1452 0 467533.72 234887.75 74320 -1 1451
1453 0 467229.53 234908.6 74280 -1 1452
1454 0 467325.75 234871.17 74240 -1 1453
1455 0 467449.5 234845.5 74200 -1 1454
1456 0 467573.1 234820 74160 -1 1455
1457 0 467652.9 234787.94 74120 -1 1456
1458 0 467533 234794 73880 -1 1457
1459 0 467601 234782 73720 -1 1458
1460 0 467649 234750 73680 -1 1459
1461 0 467761 234718 73560 -1 1460
1462 0 467817 234718 73440 -1 1461
1463 0 467935 234689 73360 -1 1462
1464 0 467997 234670 73320 -1 1463
1465 0 468141 234622 73280 -1 1464
1466 0 468169 234590 73240 -1 1465
1467 0 468201 234554 73200 -1 1466
1468 0 468285 234523 73160 -1 1467
1469 0 468239 234495 73080 -1 1468
1470 0 468005 234686 73280 -1 1464
1471 0 466698.28 235014.08 74240 -1 1453
1472 0 466073.97 235124.89 74280 -1 1471
1473 0 465989.06 235164.23 74320 -1 1472
1474 0 465856.97 235234.95 74360 -1 1473
1475 0 465815.97 235295.34 74400 -1 1474
1476 0 465769.3 235310.9 74440 -1 1475
1477 0 465429.03 235425.66 74480 -1 1476
1478 0 465205.44 235590.52 74520 -1 1477
1479 0 465126.75 235659.4 74560 -1 1478
1480 0 464910.47 235732.45 74600 -1 1479
1481 0 464803.72 235800.27 74640 -1 1480
1482 0 464692.22 235829 74680 -1 1481
1483 0 464455.94 235945.64 74720 -1 1482
1484 0 464273.97 236016.78 74760 -1 1483
1485 0 463934.7 236070.75 74800 -1 1484
1486 0 463882.56 236114.83 74840 -1 1485
1487 0 463813.8 236150.33 74880 -1 1486
1488 0 463421.78 236399.42 74920 -1 1487
1489 0 462637.2 236861.75 74960 -1 1488
1490 0 462448.72 236988.14 74920 -1 1489
1491 0 462248.66 237082.12 74880 -1 1490
1492 0 461980.7 237304.25 74840 -1 1491
1493 0 461449.4 237614.36 74800 -1 1492
1494 0 460356 238037.61 74800 -1 1493
1495 0 459967.53 238246.5 74840 -1 1494
1496 0 459758.12 238358.97 74880 -1 1495
1497 0 459569.62 238399.61 74920 -1 1496
1498 0 459361.38 238496.61 74960 -1 1497
1499 0 459075.12 238631.84 75000 -1 1498
1500 0 459049.88 238644.31 75040 -1 1499
1501 0 459008.06 238727.95 75080 -1 1500
1502 0 459043.88 238720.61 75120 -1 1501
1503 0 459027.9 238773.1 75160 -1 1502
1504 0 458960.8 238789.11 75200 -1 1503
1505 0 458941.66 238798.3 75240 -1 1504
1506 0 458732.5 238976.56 75280 -1 1505
1507 0 458609.34 239103.34 75320 -1 1506
1508 0 458403.97 239213.33 75360 -1 1507
1509 0 458100.88 239349.83 75400 -1 1508
1510 0 457794.5 239430.75 75440 -1 1509
1511 0 457601.2 239514.14 75480 -1 1510
1512 0 457441.72 239601.39 75520 -1 1511
1513 0 457479.75 239604.28 75560 -1 1512
1514 0 457468.4 239603.9 75600 -1 1513
1515 0 457478.16 239601.31 75640 -1 1514
1516 0 457442.84 239616.78 75680 -1 1515
1517 0 457467.88 239636.72 75720 -1 1516
1518 0 457464.06 239631.2 75760 -1 1517
1519 0 457497.97 239627.77 75800 -1 1518
1520 0 457530.47 239632.88 75840 -1 1519
1521 0 457566.6 239645.94 75880 -1 1520
1522 0 457562.5 239667.72 75920 -1 1521
1523 0 457315.25 239724.69 75960 -1 1522
1524 0 456855.72 239834.67 76000 -1 1523
1525 0 456691.53 239994.27 76040 -1 1524
1526 0 456568.9 240177.38 76080 -1 1525
1527 0 456414.25 240280.5 76120 -1 1526
1528 0 456345.9 240296.47 76160 -1 1527
1529 0 456141.03 240395.31 76200 -1 1528
1530 0 456040.12 240376.69 76240 -1 1529
1531 0 456020.56 240319.4 76280 -1 1530
1532 0 455991.2 240338.9 76320 -1 1531
1533 0 455918.56 240386.12 76360 -1 1532
1534 0 455866.12 240403.67 76400 -1 1533
1535 0 455759.66 240452.34 76440 -1 1534
1536 0 455642.7 240493.98 76480 -1 1535
1537 0 455502.9 240529.66 76520 -1 1536
1538 0 455247.97 240696.33 76560 -1 1537
1539 0 454879.8 240911.67 76600 -1 1538
1540 0 454503 241065.88 76640 -1 1539
1541 0 454392.66 241159.47 76440 -1 1540
1542 0 454381.03 241195.44 76320 -1 1541
1543 0 454377.47 241181.73 76160 -1 1542
1544 0 454328.28 241238.84 76000 -1 1543
1545 0 454302.3 241274.98 75960 -1 1544
1546 0 454296.16 241301.3 75840 -1 1545
1547 0 454173.22 241370.72 75800 -1 1546
1548 0 454216.62 241399.52 75760 -1 1547
1549 0 454141.2 241468.6 75720 -1 1548
1550 0 454127.3 241467.73 75680 -1 1549
1551 0 454176.88 241461.69 75640 -1 1550
1552 0 454181.22 241452.1 75600 -1 1551
1553 0 454188.44 241430.52 75560 -1 1552
1554 0 454194.3 241432.62 75520 -1 1553
1555 0 454217.78 241455.83 75480 -1 1554
1556 0 454196.25 241472.61 75440 -1 1555
1557 0 454523.16 241493 75440 -1 1556
1558 0 454436.34 241530.56 75400 -1 1557
1559 0 454401 241533.42 75360 -1 1558
1560 0 454249.4 241502.05 75320 -1 1559
1561 0 454270.12 241487.56 75280 -1 1560
1562 0 454227.16 241552.67 75200 -1 1561
1563 0 454206.06 241598.97 75160 -1 1562
1564 0 454182.6 241644.75 75120 -1 1563
1565 0 454115.16 241728.88 75040 -1 1564
1566 0 454120.56 241768.5 75000 -1 1565
1567 0 454056.72 241848.53 74960 -1 1566
1568 0 454020.84 241843.2 74920 -1 1567
1569 0 454009.7 241883.36 74880 -1 1568
1570 0 453995.66 241864.3 74840 -1 1569
1571 0 453995.84 241870.84 74800 -1 1570
1572 0 453984.94 241921.98 74720 -1 1571
1573 0 453968.4 241957.9 74640 -1 1572
1574 0 453947.3 241948.6 74600 -1 1573
1575 0 453930.56 241980.83 74560 -1 1574
1576 0 453903.12 242011.47 74520 -1 1575
1577 0 453919.7 242012.39 74480 -1 1576
1578 0 453878.25 242057.84 74440 -1 1577
1579 0 453868.72 242105.5 74400 -1 1578
1580 0 453883.4 242124.03 74360 -1 1579
1581 0 453895.44 242150.28 74320 -1 1580
1582 0 453924.34 242120.62 74280 -1 1581
1583 0 453956.9 242168.98 74240 -1 1582
1584 0 453995.3 242196.02 74200 -1 1583
1585 0 454032.28 242220.47 74160 -1 1584
1586 0 454075.34 242265.06 74120 -1 1585
1587 0 454128.5 242331.22 74080 -1 1586
1588 0 454157.84 242417.3 74040 -1 1587
1589 0 454156.4 242440.66 74000 -1 1588
1590 0 454151.8 242417.44 73960 -1 1589
1591 0 454154.9 242432.83 73920 -1 1590
1592 0 454161.03 242434.12 73880 -1 1591
1593 0 454151.38 242462.03 73840 -1 1592
1594 0 454132.03 242479.7 73800 -1 1593
1595 0 454142.78 242514.12 73760 -1 1594
1596 0 454116.34 242509.83 73720 -1 1595
1597 0 454063.75 242526.53 73680 -1 1596
1598 0 454045.47 242540.36 73640 -1 1597
1599 0 453993.4 242542.86 73600 -1 1598
1600 0 453953.6 242613.44 73560 -1 1599
1601 0 453939.22 242643.03 73520 -1 1600
1602 0 453916.94 242663.8 73480 -1 1601
1603 0 453896.84 242688.03 73440 -1 1602
1604 0 453860.94 242705.3 73400 -1 1603
1605 0 453872.28 242686.67 73360 -1 1604
1606 0 453849.75 242717.58 73320 -1 1605
1607 0 453837.25 242751.62 73280 -1 1606
1608 0 453837.3 242774.81 73240 -1 1607
1609 0 453801.88 242825.84 73200 -1 1608
1610 0 453753.53 242866.45 73160 -1 1609
1611 0 453708.72 242887.47 73120 -1 1610
1612 0 453705.47 242913.69 73080 -1 1611
1613 0 453688.22 242952.03 73040 -1 1612
1614 0 453664.1 242958.84 73000 -1 1613
1615 0 453651.7 243005.52 72960 -1 1614
1616 0 453633.25 243032.61 72920 -1 1615
1617 0 453613.94 243067.16 72880 -1 1616
1618 0 453573.25 243079.31 72840 -1 1617
1619 0 453596.78 243117.56 72800 -1 1618
1620 0 453634.44 243156.42 72760 -1 1619
1621 0 453663.53 243265.14 72720 -1 1620
1622 0 453664.97 243348.4 72680 -1 1621
1623 0 453634.7 243452.88 72640 -1 1622
1624 0 453606.4 243505.56 72600 -1 1623
1625 0 453584.16 243535.55 72560 -1 1624
1626 0 453535.22 243561.19 72520 -1 1625
1627 0 453547.88 243595.44 72480 -1 1626
1628 0 453572.25 243648.66 72440 -1 1627
1629 0 453575.03 243711.81 72400 -1 1628
1630 0 453563.3 243797.17 72360 -1 1629
1631 0 453565.9 243892.4 72320 -1 1630
1632 0 453583.7 243942.22 72280 -1 1631
1633 0 453568.66 244003.38 72240 -1 1632
1634 0 453530 244039.53 72200 -1 1633
1635 0 453512.1 244076.78 72160 -1 1634
1636 0 453554.66 244244.19 72080 -1 1635
1637 0 453548.72 244271.6 72040 -1 1636
1638 0 453529 244391.88 72000 -1 1637
1639 0 453560.62 244430.94 71960 -1 1638
1640 0 453571 244446.98 71920 -1 1639
1641 0 453588.6 244488.34 71880 -1 1640
1642 0 453605.12 244498.34 71840 -1 1641
1643 0 453581 244547.03 71800 -1 1642
1644 0 453579.62 244612.44 71760 -1 1643
1645 0 453562 244620.77 71720 -1 1644
1646 0 453563.97 244671.61 71680 -1 1645
1647 0 453564.62 244739.42 71640 -1 1646
1648 0 453543 244786.02 71600 -1 1647
1649 0 453589.94 244837.81 71560 -1 1648
1650 0 453566.94 244899.03 71520 -1 1649
1651 0 453543.38 244934.08 71480 -1 1650
1652 0 453548.6 244958.36 71440 -1 1651
1653 0 453551.53 244982.8 71400 -1 1652
1654 0 453540.72 245031.73 71360 -1 1653
1655 0 453551.22 245020.12 71320 -1 1654
1656 0 453577.12 245032.1 71280 -1 1655
1657 0 453601.34 245046.19 71240 -1 1656
1658 0 453611.88 245085.78 71200 -1 1657
1659 0 453668 245120 71080 -1 1658
1660 0 453656 245216 70960 -1 1659
1661 0 453592 245252 70840 -1 1660
1662 0 453508 245324 70720 -1 1661
1663 0 453404 245360 70600 -1 1662
1664 0 453336 245348 70480 -1 1663
1665 0 453160 245428 70400 -1 1664
1666 0 453080 245488 70280 -1 1665
1667 0 452980 245504 70200 -1 1666
1668 0 452944 245548 70080 -1 1667
1669 0 452928 245576 69960 -1 1668
1670 0 452904 245648 69840 -1 1669
1671 0 452872 245716 69720 -1 1670
1672 0 452816 245824 69600 -1 1671
1673 0 452744 245912 69480 -1 1672
1674 0 452688 245940 69360 -1 1673
1675 0 452592 246048 69240 -1 1674
1676 0 452516 246130 69120 -1 1675
1677 0 452508 246066 69000 -1 1676
1678 0 452572 246226 68880 -1 1677
1679 0 452604 246366 68840 -1 1678
1680 0 452488 246342 68760 -1 1679
1681 0 452440 246353 68720 -1 1680
1682 0 453494 244509 72000 -1 1638
1683 0 453494 244509 72040 -1 1682
1684 0 453505 244512 72080 -1 1683
1685 0 453491 244530 72120 -1 1684
1686 0 453501 244526 72160 -1 1685
1687 0 453501 244526 72200 -1 1686
1688 0 453547 244558 72240 -1 1687
1689 0 453615 244580 72280 -1 1688
1690 0 453669 244552 72320 -1 1689
1691 0 453718.5 244543 72440 -1 1690
1692 0 453734.97 244540.12 72480 -1 1691
1693 0 453782.47 244516.38 72600 -1 1692
1694 0 453753.44 244358.03 72640 -1 1693
1695 0 453653.16 244685.27 72680 -1 1694
1696 0 453629.4 244719.58 72760 -1 1695
1697 0 453576.62 244658.88 72880 -1 1696
1698 0 453613 244636 72920 -1 1697
1699 0 453577 244608 73000 -1 1698
1700 0 453545 244514 73080 -1 1699
1701 0 453721.78 244215.53 72760 -1 1694
1702 0 454009.44 244590.27 72640 -1 1693
1703 0 454062.22 244672.08 72680 -1 1702
1704 0 454112.34 244682.62 72760 -1 1703
1705 0 454225.84 244611.38 72840 -1 1704
1706 0 454283.9 244566.52 72920 -1 1705
1707 0 454439.6 244555.95 73040 -1 1706
1708 0 454624.3 244505.81 73120 -1 1707
1709 0 454877.66 244397.62 73200 -1 1708
1710 0 455004.34 244450.39 73320 -1 1709
1711 0 455173.25 244424 73360 -1 1710
1712 0 455276.16 244389.7 73400 -1 1711
1713 0 455642.97 244476.78 73400 -1 1712
1714 0 455701.03 244574.44 73480 -1 1713
1715 0 455785.5 244614.02 73560 -1 1714
1716 0 455798.7 244643.05 73640 -1 1715
1717 0 455761.75 244682.62 73720 -1 1716
1718 0 455753.8 244672.08 73840 -1 1717
1719 0 455743.28 244732.77 73920 -1 1718
1720 0 455740.62 244643.05 74000 -1 1719
1721 0 455798.7 244598.19 74120 -1 1720
1722 0 455875.22 244656.23 74280 -1 1721
1723 0 455943.84 244643.05 74440 -1 1722
1724 0 456025.66 244569.16 74520 -1 1723
1725 0 455972 244508 74560 -1 1724
1726 0 455968 244510 74600 -1 1725
1727 0 455988 244540 74680 -1 1726
1728 0 456060 244540 74760 -1 1727
1729 0 456110 244532 74840 -1 1728
1730 0 456102 244554 74920 -1 1729
1731 0 455988 244722 74960 -1 1730
1732 0 455966 244736 75000 -1 1731
1733 0 455950 244778 75080 -1 1732
1734 0 455926 244838 75200 -1 1733
1735 0 455836 244942 75240 -1 1734
1736 0 455810 244974 75320 -1 1735
1737 0 455688 244992 75360 -1 1736
1738 0 455634 245058 75440 -1 1737
1739 0 455672 245258 75520 -1 1738
1740 0 455650 245396 75600 -1 1739
1741 0 455674 245426 75680 -1 1740
1742 0 455696 245422 75720 -1 1741
1743 0 455726 245436 75800 -1 1742
1744 0 456068 244596 74560 -1 1724
1745 0 456156 244620 74600 -1 1744
1746 0 456162 244607 74640 -1 1745
1747 0 456086 244671 74680 -1 1746
1748 0 455592.84 244463.6 73320 -1 1713
1749 0 455347.4 244397.62 73440 -1 1712
1750 0 453549 244426 72200 -1 1687
1751 0 453569 244334 72200 -1 1750
1752 0 453569 244319 72240 -1 1751
1753 0 453585 244293 72320 -1 1752
1754 0 453577 244341 72400 -1 1753
1755 0 453685 244271 72480 -1 1754
1756 0 453849 242212 74400 -1 1579
1757 0 453841 242204 74440 -1 1756
1758 0 453801 242211 74480 -1 1757
1759 0 453771 242173 74560 -1 1758
1760 0 453733 242163 74600 -1 1759
1761 0 453743 242179 74680 -1 1760
1762 0 453775 242185 74760 -1 1761
1763 0 453777 242163 74840 -1 1762
1764 0 453667 242177 74960 -1 1763
1765 0 453527 242255 75040 -1 1764
1766 0 453513 242281 75080 -1 1765
1767 0 453483 242291 75160 -1 1766
1768 0 453531 242275 75240 -1 1767
1769 0 454740.47 241430.17 75440 -1 1557
1770 0 454817.6 241455.03 75480 -1 1769
1771 0 454984.8 241463.98 75520 -1 1770
1772 0 455376.7 241498.47 75520 -1 1771
1773 0 455727.4 241376.25 75560 -1 1772
1774 0 455830.3 241314.22 75600 -1 1773
1775 0 455859 241341.38 75640 -1 1774
1776 0 456029.78 241247.34 75680 -1 1775
1777 0 456513.53 241106.34 75720 -1 1776
1778 0 456743.16 240964.06 75760 -1 1777
1779 0 457165.03 240812.28 75800 -1 1778
1780 0 457221.28 240808.11 75840 -1 1779
1781 0 457215.12 240796.25 75880 -1 1780
1782 0 457265.16 240789.4 75920 -1 1781
1783 0 457360.16 240768.3 76000 -1 1782
1784 0 457423.5 240782.5 76040 -1 1783
1785 0 457478 240805 76080 -1 1784
1786 0 457621.4 240673.28 76000 -1 1784
1787 0 457726.97 240686.48 75960 -1 1786
1788 0 457790.3 240588.84 75920 -1 1787
1789 0 457869.47 240446.33 75840 -1 1788
1790 0 457887.94 240443.69 75800 -1 1789
1791 0 457898.5 240430.5 75720 -1 1790
1792 0 457906.44 240451.61 75640 -1 1791
1793 0 454202.38 241198.92 76680 -1 1540
1794 0 454073.12 241233.89 76720 -1 1793
1795 0 454017.9 241239.05 76760 -1 1794
1796 0 453958.22 241218.4 76800 -1 1795
1797 0 454034.34 241239.02 76840 -1 1796
1798 0 453949.2 241246.11 76880 -1 1797
1799 0 453929.6 241194.83 76920 -1 1798
1800 0 453920.8 241204.84 76960 -1 1799
1801 0 453907.28 241226.62 77000 -1 1800
1802 0 453915.66 241224.28 77040 -1 1801
1803 0 453908.47 241241.58 77080 -1 1802
1804 0 453830.4 241254.97 77120 -1 1803
1805 0 453795.1 241293.95 77160 -1 1804
1806 0 453766.56 241259.33 77200 -1 1805
1807 0 453598.72 241275.58 77240 -1 1806
1808 0 453471.2 241317.5 77280 -1 1807
1809 0 453409.4 241309.8 77320 -1 1808
1810 0 453288.97 241323.47 77360 -1 1809
1811 0 453131.94 241290.66 77400 -1 1810
1812 0 453000.9 241329.2 77440 -1 1811
1813 0 452931.5 241305.7 77480 -1 1812
1814 0 453579.3 241046.66 77520 -1 1813
1815 0 453556.2 240932.89 77600 -1 1814
1816 0 453486.16 240855.12 77680 -1 1815
1817 0 453444.7 240865.83 77760 -1 1816
1818 0 453423.25 240902.73 77840 -1 1817
1819 0 453414.88 240927.06 77880 -1 1818
1820 0 453386.2 240952.16 77920 -1 1819
1821 0 453352.28 240976.34 77960 -1 1820
1822 0 453339.53 240969.66 78000 -1 1821
1823 0 452930 241324.28 77520 -1 1813
1824 0 452937.12 241311.4 77560 -1 1823
1825 0 452940.72 241321.16 77600 -1 1824
1826 0 452573.06 241305.97 77600 -1 1825
1827 0 452568.56 241311.25 77560 -1 1826
1828 0 452551.5 241296.72 77520 -1 1827
1829 0 452473.1 241310.27 77480 -1 1828
1830 0 452448.94 241303.97 77440 -1 1829
1831 0 452384.22 241340.83 77400 -1 1830
1832 0 452335.97 241357.77 77360 -1 1831
1833 0 452043.22 241414.52 77320 -1 1832
1834 0 451991.97 241409.06 77280 -1 1833
1835 0 451859.7 241488.03 77240 -1 1834
1836 0 451524.62 241715.92 77200 -1 1835
1837 0 451439.5 241857.52 77160 -1 1836
1838 0 451305.88 241941.25 77120 -1 1837
1839 0 451258.84 241968.12 77080 -1 1838
1840 0 451165.4 242000.4 77040 -1 1839
1841 0 451060.6 242034.4 77000 -1 1840
1842 0 451006.72 242069.6 76960 -1 1841
1843 0 450940.47 242129.92 76920 -1 1842
1844 0 450887.12 242153.73 76880 -1 1843
1845 0 450705.9 242196.78 76840 -1 1844
1846 0 450613.66 242200.55 76800 -1 1845
1847 0 450475.25 242286.47 76760 -1 1846
1848 0 450335.5 242288.73 76720 -1 1847
1849 0 450229.2 242330.16 76680 -1 1848
1850 0 450128 242404.47 76640 -1 1849
1851 0 449766.72 242514.39 76480 -1 1850
1852 0 449735.47 242472.03 76440 -1 1851
1853 0 449697.75 242488.88 76400 -1 1852
1854 0 449659.88 242537.27 76360 -1 1853
1855 0 449517 242638.17 76320 -1 1854
1856 0 449436.16 242651.58 76280 -1 1855
1857 0 449350.56 242706.34 76240 -1 1856
1858 0 449244.38 242712.8 76200 -1 1857
1859 0 449204.25 242771.47 76160 -1 1858
1860 0 449131.47 242787.31 76120 -1 1859
1861 0 449054.84 242825.16 76080 -1 1860
1862 0 448990.78 242850.56 76040 -1 1861
1863 0 448889.44 242913.6 76000 -1 1862
1864 0 448859.44 242901.23 75960 -1 1863
1865 0 448833.66 242917.44 75920 -1 1864
1866 0 448788.34 242909.44 75880 -1 1865
1867 0 448599.12 242858.81 75760 -1 1866
1868 0 448453.3 242899.78 75720 -1 1867
1869 0 448277.28 242918.66 75680 -1 1868
1870 0 448183.03 242936.23 75640 -1 1869
1871 0 448125.34 242950.34 75600 -1 1870
1872 0 448101.75 242951.12 75560 -1 1871
1873 0 448077.62 242954.05 75520 -1 1872
1874 0 448007.75 242970.6 75440 -1 1873
1875 0 447983.4 242966.39 75400 -1 1874
1876 0 447935.94 242940.28 75360 -1 1875
1877 0 447924.72 242944.16 75320 -1 1876
1878 0 447895.28 242958.86 75280 -1 1877
1879 0 447828.4 242963.03 75240 -1 1878
1880 0 447818.44 242971.52 75200 -1 1879
1881 0 447781.9 243014.4 75160 -1 1880
1882 0 447759.78 243042.47 75120 -1 1881
1883 0 447723.3 243081.52 75080 -1 1882
1884 0 447650.6 243126.44 75040 -1 1883
1885 0 447524.03 243142.16 74960 -1 1884
1886 0 447484.88 243151.55 74920 -1 1885
1887 0 447252.3 243214.23 74720 -1 1886
1888 0 447151.47 243280.06 74680 -1 1887
1889 0 447017.9 243332.16 74640 -1 1888
1890 0 446999.72 243331.45 74600 -1 1889
1891 0 446958.4 243329.33 74560 -1 1890
1892 0 446917.06 243366.2 74520 -1 1891
1893 0 446920.88 243373.81 74480 -1 1892
1894 0 446894.47 243384.84 74440 -1 1893
1895 0 446485.7 243556.72 74400 -1 1894
1896 0 446273.9 243669.55 74360 -1 1895
1897 0 446369.78 243955.23 74360 -1 1896
1898 0 446312.16 244026.17 74400 -1 1897
1899 0 446261.1 244071.72 74440 -1 1898
1900 0 446261.1 244093.28 74480 -1 1899
1901 0 446253.06 244114.53 74520 -1 1900
1902 0 446320.3 244095.6 74560 -1 1901
1903 0 446409.47 244114.28 74600 -1 1902
1904 0 446456.06 244205.53 74640 -1 1903
1905 0 446482.75 244096.67 74680 -1 1904
1906 0 446508.56 244083.56 74720 -1 1905
1907 0 446508.7 244100.97 74760 -1 1906
1908 0 446501.7 244104.23 74800 -1 1907
1909 0 446397.28 244064.52 74840 -1 1908
1910 0 446418.22 244076.47 74880 -1 1909
1911 0 446394.1 244089.23 74920 -1 1910
1912 0 446129.6 244164.55 74960 -1 1911
1913 0 446126.16 244174.98 75000 -1 1912
1914 0 445991.03 244180.75 75040 -1 1913
1915 0 445680.12 244130.44 75080 -1 1914
1916 0 445525.9 244150.48 75120 -1 1915
1917 0 445392.9 244166.92 75160 -1 1916
1918 0 445341.22 244195.8 75200 -1 1917
1919 0 445283.72 244224.64 75240 -1 1918
1920 0 445235.4 244249.64 75280 -1 1919
1921 0 445149.38 244313.61 75320 -1 1920
1922 0 445096.34 244352.67 75360 -1 1921
1923 0 445020.4 244392.5 75400 -1 1922
1924 0 445008.7 244444.45 75440 -1 1923
1925 0 445017.06 244456.58 75480 -1 1924
1926 0 445024.7 244477.55 75520 -1 1925
1927 0 444998.8 244585.5 75560 -1 1926
1928 0 444968.44 244636.62 75600 -1 1927
1929 0 445025.5 244748.77 75640 -1 1928
1930 0 445086.7 244734.48 75600 -1 1929
1931 0 445065.6 244684.34 75520 -1 1930
1932 0 445065.6 244631.56 75440 -1 1931
1933 0 445039.2 244626.28 75400 -1 1932
1934 0 446131 244395 74440 -1 1899
1935 0 446123 244431 74400 -1 1934
1936 0 446119 244423 74360 -1 1935
1937 0 446115.22 243721.84 74320 -1 1896
1938 0 446054.78 243683.25 74280 -1 1937
1939 0 445968.88 243688.1 74240 -1 1938
1940 0 445939.75 243683.45 74200 -1 1939
1941 0 445920.12 243655.33 74160 -1 1940
1942 0 445860.9 243648.78 74120 -1 1941
1943 0 445833.94 243635.4 74080 -1 1942
1944 0 445798.75 243660.23 74040 -1 1943
1945 0 445794.88 243625.55 74000 -1 1944
1946 0 445766.4 243642.44 73960 -1 1945
1947 0 445761.06 243646.23 73920 -1 1946
1948 0 445772.53 243624.98 73880 -1 1947
1949 0 445781.4 243616.78 73840 -1 1948
1950 0 445756.16 243627.3 73800 -1 1949
1951 0 445718.4 243643.97 73760 -1 1950
1952 0 445647.8 243657.31 73720 -1 1951
1953 0 445533.8 243575.42 73760 -1 1952
1954 0 445488.34 243548.88 73800 -1 1953
1955 0 445451.1 243547.67 73840 -1 1954
1956 0 445419.5 243532.22 73880 -1 1955
1957 0 445376.25 243505.03 73920 -1 1956
1958 0 445197.34 243460.06 73960 -1 1957
1959 0 445012.66 243287.11 73920 -1 1958
1960 0 444844.66 243220.1 73880 -1 1959
1961 0 444838.25 243247.88 73840 -1 1960
1962 0 444712.8 243210.52 73800 -1 1961
1963 0 444554.38 243239.95 73760 -1 1962
1964 0 444491 243199 73760 -1 1963
1965 0 444495 243133 73800 -1 1964
1966 0 444409 243083 73800 -1 1965
1967 0 444317 243081 73800 -1 1966
1968 0 444195 243095 73800 -1 1967
1969 0 444131 243067 73800 -1 1968
1970 0 444105 243027 73800 -1 1969
1971 0 444085 243003 73840 -1 1970
1972 0 444049 242947 73880 -1 1971
1973 0 444051 242859 73920 -1 1972
1974 0 444005 242809 74000 -1 1973
1975 0 443969 242777 74040 -1 1974
1976 0 443921.5 242765.12 74080 -1 1975
1977 0 443879.28 242746.66 74120 -1 1976
1978 0 443837.06 242741.38 74160 -1 1977
1979 0 443546.75 242783.6 74240 -1 1978
1980 0 443486.06 242780.95 74320 -1 1979
1981 0 443443.84 242794.16 74400 -1 1980
1982 0 443705.1 242303.3 74200 -1 1978
1983 0 443678.72 242247.88 74240 -1 1982
1984 0 445639.2 243691.81 73680 -1 1952
1985 0 445618.78 243728.7 73640 -1 1984
1986 0 445620.2 243775.58 73600 -1 1985
1987 0 445605.66 243799.8 73560 -1 1986
1988 0 445619.62 243826.17 73520 -1 1987
1989 0 445608.38 243900.86 73480 -1 1988
1990 0 445604.47 243928.19 73440 -1 1989
1991 0 445623.78 243975.19 73400 -1 1990
1992 0 445630.84 244045.53 73360 -1 1991
1993 0 445650.62 244092.05 73320 -1 1992
1994 0 445670.28 244165.25 73280 -1 1993
1995 0 445661.7 244195.89 73240 -1 1994
1996 0 445578.56 244274.06 73200 -1 1995
1997 0 445558.47 244310.12 73160 -1 1996
1998 0 445479.34 244369.48 73120 -1 1997
1999 0 445505.8 244508.58 73080 -1 1998
2000 0 445480.4 244618.2 73040 -1 1999
2001 0 445435.5 244679.36 73000 -1 2000
2002 0 445451.84 244704.89 72960 -1 2001
2003 0 445379.06 244826.03 72920 -1 2002
2004 0 445328.66 244866.17 72880 -1 2003
2005 0 445305.78 244894.62 72840 -1 2004
2006 0 445290.66 244909.17 72800 -1 2005
2007 0 445302.78 244986.16 72760 -1 2006
2008 0 445284.84 245040.12 72720 -1 2007
2009 0 445193.03 245125.53 72680 -1 2008
2010 0 445128.25 245182.3 72640 -1 2009
2011 0 445065.47 245231.33 72600 -1 2010
2012 0 445068.25 245254.97 72560 -1 2011
2013 0 445067.28 245350.25 72520 -1 2012
2014 0 445015.06 245405.27 72480 -1 2013
2015 0 445039.7 245477.2 72440 -1 2014
2016 0 445044.9 245492 72400 -1 2015
2017 0 445041.5 245539.19 72360 -1 2016
2018 0 445020.5 245577.78 72320 -1 2017
2019 0 445019.28 245636.25 72280 -1 2018
2020 0 444993.97 245698.25 72240 -1 2019
2021 0 444964.2 245787.72 72200 -1 2020
2022 0 444899.6 245831.03 72160 -1 2021
2023 0 444852.22 245886.48 72120 -1 2022
2024 0 444903.03 245912.39 72080 -1 2023
2025 0 444967.66 245939.02 72040 -1 2024
2026 0 444958.8 245978.97 72000 -1 2025
2027 0 444912.4 246037.8 71960 -1 2026
2028 0 444900.34 246112.78 71920 -1 2027
2029 0 444757.28 246140.58 71880 -1 2028
2030 0 444719.12 246189.42 71840 -1 2029
2031 0 444774.75 246251.14 71800 -1 2030
2032 0 444774.06 246268.47 71760 -1 2031
2033 0 444662.03 246274.92 71720 -1 2032
2034 0 444676.4 246288.92 71680 -1 2033
2035 0 444602.5 246301.61 71640 -1 2034
2036 0 444615.03 246303.84 71600 -1 2035
2037 0 444653.2 246310.55 71560 -1 2036
2038 0 444634.6 246326.22 71520 -1 2037
2039 0 444637.38 246349.17 71480 -1 2038
2040 0 444653.12 246367.86 71440 -1 2039
2041 0 444600.22 246401.25 71400 -1 2040
2042 0 444616 246428.58 71360 -1 2041
2043 0 444585.56 246547.7 71320 -1 2042
2044 0 444554.2 246562.72 71280 -1 2043
2045 0 444519.34 246572.8 71240 -1 2044
2046 0 444516.34 246547.44 71200 -1 2045
2047 0 444487.1 246552.11 71160 -1 2046
2048 0 444457.62 246549.06 71120 -1 2047
2049 0 444437.7 246545.45 71080 -1 2048
2050 0 444434.44 246552.72 71040 -1 2049
2051 0 444361.66 246526.56 71000 -1 2050
2052 0 444343.75 246524.25 70960 -1 2051
2053 0 444316.5 246526.31 70920 -1 2052
2054 0 444284.8 246513.69 70880 -1 2053
2055 0 444283.78 246494.12 70840 -1 2054
2056 0 444253.5 246491.8 70800 -1 2055
2057 0 444207 246446.81 70760 -1 2056
2058 0 444193.88 246405.64 70720 -1 2057
2059 0 444190.84 246373.38 70680 -1 2058
2060 0 444177.53 246353.78 70640 -1 2059
2061 0 444151.47 246333.19 70600 -1 2060
2062 0 444127.47 246329.47 70560 -1 2061
2063 0 444090.06 246294.75 70520 -1 2062
2064 0 444066.8 246259.05 70480 -1 2063
2065 0 444013.1 246260.61 70440 -1 2064
2066 0 443973.25 246254.97 70400 -1 2065
2067 0 443942.66 246254.78 70360 -1 2066
2068 0 443905.3 246239.78 70320 -1 2067
2069 0 443885.5 246210.2 70280 -1 2068
2070 0 443866.5 246200.86 70240 -1 2069
2071 0 443863.53 246186.12 70200 -1 2070
2072 0 443855.25 246183.67 70160 -1 2071
2073 0 443806.12 246184.11 70120 -1 2072
2074 0 443791.44 246182.69 70080 -1 2073
2075 0 443764.66 246191.4 70040 -1 2074
2076 0 443738.1 246195.61 70000 -1 2075
2077 0 443754.25 246205.17 69960 -1 2076
2078 0 443721.5 246193.97 69920 -1 2077
2079 0 443692.06 246218.44 69880 -1 2078
2080 0 443697.16 246228.64 69840 -1 2079
2081 0 443692.22 246229.45 69800 -1 2080
2082 0 443707.7 246217.16 69760 -1 2081
2083 0 443705.03 246228.7 69720 -1 2082
2084 0 443689.75 246205.53 69680 -1 2083
2085 0 443666.9 246200.67 69640 -1 2084
2086 0 443672.5 246202.56 69600 -1 2085
2087 0 443668.66 246210.17 69560 -1 2086
2088 0 443658.7 246210.48 69520 -1 2087
2089 0 443657.53 246215.77 69480 -1 2088
2090 0 443643.78 246218.02 69440 -1 2089
2091 0 443643.56 246231.75 69400 -1 2090
2092 0 443622.28 246224.47 69360 -1 2091
2093 0 443616.5 246225.61 69320 -1 2092
2094 0 443596.72 246245.73 69280 -1 2093
2095 0 443578.47 246267.83 69240 -1 2094
2096 0 443551.97 246271.31 69200 -1 2095
2097 0 443546.28 246280.72 69160 -1 2096
2098 0 443543.1 246309.48 69120 -1 2097
2099 0 443545.84 246316.66 69080 -1 2098
2100 0 443521.78 246346.77 69040 -1 2099
2101 0 443488.06 246346.44 69000 -1 2100
2102 0 443441.84 246339.67 68960 -1 2101
2103 0 443373.12 246329.73 68920 -1 2102
2104 0 443342.06 246378.81 68880 -1 2103
2105 0 443066.53 246430.88 68840 -1 2104
2106 0 442955.34 246519.23 68800 -1 2105
2107 0 442899.6 246582.75 68760 -1 2106
2108 0 442789.62 246612.61 68720 -1 2107
2109 0 442770.4 246707.3 68680 -1 2108
2110 0 442697.28 246746.31 68640 -1 2109
2111 0 442608.88 246763.4 68600 -1 2110
2112 0 442566.47 246894.73 68560 -1 2111
2113 0 442573.84 246945.44 68520 -1 2112
2114 0 442552.44 247004.62 68480 -1 2113
2115 0 442485.38 247041.94 68440 -1 2114
2116 0 442451.56 247059.61 68400 -1 2115
2117 0 442367.7 247118.75 68360 -1 2116
2118 0 442355.62 247137.55 68320 -1 2117
2119 0 442360.28 247155.94 68280 -1 2118
2120 0 442369.25 247247.28 68240 -1 2119
2121 0 442214 247370 68200 -1 2120
2122 0 442152 247492 68200 -1 2121
2123 0 442100 247620 68200 -1 2122
2124 0 442052 247720 68240 -1 2123
2125 0 442048 247720 68280 -1 2124
2126 0 441916 247756 68360 -1 2125
2127 0 441400 247992 68360 -1 2126
2128 0 441116 248132 68360 -1 2127
2129 0 440924 248204 68360 -1 2128
2130 0 440632 248064 68360 -1 2129
2131 0 440600 248052 68320 -1 2130
2132 0 440392 248104 68280 -1 2131
2133 0 440396 248104 68240 -1 2132
2134 0 440352 248128 68200 -1 2133
2135 0 440304 248212 68120 -1 2134
2136 0 440320 248232 68040 -1 2135
2137 0 440420 248212 68000 -1 2136
2138 0 440464 248372 67880 -1 2137
2139 0 440636 248624 67800 -1 2138
2140 0 440656 248840 67720 -1 2139
2141 0 440716 248924 67680 -1 2140
2142 0 440744 249028 67640 -1 2141
2143 0 440760 249056 67600 -1 2142
2144 0 440792 249080 67560 -1 2143
2145 0 440884 249164 67520 -1 2144
2146 0 441008 249168 67440 -1 2145
2147 0 441092 249172 67320 -1 2146
2148 0 441100 249276 67200 -1 2147
2149 0 441100 249276 67120 -1 2148
2150 0 440936 249292 67000 -1 2149
2151 0 440780 249384 66920 -1 2150
2152 0 440728 249396 66880 -1 2151
2153 0 440684 249392 66840 -1 2152
2154 0 440640 249388 66800 -1 2153
2155 0 440568 249400 66760 -1 2154
2156 0 440464 249440 66720 -1 2155
2157 0 440420 249444 66680 -1 2156
2158 0 440376 249478 66600 -1 2157
2159 0 440410 249520 66520 -1 2158
2160 0 440380 249594 66400 -1 2159
2161 0 440338 249640 66360 -1 2160
2162 0 440300 249634 66320 -1 2161
2163 0 440290 249616 66280 -1 2162
2164 0 440288 249632 66240 -1 2163
2165 0 440152 249590 66200 -1 2164
2166 0 440166 249648 66160 -1 2165
2167 0 440212 249652 66120 -1 2166
2168 0 440210 249674 66080 -1 2167
2169 0 440226 249692 66040 -1 2168
2170 0 440226 249692 66000 -1 2169
2171 0 440114 249690 65960 -1 2170
2172 0 440078 249706 65920 -1 2171
2173 0 440030 249772 65920 -1 2172
2174 0 440008 249826 65880 -1 2173
2175 0 439980 249862 65840 -1 2174
2176 0 439956 249932 65800 -1 2175
2177 0 439928 250028 65760 -1 2176
2178 0 439922 250184 65720 -1 2177
2179 0 439874 250276 65680 -1 2178
2180 0 439842 250344 65640 -1 2179
2181 0 439872 250396 65560 -1 2180
2182 0 439922 250454 65520 -1 2181
2183 0 439946 250470 65480 -1 2182
2184 0 439938 250514 65440 -1 2183
2185 0 439938 250656 65320 -1 2184
2186 0 439940 250672 65280 -1 2185
2187 0 439930 250674 65240 -1 2186
2188 0 439916 250714 65200 -1 2187
2189 0 439912 250738 65120 -1 2188
2190 0 439880 250828 65000 -1 2189
2191 0 439868 250862 64960 -1 2190
2192 0 439840 250854 64840 -1 2191
2193 0 439860 250838 64800 -1 2192
2194 0 439854 250857 64760 -1 2193
2195 0 439848 250876 64720 -1 2194
2196 0 439864 250890 64680 -1 2195
2197 0 439948 250904 64640 -1 2196
2198 0 439984 250900 64600 -1 2197
2199 0 440044 250882 64520 -1 2198
2200 0 440120 250794 64440 -1 2199
2201 0 440168 250758 64400 -1 2200
2202 0 440198 250734 64360 -1 2201
2203 0 440218 250736 64320 -1 2202
2204 0 440248 250738 64280 -1 2203
2205 0 440250 250740 64240 -1 2204
2206 0 440228 250772 64160 -1 2205
2207 0 440227 250769 64120 -1 2206
2208 0 440226 250766 64080 -1 2207
2209 0 440208 250776 64040 -1 2208
2210 0 440176 250782 64000 -1 2209
2211 0 440124 250802 63880 -1 2210
2212 0 440072 250804 63800 -1 2211
2213 0 440020 250808 63760 -1 2212
2214 0 439964 250882 63680 -1 2213
2215 0 439974 250910 63560 -1 2214
2216 0 439986 250948 63480 -1 2215
2217 0 439956 251084 63360 -1 2216
2218 0 439936 251160 63280 -1 2217
2219 0 439938 251216 63200 -1 2218
2220 0 439934 251262 63120 -1 2219
2221 0 439990 251292 63040 -1 2220
2222 0 439990 251370 62920 -1 2221
2223 0 439922 251412 62840 -1 2222
2224 0 439776 251436 62800 -1 2223
2225 0 439680 251522 62760 -1 2224
2226 0 439666 251542 62720 -1 2225
2227 0 439568 251762 62560 -1 2226
2228 0 439498 251798 62440 -1 2227
2229 0 439394 251800 62400 -1 2228
2230 0 439376 251806 62360 -1 2229
2231 0 439356 251836 62320 -1 2230
2232 0 439266 251864 62240 -1 2231
2233 0 439118 251956 62160 -1 2232
2234 0 439044 252034 62120 -1 2233
2235 0 438972 252054 62040 -1 2234
2236 0 438880 252078 62000 -1 2235
2237 0 438808 252140 61920 -1 2236
2238 0 438780 252134 61880 -1 2237
2239 0 438744 252224 61800 -1 2238
2240 0 438782 252286 61760 -1 2239
2241 0 438892 252394 61720 -1 2240
2242 0 438978 252392 61720 -1 2241
2243 0 438994 252410 61680 -1 2242
2244 0 439016 252416 61640 -1 2243
2245 0 438998 252534 61560 -1 2244
2246 0 439002 252578 61480 -1 2245
2247 0 439022 252590 61440 -1 2246
2248 0 439074 252602 61400 -1 2247
2249 0 439128 252614 61360 -1 2248
2250 0 439190 252622 61280 -1 2249
2251 0 439154 252660 61200 -1 2250
2252 0 439196 252682 61120 -1 2251
2253 0 439234 252682 61080 -1 2252
2254 0 439326 252756 61000 -1 2253
2255 0 439414 252817 60960 -1 2254
2256 0 439480 252923 60920 -1 2255
2257 0 439522 253015 60880 -1 2256
2258 0 439546 253079 60760 -1 2257
2259 0 439530 253057 60720 -1 2258
2260 0 439492 253041 60600 -1 2259
2261 0 439372 253443 60600 -1 2260
2262 0 439278 253511 60600 -1 2261
2263 0 439270 253557 60640 -1 2262
2264 0 439274 253600 60680 -1 2263
2265 0 439278 253640 60720 -1 2264
2266 0 439292 253650 60760 -1 2265
2267 0 439504 253001 60560 -1 2260
2268 0 439490 253013 60480 -1 2267
2269 0 439406 252903 60360 -1 2268
2270 0 439222 253031 60240 -1 2269
2271 0 439038 253121 60200 -1 2270
2272 0 439014 253153 60160 -1 2271
2273 0 438958 253175 60120 -1 2272
2274 0 438912 253229 60080 -1 2273
2275 0 438854 253238 60000 -1 2274
2276 0 438714 253280 59840 -1 2275
2277 0 438696 253410 59680 -1 2276
2278 0 438666 253496 59640 -1 2277
2279 0 438548 253678 59520 -1 2278
2280 0 438545 253745 59480 -1 2279
2281 0 438542 253812 59440 -1 2280
2282 0 438502 253876 59400 -1 2281
2283 0 438830 254124 59400 -1 2282
2284 0 438942 254204 59360 -1 2283
2285 0 438986 254266 59280 -1 2284
2286 0 439146 254314 59200 -1 2285
2287 0 439274 254350 59120 -1 2286
2288 0 439330 254274 59040 -1 2287
2289 0 439394 254266 59000 -1 2288
2290 0 439458 254250 58960 -1 2289
2291 0 439486 254258 58920 -1 2290
2292 0 439558 254206 58800 -1 2291
2293 0 439626 254170 58720 -1 2292
2294 0 439778 254150 58640 -1 2293
2295 0 439870 254118 58560 -1 2294
2296 0 440054 254086 58400 -1 2295
2297 0 440182 254022 58280 -1 2296
2298 0 440322 254078 58160 -1 2297
2299 0 440454 254154 58040 -1 2298
2300 0 440618 254182 57920 -1 2299
2301 0 440838 254206 57760 -1 2300
2302 0 441006 254270 57640 -1 2301
2303 0 441066 254310 57520 -1 2302
2304 0 441278 254550 57400 -1 2303
2305 0 441334 254586 57280 -1 2304
2306 0 441470 254602 57240 -1 2305
2307 0 441490 254606 57200 -1 2306
2308 0 441578 254598 57160 -1 2307
2309 0 441590 254598 57120 -1 2308
2310 0 441686 254794 57040 -1 2309
2311 0 441672 254778 56960 -1 2310
2312 0 441658 254798 56880 -1 2311
2313 0 441758 254800 56760 -1 2312
2314 0 441818 254764 56720 -1 2313
2315 0 441844 254786 56600 -1 2314
2316 0 441886 254852 56520 -1 2315
2317 0 441862 254836 56440 -1 2316
2318 0 441930 254794 56360 -1 2317
2319 0 442026 254838 56200 -1 2318
2320 0 441990 254862 56120 -1 2319
2321 0 442030 254932 56000 -1 2320
2322 0 441948 255008 55920 -1 2321
2323 0 441896 255070 55800 -1 2322
2324 0 441952 255102 55640 -1 2323
2325 0 442016 255276 55400 -1 2324
2326 0 441990 255428 55320 -1 2325
2327 0 442016 255618 55160 -1 2326
2328 0 442084 255830 55000 -1 2327
2329 0 442064 255880 54960 -1 2328
2330 0 442012 255922 54920 -1 2329
2331 0 441934 256026 54800 -1 2330
2332 0 441892 256198 54680 -1 2331
2333 0 441870 256198 54600 -1 2332
2334 0 441840 256198 54560 -1 2333
2335 0 441888 256232 54440 -1 2334
2336 0 441816 256280 54400 -1 2335
2337 0 442136 256184 54400 -1 2336
2338 0 442176 256140 54360 -1 2337
2339 0 442212 256106 54320 -1 2338
2340 0 442216 256093 54280 -1 2339
2341 0 441634 256322 54360 -1 2336
2342 0 441618 256356 54320 -1 2341
2343 0 441520 256455 54240 -1 2342
2344 0 441440 256495 54200 -1 2343
2345 0 441236 256577 54040 -1 2344
2346 0 441156 256593 53960 -1 2345
2347 0 441054 256647 53880 -1 2346
2348 0 440876 256711 53800 -1 2347
2349 0 440764 256793 53760 -1 2348
2350 0 440708 256827 53720 -1 2349
2351 0 440612 256837 53680 -1 2350
2352 0 440510 256827 53640 -1 2351
2353 0 440366 256811 53560 -1 2352
2354 0 440243 256810 53520 -1 2353
2355 0 440145 256846 53480 -1 2354
2356 0 440051 256823 53480 -1 2355
2357 0 440043 256779 53440 -1 2356
2358 0 439967 256762 53400 -1 2357
2359 0 439843 256756 53560 -1 2354
2360 0 439729 256740 53640 -1 2359
2361 0 439569 256772 53760 -1 2360
2362 0 439467 256850 53800 -1 2361
2363 0 439377 256848 53880 -1 2362
2364 0 439321 256814 53920 -1 2363
2365 0 439137 256826 53880 -1 2364
2366 0 439041 256866 53840 -1 2365
2367 0 438851 256896 53840 -1 2366
2368 0 438747 256756 53840 -1 2367
2369 0 438625 256820 53800 -1 2368
2370 0 438555 256828 53720 -1 2369
2371 0 438443 256858 53680 -1 2370
2372 0 438127 256856 53680 -1 2371
2373 0 438021 256842 53640 -1 2372
2374 0 437859 256826 53600 -1 2373
2375 0 437701 256940 53520 -1 2374
2376 0 437427 256992 53440 -1 2375
2377 0 437225 257060 53400 -1 2376
2378 0 437123 257092 53360 -1 2377
2379 0 436911 257268 53280 -1 2378
2380 0 436845 257188 53240 -1 2379
2381 0 441824 254854 57040 -1 2310
2382 0 442132 254974 57040 -1 2381
2383 0 442138 255085 57080 -1 2382
2384 0 442124 255051 57160 -1 2383
2385 0 442150 255647 57120 -1 2383
2386 0 442164 255771 57040 -1 2385
2387 0 442156 255861 57000 -1 2386
2388 0 442182 255979 56920 -1 2387
2389 0 442260 256067 56880 -1 2388
2390 0 442426 256339 56800 -1 2389
2391 0 442436 256567 56760 -1 2390
2392 0 442480 256817 56800 -1 2391
2393 0 442540 256941 56840 -1 2392
2394 0 442494 257097 56840 -1 2393
2395 0 442616 257139 56840 -1 2394
2396 0 442604 257177 56800 -1 2395
2397 0 442144 255067 57000 -1 2382
2398 0 438482 253920 59320 -1 2282
2399 0 438394 253864 59280 -1 2398
2400 0 438310 253932 59240 -1 2399
2401 0 438222 253940 59160 -1 2400
2402 0 438150 253908 59080 -1 2401
2403 0 438050 253922 58960 -1 2402
2404 0 438034 253879.33 58920 -1 2403
2405 0 438002 253794 58840 -1 2404
2406 0 444565.62 246628.44 71360 -1 2043
2407 0 444573.88 246645.44 71400 -1 2406
2408 0 444577.6 246650.28 71440 -1 2407
2409 0 444556.6 246658.33 71480 -1 2408
2410 0 444541.3 246658.66 71520 -1 2409
2411 0 444500.28 246668.53 71560 -1 2410
2412 0 444471.88 246675.4 71600 -1 2411
2413 0 444435.72 246704.14 71640 -1 2412
2414 0 444426.4 246725.67 71680 -1 2413
2415 0 444409.94 246754.19 71720 -1 2414
2416 0 444371.94 246765.34 71760 -1 2415
2417 0 444318.56 246782.05 71800 -1 2416
2418 0 444290.66 246766.73 71840 -1 2417
2419 0 444291.1 246811.33 71880 -1 2418
2420 0 444267.53 246846.08 71920 -1 2419
2421 0 444174.44 246861.7 71960 -1 2420
2422 0 444180.22 246861.58 72000 -1 2421
2423 0 444193.4 246832.44 72040 -1 2422
2424 0 444198.2 246831.62 72080 -1 2423
2425 0 444207.38 246836.97 72120 -1 2424
2426 0 444215.38 246825.36 72160 -1 2425
2427 0 444194.6 246829.8 72200 -1 2426
2428 0 444175.97 246835.55 72240 -1 2427
2429 0 444175.72 246836.25 72280 -1 2428
2430 0 444117.1 246844.7 72320 -1 2429
2431 0 444036.53 246853.53 72360 -1 2430
2432 0 444014.44 246823.77 72400 -1 2431
2433 0 444004.8 246797.27 72440 -1 2432
2434 0 444005.38 246797.1 72480 -1 2433
2435 0 444018.3 246759.55 72520 -1 2434
2436 0 444038.22 246731.56 72560 -1 2435
2437 0 444036 246855 71960 -1 2421
2438 0 444012 246919 71960 -1 2437
2439 0 443994 246979 71960 -1 2438
2440 0 443976 247010 72000 -1 2439
2441 0 443936 247018 72080 -1 2440
2442 0 443956 247080 72120 -1 2441
2443 0 443930 247238 72080 -1 2442
2444 0 443938 246990 72200 -1 2442
2445 0 446224 243717 74480 -1 1895
2446 0 446686.22 243551.67 74760 -1 1887
2447 0 446662.94 243567.67 74800 -1 2446
2448 0 446641.22 243597.52 74840 -1 2447
2449 0 446623.47 243646.48 74880 -1 2448
2450 0 446621.53 243667.34 74920 -1 2449
2451 0 446633.16 243699.23 74960 -1 2450
2452 0 446556.47 243696.1 75000 -1 2451
2453 0 446354.4 243606.05 75040 -1 2452
2454 0 446230.53 243596.27 75080 -1 2453
2455 0 446175 243634 75000 -1 2453
2456 0 448663.1 242860.8 75680 -1 1868
2457 0 448606.78 242845.88 75640 -1 2456
2458 0 448684.8 242817.97 75600 -1 2457
2459 0 448696.25 242812.23 75560 -1 2458
2460 0 452897.6 241381.44 77800 -1 1825
2461 0 452907.6 241590.94 77920 -1 2460
2462 0 452851.75 241734 77960 -1 2461
2463 0 452811.72 241759.31 78000 -1 2462
2464 0 452790.97 241788.02 78040 -1 2463
2465 0 452751.75 241798.81 78080 -1 2464
2466 0 452788.62 241827.52 78160 -1 2465
2467 0 452737.97 241821.05 78200 -1 2466
2468 0 452825.88 241851.19 78280 -1 2467
2469 0 452804.6 241861.48 78320 -1 2468
2470 0 452781.66 241844.73 78360 -1 2469
2471 0 452802.1 241860.89 78400 -1 2470
2472 0 452768.47 241903.92 78440 -1 2471
2473 0 452744.7 241941.6 78480 -1 2472
2474 0 452721.97 242106.17 78520 -1 2473
2475 0 452747.88 242147.7 78560 -1 2474
2476 0 452778.7 242148.62 78600 -1 2475
2477 0 452848.44 242154.88 78640 -1 2476
2478 0 452840.53 242154.55 78680 -1 2477
2479 0 452890.2 242145.81 78720 -1 2478
2480 0 452946.5 242127.78 78800 -1 2479
2481 0 452930.06 242143.3 78840 -1 2480
2482 0 452924.28 242149.88 78880 -1 2481
2483 0 452941.25 242141.05 78920 -1 2482
2484 0 452907.34 242142.81 78960 -1 2483
2485 0 452910.4 242141.55 79000 -1 2484
2486 0 452901.16 242166.3 79040 -1 2485
2487 0 452895.72 242175.55 79080 -1 2486
2488 0 452906.78 242150.61 79120 -1 2487
2489 0 452926.06 242099.67 79160 -1 2488
2490 0 452871.9 242130.44 79200 -1 2489
2491 0 452767.44 242151.75 79240 -1 2490
2492 0 452748.47 242165.94 79280 -1 2491
2493 0 452735.75 242176.84 79320 -1 2492
2494 0 452718.88 242130.84 79360 -1 2493
2495 0 452704.22 242140 79400 -1 2494
2496 0 452715.4 242087.55 79440 -1 2495
2497 0 452690.84 242097.28 79480 -1 2496
2498 0 452609.94 242124.05 79520 -1 2497
2499 0 452609.38 242078.23 79560 -1 2498
2500 0 452590.06 242097.39 79600 -1 2499
2501 0 452558.22 242059.25 79720 -1 2500
2502 0 452336.06 242261.56 79760 -1 2501
2503 0 452329.16 242308.61 79800 -1 2502
2504 0 452206.72 242360.64 79840 -1 2503
2505 0 453900.28 239845.81 79880 -1 2504
2506 0 452125.34 242229.4 79920 -1 2505
2507 0 452140.38 242234.8 79960 -1 2506
2508 0 452178.6 242301.62 80040 -1 2507
2509 0 452138.4 242308.89 80080 -1 2508
2510 0 452296.75 242462.77 80400 -1 2509
2511 0 453988 240167.81 79880 -1 2504
2512 0 451994.03 242583.83 79920 -1 2511
2513 0 451957.38 242776.94 79920 -1 2512
2514 0 451945.6 242817.92 79960 -1 2513
2515 0 451933.1 242912.88 80000 -1 2514
2516 0 451910.84 242990.1 80040 -1 2515
2517 0 451913.84 242986.77 80080 -1 2516
2518 0 451970.28 242998.03 80120 -1 2517
2519 0 451973.25 243034.83 80160 -1 2518
2520 0 451928.28 243076.92 80200 -1 2519
2521 0 451861.22 243125.77 80240 -1 2520
2522 0 451781.3 243179.4 80280 -1 2521
2523 0 451755.4 243202.22 80320 -1 2522
2524 0 451780.8 243231.8 80360 -1 2523
2525 0 451684.3 243274.95 80400 -1 2524
2526 0 451672.56 243306.8 80440 -1 2525
2527 0 451621.8 243328.19 80480 -1 2526
2528 0 451563.16 243491.55 80760 -1 2527
2529 0 451493.7 243534.62 80800 -1 2528
2530 0 451467 243534.27 80840 -1 2529
2531 0 451419.16 243572.52 80880 -1 2530
2532 0 451402.25 243540.98 80920 -1 2531
2533 0 451278.3 243589.44 80960 -1 2532
2534 0 451284.62 243610.67 81000 -1 2533
2535 0 451276.34 243610.05 81040 -1 2534
2536 0 451261.22 243653.33 81080 -1 2535
2537 0 451263.16 243693.9 81120 -1 2536
2538 0 451235.72 243729 81160 -1 2537
2539 0 451177.47 243776.38 81200 -1 2538
2540 0 451141.12 243755.83 81240 -1 2539
2541 0 451129.62 243759.38 81280 -1 2540
2542 0 451053.12 243778.55 81320 -1 2541
2543 0 451009.94 243772.94 81360 -1 2542
2544 0 450985.1 243778.45 81400 -1 2543
2545 0 450897.62 243832.95 81440 -1 2544
2546 0 450873.6 243874.22 81480 -1 2545
2547 0 450813.38 243958.89 81520 -1 2546
2548 0 450797.5 243980.55 81560 -1 2547
2549 0 450745.62 244007.67 81600 -1 2548
2550 0 450738.16 244065.19 81640 -1 2549
2551 0 450653.9 244155.1 81680 -1 2550
2552 0 450596.3 244221.02 81720 -1 2551
2553 0 450560.47 244306.39 81760 -1 2552
2554 0 450560 244406.6 81800 -1 2553
2555 0 450541.84 244452.61 81840 -1 2554
2556 0 450581.66 244488.86 81880 -1 2555
2557 0 450537.2 244534.5 81920 -1 2556
2558 0 450515.9 244657.95 82000 -1 2557
2559 0 450474.94 244678.95 82040 -1 2558
2560 0 450481.72 244819.64 82080 -1 2559
2561 0 450496.16 244959.3 82120 -1 2560
2562 0 450147.84 245912.52 82160 -1 2561
2563 0 449834.8 246686.48 82200 -1 2562
2564 0 449891.97 247116.56 82200 -1 2563
2565 0 449745 247400.47 82280 -1 2564
2566 0 449304.28 248398.69 82280 -1 2565
2567 0 449308.62 248358.2 82120 -1 2566
2568 0 449215.06 248428.72 82000 -1 2567
2569 0 449043.25 248511.95 81960 -1 2568
2570 0 449135.84 248431.19 81880 -1 2569
2571 0 448874.25 248678.05 81800 -1 2570
2572 0 448672.47 248863.2 81680 -1 2571
2573 0 448202.72 249025.14 81640 -1 2572
2574 0 448196.4 249093.77 81600 -1 2573
2575 0 448184.66 249110.45 81560 -1 2574
2576 0 447269.25 249313.83 81560 -1 2575
2577 0 447009.84 249569.9 81600 -1 2576
2578 0 446690.66 249823.2 81640 -1 2577
2579 0 446488.8 250007.77 81680 -1 2578
2580 0 446242.97 250210.75 81760 -1 2579
2581 0 446093.56 250352.34 81840 -1 2580
2582 0 445977.06 250416.72 81880 -1 2581
2583 0 445912.97 250452.45 81920 -1 2582
2584 0 445722.94 250586.75 81960 -1 2583
2585 0 445593.88 250680.38 82000 -1 2584
2586 0 445404.94 250725.75 82040 -1 2585
2587 0 444694.7 250592.23 82040 -1 2586
2588 0 444567.53 250549.31 82080 -1 2587
2589 0 444328.4 250571.44 82080 -1 2588
2590 0 444263.53 250566.14 82040 -1 2589
2591 0 443971 250543 82040 -1 2590
2592 0 443779 250579 82040 -1 2591
2593 0 443693 250591 82000 -1 2592
2594 0 443449 250699 82000 -1 2593
2595 0 443369 250761 81960 -1 2594
2596 0 443213 250927 81960 -1 2595
2597 0 443183 250947 81920 -1 2596
2598 0 443003 251013 81920 -1 2597
2599 0 442933 251063 81920 -1 2598
2600 0 442883 251109 81960 -1 2599
2601 0 442845 251143 82000 -1 2600
2602 0 442791 251163 82040 -1 2601
2603 0 442711 251235 82080 -1 2602
2604 0 442599 251265 82080 -1 2603
2605 0 442505 251407 82120 -1 2604
2606 0 442223 251649 82160 -1 2605
2607 0 441817 251923 82160 -1 2606
2608 0 441609 252139 82160 -1 2607
2609 0 441507 252249 82160 -1 2608
2610 0 441513 252299 82120 -1 2609
2611 0 441495 252339 82080 -1 2610
2612 0 441341 252311 82080 -1 2611
2613 0 441195 252285 82080 -1 2612
2614 0 441239 252343 82040 -1 2613
2615 0 441287 252441 82000 -1 2614
2616 0 441237 252535 81920 -1 2615
2617 0 441185 252699 81880 -1 2616
2618 0 441109 252813 81880 -1 2617
2619 0 441117 252999 81880 -1 2618
2620 0 441119 253025 81840 -1 2619
2621 0 441115 253051 81800 -1 2620
2622 0 441073 253129 81720 -1 2621
2623 0 440995 253251 81640 -1 2622
2624 0 440835 253473 81520 -1 2623
2625 0 440775 253581 81440 -1 2624
2626 0 440653 253749 81360 -1 2625
2627 0 440517 253913 81320 -1 2626
2628 0 440457 253967 81280 -1 2627
2629 0 440299 254287 81280 -1 2628
2630 0 440133 254353 81200 -1 2629
2631 0 440051 254392 81160 -1 2630
2632 0 440039 254400 81080 -1 2631
2633 0 439983 254428 81040 -1 2632
2634 0 439979 254428 81000 -1 2633
2635 0 439263 254888 81000 -1 2634
2636 0 438919 255164 81000 -1 2635
2637 0 438863 255244 81000 -1 2636
2638 0 438755 255352 81000 -1 2637
2639 0 438619 255476 81000 -1 2638
2640 0 438559 255540 80960 -1 2639
2641 0 438523 255604 80920 -1 2640
2642 0 438435 255716 80880 -1 2641
2643 0 438427 255744 80840 -1 2642
2644 0 438355 255852 80800 -1 2643
2645 0 438271 255934 80760 -1 2644
2646 0 438247 256036 80680 -1 2645
2647 0 438265 256240 80560 -1 2646
2648 0 438251 256442 80480 -1 2647
2649 0 438225 256586 80440 -1 2648
2650 0 438215 256632 80400 -1 2649
2651 0 438231 256740 80320 -1 2650
2652 0 438231 256738 80280 -1 2651
2653 0 438335 256604 80280 -1 2652
2654 0 438441 256538 80280 -1 2653
2655 0 438463 256528 80240 -1 2654
2656 0 438487 256513 80200 -1 2655
2657 0 438493 256497 80160 -1 2656
2658 0 438529 256495 80080 -1 2657
2659 0 438557 256515 80000 -1 2658
2660 0 438575 256535 79920 -1 2659
2661 0 438609 256585 79840 -1 2660
2662 0 438645 256635 79760 -1 2661
2663 0 438649 256633 79720 -1 2662
2664 0 438525 256707 79680 -1 2663
2665 0 438519 256699 79600 -1 2664
2666 0 438551 256733 79480 -1 2665
2667 0 438649 256809 79720 -1 2664
2668 0 438669 256811 79800 -1 2667
2669 0 438683 256801 79840 -1 2668
2670 0 438627 256787 79920 -1 2669
2671 0 438507 256653 80000 -1 2670
2672 0 438417 256641 80080 -1 2671
2673 0 438363 256839 80160 -1 2672
2674 0 438347 256851 80120 -1 2673
2675 0 438315 256849 80080 -1 2674
2676 0 438383 256771 80200 -1 2673
2677 0 438203 256790 80200 -1 2652
2678 0 438185 256804 80160 -1 2677
2679 0 438143 256858 80080 -1 2678
2680 0 438111 256920 80000 -1 2679
2681 0 438105 256940 79920 -1 2680
2682 0 438135 257010 79840 -1 2681
2683 0 438067 257148 79720 -1 2682
2684 0 438055 257258 79600 -1 2683
2685 0 438067 257356 79480 -1 2684
2686 0 438025 257482 79400 -1 2685
2687 0 437947 257620 79320 -1 2686
2688 0 437911 257708 79240 -1 2687
2689 0 437809 257906 79120 -1 2688
2690 0 437775 257956 79040 -1 2689
2691 0 437705 258010 79000 -1 2690
2692 0 437663 258056 78920 -1 2691
2693 0 437651 258136 78880 -1 2692
2694 0 437591 258232 78880 -1 2693
2695 0 437619 258360 78880 -1 2694
2696 0 437579 258504 78880 -1 2695
2697 0 437603 258792 78880 -1 2696
2698 0 437651 258900 78840 -1 2697
2699 0 437665 259033 78800 -1 2698
2700 0 437623 259143 78720 -1 2699
2701 0 437613 259261 78640 -1 2700
2702 0 437633 259395 78560 -1 2701
2703 0 437605 259447 78480 -1 2702
2704 0 437555 259578 78440 -1 2703
2705 0 437627 259398 78440 -1 2704
2706 0 437585 259364 78440 -1 2705
2707 0 437589 259352 78400 -1 2706
2708 0 437575 259340 78360 -1 2707
2709 0 437561 259331.5 78320 -1 2708
2710 0 437541 259341.5 78280 -1 2709
2711 0 437504 259330.5 78200 -1 2710
2712 0 437468 259317.5 78160 -1 2711
2713 0 437487 259312.5 78120 -1 2712
2714 0 437495 259719 78400 -1 2704
2715 0 437407 259803 78360 -1 2714
2716 0 437409 259813 78320 -1 2715
2717 0 437397 259861 78280 -1 2716
2718 0 437425 259914 78240 -1 2717
2719 0 437373 259730 78240 -1 2718
2720 0 437383 259714 78200 -1 2719
2721 0 437385 259721 78160 -1 2720
2722 0 437265 259990 78240 -1 2718
2723 0 437177 260052 78240 -1 2722
2724 0 437175 260084 78200 -1 2723
2725 0 437147 260148 78160 -1 2724
2726 0 437077 260240 78120 -1 2725
2727 0 436955 260342 78080 -1 2726
2728 0 436805 260556 77960 -1 2727
2729 0 436705 260642 77920 -1 2728
2730 0 436655 260720 77840 -1 2729
2731 0 436657 260756 77800 -1 2730
2732 0 436639 260790 77720 -1 2731
2733 0 436641 260802 77640 -1 2732
2734 0 436625 260832 77560 -1 2733
2735 0 436615 260854 77480 -1 2734
2736 0 436615 260906 77360 -1 2735
2737 0 436617 260934 77280 -1 2736
2738 0 436629 260974 77160 -1 2737
2739 0 436637 261028 77080 -1 2738
2740 0 436659 261044 77000 -1 2739
2741 0 436659 261096 76880 -1 2740
2742 0 436635 261162 76800 -1 2741
2743 0 436625 261164 76720 -1 2742
2744 0 436621 261152 76640 -1 2743
2745 0 436611 261080 76600 -1 2744
2746 0 436629 261054 76560 -1 2745
2747 0 436623 261166 76520 -1 2746
2748 0 436597 261250 76440 -1 2747
2749 0 436575 261254 76400 -1 2748
2750 0 436575 261254 76320 -1 2749
2751 0 436521 261238 76200 -1 2750
2752 0 436515 261302 76160 -1 2751
2753 0 436521 261334 76120 -1 2752
2754 0 436507 261342 76080 -1 2753
2755 0 436487 261360 76000 -1 2754
2756 0 436423 261356 75920 -1 2755
2757 0 436399 261366 75840 -1 2756
2758 0 436369 261346 75760 -1 2757
2759 0 436283 261372 75680 -1 2758
2760 0 436193 261420 75600 -1 2759
2761 0 436159 261452 75520 -1 2760
2762 0 436103 261504 75400 -1 2761
2763 0 436047 261534 75320 -1 2762
2764 0 436033 261552 75200 -1 2763
2765 0 436007 261572 75040 -1 2764
2766 0 435989 261590 74920 -1 2765
2767 0 436005 261632 74800 -1 2766
2768 0 436031 261634 74640 -1 2767
2769 0 436031 261634 74480 -1 2768
2770 0 436129 261740 74400 -1 2769
2771 0 436127 261742 74320 -1 2770
2772 0 436259 261810 74200 -1 2771
2773 0 436353 261844 74160 -1 2772
2774 0 436437 261854 74120 -1 2773
2775 0 436451 261892 74040 -1 2774
2776 0 436519 261896 73960 -1 2775
2777 0 436543 261906 73880 -1 2776
2778 0 436635 261964 73760 -1 2777
2779 0 436705 261976 73640 -1 2778
2780 0 436785 261994 73600 -1 2779
2781 0 436909 262016 73520 -1 2780
2782 0 436999 262058 73400 -1 2781
2783 0 437093 262100 73320 -1 2782
2784 0 437181 262148 73240 -1 2783
2785 0 437213 262182 73160 -1 2784
2786 0 437213 262182 73040 -1 2785
2787 0 437347 262182 72920 -1 2786
2788 0 437653 262224 72840 -1 2787
2789 0 437721 262252 72720 -1 2788
2790 0 438041 262282 72520 -1 2789
2791 0 438069 262258 72360 -1 2790
2792 0 438109 262228 72160 -1 2791
2793 0 438113 262344 71960 -1 2792
2794 0 438147 262366 71800 -1 2793
2795 0 438203 262430 71720 -1 2794
2796 0 438265 262476 71600 -1 2795
2797 0 438363 262498 71440 -1 2796
2798 0 438429 262526 71360 -1 2797
2799 0 438483 262560 71200 -1 2798
2800 0 438607 262572 71080 -1 2799
2801 0 438679 262614 70920 -1 2800
2802 0 438781 262604 70880 -1 2801
2803 0 438799 262608 70720 -1 2802
2804 0 439007 262594 70680 -1 2803
2805 0 439055 262604 70560 -1 2804
2806 0 439015 262654 70440 -1 2805
2807 0 439071 262674 70400 -1 2806
2808 0 439121 262640 70200 -1 2807
2809 0 439117 262600 70080 -1 2808
2810 0 439133 262578 69960 -1 2809
2811 0 439137 262604 69800 -1 2810
2812 0 439351 262676 69640 -1 2811
2813 0 439387 262708 69560 -1 2812
2814 0 439449 262698 69440 -1 2813
2815 0 439491 262722 69320 -1 2814
2816 0 439507 262754 69200 -1 2815
2817 0 439491 262822 69040 -1 2816
2818 0 439579 262850 68920 -1 2817
2819 0 439687 262834 68880 -1 2818
2820 0 439779 262788 68840 -1 2819
2821 0 439855 262776 68800 -1 2820
2822 0 439883 262842 68760 -1 2821
2823 0 440003 262958 68680 -1 2822
2824 0 440087 262960 68600 -1 2823
2825 0 440141 263000 68520 -1 2824
2826 0 440239 263016 68400 -1 2825
2827 0 440239 263024 68280 -1 2826
2828 0 440267 262950 68120 -1 2827
2829 0 440399 262944 68000 -1 2828
2830 0 440487 262902 68000 -1 2829
2831 0 440509 262886 67920 -1 2830
2832 0 440545 262892 67840 -1 2831
2833 0 440567 262853 67760 -1 2832
2834 0 440583 262849 67720 -1 2833
2835 0 440625 262825 67680 -1 2834
2836 0 440661 262779 67640 -1 2835
2837 0 440719 262825 67600 -1 2836
2838 0 440731 262837 67560 -1 2837
2839 0 440785 262839 67560 -1 2838
2840 0 440843 262853 67520 -1 2839
2841 0 440893 262861 67480 -1 2840
2842 0 440931 262881 67440 -1 2841
2843 0 440933 262885 67400 -1 2842
2844 0 441023 262945 67280 -1 2843
2845 0 441239 263035 67240 -1 2844
2846 0 441333 263055 67200 -1 2845
2847 0 441363 263087 67160 -1 2846
2848 0 441353 263155 67080 -1 2847
2849 0 441451 263257 66960 -1 2848
2850 0 441571 263307 66840 -1 2849
2851 0 441471 263357 66760 -1 2850
2852 0 441587 263377 66680 -1 2851
2853 0 441727 263375 66560 -1 2852
2854 0 441813 263315 66480 -1 2853
2855 0 441913 263255 66440 -1 2854
2856 0 442011 263201 66400 -1 2855
2857 0 442163 263101 66320 -1 2856
2858 0 442233 263051 66280 -1 2857
2859 0 442329 262969 66240 -1 2858
2860 0 442341 262919 66200 -1 2859
2861 0 442383 262903 66160 -1 2860
2862 0 442393 262831 66120 -1 2861
2863 0 442431 262827 66080 -1 2862
2864 0 442443 262791 66000 -1 2863
2865 0 442473 262767 65960 -1 2864
2866 0 442475 262753 65920 -1 2865
2867 0 442519 262687 65840 -1 2866
2868 0 442535 262665 65760 -1 2867
2869 0 442591 262689 65680 -1 2868
2870 0 442663 262783 65600 -1 2869
2871 0 442753 262830 65560 -1 2870
2872 0 442823 262836 65480 -1 2871
2873 0 442995 262992 65440 -1 2872
2874 0 443219 263274 65400 -1 2873
2875 0 443303 263252 65480 -1 2873
2876 0 443381 263214 65520 -1 2875
2877 0 443611 263234 65600 -1 2876
2878 0 443927 263086 65640 -1 2877
2879 0 444225 262986 65600 -1 2878
2880 0 444783 262804 65560 -1 2879
2881 0 445151 262828 65520 -1 2880
2882 0 445305 262900 65480 -1 2881
2883 0 445511 262894 65400 -1 2882
2884 0 445671 262960 65360 -1 2883
2885 0 445705 263012 65320 -1 2884
2886 0 445709 263046 65280 -1 2885
2887 0 445811 263166 65200 -1 2886
2888 0 446031 263468 65120 -1 2887
2889 0 446197 263462 65000 -1 2888
2890 0 446233 263486 64880 -1 2889
2891 0 446317 263574 64760 -1 2890
2892 0 446457 263670 64680 -1 2891
2893 0 446561 263710 64640 -1 2892
2894 0 446751 263738 64560 -1 2893
2895 0 446839 263758 64520 -1 2894
2896 0 446943 263776 64480 -1 2895
2897 0 447009 263760 64440 -1 2896
2898 0 447087 263804 64400 -1 2897
2899 0 447133 263888 64360 -1 2898
2900 0 447115 264036 64280 -1 2899
2901 0 447123 264064 64200 -1 2900
2902 0 447103 264100 64160 -1 2901
2903 0 447119 264138 64120 -1 2902
2904 0 447153 264362 64000 -1 2903
2905 0 447157 264482 63920 -1 2904
2906 0 447119 264556 63840 -1 2905
2907 0 447161 264638 63800 -1 2906
2908 0 447173 264706 63760 -1 2907
2909 0 447209 264886 63640 -1 2908
2910 0 447235 264896 63560 -1 2909
2911 0 439168.66 262573 70760 -1 2803
2912 0 439208.66 262561 70840 -1 2911
2913 0 437695 258152 78800 -1 2693
2914 0 437783 258140 78720 -1 2913
2915 0 437845 258133 78680 -1 2914
2916 0 437995 258151 78600 -1 2915
2917 0 438091 258141 78520 -1 2916
2918 0 438131 258149 78400 -1 2917
2919 0 438111 258109 78320 -1 2918
2920 0 438075 258059 78280 -1 2919
2921 0 439955 254392 80880 -1 2634
2922 0 439987 254388 80840 -1 2921
2923 0 440011 254380 80800 -1 2922
2924 0 439775 254612 80840 -1 2922
2925 0 439751 254720 80800 -1 2924
2926 0 439807 254732 80720 -1 2925
2927 0 439861 254790 80600 -1 2926
2928 0 440005 254816 80560 -1 2927
2929 0 440043 254803 80520 -1 2928
2930 0 440079 254784 80480 -1 2929
2931 0 440033 254802 80400 -1 2930
2932 0 440315 254301 81320 -1 2629
2933 0 440327 254351 81360 -1 2932
2934 0 440293 254388 81400 -1 2933
2935 0 440407 254344 81480 -1 2934
2936 0 440395 254332 81600 -1 2935
2937 0 440581 254326 81720 -1 2936
2938 0 440667 254278 81800 -1 2937
2939 0 440687 254308 81880 -1 2938
2940 0 440733 254290 81920 -1 2939
2941 0 440777 254316 82000 -1 2940
2942 0 440775 254440 82080 -1 2941
2943 0 440779 254434 82120 -1 2942
2944 0 441103 252285 82080 -1 2613
2945 0 441071 252325 82080 -1 2944
2946 0 441023 252297 82120 -1 2945
2947 0 440935 252215 82120 -1 2946
2948 0 440877 252171 82160 -1 2947
2949 0 440807 252140 82200 -1 2948
2950 0 440559 251956 82280 -1 2949
2951 0 440329 251754 82360 -1 2950
2952 0 440245 251586 82400 -1 2951
2953 0 440159 251486 82480 -1 2952
2954 0 440129 251434 82560 -1 2953
2955 0 440129 251474 82640 -1 2954
2956 0 440245 251466 82760 -1 2955
2957 0 440281 251468 82800 -1 2956
2958 0 442217 251615 82280 -1 2606
2959 0 442103 251601 82360 -1 2958
2960 0 442067 251551 82400 -1 2959
2961 0 442017 251523 82440 -1 2960
2962 0 441953 251503 82480 -1 2961
2963 0 441951 251501 82520 -1 2962
2964 0 441903 251489 82560 -1 2963
2965 0 441813 251485 82600 -1 2964
2966 0 441787 251509 82640 -1 2965
2967 0 441797 251511 82680 -1 2966
2968 0 449623.03 248587.64 82440 -1 2566
2969 0 449947.9 248519.67 82440 -1 2968
2970 0 450106.47 248832.22 82440 -1 2969
2971 0 450262.56 248995.2 82440 -1 2970
2972 0 450332.8 249131.23 82480 -1 2971
2973 0 450308.6 249238.6 82520 -1 2972
2974 0 450288.34 249386.1 82560 -1 2973
2975 0 450224.66 249609.9 82600 -1 2974
2976 0 450104.5 249794.22 82640 -1 2975
2977 0 449906.28 250053.81 82680 -1 2976
2978 0 449897.2 250054.14 82720 -1 2977
2979 0 449927 249991.1 82760 -1 2978
2980 0 449860.94 249998.11 82800 -1 2979
2981 0 449680.3 250106.5 82840 -1 2980
2982 0 449677.62 250106.14 82880 -1 2981
2983 0 449700.53 250111.47 82920 -1 2982
2984 0 449686.22 250123.23 82960 -1 2983
2985 0 449686.9 250162.55 83120 -1 2984
2986 0 449626.38 250251.47 83200 -1 2985
2987 0 449606.25 250527.06 83240 -1 2986
2988 0 449571.53 250566.81 83280 -1 2987
2989 0 449463.72 250767.31 83320 -1 2988
2990 0 449435.28 250829.31 83360 -1 2989
2991 0 449351.75 250884.89 83400 -1 2990
2992 0 449173.44 251072.28 83440 -1 2991
2993 0 449177.34 251253.78 83480 -1 2992
2994 0 449085.3 251349.84 83520 -1 2993
2995 0 449041.97 251512.02 83560 -1 2994
2996 0 448917.47 251622.84 83600 -1 2995
2997 0 448809.44 251714.05 83640 -1 2996
2998 0 448730.97 251801.83 83680 -1 2997
2999 0 448674.6 251829.92 83720 -1 2998
3000 0 448577.03 251975.56 83760 -1 2999
3001 0 448482.75 252018.77 83800 -1 3000
3002 0 448470.44 252038.38 83840 -1 3001
3003 0 448460.4 252071.94 83880 -1 3002
3004 0 448364.3 252189.2 83920 -1 3003
3005 0 448311.34 252246.2 83960 -1 3004
3006 0 448316.1 252261.2 84000 -1 3005
3007 0 448286.1 252285.77 84040 -1 3006
3008 0 448233.06 252314.55 84080 -1 3007
3009 0 448183.5 252345.14 84120 -1 3008
3010 0 448188.38 252350.12 84160 -1 3009
3011 0 448199.53 252352.75 84200 -1 3010
3012 0 448153.47 252386.42 84240 -1 3011
3013 0 448169.53 252382.92 84280 -1 3012
3014 0 448147.1 252394.9 84320 -1 3013
3015 0 448117.34 252430.72 84360 -1 3014
3016 0 448132.5 252403.67 84400 -1 3015
3017 0 447999.47 252431.16 84440 -1 3016
3018 0 447939.28 252427.1 84480 -1 3017
3019 0 447911.12 252462.22 84520 -1 3018
3020 0 447840.44 252548.84 84600 -1 3019
3021 0 447789.66 252559.12 84640 -1 3020
3022 0 447708.2 252666.97 84720 -1 3021
3023 0 447636.22 252722.19 84760 -1 3022
3024 0 447602.38 252774.47 84800 -1 3023
3025 0 447593.16 252803.92 84840 -1 3024
3026 0 447589.47 252827.16 84880 -1 3025
3027 0 447448.47 253092.98 84920 -1 3026
3028 0 447396 253156 84960 -1 3027
3029 0 447374.66 253232.23 85000 -1 3028
3030 0 447298.97 253386.84 85040 -1 3029
3031 0 447310.06 253415.31 85080 -1 3030
3032 0 447180.72 253519.81 85160 -1 3031
3033 0 447137.62 253577.81 85200 -1 3032
3034 0 447176 253639.38 85240 -1 3033
3035 0 447170.6 253637.81 85280 -1 3034
3036 0 447171.53 253715.86 85320 -1 3035
3037 0 447178.28 253759.34 85360 -1 3036
3038 0 447168.6 253809.1 85400 -1 3037
3039 0 447155.03 253856.08 85440 -1 3038
3040 0 447149 253916.12 85480 -1 3039
3041 0 447138.78 253954.1 85520 -1 3040
3042 0 447125.75 253985.39 85560 -1 3041
3043 0 447147.66 254003.33 85600 -1 3042
3044 0 447171.53 254040.25 85640 -1 3043
3045 0 447167.88 254058.25 85680 -1 3044
3046 0 447161.1 254103.62 85720 -1 3045
3047 0 447146.38 254142.19 85760 -1 3046
3048 0 447097.47 254254.8 85800 -1 3047
3049 0 447049.8 254360.06 85840 -1 3048
3050 0 447005.16 254416.6 85880 -1 3049
3051 0 447007.3 254497.47 85920 -1 3050
3052 0 447030.88 254605.67 85960 -1 3051
3053 0 447032.38 254701.06 86000 -1 3052
3054 0 447033.53 254737.67 86040 -1 3053
3055 0 447015.66 254762.42 86080 -1 3054
3056 0 447032.25 254830.66 86120 -1 3055
3057 0 446994.94 254866.64 86160 -1 3056
3058 0 446978.62 254905.88 86200 -1 3057
3059 0 446970.75 254926.03 86240 -1 3058
3060 0 447005.56 254912.67 86280 -1 3059
3061 0 447017.62 254939.94 86320 -1 3060
3062 0 447032.22 254952.67 86360 -1 3061
3063 0 446965 255013.86 86400 -1 3062
3064 0 446945.2 255039.64 86440 -1 3063
3065 0 446923.44 255075.14 86480 -1 3064
3066 0 446874.88 255165.36 86520 -1 3065
3067 0 446800.78 255255.83 86560 -1 3066
3068 0 446777.53 255268.36 86600 -1 3067
3069 0 446778.8 255271.62 86680 -1 3068
3070 0 446784.9 255273.89 86760 -1 3069
3071 0 446738.28 255180.92 86840 -1 3070
3072 0 446737.03 255106.6 86960 -1 3071
3073 0 446683.06 254985.19 87080 -1 3072
3074 0 446708.3 255008.94 87160 -1 3073
3075 0 446748.47 255063.8 87240 -1 3074
3076 0 446731.03 255060.95 87360 -1 3075
3077 0 446706.94 255048.97 87440 -1 3076
3078 0 446706 255029.77 87520 -1 3077
3079 0 446720.53 255199.47 87600 -1 3078
3080 0 446729.88 255177.47 87680 -1 3079
3081 0 446728.34 255197.73 87760 -1 3080
3082 0 446727.97 255222.48 87840 -1 3081
3083 0 446697.8 255199.56 87920 -1 3082
3084 0 446679.5 255200.12 88000 -1 3083
3085 0 446687.78 255220.94 88040 -1 3084
3086 0 446689.03 255246.11 88080 -1 3085
3087 0 446639.88 255258.02 88160 -1 3086
3088 0 446654.78 255275.45 88200 -1 3087
3089 0 446671.75 255276.61 88240 -1 3088
3090 0 446663.72 255290.53 88280 -1 3089
3091 0 446663.62 255272.38 88320 -1 3090
3092 0 446673.12 255272.75 88360 -1 3091
3093 0 446660.56 255222.75 88400 -1 3092
3094 0 446666.25 255230.94 88440 -1 3093
3095 0 446659.8 255221.3 88480 -1 3094
3096 0 446655.66 255223.7 88520 -1 3095
3097 0 446656.62 255176.61 88560 -1 3096
3098 0 446652.9 255166.86 88600 -1 3097
3099 0 446661.75 255116.86 88640 -1 3098
3100 0 446569.16 255328.36 88720 -1 3099
3101 0 446595.5 255354.95 88760 -1 3100
3102 0 446647.7 255386.88 88800 -1 3101
3103 0 446696.9 255468.4 88840 -1 3102
3104 0 446730.3 255501.58 88880 -1 3103
3105 0 446833.94 255561.94 88960 -1 3104
3106 0 446728.94 255538.84 89000 -1 3105
3107 0 446747.72 255550.12 89040 -1 3106
3108 0 446842.9 255614.48 89080 -1 3107
3109 0 446837.84 255624.69 89120 -1 3108
3110 0 446894.97 255661.77 89160 -1 3109
3111 0 446949.2 255692.48 89200 -1 3110
3112 0 447011.78 255727.03 89240 -1 3111
3113 0 447064 255722.1 89280 -1 3112
3114 0 446973.44 255710.06 89320 -1 3113
3115 0 446930.28 255818.66 89400 -1 3114
3116 0 446928.44 255888.95 89440 -1 3115
3117 0 447020.53 255937.19 89480 -1 3116
3118 0 447072.34 255989.58 89520 -1 3117
3119 0 447105.2 256029.67 89560 -1 3118
3120 0 447183.6 256179.03 89600 -1 3119
3121 0 447233.5 256310.34 89640 -1 3120
3122 0 447303.22 256338.62 89680 -1 3121
3123 0 447343.28 256414.34 89720 -1 3122
3124 0 447385.66 256423.89 89760 -1 3123
3125 0 447423.3 256465.98 89800 -1 3124
3126 0 447453.34 256490.98 89840 -1 3125
3127 0 447473.25 256498.22 89880 -1 3126
3128 0 447519.62 256521.42 89920 -1 3127
3129 0 447535.56 256558.11 89960 -1 3128
3130 0 447580.1 256569.28 90000 -1 3129
3131 0 447653.28 256625.83 90040 -1 3130
3132 0 447676.94 256659.9 90080 -1 3131
3133 0 447697.6 256686.64 90120 -1 3132
3134 0 447722.34 256759.38 90160 -1 3133
3135 0 447805.94 256805.34 90200 -1 3134
3136 0 447945.06 256897.38 90240 -1 3135
3137 0 447993.4 257107.67 90320 -1 3136
3138 0 448027.66 257128.28 90360 -1 3137
3139 0 448112.72 257218.8 90400 -1 3138
3140 0 448145.25 257264.92 90440 -1 3139
3141 0 448167.4 257353.12 90480 -1 3140
3142 0 448239.9 257439.88 90520 -1 3141
3143 0 448319.66 257497.77 90560 -1 3142
3144 0 448933.75 257577.27 90600 -1 3143
3145 0 448996.44 257553.44 90640 -1 3144
3146 0 449056.1 257604.23 90680 -1 3145
3147 0 449057.72 257626.16 90720 -1 3146
3148 0 449062.22 257640.05 90760 -1 3147
3149 0 449039.88 257658.5 90800 -1 3148
3150 0 449005.97 257690.4 90840 -1 3149
3151 0 448998.3 257705.66 90880 -1 3150
3152 0 448995.88 257694.39 90920 -1 3151
3153 0 449023.3 257709.06 90960 -1 3152
3154 0 449171.5 257851.92 91000 -1 3153
3155 0 449178.47 257883.2 91040 -1 3154
3156 0 449221.7 257912.39 91080 -1 3155
3157 0 449219.2 257986.34 91120 -1 3156
3158 0 449336.38 258319.47 91120 -1 3157
3159 0 449335.8 258399.5 91080 -1 3158
3160 0 449239.38 258893.7 91080 -1 3159
3161 0 449144.97 258960.28 91040 -1 3160
3162 0 448997.28 259034.06 91000 -1 3161
3163 0 448958.78 259088.61 90960 -1 3162
3164 0 448836.56 259137.72 90920 -1 3163
3165 0 448606.7 259301.84 90880 -1 3164
3166 0 448575.66 259341.1 90840 -1 3165
3167 0 448184.66 259730.48 90760 -1 3166
3168 0 447937.06 260042.2 90760 -1 3167
3169 0 447477.22 260455.52 90720 -1 3168
3170 0 447401.97 260533.31 90680 -1 3169
3171 0 447399.5 260555.5 90640 -1 3170
3172 0 447397.4 260577.77 90600 -1 3171
3173 0 446917.75 260612.98 90560 -1 3172
3174 0 446880.25 260683.77 90520 -1 3173
3175 0 446866.88 260633.53 90480 -1 3174
3176 0 446885.03 260630.12 90440 -1 3175
3177 0 446847.97 260662.25 90360 -1 3176
3178 0 446614.56 260927.72 90320 -1 3177
3179 0 446497.5 261318.98 90280 -1 3178
3180 0 446457.72 261438.22 90240 -1 3179
3181 0 446434.72 261451.25 90200 -1 3180
3182 0 446371.78 261489.94 90160 -1 3181
3183 0 446352.62 261503.66 90120 -1 3182
3184 0 446337.84 261551.7 90080 -1 3183
3185 0 446309.97 261607.95 90040 -1 3184
3186 0 446228.6 261692.56 90000 -1 3185
3187 0 446088.94 261757.52 89960 -1 3186
3188 0 446071.03 261766.81 89920 -1 3187
3189 0 446038.3 261815 89880 -1 3188
3190 0 446021.2 261859.77 89840 -1 3189
3191 0 445991.56 261953.55 89800 -1 3190
3192 0 446011.16 262157.7 89760 -1 3191
3193 0 446042.75 262305.72 89720 -1 3192
3194 0 446072.12 262390.16 89680 -1 3193
3195 0 446129.3 262530.22 89640 -1 3194
3196 0 445768.06 261971.34 89560 -1 3195
3197 0 445660.28 262183.62 89520 -1 3196
3198 0 445629.78 262260.5 89480 -1 3197
3199 0 445608.72 262380.66 89440 -1 3198
3200 0 445582.03 262487.62 89400 -1 3199
3201 0 445554.97 262544.6 89360 -1 3200
3202 0 445552.12 262583.66 89320 -1 3201
3203 0 445571.9 262627.8 89280 -1 3202
3204 0 445617.78 262656.8 89240 -1 3203
3205 0 445636.62 262694.3 89200 -1 3204
3206 0 445649.16 262843.28 89160 -1 3205
3207 0 445697.97 262975.16 89120 -1 3206
3208 0 445686.62 263073.88 89080 -1 3207
3209 0 445765.2 263198.53 89040 -1 3208
3210 0 445826.84 263280.3 89080 -1 3209
3211 0 445820.53 263293.16 89120 -1 3210
3212 0 446025.78 263420.56 89160 -1 3211
3213 0 445992.75 263425.28 89200 -1 3212
3214 0 445910.9 263572.4 89160 -1 3213
3215 0 445910 263692.1 89120 -1 3214
3216 0 445873.25 263725.62 89080 -1 3215
3217 0 445844.16 263734.97 89040 -1 3216
3218 0 445779.8 263783.75 89000 -1 3217
3219 0 445770.22 263806.3 88960 -1 3218
3220 0 445780.03 263848.38 88880 -1 3219
3221 0 445794.53 263857.56 88840 -1 3220
3222 0 445819.6 263928.75 88800 -1 3221
3223 0 445866.84 263900.88 88760 -1 3222
3224 0 446041 263869 88760 -1 3223
3225 0 446137 263865 88800 -1 3224
3226 0 446228 263818 88840 -1 3225
3227 0 446352 263752 88880 -1 3226
3228 0 445825 263975 88720 -1 3223
3229 0 445831 263877 88640 -1 3228
3230 0 445813 263971 88600 -1 3229
3231 0 445799 264011 88560 -1 3230
3232 0 445773 264093 88480 -1 3231
3233 0 445783 264429 88320 -1 3232
3234 0 445805 264603 88200 -1 3233
3235 0 445869 264737 88080 -1 3234
3236 0 445941 264859 88040 -1 3235
3237 0 445949 264903 88000 -1 3236
3238 0 445993 265023 87920 -1 3237
3239 0 446141 265211 87800 -1 3238
3240 0 446151 265237 87720 -1 3239
3241 0 446291 265437 87640 -1 3240
3242 0 446295 265501 87560 -1 3241
3243 0 446325 265555 87520 -1 3242
3244 0 446551 265717 87400 -1 3243
3245 0 446619 265793 87360 -1 3244
3246 0 446629 265855 87320 -1 3245
3247 0 446633 265943 87240 -1 3246
3248 0 446699 266075 87160 -1 3247
3249 0 446719 266129 87120 -1 3248
3250 0 446737 266171 87080 -1 3249
3251 0 446745 266197 87040 -1 3250
3252 0 446735 266256 87000 -1 3251
3253 0 446760 266330.5 86960 -1 3252
3254 0 446832 266440.5 86880 -1 3253
3255 0 446908 266500.5 86960 -1 3254
3256 0 446966 266582.5 87000 -1 3255
3257 0 447226 266980.5 87040 -1 3256
3258 0 447430 267154.5 87000 -1 3257
3259 0 447510 267170.5 86960 -1 3258
3260 0 447572 267184.5 86920 -1 3259
3261 0 447688 267236.5 86880 -1 3260
3262 0 447812 267272.5 86840 -1 3261
3263 0 447942 267288.5 86800 -1 3262
3264 0 448004 267318.5 86760 -1 3263
3265 0 448014 267310.5 86720 -1 3264
3266 0 447996 267462.5 86640 -1 3265
3267 0 448064 267592.5 86600 -1 3266
3268 0 448142 267734.5 86520 -1 3267
3269 0 448260 267856.5 86400 -1 3268
3270 0 448362 267992.5 86280 -1 3269
3271 0 448404 268186.5 86200 -1 3270
3272 0 448618 268390.5 86040 -1 3271
3273 0 448718 268412.5 85880 -1 3272
3274 0 448728 268354.5 85760 -1 3273
3275 0 448754 268340.5 85600 -1 3274
3276 0 448792 268350.5 85440 -1 3275
3277 0 448822 268354.5 85280 -1 3276
3278 0 448974 268422.5 85120 -1 3277
3279 0 449066 268448.5 85000 -1 3278
3280 0 449076 268432.5 84960 -1 3279
3281 0 449364 268528.5 84840 -1 3280
3282 0 449606 268668.5 84800 -1 3281
3283 0 449858 268860.5 84760 -1 3282
3284 0 449940 268898.5 84720 -1 3283
3285 0 450006 269024.5 84640 -1 3284
3286 0 450054 269055 84560 -1 3285
3287 0 450054 269091 84480 -1 3286
3288 0 450242 269211 84440 -1 3287
3289 0 450286 269214 84360 -1 3288
3290 0 450300 269232 84320 -1 3289
3291 0 450398 269312 84280 -1 3290
3292 0 450516 269428 84320 -1 3291
3293 0 450806 269650 84240 -1 3292
3294 0 451024 269750 84200 -1 3293
3295 0 451278 269844 84240 -1 3294
3296 0 451380 269986 84280 -1 3295
3297 0 451326 270314 84320 -1 3296
3298 0 451384 270326 84360 -1 3297
3299 0 451478 270320 84400 -1 3298
3300 0 446726 266166.5 87200 -1 3248
3301 0 446712 266152.5 87240 -1 3300
3302 0 446686 266150.5 87280 -1 3301
3303 0 446666 266129 87320 -1 3302
3304 0 445981 263680 89040 -1 3217
3305 0 446093 263720 89040 -1 3304
3306 0 446153 263680 89000 -1 3305
3307 0 446181 263664 88960 -1 3306
3308 0 446015.4 263470.2 89280 -1 3213
3309 0 446019.78 263475.44 89320 -1 3308
3310 0 446059.16 263480.8 89360 -1 3309
3311 0 446078.03 263520.6 89400 -1 3310
3312 0 446593.78 260612.2 90840 -1 3170
3313 0 446420.2 260614.81 90920 -1 3312
3314 0 446351.16 260566.88 90960 -1 3313
3315 0 446333.16 260582.69 91000 -1 3314
3316 0 446336.53 260536.28 91040 -1 3315
3317 0 446303.75 260548.08 91080 -1 3316
3318 0 446350 260638 91120 -1 3317
3319 0 446338 260678 91160 -1 3318
3320 0 446312 260669 91200 -1 3319
3321 0 446316 260675 91240 -1 3320
3322 0 446320 260681 91280 -1 3321
3323 0 446490 260762 91040 -1 3316
3324 0 446626 260822 91040 -1 3323
3325 0 446626 260806 91080 -1 3324
3326 0 446626 260830 91120 -1 3325
3327 0 446657.66 260837.92 91160 -1 3326
3328 0 446660.3 260851.11 91200 -1 3327
3329 0 446525.72 260682.22 91240 -1 3328
3330 0 446475.56 260650.55 91280 -1 3329
3331 0 446422.78 260690.12 91320 -1 3330
3332 0 446655.03 260882.78 91280 -1 3328
3333 0 446676.16 260898.61 91360 -1 3332
3334 0 446610.16 260864.31 91440 -1 3333
3335 0 446525.72 260845.83 91520 -1 3334
3336 0 446420.16 260819.44 91600 -1 3335
3337 0 446372.66 260851.11 91640 -1 3336
3338 0 446322.5 260827.36 91680 -1 3337
3339 0 446251.25 260835.28 91720 -1 3338
3340 0 446129.88 260790.42 91760 -1 3339
3341 0 446016.38 260790.42 91800 -1 3340
3342 0 445892.34 260771.94 91880 -1 3341
3343 0 445815.8 260761.39 91920 -1 3342
3344 0 445681.22 260764.03 92000 -1 3343
3345 0 445607.34 260764.03 92080 -1 3344
3346 0 445459.56 260837.92 92200 -1 3345
3347 0 445375.1 260898.61 92320 -1 3346
3348 0 445211.5 260774.58 92360 -1 3347
3349 0 445198.28 260771.94 92400 -1 3348
3350 0 445195.66 260735 92480 -1 3349
3351 0 445076.9 260571.38 92600 -1 3350
3352 0 444849.94 260489.56 92720 -1 3351
3353 0 444823.56 260413.03 92800 -1 3352
3354 0 444871.06 260386.64 92880 -1 3353
3355 0 444894.8 260480.33 92920 -1 3354
3356 0 444942.3 260562.14 92880 -1 3355
3357 0 445021.47 260683.53 92840 -1 3356
3358 0 444987.16 260746.88 92880 -1 3357
3359 0 444968.7 260775.9 92920 -1 3358
3360 0 444995.1 260804.92 93000 -1 3359
3361 0 444963.4 260773.27 93040 -1 3360
3362 0 445047.88 260823.4 93080 -1 3361
3363 0 445095.38 260789.1 93160 -1 3362
3364 0 445142.88 260775.9 93240 -1 3363
3365 0 445179.8 260754.78 93320 -1 3364
3366 0 445193 260773.27 93360 -1 3365
3367 0 445208.84 260783.81 93400 -1 3366
3368 0 445272.2 260762.7 93520 -1 3367
3369 0 445301.22 260717.84 93640 -1 3368
3370 0 445404.12 260688.81 93760 -1 3369
3371 0 445512.34 260562.14 93800 -1 3370
3372 0 445699.72 260551.58 93840 -1 3371
3373 0 445734 260609.64 93880 -1 3372
3374 0 445770.97 260688.81 93920 -1 3373
3375 0 446032.22 261005.5 93960 -1 3374
3376 0 446140.4 261163.83 94000 -1 3375
3377 0 446264.47 261290.52 94040 -1 3376
3378 0 446306.7 261390.8 94080 -1 3377
3379 0 446327.78 261440.94 94160 -1 3378
3380 0 445863.3 260525.19 93960 -1 3374
3381 0 444855.22 260670.34 93080 -1 3361
3382 0 444799.6 260618.55 93120 -1 3381
3383 0 444767.9 260576.31 93160 -1 3382
3384 0 444749.44 260592.16 93200 -1 3383
3385 0 444831.47 260451.3 93000 -1 3355
3386 0 447629 256355 90160 -1 3133
3387 0 447633 256331 90240 -1 3386
3388 0 447641 256311 90280 -1 3387
3389 0 446742.03 254820.55 87560 -1 3078
3390 0 446746.28 254785.17 87600 -1 3389
3391 0 446772.28 254739.42 87640 -1 3390
3392 0 446754 254700 87680 -1 3391
3393 0 446760 254644 87720 -1 3392
3394 0 446870 254562 87760 -1 3393
3395 0 446934 254528 87800 -1 3394
3396 0 446998 254494 87840 -1 3395
3397 0 447020 254448 87920 -1 3396
3398 0 446994 254292 88000 -1 3397
3399 0 446996 254220 88080 -1 3398
3400 0 447004 254148 87920 -1 3398
3401 0 446972 254182 87840 -1 3400
3402 0 447012 254140 87760 -1 3401
3403 0 447086 254182 87640 -1 3402
3404 0 447100 254216 87520 -1 3403
3405 0 447114 254270 87400 -1 3404
3406 0 449612.5 250594 83200 -1 2987
3407 0 449606.5 250530 83120 -1 3406
3408 0 449633 250129 82800 -1 2981
3409 0 449762 250091 82640 -1 2977
3410 0 449760 250095 82600 -1 3409
3411 0 450068 245959 82080 -1 2562
3412 0 450035 245946 82040 -1 3411
3413 0 450069 245882 82000 -1 3412
3414 0 450137 245798 81960 -1 3413
3415 0 451941.16 243206.69 80520 -1 2527
3416 0 452027.7 243180.12 80560 -1 3415
3417 0 452062.5 243008.88 80560 -1 3416
3418 0 452155.1 242970.44 80560 -1 3417
3419 0 452169.6 242997.88 80600 -1 3418
3420 0 452183.75 242982.75 80640 -1 3419
3421 0 452202.47 243008.44 80680 -1 3420
3422 0 452330.12 243120.61 80720 -1 3421
3423 0 452425.94 243148.38 80680 -1 3422
3424 0 452475.44 243115.83 80760 -1 3423
3425 0 451809 243295 80480 -1 2527
3426 0 451871 243171 80480 -1 3425
3427 0 452073 243033 80480 -1 3426
3428 0 452105 243025 80440 -1 3427
3429 0 452129 242957 80400 -1 3428
3430 0 452197 242898 80360 -1 3429
3431 0 452221 242834 80320 -1 3430
3432 0 452119 242712 80280 -1 3431
3433 0 452047 242722 80200 -1 3432
3434 0 452075 242714 80080 -1 3433
3435 0 452117 242668 79960 -1 3434
3436 0 453578 241643 76920 -1 1799
3437 0 453472 241714 76840 -1 3436
3438 0 453424 241738 76760 -1 3437
3439 0 453448 241653 76720 -1 3438
3440 0 458238.03 239213.02 75200 -1 1508
3441 0 458097.47 239140.5 75160 -1 3440
3442 0 458077.6 239119.02 75120 -1 3441
3443 0 458073.3 239095.72 75080 -1 3442
3444 0 458044.78 239078.27 75040 -1 3443
3445 0 458043.66 239073.16 75000 -1 3444
3446 0 457886.53 238988.25 74680 -1 3445
3447 0 457752.12 238975.48 74600 -1 3446
3448 0 457671.1 238926.84 74520 -1 3447
3449 0 457603.78 238863.77 74440 -1 3448
3450 0 457550.66 238865.56 74360 -1 3449
3451 0 457534.53 238866.5 74280 -1 3450
3452 0 457575.7 238850.42 74200 -1 3451
3453 0 457627.7 238814.73 74120 -1 3452
3454 0 457679.06 238794.36 74040 -1 3453
3455 0 457706.53 238822.48 73960 -1 3454
3456 0 457746.56 238827.89 73880 -1 3455
3457 0 457780.16 238843.53 73800 -1 3456
3458 0 457764.03 238842.06 73720 -1 3457
3459 0 457769.8 238846.08 73680 -1 3458
3460 0 457806.44 238826.84 73600 -1 3459
3461 0 457745.3 238799.19 73560 -1 3460
3462 0 457712.66 238746.52 73480 -1 3461
3463 0 457700.3 238673.02 73400 -1 3462
3464 0 457667 238702 73360 -1 3463
3465 0 457665 238720 73280 -1 3464
3466 0 457693 238728 73200 -1 3465
3467 0 457651 238626 73120 -1 3466
3468 0 457563 238590 73040 -1 3467
3469 0 457479 238496 73000 -1 3468
3470 0 457425 238444 72920 -1 3469
3471 0 457373 238382 72840 -1 3470
3472 0 457297 238298 72680 -1 3471
3473 0 457199 238216 72600 -1 3472
3474 0 457149 238202 72560 -1 3473
3475 0 457151 238168 72480 -1 3474
3476 0 457155 238112 72440 -1 3475
3477 0 457075 238028 72400 -1 3476
3478 0 457017 237980 72360 -1 3477
3479 0 457007 237962 72320 -1 3478
3480 0 456983 237958 72280 -1 3479
3481 0 456939 237946 72240 -1 3480
3482 0 456933 237937 72200 -1 3481
3483 0 456965 237906 72160 -1 3482
3484 0 456997 237875 72120 -1 3483
3485 0 457015 237877 72080 -1 3484
3486 0 457051 237875 72000 -1 3485
3487 0 457045 237903 71920 -1 3486
3488 0 457111 237871 71880 -1 3487
3489 0 456957 237959 71880 -1 3488
3490 0 456941 237975 71840 -1 3489
3491 0 456937 238013 71800 -1 3490
3492 0 457159 237817 71840 -1 3488
3493 0 457137 237829 71800 -1 3492
3494 0 457079 237663 71800 -1 3493
3495 0 457093 237639 71840 -1 3494
3496 0 457169 237531 71880 -1 3495
3497 0 457189 237429 71920 -1 3496
3498 0 457239 237367 71960 -1 3497
3499 0 457281 237323 71920 -1 3498
3500 0 457389 237263 71840 -1 3499
3501 0 457431 237233 71800 -1 3500
3502 0 457435 237209 71760 -1 3501
3503 0 457483 237223 71720 -1 3502
3504 0 457489 237277 71680 -1 3503
3505 0 457543 237125 71720 -1 3503
3506 0 457541 237091 71720 -1 3505
3507 0 457563 237077 71680 -1 3506
3508 0 457665 237019 71640 -1 3507
3509 0 457729 236899 71640 -1 3508
3510 0 457773 236875 71640 -1 3509
3511 0 457773 236895 71600 -1 3510
3512 0 457901 236819 71520 -1 3511
3513 0 457967 236651 71520 -1 3512
3514 0 458047 236421 71520 -1 3513
3515 0 458079 236403 71480 -1 3514
3516 0 458157 236337 71440 -1 3515
3517 0 458243 236235 71400 -1 3516
3518 0 458239 236103 71400 -1 3517
3519 0 458259 236033 71400 -1 3518
3520 0 458157 235943 71400 -1 3519
3521 0 458165 235817 71400 -1 3520
3522 0 458289 235591 71400 -1 3521
3523 0 458297 235581 71360 -1 3522
3524 0 458259 235489 71280 -1 3523
3525 0 458243 235339 71240 -1 3524
3526 0 458313 235265 71240 -1 3525
3527 0 458417 235197 71160 -1 3526
3528 0 458609 235053 71160 -1 3527
3529 0 458643 235027 71120 -1 3528
3530 0 458727 234981 71120 -1 3529
3531 0 458769 234855 71120 -1 3530
3532 0 458721 234897 71000 -1 3531
3533 0 458719 234889 70960 -1 3532
3534 0 458755 234833 70880 -1 3533
3535 0 458789 234763 70800 -1 3534
3536 0 458917 234637 70760 -1 3535
3537 0 458869 234607 70680 -1 3536
3538 0 458893 234537 70640 -1 3537
3539 0 458937 234465 70560 -1 3538
3540 0 459015 234273 70320 -1 3539
3541 0 459035 234143 70200 -1 3540
3542 0 459117 234077 70080 -1 3541
3543 0 459209 233939 69880 -1 3542
3544 0 459295 233809 69800 -1 3543
3545 0 459371 233635 69760 -1 3544
3546 0 459499 233469 69640 -1 3545
3547 0 459577 233353 69440 -1 3546
3548 0 459637 233321 69280 -1 3547
3549 0 459733 233271 69240 -1 3548
3550 0 459835 233215 69200 -1 3549
3551 0 459931 233155 69160 -1 3550
3552 0 459979 233123 69120 -1 3551
3553 0 460025 233099 69040 -1 3552
3554 0 460103 233027 69000 -1 3553
3555 0 460161 232943 68960 -1 3554
3556 0 460167 232841 68880 -1 3555
3557 0 460233 232583 68840 -1 3556
3558 0 460237 232531 68800 -1 3557
3559 0 460299 232377 68760 -1 3558
3560 0 460377 232215 68680 -1 3559
3561 0 460455 232145 68680 -1 3560
3562 0 460443 232011 68680 -1 3561
3563 0 460451 232119 68600 -1 3562
3564 0 460435 232061 68560 -1 3563
3565 0 460419 231975 68480 -1 3564
3566 0 460351 231787 68360 -1 3565
3567 0 460339 231725 68280 -1 3566
3568 0 460333 231669 68200 -1 3567
3569 0 460367 231635 68120 -1 3568
3570 0 460409 231621 68080 -1 3569
3571 0 460387 231473 68040 -1 3570
3572 0 460387 231429 68000 -1 3571
3573 0 460397 231371 67920 -1 3572
3574 0 460401 231295 67880 -1 3573
3575 0 460413 231281 67840 -1 3574
3576 0 460721 231061 67840 -1 3575
3577 0 460879 230959 67840 -1 3576
3578 0 460879 230959 67800 -1 3577
3579 0 460895 230943 67760 -1 3578
3580 0 461047 230897 67720 -1 3579
3581 0 461395 230805 67720 -1 3580
3582 0 461411 230815 67760 -1 3581
3583 0 461467 230823 67640 -1 3581
3584 0 461557 230787 67600 -1 3583
3585 0 461649 230739 67560 -1 3584
3586 0 461755 230439 67560 -1 3585
3587 0 461797 230275 67600 -1 3586
3588 0 462037 229945 67600 -1 3587
3589 0 462155 229837 67600 -1 3588
3590 0 462177 229791 67600 -1 3589
3591 0 462325 229693 67600 -1 3590
3592 0 462297 229665 67640 -1 3591
3593 0 462279 229636 67680 -1 3592
3594 0 462264 229633.5 67720 -1 3593
3595 0 462267 229646.5 67760 -1 3594
3596 0 462308 229663.5 67800 -1 3595
3597 0 462387 229641.5 67880 -1 3596
3598 0 461951 230161 67520 -1 3586
3599 0 462133 229971 67400 -1 3598
3600 0 462281 229883 67320 -1 3599
3601 0 462523 229535 67280 -1 3600
3602 0 462535 229521 67240 -1 3601
3603 0 462573 229487 67200 -1 3602
3604 0 462655 229417 67120 -1 3603
3605 0 462707 229371 67080 -1 3604
3606 0 462749 229367 67040 -1 3605
3607 0 462779 229359 67000 -1 3606
3608 0 462801 229367 66960 -1 3607
3609 0 462851 229293 66920 -1 3608
3610 0 463047 228973 66920 -1 3609
3611 0 463063 228887 66880 -1 3610
3612 0 463093 228775 66840 -1 3611
3613 0 463135 228645 66800 -1 3612
3614 0 463149 228551 66720 -1 3613
3615 0 463199 228465 66640 -1 3614
3616 0 463245 228409 66560 -1 3615
3617 0 463419 228305 66440 -1 3616
3618 0 463547 228143 66320 -1 3617
3619 0 463743 228005 66240 -1 3618
3620 0 463805 227959 66200 -1 3619
3621 0 463885 227907 66160 -1 3620
3622 0 463963 227849 66120 -1 3621
3623 0 463999 227681 66040 -1 3622
3624 0 464039 227661 66000 -1 3623
3625 0 464121 227549 65920 -1 3624
3626 0 464161 227463 65840 -1 3625
3627 0 464313 227347 65760 -1 3626
3628 0 464381 227281 65680 -1 3627
3629 0 464503 227193 65600 -1 3628
3630 0 464755 227059 65480 -1 3629
3631 0 464823 226997 65440 -1 3630
3632 0 464845 226971 65400 -1 3631
3633 0 464925 226929 65320 -1 3632
3634 0 465031 226925 65240 -1 3633
3635 0 465151 226769 65120 -1 3634
3636 0 465223 226689 65040 -1 3635
3637 0 465281 226559 64960 -1 3636
3638 0 465287 226465 64880 -1 3637
3639 0 465351 226273 64760 -1 3638
3640 0 465375 226199 64680 -1 3639
3641 0 465439 226165 64600 -1 3640
3642 0 465493 226113 64520 -1 3641
3643 0 465517 226085 64440 -1 3642
3644 0 465543 226071 64360 -1 3643
3645 0 465575 226025 64280 -1 3644
3646 0 465649 225991 64200 -1 3645
3647 0 465753 225889 64080 -1 3646
3648 0 465755 225843 64040 -1 3647
3649 0 465811 225839 64000 -1 3648
3650 0 465899 225847 63960 -1 3649
3651 0 465939 225745 63920 -1 3650
3652 0 465969 225611 63880 -1 3651
3653 0 466095 225443 63840 -1 3652
3654 0 466037 225377 63800 -1 3653
3655 0 466005 225355 63760 -1 3654
3656 0 466019 225311 63720 -1 3655
3657 0 466079 225255 63640 -1 3656
3658 0 466051 225239 63600 -1 3657
3659 0 465985 225211 63520 -1 3658
3660 0 465913 225157 63480 -1 3659
3661 0 465893 225123 63400 -1 3660
3662 0 465939 225057 63320 -1 3661
3663 0 466033 225043 63240 -1 3662
3664 0 466081 224981 63200 -1 3663
3665 0 466111 224963 63160 -1 3664
3666 0 466103 224907 63120 -1 3665
3667 0 466157 224909 63080 -1 3666
3668 0 466225 224806 63040 -1 3667
3669 0 466227 224774 62960 -1 3668
3670 0 460437 231979 68720 -1 3562
3671 0 460241 231772 68720 -1 3670
3672 0 460419 231646 68680 -1 3671
3673 0 460277 231836 68640 -1 3671
3674 0 460229 231694 68800 -1 3671
3675 0 460229 231692 68840 -1 3674
3676 0 458773 234833 71200 -1 3531
3677 0 458783 234778 71280 -1 3676
3678 0 458737 234738 71360 -1 3677
3679 0 458715 234706 71400 -1 3678
3680 0 458839 234672 71480 -1 3679
3681 0 458925 234656 71520 -1 3680
3682 0 458937 234624 71600 -1 3681
3683 0 458925 234540 71720 -1 3682
3684 0 458907 234436 71840 -1 3683
3685 0 458413 235462 71160 -1 3524
3686 0 458439 235480 71120 -1 3685
3687 0 458495 235486 71040 -1 3686
3688 0 458465 235526 70960 -1 3687
3689 0 458429 235610 70840 -1 3688
3690 0 458401 235584 70760 -1 3689
3691 0 456775 238056 72160 -1 3483
3692 0 456637 238126 72160 -1 3691
3693 0 456531 238168 72160 -1 3692
3694 0 456313 238330 72160 -1 3693
3695 0 456075 238456 72160 -1 3694
3696 0 455763 238602 72160 -1 3695
3697 0 455473 238798 72160 -1 3696
3698 0 455423 238772 72120 -1 3697
3699 0 455351 238854 72120 -1 3698
3700 0 455115 238920 72120 -1 3699
3701 0 454983 238968 72120 -1 3700
3702 0 454899 239022 72080 -1 3701
3703 0 454783 239142 72080 -1 3702
3704 0 454677.44 239240.97 72120 -1 3703
3705 0 454521.75 239341.25 72040 -1 3704
3706 0 454344.94 239502.22 72000 -1 3705
3707 0 454017.7 239496.95 72040 -1 3706
3708 0 454738.12 239124.84 72240 -1 3704
3709 0 454759 239123.5 72280 -1 3708
3710 0 454780.38 239122.2 72320 -1 3709
3711 0 459295.62 238550.45 74920 -1 1498
3712 0 459305.56 238533.08 74880 -1 3711
3713 0 459133.6 238593 74840 -1 3712
3714 0 459045.62 238613.1 74800 -1 3713
3715 0 459040.53 238615.45 74760 -1 3714
3716 0 460419.62 238300.36 74800 -1 1494
3717 0 460444.5 238276.77 74760 -1 3716
3718 0 460296.75 238252.61 74720 -1 3717
3719 0 460307.22 238234.17 74680 -1 3718
3720 0 460252.94 238239.22 74640 -1 3719
3721 0 460250.78 238241.88 74600 -1 3720
3722 0 472331.72 234643.9 73680 -1 299
3723 0 480726.88 234368.27 73960 -1 292
3724 0 480374.62 234303.12 74000 -1 3723
3725 0 480443.47 234313.97 74040 -1 3724
3726 0 480603.12 234327.7 74080 -1 3725
3727 0 480700.2 234352.88 74120 -1 3726
3728 0 480775.03 234363.39 74160 -1 3727
3729 0 481138.16 234402.69 74200 -1 3728
3730 0 481441.94 234431.03 74240 -1 3729
3731 0 481634.03 234483.56 74280 -1 3730
3732 0 481681.53 234486.02 74320 -1 3731
3733 0 481700.28 234469.73 74360 -1 3732
3734 0 481739.5 234479.66 74400 -1 3733
3735 0 481827.97 234462.98 74440 -1 3734
3736 0 481875.94 234443.19 74480 -1 3735
3737 0 481987.4 234418.67 74520 -1 3736
3738 0 482103.56 234402.95 74560 -1 3737
3739 0 482152.6 234376.33 74600 -1 3738
3740 0 482263.3 234363.36 74640 -1 3739
3741 0 482289.56 234380 74680 -1 3740
3742 0 482344.25 234398.53 74720 -1 3741
3743 0 482410.25 234418.53 74760 -1 3742
3744 0 482499.1 234402.88 74800 -1 3743
3745 0 482492.78 234412.98 74840 -1 3744
3746 0 482541.3 234407.56 74880 -1 3745
3747 0 482643.28 234390.22 74920 -1 3746
3748 0 482699.84 234398.23 74960 -1 3747
3749 0 482895.66 234422.64 75000 -1 3748
3750 0 482975.56 234443.11 75040 -1 3749
3751 0 483016.62 234494.08 75080 -1 3750
3752 0 483169.34 234494.08 75120 -1 3751
3753 0 483290.12 234489.17 75160 -1 3752
3754 0 483499.53 234497.73 75200 -1 3753
3755 0 483618.9 234501.1 75240 -1 3754
3756 0 483642.06 234494.62 75280 -1 3755
3757 0 483708.34 234505.48 75320 -1 3756
3758 0 483841.1 234532.23 75360 -1 3757
3759 0 483966.66 234547.36 75400 -1 3758
3760 0 484052.94 234549.23 75440 -1 3759
3761 0 484089.88 234553.81 75480 -1 3760
3762 0 484162.78 234562.14 75520 -1 3761
3763 0 484248.66 234581.64 75560 -1 3762
3764 0 484377.78 234588.44 75600 -1 3763
3765 0 484475.25 234588.84 75640 -1 3764
3766 0 484526.6 234605 75680 -1 3765
3767 0 484543.56 234611.33 75720 -1 3766
3768 0 484620.3 234623.48 75760 -1 3767
3769 0 484684.6 234632.4 75800 -1 3768
3770 0 484814.62 234607.89 75840 -1 3769
3771 0 484872.72 234626.8 75880 -1 3770
3772 0 485018.8 234699.61 75920 -1 3771
3773 0 485062.34 234679.66 75960 -1 3772
3774 0 485198.44 234726 76000 -1 3773
3775 0 485411.84 234799.55 76040 -1 3774
3776 0 485506.4 234830.42 76080 -1 3775
3777 0 485553.25 234846.86 76120 -1 3776
3778 0 485566.22 234856.62 76160 -1 3777
3779 0 485679.44 234902.47 76200 -1 3778
3780 0 485686.78 234870.61 76240 -1 3779
3781 0 485776.75 234945.56 76280 -1 3780
3782 0 485865 234956.8 76320 -1 3781
3783 0 485947.9 234946.66 76360 -1 3782
3784 0 486283.06 234954.39 76360 -1 3783
3785 0 486340.75 234983.11 76400 -1 3784
3786 0 486844.97 234906.83 76360 -1 3785
3787 0 486750.94 234828.55 76240 -1 3786
3788 0 486744.5 234803.5 76200 -1 3787
3789 0 486738.06 234778 76160 -1 3788
3790 0 486721.16 234700.5 76080 -1 3789
3791 0 486760.94 234621.23 76000 -1 3790
3792 0 486769.78 234616 75960 -1 3791
3793 0 486780.94 234595.64 75920 -1 3792
3794 0 486774.78 234571.62 75880 -1 3793
3795 0 486780.8 234553.95 75840 -1 3794
3796 0 486775 234530.11 75800 -1 3795
3797 0 486785.3 234524.02 75760 -1 3796
3798 0 486782.72 234527.88 75720 -1 3797
3799 0 486766.16 234517.3 75680 -1 3798
3800 0 486745 234503.27 75640 -1 3799
3801 0 486723.66 234499.94 75600 -1 3800
3802 0 486703.53 234475.22 75560 -1 3801
3803 0 486722.12 234472.14 75520 -1 3802
3804 0 486669 234458.19 75480 -1 3803
3805 0 486665.6 234447.62 75440 -1 3804
3806 0 486667 234443.36 75400 -1 3805
3807 0 486633.97 234417.28 75360 -1 3806
3808 0 486635.88 234413.58 75320 -1 3807
3809 0 486601.72 234409.27 75280 -1 3808
3810 0 486567.22 234395.66 75240 -1 3809
3811 0 486552.28 234399.77 75200 -1 3810
3812 0 486544.94 234372.34 75160 -1 3811
3813 0 486508 234375.77 75120 -1 3812
3814 0 486491.2 234362.88 75080 -1 3813
3815 0 486473.78 234352.31 75040 -1 3814
3816 0 486453.75 234324 75000 -1 3815
3817 0 486457.34 234310.45 74960 -1 3816
3818 0 486443.5 234295.23 74920 -1 3817
3819 0 486424.3 234271.53 74880 -1 3818
3820 0 486440.28 234270.89 74840 -1 3819
3821 0 486419.4 234255.19 74800 -1 3820
3822 0 486461.66 234252.2 74760 -1 3821
3823 0 486468.97 234242.44 74720 -1 3822
3824 0 486433.75 234205.19 74680 -1 3823
3825 0 486526 234019 74480 -1 3824
3826 0 486506 233991 74280 -1 3825
3827 0 486526 234043 74120 -1 3826
3828 0 486574 234039 73960 -1 3827
3829 0 486614 233991 73760 -1 3828
3830 0 486750 233975 73560 -1 3829
3831 0 486786 233947 73360 -1 3830
3832 0 486629.94 235014.22 76440 -1 3785
3833 0 486980.06 235052.27 76480 -1 3832
3834 0 486981.2 235074.38 76520 -1 3833
3835 0 486986.34 235117.55 76560 -1 3834
3836 0 486947.34 235133.69 76600 -1 3835
3837 0 487013.47 235119.69 76640 -1 3836
3838 0 486993.88 235142 76680 -1 3837
3839 0 487035.97 235159.3 76720 -1 3838
3840 0 487038.8 235169.86 76760 -1 3839
3841 0 487067.2 235187.42 76800 -1 3840
3842 0 487089.66 235188.39 76840 -1 3841
3843 0 487067.03 235212.53 76880 -1 3842
3844 0 487068.72 235227.7 76920 -1 3843
3845 0 487149.84 235257.69 76960 -1 3844
3846 0 487236.7 235271.9 77000 -1 3845
3847 0 487229.12 235281.06 77040 -1 3846
3848 0 487319.3 235337.05 77080 -1 3847
3849 0 487342.56 235356.47 77120 -1 3848
3850 0 487368.7 235322.5 77160 -1 3849
3851 0 487370.78 235310.53 77200 -1 3850
3852 0 487396.28 235255.9 77240 -1 3851
3853 0 487513.47 235292.3 77280 -1 3852
3854 0 487614.97 235337.3 77320 -1 3853
3855 0 487656.03 235360.6 77360 -1 3854
3856 0 487689.47 235302.31 77400 -1 3855
3857 0 487745.56 235232.08 77440 -1 3856
3858 0 487800.5 235250.62 77480 -1 3857
3859 0 487915.03 235349.7 77520 -1 3858
3860 0 488031.38 235428.4 77560 -1 3859
3861 0 488077.12 235446.75 77600 -1 3860
3862 0 488100.9 235447.72 77640 -1 3861
3863 0 488238.5 235528.14 77680 -1 3862
3864 0 488309.2 235485.36 77720 -1 3863
3865 0 488319.5 235458.5 77760 -1 3864
3866 0 488351.62 235404.5 77800 -1 3865
3867 0 488372.72 235464.47 77840 -1 3866
3868 0 488373.56 235407.48 77880 -1 3867
3869 0 488443.38 235436.48 77920 -1 3868
3870 0 488507.34 235423.17 77960 -1 3869
3871 0 488507.34 235397.33 78000 -1 3870
3872 0 488519.75 235367.77 78040 -1 3871
3873 0 488682.12 235429.72 78080 -1 3872
3874 0 488712.38 235481.84 78120 -1 3873
3875 0 488822.75 235550.45 78160 -1 3874
3876 0 488829.4 235517.19 78200 -1 3875
3877 0 489096.22 235433.9 78280 -1 3876
3878 0 489111.75 235433.02 78320 -1 3877
3879 0 489145.97 235421.1 78360 -1 3878
3880 0 489162.5 235399.52 78400 -1 3879
3881 0 489178.78 235394.95 78440 -1 3880
3882 0 489229.88 235406.45 78480 -1 3881
3883 0 489300.38 235425.39 78520 -1 3882
3884 0 489408.34 235429.89 78600 -1 3883
3885 0 489364.66 235449.27 78640 -1 3884
3886 0 489397.5 235442.92 78680 -1 3885
3887 0 489376.2 235428.11 78720 -1 3886
3888 0 489457.3 235474.12 78760 -1 3887
3889 0 489439.97 235466.03 78800 -1 3888
3890 0 489521.34 235456.72 78840 -1 3889
3891 0 489528.78 235471.62 78880 -1 3890
3892 0 489538.66 235490.22 78920 -1 3891
3893 0 489566.88 235516.03 78960 -1 3892
3894 0 489570.44 235510.28 79000 -1 3893
3895 0 489584.1 235523.84 79040 -1 3894
3896 0 489569.78 235534.3 79080 -1 3895
3897 0 489554.94 235544.19 79120 -1 3896
3898 0 489601.16 235561.67 79160 -1 3897
3899 0 489609.53 235583.6 79200 -1 3898
3900 0 489626.97 235600.47 79240 -1 3899
3901 0 489668.44 235599.78 79280 -1 3900
3902 0 489634.44 235607.4 79320 -1 3901
3903 0 489673.72 235612.58 79360 -1 3902
3904 0 489648.97 235628.34 79400 -1 3903
3905 0 489671.44 235662.48 79440 -1 3904
3906 0 489672.75 235680.56 79480 -1 3905
3907 0 489727.28 235750.33 79520 -1 3906
3908 0 489747.7 235916.27 79600 -1 3907
3909 0 489726.28 235996.69 79680 -1 3908
3910 0 489725.22 236153.83 79800 -1 3909
3911 0 490540.62 235083.5 79880 -1 3910
3912 0 489813.8 236150.55 80040 -1 3911
3913 0 489869.16 236132.44 80240 -1 3912
3914 0 489962 236064.36 80400 -1 3913
3915 0 490004.53 236048.53 80440 -1 3914
3916 0 490020.38 236004.8 80480 -1 3915
3917 0 490069.22 235983.7 80520 -1 3916
3918 0 490047.84 235985.33 80600 -1 3917
3919 0 490123.2 236007.45 80640 -1 3918
3920 0 490162.56 236108 80680 -1 3919
3921 0 490148.94 236108.14 80720 -1 3920
3922 0 490175.62 236154.62 80760 -1 3921
3923 0 490172.6 236127.86 80800 -1 3922
3924 0 490232.2 236225.1 80840 -1 3923
3925 0 490242.1 236122.12 80880 -1 3924
3926 0 490294.53 236017.23 80920 -1 3925
3927 0 490324.22 235916.64 80960 -1 3926
3928 0 490380.2 235895.5 81000 -1 3927
3929 0 490380.28 235760.86 81040 -1 3928
3930 0 490430.3 235761.83 81080 -1 3929
3931 0 490443.38 235733.53 81120 -1 3930
3932 0 490550.94 235683.77 81160 -1 3931
3933 0 490361.06 236188.66 81160 -1 3932
3934 0 490311.47 236337.88 81120 -1 3933
3935 0 490239.22 236382.45 81080 -1 3934
3936 0 490207.38 236425.06 81040 -1 3935
3937 0 490205.8 236416.33 81000 -1 3936
3938 0 490212.2 236421.17 80960 -1 3937
3939 0 490223.06 236427.58 80920 -1 3938
3940 0 490075.47 236503.06 80880 -1 3939
3941 0 490003.84 236576.94 80840 -1 3940
3942 0 489912.78 236730 80800 -1 3941
3943 0 489725.6 236753.08 80760 -1 3942
3944 0 489252.78 236852.11 80720 -1 3943
3945 0 489031.94 236895.22 80680 -1 3944
3946 0 488969.4 236932.42 80640 -1 3945
3947 0 488850.06 236938.89 80600 -1 3946
3948 0 488150.3 237098.4 80560 -1 3947
3949 0 488191.12 237471.12 80600 -1 3948
3950 0 488269.53 237531 80680 -1 3949
3951 0 488270.12 237567.78 80720 -1 3950
3952 0 488275.06 237589.56 80760 -1 3951
3953 0 488303.94 237611.72 80800 -1 3952
3954 0 488309.03 237634.25 80840 -1 3953
3955 0 488096.03 237134.44 80520 -1 3948
3956 0 488113.84 237183.5 80480 -1 3955
3957 0 488079.34 237219.05 80440 -1 3956
3958 0 488055.53 237224.78 80400 -1 3957
3959 0 488032.88 237402.5 80360 -1 3958
3960 0 488023.16 237422.73 80320 -1 3959
3961 0 487982.06 237419.11 80280 -1 3960
3962 0 488002.1 237412.45 80240 -1 3961
3963 0 487979.5 237351.62 80200 -1 3962
3964 0 487946.06 237415.45 80160 -1 3963
3965 0 487490.88 237321.36 80160 -1 3964
3966 0 487061.88 237315.31 80120 -1 3965
3967 0 486740.6 237266.95 80080 -1 3966
3968 0 486638.6 237129.23 80320 -1 3967
3969 0 486635.5 237113 80360 -1 3968
3970 0 486632.1 237096.92 80400 -1 3969
3971 0 486664.47 237080.94 80440 -1 3970
3972 0 486645.66 237056.28 80480 -1 3971
3973 0 486660.9 237063.48 80520 -1 3972
3974 0 486660.22 237078.78 80560 -1 3973
3975 0 486596.3 237262.72 80040 -1 3967
3976 0 486615.4 237274.98 80000 -1 3975
3977 0 486502.38 237256.77 79960 -1 3976
3978 0 486446.56 237234.84 79920 -1 3977
3979 0 487868.56 235309.17 79880 -1 3978
3980 0 486143.7 237236.36 79840 -1 3979
3981 0 486021.75 237172.97 79800 -1 3980
3982 0 485804.84 236983.44 79800 -1 3981
3983 0 485780.56 236975.73 79760 -1 3982
3984 0 485770.4 236960.58 79720 -1 3983
3985 0 485832.62 236955.47 79680 -1 3984
3986 0 485573 236778 79840 -1 3980
3987 0 485497 236670 79920 -1 3986
3988 0 485361 236532 79960 -1 3987
3989 0 485025 236448 80040 -1 3988
3990 0 484885 236324 80160 -1 3989
3991 0 484585 236088 80320 -1 3990
3992 0 484237 235801 80480 -1 3991
3993 0 484033 235671 80640 -1 3992
3994 0 483787 235543 80800 -1 3993
3995 0 483677 235375 80920 -1 3994
3996 0 483403 235403 81080 -1 3995
3997 0 483335 235277 81160 -1 3996
3998 0 483377 235179 81240 -1 3997
3999 0 483373 235057 81360 -1 3998
4000 0 483317 234969 81440 -1 3999
4001 0 483331 234717 81560 -1 4000
4002 0 483317 234547 81640 -1 4001
4003 0 483261 234349 81720 -1 4002
4004 0 483221 234263 81760 -1 4003
4005 0 483217 234203 81840 -1 4004
4006 0 483063 233813 81920 -1 4005
4007 0 483223 234091 82000 -1 4006
4008 0 483233 234141 82040 -1 4007
4009 0 483231 234143 82080 -1 4008
4010 0 483303 234043 82120 -1 4009
4011 0 483237 234453 82240 -1 4010
4012 0 483331 234453 82320 -1 4011
4013 0 483539 234481 82360 -1 4012
4014 0 483549 234495 82400 -1 4013
4015 0 483541 234415 82480 -1 4014
4016 0 483545 234423 82560 -1 4015
4017 0 483555 234431 82600 -1 4016
4018 0 483645 234497 82680 -1 4017
4019 0 483701 234485 82720 -1 4018
4020 0 483711 234573 82840 -1 4019
4021 0 483947 234465 82880 -1 4020
4022 0 484061 234475 82960 -1 4021
4023 0 484157 234493 83040 -1 4022
4024 0 484195 234460 83080 -1 4023
4025 0 484195 234528 83160 -1 4024
4026 0 484313 234488 83280 -1 4025
4027 0 484615 234606 83400 -1 4026
4028 0 484633 234652 83440 -1 4027
4029 0 484799 234940 83520 -1 4028
4030 0 484969 235054 83560 -1 4029
4031 0 485121 235128 83600 -1 4030
4032 0 485287 235182 83680 -1 4031
4033 0 485411 235314 83800 -1 4032
4034 0 485571 235322 83920 -1 4033
4035 0 485595 235424 84040 -1 4034
4036 0 485719 235502 84080 -1 4035
4037 0 485769 235524 84120 -1 4036
4038 0 485863 235580 84200 -1 4037
4039 0 486079 235842 84320 -1 4038
4040 0 486165 235990 84360 -1 4039
4041 0 486049 236218 84400 -1 4040
4042 0 486005 236222 84440 -1 4041
4043 0 485955 236196 84520 -1 4042
4044 0 485975 236190 84640 -1 4043
4045 0 486115 236202 84760 -1 4044
4046 0 486243 236296 84880 -1 4045
4047 0 486373 236380 85040 -1 4046
4048 0 486487 236384 85200 -1 4047
4049 0 483747 234877 82920 -1 4020
4050 0 483771 235007 82880 -1 4049
4051 0 483777 235071 82840 -1 4050
4052 0 483793 235121 82760 -1 4051
4053 0 483837 235201 82680 -1 4052
4054 0 483817 235211 82560 -1 4053
4055 0 482905 233553 81880 -1 4006
4056 0 482637 233347 81840 -1 4055
4057 0 482629 233304 81880 -1 4056
4058 0 482613 233284 81960 -1 4057
4059 0 482585 233090 82040 -1 4058
4060 0 482413 233006 82080 -1 4059
4061 0 482079 233100 82120 -1 4060
4062 0 482039 233176 82160 -1 4061
4063 0 482057 233140 82200 -1 4062
4064 0 482111 233030 82240 -1 4063
4065 0 482049 233038 82320 -1 4064
4066 0 481979 233034 82360 -1 4065
4067 0 483319 235589 81120 -1 3996
4068 0 483117 235553 81200 -1 4067
4069 0 483081 235525 81240 -1 4068
4070 0 483035 235553 81320 -1 4069
4071 0 483027 235563 81400 -1 4070
4072 0 488161.47 237593.47 80120 -1 3964
4073 0 488255.25 237644.08 80080 -1 4072
4074 0 488246.97 237664.02 80040 -1 4073
4075 0 488178.12 237713.8 80000 -1 4074
4076 0 488283.62 237742.84 79960 -1 4075
4077 0 488231.9 237748.42 79920 -1 4076
4078 0 489018.88 236738.22 79880 -1 4077
4079 0 488294.47 237741.1 79840 -1 4078
4080 0 488341.12 237806.94 79800 -1 4079
4081 0 488333.5 237882.03 79760 -1 4080
4082 0 488388.66 237864.53 79720 -1 4081
4083 0 488287.3 237886.02 79680 -1 4082
4084 0 488365.53 237893.98 79640 -1 4083
4085 0 488425.16 237898.98 79600 -1 4084
4086 0 488452.44 237966.14 79560 -1 4085
4087 0 488602.28 238060.28 79520 -1 4086
4088 0 488630.34 238086.31 79480 -1 4087
4089 0 488613.56 238092.61 79440 -1 4088
4090 0 488475.56 238100.61 79400 -1 4089
4091 0 488469 238085.69 79360 -1 4090
4092 0 488408.12 238133.84 79320 -1 4091
4093 0 488365.7 238172.97 79280 -1 4092
4094 0 488320.75 238175.14 79240 -1 4093
4095 0 488292.66 238261.48 79200 -1 4094
4096 0 488241.03 238290.9 79160 -1 4095
4097 0 488229.38 238356.53 79120 -1 4096
4098 0 488196.03 238373.48 79080 -1 4097
4099 0 488163.88 238398.84 79040 -1 4098
4100 0 488141.75 238454.75 79000 -1 4099
4101 0 488106.84 238439.84 78960 -1 4100
4102 0 488020.66 238564.89 78920 -1 4101
4103 0 488010.88 238557.73 78880 -1 4102
4104 0 488019.66 238577.5 78840 -1 4103
4105 0 487984.7 238580.33 78760 -1 4104
4106 0 487940.34 238731.97 78720 -1 4105
4107 0 487930.06 238822.45 78680 -1 4106
4108 0 487827.22 238903.19 78640 -1 4107
4109 0 487728.88 238408.77 78640 -1 4108
4110 0 487685.12 238429.61 78600 -1 4109
4111 0 487323.8 238489.55 78560 -1 4110
4112 0 487691.9 238319.62 78560 -1 4110
4113 0 487826.62 238959.8 78600 -1 4108
4114 0 487842.72 239004.88 78560 -1 4113
4115 0 487847.34 239054.62 78520 -1 4114
4116 0 487793.56 239122.05 78480 -1 4115
4117 0 487797.4 239131.17 78440 -1 4116
4118 0 487751.8 239189.55 78400 -1 4117
4119 0 487736.03 239206.94 78360 -1 4118
4120 0 487689.06 239240.8 78320 -1 4119
4121 0 487689.78 239255.62 78280 -1 4120
4122 0 487443.8 239374.75 78200 -1 4121
4123 0 487275.56 239318.38 78160 -1 4122
4124 0 487276.7 239316.7 78120 -1 4123
4125 0 487272.4 239436.92 78080 -1 4124
4126 0 487277.56 239431.39 78040 -1 4125
4127 0 487303.72 239448.88 78000 -1 4126
4128 0 487309.44 239461.75 77960 -1 4127
4129 0 487389.72 239567.2 77920 -1 4128
4130 0 487404.44 239565.75 77880 -1 4129
4131 0 487407.7 239614.8 77840 -1 4130
4132 0 487408.22 239613.84 77800 -1 4131
4133 0 487474.9 239631.17 77760 -1 4132
4134 0 487472.22 239630.81 77720 -1 4133
4135 0 487467.34 239633.17 77680 -1 4134
4136 0 487485.03 239650.1 77640 -1 4135
4137 0 487494 239641.75 77600 -1 4136
4138 0 487479.12 239646.94 77560 -1 4137
4139 0 487477.88 239644.77 77520 -1 4138
4140 0 487254.4 239701.27 77480 -1 4139
4141 0 487260.6 239695.7 77440 -1 4140
4142 0 487232.34 239726.73 77400 -1 4141
4143 0 487201.25 239767.14 77360 -1 4142
4144 0 487098.94 239765.23 77320 -1 4143
4145 0 487040.1 239762.73 77280 -1 4144
4146 0 486980.06 239764.36 77240 -1 4145
4147 0 487860.25 239933.16 77680 -1 4135
4148 0 487850.22 240121.1 77640 -1 4147
4149 0 487805.06 240197.06 77600 -1 4148
4150 0 487799.78 240292.5 77560 -1 4149
4151 0 487822.53 240336.94 77520 -1 4150
4152 0 487814.2 240407.05 77480 -1 4151
4153 0 487772.25 240475.53 77440 -1 4152
4154 0 487791.53 240513.42 77400 -1 4153
4155 0 487800.78 240535.42 77360 -1 4154
4156 0 487836.8 240557.44 77320 -1 4155
4157 0 487844.8 240602.06 77280 -1 4156
4158 0 487856.34 240682.64 77240 -1 4157
4159 0 487851.88 240756.17 77200 -1 4158
4160 0 487801.78 240816.52 77160 -1 4159
4161 0 487997.4 240981.3 77120 -1 4160
4162 0 487973.16 241139.3 77080 -1 4161
4163 0 487956 241139.81 77040 -1 4162
4164 0 487985.7 241259.83 77000 -1 4163
4165 0 488108.78 241369.73 76960 -1 4164
4166 0 488140.6 241457.73 76920 -1 4165
4167 0 488163.3 241504.81 76880 -1 4166
4168 0 488418.7 241732.53 76840 -1 4167
4169 0 488579.06 242287.83 76800 -1 4168
4170 0 488942.72 242193.25 76760 -1 4169
4171 0 489152 242269.5 76800 -1 4170
4172 0 489442.44 242310.3 76680 -1 4171
4173 0 489414.97 242370.17 77040 -1 4172
4174 0 489415.94 242367.48 77120 -1 4173
4175 0 489421.9 242371 77200 -1 4174
4176 0 489434.7 242423.3 77360 -1 4175
4177 0 489488.5 242427.23 77440 -1 4176
4178 0 489511.2 242422.28 77520 -1 4177
4179 0 489530.72 242464.19 77560 -1 4178
4180 0 489553.88 242419.16 77600 -1 4179
4181 0 489659.75 242385.92 77640 -1 4180
4182 0 489711.25 242337.05 77680 -1 4181
4183 0 489681.8 242325.61 77720 -1 4182
4184 0 489732.75 242247.66 77760 -1 4183
4185 0 489770.66 242214.73 77800 -1 4184
4186 0 489803.2 242239.8 77840 -1 4185
4187 0 489842.03 242205.88 77880 -1 4186
4188 0 489842.56 242204.61 77920 -1 4187
4189 0 489867.72 242199.22 77960 -1 4188
4190 0 489906.25 242238.78 78000 -1 4189
4191 0 488629.4 242475.58 76760 -1 4169
4192 0 488639.97 242501.9 76720 -1 4191
4193 0 488657.16 242439.14 76680 -1 4192
4194 0 488647.6 242243.36 76640 -1 4193
4195 0 488850.6 242082.45 76600 -1 4194
4196 0 489306.1 242260.39 76560 -1 4195
4197 0 489476.22 242282.48 76480 -1 4196
4198 0 489677.9 242289.72 76400 -1 4197
4199 0 489765.97 242303.67 76360 -1 4198
4200 0 489907.84 242295.34 76280 -1 4199
4201 0 490092.6 242338.42 76240 -1 4200
4202 0 490194.7 242303.52 76160 -1 4201
4203 0 490382.28 242312.31 76080 -1 4202
4204 0 490557.7 242330.77 76040 -1 4203
4205 0 491040.75 242358.55 76000 -1 4204
4206 0 492033.97 242244.28 75960 -1 4205
4207 0 492500.25 242365.4 76000 -1 4206
4208 0 492549.88 242433.42 76040 -1 4207
4209 0 492608.16 242484.42 76080 -1 4208
4210 0 492662.94 242598.97 76120 -1 4209
4211 0 492798.6 242697.33 76160 -1 4210
4212 0 492840.12 242737.77 76200 -1 4211
4213 0 492829.25 242764.31 76240 -1 4212
4214 0 492835.4 242852.86 76280 -1 4213
4215 0 492836.34 242902.52 76320 -1 4214
4216 0 492883.2 242976.9 76360 -1 4215
4217 0 492956.5 243020.7 76400 -1 4216
4218 0 493146.8 243155.19 76520 -1 4217
4219 0 493176.38 243187.19 76560 -1 4218
4220 0 493183.56 243227.1 76600 -1 4219
4221 0 493214.3 243231.83 76640 -1 4220
4222 0 493246.28 243299.5 76680 -1 4221
4223 0 493283.88 243302.75 76720 -1 4222
4224 0 493307.03 243352.23 76760 -1 4223
4225 0 493341.72 243339.52 76800 -1 4224
4226 0 493358.78 243384.42 76840 -1 4225
4227 0 493360.1 243407.7 76880 -1 4226
4228 0 493403.25 243415.1 76920 -1 4227
4229 0 493381.12 243460.89 76960 -1 4228
4230 0 493342.66 243534.28 77000 -1 4229
4231 0 493332.8 243555.27 77040 -1 4230
4232 0 493333.3 243598.52 77080 -1 4231
4233 0 493350.66 243619.14 77120 -1 4232
4234 0 493353 243641.27 77160 -1 4233
4235 0 493400.56 243666.08 77200 -1 4234
4236 0 493410.72 243686.5 77240 -1 4235
4237 0 493433.2 243703.23 77280 -1 4236
4238 0 493452.1 243677 77320 -1 4237
4239 0 493452.22 243689.88 77360 -1 4238
4240 0 493431.72 243739.5 77400 -1 4239
4241 0 493425.84 243789.36 77440 -1 4240
4242 0 493415.03 243848.03 77480 -1 4241
4243 0 493412.94 243884.39 77520 -1 4242
4244 0 493448.25 243920.23 77560 -1 4243
4245 0 493556.8 243992.66 77600 -1 4244
4246 0 493533.56 244264.56 77640 -1 4245
4247 0 493483.1 244418.38 77680 -1 4246
4248 0 493346 244451.9 77720 -1 4247
4249 0 493337.72 244548.28 77760 -1 4248
4250 0 493237.03 244753.38 77800 -1 4249
4251 0 493095.9 244779.64 77840 -1 4250
4252 0 493027.84 244816.31 77880 -1 4251
4253 0 492945.72 244850.75 77920 -1 4252
4254 0 492918.62 244875.2 77960 -1 4253
4255 0 492904.1 244888.6 78000 -1 4254
4256 0 492854.28 244887.47 78040 -1 4255
4257 0 492828 244918 78080 -1 4256
4258 0 492814 244965 78120 -1 4257
4259 0 492808 245017 78160 -1 4258
4260 0 492764 244999 78240 -1 4259
4261 0 492820 244956 78280 -1 4260
4262 0 492831 244947 78320 -1 4261
4263 0 492791 244969 78360 -1 4262
4264 0 492768 245006 78400 -1 4263
4265 0 492755 245010 78480 -1 4264
4266 0 492734 245058 78520 -1 4265
4267 0 492430 245190 78520 -1 4266
4268 0 491918 245462 78520 -1 4267
4269 0 491838 245510 78520 -1 4268
4270 0 491634 245854 78520 -1 4269
4271 0 491418 246182 78520 -1 4270
4272 0 491402 246222 78560 -1 4271
4273 0 491380 246228 78600 -1 4272
4274 0 491380 246228 78680 -1 4273
4275 0 491392 246228 78760 -1 4274
4276 0 491552 245880 78760 -1 4275
4277 0 491620 245796 78760 -1 4276
4278 0 491660 245824 78800 -1 4277
4279 0 491683 245839 78840 -1 4278
4280 0 491653 245879 78880 -1 4279
4281 0 491641 245989 78920 -1 4280
4282 0 491815 246111 78960 -1 4281
4283 0 491789 246137 79160 -1 4282
4284 0 491657 246037 79240 -1 4283
4285 0 491635 245927 79200 -1 4284
4286 0 491657 245905 79120 -1 4285
4287 0 491689 245931 79280 -1 4284
4288 0 491789 245945 79320 -1 4287
4289 0 491845 245959 79400 -1 4288
4290 0 491891 245911 79440 -1 4289
4291 0 491903 245975 79520 -1 4290
4292 0 490726 246654 78520 -1 4271
4293 0 490590 246942 78520 -1 4292
4294 0 490550 247118 78520 -1 4293
4295 0 490490 247282 78560 -1 4294
4296 0 490516 247395 78600 -1 4295
4297 0 490518 247469 78640 -1 4296
4298 0 490616 247725 78720 -1 4297
4299 0 490618 247803 78760 -1 4298
4300 0 490600 247831 78800 -1 4299
4301 0 490590 247883 78840 -1 4300
4302 0 490594 247969 78880 -1 4301
4303 0 490570 248007 78920 -1 4302
4304 0 490532 248071 78960 -1 4303
4305 0 490564 248361 79000 -1 4304
4306 0 490612 248543 79040 -1 4305
4307 0 490580 248871 79040 -1 4306
4308 0 490500 249255 79040 -1 4307
4309 0 490468 249339 79080 -1 4308
4310 0 490396 249491 79120 -1 4309
4311 0 490384 249659 79120 -1 4310
4312 0 490388 249703 79160 -1 4311
4313 0 490396 250099 79160 -1 4312
4314 0 490472 250471 79160 -1 4313
4315 0 490456 250799 79200 -1 4314
4316 0 490500 250955 79200 -1 4315
4317 0 490508 250967 79240 -1 4316
4318 0 490504 250991 79280 -1 4317
4319 0 490458 251036 79360 -1 4318
4320 0 490232 251092 79480 -1 4319
4321 0 490195 251106 79520 -1 4320
4322 0 490158 251120 79560 -1 4321
4323 0 490066 251106 79640 -1 4322
4324 0 489980 251146 79720 -1 4323
4325 0 489914 251182 79800 -1 4324
4326 0 490420 251223 79200 -1 4316
4327 0 490380 251255 79160 -1 4326
4328 0 490276 251351 79160 -1 4327
4329 0 490208 251495 79120 -1 4328
4330 0 490200 251583 79120 -1 4329
4331 0 490172 251635 79160 -1 4330
4332 0 490108 251731 79200 -1 4331
4333 0 490060 251915 79200 -1 4332
4334 0 490056 251975 79160 -1 4333
4335 0 490020 252219 79160 -1 4334
4336 0 490144 252467 79160 -1 4335
4337 0 490048 252643 79200 -1 4336
4338 0 490008 252767 79240 -1 4337
4339 0 489996 252819 79280 -1 4338
4340 0 489928 252911 79360 -1 4339
4341 0 489918 253061 79400 -1 4340
4342 0 489734 253317 79440 -1 4341
4343 0 489694 253477 79480 -1 4342
4344 0 489638 253829 79480 -1 4343
4345 0 489690 254117 79480 -1 4344
4346 0 489894 254401 79480 -1 4345
4347 0 489898 254469 79520 -1 4346
4348 0 489946 254577 79560 -1 4347
4349 0 489982 254721 79640 -1 4348
4350 0 489990 254941 79640 -1 4349
4351 0 489990 254941 79600 -1 4350
4352 0 490058 254993 79560 -1 4351
4353 0 490066 255061 79520 -1 4352
4354 0 489954 255353 79520 -1 4353
4355 0 489986 255425 79480 -1 4354
4356 0 490046 255449 79440 -1 4355
4357 0 490086 255457 79400 -1 4356
4358 0 490068 255531 79360 -1 4357
4359 0 490156 255665 79280 -1 4358
4360 0 490170 255791 79240 -1 4359
4361 0 490204 255971 79200 -1 4360
4362 0 490066 256219 79200 -1 4361
4363 0 490028 256227 79160 -1 4362
4364 0 489972 256433 79160 -1 4363
4365 0 489976 256487 79120 -1 4364
4366 0 489950 256583 79080 -1 4365
4367 0 489902 256645 79040 -1 4366
4368 0 489888 256755 79000 -1 4367
4369 0 490028 257141 79000 -1 4368
4370 0 490072 257213 78960 -1 4369
4371 0 490076 257237 78880 -1 4370
4372 0 490064 257249 78840 -1 4371
4373 0 490064 257249 78760 -1 4372
4374 0 490728 257961 78760 -1 4373
4375 0 490760 257973 78720 -1 4374
4376 0 490874 257962 78680 -1 4375
4377 0 491028 257914 78560 -1 4376
4378 0 491108 257860 78480 -1 4377
4379 0 491134 257860 78400 -1 4378
4380 0 491179 257789 78320 -1 4379
4381 0 491199 257763 78240 -1 4380
4382 0 491120 257731 78200 -1 4381
4383 0 491196 257639 78120 -1 4382
4384 0 491123 258001 78400 -1 4379
4385 0 491423 258211 78400 -1 4384
4386 0 491519 258619 78360 -1 4385
4387 0 491551 258631 78320 -1 4386
4388 0 491731 258663 78240 -1 4387
4389 0 491689 258692 78200 -1 4388
4390 0 491715 258702 78120 -1 4389
4391 0 492121 258795 78080 -1 4390
4392 0 492141 258845 78120 -1 4391
4393 0 492019 258997 78160 -1 4392
4394 0 492097 259158 78120 -1 4393
4395 0 492309 259280 78120 -1 4394
4396 0 492311 259308 78080 -1 4395
4397 0 492303 259372 78000 -1 4396
4398 0 492281 259378 77920 -1 4397
4399 0 492069 258950 78240 -1 4393
4400 0 491366 246286 78480 -1 4271
4401 0 491362 246418 78360 -1 4400
4402 0 491466 246378 78280 -1 4401
4403 0 491486 246402 78240 -1 4402
4404 0 491614 246498 78160 -1 4403
4405 0 491810 246466 78160 -1 4404
4406 0 491894 246406 78160 -1 4405
4407 0 491918 246358 78120 -1 4406
4408 0 493556 243587 77320 -1 4238
4409 0 493570 243581 77280 -1 4408
4410 0 493675 243518 77160 -1 4409
4411 0 493673 243454 77080 -1 4410
4412 0 493617 243468 77000 -1 4411
4413 0 492914 242709 76120 -1 4210
4414 0 492964 242729 76080 -1 4413
4415 0 493040 242787 76040 -1 4414
4416 0 493147 242854 75960 -1 4415
4417 0 493143 242850 75880 -1 4416
4418 0 493197 242824 76080 -1 4415
4419 0 493205 242840 76120 -1 4418
4420 0 491626 242282 76040 -1 4205
4421 0 491598 241956 76040 -1 4420
4422 0 491734 241814 76040 -1 4421
4423 0 491524 242024 76160 -1 4422
4424 0 488778.06 242507.39 76680 -1 4193
4425 0 488820.16 242560.31 76640 -1 4424
4426 0 488813.7 242732.84 76600 -1 4425
4427 0 488798.16 242727.5 76560 -1 4426
4428 0 488790.75 242687.55 76520 -1 4427
4429 0 488728.1 243102.19 76880 -1 4191
4430 0 488793.16 243338.61 76960 -1 4429
4431 0 488841.9 243764.83 77000 -1 4430
4432 0 488870.9 243804.95 77040 -1 4431
4433 0 488632.84 244252.14 77000 -1 4432
4434 0 488663.62 244305.23 76920 -1 4433
4435 0 488634.8 244358.81 76880 -1 4434
4436 0 488575.6 244509.81 76760 -1 4435
4437 0 488428.9 244561.44 76640 -1 4436
4438 0 488460.56 244629.25 76600 -1 4437
4439 0 488438 244687.7 76480 -1 4438
4440 0 488347.2 244773.75 76400 -1 4439
4441 0 488355.88 244762.5 76360 -1 4440
4442 0 488316.38 244794.92 76320 -1 4441
4443 0 488286.88 244820.02 76280 -1 4442
4444 0 488259.4 244857.58 76240 -1 4443
4445 0 488237 244899.81 76200 -1 4444
4446 0 488207.78 244940.06 76160 -1 4445
4447 0 488190.38 244960.23 76120 -1 4446
4448 0 488160.84 245014.5 76080 -1 4447
4449 0 488135.38 245036.92 76040 -1 4448
4450 0 488096.3 245108.75 76000 -1 4449
4451 0 488025.84 245193.67 75960 -1 4450
4452 0 487936 245231.5 75920 -1 4451
4453 0 487905.6 245338.14 75880 -1 4452
4454 0 487906.22 245329.9 75840 -1 4453
4455 0 487840.3 245360.95 75800 -1 4454
4456 0 487829.44 245342.36 75760 -1 4455
4457 0 487782.28 245360.12 75720 -1 4456
4458 0 487716.8 245446.48 75680 -1 4457
4459 0 487637.47 245504.98 75640 -1 4458
4460 0 487599.44 245527.55 75600 -1 4459
4461 0 487123.2 245847.95 75560 -1 4460
4462 0 486876 246045.5 75520 -1 4461
4463 0 486869.1 246394.84 75480 -1 4462
4464 0 486726.8 246641.95 75440 -1 4463
4465 0 486886.4 247036.1 75400 -1 4464
4466 0 486878.16 247384.06 75360 -1 4465
4467 0 486789.06 248347.95 75360 -1 4466
4468 0 486795.62 248462.72 75320 -1 4467
4469 0 486660.38 248510.12 75280 -1 4468
4470 0 486597.94 248666.03 75240 -1 4469
4471 0 486847.7 248692.23 75240 -1 4470
4472 0 486857.47 248678.9 75200 -1 4471
4473 0 486864.25 248720.42 75160 -1 4472
4474 0 486889.3 248746.36 75120 -1 4473
4475 0 486933.44 248741.06 75080 -1 4474
4476 0 486926.3 248736.88 75040 -1 4475
4477 0 486932.12 248754.97 75000 -1 4476
4478 0 486903.56 248731.03 74960 -1 4477
4479 0 486889.7 248757.81 74920 -1 4478
4480 0 486867.4 248735.44 74880 -1 4479
4481 0 486839.66 248727 74840 -1 4480
4482 0 486871.3 248721.3 74800 -1 4481
4483 0 486914.25 248717.27 74760 -1 4482
4484 0 486932.44 248751.25 74720 -1 4483
4485 0 486813.4 248501.1 74720 -1 4484
4486 0 486565.1 248538.28 74680 -1 4485
4487 0 486456.66 248533.92 74640 -1 4486
4488 0 486401.25 248527.39 74600 -1 4487
4489 0 486359.34 248524.75 74560 -1 4488
4490 0 486247.03 248527.33 74520 -1 4489
4491 0 486241.97 248539.58 74480 -1 4490
4492 0 486247.9 248520.25 74440 -1 4491
4493 0 486230.22 248530.9 74400 -1 4492
4494 0 486226.25 248536.62 74360 -1 4493
4495 0 486199.16 248544.89 74320 -1 4494
4496 0 486179 248545.77 74280 -1 4495
4497 0 486162.1 248540.45 74240 -1 4496
4498 0 486156.12 248530.62 74200 -1 4497
4499 0 486156.47 248522.11 74160 -1 4498
4500 0 486153.7 248511.42 74120 -1 4499
4501 0 486142.7 248517.12 74080 -1 4500
4502 0 486120.1 248517.97 74040 -1 4501
4503 0 486103.47 248518.19 74000 -1 4502
4504 0 486077.03 248505.98 73960 -1 4503
4505 0 486068.1 248469.06 73920 -1 4504
4506 0 486010.56 248471.48 73880 -1 4505
4507 0 486064.94 248442.92 73840 -1 4506
4508 0 486090.5 248401.39 73800 -1 4507
4509 0 486063.34 248403.77 73760 -1 4508
4510 0 486050.9 248385.34 73720 -1 4509
4511 0 486218.94 248158.14 73720 -1 4510
4512 0 486249.06 248116.62 73680 -1 4511
4513 0 486308.78 247977.47 73640 -1 4512
4514 0 486543.56 247774.36 73600 -1 4513
4515 0 486566.03 247772.25 73560 -1 4514
4516 0 486601.8 247779.61 73520 -1 4515
4517 0 486645.78 247765.7 73480 -1 4516
4518 0 486652.03 247733.53 73440 -1 4517
4519 0 486904.88 247772.45 73520 -1 4517
4520 0 486948.25 247649.36 73520 -1 4519
4521 0 486897.53 247487.75 73520 -1 4520
4522 0 486236.72 248011.17 73600 -1 4513
4523 0 486224.25 248051.94 73560 -1 4522
4524 0 485788.44 248509.6 73840 -1 4507
4525 0 485788.94 248433.67 73800 -1 4524
4526 0 485742.22 248393.53 73760 -1 4525
4527 0 485328.44 248388.1 73760 -1 4526
4528 0 485297.6 248328.86 73720 -1 4527
4529 0 485111.1 248226.7 73720 -1 4528
4530 0 485112.97 248213.75 73680 -1 4529
4531 0 484882.75 248104.38 73640 -1 4530
4532 0 484656.7 247991.17 73600 -1 4531
4533 0 484602.8 247999.67 73560 -1 4532
4534 0 484540.53 248012.06 73520 -1 4533
4535 0 484470.8 247988.61 73480 -1 4534
4536 0 484332.7 247912.72 73440 -1 4535
4537 0 484312.84 247897.36 73400 -1 4536
4538 0 484275.72 247907.56 73360 -1 4537
4539 0 484259.28 247851.86 73320 -1 4538
4540 0 484298.78 247828.77 73280 -1 4539
4541 0 484300 247822.22 73240 -1 4540
4542 0 484272.78 247804.55 73200 -1 4541
4543 0 484196.88 247725.58 73160 -1 4542
4544 0 484136.53 247630.78 73120 -1 4543
4545 0 484084.28 247620.89 73080 -1 4544
4546 0 484046.7 247587.4 73040 -1 4545
4547 0 484029.84 247577.66 73000 -1 4546
4548 0 483983.4 247555.06 72960 -1 4547
4549 0 483937.9 247542.27 72920 -1 4548
4550 0 483943.8 247544.92 72880 -1 4549
4551 0 483918.66 247547.77 72840 -1 4550
4552 0 483897.16 247533.66 72800 -1 4551
4553 0 483773.06 247482.53 72760 -1 4552
4554 0 483746.2 247459.4 72720 -1 4553
4555 0 483691.78 247430.86 72680 -1 4554
4556 0 483695.34 247412.39 72640 -1 4555
4557 0 483685.28 247404.48 72600 -1 4556
4558 0 483668.38 247429.9 72560 -1 4557
4559 0 483598.38 247448.5 72520 -1 4558
4560 0 483537.38 247454.9 72480 -1 4559
4561 0 483442.7 247504.44 72440 -1 4560
4562 0 483320.84 247517.27 72400 -1 4561
4563 0 483087.1 247495.6 72360 -1 4562
4564 0 482925.97 247453.48 72320 -1 4563
4565 0 482938.94 247438.06 72280 -1 4564
4566 0 482892.53 247409.8 72240 -1 4565
4567 0 482899.03 247392.45 72200 -1 4566
4568 0 482866.66 247400.16 72160 -1 4567
4569 0 482778.94 247412.75 72120 -1 4568
4570 0 482768.88 247403.27 72080 -1 4569
4571 0 482712.16 247425.19 72040 -1 4570
4572 0 482528.94 247478.17 72000 -1 4571
4573 0 482352.75 247461.23 71960 -1 4572
4574 0 482238.44 247455.3 71920 -1 4573
4575 0 482101.72 247416.9 71880 -1 4574
4576 0 482023.28 247397.2 71840 -1 4575
4577 0 481983.62 247388.38 71800 -1 4576
4578 0 481990.62 247381.33 71760 -1 4577
4579 0 482006.7 247371.11 71720 -1 4578
4580 0 482010.72 247355.42 71680 -1 4579
4581 0 481973.78 247339.33 71640 -1 4580
4582 0 481941.44 247336.06 71600 -1 4581
4583 0 481925.22 247316.3 71560 -1 4582
4584 0 481923.4 247302.8 71520 -1 4583
4585 0 481872.4 247301.38 71480 -1 4584
4586 0 481802.22 247313.45 71440 -1 4585
4587 0 481710.03 247327.86 71400 -1 4586
4588 0 481596.72 247363.73 71360 -1 4587
4589 0 481438.53 247365.95 71320 -1 4588
4590 0 480751.84 247310.08 71280 -1 4589
4591 0 480712.5 247293.61 71240 -1 4590
4592 0 480707.94 247271.44 71200 -1 4591
4593 0 480703.62 247285.47 71160 -1 4592
4594 0 480714.66 247265.36 71120 -1 4593
4595 0 480725.75 247244.5 71080 -1 4594
4596 0 480721.66 247312.92 71040 -1 4595
4597 0 480834.47 247338.19 71000 -1 4596
4598 0 480930.28 247403.1 70960 -1 4597
4599 0 481027.28 247408.9 70920 -1 4598
4600 0 480885.44 247010.23 71080 -1 4594
4601 0 481029.1 246992.83 71080 -1 4600
4602 0 481051.56 246988.53 71040 -1 4601
4603 0 481074.75 246985.75 71000 -1 4602
4604 0 481070.7 246982.83 70960 -1 4603
4605 0 481058.7 246980.94 70920 -1 4604
4606 0 481001.2 246938.31 70880 -1 4605
4607 0 480984.62 246912.77 70840 -1 4606
4608 0 480880.62 246844.4 70800 -1 4607
4609 0 480868.84 246867 70760 -1 4608
4610 0 480814.38 246881.12 70720 -1 4609
4611 0 480777.03 246890.17 70680 -1 4610
4612 0 480701.47 246892.14 70640 -1 4611
4613 0 480644.62 246847.7 70600 -1 4612
4614 0 480632.88 246833.86 70560 -1 4613
4615 0 480637.75 246828.05 70520 -1 4614
4616 0 480645.53 246798.14 70480 -1 4615
4617 0 480639.2 246711.42 70440 -1 4616
4618 0 480571.1 246632.08 70400 -1 4617
4619 0 480504.03 246619.75 70360 -1 4618
4620 0 480422.56 246566.95 70320 -1 4619
4621 0 480379.66 246534.69 70280 -1 4620
4622 0 480199.75 246484.81 70240 -1 4621
4623 0 480155.03 246464.42 70200 -1 4622
4624 0 480072.44 246448.6 70160 -1 4623
4625 0 480014.06 246403.6 70120 -1 4624
4626 0 480007.75 246401.03 70080 -1 4625
4627 0 480016.72 246388.88 70040 -1 4626
4628 0 480010.12 246396.44 70000 -1 4627
4629 0 479986.7 246355.83 69960 -1 4628
4630 0 479958 246408.36 69920 -1 4629
4631 0 479951.94 246422.58 69880 -1 4630
4632 0 479937.5 246418.48 69840 -1 4631
4633 0 479931.4 246407.28 69800 -1 4632
4634 0 479848.44 246399.92 69760 -1 4633
4635 0 479837.62 246347.38 69720 -1 4634
4636 0 479871.56 246305.45 69680 -1 4635
4637 0 479821.53 246319.67 69640 -1 4636
4638 0 479843.9 246296.7 69600 -1 4637
4639 0 479831.53 246293.56 69560 -1 4638
4640 0 479814.47 246283.02 69520 -1 4639
4641 0 479785.94 246299.06 69480 -1 4640
4642 0 479736.75 246300.03 69440 -1 4641
4643 0 479706.6 246283.7 69400 -1 4642
4644 0 479690.8 246269.4 69360 -1 4643
4645 0 479680 246194.78 69320 -1 4644
4646 0 479662.94 246164.58 69240 -1 4645
4647 0 479632.22 246171.38 69200 -1 4646
4648 0 479607.03 246143.66 69160 -1 4647
4649 0 479559.97 246155.45 69120 -1 4648
4650 0 479461.2 246162.38 69080 -1 4649
4651 0 479417.88 246155.44 69040 -1 4650
4652 0 479386.5 246161.72 69000 -1 4651
4653 0 479372.72 246148.34 68960 -1 4652
4654 0 479369.56 246152.98 68920 -1 4653
4655 0 479378.8 246146.53 68880 -1 4654
4656 0 479362.9 246174.8 68840 -1 4655
4657 0 479374.28 246174.53 68800 -1 4656
4658 0 479361.7 246200.47 68760 -1 4657
4659 0 479344.38 246268.66 68720 -1 4658
4660 0 479336.53 246311.8 68680 -1 4659
4661 0 479288.7 246308 68640 -1 4660
4662 0 479268.38 246286.8 68600 -1 4661
4663 0 479240 246273.77 68560 -1 4662
4664 0 479226.3 246265.9 68520 -1 4663
4665 0 479204.44 246216.6 68480 -1 4664
4666 0 479210.38 246230.28 68440 -1 4665
4667 0 480594.53 246925.45 71240 -1 4592
4668 0 480574.2 246945.47 71280 -1 4667
4669 0 480572.44 246959.1 71320 -1 4668
4670 0 480554.4 246977.83 71360 -1 4669
4671 0 480524.75 246933.92 71400 -1 4670
4672 0 480507.62 246856.45 71440 -1 4671
4673 0 480467.2 246794.44 71480 -1 4672
4674 0 480331.7 246715.52 71520 -1 4673
4675 0 480199.1 246598.23 71560 -1 4674
4676 0 480107.16 246515.52 71600 -1 4675
4677 0 480086.47 246498.88 71640 -1 4676
4678 0 480121.3 246402.47 71680 -1 4677
4679 0 480129.28 246308.72 71720 -1 4678
4680 0 480169.94 246206.69 71760 -1 4679
4681 0 480239 246034 71800 -1 4680
4682 0 480245 245998 71840 -1 4681
4683 0 480373 245886 71880 -1 4682
4684 0 480449 245764 71960 -1 4683
4685 0 480513 245600 72080 -1 4684
4686 0 480531 245546 72120 -1 4685
4687 0 480044.28 246543.92 71600 -1 4677
4688 0 479910.9 246493.14 71560 -1 4687
4689 0 479837.78 246457.75 71520 -1 4688
4690 0 479806.8 246450.8 71480 -1 4689
4691 0 479780.97 246460.38 71440 -1 4690
4692 0 479733 246478.88 71400 -1 4691
4693 0 479563.84 246496.72 71360 -1 4692
4694 0 479569.88 246501.56 71320 -1 4693
4695 0 479355.6 246435.47 71280 -1 4694
4696 0 479304.1 246407.56 71240 -1 4695
4697 0 479319.8 246392.12 71200 -1 4696
4698 0 478985.78 246393.6 71160 -1 4697
4699 0 478976.75 246398.19 71120 -1 4698
4700 0 478953.25 246418.36 71080 -1 4699
4701 0 478853.25 246473.72 71040 -1 4700
4702 0 478782.06 246481.83 71000 -1 4701
4703 0 478737.97 246492.98 70960 -1 4702
4704 0 478707.2 246496.62 70920 -1 4703
4705 0 478636.84 246474.81 70880 -1 4704
4706 0 478618.7 246470.81 70840 -1 4705
4707 0 478540.84 246438.5 70800 -1 4706
4708 0 478506.94 246419.55 70760 -1 4707
4709 0 478266.34 246374.83 70720 -1 4708
4710 0 478044.28 246322.33 70680 -1 4709
4711 0 477885.5 246239.44 70640 -1 4710
4712 0 477764.53 246126.67 70600 -1 4711
4713 0 477440.5 245988.55 70640 -1 4712
4714 0 477412.25 245970.4 70680 -1 4713
4715 0 477374.75 245973.64 70720 -1 4714
4716 0 477368.6 245943.58 70760 -1 4715
4717 0 477136.6 245857.9 70760 -1 4716
4718 0 477065.1 245815.58 70720 -1 4717
4719 0 477017.4 245732.52 70680 -1 4718
4720 0 477008 245710.53 70640 -1 4719
4721 0 476982.56 245691.2 70600 -1 4720
4722 0 476763.34 245741.12 70480 -1 4721
4723 0 476534.34 245775.72 70440 -1 4722
4724 0 476190.66 245791.28 70400 -1 4723
4725 0 476102.84 245754.83 70360 -1 4724
4726 0 475929.06 245573.72 70360 -1 4725
4727 0 475793 245551 70320 -1 4726
4728 0 475681 245473 70280 -1 4727
4729 0 475651 245447 70240 -1 4728
4730 0 475639 245447 70160 -1 4729
4731 0 475623 245433 70080 -1 4730
4732 0 475601 245458.5 70000 -1 4731
4733 0 475540 245473.5 69920 -1 4732
4734 0 475454 245499.5 69880 -1 4733
4735 0 475331 245500.5 69800 -1 4734
4736 0 475073 245624.5 69720 -1 4735
4737 0 475012 245702.5 69640 -1 4736
4738 0 475153 245721.5 69600 -1 4737
4739 0 475366 245807.5 69520 -1 4738
4740 0 475473 245845.5 69480 -1 4739
4741 0 475446 245927.5 69400 -1 4740
4742 0 475439 245953.5 69360 -1 4741
4743 0 475578 245935.5 69280 -1 4742
4744 0 475643 245956.5 69200 -1 4743
4745 0 475688 245940.5 69120 -1 4744
4746 0 475618 245941.5 69000 -1 4745
4747 0 475508 245935.5 68920 -1 4746
4748 0 475356 245797.5 68920 -1 4747
4749 0 474810 245629.5 68960 -1 4748
4750 0 475139 245825.5 68920 -1 4748
4751 0 474857 245636.5 68880 -1 4750
4752 0 474834 245636.5 68840 -1 4751
4753 0 474643 245562.5 68800 -1 4752
4754 0 474476 245480.5 68840 -1 4753
4755 0 474435 245479.5 68880 -1 4754
4756 0 474404 245480.5 68920 -1 4755
4757 0 474359 245487.5 69000 -1 4756
4758 0 477343.66 245926.38 70800 -1 4716
4759 0 477343.25 245930.44 70840 -1 4758
4760 0 477318.88 245893.75 70880 -1 4759
4761 0 477312.62 245947.05 70920 -1 4760
4762 0 478088.03 246332.9 70640 -1 4710
4763 0 478111.44 246344.5 70600 -1 4762
4764 0 478123.72 246370.69 70560 -1 4763
4765 0 478104.44 246367.1 70520 -1 4764
4766 0 478123.38 246344.84 70480 -1 4765
4767 0 478063 246401 70520 -1 4765
4768 0 478035 246459 70520 -1 4767
4769 0 478041 246487 70480 -1 4768
4770 0 478051 246505 70440 -1 4769
4771 0 478035 246524 70400 -1 4770
4772 0 477940 246549 70360 -1 4771
4773 0 477850 246565 70280 -1 4772
4774 0 477824 246577 70200 -1 4773
4775 0 477824 246709 70080 -1 4774
4776 0 477816 246765 70000 -1 4775
4777 0 477768 246803 69920 -1 4776
4778 0 477702 246867 69880 -1 4777
4779 0 477818 246853 69840 -1 4778
4780 0 477972 247029 69800 -1 4779
4781 0 480488.78 247536.44 71240 -1 4592
4782 0 480470.88 247555.45 71280 -1 4781
4783 0 480448.28 247554.97 71320 -1 4782
4784 0 480426.5 247574.4 71360 -1 4783
4785 0 480354.22 247703.03 71400 -1 4784
4786 0 480391.12 247767.27 71440 -1 4785
4787 0 485107.16 248200.97 73640 -1 4530
4788 0 485104.34 248198.64 73600 -1 4787
4789 0 485338.12 248317.55 73560 -1 4788
4790 0 485361 248365 73520 -1 4789
4791 0 486970.38 248875.56 74720 -1 4484
4792 0 486987.38 248883.78 74680 -1 4791
4793 0 486992.75 248897.56 74640 -1 4792
4794 0 487001.94 248907.44 74600 -1 4793
4795 0 487017.7 248926.42 74560 -1 4794
4796 0 487075.34 248994.47 74520 -1 4795
4797 0 487085.9 248996.03 74480 -1 4796
4798 0 487179.34 249189.81 74440 -1 4797
4799 0 487433.03 249252.75 74480 -1 4798
4800 0 487439.84 249265.97 74520 -1 4799
4801 0 487445.5 249296.77 74560 -1 4800
4802 0 487454.72 249337.17 74600 -1 4801
4803 0 487446.1 249390.98 74640 -1 4802
4804 0 487447.62 249422.11 74680 -1 4803
4805 0 487477.6 249427.42 74720 -1 4804
4806 0 487488.72 249422.75 74760 -1 4805
4807 0 487504.06 249431.39 74800 -1 4806
4808 0 487535.3 249431.73 74840 -1 4807
4809 0 487566.7 249444.95 74880 -1 4808
4810 0 487587.34 249449.08 74920 -1 4809
4811 0 487596.88 249478.62 74960 -1 4810
4812 0 487596.38 249475.62 75000 -1 4811
4813 0 487588.66 249487.1 75040 -1 4812
4814 0 487254.4 249224.6 74400 -1 4798
4815 0 487322.78 249201.75 74360 -1 4814
4816 0 487343.44 249217.05 74320 -1 4815
4817 0 487388.66 249286.47 74280 -1 4816
4818 0 487418.34 249324.9 74240 -1 4817
4819 0 487420.06 249374.7 74200 -1 4818
4820 0 487438.66 249403.45 74160 -1 4819
4821 0 487441.84 249434.8 74120 -1 4820
4822 0 487447.47 249502.05 74080 -1 4821
4823 0 487431.5 249536.88 74040 -1 4822
4824 0 487424.3 249537.38 74000 -1 4823
4825 0 487386.97 249573.78 73960 -1 4824
4826 0 487306.53 249640.64 73920 -1 4825
4827 0 487348.2 249758.1 73880 -1 4826
4828 0 487385.38 249792.25 73840 -1 4827
4829 0 487398.97 249812.36 73800 -1 4828
4830 0 487401.7 249825.33 73760 -1 4829
4831 0 487391.94 249806.47 73720 -1 4830
4832 0 487384.56 249779.02 73680 -1 4831
4833 0 487395.06 249777.25 73640 -1 4832
4834 0 487467.38 249822.22 73600 -1 4833
4835 0 487550.5 249937.27 73560 -1 4834
4836 0 487602.12 249946.84 73520 -1 4835
4837 0 487627.9 249923.56 73480 -1 4836
4838 0 487648.2 249908.61 73440 -1 4837
4839 0 487664.75 250030.55 73400 -1 4838
4840 0 487631.72 250071.17 73360 -1 4839
4841 0 487651.38 250084.58 73320 -1 4840
4842 0 487659.72 250112.22 73280 -1 4841
4843 0 487714.66 250122.12 73240 -1 4842
4844 0 487776.22 250161.64 73200 -1 4843
4845 0 487774.44 250196.61 73160 -1 4844
4846 0 487938.78 250166.94 73120 -1 4845
4847 0 487954.06 250176.98 73080 -1 4846
4848 0 487973.44 250175.6 73040 -1 4847
4849 0 488004.38 250218.64 73000 -1 4848
4850 0 487993.62 250244.14 72960 -1 4849
4851 0 487945.7 250286.55 72920 -1 4850
4852 0 487923.3 250315.38 72880 -1 4851
4853 0 487866.28 250317.22 72840 -1 4852
4854 0 487866.72 250364.78 72800 -1 4853
4855 0 487839.2 250359.84 72760 -1 4854
4856 0 487797.7 250401.75 72720 -1 4855
4857 0 487762.97 250396.3 72680 -1 4856
4858 0 487782.25 250397.5 72640 -1 4857
4859 0 487749.4 250416.4 72600 -1 4858
4860 0 487704.88 250458.88 72560 -1 4859
4861 0 487776.97 250468.69 72520 -1 4860
4862 0 487805.66 250497.25 72480 -1 4861
4863 0 487852.47 250546.08 72440 -1 4862
4864 0 487886.38 250592.31 72400 -1 4863
4865 0 487848.12 250660.58 72360 -1 4864
4866 0 488014.03 250717.03 72320 -1 4865
4867 0 488026.1 250759.69 72280 -1 4866
4868 0 488135.78 250792.81 72240 -1 4867
4869 0 488145.66 250972.45 72200 -1 4868
4870 0 488165.28 250962.05 72160 -1 4869
4871 0 488188.34 251161.56 72120 -1 4870
4872 0 488182.53 251219.39 72080 -1 4871
4873 0 488174.6 251242.06 72040 -1 4872
4874 0 488192.53 251288.06 72000 -1 4873
4875 0 488225.44 251401.95 71960 -1 4874
4876 0 488296.25 251525.84 71920 -1 4875
4877 0 488323.34 251709.72 71880 -1 4876
4878 0 488330.9 251756.38 71840 -1 4877
4879 0 488379.3 251902.11 71800 -1 4878
4880 0 488372.3 252142.2 71760 -1 4879
4881 0 488412.97 252166.34 71720 -1 4880
4882 0 488489.7 252539.12 71680 -1 4881
4883 0 488545.72 252761.72 71640 -1 4882
4884 0 488586.25 252845.9 71600 -1 4883
4885 0 488647.25 252936.78 71560 -1 4884
4886 0 488666.12 253014.66 71520 -1 4885
4887 0 488746.06 253178.31 71480 -1 4886
4888 0 488753.88 253233.84 71440 -1 4887
4889 0 488784.22 253293.56 71400 -1 4888
4890 0 488802.9 253335 71360 -1 4889
4891 0 488804.4 253424.81 71320 -1 4890
4892 0 488836.84 253441.78 71280 -1 4891
4893 0 488889.25 253504.64 71240 -1 4892
4894 0 488910.5 253530.66 71200 -1 4893
4895 0 488946.22 253568.8 71160 -1 4894
4896 0 488991.56 253603.27 71120 -1 4895
4897 0 488989.38 253611.81 71080 -1 4896
4898 0 488982.1 253657.8 71040 -1 4897
4899 0 489001.72 253688.72 71000 -1 4898
4900 0 489010.72 253753.61 70960 -1 4899
4901 0 489015.9 253784.2 70920 -1 4900
4902 0 489027.84 253819.52 70880 -1 4901
4903 0 489050.5 253863.44 70840 -1 4902
4904 0 489064.2 253907.42 70800 -1 4903
4905 0 489065.06 253944.38 70760 -1 4904
4906 0 489079.1 253964.95 70720 -1 4905
4907 0 489064.9 253955.5 70680 -1 4906
4908 0 489053.1 253956.44 70640 -1 4907
4909 0 489037.06 253961.86 70600 -1 4908
4910 0 489065.2 254014.95 70560 -1 4909
4911 0 489061.88 254134.94 70520 -1 4910
4912 0 489032.47 254142.7 70480 -1 4911
4913 0 489057.4 254157.44 70440 -1 4912
4914 0 489080.62 254172.2 70400 -1 4913
4915 0 489035.25 254143.27 70360 -1 4914
4916 0 489041.16 254121.66 70320 -1 4915
4917 0 489036.2 254181.84 70280 -1 4916
4918 0 489046.6 254215.17 70240 -1 4917
4919 0 489042.12 254262.92 70200 -1 4918
4920 0 489040.16 254270.84 70160 -1 4919
4921 0 489048.53 254314.47 70120 -1 4920
4922 0 489055.16 254290.31 70080 -1 4921
4923 0 489043.8 254252.78 70040 -1 4922
4924 0 489041.28 254240.14 70000 -1 4923
4925 0 488947 253961.14 69960 -1 4924
4926 0 488903.28 253876.78 69920 -1 4925
4927 0 488906.3 253829.17 69880 -1 4926
4928 0 488907.06 253853.12 69840 -1 4927
4929 0 488904.3 253875.22 69800 -1 4928
4930 0 488961.56 253843.89 69760 -1 4929
4931 0 488994.56 253838.66 69720 -1 4930
4932 0 489090.8 253834.8 69640 -1 4931
4933 0 489109.3 253828.02 69600 -1 4932
4934 0 489049.66 253643.25 69560 -1 4933
4935 0 489147.6 254334.33 69480 -1 4934
4936 0 489036.12 254369.5 69320 -1 4935
4937 0 489068.84 254620.42 69200 -1 4936
4938 0 489089.38 254687.61 69120 -1 4937
4939 0 489088 253483.22 69520 -1 4934
4940 0 489063.3 253466.77 69480 -1 4939
4941 0 489080.3 253444.06 69440 -1 4940
4942 0 489077.72 253447.75 69400 -1 4941
4943 0 489045.53 253439.81 69360 -1 4942
4944 0 489038.44 253429.52 69320 -1 4943
4945 0 489028.4 253408.6 69280 -1 4944
4946 0 489034.94 253411 69240 -1 4945
4947 0 489053.38 253411.48 69200 -1 4946
4948 0 489021.6 253391.11 69160 -1 4947
4949 0 489073.75 253382.25 69120 -1 4948
4950 0 489079.5 253398.67 69080 -1 4949
4951 0 488862.66 253339.67 69040 -1 4950
4952 0 488854.16 253331.61 69000 -1 4951
4953 0 488850.47 253342.62 68960 -1 4952
4954 0 488867.4 253354.47 68920 -1 4953
4955 0 488867.28 253383.47 68880 -1 4954
4956 0 488875 253390.67 68840 -1 4955
4957 0 488884.2 253401.38 68800 -1 4956
4958 0 488850.2 253413.95 68760 -1 4957
4959 0 488844.8 253421.77 68720 -1 4958
4960 0 488837.75 253421.02 68680 -1 4959
4961 0 488825.25 253430.72 68640 -1 4960
4962 0 488824.1 253428.72 68600 -1 4961
4963 0 488822.1 253400.33 68560 -1 4962
4964 0 488781.97 253386.1 68520 -1 4963
4965 0 488770.84 253320.25 68480 -1 4964
4966 0 488666.1 253156.84 68440 -1 4965
4967 0 488589.44 253073.95 68400 -1 4966
4968 0 488598.1 253065.44 68360 -1 4967
4969 0 488571.1 253049.45 68320 -1 4968
4970 0 488586.88 253054 68280 -1 4969
4971 0 488561.5 253034.5 68240 -1 4970
4972 0 488480.9 253007.94 68200 -1 4971
4973 0 488387.22 252967.17 68160 -1 4972
4974 0 488354.84 252908.94 68040 -1 4973
4975 0 488401.88 252990.08 67920 -1 4974
4976 0 487951.53 252769.42 68120 -1 4973
4977 0 487917.62 252756.45 68080 -1 4976
4978 0 487532.38 252698.56 68040 -1 4977
4979 0 487573.44 252692.39 68000 -1 4978
4980 0 487190.62 252554.02 67960 -1 4979
4981 0 487187.12 252554.22 67920 -1 4980
4982 0 487169.8 252519.31 67880 -1 4981
4983 0 487166.1 252515.4 67840 -1 4982
4984 0 487190.03 252488.25 67800 -1 4983
4985 0 487189.3 252482.33 67760 -1 4984
4986 0 487182.8 252474.33 67720 -1 4985
4987 0 487229 252455.73 67680 -1 4986
4988 0 487267.38 252423.88 67640 -1 4987
4989 0 487293.56 252419.56 67600 -1 4988
4990 0 487189.38 252173.5 67560 -1 4989
4991 0 487149.22 252196.81 67520 -1 4990
4992 0 487185.72 252203.84 67480 -1 4991
4993 0 487202.97 252197.25 67440 -1 4992
4994 0 487090.72 252281.81 67360 -1 4993
4995 0 486928.16 252354.05 67320 -1 4994
4996 0 486847.75 252395.89 67280 -1 4995
4997 0 486769.16 252406.83 67240 -1 4996
4998 0 486691.2 252392.34 67200 -1 4997
4999 0 486589.5 252413 67160 -1 4998
5000 0 486528.78 252454.66 67120 -1 4999
5001 0 486502.2 252454.42 67080 -1 5000
5002 0 486381.5 252463.27 67040 -1 5001
5003 0 486305.53 252467.73 67000 -1 5002
5004 0 486276.9 252474.67 66960 -1 5003
5005 0 486189.44 252453.36 66920 -1 5004
5006 0 486177.47 252457.78 66880 -1 5005
5007 0 486142.28 252460.4 66840 -1 5006
5008 0 486073.7 252504.72 66800 -1 5007
5009 0 486023.9 252548.72 66760 -1 5008
5010 0 486022.12 252582.95 66720 -1 5009
5011 0 486044.84 252632.28 66680 -1 5010
5012 0 485996.75 252660.62 66640 -1 5011
5013 0 485932.84 252726.8 66600 -1 5012
5014 0 485890.38 252748.25 66560 -1 5013
5015 0 485821.9 252769.33 66520 -1 5014
5016 0 485778.5 252784.67 66480 -1 5015
5017 0 485709.47 252851.25 66440 -1 5016
5018 0 485583.4 252935.45 66400 -1 5017
5019 0 485529.7 252994.06 66360 -1 5018
5020 0 485402.25 253015.8 66320 -1 5019
5021 0 485347.94 253024.48 66280 -1 5020
5022 0 485283.12 253088.77 66240 -1 5021
5023 0 484630.62 253361.47 66200 -1 5022
5024 0 484564.47 253335.31 66240 -1 5023
5025 0 484526.62 253360.03 66320 -1 5024
5026 0 484526.03 253394.9 66360 -1 5025
5027 0 484553.25 253414.02 66400 -1 5026
5028 0 484631.78 253388.7 66160 -1 5023
5029 0 484571.66 253442.06 66120 -1 5028
5030 0 484523.97 253474.12 66080 -1 5029
5031 0 484541.8 253514.45 66040 -1 5030
5032 0 484469.34 253597.56 66000 -1 5031
5033 0 484395.16 253632.5 65960 -1 5032
5034 0 484309.7 253651.81 65920 -1 5033
5035 0 484245.12 253692.28 65880 -1 5034
5036 0 484199.38 253795.44 65840 -1 5035
5037 0 484175.88 253821.5 65800 -1 5036
5038 0 484185.9 253909.17 65760 -1 5037
5039 0 484173.34 253957.77 65720 -1 5038
5040 0 484121.6 253985.48 65680 -1 5039
5041 0 484144.56 254062.89 65640 -1 5040
5042 0 484133.47 254083.5 65600 -1 5041
5043 0 484114.9 254117.92 65560 -1 5042
5044 0 484100.56 254160.9 65520 -1 5043
5045 0 484081.78 254177.12 65480 -1 5044
5046 0 484067.3 254184.61 65440 -1 5045
5047 0 484062.97 254197.39 65400 -1 5046
5048 0 484057.44 254182.44 65360 -1 5047
5049 0 484050.5 254201.89 65320 -1 5048
5050 0 484055.9 254211.73 65280 -1 5049
5051 0 484045.28 254240.08 65240 -1 5050
5052 0 484042.16 254253.62 65200 -1 5051
5053 0 484040.56 254274.58 65160 -1 5052
5054 0 484058.97 254294.62 65120 -1 5053
5055 0 483996.12 254293.03 65080 -1 5054
5056 0 484058.16 254282.27 65040 -1 5055
5057 0 484126.34 254241.33 65000 -1 5056
5058 0 484150 254134 64960 -1 5057
5059 0 484112 254046 64920 -1 5058
5060 0 484148 253866 64880 -1 5059
5061 0 484146 253762 64840 -1 5060
5062 0 485047.66 252700.48 66200 -1 5022
5063 0 485072.5 252612.48 66240 -1 5062
5064 0 485058.22 252569.62 66280 -1 5063
5065 0 485019.06 252566.97 66320 -1 5064
5066 0 484965.72 252530.28 66360 -1 5065
5067 0 484811.9 252436.27 66400 -1 5066
5068 0 484490.8 252135.08 66360 -1 5067
5069 0 484469.84 252143.14 66320 -1 5068
5070 0 484444.06 252124.5 66280 -1 5069
5071 0 484433.7 252125.12 66240 -1 5070
5072 0 484419.88 252149.47 66200 -1 5071
5073 0 484754.56 252352.39 66440 -1 5067
5074 0 484720.38 252325.4 66480 -1 5073
5075 0 487648.44 251605.38 67400 -1 4993
5076 0 487663.47 251533.94 67360 -1 5075
5077 0 487997 252767 68160 -1 4976
5078 0 488033 252779 68200 -1 5077
5079 0 488035 252793 68240 -1 5078
5080 0 488049 252827 68280 -1 5079
5081 0 488895.25 254463.95 70600 -1 4911
5082 0 488866.94 254485.95 70640 -1 5081
5083 0 488861.94 254509.53 70680 -1 5082
5084 0 488812.53 254633.36 70720 -1 5083
5085 0 488808.8 254704.73 70760 -1 5084
5086 0 488825.38 254789.81 70800 -1 5085
5087 0 488807.38 254951.47 70840 -1 5086
5088 0 488850.6 255155.98 70720 -1 5087
5089 0 488848.9 255322.52 70560 -1 5088
5090 0 488796.3 255429.78 70520 -1 5089
5091 0 488877.7 255567.47 70480 -1 5090
5092 0 488986.78 255688.83 70440 -1 5091
5093 0 488985.62 255786.03 70400 -1 5092
5094 0 488978.53 255805.28 70360 -1 5093
5095 0 488941.47 255827.5 70320 -1 5094
5096 0 488928.88 255844.83 70280 -1 5095
5097 0 488920.28 255904.88 70240 -1 5096
5098 0 488917.8 255962.88 70200 -1 5097
5099 0 488965.53 256009.8 70160 -1 5098
5100 0 488959.38 256051.64 70120 -1 5099
5101 0 488950.97 256115.55 70080 -1 5100
5102 0 488947.75 256162.39 70040 -1 5101
5103 0 488927.47 256224.16 70000 -1 5102
5104 0 488911.22 256275.6 69960 -1 5103
5105 0 488898.1 256316.23 69920 -1 5104
5106 0 488885.47 256372.5 69880 -1 5105
5107 0 488862.38 256402.42 69840 -1 5106
5108 0 488812.78 256478.69 69800 -1 5107
5109 0 488789.2 256528.31 69760 -1 5108
5110 0 488752.97 256544.88 69720 -1 5109
5111 0 488730.62 256578.45 69680 -1 5110
5112 0 488727.44 256669.39 69640 -1 5111
5113 0 488693.34 256717.14 69600 -1 5112
5114 0 488610.03 256813.5 69560 -1 5113
5115 0 488565.16 256801.48 69520 -1 5114
5116 0 488546.25 256848.17 69480 -1 5115
5117 0 488510.44 256896 69440 -1 5116
5118 0 488503.62 256948.73 69400 -1 5117
5119 0 488468.1 257005.42 69360 -1 5118
5120 0 488440.66 257040.88 69320 -1 5119
5121 0 488414.25 257079.9 69280 -1 5120
5122 0 488444 257071.19 69240 -1 5121
5123 0 488296.22 257194.81 69200 -1 5122
5124 0 488260.9 257232.31 69160 -1 5123
5125 0 488193.06 257295.17 69120 -1 5124
5126 0 488165.44 257313.83 69080 -1 5125
5127 0 488055.7 257404.52 69040 -1 5126
5128 0 487991.78 257462.42 69000 -1 5127
5129 0 488024.12 257475.14 68960 -1 5128
5130 0 487999.3 257620.73 68920 -1 5129
5131 0 487968.22 257727.39 68880 -1 5130
5132 0 487902.97 257893.25 68840 -1 5131
5133 0 487896.38 258289.58 68840 -1 5132
5134 0 487911.44 258412.4 68800 -1 5133
5135 0 487960.5 258467.02 68760 -1 5134
5136 0 487881.1 258735.61 68760 -1 5135
5137 0 487848.6 258865.55 68720 -1 5136
5138 0 487863.97 258887.53 68680 -1 5137
5139 0 487836.88 258944.8 68640 -1 5138
5140 0 487807.88 259057.06 68600 -1 5139
5141 0 487793.28 259183.34 68560 -1 5140
5142 0 487719.84 259283.7 68520 -1 5141
5143 0 487706.9 259328.73 68480 -1 5142
5144 0 487694.6 259378.83 68440 -1 5143
5145 0 487684.72 259401.66 68400 -1 5144
5146 0 487686.84 259514.98 68360 -1 5145
5147 0 487702.88 259610.45 68320 -1 5146
5148 0 487682.56 259668.31 68280 -1 5147
5149 0 487694.06 259811.75 68200 -1 5148
5150 0 487664.3 259935.14 68160 -1 5149
5151 0 487688.06 259998.08 68120 -1 5150
5152 0 487666.12 260057.92 68080 -1 5151
5153 0 487684.66 260126.8 68040 -1 5152
5154 0 487667.7 260147.05 68000 -1 5153
5155 0 487667.66 260194.22 67960 -1 5154
5156 0 487661.78 260249.83 67920 -1 5155
5157 0 487657.84 260298.31 67880 -1 5156
5158 0 487653.62 260374.52 67840 -1 5157
5159 0 487632.6 260417.19 67800 -1 5158
5160 0 487590.7 260473.81 67760 -1 5159
5161 0 487583.16 260492.2 67720 -1 5160
5162 0 487581.06 260535.8 67680 -1 5161
5163 0 487609.94 260576.45 67640 -1 5162
5164 0 487613.06 260600.95 67600 -1 5163
5165 0 487588.2 260665.89 67560 -1 5164
5166 0 487620.5 260702.39 67520 -1 5165
5167 0 487665.5 260703.98 67480 -1 5166
5168 0 487613.3 260776.88 67440 -1 5167
5169 0 487595.28 260852.73 67400 -1 5168
5170 0 487562.5 260893.77 67360 -1 5169
5171 0 487519.84 260961.83 67320 -1 5170
5172 0 487453.44 261078.73 67280 -1 5171
5173 0 487391.53 261152.56 67240 -1 5172
5174 0 487338.84 261187.12 67200 -1 5173
5175 0 487259.84 261294.25 67160 -1 5174
5176 0 487092.1 261379.73 67120 -1 5175
5177 0 486943.94 261448.11 67080 -1 5176
5178 0 486885.53 261481.6 67040 -1 5177
5179 0 486855.44 261516.62 67000 -1 5178
5180 0 486828.25 261612.06 66920 -1 5179
5181 0 486793.56 261691.92 66880 -1 5180
5182 0 486724.3 261766.12 66840 -1 5181
5183 0 486657.22 261831.48 66800 -1 5182
5184 0 486571.28 261899.06 66760 -1 5183
5185 0 486518.16 261951.38 66720 -1 5184
5186 0 486490.84 261989.88 66680 -1 5185
5187 0 486458.25 262029.38 66640 -1 5186
5188 0 486415.53 262079.75 66600 -1 5187
5189 0 486359.66 262130.67 66560 -1 5188
5190 0 486329.7 262181.2 66520 -1 5189
5191 0 486279.78 262254.6 66480 -1 5190
5192 0 486327.88 262382.4 66440 -1 5191
5193 0 486278.16 262486.44 66400 -1 5192
5194 0 486247.97 262586.47 66360 -1 5193
5195 0 486201.2 262623.9 66320 -1 5194
5196 0 486114.25 262701.88 66280 -1 5195
5197 0 486099.06 262732 66240 -1 5196
5198 0 486018.16 262766.2 66200 -1 5197
5199 0 485986.16 262818.25 66160 -1 5198
5200 0 485912.88 262915.16 66120 -1 5199
5201 0 485843.88 262989.12 66080 -1 5200
5202 0 485709.2 263062 66040 -1 5201
5203 0 485676.3 263098.16 66000 -1 5202
5204 0 485568.28 263164.72 65960 -1 5203
5205 0 485495.88 263242.16 65920 -1 5204
5206 0 484404.7 263441.75 65880 -1 5205
5207 0 484370.75 263463 65840 -1 5206
5208 0 484267.66 263525.75 65720 -1 5207
5209 0 483750.88 263859.8 65600 -1 5208
5210 0 483333.1 264010.28 65520 -1 5209
5211 0 483249.4 264056.66 65480 -1 5210
5212 0 483062.7 264183.16 65440 -1 5211
5213 0 482942.97 264288.88 65400 -1 5212
5214 0 482700.88 264437.66 65360 -1 5213
5215 0 482435.94 264551.4 65320 -1 5214
5216 0 482300.1 264617.6 65280 -1 5215
5217 0 482072.97 264677.47 65240 -1 5216
5218 0 482018.88 264738.47 65200 -1 5217
5219 0 481968.12 264808.6 65160 -1 5218
5220 0 481909.53 264847.56 65120 -1 5219
5221 0 481798.66 264901.2 65080 -1 5220
5222 0 481644.06 264980.53 65040 -1 5221
5223 0 481285.47 265118.9 64960 -1 5222
5224 0 481273.88 265133.12 64920 -1 5223
5225 0 481049.94 265057.4 64920 -1 5224
5226 0 481010.62 265085.38 64880 -1 5225
5227 0 480931.28 265118.94 64840 -1 5226
5228 0 480871.25 265305.1 64800 -1 5227
5229 0 480788.4 265370.1 64760 -1 5228
5230 0 480699.2 265424.44 64720 -1 5229
5231 0 480558.62 265459.56 64680 -1 5230
5232 0 480416.88 265490.72 64640 -1 5231
5233 0 480335.3 265481.1 64600 -1 5232
5234 0 480293.3 265466.97 64560 -1 5233
5235 0 480241.06 265466.3 64520 -1 5234
5236 0 480223 265440.88 64480 -1 5235
5237 0 480175.1 265412.8 64440 -1 5236
5238 0 480130.53 265407.1 64400 -1 5237
5239 0 480154.16 265436.56 64360 -1 5238
5240 0 480051.56 265455.38 64320 -1 5239
5241 0 480030.25 265477.66 64280 -1 5240
5242 0 479936.38 265522.88 64240 -1 5241
5243 0 479819 265591.94 64200 -1 5242
5244 0 479387.97 265692.03 64160 -1 5243
5245 0 478726.16 265648.84 64160 -1 5244
5246 0 478680.62 265648.44 64120 -1 5245
5247 0 478592.16 265663.2 64080 -1 5246
5248 0 478320.94 265686.4 64040 -1 5247
5249 0 478183.75 265711.2 64000 -1 5248
5250 0 478039.7 265744.1 63960 -1 5249
5251 0 477916.4 265766.34 63920 -1 5250
5252 0 477760.7 265778.94 63880 -1 5251
5253 0 477602.25 265824.6 63840 -1 5252
5254 0 477413.22 265854.4 63800 -1 5253
5255 0 477294.8 265900.06 63760 -1 5254
5256 0 477114.75 265937.66 63720 -1 5255
5257 0 476983.62 265976.97 63680 -1 5256
5258 0 476914.7 265974.06 63640 -1 5257
5259 0 476865.44 265979.22 63600 -1 5258
5260 0 476830.75 265980.78 63560 -1 5259
5261 0 476803.03 266014.06 63520 -1 5260
5262 0 476772.38 266011.5 63480 -1 5261
5263 0 476682.4 265998.66 63440 -1 5262
5264 0 476589.03 266012.34 63400 -1 5263
5265 0 476486.38 266014.9 63360 -1 5264
5266 0 476384.9 265985.5 63320 -1 5265
5267 0 476066.12 265852.84 63280 -1 5266
5268 0 476002.6 265830.72 63240 -1 5267
5269 0 475766.75 265772.8 63200 -1 5268
5270 0 475559.44 265785.97 63160 -1 5269
5271 0 475362.06 265698.97 63120 -1 5270
5272 0 475328.1 265712.44 63080 -1 5271
5273 0 475245.66 265710.72 63040 -1 5272
5274 0 475394.28 265740.1 63000 -1 5273
5275 0 475012.28 265817.28 62960 -1 5274
5276 0 474878.78 265820.9 62920 -1 5275
5277 0 474721.6 265794.97 62880 -1 5276
5278 0 474581.5 265759.12 62840 -1 5277
5279 0 474402.8 265735.03 62800 -1 5278
5280 0 474245.12 265682.84 62760 -1 5279
5281 0 474099.75 265670.62 62720 -1 5280
5282 0 473937.94 265661.3 62680 -1 5281
5283 0 473732.84 265701.9 62560 -1 5282
5284 0 473614.03 265654.1 62520 -1 5283
5285 0 473519.9 265642.38 62480 -1 5284
5286 0 473284.84 265607.62 62440 -1 5285
5287 0 473088.25 265515.12 62400 -1 5286
5288 0 472688.72 265409.47 62360 -1 5287
5289 0 472491.4 265371.53 62320 -1 5288
5290 0 472202.3 265230.84 62280 -1 5289
5291 0 472115.88 265219 62240 -1 5290
5292 0 472091.12 265209.8 62200 -1 5291
5293 0 471947.62 265144.25 62160 -1 5292
5294 0 471733.84 265074.28 62120 -1 5293
5295 0 471630.8 265006.1 62080 -1 5294
5296 0 471511.97 264985.2 62040 -1 5295
5297 0 470972 264853.97 62040 -1 5296
5298 0 470697.62 264774.2 62040 -1 5297
5299 0 470350.1 264733.9 62080 -1 5298
5300 0 470018.53 264694.72 62040 -1 5299
5301 0 469726.72 264657.56 62000 -1 5300
5302 0 469658.66 264618.28 61960 -1 5301
5303 0 469493.5 264587.84 61920 -1 5302
5304 0 469329.1 264501.47 61880 -1 5303
5305 0 469150.38 264508.7 61840 -1 5304
5306 0 468848.7 264368.12 61800 -1 5305
5307 0 469116.8 264190.66 61800 -1 5306
5308 0 469088.88 264104.34 61760 -1 5307
5309 0 469065.56 264016.88 61720 -1 5308
5310 0 469064.25 263956.16 61680 -1 5309
5311 0 469105.2 263767.16 61640 -1 5310
5312 0 469105.44 263803.47 61600 -1 5311
5313 0 469060.28 263566.38 61560 -1 5312
5314 0 469003 263443 61560 -1 5313
5315 0 469045 263393 61600 -1 5314
5316 0 469125 263323 61560 -1 5315
5317 0 468634.44 264274.25 61840 -1 5306
5318 0 468302.34 264229.78 61840 -1 5317
5319 0 467895.25 264200.06 61880 -1 5318
5320 0 467142.47 264147.72 61920 -1 5319
5321 0 466594.88 263826.8 61880 -1 5320
5322 0 466388.62 263806.6 61840 -1 5321
5323 0 466315.72 263836 61800 -1 5322
5324 0 466206.97 263842.88 61760 -1 5323
5325 0 466054.34 263918.16 61720 -1 5324
5326 0 465675.6 264005.3 61680 -1 5325
5327 0 465611.1 264008.53 61640 -1 5326
5328 0 465441 264119.28 61600 -1 5327
5329 0 465300.16 264174 61560 -1 5328
5330 0 465110.88 264189.44 61520 -1 5329
5331 0 464944.88 264199.1 61440 -1 5330
5332 0 464844.53 264202.6 61400 -1 5331
5333 0 464336.66 263989.8 61360 -1 5332
5334 0 463709.47 263857.75 61320 -1 5333
5335 0 463722.84 263855.75 61280 -1 5334
5336 0 463674.56 263900.03 61200 -1 5335
5337 0 463360.4 263738.5 61160 -1 5336
5338 0 463341.94 263766.1 61120 -1 5337
5339 0 463302.5 263770.56 61080 -1 5338
5340 0 463335.7 263778.16 61040 -1 5339
5341 0 463213.7 263971.28 61000 -1 5340
5342 0 462967.72 263976.47 60960 -1 5341
5343 0 462865.88 263991.06 60920 -1 5342
5344 0 462785.62 264108.53 60880 -1 5343
5345 0 462501.28 264122 60840 -1 5344
5346 0 462244.84 264081.4 60880 -1 5345
5347 0 462130.2 264014.94 60920 -1 5346
5348 0 461733.88 263949.75 60920 -1 5347
5349 0 461503.9 264004.9 60960 -1 5348
5350 0 461411.47 264022.97 61000 -1 5349
5351 0 461168.16 264020.53 61040 -1 5350
5352 0 461046.8 263953.06 61080 -1 5351
5353 0 460487.53 264010.9 61080 -1 5352
5354 0 459962.5 263827.84 61080 -1 5353
5355 0 459532.94 263841.56 61080 -1 5354
5356 0 459456.9 263755.44 61080 -1 5355
5357 0 459465.12 263820.94 61040 -1 5356
5358 0 459301.62 263919.72 61000 -1 5357
5359 0 459167.75 263911.03 60960 -1 5358
5360 0 459087.6 263906.78 60920 -1 5359
5361 0 459069.5 263881.7 60880 -1 5360
5362 0 458806.38 263933.03 60800 -1 5361
5363 0 458649.1 263961.5 60760 -1 5362
5364 0 458582.66 264135.84 60720 -1 5363
5365 0 458520.97 264364.47 60680 -1 5364
5366 0 458244.34 264123.1 60640 -1 5365
5367 0 458081.75 264049.1 60600 -1 5366
5368 0 457994.25 263868 60560 -1 5367
5369 0 457884.5 263869.53 60520 -1 5368
5370 0 457692.47 263817.44 60480 -1 5369
5371 0 457625.75 263751.62 60440 -1 5370
5372 0 457438.94 263673.5 60400 -1 5371
5373 0 457451.22 263660.47 60360 -1 5372
5374 0 457170.53 263719.38 60440 -1 5373
5375 0 457200.3 263784.06 60480 -1 5374
5376 0 457115.88 263868.16 60520 -1 5375
5377 0 457017.78 263965.62 60560 -1 5376
5378 0 456542.5 264080.2 60600 -1 5377
5379 0 456202.53 264087.9 60640 -1 5378
5380 0 455872.5 264290.56 60680 -1 5379
5381 0 455525.22 264280.62 60640 -1 5380
5382 0 455511.53 264208.84 60600 -1 5381
5383 0 455306 264563 60640 -1 5381
5384 0 455128 264646 60640 -1 5383
5385 0 455150 264858 60680 -1 5384
5386 0 455046 264953 60680 -1 5385
5387 0 454974 264987 60680 -1 5386
5388 0 454872 265017 60680 -1 5387
5389 0 454688 264997 60680 -1 5388
5390 0 454568 264963 60680 -1 5389
5391 0 454420 264855 60640 -1 5390
5392 0 454240 264754 60600 -1 5391
5393 0 454192 264634 60560 -1 5392
5394 0 454184 264560 60520 -1 5393
5395 0 454162 264492 60480 -1 5394
5396 0 454100 264414 60440 -1 5395
5397 0 453942 264374 60440 -1 5396
5398 0 453760 264286 60440 -1 5397
5399 0 453620 264256 60440 -1 5398
5400 0 453484 264174 60400 -1 5399
5401 0 453290 264260 60400 -1 5400
5402 0 453170 264224 60360 -1 5401
5403 0 453052 264154 60320 -1 5402
5404 0 452926 264090 60280 -1 5403
5405 0 452854 264054 60240 -1 5404
5406 0 452756 264016 60200 -1 5405
5407 0 452656 263986 60160 -1 5406
5408 0 452608 263918 60120 -1 5407
5409 0 452490 263916 60080 -1 5408
5410 0 452204 263869 60000 -1 5409
5411 0 452136 263863 59960 -1 5410
5412 0 451996 263853 59880 -1 5411
5413 0 451880 263967 59880 -1 5412
5414 0 451748 264093 59840 -1 5413
5415 0 451668 264099 59720 -1 5414
5416 0 451554 264123 59640 -1 5415
5417 0 451432 264147 59520 -1 5416
5418 0 451336 264145 59400 -1 5417
5419 0 450982 264131 59160 -1 5418
5420 0 450802 264115 59000 -1 5419
5421 0 450572 264153 58920 -1 5420
5422 0 450378 264321 58760 -1 5421
5423 0 450338 264341 58720 -1 5422
5424 0 450322 264276 58680 -1 5423
5425 0 450350 264314 58640 -1 5424
5426 0 450152 264144 58600 -1 5425
5427 0 450080 264184 58560 -1 5426
5428 0 449992 264168 58520 -1 5427
5429 0 449824 264232 58480 -1 5428
5430 0 449752 264336 58400 -1 5429
5431 0 449736 264410 58280 -1 5430
5432 0 449692 264482 58160 -1 5431
5433 0 449598 264584 58040 -1 5432
5434 0 449498 264618 58000 -1 5433
5435 0 449368 264660 57960 -1 5434
5436 0 449162 264728 57880 -1 5435
5437 0 449066 264778 57800 -1 5436
5438 0 448862 264834 57720 -1 5437
5439 0 448704 264892 57640 -1 5438
5440 0 448584 264968 57560 -1 5439
5441 0 448454 265012 57440 -1 5440
5442 0 448444 265008 57320 -1 5441
5443 0 448416 265048 57200 -1 5442
5444 0 448380 265070 57160 -1 5443
5445 0 448300 265090 57080 -1 5444
5446 0 448224 265112 56960 -1 5445
5447 0 448096 265148 56880 -1 5446
5448 0 447922 265144 56840 -1 5447
5449 0 448004 265158 56720 -1 5448
5450 0 447896 265126 56600 -1 5449
5451 0 447422 265140 56560 -1 5450
5452 0 447272 265172 56520 -1 5451
5453 0 447116 265166 56440 -1 5452
5454 0 446988 265184 56400 -1 5453
5455 0 446960 265228 56360 -1 5454
5456 0 446914 265250 56320 -1 5455
5457 0 446886 265298 56240 -1 5456
5458 0 446812 265280 56160 -1 5457
5459 0 446716 265272 56080 -1 5458
5460 0 446630 265224 56040 -1 5459
5461 0 446548 265228 55960 -1 5460
5462 0 446516 265230.66 55920 -1 5461
5463 0 446452 265236 55840 -1 5462
5464 0 446404 265272 55720 -1 5463
5465 0 446314 265258 55600 -1 5464
5466 0 446248 265296 55520 -1 5465
5467 0 446216 265280 55440 -1 5466
5468 0 446154 265258 55360 -1 5467
5469 0 446116 265248 55320 -1 5468
5470 0 446072 265170 55240 -1 5469
5471 0 446006 265098 55160 -1 5470
5472 0 445886 265076 55120 -1 5471
5473 0 445742 265051 55080 -1 5472
5474 0 445156 264837 55000 -1 5473
5475 0 445020 264867 55000 -1 5474
5476 0 444804 264805 54960 -1 5475
5477 0 447588 264998 56840 -1 5448
5478 0 447356 265010 56880 -1 5477
5479 0 447160 265024 56920 -1 5478
5480 0 446958 265093 56960 -1 5479
5481 0 446900 265119 57000 -1 5480
5482 0 446672 265095 57080 -1 5481
5483 0 446358 264937 57160 -1 5482
5484 0 446224 264623 57160 -1 5483
5485 0 450208 264536 58600 -1 5425
5486 0 450232 264534 58560 -1 5485
5487 0 454166 264338 60400 -1 5396
5488 0 454175 264227 60360 -1 5487
5489 0 454231 264045 60280 -1 5488
5490 0 454362 264496 60480 -1 5395
5491 0 454464 264466 60480 -1 5490
5492 0 454490 264452 60480 -1 5491
5493 0 455124 264817 60720 -1 5385
5494 0 455076 264651 60760 -1 5493
5495 0 455038 264693 60840 -1 5494
5496 0 455008 264613 60920 -1 5495
5497 0 454992 264611 61000 -1 5496
5498 0 455056 264565 61080 -1 5497
5499 0 455098 264543 61120 -1 5498
5500 0 455092 264601 61160 -1 5499
5501 0 455106 264663 61200 -1 5500
5502 0 455120 264663 61240 -1 5501
5503 0 455198 264685 61320 -1 5502
5504 0 455094 264701 61320 -1 5503
5505 0 455054 264701 61320 -1 5504
5506 0 454980 264621 61320 -1 5505
5507 0 455000 264585 61360 -1 5506
5508 0 455242 264727 61400 -1 5503
5509 0 455204 264821 61480 -1 5508
5510 0 455136 264963 61480 -1 5509
5511 0 455122 265027 61520 -1 5510
5512 0 455084 265105 61560 -1 5511
5513 0 455008 265201 61640 -1 5512
5514 0 454912 265341 61720 -1 5513
5515 0 454859.12 265467.9 61760 -1 5514
5516 0 454836 265563 61800 -1 5515
5517 0 454748 265729 61840 -1 5516
5518 0 454820 265813 61920 -1 5517
5519 0 454804 265853 61960 -1 5518
5520 0 454680 265983 62000 -1 5519
5521 0 454594 266123 62040 -1 5520
5522 0 454568 266161 62080 -1 5521
5523 0 454532 266207 62120 -1 5522
5524 0 454486 266281 62160 -1 5523
5525 0 454720 266041 62080 -1 5522
5526 0 454752 266069 62120 -1 5525
5527 0 454792 266125 62160 -1 5526
5528 0 454834 266175 62200 -1 5527
5529 0 454838 266249 62240 -1 5528
5530 0 454856 266303 62280 -1 5529
5531 0 454896 266355 62320 -1 5530
5532 0 454996 266447 62360 -1 5531
5533 0 455102 266531 62400 -1 5532
5534 0 455150 266595 62440 -1 5533
5535 0 455298 266677 62480 -1 5534
5536 0 455298 266723 62520 -1 5535
5537 0 455440 266853 62560 -1 5536
5538 0 455568 266935 62560 -1 5537
5539 0 455884 267067 62560 -1 5538
5540 0 455990 267079 62560 -1 5539
5541 0 456080 267023 62680 -1 5540
5542 0 456124 267080 62720 -1 5541
5543 0 456228 267126 62760 -1 5542
5544 0 456398 267156 62800 -1 5543
5545 0 456698 267154 62760 -1 5544
5546 0 457100 267040 62720 -1 5545
5547 0 457254 267060 62680 -1 5546
5548 0 457304 267348 62560 -1 5547
5549 0 457624 267188 62520 -1 5548
5550 0 457688 267138 62480 -1 5549
5551 0 457786 267100 62440 -1 5550
5552 0 457934 267134 62400 -1 5551
5553 0 457948 267138 62360 -1 5552
5554 0 457914 267094 62320 -1 5553
5555 0 457986 267169 62280 -1 5554
5556 0 458061 267170 62240 -1 5555
5557 0 458225 267238 62160 -1 5556
5558 0 457771 267216 62240 -1 5555
5559 0 457627 267276 62280 -1 5558
5560 0 457501 267316 62320 -1 5559
5561 0 457461 267350 62360 -1 5560
5562 0 457441 267390 62400 -1 5561
5563 0 457453 267404 62440 -1 5562
5564 0 457463 267424 62520 -1 5563
5565 0 456400 267162 62840 -1 5544
5566 0 456392 267180 62880 -1 5565
5567 0 456478 267190 62920 -1 5566
5568 0 456078 267466 62960 -1 5567
5569 0 456100 267530 63000 -1 5568
5570 0 456050 267650 63080 -1 5569
5571 0 455950 267754 63160 -1 5570
5572 0 455868 268006 63240 -1 5571
5573 0 455917.34 268062 63280 -1 5572
5574 0 455794 268090 63320 -1 5573
5575 0 455760 268126 63360 -1 5574
5576 0 455700 268254 63400 -1 5575
5577 0 455701 268249.5 63440 -1 5576
5578 0 455702 268233.5 63480 -1 5577
5579 0 455730 268215.5 63520 -1 5578
5580 0 455795 268202.5 63560 -1 5579
5581 0 456016 268174 63360 -1 5573
5582 0 456082 268230 63440 -1 5581
5583 0 456258 268472 63600 -1 5582
5584 0 456418 268472 63560 -1 5583
5585 0 456718 268452 63560 -1 5584
5586 0 456992 268550 63520 -1 5585
5587 0 457234 268628 63480 -1 5586
5588 0 457362 268704 63400 -1 5587
5589 0 457474 268669 63400 -1 5588
5590 0 457606 268651 63360 -1 5589
5591 0 457710 268564 63320 -1 5590
5592 0 457834 268608 63280 -1 5591
5593 0 457928 268602 63240 -1 5592
5594 0 458102 268530 63160 -1 5593
5595 0 458350 268466 63120 -1 5594
5596 0 458542 268400 63080 -1 5595
5597 0 458736 268356 63040 -1 5596
5598 0 459082 268322 63000 -1 5597
5599 0 459342 268242 62960 -1 5598
5600 0 459550 268166 62920 -1 5599
5601 0 459792 268178 62880 -1 5600
5602 0 460156 268230 62840 -1 5601
5603 0 460456 268362 62800 -1 5602
5604 0 460584 268354 62680 -1 5603
5605 0 460834 268462 62560 -1 5604
5606 0 461322 268434 62440 -1 5605
5607 0 461590 268446 62440 -1 5606
5608 0 461612 268438 62400 -1 5607
5609 0 461802 268404 62360 -1 5608
5610 0 461924 268506 62360 -1 5609
5611 0 462038 268566 62320 -1 5610
5612 0 462246 268718 62200 -1 5611
5613 0 462244 268750 62160 -1 5612
5614 0 462494 269058 62160 -1 5613
5615 0 462536 269090 62120 -1 5614
5616 0 462652 269108 62080 -1 5615
5617 0 462648 269110 62000 -1 5616
5618 0 463346 269090 62000 -1 5617
5619 0 463790 269114 62000 -1 5618
5620 0 463822 269112 61960 -1 5619
5621 0 463894 269142 61920 -1 5620
5622 0 463964 269224 61880 -1 5621
5623 0 463774 269060 62040 -1 5619
5624 0 463809 269069 62120 -1 5623
5625 0 463823 269121 62200 -1 5624
5626 0 463879 269159 62280 -1 5625
5627 0 463919 269183 62320 -1 5626
5628 0 457140 263446 60520 -1 5375
5629 0 457148 263482 60560 -1 5628
5630 0 457180 263670 60600 -1 5629
5631 0 481347.38 265256.38 65000 -1 5222
5632 0 481339.2 265324.62 65040 -1 5631
5633 0 481365.38 265423.34 65080 -1 5632
5634 0 481552.9 265443.44 65080 -1 5633
5635 0 481635.56 265568.44 65120 -1 5634
5636 0 481692.72 265597.44 65160 -1 5635
5637 0 482208.62 265803.97 65160 -1 5636
5638 0 482227.16 265841.6 65120 -1 5637
5639 0 482184.16 265771.16 65080 -1 5638
5640 0 482330.47 265920.38 65040 -1 5639
5641 0 482331.7 265951.9 65000 -1 5640
5642 0 482402.4 265950.9 64960 -1 5641
5643 0 482427.53 266000.3 64920 -1 5642
5644 0 482525.06 266065.4 64880 -1 5643
5645 0 482722.84 266104.56 65160 -1 5637
5646 0 483055.8 266200.72 65200 -1 5645
5647 0 483190.38 266292.9 65240 -1 5646
5648 0 483130.78 266288.22 65280 -1 5647
5649 0 483357.25 266347.47 65280 -1 5648
5650 0 483408.78 266377.9 65320 -1 5649
5651 0 483425.25 266390.3 65360 -1 5650
5652 0 483652.72 266475.72 65400 -1 5651
5653 0 483623.38 266492.66 65360 -1 5652
5654 0 483672.7 266494 65320 -1 5653
5655 0 483708 266440 65440 -1 5652
5656 0 487523.12 259371.56 68280 -1 5147
5657 0 487448.78 259346.78 68240 -1 5656
5658 0 487390.28 259208.42 68200 -1 5657
5659 0 487277.7 259100.5 68200 -1 5658
5660 0 487067.72 259138.81 68200 -1 5659
5661 0 486955.12 259030.9 68200 -1 5660
5662 0 486986.06 259000.1 68240 -1 5661
5663 0 487038.72 259000.2 68280 -1 5662
5664 0 487114.25 259028.14 68320 -1 5663
5665 0 486947.44 259033.31 68160 -1 5661
5666 0 488156 257496 68880 -1 5131
5667 0 488524 257636 68880 -1 5666
5668 0 488556 257756 68840 -1 5667
5669 0 488580 257808 68800 -1 5668
5670 0 488692 257784 68760 -1 5669
5671 0 488691 257806 68720 -1 5670
5672 0 488713 257757 68600 -1 5671
5673 0 488771.03 255051.2 70880 -1 5087
5674 0 488783.38 255088.89 70920 -1 5673
5675 0 488773.84 255113.75 70960 -1 5674
5676 0 488787.8 255162.03 71000 -1 5675
5677 0 488773.97 255162.92 71040 -1 5676
5678 0 488767 255163.78 71080 -1 5677
5679 0 488764.72 255154.69 71120 -1 5678
5680 0 488758.47 255139.84 71160 -1 5679
5681 0 488743.22 255124.81 71200 -1 5680
5682 0 488723.9 255118.36 71240 -1 5681
5683 0 488736.44 255113.03 71280 -1 5682
5684 0 488723.44 255098.98 71320 -1 5683
5685 0 488710.62 255096.44 71360 -1 5684
5686 0 488711.84 255097 71400 -1 5685
5687 0 488617.75 255086.7 71440 -1 5686
5688 0 488603 255080 71480 -1 5687
5689 0 488585 255080 71560 -1 5688
5690 0 488567 255064 71680 -1 5689
5691 0 488503 255026 71800 -1 5690
5692 0 488545 255018 71840 -1 5691
5693 0 488557 255024 71880 -1 5692
5694 0 487617.62 249729.58 73360 -1 4840
5695 0 487599.53 249720.56 73320 -1 5694
5696 0 487643.1 249738.08 73280 -1 5695
5697 0 487658.94 249731.25 73240 -1 5696
5698 0 487565.3 250000 73920 -1 4827
5699 0 487558.9 250043.42 73960 -1 5698
5700 0 487590.06 250049.42 74000 -1 5699
5701 0 487646.8 250049.6 74040 -1 5700
5702 0 487610.47 250040.88 74080 -1 5701
5703 0 487562.1 250067.06 74120 -1 5702
5704 0 487552.2 250086.06 74160 -1 5703
5705 0 487552.03 250079.78 74200 -1 5704
5706 0 487426.7 250186.86 74000 -1 5699
5707 0 487371.1 250270.77 74040 -1 5706
5708 0 487389.44 250263.9 74080 -1 5707
5709 0 487378.72 250274.58 74120 -1 5708
5710 0 487382.56 250273.52 74160 -1 5709
5711 0 487405.94 250264.6 74200 -1 5710
5712 0 487422.78 250254.88 74240 -1 5711
5713 0 487063.94 248922.12 74440 -1 4797
5714 0 487069.78 248932.61 74400 -1 5713
5715 0 487065.9 248913.47 74360 -1 5714
5716 0 487083.84 248919.89 74320 -1 5715
5717 0 487084.1 248933.94 74280 -1 5716
5718 0 487098.25 248924.28 74240 -1 5717
5719 0 487095 248932.77 74200 -1 5718
5720 0 486408.56 248766.89 75400 -1 4467
5721 0 486178.28 248981.17 75560 -1 5720
5722 0 486100.22 249132.84 75600 -1 5721
5723 0 486948.1 248666.2 75640 -1 5722
5724 0 486957.7 248697.66 75760 -1 5723
5725 0 486958.38 248666.56 75880 -1 5724
5726 0 487228.22 248770.42 76000 -1 5725
5727 0 487457.16 248853.14 76040 -1 5726
5728 0 487561.4 248893.9 76080 -1 5727
5729 0 487545.66 248942.67 76160 -1 5728
5730 0 487600.56 249028.1 76240 -1 5729
5731 0 487815.3 249155.6 76320 -1 5730
5732 0 487677.5 249084.16 76400 -1 5731
5733 0 487670.9 249110.42 76480 -1 5732
5734 0 487685.34 249021.81 76520 -1 5733
5735 0 487689.78 248938.33 76560 -1 5734
5736 0 487686.88 248943.44 76680 -1 5735
5737 0 487716 248916 76720 -1 5736
5738 0 487688 248932 76760 -1 5737
5739 0 487542 248974 76800 -1 5738
5740 0 487560 248968 76840 -1 5739
5741 0 487530 248980 76880 -1 5740
5742 0 487561.94 249368 76520 -1 5734
5743 0 487791.4 249462.12 76520 -1 5742
5744 0 487848.38 249515.27 76480 -1 5743
5745 0 487827.03 249525.03 76440 -1 5744
5746 0 487876 249536 76400 -1 5745
5747 0 487898 249582 76320 -1 5746
5748 0 487822 249596 76280 -1 5747
5749 0 487886 249748 76240 -1 5748
5750 0 487866 249744 76200 -1 5749
5751 0 487846 249780 76120 -1 5750
5752 0 487780 249872 76280 -1 5749
5753 0 487598 249784 76240 -1 5752
5754 0 487580 249694 76280 -1 5753
5755 0 487546 249664 76320 -1 5754
5756 0 487510 249606 76400 -1 5755
5757 0 487534 249624 76480 -1 5756
5758 0 485861.62 249584.94 75720 -1 5722
5759 0 485602.53 250337.61 75840 -1 5758
5760 0 485556.03 250619.1 75920 -1 5759
5761 0 485204.9 251035.95 75960 -1 5760
5762 0 484745.38 251474.2 76000 -1 5761
5763 0 484642.88 251597.56 76040 -1 5762
5764 0 484393.53 251724.9 76080 -1 5763
5765 0 484335 252136.95 76120 -1 5764
5766 0 484239.7 252251.73 76160 -1 5765
5767 0 484105.7 252371.97 76200 -1 5766
5768 0 484049.5 252422.67 76240 -1 5767
5769 0 484064.9 252500.77 76280 -1 5768
5770 0 484180.78 252596.11 76320 -1 5769
5771 0 484356.7 252608.31 76360 -1 5770
5772 0 484220.3 252696.31 76400 -1 5771
5773 0 484255.94 252769.05 76440 -1 5772
5774 0 484219.44 252851.3 76480 -1 5773
5775 0 484114.03 253044.23 76520 -1 5774
5776 0 483933.8 253301.86 76560 -1 5775
5777 0 483838.53 253548.14 76640 -1 5776
5778 0 483875.7 253673.48 76680 -1 5777
5779 0 484284.78 253842.28 76720 -1 5778
5780 0 484231.28 254213.45 76760 -1 5779
5781 0 484245 254306 76800 -1 5780
5782 0 484258.78 254399.39 76840 -1 5781
5783 0 484277.25 254646.39 76880 -1 5782
5784 0 484224.84 255707.5 76920 -1 5783
5785 0 484518.03 256322.83 76880 -1 5784
5786 0 484020.6 257569.02 76880 -1 5785
5787 0 483898.56 258496.25 76920 -1 5786
5788 0 483916.03 258884.4 76960 -1 5787
5789 0 484130.56 259099.1 77000 -1 5788
5790 0 484244.6 259233 77040 -1 5789
5791 0 484204 259430 77040 -1 5790
5792 0 484132 259506 77000 -1 5791
5793 0 484112 259558 76960 -1 5792
5794 0 484079 259611 76920 -1 5793
5795 0 484135 259763 76840 -1 5794
5796 0 484147 259835 76800 -1 5795
5797 0 484135 259875 76760 -1 5796
5798 0 484431 259667 76760 -1 5797
5799 0 484459 259663 76720 -1 5798
5800 0 484494 259646 76680 -1 5799
5801 0 484530 259618 76600 -1 5800
5802 0 484554 259600 76560 -1 5801
5803 0 484552 259592 76520 -1 5802
5804 0 484027 260547 76720 -1 5797
5805 0 483879 260739 76720 -1 5804
5806 0 483543 261011 76720 -1 5805
5807 0 483451 261143 76680 -1 5806
5808 0 483359 261519 76640 -1 5807
5809 0 483371 261763 76640 -1 5808
5810 0 482983 262175 76640 -1 5809
5811 0 482767 262515 76640 -1 5810
5812 0 482675 262795 76640 -1 5811
5813 0 482603 263003 76520 -1 5812
5814 0 482523 263063 76440 -1 5813
5815 0 482503 263119 76360 -1 5814
5816 0 482387 263175 76280 -1 5815
5817 0 482489 263237 76240 -1 5816
5818 0 482119 263171 76200 -1 5817
5819 0 482047 263239 76080 -1 5818
5820 0 481859 263343 75920 -1 5819
5821 0 481707 263491 75760 -1 5820
5822 0 481719 263487 75600 -1 5821
5823 0 481673 263537 75520 -1 5822
5824 0 481609 263637 75440 -1 5823
5825 0 481609 263637 75400 -1 5824
5826 0 481341 263705 75320 -1 5825
5827 0 481341 263705 75240 -1 5826
5828 0 481341 263705 75200 -1 5827
5829 0 480517 263785 75200 -1 5828
5830 0 480365 263957 75200 -1 5829
5831 0 480049 264025 75200 -1 5830
5832 0 479793 264113 75200 -1 5831
5833 0 479509 264425 75200 -1 5832
5834 0 478725 264869 75200 -1 5833
5835 0 478233 265321 75200 -1 5834
5836 0 477917 265549 75200 -1 5835
5837 0 477937 265517 75280 -1 5836
5838 0 477877 265633 75320 -1 5837
5839 0 477841 265717 75400 -1 5838
5840 0 477549 266121 75440 -1 5839
5841 0 477469 266137 75520 -1 5840
5842 0 477425 266177 75560 -1 5841
5843 0 477245 266337 75640 -1 5842
5844 0 477221 266401 75720 -1 5843
5845 0 477193 266623 75880 -1 5844
5846 0 477041 266867 76040 -1 5845
5847 0 477025 266979 76080 -1 5846
5848 0 476915 267139 76160 -1 5847
5849 0 476731 267437 76280 -1 5848
5850 0 476563 267517 76360 -1 5849
5851 0 476299 267713 76360 -1 5850
5852 0 476267 268009 76360 -1 5851
5853 0 476291 268057 76400 -1 5852
5854 0 476275 268197 76440 -1 5853
5855 0 476075 268465 76480 -1 5854
5856 0 475759 268845 76480 -1 5855
5857 0 475671 269701 76480 -1 5856
5858 0 475591 269997 76520 -1 5857
5859 0 475287 270485 76600 -1 5858
5860 0 475447 270749 76600 -1 5859
5861 0 476463 271773 76600 -1 5860
5862 0 477279 272101 76600 -1 5861
5863 0 477551 272469 76600 -1 5862
5864 0 478087 272605 76600 -1 5863
5865 0 479007 272613 76600 -1 5864
5866 0 479207 272677 76480 -1 5865
5867 0 480063 272749 76480 -1 5866
5868 0 480951 272981 76480 -1 5867
5869 0 481663 273093 76480 -1 5868
5870 0 482623 273157 76480 -1 5869
5871 0 482735 273165 76440 -1 5870
5872 0 483063 273173 76400 -1 5871
5873 0 483727 273189 76360 -1 5872
5874 0 483895 273205 76400 -1 5873
5875 0 483999 273197 76440 -1 5874
5876 0 484743 273069 76520 -1 5875
5877 0 485175 273093 76560 -1 5876
5878 0 486087 272981 76560 -1 5877
5879 0 486375 272941 76640 -1 5878
5880 0 486551 272933 76720 -1 5879
5881 0 486751 272909 76840 -1 5880
5882 0 486883 272945 76920 -1 5881
5883 0 487103 272977 77000 -1 5882
5884 0 487355 272973 77160 -1 5883
5885 0 487683 272953 77360 -1 5884
5886 0 487947 272865 77560 -1 5885
5887 0 488147 272633 77760 -1 5886
5888 0 488447.8 272556.2 77920 -1 5887
5889 0 488696 272052 77920 -1 5888
5890 0 488696 272052 77880 -1 5889
5891 0 488621 271995 77840 -1 5890
5892 0 488459 271899 77840 -1 5891
5893 0 488413 271901 77800 -1 5892
5894 0 488297 271939 77760 -1 5893
5895 0 488211 271873 77720 -1 5894
5896 0 488171 271825 77680 -1 5895
5897 0 488125 271803 77640 -1 5896
5898 0 488387 271767 77800 -1 5893
5899 0 488405 271735 77840 -1 5898
5900 0 488462 271718 77880 -1 5899
5901 0 488598 271772 77920 -1 5900
5902 0 488638 271830 77960 -1 5901
5903 0 488662 271898 78000 -1 5902
5904 0 488523 272537 77960 -1 5888
5905 0 488735 272353 78120 -1 5904
5906 0 488815 272329 78320 -1 5905
5907 0 488855 272285 78560 -1 5906
5908 0 489011 272161 78800 -1 5907
5909 0 489015 272125 79000 -1 5908
5910 0 488847 272157 79240 -1 5909
5911 0 488883 272185 79280 -1 5910
5912 0 488955 272241 79360 -1 5911
5913 0 489039 272257 79560 -1 5912
5914 0 488983 272245 79760 -1 5913
5915 0 488883 272193 80160 -1 5914
5916 0 488991 272097 80400 -1 5915
5917 0 489019 271929 80600 -1 5916
5918 0 489123 271809 80800 -1 5917
5919 0 489243 271557 81000 -1 5918
5920 0 489355 271393 81080 -1 5919
5921 0 489315 271353 81160 -1 5920
5922 0 489367 271261 81240 -1 5921
5923 0 489337 271251 81360 -1 5922
5924 0 489301 271199 81600 -1 5923
5925 0 489297 271231 81800 -1 5924
5926 0 489261 271247 82040 -1 5925
5927 0 489153 271279 82280 -1 5926
5928 0 489029 271303 82480 -1 5927
5929 0 489029 271323 82680 -1 5928
5930 0 488953 271371 82880 -1 5929
5931 0 488965 271279 82960 -1 5930
5932 0 488885 271167 83080 -1 5931
5933 0 488821 271179 83160 -1 5932
5934 0 488729 271167 83240 -1 5933
5935 0 488629 271227 83400 -1 5934
5936 0 488521 271175 83520 -1 5935
5937 0 488437 271079 83640 -1 5936
5938 0 488297 271051 83800 -1 5937
5939 0 488273 270875 84080 -1 5938
5940 0 488329 270715 84280 -1 5939
5941 0 488393 270563 84440 -1 5940
5942 0 488421 270511 84600 -1 5941
5943 0 488409 270451 84760 -1 5942
5944 0 488493 270471 85040 -1 5943
5945 0 488475 270469 85120 -1 5944
5946 0 488475 270493 85200 -1 5945
5947 0 488559 270453 85280 -1 5946
5948 0 488479 270469 85400 -1 5947
5949 0 488479 270429 85520 -1 5948
5950 0 488491 270429 85600 -1 5949
5951 0 488499 270437 85680 -1 5950
5952 0 488563 270357 85760 -1 5951
5953 0 488527 270365 85840 -1 5952
5954 0 488499 270385 85920 -1 5953
5955 0 488475 270397 86000 -1 5954
5956 0 488439 270377 86080 -1 5955
5957 0 488359 270269 86120 -1 5956
5958 0 488107 270029 86120 -1 5957
5959 0 488067 269989 86160 -1 5958
5960 0 487971 269985 86200 -1 5959
5961 0 487887 269869 86240 -1 5960
5962 0 487756 270130 86240 -1 5961
5963 0 487754 270088 86280 -1 5962
5964 0 487661 270147 86320 -1 5963
5965 0 487427 270191 86360 -1 5964
5966 0 487086 270306 86360 -1 5965
5967 0 486946 270260 86360 -1 5966
5968 0 486812 270294 86440 -1 5967
5969 0 486752 270296 86480 -1 5968
5970 0 486546 270254 86480 -1 5969
5971 0 486420 270296 86480 -1 5970
5972 0 486372 270438 86480 -1 5971
5973 0 486364 270540 86480 -1 5972
5974 0 486354 270570 86520 -1 5973
5975 0 486322 270530 86560 -1 5974
5976 0 486288 270542 86600 -1 5975
5977 0 486190 270602 86680 -1 5976
5978 0 486142 270588 86760 -1 5977
5979 0 486132 270588 86800 -1 5978
5980 0 486076 270606 86880 -1 5979
5981 0 485978 270730 86880 -1 5980
5982 0 485898 270848 86920 -1 5981
5983 0 485874 270860 86960 -1 5982
5984 0 485848 270772 87040 -1 5983
5985 0 485778 270738 87080 -1 5984
5986 0 485616 270860 87160 -1 5985
5987 0 485550 270958 87200 -1 5986
5988 0 485468 271022 87240 -1 5987
5989 0 485446 271094 87320 -1 5988
5990 0 485380 271110 87360 -1 5989
5991 0 485284 271136 87400 -1 5990
5992 0 485264 271144 87440 -1 5991
5993 0 485234 271188 87480 -1 5992
5994 0 485206 271212 87560 -1 5993
5995 0 485162 271254 87640 -1 5994
5996 0 485100 271294 87680 -1 5995
5997 0 485084 271318 87720 -1 5996
5998 0 485014 271368 87760 -1 5997
5999 0 484898 271448 87760 -1 5998
6000 0 484830 271544 87760 -1 5999
6001 0 484784 271594 87760 -1 6000
6002 0 484684 271636 87760 -1 6001
6003 0 484576 271714 87760 -1 6002
6004 0 484546 271720 87800 -1 6003
6005 0 484528 271712 87880 -1 6004
6006 0 484316 271820 87880 -1 6005
6007 0 484168 271868 87880 -1 6006
6008 0 484068 271924 87880 -1 6007
6009 0 483968 271956 87880 -1 6008
6010 0 483744 272100 87880 -1 6009
6011 0 483260 272316 87880 -1 6010
6012 0 483172 272380 87840 -1 6011
6013 0 483138 272408 87800 -1 6012
6014 0 482828 272442 87760 -1 6013
6015 0 482782 272468 87720 -1 6014
6016 0 482752 272550 87640 -1 6015
6017 0 482628 272644 87520 -1 6016
6018 0 482477 272705 87360 -1 6017
6019 0 482381 272653 87280 -1 6018
6020 0 482071 272625 87240 -1 6019
6021 0 481903 272569 87200 -1 6020
6022 0 481819 272525 87160 -1 6021
6023 0 481709 272753 87280 -1 6020
6024 0 481603 272845 87360 -1 6023
6025 0 481609 272811 87400 -1 6024
6026 0 483260 272276 87920 -1 6011
6027 0 483087 272317 88040 -1 6026
6028 0 483215 272169 88160 -1 6027
6029 0 483225 272087 88320 -1 6028
6030 0 483221 271977 88480 -1 6029
6031 0 483123 272091 88640 -1 6030
6032 0 482977 272217 88760 -1 6031
6033 0 482961 272237 88880 -1 6032
6034 0 482903 272303 89000 -1 6033
6035 0 482885 272277 89080 -1 6034
6036 0 482871 272331 89120 -1 6035
6037 0 482853 272309 89200 -1 6036
6038 0 482751 272345 89280 -1 6037
6039 0 482623 272351 89360 -1 6038
6040 0 482547 272359 89400 -1 6039
6041 0 482467 272443 89520 -1 6040
6042 0 482419 272496 89560 -1 6041
6043 0 482333 272560 89640 -1 6042
6044 0 482185 272618 89720 -1 6043
6045 0 482005 272594 89760 -1 6044
6046 0 481933 272316 89800 -1 6045
6047 0 481925 272098 89880 -1 6046
6048 0 482037 272018 89920 -1 6047
6049 0 481907 272074 89960 -1 6048
6050 0 481919 272068 90000 -1 6049
6051 0 481969 272096 90120 -1 6050
6052 0 481971 272066 90200 -1 6051
6053 0 481959 272018 90280 -1 6052
6054 0 481951 271976 90360 -1 6053
6055 0 482121 271968 89960 -1 6048
6056 0 482127 271946 90040 -1 6055
6057 0 482183 271968 90160 -1 6056
6058 0 482109 271912 90280 -1 6057
6059 0 482049 271888 90320 -1 6058
6060 0 482047 272282 89720 -1 6045
6061 0 482075 272344 89640 -1 6060
6062 0 481947 272392 89600 -1 6061
6063 0 487919 269669 86240 -1 5961
6064 0 487923 269629 86280 -1 6063
6065 0 487879 269453 86360 -1 6064
6066 0 487923 269361 86400 -1 6065
6067 0 487935 269141 86440 -1 6066
6068 0 487943 269049 86520 -1 6067
6069 0 487895 268957 86560 -1 6068
6070 0 487907 268773 86640 -1 6069
6071 0 487875 268669 86680 -1 6070
6072 0 487843 268541 86720 -1 6071
6073 0 487785 268475 86760 -1 6072
6074 0 487661 268383 86800 -1 6073
6075 0 487497 268355 86840 -1 6074
6076 0 487425 268219 86840 -1 6075
6077 0 487429 267903 86840 -1 6076
6078 0 487415 267697 86920 -1 6077
6079 0 487325 267619 87000 -1 6078
6080 0 487161 267503 87080 -1 6079
6081 0 487081 267667 87160 -1 6080
6082 0 487089 267655 87240 -1 6081
6083 0 487109 267579 87320 -1 6082
6084 0 487087 267375 87520 -1 6083
6085 0 487047 267109 87800 -1 6084
6086 0 487127 266801 88000 -1 6085
6087 0 487207 266655 88080 -1 6086
6088 0 487313 266571 88200 -1 6087
6089 0 487381 266497 88200 -1 6088
6090 0 487489 266489 88200 -1 6089
6091 0 487535 266457 88200 -1 6090
6092 0 487525 266463 88160 -1 6091
6093 0 487516 266330 88160 -1 6092
6094 0 487520 266292 88200 -1 6093
6095 0 487534 266288 88240 -1 6094
6096 0 487552 266236 88280 -1 6095
6097 0 487556 266194 88320 -1 6096
6098 0 487580 266136 88360 -1 6097
6099 0 487660 266026 88400 -1 6098
6100 0 487676 265970 88440 -1 6099
6101 0 487864 265828 88520 -1 6100
6102 0 487780 265758 88600 -1 6101
6103 0 487782 265714 88640 -1 6102
6104 0 487854 265756 88680 -1 6103
6105 0 487926 265408 88640 -1 6104
6106 0 487963 265431 88600 -1 6105
6107 0 487909 265523 88560 -1 6106
6108 0 487985 265597 88520 -1 6107
6109 0 487865 265755 88480 -1 6108
6110 0 487797 265801 88440 -1 6109
6111 0 487765 265837 88400 -1 6110
6112 0 487709 265955 88360 -1 6111
6113 0 487683 265993 88320 -1 6112
6114 0 487671 266011 88280 -1 6113
6115 0 487649 266045 88200 -1 6114
6116 0 487693 266049 88160 -1 6115
6117 0 487813 265947 88120 -1 6116
6118 0 487883 265965 88080 -1 6117
6119 0 487863 266067 88000 -1 6118
6120 0 487771 266133 87920 -1 6119
6121 0 487769 266233 87840 -1 6120
6122 0 487829 266285 87760 -1 6121
6123 0 487843 266407 87640 -1 6122
6124 0 487859 266461 87520 -1 6123
6125 0 487331 266469 88320 -1 6088
6126 0 487463 266211 88480 -1 6125
6127 0 487541 266087 88520 -1 6126
6128 0 487397 266115 88560 -1 6127
6129 0 487395 266095 88600 -1 6128
6130 0 487397 266069 88640 -1 6129
6131 0 487259 266293 88720 -1 6130
6132 0 487173 266313 88800 -1 6131
6133 0 487119 266309 88880 -1 6132
6134 0 487109 266181 89000 -1 6133
6135 0 487035 266149 89120 -1 6134
6136 0 487013 266159 89280 -1 6135
6137 0 486745 266145 89400 -1 6136
6138 0 486701 266053 89520 -1 6137
6139 0 486599 266015 89640 -1 6138
6140 0 486437 265969 89720 -1 6139
6141 0 486389 265966.34 89760 -1 6140
6142 0 486293 265961 89840 -1 6141
6143 0 486161 265987 89960 -1 6142
6144 0 485991 265977 90080 -1 6143
6145 0 485857 265949 90160 -1 6144
6146 0 485779 265925 90200 -1 6145
6147 0 485589 265839 90280 -1 6146
6148 0 485291 265793 90360 -1 6147
6149 0 485123 265825 90440 -1 6148
6150 0 484957 265825 90560 -1 6149
6151 0 485033 266097 90600 -1 6150
6152 0 485937 265777 90640 -1 6151
6153 0 485797 265649 90680 -1 6152
6154 0 485663 265667 90800 -1 6153
6155 0 485663 265667 90960 -1 6154
6156 0 485591 265523 91040 -1 6155
6157 0 485415 265539 91200 -1 6156
6158 0 485295 265611 91320 -1 6157
6159 0 485095 265571 91400 -1 6158
6160 0 484679 265559 91440 -1 6159
6161 0 484543 265555 91480 -1 6160
6162 0 484259 265483 91520 -1 6161
6163 0 483745 265433 91560 -1 6162
6164 0 483387 265363 91600 -1 6163
6165 0 482953 265221 91640 -1 6164
6166 0 482621 265119 91680 -1 6165
6167 0 482455 265039 91720 -1 6166
6168 0 482233 264947 91800 -1 6167
6169 0 481945 264901 91880 -1 6168
6170 0 481711 264839 91920 -1 6169
6171 0 481369 264847 91960 -1 6170
6172 0 481159 264849 92000 -1 6171
6173 0 480879 264835 92080 -1 6172
6174 0 480607 264753 92120 -1 6173
6175 0 480259 264733 92160 -1 6174
6176 0 480163 264713 92280 -1 6175
6177 0 480121 264595 92360 -1 6176
6178 0 480113 264591 92440 -1 6177
6179 0 480067 264737 92560 -1 6178
6180 0 479895 264751 92600 -1 6179
6181 0 479827 264747 92640 -1 6180
6182 0 479821 264743 92680 -1 6181
6183 0 479735 264763 92720 -1 6182
6184 0 479655 264773 92760 -1 6183
6185 0 479489 264795 92840 -1 6184
6186 0 479615 264775 92880 -1 6185
6187 0 479939 264709 92880 -1 6186
6188 0 480297 264641 92880 -1 6187
6189 0 480297 264641 92920 -1 6188
6190 0 480314 264660 93000 -1 6189
6191 0 480316 264626 93080 -1 6190
6192 0 480336 264628 93200 -1 6191
6193 0 480498 264620 93280 -1 6192
6194 0 480522 264646 93400 -1 6193
6195 0 480572 264650 93480 -1 6194
6196 0 480616 264686 93560 -1 6195
6197 0 480628 264706 93600 -1 6196
6198 0 479337 264827 92920 -1 6186
6199 0 478985 264837 93000 -1 6198
6200 0 478751 264825 93040 -1 6199
6201 0 478537 264993 93040 -1 6200
6202 0 478297 265121 93080 -1 6201
6203 0 478051 265263 93120 -1 6202
6204 0 477869 265341 93160 -1 6203
6205 0 477687 265399 93240 -1 6204
6206 0 477417 265529 93320 -1 6205
6207 0 477153 265615 93360 -1 6206
6208 0 476895 265571 93360 -1 6207
6209 0 476777 265601 93400 -1 6208
6210 0 476327 265545 93480 -1 6209
6211 0 475824 265594 93480 -1 6210
6212 0 475414 265574 93480 -1 6211
6213 0 475158 265594 93480 -1 6212
6214 0 475058 265654 93480 -1 6213
6215 0 475054 265656 93440 -1 6214
6216 0 475038 265668 93400 -1 6215
6217 0 474978 265672 93360 -1 6216
6218 0 474716 265754 93320 -1 6217
6219 0 474583 265795 93360 -1 6218
6220 0 474421 265893 93400 -1 6219
6221 0 474247 265931 93400 -1 6220
6222 0 474215 265935 93440 -1 6221
6223 0 473997 265967 93480 -1 6222
6224 0 473053 266209 93480 -1 6223
6225 0 472995 266215 93520 -1 6224
6226 0 472857 266251 93560 -1 6225
6227 0 472339 266347 93560 -1 6226
6228 0 472115 266403 93560 -1 6227
6229 0 471869 266407 93560 -1 6228
6230 0 471757 266467 93640 -1 6229
6231 0 471593 266491 93680 -1 6230
6232 0 471281 266499 93680 -1 6231
6233 0 471119 266521 93720 -1 6232
6234 0 471015 266541 93720 -1 6233
6235 0 470917 266579 93760 -1 6234
6236 0 470853 266599 93800 -1 6235
6237 0 470467 266571 93800 -1 6236
6238 0 470411 266555 93760 -1 6237
6239 0 470177 266521 93760 -1 6238
6240 0 469993 266531 93720 -1 6239
6241 0 469289 266481 93680 -1 6240
6242 0 469165 266461 93600 -1 6241
6243 0 468913 266433 93560 -1 6242
6244 0 468761 266437 93520 -1 6243
6245 0 468411 266475 93480 -1 6244
6246 0 468023 266607 93440 -1 6245
6247 0 467579 266719 93440 -1 6246
6248 0 467527 266739 93400 -1 6247
6249 0 467447 266783 93320 -1 6248
6250 0 467143 266955 93280 -1 6249
6251 0 467015 267043 93240 -1 6250
6252 0 466847 267111 93240 -1 6251
6253 0 466691 267219 93200 -1 6252
6254 0 466607 267295 93160 -1 6253
6255 0 466575 267323 93120 -1 6254
6256 0 466455 267447 93080 -1 6255
6257 0 466415 267535 93040 -1 6256
6258 0 466195 267755 93040 -1 6257
6259 0 466187 267775 93080 -1 6258
6260 0 466206 267738 93160 -1 6259
6261 0 466190 267758 93200 -1 6260
6262 0 466154 267782 93240 -1 6261
6263 0 466139 267751 93000 -1 6258
6264 0 466091 267775 92960 -1 6263
6265 0 465775 267935 92960 -1 6264
6266 0 465679 268019 92960 -1 6265
6267 0 465583 268155 92960 -1 6266
6268 0 465559 268227 92960 -1 6267
6269 0 465612 268190 93000 -1 6268
6270 0 465660 268144 93040 -1 6269
6271 0 465753 268115 93080 -1 6270
6272 0 465761 268081 93120 -1 6271
6273 0 465771 268087 93200 -1 6272
6274 0 465935 268181 93320 -1 6273
6275 0 465921 268195 93360 -1 6274
6276 0 465931 268247 93400 -1 6275
6277 0 466003 268277 93480 -1 6276
6278 0 466021 268303 93560 -1 6277
6279 0 466011 268329 93640 -1 6278
6280 0 465907 268357 93680 -1 6279
6281 0 465899 268409 93760 -1 6280
6282 0 465885 268427 93840 -1 6281
6283 0 465883 268517 93920 -1 6282
6284 0 466062 268494 94000 -1 6283
6285 0 466076 268560 94080 -1 6284
6286 0 466150 268652 94160 -1 6285
6287 0 466196 268682 94200 -1 6286
6288 0 466264 268720 94280 -1 6287
6289 0 466290 268706 94360 -1 6288
6290 0 466190 268704 94520 -1 6289
6291 0 466302 268742 94640 -1 6290
6292 0 466442 268798 94760 -1 6291
6293 0 466654 268924 94800 -1 6292
6294 0 466448 269386 94840 -1 6293
6295 0 466514 269440 94880 -1 6294
6296 0 466582 269446 94960 -1 6295
6297 0 466642 269468 95080 -1 6296
6298 0 466858 269466 95080 -1 6297
6299 0 466852 269542 95120 -1 6298
6300 0 466758 269584 95200 -1 6299
6301 0 466650 269674 95240 -1 6300
6302 0 466596 269704 95280 -1 6301
6303 0 466608 269744 95320 -1 6302
6304 0 466568 269888 95280 -1 6303
6305 0 466588 270140 95320 -1 6304
6306 0 466658 269868 95200 -1 6304
6307 0 466672 269884 95160 -1 6306
6308 0 465950 268628 93880 -1 6283
6309 0 466045 268317 93680 -1 6279
6310 0 466133 268349 93760 -1 6309
6311 0 466273 268345 93840 -1 6310
6312 0 466357 268377 93880 -1 6311
6313 0 466445 268379 93920 -1 6312
6314 0 466573 268401 94000 -1 6313
6315 0 466603 268411 94080 -1 6314
6316 0 466609 268423 94120 -1 6315
6317 0 466615 268395 94200 -1 6316
6318 0 465627 268187 92880 -1 6268
6319 0 465539 268231 92840 -1 6318
6320 0 465411 268403 92800 -1 6319
6321 0 465219 268495 92760 -1 6320
6322 0 465011 268571 92680 -1 6321
6323 0 464863 268715 92640 -1 6322
6324 0 464779 268775 92600 -1 6323
6325 0 464691 268855 92560 -1 6324
6326 0 464607 268867 92520 -1 6325
6327 0 464607 268879 92480 -1 6326
6328 0 464439 269039 92360 -1 6327
6329 0 464355 269083 92280 -1 6328
6330 0 464309 269081 92240 -1 6329
6331 0 464282 269074 92200 -1 6330
6332 0 464262 269060 92160 -1 6331
6333 0 464270 269052 92120 -1 6332
6334 0 464273 269057 92080 -1 6333
6335 0 464304 268978 92040 -1 6334
6336 0 464362 269028 92000 -1 6335
6337 0 464394 269114 91960 -1 6336
6338 0 464414 269252 91920 -1 6337
6339 0 464444 269320 91840 -1 6338
6340 0 464560 269382 91760 -1 6339
6341 0 464646 269404 91720 -1 6340
6342 0 464752 269416 91680 -1 6341
6343 0 464794 269478 91600 -1 6342
6344 0 464828 269490 91560 -1 6343
6345 0 464830 269506 91520 -1 6344
6346 0 464866 269546 91480 -1 6345
6347 0 464884 269578 91440 -1 6346
6348 0 464986 269626 91360 -1 6347
6349 0 464996 269618 91320 -1 6348
6350 0 465016 269620 91280 -1 6349
6351 0 464996 269564 91240 -1 6350
6352 0 465028 269534 91200 -1 6351
6353 0 464994 269528 91160 -1 6352
6354 0 465032 269534 91120 -1 6353
6355 0 465222 269506 91080 -1 6354
6356 0 465254 269504 91040 -1 6355
6357 0 465288 269510 91000 -1 6356
6358 0 465304 269550 90960 -1 6357
6359 0 465346 269572 90920 -1 6358
6360 0 465414 269598 90880 -1 6359
6361 0 465538 269636 90800 -1 6360
6362 0 465684 269604 90720 -1 6361
6363 0 465776 269624 90680 -1 6362
6364 0 464920 269474 91040 -1 6354
6365 0 464874 269408 90960 -1 6364
6366 0 464916 269408 90880 -1 6365
6367 0 465036 269430 90760 -1 6366
6368 0 465128 269440 90680 -1 6367
6369 0 465026 269390 90640 -1 6368
6370 0 464938 269472 91280 -1 6351
6371 0 464096 269098 92160 -1 6332
6372 0 463772 269094 92160 -1 6371
6373 0 463498 269108 92080 -1 6372
6374 0 463336 269164 92040 -1 6373
6375 0 462948 269304 91960 -1 6374
6376 0 462684 269360 91920 -1 6375
6377 0 462560 269388 91880 -1 6376
6378 0 462548 269516 91800 -1 6377
6379 0 462496 269626 91760 -1 6378
6380 0 462480 269684 91720 -1 6379
6381 0 462534 269692 91680 -1 6380
6382 0 462424 269748 91640 -1 6381
6383 0 462286 269832 91600 -1 6382
6384 0 462252 269862 91560 -1 6383
6385 0 462242 269874 91520 -1 6384
6386 0 462146 269922 91440 -1 6385
6387 0 462040 270066 91320 -1 6386
6388 0 461917 270077 91280 -1 6387
6389 0 461771 270139 91240 -1 6388
6390 0 461683 270217 91200 -1 6389
6391 0 461511 270289 91120 -1 6390
6392 0 461453 270315 91080 -1 6391
6393 0 461115 270377 91080 -1 6392
6394 0 461055 270339 91120 -1 6393
6395 0 460988 270320 91160 -1 6394
6396 0 461048 270310 91240 -1 6395
6397 0 461052 270244 91360 -1 6396
6398 0 461111 270397 91000 -1 6393
6399 0 461065 270461 90960 -1 6398
6400 0 460895 270611 90880 -1 6399
6401 0 460567 270731 90880 -1 6400
6402 0 460495 270719 90920 -1 6401
6403 0 460419 270727 90960 -1 6402
6404 0 460217 270823 91000 -1 6403
6405 0 460139 270863 91040 -1 6404
6406 0 460033 270889 91080 -1 6405
6407 0 459969 270899 91120 -1 6406
6408 0 459887 270893 91200 -1 6407
6409 0 459813 270911 91280 -1 6408
6410 0 459697 270923 91360 -1 6409
6411 0 459615 270937 91400 -1 6410
6412 0 459447 271097 91400 -1 6411
6413 0 459111 271241 91400 -1 6412
6414 0 458359 271589 91400 -1 6413
6415 0 458643 271529 91480 -1 6414
6416 0 458671 271517 91520 -1 6415
6417 0 458615 271457 91680 -1 6416
6418 0 458615 271457 91760 -1 6417
6419 0 458567 271433 91800 -1 6418
6420 0 458591 271413 91840 -1 6419
6421 0 458619 271413 91880 -1 6420
6422 0 458499 271305 91960 -1 6421
6423 0 458083 271477 91960 -1 6422
6424 0 457979 271685 91960 -1 6423
6425 0 457775 271757 91960 -1 6424
6426 0 457751 271757 92000 -1 6425
6427 0 457756 271752 92040 -1 6426
6428 0 457704 271722 92120 -1 6427
6429 0 457674 271680 92160 -1 6428
6430 0 457622 271692 92200 -1 6429
6431 0 457442 271716 92240 -1 6430
6432 0 457394 271684 92280 -1 6431
6433 0 459163 271525 91880 -1 6421
6434 0 459163 271477 91920 -1 6433
6435 0 459175 271433 91960 -1 6434
6436 0 459208 271404 92000 -1 6435
6437 0 459252 271412 92040 -1 6436
6438 0 459330 271452 92080 -1 6437
6439 0 459366 271760 92080 -1 6438
6440 0 459444 271866 92040 -1 6439
6441 0 459408 271966 92000 -1 6440
6442 0 459394 271996 91960 -1 6441
6443 0 459496 271808 92120 -1 6439
6444 0 459114 271420 92120 -1 6438
6445 0 459182 271450 92160 -1 6444
6446 0 459130 271408 92200 -1 6445
6447 0 458127 271625 91400 -1 6414
6448 0 457967 271669 91360 -1 6447
6449 0 457935 271685 91320 -1 6448
6450 0 457812 271746 91280 -1 6449
6451 0 457790 271772 91240 -1 6450
6452 0 457760 271776 91200 -1 6451
6453 0 457556 271778 91200 -1 6452
6454 0 457492 271754 91200 -1 6453
6455 0 457516 271808 91120 -1 6454
6456 0 457464 271804 91080 -1 6455
6457 0 457462 271804 91040 -1 6456
6458 0 457338 271734 91000 -1 6457
6459 0 457250 271734 90960 -1 6458
6460 0 457186 271696 90920 -1 6459
6461 0 457100 271656 90880 -1 6460
6462 0 457080 271650 90840 -1 6461
6463 0 456954 271568 90760 -1 6462
6464 0 456944 271568 90680 -1 6463
6465 0 456844 271482 90600 -1 6464
6466 0 455822 271518 90560 -1 6465
6467 0 455700 271460 90520 -1 6466
6468 0 455702 271502 90480 -1 6467
6469 0 455672 271422 90360 -1 6468
6470 0 455642 271352 90240 -1 6469
6471 0 455634 271280 90160 -1 6470
6472 0 455574 271182 90080 -1 6471
6473 0 455562 271158 90000 -1 6472
6474 0 455584 271062 89880 -1 6473
6475 0 455612 271120 89760 -1 6474
6476 0 455624 271124 89640 -1 6475
6477 0 455326 270662 89560 -1 6476
6478 0 455334 270618 89520 -1 6477
6479 0 455332 270600 89440 -1 6478
6480 0 455322 270608 89360 -1 6479
6481 0 455236 270554 89280 -1 6480
6482 0 455022 270578 89240 -1 6481
6483 0 454970 270596 89160 -1 6482
6484 0 454854 270596 89080 -1 6483
6485 0 454744 270620 89040 -1 6484
6486 0 454520 270638 89000 -1 6485
6487 0 454258 270738 88960 -1 6486
6488 0 454174 270796 88880 -1 6487
6489 0 454116 270798 88840 -1 6488
6490 0 453986 270820 88760 -1 6489
6491 0 453910 270920 88680 -1 6490
6492 0 453836 270854 88560 -1 6491
6493 0 453792 270920 88480 -1 6492
6494 0 453730 270994 88400 -1 6493
6495 0 453776 271080 88320 -1 6494
6496 0 453828 271134 88240 -1 6495
6497 0 453768 271224 88080 -1 6496
6498 0 453790 271280 88000 -1 6497
6499 0 453736 271286 87920 -1 6498
6500 0 453704 271342 87800 -1 6499
6501 0 453668 271442 87640 -1 6500
6502 0 453640 271544 87560 -1 6501
6503 0 453696 271546 87440 -1 6502
6504 0 453766 271664 87280 -1 6503
6505 0 453794 271702 87240 -1 6504
6506 0 453800 271698 87200 -1 6505
6507 0 453768 271702 87160 -1 6506
6508 0 453728 271702 87080 -1 6507
6509 0 453676 271698 86960 -1 6508
6510 0 453610 271682 86920 -1 6509
6511 0 453458 271620 86880 -1 6510
6512 0 453402 271680 86840 -1 6511
6513 0 453312 271732 86760 -1 6512
6514 0 453194 271702 86720 -1 6513
6515 0 453108 271680 86680 -1 6514
6516 0 453118 271620 86600 -1 6515
6517 0 453116 271608 86520 -1 6516
6518 0 453064 271624 86440 -1 6517
6519 0 453054 271620 86400 -1 6518
6520 0 453014 271650 86320 -1 6519
6521 0 453012 271634 86240 -1 6520
6522 0 453016 271602 86160 -1 6521
6523 0 452988 271628 86080 -1 6522
6524 0 452956 271682 86000 -1 6523
6525 0 452998 271598 85920 -1 6524
6526 0 453014 271508 85840 -1 6525
6527 0 452930 271394 85800 -1 6526
6528 0 452926 271332 85760 -1 6527
6529 0 452952 271234 85760 -1 6528
6530 0 452916 271164 85720 -1 6529
6531 0 452870 271140 85680 -1 6530
6532 0 452848 271086 85640 -1 6531
6533 0 452836 270996 85600 -1 6532
6534 0 452834 270950 85560 -1 6533
6535 0 452840 270930 85520 -1 6534
6536 0 452876 270858 85440 -1 6535
6537 0 452878 270826 85360 -1 6536
6538 0 452908 270844 85240 -1 6537
6539 0 452964 270818 85200 -1 6538
6540 0 452956 270788 85120 -1 6539
6541 0 452928 270782 85080 -1 6540
6542 0 452986 270736 85040 -1 6541
6543 0 453018 270692 85000 -1 6542
6544 0 453016 270656 84920 -1 6543
6545 0 452989.34 270644 84840 -1 6544
6546 0 452976 270638 84800 -1 6545
6547 0 452954 270638 84760 -1 6546
6548 0 452944 270642 84720 -1 6547
6549 0 452918 270658 84680 -1 6548
6550 0 452808 270762 84760 -1 6547
6551 0 452794 270780 84720 -1 6550
6552 0 452756 270804 84680 -1 6551
6553 0 452704 270818 84640 -1 6552
6554 0 452658 270808 84600 -1 6553
6555 0 452580 270762 84560 -1 6554
6556 0 452562 270754 84480 -1 6555
6557 0 452600 270782 84400 -1 6556
6558 0 452620 270768 84360 -1 6557
6559 0 452690 270656 84240 -1 6558
6560 0 452736 270632 84200 -1 6559
6561 0 452796 270684 84160 -1 6560
6562 0 452796 270694 84120 -1 6561
6563 0 452818 270732 84040 -1 6562
6564 0 452776 270740 83960 -1 6563
6565 0 452746 270762 83920 -1 6564
6566 0 452684 270796 83840 -1 6565
6567 0 452692 270744 83800 -1 6566
6568 0 452714 270666 83760 -1 6567
6569 0 452704 270590 83720 -1 6568
6570 0 452704 270604 83680 -1 6569
6571 0 452694 270626 83640 -1 6570
6572 0 452694 270626 83560 -1 6571
6573 0 452702 270612 83520 -1 6572
6574 0 452710 270600 83480 -1 6573
6575 0 452728 270518 83440 -1 6574
6576 0 452746 270488 83400 -1 6575
6577 0 452680 270436 83320 -1 6576
6578 0 452570 270354 83240 -1 6577
6579 0 452540 270330 83200 -1 6578
6580 0 452500 270298 83160 -1 6579
6581 0 452454 270252 83120 -1 6580
6582 0 452392 270182 83000 -1 6581
6583 0 452312 270134 82880 -1 6582
6584 0 452274 270064 82800 -1 6583
6585 0 452196 269928 82680 -1 6584
6586 0 452102 269882 82600 -1 6585
6587 0 452064 269850 82520 -1 6586
6588 0 451870 269796 82440 -1 6587
6589 0 451688 269712 82320 -1 6588
6590 0 451578 269664 82280 -1 6589
6591 0 451504 269646 82280 -1 6590
6592 0 451446 269628 82240 -1 6591
6593 0 451404 269642 82120 -1 6592
6594 0 451442 269660 82040 -1 6593
6595 0 451442 269632 81960 -1 6594
6596 0 451440 269578 81920 -1 6595
6597 0 451452 269528 81880 -1 6596
6598 0 451436 269486 81800 -1 6597
6599 0 451424 269458 81720 -1 6598
6600 0 451340 269442 81640 -1 6599
6601 0 451290 269416 81560 -1 6600
6602 0 451276 269368 81480 -1 6601
6603 0 451266 269256 81400 -1 6602
6604 0 451308 269234 81320 -1 6603
6605 0 451316 269220 81240 -1 6604
6606 0 451350 269180 81120 -1 6605
6607 0 451362 269176 81000 -1 6606
6608 0 451304 269142 80840 -1 6607
6609 0 451294 269066 80760 -1 6608
6610 0 451254 269086 80680 -1 6609
6611 0 451230 269136 80560 -1 6610
6612 0 451162 269142 80440 -1 6611
6613 0 451145 269141 80400 -1 6612
6614 0 451051 269137 80320 -1 6613
6615 0 451017 269165 80240 -1 6614
6616 0 450899 269153 80160 -1 6615
6617 0 450857 269117 80080 -1 6616
6618 0 450775 269129 80000 -1 6617
6619 0 450717 269129 79920 -1 6618
6620 0 450711 269129 79840 -1 6619
6621 0 450641 269101 79760 -1 6620
6622 0 450475 268913 79640 -1 6621
6623 0 450423 268915 79600 -1 6622
6624 0 450395 268783 79600 -1 6623
6625 0 450467 268757 79600 -1 6624
6626 0 450451 268719 79560 -1 6625
6627 0 450449 268711 79520 -1 6626
6628 0 450427 268645 79440 -1 6627
6629 0 450403 268611 79400 -1 6628
6630 0 450379 268603 79360 -1 6629
6631 0 450369 268545 79280 -1 6630
6632 0 450311 268453 79160 -1 6631
6633 0 450241 268363 79120 -1 6632
6634 0 450179 268385 79080 -1 6633
6635 0 450143 268367 79000 -1 6634
6636 0 450089 268345 78960 -1 6635
6637 0 449961 268341 78840 -1 6636
6638 0 449867 268311 78800 -1 6637
6639 0 449727 268279 78720 -1 6638
6640 0 449639 268287 78640 -1 6639
6641 0 449499 268297 78560 -1 6640
6642 0 449373 268275 78480 -1 6641
6643 0 449203 268259 78400 -1 6642
6644 0 449119 268257 78320 -1 6643
6645 0 448941 268219 78240 -1 6644
6646 0 448793 268173 78200 -1 6645
6647 0 448791 268155 78160 -1 6646
6648 0 448665 268109 78080 -1 6647
6649 0 448527 268079 78000 -1 6648
6650 0 448447 268097 77920 -1 6649
6651 0 448415 268095 77840 -1 6650
6652 0 448319 268051 77720 -1 6651
6653 0 448235 268033 77640 -1 6652
6654 0 448165 268061 77560 -1 6653
6655 0 448115 268089 77520 -1 6654
6656 0 448065 268127 77480 -1 6655
6657 0 447969 268105 77440 -1 6656
6658 0 447899 268125 77360 -1 6657
6659 0 447811 268117 77280 -1 6658
6660 0 447703 268121 77160 -1 6659
6661 0 447648 268130 77120 -1 6660
6662 0 447630 268140 77080 -1 6661
6663 0 447582 268142 77000 -1 6662
6664 0 447528 268168 76920 -1 6663
6665 0 447470 268178 76840 -1 6664
6666 0 447424 268178 76800 -1 6665
6667 0 447338 268160 76720 -1 6666
6668 0 447292 268136 76680 -1 6667
6669 0 447236 268118 76600 -1 6668
6670 0 447212 268102 76520 -1 6669
6671 0 447168 268098 76440 -1 6670
6672 0 447142 268094 76400 -1 6671
6673 0 447140 268094 76320 -1 6672
6674 0 447118 268064 76240 -1 6673
6675 0 447050 268038 76200 -1 6674
6676 0 447058 268010 76120 -1 6675
6677 0 447020 267992 76040 -1 6676
6678 0 446952 267978 76000 -1 6677
6679 0 446890 267930 75920 -1 6678
6680 0 446806 267892 75840 -1 6679
6681 0 446768 267904 75800 -1 6680
6682 0 446716 267880 75720 -1 6681
6683 0 446616 267870 75680 -1 6682
6684 0 446608 267838 75640 -1 6683
6685 0 446482 267812 75600 -1 6684
6686 0 446432 267810 75560 -1 6685
6687 0 446416 267808 75520 -1 6686
6688 0 446424 267780 75480 -1 6687
6689 0 446252 267952 75520 -1 6687
6690 0 446214 267994 75440 -1 6689
6691 0 446198 268012 75360 -1 6690
6692 0 446196 268012 75240 -1 6691
6693 0 446052 267988 75160 -1 6692
6694 0 445942 267990 75080 -1 6693
6695 0 445824 268000 74960 -1 6694
6696 0 445780 268014 74840 -1 6695
6697 0 445710 268062 74720 -1 6696
6698 0 445686 268090 74600 -1 6697
6699 0 445634 268144 74440 -1 6698
6700 0 445588 268184 74320 -1 6699
6701 0 445586 268236 74160 -1 6700
6702 0 445630 268242 74000 -1 6701
6703 0 445640 268260 73880 -1 6702
6704 0 445612 268258 73840 -1 6703
6705 0 445510 268230 73800 -1 6704
6706 0 445576 268196 73760 -1 6705
6707 0 445592 268158 73720 -1 6706
6708 0 445634 268118 73680 -1 6707
6709 0 445648 268108 73640 -1 6708
6710 0 445658 268076 73560 -1 6709
6711 0 445674 268058 73520 -1 6710
6712 0 445678 268050 73480 -1 6711
6713 0 445682 268043 73440 -1 6712
6714 0 445712 268063 73320 -1 6713
6715 0 445674 267991 73240 -1 6714
6716 0 445682 267983 73120 -1 6715
6717 0 445750 267955 73040 -1 6716
6718 0 445800 267957 72960 -1 6717
6719 0 445792 267965 72880 -1 6718
6720 0 449933 268247 78720 -1 6639
6721 0 450125 268301 78720 -1 6720
6722 0 450095 268293 78680 -1 6721
6723 0 450188 268204 78520 -1 6722
6724 0 450336 268130 78360 -1 6723
6725 0 450372 268080 78320 -1 6724
6726 0 450454 267968 78280 -1 6725
6727 0 450445 267969 78240 -1 6726
6728 0 452586 270762 84240 -1 6559
6729 0 452562 270810 84200 -1 6728
6730 0 452543 270849 84160 -1 6729
6731 0 452529 270883 84120 -1 6730
6732 0 452555 270885 84080 -1 6731
6733 0 452691 270793 84120 -1 6732
6734 0 452725 270783 84160 -1 6733
6735 0 452621 270819 83960 -1 6732
6736 0 453876 271908 87200 -1 6506
6737 0 454010 272134 87200 -1 6736
6738 0 453980 272268 87160 -1 6737
6739 0 453901 272339 87120 -1 6738
6740 0 453695 272363 87080 -1 6739
6741 0 453501 272441 87120 -1 6740
6742 0 453517 272451 87240 -1 6741
6743 0 453721 272375 87000 -1 6740
6744 0 454478 270770 89000 -1 6486
6745 0 454474 270780 89040 -1 6744
6746 0 457486 271740 91240 -1 6454
6747 0 457430 271683 91280 -1 6746
6748 0 457426 271647 91320 -1 6747
6749 0 457384 271611 91360 -1 6748
6750 0 457372 271553 91400 -1 6749
6751 0 462338 269894 91320 -1 6387
6752 0 462490 269846 91320 -1 6751
6753 0 462494 269860 91280 -1 6752
6754 0 462491 269869 91240 -1 6753
6755 0 462469 269881 91200 -1 6754
6756 0 462467 269895 91120 -1 6755
6757 0 462543 269891 91000 -1 6756
6758 0 462612.5 269941.5 90920 -1 6757
6759 0 462712.5 269941.5 90840 -1 6758
6760 0 462810.5 269957.5 90760 -1 6759
6761 0 465859 268179 92840 -1 6319
6762 0 465947 268199 92840 -1 6761
6763 0 465959 268179 92800 -1 6762
6764 0 465991.5 268075.5 92760 -1 6763
6765 0 466087.5 268099.5 92680 -1 6764
6766 0 466145.5 268145.5 92600 -1 6765
6767 0 466153.5 268163.5 92560 -1 6766
6768 0 466152.5 268205.5 92480 -1 6767
6769 0 466175.5 268228.5 92440 -1 6768
6770 0 467040 267080 93120 -1 6255
6771 0 467234 267014 93120 -1 6770
6772 0 467290 266996 93080 -1 6771
6773 0 467341 267013 93040 -1 6772
6774 0 471911 266355 93480 -1 6229
6775 0 471891 266291 93440 -1 6774
6776 0 471810 266126 93360 -1 6775
6777 0 471714 265862 93360 -1 6776
6778 0 471792 265646 93320 -1 6777
6779 0 471820 265612 93280 -1 6778
6780 0 471868 265518 93160 -1 6779
6781 0 471986 265564 93000 -1 6780
6782 0 472068 265570 92880 -1 6781
6783 0 472121 265567 92840 -1 6782
6784 0 472151 265543 92720 -1 6783
6785 0 472223 265509 92640 -1 6784
6786 0 472329 265557 92520 -1 6785
6787 0 472407 265697 92400 -1 6786
6788 0 472415 265767 92320 -1 6787
6789 0 472479 265721 92200 -1 6788
6790 0 472483 265655 92000 -1 6789
6791 0 472597 265559 91880 -1 6790
6792 0 472697 265391 91760 -1 6791
6793 0 472715 265377 91720 -1 6792
6794 0 472755 265377 91640 -1 6793
6795 0 472839 265367 91560 -1 6794
6796 0 472803 265309 91480 -1 6795
6797 0 472725 265223 91440 -1 6796
6798 0 472647 265273 91320 -1 6797
6799 0 472627 265311 91280 -1 6798
6800 0 473159 265355 91400 -1 6797
6801 0 473261 265367 91360 -1 6800
6802 0 473299 265383 91320 -1 6801
6803 0 473361 265391 91240 -1 6802
6804 0 473409 265395 91160 -1 6803
6805 0 473477 265427 91080 -1 6804
6806 0 473455 265427 91040 -1 6805
6807 0 473691 265551 91000 -1 6806
6808 0 473773 265515 90960 -1 6807
6809 0 473909 265495 90880 -1 6808
6810 0 473943 265535 90800 -1 6809
6811 0 474079 265529 90720 -1 6810
6812 0 474215 265519 90640 -1 6811
6813 0 472521 265607 90560 -1 6812
6814 0 472541 265539 90520 -1 6813
6815 0 472593 265595 90440 -1 6814
6816 0 472617 265563 90360 -1 6815
6817 0 472847 265449 90240 -1 6816
6818 0 473017 265493 90200 -1 6817
6819 0 473123 265499 90120 -1 6818
6820 0 473173 265561 90080 -1 6819
6821 0 473219 265563 90040 -1 6820
6822 0 473385 265631 90000 -1 6821
6823 0 473463 265671 90080 -1 6822
6824 0 473423 265673 89880 -1 6822
6825 0 473401 265653 89720 -1 6824
6826 0 473473 265663 89640 -1 6825
6827 0 473571 265625 89560 -1 6826
6828 0 473659 265641 89480 -1 6827
6829 0 473751 265615 89360 -1 6828
6830 0 473777 265557 89280 -1 6829
6831 0 473803 265471 89160 -1 6830
6832 0 473923 265475 88960 -1 6831
6833 0 474085 265499 88800 -1 6832
6834 0 474137 265471 88720 -1 6833
6835 0 474351 264177 88680 -1 6834
6836 0 474319 264881 88640 -1 6835
6837 0 474431 264993 88600 -1 6836
6838 0 474511 265149 88560 -1 6837
6839 0 474591 265277 88520 -1 6838
6840 0 474595 265345 88480 -1 6839
6841 0 474619 265413 88440 -1 6840
6842 0 474615 265457 88400 -1 6841
6843 0 474575 265629 88360 -1 6842
6844 0 474651 265777 88320 -1 6843
6845 0 474731 265845 88280 -1 6844
6846 0 474771 265945 88240 -1 6845
6847 0 474923 266121 88160 -1 6846
6848 0 474967 266253 88120 -1 6847
6849 0 475031 266349 88080 -1 6848
6850 0 475107 266425 88040 -1 6849
6851 0 475359 266529 88080 -1 6850
6852 0 475559 266665 88040 -1 6851
6853 0 475627 266721 88000 -1 6852
6854 0 475619 266833 87920 -1 6853
6855 0 475635 266865 87840 -1 6854
6856 0 475847 267029 87760 -1 6855
6857 0 475991 267141 87680 -1 6856
6858 0 476079 267261 87600 -1 6857
6859 0 476075 267333 87520 -1 6858
6860 0 476043 267401 87440 -1 6859
6861 0 476039 267485 87360 -1 6860
6862 0 476063 267533 87280 -1 6861
6863 0 476063 267533 87200 -1 6862
6864 0 476067 267465 87160 -1 6863
6865 0 476091 267425 87120 -1 6864
6866 0 476079 267481 87080 -1 6865
6867 0 476079 267545 87040 -1 6866
6868 0 476027 267557 87000 -1 6867
6869 0 476027 267613 86960 -1 6868
6870 0 476023 267603 86920 -1 6869
6871 0 476003 267679 86880 -1 6870
6872 0 476007 267695 86840 -1 6871
6873 0 476033 267736 86800 -1 6872
6874 0 475143 266501 88000 -1 6850
6875 0 473283 265459 91000 -1 6806
6876 0 473147 265385 90960 -1 6875
6877 0 475054 265470 93480 -1 6213
6878 0 474996 265406 93440 -1 6877
6879 0 474956 265342 93440 -1 6878
6880 0 474954 265334 93480 -1 6879
6881 0 474947 265333 93520 -1 6880
6882 0 474955 265365 93600 -1 6881
6883 0 474937 265501 93640 -1 6882
6884 0 474809 265581 93720 -1 6883
6885 0 474759 265659 93760 -1 6884
6886 0 474683 265729 93840 -1 6885
6887 0 474661 265773 93920 -1 6886
6888 0 474617 265705 93960 -1 6887
6889 0 474809 265589 93600 -1 6883
6890 0 479943 264331 92360 -1 6177
6891 0 479869 264125 92360 -1 6890
6892 0 479869 264061 92320 -1 6891
6893 0 479869 263901 92320 -1 6892
6894 0 479917 263851 92360 -1 6893
6895 0 480183 264831 92120 -1 6175
6896 0 480177 265005 92080 -1 6895
6897 0 480175 265029 92040 -1 6896
6898 0 485635 265843 91200 -1 6157
6899 0 485551 265971 91200 -1 6898
6900 0 485311 266015 91200 -1 6899
6901 0 485283 266019 91160 -1 6900
6902 0 485298 266022 91120 -1 6901
6903 0 485310 266054 91080 -1 6902
6904 0 487297 267987 86760 -1 6077
6905 0 486861 268103 86720 -1 6904
6906 0 486349 268083 86680 -1 6905
6907 0 486281 268111 86640 -1 6906
6908 0 486191 268105 86600 -1 6907
6909 0 486071 268141 86560 -1 6908
6910 0 485927 268161 86520 -1 6909
6911 0 485879 268177 86440 -1 6910
6912 0 485719 268197 86360 -1 6911
6913 0 485579 268217 86280 -1 6912
6914 0 485499 268221 86240 -1 6913
6915 0 485379 268185 86200 -1 6914
6916 0 485119 268201 86160 -1 6915
6917 0 484963 268217 86120 -1 6916
6918 0 484783 268253 86040 -1 6917
6919 0 484351 268269 85920 -1 6918
6920 0 484143 268261 85840 -1 6919
6921 0 483955 268273 85800 -1 6920
6922 0 483839 268321 85760 -1 6921
6923 0 483719 268285 85720 -1 6922
6924 0 483443 268277 85640 -1 6923
6925 0 483383 268317 85600 -1 6924
6926 0 483315 268337 85560 -1 6925
6927 0 483243 268325 85520 -1 6926
6928 0 483139 268353 85480 -1 6927
6929 0 483051 268365 85440 -1 6928
6930 0 482759 268553 85400 -1 6929
6931 0 482523 268617 85400 -1 6930
6932 0 482447 268637 85360 -1 6931
6933 0 482383 268685 85320 -1 6932
6934 0 482255 268705 85240 -1 6933
6935 0 482151 268681 85200 -1 6934
6936 0 481899 268669 85160 -1 6935
6937 0 481911 268665 85120 -1 6936
6938 0 481947 268737 85040 -1 6937
6939 0 481895 268785 84960 -1 6938
6940 0 481795 268853 84880 -1 6939
6941 0 481731 268961 84800 -1 6940
6942 0 481551 268945 84760 -1 6941
6943 0 481491 268953 84720 -1 6942
6944 0 481451 268985 84680 -1 6943
6945 0 481324 268960 84640 -1 6944
6946 0 481102 268788 84640 -1 6945
6947 0 481086 268708 84680 -1 6946
6948 0 481050 268686 84760 -1 6947
6949 0 481044 268752 84840 -1 6948
6950 0 480998 268810 84880 -1 6949
6951 0 481563 269089 84720 -1 6943
6952 0 481567 269137 84680 -1 6951
6953 0 481517 269175 84640 -1 6952
6954 0 481269 269263 84600 -1 6953
6955 0 481188.66 269346.44 84600 -1 6954
6956 0 481068.38 269536.28 84440 -1 6955
6957 0 481039.44 269616 84360 -1 6956
6958 0 481030.88 269652.8 84320 -1 6957
6959 0 481011.34 269706.88 84280 -1 6958
6960 0 480942.47 269781.44 84240 -1 6959
6961 0 480925.56 269849.8 84200 -1 6960
6962 0 480781.6 269914.25 84160 -1 6961
6963 0 480629.2 270077.44 84040 -1 6962
6964 0 480510.97 270179.28 84000 -1 6963
6965 0 480377.06 270231.12 83960 -1 6964
6966 0 480148.03 270430.4 83800 -1 6965
6967 0 480043.3 270481.7 83760 -1 6966
6968 0 479996.75 270512.2 83720 -1 6967
6969 0 479893.9 270558.97 83680 -1 6968
6970 0 479754.72 270614.53 83640 -1 6969
6971 0 479683.66 270675.88 83600 -1 6970
6972 0 479588.75 270743.06 83560 -1 6971
6973 0 479428.94 270791.88 83520 -1 6972
6974 0 479289.7 270876.53 83480 -1 6973
6975 0 479182.38 271007.84 83440 -1 6974
6976 0 479152.53 271054.97 83400 -1 6975
6977 0 479026.94 271194.66 83360 -1 6976
6978 0 479014.3 271186.3 83320 -1 6977
6979 0 478987.34 271228.1 83280 -1 6978
6980 0 478938.84 271265.34 83240 -1 6979
6981 0 478834.16 271365.66 83200 -1 6980
6982 0 478707.4 271409.44 83160 -1 6981
6983 0 478645 271437.34 83120 -1 6982
6984 0 478516.34 271524.66 83080 -1 6983
6985 0 478354.9 271621.2 83040 -1 6984
6986 0 478065.78 271705.34 83000 -1 6985
6987 0 477495.56 271840.94 82960 -1 6986
6988 0 476933 271919 82920 -1 6987
6989 0 476125 271995 82920 -1 6988
6990 0 475925 271959 82920 -1 6989
6991 0 475825 272007 82920 -1 6990
6992 0 475665 272095 82920 -1 6991
6993 0 475417 272135 82920 -1 6992
6994 0 475213 272191 82920 -1 6993
6995 0 475270 272124 83000 -1 6994
6996 0 475180 272112 83040 -1 6995
6997 0 475086 272108 83080 -1 6996
6998 0 474750 272012 83160 -1 6997
6999 0 474560 271838 83200 -1 6998
7000 0 474508 271822 83240 -1 6999
7001 0 474414 271822 83280 -1 7000
7002 0 474280 271850 83360 -1 7001
7003 0 474254 271970 83240 -1 7001
7004 0 474244 271968 83200 -1 7003
7005 0 474550 271878 83080 -1 6998
7006 0 476001 272067 82880 -1 6989
7007 0 475829 272067 82880 -1 7006
7008 0 475705 272147 82840 -1 7007
7009 0 475625 272159 82800 -1 7008
7010 0 475445 272175 82760 -1 7009
7011 0 475217 272179 82720 -1 7010
7012 0 475021 272183 82680 -1 7011
7013 0 474821 272211 82640 -1 7012
7014 0 474649 272203 82640 -1 7013
7015 0 474389 272191 82640 -1 7014
7016 0 474287 272139 82680 -1 7015
7017 0 474198 271928 82720 -1 7016
7018 0 474333 272199 82600 -1 7015
7019 0 474225 272227 82520 -1 7018
7020 0 473993 272237 82440 -1 7019
7021 0 473813 272249 82360 -1 7020
7022 0 473411 272269 82280 -1 7021
7023 0 473257 272255 82240 -1 7022
7024 0 473209 272251 82160 -1 7023
7025 0 472827 272151 82080 -1 7024
7026 0 472763 272131 82080 -1 7025
7027 0 472715 272207 82000 -1 7026
7028 0 472459 272279 81840 -1 7027
7029 0 472241 272403 81680 -1 7028
7030 0 472019 272447 81600 -1 7029
7031 0 471849 272525 81520 -1 7030
7032 0 471809 272521 81480 -1 7031
7033 0 471741 272533 81440 -1 7032
7034 0 471619 272599 81400 -1 7033
7035 0 471445 272657 81320 -1 7034
7036 0 471009 272803 81280 -1 7035
7037 0 470733 272965 81320 -1 7036
7038 0 470545 273173 81360 -1 7037
7039 0 470261 273301 81400 -1 7038
7040 0 470157 273405 81440 -1 7039
7041 0 470028 273484 81480 -1 7040
7042 0 469892 273496 81520 -1 7041
7043 0 469860 273488 81600 -1 7042
7044 0 469752 273458 81640 -1 7043
7045 0 469706 273478 81720 -1 7044
7046 0 469658 273504 81800 -1 7045
7047 0 469596 273510 81880 -1 7046
7048 0 469554 273552 81920 -1 7047
7049 0 469350 273666 81960 -1 7048
7050 0 469272 273816 82080 -1 7049
7051 0 469210 274028 82120 -1 7050
7052 0 469188 274234 82240 -1 7051
7053 0 469092 274348 82280 -1 7052
7054 0 469136 274496 82320 -1 7053
7055 0 469150 274560 82360 -1 7054
7056 0 469172 274656 82400 -1 7055
7057 0 469166 274702 82480 -1 7056
7058 0 469120 274738 82560 -1 7057
7059 0 469048 274814 82640 -1 7058
7060 0 468998 274880 82680 -1 7059
7061 0 468964 274930 82720 -1 7060
7062 0 468786 275098 82800 -1 7061
7063 0 468696 275252 82840 -1 7062
7064 0 468600 275312 82880 -1 7063
7065 0 468598 275356 82960 -1 7064
7066 0 468646 275428 83040 -1 7065
7067 0 468634 275438 83120 -1 7066
7068 0 468660 275510 83160 -1 7067
7069 0 468656 275532 83200 -1 7068
7070 0 468600 275624 83240 -1 7069
7071 0 468620 275672 83280 -1 7070
7072 0 468660 275778 83400 -1 7071
7073 0 468648 275800 83440 -1 7072
7074 0 468720 275828 83520 -1 7073
7075 0 468808 275846 83560 -1 7074
7076 0 468870 275876 83600 -1 7075
7077 0 468996 275944 83680 -1 7076
7078 0 469000 275960 83720 -1 7077
7079 0 469072 276036 83760 -1 7078
7080 0 469136 276060 83800 -1 7079
7081 0 469238 276048 83880 -1 7080
7082 0 469316 276004 83960 -1 7081
7083 0 469318 275934 84000 -1 7082
7084 0 469506 276220 84000 -1 7083
7085 0 469582 276342 84000 -1 7084
7086 0 469722 276422 84000 -1 7085
7087 0 469746 276464 83960 -1 7086
7088 0 469864 276504 83920 -1 7087
7089 0 470088 276540 83920 -1 7088
7090 0 470260 276666 83920 -1 7089
7091 0 470308 276780 83920 -1 7090
7092 0 470314 276778 83960 -1 7091
7093 0 470342 276800 84000 -1 7092
7094 0 470406 276798 84040 -1 7093
7095 0 470422 276806 84080 -1 7094
7096 0 470490 276828 84160 -1 7095
7097 0 470492 276842 84200 -1 7096
7098 0 470536 276840 84280 -1 7097
7099 0 470590 276900 84360 -1 7098
7100 0 470584 276924 84440 -1 7099
7101 0 470588 276944 84480 -1 7100
7102 0 470648 276965 84520 -1 7101
7103 0 470816 276987 84600 -1 7102
7104 0 470924 276971 84680 -1 7103
7105 0 470956 276931 84760 -1 7104
7106 0 470940 276965 84840 -1 7105
7107 0 470940 277025 84920 -1 7106
7108 0 470950 277115 85000 -1 7107
7109 0 470974 277175 85120 -1 7108
7110 0 470982 277209 85160 -1 7109
7111 0 471018 277283 85240 -1 7110
7112 0 471326 277341 85280 -1 7111
7113 0 471362 277303 85360 -1 7112
7114 0 471420 277283 85440 -1 7113
7115 0 471432 277291 85480 -1 7114
7116 0 471410 277274.5 85520 -1 7115
7117 0 471415 277279.5 85560 -1 7116
7118 0 471436 277263.5 85600 -1 7117
7119 0 471429 277261.5 85680 -1 7118
7120 0 471267 277191.5 85760 -1 7119
7121 0 471250 277157.5 85800 -1 7120
7122 0 471351 277173.5 85840 -1 7121
7123 0 471297 277119.5 85920 -1 7122
7124 0 471371 277101.5 85960 -1 7123
7125 0 471363 277102.5 86000 -1 7124
7126 0 471291 277022.5 86120 -1 7125
7127 0 471326 277407 85240 -1 7112
7128 0 471288 277407 85200 -1 7127
7129 0 471102 277457 85080 -1 7109
7130 0 471160 277481 85040 -1 7129
7131 0 471132 277325 84920 -1 7130
7132 0 471092 277197 84840 -1 7131
7133 0 470915 272893 81160 -1 7036
7134 0 471009 272827 81120 -1 7133
7135 0 471005 272833 80880 -1 7134
7136 0 471001 272845 80760 -1 7135
7137 0 470913 272859 80680 -1 7136
7138 0 470859 272899 80560 -1 7137
7139 0 470841 272919 80440 -1 7138
7140 0 470815 272931 80360 -1 7139
7141 0 470749 272877 80160 -1 7140
7142 0 470669 272917 80040 -1 7141
7143 0 470467 272863 79960 -1 7142
7144 0 470351 272877 79880 -1 7143
7145 0 470255 272871 79840 -1 7144
7146 0 470197 272933 79760 -1 7145
7147 0 469983 272877 79680 -1 7146
7148 0 469859 272853 79640 -1 7147
7149 0 469623 272849 79560 -1 7148
7150 0 469337 272851 79520 -1 7149
7151 0 469213 272879 79480 -1 7150
7152 0 468833 272955 79480 -1 7151
7153 0 468677 272995 79520 -1 7152
7154 0 468421 273047 79520 -1 7153
7155 0 468069 273099 79520 -1 7154
7156 0 467733 273163 79520 -1 7155
7157 0 467629 273171 79480 -1 7156
7158 0 467297 273247 79480 -1 7157
7159 0 467185 273195 79440 -1 7158
7160 0 467089 273199 79400 -1 7159
7161 0 466977 273227 79360 -1 7160
7162 0 466789 273231 79280 -1 7161
7163 0 466689 273215 79160 -1 7162
7164 0 466601 273199 79040 -1 7163
7165 0 466521 273195 78960 -1 7164
7166 0 466481 273187 78880 -1 7165
7167 0 466465 273139 78840 -1 7166
7168 0 466379 273101 78800 -1 7167
7169 0 466351 273089 78760 -1 7168
7170 0 466299 273013 78680 -1 7169
7171 0 466243 272997 78600 -1 7170
7172 0 466231 273021 78560 -1 7171
7173 0 466399 273077 78520 -1 7172
7174 0 466411 273069 78480 -1 7173
7175 0 466411 273069 78440 -1 7174
7176 0 466427 273065 78400 -1 7175
7177 0 466444 273062 78360 -1 7176
7178 0 466568 273096 78320 -1 7177
7179 0 466656 273070 78280 -1 7178
7180 0 466712 273072 78240 -1 7179
7181 0 466750 273086 78200 -1 7180
7182 0 466730 273048 78120 -1 7181
7183 0 466744 273072 78080 -1 7182
7184 0 466716 273164 78000 -1 7183
7185 0 466680 273144 77960 -1 7184
7186 0 466552 273224 78360 -1 7178
7187 0 466518 273214 78400 -1 7186
7188 0 465927 272985 78560 -1 7172
7189 0 465719 272981 78560 -1 7188
7190 0 465555 272993 78560 -1 7189
7191 0 465465 273019 78520 -1 7190
7192 0 465425 273059 78440 -1 7191
7193 0 465337 273063 78400 -1 7192
7194 0 465245 273043 78320 -1 7193
7195 0 465189 273063 78280 -1 7194
7196 0 465133 273071 78240 -1 7195
7197 0 465105 273155 78160 -1 7196
7198 0 465129 273183 78120 -1 7197
7199 0 465129 273263 78080 -1 7198
7200 0 465141 273467 77960 -1 7199
7201 0 465035 273529 77840 -1 7200
7202 0 464515 273653 77760 -1 7201
7203 0 464263 273677 77640 -1 7202
7204 0 463899 273613 77520 -1 7203
7205 0 463715 273649 77480 -1 7204
7206 0 463215 273661 77480 -1 7205
7207 0 463003 273657 77480 -1 7206
7208 0 462803 273653 77480 -1 7207
7209 0 462559 273589 77480 -1 7208
7210 0 462327 273517 77480 -1 7209
7211 0 461979 273521 77480 -1 7210
7212 0 461863 273459 77560 -1 7211
7213 0 461891 273427 77640 -1 7212
7214 0 461819 273411 77720 -1 7213
7215 0 461831 273419 77760 -1 7214
7216 0 461899 273399 77800 -1 7215
7217 0 461995 273415 77840 -1 7216
7218 0 462059 273395 77880 -1 7217
7219 0 462095 273303 77840 -1 7218
7220 0 462111 273259 77800 -1 7219
7221 0 462219 273195 77720 -1 7220
7222 0 462335 273163 77640 -1 7221
7223 0 462443 273043 77680 -1 7222
7224 0 462587 272867 77720 -1 7223
7225 0 462607 272567 77760 -1 7224
7226 0 462583 272503 77800 -1 7225
7227 0 462565 272434 77840 -1 7226
7228 0 462609 272376 77880 -1 7227
7229 0 462493 272358 77960 -1 7228
7230 0 461695 273489 77440 -1 7211
7231 0 461387 273453 77400 -1 7230
7232 0 460975 273385 77240 -1 7231
7233 0 460635 273313 77120 -1 7232
7234 0 460319 273337 77000 -1 7233
7235 0 460055 273313 76880 -1 7234
7236 0 459703 273337 76760 -1 7235
7237 0 459567 273261 76560 -1 7236
7238 0 459511 273265 76480 -1 7237
7239 0 459415 273257 76400 -1 7238
7240 0 459291 273221 76280 -1 7239
7241 0 459275 273193 76120 -1 7240
7242 0 459283 273181 76000 -1 7241
7243 0 459191 273189 75800 -1 7242
7244 0 459095 273221 75720 -1 7243
7245 0 458943 273213 75600 -1 7244
7246 0 458711 273261 75520 -1 7245
7247 0 458475 273289 75440 -1 7246
7248 0 458427 273241 75400 -1 7247
7249 0 458403 273213 75320 -1 7248
7250 0 458387 273205 75280 -1 7249
7251 0 458315 273181 75160 -1 7250
7252 0 458355 273141 75000 -1 7251
7253 0 458227 273021 74840 -1 7252
7254 0 457979 272929 74680 -1 7253
7255 0 457823 272837 74600 -1 7254
7256 0 457703 272809 74560 -1 7255
7257 0 457615 272761 74480 -1 7256
7258 0 457491 272677 74320 -1 7257
7259 0 457399 272649 74200 -1 7258
7260 0 457339 272609 74160 -1 7259
7261 0 457291 272553 74000 -1 7260
7262 0 457297 272531 73920 -1 7261
7263 0 457301 272539 73800 -1 7262
7264 0 457341 272579 73640 -1 7263
7265 0 457349 272591 73520 -1 7264
7266 0 457341 272675 73440 -1 7265
7267 0 457273 272899 73280 -1 7266
7268 0 457269 273035 73200 -1 7267
7269 0 457277 273131 73120 -1 7268
7270 0 457301 273187 73040 -1 7269
7271 0 457373 273283 72920 -1 7270
7272 0 457393 273359 72840 -1 7271
7273 0 457461 273431 72720 -1 7272
7274 0 457573 273523 72640 -1 7273
7275 0 457645 273527 72560 -1 7274
7276 0 457709 273627 72480 -1 7275
7277 0 457769 273751 72360 -1 7276
7278 0 457793 273779 72280 -1 7277
7279 0 457821 273799 72200 -1 7278
7280 0 457893 273831 72200 -1 7279
7281 0 457913 273843 72160 -1 7280
7282 0 457921 273939 72080 -1 7281
7283 0 457901 274045 71960 -1 7282
7284 0 457863 274161 71880 -1 7283
7285 0 457871 274227 71840 -1 7284
7286 0 457789 274377 71760 -1 7285
7287 0 457761 274461 71720 -1 7286
7288 0 457715 274509 71680 -1 7287
7289 0 457735 274655 71600 -1 7288
7290 0 457927 274861 71600 -1 7289
7291 0 457927 274861 71560 -1 7290
7292 0 457875 274903 71520 -1 7291
7293 0 457643 275075 71480 -1 7292
7294 0 457619 275087 71440 -1 7293
7295 0 457643 275131 71360 -1 7294
7296 0 457679 275183 71280 -1 7295
7297 0 457715 275203 71200 -1 7296
7298 0 457737 275256 71120 -1 7297
7299 0 457785 275288 71040 -1 7298
7300 0 457847 275304 70960 -1 7299
7301 0 457883 275272 70840 -1 7300
7302 0 457937 275242 70720 -1 7301
7303 0 458015 275254 70600 -1 7302
7304 0 458063 275234 70440 -1 7303
7305 0 458015 275196 70360 -1 7304
7306 0 472014 272376 81480 -1 7032
7307 0 472773 272035 82080 -1 7026
7308 0 472737 272001 82040 -1 7307
7309 0 481193 269297 84640 -1 6954
7310 0 481253 269373 84720 -1 7309
7311 0 481289 269345 84760 -1 7310
7312 0 485911 268417 86240 -1 6914
7313 0 485911 268417 86200 -1 7312
7314 0 485967 268389 86160 -1 7313
7315 0 486023 268241 86440 -1 6911
7316 0 486075 268289 86400 -1 7315
7317 0 486120 268328 86360 -1 7316
7318 0 486166 268362 86320 -1 7317
7319 0 486188 268380 86280 -1 7318
7320 0 486230 268386 86240 -1 7319
7321 0 486262 268402 86200 -1 7320
7322 0 487693 267801 86680 -1 6905
7323 0 487861 267745 86600 -1 7322
7324 0 487905 267773 86520 -1 7323
7325 0 487961 267837 86440 -1 7324
7326 0 487993 267853 86400 -1 7325
7327 0 488005 267885 86320 -1 7326
7328 0 488021 267961 86240 -1 7327
7329 0 489135 271573 81160 -1 5921
7330 0 488935 271769 81160 -1 7329
7331 0 488875 271813 81200 -1 7330
7332 0 488802 271858 81240 -1 7331
7333 0 488768 271876 81280 -1 7332
7334 0 488734 271890 81320 -1 7333
7335 0 488644 271972 81360 -1 7334
7336 0 488595 271979 81400 -1 7335
7337 0 488585 271919 81440 -1 7336
7338 0 488521 271895 81480 -1 7337
7339 0 484359.2 273288 76560 -1 5877
7340 0 484195.2 273432 76560 -1 7339
7341 0 484115.2 273484 76600 -1 7340
7342 0 484104 273565 76640 -1 7341
7343 0 484072 273661 76720 -1 7342
7344 0 484064 273671 76760 -1 7343
7345 0 484138 273829 76800 -1 7344
7346 0 484170 273879 76840 -1 7345
7347 0 483944 274039 76800 -1 7346
7348 0 484122 274009 76880 -1 7346
7349 0 484128 274169 76920 -1 7348
7350 0 484260 274239 76960 -1 7349
7351 0 484352 274339 76920 -1 7350
7352 0 484276 274531 76880 -1 7351
7353 0 484266 274515 76840 -1 7352
7354 0 484108 274275 77040 -1 7350
7355 0 484074 274265 77080 -1 7354
7356 0 479051.2 272600 76440 -1 5866
7357 0 478819.2 272556 76280 -1 7356
7358 0 478535.2 272476 76120 -1 7357
7359 0 478503.2 272388 76040 -1 7358
7360 0 479093 272642 76680 -1 5865
7361 0 479145 272670 76760 -1 7360
7362 0 478853 272722 76840 -1 7361
7363 0 478729 272750 76880 -1 7362
7364 0 476551 271889 76360 -1 5861
7365 0 475027 270885 76600 -1 5860
7366 0 474407 270909 76600 -1 7365
7367 0 474303 270897 76560 -1 7366
7368 0 474110 270862 76440 -1 7367
7369 0 473988 270852 76280 -1 7368
7370 0 473750 270830 76040 -1 7369
7371 0 473560 270722 75920 -1 7370
7372 0 473236 270574 75840 -1 7371
7373 0 472906 270304 75640 -1 7372
7374 0 472652 270172 75520 -1 7373
7375 0 472574 270104 75480 -1 7374
7376 0 472498 270058 75440 -1 7375
7377 0 472168 269812 75320 -1 7376
7378 0 472068 269672 75280 -1 7377
7379 0 471916 269648 75160 -1 7378
7380 0 471676 269538 75080 -1 7379
7381 0 471532 269488 75000 -1 7380
7382 0 471240 269404 74920 -1 7381
7383 0 471124 269386 74880 -1 7382
7384 0 470860 269342 74880 -1 7383
7385 0 470758 269286 74880 -1 7384
7386 0 470556 269288 74880 -1 7385
7387 0 470408 269262 74800 -1 7386
7388 0 470390 269250 74720 -1 7387
7389 0 470404 269224 74680 -1 7388
7390 0 470210 269048 74600 -1 7389
7391 0 470056 268984 74560 -1 7390
7392 0 469838 268880 74480 -1 7391
7393 0 469678 268828 74400 -1 7392
7394 0 469350 268786 74320 -1 7393
7395 0 469074 268700 74280 -1 7394
7396 0 468980 268630 74240 -1 7395
7397 0 468640 268542 74160 -1 7396
7398 0 468404 268540 74120 -1 7397
7399 0 468090 268460 74080 -1 7398
7400 0 467902 268452 74000 -1 7399
7401 0 467768 268462 73960 -1 7400
7402 0 467566 268382 73880 -1 7401
7403 0 467326 268304 73840 -1 7402
7404 0 467302 268284 73760 -1 7403
7405 0 467242 268280 73680 -1 7404
7406 0 467090 268264 73600 -1 7405
7407 0 466904 268200 73600 -1 7406
7408 0 466760 268160 73560 -1 7407
7409 0 466616 268098 73520 -1 7408
7410 0 466558 268122 73440 -1 7409
7411 0 466551 268165 73360 -1 7410
7412 0 466325 268141 73360 -1 7411
7413 0 466187 268097 73360 -1 7412
7414 0 466053 268059 73360 -1 7413
7415 0 465945 267991 73360 -1 7414
7416 0 465715 267883 73360 -1 7415
7417 0 465425 267779 73360 -1 7416
7418 0 465339 267723 73360 -1 7417
7419 0 465173 267703 73360 -1 7418
7420 0 465189 267739 73320 -1 7419
7421 0 465151 267771 73280 -1 7420
7422 0 464991 267797 73280 -1 7421
7423 0 464891 267777 73280 -1 7422
7424 0 464821 267777 73240 -1 7423
7425 0 464741 267782 73200 -1 7424
7426 0 464671 267798 73160 -1 7425
7427 0 464605 267812 73120 -1 7426
7428 0 464499 267768 73080 -1 7427
7429 0 464413 267740 73040 -1 7428
7430 0 464293 267692 73000 -1 7429
7431 0 464177 267722 72960 -1 7430
7432 0 464055 267728 72920 -1 7431
7433 0 463983 267706 72880 -1 7432
7434 0 463813 267646 72840 -1 7433
7435 0 463241 267400 72840 -1 7434
7436 0 463131 267398 72800 -1 7435
7437 0 462867 267326 72760 -1 7436
7438 0 462787 267316 72720 -1 7437
7439 0 462723 267308 72680 -1 7438
7440 0 462631 267280 72640 -1 7439
7441 0 462471 267158 72600 -1 7440
7442 0 462371 267174 72560 -1 7441
7443 0 462289 267164 72520 -1 7442
7444 0 462255 267120 72480 -1 7443
7445 0 462173 267040 72440 -1 7444
7446 0 462155 266970 72400 -1 7445
7447 0 462031 266912 72360 -1 7446
7448 0 461961 266870 72320 -1 7447
7449 0 461867 266816 72280 -1 7448
7450 0 461825 266796 72240 -1 7449
7451 0 461825 266794 72200 -1 7450
7452 0 461783 266744 72160 -1 7451
7453 0 461725 266680 72120 -1 7452
7454 0 461677 266648 72040 -1 7453
7455 0 461515 266548 71960 -1 7454
7456 0 461361 266390 71880 -1 7455
7457 0 461221 266324 71840 -1 7456
7458 0 461133 266300 71800 -1 7457
7459 0 460995 266134 71720 -1 7458
7460 0 460997 266098 71680 -1 7459
7461 0 460937 266006 71600 -1 7460
7462 0 461135 266208 71600 -1 7461
7463 0 461173 266182 71560 -1 7462
7464 0 461207 266195 71480 -1 7463
7465 0 461201 266217 71440 -1 7464
7466 0 461195 266225 71400 -1 7465
7467 0 461149 266227 71320 -1 7466
7468 0 461123 266251 71240 -1 7467
7469 0 461087 266267 71200 -1 7468
7470 0 461047 266279 71160 -1 7469
7471 0 460842 266470 71120 -1 7470
7472 0 460851 266500 71080 -1 7471
7473 0 460860 266530 71040 -1 7472
7474 0 460914 266554 70960 -1 7473
7475 0 460880 266580 70880 -1 7474
7476 0 460757 265942 71560 -1 7461
7477 0 460689 265868 71520 -1 7476
7478 0 460773 265786 71440 -1 7477
7479 0 460787 265732 71400 -1 7478
7480 0 460789 265666 71360 -1 7479
7481 0 460631 265560 71280 -1 7480
7482 0 460663 265502 71200 -1 7481
7483 0 460613 265412 71160 -1 7482
7484 0 460531 265316 71120 -1 7483
7485 0 460525 265260 71080 -1 7484
7486 0 460499 265184 71040 -1 7485
7487 0 460221 265066 71040 -1 7486
7488 0 459865 264906 71000 -1 7487
7489 0 459679 264888 70960 -1 7488
7490 0 459585 264834 70920 -1 7489
7491 0 459531 264792 70880 -1 7490
7492 0 459365 264593 70840 -1 7491
7493 0 459257 264499 70760 -1 7492
7494 0 459237 264469 70720 -1 7493
7495 0 459153 264335 70720 -1 7494
7496 0 459083 264327 70720 -1 7495
7497 0 459017 264315 70720 -1 7496
7498 0 459007 264291 70720 -1 7497
7499 0 459009 264263 70680 -1 7498
7500 0 459023 264225 70640 -1 7499
7501 0 459033 264181 70600 -1 7500
7502 0 459033 264175 70560 -1 7501
7503 0 459037 264173 70520 -1 7502
7504 0 458965 264051 70400 -1 7503
7505 0 458981 264037 70320 -1 7504
7506 0 458993 263971 70240 -1 7505
7507 0 458987 263891 70200 -1 7506
7508 0 458981 263761 70080 -1 7507
7509 0 458989 263683 69960 -1 7508
7510 0 458991 263513 69920 -1 7509
7511 0 459017 263497 69880 -1 7510
7512 0 459065 263497 69840 -1 7511
7513 0 459095 263437 69800 -1 7512
7514 0 459091 263353 69760 -1 7513
7515 0 459019 263191 69720 -1 7514
7516 0 459051 263145 69640 -1 7515
7517 0 459051 263145 69480 -1 7516
7518 0 459201 263131 69320 -1 7517
7519 0 459315 263069 69200 -1 7518
7520 0 459313 263031 68960 -1 7519
7521 0 459311 262925 68880 -1 7520
7522 0 459273 262839 68840 -1 7521
7523 0 459269 262863 68680 -1 7522
7524 0 459237 262827 68520 -1 7523
7525 0 459237 262863 68480 -1 7524
7526 0 459289 262847 68400 -1 7525
7527 0 459357 262975 68320 -1 7526
7528 0 459353 263071 68280 -1 7527
7529 0 459305 263139 68240 -1 7528
7530 0 459869 263299 68240 -1 7529
7531 0 459905 263327 68200 -1 7530
7532 0 459905 263331 68160 -1 7531
7533 0 459921 263363 68120 -1 7532
7534 0 459980 263446 67960 -1 7533
7535 0 459958 263474 67920 -1 7534
7536 0 459978 263558 67880 -1 7535
7537 0 459992 263600 67840 -1 7536
7538 0 460034 263716 67760 -1 7537
7539 0 459021 262619 68280 -1 7528
7540 0 459049 262447 68280 -1 7539
7541 0 459265 262271 68280 -1 7540
7542 0 459445 262231 68280 -1 7541
7543 0 459645 262231 68240 -1 7542
7544 0 459633 262231 68200 -1 7543
7545 0 459599 262174 68160 -1 7544
7546 0 459501 262132 68080 -1 7545
7547 0 459507 262056 67920 -1 7546
7548 0 459437 261976 67760 -1 7547
7549 0 459457 261948 67680 -1 7548
7550 0 459569 261886 67600 -1 7549
7551 0 459691 261832 67480 -1 7550
7552 0 459825 261748 67360 -1 7551
7553 0 459943 261634 67200 -1 7552
7554 0 459937 261576 67080 -1 7553
7555 0 459921 261572 67000 -1 7554
7556 0 459995 261563 66960 -1 7555
7557 0 459949 261555 66920 -1 7556
7558 0 459893 261473 66880 -1 7557
7559 0 459863 261323 66880 -1 7558
7560 0 459795 261285 66840 -1 7559
7561 0 459703 261227 66800 -1 7560
7562 0 459653 261271 66720 -1 7561
7563 0 459523 261233 66600 -1 7562
7564 0 459503 261193 66560 -1 7563
7565 0 459467 261085 66520 -1 7564
7566 0 459517 260997 66480 -1 7565
7567 0 459543 260955 66440 -1 7566
7568 0 459543 260955 66400 -1 7567
7569 0 459547 260949 66320 -1 7568
7570 0 459583 260943 66240 -1 7569
7571 0 459631 260887 66160 -1 7570
7572 0 459669 260729 66120 -1 7571
7573 0 459639 260718 66080 -1 7572
7574 0 459621 260592 66040 -1 7573
7575 0 459611 260486 66000 -1 7574
7576 0 459607 260450 65960 -1 7575
7577 0 459611 260346 65880 -1 7576
7578 0 459637 260318 65840 -1 7577
7579 0 459677 260238 65760 -1 7578
7580 0 459805 260154 65720 -1 7579
7581 0 459883 260136 65680 -1 7580
7582 0 459971 260040 65640 -1 7581
7583 0 459987 259976 65600 -1 7582
7584 0 460019 259924 65560 -1 7583
7585 0 460067 259872 65520 -1 7584
7586 0 460147 259782 65480 -1 7585
7587 0 460191 259706 65440 -1 7586
7588 0 460275 259682 65400 -1 7587
7589 0 460341 259644 65320 -1 7588
7590 0 460311 259626 65240 -1 7589
7591 0 460479 259614 65120 -1 7590
7592 0 460585 259691 65080 -1 7591
7593 0 460635 259747 65040 -1 7592
7594 0 460695 259777 65000 -1 7593
7595 0 460695 259787 64960 -1 7594
7596 0 460713 259839 64880 -1 7595
7597 0 460697 259859 64800 -1 7596
7598 0 460653 259851 64720 -1 7597
7599 0 460635 259907 64680 -1 7598
7600 0 460619 259925 64640 -1 7599
7601 0 460623 259957 64600 -1 7600
7602 0 460661 259917 64560 -1 7601
7603 0 460739 259899 64520 -1 7602
7604 0 460797 259877 64480 -1 7603
7605 0 460855 259907 64400 -1 7604
7606 0 460955 259921 64320 -1 7605
7607 0 461073 259911 64200 -1 7606
7608 0 461073 259939 64080 -1 7607
7609 0 460973 260059 63960 -1 7608
7610 0 460975 260137 63840 -1 7609
7611 0 461063 260105 63800 -1 7610
7612 0 461027 260159 63760 -1 7611
7613 0 460975 260193 63720 -1 7612
7614 0 460833 260201 63640 -1 7613
7615 0 460789 260233 63560 -1 7614
7616 0 460707 260317 63480 -1 7615
7617 0 460523 260277 63440 -1 7616
7618 0 460459 260261 63400 -1 7617
7619 0 460365 260209 63360 -1 7618
7620 0 460293 260117 63320 -1 7619
7621 0 460267 260097 63280 -1 7620
7622 0 460249 260069 63200 -1 7621
7623 0 460229 260041 63120 -1 7622
7624 0 460227 259915 63040 -1 7623
7625 0 460201 259921 62960 -1 7624
7626 0 460161 259893 62880 -1 7625
7627 0 460167 259855 62800 -1 7626
7628 0 460209 259785 62760 -1 7627
7629 0 460307 259763 62680 -1 7628
7630 0 460313 259863 62560 -1 7629
7631 0 460321 259843 62480 -1 7630
7632 0 460285 259781 62360 -1 7631
7633 0 460209 259763 62280 -1 7632
7634 0 460185 259737 62160 -1 7633
7635 0 460163 259703 62120 -1 7634
7636 0 460095 259661 62000 -1 7635
7637 0 459997 259531 61880 -1 7636
7638 0 459879 259465 61800 -1 7637
7639 0 459885 259453 61720 -1 7638
7640 0 459887 259519 61600 -1 7639
7641 0 459869 259593 61520 -1 7640
7642 0 459737 259593 61440 -1 7641
7643 0 459581 259657 61360 -1 7642
7644 0 459625 259701 61320 -1 7643
7645 0 459565 259739 61240 -1 7644
7646 0 459483 259801 61160 -1 7645
7647 0 459443 259907 61080 -1 7646
7648 0 459415 260211 61000 -1 7647
7649 0 459345 260297 60920 -1 7648
7650 0 459295 260323 60840 -1 7649
7651 0 459231 260529 60760 -1 7650
7652 0 459239 260575 60720 -1 7651
7653 0 459207 260875 60680 -1 7652
7654 0 459091 260439 60640 -1 7653
7655 0 459059 260255 60600 -1 7654
7656 0 459003 260199 60560 -1 7655
7657 0 458935 260075 60480 -1 7656
7658 0 458951 259951 60400 -1 7657
7659 0 458935 259887 60320 -1 7658
7660 0 458971 259813 60240 -1 7659
7661 0 458985 259717 60160 -1 7660
7662 0 458981 259653 60080 -1 7661
7663 0 458777 259585 60000 -1 7662
7664 0 458695 259557 59880 -1 7663
7665 0 458651 259537 59840 -1 7664
7666 0 458615 259523 59760 -1 7665
7667 0 458537 259557 59560 -1 7666
7668 0 458567 259589 59520 -1 7667
7669 0 458521 259559 59400 -1 7668
7670 0 458457 259565 59320 -1 7669
7671 0 458329 259575 59240 -1 7670
7672 0 458223 259577 59160 -1 7671
7673 0 458147 259573 59080 -1 7672
7674 0 458075 259571 59000 -1 7673
7675 0 458013 259513 58920 -1 7674
7676 0 457975 259485 58840 -1 7675
7677 0 457909 259451 58720 -1 7676
7678 0 457814.34 259419 58640 -1 7677
7679 0 457803 259347.67 58640 -1 7678
7680 0 457747 259267.67 58640 -1 7679
7681 0 457751 259223.67 58680 -1 7680
7682 0 457720 259167 58720 -1 7681
7683 0 457758 259137 58760 -1 7682
7684 0 457758 259137 58800 -1 7683
7685 0 457752 259103 58840 -1 7684
7686 0 457768 259073 58880 -1 7685
7687 0 457814 259017 58920 -1 7686
7688 0 457787 258980 58960 -1 7687
7689 0 457843 258938 59000 -1 7688
7690 0 457851 258926 59040 -1 7689
7691 0 457925 258900 59120 -1 7690
7692 0 457933 258884 59160 -1 7691
7693 0 457963 258884 59240 -1 7692
7694 0 458041 258832 59280 -1 7693
7695 0 458217 258156 59320 -1 7694
7696 0 458345 258098 59440 -1 7695
7697 0 458279 258140 59520 -1 7696
7698 0 458079 258170 59560 -1 7697
7699 0 458389 257886 59480 -1 7696
7700 0 458353 257844 59520 -1 7699
7701 0 458369 257806 59560 -1 7700
7702 0 458423 257678 59600 -1 7701
7703 0 458393 257458 59640 -1 7702
7704 0 458407 257414 59680 -1 7703
7705 0 458433 257410 59720 -1 7704
7706 0 458271 257042 59720 -1 7705
7707 0 458243 256922 59760 -1 7706
7708 0 458419 256698 59760 -1 7707
7709 0 458419 256466 59800 -1 7708
7710 0 458523 256406 59920 -1 7709
7711 0 458775 256240 59960 -1 7710
7712 0 458821 256014 59920 -1 7711
7713 0 458799 256016 59880 -1 7712
7714 0 458809 256004 59760 -1 7713
7715 0 458993 255892 59800 -1 7714
7716 0 459036 255865 59840 -1 7715
7717 0 459079 255838 59880 -1 7716
7718 0 459149 255850 60000 -1 7717
7719 0 458479 257546 59760 -1 7705
7720 0 458459 257618 59800 -1 7719
7721 0 458077 258808 59400 -1 7694
7722 0 457767 259403 58600 -1 7678
7723 0 457689 259395 58560 -1 7722
7724 0 457691 259425 58520 -1 7723
7725 0 457627 259453 58440 -1 7724
7726 0 457515 259423 58360 -1 7725
7727 0 457515 259423 58280 -1 7726
7728 0 457525 259399 58200 -1 7727
7729 0 457509 259409 58120 -1 7728
7730 0 457495 259359 58080 -1 7729
7731 0 457510 259335 58040 -1 7730
7732 0 457525 259311 58000 -1 7731
7733 0 457533 259347 57920 -1 7732
7734 0 457529 259403 57840 -1 7733
7735 0 457505 259431 57760 -1 7734
7736 0 457475 259451 57720 -1 7735
7737 0 457443 259421 57680 -1 7736
7738 0 457337 259267 57640 -1 7737
7739 0 457313 259273 57560 -1 7738
7740 0 457265 259291 57520 -1 7739
7741 0 457231 259299 57480 -1 7740
7742 0 457189 259335 57400 -1 7741
7743 0 457163 259353 57360 -1 7742
7744 0 457107 259387 57320 -1 7743
7745 0 456805 259517 57320 -1 7744
7746 0 456737 259661 57280 -1 7745
7747 0 456633 259715 57240 -1 7746
7748 0 456605 259705 57200 -1 7747
7749 0 456531 259677 57080 -1 7748
7750 0 456475 259673 57040 -1 7749
7751 0 456429 259669 57000 -1 7750
7752 0 456383 259667 56960 -1 7751
7753 0 456283 259705 56880 -1 7752
7754 0 456223 259725 56840 -1 7753
7755 0 456239 259753 56680 -1 7754
7756 0 456233 259743 56560 -1 7755
7757 0 456177 259763 56520 -1 7756
7758 0 456177 259765 56440 -1 7757
7759 0 456131 259857 56400 -1 7758
7760 0 456179 259905 56360 -1 7759
7761 0 456125 260045 56280 -1 7760
7762 0 456103 260079 56200 -1 7761
7763 0 456001 260175 56120 -1 7762
7764 0 455887 260261 56080 -1 7763
7765 0 455871 260347 56000 -1 7764
7766 0 455859 260411 55960 -1 7765
7767 0 455721 260573 55880 -1 7766
7768 0 455735 260675 55840 -1 7767
7769 0 455845 260847 55800 -1 7768
7770 0 455769 261077 55760 -1 7769
7771 0 455417 261203 55680 -1 7770
7772 0 455291 261325 55640 -1 7771
7773 0 455260 261309 55600 -1 7772
7774 0 455229 261293 55560 -1 7773
7775 0 455119 261307 55480 -1 7774
7776 0 454917 261287 55360 -1 7775
7777 0 454825 261267 55320 -1 7776
7778 0 454721 261265 55280 -1 7777
7779 0 454509 261301 55200 -1 7778
7780 0 454423 261333 55120 -1 7779
7781 0 454375 261383 55040 -1 7780
7782 0 454317 261341 55000 -1 7781
7783 0 454213 261349 54960 -1 7782
7784 0 455449 261959 55680 -1 7772
7785 0 455452 262060 55720 -1 7784
7786 0 455508 262216 55800 -1 7785
7787 0 455790 262648 55840 -1 7786
7788 0 456154 262974 55880 -1 7787
7789 0 456270 263038 55920 -1 7788
7790 0 456284 263442 55960 -1 7789
7791 0 456272 263494 56000 -1 7790
7792 0 456218 263524 56040 -1 7791
7793 0 456262 263452 56120 -1 7792
7794 0 455817 260695 55720 -1 7770
7795 0 455744 260646 55680 -1 7794
7796 0 455671 260597 55640 -1 7795
7797 0 455623 260583 55560 -1 7796
7798 0 456011 259393 56440 -1 7758
7799 0 456023 259171 56440 -1 7798
7800 0 456057 259178 56480 -1 7799
7801 0 456215 259242 56520 -1 7800
7802 0 456199 259210 56560 -1 7801
7803 0 456199 259204 56600 -1 7802
7804 0 455975 259211 56400 -1 7799
7805 0 455915 259208 56360 -1 7804
7806 0 455871 259184 56320 -1 7805
7807 0 455793 259178 56280 -1 7806
7808 0 455697 259186 56240 -1 7807
7809 0 455579 259186 56200 -1 7808
7810 0 455525 259190 56160 -1 7809
7811 0 455409 259196 56080 -1 7810
7812 0 455351 259206 56040 -1 7811
7813 0 455319 259222 55960 -1 7812
7814 0 455191 259234 55880 -1 7813
7815 0 455081 259216 55840 -1 7814
7816 0 455017 259212 55800 -1 7815
7817 0 454873 259194 55760 -1 7816
7818 0 454757 259241 55760 -1 7817
7819 0 454719 259267 55720 -1 7818
7820 0 454637 259305 55680 -1 7819
7821 0 454607 259321 55640 -1 7820
7822 0 454553 259318 55600 -1 7821
7823 0 454277 259306 55560 -1 7822
7824 0 454207 259278 55560 -1 7823
7825 0 454165 259264 55520 -1 7824
7826 0 454067 259252 55440 -1 7825
7827 0 454025 259228 55400 -1 7826
7828 0 453981 259224 55360 -1 7827
7829 0 453933 259192 55320 -1 7828
7830 0 453917 259182 55280 -1 7829
7831 0 453751 259132 55280 -1 7830
7832 0 453425 259220 55280 -1 7831
7833 0 453375 259230 55200 -1 7832
7834 0 453381 259188 55160 -1 7833
7835 0 453093 259322 55080 -1 7834
7836 0 452905 259362 55040 -1 7835
7837 0 452795 259378 55000 -1 7836
7838 0 452597 259412 54960 -1 7837
7839 0 452517 259362 54920 -1 7838
7840 0 452425 259342 54880 -1 7839
7841 0 452411 259342 54840 -1 7840
7842 0 452363 259300 54760 -1 7841
7843 0 452323 259216 54600 -1 7842
7844 0 452347 259218 54560 -1 7843
7845 0 452223 259512 54880 -1 7840
7846 0 452233 259564 54880 -1 7845
7847 0 452207 259576 54920 -1 7846
7848 0 456795 259497 57360 -1 7745
7849 0 456689 259511 57360 -1 7848
7850 0 456681 259511 57400 -1 7849
7851 0 456632 259462 57440 -1 7850
7852 0 456570 259208 57480 -1 7851
7853 0 456538 259078 57560 -1 7852
7854 0 456454 259060 57640 -1 7853
7855 0 456426 259052 57720 -1 7854
7856 0 456450 258966 57840 -1 7855
7857 0 456460 258932 57920 -1 7856
7858 0 456440.5 258841.5 58000 -1 7857
7859 0 456427.5 258752.5 58080 -1 7858
7860 0 456507.5 258665.5 58120 -1 7859
7861 0 456538.5 258537.5 58240 -1 7860
7862 0 456514.5 258468.5 58280 -1 7861
7863 0 456452.5 258326.5 58320 -1 7862
7864 0 456408.5 258296.5 58280 -1 7863
7865 0 456436.5 258359.5 58160 -1 7864
7866 0 456508.5 258469.5 58080 -1 7865
7867 0 458651 259649 59560 -1 7667
7868 0 458661 259683 59600 -1 7867
7869 0 458698 259872 59640 -1 7868
7870 0 458678 260034 59600 -1 7869
7871 0 458744 260066 59560 -1 7870
7872 0 458768 260078 59520 -1 7871
7873 0 458748 260092 59480 -1 7872
7874 0 458636 260258 59440 -1 7873
7875 0 460577 259501 65080 -1 7591
7876 0 460626 259416 65040 -1 7875
7877 0 460684 259330 65040 -1 7876
7878 0 460680 259278 65000 -1 7877
7879 0 460678 259218 64960 -1 7878
7880 0 460710 259212 64960 -1 7879
7881 0 460710 259172 64920 -1 7880
7882 0 460708 259146 64880 -1 7881
7883 0 460716 259116 64840 -1 7882
7884 0 460680 259108 64800 -1 7883
7885 0 460482 259088 64760 -1 7884
7886 0 460712 258946 64640 -1 7885
7887 0 460890 258818 64560 -1 7886
7888 0 461088 258654 64480 -1 7887
7889 0 461134 258586 64400 -1 7888
7890 0 461190 258484 64320 -1 7889
7891 0 461314 258304 64280 -1 7890
7892 0 461458 258188 64240 -1 7891
7893 0 461714 258014 64160 -1 7892
7894 0 461754 258040 64120 -1 7893
7895 0 461908 258038 64080 -1 7894
7896 0 461983 258029 64040 -1 7895
7897 0 462093 257999 64040 -1 7896
7898 0 462283 257791 64120 -1 7897
7899 0 462387 257789 64080 -1 7898
7900 0 462115 258033 64000 -1 7897
7901 0 462129 258031 63960 -1 7900
7902 0 462145 258023 63920 -1 7901
7903 0 462133 258047 63880 -1 7902
7904 0 462393 257939 63880 -1 7903
7905 0 462765 257797 63880 -1 7904
7906 0 462855 257723 63840 -1 7905
7907 0 462993 257603 63840 -1 7906
7908 0 463195 257561 63840 -1 7907
7909 0 463281 257523 63840 -1 7908
7910 0 463291 257515 63800 -1 7909
7911 0 463299 257495 63760 -1 7910
7912 0 463619 257403 63720 -1 7911
7913 0 463821 257383 63680 -1 7912
7914 0 463978 257182 63680 -1 7913
7915 0 464238 257142 63680 -1 7914
7916 0 464398 256930 63680 -1 7915
7917 0 464514 256750 63680 -1 7916
7918 0 464746 256658 63680 -1 7917
7919 0 464938 256602 63720 -1 7918
7920 0 465018 256538 63760 -1 7919
7921 0 465282 256454 63800 -1 7920
7922 0 465518 256306 63840 -1 7921
7923 0 465946 256102 63840 -1 7922
7924 0 465994 256062 63800 -1 7923
7925 0 463698 257574 63640 -1 7913
7926 0 460149 258997 64840 -1 7884
7927 0 460147 258973 64880 -1 7926
7928 0 460145 258949 64920 -1 7927
7929 0 460155 258927 64960 -1 7928
7930 0 459641 263223 68480 -1 7525
7931 0 460065 263255 68480 -1 7930
7932 0 460009 263427 68480 -1 7931
7933 0 459765 263543 68480 -1 7932
7934 0 459805 263643 68520 -1 7933
7935 0 459889 263704 68560 -1 7934
7936 0 459899 263816 68640 -1 7935
7937 0 459888 263862 68680 -1 7936
7938 0 459877 263908 68720 -1 7937
7939 0 459811 263914 68760 -1 7938
7940 0 459811 263914 68800 -1 7939
7941 0 458999 264307 70760 -1 7498
7942 0 459008 264332 70840 -1 7941
7943 0 458912 264348 70960 -1 7942
7944 0 458774 264384 70920 -1 7943
7945 0 458686 264304 70840 -1 7944
7946 0 458622 264218 70760 -1 7945
7947 0 458708 264120 70720 -1 7946
7948 0 458712 264070 70640 -1 7947
7949 0 458702 264062 70600 -1 7948
7950 0 460119 265066 71080 -1 7487
7951 0 459943 265001 71080 -1 7950
7952 0 459861 264989 71120 -1 7951
7953 0 459849 264997 71160 -1 7952
7954 0 459771 264995 71200 -1 7953
7955 0 459599 264989 71240 -1 7954
7956 0 459533 264993 71280 -1 7955
7957 0 459454 264964 71320 -1 7956
7958 0 459456 264954 71360 -1 7957
7959 0 459342 264916 71400 -1 7958
7960 0 459250 264816 71440 -1 7959
7961 0 459196 264742 71520 -1 7960
7962 0 459158 264648 71640 -1 7961
7963 0 458930 264580 71720 -1 7962
7964 0 458868 264726 71680 -1 7963
7965 0 458820 264738 71640 -1 7964
7966 0 458704 264754 71720 -1 7964
7967 0 458662 264732 71800 -1 7966
7968 0 458670 264708 71840 -1 7967
7969 0 458910 264508 71800 -1 7963
7970 0 462343 266986 72360 -1 7447
7971 0 462395 267060 72360 -1 7970
7972 0 462455 267116 72320 -1 7971
7973 0 462460 267185 72280 -1 7972
7974 0 462466 267205 72200 -1 7973
7975 0 462472 267233 72120 -1 7974
7976 0 462516 267275 72000 -1 7975
7977 0 462516 267303 71960 -1 7976
7978 0 462550 267337 71920 -1 7977
7979 0 463229 267414 72880 -1 7435
7980 0 463137 267351 73000 -1 7979
7981 0 463069 267531 73080 -1 7980
7982 0 463027 267553 73160 -1 7981
7983 0 462969 267507 73200 -1 7982
7984 0 462913 267593 73240 -1 7983
7985 0 462903 267607 73280 -1 7984
7986 0 462807 267611 73360 -1 7985
7987 0 462611 267621 73400 -1 7986
7988 0 462541 267641 73480 -1 7987
7989 0 462373 267665 73560 -1 7988
7990 0 462293 267607 73600 -1 7989
7991 0 462159 267603 73680 -1 7990
7992 0 461955 267597 73760 -1 7991
7993 0 461935 267603 73840 -1 7992
7994 0 461839 267583 73960 -1 7993
7995 0 461715 267521 74040 -1 7994
7996 0 461631 267471 74120 -1 7995
7997 0 461535 267449 74200 -1 7996
7998 0 461415 267433 74280 -1 7997
7999 0 461371 267393 74320 -1 7998
8000 0 461269 267301 74360 -1 7999
8001 0 461291 267414 74360 -1 8000
8002 0 460737 267718 74360 -1 8001
8003 0 460625 267742 74400 -1 8002
8004 0 461241 267257 74400 -1 8000
8005 0 461167 267201 74440 -1 8004
8006 0 461149 267177 74480 -1 8005
8007 0 461105 267149 74520 -1 8006
8008 0 461105 267139 74560 -1 8007
8009 0 461019 267063 74680 -1 8008
8010 0 460967 267019 74760 -1 8009
8011 0 460869 266941 74760 -1 8010
8012 0 460807 266915 74800 -1 8011
8013 0 460718 266846 74840 -1 8012
8014 0 460608 266716 74920 -1 8013
8015 0 460444 266700 74960 -1 8014
8016 0 460304 266592 75000 -1 8015
8017 0 460288 266586 75040 -1 8016
8018 0 460152 266560 75120 -1 8017
8019 0 460098 266450 75160 -1 8018
8020 0 460006 266478 75200 -1 8019
8021 0 459694 266536 75160 -1 8020
8022 0 459716 266554 75080 -1 8021
8023 0 459744 266546 75040 -1 8022
8024 0 459722 266584 75280 -1 8021
8025 0 459714 266594 75360 -1 8024
8026 0 460937 267017 74800 -1 8010
8027 0 460829 267059 74880 -1 8026
8028 0 460753 267047 74960 -1 8027
8029 0 460741 267017 75040 -1 8028
8030 0 460781 267025 75120 -1 8029
8031 0 460743 267089 75200 -1 8030
8032 0 460717 267103 75240 -1 8031
8033 0 460703 267117 75280 -1 8032
8034 0 460603 267139 75320 -1 8033
8035 0 460545 267169 75360 -1 8034
8036 0 460545 267177 75400 -1 8035
8037 0 460545 267185 75440 -1 8036
8038 0 460539 267205 75520 -1 8037
8039 0 460491 267185 75560 -1 8038
8040 0 460485 267163 75600 -1 8039
8041 0 460443 267189 75680 -1 8040
8042 0 460383 267167 75760 -1 8041
8043 0 460271 267161 75920 -1 8042
8044 0 460155 267151 76080 -1 8043
8045 0 460099 267151 76240 -1 8044
8046 0 460047 267137 76400 -1 8045
8047 0 459985 267085 76520 -1 8046
8048 0 459987 267085 76560 -1 8047
8049 0 459975 267081 76640 -1 8048
8050 0 459887 266986 76680 -1 8049
8051 0 459889 266980 76720 -1 8050
8052 0 459899 267006 76840 -1 8051
8053 0 459931 266994 76880 -1 8052
8054 0 459919 266972 76920 -1 8053
8055 0 459896 266937 76960 -1 8054
8056 0 459900 266871 77080 -1 8055
8057 0 459938 266809 77160 -1 8056
8058 0 459846 266799 77200 -1 8057
8059 0 459880 266749 77280 -1 8058
8060 0 459863 266736 77320 -1 8059
8061 0 459846 266723 77360 -1 8060
8062 0 459840 266721 77400 -1 8061
8063 0 459794 266731 77440 -1 8062
8064 0 459734 266663 77520 -1 8063
8065 0 459706 266625 77600 -1 8064
8066 0 459630 266575 77720 -1 8065
8067 0 459574 266633 77880 -1 8066
8068 0 459594 266581 77960 -1 8067
8069 0 459616 266535 78000 -1 8068
8070 0 459594 266469 78040 -1 8069
8071 0 459872 266840 76640 -1 8050
8072 0 459870 266800 76600 -1 8071
8073 0 459836 266816 76560 -1 8072
8074 0 460015 267173 76560 -1 8048
8075 0 460067 267245 76560 -1 8074
8076 0 460061 267311 76560 -1 8075
8077 0 460023 267387 76640 -1 8076
8078 0 460051 267460 76680 -1 8077
8079 0 460017 267544 76680 -1 8078
8080 0 459911 267722 76680 -1 8079
8081 0 459857 267830 76640 -1 8080
8082 0 459883 268193 76600 -1 8081
8083 0 459839 268191 76520 -1 8082
8084 0 459879 268231 76480 -1 8083
8085 0 459765 268143 76440 -1 8084
8086 0 459757 268185 76360 -1 8085
8087 0 459543 268197 76240 -1 8086
8088 0 459369 268233 76160 -1 8087
8089 0 459417 268231 76120 -1 8088
8090 0 459431 268205 76080 -1 8089
8091 0 459539 268235 76040 -1 8090
8092 0 460045 268209 76640 -1 8082
8093 0 460121 268169 76720 -1 8092
8094 0 460333 268187 76840 -1 8093
8095 0 460487 268141 76880 -1 8094
8096 0 460725 268119 76840 -1 8095
8097 0 460917 268115 76800 -1 8096
8098 0 460991 268125 76760 -1 8097
8099 0 461063 268105 76680 -1 8098
8100 0 461085 268091 76600 -1 8099
8101 0 461113 268059 76520 -1 8100
8102 0 461019 268121 76440 -1 8101
8103 0 461205 268067 76400 -1 8102
8104 0 461231 268073 76360 -1 8103
8105 0 461239 268091 76320 -1 8104
8106 0 461201 268097 76240 -1 8105
8107 0 460995 268133 76400 -1 8102
8108 0 470506 269296 74960 -1 7386
8109 0 470493 269265 75000 -1 8108
8110 0 470491 269271 75080 -1 8109
8111 0 470550 269142 75240 -1 8110
8112 0 470552 269052 75360 -1 8111
8113 0 470778 268846 75360 -1 8112
8114 0 470720 268836 75280 -1 8113
8115 0 481421 263629 75120 -1 5828
8116 0 481393.2 263638 75000 -1 8115
8117 0 480997.2 263622 74920 -1 8116
8118 0 481005.2 263682 74840 -1 8117
8119 0 481961 263869 75120 -1 8115
8120 0 482217 263801 75120 -1 8119
8121 0 482209 263805 75080 -1 8120
8122 0 482225 263829 75040 -1 8121
8123 0 482281 263809 75000 -1 8122
8124 0 482403 264007 74960 -1 8123
8125 0 482499 264203 74920 -1 8124
8126 0 482547 264319 74880 -1 8125
8127 0 482563 264351 74840 -1 8126
8128 0 482595 264431 74800 -1 8127
8129 0 482623 264463 74760 -1 8128
8130 0 482611 264523 74720 -1 8129
8131 0 482595 264631 74680 -1 8130
8132 0 482619 264695 74640 -1 8131
8133 0 482609 264689 74600 -1 8132
8134 0 482599 264683 74560 -1 8133
8135 0 482639 264663 74520 -1 8134
8136 0 482643 264659 74480 -1 8135
8137 0 482649 263209 76240 -1 5817
8138 0 482921 263341 76240 -1 8137
8139 0 483157 263409 76240 -1 8138
8140 0 483237 263449 76240 -1 8139
8141 0 483241 263477 76200 -1 8140
8142 0 483373 263537 76200 -1 8141
8143 0 483425 263553 76240 -1 8142
8144 0 483478 263550 76280 -1 8143
8145 0 483514 263622 76320 -1 8144
8146 0 483590 263680 76400 -1 8145
8147 0 483682 263698 76480 -1 8146
8148 0 483642 263756 76560 -1 8147
8149 0 483596 263826 76640 -1 8148
8150 0 483612 263876 76720 -1 8149
8151 0 483724 263980 76840 -1 8150
8152 0 483322 264278 76800 -1 8151
8153 0 483186 264492 76840 -1 8152
8154 0 483142 264634 76920 -1 8153
8155 0 483096 264702 76960 -1 8154
8156 0 483002 264780 77000 -1 8155
8157 0 482396 264926 77000 -1 8156
8158 0 482420 265140 77000 -1 8157
8159 0 482588 265186 77040 -1 8158
8160 0 482602 265270 77120 -1 8159
8161 0 482630 265302 77160 -1 8160
8162 0 484188.1 259397.3 77080 -1 5790
8163 0 484133.62 259424.05 77120 -1 8162
8164 0 484150.03 259410 77160 -1 8163
8165 0 484159.12 259447.66 77200 -1 8164
8166 0 484069.4 259436.72 77240 -1 8165
8167 0 484083.9 259453.08 77280 -1 8166
8168 0 484089.97 259527.88 77320 -1 8167
8169 0 484183.38 259542.55 77360 -1 8168
8170 0 484166.06 259556.52 77400 -1 8169
8171 0 484233.12 259555.53 77440 -1 8170
8172 0 484229.16 259610.39 77480 -1 8171
8173 0 484252.5 259636.25 77520 -1 8172
8174 0 484264.75 259653.38 77560 -1 8173
8175 0 484298.1 259645.34 77600 -1 8174
8176 0 484327.56 259639.03 77640 -1 8175
8177 0 484356.75 259614.98 77680 -1 8176
8178 0 484354.56 259601.12 77720 -1 8177
8179 0 484322.84 259611.1 77760 -1 8178
8180 0 484346.28 259602 77800 -1 8179
8181 0 484400.06 259597.45 77840 -1 8180
8182 0 484401.06 259611.08 77880 -1 8181
8183 0 484504.38 259645.31 77920 -1 8182
8184 0 484603.28 259760.88 77960 -1 8183
8185 0 484609.16 260004.05 78040 -1 8184
8186 0 484812.44 260153.61 78080 -1 8185
8187 0 484852.94 260205.33 78120 -1 8186
8188 0 484977.03 260173.31 78160 -1 8187
8189 0 484896.84 260085.9 78200 -1 8188
8190 0 484753.06 259905.31 78280 -1 8189
8191 0 484717 259886 78360 -1 8190
8192 0 484644.66 259848 78520 -1 8191
8193 0 484541.53 259850.9 78720 -1 8192
8194 0 484625.4 259988.55 79120 -1 8193
8195 0 484658.66 260111.16 79200 -1 8194
8196 0 484653.16 260117.83 79240 -1 8195
8197 0 484660.53 260170.92 79280 -1 8196
8198 0 484750.25 260185.33 79360 -1 8197
8199 0 484792 260156.3 79400 -1 8198
8200 0 484857.97 260105.83 79440 -1 8199
8201 0 484873.5 260101.27 79480 -1 8200
8202 0 484965.16 260122.33 79520 -1 8201
8203 0 485029.1 260138.31 79560 -1 8202
8204 0 485149.16 260183.16 79640 -1 8203
8205 0 485249.84 260119.47 79680 -1 8204
8206 0 485289.4 260111.53 79720 -1 8205
8207 0 485265.28 260122.22 79760 -1 8206
8208 0 485502.97 260252 79840 -1 8207
8209 0 485584.34 260269.47 79880 -1 8208
8210 0 485535.97 260300.92 80000 -1 8209
8211 0 485498.5 260155.2 80040 -1 8210
8212 0 485493.5 260134.23 80080 -1 8211
8213 0 485517.5 260164.33 80120 -1 8212
8214 0 485494.78 260147.19 80160 -1 8213
8215 0 485609.56 260176.25 80200 -1 8214
8216 0 485849.78 260318.22 80240 -1 8215
8217 0 486082.38 260323.3 80320 -1 8216
8218 0 486135.88 260296.92 80360 -1 8217
8219 0 486306.66 260265.67 80440 -1 8218
8220 0 486392.28 260249.77 80480 -1 8219
8221 0 486477.8 260256.25 80520 -1 8220
8222 0 486484.88 260241.33 80560 -1 8221
8223 0 486527.5 260257.12 80600 -1 8222
8224 0 486496.94 260243.88 80640 -1 8223
8225 0 486584.78 260252.17 80680 -1 8224
8226 0 486577.84 260248.45 80720 -1 8225
8227 0 486589.06 260252.6 80760 -1 8226
8228 0 486630.7 260256.4 80800 -1 8227
8229 0 486740.3 260263.1 80840 -1 8228
8230 0 486866.5 260254.5 80880 -1 8229
8231 0 486893.4 260224.84 80920 -1 8230
8232 0 486958.06 260252.62 80960 -1 8231
8233 0 487001.4 260254.42 81000 -1 8232
8234 0 487044.03 260252.69 81040 -1 8233
8235 0 487125.72 260232.89 81080 -1 8234
8236 0 487299.47 260188.55 81160 -1 8235
8237 0 487460.66 260193.22 81200 -1 8236
8238 0 487817.47 260184.11 81200 -1 8237
8239 0 487880.16 260156.72 81240 -1 8238
8240 0 487901.78 260114.67 81280 -1 8239
8241 0 488025.06 260111.7 81320 -1 8240
8242 0 488151.12 260142.31 81360 -1 8241
8243 0 488175.5 260147.16 81400 -1 8242
8244 0 488241.34 260179.8 81440 -1 8243
8245 0 488318.72 260166.27 81480 -1 8244
8246 0 488383.28 260199.16 81520 -1 8245
8247 0 488413.72 260206.05 81560 -1 8246
8248 0 488602.78 260162.92 81600 -1 8247
8249 0 488948.28 259998.67 81680 -1 8248
8250 0 488980.7 259997.44 81720 -1 8249
8251 0 489150.72 260026.45 81800 -1 8250
8252 0 489401.34 260053.45 81880 -1 8251
8253 0 489550.16 259930.81 81960 -1 8252
8254 0 489598.53 259858.62 82040 -1 8253
8255 0 489513.47 259804.25 82120 -1 8254
8256 0 489378.75 259797.25 82240 -1 8255
8257 0 489334.38 259794.97 82280 -1 8256
8258 0 489594.3 259865.4 82360 -1 8257
8259 0 489982.6 260031.61 82400 -1 8258
8260 0 490031.2 260044.5 82440 -1 8259
8261 0 490177.12 260066.25 82480 -1 8260
8262 0 490708.9 260038.94 82520 -1 8261
8263 0 490683.44 260013.77 82560 -1 8262
8264 0 490688.88 259984.66 82600 -1 8263
8265 0 490909.1 259907.22 82640 -1 8264
8266 0 491210.75 259789.14 82600 -1 8265
8267 0 491345.66 259790.36 82680 -1 8266
8268 0 491401.53 259774.11 82720 -1 8267
8269 0 491500.6 259729.39 82760 -1 8268
8270 0 491612.44 259668.62 82800 -1 8269
8271 0 491743.9 259594.55 82840 -1 8270
8272 0 491752.03 259561.39 82880 -1 8271
8273 0 492091.25 259317.69 82920 -1 8272
8274 0 492132.34 259253.55 82960 -1 8273
8275 0 492537.3 258882.14 83000 -1 8274
8276 0 493135.4 258805.97 83000 -1 8275
8277 0 493783.47 258853.36 83040 -1 8276
8278 0 494208.28 258766.95 83080 -1 8277
8279 0 494708.4 258591.38 83120 -1 8278
8280 0 495131.72 258501.31 83160 -1 8279
8281 0 495230.53 258423.4 83240 -1 8280
8282 0 495304.66 258420.31 83280 -1 8281
8283 0 495402.88 258376.61 83320 -1 8282
8284 0 495510.16 258290.84 83360 -1 8283
8285 0 495589.06 258245.05 83400 -1 8284
8286 0 495759.8 258197.81 83440 -1 8285
8287 0 495893.97 258140.88 83480 -1 8286
8288 0 496023.47 258116.2 83520 -1 8287
8289 0 496127.94 258067.22 83560 -1 8288
8290 0 496347.44 258019.27 83600 -1 8289
8291 0 496491 257953 83600 -1 8290
8292 0 496531 257957 83560 -1 8291
8293 0 496740 257950 83520 -1 8292
8294 0 496329.47 257971.1 83640 -1 8290
8295 0 496374.12 257968.86 83680 -1 8294
8296 0 496293.5 258072.28 83720 -1 8295
8297 0 496341.3 258076 83760 -1 8296
8298 0 496332.84 258069.66 83800 -1 8297
8299 0 496396.6 258060.45 83840 -1 8298
8300 0 496413.7 257996.66 83880 -1 8299
8301 0 496458.97 257937.25 83920 -1 8300
8302 0 496482.28 257909.61 83960 -1 8301
8303 0 496529.06 257913.17 84000 -1 8302
8304 0 496665.5 257931.55 84040 -1 8303
8305 0 497836.56 257529.2 84000 -1 8304
8306 0 498093.4 257394.55 84040 -1 8305
8307 0 498174.16 257292.2 84080 -1 8306
8308 0 498270.34 257219.08 84160 -1 8307
8309 0 498512.28 257016.48 84160 -1 8308
8310 0 498573.3 256917.8 84200 -1 8309
8311 0 498664.28 256820.97 84240 -1 8310
8312 0 498724.06 256771.81 84280 -1 8311
8313 0 498751.1 256726.94 84320 -1 8312
8314 0 498877.06 256646.7 84360 -1 8313
8315 0 498935.47 256539.62 84400 -1 8314
8316 0 498987.78 256444.17 84440 -1 8315
8317 0 499468.7 255795.89 84480 -1 8316
8318 0 499554 255553.33 84520 -1 8317
8319 0 499555.78 255612.27 84560 -1 8318
8320 0 499808.94 255341.84 84480 -1 8319
8321 0 499923.22 255205.88 84440 -1 8320
8322 0 499925.3 255185.92 84400 -1 8321
8323 0 500017.06 254987.03 84360 -1 8322
8324 0 500041.88 255009.38 84320 -1 8323
8325 0 500028.3 255021.19 84280 -1 8324
8326 0 500021.03 255027.45 84240 -1 8325
8327 0 499961.28 255013.55 84200 -1 8326
8328 0 499941 254960.17 84120 -1 8327
8329 0 499961.97 254967.14 84080 -1 8328
8330 0 499994.1 254866.89 84040 -1 8329
8331 0 500025.28 254832.03 84000 -1 8330
8332 0 500061.28 254817.56 83960 -1 8331
8333 0 500099.1 254748.2 83920 -1 8332
8334 0 500138.3 254724.77 83880 -1 8333
8335 0 500178.5 254686.81 83840 -1 8334
8336 0 500241.8 254613.62 83800 -1 8335
8337 0 500284.03 254526.11 83760 -1 8336
8338 0 500659.56 254246.9 83760 -1 8337
8339 0 500780.4 253963.12 83800 -1 8338
8340 0 500856.22 253773.67 83840 -1 8339
8341 0 500825.56 253476.6 83840 -1 8340
8342 0 500925.53 253321.73 83880 -1 8341
8343 0 500948.7 252734.73 83920 -1 8342
8344 0 501080.7 252442.94 83960 -1 8343
8345 0 501154.8 251783.8 84000 -1 8344
8346 0 501244.06 251756.52 84080 -1 8345
8347 0 501439.03 251737.97 84120 -1 8346
8348 0 501543.3 251640.2 84160 -1 8347
8349 0 501543.34 251563.28 84200 -1 8348
8350 0 501564.28 251401.34 84240 -1 8349
8351 0 501522.16 251307.25 84280 -1 8350
8352 0 501492.53 251247.36 84320 -1 8351
8353 0 501562.56 251211.9 84400 -1 8352
8354 0 501584.47 251134.06 84440 -1 8353
8355 0 501578.66 251038 84520 -1 8354
8356 0 501575.6 250990.02 84560 -1 8355
8357 0 501561.84 250955.78 84600 -1 8356
8358 0 501543.38 250911.98 84640 -1 8357
8359 0 501525.66 250882.81 84680 -1 8358
8360 0 501542.22 250857.86 84720 -1 8359
8361 0 501526.06 250840.78 84760 -1 8360
8362 0 501543.06 250829.27 84800 -1 8361
8363 0 501523.5 250805.84 84840 -1 8362
8364 0 501542.97 250776.84 84880 -1 8363
8365 0 501563.88 250746.19 84920 -1 8364
8366 0 501616.2 250706.56 84960 -1 8365
8367 0 501656.66 250690.95 85000 -1 8366
8368 0 501662.62 250689.6 85040 -1 8367
8369 0 501680.22 250632.42 85080 -1 8368
8370 0 501738.47 250552.77 85120 -1 8369
8371 0 501778.66 250536.77 85160 -1 8370
8372 0 501810.7 250492.42 85200 -1 8371
8373 0 501829.06 250454.66 85240 -1 8372
8374 0 501842.12 250459.77 85280 -1 8373
8375 0 501856.28 250418.06 85320 -1 8374
8376 0 501870.16 250415.67 85360 -1 8375
8377 0 501941.6 250400.89 85440 -1 8376
8378 0 502079.03 250304.47 85480 -1 8377
8379 0 502115.5 250105.97 85440 -1 8378
8380 0 502152.5 249744.17 85400 -1 8379
8381 0 502157.12 249708.47 85360 -1 8380
8382 0 502437.4 249268.69 85320 -1 8381
8383 0 502688.9 249102.55 85280 -1 8382
8384 0 502702.03 249071.88 85240 -1 8383
8385 0 502666.56 248980.2 85200 -1 8384
8386 0 502726.53 248928.31 85160 -1 8385
8387 0 502803.25 248807.27 85120 -1 8386
8388 0 502805.94 248686.19 85080 -1 8387
8389 0 502877.34 248593.5 85040 -1 8388
8390 0 502931.88 248544.14 85000 -1 8389
8391 0 502853.66 248341.42 84960 -1 8390
8392 0 503002 248478 84920 -1 8391
8393 0 503062 248474 84840 -1 8392
8394 0 503105 248471 84800 -1 8393
8395 0 503119 248411 84720 -1 8394
8396 0 503103 248379 84640 -1 8395
8397 0 503077 248359 84520 -1 8396
8398 0 503119 248285 84480 -1 8397
8399 0 503183 248217 84440 -1 8398
8400 0 503195 248211 84400 -1 8399
8401 0 503209 248189 84360 -1 8400
8402 0 503209 248161 84320 -1 8401
8403 0 503245 248125 84240 -1 8402
8404 0 503265 248149 84120 -1 8403
8405 0 503277 248113 84040 -1 8404
8406 0 503249 248037 83960 -1 8405
8407 0 503211 248009 83920 -1 8406
8408 0 503197 248051 83880 -1 8407
8409 0 503199 248049 83840 -1 8408
8410 0 503171 247987 83800 -1 8409
8411 0 503073 247813 83760 -1 8410
8412 0 503063 247789 83720 -1 8411
8413 0 503085 247679 83680 -1 8412
8414 0 503163 247429 83640 -1 8413
8415 0 503359 247297 83600 -1 8414
8416 0 503471 247195 83520 -1 8415
8417 0 503599 247121 83440 -1 8416
8418 0 503589 247103 83360 -1 8417
8419 0 503581 247055 83320 -1 8418
8420 0 503573 246987 83240 -1 8419
8421 0 503537 246935 83160 -1 8420
8422 0 503497 246903 83080 -1 8421
8423 0 503457 246831 83040 -1 8422
8424 0 502588.66 247812.17 84960 -1 8391
8425 0 502526.62 247752.08 84960 -1 8424
8426 0 502514.6 247602.69 84960 -1 8425
8427 0 502259.2 247280.53 84920 -1 8426
8428 0 501952.72 247051.38 84880 -1 8427
8429 0 501825.72 246848.69 84840 -1 8428
8430 0 501744.16 246548.5 84800 -1 8429
8431 0 501186.6 245990.5 84800 -1 8430
8432 0 500611.38 245650.98 84800 -1 8431
8433 0 500474.4 245433.12 84760 -1 8432
8434 0 500050.53 245217.67 84800 -1 8433
8435 0 499695.25 245172.75 84760 -1 8434
8436 0 499490.44 245172.39 84720 -1 8435
8437 0 499442 245057 84840 -1 8436
8438 0 500028.22 245168.86 84840 -1 8434
8439 0 500063.75 245193.23 84880 -1 8438
8440 0 499916 245358 84920 -1 8439
8441 0 499798 245470 84960 -1 8440
8442 0 499768 245480 85000 -1 8441
8443 0 499794 245450 85080 -1 8442
8444 0 499800 245428 85160 -1 8443
8445 0 499796 245384 85280 -1 8444
8446 0 499744 245414 85320 -1 8445
8447 0 499372 245474 85280 -1 8446
8448 0 499362 245496 85320 -1 8447
8449 0 499374 245530 85360 -1 8448
8450 0 499302 245558 85440 -1 8449
8451 0 498828 245616 85480 -1 8450
8452 0 498616 245532 85400 -1 8451
8453 0 500062.2 245134.58 84920 -1 8439
8454 0 499913.9 244874.95 84960 -1 8453
8455 0 499873.7 244778.33 85040 -1 8454
8456 0 499894.1 244711.64 85080 -1 8455
8457 0 499893.72 244687.27 85120 -1 8456
8458 0 499927.84 244613.44 85160 -1 8457
8459 0 499931.6 244601.36 85200 -1 8458
8460 0 499927.66 244571.89 85240 -1 8459
8461 0 499930.84 244543.33 85280 -1 8460
8462 0 499946.94 244527.27 85320 -1 8461
8463 0 499893.8 244493.34 85360 -1 8462
8464 0 499883.88 244482.86 85400 -1 8463
8465 0 499912.34 244462.53 85440 -1 8464
8466 0 499953.94 244432.89 85480 -1 8465
8467 0 499988.22 244386.45 85520 -1 8466
8468 0 499948.78 244357.62 85560 -1 8467
8469 0 499939.97 244342.69 85600 -1 8468
8470 0 499981.5 244338.47 85640 -1 8469
8471 0 499986.03 244326.81 85680 -1 8470
8472 0 500001.4 244319.27 85720 -1 8471
8473 0 500067.03 244294.84 85760 -1 8472
8474 0 500088.44 244263.11 85800 -1 8473
8475 0 500116.7 244254.12 85840 -1 8474
8476 0 500125.84 244268.94 85880 -1 8475
8477 0 500175.4 244250.67 85920 -1 8476
8478 0 500121.6 244261.36 85960 -1 8477
8479 0 500248 244200 85960 -1 8478
8480 0 500282 244122 85960 -1 8479
8481 0 500262 244123 86000 -1 8480
8482 0 500228 244113 86040 -1 8481
8483 0 500178 244095 86080 -1 8482
8484 0 500118 244097 86120 -1 8483
8485 0 500038 244067 86160 -1 8484
8486 0 499930 243944 86200 -1 8485
8487 0 499732 243888 86200 -1 8486
8488 0 499354 243754 86200 -1 8487
8489 0 499256 243556 86200 -1 8488
8490 0 499202 243458 86240 -1 8489
8491 0 498904 243164 86280 -1 8490
8492 0 498876 243128 86320 -1 8491
8493 0 498696 243060 86400 -1 8492
8494 0 498650 242998 86480 -1 8493
8495 0 498678 242902 86560 -1 8494
8496 0 498680 242876 86640 -1 8495
8497 0 498680 242876 86720 -1 8496
8498 0 498770 242844 86760 -1 8497
8499 0 498750 242948 86840 -1 8498
8500 0 498730 243008 86880 -1 8499
8501 0 498818 243172 86920 -1 8500
8502 0 498860 243300 86960 -1 8501
8503 0 498842 243324 87000 -1 8502
8504 0 498817 243351 87080 -1 8503
8505 0 498809 243399 87120 -1 8504
8506 0 498826 242512 86760 -1 8498
8507 0 498686 242312 86760 -1 8506
8508 0 498644 242274 86800 -1 8507
8509 0 498582 242229 86840 -1 8508
8510 0 498562 242207 86880 -1 8509
8511 0 498562 242207 86920 -1 8510
8512 0 498558 242215 87000 -1 8511
8513 0 498558 242215 87080 -1 8512
8514 0 498620 242273 87120 -1 8513
8515 0 498636 242195 87160 -1 8514
8516 0 498644 242189 87200 -1 8515
8517 0 498664 242029 87280 -1 8516
8518 0 498624 241945 87320 -1 8517
8519 0 498594 241900 87360 -1 8518
8520 0 498572 241798 87400 -1 8519
8521 0 498516 241762 87480 -1 8520
8522 0 498474 241680 87560 -1 8521
8523 0 498392 241620 87640 -1 8522
8524 0 498274 241532 87720 -1 8523
8525 0 498224 241506 87760 -1 8524
8526 0 498136 241300 87840 -1 8525
8527 0 498070 241274 87920 -1 8526
8528 0 497870 241134 88000 -1 8527
8529 0 497788 241016 88040 -1 8528
8530 0 497568 240590 88040 -1 8529
8531 0 497528 240556 88080 -1 8530
8532 0 497512 240530 88160 -1 8531
8533 0 497492 240540 88200 -1 8532
8534 0 497664 240994 88120 -1 8529
8535 0 500420 244093 85920 -1 8480
8536 0 500666 243964 85920 -1 8535
8537 0 500754 243944 85880 -1 8536
8538 0 500828 243930 85840 -1 8537
8539 0 501094 243612 85840 -1 8538
8540 0 501160 243392 85840 -1 8539
8541 0 501178 243346 85880 -1 8540
8542 0 501182 243324 85920 -1 8541
8543 0 501192 243260 85960 -1 8542
8544 0 501216 243226 86000 -1 8543
8545 0 501287 243133 86080 -1 8543
8546 0 501315 243071 86120 -1 8545
8547 0 501363 243011 86200 -1 8546
8548 0 501369 242951 86280 -1 8547
8549 0 501369 242783 86360 -1 8548
8550 0 501457 242659 86400 -1 8549
8551 0 501509 242567 86440 -1 8550
8552 0 501705 242507 86480 -1 8551
8553 0 501721 242495 86520 -1 8552
8554 0 500094.6 244248.84 86000 -1 8478
8555 0 499891 244186.83 86000 -1 8554
8556 0 499922.3 244188.44 86040 -1 8555
8557 0 499781.84 244226.27 86040 -1 8556
8558 0 499701.44 244122.8 86040 -1 8557
8559 0 499720.7 244122.62 86000 -1 8558
8560 0 499698 244128.39 85960 -1 8559
8561 0 499690.4 244156.31 85920 -1 8560
8562 0 501719 250457 85480 -1 8378
8563 0 501503 250561 85480 -1 8562
8564 0 501527 250553 85520 -1 8563
8565 0 501499 250541 85560 -1 8564
8566 0 501504 250536 85600 -1 8565
8567 0 501518 250518 85640 -1 8566
8568 0 501518 250514 85680 -1 8567
8569 0 501524 250500 85720 -1 8568
8570 0 501532 250476 85800 -1 8569
8571 0 501530 250556 85880 -1 8570
8572 0 501512 250664 85960 -1 8571
8573 0 501480 250746 86000 -1 8572
8574 0 501448 250834 86080 -1 8573
8575 0 501450 250836 86120 -1 8574
8576 0 501514 250886 86200 -1 8575
8577 0 501550 250898 86240 -1 8576
8578 0 501561 250909 86280 -1 8577
8579 0 501547 250997 86320 -1 8578
8580 0 501547 251033 86360 -1 8579
8581 0 501549 251025 86440 -1 8580
8582 0 501599 251175 86520 -1 8581
8583 0 501613 251331 86600 -1 8582
8584 0 501561 251423 86680 -1 8583
8585 0 501507 251529 86760 -1 8584
8586 0 501483 251555 86840 -1 8585
8587 0 501511 251575 86880 -1 8586
8588 0 501295 251573 86920 -1 8587
8589 0 501247 251587 86960 -1 8588
8590 0 501121 251575 87000 -1 8589
8591 0 501043 251627 87080 -1 8590
8592 0 500981 251691 87120 -1 8591
8593 0 500865 251769 87160 -1 8592
8594 0 501029 251763 87160 -1 8593
8595 0 501217 251751 87160 -1 8594
8596 0 501431 251777 87160 -1 8595
8597 0 501623 251767 87160 -1 8596
8598 0 501673 251703 87160 -1 8597
8599 0 501627 251649 87200 -1 8598
8600 0 501672 251432 87320 -1 8599
8601 0 501760 251326 87400 -1 8600
8602 0 501908 251076 87440 -1 8601
8603 0 501906 250990 87520 -1 8602
8604 0 501876 250874 87680 -1 8603
8605 0 501742 250692 87840 -1 8604
8606 0 501688 250600 87920 -1 8605
8607 0 501592 250560 88000 -1 8606
8608 0 500861 251739 87200 -1 8593
8609 0 500835 251661 87240 -1 8608
8610 0 500815 251569 87280 -1 8609
8611 0 500773 251511 87360 -1 8610
8612 0 500711 251433 87440 -1 8611
8613 0 500611 251379 87560 -1 8612
8614 0 500493 251351 87680 -1 8613
8615 0 500429 251343 87800 -1 8614
8616 0 500391 251393 87880 -1 8615
8617 0 500401 251485 87920 -1 8616
8618 0 500489 251545 88000 -1 8617
8619 0 500511 251531 88040 -1 8618
8620 0 500535 251551 88080 -1 8619
8621 0 500597 251569 88160 -1 8620
8622 0 500659 251531 88200 -1 8621
8623 0 500731 251531 88240 -1 8622
8624 0 500647 251697 88280 -1 8623
8625 0 500603 251735 88320 -1 8624
8626 0 500517 251767 88400 -1 8625
8627 0 500389 251817 88480 -1 8626
8628 0 500137 251903 88520 -1 8627
8629 0 500013 251877 88600 -1 8628
8630 0 500283 251621 88640 -1 8629
8631 0 500481 251227 88720 -1 8630
8632 0 500469 251283 88760 -1 8631
8633 0 500387 251281 88840 -1 8632
8634 0 500351 251273 88880 -1 8633
8635 0 500295 251229 88920 -1 8634
8636 0 500251 251169 88960 -1 8635
8637 0 500127 251133 89040 -1 8636
8638 0 500075 251129 89120 -1 8637
8639 0 499983 251123 89160 -1 8638
8640 0 499853 251273 89160 -1 8639
8641 0 499909 251279 89120 -1 8640
8642 0 499909 251257 89080 -1 8641
8643 0 499949 251145 89240 -1 8639
8644 0 499943 251149 89280 -1 8643
8645 0 499905 251143 89320 -1 8644
8646 0 499869 251141 89360 -1 8645
8647 0 499861 251149 89400 -1 8646
8648 0 499827 251167 89440 -1 8647
8649 0 499697 251271 89520 -1 8648
8650 0 499599 251245 89600 -1 8649
8651 0 499423 251209 89720 -1 8650
8652 0 499309 251197 89840 -1 8651
8653 0 499195 251183 89920 -1 8652
8654 0 499111 251165 90000 -1 8653
8655 0 498949 251159 90080 -1 8654
8656 0 498831 251201 90120 -1 8655
8657 0 498793 251175 90160 -1 8656
8658 0 498691 251195 90200 -1 8657
8659 0 498307 251165 90200 -1 8658
8660 0 497813 251231 90200 -1 8659
8661 0 497167 251211 90200 -1 8660
8662 0 496983 251019 90200 -1 8661
8663 0 496887 250977 90120 -1 8662
8664 0 496829 250897 90000 -1 8663
8665 0 496378 250632 90000 -1 8664
8666 0 496414 250580 89960 -1 8665
8667 0 500455 251217 87800 -1 8615
8668 0 500447 251161 87840 -1 8667
8669 0 500438.5 251127.5 87880 -1 8668
8670 0 500446.5 251093.5 87920 -1 8669
8671 0 500472.5 251073.5 88000 -1 8670
8672 0 500472.5 250989.5 88120 -1 8671
8673 0 500494.5 250955.5 88240 -1 8672
8674 0 501770 251144 86280 -1 8579
8675 0 501918 251384 86240 -1 8674
8676 0 501906 251456 86200 -1 8675
8677 0 501970 251508 86080 -1 8676
8678 0 501395 250709 85480 -1 8563
8679 0 501367 250769 85520 -1 8678
8680 0 501142 250874 85480 -1 8679
8681 0 500966 250970 85400 -1 8680
8682 0 500894 250990 85360 -1 8681
8683 0 500754 251022 85320 -1 8682
8684 0 500688 251024 85240 -1 8683
8685 0 501294 250822 85560 -1 8679
8686 0 501298 250820 85600 -1 8685
8687 0 501515 251257 84520 -1 8355
8688 0 501547 251253 84560 -1 8687
8689 0 501531 251249 84600 -1 8688
8690 0 496916.25 258010.22 84120 -1 8304
8691 0 497143.2 258073.06 84200 -1 8690
8692 0 497150 258078.25 84240 -1 8691
8693 0 497170.7 258094.47 84360 -1 8692
8694 0 497168.9 258131.64 84480 -1 8693
8695 0 497239.97 258095.67 84560 -1 8694
8696 0 496961.75 258048.03 84640 -1 8695
8697 0 495327 258377 83160 -1 8280
8698 0 495315 258365 83120 -1 8697
8699 0 495306 258340 83080 -1 8698
8700 0 495285 258309 83040 -1 8699
8701 0 495363 258283 82960 -1 8700
8702 0 495555 258187 82880 -1 8701
8703 0 485022.88 260050.81 79720 -1 8204
8704 0 484955.03 260037.06 79760 -1 8703
8705 0 484837.22 259937.92 79800 -1 8704
8706 0 484644.8 259899.33 79840 -1 8705
8707 0 484657.34 259866.31 79880 -1 8706
8708 0 484923 259968 79880 -1 8707
8709 0 484919 259968 79920 -1 8708
8710 0 484911 259988 79960 -1 8709
8711 0 484728 256290 76760 -1 5785
8712 0 484698 256160 76680 -1 8711
8713 0 484702 256088 76520 -1 8712
8714 0 484702 256088 76400 -1 8713
8715 0 484708.66 256072 76360 -1 8714
8716 0 484722 256040 76280 -1 8715
8717 0 485130 255888 76280 -1 8716
8718 0 485140 255890 76240 -1 8717
8719 0 485140 255890 76200 -1 8718
8720 0 485140 255890 76160 -1 8719
8721 0 485072 255866 76120 -1 8720
8722 0 485220 255898 76040 -1 8721
8723 0 485291 255939 75960 -1 8722
8724 0 485329 255951 75880 -1 8723
8725 0 485327 255955 75800 -1 8724
8726 0 485337 255981 75720 -1 8725
8727 0 485315 255923 75600 -1 8726
8728 0 485305 255765 75520 -1 8727
8729 0 485333 255709 75600 -1 8728
8730 0 485333 255709 75640 -1 8729
8731 0 485329 255681 75440 -1 8728
8732 0 485357 255609 75360 -1 8731
8733 0 485397 255617 75320 -1 8732
8734 0 485543 255643 75280 -1 8733
8735 0 485555 255641 75200 -1 8734
8736 0 485525 255667 75160 -1 8735
8737 0 485475 255635 75120 -1 8736
8738 0 485457 255613 75080 -1 8737
8739 0 485451 255591 75040 -1 8738
8740 0 485439 255549 74960 -1 8739
8741 0 485481 255571 74880 -1 8740
8742 0 485553 255643 74840 -1 8741
8743 0 485521 255643 74800 -1 8742
8744 0 485665 255745 75120 -1 8736
8745 0 485274 255988 76280 -1 8717
8746 0 485366 256060 76320 -1 8745
8747 0 485586 255944 76320 -1 8746
8748 0 485659 255905 76360 -1 8747
8749 0 485819 255901 76400 -1 8748
8750 0 486013 255885 76480 -1 8749
8751 0 486169 255983 76560 -1 8750
8752 0 486243 255895 76600 -1 8751
8753 0 486541 255801 76560 -1 8752
8754 0 486531 255699 76520 -1 8753
8755 0 486525 255563 76440 -1 8754
8756 0 486613 255553 76400 -1 8755
8757 0 486661 255531 76360 -1 8756
8758 0 486709 255385 76320 -1 8757
8759 0 486713 255341 76240 -1 8758
8760 0 484324 254568 76960 -1 5783
8761 0 484416 254536 77000 -1 8760
8762 0 484423 254579 77040 -1 8761
8763 0 484381 254567 77080 -1 8762
8764 0 484359 254569 77120 -1 8763
8765 0 484333 254579 77160 -1 8764
8766 0 484433 254563 77280 -1 8765
8767 0 484455 254535 77320 -1 8766
8768 0 484493 254469 77360 -1 8767
8769 0 484459 254443 77280 -1 8768
8770 0 484473 254437 77440 -1 8768
8771 0 484225 254449 77120 -1 8764
8772 0 484259 254429 77160 -1 8771
8773 0 484353 254359 77280 -1 8772
8774 0 484371 254337 77360 -1 8773
8775 0 484417 254357 77480 -1 8774
8776 0 484469 254381 77080 -1 8762
8777 0 484473 254381 77160 -1 8776
8778 0 484072 253928 76800 -1 5781
8779 0 483936 253852 76800 -1 8778
8780 0 483916 253848 76840 -1 8779
8781 0 483855 253873 76880 -1 8780
8782 0 483837 253897 76920 -1 8781
8783 0 483907 253885 77000 -1 8782
8784 0 483963 253951 77080 -1 8783
8785 0 483995 254041 77160 -1 8784
8786 0 484033 254069 77200 -1 8785
8787 0 484101 254169 77160 -1 8786
8788 0 484083 254165 77120 -1 8787
8789 0 484071 254187 77080 -1 8788
8790 0 487727 245557 75920 -1 4452
8791 0 487487 245709 75920 -1 8790
8792 0 487467 245697 75960 -1 8791
8793 0 487459 245709 76000 -1 8792
8794 0 487451 245721 76040 -1 8793
8795 0 488907.8 244008.45 76840 -1 4435
8796 0 488896 243994 76800 -1 8795
8797 0 488883.9 243980.42 76760 -1 8796
8798 0 488849.5 243968.39 76720 -1 8797
8799 0 488827.4 243922.7 76680 -1 8798
8800 0 488828.25 243909.52 76640 -1 8799
8801 0 488801.22 243898.69 76600 -1 8800
8802 0 488043 241417 77120 -1 4161
8803 0 488011 241441 77160 -1 8802
8804 0 488021 241455 77200 -1 8803
8805 0 488557.72 238115.36 79280 -1 4093
8806 0 489004.28 238088.53 79360 -1 8805
8807 0 490193.3 238262.72 79360 -1 8806
8808 0 490243.7 238241.47 79400 -1 8807
8809 0 490428.7 238292.9 79440 -1 8808
8810 0 491226.3 238275.06 79480 -1 8809
8811 0 491501.9 238084.14 79520 -1 8810
8812 0 492315.66 237756.22 79480 -1 8811
8813 0 492945.06 237732.81 79320 -1 8812
8814 0 493556.53 237573.83 79360 -1 8813
8815 0 493868.22 237422.6 79560 -1 8814
8816 0 493963.94 237314.86 79680 -1 8815
8817 0 494003.12 237149.8 79920 -1 8816
8818 0 494020.06 237155 80040 -1 8817
8819 0 494045.84 237121.02 80120 -1 8818
8820 0 494045.53 237099.97 80160 -1 8819
8821 0 494074.7 237091.34 80240 -1 8820
8822 0 494129.06 237068.02 80280 -1 8821
8823 0 494159.03 237056.66 80360 -1 8822
8824 0 494226.78 237019.06 80440 -1 8823
8825 0 494773.38 236757.73 80480 -1 8824
8826 0 495160.22 236717.22 80520 -1 8825
8827 0 495398.1 236696.25 80600 -1 8826
8828 0 495554.56 236643.22 80680 -1 8827
8829 0 495625.72 236643.33 80720 -1 8828
8830 0 495609.5 236624.45 80800 -1 8829
8831 0 495654.97 236623.75 80880 -1 8830
8832 0 495744.2 236584.11 80960 -1 8831
8833 0 495778.06 236557.06 81000 -1 8832
8834 0 495844.25 236491.9 81080 -1 8833
8835 0 495989.38 236447.73 81160 -1 8834
8836 0 496008.88 236423.08 81240 -1 8835
8837 0 496128.22 236363.61 81320 -1 8836
8838 0 496210.16 236270.88 81400 -1 8837
8839 0 496413.6 236134.84 81480 -1 8838
8840 0 496478.8 236090.17 81560 -1 8839
8841 0 497003.84 235611.8 81640 -1 8840
8842 0 497561.56 235175.25 81680 -1 8841
8843 0 497980.88 234981.39 81720 -1 8842
8844 0 498273.94 234930.45 81880 -1 8843
8845 0 498588.12 234815.5 81960 -1 8844
8846 0 498838.78 234647.84 82000 -1 8845
8847 0 499067.53 234609.83 82040 -1 8846
8848 0 499201.8 234590.2 82080 -1 8847
8849 0 499666.25 234543.88 82200 -1 8848
8850 0 499810.7 234522.55 82240 -1 8849
8851 0 499885 234529.38 82320 -1 8850
8852 0 500096.72 234597.95 82400 -1 8851
8853 0 500256.28 234595.98 82440 -1 8852
8854 0 500373.12 234632.56 82520 -1 8853
8855 0 500527.62 234581.33 82600 -1 8854
8856 0 500688.62 234567.61 82640 -1 8855
8857 0 500849.94 234554.23 82680 -1 8856
8858 0 501085.78 234514.02 82760 -1 8857
8859 0 501363.22 234433.27 82840 -1 8858
8860 0 501570.56 234387.31 82880 -1 8859
8861 0 501703.66 234351.89 82920 -1 8860
8862 0 502104.3 234306.31 82960 -1 8861
8863 0 502111.4 234277.36 83000 -1 8862
8864 0 502186.5 234245.27 83080 -1 8863
8865 0 502260.84 234254.48 83160 -1 8864
8866 0 502403.56 234118.4 83240 -1 8865
8867 0 502422.12 234100.9 83280 -1 8866
8868 0 502454.44 234040.75 83360 -1 8867
8869 0 502527.28 233969.52 83440 -1 8868
8870 0 502660.66 233874.75 83520 -1 8869
8871 0 502909.94 233750.94 83600 -1 8870
8872 0 502988 233731.36 83680 -1 8871
8873 0 503020.66 233647.25 83800 -1 8872
8874 0 503133.3 233563.88 83920 -1 8873
8875 0 503200.47 233486.12 83960 -1 8874
8876 0 502566.84 233471.55 84000 -1 8875
8877 0 502542.12 233431.25 84040 -1 8876
8878 0 503352.62 233332.97 84040 -1 8875
8879 0 503490.72 233347.38 84080 -1 8878
8880 0 503582.1 233358.83 84120 -1 8879
8881 0 503239 233454.94 84160 -1 8880
8882 0 503273.97 233491.38 84280 -1 8881
8883 0 503278.66 233488.66 84360 -1 8882
8884 0 503242.97 233535.67 84440 -1 8883
8885 0 503247.12 233517.67 84480 -1 8884
8886 0 503244.06 233514.23 84520 -1 8885
8887 0 503280.06 233521.45 84560 -1 8886
8888 0 503324.56 233550.97 84600 -1 8887
8889 0 503331.53 233563.73 84680 -1 8888
8890 0 503412.38 233630.28 84760 -1 8889
8891 0 503420.97 233638.92 84800 -1 8890
8892 0 503402 233874.62 84760 -1 8891
8893 0 503099.78 233836.67 84840 -1 8892
8894 0 502918.75 233824.14 84800 -1 8893
8895 0 502817.75 233868.8 84760 -1 8894
8896 0 503694.28 233356.4 84160 -1 8880
8897 0 504100.44 233326.77 84240 -1 8896
8898 0 504793.62 233260.48 84280 -1 8897
8899 0 505805.9 233172 84280 -1 8898
8900 0 506808.72 233505.7 84320 -1 8899
8901 0 507679.53 233086.62 84280 -1 8900
8902 0 508206.38 232760.31 84240 -1 8901
8903 0 508477.5 232718.52 84160 -1 8902
8904 0 508932.75 232814.67 84120 -1 8903
8905 0 509076.03 232844.89 84080 -1 8904
8906 0 509312.6 232472.16 84160 -1 8905
8907 0 509322.5 232403.5 84200 -1 8906
8908 0 509331.97 232334.64 84240 -1 8907
8909 0 509351 232317.34 84280 -1 8908
8910 0 509372.6 232301.11 84320 -1 8909
8911 0 509385.47 232272.19 84360 -1 8910
8912 0 509416.34 232218.12 84400 -1 8911
8913 0 509379.84 232186.69 84440 -1 8912
8914 0 509384.28 232112.17 84480 -1 8913
8915 0 509336.03 232044.02 84520 -1 8914
8916 0 509332.78 231994.39 84560 -1 8915
8917 0 509330.75 231950.61 84600 -1 8916
8918 0 509374.5 231804.55 84640 -1 8917
8919 0 509343.2 231714.06 84640 -1 8918
8920 0 509297.3 231600.34 84680 -1 8919
8921 0 509265.2 231469.3 84680 -1 8920
8922 0 509367.62 231418.78 84760 -1 8921
8923 0 509201.34 232887.3 84040 -1 8905
8924 0 509312.9 232976.12 83960 -1 8923
8925 0 509379.4 233024.28 83920 -1 8924
8926 0 509444.47 233062.73 83840 -1 8925
8927 0 509828.22 232957.14 83800 -1 8926
8928 0 510271.7 233100.14 83760 -1 8927
8929 0 510894.03 232733.69 83720 -1 8928
8930 0 511043.47 232645.52 83640 -1 8929
8931 0 511093 232175.19 83680 -1 8930
8932 0 511496.66 232519.53 83640 -1 8930
8933 0 511708.75 232690.1 83680 -1 8932
8934 0 511668.9 232658.77 83720 -1 8933
8935 0 511641.4 232420.08 83760 -1 8934
8936 0 511675.44 232326.73 83800 -1 8935
8937 0 511748.56 232356.4 83840 -1 8936
8938 0 511793.62 232315.05 83880 -1 8937
8939 0 511819.7 232262.5 83920 -1 8938
8940 0 511854 232250.17 83960 -1 8939
8941 0 511859.72 232276.58 84000 -1 8940
8942 0 511994.8 232176.27 84040 -1 8941
8943 0 512019.9 232170.52 84080 -1 8942
8944 0 512111.6 232173.98 84160 -1 8943
8945 0 512182.03 232179.77 84200 -1 8944
8946 0 512227.6 232171.67 84240 -1 8945
8947 0 512361.22 232153.02 84280 -1 8946
8948 0 512440.88 232164.06 84320 -1 8947
8949 0 512501.94 232134.92 84360 -1 8948
8950 0 512597.56 232078.55 84400 -1 8949
8951 0 512727.97 232087.4 84440 -1 8950
8952 0 512839.38 231951.34 84480 -1 8951
8953 0 512992.4 231820.73 84520 -1 8952
8954 0 513224.53 231579.95 84560 -1 8953
8955 0 513398.72 231435.33 84600 -1 8954
8956 0 513637.88 231239.89 84640 -1 8955
8957 0 513690.97 231115.28 84680 -1 8956
8958 0 513746.38 231022.05 84720 -1 8957
8959 0 513770.53 230986.8 84760 -1 8958
8960 0 513805.38 230929.45 84800 -1 8959
8961 0 513863.72 230859.48 84840 -1 8960
8962 0 513901.75 230832.92 84880 -1 8961
8963 0 513933.66 230804.97 84920 -1 8962
8964 0 513955.2 230731.27 84960 -1 8963
8965 0 514010.66 230736.8 85000 -1 8964
8966 0 514052.38 230712.6 85040 -1 8965
8967 0 514285.2 230440.28 85320 -1 8966
8968 0 514494.56 230320.84 85520 -1 8967
8969 0 514731.22 230232.95 85640 -1 8968
8970 0 514901.4 230245.8 85800 -1 8969
8971 0 515104.22 230182.61 85920 -1 8970
8972 0 515244.53 230057.9 86040 -1 8971
8973 0 515331.6 229968.31 86160 -1 8972
8974 0 515354.56 229922.78 86320 -1 8973
8975 0 515564.62 229609.84 86480 -1 8974
8976 0 515609.5 229501.53 86600 -1 8975
8977 0 515731.25 229516.11 86720 -1 8976
8978 0 515942.1 229286.81 86880 -1 8977
8979 0 515951.75 229391.33 87000 -1 8978
8980 0 516028.25 229433.02 87080 -1 8979
8981 0 516387.12 229076.9 87280 -1 8980
8982 0 516559.7 228989.7 87440 -1 8981
8983 0 516731.2 228826.05 87680 -1 8982
8984 0 516833.5 228675.44 87920 -1 8983
8985 0 516884.78 228633.77 88000 -1 8984
8986 0 516984.2 228584.84 88120 -1 8985
8987 0 517148.1 228462.08 88240 -1 8986
8988 0 517188.6 228389.28 88320 -1 8987
8989 0 517139 228353.3 88360 -1 8988
8990 0 517180.9 228233.25 88400 -1 8989
8991 0 517211.53 228190.06 88440 -1 8990
8992 0 517232.28 228163.66 88480 -1 8991
8993 0 517215.1 228118.42 88520 -1 8992
8994 0 517200 228102.48 88560 -1 8993
8995 0 517188.22 228048.73 88600 -1 8994
8996 0 517203.62 228051.58 88640 -1 8995
8997 0 517221.7 227922.4 88680 -1 8996
8998 0 517258.66 227987.7 88720 -1 8997
8999 0 517326.56 228020.66 88760 -1 8998
9000 0 517360.34 227988.11 88800 -1 8999
9001 0 517462.6 227983.53 88840 -1 9000
9002 0 517481.25 227922.77 88880 -1 9001
9003 0 517457.94 227909.94 88920 -1 9002
9004 0 517449.06 227858.08 88960 -1 9003
9005 0 517628.97 227747.33 89000 -1 9004
9006 0 517626.5 227668.16 89040 -1 9005
9007 0 517640.1 227670.73 89080 -1 9006
9008 0 517750.53 227590.83 89120 -1 9007
9009 0 517801.34 227495.52 89160 -1 9008
9010 0 517927.47 227395.81 89200 -1 9009
9011 0 517991.56 227327.48 89240 -1 9010
9012 0 518076.62 227265.55 89280 -1 9011
9013 0 518155.12 227256.95 89320 -1 9012
9014 0 518159.22 227189.02 89360 -1 9013
9015 0 518220.88 227176.98 89400 -1 9014
9016 0 518389.7 227122.69 89440 -1 9015
9017 0 518394.56 227092.53 89480 -1 9016
9018 0 518505.34 227050.8 89520 -1 9017
9019 0 518731.94 227007.72 89560 -1 9018
9020 0 518870.66 226980.17 89600 -1 9019
9021 0 518870.6 226950.47 89640 -1 9020
9022 0 518770.1 226911.52 89680 -1 9021
9023 0 519144.78 226924.02 89720 -1 9022
9024 0 519255.38 226907.81 89760 -1 9023
9025 0 519302.97 226895.5 89800 -1 9024
9026 0 519319.7 226903.55 89840 -1 9025
9027 0 519331.78 226900.11 89880 -1 9026
9028 0 519396.9 226916.06 89920 -1 9027
9029 0 519393.47 226939.95 89960 -1 9028
9030 0 519455.38 226931.3 90000 -1 9029
9031 0 519452.78 226955.61 90040 -1 9030
9032 0 519492.38 226959.92 90080 -1 9031
9033 0 519510.7 226968.3 90120 -1 9032
9034 0 519540.9 227014.33 90160 -1 9033
9035 0 519588.75 227003.42 90200 -1 9034
9036 0 519614.8 227043.02 90240 -1 9035
9037 0 519651.53 227048.3 90280 -1 9036
9038 0 519746.5 227072.98 90320 -1 9037
9039 0 519737.4 227058.14 90360 -1 9038
9040 0 519718.03 227068.47 90400 -1 9039
9041 0 519749.47 227080.8 90440 -1 9040
9042 0 519739.03 227136.81 90480 -1 9041
9043 0 519755.12 227134.02 90520 -1 9042
9044 0 519776.6 227153.61 90560 -1 9043
9045 0 519797.16 227203.86 90600 -1 9044
9046 0 519805.56 227193.61 90640 -1 9045
9047 0 519813.56 227171.2 90680 -1 9046
9048 0 519875.78 227151.72 90720 -1 9047
9049 0 519896.3 227136.16 90760 -1 9048
9050 0 519927.47 227101.92 90800 -1 9049
9051 0 520068.66 227044.38 90840 -1 9050
9052 0 520348.28 226936.25 90880 -1 9051
9053 0 520454.94 226865.4 90920 -1 9052
9054 0 520508.22 226875.08 90960 -1 9053
9055 0 520540.25 226897.5 91000 -1 9054
9056 0 520543.34 226910.56 91040 -1 9055
9057 0 520588.47 226876.25 91080 -1 9056
9058 0 520586.66 226890.08 91120 -1 9057
9059 0 520624.66 226885.06 91160 -1 9058
9060 0 520978.44 226771.97 91320 -1 9059
9061 0 521144.28 226689.6 91360 -1 9060
9062 0 521150.78 226696 91400 -1 9061
9063 0 521231.75 226677.94 91440 -1 9062
9064 0 521296.2 226618.17 91480 -1 9063
9065 0 521519.03 226533.42 91520 -1 9064
9066 0 522382.44 226222.27 91560 -1 9065
9067 0 522783.25 226058.45 91480 -1 9066
9068 0 522817 226083.55 91440 -1 9067
9069 0 522789.4 226105.72 91400 -1 9068
9070 0 522994.94 226019.06 91360 -1 9069
9071 0 523036.28 226094.25 91320 -1 9070
9072 0 523123.9 226030.88 91280 -1 9071
9073 0 523219.3 226055.36 91240 -1 9072
9074 0 523327.56 225999.73 91200 -1 9073
9075 0 523366.75 226023.06 91160 -1 9074
9076 0 523444.44 226006.47 91120 -1 9075
9077 0 524806.25 226354.84 91080 -1 9076
9078 0 526035.94 226832.75 91040 -1 9077
9079 0 526125.5 226841.02 91000 -1 9078
9080 0 526125.4 226789.36 90960 -1 9079
9081 0 526163.9 226767.83 90920 -1 9080
9082 0 526261.9 226788.84 90880 -1 9081
9083 0 526360.6 226734.86 90800 -1 9082
9084 0 526354.94 226764.78 90760 -1 9083
9085 0 526373.44 226737.53 90720 -1 9084
9086 0 526486 226681.5 90680 -1 9085
9087 0 526689.56 226605.61 90600 -1 9086
9088 0 526840.7 226553.56 90520 -1 9087
9089 0 526815.7 226477.28 90440 -1 9088
9090 0 526875.4 226440.89 90320 -1 9089
9091 0 527063.2 226335.31 90200 -1 9090
9092 0 527167.06 226227.23 90080 -1 9091
9093 0 527351.7 226131.2 89920 -1 9092
9094 0 527469.56 226018.58 89840 -1 9093
9095 0 527550.8 225981.81 89800 -1 9094
9096 0 527656 225986.69 89760 -1 9095
9097 0 527854.7 225973.25 89720 -1 9096
9098 0 527941.9 226007.14 89640 -1 9097
9099 0 528086.9 226022.31 89600 -1 9098
9100 0 527987.94 226065.86 89560 -1 9099
9101 0 527989.75 226081.02 89520 -1 9100
9102 0 528082.75 226103.69 89480 -1 9101
9103 0 528133.9 226125.06 89440 -1 9102
9104 0 528366.75 226237.56 89400 -1 9103
9105 0 528412.25 226275 89360 -1 9104
9106 0 528414.3 226300.6 89320 -1 9105
9107 0 528402.25 226246.39 89280 -1 9106
9108 0 528452.7 226322.81 89240 -1 9107
9109 0 528441.25 226328.75 89200 -1 9108
9110 0 528455.75 226311.56 89160 -1 9109
9111 0 528461.2 226297.94 89120 -1 9110
9112 0 528485.56 226285.92 89080 -1 9111
9113 0 528481.6 226290.12 89040 -1 9112
9114 0 528484.9 226294.81 89000 -1 9113
9115 0 528480.56 226322.53 88960 -1 9114
9116 0 528541.56 226319.5 88920 -1 9115
9117 0 528465.5 226424.9 88880 -1 9116
9118 0 528539.3 226422.9 88840 -1 9117
9119 0 528583.7 226408.2 88800 -1 9118
9120 0 528638 226420.8 88760 -1 9119
9121 0 528695.2 226427.12 88720 -1 9120
9122 0 528771.94 226446.31 88680 -1 9121
9123 0 528732.7 226403.95 88640 -1 9122
9124 0 528753.94 226280.34 88600 -1 9123
9125 0 528727.56 226269 88560 -1 9124
9126 0 528804.9 226285.72 88520 -1 9125
9127 0 529073 226295.08 88360 -1 9126
9128 0 529173.44 226454.19 88240 -1 9127
9129 0 529230.56 226575.45 88120 -1 9128
9130 0 529447.1 226783.89 87920 -1 9129
9131 0 529597.94 226904.02 87800 -1 9130
9132 0 529772.8 227075.08 87680 -1 9131
9133 0 530347.25 227110.72 87640 -1 9132
9134 0 530580.6 227090.25 87600 -1 9133
9135 0 530652.8 227104.67 87480 -1 9134
9136 0 530633.25 227083.27 87320 -1 9135
9137 0 530950.25 227084.16 87120 -1 9136
9138 0 531407.4 227053.4 86560 -1 9137
9139 0 531855.4 227146.11 86200 -1 9138
9140 0 532171.8 227194.89 85800 -1 9139
9141 0 532150.8 227185.19 85760 -1 9140
9142 0 532358.2 227371.48 85560 -1 9141
9143 0 533222 227536.61 85520 -1 9142
9144 0 533383.8 227448.16 85320 -1 9143
9145 0 533539.75 227401.5 85160 -1 9144
9146 0 533756.3 227373.53 85040 -1 9145
9147 0 534023.8 227317.86 84920 -1 9146
9148 0 534558.1 227379.94 84800 -1 9147
9149 0 535067.2 227476.34 84640 -1 9148
9150 0 535114.9 227576.12 84480 -1 9149
9151 0 535427.3 227651.14 84320 -1 9150
9152 0 535473.8 227723.94 84240 -1 9151
9153 0 535472.1 227742.45 84200 -1 9152
9154 0 535567.8 227815.3 84080 -1 9153
9155 0 535655.56 227911.02 83920 -1 9154
9156 0 535813.1 228042.9 83800 -1 9155
9157 0 535797.1 228093.42 83760 -1 9156
9158 0 536067.06 228348.53 83440 -1 9157
9159 0 536158.06 228376.95 83280 -1 9158
9160 0 536636.9 228298.17 83240 -1 9159
9161 0 536989.06 228355.83 83120 -1 9160
9162 0 537308.8 228512.7 83040 -1 9161
9163 0 537424.25 228513.34 83000 -1 9162
9164 0 537531.56 228664.8 82880 -1 9163
9165 0 537558.8 228783.6 82800 -1 9164
9166 0 537688.6 229050.8 82560 -1 9165
9167 0 537635.75 229120.62 82480 -1 9166
9168 0 538071.1 229332.17 82280 -1 9167
9169 0 538250.8 229292.89 82240 -1 9168
9170 0 538986.7 229404.06 82200 -1 9169
9171 0 539536.56 229327.98 82160 -1 9170
9172 0 539528 229374.02 82080 -1 9171
9173 0 539645.2 229500.7 81920 -1 9172
9174 0 539689 229756.92 81760 -1 9173
9175 0 539641.3 229869.95 81680 -1 9174
9176 0 539692.25 229907.14 81560 -1 9175
9177 0 539735.25 230035.45 81480 -1 9176
9178 0 539893.56 230215.3 81320 -1 9177
9179 0 539942.4 230284.53 81240 -1 9178
9180 0 539967.3 230361.14 81160 -1 9179
9181 0 540114.8 230502.3 81040 -1 9180
9182 0 540234.9 230617.28 80960 -1 9181
9183 0 540473.44 230697.55 80880 -1 9182
9184 0 540485.8 230716.3 80800 -1 9183
9185 0 540539.4 230711.27 80480 -1 9184
9186 0 540574.5 230677.2 80320 -1 9185
9187 0 540611.9 230660.2 80160 -1 9186
9188 0 540767.7 230689.69 79960 -1 9187
9189 0 540935.2 230667.69 79880 -1 9188
9190 0 540993.7 230770.06 79760 -1 9189
9191 0 541069.94 230843.7 79680 -1 9190
9192 0 541485.5 231130.62 79680 -1 9191
9193 0 541488.5 231250.06 79640 -1 9192
9194 0 541470.2 231190.14 79600 -1 9193
9195 0 541444.25 231242.64 79560 -1 9194
9196 0 541486.1 231254.08 79480 -1 9195
9197 0 541533.56 231300.45 79440 -1 9196
9198 0 541601.8 231364.27 79400 -1 9197
9199 0 541695.3 231532.45 79360 -1 9198
9200 0 541762.44 231601.4 79320 -1 9199
9201 0 541828.56 231618.52 79280 -1 9200
9202 0 541878.75 231654.67 79240 -1 9201
9203 0 541914.2 231697.8 79200 -1 9202
9204 0 542487.75 231998.14 78800 -1 9203
9205 0 542880.75 232156.25 78680 -1 9204
9206 0 542978.7 232218.64 78600 -1 9205
9207 0 543153.9 232322.69 78480 -1 9206
9208 0 543241.5 232463.47 78360 -1 9207
9209 0 543343.7 232568.25 78280 -1 9208
9210 0 543359.9 232676.39 78200 -1 9209
9211 0 543327.5 232709.42 78160 -1 9210
9212 0 543294.1 232806.61 78120 -1 9211
9213 0 543330.44 232939.39 78080 -1 9212
9214 0 543361.94 233151.75 78000 -1 9213
9215 0 543437.44 233339.16 77880 -1 9214
9216 0 543482.3 233536.86 77760 -1 9215
9217 0 543482.44 233668.61 77640 -1 9216
9218 0 543511.8 233940.05 77360 -1 9217
9219 0 543489.6 233946 77320 -1 9218
9220 0 543518.94 233960.05 77280 -1 9219
9221 0 543520.7 233992.73 77240 -1 9220
9222 0 543505.2 234041.52 77200 -1 9221
9223 0 543501.25 234089.7 77160 -1 9222
9224 0 543504.06 234136.06 77120 -1 9223
9225 0 543498.8 234130.75 77080 -1 9224
9226 0 543494.94 234188.4 77040 -1 9225
9227 0 543511 234232.1 77000 -1 9226
9228 0 543514.56 234259.81 76960 -1 9227
9229 0 543508.06 234323.33 76880 -1 9228
9230 0 543604.94 234467.62 76800 -1 9229
9231 0 543628.5 234604.55 76680 -1 9230
9232 0 543631 234636.62 76560 -1 9231
9233 0 543638.4 234646.05 76520 -1 9232
9234 0 543664.7 234647.38 76480 -1 9233
9235 0 543801.3 234860.11 76360 -1 9234
9236 0 543841.75 235061.42 76280 -1 9235
9237 0 543804.2 235052.72 76200 -1 9236
9238 0 543795.3 234813.06 76200 -1 9237
9239 0 543762.6 234758.28 76160 -1 9238
9240 0 543780.7 234777.52 76120 -1 9239
9241 0 543781.1 234784.28 76080 -1 9240
9242 0 543765.1 234792.56 76040 -1 9241
9243 0 543779.1 234860.75 75920 -1 9242
9244 0 543708.3 234831.69 75800 -1 9243
9245 0 543713.9 234874.62 75760 -1 9244
9246 0 543716.4 234940.72 75720 -1 9245
9247 0 543725.44 234943.25 75680 -1 9246
9248 0 543731.44 235036.14 75640 -1 9247
9249 0 543716.3 235002.38 75600 -1 9248
9250 0 543706.1 235018.31 75560 -1 9249
9251 0 543696.6 235034.28 75520 -1 9250
9252 0 543692.75 235046.34 75480 -1 9251
9253 0 543710.7 235025.48 75440 -1 9252
9254 0 543699.7 234915.34 75400 -1 9253
9255 0 543690.9 234919.12 75360 -1 9254
9256 0 543679 234946.08 75320 -1 9255
9257 0 543663.56 235044.88 75280 -1 9256
9258 0 543633.1 235094.45 75240 -1 9257
9259 0 543607.8 235072.8 75200 -1 9258
9260 0 543571.56 235136.92 75160 -1 9259
9261 0 543588.56 235164.27 75120 -1 9260
9262 0 543585.06 235170.53 75080 -1 9261
9263 0 543590.94 235235.73 75040 -1 9262
9264 0 543588.9 235250.98 75000 -1 9263
9265 0 543586.1 235283.31 74960 -1 9264
9266 0 543557.94 235438.25 74800 -1 9265
9267 0 543542.1 235554.45 74680 -1 9266
9268 0 543548.4 235595.94 74600 -1 9267
9269 0 543554.94 235622.16 74520 -1 9268
9270 0 543625.6 235687.83 74440 -1 9269
9271 0 543685.3 235719.19 74360 -1 9270
9272 0 543716.3 235741.78 74280 -1 9271
9273 0 543746.2 235737.44 74240 -1 9272
9274 0 543781.75 235717.7 74200 -1 9273
9275 0 543811.7 235734 74160 -1 9274
9276 0 543871.25 235765.62 74080 -1 9275
9277 0 543903.44 235780.23 74040 -1 9276
9278 0 543936.3 235780.16 73920 -1 9277
9279 0 543938.56 235975.05 73880 -1 9278
9280 0 544006.94 235917.98 73840 -1 9279
9281 0 544031.3 235941.33 73800 -1 9280
9282 0 544077.44 235933.23 73760 -1 9281
9283 0 544113.25 235997.03 73720 -1 9282
9284 0 544113.5 236000.81 73680 -1 9283
9285 0 544142.7 236042.39 73640 -1 9284
9286 0 544276.5 236246.98 73600 -1 9285
9287 0 544324.25 236267.61 73560 -1 9286
9288 0 544380.56 236268.14 73520 -1 9287
9289 0 544429.5 236289.94 73480 -1 9288
9290 0 544440.1 236318.22 73440 -1 9289
9291 0 544484.75 236309.95 73400 -1 9290
9292 0 544578.9 236536.6 73200 -1 9291
9293 0 544700.3 236698.61 73080 -1 9292
9294 0 544840.9 236817.44 72960 -1 9293
9295 0 544898.75 236818.7 72840 -1 9294
9296 0 545016.25 237014.53 72640 -1 9295
9297 0 545180.2 237207.86 72560 -1 9296
9298 0 545246.7 237358.48 72480 -1 9297
9299 0 545386.2 237505.42 72400 -1 9298
9300 0 545382.44 237558.58 72360 -1 9299
9301 0 545580.7 237720.03 72240 -1 9300
9302 0 545646.94 237788.7 72200 -1 9301
9303 0 545645.5 237813.08 72160 -1 9302
9304 0 545781.56 237905.17 72120 -1 9303
9305 0 546096.1 238140.9 72000 -1 9304
9306 0 546138.3 238223.56 71880 -1 9305
9307 0 546183.1 238510.56 71760 -1 9306
9308 0 546314.75 238742.56 71640 -1 9307
9309 0 547058.94 239314.42 71560 -1 9308
9310 0 547205.3 239345.84 71360 -1 9309
9311 0 547302.5 239434 71280 -1 9310
9312 0 547351 239478 71240 -1 9311
9313 0 547399.8 239521.66 71200 -1 9312
9314 0 547484.56 239585.25 70720 -1 9313
9315 0 547734.56 239656.73 70520 -1 9314
9316 0 548456.9 239595.66 70480 -1 9315
9317 0 548614.44 239647.44 70240 -1 9316
9318 0 548624 239672.92 70200 -1 9317
9319 0 548655.8 239624.44 70160 -1 9318
9320 0 548839.56 239625.73 70120 -1 9319
9321 0 549003.4 239630.25 70080 -1 9320
9322 0 549170.5 239595.53 70040 -1 9321
9323 0 549291.4 239573.08 70000 -1 9322
9324 0 549256.44 239567.77 69960 -1 9323
9325 0 549601.1 239465.55 69920 -1 9324
9326 0 549595.8 239462.9 69880 -1 9325
9327 0 549703.9 239475 69760 -1 9326
9328 0 549821.56 239466.66 69560 -1 9327
9329 0 550105.4 239515.9 69360 -1 9328
9330 0 550307.2 239575.42 69240 -1 9329
9331 0 550368.2 239633.7 69120 -1 9330
9332 0 550581.94 239781.31 69040 -1 9331
9333 0 550851 239699.72 69120 -1 9332
9334 0 551089.75 239782.78 69200 -1 9333
9335 0 551462.6 240104.3 69160 -1 9334
9336 0 551745.44 240311.73 69200 -1 9335
9337 0 551990.75 240432.89 69120 -1 9336
9338 0 552623.8 240483.02 69080 -1 9337
9339 0 553145.56 240771.1 69160 -1 9338
9340 0 553718.2 241301.39 69200 -1 9339
9341 0 554383.7 241802.8 69240 -1 9340
9342 0 554467.75 241919.6 69160 -1 9341
9343 0 554478.1 241977.61 69120 -1 9342
9344 0 554504.75 242064.7 69080 -1 9343
9345 0 554511.6 242094.98 69040 -1 9344
9346 0 554658.1 242464.8 69000 -1 9345
9347 0 554711.25 242509.22 68960 -1 9346
9348 0 554847.9 242659.14 68920 -1 9347
9349 0 554866.25 242706.69 68840 -1 9348
9350 0 554884.5 242772.42 68800 -1 9349
9351 0 555031.5 242874.72 68760 -1 9350
9352 0 555311.94 243091.05 68680 -1 9351
9353 0 555470.75 243214.22 68600 -1 9352
9354 0 555667.7 243387.67 68520 -1 9353
9355 0 556055.2 243844.66 68440 -1 9354
9356 0 556152.75 243983.02 68400 -1 9355
9357 0 556472.6 244276.17 68240 -1 9356
9358 0 556650.5 244447.94 68160 -1 9357
9359 0 556697.2 244500.25 68080 -1 9358
9360 0 557381.8 244718.3 68040 -1 9359
9361 0 558012.44 244829.81 68000 -1 9360
9362 0 558104.25 244884.58 67960 -1 9361
9363 0 558201.75 244911.6 67920 -1 9362
9364 0 558217.9 244903.06 67840 -1 9363
9365 0 559022.06 244988.61 67760 -1 9364
9366 0 559831.9 245289.77 67840 -1 9365
9367 0 559957.8 245350.7 67880 -1 9366
9368 0 560063.7 245398.9 67920 -1 9367
9369 0 560168.25 245413.16 67960 -1 9368
9370 0 560115.8 245615.48 68080 -1 9369
9371 0 560192.94 245778.66 68160 -1 9370
9372 0 560176.2 245865.22 68240 -1 9371
9373 0 560082.6 245986.4 68280 -1 9372
9374 0 560131.7 246653.4 68320 -1 9373
9375 0 560169.8 246694.84 68280 -1 9374
9376 0 560210.44 246748.27 68240 -1 9375
9377 0 561338 247692.94 68200 -1 9376
9378 0 561821 248511.02 68160 -1 9377
9379 0 561809.44 248618.3 68120 -1 9378
9380 0 561819.6 248747.98 68080 -1 9379
9381 0 561874.75 248821.11 68000 -1 9380
9382 0 561958.6 249142.47 67880 -1 9381
9383 0 561920.1 249375.38 67840 -1 9382
9384 0 562165.44 249782.34 67800 -1 9383
9385 0 562198.3 249870.94 67760 -1 9384
9386 0 562226.6 249889.1 67680 -1 9385
9387 0 562182.5 250029.83 67600 -1 9386
9388 0 562124.3 250055.94 67560 -1 9387
9389 0 562045 250054.66 67520 -1 9388
9390 0 561948.75 250047.98 67480 -1 9389
9391 0 561593 250263 67440 -1 9390
9392 0 561397 250527 67480 -1 9391
9393 0 561367 250777 67560 -1 9392
9394 0 561347 250985 67640 -1 9393
9395 0 561187 251361 67720 -1 9394
9396 0 561075 251521 67800 -1 9395
9397 0 560939 251669 67880 -1 9396
9398 0 560845 252187 67920 -1 9397
9399 0 560425 252527 67920 -1 9398
9400 0 560341 252739 68040 -1 9399
9401 0 560229 253259 68120 -1 9400
9402 0 560121 253807 68080 -1 9401
9403 0 560243 254569 68120 -1 9402
9404 0 560023 255133 68000 -1 9403
9405 0 559887 255531 67920 -1 9404
9406 0 559855 255663 67840 -1 9405
9407 0 559607 255691 67760 -1 9406
9408 0 559227 255475 67800 -1 9407
9409 0 559143 255415 67840 -1 9408
9410 0 559083 255371 67880 -1 9409
9411 0 562420.5 249750.52 67600 -1 9386
9412 0 562557.94 249693.42 67560 -1 9411
9413 0 562725.2 249659.61 67480 -1 9412
9414 0 562903.56 249716.86 67280 -1 9413
9415 0 563094.94 249782.64 67240 -1 9414
9416 0 563074.9 249819.84 67200 -1 9415
9417 0 563272.06 249973.38 67160 -1 9416
9418 0 563229.2 250016.78 67120 -1 9417
9419 0 563369.25 250164.03 67080 -1 9418
9420 0 563435.44 250271.53 67040 -1 9419
9421 0 563434 250353.14 67000 -1 9420
9422 0 563478.7 250418.14 66960 -1 9421
9423 0 563610.06 250590.55 66920 -1 9422
9424 0 563625.25 250689.97 66880 -1 9423
9425 0 563798 250887.06 66840 -1 9424
9426 0 563916.3 251089.17 66800 -1 9425
9427 0 564004.75 251200.72 66760 -1 9426
9428 0 564099.75 251276.2 66720 -1 9427
9429 0 564155.44 251314.31 66680 -1 9428
9430 0 564182.44 251397.36 66640 -1 9429
9431 0 564213.9 251467.3 66600 -1 9430
9432 0 564219.6 251518.11 66560 -1 9431
9433 0 564217.8 251571 66520 -1 9432
9434 0 564206.06 251675.11 66480 -1 9433
9435 0 564205.75 251762.11 66440 -1 9434
9436 0 564234.56 251979.06 66400 -1 9435
9437 0 564300.75 252130.83 66360 -1 9436
9438 0 564416.06 252457.06 66320 -1 9437
9439 0 564314.56 252602.03 66280 -1 9438
9440 0 564121.56 252538.92 66200 -1 9439
9441 0 563947.5 252407.14 66120 -1 9440
9442 0 564580.56 252606.98 66360 -1 9438
9443 0 564779.1 252725.1 66400 -1 9442
9444 0 565156.8 252993.52 66440 -1 9443
9445 0 565475 253463.52 66480 -1 9444
9446 0 565708.2 253929.14 66400 -1 9445
9447 0 565710.06 254067.89 66440 -1 9446
9448 0 565762.6 254144.69 66480 -1 9447
9449 0 565785.06 254209.16 66520 -1 9448
9450 0 565745.75 254294.55 66560 -1 9449
9451 0 566396.94 254468.64 66560 -1 9450
9452 0 567098.5 254427.06 66560 -1 9451
9453 0 567465.44 254567.95 66520 -1 9452
9454 0 568576.2 254799.38 66520 -1 9453
9455 0 569063.8 254826.44 66560 -1 9454
9456 0 569404 254896.12 66600 -1 9455
9457 0 569436.75 254897.02 66640 -1 9456
9458 0 569580.56 254971.39 66680 -1 9457
9459 0 569635.06 254994.11 66720 -1 9458
9460 0 569761.7 255044.53 66760 -1 9459
9461 0 570316.7 255039.7 66960 -1 9460
9462 0 570787.9 254933.23 67280 -1 9461
9463 0 571500.06 254696.83 67320 -1 9462
9464 0 571540.2 254687.02 67360 -1 9463
9465 0 571518.94 254745.66 67400 -1 9464
9466 0 571534.94 254757.27 67440 -1 9465
9467 0 571570.5 254795.55 67480 -1 9466
9468 0 571596.75 254823.94 67520 -1 9467
9469 0 571656.44 254920.27 67560 -1 9468
9470 0 571687.4 254967.42 67600 -1 9469
9471 0 571776.06 255032.02 67640 -1 9470
9472 0 571878.06 255111.84 67680 -1 9471
9473 0 571927.2 255152.8 67720 -1 9472
9474 0 571941.44 255158.8 67760 -1 9473
9475 0 571976.94 255168.08 67800 -1 9474
9476 0 572015.5 255170.33 67840 -1 9475
9477 0 572046.56 255175.7 67880 -1 9476
9478 0 572081.5 255166.4 67920 -1 9477
9479 0 572236.94 255163.1 67960 -1 9478
9480 0 572266.94 255216.98 68000 -1 9479
9481 0 572318.75 255256.69 68040 -1 9480
9482 0 572353.5 255262.84 68080 -1 9481
9483 0 572487.94 255290.77 68120 -1 9482
9484 0 572560.56 255298.4 68160 -1 9483
9485 0 572591.06 255307.66 68200 -1 9484
9486 0 572754.56 255325.11 68240 -1 9485
9487 0 572867.06 255343.28 68320 -1 9486
9488 0 572900.7 255323.81 68360 -1 9487
9489 0 573148 255252.48 68400 -1 9488
9490 0 573224.8 255258.42 68440 -1 9489
9491 0 573230.25 255291.16 68480 -1 9490
9492 0 573344.8 255322.31 68520 -1 9491
9493 0 573426.9 255325.08 68560 -1 9492
9494 0 573461.8 255336.05 68600 -1 9493
9495 0 573501.1 255343.02 68640 -1 9494
9496 0 573581.9 255360.19 68680 -1 9495
9497 0 573655.2 255352.89 68720 -1 9496
9498 0 573853.4 255354.75 68800 -1 9497
9499 0 573910.56 255398.77 68840 -1 9498
9500 0 574029.44 255401.28 68920 -1 9499
9501 0 574115.4 255445.75 68960 -1 9500
9502 0 574180.5 255480.11 69000 -1 9501
9503 0 574529.6 255520.62 69040 -1 9502
9504 0 574590.5 255590.58 69080 -1 9503
9505 0 574658.2 255681.95 69120 -1 9504
9506 0 574793.1 255734.88 69160 -1 9505
9507 0 574915.44 255772.36 69200 -1 9506
9508 0 574974.25 255777.75 69240 -1 9507
9509 0 575047.5 255845.3 69280 -1 9508
9510 0 575158.8 255882.47 69320 -1 9509
9511 0 575263.94 255980.11 69360 -1 9510
9512 0 575387.5 256043.98 69400 -1 9511
9513 0 575394.8 256060.64 69440 -1 9512
9514 0 575496.7 256141.03 69480 -1 9513
9515 0 575574 256246.6 69520 -1 9514
9516 0 575658.7 256358.69 69560 -1 9515
9517 0 575801.6 256487.38 69600 -1 9516
9518 0 576050.75 256385.8 69640 -1 9517
9519 0 576206 256273 69640 -1 9518
9520 0 576234 256231 69600 -1 9519
9521 0 576240 256223 69560 -1 9520
9522 0 576293 256214.83 69480 -1 9521
9523 0 576346.3 256212.75 69480 -1 9522
9524 0 576450.6 256222.89 69480 -1 9523
9525 0 576464.9 256218.03 69440 -1 9524
9526 0 576466.8 256203.66 69360 -1 9525
9527 0 576466.8 256203.66 69280 -1 9526
9528 0 576507.4 256163.75 69200 -1 9527
9529 0 576520.5 256131.95 69160 -1 9528
9530 0 576586.5 256019.47 69160 -1 9529
9531 0 576645.75 256003.66 69160 -1 9530
9532 0 576702.06 255996.58 69200 -1 9531
9533 0 576773.1 255968.02 69360 -1 9532
9534 0 576832.56 255973.34 69520 -1 9533
9535 0 576961.25 255829.53 69520 -1 9534
9536 0 577039.6 255754.94 69520 -1 9535
9537 0 577158.5 255757.11 69520 -1 9536
9538 0 577249.44 255787.31 69440 -1 9537
9539 0 577363.44 255769.84 69320 -1 9538
9540 0 577415.25 255708.55 69320 -1 9539
9541 0 577493.06 255653.28 69520 -1 9540
9542 0 577500.44 255658.5 69640 -1 9541
9543 0 575811.94 256651.9 69680 -1 9517
9544 0 575902.25 256862.69 69720 -1 9543
9545 0 576158.7 257213.16 69760 -1 9544
9546 0 576255.8 257409.78 69800 -1 9545
9547 0 576266.9 257508.67 69840 -1 9546
9548 0 576306.4 257648.08 69880 -1 9547
9549 0 576544.56 257901.06 69920 -1 9548
9550 0 576584.4 257947.75 69960 -1 9549
9551 0 576582 257957.45 70000 -1 9550
9552 0 577019 258424.44 70040 -1 9551
9553 0 577161.1 258549.25 70080 -1 9552
9554 0 577328.25 258931.9 70120 -1 9553
9555 0 577408.06 259343.61 70160 -1 9554
9556 0 577399.06 259411.62 70200 -1 9555
9557 0 577460.56 259562.45 70240 -1 9556
9558 0 577735.9 259755.14 70280 -1 9557
9559 0 578104.94 260126.05 70320 -1 9558
9560 0 578874.6 260446.61 70360 -1 9559
9561 0 579079.3 260550.16 70320 -1 9560
9562 0 579183.9 260607.27 70280 -1 9561
9563 0 579254.9 260623.4 70240 -1 9562
9564 0 579371.9 260698.64 70200 -1 9563
9565 0 579688.6 260932.1 70160 -1 9564
9566 0 579835.9 261391.02 70200 -1 9565
9567 0 579879.9 261586.81 70240 -1 9566
9568 0 580113.56 261864.25 70280 -1 9567
9569 0 580388.25 262091.83 70320 -1 9568
9570 0 580871.5 262425.28 70360 -1 9569
9571 0 581053.6 262612.6 70400 -1 9570
9572 0 581240.9 262753.2 70440 -1 9571
9573 0 581387.2 262846.7 70480 -1 9572
9574 0 581470.5 262921.7 70520 -1 9573
9575 0 581794.3 263070.1 70560 -1 9574
9576 0 582034 263259.72 70600 -1 9575
9577 0 582244.25 263418.25 70560 -1 9576
9578 0 582310.6 263505.72 70520 -1 9577
9579 0 582364 263581.78 70480 -1 9578
9580 0 582459.6 263727.84 70400 -1 9579
9581 0 582520.4 263770.66 70360 -1 9580
9582 0 582706.3 264009.66 70280 -1 9581
9583 0 582947.06 264298 70240 -1 9582
9584 0 583060 264494.44 70200 -1 9583
9585 0 583358.8 264881.66 70160 -1 9584
9586 0 583495.56 265414.97 70120 -1 9585
9587 0 583606.9 265792.4 70160 -1 9586
9588 0 583685.94 265948.03 70200 -1 9587
9589 0 583686.8 265937.72 70240 -1 9588
9590 0 583814.06 266139.47 70360 -1 9589
9591 0 583992.56 266342.56 70400 -1 9590
9592 0 584037.1 266381.4 70440 -1 9591
9593 0 584119.94 266482.28 70520 -1 9592
9594 0 584177.44 266570.6 70600 -1 9593
9595 0 584230.06 266659.94 70640 -1 9594
9596 0 584355 266764.12 70680 -1 9595
9597 0 584395.25 266800.03 70720 -1 9596
9598 0 584529.94 266901.34 70800 -1 9597
9599 0 584632.8 267058.34 70840 -1 9598
9600 0 584671.8 267108.4 70880 -1 9599
9601 0 584766.3 267170.3 70920 -1 9600
9602 0 584807.7 267263 70960 -1 9601
9603 0 584898.3 267414.4 71000 -1 9602
9604 0 585020.5 267450.1 71040 -1 9603
9605 0 585020.8 267409.22 71080 -1 9604
9606 0 585069 267449.06 71120 -1 9605
9607 0 585111.75 267468.8 71160 -1 9606
9608 0 585167.6 267514.3 71200 -1 9607
9609 0 585227.25 267550.56 71240 -1 9608
9610 0 585462.7 267803.72 71280 -1 9609
9611 0 585567.2 267914.22 71320 -1 9610
9612 0 585693.2 268121.8 71360 -1 9611
9613 0 585716.44 268161.06 71400 -1 9612
9614 0 585778.7 268320.5 71440 -1 9613
9615 0 586023.75 268742.66 71480 -1 9614
9616 0 586237.2 269051.56 71480 -1 9615
9617 0 586386.25 269180.3 71440 -1 9616
9618 0 586750.56 269560.06 71400 -1 9617
9619 0 586862.3 269796.4 71480 -1 9618
9620 0 586928.56 269902.2 71560 -1 9619
9621 0 586977.75 269984.8 71600 -1 9620
9622 0 586917.94 270142.56 71640 -1 9621
9623 0 586912.3 270265.5 71680 -1 9622
9624 0 586745.25 270543.84 71680 -1 9623
9625 0 586803.8 270658.3 71720 -1 9624
9626 0 587403.56 270915.56 71720 -1 9625
9627 0 587550.2 270967.3 71680 -1 9626
9628 0 587703.06 271002.8 71640 -1 9627
9629 0 587865.06 271117 71600 -1 9628
9630 0 588009.6 271211.34 71560 -1 9629
9631 0 588123.3 271276.72 71520 -1 9630
9632 0 588418.1 271702.7 71480 -1 9631
9633 0 588327.44 272144.25 71440 -1 9632
9634 0 588296.7 272453.2 71400 -1 9633
9635 0 588277.94 272570.97 71320 -1 9634
9636 0 588209.2 272833.56 71160 -1 9635
9637 0 588282.06 272917.53 71120 -1 9636
9638 0 588259.44 273076.88 71080 -1 9637
9639 0 588439.7 273192.34 71040 -1 9638
9640 0 588919.7 273576.66 71080 -1 9639
9641 0 589167.6 273928.28 71160 -1 9640
9642 0 589316.25 274009.66 71200 -1 9641
9643 0 589528.1 274051 71240 -1 9642
9644 0 589839.1 274174.9 71280 -1 9643
9645 0 590071 274214.78 71400 -1 9644
9646 0 590137.2 274214.66 71480 -1 9645
9647 0 590236.56 274308.25 71560 -1 9646
9648 0 590300.56 274352.56 71640 -1 9647
9649 0 590414.75 274382.47 71680 -1 9648
9650 0 590475 274413.4 71720 -1 9649
9651 0 590575.5 274473.53 71760 -1 9650
9652 0 590729.44 274469.97 71800 -1 9651
9653 0 590833.5 274544.1 71840 -1 9652
9654 0 591105.6 274737 71880 -1 9653
9655 0 591247 274801.03 71920 -1 9654
9656 0 591371.94 274925.44 71960 -1 9655
9657 0 591507.6 275169.53 72040 -1 9656
9658 0 591837.94 275410 72080 -1 9657
9659 0 591950 275488.66 72320 -1 9658
9660 0 592105.94 275514.34 72440 -1 9659
9661 0 592283.7 275649.47 72520 -1 9660
9662 0 592287.2 275719.6 72600 -1 9661
9663 0 592337.25 275767.16 72640 -1 9662
9664 0 592368.3 275907.6 72760 -1 9663
9665 0 592376.3 276009.28 72840 -1 9664
9666 0 592365.56 276081.5 72920 -1 9665
9667 0 592392.1 276115.66 73000 -1 9666
9668 0 592406.9 276116.38 73080 -1 9667
9669 0 592465.5 276147.72 73160 -1 9668
9670 0 592459.25 276143.62 73240 -1 9669
9671 0 592499.3 276223.84 73320 -1 9670
9672 0 592488.75 276293.16 73400 -1 9671
9673 0 592504.6 276343.5 73480 -1 9672
9674 0 592679.75 276629.22 73680 -1 9673
9675 0 592687.3 276659.75 73720 -1 9674
9676 0 592626 276763 73840 -1 9675
9677 0 592694 276807 73960 -1 9676
9678 0 592782 276943 74040 -1 9677
9679 0 592870 277091 74120 -1 9678
9680 0 592986 277195 74200 -1 9679
9681 0 593038 277363 74280 -1 9680
9682 0 593182 277571 74360 -1 9681
9683 0 593262 277807 74440 -1 9682
9684 0 593352 277957 74520 -1 9683
9685 0 593408 278117 74600 -1 9684
9686 0 593460 278217 74680 -1 9685
9687 0 593432 278301 74760 -1 9686
9688 0 593356 278377 74840 -1 9687
9689 0 593264 278661 74880 -1 9688
9690 0 593254 279075 74880 -1 9689
9691 0 593382 279447 74920 -1 9690
9692 0 593520 279873 74960 -1 9691
9693 0 593692 280029 74920 -1 9692
9694 0 593864 280185 74880 -1 9693
9695 0 594216 280485 74840 -1 9694
9696 0 594322 280603 74920 -1 9695
9697 0 594410 280659 75040 -1 9696
9698 0 594506 280723 75160 -1 9697
9699 0 594582 280799 75280 -1 9698
9700 0 594690 280867 75440 -1 9699
9701 0 594862 280923 75600 -1 9700
9702 0 595046 280955 75720 -1 9701
9703 0 595210 281003 75880 -1 9702
9704 0 595430 281107 76000 -1 9703
9705 0 595580 281257 76120 -1 9704
9706 0 595780 281397 76240 -1 9705
9707 0 595944 281513 76360 -1 9706
9708 0 596088 281605 76440 -1 9707
9709 0 596168 281753 76520 -1 9708
9710 0 596298 281867 76640 -1 9709
9711 0 596402 281923 76720 -1 9710
9712 0 596598 282111 76800 -1 9711
9713 0 596646 282367 76880 -1 9712
9714 0 596678 282539 77000 -1 9713
9715 0 596682 282723 77040 -1 9714
9716 0 596718 282959 77120 -1 9715
9717 0 596536 283041 77280 -1 9716
9718 0 596376 282997 77400 -1 9717
9719 0 596188 283037 77440 -1 9718
9720 0 595936 283109 77520 -1 9719
9721 0 595816 283157 77560 -1 9720
9722 0 595548 283293 77600 -1 9721
9723 0 595360 283485 77520 -1 9722
9724 0 595346 283499 77480 -1 9723
9725 0 595458 283251 77680 -1 9722
9726 0 595306 283331 77800 -1 9725
9727 0 595250 283311 77840 -1 9726
9728 0 595134 283215 77920 -1 9727
9729 0 595078 283199 77960 -1 9728
9730 0 595018 283223 78000 -1 9729
9731 0 595973.7 283096.25 77560 -1 9720
9732 0 596094 283021.7 77640 -1 9731
9733 0 596117.5 283058.06 77720 -1 9732
9734 0 596119 283098 77760 -1 9733
9735 0 596120 283137.62 77800 -1 9734
9736 0 596101.3 283118.44 77840 -1 9735
9737 0 596127.2 283082.03 77880 -1 9736
9738 0 593422 280001 74920 -1 9692
9739 0 593324 280129 74880 -1 9738
9740 0 593204 280201 74840 -1 9739
9741 0 593148 280277 74760 -1 9740
9742 0 593052 280413 74680 -1 9741
9743 0 593000 280493 74600 -1 9742
9744 0 592976 280523 74400 -1 9743
9745 0 592984 280591 74240 -1 9744
9746 0 592964 280703 74160 -1 9745
9747 0 592964 280787 74120 -1 9746
9748 0 593104 280867 74040 -1 9747
9749 0 593240 280935 73880 -1 9748
9750 0 593240 281195 73800 -1 9749
9751 0 593204 281403 73680 -1 9750
9752 0 593186.7 281380.34 73640 -1 9751
9753 0 593152 281335 73560 -1 9752
9754 0 593196 281525 73560 -1 9752
9755 0 593220 281545 73440 -1 9754
9756 0 593244 281545 73320 -1 9755
9757 0 593260 281585 73240 -1 9756
9758 0 593192 281509 73120 -1 9757
9759 0 593252 281549 72960 -1 9758
9760 0 593280 281549 72920 -1 9759
9761 0 593404 281669 73160 -1 9757
9762 0 593464 281665 73080 -1 9761
9763 0 593504 281717 73000 -1 9762
9764 0 593544 281809 72920 -1 9763
9765 0 593078.94 278805.7 74880 -1 9690
9766 0 593070.4 278793.38 74840 -1 9765
9767 0 593042.06 278782.94 74800 -1 9766
9768 0 588879.44 273482.88 71000 -1 9640
9769 0 588844 273421.78 70960 -1 9768
9770 0 588845.06 273409 70920 -1 9769
9771 0 588568 271576.56 71480 -1 9632
9772 0 588568.9 271577.5 71440 -1 9771
9773 0 588588 271578.56 71400 -1 9772
9774 0 588247.3 271132.44 71560 -1 9630
9775 0 588256 271127.9 71600 -1 9774
9776 0 585256.56 267534.94 71360 -1 9609
9777 0 585269.06 267487.75 71480 -1 9776
9778 0 585270.8 267475.2 71560 -1 9777
9779 0 585284.8 267481.88 71680 -1 9778
9780 0 585280.44 267525.38 71760 -1 9779
9781 0 585190.75 267490.47 71880 -1 9780
9782 0 584979.5 267442 72000 -1 9781
9783 0 584846.25 267437.3 72080 -1 9782
9784 0 584761.94 267415.2 72160 -1 9783
9785 0 584621.44 267348.94 72280 -1 9784
9786 0 584468 267279.84 72440 -1 9785
9787 0 584285.1 267265.72 72600 -1 9786
9788 0 584286 267190.7 72640 -1 9787
9789 0 584266.8 267202.66 72680 -1 9788
9790 0 584181.5 267164.44 72760 -1 9789
9791 0 584040.4 267172.06 72880 -1 9790
9792 0 584006.75 267163.16 72920 -1 9791
9793 0 583913.44 267178.16 72960 -1 9792
9794 0 583834.9 267174.2 73040 -1 9793
9795 0 583834.9 267174.2 73280 -1 9794
9796 0 583834.9 267174.2 73360 -1 9795
9797 0 583838.5 267106.78 73520 -1 9796
9798 0 583838.5 267106.78 73640 -1 9797
9799 0 583845.5 266972.28 73800 -1 9798
9800 0 583870.4 266926.1 73880 -1 9799
9801 0 583867.3 266890.2 74000 -1 9800
9802 0 583833.2 266797.62 74080 -1 9801
9803 0 583971.94 266966.22 74080 -1 9802
9804 0 583973.1 266936.25 74120 -1 9803
9805 0 584007.44 266898.88 74240 -1 9804
9806 0 584032.9 266897.06 74360 -1 9805
9807 0 583953.25 266921.06 74480 -1 9806
9808 0 583918 266901.8 74600 -1 9807
9809 0 583922.7 266912.12 74680 -1 9808
9810 0 583929.06 266924.3 74760 -1 9809
9811 0 583958.06 266954.4 74920 -1 9810
9812 0 584012.44 267018.97 75080 -1 9811
9813 0 583936.5 267135.94 75200 -1 9812
9814 0 583822.56 267224.2 75320 -1 9813
9815 0 583698.56 267275.22 75520 -1 9814
9816 0 583695.7 267278.5 75680 -1 9815
9817 0 583690 267283.66 75760 -1 9816
9818 0 583679.56 267290.06 75880 -1 9817
9819 0 583681.8 267382.7 75960 -1 9818
9820 0 583567.44 267361.12 76080 -1 9819
9821 0 583677.1 267438.56 76280 -1 9820
9822 0 583629.9 267435.1 76480 -1 9821
9823 0 583628.6 267477.25 76560 -1 9822
9824 0 583678.56 267480.9 76680 -1 9823
9825 0 583848.2 267460.75 76800 -1 9824
9826 0 583923.1 267465.8 76840 -1 9825
9827 0 583960.44 267462.7 76960 -1 9826
9828 0 583988.94 267461.84 77000 -1 9827
9829 0 584051.9 267460.2 77040 -1 9828
9830 0 584188.56 267483.56 77040 -1 9829
9831 0 584215.44 267520.56 77160 -1 9830
9832 0 583765 266742 74120 -1 9802
9833 0 583697.4 266685.97 74160 -1 9832
9834 0 583434.94 266395.28 74280 -1 9833
9835 0 584458.06 266791.3 70640 -1 9596
9836 0 584489.4 266757.38 70600 -1 9835
9837 0 572389.1 255483.5 68240 -1 9485
9838 0 572365.44 255514.28 68280 -1 9837
9839 0 572335.5 255499.84 68320 -1 9838
9840 0 564208.94 251949.44 66320 -1 9436
9841 0 564202.25 251953.56 66280 -1 9840
9842 0 564199.2 251951.88 66240 -1 9841
9843 0 564168.6 251950.44 66200 -1 9842
9844 0 564106.3 251976.19 66160 -1 9843
9845 0 564047.7 252017.77 66120 -1 9844
9846 0 563914.8 252197.89 66080 -1 9845
9847 0 563911.44 252191.89 66040 -1 9846
9848 0 563917.3 252202.64 66000 -1 9847
9849 0 564011.75 252052.33 65880 -1 9848
9850 0 563983.5 251977.36 65840 -1 9849
9851 0 563966.3 251945.58 65800 -1 9850
9852 0 563953.4 251906.34 65760 -1 9851
9853 0 563936.94 251882.64 65680 -1 9852
9854 0 563937.75 251884.7 65640 -1 9853
9855 0 563945.7 251908.31 65600 -1 9854
9856 0 563938.5 251915.95 65560 -1 9855
9857 0 564312.56 251176.33 66720 -1 9429
9858 0 564383.8 251126.56 66680 -1 9857
9859 0 564487 251082 66640 -1 9858
9860 0 564463 251074 66560 -1 9859
9861 0 560500.7 245533.08 68000 -1 9369
9862 0 560782.2 245614.89 68040 -1 9861
9863 0 561042.1 245703.77 68080 -1 9862
9864 0 561236 245822.6 68080 -1 9863
9865 0 561429.75 245812.36 68040 -1 9864
9866 0 561551.06 245914.67 68000 -1 9865
9867 0 561700.6 245904.6 68040 -1 9866
9868 0 561961.4 245892.56 68040 -1 9867
9869 0 562172.3 245983.38 68040 -1 9868
9870 0 562508.44 246146.5 68000 -1 9869
9871 0 563383.25 246203.53 68040 -1 9870
9872 0 563367.4 246130.48 68080 -1 9871
9873 0 563671.6 246218.69 68120 -1 9872
9874 0 563770.44 246249.16 68160 -1 9873
9875 0 564035.4 246367.94 68200 -1 9874
9876 0 564218.94 246397.28 68280 -1 9875
9877 0 564690 246514.73 68320 -1 9876
9878 0 565126.44 246669.16 68240 -1 9877
9879 0 565601.9 246601.02 68200 -1 9878
9880 0 566200.94 246563.19 68280 -1 9879
9881 0 566730.44 246712.77 68320 -1 9880
9882 0 567060.56 246869.14 68280 -1 9881
9883 0 567374 247033.75 68200 -1 9882
9884 0 567746.75 247216.83 68240 -1 9883
9885 0 567859.4 247282.2 68320 -1 9884
9886 0 567888 247265 68360 -1 9885
9887 0 567908 247261 68400 -1 9886
9888 0 567813.94 247305.31 68080 -1 9883
9889 0 568103.94 247444.94 68000 -1 9888
9890 0 568839.94 247716.92 67920 -1 9889
9891 0 569185 247866.4 67880 -1 9890
9892 0 569827.5 247885.16 67760 -1 9891
9893 0 570014.8 247822.84 67640 -1 9892
9894 0 570124.4 247771.98 67600 -1 9893
9895 0 570286.1 247671.08 67520 -1 9894
9896 0 570619.5 247498.38 67440 -1 9895
9897 0 570758.3 247453 67400 -1 9896
9898 0 570410.6 247552.5 67400 -1 9897
9899 0 570379.8 247532.1 67360 -1 9898
9900 0 570324.1 247511 67320 -1 9899
9901 0 571034.94 247362.84 67320 -1 9897
9902 0 571173.44 247324.67 67280 -1 9901
9903 0 571806.2 247156.94 67400 -1 9902
9904 0 571858.2 247091.69 67440 -1 9903
9905 0 571895.25 247133.72 67520 -1 9904
9906 0 572022.75 247090.03 67560 -1 9905
9907 0 572216.94 247097.1 67640 -1 9906
9908 0 572458.1 247034.56 67680 -1 9907
9909 0 572560.2 247080.39 67720 -1 9908
9910 0 572601.4 247068.22 67760 -1 9909
9911 0 572632.9 247050.19 67800 -1 9910
9912 0 572678.2 247033.7 67840 -1 9911
9913 0 572730.25 247009.22 67880 -1 9912
9914 0 572842.7 246949.47 67920 -1 9913
9915 0 572940.1 246879.39 67960 -1 9914
9916 0 573051.4 246814.03 68000 -1 9915
9917 0 573147.2 246823.33 68040 -1 9916
9918 0 573201.44 246810.3 68080 -1 9917
9919 0 573222.7 246778.16 68120 -1 9918
9920 0 573278.56 246771.84 68160 -1 9919
9921 0 573298.6 246743.34 68200 -1 9920
9922 0 573336.56 246688.08 68240 -1 9921
9923 0 573392.56 246643.1 68280 -1 9922
9924 0 573559.2 246567.23 68360 -1 9923
9925 0 573673.2 246536.31 68400 -1 9924
9926 0 573751.25 246517.06 68440 -1 9925
9927 0 573903.2 246453.73 68480 -1 9926
9928 0 574063.56 246378.19 68520 -1 9927
9929 0 574294.1 246354.19 68560 -1 9928
9930 0 574337.25 246367.86 68600 -1 9929
9931 0 574981.8 246292.06 68560 -1 9930
9932 0 575402.1 246235.23 68600 -1 9931
9933 0 575744.44 246043.33 68640 -1 9932
9934 0 576260.06 245818.2 68680 -1 9933
9935 0 576916.75 245762.36 68640 -1 9934
9936 0 577111.1 245727.12 68600 -1 9935
9937 0 577499.2 245636.94 68560 -1 9936
9938 0 577955.4 245581.17 68600 -1 9937
9939 0 578202.2 245499.48 68640 -1 9938
9940 0 578294.4 245489.47 68680 -1 9939
9941 0 578582.5 245416.75 68760 -1 9940
9942 0 578597.56 245357.31 68800 -1 9941
9943 0 578706.94 245319.05 68840 -1 9942
9944 0 578907.8 245350.44 68880 -1 9943
9945 0 579133.9 245324.34 68920 -1 9944
9946 0 579460.6 245372.84 68960 -1 9945
9947 0 579748.4 245398.08 69000 -1 9946
9948 0 580007.44 245414 69040 -1 9947
9949 0 580495.5 245574.19 69080 -1 9948
9950 0 580961.06 245673.11 69040 -1 9949
9951 0 581401.7 245784.33 69000 -1 9950
9952 0 582131.9 245707.5 68960 -1 9951
9953 0 582282.3 245692.84 68880 -1 9952
9954 0 582429.2 245650.2 68840 -1 9953
9955 0 582526.44 245667.45 68800 -1 9954
9956 0 582720 245742.8 68760 -1 9955
9957 0 583042 245887.2 68720 -1 9956
9958 0 583200.9 245990.72 68680 -1 9957
9959 0 583391.75 246080.97 68640 -1 9958
9960 0 583457.6 246108.89 68600 -1 9959
9961 0 583977.75 246494.08 68560 -1 9960
9962 0 584026.25 246492.58 68520 -1 9961
9963 0 584374.6 246471.17 68600 -1 9962
9964 0 584488 246427.3 68640 -1 9963
9965 0 584712.4 246440.42 68680 -1 9964
9966 0 584805.25 246515.94 68720 -1 9965
9967 0 584747 246598 68800 -1 9966
9968 0 584769 246612 68840 -1 9967
9969 0 584791 246626 68880 -1 9968
9970 0 584895 246606 68920 -1 9969
9971 0 585035 246542 69000 -1 9970
9972 0 585159 246534 69080 -1 9971
9973 0 585723 246666 69160 -1 9972
9974 0 586207 246826 69120 -1 9973
9975 0 586571 246946 69000 -1 9974
9976 0 586987 247054 68920 -1 9975
9977 0 587485 247072 68840 -1 9976
9978 0 587845 247104 68760 -1 9977
9979 0 588073 247184 68720 -1 9978
9980 0 588187 247176 68680 -1 9979
9981 0 588535 247216 68640 -1 9980
9982 0 589075 247482 68560 -1 9981
9983 0 589587 247626 68520 -1 9982
9984 0 589759 247714 68480 -1 9983
9985 0 589867 247786 68440 -1 9984
9986 0 590055 247892 68360 -1 9985
9987 0 590131 247928 68320 -1 9986
9988 0 590535 248232 68280 -1 9987
9989 0 590747 248394 68240 -1 9988
9990 0 590867 248482 68160 -1 9989
9991 0 591007 248622 68080 -1 9990
9992 0 591271 248686 67960 -1 9991
9993 0 591455 248738 67880 -1 9992
9994 0 591559 248782 67800 -1 9993
9995 0 591651 248786 67720 -1 9994
9996 0 591867 248626 67640 -1 9995
9997 0 592087 248520 67560 -1 9996
9998 0 592303 248404 67480 -1 9997
9999 0 592399 248356 67400 -1 9998
10000 0 592607 248344 67320 -1 9999
10001 0 592723 248432 67200 -1 10000
10002 0 592847 248532 67120 -1 10001
10003 0 592995 248724 67040 -1 10002
10004 0 593167 248948 66960 -1 10003
10005 0 593291 249112 66880 -1 10004
10006 0 593391 249292 66800 -1 10005
10007 0 593879 249604 66720 -1 10006
10008 0 593907 249662 66640 -1 10007
10009 0 594315 249762 66720 -1 10008
10010 0 594435 249698 66800 -1 10009
10011 0 594891 249554 66840 -1 10010
10012 0 595235 249466 66880 -1 10011
10013 0 595515 249338 66960 -1 10012
10014 0 595811 249478 66880 -1 10013
10015 0 596199 249642 66840 -1 10014
10016 0 596407 249794 66880 -1 10015
10017 0 596703 249778 66960 -1 10016
10018 0 596871 249806 67080 -1 10017
10019 0 597071 249820 67160 -1 10018
10020 0 597031 249884 67280 -1 10019
10021 0 597143 250028 67400 -1 10020
10022 0 597239 250156 67480 -1 10021
10023 0 597415 250348 67560 -1 10022
10024 0 597787 250632 67640 -1 10023
10025 0 598439 251046 67680 -1 10024
10026 0 599107 251606 67720 -1 10025
10027 0 599943 252092 67680 -1 10026
10028 0 600515 252472 67720 -1 10027
10029 0 600695 252578 67760 -1 10028
10030 0 601155 252746 67760 -1 10029
10031 0 601343 252798 67720 -1 10030
10032 0 601503 252714 67640 -1 10031
10033 0 601639 252658 67560 -1 10032
10034 0 601747 252682 67480 -1 10033
10035 0 601907 252730 67360 -1 10034
10036 0 602099 252790 67280 -1 10035
10037 0 602295 252874 67240 -1 10036
10038 0 602435 253014 67200 -1 10037
10039 0 602691 253212 67160 -1 10038
10040 0 602895 253568 67120 -1 10039
10041 0 603207 253924 67160 -1 10040
10042 0 603395 254072 67120 -1 10041
10043 0 603547 254366 67080 -1 10042
10044 0 603667 254550 67040 -1 10043
10045 0 603727 254666 67000 -1 10044
10046 0 603807 254846 66960 -1 10045
10047 0 603927 255018 66920 -1 10046
10048 0 604067 255282 66880 -1 10047
10049 0 604351 255552 66840 -1 10048
10050 0 604803 255832 66800 -1 10049
10051 0 605187 256100 66760 -1 10050
10052 0 605491 256598 66800 -1 10051
10053 0 605275 257178 66760 -1 10052
10054 0 605627 257968 66760 -1 10053
10055 0 605691 258292 66720 -1 10054
10056 0 605875 258604 66680 -1 10055
10057 0 606027 258760 66600 -1 10056
10058 0 606131 258926 66520 -1 10057
10059 0 606191 259098 66440 -1 10058
10060 0 606183 259194 66360 -1 10059
10061 0 606179 259442 66280 -1 10060
10062 0 606227 259790 66200 -1 10061
10063 0 606199 260038 66160 -1 10062
10064 0 606275 260278 66120 -1 10063
10065 0 606299 260460 66080 -1 10064
10066 0 606167 260728 66160 -1 10065
10067 0 606151 260708 66200 -1 10066
10068 0 606197 260898 66160 -1 10066
10069 0 606241 261054 66160 -1 10068
10070 0 606216 261219 66160 -1 10069
10071 0 606190 261291 66200 -1 10070
10072 0 606194 261343 66280 -1 10071
10073 0 605293.4 256887.52 66840 -1 10052
10074 0 605320.6 256976.44 67000 -1 10073
10075 0 605199.4 256848.42 67160 -1 10074
10076 0 605240.4 257353.83 67160 -1 10075
10077 0 605271.3 257388.52 67160 -1 10076
10078 0 605426.5 257578.02 67160 -1 10077
10079 0 605444.6 257647.39 67160 -1 10078
10080 0 605460.44 257626.88 67200 -1 10079
10081 0 605468.06 257638.12 67240 -1 10080
10082 0 605503.2 257725.89 67320 -1 10081
10083 0 605526.7 257747.19 67360 -1 10082
10084 0 605533.9 257775.72 67400 -1 10083
10085 0 605548.9 257812.64 67440 -1 10084
10086 0 604763.3 255870.92 66760 -1 10050
10087 0 604680.5 255971 66720 -1 10086
10088 0 604598.4 256070.77 66680 -1 10087
10089 0 604467.2 256136.12 66600 -1 10088
10090 0 602395 252838 67280 -1 10037
10091 0 599309.3 251703.47 67800 -1 10026
10092 0 599317.75 251717.66 67840 -1 10091
10093 0 599328.06 251701.56 67880 -1 10092
10094 0 593911 249742 66560 -1 10008
10095 0 593911 249810 66520 -1 10094
10096 0 584641.75 246290.39 68800 -1 9967
10097 0 584639.9 246287.53 68840 -1 10096
10098 0 584640.8 246298.78 68880 -1 10097
10099 0 570953.94 247540.25 67240 -1 9901
10100 0 571003.1 247757 67120 -1 10099
10101 0 558453.7 244817.95 68160 -1 9361
10102 0 558412.3 244838.47 68280 -1 10101
10103 0 558366.75 244855.84 68400 -1 10102
10104 0 557918 244700 68400 -1 10103
10105 0 557898 244652 68560 -1 10104
10106 0 557954 244672 68640 -1 10105
10107 0 558062 244744 68680 -1 10106
10108 0 558217 244825 68720 -1 10107
10109 0 558217 244823 68760 -1 10108
10110 0 558285 244841 68800 -1 10109
10111 0 551835.44 240251.08 69360 -1 9336
10112 0 551621.6 240236 69560 -1 10111
10113 0 551598.25 240248.3 69600 -1 10112
10114 0 551565.06 240238.16 69640 -1 10113
10115 0 550431.75 239860.67 69000 -1 9332
10116 0 550385.75 239958.78 68920 -1 10115
10117 0 550098.94 240489.33 68960 -1 10116
10118 0 549977.7 240580.33 69040 -1 10117
10119 0 547519.1 239724.58 70320 -1 9315
10120 0 547456.75 239658.03 70160 -1 10119
10121 0 547483 239716 70080 -1 10120
10122 0 547535 239668 70000 -1 10121
10123 0 547515 239668 69880 -1 10122
10124 0 547293 239657 69760 -1 10123
10125 0 547675 239586 69760 -1 10124
10126 0 547659 239418 69720 -1 10125
10127 0 547771 239338 69680 -1 10126
10128 0 547825 239313 69640 -1 10127
10129 0 547827 239207 69440 -1 10128
10130 0 547879 239149 69280 -1 10129
10131 0 547977 239123 69160 -1 10130
10132 0 547991 239119 69080 -1 10131
10133 0 547067 239634 69720 -1 10124
10134 0 546983 239219 69680 -1 10133
10135 0 546919 239113 69760 -1 10134
10136 0 546895 239123 69800 -1 10135
10137 0 547071 239650 69680 -1 10133
10138 0 547067 239668.33 69640 -1 10137
10139 0 547059 239705 69560 -1 10138
10140 0 547061 239685 69360 -1 10139
10141 0 546730.1 238895.53 71240 -1 9312
10142 0 546713.75 238737.17 71240 -1 10141
10143 0 546683.44 238681.78 71240 -1 10142
10144 0 546632 238672.31 71240 -1 10143
10145 0 546632 238672.31 71240 -1 10144
10146 0 546632 238672.31 71240 -1 10145
10147 0 546620.25 238646.25 71120 -1 10146
10148 0 519852.03 227149.92 91120 -1 9057
10149 0 519775.62 227150.4 91160 -1 10148
10150 0 519764.62 227164.44 91200 -1 10149
10151 0 519756.3 227151.75 91240 -1 10150
10152 0 519746.03 227133.48 91280 -1 10151
10153 0 519720.53 227130.4 91320 -1 10152
10154 0 519838.06 227096.03 91360 -1 10153
10155 0 519706.8 227127.3 91400 -1 10154
10156 0 519744.06 227071.23 91440 -1 10155
10157 0 511045 232646 83560 -1 8930
10158 0 511041 232646 83480 -1 10157
10159 0 511041 232646 83400 -1 10158
10160 0 511009 232670 83320 -1 10159
10161 0 510993 232686 83240 -1 10160
10162 0 510993 232686 83120 -1 10161
10163 0 510857 232818 83000 -1 10162
10164 0 510641 232862 83000 -1 10163
10165 0 510601 232914 82960 -1 10164
10166 0 510605 232942 82920 -1 10165
10167 0 510609 232938 82840 -1 10166
10168 0 510617 232898 82760 -1 10167
10169 0 510589 232898 82720 -1 10168
10170 0 510589 232898 82680 -1 10169
10171 0 510589 232898 82600 -1 10170
10172 0 510627 233010 82520 -1 10171
10173 0 510659 233070 82320 -1 10172
10174 0 510707 233118 82200 -1 10173
10175 0 510771 233114 82160 -1 10174
10176 0 507656 233369 84040 -1 8901
10177 0 507396 233472 84000 -1 10176
10178 0 507396 233478 83880 -1 10177
10179 0 507496 233646 83800 -1 10178
10180 0 507506 233912 83760 -1 10179
10181 0 507464 234036 83720 -1 10180
10182 0 507468 234098 83720 -1 10181
10183 0 498852.06 234373.78 82040 -1 8846
10184 0 498825.06 234335.62 82080 -1 10183
10185 0 498800.75 234350.4 82120 -1 10184
10186 0 498973.97 234072.64 82160 -1 10185
10187 0 499209.22 233842.94 82200 -1 10186
10188 0 499213.22 233827.38 82240 -1 10187
10189 0 499224.53 233744.19 82280 -1 10188
10190 0 499258.9 233718.89 82320 -1 10189
10191 0 499246.78 233652.81 82360 -1 10190
10192 0 499304.9 233532.27 82400 -1 10191
10193 0 499321.1 233471.69 82440 -1 10192
10194 0 499355.44 233391.34 82480 -1 10193
10195 0 499380.84 233312.2 82520 -1 10194
10196 0 499371.47 233297.33 82560 -1 10195
10197 0 499385.8 233279.89 82600 -1 10196
10198 0 499398.97 233225.94 82640 -1 10197
10199 0 499426.9 233221.62 82680 -1 10198
10200 0 499427.25 233160.36 82720 -1 10199
10201 0 499424.03 233119.22 82760 -1 10200
10202 0 499452.62 233096.53 82800 -1 10201
10203 0 499517.47 233055.95 82840 -1 10202
10204 0 499587.66 232989.17 82880 -1 10203
10205 0 499626.66 232910.27 82960 -1 10204
10206 0 499711.4 232752.36 83000 -1 10205
10207 0 499799.5 232643.23 83040 -1 10206
10208 0 499820 232622 83080 -1 10207
10209 0 499814 232526 83080 -1 10208
10210 0 499888 232436 83080 -1 10209
10211 0 499898 232354 83080 -1 10210
10212 0 499882 232244 83080 -1 10211
10213 0 499902 232186 83040 -1 10212
10214 0 499948 232122 83000 -1 10213
10215 0 499956 232004 83000 -1 10214
10216 0 499932 231948 83000 -1 10215
10217 0 499936 231891 82960 -1 10216
10218 0 499928 231871 82920 -1 10217
10219 0 499882 231815 82920 -1 10218
10220 0 499848 231809 82880 -1 10219
10221 0 499846 231791 82840 -1 10220
10222 0 499724 231671 82840 -1 10221
10223 0 499738 231661 82880 -1 10222
10224 0 499728 231584 82920 -1 10223
10225 0 499722 231276 82920 -1 10224
10226 0 499742 231242 82880 -1 10225
10227 0 499758 231190 82800 -1 10226
10228 0 499742 231214 83080 -1 10225
10229 0 499754 231118 83160 -1 10228
10230 0 499746 231067 83200 -1 10229
10231 0 499752 231003 83240 -1 10230
10232 0 499698 230901 83320 -1 10231
10233 0 499682 230873 83360 -1 10232
10234 0 499654 230793 83400 -1 10233
10235 0 499608 230735 83440 -1 10234
10236 0 499542 230593 83520 -1 10235
10237 0 499506 230533 83560 -1 10236
10238 0 499384 230369 83640 -1 10237
10239 0 499260 230055 83720 -1 10238
10240 0 499236 230083 83760 -1 10239
10241 0 499310 229967 83680 -1 10239
10242 0 499276 229777 83600 -1 10241
10243 0 499364 229693 83560 -1 10242
10244 0 499322 229703 83520 -1 10243
10245 0 499662 231645 82800 -1 10222
10246 0 499608 231617 82760 -1 10245
10247 0 499564 231543 82720 -1 10246
10248 0 499534 231455 82680 -1 10247
10249 0 499514 231375 82640 -1 10248
10250 0 499472 231243 82600 -1 10249
10251 0 499468 231179 82640 -1 10250
10252 0 499426 230935 82640 -1 10251
10253 0 499422 230895 82600 -1 10252
10254 0 499426 230661 82560 -1 10253
10255 0 499416 230511 82520 -1 10254
10256 0 499424 230445 82480 -1 10255
10257 0 499436 230335 82440 -1 10256
10258 0 499458 230277 82360 -1 10257
10259 0 499478 230194 82320 -1 10258
10260 0 499418 230062 82200 -1 10259
10261 0 499436 229808 82160 -1 10260
10262 0 499482 229804 82120 -1 10261
10263 0 499652 229698 82160 -1 10262
10264 0 499654 229584 82200 -1 10263
10265 0 499658 229446 82160 -1 10264
10266 0 499702 229334 82120 -1 10265
10267 0 499602 229200 82080 -1 10266
10268 0 499490 229128 82120 -1 10267
10269 0 499426 229080 82200 -1 10268
10270 0 499382 228980 82280 -1 10269
10271 0 499220 228960 82400 -1 10270
10272 0 499018 228888 82520 -1 10271
10273 0 498988 228828 82560 -1 10272
10274 0 498946 228766 82600 -1 10273
10275 0 498814 228544 82640 -1 10274
10276 0 498852.66 228486.67 82720 -1 10275
10277 0 498832 228452 82760 -1 10276
10278 0 498890 228518 82840 -1 10277
10279 0 498888 228500 82880 -1 10278
10280 0 498718 228722 82600 -1 10275
10281 0 498792 228922 82560 -1 10280
10282 0 498694 229080 82600 -1 10281
10283 0 498670 229112 82640 -1 10282
10284 0 498650 229120 82680 -1 10283
10285 0 498625 229104 82720 -1 10284
10286 0 498616 229093 82760 -1 10285
10287 0 498610 229059 82800 -1 10286
10288 0 498592 228979 82880 -1 10287
10289 0 498498 229039 82960 -1 10288
10290 0 498670 228899 82960 -1 10288
10291 0 498682 228895 83000 -1 10290
10292 0 498676 228837 83080 -1 10291
10293 0 498642 228821 83160 -1 10292
10294 0 498628 228795 83240 -1 10293
10295 0 498646 228791 83280 -1 10294
10296 0 498672 228811 83360 -1 10295
10297 0 498668 228813 83400 -1 10296
10298 0 499264 229798 82240 -1 10260
10299 0 499108 229746 82320 -1 10298
10300 0 499011 229738 82280 -1 10299
10301 0 499001 229738 82240 -1 10300
10302 0 498963 229704 82160 -1 10301
10303 0 498805 229616 82160 -1 10302
10304 0 498763 229584 82120 -1 10303
10305 0 498497 229474 82120 -1 10304
10306 0 498499 229596 82080 -1 10305
10307 0 498677 229750 82120 -1 10306
10308 0 498641 229716 82160 -1 10307
10309 0 498267 229294 82000 -1 10306
10310 0 498279 229274 82120 -1 10305
10311 0 498918 234137 82200 -1 10186
10312 0 498890 234161 82240 -1 10311
10313 0 498822 234175 82280 -1 10312
10314 0 498766 234139 82320 -1 10313
10315 0 498714 234105 82360 -1 10314
10316 0 498706.06 234106.4 82400 -1 10315
10317 0 497021 235664 81560 -1 8840
10318 0 497201 235812 81560 -1 10317
10319 0 497205 235832 81520 -1 10318
10320 0 497197 235864 81480 -1 10319
10321 0 490551.6 235582.78 81200 -1 3932
10322 0 490625.16 235564.9 81240 -1 10321
10323 0 490634.16 235549.03 81280 -1 10322
10324 0 490669.44 235532.75 81320 -1 10323
10325 0 490624.66 235501.14 81360 -1 10324
10326 0 490707.25 235484.86 81400 -1 10325
10327 0 490769.78 235436.28 81440 -1 10326
10328 0 490776.2 235410.56 81480 -1 10327
10329 0 490782.3 235412.47 81520 -1 10328
10330 0 490852.22 235439.19 81560 -1 10329
10331 0 490937.94 235455.55 81600 -1 10330
10332 0 490967.3 235414.31 81640 -1 10331
10333 0 491059.3 235361.34 81680 -1 10332
10334 0 491055.44 235351.39 81720 -1 10333
10335 0 491080.06 235315.45 81760 -1 10334
10336 0 491144.28 235312.34 81800 -1 10335
10337 0 491125.78 235315.97 81840 -1 10336
10338 0 491216.56 235266.67 81880 -1 10337
10339 0 491302.03 235249.05 81920 -1 10338
10340 0 491414.78 235245.86 81960 -1 10339
10341 0 491410.78 235260.06 82000 -1 10340
10342 0 491392.78 235255.62 82040 -1 10341
10343 0 491483.34 235250.2 82080 -1 10342
10344 0 491550.28 235185.62 82120 -1 10343
10345 0 491560 235156.34 82160 -1 10344
10346 0 491512.56 235136.4 82200 -1 10345
10347 0 491531.1 235112.02 82240 -1 10346
10348 0 491568.12 235081.17 82280 -1 10347
10349 0 491651.97 235053.16 82320 -1 10348
10350 0 491710.34 235004.2 82360 -1 10349
10351 0 491826.62 234957.23 82400 -1 10350
10352 0 491892.03 234954.86 82440 -1 10351
10353 0 491917.6 234960.42 82480 -1 10352
10354 0 491926.66 234934.28 82520 -1 10353
10355 0 491957.44 234878.81 82560 -1 10354
10356 0 491962.16 234839.11 82600 -1 10355
10357 0 491948.5 234802.38 82640 -1 10356
10358 0 491958.25 234772.95 82680 -1 10357
10359 0 491997.53 234739.05 82720 -1 10358
10360 0 491994.44 234696.22 82760 -1 10359
10361 0 492098.88 234727.55 82800 -1 10360
10362 0 492067.2 234690.61 82840 -1 10361
10363 0 492069.6 234643 82880 -1 10362
10364 0 492099.94 234627.7 82920 -1 10363
10365 0 492167.12 234632.52 82960 -1 10364
10366 0 492169.5 234630.92 83000 -1 10365
10367 0 492108.88 234621.34 83040 -1 10366
10368 0 492195.62 234610.84 83080 -1 10367
10369 0 492178.3 234451.27 83120 -1 10368
10370 0 492193.38 234425.81 83160 -1 10369
10371 0 492308.72 234386.89 83240 -1 10370
10372 0 492318.4 234390.97 83280 -1 10371
10373 0 492411.06 234368.27 83320 -1 10372
10374 0 492402.66 234343.78 83360 -1 10373
10375 0 492401.66 234288.61 83400 -1 10374
10376 0 492440.44 234241.2 83440 -1 10375
10377 0 492441.84 234165.05 83480 -1 10376
10378 0 492425.47 234118.84 83520 -1 10377
10379 0 492566.78 234100.25 83560 -1 10378
10380 0 492558.25 234077.17 83600 -1 10379
10381 0 492632.53 234021.19 83640 -1 10380
10382 0 492617 233986.33 83680 -1 10381
10383 0 492637.12 233968.83 83720 -1 10382
10384 0 492599.2 233914.7 83760 -1 10383
10385 0 492584.12 233883.39 83800 -1 10384
10386 0 492571.66 233836.86 83840 -1 10385
10387 0 492596.7 233788.84 83880 -1 10386
10388 0 492630.62 233707.44 83920 -1 10387
10389 0 492685 233646.22 83960 -1 10388
10390 0 492743.1 233626.19 84000 -1 10389
10391 0 492780.25 233575.23 84040 -1 10390
10392 0 492807.25 233527.06 84080 -1 10391
10393 0 492824.88 233529.88 84120 -1 10392
10394 0 492874.47 233530.78 84160 -1 10393
10395 0 492883.25 233496.83 84200 -1 10394
10396 0 492891.28 233408.62 84240 -1 10395
10397 0 492976 233345.39 84280 -1 10396
10398 0 492991.1 233322.95 84320 -1 10397
10399 0 493037.84 233323.8 84360 -1 10398
10400 0 493049.1 233299.88 84400 -1 10399
10401 0 493098.72 233253.03 84440 -1 10400
10402 0 493127.2 233167.52 84520 -1 10401
10403 0 493220.97 233151.8 84600 -1 10402
10404 0 493216.38 233114.98 84640 -1 10403
10405 0 493228.84 233014.19 84680 -1 10404
10406 0 493283.66 232941.89 84720 -1 10405
10407 0 493294.16 232937.8 84760 -1 10406
10408 0 493305.75 232894.28 84800 -1 10407
10409 0 493304.62 232870.8 84840 -1 10408
10410 0 493341.5 232850.48 84880 -1 10409
10411 0 493336.1 232815.16 84920 -1 10410
10412 0 493380.3 232798.02 84960 -1 10411
10413 0 493438.2 232794.25 85000 -1 10412
10414 0 493450.72 232793.45 85040 -1 10413
10415 0 493508.6 232754 85080 -1 10414
10416 0 493534.56 232710.42 85120 -1 10415
10417 0 493554.3 232677.14 85160 -1 10416
10418 0 493642.94 232669.81 85200 -1 10417
10419 0 493763.47 232665.3 85240 -1 10418
10420 0 493788.9 232592.19 85280 -1 10419
10421 0 493748 232575.69 85320 -1 10420
10422 0 493747.62 232548.8 85360 -1 10421
10423 0 493740.47 232566.94 85400 -1 10422
10424 0 493714 232565.44 85440 -1 10423
10425 0 493712.3 232521.69 85480 -1 10424
10426 0 493791.47 232421.44 85520 -1 10425
10427 0 493919.44 232375.69 85560 -1 10426
10428 0 493986.2 232330.06 85600 -1 10427
10429 0 494088.97 232276.11 85640 -1 10428
10430 0 494093.22 232238.52 85680 -1 10429
10431 0 494071.66 232222.03 85720 -1 10430
10432 0 494197.25 232156.69 85760 -1 10431
10433 0 494172.6 232135.42 85800 -1 10432
10434 0 494149.56 232127.5 85840 -1 10433
10435 0 494146.3 232107.4 85880 -1 10434
10436 0 494168 232072.39 85920 -1 10435
10437 0 494216.12 232061.05 85960 -1 10436
10438 0 494247.62 232051.33 86000 -1 10437
10439 0 494273.47 232035.36 86040 -1 10438
10440 0 494237.34 232029.08 86080 -1 10439
10441 0 494222.25 232001.38 86120 -1 10440
10442 0 494233 232008.88 86160 -1 10441
10443 0 494279.4 231975.58 86200 -1 10442
10444 0 494242.06 231967.62 86240 -1 10443
10445 0 494291.28 231982.81 86280 -1 10444
10446 0 494295.62 231935.8 86320 -1 10445
10447 0 494317.5 231849.69 86360 -1 10446
10448 0 494310.06 231825.55 86400 -1 10447
10449 0 494326.78 231769.03 86440 -1 10448
10450 0 494387.12 231683.19 86480 -1 10449
10451 0 494362.8 231625.4 86520 -1 10450
10452 0 494285.8 231602.7 86560 -1 10451
10453 0 494415.5 231479.33 86600 -1 10452
10454 0 494422 231465.98 86680 -1 10453
10455 0 494428.62 231439.42 86720 -1 10454
10456 0 494480.66 231424.84 86760 -1 10455
10457 0 494446.25 231429.34 86800 -1 10456
10458 0 494477.7 231370.6 86840 -1 10457
10459 0 494512.6 231309.1 86880 -1 10458
10460 0 494500.03 231298.16 86920 -1 10459
10461 0 494500.6 231293.84 86960 -1 10460
10462 0 494472.6 231257.14 87080 -1 10461
10463 0 494394.88 231236.64 87120 -1 10462
10464 0 494460.72 231222.84 87160 -1 10463
10465 0 494524.34 231180.33 87200 -1 10464
10466 0 494528.25 231120.95 87240 -1 10465
10467 0 494517.12 231088.08 87280 -1 10466
10468 0 494571.8 231076.02 87320 -1 10467
10469 0 494595.53 231045.6 87360 -1 10468
10470 0 494608.16 230984.11 87400 -1 10469
10471 0 494609.3 230925.73 87440 -1 10470
10472 0 494581.22 230906.39 87480 -1 10471
10473 0 494636.34 230880.22 87520 -1 10472
10474 0 494637.8 230850.9 87560 -1 10473
10475 0 494630.38 230811.61 87600 -1 10474
10476 0 494627.6 230789.92 87640 -1 10475
10477 0 494639.9 230738.69 87680 -1 10476
10478 0 494666.4 230640.17 87720 -1 10477
10479 0 494688.8 230607.12 87760 -1 10478
10480 0 494683.4 230595.28 87800 -1 10479
10481 0 494705.1 230572.84 87840 -1 10480
10482 0 494669.9 230517.8 87880 -1 10481
10483 0 494688 230496.22 87920 -1 10482
10484 0 494695.5 230415.97 88000 -1 10483
10485 0 494711.2 230355.52 88040 -1 10484
10486 0 494692.88 230344.56 88080 -1 10485
10487 0 494690.03 230328.62 88120 -1 10486
10488 0 494705.72 230295.9 88160 -1 10487
10489 0 494776.9 230327.98 88200 -1 10488
10490 0 494835.75 230250.53 88240 -1 10489
10491 0 494819 230206.3 88280 -1 10490
10492 0 494882.94 230169.3 88320 -1 10491
10493 0 494866.84 230131.6 88360 -1 10492
10494 0 494883.53 230102.78 88400 -1 10493
10495 0 494905.28 230025.33 88440 -1 10494
10496 0 494896.44 229979.1 88480 -1 10495
10497 0 494964.16 229902.75 88520 -1 10496
10498 0 495011.72 229846.58 88560 -1 10497
10499 0 494938.9 229841.55 88600 -1 10498
10500 0 495004.88 229950.81 88640 -1 10499
10501 0 495205.25 229772.77 88720 -1 10500
10502 0 495159.66 229568.7 88760 -1 10501
10503 0 495253.8 229532.98 88800 -1 10502
10504 0 495282.47 229517.66 88840 -1 10503
10505 0 495265.34 229468.47 88880 -1 10504
10506 0 495268.6 229444.48 88920 -1 10505
10507 0 495210.1 229398.19 88960 -1 10506
10508 0 495236.28 229354.1 89000 -1 10507
10509 0 495232.16 229312.4 89040 -1 10508
10510 0 495230.62 229268.03 89080 -1 10509
10511 0 495170 229251.44 89120 -1 10510
10512 0 495180.22 229219.81 89160 -1 10511
10513 0 495089.7 229212.2 89200 -1 10512
10514 0 495083.8 229193.58 89240 -1 10513
10515 0 495180.34 229175.2 89280 -1 10514
10516 0 495211.84 229144.16 89320 -1 10515
10517 0 495213.06 229147.38 89360 -1 10516
10518 0 495170.25 229137.78 89400 -1 10517
10519 0 495142.44 229120.61 89440 -1 10518
10520 0 495132.78 229115.84 89480 -1 10519
10521 0 495177.3 229107.38 89520 -1 10520
10522 0 495108.8 229075.64 89560 -1 10521
10523 0 495105 229068.47 89600 -1 10522
10524 0 495113.97 228999.84 89640 -1 10523
10525 0 495115.5 229007.95 89680 -1 10524
10526 0 495079.47 228964.64 89720 -1 10525
10527 0 495009.28 228951.06 89760 -1 10526
10528 0 495014.66 228927.78 89800 -1 10527
10529 0 495143 228880.8 89840 -1 10528
10530 0 495156.47 228827.22 89880 -1 10529
10531 0 495183.4 228789.19 89920 -1 10530
10532 0 495173.4 228755.5 89960 -1 10531
10533 0 495145.56 228716.14 90000 -1 10532
10534 0 495103.2 228719.56 90040 -1 10533
10535 0 495118.06 228691.81 90080 -1 10534
10536 0 495156.28 228655.47 90120 -1 10535
10537 0 495211.97 228647.62 90160 -1 10536
10538 0 495273.72 228644.56 90200 -1 10537
10539 0 495274.22 228643.98 90240 -1 10538
10540 0 495267.88 228647.39 90280 -1 10539
10541 0 495253.25 228658.27 90320 -1 10540
10542 0 495245.06 228681.75 90360 -1 10541
10543 0 495241.2 228614.11 90440 -1 10542
10544 0 495203.8 228593.17 90480 -1 10543
10545 0 495238.34 228565.66 90520 -1 10544
10546 0 495271.7 228551.42 90560 -1 10545
10547 0 495343.34 228556.47 90600 -1 10546
10548 0 495877.06 228569.56 90640 -1 10547
10549 0 495947.66 228538.92 90680 -1 10548
10550 0 496013.44 228501.03 90720 -1 10549
10551 0 495978.97 228461.23 90760 -1 10550
10552 0 495960.16 228447.1 90800 -1 10551
10553 0 495978.8 228391.02 90840 -1 10552
10554 0 495982.38 228372.58 90880 -1 10553
10555 0 495986.6 228311.25 90920 -1 10554
10556 0 495986.3 228202.53 90960 -1 10555
10557 0 496101.25 227894.88 91040 -1 10556
10558 0 495965.56 227982.33 91080 -1 10557
10559 0 495855 228017.58 91120 -1 10558
10560 0 495842.53 228028.42 91160 -1 10559
10561 0 495856.72 227960.98 91200 -1 10560
10562 0 495885.88 227932.08 91240 -1 10561
10563 0 495894.9 227899.14 91280 -1 10562
10564 0 495942.22 227830.08 91320 -1 10563
10565 0 496052.47 227714.06 91360 -1 10564
10566 0 496077.25 227670.39 91400 -1 10565
10567 0 496074.16 227643.44 91440 -1 10566
10568 0 495911.16 227624.39 91480 -1 10567
10569 0 495869.03 227619.17 91520 -1 10568
10570 0 495866.06 227590.42 91560 -1 10569
10571 0 495843.44 227567.72 91600 -1 10570
10572 0 495871.44 227568.34 91640 -1 10571
10573 0 495758.44 227507.67 91680 -1 10572
10574 0 495743.88 227439.55 91720 -1 10573
10575 0 495722.44 227353.39 91760 -1 10574
10576 0 495724.4 227310.88 91800 -1 10575
10577 0 495539.16 227465.4 91840 -1 10576
10578 0 495543.06 227475.53 91880 -1 10577
10579 0 495489.4 227563.45 91920 -1 10578
10580 0 495467.25 227588.11 91960 -1 10579
10581 0 495417.34 226709.36 91800 -1 10576
10582 0 495402.94 226679.06 91840 -1 10581
10583 0 495392.9 226529.72 91880 -1 10582
10584 0 495385.84 226491.28 91920 -1 10583
10585 0 495389.75 226470.61 91960 -1 10584
10586 0 495386.3 226435.56 92000 -1 10585
10587 0 495418.72 226405.9 92040 -1 10586
10588 0 495449.28 226457.66 92080 -1 10587
10589 0 495494.03 226449.56 92120 -1 10588
10590 0 495659.62 226539.9 92160 -1 10589
10591 0 495653.53 226435.47 92200 -1 10590
10592 0 495684.84 226332.98 92240 -1 10591
10593 0 495570.84 226179.3 92280 -1 10592
10594 0 495584.78 226100.27 92320 -1 10593
10595 0 495609.06 225979.95 92360 -1 10594
10596 0 495626.2 225823.45 92400 -1 10595
10597 0 495657.3 225704.17 92440 -1 10596
10598 0 495588.12 225622.23 92480 -1 10597
10599 0 495567.5 225529.27 92520 -1 10598
10600 0 495544.22 225451.9 92560 -1 10599
10601 0 495467.84 225391.1 92600 -1 10600
10602 0 495537 225377.38 92640 -1 10601
10603 0 495486 225272.92 92680 -1 10602
10604 0 495497.8 225261.47 92720 -1 10603
10605 0 495531.75 225174.42 92760 -1 10604
10606 0 495673.47 225154.95 92800 -1 10605
10607 0 495509.62 225053.92 92840 -1 10606
10608 0 495507 224980.75 92880 -1 10607
10609 0 495527.53 224962.84 92920 -1 10608
10610 0 495555.3 224854.73 92960 -1 10609
10611 0 495576.56 224800.14 93000 -1 10610
10612 0 495594.28 224723.77 93040 -1 10611
10613 0 495566.5 224671.36 93080 -1 10612
10614 0 495566.4 224647.97 93120 -1 10613
10615 0 495603.66 224640.11 93160 -1 10614
10616 0 495611.5 224613.16 93200 -1 10615
10617 0 495600.12 224569.48 93240 -1 10616
10618 0 495615.56 224530.72 93280 -1 10617
10619 0 495606.72 224511.89 93320 -1 10618
10620 0 495614.53 224493.72 93360 -1 10619
10621 0 495650.88 224476.3 93400 -1 10620
10622 0 495672.62 224460.2 93440 -1 10621
10623 0 495712.44 224441.89 93480 -1 10622
10624 0 495713.9 224420.08 93520 -1 10623
10625 0 495695 224418.98 93560 -1 10624
10626 0 495674.78 224395.45 93600 -1 10625
10627 0 495685.28 224405.47 93640 -1 10626
10628 0 495673.72 224389.44 93680 -1 10627
10629 0 495685.34 224377.2 93720 -1 10628
10630 0 495671.5 224341.2 93760 -1 10629
10631 0 495719.4 224365.72 93840 -1 10630
10632 0 495785.1 224355.25 93920 -1 10631
10633 0 495695.06 224313.11 93960 -1 10632
10634 0 495501.72 224232.9 94000 -1 10633
10635 0 495482.78 224173.02 94040 -1 10634
10636 0 495490.5 224176.3 94080 -1 10635
10637 0 495486.72 224139.31 94120 -1 10636
10638 0 495483.66 224127.22 94160 -1 10637
10639 0 495488.6 224097.86 94200 -1 10638
10640 0 495514.28 224062.19 94240 -1 10639
10641 0 495538.03 224060.61 94280 -1 10640
10642 0 495547.62 224031.31 94320 -1 10641
10643 0 495548.88 224009.38 94360 -1 10642
10644 0 495552.6 224000.64 94400 -1 10643
10645 0 495553.06 223977.67 94440 -1 10644
10646 0 495541.5 223944.16 94480 -1 10645
10647 0 495546.3 223898.31 94520 -1 10646
10648 0 495516.94 223889.86 94560 -1 10647
10649 0 495441.06 223847 94600 -1 10648
10650 0 495425.8 223816.22 94640 -1 10649
10651 0 495417.62 223817.78 94680 -1 10650
10652 0 495339.97 223769.69 94720 -1 10651
10653 0 495263.66 223703.6 94760 -1 10652
10654 0 495261.94 223651.5 94800 -1 10653
10655 0 495209.5 223627.22 94840 -1 10654
10656 0 495213.16 223587.84 94880 -1 10655
10657 0 495213.22 223558.61 94920 -1 10656
10658 0 495207.06 223507.97 94960 -1 10657
10659 0 495206.12 223451.92 95000 -1 10658
10660 0 495186.6 223422.19 95040 -1 10659
10661 0 495118.03 223388.06 95080 -1 10660
10662 0 495113.8 223382.72 95120 -1 10661
10663 0 495109.03 223323.84 95160 -1 10662
10664 0 495109.4 223308.72 95200 -1 10663
10665 0 495098.9 223274.42 95240 -1 10664
10666 0 495011.78 223254.02 95280 -1 10665
10667 0 494986.66 223189.86 95320 -1 10666
10668 0 494929.97 223155.89 95360 -1 10667
10669 0 494937.06 223136.3 95400 -1 10668
10670 0 494903.75 223063.27 95440 -1 10669
10671 0 494908.3 223010.42 95480 -1 10670
10672 0 494874.75 222977.1 95520 -1 10671
10673 0 494844.03 222937 95560 -1 10672
10674 0 494771.12 222907 95600 -1 10673
10675 0 494775.47 222879.1 95640 -1 10674
10676 0 494774.72 222815.95 95680 -1 10675
10677 0 494769.6 222763.52 95720 -1 10676
10678 0 494822.53 222664.53 95760 -1 10677
10679 0 494839.3 222657.12 95800 -1 10678
10680 0 494843.1 222648.53 95840 -1 10679
10681 0 494854.4 222639.36 95880 -1 10680
10682 0 494863.97 222627.27 95920 -1 10681
10683 0 494872.03 222622.62 95960 -1 10682
10684 0 494870.22 222623.06 96000 -1 10683
10685 0 494868.97 222580.88 96040 -1 10684
10686 0 494891.9 222589.27 96080 -1 10685
10687 0 494877.16 222710.67 96120 -1 10686
10688 0 494860.97 222656.3 96160 -1 10687
10689 0 494856.47 222581.45 96200 -1 10688
10690 0 494868.03 222528.95 96240 -1 10689
10691 0 494899.56 222428.19 96280 -1 10690
10692 0 494905.66 222332.02 96320 -1 10691
10693 0 494916.12 222284.7 96360 -1 10692
10694 0 494937.2 222154.31 96400 -1 10693
10695 0 494949.2 222116.48 96440 -1 10694
10696 0 494981.78 222072.25 96480 -1 10695
[truncated: 158,389 more chars]
