# Supplementary material for: Connectomics Analysis Reveals First-, Second-, and Third-Order Thermosensory and Hygrosensory Neurons in the Adult Drosophila Brain
Source: Curr Biol. 2020 Aug 17;30(16):3167–3182.e4. doi: 10.1016/j.cub.2020.06.028 (PMC7443704; doi:10.1016/j.cub.2020.06.028)
Supplement: Data S1. Skeletons and Meshes, Related to STAR Methods — marin2020-skeletons contains files describing the morphology of each neuron in this study (in FAFB14 space, .swc format). glomeruli_meshes contains the glomerular meshes (in FAFB14 space, .stl format). neuropil_meshes contains the glomerular meshes (in FAFB14 space, .stl format). [file mmc5.zip › VP_SI/marin2020-skeletons/9951834.swc]

# SWC format file
# based on specifications at http://www.neuronland.org/NLMorphologyConverter/MorphologyFormats/SWC/Spec.html
# Created by nat::write.neuron.swc
# PointNo Label X Y Z Radius Parent 
1 0 456260 78690 127800 2109 -1
2 0 456332 78626 128080 -1 1
3 0 456300 78594 128320 -1 2
4 0 456284 78586 128560 -1 3
5 0 456276 78642 128760 -1 4
6 0 456548 78826 129440 -1 5
7 0 456988 78850 130160 -1 6
8 0 457048 78806 130400 -1 7
9 0 457032 78738 130640 -1 8
10 0 456980 78654 130840 -1 9
11 0 456924 78618 131040 -1 10
12 0 456800 78558 131240 -1 11
13 0 456884 78610 131400 -1 12
14 0 456836 78658 131600 -1 13
15 0 456852 78726 131680 -1 14
16 0 456864 78938 131880 -1 15
17 0 456796 79274 132000 -1 16
18 0 457020 79206 132200 -1 17
19 0 457104 79238 132360 -1 18
20 0 457156 79562 132600 -1 19
21 0 457204 79674 132840 -1 20
22 0 457220 79706 133040 -1 21
23 0 457176 79690 133200 -1 22
24 0 457100 79642 133440 -1 23
25 0 457004 79602 133680 -1 24
26 0 456908 79546 133880 -1 25
27 0 456916 79606 134080 -1 26
28 0 456884 79518 134320 -1 27
29 0 456772 79434 134520 -1 28
30 0 456672 79398 134680 -1 29
31 0 456556 79330 134920 -1 30
32 0 456348 79246 135120 -1 31
33 0 456316 79250 135360 -1 32
34 0 456176 78998 135440 -1 33
35 0 456232 79358 135640 -1 34
36 0 456204 79550 135840 -1 35
37 0 456152 79650 136080 -1 36
38 0 455956 79850 136320 -1 37
39 0 455864 80006 136520 -1 38
40 0 455756 80122 136680 -1 39
41 0 455588 80118 136840 -1 40
42 0 455492 80346 137040 -1 41
43 0 455420 80502 137200 -1 42
44 0 455380 80618 137400 -1 43
45 0 455220 80566 137560 -1 44
46 0 455224 80574 137720 -1 45
47 0 455172 80590 137880 -1 46
48 0 455072 80442 137960 -1 47
49 0 455000 80562 138080 -1 48
50 0 454864 80666 138240 -1 49
51 0 454868 80842 138400 -1 50
52 0 454732 80798 138640 -1 51
53 0 454652 80778 138840 -1 52
54 0 454664 80954 139000 -1 53
55 0 454700 81106 139160 -1 54
56 0 454676 81150 139200 -1 55
57 0 454680 81354 139240 -1 56
58 0 454936 82534 139280 -1 57
59 0 454968 82466 139320 -1 58
60 0 454948 82386 139360 -1 59
61 0 454864 82406 139600 -1 60
62 0 454732 82370 139800 -1 61
63 0 454568 82298 140000 -1 62
64 0 454424 82258 140200 -1 63
65 0 454308 82254 140400 -1 64
66 0 454188 82170 140520 -1 65
67 0 454480 82578 140600 -1 66
68 0 454476 82506 140720 -1 67
69 0 454324 82538 140960 -1 68
70 0 454128 82618 141200 -1 69
71 0 453996 82674 141440 -1 70
72 0 453868 82710 141640 -1 71
73 0 453740 82746 141840 -1 72
74 0 453760 82770 141920 -1 73
75 0 453768 82926 142080 -1 74
76 0 453744 83110 142240 -1 75
77 0 453692 83250 142360 -1 76
78 0 453704 83354 142480 -1 77
79 0 453700 83430 142560 -1 78
80 0 453640 83526 142640 -1 79
81 0 453604 83630 142720 -1 80
82 0 453644 83702 142760 -1 81
83 0 453616 83810 142840 -1 82
84 0 453580 83906 142920 -1 83
85 0 453488 84126 143040 -1 84
86 0 453500 84242 143160 -1 85
87 0 453520 84374 143320 -1 86
88 0 453500 84454 143400 -1 87
89 0 453416 84326 143480 -1 88
90 0 453196 84222 143600 -1 89
91 0 453132 84142 143760 -1 90
92 0 453144 84050 144080 -1 91
93 0 453184 84110 144240 -1 92
94 0 453192 84226 144400 -1 93
95 0 453172 84290 144480 -1 94
96 0 453144 84386 144560 -1 95
97 0 453076 84602 144720 -1 96
98 0 453108 84698 144880 -1 97
99 0 453108 84818 145000 -1 98
100 0 453044 84938 145080 -1 99
101 0 452984 85118 145200 -1 100
102 0 452936 85266 145320 -1 101
103 0 452920 85390 145440 -1 102
104 0 452900 85502 145560 -1 103
105 0 452912 85546 145640 -1 104
106 0 452904 85690 145760 -1 105
107 0 452864 85754 145840 -1 106
108 0 452784 85842 145920 -1 107
109 0 452740 85906 145960 -1 108
110 0 452528 86130 146000 -1 109
111 0 452700 85974 146040 -1 110
112 0 452832 85858 146080 -1 111
113 0 452868 85862 146120 -1 112
114 0 452856 85898 146160 -1 113
115 0 452848 85890 146200 -1 114
116 0 452812 85974 146400 -1 115
117 0 452740 86046 146600 -1 116
118 0 452688 86134 146760 -1 117
119 0 452616 86238 146920 -1 118
120 0 452516 86426 147080 -1 119
121 0 452480 86582 147280 -1 120
122 0 452608 86622 147440 -1 121
123 0 452672 86726 147560 -1 122
124 0 452740 86942 147760 -1 123
125 0 452808 87086 147880 -1 124
126 0 452900 87222 148000 -1 125
127 0 452976 87366 148120 -1 126
128 0 453032 87458 148280 -1 127
129 0 452340 87586 148320 -1 128
130 0 452316 87586 148360 -1 129
131 0 452324 87578 148640 -1 130
132 0 452216 87698 148840 -1 131
133 0 452168 87822 149040 -1 132
134 0 452132 87922 149200 -1 133
135 0 452120 88078 149360 -1 134
136 0 452020 88210 149520 -1 135
137 0 451996 88282 149560 -1 136
138 0 452056 88438 149600 -1 137
139 0 452092 88630 149640 -1 138
140 0 452164 88838 149680 -1 139
141 0 452216 89086 149720 -1 140
142 0 452316 89326 149760 -1 141
143 0 452380 89506 149800 -1 142
144 0 452456 89714 149840 -1 143
145 0 452484 89902 149880 -1 144
146 0 452612 90314 150000 -1 145
147 0 452660 90470 150080 -1 146
148 0 452692 90674 150160 -1 147
149 0 452640 90686 150280 -1 148
150 0 452504 90522 150360 -1 149
151 0 452452 90470 150400 -1 150
152 0 452396 90378 150440 -1 151
153 0 452312 90230 150480 -1 152
154 0 452212 90026 150520 -1 153
155 0 452124 89854 150560 -1 154
156 0 452044 89702 150600 -1 155
157 0 451964 89566 150640 -1 156
158 0 451864 89398 150680 -1 157
159 0 451756 89162 150720 -1 158
160 0 451728 89162 150760 -1 159
161 0 451612 89246 151000 -1 160
162 0 451524 89338 151200 -1 161
163 0 451432 89434 151400 -1 162
164 0 451364 89514 151600 -1 163
165 0 451268 89598 151800 -1 164
166 0 451164 89694 152000 -1 165
167 0 451108 89810 152160 -1 166
168 0 451040 89970 152320 -1 167
169 0 450888 90170 152440 -1 168
170 0 450644 90474 152600 -1 169
171 0 450428 90630 152800 -1 170
172 0 450316 90682 153000 -1 171
173 0 450288 90754 153200 -1 172
174 0 450220 90842 153360 -1 173
175 0 450112 90994 153520 -1 174
176 0 450068 91122 153720 -1 175
177 0 450016 91286 153920 86 176
178 0 449916 91454 154120 86 177
179 0 449808 91602 154320 86 178
180 0 449700 91758 154520 102 179
181 0 449584 91938 154680 124 180
182 0 449424 92102 154840 102 181
183 0 449264 92258 155000 102 182
184 0 449180 92398 155160 108 183
185 0 449068 92514 155280 91 184
186 0 449004 92674 155400 122 185
187 0 448936 92770 155520 122 186
188 0 448884 92870 155640 115 187
189 0 448828 92962 155720 115 188
190 0 448724 93126 155800 102 189
191 0 448648 93250 155840 120 190
192 0 448540 93462 155960 176 191
193 0 448436 93598 156120 176 192
194 0 448292 93750 156200 176 193
195 0 448072 93954 156240 150 194
196 0 447896 94046 156400 163 195
197 0 447740 94146 156520 139 196
198 0 447820 94354 156600 124 197
199 0 448200 94862 156640 81 198
200 0 448472 95174 156680 90 199
201 0 448648 95390 156760 139 200
202 0 448792 95510 156840 160 201
203 0 449088 95790 156920 107 202
204 0 449256 95930 157000 107 203
205 0 449408 96134 157080 120 204
206 0 449600 96350 157120 120 205
207 0 449812 96634 157200 102 206
208 0 450268 97082 157280 102 207
209 0 450860 97502 157200 86 208
210 0 451204 97986 157240 163 209
211 0 451456 98418 157280 120 210
212 0 451520 98854 157320 120 211
213 0 451584 99434 157400 80 212
214 0 451536 99798 157360 128 213
215 0 451788 100242 157320 128 214
216 0 451984 100442 157240 140 215
217 0 452168 100598 157160 98 216
218 0 452424 100826 157040 102 217
219 0 452732 100982 156920 124 218
220 0 452912 101046 156840 104 219
221 0 453232 101158 156760 120 220
222 0 453668 101326 156640 108 221
223 0 453932 101594 156680 96 222
224 0 454068 101846 156720 102 223
225 0 453980 102138 156760 120 224
226 0 453732 102414 156840 128 225
227 0 453524 102710 156920 150 226
228 0 453368 103026 157000 163 227
229 0 453364 103318 157120 221 228
230 0 453384 103938 157160 101 229
231 0 453540 104426 157120 136 230
232 0 453708 104674 157040 120 231
233 0 453872 104938 156960 75 232
234 0 453964 105366 156880 107 233
235 0 454164 105722 156920 107 234
236 0 454252 106018 157040 120 235
237 0 454268 106266 157200 81 236
238 0 454344 106390 157360 81 237
239 0 454376 106510 157520 98 238
240 0 454452 106590 157640 81 239
241 0 454488 106702 157720 81 240
242 0 454544 106834 157800 81 241
243 0 454520 106978 157840 81 242
244 0 454456 107306 157880 107 243
245 0 454480 107542 157920 140 244
246 0 454484 107994 157960 163 245
247 0 454492 108170 158040 108 246
248 0 454396 108538 158080 80 247
249 0 454132 108930 158160 75 248
250 0 454132 108994 158200 75 249
251 0 453920 109138 158240 91 250
252 0 453784 109402 158280 120 251
253 0 453656 109810 158320 102 252
254 0 453592 110030 158240 148 253
255 0 453400 110178 158120 98 254
256 0 453308 110218 158000 102 255
257 0 453240 110246 157880 102 256
258 0 453152 110238 157680 101 257
259 0 453168 110306 157560 86 258
260 0 453168 110422 157480 86 259
261 0 453112 110614 157440 124 260
262 0 452968 110890 157360 122 261
263 0 452416 111466 157320 124 262
264 0 452324 111702 157360 120 263
265 0 452348 112034 157400 124 264
266 0 452380 112250 157480 163 265
267 0 452336 112354 157560 150 266
268 0 452264 112526 157640 150 267
269 0 452236 112678 157720 156 268
270 0 452028 113022 157760 120 269
271 0 451852 113274 157800 81 270
272 0 451580 113566 157840 86 271
273 0 451444 113854 157880 150 272
274 0 451348 113978 157960 135 273
275 0 451288 114118 158040 143 274
276 0 451224 114422 158080 141 275
277 0 450956 114634 158120 81 276
278 0 450832 114894 158160 102 277
279 0 450672 115322 158200 81 278
280 0 450023.34 116192.664 158200 186 279
281 0 450062 116112 158160 186 280
282 0 450102 116052 158040 186 281
283 0 450106 116040 157880 197 282
284 0 450146 116008 157720 197 283
285 0 450382 115804 157640 120 284
286 0 450714 115772 157600 64 285
287 0 450882 115772 157520 64 286
288 0 450942 115780 157440 71 287
289 0 451030 115900 157360 71 288
290 0 451178 115924 157280 45 289
291 0 451286 115948 157240 45 290
292 0 451502 116032 157200 75 291
293 0 451674 116076 157120 75 292
294 0 451854 116086 157080 45 293
295 0 451842 116064 156960 45 294
296 0 452086 116142 156960 64 295
297 0 452202 116270 156880 75 296
298 0 452374 116282 156840 75 297
299 0 452566 116202 156800 75 298
300 0 452514 116146 156720 75 299
301 0 452694 116214 156880 75 299
302 0 452766 116238 156960 75 301
303 0 452802 116282 157040 75 302
304 0 452982 116390 157120 75 303
305 0 453006 116442 157080 75 304
306 0 453098 116502 157000 75 305
307 0 453210 116526 156920 -1 306
308 0 453290 116594 156880 -1 307
309 0 453222 116796 156880 -1 308
310 0 453178 116900 156960 -1 309
311 0 453054 117024 157040 -1 310
312 0 452966 117180 157120 -1 311
313 0 452938 117272 157160 -1 312
314 0 452818 117422 157240 -1 313
315 0 452854 117582 157240 -1 314
316 0 452898 117646 157160 -1 315
317 0 452946 117684 157080 -1 316
318 0 453002 117716 157000 -1 317
319 0 453018 117788 156920 -1 318
320 0 452962 117836 156840 -1 319
321 0 452910 117928 156800 -1 320
322 0 452834 118100 156760 -1 321
323 0 452826 118292 156680 -1 322
324 0 452786 118370 156640 -1 323
325 0 452410 118582 156600 -1 324
326 0 452386 118740 156520 -1 325
327 0 452466 118808 156480 -1 326
328 0 452574 118896 156400 -1 327
329 0 452622 118928 156280 -1 328
330 0 452590 118948 156160 -1 329
331 0 452534 118996 156080 -1 330
332 0 452482 119088 156000 -1 331
333 0 452370 119180 155880 -1 332
334 0 452278 119212 155760 -1 333
335 0 452166 119292 155640 -1 334
336 0 452062 119356 155520 -1 335
337 0 451986 119392 155400 -1 336
338 0 453334 116632 156800 -1 308
339 0 453422 116620 156720 -1 338
340 0 453522 116620 156640 -1 339
341 0 453674 116592 156560 -1 340
342 0 453818 116548 156480 -1 341
343 0 453938 116540 156440 -1 342
344 0 454058 116540 156360 -1 343
345 0 454178 116576 156320 -1 344
346 0 454394 116712 156280 -1 345
347 0 454518 116776 156240 -1 346
348 0 454670 116848 156160 -1 347
349 0 454806 116910 156080 -1 348
350 0 454998 116814 156000 -1 349
351 0 455110 116718 155960 -1 350
352 0 455146 116654 155920 -1 351
353 0 455190 116618 155880 -1 352
354 0 455226 116598 155840 -1 353
355 0 455306 116570 155760 -1 354
356 0 455446 116510 155680 -1 355
357 0 455398 116626 155480 -1 356
358 0 455494 116762 155400 -1 357
359 0 455850 116770 155360 -1 358
360 0 456030 116908 155320 -1 359
361 0 456170 117148 155360 -1 360
362 0 456250 117176 155400 -1 361
363 0 456702 117164 155480 -1 362
364 0 457190 117240 155440 -1 363
365 0 457542 117348 155400 -1 364
366 0 457818 117364 155480 -1 365
367 0 457870 117366 155520 -1 366
368 0 458066 117430 155560 -1 367
369 0 458178 117554 155600 -1 368
370 0 458270 117526 155680 -1 369
371 0 458370 117474 155760 -1 370
372 0 458414 117422 155880 -1 371
373 0 458506 117454 155960 -1 372
374 0 458550 117490 156040 -1 373
375 0 458614 117474 156160 -1 374
376 0 458694 117494 156240 -1 375
377 0 458914 117550 156320 -1 376
378 0 451802 116048 156880 45 295
379 0 449946 116354 158280 157 280
380 0 448726 117824 158280 81 379
381 0 448002 118482 158320 80 380
382 0 447526 118998 158240 107 381
383 0 447162 119178 158160 86 382
384 0 446978 119482 158120 120 383
385 0 446530 119862 158080 128 384
386 0 446486 119844 157920 189 385
387 0 446490 119842 157840 204 386
388 0 446526 119838 157800 204 387
389 0 447118 120030 157800 51 388
390 0 447894 120074 157800 64 389
391 0 448302 120030 157840 40 390
392 0 448586 119928 157880 40 391
393 0 448886 119880 157840 40 392
394 0 448970 119812 157720 40 393
395 0 448942 119596 157760 40 394
396 0 448934 119564 157840 40 395
397 0 448906 119556 157920 40 396
398 0 448894 119560 158000 40 397
399 0 448862 119564 158040 40 398
400 0 448826 119544 158080 40 399
401 0 448806 119560 158120 40 400
402 0 448806 119556 158160 40 401
403 0 448974 119812 157640 40 394
404 0 449050 119840 157560 40 403
405 0 449166 119852 157520 -1 404
406 0 449270 119948 157480 -1 405
407 0 449326 120060 157520 -1 406
408 0 446138 120104 158000 154 386
409 0 445486 120714 158080 115 408
410 0 445046 121306 158040 80 409
411 0 444638 121976 157960 120 410
412 0 444346 122372 157840 120 411
413 0 443910 122522 157840 102 412
414 0 443506 122814 157960 101 413
415 0 443410 122930 158040 101 414
416 0 443326 123042 158160 102 415
417 0 443294 123190 158280 102 416
418 0 443254 123354 158400 128 417
419 0 443246 123390 158520 128 418
420 0 443162 123478 158680 108 419
421 0 443102 123556 158800 108 420
422 0 442978 123636 158920 122 421
423 0 442870 123696 159040 122 422
424 0 442826 123744 159160 101 423
425 0 442814 123804 159280 166 424
426 0 442814 123820 159400 166 425
427 0 442810 123816 159480 166 426
428 0 442758 123904 159520 131 427
429 0 442682 123992 159600 131 428
430 0 442582 124084 159680 124 429
431 0 442374 124128 159800 96 430
432 0 442258 124160 159880 96 431
433 0 442154 124232 159960 124 432
434 0 442002 124226 160040 122 433
435 0 441786 124278 160120 122 434
436 0 441450 124494 160240 98 435
437 0 441306 124602 160360 120 436
438 0 441090 124682 160480 75 437
439 0 440902 124870 160560 124 438
440 0 440506 125202 160720 221 439
441 0 440342 125482 160560 228 440
442 0 440342 125582 160440 178 441
443 0 440326 125638 160320 131 442
444 0 440306 125702 160160 200 443
445 0 440294 125802 160040 160 444
446 0 440310 125946 159880 160 445
447 0 440354 126090 159760 150 446
448 0 440298 126358 159680 153 447
449 0 440146 126464 159600 134 448
450 0 439982 126488 159480 134 449
451 0 439878 126496 159320 143 450
452 0 439782 126488 159160 122 451
453 0 439682 126472 159000 148 452
454 0 439618 126408 158840 148 453
455 0 439586 126376 158680 128 454
456 0 439518 126372 158520 157 455
457 0 439450 126356 158360 157 456
458 0 439306 126372 158160 206 457
459 0 439294 126420 158000 202 458
460 0 439282 126532 157840 202 459
461 0 439338 126624 157680 178 460
462 0 439314 126756 157560 214 461
463 0 439342 126844 157400 51 462
464 0 439302 126976 157240 140 463
465 0 439242 127104 157080 140 464
466 0 439182 127216 156960 176 465
467 0 439130 127324 156800 140 466
468 0 439046 127440 156640 108 467
469 0 438974 127488 156480 108 468
470 0 438858 127518 156360 71 469
471 0 438870 127610 156200 71 470
472 0 438834 127786 156040 71 471
473 0 439098 128010 155880 143 472
474 0 439230 128082 155720 143 473
475 0 439234 128034 155600 143 474
476 0 439490 127342 155600 81 475
477 0 439390 127330 155480 108 476
478 0 439490 127150 155400 108 477
479 0 439514 126922 155280 32 478
480 0 439678 126830 155160 51 479
481 0 439746 126736 155000 51 480
482 0 439802 126648 154920 51 481
483 0 439898 126496 154840 81 482
484 0 439990 126456 154760 81 483
485 0 440046 126396 154640 120 484
486 0 440138 126160 154520 90 485
487 0 440162 125988 154440 90 486
488 0 440110 125924 154360 60 487
489 0 440150 125768 154280 60 488
490 0 440206 125476 154200 137 489
491 0 440226 125370 154160 137 490
492 0 440318 125262 154080 137 491
493 0 440406 125130 154000 108 492
494 0 440522 125070 153920 102 493
495 0 440566 124966 153840 102 494
496 0 440542 124782 153760 115 495
497 0 440494 124602 153680 120 496
498 0 440338 124182 153600 139 497
499 0 439898 123656 153640 120 498
500 0 439774 123532 153720 120 499
501 0 439662 123498 153800 115 500
502 0 439282 123310 153840 128 501
503 0 438954 123022 153920 156 502
504 0 438726 122662 154000 102 503
505 0 438382 122266 154080 175 504
506 0 438018 121304 154120 128 505
507 0 437654 120636 154040 60 506
508 0 437250 120170 154120 128 507
509 0 437038 120010 154160 156 508
510 0 436834 119838 154240 120 509
511 0 436222 119650 154320 166 510
512 0 435582 118764 154240 206 511
513 0 435270 118070 154320 226 512
514 0 434734 117674 154360 122 513
515 0 434506 117476 154440 122 514
516 0 434418 117368 154520 122 515
517 0 434186 117132 154600 86 516
518 0 433954 116808 154680 122 517
519 0 433486 116590 154720 86 518
520 0 433386 116226 154800 136 519
521 0 433358 116134 154880 98 520
522 0 433206 115978 154960 108 521
523 0 433134 115874 155040 108 522
524 0 433118 115834 155120 157 523
525 0 433062 115772 155280 157 524
526 0 433074 115700 155400 91 525
527 0 433102 115616 155480 91 526
528 0 433046 115528 155600 81 527
529 0 432974 115448 155720 81 528
530 0 432790 115336 155840 148 529
531 0 432682 115224 155920 181 530
532 0 432682 115196 156000 181 531
533 0 432618 115108 156080 163 532
534 0 432562 115040 156200 163 533
535 0 432494 114960 156280 115 534
536 0 432350 114884 156360 136 535
537 0 431894 114786 156440 163 536
538 0 431698 114742 156520 168 537
539 0 431410 114634 156600 160 538
540 0 431078 114582 156640 136 539
541 0 430810 114528 156720 108 540
542 0 430146 114408 156760 140 541
543 0 429934 114264 156800 102 542
544 0 429670 114052 156840 120 543
545 0 429662 113658 156920 108 544
546 0 429614 113410 156960 108 545
547 0 429354 113230 157080 86 546
548 0 428982 113082 157120 104 547
549 0 428862 113058 157200 139 548
550 0 428674 113026 157280 139 549
551 0 428330 112876 157360 120 550
552 0 428118 112816 157440 156 551
553 0 428022 112768 157520 156 552
554 0 427914 112652 157600 150 553
555 0 427818 112608 157680 150 554
556 0 427746 112600 157760 134 555
557 0 427618 112472 157880 134 556
558 0 427474 112272 157920 136 557
559 0 427394 112224 158000 209 558
560 0 427266 112146 158080 244 559
561 0 426490 112106 158120 120 560
562 0 426042 111770 158160 141 561
563 0 425598 111020 158240 186 562
564 0 425506 110796 158320 186 563
565 0 425118 110224 158280 122 564
566 0 425026 109990 158160 86 565
567 0 424982 109866 158040 124 566
568 0 424714 109682 157920 186 567
569 0 424538 109482 157840 143 568
570 0 424302 109336 157760 124 569
571 0 424134 109220 157680 108 570
572 0 423942 109152 157640 108 571
573 0 423794 109036 157560 108 572
574 0 423542 108820 157480 107 573
575 0 423438 108656 157400 107 574
576 0 423218 108566 157320 107 575
577 0 423010 108430 157240 115 576
578 0 422926 108346 157160 91 577
579 0 422722 108154 157080 120 578
580 0 422634 107992 157000 124 579
581 0 422510 107888 156920 124 580
582 0 422270 107748 156840 124 581
583 0 422142 107676 156800 120 582
584 0 422074 107600 156720 120 583
585 0 421982 107524 156680 104 584
586 0 421866 107364 156640 104 585
587 0 421746 107282 156560 81 586
588 0 421614 107226 156520 81 587
589 0 421414 107034 156480 120 588
590 0 421134 106754 156400 96 589
591 0 420702 106574 156360 160 590
592 0 420318 106296 156280 102 591
593 0 419914 106024 156240 107 592
594 0 419258 105812 156160 163 593
595 0 418530 105502 156240 136 594
596 0 417926 105270 156200 98 595
597 0 417930 105262 156120 120 596
598 0 417738 105242 156000 120 597
599 0 417106 105228 155920 160 598
600 0 416478 105120 156000 96 599
601 0 416350 105092 156080 102 600
602 0 416226 105056 156200 143 601
603 0 416142 105020 156320 143 602
604 0 416074 105032 156400 175 603
605 0 416002 105026 156480 175 604
606 0 415958 105022 156600 175 605
607 0 415890 105026 156720 160 606
608 0 415766 105010 156840 163 607
609 0 415658 104982 156960 163 608
610 0 415634 105030 157080 160 609
611 0 415626 105030 157200 160 610
612 0 415546 105014 157320 104 611
613 0 415442 104950 157400 104 612
614 0 415338 104922 157520 40 613
615 0 415130 104934 157640 71 614
616 0 415022 104906 157720 71 615
617 0 414958 104886 157840 75 616
618 0 414770 104884 157960 75 617
619 0 414610 104856 158040 64 618
620 0 414594 104820 158120 64 619
621 0 414370 104784 158200 40 620
622 0 414274 104836 158280 64 621
623 0 414234 104848 158360 64 622
624 0 414090 104896 158440 60 623
625 0 413926 104968 158520 60 624
626 0 413750 104980 158600 60 625
627 0 413550 104996 158680 86 626
628 0 413322 105130 158760 104 627
629 0 413282 105146 158840 104 628
630 0 413174 105218 158920 98 629
631 0 412982 105314 159000 51 630
632 0 412838 105414 159080 51 631
633 0 412774 105518 159160 51 632
634 0 412694 105582 159240 51 633
635 0 412662 105586 159320 90 634
636 0 412578 105594 159400 90 635
637 0 412506 105594 159480 90 636
638 0 412350 105632 159560 172 637
639 0 412234 105604 159680 183 638
640 0 412142 105568 159800 183 639
641 0 412030 105560 159920 139 640
642 0 411958 105596 160040 139 641
643 0 411946 105600 160160 134 642
644 0 411822 105604 160280 101 643
645 0 411762 105632 160360 101 644
646 0 411486 105736 160480 91 645
647 0 411262 105856 160560 128 646
648 0 411126 105900 160640 128 647
649 0 410862 105884 160720 40 648
650 0 410778 105868 160800 40 649
651 0 410658 105926 160880 120 650
652 0 410538 105942 160960 120 651
653 0 410350 106022 161080 86 652
654 0 410018 106102 161160 60 653
655 0 409742 106126 161200 51 654
656 0 409330 106158 161240 98 655
657 0 409002 106104 161280 81 656
658 0 408930 106096 161320 81 657
659 0 408686 106044 161360 51 658
660 0 408602 106024 161440 51 659
661 0 408218 105984 161520 137 660
662 0 408106 105942 161600 120 661
663 0 407710 105782 161640 91 662
664 0 407234 105762 161720 150 663
665 0 406726 105774 161760 51 664
666 0 406306 105834 161800 115 665
667 0 406070 105752 161880 124 666
668 0 405870 105528 161960 136 667
669 0 405790 105324 162040 139 668
670 0 405582 105076 162120 156 669
671 0 405414 105002 162240 131 670
672 0 405306 104870 162320 81 671
673 0 405258 104794 162400 81 672
674 0 405210 104742 162480 45 673
675 0 405178 104714 162560 45 674
676 0 404950 104594 162600 80 675
677 0 404770 104406 162680 128 676
678 0 404486 104154 162560 96 677
679 0 404330 104022 162520 80 678
680 0 404230 103958 162480 80 679
681 0 403638 104170 162520 91 680
682 0 403126 104192 162600 81 681
683 0 402834 104240 162640 96 682
684 0 402510 104432 162680 81 683
685 0 402310 104684 162800 98 684
686 0 402234 104822 162920 98 685
687 0 402066 104910 163000 134 686
688 0 401914 104970 163040 102 687
689 0 401390 104994 163040 71 688
690 0 401066 105230 163080 60 689
691 0 401042 105270 163120 40 690
692 0 400838 105540 163160 40 691
693 0 400782 105608 163200 40 692
694 0 400562 105700 163240 80 693
695 0 400466 105728 163320 80 694
696 0 400386 105746 163400 91 695
697 0 400234 105870 163520 51 696
698 0 400118 105926 163600 51 697
699 0 400022 106002 163640 86 698
700 0 399874 106086 163720 90 699
701 0 399814 106130 163800 90 700
702 0 399682 106182 163880 51 701
703 0 399562 106182 163920 51 702
704 0 399562 106182 163920 51 703
705 0 399214 106446 163960 90 704
706 0 399142 106432 164040 90 705
707 0 399010 106376 164160 101 706
708 0 398842 106332 164200 101 707
709 0 398726 106308 164240 75 708
710 0 398694 106328 164280 75 709
711 0 398522 106328 164320 60 710
712 0 398382 106408 164400 60 711
713 0 398322 106444 164480 60 712
714 0 398246 106600 164560 60 713
715 0 398030 106752 164640 60 714
716 0 397974 106786 164720 60 715
717 0 397886 106842 164800 51 716
718 0 397730 106850 164840 108 717
719 0 397646 106862 164920 108 718
720 0 397602 106890 165040 108 719
721 0 397478 106886 165160 108 720
722 0 397250 106886 165280 108 721
723 0 397038 106958 165360 75 722
724 0 396814 106954 165400 64 723
725 0 396738 106944 165480 64 724
726 0 396690 106964 165560 64 725
727 0 396550 106988 165640 60 726
728 0 396414 107032 165720 60 727
729 0 396274 107052 165800 75 728
730 0 396198 107164 165840 75 729
731 0 395982 107156 165920 40 730
732 0 395878 107052 166000 71 731
733 0 395758 107132 166080 71 732
734 0 395650 107132 166160 96 733
735 0 395506 107182 166200 96 734
736 0 395506 107106 166280 96 735
737 0 395506 107106 166400 86 736
738 0 395510 107266 166480 86 737
739 0 395514 107294 166560 86 738
740 0 395518 107346 166640 81 739
741 0 395526 107394 166720 81 740
742 0 395498 107374 166840 81 741
743 0 395502 107346 166960 71 742
744 0 395530 107318 167080 71 743
745 0 395598 107258 167200 60 744
746 0 395646 107242 167240 60 745
747 0 395658 107238 167400 64 746
748 0 395646 107126 167520 64 747
749 0 395642 107118 167600 64 748
750 0 395630 107106 167640 45 749
751 0 395638 107096 167720 45 750
752 0 395702 107088 167840 45 751
753 0 395742 107180 167920 40 752
754 0 395682 107264 167960 40 753
755 0 395610 107340 168000 40 754
756 0 395530 107344 168080 45 755
757 0 395450 107380 168120 45 756
758 0 395390 107404 168200 45 757
759 0 395322 107432 168280 107 758
760 0 395282 107548 168360 107 759
761 0 395286 107620 168440 90 760
762 0 395270 107688 168520 90 761
763 0 395234 107758 168600 60 762
764 0 395178 107838 168680 60 763
765 0 395130 107894 168760 60 764
766 0 395070 107894 168840 40 765
767 0 395014 107918 168920 40 766
768 0 394922 107922 169040 71 767
769 0 394906 107970 169120 71 768
770 0 394894 107978 169200 71 769
771 0 394794 107974 169280 91 770
772 0 394726 107986 169360 91 771
773 0 394642 107982 169440 91 772
774 0 394554 107998 169520 32 773
775 0 394462 108110 169600 32 774
776 0 394430 108166 169680 51 775
777 0 394390 108270 169760 51 776
778 0 394386 108382 169840 60 777
779 0 394414 108420 169920 60 778
780 0 394422 108468 170000 60 779
781 0 394386 108540 170120 71 780
782 0 394374 108584 170200 71 781
783 0 394358 108632 170280 71 782
784 0 394362 108596 170360 122 783
785 0 394370 108676 170440 122 784
786 0 394122 108952 170480 51 785
787 0 394042 109196 170560 51 786
788 0 393866 109324 170600 64 787
789 0 393654 109478 170680 71 788
790 0 393510 109606 170760 75 789
791 0 393426 109690 170840 91 790
792 0 393318 109782 170920 91 791
793 0 393046 109994 170960 139 792
794 0 392862 110254 171000 207 793
795 0 392838 110292 171080 207 794
796 0 392814 110300 171160 207 795
797 0 392910 110848 171160 207 796
798 0 392882 110936 171280 207 797
799 0 392730 110372 171240 207 796
800 0 392210 110464 171280 122 799
801 0 391978 110536 171360 150 800
802 0 391638 110656 171440 139 801
803 0 391470 110772 171520 207 802
804 0 391406 110892 171600 207 803
805 0 391354 111046 171680 230 804
806 0 391294 111118 171800 178 805
807 0 391206 111106 171920 178 806
808 0 390714 111222 171960 32 807
809 0 390246 111498 172000 75 808
810 0 390106 111606 172080 60 809
811 0 389982 111716 172160 71 810
812 0 389870 111796 172200 71 811
813 0 389746 111888 172240 81 812
814 0 389738 111956 172320 81 813
815 0 389682 112330 172400 71 814
816 0 389602 112526 172440 45 815
817 0 389486 112594 172480 51 816
818 0 389214 112746 172520 60 817
819 0 388906 112926 172440 102 818
820 0 388774 113054 172360 71 819
821 0 388606 113082 172320 71 820
822 0 388234 113182 172280 86 821
823 0 388142 113396 172320 60 822
824 0 387862 113444 172360 101 823
825 0 387846 113604 172440 101 824
826 0 387798 113628 172480 40 825
827 0 387530 113712 172520 45 826
828 0 387370 113944 172560 71 827
829 0 387326 114076 172640 71 828
830 0 387274 114240 172680 45 829
831 0 387270 114388 172720 40 830
832 0 387386 114626 172720 60 831
833 0 387410 114738 172680 60 832
834 0 387362 115018 172640 86 833
835 0 387398 115146 172560 81 834
836 0 387418 115218 172480 81 835
837 0 387454 115354 172440 51 836
838 0 387434 115482 172400 51 837
839 0 387366 115646 172360 51 838
840 0 387282 115850 172320 80 839
841 0 387254 115910 172280 80 840
842 0 387154 116028 172240 51 841
843 0 387094 116092 172200 51 842
844 0 387058 116152 172160 51 843
845 0 387042 116220 172120 91 844
846 0 387062 116276 172040 91 845
847 0 387070 116332 171960 91 846
848 0 387054 116380 171880 71 847
849 0 387082 116396 171800 71 848
850 0 387142 116456 171720 71 849
851 0 387198 116500 171680 51 850
852 0 387206 116524 171640 51 851
853 0 387234 116564 171560 51 852
854 0 387246 116564 171440 71 853
855 0 387274 116568 171320 71 854
856 0 387234 116608 171200 71 855
857 0 387214 116644 171120 71 856
858 0 387258 116836 171000 104 857
859 0 387226 116816 170920 104 858
860 0 387306 116804 170800 104 859
861 0 387386 116836 170680 90 860
862 0 387394 116848 170560 90 861
863 0 387362 116872 170440 96 862
864 0 387362 116888 170320 96 863
865 0 387414 116900 170160 75 864
866 0 387526 116968 170040 64 865
867 0 387578 117124 170000 64 866
868 0 387622 117188 169920 81 867
869 0 387630 117208 169840 81 868
870 0 387658 117244 169720 75 869
871 0 387526 117280 169640 40 870
872 0 388192 117504 168800 45 871
873 0 388086 113080 172320 32 822
874 0 387830 113052 172360 32 873
875 0 387726 112752 172400 32 874
876 0 395138 107226 166200 86 735
877 0 409102 106432 161280 60 656
878 0 409086 106504 161160 60 877
879 0 409066 106500 161040 60 878
880 0 409042 106552 160920 60 879
881 0 408982 106576 160880 60 880
882 0 418682 105286 156240 40 595
883 0 418912 104416 156840 32 882
884 0 418752 104448 157040 32 883
885 0 418624 104480 157200 32 884
886 0 425534 110752 158440 186 564
887 0 425546 110776 158560 157 886
888 0 425586 110788 158680 157 887
889 0 425702 110920 158800 208 888
890 0 425770 110996 158920 283 889
891 0 425790 111104 159040 283 890
892 0 425790 111104 159120 283 891
893 0 425898 111096 159160 283 892
894 0 427286 112146 158120 244 560
895 0 427318 112066 158240 244 894
896 0 427546 111550 158280 104 895
897 0 427782 111318 158320 51 896
898 0 428102 111162 158360 71 897
899 0 428370 111066 158400 75 898
900 0 428486 111018 158480 120 899
901 0 428558 110958 158560 120 900
902 0 428782 110826 158640 124 901
903 0 428854 110746 158720 124 902
904 0 429026 110618 158800 160 903
905 0 429134 110354 158880 139 904
906 0 429326 110114 159040 153 905
907 0 429502 109890 159160 122 906
908 0 429530 109854 159280 122 907
909 0 429606 109718 159400 128 908
910 0 429674 109574 159520 128 909
911 0 429702 109478 159680 128 910
912 0 429702 109318 159840 96 911
913 0 429546 109234 160000 143 912
914 0 429522 109154 160160 143 913
915 0 429290 109058 160280 80 914
916 0 429190 108978 160360 98 915
917 0 428958 108834 160520 98 916
918 0 428774 108762 160600 32 917
919 0 428658 108266 160600 107 918
920 0 428602 107994 160560 51 919
921 0 428586 107938 160400 91 920
922 0 428582 107938 160200 124 921
923 0 428582 107934 160000 98 922
924 0 428674 107714 159800 45 923
925 0 428554 107618 159640 45 924
926 0 428638 107562 159480 101 925
927 0 428678 107510 159320 101 926
928 0 428674 107414 159040 81 927
929 0 427904 106656 158400 64 928
930 0 427744 106496 158280 60 929
931 0 427584 106336 158160 75 930
932 0 427392 106208 158000 51 931
933 0 427232 106080 157840 75 932
934 0 427072 105920 157680 71 933
935 0 426976 105728 157520 75 934
936 0 426976 105472 157440 75 935
937 0 427040 105344 157440 40 936
938 0 428726 108798 160680 32 918
939 0 428694 108810 160720 32 938
940 0 428378 109066 160720 32 939
941 0 429878 109718 159160 45 907
942 0 430098 109686 159080 40 941
943 0 430402 109790 159120 80 942
944 0 430534 109722 159240 80 943
945 0 430710 109694 159320 51 944
946 0 431712 109888 159280 64 945
947 0 431968 109952 159320 51 946
948 0 432224 109952 159360 60 947
949 0 432480 109952 159360 51 948
950 0 432736 109984 159320 86 949
951 0 432992 110016 159240 51 950
952 0 433248 110016 159160 51 951
953 0 433472 110016 159040 75 952
954 0 433696 109888 159040 75 953
955 0 433952 109888 159040 81 954
956 0 434208 109888 159040 45 955
957 0 434464 109856 159080 71 956
958 0 434656 109664 159080 75 957
959 0 434912 109600 159080 64 958
960 0 435168 109600 159120 40 959
961 0 435424 109568 159200 81 960
962 0 435648 109536 159400 71 961
963 0 435840 109504 159600 81 962
964 0 435904 109504 159640 64 963
965 0 438598 123262 153880 156 503
966 0 438526 123150 153760 156 965
967 0 438426 123118 153680 156 966
968 0 438266 123126 153640 102 967
969 0 438042 123326 153600 -1 968
970 0 438042 123338 153360 -1 969
971 0 437906 123426 153640 -1 969
972 0 437730 123434 153720 -1 971
973 0 437414 123422 153760 -1 972
974 0 436682 123018 153800 -1 973
975 0 436514 122942 153720 -1 974
976 0 436406 122822 153600 -1 975
977 0 439470 128374 155480 104 475
978 0 439794 128494 155400 107 977
979 0 440134 128524 155320 136 978
980 0 440598 128576 155240 128 979
981 0 441014 128336 155120 141 980
982 0 441202 128280 155000 181 981
983 0 441378 128168 154880 202 982
984 0 441370 128142 154720 202 983
985 0 441424 128169 154600 202 984
986 0 441442 128178 154560 163 985
987 0 441630 128098 154400 166 986
988 0 441814 127982 154280 166 987
989 0 442134 127974 154160 108 988
990 0 442382 127934 154040 120 989
991 0 442590 127862 153920 124 990
992 0 442742 127846 153800 96 991
993 0 442942 127778 153640 102 992
994 0 443278 127854 153520 120 993
995 0 443454 127904 153440 128 994
996 0 443610 127892 153320 120 995
997 0 443822 127880 153200 135 996
998 0 444006 127968 153080 104 997
999 0 444194 128064 152960 150 998
1000 0 444390 128116 152800 164 999
1001 0 444570 128132 152680 164 1000
1002 0 444646 128148 152520 166 1001
1003 0 444722 128052 152360 148 1002
1004 0 444810 128020 152200 148 1003
1005 0 444866 127976 152040 150 1004
1006 0 444998 128016 151840 107 1005
1007 0 445022 128004 151720 107 1006
1008 0 445158 128166 151600 136 1007
1009 0 445306 128206 151480 164 1008
1010 0 445442 128246 151360 164 1009
1011 0 445518 128310 151240 128 1010
1012 0 445718 128478 151160 156 1011
1013 0 445854 128562 151080 156 1012
1014 0 446085.34 128441.336 151160 156 1013
1015 0 445930 128698 150960 156 1013
1016 0 446030 128926 150840 136 1015
1017 0 446126 129012 150760 120 1016
1018 0 446206 129288 150680 51 1017
1019 0 446386 129700 150600 32 1018
1020 0 446518 130060 150520 40 1019
1021 0 446594 130394 150440 75 1020
1022 0 446674 130650 150360 102 1021
1023 0 446730 130874 150280 102 1022
1024 0 446754 131068 150160 141 1023
1025 0 446722 131076 150000 80 1024
1026 0 446498 130692 149840 75 1025
1027 0 446326 130352 149720 40 1026
1028 0 446210 130100 149640 40 1027
1029 0 446086 129880 149560 157 1028
1030 0 446158 129936 149400 157 1029
1031 0 446162 129940 149240 131 1030
1032 0 446214 129972 149120 131 1031
1033 0 446106 130028 148960 124 1032
1034 0 446074 130072 148920 124 1033
1035 0 446162 130064 148840 124 1034
1036 0 446374 130072 148720 124 1035
1037 0 446430 130128 148560 96 1036
1038 0 446502 130188 148440 96 1037
1039 0 446610 130228 148320 96 1038
1040 0 446730 130220 148200 98 1039
1041 0 446898 130196 148040 98 1040
1042 0 446914 130152 147880 104 1041
1043 0 447066 130080 147720 164 1042
1044 0 447134 130016 147560 164 1043
1045 0 447218 130008 147400 136 1044
1046 0 447486 130088 147240 91 1045
1047 0 447658 130220 147080 122 1046
1048 0 447822 130368 146960 134 1047
1049 0 448102 130436 146840 86 1048
1050 0 448398 130536 146720 80 1049
1051 0 448606 130638 146600 86 1050
1052 0 448878 130858 146480 102 1051
1053 0 449054 130938 146320 40 1052
1054 0 449154 131056 146200 124 1053
1055 0 449306 131096 146040 124 1054
1056 0 449366 131096 145880 156 1055
1057 0 449514 131200 145680 175 1056
1058 0 449738 131344 145520 153 1057
1059 0 449966 131498 145400 150 1058
1060 0 450258 132018 145320 124 1059
1061 0 450442 132502 145400 163 1060
1062 0 450574 133310 145480 131 1061
1063 0 450970 133536 145400 120 1062
1064 0 451134 133644 145320 183 1063
1065 0 451342 133788 145240 175 1064
1066 0 451658 133912 145160 160 1065
1067 0 451782 134072 145080 150 1066
1068 0 452018 134338 145000 102 1067
1069 0 452186 134546 144880 124 1068
1070 0 452410 134782 144800 135 1069
1071 0 452774 134962 144720 107 1070
1072 0 453546 134958 144640 150 1071
1073 0 453970 135110 144560 124 1072
1074 0 454230 135246 144480 175 1073
1075 0 454454 135408 144360 140 1074
1076 0 454570 135536 144280 150 1075
1077 0 454662 135676 144200 150 1076
1078 0 454806 135916 144080 32 1077
1079 0 454978 136080 144000 32 1078
1080 0 455170 136218 143920 32 1079
1081 0 455634 136378 143760 32 1080
1082 0 456018 136494 143720 120 1081
1083 0 456090 136614 143640 120 1082
1084 0 456122 136742 143520 120 1083
1085 0 456182 136906 143400 51 1084
1086 0 456498 137420 143280 101 1085
1087 0 456450 137532 143160 64 1086
1088 0 456346 137604 143000 104 1087
1089 0 456290 137628 142800 164 1088
1090 0 456290 137666 142640 164 1089
1091 0 456306 137750 142520 163 1090
1092 0 456386 137758 142320 108 1091
1093 0 456502 137846 142120 108 1092
1094 0 456750 137978 141960 104 1093
1095 0 457086 138610 141880 178 1094
1096 0 457374 139082 141800 141 1095
1097 0 457662 139622 141720 136 1096
1098 0 457866 139880 141640 154 1097
1099 0 457982 140032 141560 160 1098
1100 0 458270 140224 141480 178 1099
1101 0 458562 140308 141400 197 1100
1102 0 458670 140352 141280 197 1101
1103 0 459014 140476 141200 172 1102
1104 0 459698 140664 141280 163 1103
1105 0 459902 140788 141360 124 1104
1106 0 460162 140974 141520 115 1105
1107 0 460814 141142 141640 208 1106
1108 0 461758 141574 141560 202 1107
1109 0 462142 141798 141480 154 1108
1110 0 462366 141834 141400 150 1109
1111 0 462854 141756 141320 150 1110
1112 0 463374 141896 141240 140 1111
1113 0 463614 141884 141160 124 1112
1114 0 463874 141896 141080 124 1113
1115 0 464062 141900 141000 120 1114
1116 0 464286 141916 140920 104 1115
1117 0 464446 141944 140840 104 1116
1118 0 464550 141908 140760 115 1117
1119 0 464650 141886 140680 115 1118
1120 0 464822 141754 140600 163 1119
1121 0 465454 141542 140480 122 1120
1122 0 465846 141350 140360 124 1121
1123 0 466154 141210 140240 104 1122
1124 0 466386 140946 140160 124 1123
1125 0 466562 140862 140080 137 1124
1126 0 466666 140814 140000 137 1125
1127 0 466850 140684 139880 148 1126
1128 0 467002 140596 139800 154 1127
1129 0 467142 140496 139720 178 1128
1130 0 467390 140360 139560 139 1129
1131 0 467534 140152 139440 139 1130
1132 0 467586 139972 139320 75 1131
1133 0 467678 139534 139160 120 1132
1134 0 467782 139374 139080 150 1133
1135 0 467910 139218 139000 136 1134
1136 0 468006 139078 138920 136 1135
1137 0 468086 138994 138840 136 1136
1138 0 468286 138858 138760 128 1137
1139 0 468730 138682 138680 172 1138
1140 0 469094 138450 138600 178 1139
1141 0 469266 138334 138520 189 1140
1142 0 469418 138258 138440 189 1141
1143 0 469590 138116 138320 181 1142
1144 0 469970 137920 138240 200 1143
1145 0 470146 137736 138160 175 1144
1146 0 470198 137680 138080 175 1145
1147 0 470758 137244 137960 181 1146
1148 0 471110 137176 137840 202 1147
1149 0 471754 137090 137760 136 1148
1150 0 472246 137054 137800 172 1149
1151 0 472438 137030 137920 156 1150
1152 0 472654 136982 138040 156 1151
1153 0 472878 137042 138160 181 1152
1154 0 473050 137102 138280 245 1153
1155 0 473138 137110 138400 245 1154
1156 0 473266 137132 138560 294 1155
1157 0 473206 137164 138760 294 1156
1158 0 473850 136228 138760 327 1157
1159 0 473918 136272 138840 327 1158
1160 0 473938 136344 138920 327 1159
1161 0 473938 136416 139040 327 1160
1162 0 473966 136444 139120 327 1161
1163 0 473898 136644 139200 327 1162
1164 0 473894 136660 139240 327 1163
1165 0 475738 135860 138920 136 1160
1166 0 475962 135432 138760 175 1165
1167 0 476050 135042 138680 172 1166
1168 0 476202 134770 138600 160 1167
1169 0 476274 134530 138520 160 1168
1170 0 476434 134118 138440 197 1169
1171 0 476626 133846 138360 175 1170
1172 0 476982 133584 138280 221 1171
1173 0 477166 133384 138200 200 1172
1174 0 477558 133236 138120 214 1173
1175 0 477870 133028 138040 139 1174
1176 0 478438 132628 137960 164 1175
1177 0 478528 132416 139120 64 1176
1178 0 479670 132266 138000 175 1176
1179 0 480462 132602 138120 194 1178
1180 0 479712 133248 137720 32 1179
1181 0 479552 133408 137920 81 1180
1182 0 479488 133472 138000 71 1181
1183 0 481074 132884 138040 237 1179
1184 0 481266 133000 138160 246 1183
1185 0 481198 132944 138200 246 1184
1186 0 481270 132952 138280 246 1185
1187 0 481178 133010 138360 246 1186
1188 0 482962 133666 138360 200 1187
1189 0 484306 133800 138280 141 1188
1190 0 485170 133680 138160 172 1189
1191 0 486262 133202 138080 208 1190
1192 0 486894 132486 138000 209 1191
1193 0 487312 132261 137960 250 1192
1194 0 487502 132212 138120 289 1193
1195 0 487610 132144 138280 325 1194
1196 0 487894 132160 138400 163 1195
1197 0 488126 132192 138560 104 1196
1198 0 488658 132232 138680 136 1197
1199 0 488858 132248 138800 86 1198
1200 0 489166 132118 138920 81 1199
1201 0 489534 132058 139040 64 1200
1202 0 489646 131950 139200 71 1201
1203 0 489730 131946 139240 71 1202
1204 0 489914 132250 139360 104 1203
1205 0 490162 132066 139480 120 1204
1206 0 490678 131866 139560 122 1205
1207 0 490846 131834 139640 122 1206
1208 0 490986 131818 139720 150 1207
1209 0 491186 131694 139840 120 1208
1210 0 491366 131534 139920 108 1209
1211 0 491936 130720 140320 143 1210
1212 0 492160 130624 140400 128 1211
1213 0 492416 130528 140480 102 1212
1214 0 492640 130464 140600 102 1213
1215 0 492896 130464 140680 102 1214
1216 0 493120 130496 140800 102 1215
1217 0 493312 130528 141000 136 1216
1218 0 493568 130528 141040 194 1217
1219 0 493824 130624 141120 153 1218
1220 0 494048 130784 141120 96 1219
1221 0 494304 130880 141160 60 1220
1222 0 494560 130944 141160 81 1221
1223 0 494816 130976 141160 139 1222
1224 0 494912 131008 141160 131 1223
1225 0 494976 131168 140960 81 1224
1226 0 495104 131328 140760 122 1225
1227 0 495296 131424 140560 115 1226
1228 0 495488 131520 140400 91 1227
1229 0 495744 131552 140320 71 1228
1230 0 496000 131584 140280 71 1229
1231 0 496256 131584 140280 75 1230
1232 0 496512 131680 140280 51 1231
1233 0 496704 131840 140240 60 1232
1234 0 496896 132032 140160 96 1233
1235 0 496960 132288 140160 71 1234
1236 0 497120 132512 140080 80 1235
1237 0 497280 132704 140040 115 1236
1238 0 497472 132896 139920 107 1237
1239 0 497632 132928 139720 90 1238
1240 0 497760 132864 139480 90 1239
1241 0 497824 132704 139280 60 1240
1242 0 497984 132608 139040 81 1241
1243 0 498176 132544 138840 60 1242
1244 0 498432 132544 138760 86 1243
1245 0 498688 132576 138760 107 1244
1246 0 498944 132640 138720 122 1245
1247 0 499168 132672 138600 80 1246
1248 0 499392 132672 138440 81 1247
1249 0 499616 132704 138280 60 1248
1250 0 499808 132800 138080 45 1249
1251 0 500032 132864 137960 96 1250
1252 0 500256 132896 137840 90 1251
1253 0 500448 132960 137680 45 1252
1254 0 500608 133056 137480 71 1253
1255 0 500768 133024 137280 60 1254
1256 0 500928 132896 137080 71 1255
1257 0 501152 132896 136920 81 1256
1258 0 501312 132832 136720 91 1257
1259 0 501472 132672 136600 102 1258
1260 0 501664 132512 136480 102 1259
1261 0 501856 132320 136360 60 1260
1262 0 502016 132352 136160 51 1261
1263 0 502080 132448 136040 32 1262
1264 0 502112 132704 136040 120 1263
1265 0 502144 132736 136040 120 1264
1266 0 502240 132960 136120 108 1265
1267 0 502272 133184 136240 136 1266
1268 0 502208 133408 136400 102 1267
1269 0 502016 133600 136480 136 1268
1270 0 501856 133792 136440 86 1269
1271 0 501664 133984 136400 80 1270
1272 0 501472 134176 136440 75 1271
1273 0 501248 134336 136480 75 1272
1274 0 501056 134496 136520 80 1273
1275 0 500832 134624 136560 80 1274
1276 0 500576 134688 136520 64 1275
1277 0 500320 134752 136480 51 1276
1278 0 500064 134880 136480 71 1277
1279 0 499936 135104 136440 80 1278
1280 0 499872 135360 136360 40 1279
1281 0 499840 135616 136280 71 1280
1282 0 499808 135840 136160 163 1281
1283 0 499744 136096 136040 217 1282
1284 0 499584 136288 135920 178 1283
1285 0 499520 136544 135840 101 1284
1286 0 499648 136768 135840 91 1285
1287 0 499776 136992 136000 104 1286
1288 0 5e+05 137152 136000 101 1287
1289 0 500192 137344 136080 81 1288
1290 0 500320 137600 136120 128 1289
1291 0 500384 137728 136080 153 1290
1292 0 500416 137888 135880 101 1291
1293 0 500416 138048 135680 168 1292
1294 0 500576 138176 135480 156 1293
1295 0 500704 138368 135360 122 1294
1296 0 500800 138560 135200 81 1295
1297 0 500832 138752 135040 51 1296
1298 0 500864 138944 134880 60 1297
1299 0 500864 139136 134680 71 1298
1300 0 500832 139296 134480 60 1299
1301 0 500800 139360 134240 51 1300
1302 0 500736 139392 134000 60 1301
1303 0 500608 139168 133840 45 1302
1304 0 500416 139008 133720 40 1303
1305 0 500160 138944 133720 32 1304
1306 0 499904 138944 133640 98 1305
1307 0 499776 138912 133480 98 1306
1308 0 500640 137728 136120 120 1291
1309 0 500896 137728 136120 136 1308
1310 0 501088 137600 136240 98 1309
1311 0 501248 137440 136360 40 1310
1312 0 501408 137248 136280 120 1311
1313 0 501440 136992 136280 51 1312
1314 0 502336 132832 135840 160 1265
1315 0 502592 132832 135840 178 1314
1316 0 502784 132704 135640 219 1315
1317 0 502816 132672 135600 226 1316
1318 0 503072 132736 135600 160 1317
1319 0 503264 132928 135600 107 1318
1320 0 503456 133120 135520 75 1319
1321 0 503552 133344 135440 32 1320
1322 0 503552 133568 135440 75 1321
1323 0 502944 132448 135520 203 1317
1324 0 502912 132256 135680 208 1323
1325 0 502912 132064 135360 140 1324
1326 0 502560 132064 135120 32 1325
1327 0 502400 132096 134960 134 1326
1328 0 501952 132384 135800 90 1263
1329 0 501824 132288 135560 51 1328
1330 0 501728 132288 135480 32 1329
1331 0 495008 130848 141360 60 1224
1332 0 495168 130688 141520 90 1331
1333 0 495360 130528 141680 75 1332
1334 0 495520 130368 141800 81 1333
1335 0 495712 130240 142000 81 1334
1336 0 495872 130112 142200 51 1335
1337 0 496000 129952 142360 71 1336
1338 0 496000 129696 142360 163 1337
1339 0 496000 129472 142360 166 1338
1340 0 496000 129248 142160 124 1339
1341 0 496064 128992 142040 81 1340
1342 0 496224 128768 141920 115 1341
1343 0 496352 128608 141760 90 1342
1344 0 496480 128448 141600 98 1343
1345 0 496544 128224 141480 90 1344
1346 0 496544 127968 141480 91 1345
1347 0 496480 127712 141480 108 1346
1348 0 496544 127456 141440 81 1347
1349 0 496672 127200 141440 64 1348
1350 0 496736 126944 141440 75 1349
1351 0 496832 126720 141560 81 1350
1352 0 496992 126496 141560 80 1351
1353 0 497120 126272 141560 75 1352
1354 0 497312 126048 141560 107 1353
1355 0 497376 125792 141560 71 1354
1356 0 497472 125568 141720 75 1355
1357 0 497536 125344 141880 71 1356
1358 0 497664 125152 142000 91 1357
1359 0 497824 124960 142120 81 1358
1360 0 497952 124768 142280 98 1359
1361 0 498080 124576 142400 75 1360
1362 0 498208 124416 142600 91 1361
1363 0 498368 124384 142800 102 1362
1364 0 498432 124544 143000 75 1363
1365 0 498464 124608 143080 90 1364
1366 0 496192 129312 142480 115 1339
1367 0 496448 129248 142480 64 1366
1368 0 496672 129280 142600 120 1367
1369 0 496928 129280 142640 202 1368
1370 0 497184 129280 142680 218 1369
1371 0 497408 129152 142760 209 1370
1372 0 497632 129056 142920 270 1371
1373 0 497856 129152 143040 288 1372
1374 0 498016 129376 143040 270 1373
1375 0 498176 129536 142840 124 1374
1376 0 498272 129568 142600 32 1375
1377 0 498464 129664 142440 160 1376
1378 0 498496 129664 142440 148 1377
1379 0 487730 132036 137920 325 1193
1380 0 488262 131696 137760 124 1379
1381 0 488538 131576 137640 148 1380
1382 0 488714 131580 137520 186 1381
1383 0 488858 131480 137360 107 1382
1384 0 489052 131226 137240 134 1383
1385 0 489340 130902 137080 200 1384
1386 0 489740 130654 137000 194 1385
1387 0 489868 130546 136920 194 1386
1388 0 490340 130176 136800 160 1387
1389 0 490772 129892 136720 200 1388
1390 0 491024 129664 136640 208 1389
1391 0 491160 129548 136560 172 1390
1392 0 491368 129392 136480 141 1391
1393 0 491832 128912 136400 102 1392
1394 0 492208 128658 136240 153 1393
1395 0 492372 128598 136120 153 1394
1396 0 492684 128570 136000 154 1395
1397 0 492800 128490 135920 154 1396
1398 0 492896 128390 135840 148 1397
1399 0 492960 128378 135720 139 1398
1400 0 493144 128270 135600 139 1399
1401 0 493288 128166 135480 189 1400
1402 0 493708 128250 135480 160 1401
1403 0 493956 128362 135520 60 1402
1404 0 494080 128506 135480 60 1403
1405 0 493364 128160 135400 160 1401
1406 0 493416 128152 135320 160 1405
1407 0 493492 128108 135240 160 1406
1408 0 493688 128120 135120 60 1407
1409 0 493904 128040 135040 107 1408
1410 0 494080 127972 134960 120 1409
1411 0 494256 127844 134880 166 1410
1412 0 494448 127788 134800 150 1411
1413 0 494892 127606 134680 178 1412
1414 0 495352 127398 134600 164 1413
1415 0 495608 127370 134520 150 1414
1416 0 495868 127438 134400 150 1415
1417 0 496292 127504 134320 150 1416
1418 0 496632 127428 134240 140 1417
1419 0 496828 127440 134160 140 1418
1420 0 497064 127392 134080 150 1419
1421 0 497472 127190 133960 128 1420
1422 0 497584 127268 133840 128 1421
1423 0 497708 127204 133680 120 1422
1424 0 497736 127268 133520 120 1423
1425 0 497728 127232 133360 136 1424
1426 0 497808 127152 133200 134 1425
1427 0 497812 127088 133080 134 1426
1428 0 497784 126960 132960 134 1427
1429 0 497756 126860 132840 163 1428
1430 0 497724 126700 132760 197 1429
1431 0 497464 126316 132680 40 1430
1432 0 497336 126204 132560 40 1431
1433 0 497292 126124 132480 143 1432
1434 0 497220 126012 132360 143 1433
1435 0 497224 125896 132280 80 1434
1436 0 497168 125824 132200 80 1435
1437 0 497144 125692 132080 139 1436
1438 0 497100 125492 131960 200 1437
1439 0 496948 125416 131880 183 1438
1440 0 496928 125406 131800 183 1439
1441 0 496936 125390 131760 183 1440
1442 0 497124 125294 131680 166 1441
1443 0 497280 125150 131600 166 1442
1444 0 497528 124870 131520 128 1443
1445 0 497700 124806 131440 128 1444
1446 0 498008 124542 131360 150 1445
1447 0 498232 124490 131280 176 1446
1448 0 498500 124438 131200 150 1447
1449 0 498708 124366 131120 163 1448
1450 0 498908 124310 131040 128 1449
1451 0 499092 124284 130960 128 1450
1452 0 499216 124228 130880 128 1451
1453 0 499376 124256 130800 108 1452
1454 0 499528 124284 130680 108 1453
1455 0 499628 124258 130560 75 1454
1456 0 499676 124270 130480 75 1455
1457 0 499752 124222 130360 96 1456
1458 0 499796 124218 130240 96 1457
1459 0 499796 124218 130160 96 1458
1460 0 499796 124178 130040 150 1459
1461 0 499816 124154 129920 150 1460
1462 0 499796 124134 129760 206 1461
1463 0 499796 124098 129600 206 1462
1464 0 499796 124098 129560 206 1463
1465 0 499908 124010 129440 229 1464
1466 0 499988 123902 129280 186 1465
1467 0 500092 123778 129160 160 1466
1468 0 500152 123690 129040 160 1467
1469 0 500196 123622 128960 160 1468
1470 0 500256 123490 128880 131 1469
1471 0 500256 123446 128800 131 1470
1472 0 500296 123386 128680 186 1471
1473 0 500288 123350 128560 186 1472
1474 0 500308 123358 128440 136 1473
1475 0 500680 123178 128280 81 1474
1476 0 501572 122740 128320 286 1475
1477 0 501584 122746 128240 286 1476
1478 0 501632 122722 128120 379 1477
1479 0 501632 122722 128000 379 1478
1480 0 501664 122714 127920 379 1479
1481 0 501704 122682 127800 379 1480
1482 0 501704 122682 127680 379 1481
1483 0 501700 122654 127560 275 1482
1484 0 500788 123078 127560 178 1483
1485 0 500796 123110 127440 178 1484
1486 0 500640 123130 127320 157 1485
1487 0 500536 123118 127200 124 1486
1488 0 500440 123114 127080 124 1487
1489 0 500336 123050 126960 136 1488
1490 0 500272 123014 126880 136 1489
1491 0 500164 122984 126760 107 1490
1492 0 500100 122996 126640 107 1491
1493 0 500016 122972 126520 137 1492
1494 0 499976 122872 126400 137 1493
1495 0 499972 122868 126280 32 1494
1496 0 499952 122828 126120 32 1495
1497 0 499940 122868 126000 86 1496
1498 0 499960 122864 125880 86 1497
1499 0 499948 122848 125720 157 1498
1500 0 499892 122832 125600 157 1499
1501 0 499844 122816 125480 229 1500
1502 0 499864 122880 125400 229 1501
1503 0 499860 122884 125280 168 1502
1504 0 499860 122884 125200 168 1503
1505 0 499888 122936 125080 168 1504
1506 0 499884 122932 125000 189 1505
1507 0 499888 122980 124880 189 1506
1508 0 499856 123032 124760 189 1507
1509 0 499880 123024 124680 141 1508
1510 0 499848 123284 124600 141 1509
1511 0 499856 123308 124480 141 1510
1512 0 499544 123456 124480 134 1511
1513 0 499316 123468 124400 96 1512
1514 0 499212 123500 124360 96 1513
1515 0 499152 123508 124320 96 1514
1516 0 499156 123556 124280 96 1515
1517 0 499808 123604 124480 141 1511
1518 0 499756 123676 124440 -1 1517
1519 0 499524 123816 124400 -1 1518
1520 0 499672 123980 124360 -1 1519
1521 0 499788 122824 124640 141 1509
1522 0 499720 122684 124560 134 1521
1523 0 499604 122628 124440 134 1522
1524 0 498912 122528 123680 160 1523
1525 0 498720 122400 123480 178 1524
1526 0 498560 122272 123320 150 1525
1527 0 498720 122240 123120 124 1526
1528 0 498848 122144 122920 150 1527
1529 0 498944 121952 122720 134 1528
1530 0 498976 121792 122520 140 1529
1531 0 499104 121632 122320 150 1530
1532 0 499296 121504 122120 124 1531
1533 0 499488 121408 121960 115 1532
1534 0 499680 121280 121840 148 1533
1535 0 499872 121152 121720 131 1534
1536 0 500064 120992 121600 197 1535
1537 0 500224 120800 121520 172 1536
1538 0 500384 120608 121440 135 1537
1539 0 500576 120448 121400 148 1538
1540 0 500832 120384 121320 124 1539
1541 0 501088 120352 121240 124 1540
1542 0 501344 120320 121160 108 1541
1543 0 501600 120256 121080 124 1542
1544 0 501824 120160 121000 128 1543
1545 0 502048 120032 120920 124 1544
1546 0 502240 119904 120800 102 1545
1547 0 502336 119808 120720 108 1546
1548 0 502464 119648 120520 102 1547
1549 0 502528 119488 120320 98 1548
1550 0 502528 119328 120120 90 1549
1551 0 502432 119200 119920 98 1550
1552 0 502368 119168 119680 64 1551
1553 0 502272 119008 119480 124 1552
1554 0 502240 118976 119440 102 1553
1555 0 501984 119040 119440 64 1554
1556 0 501728 119136 119400 80 1555
1557 0 501472 119136 119360 75 1556
1558 0 501216 119136 119360 51 1557
1559 0 500960 119136 119360 75 1558
1560 0 500704 119136 119400 86 1559
1561 0 500448 119168 119480 75 1560
1562 0 500192 119168 119560 51 1561
1563 0 499936 119168 119600 45 1562
1564 0 499680 119072 119600 80 1563
1565 0 499424 119008 119600 75 1564
1566 0 499168 118944 119560 80 1565
1567 0 498912 118848 119440 51 1566
1568 0 498656 118784 119400 75 1567
1569 0 498432 118688 119320 75 1568
1570 0 498208 118592 119240 71 1569
1571 0 497952 118528 119160 81 1570
1572 0 497760 118496 119000 86 1571
1573 0 497600 118400 118800 102 1572
1574 0 497504 118336 118560 108 1573
1575 0 497376 118208 118360 101 1574
1576 0 497184 118144 118160 75 1575
1577 0 497024 118016 118000 71 1576
1578 0 496832 117984 117800 71 1577
1579 0 496672 117920 117600 60 1578
1580 0 496480 117856 117440 80 1579
1581 0 496256 117856 117240 71 1580
1582 0 496096 117888 117040 71 1581
1583 0 495968 117984 116800 91 1582
1584 0 495808 118016 116600 51 1583
1585 0 495648 118016 116400 71 1584
1586 0 495424 118016 116240 75 1585
1587 0 495264 117888 116040 60 1586
1588 0 495200 117824 115800 40 1587
1589 0 495392 117760 115640 75 1588
1590 0 495616 117760 115520 136 1589
1591 0 495648 117760 115520 128 1590
1592 0 495840 117888 115360 75 1591
1593 0 495968 118016 115160 137 1592
1594 0 496000 118144 114920 186 1593
1595 0 496000 118144 114640 124 1594
1596 0 496064 118240 114400 104 1595
1597 0 496224 118400 114200 64 1596
1598 0 496320 118528 114040 60 1597
1599 0 495840 117568 115560 185 1591
1600 0 496000 117408 115440 51 1599
1601 0 496256 117440 115360 86 1600
1602 0 496480 117568 115360 60 1601
1603 0 502400 118912 119240 96 1554
1604 0 502560 118880 119040 134 1603
1605 0 502720 118848 118840 164 1604
1606 0 502912 118720 118680 120 1605
1607 0 503168 118688 118640 107 1606
1608 0 503392 118656 118520 91 1607
1609 0 503616 118656 118400 96 1608
1610 0 503808 118656 118200 96 1609
1611 0 503968 118688 118000 115 1610
1612 0 504032 118656 117760 96 1611
1613 0 504128 118560 117520 64 1612
1614 0 504160 118496 117280 122 1613
1615 0 504224 118368 117040 102 1614
1616 0 504320 118144 116920 102 1615
1617 0 504416 117920 116800 208 1616
1618 0 504640 117792 116800 250 1617
1619 0 504800 117760 116560 172 1618
1620 0 504800 117664 116320 160 1619
1621 0 504832 117504 116120 96 1620
1622 0 504992 117344 115960 91 1621
1623 0 505216 117216 115960 98 1622
1624 0 505472 117120 115960 60 1623
1625 0 505728 117088 116040 51 1624
1626 0 505984 117088 116120 60 1625
1627 0 506176 117184 116280 120 1626
1628 0 506304 117280 116520 75 1627
1629 0 506464 117440 116720 71 1628
1630 0 506624 117600 116880 131 1629
1631 0 506752 117728 117080 153 1630
1632 0 506880 117888 117280 107 1631
1633 0 506912 118080 117480 107 1632
1634 0 506976 118272 117640 128 1633
1635 0 507008 118496 117800 32 1634
1636 0 507040 118656 118000 75 1635
1637 0 507104 118720 118240 124 1636
1638 0 507232 118880 118440 86 1637
1639 0 507296 119136 118480 80 1638
1640 0 507392 119392 118560 107 1639
1641 0 507424 119616 118720 81 1640
1642 0 507424 119808 118920 40 1641
1643 0 507328 120032 119000 80 1642
1644 0 507200 120288 118960 90 1643
1645 0 507136 120480 118800 60 1644
1646 0 507264 120704 118680 71 1645
1647 0 507424 120864 118560 120 1646
1648 0 507648 121056 118560 124 1647
1649 0 507904 121152 118600 90 1648
1650 0 508160 121152 118600 102 1649
1651 0 508320 120992 118480 90 1650
1652 0 508480 120864 118320 128 1651
1653 0 508640 120704 118120 141 1652
1654 0 508864 120608 118040 139 1653
1655 0 508960 120768 118440 140 1654
1656 0 509216 120704 118440 245 1655
1657 0 509472 120576 118400 270 1656
1658 0 509536 120480 118160 218 1657
1659 0 509408 120480 117920 178 1658
1660 0 509248 120384 117680 137 1659
1661 0 509248 120320 117680 115 1660
1662 0 504352 117792 116560 196 1617
1663 0 504160 117664 116440 186 1662
1664 0 503904 117568 116440 137 1663
1665 0 503744 117344 116440 156 1664
1666 0 503584 117120 116480 86 1665
1667 0 503392 116928 116480 80 1666
1668 0 503392 116928 116760 40 1667
1669 0 503456 117088 116960 80 1668
1670 0 503328 117312 116960 80 1669
1671 0 503264 117376 116960 80 1670
1672 0 502528 119904 120880 75 1547
1673 0 502752 119968 121040 40 1672
1674 0 503008 119968 121120 96 1673
1675 0 503264 119904 121240 115 1674
1676 0 503488 119744 121240 131 1675
1677 0 503712 119616 121200 176 1676
1678 0 503904 119424 121160 185 1677
1679 0 504064 119264 121000 197 1678
1680 0 504288 119136 120920 128 1679
1681 0 504480 118944 120800 101 1680
1682 0 504704 118816 120760 245 1681
1683 0 504960 118784 120800 288 1682
1684 0 505152 118656 120680 318 1683
1685 0 505184 118432 120560 224 1684
1686 0 505184 118208 120440 189 1685
1687 0 505152 118080 120440 137 1686
1688 0 498400 122144 123480 120 1526
1689 0 498208 122048 123640 86 1688
1690 0 497952 122048 123720 71 1689
1691 0 497760 122080 123920 60 1690
1692 0 497504 122176 124000 51 1691
1693 0 497376 122272 124240 32 1692
1694 0 497216 122272 124440 71 1693
1695 0 497120 122272 124680 64 1694
1696 0 497056 122240 124920 75 1695
1697 0 497024 122080 125160 60 1696
1698 0 496992 121984 125400 45 1697
1699 0 496928 121888 125640 98 1698
1700 0 496768 121856 125880 75 1699
1701 0 496640 121760 126120 40 1700
1702 0 496480 121600 126320 51 1701
1703 0 496448 121536 126560 32 1702
1704 0 496448 121536 126840 71 1703
1705 0 496608 121472 127080 71 1704
1706 0 496704 121408 127320 64 1705
1707 0 496672 121312 127560 98 1706
1708 0 496576 121184 127760 204 1707
1709 0 496576 121152 127800 226 1708
1710 0 496576 121088 128080 164 1709
1711 0 496544 121056 128360 115 1710
1712 0 496544 120992 128640 98 1711
1713 0 496480 120960 128880 71 1712
1714 0 496384 121024 129120 71 1713
1715 0 496288 121024 129400 75 1714
1716 0 496128 120992 129640 81 1715
1717 0 495968 120960 129880 75 1716
1718 0 495808 120832 130080 75 1717
1719 0 495648 120768 130280 64 1718
1720 0 495488 120640 130480 71 1719
1721 0 495328 120544 130680 75 1720
1722 0 495232 120416 130880 75 1721
1723 0 495168 120352 131120 96 1722
1724 0 495008 120352 131320 81 1723
1725 0 494880 120256 131560 71 1724
1726 0 494816 120096 131760 60 1725
1727 0 494816 119936 131960 86 1726
1728 0 494880 119712 132120 32 1727
1729 0 494944 119680 132360 45 1728
1730 0 494944 119712 132640 32 1729
1731 0 494848 119712 132880 71 1730
1732 0 494688 119712 133080 86 1731
1733 0 494496 119680 133240 71 1732
1734 0 494304 119648 133440 98 1733
1735 0 494144 119584 133640 124 1734
1736 0 493920 119552 133760 91 1735
1737 0 493664 119552 133800 96 1736
1738 0 493568 119520 134040 172 1737
1739 0 493568 119488 134320 156 1738
1740 0 493440 119424 134560 124 1739
1741 0 493440 119264 134760 209 1740
1742 0 493184 119232 134680 128 1741
1743 0 492960 119072 134600 200 1742
1744 0 492736 118976 134400 226 1743
1745 0 492640 119104 134360 166 1744
1746 0 496352 121280 127880 81 1709
1747 0 496096 121280 127880 200 1746
1748 0 495872 121184 127760 276 1747
1749 0 495648 121120 127640 226 1748
1750 0 495392 121184 127640 205 1749
1751 0 495232 121312 127440 75 1750
1752 0 495136 121312 127200 60 1751
1753 0 494944 121184 127000 40 1752
1754 0 494880 121120 127000 45 1753
1755 0 502076 122224 128320 40 1476
1756 0 502404 122106 128400 32 1755
1757 0 502492 121958 128480 32 1756
1758 0 502580 121802 128600 98 1757
1759 0 502372 121372 128680 120 1758
1760 0 502328 121264 128560 172 1759
1761 0 502316 121240 128440 172 1760
1762 0 502372 121416 128400 120 1761
1763 0 502472 121488 128360 120 1762
1764 0 502808 121320 128360 172 1763
1765 0 502840 121272 128400 172 1764
1766 0 502460 121340 128760 172 1759
1767 0 502460 121340 128840 172 1766
1768 0 502456 121280 128920 172 1767
1769 0 502460 121172 129000 32 1768
1770 0 502400 121160 129040 32 1769
1771 0 503272 120880 129040 91 1770
1772 0 503372 120144 129040 40 1771
1773 0 503208 119852 129080 81 1772
1774 0 503156 119670 129120 75 1773
1775 0 503116 119506 129160 80 1774
1776 0 503092 119366 129240 80 1775
1777 0 502996 119066 129320 96 1776
1778 0 503128 118794 129360 96 1777
1779 0 503272 118466 129440 51 1778
1780 0 503164 117364 129480 226 1779
1781 0 503152 117338 129360 226 1780
1782 0 503152 117338 129240 226 1781
1783 0 503024 117410 129120 226 1782
1784 0 503024 117410 129040 226 1783
1785 0 502996 117330 128920 124 1784
1786 0 503248 117130 128840 101 1785
1787 0 503312 117094 128760 101 1786
1788 0 503484 116366 129240 64 1782
1789 0 503500 116086 129200 91 1788
1790 0 503460 116024 129120 91 1789
1791 0 503316 115860 129000 75 1790
1792 0 503176 115756 128920 86 1791
1793 0 503096 115672 128840 86 1792
1794 0 503044 115648 128760 90 1793
1795 0 503008 115624 128680 90 1794
1796 0 502924 115568 128560 64 1795
1797 0 502900 115548 128440 64 1796
1798 0 502872 115544 128360 60 1797
1799 0 502832 115532 128280 60 1798
1800 0 502804 115540 128200 60 1799
1801 0 502776 115548 128160 60 1800
1802 0 502764 115556 128120 60 1801
1803 0 503164 117340 129560 226 1780
1804 0 503152 117194 129680 160 1803
1805 0 496136 125198 131760 40 1441
1806 0 495880 125226 131720 80 1805
1807 0 495640 125262 131680 64 1806
1808 0 495292 125278 131640 51 1807
1809 0 495072 125226 131600 60 1808
1810 0 494872 125086 131560 80 1809
1811 0 494720 125008 131480 75 1810
1812 0 494592 124892 131360 75 1811
1813 0 494508 124812 131240 102 1812
1814 0 494444 124744 131120 102 1813
1815 0 494304 124700 130960 86 1814
1816 0 494180 124692 130840 75 1815
1817 0 494108 124692 130760 75 1816
1818 0 493944 124568 130680 71 1817
1819 0 493612 124498 130600 86 1818
1820 0 493468 124498 130560 86 1819
1821 0 493208 124438 130480 96 1820
1822 0 492768 124270 130400 75 1821
1823 0 492324 123992 130320 75 1822
1824 0 492100 123728 130280 75 1823
1825 0 491964 123532 130200 86 1824
1826 0 491896 123386 130120 86 1825
1827 0 491820 123250 130040 80 1826
1828 0 491692 123102 129960 107 1827
1829 0 491540 123018 129880 108 1828
1830 0 491448 122958 129800 90 1829
1831 0 491272 122898 129720 90 1830
1832 0 490968 122886 129640 75 1831
1833 0 490892 122956 129560 75 1832
1834 0 490824 123060 129440 75 1833
1835 0 490700 123188 129320 75 1834
1836 0 490620 123276 129240 71 1835
1837 0 490488 123424 129160 75 1836
1838 0 490352 123480 129080 75 1837
1839 0 490020 123656 129040 51 1838
1840 0 489776 123870 129000 60 1839
1841 0 489640 123930 128920 60 1840
1842 0 489532 123966 128840 60 1841
1843 0 489452 124034 128760 71 1842
1844 0 489396 124110 128680 71 1843
1845 0 489348 124202 128600 80 1844
1846 0 489312 124294 128520 80 1845
1847 0 489284 124342 128440 80 1846
1848 0 489276 124422 128360 81 1847
1849 0 489280 124488 128320 81 1848
1850 0 489316 124548 128280 81 1849
1851 0 489352 124588 128200 64 1850
1852 0 489384 124616 128120 64 1851
1853 0 489336 124640 128040 64 1852
1854 0 489208 124988 128040 40 1853
1855 0 489216 125012 128120 45 1854
1856 0 488696 125068 128120 51 1855
1857 0 488248 125088 128120 64 1856
1858 0 488236 125120 128200 64 1857
1859 0 487988 125400 128200 98 1858
1860 0 487964 125388 128080 98 1859
1861 0 487840 125452 127960 98 1860
1862 0 487648 125568 127920 98 1861
1863 0 487556 125700 127840 98 1862
1864 0 487932 125412 128280 98 1859
1865 0 487848 125452 128320 98 1864
1866 0 487788 125452 128360 98 1865
1867 0 487720 125508 128440 98 1866
1868 0 488260 125112 128280 64 1858
1869 0 488300 125116 128320 64 1868
1870 0 489240 124564 127920 71 1853
1871 0 489164 124520 127800 71 1870
1872 0 489092 124432 127680 75 1871
1873 0 489068 124368 127560 75 1872
1874 0 489020 124292 127440 64 1873
1875 0 488940 124236 127320 64 1874
1876 0 488856 124224 127200 81 1875
1877 0 488800 124116 127080 75 1876
1878 0 488740 124048 126920 75 1877
1879 0 488716 124078 126800 96 1878
1880 0 488640 124038 126640 96 1879
1881 0 488616 124010 126560 160 1880
1882 0 488312 123186 126560 163 1881
1883 0 488324 123170 126440 163 1882
1884 0 488300 123202 126320 163 1883
1885 0 488272 123262 126200 163 1884
1886 0 488276 123298 126080 163 1885
1887 0 488328 123334 125920 163 1886
1888 0 488352 123422 125800 148 1887
1889 0 488380 123414 125680 148 1888
1890 0 488380 123414 125640 148 1889
1891 0 488396 123438 125600 96 1890
1892 0 488408 123450 125480 96 1891
1893 0 488408 123462 125360 104 1892
1894 0 488484 123410 125240 104 1893
1895 0 488576 123282 125120 104 1894
1896 0 488564 123210 125040 104 1895
1897 0 488548 123126 124920 104 1896
1898 0 488508 123046 124840 32 1897
1899 0 488440 122930 124760 32 1898
1900 0 488260 122838 124720 40 1899
1901 0 488136 122770 124680 80 1900
1902 0 488028 122630 124640 80 1901
1903 0 487796 122518 124600 71 1902
1904 0 487724 122408 124640 98 1903
1905 0 487712 122256 124720 98 1904
1906 0 487728 122096 124760 98 1905
1907 0 487732 122028 124800 98 1906
1908 0 487636 121800 124840 98 1907
1909 0 487552 121744 124960 98 1908
1910 0 487472 121720 125040 75 1909
1911 0 487564 121756 124800 98 1908
1912 0 487376 121680 124760 75 1911
1913 0 487212 121576 124720 75 1912
1914 0 487184 121460 124760 80 1913
1915 0 487184 121384 124840 80 1914
1916 0 487180 121320 124920 80 1915
1917 0 487056 121176 124960 -1 1916
1918 0 487092 121088 125040 -1 1917
1919 0 487068 121016 125160 -1 1918
1920 0 487208 121592 124640 75 1913
1921 0 487328 121512 124560 75 1920
1922 0 487644 122426 124480 98 1903
1923 0 487160 122284 124440 75 1922
1924 0 486596 122024 124400 80 1923
1925 0 486216 121704 124440 96 1924
1926 0 486104 121644 124560 96 1925
1927 0 485864 121600 124600 64 1926
1928 0 485804 121584 124640 90 1927
1929 0 485784 121568 124680 90 1928
1930 0 485668 121460 124720 90 1929
1931 0 485504 121464 124760 51 1930
1932 0 485368 121474 124800 51 1931
1933 0 485288 121462 124840 64 1932
1934 0 485160 121498 124920 64 1933
1935 0 485052 121482 124960 60 1934
1936 0 484984 121474 125000 60 1935
1937 0 484868 121474 125040 60 1936
1938 0 484804 121470 125120 71 1937
1939 0 484728 121506 125200 71 1938
1940 0 484648 121502 125240 71 1939
1941 0 484496 121530 125320 51 1940
1942 0 484388 121570 125360 71 1941
1943 0 484244 121562 125440 71 1942
1944 0 484108 121602 125480 98 1943
1945 0 484056 121610 125560 98 1944
1946 0 483920 121680 125640 90 1945
1947 0 483844 121756 125720 90 1946
1948 0 483700 121920 125800 64 1947
1949 0 483588 122016 125840 98 1948
1950 0 483504 122116 125920 98 1949
1951 0 483424 122184 126000 86 1950
1952 0 483364 122228 126080 86 1951
1953 0 483216 122364 126120 51 1952
1954 0 482736 122586 126160 86 1953
1955 0 482732 122492 126280 86 1954
1956 0 482544 122452 126360 86 1955
1957 0 482364 122428 126400 86 1956
1958 0 482332 122408 126440 86 1957
1959 0 482728 122568 125960 86 1954
1960 0 482628 122592 125840 86 1959
1961 0 482412 122840 125800 40 1960
1962 0 482392 122940 125680 40 1961
1963 0 482392 122940 125640 40 1962
1964 0 482448 122936 125560 40 1963
1965 0 482448 122978 126160 40 1954
1966 0 482032 123396 126160 81 1965
1967 0 481828 123528 126240 108 1966
1968 0 481748 123618 126320 108 1967
1969 0 481640 123698 126400 115 1968
1970 0 481568 123782 126480 115 1969
1971 0 481564 123794 126560 115 1970
1972 0 481416 124082 126600 75 1971
1973 0 481368 124230 126680 75 1972
1974 0 481288 124306 126760 60 1973
1975 0 481184 124396 126880 60 1974
1976 0 481124 124412 126960 60 1975
1977 0 480984 124476 127080 60 1976
1978 0 480860 124488 127120 60 1977
1979 0 480812 124512 127160 60 1978
1980 0 480696 124552 127240 60 1979
1981 0 480648 124484 127400 60 1980
1982 0 480504 124452 127480 60 1981
1983 0 480300 124456 127560 -1 1982
1984 0 479952 124544 127560 -1 1983
1985 0 479808 124624 127600 -1 1984
1986 0 479832 124624 127680 -1 1985
1987 0 481488 123690 126600 115 1971
1988 0 481368 123634 126680 115 1987
1989 0 486068 121696 124360 96 1925
1990 0 491852 123030 129800 90 1830
1991 0 491904 123098 129600 45 1990
1992 0 491996 123114 129480 45 1991
1993 0 492040 123122 129360 71 1992
1994 0 492072 123142 129240 71 1993
1995 0 492152 123126 129080 51 1994
1996 0 492360 123066 128880 45 1995
1997 0 492484 123042 128760 40 1996
1998 0 492640 122986 128640 40 1997
1999 0 492720 122946 128480 45 1998
2000 0 492768 122846 128360 45 1999
2001 0 492796 122824 128280 45 2000
2002 0 492812 122836 128160 45 2001
2003 0 492848 122864 128040 45 2002
2004 0 492872 122852 127920 45 2003
2005 0 492880 122816 127840 45 2004
2006 0 492824 122816 127760 45 2005
2007 0 497236 126116 132800 32 1431
2008 0 497208 126160 132920 32 2007
2009 0 497168 126152 133000 32 2008
2010 0 497152 126152 133120 71 2009
2011 0 497164 126228 133200 71 2010
2012 0 497148 126240 133240 71 2011
2013 0 497136 126284 133320 71 2012
2014 0 497120 126232 133440 166 2013
2015 0 497080 126180 133560 166 2014
2016 0 497068 126120 133600 166 2015
2017 0 497016 126012 133720 108 2016
2018 0 497012 125916 133800 108 2017
2019 0 497020 125908 133880 102 2018
2020 0 496964 125624 133920 71 2019
2021 0 496956 125592 134000 71 2020
2022 0 496908 125492 134120 71 2021
2023 0 496848 125464 134200 71 2022
2024 0 496840 125484 134320 71 2023
2025 0 496816 125476 134360 71 2024
2026 0 498192 126754 133920 32 1421
2027 0 498272 126550 134000 32 2026
2028 0 498312 126442 134080 32 2027
2029 0 498344 126394 134200 32 2028
2030 0 498372 126370 134320 32 2029
2031 0 498404 126306 134440 51 2030
2032 0 498384 126188 134560 71 2031
2033 0 498364 126092 134680 71 2032
2034 0 498432 125972 134800 102 2033
2035 0 498480 125804 134920 80 2034
2036 0 498516 125600 135000 107 2035
2037 0 498524 125480 135080 107 2036
2038 0 498572 125452 135120 107 2037
2039 0 498724 125444 135280 115 2038
2040 0 498996 125508 135360 81 2039
2041 0 499096 125480 135440 91 2040
2042 0 499280 125488 135560 91 2041
2043 0 499412 125506 135680 91 2042
2044 0 499504 125550 135800 81 2043
2045 0 499572 125618 135920 81 2044
2046 0 499608 125662 136040 71 2045
2047 0 499656 125686 136160 71 2046
2048 0 499888 126042 136240 80 2047
2049 0 500116 126112 136320 64 2048
2050 0 500168 126188 136440 75 2049
2051 0 500288 126256 136560 75 2050
2052 0 500372 126300 136640 148 2051
2053 0 500912 126250 136720 122 2052
2054 0 500896 126314 136880 122 2053
2055 0 500868 126290 137000 40 2054
2056 0 500900 126302 137080 32 2055
2057 0 500968 126362 137160 32 2056
2058 0 501076 126338 137280 64 2057
2059 0 501168 126338 137360 64 2058
2060 0 499988 126330 136760 148 2052
2061 0 499976 126362 136920 148 2060
2062 0 499976 126362 137080 148 2061
2063 0 500064 126426 137200 122 2062
2064 0 500316 126546 137320 40 2063
2065 0 500610 126606 137360 81 2064
2066 0 500636 126580 137520 81 2065
2067 0 500624 126556 137640 81 2066
2068 0 500488 126608 137680 81 2067
2069 0 500308 126704 137760 81 2068
2070 0 500280 126740 137800 81 2069
2071 0 500252 126728 137880 81 2070
2072 0 500224 126720 137920 81 2071
2073 0 500192 126720 137960 81 2072
2074 0 500904 126666 137400 64 2065
2075 0 501644 126972 137400 96 2074
2076 0 501644 126972 137520 96 2075
2077 0 501684 127092 137600 104 2076
2078 0 501720 127200 137680 122 2077
2079 0 501748 127216 137760 122 2078
2080 0 501744 127230 137840 122 2079
2081 0 502044 127390 137880 32 2080
2082 0 502088 127438 138000 32 2081
2083 0 502124 127506 138120 32 2082
2084 0 502104 127578 138200 32 2083
2085 0 502120 127686 138280 51 2084
2086 0 502136 127778 138440 51 2085
2087 0 502152 127826 138560 90 2086
2088 0 502180 127870 138680 90 2087
2089 0 502252 127904 138800 32 2088
2090 0 502344 128024 138880 32 2089
2091 0 502460 128148 138960 80 2090
2092 0 502520 128292 139040 104 2091
2093 0 502580 128448 139160 104 2092
2094 0 502640 128540 139240 60 2093
2095 0 502740 128750 139280 51 2094
2096 0 502816 128834 139360 51 2095
2097 0 502868 128882 139440 51 2096
2098 0 502936 128930 139560 75 2097
2099 0 503096 129050 139680 75 2098
2100 0 503112 129002 139720 102 2099
2101 0 503128 128918 139840 102 2100
2102 0 503200 128850 139960 60 2101
2103 0 503268 128830 140080 60 2102
2104 0 503240 128754 140240 32 2103
2105 0 503216 128778 140400 32 2104
2106 0 503176 128814 140520 90 2105
2107 0 503196 128818 140640 90 2106
2108 0 503232 128758 140760 128 2107
2109 0 503280 128730 140880 128 2108
2110 0 503300 128714 141000 128 2109
2111 0 503292 128738 141120 96 2110
2112 0 503052 128802 141240 96 2111
2113 0 502976 128798 141360 203 2112
2114 0 503024 128740 141480 203 2113
2115 0 502996 128668 141600 203 2114
2116 0 503072 128612 141680 203 2115
2117 0 503064 128600 141720 203 2116
2118 0 503056 128588 141760 203 2117
2119 0 503112 128556 141840 203 2118
2120 0 502096 129320 141600 98 2115
2121 0 501960 129532 141560 60 2120
2122 0 501780 129596 141520 45 2121
2123 0 501704 129624 141480 45 2122
2124 0 501508 129704 141400 51 2123
2125 0 501404 129768 141320 45 2124
2126 0 501364 129816 141240 45 2125
2127 0 503248 129018 139640 102 2099
2128 0 503272 129018 139600 75 2127
2129 0 501532 127174 137880 86 2080
2130 0 501444 127182 138000 86 2129
2131 0 501732 126972 137320 96 2075
2132 0 501796 126960 137200 32 2131
2133 0 501940 126988 137080 32 2132
2134 0 502068 126940 136960 96 2133
2135 0 502128 126920 136800 91 2134
2136 0 502204 126876 136680 91 2135
2137 0 502264 126758 136560 91 2136
2138 0 502352 126622 136440 91 2137
2139 0 502372 126450 136360 60 2138
2140 0 502416 126270 136280 51 2139
2141 0 502540 126054 136200 75 2140
2142 0 502660 125750 136160 64 2141
2143 0 502728 125574 136120 81 2142
2144 0 502832 125326 136040 124 2143
2145 0 503148 124948 135960 139 2144
2146 0 503092 125020 135880 156 2145
2147 0 503124 124964 135800 139 2146
2148 0 503228 124816 135680 71 2147
2149 0 503240 124736 135600 71 2148
2150 0 503272 124596 135520 71 2149
2151 0 503416 124404 135440 71 2150
2152 0 503472 124380 135400 71 2151
2153 0 503668 124296 135320 71 2152
2154 0 503756 124160 135240 81 2153
2155 0 503836 124064 135160 81 2154
2156 0 503988 123940 135080 81 2155
2157 0 504044 123900 135040 75 2156
2158 0 504096 123832 134960 75 2157
2159 0 504152 123776 134880 81 2158
2160 0 504240 123776 134800 81 2159
2161 0 504520 123684 134720 71 2160
2162 0 504620 123616 134680 71 2161
2163 0 504776 123540 134640 86 2162
2164 0 504868 123528 134600 32 2163
2165 0 505044 123494 134520 32 2164
2166 0 505168 123438 134440 51 2165
2167 0 505276 123250 134360 51 2166
2168 0 505356 123126 134280 101 2167
2169 0 505408 122994 134200 51 2168
2170 0 505436 122910 134120 51 2169
2171 0 505516 122830 134040 102 2170
2172 0 505588 122754 133960 102 2171
2173 0 505600 122690 133880 102 2172
2174 0 505864 122578 133840 90 2173
2175 0 506104 122446 133760 98 2174
2176 0 506244 122426 133680 98 2175
2177 0 506292 122398 133600 90 2176
2178 0 506348 122310 133520 90 2177
2179 0 506404 122218 133440 90 2178
2180 0 506460 122122 133400 80 2179
2181 0 506540 121998 133320 80 2180
2182 0 506600 121892 133240 51 2181
2183 0 506540 121588 133200 86 2182
2184 0 506476 121392 133080 108 2183
2185 0 506412 121308 133000 102 2184
2186 0 506412 121162 132920 102 2185
2187 0 506412 121034 132800 124 2186
2188 0 506376 120870 132680 120 2187
2189 0 506388 120726 132600 120 2188
2190 0 506556 120590 132480 204 2189
2191 0 506624 120486 132400 189 2190
2192 0 506672 120354 132280 189 2191
2193 0 506740 120254 132200 71 2192
2194 0 506740 120254 132160 71 2193
2195 0 506800 120160 132040 71 2194
2196 0 506860 120128 131920 153 2195
2197 0 506904 120108 131800 153 2196
2198 0 506944 120068 131680 153 2197
2199 0 507028 119996 131600 153 2198
2200 0 507032 120016 131480 153 2199
2201 0 507072 120112 131360 153 2200
2202 0 507100 120228 131280 153 2201
2203 0 507112 120312 131240 153 2202
2204 0 507612 120436 132040 120 2195
2205 0 507624 120816 132080 80 2204
2206 0 507728 120980 132160 96 2205
2207 0 507748 121064 132280 96 2206
2208 0 503376 124896 136000 60 2145
2209 0 503532 124920 136080 40 2208
2210 0 503696 124892 136160 40 2209
2211 0 504012 124748 136200 75 2210
2212 0 505120 124576 136240 60 2211
2213 0 505376 124512 136240 86 2212
2214 0 505504 124416 136040 90 2213
2215 0 505632 124256 135840 115 2214
2216 0 505664 124064 135640 156 2215
2217 0 505824 123840 135600 232 2216
2218 0 505920 123616 135720 277 2217
2219 0 506048 123552 135960 274 2218
2220 0 506272 123616 136080 226 2219
2221 0 506368 123840 136240 183 2220
2222 0 506400 124000 136440 107 2221
2223 0 506464 124160 136640 32 2222
2224 0 506496 124192 136680 32 2223
2225 0 498528 124928 135120 98 2038
2226 0 498408 124726 135040 80 2225
2227 0 498316 124582 134960 80 2226
2228 0 498220 124202 134920 60 2227
2229 0 498180 123970 134960 80 2228
2230 0 498132 123898 135000 80 2229
2231 0 498088 123780 135080 71 2230
2232 0 497924 123716 135160 71 2231
2233 0 497772 123652 135200 90 2232
2234 0 497716 123612 135240 90 2233
2235 0 497676 123568 135280 90 2234
2236 0 497584 123472 135360 86 2235
2237 0 497464 123372 135400 86 2236
2238 0 497372 123304 135440 98 2237
2239 0 497300 123280 135480 98 2238
2240 0 497232 123264 135560 98 2239
2241 0 497188 123176 135640 96 2240
2242 0 497116 123144 135720 96 2241
2243 0 497052 123108 135800 71 2242
2244 0 497024 123080 135880 71 2243
2245 0 496964 123064 135960 71 2244
2246 0 496916 123052 136040 96 2245
2247 0 496920 123032 136120 96 2246
2248 0 496820 123004 136240 81 2247
2249 0 496752 123024 136320 81 2248
2250 0 496712 123054 136400 81 2249
2251 0 496640 123078 136480 32 2250
2252 0 496556 123078 136600 32 2251
2253 0 496492 123062 136680 81 2252
2254 0 496372 123050 136800 81 2253
2255 0 496264 123034 136880 60 2254
2256 0 496156 123034 136960 60 2255
2257 0 496072 123058 137080 71 2256
2258 0 496044 123046 137240 71 2257
2259 0 496036 123044 137360 108 2258
2260 0 496016 122980 137480 108 2259
2261 0 495964 122892 137600 81 2260
2262 0 495888 122780 137720 81 2261
2263 0 495816 122720 137800 64 2262
2264 0 495744 122648 137920 64 2263
2265 0 495592 122632 138000 80 2264
2266 0 495460 122596 138080 90 2265
2267 0 495380 122580 138160 90 2266
2268 0 495280 122616 138240 90 2267
2269 0 495196 122528 138320 64 2268
2270 0 495088 122480 138400 64 2269
2271 0 494972 122464 138480 45 2270
2272 0 494912 122484 138560 45 2271
2273 0 494852 122488 138640 90 2272
2274 0 494844 122484 138680 90 2273
2275 0 494800 122530 138800 90 2274
2276 0 494800 122550 138880 90 2275
2277 0 494732 122530 139000 81 2276
2278 0 494712 122478 139120 81 2277
2279 0 494708 122458 139240 32 2278
2280 0 494812 122834 139320 81 2279
2281 0 494804 122850 139440 32 2280
2282 0 494664 122766 139560 75 2281
2283 0 494296 122594 139680 75 2282
2284 0 493988 122362 139760 75 2283
2285 0 493680 122246 139800 80 2284
2286 0 493456 122158 139880 71 2285
2287 0 493204 122078 139920 81 2286
2288 0 492980 122040 140000 81 2287
2289 0 492768 121972 140080 81 2288
2290 0 492504 121952 140160 122 2289
2291 0 492384 121940 140240 122 2290
2292 0 492368 121960 140360 122 2291
2293 0 492116 121868 140400 122 2292
2294 0 491860 121796 140480 96 2293
2295 0 491784 121792 140560 96 2294
2296 0 491712 121768 140640 96 2295
2297 0 491540 121676 140720 81 2296
2298 0 491436 121562 140800 81 2297
2299 0 491352 121438 140880 51 2298
2300 0 491284 121386 140960 51 2299
2301 0 491268 121330 141040 96 2300
2302 0 491216 121302 141120 96 2301
2303 0 491228 121258 141240 96 2302
2304 0 491176 121222 141400 104 2303
2305 0 491204 121202 141560 137 2304
2306 0 491136 121174 141680 137 2305
2307 0 491132 121174 141800 189 2306
2308 0 491128 121150 141920 189 2307
2309 0 491020 121138 142040 189 2308
2310 0 490704 121202 142160 115 2309
2311 0 490596 121234 142240 135 2310
2312 0 490604 121256 142360 135 2311
2313 0 490604 121256 142400 86 2312
2314 0 490476 121296 142480 86 2313
2315 0 490508 121376 142600 86 2314
2316 0 490480 121396 142680 141 2315
2317 0 490456 121428 142800 141 2316
2318 0 490504 121476 142920 141 2317
2319 0 490524 121496 143040 209 2318
2320 0 490456 121544 143120 104 2319
2321 0 489236 121978 143120 86 2320
2322 0 488880 122390 143120 64 2321
2323 0 488848 122408 143160 64 2322
2324 0 488800 122538 143240 40 2323
2325 0 490568 121688 143240 104 2320
2326 0 491624 120972 142400 160 2313
2327 0 492336 122160 140360 51 2292
2328 0 492448 122656 141280 32 2327
2329 0 492288 122784 141440 32 2328
2330 0 492256 122816 141480 40 2329
2331 0 498408 123388 135120 71 2231
2332 0 498464 123320 135160 71 2331
2333 0 481118 132924 137920 237 1183
2334 0 481182 132952 137800 246 2333
2335 0 481158 133004 137680 197 2334
2336 0 481146 133036 137560 197 2335
2337 0 481114 133076 137480 153 2336
2338 0 480802 133172 137400 124 2337
2339 0 480766 133164 137320 124 2338
2340 0 481022 133548 137280 124 2339
2341 0 481170 133616 137160 108 2340
2342 0 481222 133576 137040 108 2341
2343 0 481346 133532 136880 71 2342
2344 0 481406 133544 136800 71 2343
2345 0 481422 133580 136600 32 2344
2346 0 481670 133616 136440 32 2345
2347 0 481874 133640 136280 32 2346
2348 0 473734 136152 138640 327 1158
2349 0 473770 136136 138520 327 2348
2350 0 473794 136116 138400 327 2349
2351 0 473794 136116 138360 327 2350
2352 0 473774 136112 138200 219 2351
2353 0 473866 136028 138040 219 2352
2354 0 474022 136040 137880 219 2353
2355 0 474074 136112 137760 153 2354
2356 0 474074 136160 137680 153 2355
2357 0 474086 136220 137640 153 2356
2358 0 474186 136248 137520 153 2357
2359 0 474258 136236 137400 153 2358
2360 0 474298 136228 137280 45 2359
2361 0 474370 136184 137200 60 2360
2362 0 474454 136160 137080 60 2361
2363 0 474482 136152 136960 60 2362
2364 0 473154 137692 138800 51 1157
2365 0 473170 137840 138880 51 2364
2366 0 473160 137938 138960 51 2365
2367 0 473180 138074 139040 51 2366
2368 0 473260 138202 139120 51 2367
2369 0 473312 138306 139160 40 2368
2370 0 473112 138614 139200 51 2369
2371 0 473100 138814 139240 80 2370
2372 0 473168 139122 139280 80 2371
2373 0 473192 139102 139360 80 2372
2374 0 445594 130260 148920 40 1034
2375 0 445474 130320 149000 40 2374
2376 0 445242 130390 149040 60 2375
2377 0 444998 130458 149000 32 2376
2378 0 444902 130510 148960 32 2377
2379 0 444702 130470 149000 32 2378
2380 0 444614 130422 149120 32 2379
2381 0 444510 130378 149200 32 2380
2382 0 444294 130286 149280 32 2381
2383 0 444186 130262 149360 32 2382
2384 0 444542 130598 149000 32 2379
2385 0 444502 130746 149080 32 2384
2386 0 444782 130958 149160 32 2385
2387 0 445082 131106 149160 32 2386
2388 0 445118 131146 149240 40 2387
2389 0 445510 127736 151720 136 1007
2390 0 445502 127844 151600 136 2389
2391 0 445534 127872 151560 164 2390
2392 0 445534 127940 151640 164 2391
2393 0 445538 127968 151720 136 2392
2394 0 445494 127904 151840 136 2393
2395 0 445690 127848 151960 136 2394
2396 0 445798 127772 152080 136 2395
2397 0 445578 127880 151520 164 2391
2398 0 445878 127800 151480 164 2397
2399 0 445902 127812 151400 128 2398
2400 0 446102 127620 151680 164 2389
2401 0 446202 127600 151640 -1 2400
2402 0 440538 126714 159640 153 448
2403 0 440694 126966 159680 153 2402
2404 0 440718 127008 159720 153 2403
2405 0 440750 127056 159800 153 2404
2406 0 440702 127108 159880 153 2405
2407 0 440666 127188 159960 153 2406
2408 0 440690 127260 160040 -1 2407
2409 0 440702 127316 160120 -1 2408
2410 0 440746 127368 160200 -1 2409
2411 0 440758 127416 160280 -1 2410
2412 0 440758 127496 160320 -1 2411
2413 0 440806 127596 160360 -1 2412
2414 0 440610 127836 160360 -1 2413
2415 0 440602 127852 160400 -1 2414
2416 0 440574 127876 160440 -1 2415
2417 0 440430 125210 160880 237 440
2418 0 440398 125162 161080 181 2417
2419 0 440370 125130 161240 181 2418
2420 0 440366 125142 161440 140 2419
2421 0 440362 125206 161640 154 2420
2422 0 440334 125258 161800 90 2421
2423 0 440298 125326 162000 90 2422
2424 0 440238 125342 162160 128 2423
2425 0 440118 125430 162320 124 2424
2426 0 439974 125558 162480 124 2425
2427 0 439806 125666 162640 122 2426
2428 0 439702 125750 162800 139 2427
2429 0 439294 125958 162800 32 2428
2430 0 438858 126010 162840 40 2429
2431 0 438570 126234 162960 32 2430
2432 0 438498 126308 163080 32 2431
2433 0 438510 126280 163200 32 2432
2434 0 438266 126304 163320 40 2433
2435 0 437958 126482 163360 45 2434
2436 0 437758 126874 163400 86 2435
2437 0 437910 126810 163320 86 2436
2438 0 437970 126818 163240 86 2437
2439 0 438010 126870 163160 86 2438
2440 0 438046 126898 163080 86 2439
2441 0 438122 126858 163000 86 2440
2442 0 438162 126806 162880 86 2441
2443 0 437454 126946 163400 75 2436
2444 0 437158 127082 163440 71 2443
2445 0 436894 127054 163520 51 2444
2446 0 436566 127176 163560 80 2445
2447 0 436222 127288 163600 60 2446
2448 0 435998 127508 163640 51 2447
2449 0 435946 127684 163680 51 2448
2450 0 435930 127744 163760 71 2449
2451 0 435962 127880 163840 71 2450
2452 0 435746 128116 163840 40 2451
2453 0 435786 128272 163800 51 2452
2454 0 435722 128320 163720 51 2453
2455 0 435650 128344 163640 51 2454
2456 0 435550 128360 163600 60 2455
2457 0 435490 128376 163560 60 2456
2458 0 435410 128360 163480 60 2457
2459 0 435190 128436 163440 60 2458
2460 0 435042 128536 163400 60 2459
2461 0 434954 128584 163440 60 2460
2462 0 439714 125810 162960 139 2428
2463 0 439662 125798 163120 60 2462
2464 0 439670 125774 163320 60 2463
2465 0 439790 125714 163480 134 2464
2466 0 439914 125682 163640 122 2465
2467 0 439966 125578 163800 122 2466
2468 0 439910 125446 164000 134 2467
2469 0 439910 125350 164200 135 2468
2470 0 439854 125298 164400 181 2469
2471 0 439778 125180 164560 178 2470
2472 0 439702 125092 164720 190 2471
2473 0 439702 125056 164880 190 2472
2474 0 439610 124948 165040 60 2473
2475 0 439454 124896 165160 108 2474
2476 0 439250 124872 165320 172 2475
2477 0 439154 124824 165480 178 2476
2478 0 438994 124752 165600 178 2477
2479 0 438866 124676 165720 128 2478
2480 0 438722 124608 165840 128 2479
2481 0 438510 124544 165960 107 2480
2482 0 438290 124422 166120 150 2481
2483 0 438142 124294 166280 157 2482
2484 0 438042 124178 166440 175 2483
2485 0 437934 124078 166600 175 2484
2486 0 437846 123970 166760 178 2485
2487 0 437770 123794 166920 163 2486
2488 0 437710 123674 167080 178 2487
2489 0 437678 123638 167240 150 2488
2490 0 437678 123538 167400 150 2489
2491 0 437638 123510 167560 131 2490
2492 0 437650 123462 167760 160 2491
2493 0 437650 123438 167920 202 2492
2494 0 437630 123410 168080 202 2493
2495 0 437682 123270 168240 157 2494
2496 0 437630 123210 168400 40 2495
2497 0 437558 123134 168560 135 2496
2498 0 437538 122992 168680 135 2497
2499 0 437058 122476 168680 86 2498
2500 0 436862 122248 168880 124 2499
2501 0 436650 122168 169000 124 2500
2502 0 436294 121988 169080 115 2501
2503 0 435886 121776 169200 136 2502
2504 0 435650 121622 169320 141 2503
2505 0 435398 121420 169400 137 2504
2506 0 435178 121272 169480 122 2505
2507 0 434978 121192 169560 98 2506
2508 0 434846 121208 169640 120 2507
2509 0 434762 121232 169720 120 2508
2510 0 434662 121284 169840 124 2509
2511 0 434574 121296 169960 124 2510
2512 0 434518 121264 170080 122 2511
2513 0 434346 121284 170200 122 2512
2514 0 434230 121260 170320 122 2513
2515 0 434150 121224 170440 122 2514
2516 0 434118 121184 170520 122 2515
2517 0 434014 121140 170600 122 2516
2518 0 433302 120582 170600 120 2517
2519 0 433022 119482 170600 134 2518
2520 0 432974 118896 170680 124 2519
2521 0 432890 118620 170760 156 2520
2522 0 432794 118448 170880 115 2521
2523 0 432578 118074 170960 102 2522
2524 0 432430 117866 171040 122 2523
2525 0 432158 117634 171200 115 2524
2526 0 431954 117188 171240 115 2525
2527 0 431570 116536 171320 124 2526
2528 0 430526 115910 171280 120 2527
2529 0 430158 115562 171200 148 2528
2530 0 430006 115330 171120 115 2529
2531 0 429878 115096 171080 135 2530
2532 0 429710 114916 171000 90 2531
2533 0 429662 114708 170920 45 2532
2534 0 429354 114392 170960 32 2533
2535 0 428978 114552 171000 139 2534
2536 0 428850 114436 171080 139 2535
2537 0 428174 114282 171200 98 2536
2538 0 427742 114094 171240 104 2537
2539 0 427346 113950 171280 96 2538
2540 0 427114 113932 171400 120 2539
2541 0 427022 113936 171480 108 2540
2542 0 426954 113952 171560 108 2541
2543 0 426890 113912 171640 32 2542
2544 0 426642 113928 171720 71 2543
2545 0 426510 113900 171800 71 2544
2546 0 426386 113888 171840 102 2545
2547 0 425898 113372 171880 115 2546
2548 0 425378 113122 171840 124 2547
2549 0 425246 113058 171760 101 2548
2550 0 424794 113038 171680 101 2549
2551 0 423882 113178 171680 107 2550
2552 0 423202 113176 171720 198 2551
2553 0 423174 113220 171880 198 2552
2554 0 423026 113300 172040 120 2553
2555 0 422746 113392 172200 32 2554
2556 0 422658 113344 172320 115 2555
2557 0 422590 113290 172440 115 2556
2558 0 422450 113254 172560 107 2557
2559 0 422346 113218 172640 128 2558
2560 0 422194 113202 172720 128 2559
2561 0 422010 113206 172800 124 2560
2562 0 421582 113146 172880 80 2561
2563 0 421218 113162 172920 102 2562
2564 0 421050 113080 172960 80 2563
2565 0 420758 112892 173040 51 2564
2566 0 420530 112856 173080 60 2565
2567 0 420278 112832 173120 75 2566
2568 0 420190 112784 173200 75 2567
2569 0 420138 112764 173240 64 2568
2570 0 420022 112704 173320 64 2569
2571 0 419798 112588 173400 51 2570
2572 0 419678 112516 173480 75 2571
2573 0 419594 112466 173560 75 2572
2574 0 419446 112442 173640 75 2573
2575 0 418770 112382 173760 115 2574
2576 0 417950 112260 173880 101 2575
2577 0 417358 112232 173880 96 2576
2578 0 417234 112232 173800 75 2577
2579 0 416578 112356 173760 32 2578
2580 0 416098 112362 173800 71 2579
2581 0 415902 112370 173920 124 2580
2582 0 415710 112330 174000 124 2581
2583 0 415522 112270 174040 124 2582
2584 0 415262 112238 174080 115 2583
2585 0 415154 112218 174200 75 2584
2586 0 414826 112320 174240 96 2585
2587 0 414538 112328 174280 101 2586
2588 0 414102 112344 174360 86 2587
2589 0 413530 112196 174400 90 2588
2590 0 413314 112182 174440 107 2589
2591 0 413158 112174 174520 135 2590
2592 0 413002 111738 174520 135 2591
2593 0 412958 111602 174480 135 2592
2594 0 412918 111466 174440 135 2593
2595 0 412874 111414 174400 135 2594
2596 0 412878 111354 174360 135 2595
2597 0 412822 111250 174320 81 2596
2598 0 412858 110930 174280 -1 2597
2599 0 412614 110446 174320 -1 2598
2600 0 412510 110266 174400 -1 2599
2601 0 412382 110050 174600 -1 2600
2602 0 412278 109970 174760 -1 2601
2603 0 412110 109858 174880 -1 2602
2604 0 411982 109550 174800 -1 2603
2605 0 411834 109326 174720 -1 2604
2606 0 411530 109206 174760 -1 2605
2607 0 411370 109146 174840 -1 2606
2608 0 411314 108998 175000 -1 2607
2609 0 411222 108602 175080 -1 2608
2610 0 411170 108438 175160 -1 2609
2611 0 411010 108266 175200 -1 2610
2612 0 410790 108122 175280 -1 2611
2613 0 410734 108078 175320 -1 2612
2614 0 410486 108170 175160 -1 2613
2615 0 410410 108230 175080 -1 2614
2616 0 410170 108182 174840 -1 2615
2617 0 409902 108138 174800 -1 2616
2618 0 409778 108066 174680 -1 2617
2619 0 412114 112302 174520 108 2591
2620 0 411926 112348 174560 107 2619
2621 0 411286 112424 174480 81 2620
2622 0 410878 112468 174400 80 2621
2623 0 410382 112356 174440 101 2622
2624 0 410270 112310 174520 101 2623
2625 0 410082 112258 174600 120 2624
2626 0 409730 112090 174680 80 2625
2627 0 409250 112054 174720 96 2626
2628 0 408626 111898 174760 197 2627
2629 0 408210 111616 174840 163 2628
2630 0 408186 111664 174680 163 2629
2631 0 407910 111592 174560 163 2630
2632 0 407890 111620 174520 163 2631
2633 0 407962 111692 174400 163 2632
2634 0 407954 111696 174280 163 2633
2635 0 407954 111660 174160 163 2634
2636 0 407974 111628 174000 163 2635
2637 0 407982 111584 173880 -1 2636
2638 0 408058 111520 173760 -1 2637
2639 0 408162 111464 173640 -1 2638
2640 0 408202 111464 173520 -1 2639
2641 0 408234 111412 173440 -1 2640
2642 0 408118 111340 173360 -1 2641
2643 0 408030 111288 173320 -1 2642
2644 0 407998 111256 173280 -1 2643
2645 0 407894 111124 173200 -1 2644
2646 0 407882 111064 173120 -1 2645
2647 0 407846 111072 173040 -1 2646
2648 0 407814 111092 172960 -1 2647
2649 0 407726 111128 172880 -1 2648
2650 0 407686 111204 172760 -1 2649
2651 0 407626 111256 172680 -1 2650
2652 0 407578 111280 172560 -1 2651
2653 0 407550 111320 172440 -1 2652
2654 0 407534 111276 172320 -1 2653
2655 0 407582 111260 172200 -1 2654
2656 0 407646 111152 172080 -1 2655
2657 0 407718 110928 172040 -1 2656
2658 0 407838 110792 171960 -1 2657
2659 0 407710 111404 172080 -1 2655
2660 0 407738 111568 172040 -1 2659
2661 0 407650 111700 171960 -1 2660
2662 0 407638 111736 171880 -1 2661
2663 0 408170 111564 175000 75 2629
2664 0 408090 111476 175120 45 2663
2665 0 407842 111360 175200 32 2664
2666 0 407746 111292 175320 32 2665
2667 0 407590 111274 175440 75 2666
2668 0 407442 111294 175520 75 2667
2669 0 407294 111274 175640 75 2668
2670 0 406814 111186 175720 80 2669
2671 0 406786 111184 175800 163 2670
2672 0 406782 111136 175920 163 2671
2673 0 406694 111108 176040 163 2672
2674 0 406554 111072 176160 163 2673
2675 0 406210 111080 176200 96 2674
2676 0 406126 111098 176280 96 2675
2677 0 405958 111074 176360 64 2676
2678 0 405850 111106 176440 64 2677
2679 0 405626 111062 176520 75 2678
2680 0 405530 111030 176600 75 2679
2681 0 405478 110990 176640 75 2680
2682 0 405050 110976 176720 40 2681
2683 0 404862 111044 176640 32 2682
2684 0 404602 111032 176600 101 2683
2685 0 404446 111054 176520 71 2684
2686 0 404214 111022 176480 75 2685
2687 0 404042 110894 176520 75 2686
2688 0 403934 110810 176600 81 2687
2689 0 403798 110746 176640 81 2688
2690 0 403666 110696 176720 96 2689
2691 0 403546 110728 176840 96 2690
2692 0 403470 110696 176960 108 2691
2693 0 403346 110648 177080 81 2692
2694 0 403286 110672 177160 81 2693
2695 0 403194 110660 177240 81 2694
2696 0 402482 110408 177320 108 2695
2697 0 402130 110304 177400 108 2696
2698 0 401742 110172 177440 104 2697
2699 0 401530 110110 177520 101 2698
2700 0 401278 110162 177560 120 2699
2701 0 400766 110202 177640 104 2700
2702 0 400526 110092 177680 96 2701
2703 0 400142 110076 177720 75 2702
2704 0 399606 110060 177760 80 2703
2705 0 399438 110052 177800 80 2704
2706 0 399350 109990 177880 120 2705
2707 0 399274 109902 177960 120 2706
2708 0 398998 109970 178000 86 2707
2709 0 398710 110118 178080 102 2708
2710 0 398678 110098 178160 107 2709
2711 0 398534 110154 178360 81 2710
2712 0 398386 110206 178480 81 2711
2713 0 398318 110284 178560 91 2712
2714 0 398174 110368 178640 91 2713
2715 0 397998 110436 178720 75 2714
2716 0 397870 110410 178800 102 2715
2717 0 397690 110414 178880 102 2716
2718 0 397506 110410 179000 96 2717
2719 0 397458 110394 179120 98 2718
2720 0 397414 110386 179200 98 2719
2721 0 397334 110414 179280 98 2720
2722 0 397322 110426 179320 108 2721
2723 0 397178 110576 179400 108 2722
2724 0 397066 110568 179480 98 2723
2725 0 396898 110520 179560 75 2724
2726 0 396822 110428 179720 75 2725
2727 0 396786 110388 179800 75 2726
2728 0 396730 110404 179920 75 2727
2729 0 396654 110472 180000 75 2728
2730 0 396498 110552 180080 75 2729
2731 0 396470 110704 180200 75 2730
2732 0 396422 110788 180280 75 2731
2733 0 396322 110842 180360 75 2732
2734 0 396210 110890 180480 -1 2733
2735 0 396078 110890 180560 -1 2734
2736 0 395970 110906 180640 -1 2735
2737 0 395894 110954 180720 -1 2736
2738 0 395802 110998 180800 -1 2737
2739 0 395706 111078 180880 -1 2738
2740 0 395610 111150 180960 -1 2739
2741 0 395530 111270 181040 -1 2740
2742 0 395406 111406 181120 -1 2741
2743 0 395382 111454 181160 -1 2742
2744 0 395326 111572 181240 -1 2743
2745 0 395218 111800 181320 -1 2744
2746 0 395130 111796 181400 -1 2745
2747 0 395054 111828 181480 -1 2746
2748 0 394990 111832 181560 -1 2747
2749 0 394846 111896 181640 -1 2748
2750 0 394770 111908 181680 -1 2749
2751 0 394610 112028 181760 -1 2750
2752 0 394426 112040 181800 -1 2751
2753 0 394162 112078 181880 -1 2752
2754 0 394002 112138 181960 -1 2753
2755 0 393882 112262 182000 -1 2754
2756 0 393810 112352 182080 -1 2755
2757 0 393798 112384 182160 -1 2756
2758 0 393734 112344 182280 -1 2757
2759 0 393698 112368 182360 -1 2758
2760 0 393734 112452 182480 -1 2759
2761 0 393666 112412 182600 -1 2760
2762 0 393590 112420 182720 -1 2761
2763 0 393606 112608 182840 -1 2762
2764 0 393538 112724 182920 -1 2763
2765 0 393558 112964 182960 -1 2764
2766 0 393530 113110 183040 -1 2765
2767 0 393638 113294 183080 -1 2766
2768 0 393702 113430 183160 -1 2767
2769 0 393646 113670 183240 -1 2768
2770 0 393526 113830 183320 -1 2769
2771 0 393518 114088 183400 -1 2770
2772 0 393610 114412 183440 -1 2771
2773 0 393610 114628 183360 -1 2772
2774 0 393434 114906 183320 -1 2773
2775 0 393554 115146 183400 -1 2774
2776 0 393602 115282 183480 -1 2775
2777 0 393642 115404 183560 -1 2776
2778 0 393686 115568 183640 -1 2777
2779 0 393926 115848 183680 -1 2778
2780 0 394242 116442 183640 -1 2779
2781 0 394254 116586 183720 -1 2780
2782 0 394302 116688 183800 -1 2781
2783 0 394298 116860 183880 -1 2782
2784 0 394458 117156 183960 -1 2783
2785 0 394578 117356 184000 -1 2784
2786 0 394622 117552 184080 -1 2785
2787 0 394718 117720 184200 -1 2786
2788 0 398406 110072 178080 107 2709
2789 0 398366 110076 178040 107 2788
2790 0 399294 109638 177960 120 2707
2791 0 423254 113100 171600 198 2552
2792 0 423370 113008 171520 122 2791
2793 0 423450 112912 171440 122 2792
2794 0 423490 112856 171360 122 2793
2795 0 423550 112800 171280 122 2794
2796 0 423626 112780 171200 107 2795
2797 0 423658 112744 171080 107 2796
2798 0 423754 112640 171000 107 2797
2799 0 423778 112552 170920 -1 2798
2800 0 429814 114608 170880 45 2533
2801 0 429974 114528 170800 45 2800
2802 0 430134 114504 170680 45 2801
2803 0 430178 114448 170600 45 2802
2804 0 430162 114366 170520 45 2803
2805 0 430190 114354 170400 45 2804
2806 0 430310 114314 170280 -1 2805
2807 0 430390 114290 170080 -1 2806
2808 0 430382 114314 169920 -1 2807
2809 0 430430 114234 169760 -1 2808
2810 0 430542 114162 169640 -1 2809
2811 0 430714 114170 169560 -1 2810
2812 0 430758 114258 169440 -1 2811
2813 0 430842 114234 169320 -1 2812
2814 0 430906 114238 169200 -1 2813
2815 0 430862 114310 169040 -1 2814
2816 0 430910 114386 168920 -1 2815
2817 0 430970 114430 168760 -1 2816
2818 0 431014 114426 168640 -1 2817
2819 0 431094 114438 168520 -1 2818
2820 0 431226 114602 168520 -1 2819
2821 0 431286 114598 168480 -1 2820
2822 0 431150 114378 168440 -1 2819
2823 0 431190 114410 168360 -1 2822
2824 0 431206 114462 168240 -1 2823
2825 0 431266 114514 168080 -1 2824
2826 0 431302 114558 167960 -1 2825
2827 0 431358 114618 167840 -1 2826
2828 0 431406 114702 167720 -1 2827
2829 0 431442 114886 167640 -1 2828
2830 0 431494 114884 167560 -1 2829
2831 0 431534 114928 167520 -1 2830
2832 0 431630 115004 167440 -1 2831
2833 0 431662 115072 167360 -1 2832
2834 0 431666 115208 167240 -1 2833
2835 0 431634 115256 167160 -1 2834
2836 0 431730 115316 167080 -1 2835
2837 0 431758 115380 167000 -1 2836
2838 0 431854 115468 166880 -1 2837
2839 0 431974 115496 166800 -1 2838
2840 0 432222 115488 166720 -1 2839
2841 0 432294 115500 166640 -1 2840
2842 0 432322 115532 166560 -1 2841
2843 0 431294 115056 167640 -1 2829
2844 0 431302 116450 171440 124 2527
2845 0 431234 116518 171600 91 2844
2846 0 431266 116646 171760 91 2845
2847 0 431306 116674 171880 91 2846
2848 0 431294 116826 172000 108 2847
2849 0 431262 116958 172120 108 2848
2850 0 437534 122956 168800 163 2498
2851 0 437522 122868 168960 163 2850
2852 0 437486 122800 169120 98 2851
2853 0 437538 122796 169280 115 2852
2854 0 437558 122784 169440 115 2853
2855 0 437518 122796 169600 135 2854
2856 0 437502 122812 169760 135 2855
2857 0 437462 122900 169920 128 2856
2858 0 437442 122948 170080 128 2857
2859 0 437538 122968 170240 96 2858
2860 0 437698 122960 170400 80 2859
2861 0 437802 122924 170560 120 2860
2862 0 438066 122854 170760 102 2861
2863 0 438342 122694 170800 51 2862
2864 0 439392 122624 171320 136 2863
2865 0 439616 122592 171440 128 2864
2866 0 439808 122624 171600 139 2865
2867 0 440000 122720 171760 120 2866
2868 0 440256 122752 171840 81 2867
2869 0 440480 122784 171960 104 2868
2870 0 440704 122944 172080 71 2869
2871 0 440960 122976 172080 154 2870
2872 0 441024 123008 172120 160 2871
2873 0 441248 123136 172120 86 2872
2874 0 441472 123264 172120 108 2873
2875 0 441696 123392 172080 81 2874
2876 0 441952 123456 172040 137 2875
2877 0 442144 123584 172160 124 2876
2878 0 442304 123712 172360 139 2877
2879 0 442464 123776 172560 122 2878
2880 0 442464 123776 172600 115 2879
2881 0 442656 123904 172760 120 2880
2882 0 442720 124064 172960 75 2881
2883 0 442848 124128 173200 90 2882
2884 0 442944 124128 173320 32 2883
2885 0 443104 124128 173520 75 2884
2886 0 443264 124128 173720 128 2885
2887 0 443328 124128 173720 124 2886
2888 0 443584 124192 173640 86 2887
2889 0 443840 124288 173520 60 2888
2890 0 444064 124416 173360 86 2889
2891 0 444224 124448 173160 81 2890
2892 0 444416 124512 173000 101 2891
2893 0 444608 124544 172840 81 2892
2894 0 444768 124608 172640 64 2893
2895 0 444928 124640 172440 91 2894
2896 0 445088 124704 172240 108 2895
2897 0 445312 124768 172080 86 2896
2898 0 445536 124704 171920 90 2897
2899 0 445760 124640 171800 51 2898
2900 0 445984 124640 171680 51 2899
2901 0 446240 124672 171600 51 2900
2902 0 446464 124672 171480 102 2901
2903 0 446720 124640 171400 108 2902
2904 0 446976 124704 171280 101 2903
2905 0 447136 124736 171080 71 2904
2906 0 447296 124640 170880 75 2905
2907 0 447520 124640 170760 51 2906
2908 0 447776 124736 170760 136 2907
2909 0 447968 124640 170560 107 2908
2910 0 448192 124544 170480 60 2909
2911 0 448416 124384 170400 60 2910
2912 0 448640 124288 170280 108 2911
2913 0 448832 124192 170120 98 2912
2914 0 449088 124160 170040 64 2913
2915 0 449248 124032 169880 75 2914
2916 0 449472 124000 169760 108 2915
2917 0 449728 124032 169720 101 2916
2918 0 449952 124128 169640 80 2917
2919 0 450208 124224 169680 86 2918
2920 0 450432 124352 169680 80 2919
2921 0 450656 124512 169760 75 2920
2922 0 450912 124608 169760 80 2921
2923 0 451168 124704 169720 81 2922
2924 0 451360 124864 169760 80 2923
2925 0 451584 124992 169760 51 2924
2926 0 451808 125152 169800 32 2925
2927 0 452064 125184 169880 60 2926
2928 0 452320 125216 169920 90 2927
2929 0 452512 125344 170040 120 2928
2930 0 452704 125504 170120 134 2929
2931 0 452960 125536 170160 150 2930
2932 0 453216 125600 170080 80 2931
2933 0 453440 125632 169920 51 2932
2934 0 453664 125632 169800 101 2933
2935 0 453888 125696 169680 80 2934
2936 0 454144 125792 169600 80 2935
2937 0 454400 125920 169560 51 2936
2938 0 454656 125952 169560 64 2937
2939 0 454912 125952 169520 80 2938
2940 0 455136 125952 169400 51 2939
2941 0 455360 125984 169280 75 2940
2942 0 443200 124192 174000 163 2886
2943 0 443264 124384 174200 101 2942
2944 0 443424 124544 174360 40 2943
2945 0 443552 124640 174600 51 2944
2946 0 443680 124672 174840 81 2945
2947 0 443744 124768 175080 102 2946
2948 0 443904 124928 175280 102 2947
2949 0 443936 124864 175520 120 2948
2950 0 444000 124800 175760 86 2949
2951 0 444032 124736 175840 45 2950
2952 0 442656 124160 173360 81 2883
2953 0 442560 124000 173560 32 2952
2954 0 442720 124032 173880 32 2953
2955 0 442688 123680 172400 51 2879
2956 0 442880 123584 172200 32 2955
2957 0 443008 123680 171960 45 2956
2958 0 443072 123712 171680 45 2957
2959 0 443104 123872 171480 40 2958
2960 0 443104 124128 171480 32 2959
2961 0 443008 124384 171520 75 2960
2962 0 442976 124416 171560 60 2961
2963 0 440960 122752 171920 96 2871
2964 0 441120 122560 171840 40 2963
2965 0 441344 122432 171800 71 2964
2966 0 441536 122272 171640 51 2965
2967 0 441696 122112 171480 45 2966
2968 0 441856 121952 171320 51 2967
2969 0 442048 121824 171200 75 2968
2970 0 442240 121760 171000 45 2969
2971 0 442400 121664 170800 64 2970
2972 0 442656 121568 170720 51 2971
2973 0 442848 121504 170520 60 2972
2974 0 442944 121440 170280 40 2973
2975 0 443008 121376 170040 60 2974
2976 0 443136 121280 169840 51 2975
2977 0 443296 121184 169640 71 2976
2978 0 443488 121056 169480 64 2977
2979 0 443552 120864 169280 81 2978
2980 0 437706 123028 170880 64 2862
2981 0 437558 123108 171000 64 2980
2982 0 437466 123096 171120 86 2981
2983 0 437358 123084 171240 108 2982
2984 0 437266 123152 171400 108 2983
2985 0 437174 123244 171560 124 2984
2986 0 437122 123320 171720 101 2985
2987 0 437066 123384 171880 101 2986
2988 0 437030 123352 172040 104 2987
2989 0 436998 123308 172240 104 2988
2990 0 436894 123244 172400 104 2989
2991 0 436826 123188 172520 134 2990
2992 0 436810 123170 172640 134 2991
2993 0 436882 123114 172800 122 2992
2994 0 437162 123430 172800 134 2993
2995 0 437166 123458 172760 134 2994
2996 0 437306 123646 172720 104 2995
2997 0 437282 123722 172680 104 2996
2998 0 437250 123786 172720 104 2997
2999 0 437254 123794 172800 104 2998
3000 0 436686 122994 172960 135 2993
3001 0 436554 122886 173160 153 3000
3002 0 436486 122770 173320 139 3001
3003 0 436406 122674 173480 139 3002
3004 0 436318 122518 173640 122 3003
3005 0 436302 122514 173800 156 3004
3006 0 436226 122542 173920 156 3005
3007 0 436090 122570 174080 164 3006
3008 0 435938 122562 174320 160 3007
3009 0 435826 122610 174480 140 3008
3010 0 435698 122658 174680 120 3009
3011 0 435518 122646 174840 128 3010
3012 0 435366 122614 174960 128 3011
3013 0 435222 122564 175040 140 3012
3014 0 434894 122444 175160 120 3013
3015 0 434666 122364 175240 120 3014
3016 0 434602 122320 175320 120 3015
3017 0 434214 122252 175440 108 3016
3018 0 433746 122336 175520 96 3017
3019 0 433182 122194 175600 90 3018
3020 0 433006 122114 175680 128 3019
3021 0 432738 122106 175760 128 3020
3022 0 432494 122102 175840 148 3021
3023 0 432218 122046 175920 124 3022
3024 0 431994 122002 176000 102 3023
3025 0 431538 122024 176040 102 3024
3026 0 431190 122056 176120 120 3025
3027 0 431014 122124 176200 148 3026
3028 0 430754 122176 176280 124 3027
3029 0 430274 122164 176360 120 3028
3030 0 430238 122092 176440 120 3029
3031 0 430034 121908 176560 166 3030
3032 0 429558 121256 176560 163 3031
3033 0 429534 121298 176600 163 3032
3034 0 429510 121340 176640 163 3033
3035 0 429522 121264 176720 148 3034
3036 0 429510 121272 176800 148 3035
3037 0 429466 121300 176880 148 3036
3038 0 429454 121310 176960 183 3037
3039 0 429194 122058 177000 175 3038
3040 0 428846 122748 177040 102 3039
3041 0 428666 122944 177120 102 3040
3042 0 428498 123116 177240 120 3041
3043 0 428394 123184 177400 120 3042
3044 0 428246 123208 177520 122 3043
3045 0 428094 123232 177640 122 3044
3046 0 427970 123282 177720 124 3045
3047 0 427698 123330 177840 108 3046
3048 0 427278 123410 178000 131 3047
3049 0 426818 123522 178200 139 3048
3050 0 426614 123550 178320 120 3049
3051 0 426486 123562 178440 120 3050
3052 0 426298 123662 178560 80 3051
3053 0 426190 123862 178640 115 3052
3054 0 426146 123938 178760 115 3053
3055 0 426102 124166 178880 104 3054
3056 0 425894 124482 179000 128 3055
3057 0 425738 124610 179080 128 3056
3058 0 425410 124880 179000 122 3057
3059 0 425088 124992 180040 51 3058
3060 0 425056 125088 180040 71 3059
3061 0 425254 124910 178920 86 3058
3062 0 425042 124970 178800 81 3061
3063 0 424558 125186 178720 98 3062
3064 0 424194 125466 178800 134 3063
3065 0 424042 125504 178880 108 3064
3066 0 423782 125588 179040 75 3065
3067 0 423666 125580 179120 107 3066
3068 0 423606 125564 179200 107 3067
3069 0 423058 125544 179240 91 3068
3070 0 422478 125632 179320 120 3069
3071 0 421894 126102 179240 98 3070
3072 0 421834 126158 179120 80 3071
3073 0 421694 126294 179000 51 3072
3074 0 421354 126570 178840 64 3073
3075 0 421238 126678 178720 86 3074
3076 0 420642 127112 178600 108 3075
3077 0 420322 127448 178520 140 3076
3078 0 420190 127554 178440 160 3077
3079 0 420046 127558 178360 160 3078
3080 0 419854 127678 178280 108 3079
3081 0 419742 127750 178200 120 3080
3082 0 419580 127818 178160 120 3081
3083 0 419362 127652 178240 120 3082
3084 0 419326 127564 178320 120 3083
3085 0 419418 127886 178120 135 3082
3086 0 419250 128070 178000 136 3085
3087 0 419122 128226 177920 120 3086
3088 0 419098 128296 177800 120 3087
3089 0 419018 128400 177720 122 3088
3090 0 418878 128480 177640 122 3089
3091 0 418818 128604 177560 90 3090
3092 0 418782 128702 177480 101 3091
3093 0 418758 128774 177360 101 3092
3094 0 418734 128862 177240 124 3093
3095 0 418686 129046 177120 91 3094
3096 0 418602 129068 177040 91 3095
3097 0 418622 129008 176920 91 3096
3098 0 418674 129008 176760 32 3097
3099 0 418626 129040 176640 32 3098
3100 0 418674 129076 176600 32 3099
3101 0 418854 129188 176520 137 3100
3102 0 418834 129292 176400 137 3101
3103 0 418850 129420 176280 137 3102
3104 0 419014 129628 176160 98 3103
3105 0 419154 129750 176080 98 3104
3106 0 419182 129790 175960 98 3105
3107 0 419090 129878 175840 98 3106
3108 0 419082 129890 175800 98 3107
3109 0 418942 130196 176520 80 3101
3110 0 417970 128808 176600 81 3100
3111 0 417906 128884 176520 81 3110
3112 0 417874 128948 176400 71 3111
3113 0 417882 129032 176280 71 3112
3114 0 417722 129120 176160 75 3113
3115 0 417738 129188 176040 75 3114
3116 0 417606 129264 175920 60 3115
3117 0 417598 129302 175840 60 3116
3118 0 417494 129382 175760 90 3117
3119 0 417478 129394 175680 90 3118
3120 0 417410 129486 175560 32 3119
3121 0 417354 129562 175440 32 3120
3122 0 417206 129626 175320 32 3121
3123 0 417070 129754 175200 128 3122
3124 0 417034 129780 175080 128 3123
3125 0 417070 129812 174960 128 3124
3126 0 417082 129836 174840 128 3125
3127 0 417114 129836 174720 71 3126
3128 0 417082 129844 174600 71 3127
3129 0 417158 129980 174480 157 3128
3130 0 417210 130100 174360 157 3129
3131 0 417250 130228 174240 124 3130
3132 0 417258 130316 174080 107 3131
3133 0 416986 130620 174000 75 3132
3134 0 416826 130800 173880 101 3133
3135 0 416766 130958 173760 128 3134
3136 0 416782 131098 173640 128 3135
3137 0 416654 131422 173560 75 3136
3138 0 416614 131754 173480 91 3137
3139 0 416606 131908 173360 102 3138
3140 0 416474 132000 173240 80 3139
3141 0 416330 132140 173160 80 3140
3142 0 416178 132332 173080 98 3141
3143 0 416054 132436 173000 80 3142
3144 0 416042 132508 172920 80 3143
3145 0 415882 132656 172840 75 3144
3146 0 415798 132782 172760 80 3145
3147 0 415710 132850 172680 80 3146
3148 0 415590 132962 172600 75 3147
3149 0 415618 132966 172560 75 3148
3150 0 415326 133222 172520 81 3149
3151 0 415418 133834 172440 45 3150
3152 0 415442 133916 172320 45 3151
3153 0 415470 134044 172200 80 3152
3154 0 415570 134252 172120 115 3153
3155 0 415566 134512 172040 90 3154
3156 0 415698 134668 171960 115 3155
3157 0 415838 134828 171880 81 3156
3158 0 415950 134856 171800 81 3157
3159 0 416050 134948 171720 51 3158
3160 0 415648 134944 170760 122 3159
3161 0 415520 134816 170640 166 3160
3162 0 415488 134560 170760 98 3161
3163 0 415648 134368 170800 122 3162
3164 0 415808 134368 170600 122 3163
3165 0 416000 134368 170600 32 3164
3166 0 415520 134656 170440 64 3161
3167 0 415488 134496 170240 32 3166
3168 0 415552 134368 170000 98 3167
3169 0 415392 134240 169840 80 3168
3170 0 415264 134080 169640 108 3169
3171 0 415296 133984 169400 104 3170
3172 0 415424 133984 169240 45 3171
3173 0 416238 135124 171640 51 3159
3174 0 416482 135384 171560 90 3173
3175 0 416854 135818 171600 60 3174
3176 0 417194 136182 171560 75 3175
3177 0 417474 136342 171480 81 3176
3178 0 417626 136366 171360 60 3177
3179 0 417706 136306 171200 60 3178
3180 0 417794 136330 171080 81 3179
3181 0 417926 136290 171000 81 3180
3182 0 418122 136326 170920 104 3181
3183 0 418318 136362 170800 90 3182
3184 0 418622 136418 170720 75 3183
3185 0 418926 136494 170640 102 3184
3186 0 418982 136544 170600 131 3185
3187 0 419078 136572 170520 131 3186
3188 0 419214 136664 170400 81 3187
3189 0 419386 136756 170360 60 3188
3190 0 419534 136852 170280 60 3189
3191 0 419750 136980 170240 81 3190
3192 0 419994 137088 170320 86 3191
3193 0 420146 137224 170400 51 3192
3194 0 420262 137384 170480 80 3193
3195 0 420314 137480 170560 80 3194
3196 0 420374 137594 170680 75 3195
3197 0 420410 137862 170800 71 3196
3198 0 420462 137874 170880 71 3197
3199 0 420666 138068 170920 51 3198
3200 0 420906 138208 170880 75 3199
3201 0 421102 138390 170840 75 3200
3202 0 421106 138442 170680 75 3201
3203 0 421022 138378 170560 75 3202
3204 0 420974 138270 170440 75 3203
3205 0 420918 138154 170360 75 3204
3206 0 420778 138222 170240 75 3205
3207 0 420754 138218 170160 75 3206
3208 0 420738 138222 170080 75 3207
3209 0 421086 138576 170920 75 3201
3210 0 421178 138684 171000 60 3209
3211 0 421246 138816 171080 71 3210
3212 0 421358 138964 171160 71 3211
3213 0 421450 139004 171240 71 3212
3214 0 421546 139064 171320 71 3213
3215 0 421730 139334 171360 86 3214
3216 0 421766 139474 171400 86 3215
3217 0 421870 139758 171480 75 3216
3218 0 421906 140086 171560 40 3217
3219 0 421886 140480 171600 40 3218
3220 0 421598 140724 171600 80 3219
3221 0 421458 140912 171680 60 3220
3222 0 421374 141096 171800 51 3221
3223 0 421274 141264 171920 51 3222
3224 0 421154 141492 172000 32 3223
3225 0 421058 141752 172080 51 3224
3226 0 421070 141938 172160 75 3225
3227 0 421230 141970 172240 75 3226
3228 0 421250 142070 172360 104 3227
3229 0 421298 142134 172480 104 3228
3230 0 421402 142234 172600 32 3229
3231 0 421406 142310 172720 32 3230
3232 0 421378 142314 172840 32 3231
3233 0 421262 142350 172960 32 3232
3234 0 421158 142326 173080 32 3233
3235 0 421050 142318 173160 32 3234
3236 0 420430 142450 173280 32 3235
3237 0 419990 142862 173240 -1 3236
3238 0 419790 143370 173280 -1 3237
3239 0 419830 143466 173360 -1 3238
3240 0 420402 142430 173360 32 3236
3241 0 420390 142458 173440 32 3240
3242 0 420322 142486 173560 -1 3241
3243 0 421506 138940 171440 71 3214
3244 0 415362 133976 172560 120 3151
3245 0 415362 133968 172720 32 3244
3246 0 415286 133976 172880 32 3245
3247 0 415158 134024 173000 32 3246
3248 0 414998 133956 173120 32 3247
3249 0 414738 133908 173240 45 3248
3250 0 414630 133940 173320 45 3249
3251 0 414378 133784 173440 81 3250
3252 0 414136 133600 173520 40 3251
3253 0 414028 133516 173560 40 3252
3254 0 413844 133468 173640 75 3253
3255 0 413748 133428 173680 75 3254
3256 0 413636 133380 173760 128 3255
3257 0 413472 133292 173880 136 3256
3258 0 413288 133216 174000 51 3257
3259 0 412992 133060 174080 51 3258
3260 0 412800 132868 174080 71 3259
3261 0 412540 132884 174160 64 3260
3262 0 412240 132876 174240 64 3261
3263 0 411922 132828 174280 64 3262
3264 0 411726 132876 174320 75 3263
3265 0 411344 132748 174400 178 3264
3266 0 411156 132716 174560 189 3265
3267 0 410660 132484 174520 75 3266
3268 0 410160 132280 174480 64 3267
3269 0 409810 132164 174400 51 3268
3270 0 409514 132104 174440 71 3269
3271 0 409322 132072 174520 96 3270
3272 0 409258 132100 174600 96 3271
3273 0 409106 132152 174680 75 3272
3274 0 408904 132260 174760 90 3273
3275 0 408756 132320 174840 90 3274
3276 0 408544 132604 174920 71 3275
3277 0 408448 132588 175000 71 3276
3278 0 408116 132844 175080 86 3277
3279 0 407674 132956 175160 81 3278
3280 0 407302 133132 175120 80 3279
3281 0 407082 133316 175080 71 3280
3282 0 406962 133524 174880 71 3281
3283 0 406968 133608 174800 75 3282
3284 0 406968 133696 174680 75 3283
3285 0 406940 133872 174600 51 3284
3286 0 406816 134116 174600 32 3285
3287 0 406656 134204 174520 32 3286
3288 0 406484 134300 174480 45 3287
3289 0 406036 134340 174440 91 3288
3290 0 405978 134296 174360 45 3289
3291 0 405874 134260 174280 45 3290
3292 0 405750 134244 174200 45 3291
3293 0 405658 134236 174080 45 3292
3294 0 405542 134260 174000 45 3293
3295 0 405454 134272 173920 45 3294
3296 0 405402 134248 173840 45 3295
3297 0 405334 134224 173760 45 3296
3298 0 405254 134264 173680 45 3297
3299 0 405218 134364 173600 -1 3298
3300 0 405126 134488 173480 -1 3299
3301 0 404966 134572 173400 -1 3300
3302 0 404926 134616 173320 -1 3301
3303 0 404766 134740 173280 -1 3302
3304 0 404722 134972 173240 -1 3303
3305 0 404650 135100 173160 -1 3304
3306 0 404598 135212 173120 -1 3305
3307 0 404462 135272 173080 -1 3306
3308 0 404430 135292 172960 -1 3307
3309 0 404178 135512 172920 -1 3308
3310 0 405014 134428 173280 -1 3302
3311 0 405014 134412 173240 -1 3310
3312 0 405034 134396 173200 -1 3311
3313 0 405054 134388 173160 -1 3312
3314 0 405062 134400 173040 -1 3313
3315 0 405130 134480 172960 -1 3314
3316 0 405109 134522.03 172880 -1 3315
3317 0 408358 133068 175160 90 3278
3318 0 408286 133120 175280 90 3317
3319 0 408274 133220 175360 32 3318
3320 0 408338 133384 175400 32 3319
3321 0 408438 133436 175440 51 3320
3322 0 408606 133472 175520 51 3321
3323 0 407936 131712 174560 81 3275
3324 0 417446 128938 175920 60 3116
3325 0 417614 128726 175960 75 3324
3326 0 417586 128734 176080 71 3325
3327 0 417614 128486 176160 71 3326
3328 0 417698 128278 176280 81 3327
3329 0 417742 128090 176400 81 3328
3330 0 417798 127930 176520 104 3329
3331 0 417874 127762 176600 -1 3330
3332 0 417898 127626 176720 -1 3331
3333 0 417938 127522 176800 -1 3332
3334 0 418234 127330 176840 -1 3333
3335 0 418238 127354 176920 -1 3334
3336 0 418214 127370 176960 -1 3335
3337 0 417910 128672 177040 137 3096
3338 0 417910 128586 177120 137 3337
3339 0 418090 128442 177200 137 3338
3340 0 418150 128314 177240 137 3339
3341 0 417962 128154 177280 137 3340
3342 0 418094 127938 177240 137 3341
3343 0 418102 127906 177320 137 3342
3344 0 426130 124336 179160 163 3056
3345 0 426174 124388 179280 75 3344
3346 0 426254 124460 179360 75 3345
3347 0 426194 124428 179520 32 3346
3348 0 426106 124424 179680 75 3347
3349 0 426254 124488 179760 75 3348
3350 0 426318 124536 179880 45 3349
3351 0 426330 124656 179920 45 3350
3352 0 426378 124792 180000 51 3351
3353 0 426418 124900 180080 51 3352
3354 0 426622 125044 180120 40 3353
3355 0 426718 125256 180160 60 3354
3356 0 426878 125384 180200 60 3355
3357 0 427078 125492 180240 40 3356
3358 0 427238 125540 180280 40 3357
3359 0 427394 125628 180400 51 3358
3360 0 427390 125744 180480 40 3359
3361 0 427542 125920 180440 40 3360
3362 0 427818 126160 180520 60 3361
3363 0 428704 126240 181040 64 3362
3364 0 428960 126176 181080 60 3363
3365 0 429216 126208 181000 51 3364
3366 0 429472 126240 180920 51 3365
3367 0 429600 126304 180920 51 3366
3368 0 427066 123742 178240 140 3049
3369 0 427078 123726 178320 140 3368
3370 0 427114 123722 178400 140 3369
3371 0 427146 123630 178480 140 3370
3372 0 427302 123710 178600 140 3371
3373 0 427366 123698 178720 140 3372
3374 0 427398 123726 178800 140 3373
3375 0 427462 123758 178880 140 3374
3376 0 427462 123776 178920 140 3375
3377 0 428266 121012 176600 81 3033
3378 0 428238 120956 176520 81 3377
3379 0 428138 120940 176400 45 3378
3380 0 434178 121840 175480 128 3017
3381 0 434126 121772 175600 128 3380
3382 0 434070 121720 175720 128 3381
3383 0 433950 121604 175840 96 3382
3384 0 433798 121524 175960 96 3383
3385 0 433674 121428 176080 96 3384
3386 0 433618 121401 176120 -1 3385
3387 0 433494 121289 176240 -1 3386
3388 0 433230 121129 176400 -1 3387
3389 0 432998 121093 176600 -1 3388
3390 0 432942 120997 176800 -1 3389
3391 0 432910 121061 176920 -1 3390
3392 0 432888 121097 177000 -1 3391
3393 0 432346 120745 177000 -1 3392
3394 0 432866 121133 177080 -1 3392
3395 0 432826 121221 177240 -1 3394
3396 0 432826 121217 177400 -1 3395
3397 0 432806 121177 177560 -1 3396
3398 0 432790 121109 177720 -1 3397
3399 0 432818 121065 177840 -1 3398
3400 0 432806 121037 177960 -1 3399
3401 0 432814 121049 178080 -1 3400
3402 0 432754 121093 178200 -1 3401
3403 0 432718 121085 178320 -1 3402
3404 0 432726 121085 178400 -1 3403
3405 0 432746 121093 178560 -1 3404
3406 0 432738 121065 178720 -1 3405
3407 0 432682 121089 178840 -1 3406
3408 0 432582 121089 179000 -1 3407
3409 0 432498 121057 179120 -1 3408
3410 0 432358 121049 179240 -1 3409
3411 0 432258 121089 179360 -1 3410
3412 0 432146 121081 179400 -1 3411
3413 0 431998 121069 179480 -1 3412
3414 0 431858 121045 179560 -1 3413
3415 0 431602 121073 179640 -1 3414
3416 0 431494 121069 179760 -1 3415
3417 0 431262 121181 179880 -1 3416
3418 0 431184 121265 179960 -1 3417
3419 0 431080 121381 180040 -1 3418
3420 0 431020 121481 180160 -1 3419
3421 0 430964 121473 180240 -1 3420
3422 0 430832 121529 180320 -1 3421
3423 0 430724 121573 180360 -1 3422
3424 0 430620 121641 180400 -1 3423
3425 0 430556 121697 180480 -1 3424
3426 0 430496 121721 180560 -1 3425
3427 0 430320 121745 180640 -1 3426
3428 0 430228 121761 180760 -1 3427
3429 0 430108 121797 180880 -1 3428
3430 0 430000 121833 181040 -1 3429
3431 0 429936 121761 181200 -1 3430
3432 0 429724 121805 181320 -1 3431
3433 0 429682 121817 181360 -1 3432
3434 0 429614 121701 181440 -1 3433
3435 0 429502 121601 181520 -1 3434
3436 0 429318 121501 181600 -1 3435
3437 0 429202 121381 181680 -1 3436
3438 0 429150 121293 181760 -1 3437
3439 0 429070 121261 181840 -1 3438
3440 0 428974 121129 181920 -1 3439
3441 0 428906 121065 182000 -1 3440
3442 0 428858 121085 182080 -1 3441
3443 0 428802 121001 182200 -1 3442
3444 0 428734 121025 182320 -1 3443
3445 0 428738 121045 182400 -1 3444
3446 0 428602 121161 182480 -1 3445
3447 0 428512 121185 182520 -1 3446
3448 0 428360 121269 182600 -1 3447
3449 0 428260 121273 182680 -1 3448
3450 0 428132 121377 182720 -1 3449
3451 0 427924 121613 182760 -1 3450
3452 0 427666 121817 182800 -1 3451
3453 0 427514 121913 182840 -1 3452
3454 0 427382 122009 182880 -1 3453
3455 0 427274 122105 182920 -1 3454
3456 0 427082 122145 183000 -1 3455
3457 0 426922 122153 183080 -1 3456
3458 0 426838 122161 183160 -1 3457
3459 0 426750 122177 183200 -1 3458
3460 0 426662 122225 183240 -1 3459
3461 0 426606 122273 183280 -1 3460
3462 0 426554 122317 183320 -1 3461
3463 0 426506 122365 183360 -1 3462
3464 0 426418 122465 183520 -1 3463
3465 0 426386 122521 183600 -1 3464
3466 0 426338 122645 183720 -1 3465
3467 0 426322 122813 183880 -1 3466
3468 0 426278 122965 184000 -1 3467
3469 0 426190 123097 184080 -1 3468
3470 0 426050 123217 184160 -1 3469
3471 0 425894 123413 184240 -1 3470
3472 0 425848.38 123456.64 184280 -1 3471
3473 0 425314.62 123920.086 184520 -1 3472
3474 0 424987.56 124021.59 184640 -1 3473
3475 0 424905.7 124072.94 184720 -1 3474
3476 0 424644.53 124308.586 184920 -1 3475
3477 0 424431.56 124559.15 185200 -1 3476
3478 0 424198.56 124977.87 185440 -1 3477
3479 0 423984.88 125235.555 185600 -1 3478
3480 0 423806.62 125513.62 185880 -1 3479
3481 0 423587.78 125798.54 186080 -1 3480
3482 0 423432.22 126000.53 186280 -1 3481
3483 0 423262.8 126261.89 186360 -1 3482
3484 0 422982.94 126364.305 186520 -1 3483
3485 0 422620.66 126290.04 186680 -1 3484
3486 0 422442.97 126222.81 186760 -1 3485
3487 0 422066.53 126337.266 187040 -1 3486
3488 0 421538.62 126562.45 187240 -1 3487
3489 0 420993.9 126713.34 187520 -1 3488
3490 0 420523.6 127014.38 187840 -1 3489
3491 0 419686.6 127269.45 188120 -1 3490
3492 0 418878.9 127503.836 188320 -1 3491
3493 0 418323.62 127843.625 188520 -1 3492
3494 1 417985.2 128053 188600 -1 3493
3495 0 417602.9 128788.48 188480 64 3494
3496 0 417601.8 128887.195 188360 64 3495
3497 0 417472.44 129277.82 188280 64 3496
3498 0 417545.7 129317.375 188240 64 3497
3499 0 417337.88 129631.32 188040 64 3498
3500 0 417218.03 129624.16 187960 71 3499
3501 0 417076.06 129732.36 187840 115 3500
3502 0 416919.38 129862.48 187720 124 3501
3503 0 416842.94 129915.37 187680 124 3502
3504 0 416355.38 130468.23 187800 208 3503
3505 0 415508.38 130824.79 187960 81 3504
3506 0 415176.84 130910.65 188120 71 3505
3507 0 414929.22 131368.11 188320 60 3506
3508 0 414889 131537 188360 80 3507
3509 0 414667.66 132008.12 188480 86 3508
3510 0 414605.8 132219.34 188600 86 3509
3511 0 414402.84 132469.25 188480 75 3510
3512 0 414314.9 132827.38 188600 75 3511
3513 0 414183.12 133227.61 188720 75 3512
3514 0 414035.53 133662.38 188880 81 3513
3515 0 413814.12 133932.9 189000 75 3514
3516 0 413594.16 134062.98 189200 101 3515
3517 0 412937.3 134413.62 189480 81 3516
3518 0 412358.53 135037.08 189720 98 3517
3519 0 412127.75 135084.34 189960 104 3518
3520 0 411186 135092 190680 98 3519
3521 0 411046 135128 190800 104 3520
3522 0 410862 135164 190880 104 3521
3523 0 410776 135172 191000 81 3522
3524 0 410728 135352 191200 81 3523
3525 0 410560 135060 190880 60 3523
3526 0 410100 134920 190920 75 3525
3527 0 409556 134940 191000 91 3526
3528 0 409546 134932 191040 91 3527
3529 0 409534 134764 191040 91 3528
3530 0 409354 134960 191120 91 3528
3531 0 409186 135040 191240 91 3530
3532 0 408926 135092 191360 40 3531
3533 0 408346 135036 191600 75 3532
3534 0 408166 135024 191680 101 3533
3535 0 408134 135032 191800 101 3534
3536 0 407964 135056 191960 104 3535
3537 0 407964 135056 192040 104 3536
3538 0 407956 135060 192120 104 3537
3539 0 407876 135112 192240 91 3538
3540 0 407820 135200 192320 91 3539
3541 0 407784 135216 192400 98 3540
3542 0 407644 135200 192480 98 3541
3543 0 407584 135316 192600 51 3542
3544 0 407400 135304 192720 40 3543
3545 0 407066 135308 192840 51 3544
3546 0 406930 135360 192920 51 3545
3547 0 406582 135520 193040 80 3546
3548 0 406354 135732 193160 124 3547
3549 0 406055.5 135873 193280 166 3548
3550 0 405956 135920 193320 166 3549
3551 0 405724 136008 193400 128 3550
3552 0 405428 136188 193480 120 3551
3553 0 405084 136236 193560 91 3552
3554 0 404696 136456 193640 81 3553
3555 0 404614 136360 193760 81 3554
3556 0 404202 136184 193880 80 3555
3557 0 404042 136108 193800 60 3556
3558 0 403960 136010 193760 60 3557
3559 0 403878 135912 193720 60 3558
3560 0 403746 135840 193640 107 3559
3561 0 403636 136120 193560 107 3560
3562 0 403588 136080 193520 90 3561
3563 0 403494 136084 193360 90 3562
3564 0 403502 136252 193320 81 3563
3565 0 403606 135800 193320 90 3564
3566 0 403800 135552 193360 60 3565
3567 0 403552 135512 193480 107 3566
3568 0 403508 135508 193520 107 3567
3569 0 403452 135484 193560 107 3568
3570 0 403478 136264 193200 81 3564
3571 0 403422 136272 193080 32 3570
3572 0 403326 136416 193120 32 3571
3573 0 403054 136660 193160 32 3572
3574 0 403770 135748 193840 60 3558
3575 0 404066 135760 193920 60 3574
3576 0 404054 135784 193960 60 3575
3577 0 404114 136164 193880 80 3556
3578 0 403998 136476 193920 45 3577
3579 0 403894 136532 193960 45 3578
3580 0 405718 135996 193240 128 3549
3581 0 405686 136156 193000 128 3580
3582 0 414929 131321 188360 60 3507
3583 0 414921 131189 188400 60 3582
3584 0 414905 131173 188440 60 3583
3585 0 414997 131133 188520 71 3584
3586 0 415053 131113 188600 71 3585
3587 0 414845 130985 188600 71 3586
3588 0 414813 130953 188680 71 3587
3589 0 414812 130974 188720 60 3588
3590 0 414909 131317 188640 60 3586
3591 0 414861 131425 188680 80 3590
3592 0 414853 131501 188720 80 3591
3593 0 414805 131681 188800 80 3592
3594 0 414765 131773 188880 81 3593
3595 0 414693 131845 188960 86 3594
3596 0 414565 131949 189040 86 3595
3597 0 414473 132061 189120 86 3596
3598 0 414429 132117 189160 86 3597
3599 0 414357 132225 189200 86 3598
3600 0 414289 132333 189280 86 3599
3601 0 414245 132437 189360 75 3600
3602 0 414177 132549 189440 75 3601
3603 0 414061 132581 189400 75 3602
3604 0 413853 132637 189440 120 3603
3605 0 413833 132689 189480 120 3604
3606 0 413737 132829 189520 120 3605
3607 0 413837 132781 189560 120 3606
3608 0 413897 132805 189640 -1 3607
3609 0 413485 132965 189560 -1 3606
3610 0 413425 133085 189640 -1 3609
3611 0 413369 133101 189680 -1 3610
3612 0 413297 133141 189760 -1 3611
3613 0 413133 133117 189800 -1 3612
3614 0 413041 133197 189760 -1 3613
3615 0 412961 133217 189680 -1 3614
3616 0 412909 133217 189600 -1 3615
3617 0 412785 133333 189560 -1 3616
3618 0 412645 133453 189480 81 3617
3619 0 412569 133369 189360 -1 3618
3620 0 412453 133337 189280 -1 3619
3621 0 412400 133247 189200 -1 3620
3622 0 412285 133169 189120 -1 3621
3623 0 412105 133081 189080 -1 3622
3624 0 411837 133141 189080 -1 3623
3625 0 411777 133193 189040 -1 3624
3626 0 411701 133253 189000 -1 3625
3627 0 411500 133362 188960 -1 3626
3628 0 412625 133617 189440 81 3618
3629 0 412605 133949 189440 81 3628
3630 0 412313 134085 189440 86 3629
3631 0 412353 134165 189520 86 3630
3632 0 412401 134301 189600 86 3631
3633 0 412369 134353 189640 86 3632
3634 0 412265 134425 189680 75 3633
3635 0 412184 134482 189720 75 3634
3636 0 412148 134518 189800 98 3635
3637 0 412040 134618 189840 104 3636
3638 0 411992 134646 189880 104 3637
3639 0 411844 134746 189920 81 3638
3640 0 411796 134802 190000 81 3639
3641 0 411772 134834 190080 75 3640
3642 0 411624 134874 190120 75 3641
3643 0 411268 134854 190080 80 3642
3644 0 411196 134790 190000 80 3643
3645 0 411024 134666 189960 80 3644
3646 0 411000 134458 190000 80 3645
3647 0 411104 134366 190040 80 3646
3648 0 411220 134338 190080 80 3647
3649 0 411288 134162 190120 80 3648
3650 0 411308 134014 190200 -1 3649
3651 0 411368 133894 190240 -1 3650
3652 0 411428 133866 190320 -1 3651
3653 0 411492 133870 190480 -1 3652
3654 0 411508 133986 190600 -1 3653
3655 0 411464 134022 190720 -1 3654
3656 0 411448 134086 190800 -1 3655
3657 0 411440 134074 190920 -1 3656
3658 0 411440 134106 191040 -1 3657
3659 0 411416 134186 191200 -1 3658
3660 0 411440 134102 191280 -1 3659
3661 0 411436 134090 191360 -1 3660
3662 0 411420 134098 191520 -1 3661
3663 0 411336 134090 191680 -1 3662
3664 0 411320 134038 191800 -1 3663
3665 0 411292 134010 191880 -1 3664
3666 0 411184 133938 191960 -1 3665
3667 0 411108 133894 192000 -1 3666
3668 0 410932 133882 192080 -1 3667
3669 0 410716 133942 192160 -1 3668
3670 0 410568 133958 192240 -1 3669
3671 0 410436 133958 192320 -1 3670
3672 0 410324 133982 192440 -1 3671
3673 0 410228 133970 192520 -1 3672
3674 0 410104 133986 192560 -1 3673
3675 0 409996 134054 192680 -1 3674
3676 0 409892 133974 192720 -1 3675
3677 0 409784 133830 192720 -1 3676
3678 0 409684 133878 192800 -1 3677
3679 0 409576 133914 192880 -1 3678
3680 0 409516 133902 192920 -1 3679
3681 0 409380 133842 192960 -1 3680
3682 0 409300 133878 193040 -1 3681
3683 0 409228 133898 193080 -1 3682
3684 0 409185 133915 193120 -1 3683
3685 0 408988 133898 193160 -1 3684
3686 0 408740 133894 193200 -1 3685
3687 0 408656 133802 193240 -1 3686
3688 0 408592 133706 193320 -1 3687
3689 0 408488 133582 193400 -1 3688
3690 0 408432 133570 193440 -1 3689
3691 0 408356 133570 193520 -1 3690
3692 0 408300 133542 193600 -1 3691
3693 0 408244 133494 193680 -1 3692
3694 0 408192 133454 193760 -1 3693
3695 0 408176 133426 193880 -1 3694
3696 0 408140 133374 194000 -1 3695
3697 0 408192 133370 194160 -1 3696
3698 0 408240 133374 194280 -1 3697
3699 0 408344 133478 194400 -1 3698
3700 0 408341 133463 194520 -1 3699
3701 0 408328 133454 194560 -1 3700
3702 0 408332 133458 194640 -1 3701
3703 0 408312 133422 194720 -1 3702
3704 0 408312 133442 194760 -1 3703
3705 0 408300 133466 194800 -1 3704
3706 0 408288 133514 194840 -1 3705
3707 0 408284 133586 194880 -1 3706
3708 0 408356 133630 194840 -1 3707
3709 0 408404 133634 194760 -1 3708
3710 0 408626.9 133725.2 194720 -1 3709
3711 0 408292 133574 194920 -1 3707
3712 0 408240 133538 195000 -1 3711
3713 0 408192 133550 195080 -1 3712
3714 0 410008 134174 192720 -1 3675
3715 0 411008 134642 189920 80 3645
3716 0 410890 134582 189880 80 3715
3717 0 410768 134566 189920 -1 3716
3718 0 410544 134638 189960 -1 3717
3719 0 410392 134714 190000 75 3718
3720 0 410256 134774 190080 75 3719
3721 0 410170 134798 190160 75 3720
3722 0 413845 132601 189360 120 3604
3723 0 413709 132505 189280 75 3722
3724 0 413701 132457 189240 75 3723
3725 0 414165 132605 189480 75 3602
3726 0 414165 132681 189560 120 3725
3727 0 414137 132713 189600 120 3726
3728 0 415337 130985 188560 71 3586
3729 0 415501 130921 188600 71 3728
3730 0 415509 130861 188640 71 3729
3731 0 415540 130886 188680 71 3730
3732 0 415805 130773 188680 81 3731
3733 0 415985 130701 188720 120 3732
3734 0 416037 130685 188800 120 3733
3735 0 416069 130581 188840 -1 3734
3736 0 416137 130473 188880 -1 3735
3737 0 428756 121353 182720 -1 3449
3738 0 428848 121549 182680 -1 3737
3739 0 428912 121657 182720 -1 3738
3740 0 428968 121777 182800 -1 3739
3741 0 428976 121817 182840 -1 3740
3742 0 429160 121873 182880 -1 3741
3743 0 429348 121909 182920 -1 3742
3744 0 429340 121905 182960 -1 3743
3745 0 428878 120881 181960 -1 3441
3746 0 428874 120829 181880 -1 3745
3747 0 428826 120861 181800 -1 3746
3748 0 428802 120845 181760 -1 3747
3749 0 428750 120697 181720 -1 3748
3750 0 428570 120613 181680 -1 3749
3751 0 428362 120593 181720 -1 3750
3752 0 428318 120573 181800 -1 3751
3753 0 428078 120617 181840 -1 3752
3754 0 428010 120577 181960 -1 3753
3755 0 427982 120377 181920 -1 3754
3756 0 427986 120285 181880 -1 3755
3757 0 427978 120205 181840 -1 3756
3758 0 427938 120153 181800 -1 3757
3759 0 427938 120137 181720 -1 3758
3760 0 427982 120085 181600 -1 3759
3761 0 427986 120089 181520 -1 3760
3762 0 429788 121961 181400 -1 3433
3763 0 429820 121957 181440 -1 3762
3764 0 429876 121945 181480 -1 3763
3765 0 429912 121929 181520 -1 3764
3766 0 448638 117864 158160 81 380
3767 0 448734 117820 158040 81 3766
3768 0 448846 117796 157920 86 3767
3769 0 448878 117664 157800 86 3768
3770 0 448970 117532 157680 81 3769
3771 0 449098 117480 157600 81 3770
3772 0 449270 117476 157560 120 3771
3773 0 449426 117366 157560 120 3772
3774 0 449714 117250 157600 139 3773
3775 0 449942 117246 157560 128 3774
3776 0 450162 117058 157520 197 3775
3777 0 450226 116986 157480 197 3776
3778 0 450238 116942 157400 197 3777
3779 0 452328 111430 157240 124 263
3780 0 452172 111386 157120 91 3779
3781 0 452008 111262 157040 91 3780
3782 0 451964 111146 156960 101 3781
3783 0 451876 111054 156840 101 3782
3784 0 451840 111006 156760 86 3783
3785 0 451772 110850 156680 86 3784
3786 0 451624 110742 156640 71 3785
3787 0 451516 110682 156600 81 3786
3788 0 451416 110622 156520 81 3787
3789 0 451404 110498 156480 45 3788
3790 0 451232 109504 155960 60 3789
3791 0 451104 109344 155800 91 3790
3792 0 450944 109152 155680 107 3791
3793 0 450880 108992 155480 90 3792
3794 0 450880 108832 155280 131 3793
3795 0 450752 108640 155080 98 3794
3796 0 450528 108576 154960 102 3795
3797 0 450304 108544 154800 45 3796
3798 0 450080 108384 154800 51 3797
3799 0 449824 108320 154800 81 3798
3800 0 449568 108320 154800 120 3799
3801 0 449312 108224 154760 71 3800
3802 0 449056 108128 154800 75 3801
3803 0 448800 108000 154800 80 3802
3804 0 448576 107840 154760 90 3803
3805 0 448352 107712 154680 102 3804
3806 0 448128 107552 154680 51 3805
3807 0 447904 107392 154800 71 3806
3808 0 447712 107232 154840 81 3807
3809 0 447552 107008 154880 86 3808
3810 0 447392 106848 155080 81 3809
3811 0 447232 106752 155280 71 3810
3812 0 447040 106752 155480 120 3811
3813 0 446880 106688 155720 96 3812
3814 0 446720 106656 155960 98 3813
3815 0 446560 106560 156160 71 3814
3816 0 446464 106528 156400 45 3815
3817 0 446464 106528 156560 32 3816
3818 0 455328 108512 158520 51 247
3819 0 455584 108544 158600 40 3818
3820 0 455840 108512 158560 51 3819
3821 0 456096 108448 158520 40 3820
3822 0 456288 108352 158560 45 3821
3823 0 455092 107086 157840 75 243
3824 0 456096 107136 157360 96 3823
3825 0 456192 107200 157120 108 3824
3826 0 456288 107200 156880 45 3825
3827 0 456448 107168 156680 51 3826
3828 0 456672 107072 156520 75 3827
3829 0 456896 107072 156400 45 3828
3830 0 457088 107168 156200 104 3829
3831 0 457344 107168 156120 102 3830
3832 0 457568 107168 155960 80 3831
3833 0 457792 107168 155840 51 3832
3834 0 458016 107136 155680 60 3833
3835 0 458240 107072 155560 60 3834
3836 0 458464 107008 155400 60 3835
3837 0 458656 106976 155240 75 3836
3838 0 458880 106976 155120 75 3837
3839 0 459072 107072 154960 51 3838
3840 0 459296 107168 154800 120 3839
3841 0 459552 107264 154800 128 3840
3842 0 459744 107264 154600 75 3841
3843 0 459808 107264 154520 45 3842
3844 0 446992 93538 156560 80 197
3845 0 446684 93242 156680 51 3844
3846 0 446368 92966 156760 60 3845
3847 0 446272 92718 156840 75 3846
3848 0 446024 92598 156960 96 3847
3849 0 445884 92622 157120 98 3848
3850 0 445772 92586 157280 51 3849
3851 0 445552 92634 157400 80 3850
3852 0 445444 92630 157520 80 3851
3853 0 445320 92598 157600 40 3852
3854 0 445240 92610 157640 40 3853
3855 0 445128 92698 157680 51 3854
3856 0 445032 92698 157720 51 3855
3857 0 444972 92774 157760 51 3856
3858 0 444840 92858 157840 75 3857
3859 0 444756 92990 157920 96 3858
3860 0 444720 93018 158000 96 3859
3861 0 444668 93326 158040 80 3860
3862 0 444496 93342 158120 45 3861
3863 0 444468 93534 158200 64 3862
3864 0 444292 93758 158280 90 3863
3865 0 443712 94624 158880 75 3864
3866 0 443584 94880 158920 75 3865
3867 0 443392 95072 158960 45 3866
3868 0 443488 95328 158960 75 3867
3869 0 443360 95552 159080 51 3868
3870 0 443392 95680 158960 90 3869
3871 0 444612 92618 158000 32 3860
3872 0 444624 92502 157920 51 3871
3873 0 444676 92374 157880 51 3872
3874 0 445332 92894 157520 40 3852
