# Supplementary material for: Connectomics Analysis Reveals First-, Second-, and Third-Order Thermosensory and Hygrosensory Neurons in the Adult Drosophila Brain
Source: Curr Biol. 2020 Aug 17;30(16):3167–3182.e4. doi: 10.1016/j.cub.2020.06.028 (PMC7443704; doi:10.1016/j.cub.2020.06.028)
Supplement: Data S1. Skeletons and Meshes, Related to STAR Methods — marin2020-skeletons contains files describing the morphology of each neuron in this study (in FAFB14 space, .swc format). glomeruli_meshes contains the glomerular meshes (in FAFB14 space, .stl format). neuropil_meshes contains the glomerular meshes (in FAFB14 space, .stl format). [file mmc5.zip › VP_SI/marin2020-skeletons/5501963.swc]

# SWC format file
# based on specifications at http://www.neuronland.org/NLMorphologyConverter/MorphologyFormats/SWC/Spec.html
# Created by nat::write.neuron.swc
# PointNo Label X Y Z Radius Parent 
1 0 442764 259312 22120 -1 -1
2 0 442864 259284 22280 -1 1
3 0 442828 259400 22480 -1 2
4 0 442756 259500 22720 -1 3
5 0 443340 259656 22840 -1 4
6 0 443500 259708 22960 -1 5
7 0 443840 259960 22880 -1 6
8 0 444056 260120 22800 -1 7
9 0 444206 260196 22720 -1 8
10 0 444418 260328 22640 -1 9
11 0 444694 260368 22560 -1 10
12 0 445182 260528 22560 -1 11
13 0 445302 260652 22440 -1 12
14 0 445334 260692 22280 -1 13
15 0 445964 261844 22160 -1 14
16 0 446624 262588 22080 -1 15
17 0 447516 262944 22200 -1 16
18 0 447828 263048 22320 -1 17
19 0 448028 263152 22440 -1 18
20 0 448110 263184 22600 -1 19
21 0 448220 263368 22760 -1 20
22 0 448240 263520 22960 -1 21
23 0 448196 263620 23120 -1 22
24 0 448256 263848 23280 -1 23
25 0 448238 264024 23440 -1 24
26 0 448210 264112 23600 -1 25
27 0 448206 264144 23720 -1 26
28 0 448288 264792 23800 -1 27
29 0 448308 265064 23880 -1 28
30 0 448476 265308 23960 -1 29
31 0 448512 265536 24040 -1 30
32 0 448554 265816 24160 -1 31
33 0 448614 265996 24320 -1 32
34 0 448634 266120 24480 -1 33
35 0 448638 266220 24640 -1 34
36 0 448726 266380 24800 -1 35
37 0 448800 266488 24920 -1 36
38 0 448904 266636 25040 -1 37
39 0 449016 266732 25160 -1 38
40 0 449096 266876 25280 -1 39
41 0 449236 266988 25400 -1 40
42 0 449352 267088 25520 -1 41
43 0 449464 267160 25640 -1 42
44 0 449728 267172 25760 -1 43
45 0 449948 267180 25920 -1 44
46 0 450146 267192 26080 -1 45
47 0 450302 267212 26200 -1 46
48 0 450434 267180 26320 -1 47
49 0 450586 267184 26480 -1 48
50 0 450770 267116 26640 -1 49
51 0 450946 267032 26800 -1 50
52 0 451062 266920 26960 -1 51
53 0 451206 266876 27120 -1 52
54 0 451318 266820 27280 -1 53
55 0 451398 266876 27440 -1 54
56 0 451512 266836 27640 -1 55
57 0 451484 267172 27840 -1 56
58 0 451452 267356 28040 -1 57
59 0 451450 267520 28200 -1 58
60 0 451514 267732 28360 -1 59
61 0 451656 267956 28560 -1 60
62 0 451728 268184 28680 -1 61
63 0 451744 268556 28840 -1 62
64 0 451854 268820 28960 -1 63
65 0 452154 269092 29120 -1 64
66 0 452294 269228 29280 -1 65
67 0 452390 269432 29440 -1 66
68 0 452512 269620 29640 -1 67
69 0 452576 269736 29760 -1 68
70 0 452656 269836 29920 -1 69
71 0 452664 270024 30080 -1 70
72 0 452744 270128 30240 -1 71
73 0 452784 270200 30400 -1 72
74 0 452820 270284 30560 -1 73
75 0 452886 270404 30680 -1 74
76 0 452970 270500 30800 -1 75
77 0 453074 270624 30920 -1 76
78 0 453194 270776 31040 -1 77
79 0 453362 270916 31160 -1 78
80 0 453542 271084 31280 -1 79
81 0 453812 271320 31440 -1 80
82 0 453980 271464 31560 -1 81
83 0 454256 271732 31680 -1 82
84 0 454428 271948 31800 -1 83
85 0 454610 272152 31920 -1 84
86 0 454826 272360 32040 -1 85
87 0 455022 272572 32160 -1 86
88 0 455226 272748 32280 -1 87
89 0 455444 272944 32400 -1 88
90 0 455660 273136 32520 -1 89
91 0 455876 273368 32680 -1 90
92 0 456060 273528 32840 -1 91
93 0 456220 273684 32960 -1 92
94 0 456454 273888 33080 -1 93
95 0 456630 274040 33160 -1 94
96 0 456818 274216 33280 -1 95
97 0 457086 274464 33440 -1 96
98 0 457286 274588 33600 -1 97
99 0 457462 274752 33720 -1 98
100 0 457596 274808 33880 -1 99
101 0 457720 274876 34040 -1 100
102 0 457820 274936 34200 -1 101
103 0 457956 274992 34360 -1 102
104 0 458132 275124 34480 -1 103
105 0 458352 275192 34640 -1 104
106 0 458500 275316 34760 -1 105
107 0 458778 275456 34920 -1 106
108 0 458990 275568 35040 -1 107
109 0 459190 275732 35160 -1 108
110 0 459418 275788 35320 -1 109
111 0 459694 275816 35480 -1 110
112 0 459924 275800 35640 -1 111
113 0 460216 275692 35800 -1 112
114 0 460388 275636 36000 -1 113
115 0 460620 275596 36160 -1 114
116 0 460776 275580 36320 -1 115
117 0 461098 275472 36480 -1 116
118 0 461704 275364 36600 -1 117
119 0 462072 275248 36680 -1 118
120 0 462668 275144 36840 -1 119
121 0 462928 275096 37000 -1 120
122 0 462904 275092 37160 -1 121
123 0 462670 275196 37320 -1 122
124 0 462570 275228 37480 -1 123
125 0 462862 275184 37640 -1 124
126 0 463110 275172 37800 -1 125
127 0 463384 275144 37960 -1 126
128 0 463652 275088 38120 -1 127
129 0 463872 275044 38320 -1 128
130 0 464156 274992 38520 -1 129
131 0 464456 274952 38720 -1 130
132 0 464720 274908 38880 -1 131
133 0 464962 274872 39040 -1 132
134 0 465266 274816 39200 -1 133
135 0 465502 274824 39360 -1 134
136 0 465706 274748 39560 -1 135
137 0 465890 274712 39760 -1 136
138 0 466040 274696 39920 -1 137
139 0 466228 274688 40120 -1 138
140 0 466428 274716 40320 -1 139
141 0 466588 274688 40480 -1 140
142 0 466804 274696 40680 -1 141
143 0 466912 274676 40880 -1 142
144 0 467040 274624 41080 -1 143
145 0 467144 274604 41280 -1 144
146 0 467248 274564 41480 -1 145
147 0 467276 274532 41680 -1 146
148 0 467304 274472 41880 -1 147
149 0 467296 274400 42080 -1 148
150 0 467292 274376 42280 -1 149
151 0 467332 274332 42480 -1 150
152 0 467332 274316 42680 -1 151
153 0 467336 274276 42880 -1 152
154 0 467320 274284 43080 -1 153
155 0 467324 274288 43240 -1 154
156 0 467272 274312 43440 -1 155
157 0 467280 274308 43640 -1 156
158 0 467292 274320 43840 -1 157
159 0 467280 274364 44040 -1 158
160 0 467212 274428 44240 -1 159
161 0 467180 274468 44440 -1 160
162 0 467146 274516 44600 -1 161
163 0 467158 274588 44760 -1 162
164 0 467170 274664 44960 -1 163
165 0 467150 274764 45120 -1 164
166 0 467110 274840 45280 -1 165
167 0 467150 274936 45440 -1 166
168 0 467110 275116 45600 -1 167
169 0 467090 275304 45720 -1 168
170 0 467082 275424 45880 -1 169
171 0 467142 275372 46040 -1 170
172 0 467242 275264 46200 -1 171
173 0 467370 275124 46360 -1 172
174 0 467354 275096 46520 -1 173
175 0 467346 275132 46680 -1 174
176 0 467366 275136 46840 -1 175
177 0 467514 274752 46960 -1 176
178 0 467470 274816 47120 -1 177
179 0 467426 274872 47280 -1 178
180 0 467394 275008 47400 -1 179
181 0 467270 275316 47520 -1 180
182 0 467158 275464 47640 -1 181
183 0 467050 275276 47760 -1 182
184 0 467002 275260 47840 -1 183
185 0 466926 275148 47920 -1 184
186 0 466982 275116 48040 -1 185
187 0 467132 275292.06 48120 -1 186
188 0 467256.03 275428.06 48160 -1 187
189 0 467400 275492.1 48240 -1 188
190 0 467364 275544.1 48400 -1 189
191 0 467352 275616.1 48520 -1 190
192 0 467420 275684.1 48640 -1 191
193 0 467488 275724.1 48800 -1 192
194 0 467536 275748.1 48920 -1 193
195 0 467592 275776.1 49040 -1 194
196 0 467408 275864.1 49200 -1 195
197 0 467304 275924.1 49320 -1 196
198 0 467332 275980.1 49480 -1 197
199 0 467392 276048.1 49640 -1 198
200 0 467512 276116.1 49800 -1 199
201 0 467716 276136.1 49920 -1 200
202 0 467940 276164.1 50080 -1 201
203 0 468096 276244.1 50240 -1 202
204 0 468140 276212.1 50400 -1 203
205 0 468200 276296.1 50560 -1 204
206 0 468492 276388.06 50760 -1 205
207 0 468772 276292.03 50880 -1 206
208 0 468752 276280.03 51080 -1 207
209 0 468856 276332.1 51280 -1 208
210 0 469008 276316.1 51520 -1 209
211 0 469012 276236.1 51680 -1 210
212 0 469052 276256.1 51840 -1 211
213 0 469064 276248.1 52000 -1 212
214 0 469024 276216.1 52240 -1 213
215 0 469020 276196.1 52440 -1 214
216 0 469024 276212.1 52640 -1 215
217 0 469064 276320.1 52800 -1 216
218 0 469012 276368.1 53000 -1 217
219 0 469124 276444.1 53200 -1 218
220 0 469232 276444.1 53400 -1 219
221 0 469356 276512.1 53600 -1 220
222 0 469544 276500.1 54000 -1 221
223 0 469644 276480.1 54240 -1 222
224 0 469740 276520.1 54400 -1 223
225 0 469792 276524.1 54600 -1 224
226 0 469944 276540.1 54800 -1 225
227 0 470000 276616.1 55040 -1 226
228 0 470104 276616.1 55360 -1 227
229 0 470120 276616.1 55600 -1 228
230 0 470096 276628.1 55800 -1 229
231 0 470132 276588.1 56000 -1 230
232 0 470188 276600.1 56160 -1 231
233 0 470204 276584.1 56320 -1 232
234 0 470164 276576.1 56520 -1 233
235 0 470076 276628.1 56720 -1 234
236 0 470032 276648.1 56920 -1 235
237 0 469988 276620.1 57080 -1 236
238 0 469928 276572.1 57320 -1 237
239 0 469864 276468.1 57560 -1 238
240 0 469664 276360.1 57800 -1 239
241 0 469416 276148.06 58040 -1 240
242 0 469200 276044.03 58240 -1 241
243 0 468864 275768.03 58520 -1 242
244 0 468632 275368.03 58760 -1 243
245 0 468336 274960.03 58960 -1 244
246 0 468048 274240.1 59040 -1 245
247 0 468020 273792.1 59200 -1 246
248 0 468184 273240.06 59440 -1 247
249 0 468572 272852.06 59760 -1 248
250 0 468912 272660.06 60000 -1 249
251 0 469076 272472.03 60240 -1 250
252 0 469116 272340.03 60560 -1 251
253 0 469128 272324.03 60640 -1 252
254 0 469004 271652.03 60680 -1 253
255 0 469016 271468.03 60720 -1 254
256 0 469040 271708.06 60760 -1 255
257 0 469260 271916.06 61000 -1 256
258 0 469260 271860.06 61200 -1 257
259 0 469256 271744.06 61480 -1 258
260 0 469236 271576.06 61760 -1 259
261 0 469328 271400.06 62040 -1 260
262 0 469372 271252.06 62320 -1 261
263 0 469512 271200.03 62560 -1 262
264 0 469184 271068.1 62680 -1 263
265 0 469308 271052.1 63000 -1 264
266 0 469652 271032.06 63200 -1 265
267 0 470012 271040.06 63320 -1 266
268 0 470752 271300.03 63400 -1 267
269 0 472124 271608.06 63360 -1 268
270 0 472756 271920.03 63240 -1 269
271 0 473588 272796.1 63200 -1 270
272 0 473944 273584.06 63320 -1 271
273 0 474592 274344.03 63360 -1 272
274 0 474820 275088.03 63320 -1 273
275 0 474800 275348.03 63120 -1 274
276 0 474844 275816.03 62880 -1 275
277 0 474804 276120.03 62680 -1 276
278 0 475080 276228.16 62560 -1 277
279 0 474884 276344.16 62440 -1 278
280 0 474944 276488.12 62320 -1 279
281 0 475000 276592.06 62280 -1 280
282 0 474680 276632.06 61760 -1 281
283 0 474416 276560.34 61440 -1 282
284 0 474176 276280.34 61200 -1 283
285 0 473856 275784.28 60880 -1 284
286 0 473744 275376.28 60800 -1 285
287 0 473640 275320.22 60720 -1 286
288 0 473480 274896.22 60680 -1 287
289 0 473664 275920.22 60640 -1 288
290 0 473648 276024.22 60600 -1 289
291 0 473536 276016.12 60520 -1 290
292 0 473240 275856.06 60240 -1 291
293 0 472944 275664.06 60120 -1 292
294 0 472416 275168.06 60080 -1 293
295 0 472496 274448.06 60120 -1 294
296 0 472856 273792.06 60200 -1 295
297 0 472752 273520.12 60360 -1 296
298 0 472808 273288.06 60600 -1 297
299 0 472776 273312.06 60640 -1 298
300 0 472640 272384.06 60680 -1 299
301 0 472752 272640.06 60760 -1 300
302 0 473040 272776.06 60960 -1 301
303 0 473192 272600.06 61240 -1 302
304 0 473120 272376.06 61440 -1 303
305 0 472920 272136.06 61760 -1 304
306 0 472504 271864.4 61960 -1 305
307 0 472168 271616.4 62240 -1 306
308 0 471968 271416.4 62480 -1 307
309 0 471520 271232.4 62600 -1 308
310 0 471320 270840.4 62880 -1 309
311 0 471232 270408.34 63160 -1 310
312 0 471176 270128.34 63400 -1 311
313 0 471000 269520.28 63560 -1 312
314 0 470928 269120.28 63640 -1 313
315 0 470920 268344.28 63680 -1 314
316 0 471020.8 267795.3 63840 -1 315
317 0 470976 267576.12 63920 -1 316
318 0 470168 266808.12 63920 -1 317
319 0 469728 265912.22 64000 -1 318
320 0 469400 265224.22 64080 -1 319
321 0 469000 264560.22 64160 -1 320
322 0 468808 264248.06 64360 -1 321
323 0 468648 264072.06 64520 -1 322
324 0 468432 263928.06 64760 -1 323
325 0 468400 263280.06 65040 -1 324
326 0 468384 262776.06 65240 -1 325
327 0 468264 262632.06 65360 -1 326
328 0 468136 262368.06 65560 -1 327
329 0 467904 261920.06 65760 -1 328
330 0 468048 261176.06 65880 -1 329
331 0 468296 260728.14 66080 -1 330
332 0 468544 260104.14 66240 -1 331
333 0 468936 259408.2 66400 -1 332
334 0 469040 258760.2 66480 -1 333
335 0 468808 258256.2 66520 -1 334
336 0 468536 257808.2 66640 -1 335
337 0 468136 257256.27 66840 -1 336
338 0 468120 256336.27 66960 -1 337
339 0 467976 255296.34 67000 -1 338
340 0 467104.03 254472.1 66960 -1 339
341 0 466000 253728.4 67000 -1 340
342 0 465648 253248.4 67080 -1 341
343 0 465868 253072.03 67040 -1 342
344 0 465884 253056.03 66960 -1 343
345 0 465684 253124.03 66880 -1 344
346 0 465344 253000.4 67040 -1 342
347 0 465200 252848.03 66960 -1 346
348 0 465568 252856.06 67200 -1 342
349 0 465624 252392.06 67240 -1 348
350 0 465320 251848.06 67320 -1 349
351 0 465448 251650.67 67400 -1 350
352 0 465512 251552.06 67440 -1 351
353 0 465856 251384.06 67560 -1 352
354 0 466292 251064.03 67520 -1 353
355 0 466640 251092.03 67360 -1 354
356 0 467116 251236.03 67320 -1 355
357 0 467348 251300.03 67360 -1 356
358 0 467396 251196.03 67440 -1 357
359 0 467510.66 251017.33 67520 -1 358
360 0 467568 250928.03 67560 -1 359
361 0 467776 250792.03 67640 -1 360
362 0 468012 250680.03 67760 -1 361
363 0 468368 250584.03 67840 -1 362
364 0 468944 250264.03 67840 -1 363
365 0 469068 250116.03 67760 -1 364
366 0 469708 249780.06 67760 -1 365
367 0 470484 249152.03 67760 -1 366
368 0 470860 249048.03 67840 -1 367
369 0 471220 249008.03 67960 -1 368
370 0 470672 249160.03 67680 -1 367
371 0 470804 249184.03 67560 -1 370
372 0 470999.5 249311.67 67520 -1 371
373 0 470940 249388.03 67400 -1 372
374 0 471080 249384.03 67320 -1 373
375 0 471156 249240.03 67280 -1 374
376 0 471140 248800.03 67280 -1 375
377 0 471184 249624.03 67280 -1 374
378 0 471200 249720.03 67160 -1 377
379 0 471024 249804.03 67040 -1 378
380 0 470804 249644.03 66960 -1 379
381 0 470652 249676.03 66880 -1 380
382 0 465472 251680.06 67600 -1 353
383 0 465136 251928.06 67720 -1 382
384 0 464944 251936.06 67880 -1 383
385 0 464832 251784.06 68040 -1 384
386 0 464612 251656.03 68200 -1 385
387 0 464260 251592.03 68280 -1 386
388 0 464128 251536.03 68360 -1 387
389 0 464008 251404.03 68560 -1 388
390 0 463800 251264.03 68760 -1 389
391 0 463604 251116.06 68960 -1 390
392 0 463544 250984.06 69160 -1 391
393 0 463516 250960.11 69280 -1 392
394 0 463488 250876.11 69480 -1 393
395 0 463448 250736.11 69600 -1 394
396 0 463392 250592.11 69720 -1 395
397 0 463516 250448.11 69840 -1 396
398 0 463604 250300.11 69960 -1 397
399 0 463641.34 250281.33 70040 -1 398
400 0 463660 250272.14 70080 -1 399
401 0 463704 250196.03 70160 -1 400
402 0 463760.03 250132.06 70280 -1 401
403 0 463796 250116.03 70400 -1 402
404 0 463814 250100 70440 -1 403
405 0 463832 250084.03 70480 -1 404
406 0 464244 249928.03 70600 -1 405
407 0 464300 249824.03 70720 -1 406
408 0 464304 249812.03 70760 -1 407
409 0 464344 249824.03 70800 -1 408
410 0 464504 249736.03 70920 -1 409
411 0 464532 249632.03 71000 -1 410
412 0 464688 249560.03 71160 -1 411
413 0 463980 249760.03 71160 -1 412
414 0 463808 249832.03 71200 -1 413
415 0 463776 249884.03 71240 -1 414
416 0 463824 249864.03 71320 -1 415
417 0 463768 249848.03 71440 -1 416
418 0 463760 249808.03 71560 -1 417
419 0 463676 249812.03 71640 -1 418
420 0 463632 249808.03 71720 -1 419
421 0 466088 250896.06 67720 -1 353
422 0 466272 250416.06 67840 -1 421
423 0 466466.75 250268.16 67880 -1 422
424 0 466666.66 250106.67 67920 -1 423
425 0 466864 249952.06 67960 -1 424
426 0 467088 249480.06 68000 -1 425
427 0 467208 248752.06 68080 -1 426
428 0 467215.1 248675.36 68120 -1 427
429 0 467255 248387.06 68240 -1 428
430 0 467239 248323.06 68400 -1 429
431 0 467175 248107.06 68520 -1 430
432 0 466999 247787.06 68760 -1 431
433 0 467015 247447 68800 -1 432
434 0 467031 247107.06 68840 -1 433
435 0 466559 246123.14 68880 -1 434
436 0 466511 246067.06 69000 -1 435
437 0 466463 245955.06 69120 -1 436
438 0 466511 246067.06 69240 -1 437
439 0 466487 246019.06 69280 -1 438
440 0 466451 245943 69360 -1 439
441 0 466459.44 246281.27 69400 -1 440
442 0 466630.47 246505.2 69480 -1 441
443 0 466633.38 246562.27 69640 -1 442
444 0 466451.4 246577.52 69760 -1 443
445 0 466413.4 246631.6 69920 -1 444
446 0 466404 246645.03 69960 -1 445
447 0 466578.6 246656.47 70080 -1 446
448 0 466777 246604.39 70240 -1 447
449 0 466883.7 246605.55 70360 -1 448
450 0 467118.56 246793.36 70480 -1 449
451 0 466415 245867.06 69440 -1 440
452 0 466455 245731.06 69560 -1 451
453 0 466407 245707.06 69640 -1 452
454 0 466447 245683.06 69760 -1 453
455 0 466447 245735 69800 -1 454
456 0 466447 245787.06 69840 -1 455
457 0 465975 245443.06 68840 -1 435
458 0 465975 245283 68760 -1 457
459 0 465815 245187.06 68600 -1 458
460 0 465751 244787.06 68520 -1 459
461 0 466207 244931.06 68480 -1 460
462 0 466455 244747.06 68400 -1 461
463 0 466847 244355.06 68320 -1 462
464 0 466823 244227.06 68200 -1 463
465 0 467367 243851.06 68240 -1 464
466 0 467399 243667.06 68400 -1 465
467 0 467543 243491.06 68520 -1 466
468 0 467591 243423 68560 -1 467
469 0 467639 243355.06 68600 -1 468
470 0 467551 243059.06 68680 -1 469
471 0 467431 242763.06 68760 -1 470
472 0 467047 242427.06 68920 -1 471
473 0 466909 242345 69000 -1 472
474 0 466771 242263.03 69080 -1 473
475 0 466667 242215.03 69200 -1 474
476 0 466531 242151.03 69360 -1 475
477 0 466391 242087.03 69520 -1 476
478 0 466163 242071.03 69680 -1 477
479 0 466085.4 242069.4 69720 -1 478
480 0 465775 242063.03 69880 -1 479
481 0 465323 242091.03 69960 -1 480
482 0 465131.03 242019.1 70040 -1 481
483 0 464307 241971.06 70000 -1 482
484 0 463871 241975.06 69920 -1 483
485 0 463159 241787.03 69880 -1 484
486 0 462599 241567.03 69920 -1 485
487 0 462531 241547.03 69960 -1 486
488 0 462611 241555.03 69800 -1 485
489 0 462171 241431.03 69760 -1 488
490 0 461919 241367.03 69680 -1 489
491 0 461763 241275.03 69520 -1 490
492 0 461283 241343.06 69480 -1 491
493 0 460887 241211.06 69440 -1 492
494 0 460483 241067.03 69360 -1 493
495 0 460219 240963.03 69240 -1 494
496 0 460179 240899.03 69200 -1 495
497 0 460219 240875.03 69040 -1 496
498 0 460191 240879.03 68920 -1 497
499 0 460183 240871.03 68800 -1 498
500 0 459979 240743.03 68680 -1 499
501 0 459715 240575.03 68520 -1 500
502 0 459603 240483.03 68360 -1 501
503 0 459671 240363.06 68320 -1 502
504 0 459623 240219.06 68280 -1 503
505 0 459643 239891.03 68320 -1 504
506 0 459551 240155.03 68160 -1 504
507 0 459539 240079.03 68120 -1 506
508 0 459559 239915.03 68040 -1 507
509 0 459591 239567.03 67960 -1 508
510 0 459659.03 239423.05 67880 -1 509
511 0 459603 239367.03 67800 -1 510
512 0 459399 239327.06 67640 -1 511
513 0 459383 239283.06 67560 -1 512
514 0 459379.03 239259.06 67520 -1 513
515 0 459051 238963.03 67480 -1 514
516 0 458887 238895.03 67440 -1 515
517 0 458843 238803.03 67360 -1 516
518 0 458832.5 238781.5 67320 -1 517
519 0 458821.66 238760.33 67280 -1 518
520 0 458811 238739.03 67240 -1 519
521 0 458779 238703.03 67160 -1 520
522 0 458579 238651.06 67080 -1 521
523 0 458539 238627.06 67040 -1 522
524 0 459651.03 239423.1 67400 -1 514
525 0 459443.03 239367.1 67240 -1 524
526 0 459339.03 239411.1 67080 -1 525
527 0 459147.03 239499.1 66920 -1 526
528 0 458823.03 239671.1 66760 -1 527
529 0 458775 239727.03 66720 -1 528
530 0 465275 242059.06 70080 -1 482
531 0 465443 242043.06 70320 -1 530
532 0 465595 242071.06 70440 -1 531
533 0 465675 241955.06 70560 -1 532
534 0 465703 241827.06 70640 -1 533
535 0 465719 241747.06 70760 -1 534
536 0 465699 241655.06 70880 -1 535
537 0 465671 241515.06 71000 -1 536
538 0 465643 241403.06 71160 -1 537
539 0 465615 241371.06 71280 -1 538
540 0 465547 241293.02 71480 -1 539
541 0 465429 241171.02 71600 -1 540
542 0 465323 241061.02 71720 -1 541
543 0 465261 240951.02 71880 -1 542
544 0 465103 240841.03 71960 -1 543
545 0 465049 240721.03 72080 -1 544
546 0 464998 240679 72160 -1 545
547 0 464947 240637.02 72240 -1 546
548 0 464757 240605.02 72440 -1 547
549 0 464667 240577.02 72560 -1 548
550 0 464519 240481.02 72680 -1 549
551 0 464385 240393.02 72840 -1 550
552 0 464135 240469.02 73000 -1 551
553 0 463823 240493.03 73120 -1 552
554 0 463621 240613.03 73240 -1 553
555 0 463311 240643.05 73360 -1 554
556 0 463187 240639.02 73480 -1 555
557 0 463135 240661.02 73520 -1 556
558 0 463100 240680 73600 -1 557
559 0 463065 240699.02 73680 -1 558
560 0 462889 240749.02 73840 -1 559
561 0 462739 240817.02 74000 -1 560
562 0 462537 240865.03 74200 -1 561
563 0 462361 240837.03 74320 -1 562
564 0 462235 240869.05 74480 -1 563
565 0 461969 240903.05 74800 -1 564
566 0 461825 240985.06 74960 -1 565
567 0 461613 241087.06 75160 -1 566
568 0 461323 241229.06 75320 -1 567
569 0 461063 241407.08 75480 -1 568
570 0 460979 241579.12 75640 -1 569
571 0 460467 241855.12 75840 -1 570
572 0 459775 242103.16 75960 -1 571
573 0 459215 242187.03 75920 -1 572
574 0 459099 242123.03 75800 -1 573
575 0 458999 242011.03 75680 -1 574
576 0 458911 241955.03 75560 -1 575
577 0 458923 241931.03 75520 -1 576
578 0 459587 242255.03 76080 -1 572
579 0 459579 242319.03 76160 -1 578
580 0 459479 242495.06 76280 -1 579
581 0 459459.03 242627.06 76360 -1 580
582 0 459435 242227.03 76400 -1 581
583 0 459219 241947.03 76440 -1 582
584 0 459139 241927.03 76520 -1 583
585 0 459119 241939.03 76600 -1 584
586 0 459207 241951.03 76680 -1 585
587 0 459223 241879.03 76720 -1 586
588 0 459219 241871.03 76840 -1 587
589 0 459151 241931.03 76960 -1 588
590 0 459227 242887.03 76400 -1 581
591 0 459075 242987.03 76520 -1 590
592 0 458955 243095.03 76600 -1 591
593 0 458923 243211.03 76760 -1 592
594 0 458967 243311.03 76880 -1 593
595 0 458823 243391.03 77040 -1 594
596 0 458651 243451.03 77160 -1 595
597 0 458519 243527.03 77400 -1 596
598 0 458455 243643.03 77560 -1 597
599 0 458199 243671.03 77720 -1 598
600 0 458051 243727.03 77880 -1 599
601 0 457963 243755.06 78040 -1 600
602 0 457923 243719.06 78160 -1 601
603 0 457831 243655.03 78200 -1 602
604 0 457815 243667.03 78360 -1 603
605 0 457803 243677 78400 -1 604
606 0 457767 243707.03 78520 -1 605
607 0 457659 243783.03 78680 -1 606
608 0 457507 243799.03 78840 -1 607
609 0 457315 243815.03 79040 -1 608
610 0 457239 243811.03 79200 -1 609
611 0 457143 243895.03 79320 -1 610
612 0 457035 243983.03 79480 -1 611
613 0 457011 244059.03 79560 -1 612
614 0 456987 244067.03 79640 -1 613
615 0 456895 244155.03 79800 -1 614
616 0 456747 244231.03 79840 -1 615
617 0 456735 244215.03 79920 -1 616
618 0 456719 244259.03 80040 -1 617
619 0 456523 244475.03 80160 -1 618
620 0 456475 244651.03 80240 -1 619
621 0 456447 244643.03 80360 -1 620
622 0 456443 244655.03 80400 -1 621
623 0 456383 244611.03 80520 -1 622
624 0 456343 244603.03 80640 -1 623
625 0 456255 244607.03 80800 -1 624
626 0 456179 244683.03 80840 -1 625
627 0 456103 244715 80920 -1 626
628 0 456027 244747.03 81000 -1 627
629 0 456015 244623.03 81080 -1 628
630 0 455899 244491.03 81240 -1 629
631 0 455847 244471.03 81320 -1 630
632 0 455763 244475.03 81360 -1 631
633 0 455307 244647.03 81400 -1 632
634 0 454619 244987.03 81360 -1 633
635 0 454299 245115.03 81280 -1 634
636 0 454055 245211.03 81160 -1 635
637 0 453907 245287.03 81040 -1 636
638 0 453699 245399.03 80920 -1 637
639 0 453451 245587.06 80800 -1 638
640 0 453263 245703.06 80640 -1 639
641 0 452835 245923.06 80560 -1 640
642 0 452527 246187.03 80440 -1 641
643 0 452063 246527.03 80360 -1 642
644 0 451459 246831.06 80320 -1 643
645 0 450731 247207.03 80360 -1 644
646 0 450579 247547.03 80400 -1 645
647 0 450587 247583.03 80520 -1 646
648 0 450627 247607.03 80600 -1 647
649 0 450631 247551 80640 -1 648
650 0 450635.03 247495.06 80680 -1 649
651 0 450568.34 247473.67 80760 -1 650
652 0 450535 247463.03 80800 -1 651
653 0 450467 247487.03 80920 -1 652
654 0 450515 247679.03 80320 -1 646
655 0 450435 247743.03 80160 -1 654
656 0 450367 247751.03 80080 -1 655
657 0 450335 247843.06 79960 -1 656
658 0 450207 247919.03 79920 -1 657
659 0 450223 247907.03 79840 -1 658
660 0 450263 247939.03 79760 -1 659
661 0 450343 247899.03 79720 -1 660
662 0 450063 248115.03 79680 -1 661
663 0 449871 248183.03 79600 -1 662
664 0 449715 248215.03 79560 -1 663
665 0 449747 248179.03 79520 -1 664
666 0 449971 248099.03 79480 -1 665
667 0 450119 247955.03 79400 -1 666
668 0 450103 247915.03 79320 -1 667
669 0 450127 247915.03 79240 -1 668
670 0 455285.66 244641.67 81480 -1 633
671 0 455275 244639.03 81520 -1 670
672 0 455379 244435.03 81600 -1 671
673 0 466935 244435.06 68080 -1 464
674 0 466891 244559.03 68040 -1 673
675 0 466803 244643.03 67960 -1 674
676 0 465631 244531.06 68400 -1 460
677 0 465367 244363.06 68320 -1 676
678 0 465167 244259.06 68240 -1 677
679 0 465199 244043.06 68160 -1 678
680 0 465191 243787.06 68000 -1 679
681 0 465079 243755.06 67920 -1 680
682 0 465487 243323.06 67880 -1 681
683 0 464791 243803.06 67880 -1 681
684 0 464799 243723.06 67760 -1 683
685 0 464911 243539.06 67640 -1 684
686 0 465175 243379.06 67520 -1 685
687 0 465359 243171.06 67280 -1 686
688 0 465383 242987.06 67120 -1 687
689 0 465223 242923.06 67000 -1 688
690 0 465055 242891.14 66880 -1 689
691 0 464871 242811.14 66760 -1 690
692 0 465011 242575.03 66520 -1 691
693 0 465159 242271.03 66320 -1 692
694 0 465243 242059 66240 -1 693
695 0 465319 241767.03 66160 -1 694
696 0 465355.75 241893.75 66040 -1 695
697 0 465368.06 241936.22 66000 -1 696
698 0 466797.62 241909.05 65960 -1 697
699 0 467197.5 241991.36 65840 -1 698
700 0 467473.3 242062.48 65640 -1 699
701 0 467780.62 242237.7 65440 -1 700
702 0 468384.3 242467.72 65280 -1 701
703 0 469263.7 242687.77 65240 -1 702
704 0 469772.28 242901.9 65160 -1 703
705 0 470278.12 243112.77 65040 -1 704
706 0 470678.2 243322.17 64920 -1 705
707 0 470685.97 243333.58 64680 -1 706
708 0 470784.88 243316.39 64560 -1 707
709 0 470864.97 243269.25 64480 -1 708
710 0 471440.3 243457.2 65000 -1 706
711 0 471761.53 243517.19 65120 -1 710
712 0 472393.25 243759.31 65200 -1 711
713 0 472710.53 243943.56 65320 -1 712
714 0 473140.38 244068.12 65400 -1 713
715 0 473513.5 244326.12 65520 -1 714
716 0 473810.62 244431.27 65640 -1 715
717 0 473974.94 244618.58 65800 -1 716
718 0 474180.8 244744.33 65960 -1 717
719 0 474667.38 244820.81 66080 -1 718
720 0 474934.94 244885.48 66240 -1 719
721 0 475226.38 244890.5 66400 -1 720
722 0 475544.5 244874.84 66520 -1 721
723 0 475678.66 244942.56 66640 -1 722
724 0 475883.75 245049.5 66760 -1 723
725 0 475952.47 245084.88 66800 -1 724
726 0 475234.12 244227.45 66880 -1 725
727 0 475199.53 244139.78 66960 -1 726
728 0 475420.16 244443.38 67080 -1 727
729 0 476327.94 245090.12 66920 -1 725
730 0 477005.2 245443.16 67080 -1 729
731 0 477109.44 245695.11 66960 -1 730
732 0 477193.44 245825.33 66880 -1 731
733 0 477322.53 245502.81 67240 -1 730
734 0 477492.7 245591.78 67400 -1 733
735 0 477600.06 245823.52 67560 -1 734
736 0 477765.25 246219.45 67680 -1 735
737 0 477973 246531 67760 -1 736
738 0 478077.38 246686.86 67800 -1 737
739 0 478080.7 246996.72 67920 -1 738
740 0 478128.47 247147.81 68040 -1 739
741 0 477724.5 247207.03 68200 -1 740
742 0 477655.5 247227.5 68240 -1 741
743 0 477449.56 247289.39 68360 -1 742
744 0 477334 247455.67 68440 -1 743
745 0 477276.38 247539.3 68480 -1 744
746 0 477267.75 247605.17 68600 -1 745
747 0 478689.6 246519.64 67440 -1 736
748 0 478771.03 246489.75 67320 -1 747
749 0 478891.8 246427.98 67280 -1 748
750 0 477589.2 245935.2 67800 -1 736
751 0 477471.56 245746.14 67880 -1 750
752 0 477421.75 245647.5 67960 -1 751
753 0 477483.06 245639.31 68080 -1 752
754 0 468253.5 242462.25 65240 -1 702
755 0 468123.34 242456.33 65200 -1 754
756 0 467862.06 242444.8 65120 -1 755
757 0 467811.94 242381.1 65000 -1 756
758 0 467775.3 242314.98 64920 -1 757
759 0 467774.7 242332.61 64760 -1 758
760 0 467828 242275.83 64560 -1 759
761 0 468176 242248.39 64360 -1 760
762 0 468544 242284.7 64280 -1 761
763 0 469350.94 242252.77 64240 -1 762
764 0 469482.3 242078.73 64120 -1 763
765 0 469364.12 241946.25 63960 -1 764
766 0 469206.84 241931.23 63880 -1 765
767 0 469735.56 242180.5 64360 -1 763
768 0 470017.53 242102.53 64520 -1 767
769 0 470039.88 241961.08 64680 -1 768
770 0 470366.56 241775.1 64800 -1 769
771 0 470803.38 241501.64 64720 -1 770
772 0 470890.34 241425.84 64680 -1 771
773 0 470849 241399.58 64600 -1 772
774 0 470821 241382 64560 -1 773
775 0 470793.2 241364.48 64520 -1 774
776 0 470451.38 241844.73 64960 -1 770
777 0 470731.5 241994.58 65120 -1 776
778 0 470794.7 241973.08 65240 -1 777
779 0 470132.7 241510.98 65280 -1 778
780 0 470021.62 241444.81 65400 -1 779
781 0 471059.97 242089.25 65360 -1 778
782 0 471075.75 242091.25 65400 -1 781
783 0 471123.12 242098.48 65520 -1 782
784 0 471201.12 242156.14 65640 -1 783
785 0 471371 242189 65720 -1 784
786 0 471456 242205.5 65760 -1 785
787 0 471541.3 242222.17 65800 -1 786
788 0 471646.62 242091.16 65880 -1 787
789 0 471732.9 242017.3 65960 -1 788
790 0 465015 240319.11 66120 -1 695
791 0 464983 239655.11 66160 -1 790
792 0 465055 239239.11 66280 -1 791
793 0 465191 238855.17 66440 -1 792
794 0 465255 238711.17 66560 -1 793
795 0 465351 238175.17 66800 -1 794
796 0 465415 237591.17 66920 -1 795
797 0 465127 237103.17 66880 -1 796
798 0 464831 236951.17 66760 -1 797
799 0 464511 236767.17 66600 -1 798
800 0 464463 236647.17 66400 -1 799
801 0 464327 236511.17 66240 -1 800
802 0 464199 236423.17 66160 -1 801
803 0 464071 236391.06 66000 -1 802
804 0 463969 236367 65880 -1 803
805 0 463935 236359.06 65840 -1 804
806 0 463855 236359.06 65680 -1 805
807 0 463671 236383.06 65480 -1 806
808 0 463559 236399.14 65360 -1 807
809 0 463519 236351.06 65240 -1 808
810 0 463487 236359.06 65120 -1 809
811 0 463359 236343.06 65000 -1 810
812 0 463255 236391.06 64920 -1 811
813 0 463263 236471.06 64800 -1 812
814 0 463279.03 236531.06 64720 -1 813
815 0 463287 236539.03 64600 -1 814
816 0 463263 236459.03 64560 -1 815
817 0 463179 236439.03 64440 -1 816
818 0 462987 236351.03 64360 -1 817
819 0 462983.03 236303.06 64160 -1 818
820 0 462947 236287 64080 -1 819
821 0 462911 236271.03 64000 -1 820
822 0 462827 236299.03 63840 -1 821
823 0 462643 236187.03 63640 -1 822
824 0 462579 236147.03 63440 -1 823
825 0 462659 236235.03 63240 -1 824
826 0 462631 236235.03 63040 -1 825
827 0 462539 236207.03 62840 -1 826
828 0 462211 236131.03 62520 -1 827
829 0 462019 236135.03 62400 -1 828
830 0 461887 236047.03 62280 -1 829
831 0 461867 235883.06 62200 -1 830
832 0 462359 234767.06 62200 -1 831
833 0 462547 234595.11 62280 -1 832
834 0 462799 234503.11 62240 -1 833
835 0 463107 234251.11 62160 -1 834
836 0 463387 233855.11 62120 -1 835
837 0 463523 233675 62080 -1 836
838 0 464367 233759.03 62120 -1 837
839 0 464891 233871.03 62200 -1 838
840 0 465103 234031.03 62280 -1 839
841 0 465205 234071 62360 -1 840
842 0 465307 234111.03 62440 -1 841
843 0 465295 234135.03 62520 -1 842
844 0 463659 233495.03 62040 -1 837
845 0 463571 232983.06 61920 -1 844
846 0 463555 232919.06 61880 -1 845
847 0 463683 232583.06 61840 -1 846
848 0 463739 232455 61800 -1 847
849 0 463795 232327.06 61760 -1 848
850 0 463755 232135.06 61640 -1 849
851 0 463667 231863.06 61520 -1 850
852 0 463587 231615.14 61320 -1 851
853 0 463435 231315.03 61120 -1 852
854 0 463435 231183.03 60880 -1 853
855 0 463551 230863.03 60680 -1 854
856 0 463564.6 230803 60640 -1 855
857 0 463619 230563.06 60480 -1 856
858 0 463567 230211.06 60280 -1 857
859 0 463579 229851.11 60160 -1 858
860 0 463655 229719 60080 -1 859
861 0 463731 229587.11 60000 -1 860
862 0 463859 229147.14 59800 -1 861
863 0 464099 228839.14 59760 -1 862
864 0 464007 228735.03 59640 -1 863
865 0 463831 228535.03 59560 -1 864
866 0 463723 228419.03 59400 -1 865
867 0 463427 228079.03 59120 -1 866
868 0 463211 227947.03 58960 -1 867
869 0 462935 227519.03 58840 -1 868
870 0 462743 227303.03 58680 -1 869
871 0 462599 227055.03 58560 -1 870
872 0 462299 226847.03 58440 -1 871
873 0 462191 226819.03 58400 -1 872
874 0 461939 226699.03 58280 -1 873
875 0 461739 226539.06 58120 -1 874
876 0 461731 226395.06 57960 -1 875
877 0 461627 226299.06 57800 -1 876
878 0 461427 226091.03 57680 -1 877
879 0 461307 225947.03 57560 -1 878
880 0 461131 225755.03 57360 -1 879
881 0 460903 225475.03 57160 -1 880
882 0 460667 225131.06 56960 -1 881
883 0 460683 225055.06 56920 -1 882
884 0 460651 224787.06 56880 -1 883
885 0 460871 224367.03 56840 -1 884
886 0 461020.5 224329.75 56800 -1 885
887 0 461469.38 224218.1 56680 -1 886
888 0 461737.97 224171.97 56520 -1 887
889 0 461854 224246 56440 -1 888
890 0 461912 224283 56400 -1 889
891 0 462028 224357.25 56320 -1 890
892 0 462182.5 224464 56240 -1 891
893 0 462336.8 224570.97 56160 -1 892
894 0 462519.25 224715.33 55960 -1 893
895 0 462833.7 224906.28 55760 -1 894
896 0 463033.2 224884.81 55680 -1 895
897 0 463212.78 224880.94 55600 -1 896
898 0 463259.4 224853.8 55440 -1 897
899 0 463270.66 224847.1 55400 -1 898
900 0 463713.6 224882.34 55160 -1 899
901 0 463846.75 224942.92 55080 -1 900
902 0 463870.97 224972.97 55000 -1 901
903 0 464082.5 225013.25 54880 -1 902
904 0 464208.75 224970.95 54680 -1 903
905 0 464245.3 225054.36 54600 -1 904
906 0 464510.2 225239.97 54400 -1 905
907 0 464587 225406.88 54200 -1 906
908 0 464666.34 225663.34 53960 -1 907
909 0 464784.94 225810.31 53760 -1 908
910 0 464819.75 225852.06 53680 -1 909
911 0 464770.44 226057.9 53520 -1 910
912 0 464686 226166.75 53400 -1 911
913 0 464657.97 226202.8 53360 -1 912
914 0 464550.3 226307.75 53280 -1 913
915 0 464638.7 226298.34 53160 -1 914
916 0 464882 226210 53080 -1 915
917 0 464913 226210 53040 -1 916
918 0 464974.7 226209.81 52960 -1 917
919 0 465200.72 226449.4 52800 -1 918
920 0 465223.25 226473.12 52760 -1 919
921 0 465294.1 226715.33 52600 -1 920
922 0 465405.38 227082.56 52440 -1 921
923 0 465365.7 227233.06 52320 -1 922
924 0 465568.38 227390.94 52120 -1 923
925 0 465666.3 227597.77 51920 -1 924
926 0 465621.25 227936.45 51760 -1 925
927 0 465675 228353.5 51680 -1 926
928 0 465648.2 228567.22 51600 -1 927
929 0 465613.12 228763.97 51520 -1 928
930 0 465376.8 229087.94 51360 -1 929
931 0 465326.88 229128.4 51240 -1 930
932 0 465042.06 229531.45 51040 -1 931
933 0 464579.75 229766.67 50840 -1 932
934 0 464564.66 229725.58 50800 -1 933
935 0 464503.25 229563.55 50680 -1 934
936 0 464329.56 229506.4 50520 -1 935
937 0 464242.97 229497.75 50480 -1 936
938 0 464257 229485.86 50440 -1 937
939 0 464281.1 229458.95 50400 -1 938
940 0 464231.88 229685.75 50360 -1 939
941 0 464228.56 229846.53 50280 -1 940
942 0 464070.75 230243.64 50160 -1 941
943 0 463798.47 230443.88 50040 -1 942
944 0 463896.75 230774.34 49920 -1 943
945 0 463992.75 231686.88 49960 -1 944
946 0 463907.06 232097.88 50040 -1 945
947 0 463921.66 232124.67 50080 -1 946
948 0 463908.44 232973.61 50040 -1 947
949 0 463821.5 233312.36 49960 -1 948
950 0 464174.56 233148.42 49920 -1 949
951 0 464370.2 233145.42 49880 -1 950
952 0 464491.28 233199.23 49840 -1 951
953 0 464440.75 233232.89 49800 -1 952
954 0 463671.66 233054.11 49920 -1 949
955 0 463570.78 233061.48 49840 -1 954
956 0 463536.4 233077.2 49760 -1 955
957 0 463509.44 233051.69 49680 -1 956
958 0 463951.03 232178.06 50160 -1 947
959 0 464154.2 232162.47 50280 -1 958
960 0 464197.03 232115.4 50360 -1 959
961 0 464263.53 232234.61 50520 -1 960
962 0 464319.2 232412.84 50640 -1 961
963 0 464420.62 231235.25 49840 -1 944
964 0 464562 230862.78 49680 -1 963
965 0 464544.34 230813 49640 -1 964
966 0 464509.2 230713 49560 -1 965
967 0 464473.8 230613.39 49480 -1 966
968 0 464439.22 230453 49280 -1 967
969 0 464643.62 230492.72 49080 -1 968
970 0 464689.6 230584.2 48920 -1 969
971 0 464700.8 230607.45 48880 -1 970
972 0 464660.88 230629.97 48800 -1 971
973 0 464678.6 230650.4 48720 -1 972
974 0 464704.88 230680.88 48600 -1 973
975 0 464701.5 230675.19 48400 -1 974
976 0 464686.97 230620.48 48200 -1 975
977 0 464653.12 230508.55 48160 -1 976
978 0 464538.8 230440.36 48080 -1 977
979 0 464103.62 230296.69 47960 -1 978
980 0 464214.3 230337.22 47920 -1 979
981 0 464308.88 230417.73 47880 -1 980
982 0 464330.75 230435.23 47840 -1 981
983 0 464332.3 230375.42 47720 -1 982
984 0 464432.88 230579.77 47640 -1 983
985 0 464575.06 230381.45 47520 -1 984
986 0 464767.53 230040.34 47360 -1 985
987 0 464747.62 230003.69 47240 -1 986
988 0 464689.88 229892.06 47040 -1 987
989 0 464624.88 229850.69 47000 -1 988
990 0 464633.62 229810.75 46960 -1 989
991 0 464624.75 229796.33 46920 -1 990
992 0 464969.56 230531.86 46880 -1 991
993 0 464672.22 231043.7 46840 -1 992
994 0 464653.44 230525.47 46800 -1 993
995 0 464640.12 230538.4 46760 -1 994
996 0 464631.34 230380.78 46560 -1 995
997 0 464645.06 230097.66 46360 -1 996
998 0 464561.75 229970 46320 -1 997
999 0 464311.88 229585.78 46200 -1 998
1000 0 464223.12 229176.77 46320 -1 999
1001 0 464279.75 228789.55 46440 -1 1000
1002 0 464015.38 228690.48 46600 -1 1001
1003 0 463962.2 228615.31 46800 -1 1002
1004 0 464138.5 229224.36 46840 -1 1003
1005 0 464458.5 228653.55 46880 -1 1004
1006 0 463859.75 227826.6 46920 -1 1005
1007 0 463835.2 227771.2 47000 -1 1006
1008 0 463677.56 227842.9 47160 -1 1007
1009 0 463625.7 227810.61 47320 -1 1008
1010 0 463538 227919 47400 -1 1009
1011 0 463450.06 228026.55 47480 -1 1010
1012 0 463253.56 228104.47 47600 -1 1011
1013 0 463209.8 228082.6 47640 -1 1012
1014 0 463033.12 227997.25 47800 -1 1013
1015 0 463001.66 227933 47880 -1 1014
1016 0 462985.5 227900.56 47920 -1 1015
1017 0 462674.88 227612.08 48040 -1 1016
1018 0 462847.44 227741.4 48120 -1 1017
1019 0 462964.44 227997.17 48240 -1 1018
1020 0 462923.44 228137.89 48400 -1 1019
1021 0 462891.62 228196.98 48480 -1 1020
1022 0 462765.7 228352.19 48600 -1 1021
1023 0 462607.2 228394.4 48680 -1 1022
1024 0 462368.88 228458.48 48800 -1 1023
1025 0 462228.62 228582.61 49000 -1 1024
1026 0 461970.44 228414.86 49160 -1 1025
1027 0 461792.44 228435.78 49320 -1 1026
1028 0 461759.94 228398.11 49360 -1 1027
1029 0 461731.75 228402.75 49400 -1 1028
1030 0 461647.47 228417.34 49520 -1 1029
1031 0 461596.44 228381.44 49640 -1 1030
1032 0 462061.75 228353.25 49760 -1 1031
1033 0 462216.78 228344.47 49800 -1 1032
1034 0 462277.06 228263.47 49960 -1 1033
1035 0 462424.25 228133.86 50040 -1 1034
1036 0 462509.06 228052.52 50080 -1 1035
1037 0 462543.22 227955.23 50120 -1 1036
1038 0 462570.2 227861.03 50160 -1 1037
1039 0 462733.8 227539.92 50200 -1 1038
1040 0 462768.2 227521.6 50240 -1 1039
1041 0 460998.75 228277.11 49840 -1 1031
1042 0 460862.12 228297.14 50040 -1 1041
1043 0 460911 228248.08 50120 -1 1042
1044 0 460964.84 228039.52 50280 -1 1043
1045 0 460870.7 227702.31 50400 -1 1044
1046 0 460825.88 227972.58 50520 -1 1045
1047 0 460631.06 228089.2 50640 -1 1046
1048 0 460401.06 228124.53 50720 -1 1047
1049 0 460297.38 228205.3 50840 -1 1048
1050 0 460369.06 228145.02 50880 -1 1049
1051 0 460408.62 228121.05 50920 -1 1050
1052 0 460443.2 228158.55 50960 -1 1051
1053 0 460299.5 228176.64 51080 -1 1052
1054 0 460178.06 228101.22 51240 -1 1053
1055 0 460075.88 227919.62 51400 -1 1054
1056 0 459817.9 227742.88 51560 -1 1055
1057 0 459715.56 227644.7 51720 -1 1056
1058 0 459345.22 227679.7 51920 -1 1057
1059 0 458912.9 227627.94 52160 -1 1058
1060 0 458750.5 227537.12 52320 -1 1059
1061 0 458590.28 227459.77 52480 -1 1060
1062 0 458423.9 227274.11 52640 -1 1061
1063 0 458301.94 227174.64 52880 -1 1062
1064 0 458136 227064 52960 -1 1063
1065 0 458038.25 226991.88 53000 -1 1064
1066 0 457970.12 226952.64 53040 -1 1065
1067 0 457688.25 226749.34 53200 -1 1066
1068 0 457549.06 226670.8 53240 -1 1067
1069 0 457322.2 226630.2 53280 -1 1068
1070 0 456414.97 226467.02 53440 -1 1069
1071 0 456508.06 226489.7 53480 -1 1070
1072 0 456449.88 226379 53600 -1 1071
1073 0 456051 226398.86 53720 -1 1072
1074 0 455849.66 226424.33 53800 -1 1073
1075 0 455748.62 226436.69 53840 -1 1074
1076 0 455644 226411.5 53880 -1 1075
1077 0 455328.88 226334.84 54000 -1 1076
1078 0 455155 226195.45 54120 -1 1077
1079 0 455047.8 226009.2 54080 -1 1078
1080 0 454619.38 225266.02 53920 -1 1079
1081 0 454604.75 225207.25 53840 -1 1080
1082 0 455289.38 226363.55 54280 -1 1078
1083 0 455458 226446.52 54320 -1 1082
1084 0 455469.94 226634.4 54520 -1 1083
1085 0 460831 223991.03 56880 -1 885
1086 0 460895 223843.03 56920 -1 1085
1087 0 460935 223771.03 56960 -1 1086
1088 0 460979 223579.03 57080 -1 1087
1089 0 461079 223363.03 57200 -1 1088
1090 0 461139 223327.03 57240 -1 1089
1091 0 461223 223231.03 57320 -1 1090
1092 0 461275 223203.03 57360 -1 1091
1093 0 461819 222783.06 57440 -1 1092
1094 0 462487 222419.11 57400 -1 1093
1095 0 462591 222443.11 57280 -1 1094
1096 0 462771 222451.11 57160 -1 1095
1097 0 463331 222351.11 57120 -1 1096
1098 0 463231 222299.11 57040 -1 1097
1099 0 463107 222243.11 57000 -1 1098
1100 0 462939 222199.03 56920 -1 1099
1101 0 462287 222719.11 57120 -1 1096
1102 0 462167 222787.11 57040 -1 1101
1103 0 462143 222907.11 56960 -1 1102
1104 0 461827 222755.03 57480 -1 1093
1105 0 461835 222739.03 57560 -1 1104
1106 0 461847 222707.03 57600 -1 1105
1107 0 462047 222575.03 57720 -1 1106
1108 0 462527 222351.03 57760 -1 1107
1109 0 462675 222119.03 57800 -1 1108
1110 0 462679 222103.03 57880 -1 1109
1111 0 464495 228879.03 59800 -1 863
1112 0 464847 228887.03 59880 -1 1111
1113 0 465159 228911.03 60000 -1 1112
1114 0 465455 229015.03 60080 -1 1113
1115 0 465803 228875.03 60160 -1 1114
1116 0 466111 228807.03 60320 -1 1115
1117 0 466395 228567.03 60480 -1 1116
1118 0 466791 228343.03 60560 -1 1117
1119 0 467331 227987.03 60520 -1 1118
1120 0 467372.3 228005.73 60440 -1 1119
1121 0 467571 228063.03 60400 -1 1120
1122 0 467503 228003.03 60320 -1 1121
1123 0 467467 228031.03 60200 -1 1122
1124 0 467455 227991.03 60120 -1 1123
1125 0 467367 227947.03 60040 -1 1124
1126 0 467251 227887.03 59960 -1 1125
1127 0 467215 227903.03 59880 -1 1126
1128 0 467235 227867.03 59720 -1 1127
1129 0 467463.03 227819.06 59680 -1 1128
1130 0 468099 228355.03 60440 -1 1121
1131 0 468299 228287.03 60480 -1 1130
1132 0 467319 227943.06 60600 -1 1119
1133 0 467343 227975.06 60760 -1 1132
1134 0 467255 227855.06 60840 -1 1133
1135 0 467279 227819.06 60880 -1 1134
1136 0 467479 227879.03 60920 -1 1135
1137 0 467635 228023.03 61000 -1 1136
1138 0 467819 228031.03 61080 -1 1137
1139 0 467799 228067.03 61200 -1 1138
1140 0 468003 228171.06 61320 -1 1139
1141 0 468111 228327.06 61440 -1 1140
1142 0 468231 228403.06 61600 -1 1141
1143 0 468311 228555.06 61800 -1 1142
1144 0 468283 228623.03 61840 -1 1143
1145 0 468307 228711.03 61880 -1 1144
1146 0 468411 228695.03 61920 -1 1145
1147 0 468599 228767.03 62040 -1 1146
1148 0 468715 228827.03 62120 -1 1147
1149 0 468963 228763.03 62240 -1 1148
1150 0 469191 228695.03 62280 -1 1149
1151 0 469351 228791.03 62360 -1 1150
1152 0 469459 229043.03 62440 -1 1151
1153 0 469555 229263.03 62560 -1 1152
1154 0 469775 229383.03 62640 -1 1153
1155 0 469807 229403.03 62680 -1 1154
1156 0 467103 228035.03 60920 -1 1135
1157 0 467027 228063.03 60960 -1 1156
1158 0 461463 235947.03 62120 -1 831
1159 0 461139 235899.03 62000 -1 1158
1160 0 461003 235571.11 61920 -1 1159
1161 0 460603 235955.11 61840 -1 1160
1162 0 460603 236011.11 61760 -1 1161
1163 0 460475 236083.11 61600 -1 1162
1164 0 460357.28 236010.05 61520 -1 1163
1165 0 460307 235971.11 61480 -1 1164
1166 0 460267 235939.17 61360 -1 1165
1167 0 460067 235859.17 61240 -1 1166
1168 0 459851 235795.03 61160 -1 1167
1169 0 459575 235723.03 60960 -1 1168
1170 0 459323 235915.06 60760 -1 1169
1171 0 459091 236027.06 60560 -1 1170
1172 0 458999 235939.11 60400 -1 1171
1173 0 458863 235883.11 60160 -1 1172
1174 0 458739 235679.11 59880 -1 1173
1175 0 458451 235459.11 59560 -1 1174
1176 0 458439 235335.03 59400 -1 1175
1177 0 458307 235227.03 59160 -1 1176
1178 0 458203 235103.03 59000 -1 1177
1179 0 458075 235167.03 58840 -1 1178
1180 0 457975 235175.03 58600 -1 1179
1181 0 457907 235331.03 58520 -1 1180
1182 0 457923 235423.03 58400 -1 1181
1183 0 458059 235519.03 58240 -1 1182
1184 0 458191 235591.03 58120 -1 1183
1185 0 458283 235695.03 57920 -1 1184
1186 0 458303 235831.06 57760 -1 1185
1187 0 458351 235983.06 57640 -1 1186
1188 0 458399 236267.06 57480 -1 1187
1189 0 458551 236419.06 57320 -1 1188
1190 0 458779 236471.11 57160 -1 1189
1191 0 458975 236835.03 57000 -1 1190
1192 0 459391 237167.03 56880 -1 1191
1193 0 459643 237383.06 56720 -1 1192
1194 0 459887 237551.06 56520 -1 1193
1195 0 460039 237759.11 56320 -1 1194
1196 0 460227 237847.14 56120 -1 1195
1197 0 460555 238051.14 55880 -1 1196
1198 0 460863 238115.14 55680 -1 1197
1199 0 460675 238055.03 55640 -1 1198
1200 0 460503 237971.03 55440 -1 1199
1201 0 460207 237919.03 55360 -1 1200
1202 0 459883 237987.06 55280 -1 1201
1203 0 459775 238127.06 55200 -1 1202
1204 0 459467 238347.06 55000 -1 1203
1205 0 459143 238559.11 54880 -1 1204
1206 0 458815 238823.11 54800 -1 1205
1207 0 458707 238963.14 54720 -1 1206
1208 0 458575 239119.03 54680 -1 1207
1209 0 458211 239355.03 54680 -1 1208
1210 0 458159 239439.03 54600 -1 1209
1211 0 457999 239615.03 54520 -1 1210
1212 0 457799 240031.1 54440 -1 1211
1213 0 457319 240299.06 54480 -1 1212
1214 0 456755 240799.03 54440 -1 1213
1215 0 456179 241731.03 54480 -1 1214
1216 0 455915 242163.06 54600 -1 1215
1217 0 455867 242451.06 54720 -1 1216
1218 0 455875 242499.06 54800 -1 1217
1219 0 455915 242627.06 54960 -1 1218
1220 0 455947 242939.06 55120 -1 1219
1221 0 456011 243339.06 55200 -1 1220
1222 0 455827 243779.06 55320 -1 1221
1223 0 455923 244211.06 55360 -1 1222
1224 0 455923 244635.06 55440 -1 1223
1225 0 455995 244843.06 55600 -1 1224
1226 0 456059 245087.03 55800 -1 1225
1227 0 456123 245351.03 55960 -1 1226
1228 0 456191 245579.03 56200 -1 1227
1229 0 456339 245839.06 56520 -1 1228
1230 0 456411 246323.06 56680 -1 1229
1231 0 456599 246771.11 56640 -1 1230
1232 0 456503 247115.11 56560 -1 1231
1233 0 456523 247687.14 56440 -1 1232
1234 0 456471 247939.03 56400 -1 1233
1235 0 456351 248343.03 56320 -1 1234
1236 0 456119 248531.03 56240 -1 1235
1237 0 456115 248831.06 56200 -1 1236
1238 0 455907 249087.03 56120 -1 1237
1239 0 455695 249371.03 56000 -1 1238
1240 0 455631 249735.06 55800 -1 1239
1241 0 455579 250103.11 55640 -1 1240
1242 0 455487 250371.03 55480 -1 1241
1243 0 455443 250595.03 55280 -1 1242
1244 0 455443 250847.03 55080 -1 1243
1245 0 455567 251075.06 54880 -1 1244
1246 0 455615 251295.03 54640 -1 1245
1247 0 455751 251543.03 54400 -1 1246
1248 0 455835 251827.03 54280 -1 1247
1249 0 455903 252043.06 54120 -1 1248
1250 0 456047 252331.06 54040 -1 1249
1251 0 456319 252495.11 53880 -1 1250
1252 0 456479 252667.03 53720 -1 1251
1253 0 456615 253043.03 53560 -1 1252
1254 0 456427 253335.06 53320 -1 1253
1255 0 456483 253603.06 53200 -1 1254
1256 0 456375 253931.11 53040 -1 1255
1257 0 456583 254299.11 52800 -1 1256
1258 0 456799 254503.14 52640 -1 1257
1259 0 457067 254763.14 52520 -1 1258
1260 0 457395 254979.17 52400 -1 1259
1261 0 457707 255155.03 52240 -1 1260
1262 0 458043 255531.03 52120 -1 1261
1263 0 458183 255799.06 51960 -1 1262
1264 0 458223 255903.06 51920 -1 1263
1265 0 458395 255979.03 51800 -1 1264
1266 0 459035 256495.03 51800 -1 1265
1267 0 459207 256611.03 51680 -1 1266
1268 0 459323 256735.03 51560 -1 1267
1269 0 459135 256547.08 51360 -1 1268
1270 0 459127 256511.08 51320 -1 1269
1271 0 459131 256499.08 51280 -1 1270
1272 0 459103 256527.08 51200 -1 1271
1273 0 459139 256723.1 51080 -1 1272
1274 0 459191 256907.1 51040 -1 1273
1275 0 459175 256935.06 51000 -1 1274
1276 0 459267 257039.06 50880 -1 1275
1277 0 459059 257143.11 50760 -1 1276
1278 0 459155 257171.03 50600 -1 1277
1279 0 459088.34 257155 50520 -1 1278
1280 0 459055 257147.03 50480 -1 1279
1281 0 459015 257095.03 50400 -1 1280
1282 0 459243 257231.06 51080 -1 1273
1283 0 459099 257327.06 51120 -1 1282
1284 0 459175 257287.06 51240 -1 1283
1285 0 456163 241675.06 54400 -1 1215
1286 0 456235 241539.06 54320 -1 1285
1287 0 456251 241667.06 54240 -1 1286
1288 0 456363 241691.06 54160 -1 1287
1289 0 456515 241651.06 54120 -1 1288
1290 0 457287 240351.03 54560 -1 1213
1291 0 457403 240455.03 54600 -1 1290
1292 0 457387 240211.06 54360 -1 1212
1293 0 457333 240205 54240 -1 1292
1294 0 457315 240203.06 54200 -1 1293
1295 0 457371 240227.06 54080 -1 1294
1296 0 457427 240307.06 54000 -1 1295
1297 0 461355 238311.17 55640 -1 1198
1298 0 461955 238419.03 55520 -1 1297
1299 0 462463 238435.03 55480 -1 1298
1300 0 462707 238279.03 55440 -1 1299
1301 0 463067 238191.03 55360 -1 1300
1302 0 463435 238015.03 55240 -1 1301
1303 0 464135 237855.06 55120 -1 1302
1304 0 464607 237667.06 55120 -1 1303
1305 0 465215 237503.03 55080 -1 1304
1306 0 465907 237359.03 55120 -1 1305
1307 0 466195 237175.03 55040 -1 1306
1308 0 466455 236807.03 54880 -1 1307
1309 0 466699 236719.06 54760 -1 1308
1310 0 466891 236615.06 54720 -1 1309
1311 0 467007 236627.06 54600 -1 1310
1312 0 467347 236611.11 54440 -1 1311
1313 0 467715 236295.11 54480 -1 1312
1314 0 467875 236219.11 54640 -1 1313
1315 0 467563 236571.11 54320 -1 1312
1316 0 467759 236419.11 54240 -1 1315
1317 0 467987 236267.03 54120 -1 1316
1318 0 468227 236163.03 54040 -1 1317
1319 0 468667 236095.06 54000 -1 1318
1320 0 469355 236039.03 54040 -1 1319
1321 0 469575 235983.03 54080 -1 1320
1322 0 469675 235991.03 54200 -1 1321
1323 0 469727 235959.03 54320 -1 1322
1324 0 469703 235975.03 54400 -1 1323
1325 0 469599 236091.03 54480 -1 1324
1326 0 469623 236139.03 54680 -1 1325
1327 0 469731 236223.03 54880 -1 1326
1328 0 469907 236387.03 55040 -1 1327
1329 0 470119 236659.03 55200 -1 1328
1330 0 470007 236851.03 55320 -1 1329
1331 0 469923 236807.03 55360 -1 1330
1332 0 469795 236743.03 55440 -1 1331
1333 0 469759 236723.03 55480 -1 1332
1334 0 469803 236863.03 55600 -1 1333
1335 0 469923 237015.03 55640 -1 1334
1336 0 469931 237047.03 55720 -1 1335
1337 0 469855 237123.03 55800 -1 1336
1338 0 469887 237243.03 55960 -1 1337
1339 0 470095 237403.03 56040 -1 1338
1340 0 470231 237519.03 56160 -1 1339
1341 0 470643 237867.03 56240 -1 1340
1342 0 470971 238199.06 56280 -1 1341
1343 0 471183 238435.03 56160 -1 1342
1344 0 471335 238491.03 56040 -1 1343
1345 0 471327 238507.03 55960 -1 1344
1346 0 471475 238699.03 55840 -1 1345
1347 0 471547 238779.03 55600 -1 1346
1348 0 471535 238963.03 55480 -1 1347
1349 0 471515 239335.03 55400 -1 1348
1350 0 471635 239355.03 55280 -1 1349
1351 0 471803 239411.03 55160 -1 1350
1352 0 471883 239419.03 55080 -1 1351
1353 0 471703.03 239259.06 54920 -1 1352
1354 0 471211 238379.03 54960 -1 1353
1355 0 471711.03 239331.1 54760 -1 1353
1356 0 471579.03 239443.1 54600 -1 1355
1357 0 471531.03 239451.1 54480 -1 1356
1358 0 471455.03 239387.14 54320 -1 1357
1359 0 471483.03 239423.16 54240 -1 1358
1360 0 471411.03 239347.14 54040 -1 1359
1361 0 471367.03 239323.14 54000 -1 1360
1362 0 471247 239151.03 53880 -1 1361
1363 0 471115 239039.03 53800 -1 1362
1364 0 471071 238975.03 53720 -1 1363
1365 0 471083 238951.03 53640 -1 1364
1366 0 471839 239727.03 55440 -1 1349
1367 0 471867 239691.03 55520 -1 1366
1368 0 470763 238155.03 56400 -1 1342
1369 0 470791 238011.03 56560 -1 1368
1370 0 470823 237923.03 56680 -1 1369
1371 0 460947 235059.11 61800 -1 1160
1372 0 460979 234691.06 61680 -1 1371
1373 0 460883 234339.06 61600 -1 1372
1374 0 460731 234139.06 61560 -1 1373
1375 0 460599 234011.03 61440 -1 1374
1376 0 460503 233867.06 61320 -1 1375
1377 0 460403 233803.06 61200 -1 1376
1378 0 465567 237375.17 67120 -1 796
1379 0 465863 237215.17 67240 -1 1378
1380 0 465911 237071.17 67400 -1 1379
1381 0 465831 237039.17 67520 -1 1380
1382 0 465787 237031.03 67600 -1 1381
1383 0 465727 236983.03 67760 -1 1382
1384 0 465791 236843.03 67960 -1 1383
1385 0 465815 236671.03 68160 -1 1384
1386 0 465859 236519.03 68400 -1 1385
1387 0 465615 236323.03 68520 -1 1386
1388 0 465495 235887.06 68640 -1 1387
1389 0 465911 235387.06 68600 -1 1388
1390 0 466099 235323.06 68520 -1 1389
1391 0 466175 235339.06 68480 -1 1390
1392 0 466543 235291.06 68480 -1 1391
1393 0 466579 235263.06 68400 -1 1392
1394 0 466551 235255.06 68280 -1 1393
1395 0 466651 235307.06 68160 -1 1394
1396 0 466659 235287.06 68040 -1 1395
1397 0 466647 235279.03 67960 -1 1396
1398 0 466643 235303.03 67920 -1 1397
1399 0 466675 235303.03 67840 -1 1398
1400 0 465859 235427.06 68680 -1 1389
1401 0 465855 235467.06 68760 -1 1400
1402 0 465827 235643.03 68920 -1 1401
1403 0 465783 235663.03 68960 -1 1402
1404 0 465663 235727.06 69120 -1 1403
1405 0 465491 235639.06 69240 -1 1404
1406 0 465323 235559.03 69320 -1 1405
1407 0 465363 235539.03 69440 -1 1406
1408 0 465403 235495.03 69600 -1 1407
1409 0 465435 235491.03 69720 -1 1408
1410 0 465423 235467.03 69760 -1 1409
1411 0 465407 235475.03 69840 -1 1410
1412 0 465447 235415.03 69920 -1 1411
1413 0 466352 250200.06 67960 -1 424
1414 0 466304 250128.06 68040 -1 1413
1415 0 465240 251424.06 67360 -1 351
1416 0 464848 251488.06 67280 -1 1415
1417 0 464320 251616.06 67200 -1 1416
1418 0 463712 251464.06 67120 -1 1417
1419 0 462864 251384.06 67080 -1 1418
1420 0 462328 251264.06 67000 -1 1419
1421 0 461760 251104.06 66920 -1 1420
1422 0 461235.06 250956.6 66880 -1 1421
1423 0 460720 250808.06 66840 -1 1422
1424 0 460048 250592.06 66760 -1 1423
1425 0 459744 250488.06 66720 -1 1424
1426 0 459584 250256 66760 -1 1425
1427 0 459424 250024.06 66800 -1 1426
1428 0 459448 249632.06 66840 -1 1427
1429 0 459528 250104.06 66840 -1 1426
1430 0 459544 250008.06 66960 -1 1429
1431 0 459544 249840.06 67080 -1 1430
1432 0 459512 249672.06 67240 -1 1431
1433 0 459400 249640.06 67320 -1 1432
1434 0 459216 249456.06 67440 -1 1433
1435 0 458960 249336.06 67560 -1 1434
1436 0 458544 249240.06 67720 -1 1435
1437 0 458048 249064.06 67880 -1 1436
1438 0 457448 249112.06 67960 -1 1437
1439 0 457272 249168.06 68160 -1 1438
1440 0 456824 249136.14 68280 -1 1439
1441 0 456528 249008.14 68480 -1 1440
1442 0 456416 248880.2 68680 -1 1441
1443 0 456232 248840.2 68880 -1 1442
1444 0 455672 248576.2 69040 -1 1443
1445 0 455104 248552.2 69000 -1 1444
1446 0 454768 248344.06 69040 -1 1445
1447 0 454624 248192.06 69160 -1 1446
1448 0 454064 247952.06 69280 -1 1447
1449 0 453624 247688.06 69320 -1 1448
1450 0 453296 247496.06 69440 -1 1449
1451 0 453088 247352.06 69600 -1 1450
1452 0 452840 247304.06 69760 -1 1451
1453 0 452704 247200.06 69920 -1 1452
1454 0 452456 247128.06 70080 -1 1453
1455 0 452296 247368.06 70280 -1 1454
1456 0 452128 247392.06 70480 -1 1455
1457 0 451920 247424.06 70680 -1 1456
1458 0 451912 247424.06 70720 -1 1457
1459 0 451992.03 247528.06 70880 -1 1458
1460 0 452008.2 247498.05 70920 -1 1459
1461 0 451833.78 247575.05 71040 -1 1460
1462 0 451844.2 247602.42 71080 -1 1461
1463 0 451777.34 247666.67 71160 -1 1462
1464 0 451743.5 247699.08 71200 -1 1463
1465 0 451565.1 247787.03 71440 -1 1464
1466 0 451457 248171.03 71400 -1 1465
1467 0 451513 248299.03 71320 -1 1466
1468 0 451577 248355.03 71200 -1 1467
1469 0 451621 248427.03 71040 -1 1468
1470 0 451537 247823.03 71560 -1 1465
1471 0 451525 247827.03 71640 -1 1470
1472 0 451385 247855.03 71760 -1 1471
1473 0 451329 247845.67 71800 -1 1472
1474 0 451217 247827.03 71880 -1 1473
1475 0 451169 247819.03 72000 -1 1474
1476 0 451026.16 247753.28 72200 -1 1475
1477 0 450969 247727.06 72280 -1 1476
1478 0 450873 247723.06 72440 -1 1477
1479 0 450845 247755.11 72640 -1 1478
1480 0 450841 247751.11 72760 -1 1479
1481 0 450841 247751.11 72800 -1 1480
1482 0 450853 247887.03 72960 -1 1481
1483 0 450837.03 248015.06 73080 -1 1482
1484 0 450849.03 248111.06 73200 -1 1483
1485 0 450829.03 248135.1 73400 -1 1484
1486 0 450741.03 248127.1 73480 -1 1485
1487 0 450657 248155.03 73640 -1 1486
1488 0 450609 248175.03 73720 -1 1487
1489 0 450517 248267.03 73880 -1 1488
1490 0 450361 248311.03 74040 -1 1489
1491 0 450321 248367.03 74200 -1 1490
1492 0 450213 248371.03 74320 -1 1491
1493 0 450145 248439.03 74480 -1 1492
1494 0 450013 248587.03 74680 -1 1493
1495 0 449885 248667.03 74800 -1 1494
1496 0 449733 248719.03 74920 -1 1495
1497 0 449737 248703.03 75000 -1 1496
1498 0 449757 248735.03 75200 -1 1497
1499 0 449717 248795.03 75480 -1 1498
1500 0 449673 248779.06 75640 -1 1499
1501 0 449653 248755.06 75760 -1 1500
1502 0 449713 248743.03 75880 -1 1501
1503 0 449757 248755 75920 -1 1502
1504 0 449753.03 248771.06 75960 -1 1503
1505 0 449837.03 248823.1 76040 -1 1504
1506 0 449897 248815.03 76160 -1 1505
1507 0 449885 248735.03 76200 -1 1506
1508 0 449897 248715.03 76320 -1 1507
1509 0 449893 248747.03 76480 -1 1508
1510 0 449561 248599.03 76520 -1 1509
1511 0 449541 248575.03 76600 -1 1510
1512 0 449601 248511.03 76680 -1 1511
1513 0 450061 248763.03 76640 -1 1509
1514 0 450001 248919.03 76760 -1 1513
1515 0 449801 248911.03 76920 -1 1514
1516 0 449697 248851.03 77040 -1 1515
1517 0 449733 248855.03 77160 -1 1516
1518 0 449685.03 248843.06 77240 -1 1517
1519 0 449665 248815.03 77360 -1 1518
1520 0 449632 248836 77480 -1 1519
1521 0 449621 248843.03 77520 -1 1520
1522 0 461448 250984.06 66840 -1 1422
1523 0 461440 251032.06 66800 -1 1522
1524 0 466996 254604 66840 -1 340
1525 0 466960 254648.06 66800 -1 1524
1526 0 466976.03 254816.12 66720 -1 1525
1527 0 466988 254888 66640 -1 1526
1528 0 467000 254960.06 66560 -1 1527
1529 0 467048 254960.14 66400 -1 1528
1530 0 466872 255072.14 66240 -1 1529
1531 0 471320 267544.06 64040 -1 317
1532 0 471848 267280.06 64120 -1 1531
1533 0 472472 267000.06 64200 -1 1532
1534 0 473104 266728.06 64320 -1 1533
1535 0 473392 266448.12 64480 -1 1534
1536 0 473504.03 266344.2 64560 -1 1535
1537 0 473704 266032.12 64600 -1 1536
1538 0 473808 265832.12 64760 -1 1537
1539 0 474096 265624.06 64800 -1 1538
1540 0 474712 264984.06 64760 -1 1539
1541 0 475016 264656.2 64920 -1 1540
1542 0 474892 264216.12 64920 -1 1541
1543 0 475388.03 263304.06 64920 -1 1542
1544 0 475476.03 263200.1 64800 -1 1543
1545 0 475356 263180.03 64720 -1 1544
1546 0 475628.03 263048.06 64560 -1 1545
1547 0 476104 262832.03 64520 -1 1546
1548 0 476184.4 262788.8 64480 -1 1547
1549 0 476340 262848.03 64400 -1 1548
1550 0 476328.03 262976.03 64360 -1 1549
1551 0 476304 263124.03 64320 -1 1550
1552 0 476632 263072.03 64280 -1 1551
1553 0 476776 263204.03 64240 -1 1552
1554 0 475548 263060.03 64520 -1 1546
1555 0 475628 262872.03 64400 -1 1554
1556 0 475560 262716.03 64360 -1 1555
1557 0 475468 263312.12 65000 -1 1543
1558 0 475492 262816.1 65040 -1 1557
1559 0 475860 262228.06 65240 -1 1558
1560 0 475904 261784.06 65520 -1 1559
1561 0 476036 261528.03 65720 -1 1560
1562 0 476228 261248.03 65840 -1 1561
1563 0 476492.03 261024.06 65960 -1 1562
1564 0 476516.03 260984.06 66000 -1 1563
1565 0 476348 260796.11 66080 -1 1564
1566 0 476524 260784.12 66160 -1 1565
1567 0 476936 260872.06 66200 -1 1566
1568 0 477200 260684.11 66360 -1 1567
1569 0 477456 260772.11 66360 -1 1568
1570 0 477488 260868.11 66440 -1 1569
1571 0 477524 260952.11 66480 -1 1570
1572 0 477060 260664.11 66400 -1 1568
1573 0 477164 260588.11 66480 -1 1572
1574 0 477216 260584 66560 -1 1573
1575 0 476328 260256.03 66120 -1 1566
1576 0 475948 259920.03 66200 -1 1575
1577 0 475884 259712.06 66240 -1 1576
1578 0 476000 259352.06 66280 -1 1577
1579 0 476420.38 258985.12 66320 -1 1578
1580 0 476924 258572.14 66440 -1 1579
1581 0 477336 258220.14 66520 -1 1580
1582 0 477672 257960.1 66680 -1 1581
1583 0 477804 257856.06 66800 -1 1582
1584 0 478136 257596 66840 -1 1583
1585 0 477988 257844 66880 -1 1584
1586 0 478144 257804.06 67000 -1 1585
1587 0 478284 257348.03 66800 -1 1584
1588 0 478796 256772.03 66880 -1 1587
1589 0 479280 256700.03 67040 -1 1588
1590 0 479528 256592.03 67320 -1 1589
1591 0 479700 256528.03 67440 -1 1590
1592 0 479516 256552.03 67640 -1 1591
1593 0 479408 256588.03 67680 -1 1592
1594 0 479216 256516.03 67800 -1 1593
1595 0 479040 256692.03 67840 -1 1594
1596 0 478904 256736.03 67960 -1 1595
1597 0 478804 256880.03 68080 -1 1596
1598 0 478684 257012.03 68120 -1 1597
1599 0 478528 257272.03 68160 -1 1598
1600 0 478472 257636.03 68200 -1 1599
1601 0 478400 257824.03 68160 -1 1600
1602 0 478512 258000.06 68040 -1 1601
1603 0 478664 258064.06 67960 -1 1602
1604 0 478532 257700.06 68320 -1 1600
1605 0 479216 256252.03 67960 -1 1594
1606 0 479036 256072.03 68160 -1 1605
1607 0 478904 255968.03 68400 -1 1606
1608 0 478756 255888.03 68640 -1 1607
1609 0 478624 255860.03 68840 -1 1608
1610 0 478656 255840.03 69080 -1 1609
1611 0 478484 255732.03 69280 -1 1610
1612 0 478392.56 255697.72 69440 -1 1611
1613 0 478324 255672.03 69560 -1 1612
1614 0 478292 255704.03 69760 -1 1613
1615 0 478292 255808.03 70160 -1 1614
1616 0 478332 255900.03 70480 -1 1615
1617 0 478224 256104.03 70760 -1 1616
1618 0 478196 256268.03 71000 -1 1617
1619 0 478236 256328.03 71200 -1 1618
1620 0 478276 256468.03 71320 -1 1619
1621 0 478052 256464.03 71520 -1 1620
1622 0 477996 256376.03 71880 -1 1621
1623 0 477956 256268.03 72120 -1 1622
1624 0 477848 256216.03 72320 -1 1623
1625 0 477676 256208.06 72480 -1 1624
1626 0 477740 256536.11 72560 -1 1625
1627 0 477544 256840.11 72760 -1 1626
1628 0 477504 256952.11 72840 -1 1627
1629 0 477456 257012.03 72920 -1 1628
1630 0 477208 257180.03 73160 -1 1629
1631 0 477076 257516.06 73360 -1 1630
1632 0 477044 257676.06 73440 -1 1631
1633 0 476992 257940.11 73600 -1 1632
1634 0 477000 258104.11 73680 -1 1633
1635 0 476976 258256.11 73920 -1 1634
1636 0 477004 258556.03 74120 -1 1635
1637 0 477124 258868.03 74160 -1 1636
1638 0 477208 259048.03 74240 -1 1637
1639 0 477204 259252.06 74360 -1 1638
1640 0 477316.75 259382.67 74400 -1 1639
1641 0 477412 259500.06 74440 -1 1640
1642 0 477676 259792.06 74560 -1 1641
1643 0 478372 260012.06 74600 -1 1642
1644 0 479240 260188.11 74720 -1 1643
1645 0 479392.97 260265.34 74760 -1 1644
1646 0 479422.66 260225.75 74840 -1 1645
1647 0 479832.78 260332.25 75000 -1 1646
1648 0 479995.25 260431.81 75160 -1 1647
1649 0 480042.94 260459.27 75280 -1 1648
1650 0 480092.5 260468.75 75400 -1 1649
1651 0 480109.16 260471.58 75440 -1 1650
1652 0 480225 260485.53 75520 -1 1651
1653 0 480301.88 260544.8 75600 -1 1652
1654 0 480492.44 260645.4 75720 -1 1653
1655 0 480668.06 260745.2 75800 -1 1654
1656 0 479868 260244.03 74680 -1 1644
1657 0 480004 260212.03 74560 -1 1656
1658 0 480108 260164.03 74440 -1 1657
1659 0 480328 260044.03 74400 -1 1658
1660 0 480384 260020.03 74240 -1 1659
1661 0 480380 259868.03 74120 -1 1660
1662 0 480152 259756.03 74000 -1 1661
1663 0 480084 259716.03 73920 -1 1662
1664 0 479932 259564.03 73840 -1 1663
1665 0 480452 259492.03 73840 -1 1664
1666 0 480668 259560.03 73800 -1 1665
1667 0 480584 259456.03 73760 -1 1666
1668 0 480576 259396.03 73680 -1 1667
1669 0 479672 259628.03 73760 -1 1664
1670 0 479632 259688.03 73640 -1 1669
1671 0 479824 259612.03 73560 -1 1670
1672 0 480088 259676.03 73440 -1 1671
1673 0 480248 259820.03 73400 -1 1672
1674 0 480328 259724.03 73360 -1 1673
1675 0 480384 259676 73320 -1 1674
1676 0 480440 259628.03 73280 -1 1675
1677 0 480788 259552.03 73160 -1 1676
1678 0 480984 259496.03 73040 -1 1677
1679 0 481096 259412.03 72880 -1 1678
1680 0 481252 259360.03 72720 -1 1679
1681 0 481348 259340.03 72600 -1 1680
1682 0 481408 259352 72560 -1 1681
1683 0 481468 259364.03 72520 -1 1682
1684 0 481494 259312 72480 -1 1683
1685 0 481520.03 259260.06 72440 -1 1684
1686 0 481572 258836.03 72400 -1 1685
1687 0 481516 258692.03 72440 -1 1686
1688 0 481480 258788.03 72600 -1 1687
1689 0 481628 258588.03 72320 -1 1686
1690 0 481716 258436.03 72240 -1 1689
1691 0 481780 258448.03 72120 -1 1690
1692 0 481804 258456.03 71920 -1 1691
1693 0 481892 258468.03 71720 -1 1692
1694 0 482072 258348.03 71600 -1 1693
1695 0 482212 258300.03 71440 -1 1694
1696 0 482352 258244.03 71320 -1 1695
1697 0 482412 258248.03 71200 -1 1696
1698 0 482424 258220.03 71000 -1 1697
1699 0 482488 258220.03 70880 -1 1698
1700 0 482520 258240 70800 -1 1699
1701 0 482732 258320.03 70640 -1 1700
1702 0 483084 258456 70600 -1 1701
1703 0 483436 258592.06 70560 -1 1702
1704 0 483804 259016 70600 -1 1703
1705 0 483796 259080.06 70520 -1 1704
1706 0 483796 259064.06 70440 -1 1705
1707 0 483739 259102 70400 -1 1706
1708 0 483568 259216.03 70280 -1 1707
1709 0 483400 259268.03 70240 -1 1708
1710 0 483236 259396.03 70080 -1 1709
1711 0 483264 259380.03 70000 -1 1710
1712 0 483292 259396.06 69920 -1 1711
1713 0 483260 259404.03 69760 -1 1712
1714 0 483196 259392.03 69600 -1 1713
1715 0 483192 259400.03 69480 -1 1714
1716 0 483148 259424.03 69360 -1 1715
1717 0 483044 259600.03 69240 -1 1716
1718 0 482983.2 259665.69 69200 -1 1717
1719 0 482924 259764.03 69160 -1 1718
1720 0 482724 259844.03 69040 -1 1719
1721 0 482632 260024.03 68880 -1 1720
1722 0 482668 260220.03 68800 -1 1721
1723 0 482676 260240.03 68760 -1 1722
1724 0 482372 260504.03 68560 -1 1723
1725 0 482308 260568.03 68400 -1 1724
1726 0 482360 260648.03 68200 -1 1725
1727 0 482704 260680.03 68080 -1 1726
1728 0 482784 260748.03 68000 -1 1727
1729 0 482756 259924.03 70120 -1 1710
1730 0 482624 260016.03 70200 -1 1729
1731 0 482480 260152.03 70280 -1 1730
1732 0 482268 260208.03 70360 -1 1731
1733 0 483828 259032.06 70640 -1 1704
1734 0 483988 258912.06 70800 -1 1733
1735 0 484009.34 258874.67 70840 -1 1734
1736 0 484052 258800.06 70920 -1 1735
1737 0 484060 258760.06 71000 -1 1736
1738 0 484108 258704.06 71080 -1 1737
1739 0 484148 258704.06 71200 -1 1738
1740 0 484164 258792.06 71360 -1 1739
1741 0 481308 259592.03 72520 -1 1682
1742 0 481312 259636.03 72480 -1 1741
1743 0 481308 259692.03 72440 -1 1742
1744 0 481220 259744.03 72320 -1 1743
1745 0 480280 260036.03 73360 -1 1673
1746 0 480052 260216.03 73360 -1 1745
1747 0 480056 260268.03 73280 -1 1746
1748 0 480292 260264.03 73200 -1 1747
1749 0 477640 255712.03 72600 -1 1625
1750 0 477752 255420.03 72800 -1 1749
1751 0 477860 255380.03 73040 -1 1750
1752 0 477984 255344.03 73200 -1 1751
1753 0 478120.8 255322.4 73320 -1 1752
1754 0 478212 255308.03 73400 -1 1753
1755 0 478540 255256.06 73440 -1 1754
1756 0 479360 255040.03 73320 -1 1755
1757 0 479388 254948.03 73240 -1 1756
1758 0 479452 254784.06 73120 -1 1757
1759 0 479592.03 254776.1 73040 -1 1758
1760 0 479820 254640.03 72960 -1 1759
1761 0 480120 254548.03 72920 -1 1760
1762 0 480508 254824.03 73320 -1 1756
1763 0 480794 254766 73360 -1 1762
1764 0 481080 254708.03 73400 -1 1763
1765 0 481428 254748.03 73480 -1 1764
1766 0 482096 254984.03 73520 -1 1765
1767 0 482132 254920.03 73440 -1 1766
1768 0 482208 254860.03 73320 -1 1767
1769 0 482300 254844.05 73280 -1 1768
1770 0 482584 255248.03 73560 -1 1766
1771 0 482660 255328.03 73520 -1 1770
1772 0 482900 255448.03 73480 -1 1771
1773 0 483140 255552.03 73400 -1 1772
1774 0 483388 255640.03 73320 -1 1773
1775 0 483596 255984.03 73240 -1 1774
1776 0 483740 256132.03 73200 -1 1775
1777 0 484032.03 256112.1 73080 -1 1776
1778 0 483564.03 256396.1 73080 -1 1777
1779 0 483668 256388.03 72920 -1 1778
1780 0 484008 256220.03 72880 -1 1779
1781 0 484941.16 256296 73080 -1 1777
1782 0 484972 256320.03 72960 -1 1781
1783 0 485048 256360.03 72840 -1 1782
1784 0 485204 256544.03 72640 -1 1783
1785 0 485208.03 256636.06 72600 -1 1784
1786 0 485241.6 256674.4 72520 -1 1785
1787 0 485275.34 256712.67 72440 -1 1786
1788 0 485292.03 256732.1 72400 -1 1787
1789 0 484900 256264.03 73240 -1 1781
1790 0 484872 256244.03 73280 -1 1789
1791 0 484928 256200.03 73440 -1 1790
1792 0 484980.03 256148.11 73520 -1 1791
1793 0 485044 256172.03 73600 -1 1792
1794 0 485148 256028.03 73800 -1 1793
1795 0 485076 255872.03 73920 -1 1794
1796 0 482592 255148.03 73640 -1 1770
1797 0 482608 255060.03 73720 -1 1796
1798 0 478500 255292.06 73480 -1 1755
1799 0 478344 255232.03 73640 -1 1798
1800 0 478188 255228.03 73760 -1 1799
1801 0 477980 255336.03 73840 -1 1800
1802 0 477676 255408.03 73880 -1 1801
1803 0 477616 255436.03 73920 -1 1802
1804 0 480124 256592.03 67400 -1 1591
1805 0 480216 256832.03 67360 -1 1804
1806 0 480372 257140.03 67200 -1 1805
1807 0 480276 257284.03 67200 -1 1806
1808 0 480208 257464.03 67120 -1 1807
1809 0 480500 257600.03 67080 -1 1808
1810 0 481136 258084.03 67080 -1 1809
1811 0 481620 258076.03 67080 -1 1810
1812 0 482252 258280.03 67080 -1 1811
1813 0 482580 258544.03 67080 -1 1812
1814 0 482428 258544.03 67000 -1 1813
1815 0 482192 258584.03 66920 -1 1814
1816 0 482380 258824.03 66880 -1 1815
1817 0 482348 258924 66840 -1 1816
1818 0 482316 259024.03 66800 -1 1817
1819 0 482188 259052.03 66760 -1 1818
1820 0 482956 258388.03 67120 -1 1813
1821 0 483100 258340.03 67200 -1 1820
1822 0 480052 257356.03 67080 -1 1808
1823 0 480012 257264.05 67040 -1 1822
1824 0 476761.16 258812.66 66280 -1 1579
1825 0 476918.12 258687.38 66200 -1 1824
1826 0 476929.8 258645.64 66160 -1 1825
1827 0 476542.2 258909.56 66120 -1 1826
1828 0 476554.2 259134.03 66040 -1 1827
1829 0 476520.88 259045.1 65960 -1 1828
1830 0 476348 260216.11 66040 -1 1575
1831 0 476492 260248.11 65920 -1 1830
1832 0 476536 260144.11 65880 -1 1831
1833 0 475332 263544.03 65040 -1 1557
1834 0 475292 263584.03 65120 -1 1833
1835 0 475248 263596.03 65240 -1 1834
1836 0 475016 264592.03 65000 -1 1541
1837 0 475052 264624.03 65080 -1 1836
1838 0 475416 264552.03 65120 -1 1837
1839 0 475608 264660.03 65160 -1 1838
1840 0 474648 264824.12 64720 -1 1540
1841 0 474680 264792.12 64600 -1 1840
1842 0 474744 264744.12 64520 -1 1841
1843 0 474776 264720.12 64480 -1 1842
1844 0 474768 264696.12 64440 -1 1843
1845 0 473848 265696.06 64880 -1 1539
1846 0 473760 265760.06 64920 -1 1845
1847 0 473320 266024.12 65000 -1 1846
1848 0 473176 266072.12 65120 -1 1847
1849 0 473248 266176.12 65200 -1 1848
1850 0 473240 266208.12 65280 -1 1849
1851 0 473952 265672.12 64960 -1 1846
1852 0 473992 265704.12 65120 -1 1851
1853 0 474072 265648.12 65280 -1 1852
1854 0 474216 265688.12 65360 -1 1853
1855 0 474306.66 265693.34 65440 -1 1854
1856 0 474352 265696.12 65480 -1 1855
1857 0 474448 265720.12 65560 -1 1856
1858 0 474584 265724.03 65680 -1 1857
1859 0 474824 265740.03 65880 -1 1858
1860 0 474896 265736.03 66000 -1 1859
1861 0 475056 265684.03 66160 -1 1860
1862 0 475140 265616.03 66280 -1 1861
1863 0 475316 265560.03 66480 -1 1862
1864 0 475448 265472.03 66640 -1 1863
1865 0 475764 265428.03 66800 -1 1864
1866 0 475972 265376.03 66880 -1 1865
1867 0 476308 265296.06 67040 -1 1866
1868 0 476384 265272.06 67080 -1 1867
1869 0 476656 265176.03 67240 -1 1868
1870 0 476796 265192.06 67360 -1 1869
1871 0 476920 265248.06 67520 -1 1870
1872 0 477024 265284.03 67640 -1 1871
1873 0 477120 265280.03 67680 -1 1872
1874 0 477356 265300.03 67800 -1 1873
1875 0 477596 265316.03 67920 -1 1874
1876 0 477852 265336.03 68040 -1 1875
1877 0 478324 265336.03 68200 -1 1876
1878 0 478726.66 265232 68280 -1 1877
1879 0 478928 265180.03 68320 -1 1878
1880 0 479456.03 264888.06 68400 -1 1879
1881 0 479836.03 264668.1 68440 -1 1880
1882 0 480224 264616.03 68400 -1 1881
1883 0 480144 264656.03 68200 -1 1882
1884 0 480200 264692.03 68080 -1 1883
1885 0 480288 264752.03 68000 -1 1884
1886 0 479980 264664.03 68560 -1 1881
1887 0 480112 264592.03 68640 -1 1886
1888 0 480136 264596.03 68680 -1 1887
1889 0 480056 264556.03 68840 -1 1888
1890 0 479924 264436.03 68880 -1 1889
1891 0 479768 264340.03 68920 -1 1890
1892 0 479300 264224.03 69040 -1 1891
1893 0 478984 264104.03 69160 -1 1892
1894 0 478880 264052.03 69240 -1 1893
1895 0 478548 265236.03 68320 -1 1878
