# Supplementary material for: Connectomics Analysis Reveals First-, Second-, and Third-Order Thermosensory and Hygrosensory Neurons in the Adult Drosophila Brain
Source: Curr Biol. 2020 Aug 17;30(16):3167–3182.e4. doi: 10.1016/j.cub.2020.06.028 (PMC7443704; doi:10.1016/j.cub.2020.06.028)
Supplement: Data S1. Skeletons and Meshes, Related to STAR Methods — marin2020-skeletons contains files describing the morphology of each neuron in this study (in FAFB14 space, .swc format). glomeruli_meshes contains the glomerular meshes (in FAFB14 space, .stl format). neuropil_meshes contains the glomerular meshes (in FAFB14 space, .stl format). [file mmc5.zip › VP_SI/marin2020-skeletons/3813447.swc]

# SWC format file
# based on specifications at http://www.neuronland.org/NLMorphologyConverter/MorphologyFormats/SWC/Spec.html
# Created by nat::write.neuron.swc
# PointNo Label X Y Z Radius Parent 
1 0 439102 291683 60080 2024 -1
2 0 440946 290643 61480 -1 1
3 0 441462 289955 61600 -1 2
4 0 441682 289835 61760 -1 3
5 0 441794 289715 61880 -1 4
6 0 442040 289467 62000 -1 5
7 0 442216 289343 62080 -1 6
8 0 442436 289211 62160 -1 7
9 0 442604 289111 62240 -1 8
10 0 442876 288939 62320 -1 9
11 0 443244 288703 62440 -1 10
12 0 443506 288535 62560 -1 11
13 0 443562 288327 62680 -1 12
14 0 443706 288239 62800 -1 13
15 0 443774 288143 62880 -1 14
16 0 443902 287971 62960 -1 15
17 0 444080 287783 63080 -1 16
18 0 444212 287599 63160 -1 17
19 0 444352 287447 63240 -1 18
20 0 444460 287283 63320 -1 19
21 0 444558 287091 63440 -1 20
22 0 444662 286875 63520 -1 21
23 0 444718 286715 63600 -1 22
24 0 444850 286511 63680 -1 23
25 0 445026 286311 63760 -1 24
26 0 445228 286083 63840 -1 25
27 0 445400 285851 63920 -1 26
28 0 445660 285623 64040 -1 27
29 0 445816 285463 64160 -1 28
30 0 445896 285199 64240 -1 29
31 0 445964 284907 64360 -1 30
32 0 445932 284827 64480 -1 31
33 0 445930 284767 64640 -1 32
34 0 445958 284583 64760 -1 33
35 0 446014 284363 64880 -1 34
36 0 446102 284263 65000 -1 35
37 0 446206 284143 65120 -1 36
38 0 446250 284035 65240 -1 37
39 0 446276 283903 65360 -1 38
40 0 446352 283783 65480 -1 39
41 0 446392 283651 65600 -1 40
42 0 446416 283511 65720 -1 41
43 0 446432 283343 65840 -1 42
44 0 446476 283227 65960 -1 43
45 0 446536 282951 66080 -1 44
46 0 446570 282775 66160 -1 45
47 0 446646 282651 66280 -1 46
48 0 446650 282547 66360 -1 47
49 0 446606 282399 66440 -1 48
50 0 446574 282219 66560 -1 49
51 0 446586 282095 66640 -1 50
52 0 446622 281967 66720 -1 51
53 0 446694 281763 66840 -1 52
54 0 446732 281563 66960 -1 53
55 0 446760 281383 67040 -1 54
56 0 446824 281151 67160 -1 55
57 0 446880 281039 67280 -1 56
58 0 446856 280939 67400 -1 57
59 0 446776 280879 67520 -1 58
60 0 446692 280775 67640 -1 59
61 0 446596 280707 67800 -1 60
62 0 446600 280583 67920 -1 61
63 0 446632 280451 68040 -1 62
64 0 446608 280335 68160 -1 63
65 0 446568 280135 68320 -1 64
66 0 446530 279899 68440 -1 65
67 0 446514 279691 68600 -1 66
68 0 446502 279559 68720 -1 67
69 0 446486 279475 68840 -1 68
70 0 446458 279307 68920 -1 69
71 0 446418 279079 69040 -1 70
72 0 446360 278919 69160 -1 71
73 0 446316 278855 69320 -1 72
74 0 446260 278783 69440 -1 73
75 0 446180 278667 69560 -1 74
76 0 446068 278599 69680 -1 75
77 0 445900 278295 69760 -1 76
78 0 445876 278155 69880 -1 77
79 0 445864 278119 70040 -1 78
80 0 445826 278039 70160 -1 79
81 0 445698 277819 70240 -1 80
82 0 445538 277451 70320 -1 81
83 0 445440 277191 70440 -1 82
84 0 445408 276951 70600 -1 83
85 0 445400 276787 70760 -1 84
86 0 445344 276643 70880 -1 85
87 0 445272 276523 71000 -1 86
88 0 445208 276387 71160 -1 87
89 0 445136 276271 71320 -1 88
90 0 445034 276147 71480 -1 89
91 0 444974 276055 71600 -1 90
92 0 444906 275947 71720 -1 91
93 0 444822 275795 71840 -1 92
94 0 444782 275699 71960 -1 93
95 0 444678 275515 72080 -1 94
96 0 444538 275351 72200 -1 95
97 0 444486 275251 72320 -1 96
98 0 444430 275147 72400 -1 97
99 0 444348 275031 72520 -1 98
100 0 444272 274855 72640 -1 99
101 0 444192 274699 72760 -1 100
102 0 444128 274587 72880 -1 101
103 0 444100 274471 73040 -1 102
104 0 444080 274367 73160 -1 103
105 0 443988 274203 73320 -1 104
106 0 443910 274099 73440 -1 105
107 0 443754 273923 73560 -1 106
108 0 443682 273779 73720 -1 107
109 0 443614 273611 73840 -1 108
110 0 443614 273495 73960 -1 109
111 0 443586 273379 74120 -1 110
112 0 443530 273295 74240 -1 111
113 0 443418 273171 74360 -1 112
114 0 443354 273015 74520 -1 113
115 0 443414 272859 74720 -1 114
116 0 443480 272715 74880 -1 115
117 0 443500 272611 75040 -1 116
118 0 443484 272511 75160 -1 117
119 0 443468 272415 75280 -1 118
120 0 443448 272331 75440 -1 119
121 0 443488 272223 75600 -1 120
122 0 443460 272087 75760 -1 121
123 0 443416 272007 75920 -1 122
124 0 443424 271863 76120 -1 123
125 0 443418 271751 76280 -1 124
126 0 443430 271663 76440 -1 125
127 0 443434 271539 76600 -1 126
128 0 443446 271419 76760 -1 127
129 0 443442 271283 76920 -1 128
130 0 443402 271083 77120 -1 129
131 0 443374 270927 77280 -1 130
132 0 443336 270715 77440 -1 131
133 0 443324 270555 77600 -1 132
134 0 443312 270411 77760 -1 133
135 0 443344 270275 77920 -1 134
136 0 443296 270031 78080 -1 135
137 0 443296 269863 78280 -1 136
138 0 443226 269739 78480 -1 137
139 0 443150 269651 78640 -1 138
140 0 443066 269583 78760 -1 139
141 0 442962 269435 78880 -1 140
142 0 442844 269343 79040 -1 141
143 0 442752 269259 79160 -1 142
144 0 442620 269131 79320 -1 143
145 0 442444 268995 79480 -1 144
146 0 442316 268899 79640 -1 145
147 0 442256 268843 79800 -1 146
148 0 442146 268735 79960 -1 147
149 0 442066 268683 80080 -1 148
150 0 442010 268579 80200 -1 149
151 0 441982 268499 80320 -1 150
152 0 441910 268419 80440 -1 151
153 0 441870 268307 80560 -1 152
154 0 441794 268151 80680 -1 153
155 0 441758 268051 80800 -1 154
156 0 441676 267935 80920 -1 155
157 0 441624 267823 81040 -1 156
158 0 441580 267719 81160 -1 157
159 0 441516 267619 81280 -1 158
160 0 441420 267483 81400 -1 159
161 0 441396 267359 81520 -1 160
162 0 441326 267251 81680 -1 161
163 0 441302 267151 81800 -1 162
164 0 441274 267071 81920 -1 163
165 0 441254 267015 82040 -1 164
166 0 441230 266943 82160 -1 165
167 0 441202 266859 82280 -1 166
168 0 441162 266751 82400 -1 167
169 0 441106 266631 82520 -1 168
170 0 441050 266563 82640 -1 169
171 0 440986 266459 82760 -1 170
172 0 440950 266335 82880 -1 171
173 0 440890 266211 83000 -1 172
174 0 440874 266115 83120 -1 173
175 0 440832 265955 83240 -1 174
176 0 440764 265811 83360 -1 175
177 0 440692 265703 83440 -1 176
178 0 440572 265519 83560 -1 177
179 0 440476 265335 83680 -1 178
180 0 440456 265207 83800 -1 179
181 0 440432 265003 83920 -1 180
182 0 440460 264851 84040 -1 181
183 0 440486 264719 84160 -1 182
184 0 440522 264483 84280 -1 183
185 0 440546 264311 84400 -1 184
186 0 440586 264163 84520 -1 185
187 0 440618 264015 84640 -1 186
188 0 440686 263847 84760 -1 187
189 0 440692 263683 84880 -1 188
190 0 440752 263543 85000 -1 189
191 0 440716 263451 85120 -1 190
192 0 440700 263335 85240 -1 191
193 0 440712 263183 85360 -1 192
194 0 440788 263055 85480 -1 193
195 0 440856 262923 85560 -1 194
196 0 440936 262791 85680 -1 195
197 0 440996 262663 85800 -1 196
198 0 441006 262471 85920 -1 197
199 0 441090 262179 86000 -1 198
200 0 441158 261887 86040 -1 199
201 0 441400 261087 86120 -1 200
202 0 441712 260743 86160 -1 201
203 0 441872 260591 86240 -1 202
204 0 442158 259763 86320 -1 203
205 0 442574 258927 86400 -1 204
206 0 442796 258527 86480 -1 205
207 0 443192 257823 86560 -1 206
208 0 443554 257103 86640 -1 207
209 0 444172 256135 86600 -1 208
210 0 444694 255515 86520 -1 209
211 0 445038 255179 86400 -1 210
212 0 445210 255015 86320 -1 211
213 0 445582 254839 86200 -1 212
214 0 445644 254779 86080 -1 213
215 0 445884 254479 86000 -1 214
216 0 446036 254283 85920 -1 215
217 0 446260 253987 85840 -1 216
218 0 446506 253631 85760 -1 217
219 0 447224 252875 85720 -1 218
220 0 447836 252327 85760 -1 219
221 0 448086 252171 85840 -1 220
222 0 448246 252071 85880 -1 221
223 0 448826 251687 85960 -1 222
224 0 449700 251067 85920 -1 223
225 0 451466 250195 86000 -1 224
226 0 452390 249599 85920 -1 225
227 0 452706 249443 85880 -1 226
228 0 453170 249175 85840 -1 227
229 0 453508 249011 85800 -1 228
230 0 453648 248919 85760 -1 229
231 0 454168 248711 85720 -1 230
232 0 454640 248395 85680 -1 231
233 0 455034 248255 85640 -1 232
234 0 455338 248039 85560 -1 233
235 0 455670 247863 85480 -1 234
236 0 456122 247663 85400 -1 235
237 0 456620 247327 85280 -1 236
238 0 456872 247155 85200 -1 237
239 0 457232 247011 85080 -1 238
240 0 457370 246951 85000 -1 239
241 0 458018 246607 84920 -1 240
242 0 458806 246387 84840 -1 241
243 0 459100 246319 84760 -1 242
244 0 459324 246223 84680 -1 243
245 0 459656 246135 84600 -1 244
246 0 459924 246055 84480 -1 245
247 0 460464 245823 84400 -1 246
248 0 460862 245671 84280 -1 247
249 0 461134 245519 84200 -1 248
250 0 461542 245427 84160 -1 249
251 0 461906 245351 84080 -1 250
252 0 462014 245363 83960 -1 251
253 0 462048 245379 83880 -1 252
254 0 462264 245383 83800 -1 253
255 0 462480 245399 83720 -1 254
256 0 462568 245423 83640 -1 255
257 0 462716 245467 83520 -1 256
258 0 462848 245491 83400 -1 257
259 0 462960 245451 83280 -1 258
260 0 463084 245435 83160 -1 259
261 0 463144 245411 83040 -1 260
262 0 463208 245387 82960 -1 261
263 0 463300 245343 82880 -1 262
264 0 463418 245339 82800 -1 263
265 0 463586 245359 82680 -1 264
266 0 463666 245323 82520 -1 265
267 0 463902 245231 82440 -1 266
268 0 464018 245211 82360 -1 267
269 0 464198 245207 82240 -1 268
270 0 464358 245207 82120 -1 269
271 0 464624 245115.03 82000 -1 270
272 0 464872 245087.03 81920 -1 271
273 0 465392 244959.03 81880 -1 272
274 0 466140 244559.03 81840 -1 273
275 0 466284 244525.03 81720 -1 274
276 0 466308 244597.03 81560 -1 275
277 0 466420 244693.03 81480 -1 276
278 0 466508 244777.03 81320 -1 277
279 0 466696 244911.03 81120 -1 278
280 0 466952 245037.06 81000 -1 279
281 0 467044 245105.06 80840 -1 280
282 0 467204 245257.06 80760 -1 281
283 0 467288 245329.06 80640 -1 282
284 0 467352 245457.06 80520 -1 283
285 0 467448 245529.06 80400 -1 284
286 0 467492 245545.06 80280 -1 285
287 0 467512 245589.06 80160 -1 286
288 0 467624 245633.06 80080 -1 287
289 0 467680 245657.06 79960 -1 288
290 0 467728 245677.06 79840 -1 289
291 0 467768 245649.06 79680 -1 290
292 0 467836 245629.06 79600 -1 291
293 0 467924 245559.03 79440 -1 292
294 0 468044 245487.03 79120 -1 293
295 0 468092 245391.03 78840 -1 294
296 0 468156 245291.03 78560 -1 295
297 0 468196 245431.05 78280 -1 296
298 0 467532 245051.03 78240 -1 297
299 0 467228 244975.03 78160 -1 298
300 0 467096 244927.03 78040 -1 299
301 0 466784 244957.03 77960 -1 300
302 0 466848 244887.06 77800 -1 301
303 0 466768 244815.06 77680 -1 302
304 0 466684 244683.06 77520 -1 303
305 0 466544 244663.06 77400 -1 304
306 0 466196 244807.06 77360 -1 305
307 0 465900 244803.06 77320 -1 306
308 0 465656 244855.06 77280 -1 307
309 0 465128 244873.03 77160 -1 308
310 0 464656 244845 77080 -1 309
311 0 464352 244805 77000 -1 310
312 0 464052 244777 76920 -1 311
313 0 463916 244793 76800 -1 312
314 0 463732 244813 76680 -1 313
315 0 463592 244801 76600 -1 314
316 0 463356 244817 76480 -1 315
317 0 463256 244821 76360 -1 316
318 0 463168 244805 76240 -1 317
319 0 463016 244765 76120 -1 318
320 0 462908 244693 76000 -1 319
321 0 462792 244645 75880 -1 320
322 0 462740 244577 75760 -1 321
323 0 462676 244561 75600 -1 322
324 0 462544 244509 75440 -1 323
325 0 462392 244481 75280 -1 324
326 0 462280 244433 75120 -1 325
327 0 462136 244409 74960 -1 326
328 0 462004 244405 74840 -1 327
329 0 461880 244449 74680 -1 328
330 0 461644 244417 74560 -1 329
331 0 461452 244385 74440 -1 330
332 0 461244 244421 74360 -1 331
333 0 461128 244433 74240 -1 332
334 0 460864 244449 74120 -1 333
335 0 460540 244557 74000 -1 334
336 0 460452 244649 73880 -1 335
337 0 460440 244685 73760 -1 336
338 0 460436 244709 73600 -1 337
339 0 460360 244741 73440 -1 338
340 0 460268 244805 73280 -1 339
341 0 460048 244857 73160 -1 340
342 0 459832 244949 73040 -1 341
343 0 459580 245029 72920 -1 342
344 0 459324 245025 72840 -1 343
345 0 459196 245057 72720 -1 344
346 0 459084 245081 72600 -1 345
347 0 458906 245109 72440 -1 346
348 0 458726 245165 72280 -1 347
349 0 458526 245253 72160 -1 348
350 0 458350 245313 72000 -1 349
351 0 458210 245389 71840 -1 350
352 0 458202 245425 71680 -1 351
353 0 458194 245533 71640 -1 352
354 0 458722 246009 71640 -1 353
355 0 459082 246105 71680 -1 354
356 0 459578 246489 71840 -1 355
357 0 459690 246605 71920 -1 356
358 0 459310 245757 71720 -1 355
359 0 459309.3 245749.48 71680 -1 358
360 0 458210 245541 71560 -1 353
361 0 457654 245069 71560 -1 360
362 0 457294 245045 71440 -1 361
363 0 456878 244985 71320 -1 362
364 0 456778 244985 71160 -1 363
365 0 456578 244873 70920 -1 364
366 0 456270 244785 70800 -1 365
367 0 455804 244657 70600 -1 366
368 0 455320 244465 70440 -1 367
369 0 455144 244357 70320 -1 368
370 0 454972 244305 70200 -1 369
371 0 454380 244309 70120 -1 370
372 0 453984 244281 70000 -1 371
373 0 453842 244277 69880 -1 372
374 0 453694 244301 69760 -1 373
375 0 453450 244257 69640 -1 374
376 0 453154 244237 69520 -1 375
377 0 452846 244217 69400 -1 376
378 0 452580 244209 69240 -1 377
379 0 452428 244189 69120 -1 378
380 0 452204 244221 68960 -1 379
381 0 451932 244289 68840 -1 380
382 0 451730 244329 68720 -1 381
383 0 451586 244373 68600 -1 382
384 0 451430 244453 68480 -1 383
385 0 451306 244565 68360 -1 384
386 0 451066 244629 68240 -1 385
387 0 450890 244693 68160 -1 386
388 0 450606 244725 68080 -1 387
389 0 450454 244737 68000 -1 388
390 0 450318 244737 67880 -1 389
391 0 450222 244725 67720 -1 390
392 0 450230 244741 67640 -1 391
393 0 450222 244737 67600 -1 392
394 0 450268 244713 67440 -1 393
395 0 450212 244709 67280 -1 394
396 0 449980 244705 67120 -1 395
397 0 449784 244705 67040 -1 396
398 0 449380 244689 66960 -1 397
399 0 449172 244689 66880 -1 398
400 0 448920 244749 66800 -1 399
401 0 448536 244849 66720 -1 400
402 0 448396 244913 66640 -1 401
403 0 448284 244957 66520 -1 402
404 0 448096 245001 66360 -1 403
405 0 447848 245161 66280 -1 404
406 0 447782 245209 66200 -1 405
407 0 447674 245229 66080 -1 406
408 0 447498 245253 65960 -1 407
409 0 447262 245309 65840 -1 408
410 0 447182 245311.67 65760 -1 409
411 0 447142 245313 65720 -1 410
412 0 446886 245449 65600 -1 411
413 0 446750 245507 65560 -1 412
414 0 446750 245507 65520 -1 413
415 0 446730 245525 65480 -1 414
416 0 446710 245537 65440 -1 415
417 0 446626 245609 65400 -1 416
418 0 446622 245639 65360 -1 417
419 0 446626 245653 65320 -1 418
420 0 446596 245681 65280 -1 419
421 0 446550 245695 65240 -1 420
422 0 446448 245765 65200 -1 421
423 0 446400 245791 65160 -1 422
424 0 446332 245863 65120 -1 423
425 0 446294 245897 65080 -1 424
426 0 446254 245919 65040 -1 425
427 0 446156 245953 65000 -1 426
428 0 445894 246065 64960 -1 427
429 0 445470 246499 64920 -1 428
430 0 445414 246655 64880 -1 429
431 0 445378 246759 64840 -1 430
432 0 445190 247095 64800 -1 431
433 0 445226 247315 64720 -1 432
434 0 445258 247399 64640 -1 433
435 0 445300 247481 64600 -1 434
436 0 445342 247563 64560 -1 435
437 0 445338 247555 64520 -1 436
438 0 445258 247915 64480 -1 437
439 0 445246 247947 64440 -1 438
440 0 445282 247951 64400 -1 439
441 0 445202 248179 64360 -1 440
442 0 445170 248235 64320 -1 441
443 0 445178 248267 64280 -1 442
444 0 445166 248295 64240 -1 443
445 0 445122 248375 64160 -1 444
446 0 445106 248443 64120 -1 445
447 0 445102 248483 64080 -1 446
448 0 445038 248619 64040 -1 447
449 0 444966 248711 64000 -1 448
450 0 444866 248855 63960 -1 449
451 0 444802 248927 63920 -1 450
452 0 444762 249023 63880 -1 451
453 0 444662 249067 63840 -1 452
454 0 444578 249163 63800 -1 453
455 0 444394 249371 63760 -1 454
456 0 444190 249539 63720 -1 455
457 0 444078 249651 63680 -1 456
458 0 443962 249867 63640 -1 457
459 0 443938 249939 63600 -1 458
460 0 443894 250031 63560 -1 459
461 0 443870 250083 63520 -1 460
462 0 443850 250135 63480 -1 461
463 0 443806 250267 63440 -1 462
464 0 443846 250327 63400 -1 463
465 0 443814 250371 63360 -1 464
466 0 443778 250487 63320 -1 465
467 0 443746 250607 63280 -1 466
468 0 443718 250691 63240 -1 467
469 0 443694 250807 63200 -1 468
470 0 443694 250895 63160 -1 469
471 0 443678 250955 63120 -1 470
472 0 443662 251051 63080 -1 471
473 0 443626 251207 63040 -1 472
474 0 443578 251295 63000 -1 473
475 0 443310 251927 62960 -1 474
476 0 443222 252179 62920 -1 475
477 0 443222 252179 62880 -1 476
478 0 443186 252235 62840 -1 477
479 0 443182 252243 62760 -1 478
480 0 443158 252283 62680 -1 479
481 0 443126 252595 62560 -1 480
482 0 443110 252619 62520 -1 481
483 0 443042 252647 62440 -1 482
484 0 443022 252695 62400 -1 483
485 0 442990 252739 62360 -1 484
486 0 443010 253163 62320 -1 485
487 0 442546 253783 62280 -1 486
488 0 442510 253887 62240 -1 487
489 0 442386 254107 62320 -1 488
490 0 442354 254243 62360 -1 489
491 0 442290 254363 62320 -1 490
492 0 442090 254767 62280 -1 491
493 0 442158 255099 62320 -1 492
494 0 442202 255175 62360 -1 493
495 0 442222 255199 62400 -1 494
496 0 442250 255207 62480 -1 495
497 0 442278 255263 62560 -1 496
498 0 442298 255159 62680 -1 497
499 0 442310 255191 62720 -1 498
500 0 442318 255187 62760 -1 499
501 0 442378 255271 62840 -1 500
502 0 442390 255311 62920 -1 501
503 0 442410 255431 63000 -1 502
504 0 442434 255515 63080 -1 503
505 0 442478 255819 63160 -1 504
506 0 442486 255875 63200 -1 505
507 0 442502 255891 63240 -1 506
508 0 442478 255943 63280 -1 507
509 0 442526 255983 63320 -1 508
510 0 442578 256003 63360 -1 509
511 0 442662 256011 63400 -1 510
512 0 442650 256051 63440 -1 511
513 0 442706 256063 63480 -1 512
514 0 442770 256107 63520 -1 513
515 0 442794 256123 63560 -1 514
516 0 442846 256135 63600 -1 515
517 0 442958 256195 63640 -1 516
518 0 443054 256267 63680 -1 517
519 0 443122 256291 63720 -1 518
520 0 443238 256311 63760 -1 519
521 0 443358 256355 63800 -1 520
522 0 443546 256363 63840 -1 521
523 0 443666 256423 63880 -1 522
524 0 444014 256843 63920 -1 523
525 0 444314 257875 63920 -1 524
526 0 444330 257875 63960 -1 525
527 0 444426 257771 64000 -1 526
528 0 444494 257671 64080 -1 527
529 0 444494 257627 64120 -1 528
530 0 444494 257619 64160 -1 529
531 0 444554 257559 64200 -1 530
532 0 442173.8 255352.6 62320 -1 493
533 0 442168.56 255360.6 62280 -1 532
534 0 442162.22 255508.06 62280 -1 533
535 0 442818 252467 62280 -1 486
536 0 442786 252359 62240 -1 535
537 0 442714 252407 62200 -1 536
538 0 445504.7 247520.05 64600 -1 435
539 0 445557.12 247572.69 64600 -1 538
540 0 445623.84 247597.97 64640 -1 539
541 0 445127.06 247139.3 64920 -1 432
542 0 445436.8 246375.67 64960 -1 428
543 0 445289.12 246356.12 64960 -1 542
544 0 445104.75 246439.44 64960 -1 543
545 0 444903.38 246475.9 64960 -1 544
546 0 444836.44 246463.89 65000 -1 545
547 0 446770 245169 65760 -1 410
548 0 446590 245173 65840 -1 547
549 0 446378 245109 65960 -1 548
550 0 446218 245061 66040 -1 549
551 0 446106 245033 66120 -1 550
552 0 445998 245013 66240 -1 551
553 0 445854 244977 66360 -1 552
554 0 445728 244905 66480 -1 553
555 0 445652 244877 66600 -1 554
556 0 445660 244837 66720 -1 555
557 0 445680 244785 66800 -1 556
558 0 445634.66 244691.67 66880 -1 557
559 0 445612 244645 66920 -1 558
560 0 445644 244609 67040 -1 559
561 0 446240 244713 67040 -1 560
562 0 446396 244785 67080 -1 561
563 0 446474.44 244778.84 67120 -1 562
564 0 445444 244501 67120 -1 560
565 0 445328 244461 67240 -1 564
566 0 445180 244393 67360 -1 565
567 0 444848 244357 67440 -1 566
568 0 444680 244317 67560 -1 567
569 0 444316 244213 67640 -1 568
570 0 443822 244237 67680 -1 569
571 0 443514 244113 67720 -1 570
572 0 443270 243985 67760 -1 571
573 0 443026 243857 67800 -1 572
574 0 442646 243757 67840 -1 573
575 0 442414 243705 67880 -1 574
576 0 442290 243705 67920 -1 575
577 0 442134 243645 68000 -1 576
578 0 441964 243601 68080 -1 577
579 0 441872 243601 68200 -1 578
580 0 441664 243665 68320 -1 579
581 0 441580 243657 68440 -1 580
582 0 441424 243645 68600 -1 581
583 0 441236 243617 68720 -1 582
584 0 441068 243621 68840 -1 583
585 0 440884 243589 68960 -1 584
586 0 440536 243489 69080 -1 585
587 0 440460 243397 69200 -1 586
588 0 440284 243301 69320 -1 587
589 0 439996 243273 69400 -1 588
590 0 439110 243013 69480 -1 589
591 0 438774 242777 69360 -1 590
592 0 437810 242793 69320 -1 591
593 0 437706 242769 69400 -1 592
594 0 437538 242861 69520 -1 593
595 0 437514 242909 69640 -1 594
596 0 437454 242985 69800 -1 595
597 0 437414 243005 69960 -1 596
598 0 437398 243005 70160 -1 597
599 0 437382 243013 70320 -1 598
600 0 437302 243021 70480 -1 599
601 0 437310 243001 70600 -1 600
602 0 444869.34 244362.33 67360 -1 567
603 0 444880 244365 67320 -1 602
604 0 445474.6 244470.1 66880 -1 558
605 0 445468.44 244377.12 66880 -1 604
606 0 445414.12 244228.27 66920 -1 605
607 0 452899.22 244102.19 69520 -1 376
608 0 452885.88 244082.22 69560 -1 607
609 0 452848.4 244107.53 69600 -1 608
610 0 452858.25 244072.52 69640 -1 609
611 0 458240 245661 71440 -1 360
612 0 458220 245773 71320 -1 611
613 0 458148 245909 71160 -1 612
614 0 458088 246005 71040 -1 613
615 0 458008 246037 70880 -1 614
616 0 457924 245981 70680 -1 615
617 0 457860 245949 70520 -1 616
618 0 457820 245977 70320 -1 617
619 0 457776 245933 70160 -1 618
620 0 457788 245913 69960 -1 619
621 0 457740 245833 69800 -1 620
622 0 457692 245761 69640 -1 621
623 0 457640 245757 69520 -1 622
624 0 457600 245733 69360 -1 623
625 0 457500 245717 69200 -1 624
626 0 457448 245705 69040 -1 625
627 0 457272 245825 68880 -1 626
628 0 457096 245941 68720 -1 627
629 0 456872 245981 68520 -1 628
630 0 456760 245993 68320 -1 629
631 0 456740 246097 68120 -1 630
632 0 456912 246273 68000 -1 631
633 0 456976 246377 67840 -1 632
634 0 457100 246489 67680 -1 633
635 0 457304 246589 67520 -1 634
636 0 457472 246669 67400 -1 635
637 0 457492 246757 67240 -1 636
638 0 457508 246797 67040 -1 637
639 0 457456 246841 66880 -1 638
640 0 457432 246817 66680 -1 639
641 0 457520 246753 66520 -1 640
642 0 457580 246641 66360 -1 641
643 0 457808 246633 66240 -1 642
644 0 458032 246609 66160 -1 643
645 0 458472 246305 66120 -1 644
646 0 459308 245957 66120 -1 645
647 0 459584 245745 66000 -1 646
648 0 459628 245525 65920 -1 647
649 0 459768 245345 65800 -1 648
650 0 459912 245237 65680 -1 649
651 0 460084 245105 65600 -1 650
652 0 460132 245049 65560 -1 651
653 0 460244 244897 65480 -1 652
654 0 460268 244833 65440 -1 653
655 0 460376 244617 65360 -1 654
656 0 460508 244389 65280 -1 655
657 0 460588 244213 65160 -1 656
658 0 460624 244049 65040 -1 657
659 0 460608 243905 64920 -1 658
660 0 460600 243741 64840 -1 659
661 0 460632 243617 64760 -1 660
662 0 460756 243477 64640 -1 661
663 0 460828 243453 64560 -1 662
664 0 460960 243377 64440 -1 663
665 0 461236 243305 64280 -1 664
666 0 461256 243313 64160 -1 665
667 0 461192 243337 64080 -1 666
668 0 461112 243321 64000 -1 667
669 0 461000 243341 63880 -1 668
670 0 460852 243329 63760 -1 669
671 0 460884 243329 63600 -1 670
672 0 461000 243301 63440 -1 671
673 0 461048 243281 63360 -1 672
674 0 461072 243261 63320 -1 673
675 0 461180 243225 63200 -1 674
676 0 461244 243229 63040 -1 675
677 0 461424 243129 62920 -1 676
678 0 461588 243125 62840 -1 677
679 0 461656 243089 62720 -1 678
680 0 461696 243077 62680 -1 679
681 0 461992 242901 62640 -1 680
682 0 462044 242801 62680 -1 681
683 0 462076 242743 62720 -1 682
684 0 462108 242685 62760 -1 683
685 0 462096 242601 62880 -1 684
686 0 462112 242457 63000 -1 685
687 0 462164 242349 63120 -1 686
688 0 462144 242289 63280 -1 687
689 0 462132 242297 63360 -1 688
690 0 462136 242345 63480 -1 689
691 0 462084 242437 63600 -1 690
692 0 462000 242441 63640 -1 691
693 0 462062.84 242481.25 63760 -1 692
694 0 458029.34 246659.67 66080 -1 644
695 0 458028 246685 66040 -1 694
696 0 458072 246717 65960 -1 695
697 0 458196 246653 65840 -1 696
698 0 458320 246593 65680 -1 697
699 0 458428 246553 65560 -1 698
700 0 458608 246553 65400 -1 699
701 0 458740 246597 65280 -1 700
702 0 466732 244627.06 77360 -1 305
703 0 466816 244519.06 77240 -1 702
704 0 466772 244453.11 77080 -1 703
705 0 466868 244345.11 76960 -1 704
706 0 466772 244225.11 76840 -1 705
707 0 466644 244037.11 76720 -1 706
708 0 466664 243953.11 76640 -1 707
709 0 466708 243841.11 76480 -1 708
710 0 466888 243573.11 76360 -1 709
711 0 467088 243167.14 76280 -1 710
712 0 467084 242875.14 76200 -1 711
713 0 467100 242751.14 76040 -1 712
714 0 467120 242601.03 75920 -1 713
715 0 467260 242341.03 75840 -1 714
716 0 467444 242029.03 75720 -1 715
717 0 467700 241645.03 75640 -1 716
718 0 467832 241477.03 75520 -1 717
719 0 467928 241239.06 75400 -1 718
720 0 468128 240675.06 75320 -1 719
721 0 468220 241361.11 75320 -1 720
722 0 468312.56 241378.06 75320 -1 721
723 0 468351.97 241371.69 75320 -1 722
724 0 468399.7 241369.16 75280 -1 723
725 0 468216 240357.11 75200 -1 720
726 0 468204 240347.03 75080 -1 725
727 0 468192 240299.03 74920 -1 726
728 0 468160 240207.03 74800 -1 727
729 0 468160 240141.03 74680 -1 728
730 0 468240 240089.03 74440 -1 729
731 0 468376 239993.03 74400 -1 730
732 0 468548 239861.03 74200 -1 731
733 0 468860 239837.03 74120 -1 732
734 0 469016 239785.03 73920 -1 733
735 0 469152 239751.03 73840 -1 734
736 0 469244 239723.03 73720 -1 735
737 0 469344 239671.03 73600 -1 736
738 0 469400 239639.03 73520 -1 737
739 0 469460 239599.03 73400 -1 738
740 0 469564 239535.03 73280 -1 739
741 0 469636 239447.03 73200 -1 740
742 0 469732 239359.03 73080 -1 741
743 0 469788 239271.03 72960 -1 742
744 0 469776 239011.03 72840 -1 743
745 0 469776 238883.03 72720 -1 744
746 0 469936 238595.03 72600 -1 745
747 0 470256 238537.03 72400 -1 746
748 0 470356 238559.03 72280 -1 747
749 0 470496 238571.03 72160 -1 748
750 0 470616 238595.03 72080 -1 749
751 0 470708 238619.03 71960 -1 750
752 0 470752 238699.03 71880 -1 751
753 0 470788 238783.03 71760 -1 752
754 0 470788 238853.03 71640 -1 753
755 0 470872 238917.03 71560 -1 754
756 0 470912 238953.03 71440 -1 755
757 0 470932 239005.03 71320 -1 756
758 0 470956 239059.03 71200 -1 757
759 0 470948 239099.03 71120 -1 758
760 0 470936 239143.03 71000 -1 759
761 0 470892 239215.03 70920 -1 760
762 0 470880 239255.03 70800 -1 761
763 0 470876 239271.03 70720 -1 762
764 0 470880 239251.03 70600 -1 763
765 0 470896 239223.03 70440 -1 764
766 0 470892 239263.03 70360 -1 765
767 0 470852 239291.03 70280 -1 766
768 0 470788 239303.03 70160 -1 767
769 0 470724 239319.03 70040 -1 768
770 0 470556 239419.03 69960 -1 769
771 0 470532 239495.03 69840 -1 770
772 0 470452 239607.03 69720 -1 771
773 0 470408 239667.03 69560 -1 772
774 0 470412 239683.03 69400 -1 773
775 0 470420 239703.03 69280 -1 774
776 0 470432 239731.03 69120 -1 775
777 0 470424 239783.03 69000 -1 776
778 0 470456 239891.03 68880 -1 777
779 0 470448 239967.03 68800 -1 778
780 0 470564 240091.03 68680 -1 779
781 0 470600 240175.03 68560 -1 780
782 0 470600 240249.03 68480 -1 781
783 0 470612 240317.03 68360 -1 782
784 0 470664 240353.03 68240 -1 783
785 0 470528 240313.03 68160 -1 784
786 0 470514 240313 68120 -1 785
787 0 470500 240313.03 68080 -1 786
788 0 470400 240261.03 68000 -1 787
789 0 470120 240257.03 68040 -1 788
790 0 470132 240265.03 68000 -1 789
791 0 470148 240297.03 67880 -1 790
792 0 470112 240373.03 67720 -1 791
793 0 470172 240387 67680 -1 792
794 0 470236 240405 67600 -1 793
795 0 470318 240427 67520 -1 794
796 0 470364 240455 67440 -1 795
797 0 470384 240515 67360 -1 796
798 0 470404 240463 67280 -1 797
799 0 470382 240463 67200 -1 798
800 0 470276 240517 67080 -1 799
801 0 470044 240537 66960 -1 800
802 0 469878 240555 66920 -1 801
803 0 469572 240573 66840 -1 802
804 0 469404 240601 66760 -1 803
805 0 469374 240605 66720 -1 804
806 0 469364 240545 66680 -1 805
807 0 469338 240553 66640 -1 806
808 0 469304 240523 66600 -1 807
809 0 469258 240503 66560 -1 808
810 0 469218 240481 66520 -1 809
811 0 469192 240465 66480 -1 810
812 0 469148 240425 66440 -1 811
813 0 469126 240383 66400 -1 812
814 0 469122 240359 66360 -1 813
815 0 469118 240353 66320 -1 814
816 0 469056 240355 66240 -1 815
817 0 469038 240347 66160 -1 816
818 0 468996 240285 66080 -1 817
819 0 468978 240255 66040 -1 818
820 0 468960 240233 66000 -1 819
821 0 468956 240205 65960 -1 820
822 0 468970 240123 65920 -1 821
823 0 468968 240121 65880 -1 822
824 0 468954 240033 65840 -1 823
825 0 468910 239961 65800 -1 824
826 0 468872 239901 65760 -1 825
827 0 468858 239837 65720 -1 826
828 0 468858 239813 65680 -1 827
829 0 468866 239783 65640 -1 828
830 0 468842 239759 65600 -1 829
831 0 468902 239695 65520 -1 830
832 0 468908 239689 65440 -1 831
833 0 468910 239651 65360 -1 832
834 0 468844 239615 65280 -1 833
835 0 468804 239597 65200 -1 834
836 0 468802 239611 65080 -1 835
837 0 468806 239617 64800 -1 836
838 0 468798 239657 64680 -1 837
839 0 468928 239611 64520 -1 838
840 0 468914 239577 64400 -1 839
841 0 468890 239563 64360 -1 840
842 0 468882 239547 64320 -1 841
843 0 468864 239529 64280 -1 842
844 0 468820 239535 64240 -1 843
845 0 468820 239537 64200 -1 844
846 0 468830 239497 64080 -1 845
847 0 468802 239485 64040 -1 846
848 0 468770 239451 63960 -1 847
849 0 468752 239393 63920 -1 848
850 0 468838 239329 63880 -1 849
851 0 468836 239329 63840 -1 850
852 0 468852 239273 63760 -1 851
853 0 468868 239219.67 63680 -1 852
854 0 468876 239193 63640 -1 853
855 0 468884 239197 63560 -1 854
856 0 468886 239199 63480 -1 855
857 0 468886 239199 63280 -1 856
858 0 468970 239199 63160 -1 857
859 0 469020 239215 63040 -1 858
860 0 469040 239215 62880 -1 859
861 0 469090 239223 62760 -1 860
862 0 469094 239161 62680 -1 861
863 0 469150 239001 62560 -1 862
864 0 469120 238997 62520 -1 863
865 0 469126 238971 62480 -1 864
866 0 469116 238865 62400 -1 865
867 0 469104 238813 62320 -1 866
868 0 469082 238711 62280 -1 867
869 0 469079 238694 62240 -1 868
870 0 469076 238677 62200 -1 869
871 0 469156 238539 62120 -1 870
872 0 469152 238481 62040 -1 871
873 0 469154 238403 61960 -1 872
874 0 469116 238409 61920 -1 873
875 0 469034 238327 61840 -1 874
876 0 469038 238325 61800 -1 875
877 0 469064 238259 61680 -1 876
878 0 469068 238205 61600 -1 877
879 0 469080 238159 61480 -1 878
880 0 469070 238107 61360 -1 879
881 0 469042 238079 61200 -1 880
882 0 469104 238177 61080 -1 881
883 0 469138 238237 61000 -1 882
884 0 469160 238307 60880 -1 883
885 0 469194 238399 60800 -1 884
886 0 469212 238441 60640 -1 885
887 0 469288 238355 60480 -1 886
888 0 469424 238391 60360 -1 887
889 0 469330 238421 60240 -1 888
890 0 469424 238365 60200 -1 889
891 0 469452 238335 60160 -1 890
892 0 469474 238253 60080 -1 891
893 0 469430 238183 60040 -1 892
894 0 469380 238211 60000 -1 893
895 0 469340 238191 59960 -1 894
896 0 469336 238147 59920 -1 895
897 0 469342 238133 59880 -1 896
898 0 469380 238049 59840 -1 897
899 0 469336 237955 59760 -1 898
900 0 469280 237847 59680 -1 899
901 0 469238 237749 59640 -1 900
902 0 469174 237627 59560 -1 901
903 0 469098 237381 59360 -1 902
904 0 469008 237327 59240 -1 903
905 0 468958 237311 59160 -1 904
906 0 468958 237315 59080 -1 905
907 0 469082 237237 58960 -1 906
908 0 469152 237189 58800 -1 907
909 0 469138 237127 58680 -1 908
910 0 468998 237099 58560 -1 909
911 0 468960 237111 58520 -1 910
912 0 468910 237103 58480 -1 911
913 0 468914 237073 58440 -1 912
914 0 468920 237037 58400 -1 913
915 0 468976 236997 58320 -1 914
916 0 469008 236985 58240 -1 915
917 0 469076 236971 58160 -1 916
918 0 469130 236957 58080 -1 917
919 0 469142 236941 58040 -1 918
920 0 469168 236909 57960 -1 919
921 0 469194 236917 57880 -1 920
922 0 469198 236917 57840 -1 921
923 0 469180 236929 57800 -1 922
924 0 469198 236939 57760 -1 923
925 0 469190 236959 57720 -1 924
926 0 469170 236963 57680 -1 925
927 0 469152 237005 57640 -1 926
928 0 469152 237019 57600 -1 927
929 0 469179 237035 57560 -1 928
930 0 469206 237051 57520 -1 929
931 0 469248 237093 57440 -1 930
932 0 469266 237126 57400 -1 931
933 0 469284 237159 57360 -1 932
934 0 469298 237175 57320 -1 933
935 0 469328.2 237212.22 57400 -1 932
936 0 469436.16 237530.44 57400 -1 935
937 0 469438.4 237557.6 57440 -1 936
938 0 468766 237357 59600 -1 902
939 0 468630 237335 59640 -1 938
940 0 468566 237331 59680 -1 939
941 0 468510 237337 59720 -1 940
942 0 468420 237333 59760 -1 941
943 0 468521.44 239646 64080 -1 846
944 0 468491.6 239670.66 64080 -1 943
945 0 468448 239712.38 64120 -1 944
946 0 470026.2 240189.16 68120 -1 786
947 0 469679.94 240237.14 68120 -1 946
948 0 469604.9 240217.78 68160 -1 947
949 0 471180 240829.03 68320 -1 784
950 0 471320 240949.03 68400 -1 949
951 0 471424 241057.03 68440 -1 950
952 0 471424 241187.03 68520 -1 951
953 0 471584 241365.06 68640 -1 952
954 0 471704 241555.03 68600 -1 953
955 0 471736 241651.03 68520 -1 954
956 0 471932 241783.03 68440 -1 955
957 0 472036 242091.03 68320 -1 956
958 0 472156 242261.06 68240 -1 957
959 0 472236 242399.03 68280 -1 958
960 0 472348 242521.03 68360 -1 959
961 0 472596 242725.03 68400 -1 960
962 0 472696 242875.06 68320 -1 961
963 0 472700 243111.06 68200 -1 962
964 0 472620 243265.11 68280 -1 963
965 0 472556 243337.11 68360 -1 964
966 0 472860 243129.11 68120 -1 963
967 0 472876 243147.03 68040 -1 966
968 0 472896 243181.06 67920 -1 967
969 0 472900 243197.06 67800 -1 968
970 0 473004 243241.06 67680 -1 969
971 0 473136 243333.06 67600 -1 970
972 0 473296 243377.06 67480 -1 971
973 0 473480 243421.06 67400 -1 972
974 0 473636 243545.06 67320 -1 973
975 0 473868 243593.06 67240 -1 974
976 0 474092 243639.11 67080 -1 975
977 0 474136 243735.11 67000 -1 976
978 0 474096 243851.11 66920 -1 977
979 0 474008 243975.11 66800 -1 978
980 0 474156 244203.11 66800 -1 979
981 0 474284 244239.11 66760 -1 980
982 0 474316 244271 66720 -1 981
983 0 474416 244275 66680 -1 982
984 0 474600 244279 66640 -1 983
985 0 474740 244319 66600 -1 984
986 0 474824 244331 66560 -1 985
987 0 474932 244347 66520 -1 986
988 0 475044 244383 66480 -1 987
989 0 475464 244571 66440 -1 988
990 0 475624 244687 66400 -1 989
991 0 475652 244703 66360 -1 990
992 0 475648 244779 66320 -1 991
993 0 475624 244807 66280 -1 992
994 0 475912 244779 66480 -1 989
995 0 476240 244891 66520 -1 994
996 0 476468 245031 66480 -1 995
997 0 476480 245095 66440 -1 996
998 0 476532 245135 66400 -1 997
999 0 476588 245195 66360 -1 998
1000 0 476624 245195 66320 -1 999
1001 0 476660 245207 66280 -1 1000
1002 0 476820 245315 66240 -1 1001
1003 0 476820 245367 66200 -1 1002
1004 0 476840 245403 66160 -1 1003
1005 0 476876 245419 66120 -1 1004
1006 0 476876 245415 66080 -1 1005
1007 0 476920 245411 66040 -1 1006
1008 0 477000 245403 66000 -1 1007
1009 0 477084 245411 65960 -1 1008
1010 0 477120 245431 65920 -1 1009
1011 0 477172 245427 65880 -1 1010
1012 0 477268 245431 65840 -1 1011
1013 0 477260 245467 65800 -1 1012
1014 0 477344 245543 65760 -1 1013
1015 0 477408 245591 65720 -1 1014
1016 0 477404 245607 65680 -1 1015
1017 0 477452 245591 65640 -1 1016
1018 0 477584 245635 65560 -1 1017
1019 0 477672 245659 65520 -1 1018
1020 0 477740 245715 65480 -1 1019
1021 0 477756 245711 65440 -1 1020
1022 0 477792 245775 65400 -1 1021
1023 0 477824 245839 65360 -1 1022
1024 0 477848 245927 65320 -1 1023
1025 0 477896 245935 65280 -1 1024
1026 0 477940 245983 65240 -1 1025
1027 0 477952 245991 65200 -1 1026
1028 0 477952 245995 65160 -1 1027
1029 0 477952 246011 65120 -1 1028
1030 0 477900 246067 65080 -1 1029
1031 0 477864 246143 65040 -1 1030
1032 0 477732 246259 65000 -1 1031
1033 0 477700 246319 64960 -1 1032
1034 0 477620 246363 64920 -1 1033
1035 0 477590.66 246439.56 64960 -1 1033
1036 0 475056.38 244232.97 66480 -1 988
1037 0 475215.8 244126.94 66440 -1 1036
1038 0 473852 244007.11 66760 -1 979
1039 0 472294.78 242413.7 68400 -1 960
1040 0 472294.78 242413.7 68480 -1 1039
1041 0 472347.5 242382.53 68520 -1 1040
1042 0 472334.4 242393.92 68600 -1 1041
1043 0 471188.8 240858.66 68240 -1 949
1044 0 471096 238843.03 71800 -1 753
1045 0 471172 238845 71840 -1 1044
1046 0 471248 238847.03 71880 -1 1045
1047 0 470256 238321.06 72640 -1 746
1048 0 470264 238217.06 72760 -1 1047
1049 0 470416 237877.06 72840 -1 1048
1050 0 470532 237685.06 72920 -1 1049
1051 0 470864 237305.06 73080 -1 1050
1052 0 471016 237215.03 73160 -1 1051
1053 0 471136 237099.03 73280 -1 1052
1054 0 471324 236563.03 73360 -1 1053
1055 0 471548 236463.03 73440 -1 1054
1056 0 471668 236271.03 73520 -1 1055
1057 0 471772 236005.03 73560 -1 1056
1058 0 471904 235897.03 73640 -1 1057
1059 0 472076 235827.03 73760 -1 1058
1060 0 472188 235641.06 73880 -1 1059
1061 0 472356 235525.06 73960 -1 1060
1062 0 472404 235441.06 74080 -1 1061
1063 0 472432 235309.06 74120 -1 1062
1064 0 472600 235221 74160 -1 1063
1065 0 472768 235133.06 74200 -1 1064
1066 0 473168 234991.03 74320 -1 1065
1067 0 473316 234883.03 74400 -1 1066
1068 0 473468 234823.03 74520 -1 1067
1069 0 473720 234675.03 74640 -1 1068
1070 0 473864 234599.03 74720 -1 1069
1071 0 474056 234463.03 74800 -1 1070
1072 0 474388 234067.03 74960 -1 1071
1073 0 474756 233809.06 74920 -1 1072
1074 0 474788 233725.06 74800 -1 1073
1075 0 475076 233453.06 74680 -1 1074
1076 0 475276 233327.03 74560 -1 1075
1077 0 475528 233283.03 74600 -1 1076
1078 0 475700 233225.03 74720 -1 1077
1079 0 475900 233177.03 74800 -1 1078
1080 0 476280 233051.03 74920 -1 1079
1081 0 476420 233051.03 75000 -1 1080
1082 0 476612 233023.03 75160 -1 1081
1083 0 476768 232923.03 75280 -1 1082
1084 0 476976 232827.03 75400 -1 1083
1085 0 477308 232715.03 75480 -1 1084
1086 0 477520 232589.06 75600 -1 1085
1087 0 477668 232573.06 75680 -1 1086
1088 0 477828 232569.06 75840 -1 1087
1089 0 477908 232497.06 75920 -1 1088
1090 0 477948 232517.06 76080 -1 1089
1091 0 478136 232509.06 76160 -1 1090
1092 0 478276 232533.06 76280 -1 1091
1093 0 478384 232533.06 76360 -1 1092
1094 0 478428 232533.06 76560 -1 1093
1095 0 478512 232533.06 76680 -1 1094
1096 0 478676 232533.06 76800 -1 1095
1097 0 479052 232385.06 76920 -1 1096
1098 0 479348 232287.11 77000 -1 1097
1099 0 479516 232213.03 77120 -1 1098
1100 0 479608 232185.03 77200 -1 1099
1101 0 479692 232141.03 77320 -1 1100
1102 0 479824 232061.03 77440 -1 1101
1103 0 479960 232025.03 77600 -1 1102
1104 0 480108 231949.03 77720 -1 1103
1105 0 480508 231837.03 77800 -1 1104
1106 0 480988 231673.03 77840 -1 1105
1107 0 481244 231535.06 77760 -1 1106
1108 0 481356 231415.06 77680 -1 1107
1109 0 481008 231179.06 77680 -1 1108
1110 0 480874.75 231132.8 77720 -1 1109
1111 0 481600 231499.06 77640 -1 1108
1112 0 482168 231339.06 77600 -1 1111
1113 0 482648 231293.11 77680 -1 1112
1114 0 482916 231195.03 77800 -1 1113
1115 0 483452 231259.03 77880 -1 1114
1116 0 483696 231135.03 77960 -1 1115
1117 0 484168 230955.03 78080 -1 1116
1118 0 484768 230661.06 78280 -1 1117
1119 0 486248 230119.11 78320 -1 1118
1120 0 487508 229945.03 78400 -1 1119
1121 0 488744 229847.06 78360 -1 1120
1122 0 489128 229831.06 78200 -1 1121
1123 0 489696 230065.11 78160 -1 1122
1124 0 489988 230189.11 78040 -1 1123
1125 0 490656 230263.03 77960 -1 1124
1126 0 491168 230245.06 77880 -1 1125
1127 0 491432 230237.06 77800 -1 1126
1128 0 491640 230367.11 77520 -1 1127
1129 0 492052 230523.11 77440 -1 1128
1130 0 492340 230459.11 77320 -1 1129
1131 0 492624 230427.11 77200 -1 1130
1132 0 493124 230387.11 77120 -1 1131
1133 0 493984 230267.06 76680 -1 1132
1134 0 494484 230299.14 76800 -1 1133
1135 0 494956 230291.14 76960 -1 1134
1136 0 495540 230227.14 77080 -1 1135
1137 0 496424 230259.2 77160 -1 1136
1138 0 496765 230011.02 77360 -1 1137
1139 0 497204 229627.03 77400 -1 1138
1140 0 497551 229447.05 77520 -1 1139
1141 0 497755 229263.05 77600 -1 1140
1142 0 497922 229153.06 77760 -1 1141
1143 0 497855 228589.08 77800 -1 1142
1144 0 497658 228233.11 77840 -1 1143
1145 0 497554 228125.11 77920 -1 1144
1146 0 497540 228039 77960 -1 1145
1147 0 497512 227973 78000 -1 1146
1148 0 497488 227819 78040 -1 1147
1149 0 497474 227735 78080 -1 1148
1150 0 497452 227687 78120 -1 1149
1151 0 497422 227643 78160 -1 1150
1152 0 497392 227617 78200 -1 1151
1153 0 497532.34 227523.34 78280 -1 1152
1154 0 497516.84 227492.16 78320 -1 1153
1155 0 497482.12 227508.28 78360 -1 1154
1156 0 497455.72 227405.6 78440 -1 1155
1157 0 497429 227361.9 78560 -1 1156
1158 0 497389.03 227327.5 78680 -1 1157
1159 0 497343.56 227260.53 78800 -1 1158
1160 0 497328.06 227225.86 78960 -1 1159
1161 0 497258.56 227149.38 79040 -1 1160
1162 0 497194.5 227067.95 79160 -1 1161
1163 0 497157.62 227022.22 79280 -1 1162
1164 0 497077.84 227029.16 79360 -1 1163
1165 0 497381.56 226912.31 79360 -1 1164
1166 0 497424.8 226876.4 79400 -1 1165
1167 0 497463.53 226852.88 79440 -1 1166
1168 0 497503.44 226813.31 79520 -1 1167
1169 0 497618.25 226731.48 79600 -1 1168
1170 0 497915.44 226637.06 79720 -1 1169
1171 0 498027.6 226623.27 79760 -1 1170
1172 0 498081.56 226633.19 79800 -1 1171
1173 0 498091.34 226643.25 79840 -1 1172
1174 0 498087.28 226622.67 79960 -1 1173
1175 0 498184.12 226551.03 80040 -1 1174
1176 0 498324.25 226453.97 80160 -1 1175
1177 0 498454.4 226285.69 80240 -1 1176
1178 0 498548.2 226174.84 80360 -1 1177
1179 0 498711.28 225938.56 80480 -1 1178
1180 0 498935.06 225716.53 80520 -1 1179
1181 0 498993.7 225674.89 80680 -1 1180
1182 0 499347.22 225586.39 80760 -1 1181
1183 0 499345.3 225587.31 80840 -1 1182
1184 0 499446.94 225592.81 80960 -1 1183
1185 0 499649.2 225549.52 81080 -1 1184
1186 0 499664 225545.5 81120 -1 1185
1187 0 499668.12 225541.58 81160 -1 1186
1188 0 499611 225536 81200 -1 1187
1189 0 500088.03 225413.86 81200 -1 1188
1190 0 500255.7 225332.12 81280 -1 1189
1191 0 500373.5 225319.98 81360 -1 1190
1192 0 500502.62 225320.22 81440 -1 1191
1193 0 500589.34 225252.78 81520 -1 1192
1194 0 500663.7 225311.81 81600 -1 1193
1195 0 500712.6 225345.22 81680 -1 1194
1196 0 500938.66 225725.62 81680 -1 1195
1197 0 501335.75 225986.6 81680 -1 1196
1198 0 501608.12 226168.88 81680 -1 1197
1199 0 501804.6 226243.34 81680 -1 1198
1200 0 501992.4 226277.97 81680 -1 1199
1201 0 502128.88 226277.34 81680 -1 1200
1202 0 502313.4 226263.38 81640 -1 1201
1203 0 502435.56 226284.1 81600 -1 1202
1204 0 502476.16 226359.31 81560 -1 1203
1205 0 502511.88 226277.05 81640 -1 1202
1206 0 502641.84 226279.6 81640 -1 1205
1207 0 500743.7 225238.28 81840 -1 1195
1208 0 500717.62 225131.14 81920 -1 1207
1209 0 500772.78 225086.4 82120 -1 1208
1210 0 500805.03 225041.47 82240 -1 1209
1211 0 500821.75 224957.56 82360 -1 1210
1212 0 500833.4 224868.84 82440 -1 1211
1213 0 500868 224781.22 82480 -1 1212
1214 0 500930.94 224622.14 82560 -1 1213
1215 0 500983.38 224543.77 82640 -1 1214
1216 0 501079.06 224410.06 82720 -1 1215
1217 0 501200.75 224284.69 82800 -1 1216
1218 0 501352.7 224177.73 82880 -1 1217
1219 0 501406.62 224142.8 82960 -1 1218
1220 0 501514.47 224084.86 83040 -1 1219
1221 0 501591.5 224009.73 83080 -1 1220
1222 0 501689.94 223899.33 83120 -1 1221
1223 0 501835.88 223773.1 83120 -1 1222
1224 0 501770.56 223270.73 83120 -1 1223
1225 0 501767 223314.25 83000 -1 1224
1226 0 502063.06 222953.19 83000 -1 1225
1227 0 502237.25 222802.08 83000 -1 1226
1228 0 502273.03 222777.33 82960 -1 1227
1229 0 502670.47 222495.77 82960 -1 1228
1230 0 502967.03 222205.25 82960 -1 1229
1231 0 502996.94 222064.55 82960 -1 1230
1232 0 503024.34 221979.12 82920 -1 1231
1233 0 503029.94 221692.58 82880 -1 1232
1234 0 503007.72 221580.75 82840 -1 1233
1235 0 502999.44 221536.39 82760 -1 1234
1236 0 502998.84 221536.16 82720 -1 1235
1237 0 502179.2 223156.3 83120 -1 1224
1238 0 502320.97 223142.7 83120 -1 1237
1239 0 502689.3 223010.45 83120 -1 1238
1240 0 502692.12 223008.55 83080 -1 1239
1241 0 499554.2 225529.81 81240 -1 1188
1242 0 499388.9 225478 81280 -1 1241
1243 0 499413.25 225726.69 81120 -1 1186
1244 0 499462.53 225778.75 81120 -1 1243
1245 0 499442.16 225796.78 81160 -1 1244
1246 0 496937.7 227017.23 79360 -1 1164
1247 0 496904.53 227014.94 79400 -1 1246
1248 0 498191 229293.02 77800 -1 1142
1249 0 498536 229279.03 77840 -1 1248
1250 0 498599 229305.02 77920 -1 1249
1251 0 498755 229261.02 78040 -1 1250
1252 0 499054 229171.03 78040 -1 1251
1253 0 499343 229157.02 78120 -1 1252
1254 0 499550 229093.03 78200 -1 1253
1255 0 499640 228711.03 78200 -1 1254
1256 0 499672.88 228537.72 78200 -1 1255
1257 0 499706.38 228423.31 78160 -1 1256
1258 0 499737.44 228410.47 78120 -1 1257
1259 0 499887.5 228256.84 78120 -1 1258
1260 0 499890.97 228229.19 78080 -1 1259
1261 0 499758.06 228427.19 78040 -1 1258
1262 0 499778.84 228463.05 77960 -1 1261
1263 0 499635.25 228439.6 77880 -1 1262
1264 0 499626.25 228443.34 77800 -1 1263
1265 0 499582.7 228463.95 77720 -1 1264
1266 0 499571.75 228462.03 77640 -1 1265
1267 0 499499.12 228474.78 77560 -1 1266
1268 0 499515.38 228517.34 77480 -1 1267
1269 0 499479.28 228570.31 77400 -1 1268
1270 0 499417.1 228587.78 77320 -1 1269
1271 0 499285.97 228604.14 77240 -1 1270
1272 0 499136.06 228584.66 77160 -1 1271
1273 0 498983.12 228430.62 77080 -1 1272
1274 0 498787.44 228306.6 77000 -1 1273
1275 0 499662 229191.03 78200 -1 1254
1276 0 499868.12 229134.22 78280 -1 1275
1277 0 500794.12 229946.38 78280 -1 1276
1278 0 501389.12 230471.44 78280 -1 1277
1279 0 501756.6 230758.22 78280 -1 1278
1280 0 501734 230796.3 78360 -1 1279
1281 0 501912.25 231215.34 78400 -1 1280
1282 0 502057.34 231528.42 78480 -1 1281
1283 0 502208.56 231933.7 78560 -1 1282
1284 0 502165.94 231982.56 78640 -1 1283
1285 0 502151.7 232032.25 78680 -1 1284
1286 0 502558.2 232455.5 78640 -1 1284
1287 0 502572.25 232477.02 78680 -1 1286
1288 0 502635.38 232579.98 78760 -1 1287
1289 0 502641.56 232746.56 78840 -1 1288
1290 0 502623.75 232824.56 78920 -1 1289
1291 0 502536.72 232912.62 79000 -1 1290
1292 0 502531.5 232922 79040 -1 1291
1293 0 502525.62 232931.38 79080 -1 1292
1294 0 502523.3 232967.81 79120 -1 1293
1295 0 502517.03 232995.73 79160 -1 1294
1296 0 502535.94 232987.62 79200 -1 1295
1297 0 502708.6 233308.45 79040 -1 1292
1298 0 502748.56 233557.56 79160 -1 1297
1299 0 502764.16 233719.16 79200 -1 1298
1300 0 502746.38 233896.38 79280 -1 1299
1301 0 502745.94 234163.88 79400 -1 1300
1302 0 502872.7 234386.34 79520 -1 1301
1303 0 502984.3 234587.08 79680 -1 1302
1304 0 503113.4 234740.08 79800 -1 1303
1305 0 503261.7 234965.34 80000 -1 1304
1306 0 503351.78 235290.7 80120 -1 1305
1307 0 503421.28 235358.53 80280 -1 1306
1308 0 503448.38 235846.25 80280 -1 1307
1309 0 503527.8 236245.81 80280 -1 1308
1310 0 503665.03 236508.5 80200 -1 1309
1311 0 503853.2 237147.38 80200 -1 1310
1312 0 503881.78 237276.6 80120 -1 1311
1313 0 503896.25 237352.47 80040 -1 1312
1314 0 503593.34 237973.58 80040 -1 1313
1315 0 503586.2 238173.6 80040 -1 1314
1316 0 503734.2 238226.44 80080 -1 1315
1317 0 504016.5 238347.58 80080 -1 1316
1318 0 504201.22 238406.9 80080 -1 1317
1319 0 504244.12 238396.44 80120 -1 1318
1320 0 504371.94 238401.84 80160 -1 1319
1321 0 503495.66 238264.9 79960 -1 1315
1322 0 503425.06 238370.38 79920 -1 1321
1323 0 503425.06 238370.38 79840 -1 1322
1324 0 502674.5 238766.73 79840 -1 1323
1325 0 501933.5 238903.67 79840 -1 1324
1326 0 501909.62 238919.27 79880 -1 1325
1327 0 501656.34 239098.92 80000 -1 1326
1328 0 501451.3 239135.7 80120 -1 1327
1329 0 501402.06 239195.8 80240 -1 1328
1330 0 501380.47 239279.69 80320 -1 1329
1331 0 501372.8 239357.8 80320 -1 1330
1332 0 501258.88 239498.92 80320 -1 1331
1333 0 501135.12 239507.02 80320 -1 1332
1334 0 500932.62 239490.1 80320 -1 1333
1335 0 500888.66 239484.97 80280 -1 1334
1336 0 500525.62 239466.02 80280 -1 1335
1337 0 500389.25 239445.14 80280 -1 1336
1338 0 500218.6 239422.81 80200 -1 1337
1339 0 499849.16 239413.69 80200 -1 1338
1340 0 499605.25 239441.86 80080 -1 1339
1341 0 499417.44 239551.06 80040 -1 1340
1342 0 499233.34 239558.58 79920 -1 1341
1343 0 499175.75 239576.22 79880 -1 1342
1344 0 499015.16 239574.81 79760 -1 1343
1345 0 498846.62 239577.62 79640 -1 1344
1346 0 498707.2 239569.42 79520 -1 1345
1347 0 498564.38 239676.16 79400 -1 1346
1348 0 498300.88 239792.06 79320 -1 1347
1349 0 498186.75 239920.5 79280 -1 1348
1350 0 497959.8 240251.25 79280 -1 1349
1351 0 497873.84 240364.47 79360 -1 1350
1352 0 497818.5 240498.86 79360 -1 1351
1353 0 497763.53 240540.27 79320 -1 1352
1354 0 497660 240576.12 79200 -1 1353
1355 0 497579.44 240662.19 79080 -1 1354
1356 0 497565 240714.58 78960 -1 1355
1357 0 497517.12 240831.88 78840 -1 1356
1358 0 497410.72 241013.36 78720 -1 1357
1359 0 497360.22 241130.55 78640 -1 1358
1360 0 497237.9 241275.34 78640 -1 1359
1361 0 497044.62 241396 78720 -1 1360
1362 0 496786.66 241537.64 78840 -1 1361
1363 0 496651.72 241637.38 78880 -1 1362
1364 0 496571.56 241685.78 78960 -1 1363
1365 0 496338.8 241855.7 79080 -1 1364
1366 0 496147.06 241926.75 79160 -1 1365
1367 0 495826.75 242081.2 79240 -1 1366
1368 0 495660.3 242275.28 79400 -1 1367
1369 0 495502.5 242361.9 79480 -1 1368
1370 0 495151.5 242551.66 79480 -1 1369
1371 0 494795.28 242659.08 79480 -1 1370
1372 0 494593.84 242713.94 79480 -1 1371
1373 0 494236.94 242843.92 79560 -1 1372
1374 0 493781.22 242968.77 79600 -1 1373
1375 0 493242.62 243135.56 79600 -1 1374
1376 0 493088.9 243222.53 79680 -1 1375
1377 0 492708.53 243386.67 79720 -1 1376
1378 0 492312.75 243547.22 79840 -1 1377
1379 0 492237.1 243579.38 79920 -1 1378
1380 0 491592.38 243742.84 79920 -1 1379
1381 0 491554.84 243747.53 79960 -1 1380
1382 0 491314.66 243914.16 80080 -1 1381
1383 0 491146.12 244072.97 80080 -1 1382
1384 0 491041.78 244224.48 80160 -1 1383
1385 0 490965.75 244379.22 80280 -1 1384
1386 0 490843.12 244575.72 80400 -1 1385
1387 0 490777.75 244776.83 80520 -1 1386
1388 0 490765.25 244966.4 80520 -1 1387
1389 0 490742.62 245103.62 80600 -1 1388
1390 0 490767.53 245254.81 80680 -1 1389
1391 0 490833 245358.1 80720 -1 1390
1392 0 490961.4 245517.47 80720 -1 1391
1393 0 491199.97 245819.08 80720 -1 1392
1394 0 491283.12 245896.56 80680 -1 1393
1395 0 491312.6 245922.38 80640 -1 1394
1396 0 491356.22 245997.7 80560 -1 1395
1397 0 491315.44 246354.67 80560 -1 1396
1398 0 491266.56 246511.44 80640 -1 1397
1399 0 491162.44 246744.38 80760 -1 1398
1400 0 491130.06 246886.53 80880 -1 1399
1401 0 491097.5 246982.88 81000 -1 1400
1402 0 490999.62 247086.22 81080 -1 1401
1403 0 490934.12 247192.12 81200 -1 1402
1404 0 490861.56 247689.69 81200 -1 1403
1405 0 490946.9 247680.44 81320 -1 1404
1406 0 491260.78 247731.08 81320 -1 1405
1407 0 491403.62 247698.66 81360 -1 1406
1408 0 491487.38 247688.12 81320 -1 1407
1409 0 490849.47 247752.67 81160 -1 1404
1410 0 490752.7 247929.12 81120 -1 1409
1411 0 490716.78 248078.64 81080 -1 1410
1412 0 497217.84 241302.25 78520 -1 1360
1413 0 497310.28 241298.83 78360 -1 1412
1414 0 497524.38 241386.62 78360 -1 1413
1415 0 497573.1 241356.11 78320 -1 1414
1416 0 503415.62 238474.14 79760 -1 1323
1417 0 503542.44 238340.98 79600 -1 1416
1418 0 503693.9 238244.22 79480 -1 1417
1419 0 503722.62 238212.25 79280 -1 1418
1420 0 503799.22 238146.6 79160 -1 1419
1421 0 503783.2 238165.98 79080 -1 1420
1422 0 503771.38 238227.84 79040 -1 1421
1423 0 504058.56 237293.34 79960 -1 1313
1424 0 504458.97 237200.62 79880 -1 1423
1425 0 501786.34 230608.67 78360 -1 1280
1426 0 501812.56 230543.64 78360 -1 1425
1427 0 501812.34 230370.7 78400 -1 1426
1428 0 498637 229323.02 77800 -1 1249
1429 0 498645 229315.02 77720 -1 1428
1430 0 498626.88 229331.97 77680 -1 1429
1431 0 498634.7 229361.03 77640 -1 1430
1432 0 488644 229741.03 78480 -1 1121
1433 0 488612 229629.03 78560 -1 1432
1434 0 488584 229517.03 78640 -1 1433
1435 0 488577.2 229397.38 78680 -1 1434
1436 0 488542.06 229293.25 78760 -1 1435
1437 0 488465.38 229183.2 78840 -1 1436
1438 0 488403.9 229148.77 78920 -1 1437
1439 0 488310.28 229188.88 79000 -1 1438
1440 0 488218.72 229145.34 79080 -1 1439
1441 0 488182.25 229138.97 79120 -1 1440
1442 0 488103.94 229141.72 79200 -1 1441
1443 0 488087.66 229153.38 79280 -1 1442
1444 0 488012.78 229158.03 79400 -1 1443
1445 0 487942.06 229152.52 79480 -1 1444
1446 0 487870.47 229130.84 79560 -1 1445
1447 0 487787.84 229089.06 79640 -1 1446
1448 0 487720 229005.53 79720 -1 1447
1449 0 487644.1 228960.88 79800 -1 1448
1450 0 487529.75 228942.3 79920 -1 1449
1451 0 487501.9 228947.3 80000 -1 1450
1452 0 487426.66 228917.31 80080 -1 1451
1453 0 487425.22 228919.66 80160 -1 1452
1454 0 487398.22 228902.72 80240 -1 1453
1455 0 487379.56 228888.97 80280 -1 1454
1456 0 487355.94 228794.9 80320 -1 1455
1457 0 484711.8 230629.47 78400 -1 1118
1458 0 484585.25 230610.53 78440 -1 1457
1459 0 484470.4 230702.33 78520 -1 1458
1460 0 475128 233341.03 74440 -1 1076
1461 0 475052 233421.03 74400 -1 1460
1462 0 474376 234096 75000 -1 1072
1463 0 474364 234125.06 75040 -1 1462
1464 0 474364 234185.06 75160 -1 1463
1465 0 474344 234217.06 75280 -1 1464
1466 0 474368 234177.06 75360 -1 1465
1467 0 471560 236485.03 73560 -1 1056
1468 0 471540 236557.03 73680 -1 1467
1469 0 471664 236649.03 73800 -1 1468
1470 0 471824 236653.03 73880 -1 1469
1471 0 471909.34 236661 73960 -1 1470
1472 0 471952 236665.03 74000 -1 1471
1473 0 472116 236633.03 74080 -1 1472
1474 0 471292 236369.06 73280 -1 1054
1475 0 471084 236289.08 73280 -1 1474
1476 0 471156 236049.06 73240 -1 1475
1477 0 471184 235829.06 73200 -1 1476
1478 0 471124 235717.06 73120 -1 1477
1479 0 470932 235581.06 73080 -1 1478
1480 0 470692 235441.06 73000 -1 1479
1481 0 470604 235413.06 72960 -1 1480
1482 0 471212 235737.06 73080 -1 1478
1483 0 471260 235733.06 73000 -1 1482
1484 0 471544 236441.06 73240 -1 1474
1485 0 468236 240355.03 75360 -1 720
1486 0 468288 240251.03 75480 -1 1485
1487 0 468428 240151.03 75600 -1 1486
1488 0 468480 240015.03 75680 -1 1487
1489 0 468452 239991.03 75800 -1 1488
1490 0 468368 239955.03 75880 -1 1489
1491 0 468292 239955.03 76000 -1 1490
1492 0 468140 239971.03 76080 -1 1491
1493 0 468150 240045 76120 -1 1492
1494 0 468076 240083 76200 -1 1493
1495 0 468008 240121 76320 -1 1494
1496 0 467822 240195 76480 -1 1495
1497 0 467744 240211 76520 -1 1496
1498 0 467552 240247 76600 -1 1497
1499 0 467382 240363 76680 -1 1498
1500 0 467236 240409 76720 -1 1499
1501 0 467220 240425 76760 -1 1500
1502 0 467018 240391 76800 -1 1501
1503 0 466744 240301 76960 -1 1502
1504 0 466624 240333 77160 -1 1503
1505 0 466410 240299 77400 -1 1504
1506 0 466284 240281 77440 -1 1505
1507 0 466182 240271 77480 -1 1506
1508 0 465322 240423 77520 -1 1507
1509 0 464674 240587 77560 -1 1508
1510 0 463738 240931 77600 -1 1509
1511 0 463162 241203 77560 -1 1510
1512 0 463086 241311 77520 -1 1511
1513 0 463054 241363 77480 -1 1512
1514 0 462602 241991 77440 -1 1513
1515 0 462204.12 242160.94 77480 -1 1514
1516 0 462161.78 242165.9 77600 -1 1515
1517 0 461991.9 242158.34 77680 -1 1516
1518 0 461991.9 242158.34 77760 -1 1517
1519 0 461500.78 241897.31 77760 -1 1518
1520 0 461382.97 241809.08 77760 -1 1519
1521 0 461226.7 241765.27 77800 -1 1520
1522 0 461080.06 241741.34 77840 -1 1521
1523 0 461007.84 241731.4 77880 -1 1522
1524 0 460385.5 241784.38 77880 -1 1523
1525 0 459673.6 242859.38 77880 -1 1524
1526 0 459540.06 242996.88 77800 -1 1525
1527 0 459521.12 242989.6 77680 -1 1526
1528 0 459489.38 242942.62 77600 -1 1527
1529 0 459467.62 242948.78 77560 -1 1528
1530 0 459580.66 243009.6 78000 -1 1525
1531 0 459470.88 243259.4 78080 -1 1530
1532 0 458995.4 243562.97 78080 -1 1531
1533 0 458753.8 243611.84 78080 -1 1532
1534 0 458589.2 243601.22 78040 -1 1533
1535 0 458476.06 243579.28 78000 -1 1534
1536 0 458996.88 243576.6 78200 -1 1532
1537 0 459029.22 243574.12 78320 -1 1536
1538 0 459122.53 243667.17 78440 -1 1537
1539 0 459115.5 243681.72 78560 -1 1538
1540 0 459096.7 243856.12 78720 -1 1539
1541 0 459051.7 244138.08 78800 -1 1540
1542 0 458990.56 244202.02 78840 -1 1541
1543 0 458775.1 244418.86 78920 -1 1542
1544 0 458512.94 244631.64 78920 -1 1543
1545 0 458346.75 244789.06 79000 -1 1544
1546 0 458162.03 244951.62 79120 -1 1545
1547 0 457925.2 245173.03 79160 -1 1546
1548 0 457735.44 245353.48 79160 -1 1547
1549 0 457627.38 245543 79240 -1 1548
1550 0 457483.3 245801.53 79320 -1 1549
1551 0 457396.16 245945.38 79360 -1 1550
1552 0 457175 246150.55 79440 -1 1551
1553 0 456984.5 246250 79480 -1 1552
1554 0 456668.3 246536.69 79480 -1 1553
1555 0 456510.88 246742.75 79480 -1 1554
1556 0 456509.94 246742.75 79560 -1 1555
1557 0 456535.12 246700.7 79600 -1 1556
1558 0 456539.44 246720.44 79640 -1 1557
1559 0 456200.2 246993.81 79480 -1 1555
1560 0 455887.97 247410.78 79400 -1 1559
1561 0 455976 247400.33 79320 -1 1560
1562 0 456019.88 247395.4 79280 -1 1561
1563 0 456035.8 247405.72 79200 -1 1562
1564 0 456170.47 247421.94 79120 -1 1563
1565 0 456221.53 247413.53 79080 -1 1564
1566 0 455781.53 247645.62 79320 -1 1561
1567 0 455696.5 247908.1 79320 -1 1566
1568 0 455665.3 247920.47 79280 -1 1567
1569 0 455655.88 247977.9 79240 -1 1568
1570 0 455615.3 248244.6 79240 -1 1569
1571 0 455620.94 248264.28 79280 -1 1570
1572 0 455624.06 248280.22 79320 -1 1571
1573 0 455601.62 248269.84 79200 -1 1570
1574 0 455597.2 248284.84 79160 -1 1573
1575 0 455575.03 248365.28 79080 -1 1574
1576 0 455464.38 248489.88 79000 -1 1575
1577 0 455079.9 248901.47 78880 -1 1576
1578 0 454923.1 249086.75 78760 -1 1577
1579 0 454754.1 249153.56 78760 -1 1578
1580 0 454660.56 249229.38 78680 -1 1579
1581 0 454612.44 249330.34 78600 -1 1580
1582 0 454579.75 249443.52 78480 -1 1581
1583 0 454535.3 249529.89 78400 -1 1582
1584 0 454414.75 249806.77 78280 -1 1583
1585 0 454205.06 250092.12 78200 -1 1584
1586 0 453935.1 250250.05 78200 -1 1585
1587 0 453751.28 250382.19 78280 -1 1586
1588 0 453521.88 250435.23 78360 -1 1587
1589 0 453203.2 250579.84 78440 -1 1588
1590 0 453191.1 250603.47 78560 -1 1589
1591 0 453190 250589.5 78600 -1 1590
1592 0 453189.06 250575.92 78640 -1 1591
1593 0 453177.97 250550.89 78680 -1 1592
1594 0 453032.97 250924.61 78600 -1 1591
1595 0 453014.44 251102.78 78680 -1 1594
1596 0 452946.62 251329.84 78760 -1 1595
1597 0 452809.25 251545 78840 -1 1596
1598 0 452555.4 251670.47 79000 -1 1597
1599 0 452559.12 251748.78 79160 -1 1598
1600 0 452507.5 251934.25 79240 -1 1599
1601 0 452510.97 251852.4 79320 -1 1600
1602 0 452519.66 251905.61 79360 -1 1601
1603 0 452108.53 251837.25 79360 -1 1602
1604 0 452099.28 251824.1 79400 -1 1603
1605 0 452508.88 251954.9 79480 -1 1602
1606 0 452634.56 252015.1 79600 -1 1605
1607 0 452628.1 252075.53 79720 -1 1606
1608 0 452574.62 252106.31 79840 -1 1607
1609 0 452518.25 252122.38 79960 -1 1608
1610 0 452486.5 252152.28 80080 -1 1609
1611 0 452439.03 252179.19 80200 -1 1610
1612 0 452433.3 252171.58 80320 -1 1611
1613 0 452421.28 252178.03 80400 -1 1612
1614 0 452384.88 252235.5 80480 -1 1613
1615 0 452314.7 252275.56 80600 -1 1614
1616 0 452278.84 252285.34 80720 -1 1615
1617 0 452232.94 252283.6 80800 -1 1616
1618 0 452232.94 252288.75 80920 -1 1617
1619 0 452153.44 252198.6 81040 -1 1618
1620 0 452153.44 252197.17 81160 -1 1619
1621 0 452106.7 252130.92 81280 -1 1620
1622 0 452072.94 252077.19 81360 -1 1621
1623 0 452073.4 252077.66 81480 -1 1622
1624 0 451957.03 252053.66 81560 -1 1623
1625 0 451962.66 252062.1 81680 -1 1624
1626 0 451962.66 252062.1 81760 -1 1625
1627 0 452029.16 252013.89 81880 -1 1626
1628 0 452081.2 252062.44 81920 -1 1627
1629 0 452099.78 252132.9 82000 -1 1628
1630 0 452069.44 252214.7 82080 -1 1629
1631 0 451947 252220.5 82160 -1 1630
1632 0 451808.6 252306.72 82280 -1 1631
1633 0 451779.62 252370.38 82360 -1 1632
1634 0 451738.2 252379.8 82440 -1 1633
1635 0 451663.28 252392.31 82520 -1 1634
1636 0 451597.03 252353.67 82600 -1 1635
1637 0 451600.78 252368 82680 -1 1636
1638 0 451535.5 252364.16 82800 -1 1637
1639 0 451459.44 252378.5 82880 -1 1638
1640 0 451456.1 252371.36 82960 -1 1639
1641 0 451381.8 252363.75 83040 -1 1640
1642 0 451287.88 252216.81 83160 -1 1641
1643 0 451162.88 252084.81 83280 -1 1642
1644 0 451078.25 251996.94 83400 -1 1643
1645 0 450958.4 251899.6 83520 -1 1644
1646 0 450937.34 251884.31 83600 -1 1645
1647 0 450904.06 251868.27 83680 -1 1646
1648 0 450789.8 251837.42 83840 -1 1647
1649 0 450722.47 251802.84 83960 -1 1648
1650 0 451254.25 252409.38 83040 -1 1641
1651 0 451143.38 252428.7 83040 -1 1650
1652 0 451106.5 252456.69 83000 -1 1651
1653 0 452396.72 252269.72 79160 -1 1599
1654 0 452396.72 252269.23 79120 -1 1653
1655 0 452396.72 252269.23 79080 -1 1654
1656 0 452402.56 252296.58 79040 -1 1655
1657 0 452443.03 252341.06 78960 -1 1656
1658 0 452447.03 252377.56 78880 -1 1657
1659 0 452465.2 252443.81 78800 -1 1658
1660 0 452509.56 252571.14 78680 -1 1659
1661 0 460230 241608.5 77880 -1 1524
1662 0 460218.56 241511.03 77880 -1 1661
1663 0 460178.6 241454.06 77840 -1 1662
1664 0 460080.56 241232.94 77840 -1 1663
1665 0 459825.22 241046.12 77840 -1 1664
1666 0 459812.4 241032.84 77800 -1 1665
1667 0 462596 242004.33 77360 -1 1514
1668 0 462593.38 242011.28 77320 -1 1667
1669 0 462538.94 242073.4 77080 -1 1668
1670 0 462415.94 241902.97 76800 -1 1669
1671 0 462289.8 241643.19 76520 -1 1670
1672 0 462141.72 241465.27 76320 -1 1671
1673 0 461897.44 241375.38 76240 -1 1672
1674 0 461952.47 241352.03 76200 -1 1673
1675 0 461914.6 241356.27 76160 -1 1674
1676 0 461887.7 241359.38 76080 -1 1675
1677 0 461898 241329.81 75960 -1 1676
1678 0 461898.3 241311.05 75840 -1 1677
1679 0 461884.1 241303.6 75760 -1 1678
1680 0 461879.66 241279.5 75680 -1 1679
1681 0 461893.56 241225.94 75600 -1 1680
1682 0 461816 241141.84 75480 -1 1681
1683 0 461793.84 241133.03 75360 -1 1682
1684 0 461749.2 240989.12 75240 -1 1683
1685 0 461703.6 240881.47 75120 -1 1684
1686 0 461692.62 240785.12 75040 -1 1685
1687 0 461684.4 240756.6 74960 -1 1686
1688 0 461657.22 240750.9 74840 -1 1687
1689 0 461655.3 240711.5 74760 -1 1688
1690 0 461640.9 240718.3 74680 -1 1689
1691 0 461640.9 240718.3 74600 -1 1690
1692 0 461607.78 240676.39 74520 -1 1691
1693 0 461559.72 240654.12 74440 -1 1692
1694 0 461552.12 240650.33 74360 -1 1693
1695 0 461495.8 240659.77 74280 -1 1694
1696 0 461453.2 240677.4 74200 -1 1695
1697 0 461415.3 240622.19 74120 -1 1696
1698 0 461420.44 240635.31 74040 -1 1697
1699 0 461441.38 240661.25 73960 -1 1698
1700 0 461441.38 240661.25 73880 -1 1699
1701 0 461441.38 240661.25 73800 -1 1700
1702 0 461441.38 240661.25 73680 -1 1701
1703 0 461495.7 240710.14 73600 -1 1702
1704 0 461333.56 240666.97 73440 -1 1703
1705 0 461254.1 240667.52 73320 -1 1704
1706 0 461234.88 240688.38 73200 -1 1705
1707 0 461199.22 240705.6 73080 -1 1706
1708 0 461137.2 240757.19 72960 -1 1707
1709 0 461137.2 240757.19 72840 -1 1708
1710 0 461135.78 240775.47 72720 -1 1709
1711 0 461131.8 240830.22 72600 -1 1710
1712 0 461114.06 240848.28 72520 -1 1711
1713 0 461046.06 240908.78 72440 -1 1712
1714 0 461018.56 240930.81 72320 -1 1713
1715 0 460990.7 240963.94 72240 -1 1714
1716 0 460974.56 240999.77 72120 -1 1715
1717 0 460914.78 241049.16 72000 -1 1716
1718 0 460846.44 241085.6 71920 -1 1717
1719 0 460871.3 241091.78 71840 -1 1718
1720 0 460876.34 241119.84 71760 -1 1719
1721 0 460872.94 241189.19 71680 -1 1720
1722 0 460866.3 241192.81 71560 -1 1721
1723 0 460823.3 241198.5 71440 -1 1722
1724 0 460824.72 241198.03 71360 -1 1723
1725 0 460723.03 241139.94 71280 -1 1724
1726 0 460723.03 241139.94 71200 -1 1725
1727 0 460662.2 241094.25 71120 -1 1726
1728 0 460591.97 241044.44 71040 -1 1727
1729 0 460578.62 241019.66 70960 -1 1728
1730 0 460507.25 240976.12 70840 -1 1729
1731 0 460510.53 240985.97 70760 -1 1730
1732 0 460444.8 240908.03 70640 -1 1731
1733 0 460408.8 240891.38 70520 -1 1732
1734 0 460368.7 240813.12 70440 -1 1733
1735 0 460362.62 240753 70360 -1 1734
1736 0 460324.2 240686.19 70280 -1 1735
1737 0 460309.28 240659.19 70200 -1 1736
1738 0 459966.62 240408.92 70160 -1 1737
1739 0 459935.25 240331.98 69960 -1 1738
1740 0 459875.12 240273.62 69880 -1 1739
1741 0 459851.56 240184.44 69800 -1 1740
1742 0 459848.72 240187.25 69720 -1 1741
1743 0 459840.12 240186.25 69600 -1 1742
1744 0 459798.34 240166.31 69520 -1 1743
1745 0 459701.25 240139.31 69320 -1 1744
1746 0 459982.06 240683.92 69320 -1 1745
1747 0 460056.47 240738.75 69320 -1 1746
1748 0 460122.94 240730.69 69320 -1 1747
1749 0 460149.2 240738.5 69280 -1 1748
1750 0 459704.75 240168.25 69200 -1 1745
1751 0 459705.9 240178.23 69160 -1 1750
1752 0 459626.2 240239.8 69040 -1 1751
1753 0 459487.06 240254.16 69000 -1 1752
1754 0 459641.2 239587.75 69200 -1 1750
1755 0 459573.72 239534.73 69120 -1 1754
1756 0 459485 239396.98 69040 -1 1755
1757 0 459492.12 239398.45 68960 -1 1756
1758 0 459478.84 239355.1 68880 -1 1757
1759 0 459485.28 239261.6 68800 -1 1758
1760 0 459512 239230.44 68720 -1 1759
1761 0 459555.1 239160.69 68640 -1 1760
1762 0 459586.25 239104.73 68560 -1 1761
1763 0 459645 239048.53 68480 -1 1762
1764 0 459673.4 239028.22 68360 -1 1763
1765 0 459794.9 238900.17 68240 -1 1764
1766 0 459950.4 238841.1 68120 -1 1765
1767 0 460165.75 238700.2 68120 -1 1766
1768 0 460251.06 238605.44 68120 -1 1767
1769 0 460306.22 238533.75 68160 -1 1768
1770 0 459947.5 238847.38 68000 -1 1766
1771 0 459923.75 238769.1 67880 -1 1770
1772 0 460056.66 238614.92 67800 -1 1771
1773 0 460098.5 238569.84 67720 -1 1772
1774 0 460093.38 238567.25 67600 -1 1773
1775 0 460260.38 238587.22 67480 -1 1774
1776 0 460341.28 238564.39 67400 -1 1775
1777 0 460374.4 238491.62 67320 -1 1776
1778 0 460365.62 238424.83 67240 -1 1777
1779 0 460361.3 238426.69 67160 -1 1778
1780 0 460289.9 238404.28 67080 -1 1779
1781 0 460179.56 238295.34 67000 -1 1780
1782 0 460123.5 238167.22 66880 -1 1781
1783 0 460465.2 237863.83 66840 -1 1782
1784 0 460611.78 237466.08 66800 -1 1783
1785 0 460664.16 237510.61 66720 -1 1784
1786 0 460796 237550.33 66640 -1 1785
1787 0 460861.97 237570.1 66600 -1 1786
1788 0 461180.6 237648.78 66520 -1 1787
1789 0 461332.3 237677.12 66440 -1 1788
1790 0 461475.56 237743.2 66320 -1 1789
1791 0 461599.56 237831.12 66200 -1 1790
1792 0 461795.8 237879.6 66080 -1 1791
1793 0 462022 238017.72 65960 -1 1792
1794 0 462100 238103.42 65840 -1 1793
1795 0 462261.34 238154.4 65720 -1 1794
1796 0 462351.16 238178.75 65640 -1 1795
1797 0 462560.75 238306.36 65520 -1 1796
1798 0 462677.88 238352.39 65400 -1 1797
1799 0 462710.88 238320.31 65320 -1 1798
1800 0 462923.7 238360.44 65240 -1 1799
1801 0 463099.56 238264.81 65160 -1 1800
1802 0 463124.7 238269.4 65120 -1 1801
1803 0 463466.38 238289 65120 -1 1802
1804 0 463562.88 238305.97 65160 -1 1803
1805 0 463187.5 238061.19 65040 -1 1802
1806 0 463130.84 238088.23 64960 -1 1805
1807 0 463330.53 237912.19 65040 -1 1805
1808 0 463425.1 237841 65000 -1 1807
1809 0 460250.75 237925.48 66640 -1 1786
1810 0 460169.44 237967.67 66560 -1 1809
1811 0 460002.84 238071.44 66520 -1 1810
1812 0 459987.56 238064.73 66480 -1 1811
1813 0 460373.3 237172.89 66800 -1 1784
1814 0 460208.16 237106.56 66800 -1 1813
1815 0 460056.47 237051.75 66760 -1 1814
1816 0 461705.8 240720.72 73600 -1 1703
1817 0 461905.1 240719.84 73600 -1 1816
1818 0 462125.44 240713.69 73600 -1 1817
1819 0 461561.1 241237.1 76200 -1 1674
1820 0 461357.06 241098.39 76200 -1 1819
1821 0 461308.5 241092 76160 -1 1820
1822 0 461259.75 241085.97 76120 -1 1821
1823 0 460944.75 241020.88 76120 -1 1822
1824 0 460823.5 240971.58 76120 -1 1823
1825 0 463766 240935 77640 -1 1510
1826 0 464310 240663 77800 -1 1825
1827 0 464382 240535 77840 -1 1826
1828 0 464154 239999 77880 -1 1827
1829 0 464198 239927 77920 -1 1828
1830 0 464238 239827 77960 -1 1829
1831 0 464786 239711 78000 -1 1830
1832 0 465094 239675 78040 -1 1831
1833 0 465294 239619 78080 -1 1832
1834 0 465138 239635 78120 -1 1833
1835 0 465054 239615 78160 -1 1834
1836 0 465042 239611 78200 -1 1835
1837 0 464332.88 240396.31 77960 -1 1830
1838 0 464303.56 240686.98 77960 -1 1837
1839 0 464310.12 240651.06 78000 -1 1838
1840 0 464292.66 240688.45 78040 -1 1839
1841 0 463930 239499 77800 -1 1828
1842 0 463878 239323 77760 -1 1841
1843 0 463874 239247 77720 -1 1842
1844 0 463850 239135 77640 -1 1843
1845 0 463882 239095 77560 -1 1844
1846 0 463842 239015 77520 -1 1845
1847 0 463762 238875 77480 -1 1846
1848 0 463754 238899 77440 -1 1847
1849 0 463578 238639 77400 -1 1848
1850 0 463534 238567 77360 -1 1849
1851 0 463334 238367 77280 -1 1850
1852 0 463250 238307 77240 -1 1851
1853 0 463238 238251 77200 -1 1852
1854 0 463182 238179 77120 -1 1853
1855 0 463130 238063 77040 -1 1854
1856 0 463106 238031 77000 -1 1855
1857 0 463086 238015 76960 -1 1856
1858 0 463074 237999 76920 -1 1857
1859 0 463038 237951 76880 -1 1858
1860 0 462974 237715 76840 -1 1859
1861 0 462778 237347 76880 -1 1860
1862 0 462750 237295 76920 -1 1861
1863 0 462658 237175 76960 -1 1862
1864 0 462646 237135 77000 -1 1863
1865 0 462622 237091 77040 -1 1864
1866 0 462630 237075 77080 -1 1865
1867 0 462654 237055 77120 -1 1866
1868 0 462658 236987 77160 -1 1867
1869 0 462634 236915 77200 -1 1868
1870 0 462638 236867 77240 -1 1869
1871 0 462638 236867 77280 -1 1870
1872 0 462650 236855 77320 -1 1871
1873 0 462674 236839 77360 -1 1872
1874 0 462662 236799 77400 -1 1873
1875 0 462642 236779 77440 -1 1874
1876 0 462630 236747 77480 -1 1875
1877 0 462614 236667 77560 -1 1876
1878 0 462606 236627 77600 -1 1877
1879 0 462570 236591 77640 -1 1878
1880 0 462582 236567 77680 -1 1879
1881 0 462582 236543 77720 -1 1880
1882 0 462574 236503 77760 -1 1881
1883 0 462566 236455 77800 -1 1882
1884 0 462582 236375 77840 -1 1883
1885 0 462558 236363 77880 -1 1884
1886 0 462466 236311 77920 -1 1885
1887 0 462406 236299 77960 -1 1886
1888 0 462370 236283 78000 -1 1887
1889 0 462298 236255 78040 -1 1888
1890 0 462190 236179 78080 -1 1889
1891 0 462046 236119 78120 -1 1890
1892 0 461930 236079 78160 -1 1891
1893 0 461870 236063 78200 -1 1892
1894 0 461722 236103 78280 -1 1893
1895 0 461510 236099 78320 -1 1894
1896 0 461414 236163 78360 -1 1895
1897 0 461294 236083 78400 -1 1896
1898 0 461142 236051 78440 -1 1897
1899 0 461074 236015 78480 -1 1898
1900 0 460974 235999 78520 -1 1899
1901 0 460934 235991 78560 -1 1900
1902 0 460898 235983 78600 -1 1901
1903 0 460814 235995 78680 -1 1902
1904 0 460778 235983 78760 -1 1903
1905 0 460566 236035 78840 -1 1904
1906 0 460410 236071 78880 -1 1905
1907 0 460174 236203 78920 -1 1906
1908 0 460118 236247 78960 -1 1907
1909 0 460050 236283 79000 -1 1908
1910 0 459966 236359 79040 -1 1909
1911 0 459834 236419 79120 -1 1910
1912 0 459818 236347 79200 -1 1911
1913 0 459722 236331 79240 -1 1912
1914 0 459634 236331 79280 -1 1913
1915 0 459506 236347 79320 -1 1914
1916 0 459442 236379 79360 -1 1915
1917 0 459206 236315 79400 -1 1916
1918 0 459170 236319 79440 -1 1917
1919 0 459102 236339 79480 -1 1918
1920 0 459046 236395 79520 -1 1919
1921 0 458966 236419 79560 -1 1920
1922 0 458742 236503 79600 -1 1921
1923 0 458710 236515 79640 -1 1922
1924 0 458470 236575 79680 -1 1923
1925 0 458318 236611 79720 -1 1924
1926 0 458182 236619 79760 -1 1925
1927 0 458074 236575 79800 -1 1926
1928 0 457862 236563 79840 -1 1927
1929 0 458402 235595 79880 -1 1928
1930 0 457650 236567 79920 -1 1929
1931 0 457614 236559 79960 -1 1930
1932 0 457602 236559 80000 -1 1931
1933 0 457574 236587 80040 -1 1932
1934 0 457538 236627 80080 -1 1933
1935 0 457534 236619 80120 -1 1934
1936 0 457402 236619 80160 -1 1935
1937 0 457362 236627 80200 -1 1936
1938 0 457326 236623 80240 -1 1937
1939 0 457210 236635 80320 -1 1938
1940 0 456850 236683 80360 -1 1939
1941 0 456602 236715 80400 -1 1940
1942 0 456346 236787 80480 -1 1941
1943 0 456098 236843 80520 -1 1942
1944 0 456050 236859 80560 -1 1943
1945 0 455838 236819 80640 -1 1944
1946 0 455694 236811 80680 -1 1945
1947 0 455626 236811 80720 -1 1946
1948 0 455558 236803 80760 -1 1947
1949 0 455510 236819 80800 -1 1948
1950 0 455470 236835 80840 -1 1949
1951 0 455434 236803 80880 -1 1950
1952 0 455330 236807 80920 -1 1951
1953 0 454898 236951 80960 -1 1952
1954 0 455150 236787 81160 -1 1953
1955 0 454146 237299 80880 -1 1952
1956 0 453150 237711 80880 -1 1955
1957 0 453094 237747 80840 -1 1956
1958 0 452934 237819 80800 -1 1957
1959 0 452898 237855 80760 -1 1958
1960 0 452846 237887 80720 -1 1959
1961 0 452734 237991 80640 -1 1960
1962 0 452658 238027 80560 -1 1961
1963 0 452502 238079 80480 -1 1962
1964 0 452074 238255 80440 -1 1963
1965 0 451258 238495 80400 -1 1964
1966 0 450430 238799 80440 -1 1965
1967 0 450222 238871 80480 -1 1966
1968 0 450074 238931 80520 -1 1967
1969 0 450054 238935 80560 -1 1968
1970 0 449942 238931 80600 -1 1969
1971 0 449890 238939 80640 -1 1970
1972 0 449830 238939 80680 -1 1971
1973 0 449822 238935 80720 -1 1972
1974 0 449818 238927 80760 -1 1973
1975 0 449750 238915 80800 -1 1974
1976 0 449738 238891 80840 -1 1975
1977 0 449658 238863 80880 -1 1976
1978 0 449422 238915 80920 -1 1977
1979 0 449530 238727 81320 -1 1978
1980 0 449494 238727 81560 -1 1979
1981 0 448334 239411 80880 -1 1978
1982 0 447894 239559 80840 -1 1981
1983 0 447530 239667 80800 -1 1982
1984 0 446714 240123 80840 -1 1983
1985 0 445490 240511 80840 -1 1984
1986 0 445166 240715 80720 -1 1985
1987 0 445058 240843 80680 -1 1986
1988 0 445002 240927 80640 -1 1987
1989 0 444962 240991 80600 -1 1988
1990 0 444930 241035 80560 -1 1989
1991 0 444826 241107 80520 -1 1990
1992 0 444758 241207 80440 -1 1991
1993 0 444726 241267 80400 -1 1992
1994 0 444710 241299 80360 -1 1993
1995 0 444678 241331 80280 -1 1994
1996 0 444662 241359 80240 -1 1995
1997 0 444630 241407 80200 -1 1996
1998 0 444590 241471 80120 -1 1997
1999 0 444486 241547 80040 -1 1998
2000 0 444426 241583 79960 -1 1999
2001 0 444402 241595 79920 -1 2000
2002 0 445678 240007 79880 -1 2001
2003 0 444334 241655 79840 -1 2002
2004 0 444294 241735 79800 -1 2003
2005 0 444214 241795 79760 -1 2004
2006 0 444138 241859 79680 -1 2005
2007 0 443718 242335 79600 -1 2006
2008 0 443605.44 242378.66 79080 -1 2007
2009 0 443674.34 242424.6 78840 -1 2008
2010 0 443697.3 242452.17 78720 -1 2009
2011 0 443662.88 242484.33 78600 -1 2010
2012 0 443639.88 242511.9 78520 -1 2011
2013 0 443612.3 242514.2 78480 -1 2012
2014 0 443607.72 242521.1 78440 -1 2013
2015 0 443610.03 242525.69 78400 -1 2014
2016 0 443582.47 242493.52 78360 -1 2015
2017 0 443591.66 242537.17 78320 -1 2016
2018 0 443548 242578.53 78280 -1 2017
2019 0 443421.62 242617.58 78200 -1 2018
2020 0 443320.56 242668.12 78160 -1 2019
2021 0 443410.16 242649.75 78120 -1 2020
2022 0 443479.06 242665.83 78080 -1 2021
2023 0 443568.66 242755.42 78040 -1 2022
2024 0 443582.47 242792.19 78000 -1 2023
2025 0 443603.12 242822.05 77960 -1 2024
2026 0 443614.62 242835.83 77920 -1 2025
2027 0 443649.06 242854.22 77840 -1 2026
2028 0 443692.72 242870.3 77760 -1 2027
2029 0 443731.78 242893.27 77680 -1 2028
2030 0 443798.4 242925.44 77600 -1 2029
2031 0 443821.38 242936.92 77560 -1 2030
2032 0 443842.06 242943.81 77520 -1 2031
2033 0 443844.34 242943.81 77480 -1 2032
2034 0 443832.88 242943.81 77440 -1 2033
2035 0 443832.88 242943.81 77360 -1 2034
2036 0 443821.38 242916.23 77280 -1 2035
2037 0 443809.9 242895.56 77200 -1 2036
2038 0 443809.9 242851.92 77120 -1 2037
2039 0 443789.22 242831.23 77080 -1 2038
2040 0 443777.72 242812.86 77040 -1 2039
2041 0 443775.44 242801.38 77000 -1 2040
2042 0 443828.28 242808.27 76920 -1 2041
2043 0 443869.62 242812.86 76840 -1 2042
2044 0 443874.4 242784.27 76800 -1 2043
2045 0 443871.94 242780.69 76760 -1 2044
2046 0 443876.53 242762.31 76720 -1 2045
2047 0 443876.53 242755.42 76640 -1 2046
2048 0 443876.53 242755.42 76520 -1 2047
2049 0 443871.94 242686.5 76400 -1 2048
2050 0 443924.78 242677.31 76360 -1 2049
2051 0 443299.88 242870.3 76320 -1 2050
2052 0 443221.75 242920.84 76280 -1 2051
2053 0 443157.44 242971.38 76240 -1 2052
2054 0 443100.44 243012.55 76200 -1 2053
2055 0 443066.25 243031.45 76160 -1 2054
2056 0 443021 243025 76120 -1 2055
2057 0 442802.75 243369.84 76120 -1 2056
2058 0 442398.75 243453.69 76120 -1 2057
2059 0 442311.16 243528.48 76160 -1 2058
2060 0 442038.34 243725.92 76200 -1 2059
2061 0 441952.84 243792.38 76240 -1 2060
2062 0 441396.78 244085.64 76240 -1 2061
2063 0 441271.3 244142.42 76200 -1 2062
2064 0 441180.75 244171.89 76160 -1 2063
2065 0 441011.44 244199.89 76160 -1 2064
2066 0 440932.53 244190.61 76160 -1 2065
2067 0 440829.75 244147.03 76200 -1 2066
2068 0 440981.28 244239.3 76080 -1 2065
2069 0 441003.94 244265.53 76000 -1 2068
2070 0 440839.3 244431.78 76000 -1 2069
2071 0 440708.22 244513.19 75920 -1 2070
2072 0 440642.88 244582.22 75800 -1 2071
2073 0 440614.8 244655.28 75760 -1 2072
2074 0 440549.3 244770.6 75720 -1 2073
2075 0 440422.44 244929.38 75600 -1 2074
2076 0 440061.9 245168 75560 -1 2075
2077 0 439940.06 245393.36 75480 -1 2076
2078 0 439914.88 245441.62 75440 -1 2077
2079 0 439844.62 245569.11 75360 -1 2078
2080 0 439680.66 245726.72 75360 -1 2079
2081 0 439604.03 245893.03 75360 -1 2080
2082 0 439690.4 246021.55 75360 -1 2081
2083 0 439754.16 246042.84 75360 -1 2082
2084 0 439798.62 246072.92 75400 -1 2083
2085 0 439459.62 245991.38 75280 -1 2081
2086 0 439258.9 246142.8 75200 -1 2085
2087 0 439074 246215.72 75120 -1 2086
2088 0 438896.66 246220.28 75120 -1 2087
2089 0 438846.8 246212.4 75160 -1 2088
2090 0 438840 246940.39 75120 -1 2087
2091 0 438673.3 247653.5 75200 -1 2090
2092 0 438502.94 247736.06 75240 -1 2091
2093 0 438478.75 247871.28 75040 -1 2091
2094 0 438258.78 248042.28 74880 -1 2093
2095 0 438193.25 248474.03 74720 -1 2094
2096 0 437986.38 248962.98 74800 -1 2095
2097 0 437729.3 249478.88 74960 -1 2096
2098 0 437502.38 249836.38 74920 -1 2097
2099 0 437419.53 250108.83 74880 -1 2098
2100 0 437457.16 250312.03 74840 -1 2099
2101 0 438805.94 246985.44 74920 -1 2090
2102 0 438874.75 246947.5 74720 -1 2101
2103 0 439166.1 246906.11 74520 -1 2102
2104 0 442975.62 243019.1 76080 -1 2056
2105 0 442942.6 243000.75 76040 -1 2104
2106 0 442895.38 242951.6 75960 -1 2105
2107 0 444551.97 242748.53 76320 -1 2050
2108 0 445702.94 242403.92 76320 -1 2107
2109 0 446254.94 242183.92 76360 -1 2108
2110 0 446167 242118.06 76400 -1 2109
2111 0 446310.94 242067.92 76440 -1 2110
2112 0 446606.94 241967.92 76600 -1 2111
2113 0 446754.94 241939.92 76720 -1 2112
2114 0 447026.94 241831.92 76800 -1 2113
2115 0 447010.94 241871.92 76840 -1 2114
2116 0 445872.44 240345.64 80920 -1 1985
2117 0 445971.88 240331.23 81000 -1 2116
2118 0 446002.78 240302.61 81040 -1 2117
2119 0 446025.9 240293.73 81080 -1 2118
2120 0 459514 236803 79080 -1 1911
2121 0 459486 236807 79040 -1 2120
2122 0 459438 236819 79000 -1 2121
2123 0 459422 236811 78960 -1 2122
2124 0 462862 237595 76800 -1 1860
2125 0 462942 237679 76720 -1 2124
2126 0 462962 237667 76680 -1 2125
2127 0 462958 237667 76640 -1 2126
2128 0 463668 241020.84 77800 -1 1826
2129 0 463668 241020.84 77880 -1 2128
2130 0 463626.03 241045.75 77960 -1 2129
2131 0 468509.38 240532.78 75480 -1 1486
2132 0 468787.2 240626.53 75480 -1 2131
2133 0 468819.7 240640.27 75440 -1 2132
2134 0 468324 245671.03 78240 -1 297
2135 0 468316 245775.03 78120 -1 2134
2136 0 468296 245913.06 77920 -1 2135
2137 0 468384 246193.06 77800 -1 2136
2138 0 468492 246309.06 77560 -1 2137
2139 0 468628 246477.06 77440 -1 2138
2140 0 468816 246611.03 77160 -1 2139
2141 0 468836 246675.03 77040 -1 2140
2142 0 468908 246719.03 76720 -1 2141
2143 0 469008 246763.03 76560 -1 2142
2144 0 469112 246795.03 76280 -1 2143
2145 0 469224 246815.03 76040 -1 2144
2146 0 469228 246847.03 75920 -1 2145
2147 0 469196 246895.03 75760 -1 2146
2148 0 469204 246947.03 75520 -1 2147
2149 0 469212 247015.03 75440 -1 2148
2150 0 469208 247039.03 75400 -1 2149
2151 0 469220 247097.03 75280 -1 2150
2152 0 469260 247137.03 75200 -1 2151
2153 0 469248 247129.03 75080 -1 2152
2154 0 469268 247137.03 74960 -1 2153
2155 0 469308 247145.03 74880 -1 2154
2156 0 469340 247169.03 74760 -1 2155
2157 0 469328 247277.03 74680 -1 2156
2158 0 468928 247537.03 74720 -1 2157
2159 0 468860 247585.03 74640 -1 2158
2160 0 468736 247657.03 74480 -1 2159
2161 0 468624 247831.06 74320 -1 2160
2162 0 468480 248099.06 74240 -1 2161
2163 0 468108 248539.06 74160 -1 2162
2164 0 468032 249081.11 74120 -1 2163
2165 0 467972 249411.03 74000 -1 2164
2166 0 467880 249615.03 73880 -1 2165
2167 0 467912 250079.03 73760 -1 2166
2168 0 467912 250573.03 73680 -1 2167
2169 0 467472 251391.06 73720 -1 2168
2170 0 467084 252025.11 73800 -1 2169
2171 0 466388 252653.11 73760 -1 2170
2172 0 466108 252731.14 73840 -1 2171
2173 0 465868 252791.14 73880 -1 2172
2174 0 465524 252727.14 73880 -1 2173
2175 0 465522 252709 73840 -1 2174
2176 0 465520 252691.14 73800 -1 2175
2177 0 465516 252665.03 73680 -1 2176
2178 0 465436 252637.03 73600 -1 2177
2179 0 465428 252625.03 73480 -1 2178
2180 0 465672 252843.14 74000 -1 2173
2181 0 465332 252959.14 74120 -1 2180
2182 0 464748 253263.14 74200 -1 2181
2183 0 464020 253661.17 74280 -1 2182
2184 0 463688 253819.2 74200 -1 2183
2185 0 463628 254407.2 74120 -1 2184
2186 0 463576 254889.23 74240 -1 2185
2187 0 463676 255409.23 74280 -1 2186
2188 0 463920 255685.23 74240 -1 2187
2189 0 464028 255905.23 74160 -1 2188
2190 0 464224 256047.03 74080 -1 2189
2191 0 464408 256311.03 74000 -1 2190
2192 0 464548 256689.06 73880 -1 2191
2193 0 464608 257121.06 73800 -1 2192
2194 0 464632 257661.06 73680 -1 2193
2195 0 464616 258289.14 73560 -1 2194
2196 0 464696 258753.14 73440 -1 2195
2197 0 464696 259221.2 73280 -1 2196
2198 0 464864 259525.2 73160 -1 2197
2199 0 465024 259733.2 73080 -1 2198
2200 0 465256 259813.2 72960 -1 2199
2201 0 465440 259885.2 72840 -1 2200
2202 0 465728 259893.2 72720 -1 2201
2203 0 465904 259989.2 72600 -1 2202
2204 0 466056 260093.2 72480 -1 2203
2205 0 466368 260285.2 72400 -1 2204
2206 0 466384 260569.27 72280 -1 2205
2207 0 466368 260625.27 72160 -1 2206
2208 0 466384 260661.34 72000 -1 2207
2209 0 466464 260613.34 71880 -1 2208
2210 0 466360 260837.34 71840 -1 2209
2211 0 466224 260889.4 71720 -1 2210
2212 0 466168 260921.4 71600 -1 2211
2213 0 465976 261081.4 71520 -1 2212
2214 0 465904 261209.4 71400 -1 2213
2215 0 465776 261353.4 71360 -1 2214
2216 0 465736 261637.06 71240 -1 2215
2217 0 465776 262053.06 71160 -1 2216
2218 0 465768 262353.06 71040 -1 2217
2219 0 465820 262547.1 70880 -1 2218
2220 0 465912 262787.1 70760 -1 2219
2221 0 466032 262987.1 70680 -1 2220
2222 0 466060 263215.1 70600 -1 2221
2223 0 466140 263485.12 70520 -1 2222
2224 0 466264 263703.16 70480 -1 2223
2225 0 466424 264263.16 70480 -1 2224
2226 0 466572 264353.22 70440 -1 2225
2227 0 466464 264321.22 70320 -1 2226
2228 0 466400 264261.22 70200 -1 2227
2229 0 466460 264121.22 70200 -1 2228
2230 0 466340 264501.22 70160 -1 2228
2231 0 466348 264677.22 70120 -1 2230
2232 0 466304 264679.25 70040 -1 2231
2233 0 466332 264679.25 69920 -1 2232
2234 0 466400 264707.25 69800 -1 2233
2235 0 466420 264675.25 69760 -1 2234
2236 0 466424 264815.25 69680 -1 2235
2237 0 466480 264875.25 69560 -1 2236
2238 0 466528 264971.25 69440 -1 2237
2239 0 466628 265061.28 69320 -1 2238
2240 0 466656 265193.28 69200 -1 2239
2241 0 466680 265267.3 69040 -1 2240
2242 0 466672 265331.3 68920 -1 2241
2243 0 466636 265363.3 68880 -1 2242
2244 0 466612 265677.03 68840 -1 2243
2245 0 466656 265945.03 68800 -1 2244
2246 0 466664 266033 68760 -1 2245
2247 0 466684 266117 68720 -1 2246
2248 0 466692 266165 68680 -1 2247
2249 0 466700 266191 68640 -1 2248
2250 0 466708 266211 68600 -1 2249
2251 0 466728 266261 68560 -1 2250
2252 0 466788 266363 68520 -1 2251
2253 0 466862 266429 68480 -1 2252
2254 0 466884 266465 68440 -1 2253
2255 0 466892 266479 68400 -1 2254
2256 0 466892 266491 68360 -1 2255
2257 0 466894 266543 68320 -1 2256
2258 0 466892 266559 68280 -1 2257
2259 0 466948 266655 68200 -1 2258
2260 0 467012 266725 68120 -1 2259
2261 0 467336 266793 68040 -1 2260
2262 0 467412 266821 67960 -1 2261
2263 0 467534 266947 67880 -1 2262
2264 0 467572 266965 67840 -1 2263
2265 0 467732 267103 67760 -1 2264
2266 0 467810 267137 67720 -1 2265
2267 0 467936 267189 67640 -1 2266
2268 0 468100 267207 67560 -1 2267
2269 0 468118 267195 67520 -1 2268
2270 0 468186 267185 67440 -1 2269
2271 0 468298 267135 67360 -1 2270
2272 0 468376 267155 67280 -1 2271
2273 0 468400 267209 67200 -1 2272
2274 0 468374 267227 67160 -1 2273
2275 0 468336 267279 67080 -1 2274
2276 0 468280 267343 67000 -1 2275
2277 0 468278 267393 66920 -1 2276
2278 0 468198 267449 66840 -1 2277
2279 0 468164 267473 66800 -1 2278
2280 0 468130 267497 66720 -1 2279
2281 0 468180 267519 66680 -1 2280
2282 0 468218 267493 66600 -1 2281
2283 0 468216 267501 66520 -1 2282
2284 0 468244 267489 66440 -1 2283
2285 0 468236 267499 66400 -1 2284
2286 0 468292 267505 66360 -1 2285
2287 0 468328.47 267542.62 66280 -1 2286
2288 0 468344.4 267582 66200 -1 2287
2289 0 468351.53 267605.7 66120 -1 2288
2290 0 468421.8 267600.25 66040 -1 2289
2291 0 468492.2 267641.03 65960 -1 2290
2292 0 468624.8 267739.94 65880 -1 2291
2293 0 468646.78 267769.62 65800 -1 2292
2294 0 468654.94 267765.12 65720 -1 2293
2295 0 468652.1 267764.62 65640 -1 2294
2296 0 468636.72 267798.1 65560 -1 2295
2297 0 468573.56 267873.94 65480 -1 2296
2298 0 468657.66 267864.34 65400 -1 2297
2299 0 468652.6 267873.56 65320 -1 2298
2300 0 468746.34 267877.3 65240 -1 2299
2301 0 468819.22 267938 65160 -1 2300
2302 0 468851 267991.1 65080 -1 2301
2303 0 468960.56 268007.44 65000 -1 2302
2304 0 469014.9 268023.22 64880 -1 2303
2305 0 469111.8 268059.4 64800 -1 2304
2306 0 469233.25 268105.53 64720 -1 2305
2307 0 469418.72 268154.1 64640 -1 2306
2308 0 469581.38 268179 64560 -1 2307
2309 0 469791.4 268173.4 64520 -1 2308
2310 0 469939.72 268046.1 64400 -1 2309
2311 0 470045.38 268096.75 64320 -1 2310
2312 0 470145.5 268141.2 64280 -1 2311
2313 0 470241.6 268154.44 64200 -1 2312
2314 0 470328.72 268259.28 64120 -1 2313
2315 0 470343.16 268555.94 64000 -1 2314
2316 0 470405.97 268727.94 63880 -1 2315
2317 0 470388.66 268865.7 63800 -1 2316
2318 0 470320.5 268954.62 63720 -1 2317
2319 0 470270.5 269041.12 63600 -1 2318
2320 0 470254.75 269134.53 63480 -1 2319
2321 0 470251.7 269197.1 63360 -1 2320
2322 0 470448.22 269319.7 63280 -1 2321
2323 0 470514.12 269332.97 63200 -1 2322
2324 0 470552.06 269343.12 63080 -1 2323
2325 0 470693.28 269408.88 63000 -1 2324
2326 0 470724.12 269419.88 62920 -1 2325
2327 0 470812.84 269347.53 62800 -1 2326
2328 0 470871.3 269247.94 62720 -1 2327
2329 0 470806.44 269237.66 62680 -1 2328
2330 0 471043.2 269370.06 62560 -1 2329
2331 0 470970.88 269365.06 62440 -1 2330
2332 0 470869.53 269360.78 62360 -1 2331
2333 0 470789.25 269374.06 62280 -1 2332
2334 0 470670.53 269314.28 62160 -1 2333
2335 0 470646.56 269307.72 62080 -1 2334
2336 0 470629 269288.88 62000 -1 2335
2337 0 470606.53 269310.06 61920 -1 2336
2338 0 470588.1 269328.38 61800 -1 2337
2339 0 470610.38 269364.66 61720 -1 2338
2340 0 470573.16 269421.3 61600 -1 2339
2341 0 470558.25 269482.22 61480 -1 2340
2342 0 470565.28 269486.62 61400 -1 2341
2343 0 470588.12 269549.1 61280 -1 2342
2344 0 470623.4 269643.53 61160 -1 2343
2345 0 470684.12 269716.03 61000 -1 2344
2346 0 470466.97 269725.38 60880 -1 2345
2347 0 470296.06 269546.2 60760 -1 2346
2348 0 470337.97 270017.66 60640 -1 2347
2349 0 470286.44 269807.22 60520 -1 2348
2350 0 470288.3 269810.03 60440 -1 2349
2351 0 470351.88 269815.9 60400 -1 2350
2352 0 470384 269800.03 60360 -1 2351
2353 0 470214.97 269787.84 60280 -1 2352
2354 0 470214.03 269747.5 60200 -1 2353
2355 0 470214.03 269747.5 60120 -1 2354
2356 0 469970.4 269809.56 60000 -1 2355
2357 0 470019.16 269861.62 59960 -1 2356
2358 0 469988.3 269962.94 59840 -1 2357
2359 0 469974.34 270115.8 59720 -1 2358
2360 0 469968.25 270194.2 59640 -1 2359
2361 0 469916.28 270237.4 59600 -1 2360
2362 0 470248.47 270019.75 59960 -1 2357
2363 0 470391.2 269998.7 59960 -1 2362
2364 0 470349.72 269464 60400 -1 2351
2365 0 470363.12 269268.9 60400 -1 2364
2366 0 470402.8 269157.34 60360 -1 2365
2367 0 466676 265101.03 68840 -1 2243
2368 0 466712 264889.03 68720 -1 2367
2369 0 466688 264849.03 68640 -1 2368
2370 0 466712 264777.03 68520 -1 2369
2371 0 466864 264697.03 68440 -1 2370
2372 0 466862.03 264587.56 68400 -1 2371
2373 0 466866.38 264557.72 68320 -1 2372
2374 0 466925.56 264546.16 68240 -1 2373
2375 0 467052.75 264536.38 68160 -1 2374
2376 0 467138.84 264530.7 68080 -1 2375
2377 0 467240.2 264490.56 68000 -1 2376
2378 0 467514.25 264390.56 67920 -1 2377
2379 0 467735.34 264273.94 67840 -1 2378
2380 0 467973.62 264069.53 67760 -1 2379
2381 0 468207.94 264071.38 67680 -1 2380
2382 0 468333.72 264033.2 67640 -1 2381
2383 0 468465.44 263977 67600 -1 2382
2384 0 468557.28 263954.3 67560 -1 2383
2385 0 468695.2 263900.94 67480 -1 2384
2386 0 468871.3 263881 67400 -1 2385
2387 0 468941.22 263917.8 67320 -1 2386
2388 0 469050.7 263970.8 67240 -1 2387
2389 0 469257.25 263951.2 67160 -1 2388
2390 0 469469.22 263950.03 67080 -1 2389
2391 0 469636.88 263974.44 66960 -1 2390
2392 0 469633.38 263993.9 66880 -1 2391
2393 0 469632.44 263996.25 66800 -1 2392
2394 0 469657.06 264010.53 66720 -1 2393
2395 0 469737.88 263996.34 66600 -1 2394
2396 0 469930.3 263923.8 66520 -1 2395
2397 0 470014.22 263886.66 66440 -1 2396
2398 0 470128.44 263894.72 66360 -1 2397
2399 0 470141.94 263909.75 66320 -1 2398
2400 0 470274.38 263921.7 66280 -1 2399
2401 0 470536.06 263884.84 66280 -1 2400
2402 0 470925.56 263800.75 66280 -1 2401
2403 0 471202.78 263661.25 66280 -1 2402
2404 0 471295.62 263567.22 66280 -1 2403
2405 0 471354.53 263622.34 66240 -1 2404
2406 0 471495.56 263642.78 66200 -1 2405
2407 0 471962.34 263673.2 66120 -1 2406
2408 0 472422.3 263749.8 66040 -1 2407
2409 0 472609.5 263734.72 65960 -1 2408
2410 0 473124.16 263742.1 65960 -1 2409
2411 0 473859.62 263645.9 65960 -1 2410
2412 0 474534.4 263376.56 65960 -1 2411
2413 0 474775.7 263311.75 65960 -1 2412
2414 0 475025.97 263247.12 65920 -1 2413
2415 0 475259.53 263214.97 65920 -1 2414
2416 0 475458.62 263165.5 65960 -1 2415
2417 0 475659.5 263195.7 66000 -1 2416
2418 0 475934.56 263163.66 66080 -1 2417
2419 0 476202.3 263152.9 66160 -1 2418
2420 0 476584.97 263072.44 66240 -1 2419
2421 0 477276.25 262784.7 66280 -1 2420
2422 0 477818.2 262554.94 66320 -1 2421
2423 0 478021.16 262441.12 66320 -1 2422
2424 0 478187.62 262393.25 66280 -1 2423
2425 0 478419.44 262336.06 66240 -1 2424
2426 0 478578.53 262316.53 66200 -1 2425
2427 0 479119.44 262153.56 66200 -1 2426
2428 0 479575.12 262028 66200 -1 2427
2429 0 479742.88 262041.69 66160 -1 2428
2430 0 480222.88 262031.78 66160 -1 2429
2431 0 480573.34 262113.4 66200 -1 2430
2432 0 481120.88 262200.78 66200 -1 2431
2433 0 481347.25 262260.34 66200 -1 2432
2434 0 481382.97 262312.2 66120 -1 2433
2435 0 481630.03 262269.94 66120 -1 2434
2436 0 482090.8 262266.62 66120 -1 2435
2437 0 482526.7 262171.1 66120 -1 2436
2438 0 482671.2 262107.16 66120 -1 2437
2439 0 482685.16 262047 66080 -1 2438
2440 0 482680.56 262118.88 66160 -1 2438
2441 0 482939.34 262146.94 66240 -1 2440
2442 0 483397 262208.53 66280 -1 2441
2443 0 483814.1 262222.72 66320 -1 2442
2444 0 484418.66 262274.12 66320 -1 2443
2445 0 484999.53 262289.62 66320 -1 2444
2446 0 485722.03 262167.44 66320 -1 2445
2447 0 485865.7 262086.67 66360 -1 2446
2448 0 486036.47 262033.06 66400 -1 2447
2449 0 486154.47 261986.38 66480 -1 2448
2450 0 486365.06 261887.62 66600 -1 2449
2451 0 486418.75 261843.75 66680 -1 2450
2452 0 486642.94 261734.78 66720 -1 2451
2453 0 486880.06 261611.75 66800 -1 2452
2454 0 487220.2 261444.34 66880 -1 2453
2455 0 487514.12 261315.38 66880 -1 2454
2456 0 487441.2 261378.39 66840 -1 2455
2457 0 487685.56 261225.58 66920 -1 2455
2458 0 487774 261138.23 66920 -1 2457
2459 0 487854.03 261082.16 66960 -1 2458
2460 0 488016 261057.66 67000 -1 2459
2461 0 488202.3 260972.53 67040 -1 2460
2462 0 488279.56 260820.78 67040 -1 2461
2463 0 488346.3 260713.06 67000 -1 2462
2464 0 488493.62 260592.28 67000 -1 2463
2465 0 488551.38 260587.02 67000 -1 2464
2466 0 488562.28 260563.5 66960 -1 2465
2467 0 488650.12 260432.66 66920 -1 2466
2468 0 488918.75 260080.03 66920 -1 2467
2469 0 488925.9 260046.45 67000 -1 2468
2470 0 489052.56 259859.62 67160 -1 2469
2471 0 489081.28 259854.66 67240 -1 2470
2472 0 489079.44 259849.97 67280 -1 2471
2473 0 489607.66 259369.97 67280 -1 2472
2474 0 489773.7 259199.25 67320 -1 2473
2475 0 490119.6 258909.12 67440 -1 2474
2476 0 477678.25 262628.34 66360 -1 2422
2477 0 477608.75 262620.78 66400 -1 2476
2478 0 466894.94 265436.6 69440 -1 2238
2479 0 466842.16 265393.75 69520 -1 2478
2480 0 466844.5 265407.38 69560 -1 2479
2481 0 466504 264951.25 70080 -1 2231
2482 0 466540 265083.25 70160 -1 2481
2483 0 466024 261141.06 71360 -1 2214
2484 0 465984 261117.06 71280 -1 2483
2485 0 465856 261053.06 71200 -1 2484
2486 0 465696 260973.1 71160 -1 2485
2487 0 465432 260637.06 71080 -1 2486
2488 0 465394 260565 71040 -1 2487
2489 0 465328 260519 71000 -1 2488
2490 0 465032 260429 70920 -1 2489
2491 0 464724 260301 70920 -1 2490
2492 0 464352 260137 70960 -1 2491
2493 0 464308 260137 71000 -1 2492
2494 0 464272 260121 71040 -1 2493
2495 0 464116 260065 71080 -1 2494
2496 0 463912 259953 71120 -1 2495
2497 0 463600 259853 71160 -1 2496
2498 0 463228 259709 71200 -1 2497
2499 0 462760 259669 71200 -1 2498
2500 0 462128 259093 71200 -1 2499
2501 0 462112 259085 71160 -1 2500
2502 0 461992 258993 71120 -1 2501
2503 0 461920 258917 71080 -1 2502
2504 0 461872 258861 71040 -1 2503
2505 0 461856 258829 71000 -1 2504
2506 0 461840 258789 70960 -1 2505
2507 0 461816 258741 70920 -1 2506
2508 0 461776 258689 70880 -1 2507
2509 0 461644 258561 70840 -1 2508
2510 0 461388 258349 70800 -1 2509
2511 0 461272 258245 70760 -1 2510
2512 0 461092 258085 70680 -1 2511
2513 0 460776 257841 70600 -1 2512
2514 0 460312 257621 70440 -1 2513
2515 0 459512 257501 70480 -1 2514
2516 0 459504 257505 70520 -1 2515
2517 0 460052 257581 70360 -1 2514
2518 0 459948 257549 70320 -1 2517
2519 0 459920 257517 70280 -1 2518
2520 0 459064 257317 70240 -1 2519
2521 0 459000 257245 70200 -1 2520
2522 0 458968 257197 70160 -1 2521
2523 0 458948 257165 70120 -1 2522
2524 0 458848 257049 70080 -1 2523
2525 0 458788 257001 70040 -1 2524
2526 0 458744 256957 70000 -1 2525
2527 0 458704 256897 69960 -1 2526
2528 0 458624 256829 69920 -1 2527
2529 0 458560 256789 69880 -1 2528
2530 0 458476 256709 69840 -1 2529
2531 0 458420 256693 69800 -1 2530
2532 0 458420 256693 69760 -1 2531
2533 0 458344 256637 69720 -1 2532
2534 0 458268 256621 69680 -1 2533
2535 0 458180 256621 69640 -1 2534
2536 0 458028 256585 69560 -1 2535
2537 0 457892 256581 69480 -1 2536
2538 0 457840 256577 69400 -1 2537
2539 0 457696 256565 69360 -1 2538
2540 0 457492 256565 69320 -1 2539
2541 0 457408 256561 69280 -1 2540
2542 0 457368 256537 69240 -1 2541
2543 0 457212 256485 69200 -1 2542
2544 0 457128 256481 69160 -1 2543
2545 0 457044 256473 69120 -1 2544
2546 0 457000 256489 69080 -1 2545
2547 0 456924 256505 69000 -1 2546
2548 0 456732 256429 68920 -1 2547
2549 0 456672 256405 68880 -1 2548
2550 0 456576 256389 68840 -1 2549
2551 0 456588 256429 68800 -1 2550
2552 0 456596 256445 68760 -1 2551
2553 0 456592 256445 68720 -1 2552
2554 0 456556 256473 68680 -1 2553
2555 0 456536 256497 68640 -1 2554
2556 0 456508 256497 68600 -1 2555
2557 0 462648 259693 71480 -1 2499
2558 0 462600 259701 71520 -1 2557
2559 0 462428 259821 71520 -1 2558
2560 0 462368 260201 71520 -1 2559
2561 0 465632 260933.06 71240 -1 2486
2562 0 465620 260921 71280 -1 2561
2563 0 465608 260909.06 71320 -1 2562
2564 0 465528 260869.06 71400 -1 2563
2565 0 465304 260797.06 71480 -1 2564
2566 0 466808 260421.34 71840 -1 2209
2567 0 467168 260349.34 71760 -1 2566
2568 0 467408 260365.34 71680 -1 2567
2569 0 467510 260397 71600 -1 2568
2570 0 467554 260409 71560 -1 2569
2571 0 467648 260417 71520 -1 2570
2572 0 467824 260419 71480 -1 2571
2573 0 467972 260417 71440 -1 2572
2574 0 468114 260405 71360 -1 2573
2575 0 468196 260357 71280 -1 2574
2576 0 468264 260347 71200 -1 2575
2577 0 468332 260343 71120 -1 2576
2578 0 468442 260309 71040 -1 2577
2579 0 468522 260273 70960 -1 2578
2580 0 468542 260259 70920 -1 2579
2581 0 468722 260209 70880 -1 2580
2582 0 468884 260145 70800 -1 2581
2583 0 469098 260023 70720 -1 2582
2584 0 469226 259929 70640 -1 2583
2585 0 469304 259899 70560 -1 2584
2586 0 469316 259857 70480 -1 2585
2587 0 469320 259861 70400 -1 2586
2588 0 469338 259817 70320 -1 2587
2589 0 469346 259763 70240 -1 2588
2590 0 469386 259739 70160 -1 2589
2591 0 469500 259683 70080 -1 2590
2592 0 469542 259647 70000 -1 2591
2593 0 469588 259597 69920 -1 2592
2594 0 469728 259503 69880 -1 2593
2595 0 469872 259393 69840 -1 2594
2596 0 469978 259315 69800 -1 2595
2597 0 470076 259269 69760 -1 2596
2598 0 470198 259227 69720 -1 2597
2599 0 470288 259203 69680 -1 2598
2600 0 470412 259159 69600 -1 2599
2601 0 470584 259109 69520 -1 2600
2602 0 470790 259011 69440 -1 2601
2603 0 471122 258859 69360 -1 2602
2604 0 471390 258817 69320 -1 2603
2605 0 471576 258785 69240 -1 2604
2606 0 471800 258769 69160 -1 2605
2607 0 472170 258715 69080 -1 2606
2608 0 472200 258785 69040 -1 2607
2609 0 472378 258765 69000 -1 2608
2610 0 472790 258797 68960 -1 2609
2611 0 472892 258823 68920 -1 2610
2612 0 473098 258845 68880 -1 2611
2613 0 473502 258867 68840 -1 2612
2614 0 473788 258871 68800 -1 2613
2615 0 473878 258867 68760 -1 2614
2616 0 474426 258747 68720 -1 2615
2617 0 474996 258691 68760 -1 2616
2618 0 475348 258575 68720 -1 2617
2619 0 475548 258515 68680 -1 2618
2620 0 475824 258431 68640 -1 2619
2621 0 476080 258323 68600 -1 2620
2622 0 476236 258275 68560 -1 2621
2623 0 476348 258235 68520 -1 2622
2624 0 476556 258099 68480 -1 2623
2625 0 477004 257771 68440 -1 2624
2626 0 477376 257583 68480 -1 2625
2627 0 477468 257531 68520 -1 2626
2628 0 477700 257371 68560 -1 2627
2629 0 478056 257175 68760 -1 2628
2630 0 478184 257115 68800 -1 2629
2631 0 478232 257079 68840 -1 2630
2632 0 478352 257007 68880 -1 2631
2633 0 478380 256975 68920 -1 2632
2634 0 478424 256943 68960 -1 2633
2635 0 478432 256911 69000 -1 2634
2636 0 478440 256839 69080 -1 2635
2637 0 478492 256807 69120 -1 2636
2638 0 478500 256795 69160 -1 2637
2639 0 478576 256759 69200 -1 2638
2640 0 478580 256755 69240 -1 2639
2641 0 478612 256719 69280 -1 2640
2642 0 478628 256695 69320 -1 2641
2643 0 478632 256695 69360 -1 2642
2644 0 478644 256683 69400 -1 2643
2645 0 478672 256659 69440 -1 2644
2646 0 478708 256647 69480 -1 2645
2647 0 478728 256639 69520 -1 2646
2648 0 478756 256627 69560 -1 2647
2649 0 478788 256591 69600 -1 2648
2650 0 478792 256571 69640 -1 2649
2651 0 478824 256547 69680 -1 2650
2652 0 479000 256511 69720 -1 2651
2653 0 479312 256403 69760 -1 2652
2654 0 479656 256403 69800 -1 2653
2655 0 479720 256375 69880 -1 2654
2656 0 479884 256343 70000 -1 2655
2657 0 479988 256327 70120 -1 2656
2658 0 480308 256355 70240 -1 2657
2659 0 480436 256367 70360 -1 2658
2660 0 480592 256363 70480 -1 2659
2661 0 480816 256311 70640 -1 2660
2662 0 481540 256403 70680 -1 2661
2663 0 482344 256911 70720 -1 2662
2664 0 482460 256947 70760 -1 2663
2665 0 482532 256963 70800 -1 2664
2666 0 482596 257027 70840 -1 2665
2667 0 482620 257059 70880 -1 2666
2668 0 482596 257071 70920 -1 2667
2669 0 482652 257111 70960 -1 2668
2670 0 482696 257151 71000 -1 2669
2671 0 482740 257251 71040 -1 2670
2672 0 482756 257283 71080 -1 2671
2673 0 482780 257691 71160 -1 2672
2674 0 482652 258151 71120 -1 2673
2675 0 482604 258235 71080 -1 2674
2676 0 482612 258415 71000 -1 2675
2677 0 482656 258519 70960 -1 2676
2678 0 482672 258603 70920 -1 2677
2679 0 482672 258743 70840 -1 2678
2680 0 482752 258979 70800 -1 2679
2681 0 482748 258995 70760 -1 2680
2682 0 482728 259139 70720 -1 2681
2683 0 482780 259499 70760 -1 2682
2684 0 482812 259563 70800 -1 2683
2685 0 482844 259587 70840 -1 2684
2686 0 482852 259595 70880 -1 2685
2687 0 482838 259635 70920 -1 2686
2688 0 482838 259653 70960 -1 2687
2689 0 482838 259655 71000 -1 2688
2690 0 482832 259663 71040 -1 2689
2691 0 482820 259687 71120 -1 2690
2692 0 482856 259723 71160 -1 2691
2693 0 482910 259737 71200 -1 2692
2694 0 482930 259727 71240 -1 2693
2695 0 482920 259709 71320 -1 2694
2696 0 482898 259699 71440 -1 2695
2697 0 482864.66 259688.33 71520 -1 2696
2698 0 482848 259683 71560 -1 2697
2699 0 482764 259657 71640 -1 2698
2700 0 482670 259609 71720 -1 2699
2701 0 482614 259587 71760 -1 2700
2702 0 482554 259581 71800 -1 2701
2703 0 482534 259561 71840 -1 2702
2704 0 482472 259549 71880 -1 2703
2705 0 482426 259539 71920 -1 2704
2706 0 482366 259477 72000 -1 2705
2707 0 482272 259427 72080 -1 2706
2708 0 482182 259391 72120 -1 2707
2709 0 482084 259405 72160 -1 2708
2710 0 482044 259413 72200 -1 2709
2711 0 481980 259431 72240 -1 2710
2712 0 481954 259447 72280 -1 2711
2713 0 481860 259511 72360 -1 2712
2714 0 481824 259507 72400 -1 2713
2715 0 481772 259521 72440 -1 2714
2716 0 481718 259535 72480 -1 2715
2717 0 481642 259585 72520 -1 2716
2718 0 481620 259597 72560 -1 2717
2719 0 481580 259611 72600 -1 2718
2720 0 481506 259611 72640 -1 2719
2721 0 481456 259603 72680 -1 2720
2722 0 481440 259601 72720 -1 2721
2723 0 481382 259597 72760 -1 2722
2724 0 481310 259599 72800 -1 2723
2725 0 481288 259605 72840 -1 2724
2726 0 481254 259593 72880 -1 2725
2727 0 481216 259597 72920 -1 2726
2728 0 481152 259599 72960 -1 2727
2729 0 481084 259607 73000 -1 2728
2730 0 481042 259599 73040 -1 2729
2731 0 481008 259599 73080 -1 2730
2732 0 480930 259611 73120 -1 2731
2733 0 480914 259617 73160 -1 2732
2734 0 480874 259621 73200 -1 2733
2735 0 480840 259633 73240 -1 2734
2736 0 480808 259657 73280 -1 2735
2737 0 480766 259675 73320 -1 2736
2738 0 482712 259287 70680 -1 2682
2739 0 482704 259287 70600 -1 2738
2740 0 482692 259287 70480 -1 2739
2741 0 482696 259287 70440 -1 2740
2742 0 482648 259275 70360 -1 2741
2743 0 482624 259271 70320 -1 2742
2744 0 482628 259231 70280 -1 2743
2745 0 482800 257427 71200 -1 2673
2746 0 482840 257365 71240 -1 2745
2747 0 482880 257303 71280 -1 2746
2748 0 483012 257235 71360 -1 2747
2749 0 483012 257231 71400 -1 2748
2750 0 483036 257203 71440 -1 2749
2751 0 483060 257187 71480 -1 2750
2752 0 482723.38 257929.33 71200 -1 2745
2753 0 482667.78 257974.1 71280 -1 2752
2754 0 482669.03 257947.92 71320 -1 2753
2755 0 477797.62 257296.52 68520 -1 2628
2756 0 476856 257563 68440 -1 2625
2757 0 476748 257375 68400 -1 2756
2758 0 476766.66 257357.05 68440 -1 2756
2759 0 476671.56 257258.89 68440 -1 2758
2760 0 472291.8 258801.25 68920 -1 2609
2761 0 472309.62 258808.6 68880 -1 2760
2762 0 463632 254161.03 74000 -1 2185
2763 0 463560 253985.03 73880 -1 2762
2764 0 463808 253945.03 73800 -1 2763
2765 0 464016 253580 74360 -1 2183
2766 0 463829.5 253297.84 74360 -1 2765
2767 0 463833.44 253207.05 74360 -1 2766
2768 0 463863.2 253139.1 74400 -1 2767
2769 0 464012 253499.03 74440 -1 2765
2770 0 464164 253551.03 74520 -1 2769
2771 0 464276 253583.03 74640 -1 2770
2772 0 464380 253627.03 74720 -1 2771
2773 0 464568 253739.03 74840 -1 2772
2774 0 464644 253649.03 74880 -1 2773
2775 0 464668 253579.03 75000 -1 2774
2776 0 464732 253517.03 75120 -1 2775
2777 0 464800 253421.03 75240 -1 2776
2778 0 464724 253333.03 75360 -1 2777
2779 0 464748 253229.03 75480 -1 2778
2780 0 464736 253169.03 75520 -1 2779
2781 0 464736 253035.03 75640 -1 2780
2782 0 464576 252923.03 75720 -1 2781
2783 0 464416 252923.03 75720 -1 2782
2784 0 467877.38 250598.44 73480 -1 2168
2785 0 467898.8 250607.16 73320 -1 2784
2786 0 467889.53 250643.88 73160 -1 2785
2787 0 467889.53 250643.88 73040 -1 2786
2788 0 467870.75 250651.06 72920 -1 2787
2789 0 467832.94 250714.12 72760 -1 2788
2790 0 467813.12 250847.31 72640 -1 2789
2791 0 467794.94 251062.84 72520 -1 2790
2792 0 467809.12 251145.33 72440 -1 2791
2793 0 467795.78 251233.72 72320 -1 2792
2794 0 467807.4 251296.22 72240 -1 2793
2795 0 467808.12 251368.19 72120 -1 2794
2796 0 467746.1 251461.88 72040 -1 2795
2797 0 467793.38 251530.16 72000 -1 2796
2798 0 467614.88 251809.75 72000 -1 2797
2799 0 467613.94 251810.69 72040 -1 2798
2800 0 467666.75 251823 71880 -1 2798
2801 0 467762.25 251719.53 71800 -1 2800
2802 0 467808.53 251852.4 71680 -1 2801
2803 0 467802.72 251894.88 71560 -1 2802
2804 0 467802.72 251943.9 71440 -1 2803
2805 0 467828.53 252021.14 71320 -1 2804
2806 0 467835.56 252107.44 71200 -1 2805
2807 0 467844.22 252172.66 71120 -1 2806
2808 0 467855.62 252207.34 71040 -1 2807
2809 0 467856.56 252209.69 70920 -1 2808
2810 0 467879.2 252282.38 70800 -1 2809
2811 0 467921.1 252294.44 70680 -1 2810
2812 0 467927.88 252330.47 70560 -1 2811
2813 0 467926.44 252387.19 70440 -1 2812
2814 0 467920.56 252400.31 70360 -1 2813
2815 0 467932.78 252401.69 70240 -1 2814
2816 0 468016.44 252511.62 70120 -1 2815
2817 0 468017.84 252519.12 70000 -1 2816
2818 0 468024.03 252549.16 69880 -1 2817
2819 0 468010.12 252582.69 69760 -1 2818
2820 0 468010.12 252582.69 69640 -1 2819
2821 0 468016.22 252583.62 69520 -1 2820
2822 0 468062.06 252595.25 69400 -1 2821
2823 0 468120.2 252585.03 69280 -1 2822
2824 0 468137.8 252621.94 69160 -1 2823
2825 0 468148.53 252648.9 69080 -1 2824
2826 0 468175.5 252768 68960 -1 2825
2827 0 468205.88 252876.44 68840 -1 2826
2828 0 468248.8 253037.5 68720 -1 2827
2829 0 468335.44 253201.31 68640 -1 2828
2830 0 468382.7 253367.78 68600 -1 2829
2831 0 468562.8 253678.97 68600 -1 2830
2832 0 468485.22 253666.12 68480 -1 2831
2833 0 468377.8 253718.12 68400 -1 2832
2834 0 468344.56 253723.1 68320 -1 2833
2835 0 468338.97 253691.19 68200 -1 2834
2836 0 468313.7 253653.66 68080 -1 2835
2837 0 468317.9 253640.83 67960 -1 2836
2838 0 468378.38 253701.06 67880 -1 2837
2839 0 468390.88 253720.6 67760 -1 2838
2840 0 468509.94 253744.94 67640 -1 2839
2841 0 468648.22 253733.06 67560 -1 2840
2842 0 468828.66 253754.05 67440 -1 2841
2843 0 469050.44 253786.81 67320 -1 2842
2844 0 469120.5 253817.44 67240 -1 2843
2845 0 469268 253820.97 67160 -1 2844
2846 0 469317.03 253818.42 67120 -1 2845
2847 0 469318.9 253815.56 67040 -1 2846
2848 0 469426.1 253872.62 67000 -1 2847
2849 0 469453.06 253868.34 66920 -1 2848
2850 0 469468.3 253875.94 66840 -1 2849
2851 0 469586.66 253778.03 66760 -1 2850
2852 0 469699.47 253677.62 66680 -1 2851
2853 0 469853.22 253564.12 66600 -1 2852
2854 0 469881.06 253526.9 66520 -1 2853
2855 0 469913.75 253463.36 66400 -1 2854
2856 0 470022.2 253377.03 66320 -1 2855
2857 0 470203.3 253290.78 66240 -1 2856
2858 0 470403.7 253150.78 66200 -1 2857
2859 0 470561.2 252959.4 66080 -1 2858
2860 0 470635.16 252842.9 65960 -1 2859
2861 0 470682.6 252740.4 65880 -1 2860
2862 0 470685.4 252688.6 65800 -1 2861
2863 0 470722.03 252500.72 65720 -1 2862
2864 0 470744.22 252338.88 65640 -1 2863
2865 0 470736.44 252231.78 65560 -1 2864
2866 0 470816.88 252219.27 65480 -1 2865
2867 0 470868.7 252139.48 65400 -1 2866
2868 0 470884.38 252032.03 65320 -1 2867
2869 0 470880.72 251922.5 65240 -1 2868
2870 0 470809.53 251892.6 65120 -1 2869
2871 0 470782.34 251764.12 65040 -1 2870
2872 0 470663.53 251618.17 64960 -1 2871
2873 0 470589.8 251499.28 64880 -1 2872
2874 0 470524.7 251429.94 64800 -1 2873
2875 0 470444 251349.81 64720 -1 2874
2876 0 470425.7 251310.34 64640 -1 2875
2877 0 470470.88 251207.97 64560 -1 2876
2878 0 470469.2 251128.78 64480 -1 2877
2879 0 470455.8 251055.78 64400 -1 2878
2880 0 470459.25 250931.16 64320 -1 2879
2881 0 470459.25 250931.16 64240 -1 2880
2882 0 470416.8 250976.38 64160 -1 2881
2883 0 470327.84 250944.22 64080 -1 2882
2884 0 470239.4 250974.78 64000 -1 2883
2885 0 470088 250932.6 63920 -1 2884
2886 0 469928.84 251025.47 63840 -1 2885
2887 0 469665.88 251072.92 63760 -1 2886
2888 0 469602.6 251081.34 63680 -1 2887
2889 0 469460.7 251154.1 63560 -1 2888
2890 0 469375.97 251264.19 63480 -1 2889
2891 0 469264.47 251342.03 63400 -1 2890
2892 0 469177.38 251348.28 63360 -1 2891
2893 0 469076.03 251350.36 63240 -1 2892
2894 0 468916.5 251337 63160 -1 2893
2895 0 468682.47 251333.16 63040 -1 2894
2896 0 468506.22 251305.19 63000 -1 2895
2897 0 468314.1 251286 62880 -1 2896
2898 0 468130.12 251243.72 62800 -1 2897
2899 0 468057.75 251197.1 62720 -1 2898
2900 0 467872.25 251035.84 62640 -1 2899
2901 0 467694.16 251084.75 62560 -1 2900
2902 0 467526.75 251070.8 62480 -1 2901
2903 0 467446.28 251029.53 62440 -1 2902
2904 0 467357.3 250936.12 62360 -1 2903
2905 0 467214.9 250887.94 62280 -1 2904
2906 0 467069.88 250797.1 62200 -1 2905
2907 0 466868.9 250627.11 62160 -1 2906
2908 0 466657.94 250424.03 62080 -1 2907
2909 0 466476.38 250200.11 61920 -1 2908
2910 0 466171.2 249941.66 61840 -1 2909
2911 0 466073.06 249886.84 61760 -1 2910
2912 0 465890.66 249711.86 61680 -1 2911
2913 0 465867.25 249552.17 61600 -1 2912
2914 0 465794.7 249559.25 61520 -1 2913
2915 0 465563.7 249442.11 61400 -1 2914
2916 0 465373.66 249351.75 61320 -1 2915
2917 0 465193.12 249331.44 61200 -1 2916
2918 0 465146.75 249222.84 61080 -1 2917
2919 0 465036.44 249210.52 61040 -1 2918
2920 0 464949.38 249214.05 61000 -1 2919
2921 0 464884.78 249228.5 60960 -1 2920
2922 0 464539 249044.8 60960 -1 2921
2923 0 463972.3 248573.47 60960 -1 2922
2924 0 463827.34 248480.28 60960 -1 2923
2925 0 463623.62 248260.64 60960 -1 2924
2926 0 463393.2 248157.64 60960 -1 2925
2927 0 463229 248115.95 60880 -1 2926
2928 0 462879.62 247932.3 60880 -1 2927
2929 0 462720.44 247879.31 60840 -1 2928
2930 0 462207 247741.64 60840 -1 2929
2931 0 462077.56 247679.02 60800 -1 2930
2932 0 461919.38 247611.31 60720 -1 2931
2933 0 461523.38 247480.28 60600 -1 2932
2934 0 461263.78 247352.23 60560 -1 2933
2935 0 461139.06 247319.28 60520 -1 2934
2936 0 460948.38 247229.48 60480 -1 2935
2937 0 460799.38 247060.4 60400 -1 2936
2938 0 460595.8 246885.12 60320 -1 2937
2939 0 460255 246809.75 60240 -1 2938
2940 0 459973.7 246686.2 60160 -1 2939
2941 0 459840.34 246584.05 60120 -1 2940
2942 0 459565.06 246623.73 60120 -1 2941
2943 0 459410.16 246651.98 60080 -1 2942
2944 0 459074.94 246578.45 60000 -1 2943
2945 0 458567.6 246634.19 59880 -1 2944
2946 0 457970.38 246770.44 59800 -1 2945
2947 0 457601.56 246917.94 59720 -1 2946
2948 0 457245.34 247015.55 59640 -1 2947
2949 0 456584.28 247165.28 59520 -1 2948
2950 0 456277.75 247214.16 59440 -1 2949
2951 0 455939.47 247308.11 59400 -1 2950
2952 0 455655.2 247402.97 59320 -1 2951
2953 0 455535.9 247406.31 59240 -1 2952
2954 0 455361.88 247422.6 59160 -1 2953
2955 0 455102.7 247430.78 59080 -1 2954
2956 0 454764.34 247495.14 59040 -1 2955
2957 0 454270.4 247586.84 59040 -1 2956
2958 0 454185.34 247601.25 58920 -1 2957
2959 0 453976.62 247684.02 58840 -1 2958
2960 0 453523.8 247911.9 58760 -1 2959
2961 0 453337.06 248074.56 58640 -1 2960
2962 0 453171.22 248322.23 58480 -1 2961
2963 0 453121.7 248404.05 58440 -1 2962
2964 0 452921.5 248542.22 58360 -1 2963
2965 0 452665.1 248739.83 58240 -1 2964
2966 0 452392.75 248882.64 58200 -1 2965
2967 0 451938.72 248906.45 58200 -1 2966
2968 0 451744.06 248959.44 58120 -1 2967
2969 0 451229.8 249032.28 58120 -1 2968
2970 0 450857.56 249301.72 58120 -1 2969
2971 0 450820.78 249390.69 58080 -1 2970
2972 0 450608.78 249536.75 58080 -1 2971
2973 0 450183.03 249559.16 58080 -1 2972
2974 0 449477.34 249615.22 58080 -1 2973
2975 0 449173.62 249749.25 58080 -1 2974
2976 0 449006.5 249783.88 58040 -1 2975
2977 0 448934.38 249874.42 58000 -1 2976
2978 0 448695.9 250056.2 58000 -1 2977
2979 0 448609.62 250168.12 58000 -1 2978
2980 0 448280.25 250298.97 58000 -1 2979
2981 0 468742.25 253833.28 68640 -1 2831
2982 0 468811.7 253832.72 68680 -1 2981
2983 0 468903.84 253830.02 68760 -1 2982
2984 0 469052.88 253891.2 68840 -1 2983
2985 0 469347.28 254014.38 68840 -1 2984
2986 0 469867.03 254121.19 68840 -1 2985
2987 0 469962.28 254160.75 68800 -1 2986
2988 0 470017.5 254222.67 68760 -1 2987
2989 0 470112.9 254330.52 68720 -1 2988
2990 0 470160.66 254389.02 68640 -1 2989
2991 0 470171.06 254447.7 68520 -1 2990
2992 0 470242.47 254471.56 68400 -1 2991
2993 0 470414.5 254564.5 68240 -1 2992
2994 0 470526.28 254582.5 68120 -1 2993
2995 0 470609.84 254579.12 68000 -1 2994
2996 0 470817.62 254328.56 68000 -1 2995
2997 0 471027.25 254243.1 68000 -1 2996
2998 0 471132.8 254215.69 68000 -1 2997
2999 0 471229 254198.36 68000 -1 2998
3000 0 471329.62 254129.31 68000 -1 2999
3001 0 471342.75 254124.48 68040 -1 3000
3002 0 471431.5 253970.9 68040 -1 3001
3003 0 471526.12 253870.84 68040 -1 3002
3004 0 471626.06 253804.72 68000 -1 3003
3005 0 471789.2 253706.94 67920 -1 3004
3006 0 471895.3 253615.72 67880 -1 3005
3007 0 471958.5 253588.22 67800 -1 3006
3008 0 472063.06 253517.97 67720 -1 3007
3009 0 472307.12 253423.72 67640 -1 3008
3010 0 472408.94 253419.22 67520 -1 3009
3011 0 472556.25 253389.53 67440 -1 3010
3012 0 473220.44 253381.14 67400 -1 3011
3013 0 473407.2 253344.12 67320 -1 3012
3014 0 473532.7 253274.12 67240 -1 3013
3015 0 473644.16 253214.31 67040 -1 3014
3016 0 473999.56 253116.47 66960 -1 3015
3017 0 474166.72 253074.55 66960 -1 3016
3018 0 474251 253075.89 66920 -1 3017
3019 0 474338.25 253107.25 66880 -1 3018
3020 0 474424.12 253144.31 66840 -1 3019
3021 0 474584 253106.8 66800 -1 3020
3022 0 475042.3 253141.73 66760 -1 3021
3023 0 475561.94 253179.53 66720 -1 3022
3024 0 475671.06 253196.33 66680 -1 3023
3025 0 475949.34 253181.84 66640 -1 3024
3026 0 476170.7 253167.97 66560 -1 3025
3027 0 476484.88 253034.95 66560 -1 3026
3028 0 476655.06 252983.72 66480 -1 3027
3029 0 470689.6 254709.27 67880 -1 2995
3030 0 470750.62 254916 67760 -1 3029
3031 0 470882.88 255014.22 67640 -1 3030
3032 0 471091.8 255064.53 67560 -1 3031
3033 0 471234.78 255071.44 67480 -1 3032
3034 0 471530.66 255124.69 67360 -1 3033
3035 0 471697.1 255213.69 67280 -1 3034
3036 0 471844.97 255276.05 67120 -1 3035
3037 0 471860.75 255405.17 66960 -1 3036
3038 0 471769.72 255610.67 66800 -1 3037
3039 0 471653.72 255694.6 66680 -1 3038
3040 0 471884.2 255863.5 66600 -1 3039
3041 0 472177.25 256123.75 66520 -1 3040
3042 0 472482.53 256228.78 66440 -1 3041
3043 0 472709.8 256594.6 66360 -1 3042
3044 0 472882.7 256801.78 66280 -1 3043
3045 0 473122.06 256960.06 66240 -1 3044
3046 0 473230.06 257058.06 66200 -1 3045
3047 0 473493.1 257237.08 66080 -1 3046
3048 0 473635 257329.25 66000 -1 3047
3049 0 473774.75 257449.12 65920 -1 3048
3050 0 473757.3 257502.88 65880 -1 3049
3051 0 473919.1 257582.66 65800 -1 3050
3052 0 474132.12 257744.72 65720 -1 3051
3053 0 474283.3 257821.81 65640 -1 3052
3054 0 474605.12 258048.47 65560 -1 3053
3055 0 474707.25 258215.14 65440 -1 3054
3056 0 474741.4 258509.22 65440 -1 3055
3057 0 474795.38 258629.81 65440 -1 3056
3058 0 474884.25 258763.23 65400 -1 3057
3059 0 474987.5 258923.1 65360 -1 3058
3060 0 475127.5 259121.73 65240 -1 3059
3061 0 475255.56 259445.12 65160 -1 3060
3062 0 475246.75 259538.33 65120 -1 3061
3063 0 475300.94 259726.28 65040 -1 3062
3064 0 475391.25 259974.25 65040 -1 3063
3065 0 475460.94 260369.66 65040 -1 3064
3066 0 475599.38 260792.9 65040 -1 3065
3067 0 475805.34 260965.84 65040 -1 3066
3068 0 476045.38 261213.6 65040 -1 3067
3069 0 476048.34 261220.67 64960 -1 3068
3070 0 476050.06 261223.9 64920 -1 3069
3071 0 476009.03 261430.22 64920 -1 3070
3072 0 475998.53 261510.84 64880 -1 3071
3073 0 476589.97 261414.19 64960 -1 3069
3074 0 476811.66 261558.78 64840 -1 3073
3075 0 477096.03 261649.97 64760 -1 3074
3076 0 477374.25 261641.4 64680 -1 3075
3077 0 477594.56 261637.6 64640 -1 3076
3078 0 477814.9 261649.28 64640 -1 3077
3079 0 477859.44 261623.72 64600 -1 3078
3080 0 478089 261650.92 64560 -1 3079
3081 0 478451.47 261625.38 64480 -1 3080
3082 0 478841.5 261643.94 64480 -1 3081
3083 0 479074.5 261655.98 64480 -1 3082
3084 0 479089.88 261665.03 64520 -1 3083
3085 0 479082.9 261677.69 64560 -1 3084
3086 0 479164.6 261641.22 64440 -1 3083
3087 0 479287.1 261631.72 64400 -1 3086
3088 0 479411.25 261720.22 64360 -1 3087
3089 0 479629.6 261775.34 64320 -1 3088
3090 0 479795.38 261853.03 64240 -1 3089
3091 0 479898.06 261931.97 64200 -1 3090
3092 0 479913 261925.78 64160 -1 3091
3093 0 479963.5 261996.75 64080 -1 3092
3094 0 479994.2 262095.19 64040 -1 3093
3095 0 480050.7 262247.3 63960 -1 3094
3096 0 480282.72 262473.5 63920 -1 3095
3097 0 480530.12 262608.84 63920 -1 3096
3098 0 480672.25 262610.5 63960 -1 3097
3099 0 481101.12 262870.75 63960 -1 3098
3100 0 481116.25 262992.88 63920 -1 3099
3101 0 481290.44 263190.4 63920 -1 3100
3102 0 481374.72 263371.44 63880 -1 3101
3103 0 481639.62 263711.34 63800 -1 3102
3104 0 481760.84 263864.78 63760 -1 3103
3105 0 481969.34 264095.38 63760 -1 3104
3106 0 482001.1 264123.28 63800 -1 3105
3107 0 482099.72 264123.88 63840 -1 3106
3108 0 482248.88 264155.7 63920 -1 3107
3109 0 482572.84 264331.4 63920 -1 3108
3110 0 482660.25 264359.8 63960 -1 3109
3111 0 482774.44 264412.62 64000 -1 3110
3112 0 482827 264623.84 64000 -1 3111
3113 0 482873.25 264800.78 64000 -1 3112
3114 0 483048.6 264960.28 64000 -1 3113
3115 0 483137 265166.12 63960 -1 3114
3116 0 483202.28 265520.62 63880 -1 3115
3117 0 483323.8 265813.94 63800 -1 3116
3118 0 483498.75 265902.16 63800 -1 3117
3119 0 483660.9 265820.75 63800 -1 3118
3120 0 483849.16 265746.7 63800 -1 3119
3121 0 483970.88 265677.03 63840 -1 3120
3122 0 483503.4 266137.62 63720 -1 3118
3123 0 483438.94 266252.47 63560 -1 3122
3124 0 483641.38 266543.16 63480 -1 3123
3125 0 484158.38 266957.16 63480 -1 3124
3126 0 484246.75 266994.22 63400 -1 3125
3127 0 484165.25 267010.97 63320 -1 3126
3128 0 484146.34 267082.97 63280 -1 3127
3129 0 483996.56 267015.9 63200 -1 3128
3130 0 483806.25 266787.7 63120 -1 3129
3131 0 483809.34 266811.1 63080 -1 3130
3132 0 484503.66 267501.9 63280 -1 3128
3133 0 484525.38 267689.3 63280 -1 3132
3134 0 484518.8 267805.34 63280 -1 3133
3135 0 484620.62 267838.44 63280 -1 3134
3136 0 484630.9 267905 63240 -1 3135
3137 0 484707.06 268058.56 63240 -1 3136
3138 0 484910.06 268135.78 63240 -1 3137
3139 0 485032.56 268251.06 63200 -1 3138
3140 0 485280.56 268405.62 63160 -1 3139
3141 0 485339.8 268552.38 63080 -1 3140
3142 0 485403.8 268668 63000 -1 3141
3143 0 485483.8 268776.6 62880 -1 3142
3144 0 485543.38 268922.66 62760 -1 3143
3145 0 485594.6 269008.56 62680 -1 3144
3146 0 485900.72 269272.12 62520 -1 3145
3147 0 486082.66 269461.88 62440 -1 3146
3148 0 486140.28 269544.28 62360 -1 3147
3149 0 486129.62 269623.2 62280 -1 3148
3150 0 486146.4 269696.16 62200 -1 3149
3151 0 486146.4 269696.16 62200 -1 3150
3152 0 486241.16 269779.75 62120 -1 3151
3153 0 486401.34 269932.28 62040 -1 3152
3154 0 486541.8 270015.88 61960 -1 3153
3155 0 486906.3 270170.8 61880 -1 3154
3156 0 486989.38 270178 61800 -1 3155
3157 0 487098.44 270175.94 61680 -1 3156
3158 0 487192 270277.5 61600 -1 3157
3159 0 487259 270341.7 61520 -1 3158
3160 0 487329.3 270407.06 61440 -1 3159
3161 0 487477.28 270690.3 61320 -1 3160
3162 0 487934.9 270994 60960 -1 3161
3163 0 487996.56 270972.8 60880 -1 3162
3164 0 488260.16 270946 60800 -1 3163
3165 0 488296.7 270932.34 60760 -1 3164
3166 0 488269.1 270730.44 60720 -1 3165
3167 0 488198.44 270116.7 60680 -1 3166
3168 0 488436.3 271562.97 60640 -1 3167
3169 0 488367.47 271740.88 60640 -1 3168
3170 0 488418.03 271872.62 60600 -1 3169
3171 0 488485 271663.7 60600 -1 3168
3172 0 484411.88 268289.47 63240 -1 3137
3173 0 484287.44 268395.12 63240 -1 3172
3174 0 484195.75 268475.97 63200 -1 3173
3175 0 481125.3 262809.44 64000 -1 3099
3176 0 481149.3 262601.25 64080 -1 3175
3177 0 481140.97 262550.03 64160 -1 3176
3178 0 481171.7 262506.22 64240 -1 3177
3179 0 477805.38 261664.75 64680 -1 3078
3180 0 467802.44 252438.25 70360 -1 2814
3181 0 467591.94 252482.5 70360 -1 3180
3182 0 467523 252521.69 70400 -1 3181
3183 0 469536 247193.03 74640 -1 2157
3184 0 469604 247185.03 74560 -1 3183
3185 0 469608 247215.03 74440 -1 3184
3186 0 469796 247293.06 74240 -1 3185
3187 0 469976 247317.06 74120 -1 3186
3188 0 470152 247313.06 74120 -1 3187
3189 0 470556 247217.06 74080 -1 3188
3190 0 470804 247153.06 74000 -1 3189
3191 0 471244 247051.05 73920 -1 3190
3192 0 471564 247169.03 73840 -1 3191
3193 0 471800 247187.03 73720 -1 3192
3194 0 472028 247203.03 73560 -1 3193
3195 0 472380 247195.03 73480 -1 3194
3196 0 472564 247083.03 73360 -1 3195
3197 0 472720 246943.03 73200 -1 3196
3198 0 472880 246825.03 73080 -1 3197
3199 0 473080 246491.08 73000 -1 3198
3200 0 473204 246441.11 72880 -1 3199
3201 0 473300 246369.11 72720 -1 3200
3202 0 473468 246337.11 72600 -1 3201
3203 0 473716 246209.11 72480 -1 3202
3204 0 473900 246109.11 72440 -1 3203
3205 0 474144 246099.03 72360 -1 3204
3206 0 474288 246159.03 72240 -1 3205
3207 0 474500 246157.06 72080 -1 3206
3208 0 474836 246341.06 71920 -1 3207
3209 0 475104 246457.06 71840 -1 3208
3210 0 475300 246477.06 71720 -1 3209
3211 0 475540 246455.11 71560 -1 3210
3212 0 475760 246339.11 71440 -1 3211
3213 0 475896 246299.11 71320 -1 3212
3214 0 475936 246275.11 71200 -1 3213
3215 0 476228 246211.11 71040 -1 3214
3216 0 476280 246135.11 70920 -1 3215
3217 0 476560 246073.03 70800 -1 3216
3218 0 476888 245973.03 70720 -1 3217
3219 0 477020 245899.06 70600 -1 3218
3220 0 477164 245863.06 70440 -1 3219
3221 0 477204 245851.08 70400 -1 3220
3222 0 477272 245779.06 70280 -1 3221
3223 0 477500 245701.11 70240 -1 3222
3224 0 477648 245603.14 70080 -1 3223
3225 0 477820 245615.14 70080 -1 3224
3226 0 477992 245633.03 69960 -1 3225
3227 0 478112 245603.06 69800 -1 3226
3228 0 478292 245623.06 69640 -1 3227
3229 0 478376 245571.06 69520 -1 3228
3230 0 478408 245571.06 69400 -1 3229
3231 0 478468 245531.06 69280 -1 3230
3232 0 478564 245515.06 69160 -1 3231
3233 0 478748 245443.06 69080 -1 3232
3234 0 478856 245467.06 68960 -1 3233
3235 0 479064 245515.06 68840 -1 3234
3236 0 479296 245619.06 68760 -1 3235
3237 0 479428 245621.11 68640 -1 3236
3238 0 479528 245585.11 68560 -1 3237
3239 0 479748 245525.11 68440 -1 3238
3240 0 479856 245489.11 68320 -1 3239
3241 0 479868 245485.11 68200 -1 3240
3242 0 480052 245437.11 68160 -1 3241
3243 0 480216 245335.03 68040 -1 3242
3244 0 480420 245291.03 67920 -1 3243
3245 0 480596 245211.03 67800 -1 3244
3246 0 480832 245113.03 67640 -1 3245
3247 0 481052 245065.03 67480 -1 3246
3248 0 481576 244841.03 67400 -1 3247
3249 0 482096 244695.06 67360 -1 3248
3250 0 482464 244515.06 67320 -1 3249
3251 0 482788 244481.03 67240 -1 3250
3252 0 483072 244389.03 67120 -1 3251
3253 0 483368 244363.06 67080 -1 3252
3254 0 483540 244281.03 67000 -1 3253
3255 0 483616 244265.03 66920 -1 3254
3256 0 483608 244285.03 66840 -1 3255
3257 0 483560 244305.03 66720 -1 3256
3258 0 483616 244307.03 66640 -1 3257
3259 0 483748 244231.03 66520 -1 3258
3260 0 483744 244223.03 66400 -1 3259
3261 0 483704 244239.03 66280 -1 3260
3262 0 483824 244273.06 66120 -1 3261
3263 0 483928 244281.06 65960 -1 3262
3264 0 483968 244289.06 65800 -1 3263
3265 0 483952 244321.06 65720 -1 3264
3266 0 483928 244303.11 65600 -1 3265
3267 0 483912 244339.11 65480 -1 3266
3268 0 483888 244319.11 65320 -1 3267
3269 0 483908 244241.14 65200 -1 3268
3270 0 483894.66 244251.67 65120 -1 3269
3271 0 483888 244257.14 65080 -1 3270
3272 0 483788 244325.14 65000 -1 3271
3273 0 483604 244401.14 64920 -1 3272
3274 0 483456 244441.14 64800 -1 3273
3275 0 483208 244457.14 64720 -1 3274
3276 0 483036 244429.14 64640 -1 3275
3277 0 483056 244317.14 64480 -1 3276
3278 0 482956 244273.14 64360 -1 3277
3279 0 482748 244167.03 64240 -1 3278
3280 0 482692 244195.03 64120 -1 3279
3281 0 482572 244193.06 64000 -1 3280
3282 0 482384 244185.06 63920 -1 3281
3283 0 482156 244173.06 63840 -1 3282
3284 0 482000 244165.06 63760 -1 3283
3285 0 481752 244153.06 63680 -1 3284
3286 0 481564 244133.06 63560 -1 3285
3287 0 481452 244173.06 63480 -1 3286
3288 0 481244 244143.11 63360 -1 3287
3289 0 481052 244101.14 63280 -1 3288
3290 0 480868 244057.14 63160 -1 3289
3291 0 480724 244029.14 63040 -1 3290
3292 0 480504 243997.14 62960 -1 3291
3293 0 480376 243985.14 62840 -1 3292
3294 0 480308 243913.14 62720 -1 3293
3295 0 480284 243897.14 62600 -1 3294
3296 0 480276 243855.03 62560 -1 3295
3297 0 480244 243763.03 62440 -1 3296
3298 0 480068 243541.06 62280 -1 3297
3299 0 479928 243497.06 62160 -1 3298
3300 0 479816 243417.06 62040 -1 3299
3301 0 479728 243353.06 61960 -1 3300
3302 0 479636 243061.06 61840 -1 3301
3303 0 479576 242903.03 61720 -1 3302
3304 0 479484 242903.03 61600 -1 3303
3305 0 479408 242847.03 61480 -1 3304
3306 0 479388 242695.03 61400 -1 3305
3307 0 479312 242627.03 61280 -1 3306
3308 0 479224 242571.03 61160 -1 3307
3309 0 479128 242559.03 61040 -1 3308
3310 0 479028 242559.03 60880 -1 3309
3311 0 478836 242311.03 60800 -1 3310
3312 0 478784 242105.06 60680 -1 3311
3313 0 478748 241921.06 60600 -1 3312
3314 0 478644 241795.03 60480 -1 3313
3315 0 478556 241663.03 60440 -1 3314
3316 0 478316 241391.03 60320 -1 3315
3317 0 478100 241091.03 60240 -1 3316
3318 0 478000 240971.03 60160 -1 3317
3319 0 477760 240821.06 60000 -1 3318
3320 0 477588 240873.06 59880 -1 3319
3321 0 477424 241055.11 59880 -1 3320
3322 0 477612 240811.11 59800 -1 3320
3323 0 477564 240639.11 59720 -1 3322
3324 0 477332 240441.14 59560 -1 3323
3325 0 477168 240329.14 59400 -1 3324
3326 0 477136 240193.14 59280 -1 3325
3327 0 477032 240057.14 59160 -1 3326
3328 0 477012 239997.14 59080 -1 3327
3329 0 476940 239925.14 58920 -1 3328
3330 0 476820 239845.14 58840 -1 3329
3331 0 476788 239709.14 58680 -1 3330
3332 0 476818 239673 58640 -1 3331
3333 0 476806 239545 58600 -1 3332
3334 0 476818 239433 58560 -1 3333
3335 0 476810 239373 58520 -1 3334
3336 0 476786 239317 58480 -1 3335
3337 0 476770 239277 58440 -1 3336
3338 0 476746 239261 58400 -1 3337
3339 0 476746 239265 58320 -1 3338
3340 0 476734 239257 58240 -1 3339
3341 0 476590 239241 58160 -1 3340
3342 0 476550 239201 58080 -1 3341
3343 0 476450 239173 58000 -1 3342
3344 0 476406 239189 57920 -1 3343
3345 0 476334 239177 57880 -1 3344
3346 0 476278 239177 57800 -1 3345
3347 0 476234 239169 57760 -1 3346
3348 0 476234 239169 57680 -1 3347
3349 0 476234 239165 57640 -1 3348
3350 0 476230 239165 57600 -1 3349
3351 0 476226 239113 57560 -1 3350
3352 0 476202 239101 57520 -1 3351
3353 0 476214 239061 57480 -1 3352
3354 0 476214 239041 57440 -1 3353
3355 0 476162 239009 57400 -1 3354
3356 0 476162 239001 57360 -1 3355
3357 0 476170 238973 57320 -1 3356
3358 0 476126 238925 57240 -1 3357
3359 0 476022 238841 57160 -1 3358
3360 0 475962 238805 57120 -1 3359
3361 0 475834 238761 57080 -1 3360
3362 0 475782 238733 57040 -1 3361
3363 0 475670 238669 56960 -1 3362
3364 0 475598 238629 56920 -1 3363
3365 0 475070 238337 56880 -1 3364
3366 0 474594 238117 56840 -1 3365
3367 0 474518 238073 56800 -1 3366
3368 0 474430 238005 56760 -1 3367
3369 0 474394 237981 56720 -1 3368
3370 0 474338 237949 56680 -1 3369
3371 0 474238 237901 56640 -1 3370
3372 0 474118 237877 56600 -1 3371
3373 0 473882 237749 56560 -1 3372
3374 0 473734 237773 56520 -1 3373
3375 0 473622 237813 56480 -1 3374
3376 0 473502 237909 56440 -1 3375
3377 0 473370 237965 56400 -1 3376
3378 0 473274 237965 56360 -1 3377
3379 0 473058 237929 56320 -1 3378
3380 0 472782 237901 56280 -1 3379
3381 0 472106 237785 56280 -1 3380
3382 0 471834 237349 56240 -1 3381
3383 0 471802 237353 56200 -1 3382
3384 0 471794 237273 56160 -1 3383
3385 0 471742 237297 55960 -1 3384
3386 0 471366 237005 55920 -1 3385
3387 0 471302 236953 55880 -1 3386
3388 0 471278 236901 55840 -1 3387
3389 0 471238 236861 55800 -1 3388
3390 0 471270 236873 55760 -1 3389
3391 0 471246 236745 55720 -1 3390
3392 0 471254 236761 55680 -1 3391
3393 0 471238 236769 55640 -1 3392
3394 0 471226 236749 55600 -1 3393
3395 0 471178 236693 55560 -1 3394
3396 0 471114 236665 55520 -1 3395
3397 0 471094 236685 55480 -1 3396
3398 0 471094 236685 55440 -1 3397
3399 0 471102 236697 55400 -1 3398
3400 0 471098 236713 55320 -1 3399
3401 0 471142 236569 55240 -1 3400
3402 0 471062 236517 55200 -1 3401
3403 0 471010 236485 55160 -1 3402
3404 0 470978 236477 55080 -1 3403
3405 0 470942 236441 55000 -1 3404
3406 0 471054 236677 54960 -1 3405
3407 0 470914 236249 54920 -1 3406
3408 0 470974 236325 54880 -1 3407
3409 0 470966 236329 54840 -1 3408
3410 0 470978 236325 54800 -1 3409
3411 0 470994 236313 54760 -1 3410
3412 0 470994 236313 54680 -1 3411
3413 0 471002 236265 54600 -1 3412
3414 0 470978 236217 54520 -1 3413
3415 0 470962 236213 54440 -1 3414
3416 0 470926 236125 54360 -1 3415
3417 0 470890 235997 54280 -1 3416
3418 0 470870 235897 54200 -1 3417
3419 0 470866 235877 54120 -1 3418
3420 0 470790 235773 54000 -1 3419
3421 0 470766 235739 53960 -1 3420
3422 0 470742 235705 53920 -1 3421
3423 0 470742 235653 53840 -1 3422
3424 0 470742 235613 53800 -1 3423
3425 0 470786 235549 53760 -1 3424
3426 0 470786 235497 53720 -1 3425
3427 0 470758 235433 53680 -1 3426
3428 0 470774 235385 53640 -1 3427
3429 0 470758 235341 53600 -1 3428
3430 0 470746 235313 53560 -1 3429
3431 0 470710 235257 53520 -1 3430
3432 0 470642 235273 53480 -1 3431
3433 0 470334 235329 53440 -1 3432
3434 0 470594 235249 53400 -1 3433
3435 0 470582 235241 53360 -1 3434
3436 0 470538 235209 53280 -1 3435
3437 0 470454 235201 53160 -1 3436
3438 0 470430 235061 53040 -1 3437
3439 0 470386 234861 53000 -1 3438
3440 0 470266 234221 52960 -1 3439
3441 0 470166 234185 52920 -1 3440
3442 0 469942 233581 52880 -1 3441
3443 0 470094 234225 52840 -1 3442
3444 0 470026 233981 52800 -1 3443
3445 0 470070 234213 52760 -1 3444
3446 0 470062 234245 52680 -1 3445
3447 0 470010 234249 52600 -1 3446
3448 0 469858 234257 52480 -1 3447
3449 0 469834 234249 52400 -1 3448
3450 0 469770 234217 52320 -1 3449
3451 0 469714 234185 52240 -1 3450
3452 0 469642 234161 52120 -1 3451
3453 0 469562 234093 52000 -1 3452
3454 0 469490 233997 51920 -1 3453
3455 0 469454 233965 51880 -1 3454
3456 0 469438 233917 51840 -1 3455
3457 0 469426 233821 51800 -1 3456
3458 0 469378 233841 51760 -1 3457
3459 0 469354 233845 51720 -1 3458
3460 0 469322 233809 51680 -1 3459
3461 0 469258 233769 51640 -1 3460
3462 0 469254 233777 51600 -1 3461
3463 0 469214 233721 51520 -1 3462
3464 0 469146 233705 51440 -1 3463
3465 0 469086 233657 51360 -1 3464
3466 0 469054 233633 51320 -1 3465
3467 0 469046 233645 51280 -1 3466
3468 0 468982 233565 51240 -1 3467
3469 0 468926 233569 51200 -1 3468
3470 0 468926 233569 51160 -1 3469
3471 0 468882 233541 51080 -1 3470
3472 0 468850 233521 51000 -1 3471
3473 0 468878 233465 50920 -1 3472
3474 0 468822 233449 50880 -1 3473
3475 0 468562 233445 50840 -1 3474
3476 0 468506 233353 50800 -1 3475
3477 0 468506 233157 50760 -1 3476
3478 0 468478 233121 50720 -1 3477
3479 0 468462 233089 50680 -1 3478
3480 0 468410 233013 50640 -1 3479
3481 0 468382 232965 50600 -1 3480
3482 0 468330 232885 50560 -1 3481
3483 0 468314 232825 50520 -1 3482
3484 0 468282 232765 50480 -1 3483
3485 0 468294 232677 50440 -1 3484
3486 0 468290 232669 50400 -1 3485
3487 0 468290 232781 50360 -1 3486
3488 0 468286 232785 50320 -1 3487
3489 0 468310 232865 50280 -1 3488
3490 0 468286 232873 50240 -1 3489
3491 0 468268 232885 50200 -1 3490
3492 0 468084 233129 50160 -1 3491
3493 0 468064 233125 50120 -1 3492
3494 0 468016 233125 50080 -1 3493
3495 0 470374 235781 53960 -1 3421
3496 0 470250 235829 54000 -1 3495
3497 0 470194 235853 54040 -1 3496
3498 0 470166 235877 54080 -1 3497
3499 0 470122 235853 54120 -1 3498
3500 0 477540 245987.06 70520 -1 3221
3501 0 477724 246203.06 70560 -1 3500
3502 0 473180 246187.06 73040 -1 3199
3503 0 473104 246027.06 73080 -1 3502
3504 0 469740 247225.06 74080 -1 3187
3505 0 469704 247161.06 73960 -1 3504
3506 0 469692 247129.06 73840 -1 3505
3507 0 469732 247057.06 73800 -1 3506
3508 0 469825.38 247027.52 73800 -1 3507
3509 0 469993.75 247008.6 73800 -1 3508
3510 0 470033.88 246984.2 73760 -1 3509
3511 0 469660 247157.06 73800 -1 3506
3512 0 469656 247157.06 73720 -1 3511
3513 0 469664 247193.06 73640 -1 3512
3514 0 469680 247167.03 73520 -1 3513
3515 0 469672 247159 73440 -1 3514
3516 0 469668 247155.03 73400 -1 3515
3517 0 469692 247159.03 73280 -1 3516
3518 0 469716 247171.03 73120 -1 3517
3519 0 469692 247165.06 73040 -1 3518
3520 0 469708 247173.06 72920 -1 3519
3521 0 469700 247221.06 72800 -1 3520
3522 0 469740 247285.06 72680 -1 3521
3523 0 469864 247353.06 72560 -1 3522
3524 0 469928 247453.06 72480 -1 3523
3525 0 469960 247505.06 72360 -1 3524
3526 0 470196 247541.06 72400 -1 3525
3527 0 470348 247509.06 72440 -1 3526
3528 0 469932 247557.06 72280 -1 3525
3529 0 469920 247653.06 72160 -1 3528
3530 0 469872 247767.11 72040 -1 3529
3531 0 469820 247847.11 71880 -1 3530
3532 0 469824 247903.11 71760 -1 3531
3533 0 469800 247935.11 71600 -1 3532
3534 0 469816 247979.11 71440 -1 3533
3535 0 469652 247971.11 71360 -1 3534
3536 0 469456 247967.11 71240 -1 3535
3537 0 469288 247971.11 71160 -1 3536
3538 0 469680 247999.11 71200 -1 3536
3539 0 469748 247927.11 71120 -1 3538
3540 0 469804 247903.11 71000 -1 3539
3541 0 469824 247819.11 70920 -1 3540
3542 0 469832 247790.33 70880 -1 3541
3543 0 469848 247733.14 70800 -1 3542
3544 0 469836 247609.14 70720 -1 3543
3545 0 469792 247461.14 70640 -1 3544
3546 0 469740 247397.14 70520 -1 3545
3547 0 469824 247301.14 70400 -1 3546
3548 0 469900 247187.17 70280 -1 3547
3549 0 469992 247007.17 70200 -1 3548
3550 0 470004 246951.17 70080 -1 3549
3551 0 470048 246909.03 69960 -1 3550
3552 0 470116 246889.03 69840 -1 3551
3553 0 470204 246869.03 69720 -1 3552
3554 0 470272 246869.03 69600 -1 3553
3555 0 470316 246875.06 69480 -1 3554
3556 0 470344 246887.06 69360 -1 3555
3557 0 470324 246883.06 69240 -1 3556
3558 0 470320 246899.06 69160 -1 3557
3559 0 470312 246911.06 69040 -1 3558
3560 0 470484 247203.06 69080 -1 3559
3561 0 470506 247263 69120 -1 3560
3562 0 470528 247323.06 69160 -1 3561
3563 0 470288 246903.06 68920 -1 3559
3564 0 470212 246871.06 68800 -1 3563
3565 0 470108 246781.11 68680 -1 3564
3566 0 470060 246737.11 68560 -1 3565
3567 0 469980 246649.11 68440 -1 3566
3568 0 469912 246593.11 68320 -1 3567
3569 0 469700 246481.11 68200 -1 3568
3570 0 469640 246405.11 68120 -1 3569
3571 0 469592 246357.11 68000 -1 3570
3572 0 469504 246325.11 67840 -1 3571
3573 0 469184 246233.05 67800 -1 3572
3574 0 469124 246219.14 67680 -1 3573
3575 0 469232 246235.03 67560 -1 3574
3576 0 469196 246215.03 67480 -1 3575
3577 0 469184 246211.03 67360 -1 3576
3578 0 469090 246183 67280 -1 3577
3579 0 469024 246225 67240 -1 3578
3580 0 468958 246231 67200 -1 3579
3581 0 468716 246277 66960 -1 3580
3582 0 468678 246293 66920 -1 3581
3583 0 468616 246271 66880 -1 3582
3584 0 468564 246253 66840 -1 3583
3585 0 469398.78 246138.66 67680 -1 3574
3586 0 469507.62 246114.95 67640 -1 3585
3587 0 469852 246837.03 70120 -1 3550
3588 0 469840 246809.03 70200 -1 3587
3589 0 469802.66 246819.67 70280 -1 3588
3590 0 469784 246825.03 70320 -1 3589
3591 0 469734 246821 70400 -1 3590
3592 0 469620 246827 70480 -1 3591
3593 0 469572 246835 70520 -1 3592
3594 0 469528 246851 70560 -1 3593
3595 0 469414 246847 70600 -1 3594
3596 0 469330 246859 70680 -1 3595
3597 0 469326 246863 70720 -1 3596
3598 0 469300 246869 70760 -1 3597
3599 0 469266 246901 70800 -1 3598
3600 0 469256 246947 70840 -1 3599
3601 0 469250 246987 70880 -1 3600
3602 0 469232 247017 70920 -1 3601
3603 0 469220 247029 70960 -1 3602
3604 0 469212 247033 71000 -1 3603
3605 0 469308.9 246714.88 70720 -1 3597
3606 0 469332 248027.11 71320 -1 3536
3607 0 469280 248077 71360 -1 3606
3608 0 469228 248127.11 71400 -1 3607
3609 0 469100 248191.11 71480 -1 3608
3610 0 466196 244491.03 81960 -1 274
3611 0 466408 244375.03 82040 -1 3610
3612 0 466500 244297.11 82160 -1 3611
3613 0 466812 243941.11 82280 -1 3612
3614 0 466928 243647.06 82360 -1 3613
3615 0 467260 243519.06 82440 -1 3614
3616 0 467424 243391.06 82520 -1 3615
3617 0 467560 243287.06 82680 -1 3616
3618 0 467716 243179.06 82720 -1 3617
3619 0 467956 242923.06 82920 -1 3618
3620 0 468088 242789.03 83320 -1 3619
3621 0 468136 242661.03 83520 -1 3620
3622 0 468180 242605.03 83640 -1 3621
3623 0 468216 242589.03 83760 -1 3622
3624 0 468272 242573.03 83880 -1 3623
3625 0 468472 242553.03 84040 -1 3624
3626 0 468652 242545.03 84160 -1 3625
3627 0 468748 242565.03 84320 -1 3626
3628 0 468796 242569.03 84480 -1 3627
3629 0 468836 242517.03 84600 -1 3628
3630 0 469012 242457.03 84800 -1 3629
3631 0 469048 242425.03 84880 -1 3630
3632 0 469068 242369.03 85000 -1 3631
3633 0 469172 242313.03 85120 -1 3632
3634 0 469272 242289.03 85240 -1 3633
3635 0 469376 242101.03 85400 -1 3634
3636 0 469456 241981.03 85520 -1 3635
3637 0 469516 241905.03 85640 -1 3636
3638 0 469592 241869.03 85720 -1 3637
3639 0 469608 241893.03 85840 -1 3638
3640 0 469604 241905.03 85960 -1 3639
3641 0 469616 241865.03 86080 -1 3640
3642 0 469612 241821.03 86200 -1 3641
3643 0 469632 241773.03 86280 -1 3642
3644 0 469676 241765.03 86400 -1 3643
3645 0 469692 241777.03 86520 -1 3644
3646 0 469700 241769.03 86640 -1 3645
3647 0 469776 241687.03 86760 -1 3646
3648 0 469816 241695.03 86880 -1 3647
3649 0 469848 241667.03 87000 -1 3648
3650 0 469932 241519.03 87160 -1 3649
3651 0 470052 241435.03 87240 -1 3650
3652 0 470184 241339.03 87360 -1 3651
3653 0 470308 241275.03 87520 -1 3652
3654 0 470384 241159.03 87600 -1 3653
3655 0 470632 240981.27 87800 -1 3654
3656 0 470868 240761.27 87960 -1 3655
3657 0 470988 240661.27 88080 -1 3656
3658 0 471188 240523.23 88240 -1 3657
3659 0 471480 240385.2 88360 -1 3658
3660 0 471616 240317.14 88440 -1 3659
3661 0 471624 240369.06 88560 -1 3660
3662 0 471920 240289.06 88600 -1 3661
3663 0 471928 240541.06 88640 -1 3662
3664 0 471772 240053.05 88720 -1 3663
3665 0 471792 239909.05 88760 -1 3664
3666 0 471712 239731.1 88880 -1 3665
3667 0 471648 239533 88920 -1 3666
3668 0 471736 239547.1 88960 -1 3667
3669 0 471552 239367.14 89280 -1 3668
3670 0 471976 239287.14 89560 -1 3669
3671 0 472560 239231.14 89960 -1 3670
3672 0 473136 239107.06 90480 -1 3671
3673 0 473080 238991.1 90560 -1 3672
3674 0 475128 238879.1 90640 -1 3673
3675 0 475096 238827.06 90680 -1 3674
3676 0 475128 238755.06 90800 -1 3675
3677 0 475192 238651.06 90880 -1 3676
3678 0 475256 238539.06 91040 -1 3677
3679 0 475368 238387.06 91160 -1 3678
3680 0 475528 238267.06 91280 -1 3679
3681 0 475544 238251.06 91400 -1 3680
3682 0 475728 238187.06 91480 -1 3681
3683 0 475976 237971.06 91640 -1 3682
3684 0 476240 237731.06 91720 -1 3683
3685 0 476376 237627.06 91840 -1 3684
3686 0 476456 237539.06 91960 -1 3685
3687 0 476544 237435.06 92040 -1 3686
3688 0 476680 237315.06 92160 -1 3687
3689 0 476792 237219.06 92240 -1 3688
3690 0 476936 236951.34 92320 -1 3689
3691 0 476840 236407.34 92400 -1 3690
3692 0 477128 236095.34 92520 -1 3691
3693 0 477384 235839.34 92680 -1 3692
3694 0 477688 235655.34 92800 -1 3693
3695 0 477920 235519.34 92880 -1 3694
3696 0 477976 235391.34 93000 -1 3695
3697 0 478056 235319.34 93080 -1 3696
3698 0 478408 235135.34 93160 -1 3697
3699 0 478440 235103.34 93280 -1 3698
3700 0 478608 234999.34 93440 -1 3699
3701 0 478952 234727.34 93560 -1 3700
3702 0 479072 234559.34 93680 -1 3701
3703 0 479272 234295.34 93760 -1 3702
3704 0 479336 234107.27 93840 -1 3703
3705 0 479616 233651.27 93920 -1 3704
3706 0 479680 233443.27 94040 -1 3705
3707 0 479760 233347.27 94160 -1 3706
3708 0 479768 233275.27 94280 -1 3707
3709 0 479792 233243.27 94400 -1 3708
3710 0 479856 233211.27 94520 -1 3709
3711 0 479944 233131.27 94640 -1 3710
3712 0 480048 233027.27 94720 -1 3711
3713 0 480200 232875.27 94800 -1 3712
3714 0 480328 232619.27 94880 -1 3713
3715 0 480536 232267.27 94920 -1 3714
3716 0 480576 231895.2 95040 -1 3715
3717 0 480664 231799.2 95160 -1 3716
3718 0 480840 231551.2 95280 -1 3717
3719 0 481000 231415.2 95440 -1 3718
3720 0 481152 231279.2 95520 -1 3719
3721 0 481488 231039.2 95640 -1 3720
3722 0 481736 230847.2 95760 -1 3721
3723 0 481824 230767.2 95880 -1 3722
3724 0 481824 230663.2 96040 -1 3723
3725 0 481912 230647.2 96120 -1 3724
3726 0 481928 230615.2 96280 -1 3725
3727 0 481976 230591.2 96400 -1 3726
3728 0 482016 230559.2 96560 -1 3727
3729 0 482096 230471.2 96680 -1 3728
3730 0 482240 230303.2 96800 -1 3729
3731 0 482304 230215.2 96880 -1 3730
3732 0 482336 230175.2 97040 -1 3731
3733 0 482368 230143.2 97120 -1 3732
3734 0 482376 230119.2 97280 -1 3733
3735 0 482416 230111.2 97400 -1 3734
3736 0 482472 229935.2 97520 -1 3735
3737 0 482616 229671.2 97640 -1 3736
3738 0 482736 229203.14 97760 -1 3737
3739 0 482832 228807.06 97840 -1 3738
3740 0 482872 228663.06 98000 -1 3739
3741 0 482832 228575.06 98120 -1 3740
3742 0 482872 228511.06 98280 -1 3741
3743 0 482928 228495.06 98440 -1 3742
3744 0 482952 228439.06 98600 -1 3743
3745 0 482952 228375.06 98760 -1 3744
3746 0 483064 228119.06 98880 -1 3745
3747 0 483136 227791.06 98960 -1 3746
3748 0 483240 227559.06 99080 -1 3747
3749 0 483360 227303.06 99160 -1 3748
3750 0 483376 227135.06 99320 -1 3749
3751 0 483272 227027.06 99440 -1 3750
3752 0 483384 226999.16 99480 -1 3751
3753 0 483760 226499.06 99800 -1 3752
3754 0 484336 225915.06 100160 -1 3753
3755 0 484424 225659.06 100560 -1 3754
3756 0 484648 225315.06 101080 -1 3755
3757 0 485304 224735.11 101760 -1 3756
3758 0 485528 224127.11 102240 -1 3757
3759 0 485488 223379.03 102840 -1 3758
3760 0 485519.6 223273.05 102960 -1 3759
3761 0 485460 223109.03 103040 -1 3760
3762 0 485460 222969.06 103280 -1 3761
3763 0 485472 222833.06 103520 -1 3762
3764 0 485616 222561.06 103720 -1 3763
3765 0 485732 222269.06 104000 -1 3764
3766 0 485840 221997.06 104240 -1 3765
3767 0 485796.03 221477.05 104560 -1 3766
3768 0 485820 221229.03 104880 -1 3767
3769 0 485804 220973.03 105200 -1 3768
3770 0 485744 220549.03 105400 -1 3769
3771 0 485768 220381.03 105600 -1 3770
3772 0 485784 220121.03 105880 -1 3771
3773 0 485832 220057.06 106000 -1 3772
3774 0 485880 219869.11 106200 -1 3773
3775 0 485768 219233.11 106520 -1 3774
3776 0 485632 218961.11 106600 -1 3775
3777 0 485676 218533.03 106840 -1 3776
3778 0 485616 218057.03 107120 -1 3777
3779 0 485752 217641.03 107440 -1 3778
3780 0 485932 217473.03 107800 -1 3779
3781 0 486252 217317.03 108120 -1 3780
3782 0 486600 217041.03 108360 -1 3781
3783 0 486632 216573.06 108600 -1 3782
3784 0 486660 216177.06 108640 -1 3783
3785 0 486688 215753.06 108800 -1 3784
3786 0 486776 215521.11 108920 -1 3785
3787 0 486784 215229.14 109160 -1 3786
3788 0 486708 214825.14 109480 -1 3787
3789 0 486696 214681.03 109600 -1 3788
3790 0 486636 214609.03 109760 -1 3789
3791 0 486564 214501.03 109920 -1 3790
3792 0 486540 214481.03 110080 -1 3791
3793 0 486480 214317.03 110280 -1 3792
3794 0 486352 214001.03 110600 -1 3793
3795 0 486188 213533.03 110640 -1 3794
3796 0 485852 213193.06 110680 -1 3795
3797 0 485876 213189.06 110880 -1 3796
3798 0 485864 213189.11 111120 -1 3797
3799 0 485916 213001.11 111400 -1 3798
3800 0 486092 212541.11 111480 -1 3799
3801 0 486024 212205.11 111520 -1 3800
3802 0 485824 211989.11 111560 -1 3801
3803 0 485572 211721.11 111680 -1 3802
3804 0 485576 211569.14 111720 -1 3803
3805 0 485472 211285.03 111960 -1 3804
3806 0 485484 210937.03 112200 -1 3805
3807 0 485248 210493.03 112240 -1 3806
3808 0 485024 210309.06 112360 -1 3807
3809 0 484808 210177.03 112440 -1 3808
3810 0 484672 209901.03 112720 -1 3809
3811 0 484516 209285.03 113000 -1 3810
3812 0 484368 208897.03 113040 -1 3811
3813 0 484132 208629.06 113000 -1 3812
3814 0 484212 208353.06 113080 -1 3813
3815 0 484104 208117.06 113200 -1 3814
3816 0 484132 207789.03 113280 -1 3815
3817 0 484040 207517.03 113400 -1 3816
3818 0 483892 207409.03 113480 -1 3817
3819 0 483656 207049.06 113600 -1 3818
3820 0 483496 206529.11 113760 -1 3819
3821 0 483148 205729.11 113920 -1 3820
3822 0 482688 205021.14 113880 -1 3821
3823 0 482612 204741.14 113840 -1 3822
3824 0 482600 204537.14 113760 -1 3823
3825 0 482432 204245.03 113560 -1 3824
3826 0 482188 204073.03 113440 -1 3825
3827 0 481720 203709.03 113520 -1 3826
3828 0 481676 203397.03 113480 -1 3827
3829 0 481640 203165.03 113360 -1 3828
3830 0 481664 203005.03 113240 -1 3829
3831 0 481644 202969.03 113160 -1 3830
3832 0 481564 202945.06 113080 -1 3831
3833 0 481040 202749.03 112880 -1 3832
3834 0 480680 202581.03 112840 -1 3833
3835 0 480604 202257.03 112640 -1 3834
3836 0 480656 201989.03 112600 -1 3835
3837 0 480520 201709.03 112360 -1 3836
3838 0 480372 201529.03 112320 -1 3837
3839 0 480148 201217.06 112120 -1 3838
3840 0 479900 200865.06 112080 -1 3839
3841 0 479600 200557.06 111960 -1 3840
3842 0 479300 200421.06 111920 -1 3841
3843 0 478936 200313.06 111720 -1 3842
3844 0 478624 200145.06 111680 -1 3843
3845 0 478148 199805.11 111560 -1 3844
3846 0 478008 199513.14 111480 -1 3845
3847 0 477816 199325.14 111360 -1 3846
3848 0 477728 199141.14 111280 -1 3847
3849 0 477616 198921.14 111000 -1 3848
3850 0 477632 198661.14 110920 -1 3849
3851 0 477428 198265.17 110800 -1 3850
3852 0 477224 198225.17 110760 -1 3851
3853 0 477144 198169.17 110560 -1 3852
3854 0 477116 198157.17 110440 -1 3853
3855 0 477040 198121.17 110240 -1 3854
3856 0 476500 197733.17 110120 -1 3855
3857 0 475964 197333.03 110080 -1 3856
3858 0 475748 197049.03 110000 -1 3857
3859 0 475412 196609.06 109920 -1 3858
3860 0 474852 196109.06 109880 -1 3859
3861 0 474632 195801.06 109840 -1 3860
3862 0 474348 195681.06 109760 -1 3861
3863 0 474088 195465.11 109600 -1 3862
3864 0 473572 195281.11 109440 -1 3863
3865 0 473228 195053.11 109400 -1 3864
3866 0 473012 194841.11 109480 -1 3865
3867 0 472704 194645.11 109600 -1 3866
3868 0 472332 194273.14 109760 -1 3867
3869 0 471812 194021.14 109720 -1 3868
3870 0 471452 194021.14 109680 -1 3869
3871 0 470752 193789.14 109640 -1 3870
3872 0 470152 193145.17 109600 -1 3871
3873 0 469640 192673.17 109560 -1 3872
3874 0 469332 192521.2 109640 -1 3873
3875 0 468860 192537.2 109720 -1 3874
3876 0 467836 191985.2 109760 -1 3875
3877 0 467048 191645.23 109800 -1 3876
3878 0 466400 191641.23 109840 -1 3877
3879 0 466028 191413.23 109880 -1 3878
3880 0 465444 191053.27 109920 -1 3879
3881 0 465196 190941.27 110000 -1 3880
3882 0 464356 190805.27 110040 -1 3881
3883 0 463512 190573.31 110080 -1 3882
3884 0 462704 190057.31 110040 -1 3883
3885 0 462296 189989.31 110000 -1 3884
3886 0 461700 189885.34 109880 -1 3885
3887 0 460796 189457.38 109800 -1 3886
3888 0 459688 189017.4 109840 -1 3887
3889 0 459460 188857.4 109760 -1 3888
3890 0 459184 188837.4 109680 -1 3889
3891 0 458876 188737.44 109560 -1 3890
3892 0 457856 188597.44 109480 -1 3891
3893 0 456604 188469.48 109520 -1 3892
3894 0 456404 188433.48 109600 -1 3893
3895 0 456188 188417.03 109720 -1 3894
3896 0 455888 188257.03 109840 -1 3895
3897 0 454876 187777.03 109880 -1 3896
3898 0 454312 187593.06 109960 -1 3897
3899 0 454172 187417.06 110080 -1 3898
3900 0 453780 186765.06 110120 -1 3899
3901 0 453072 186837.11 110080 -1 3900
3902 0 452296 186537.11 110080 -1 3901
3903 0 451416 186361.14 110040 -1 3902
3904 0 451004 186281.14 110080 -1 3903
3905 0 450672 186049.14 110160 -1 3904
3906 0 450124 185697.17 110440 -1 3905
3907 0 449104 185689.2 110480 -1 3906
3908 0 448396 185473.23 110520 -1 3907
3909 0 448052 185105.23 110560 -1 3908
3910 0 447180 184725.27 110520 -1 3909
3911 0 446864 184729.27 110600 -1 3910
3912 0 446524 184705.27 110720 -1 3911
3913 0 445708 184601.31 111000 -1 3912
3914 0 445040 184057.31 111040 -1 3913
3915 0 444200 183861.34 111200 -1 3914
3916 0 443764 183913.34 111240 -1 3915
3917 0 443460 183821.34 111320 -1 3916
3918 0 443172 183693.03 111440 -1 3917
3919 0 443084 183537.03 111560 -1 3918
3920 0 443008 183377.03 111680 -1 3919
3921 0 442972 183341.03 111800 -1 3920
3922 0 442772 183221.03 111920 -1 3921
3923 0 442136 183017.03 112400 -1 3922
3924 0 440752 182725.03 112880 -1 3923
3925 0 439696 182477.06 113360 -1 3924
3926 0 439612 182381.06 113760 -1 3925
3927 0 439220 182113.06 113920 -1 3926
3928 0 438724 181897.06 114200 -1 3927
3929 0 438068 181277.03 114680 -1 3928
3930 0 437680 181193.03 115080 -1 3929
3931 0 437296 181057.03 115360 -1 3930
3932 0 436940 180829.03 115640 -1 3931
3933 0 436704 180629.06 115880 -1 3932
3934 0 436364 180461.11 116120 -1 3933
3935 0 435932 180309.11 116360 -1 3934
3936 0 435608 180169.11 116600 -1 3935
3937 0 435236 180113.11 116880 -1 3936
3938 0 435024 180173.14 116960 -1 3937
3939 0 434864 180141.14 117040 -1 3938
3940 0 434796 180089.14 117200 -1 3939
3941 0 434832 180053.17 117280 -1 3940
3942 0 434832 180053.17 117440 -1 3941
3943 0 434752 180033.17 117600 -1 3942
3944 0 434736 180041.17 117800 -1 3943
3945 0 434480 180089.17 117840 -1 3944
3946 0 434300 180085.17 117960 -1 3945
3947 0 434256 180129.2 118040 -1 3946
3948 0 434112 180173.03 118240 -1 3947
3949 0 434008 180213.03 118360 -1 3948
3950 0 433976 180189.03 118480 -1 3949
3951 0 433784 180189.06 118600 -1 3950
3952 0 433604 180053.11 118840 -1 3951
3953 0 433584 180141.11 119120 -1 3952
3954 0 433264 180137.11 119440 -1 3953
3955 0 432892 180165.11 119760 -1 3954
3956 0 432552 180193.11 119840 -1 3955
3957 0 432316 180397.11 120280 -1 3956
3958 0 432236 180377.11 120600 -1 3957
3959 0 431900 180321.11 121040 -1 3958
3960 0 431740.03 180377.16 121080 -1 3959
3961 0 431248.03 180397.19 121720 -1 3960
3962 0 431020.03 180233.19 121840 -1 3961
3963 0 430360.03 179993.2 122320 -1 3962
3964 0 430208.03 179945.19 122360 -1 3963
3965 0 429944 179881.03 122520 -1 3964
3966 0 429648 179705.03 122720 -1 3965
3967 0 429548 179669.03 122880 -1 3966
3968 0 429384 179621.03 123000 -1 3967
3969 0 429268 179597.03 123160 -1 3968
3970 0 429012 179585.06 123320 -1 3969
3971 0 428704 179633.06 123720 -1 3970
3972 0 428392 179561.06 124000 -1 3971
3973 0 428256 179533.06 124280 -1 3972
3974 0 428096 179485.06 124440 -1 3973
3975 0 428032 179481.06 124680 -1 3974
3976 0 427956 179501.06 124880 -1 3975
3977 0 427816 179493.06 125120 -1 3976
3978 0 427624 179397.06 125400 -1 3977
3979 0 427408 179345.06 125640 -1 3978
3980 0 427200 179265.06 125840 -1 3979
3981 0 426928 179153.11 126200 -1 3980
3982 0 426852 179085.11 126480 -1 3981
3983 0 426616 178953.11 126720 -1 3982
3984 0 426388 178809.11 126920 -1 3983
3985 0 426164 178825.11 127120 -1 3984
3986 0 426120 178821.11 127400 -1 3985
3987 0 426032 178845.11 127680 -1 3986
3988 0 425980 178689.11 128040 -1 3987
3989 0 425916 178677.03 128120 -1 3988
3990 0 425704 178669.06 128320 -1 3989
3991 0 425512 178693.06 128600 -1 3990
3992 0 425204 178673.06 128920 -1 3991
3993 0 424968 178693.06 129280 -1 3992
3994 0 424644 178605.06 129560 -1 3993
3995 0 424432 178541.06 129840 -1 3994
3996 0 424344 178569.06 130120 -1 3995
3997 0 424180 178597.06 130400 -1 3996
3998 0 424012 178625.06 130640 -1 3997
3999 0 423732 178521.03 131080 -1 3998
4000 0 423404 178481.03 131440 -1 3999
4001 0 422988 178577.03 131760 -1 4000
4002 0 422768 178693.03 132120 -1 4001
4003 0 422500 178865.03 132480 -1 4002
4004 0 422360 178865.03 132840 -1 4003
4005 0 422312 178853.03 133360 -1 4004
4006 0 422272 178769.06 133600 -1 4005
4007 0 421912 178749.06 133880 -1 4006
4008 0 421528 178749.06 134200 -1 4007
4009 0 421104 178629.06 134640 -1 4008
4010 0 420852 178637.06 134960 -1 4009
4011 0 420568 178521.06 135400 -1 4010
4012 0 420540 178309.06 135880 -1 4011
4013 0 420344 178049.06 136200 -1 4012
4014 0 420128 177801.06 136520 -1 4013
4015 0 419636 177569.11 137360 -1 4014
4016 0 419200 177257.11 138200 -1 4015
4017 0 419008 177093.11 138680 -1 4016
4018 0 418916.03 177233.16 139200 -1 4017
4019 0 418812.03 177209.16 139240 -1 4018
4020 1 418328.22 177470.97 139280 -1 4019
4021 0 418688.66 177204.47 139320 -1 4020
4022 0 418776 177149.14 139400 -1 4021
4023 0 418752 177117.14 139480 -1 4022
4024 0 418588 177113.17 139680 -1 4023
4025 0 418480 177037.17 140000 -1 4024
4026 0 418316 176869.17 140600 -1 4025
4027 0 418140 176601.17 141200 -1 4026
4028 0 417872 176349.17 141640 -1 4027
4029 0 417356 175945.17 142240 -1 4028
4030 0 417108 175793.17 142760 -1 4029
4031 0 417076 175657.17 142880 -1 4030
4032 0 417112 175529.2 143320 -1 4031
4033 0 416956.03 175485.06 143400 -1 4032
4034 0 416744 175165.2 143920 -1 4033
4035 0 416600 174713.2 144160 -1 4034
4036 0 416540 174645.03 144240 -1 4035
4037 0 416396 174517.06 144600 -1 4036
4038 0 416384 174461.06 144920 -1 4037
4039 0 416144 174169.06 145040 -1 4038
4040 0 416044 173925.06 145240 -1 4039
4041 0 416068 174041.06 145640 -1 4040
4042 0 416020 174053.03 145680 -1 4041
4043 0 416024 174753.03 145720 -1 4042
4044 0 416024 173969.03 145760 -1 4043
4045 0 416024 173889.03 145800 -1 4044
4046 0 415924 173645.06 146080 -1 4045
4047 0 415772 173485.06 146520 -1 4046
4048 0 415492 173185.06 146920 -1 4047
4049 0 415252 173049.06 147240 -1 4048
4050 0 415164 172985.11 147320 -1 4049
4051 0 415132 172985.14 147440 -1 4050
4052 0 414936 173011.02 147680 -1 4051
4053 0 414774 173013.02 147920 -1 4052
4054 0 414524 173019.02 148200 -1 4053
4055 0 414308 172853.02 148440 -1 4054
4056 0 414152 172597.02 148760 -1 4055
4057 0 413626 172211.03 149280 -1 4056
4058 0 413564 172183.03 149320 -1 4057
4059 0 413540 172129.03 149360 -1 4058
4060 0 413336 172023.05 149480 -1 4059
4061 0 413346 171977.02 149520 -1 4060
4062 0 413354 171949.02 149560 -1 4061
4063 0 413364 172109.02 149600 -1 4062
4064 0 413410 172171.02 149640 -1 4063
4065 0 413394 172251.02 149720 -1 4064
4066 0 413454 172439.03 149800 -1 4065
4067 0 413502 172565.03 149880 -1 4066
4068 0 413496 172675.05 150000 -1 4067
4069 0 413504 172713.05 150160 -1 4068
4070 0 413414 172493.05 150240 -1 4069
4071 0 413314 172211.05 150400 -1 4070
4072 0 413166 171919.05 150480 -1 4071
4073 0 413058 171599.06 150560 -1 4072
4074 0 412980 171395.06 150600 -1 4073
4075 0 412794 171003.02 150680 -1 4074
4076 0 412600 170767.03 150800 -1 4075
4077 0 412456 170491.06 150960 -1 4076
4078 0 412420 170275.06 151040 -1 4077
4079 0 412260 169923.03 151280 -1 4078
4080 0 412184 169775.03 151440 -1 4079
4081 0 411980 169455.03 151680 -1 4080
4082 0 411928 169395.03 151880 -1 4081
4083 0 411812 169135.03 152120 -1 4082
4084 0 411728 169111.06 152400 -1 4083
4085 0 411440 168727.08 152680 -1 4084
4086 0 411408 168607.06 152720 -1 4085
4087 0 411260 168479.03 152800 -1 4086
4088 0 411060 168203.03 152880 -1 4087
4089 0 411044 167891.03 152960 -1 4088
4090 0 410968 167607.03 153080 -1 4089
4091 0 410800 167459.03 153240 -1 4090
4092 0 410604 167511.03 153360 -1 4091
4093 0 410500 167387.03 153520 -1 4092
4094 0 410152 167271.06 153640 -1 4093
4095 0 409864 167155.06 153720 -1 4094
4096 0 409600 167155.06 153800 -1 4095
4097 0 409452 167043.06 153960 -1 4096
4098 0 409336 166943.11 154120 -1 4097
4099 0 409248 166763.11 154280 -1 4098
4100 0 409212 166655.11 154440 -1 4099
4101 0 409124 166579.11 154600 -1 4100
4102 0 409028 166543.11 154840 -1 4101
4103 0 408800 166371.11 155040 -1 4102
4104 0 408640 166275.11 155240 -1 4103
4105 0 408468 166139.11 155440 -1 4104
4106 0 408284 166103.11 155560 -1 4105
4107 0 408164 166039.11 155720 -1 4106
4108 0 407960 165999.11 155880 -1 4107
4109 0 407820 165887.11 156040 -1 4108
4110 0 407740 165779.11 156160 -1 4109
4111 0 407616 165731.11 156240 -1 4110
4112 0 407452 165591.14 156400 -1 4111
4113 0 407192 165547.14 156520 -1 4112
4114 0 406964 165431.14 156720 -1 4113
4115 0 406764 165319.14 156880 -1 4114
4116 0 406600 165175.14 157040 -1 4115
4117 0 406444 165037.02 157280 -1 4116
4118 0 406344 165003.02 157400 -1 4117
4119 0 406064 164899.02 157520 -1 4118
4120 0 405680 164891.03 157680 -1 4119
4121 0 405408 164887.03 157840 -1 4120
4122 0 405148 164779.03 158160 -1 4121
4123 0 405108 164775.03 158200 -1 4122
4124 0 405024 164667.03 158400 -1 4123
4125 0 404804 164563.03 158560 -1 4124
4126 0 404104 164479.03 159200 -1 4125
4127 0 403896 164379.03 159440 -1 4126
4128 0 403684 164327.03 159600 -1 4127
4129 0 403356 164163.03 159800 -1 4128
4130 0 403096 163995.03 160080 -1 4129
4131 0 402888 163683.03 160240 -1 4130
4132 0 402772 163567.06 160400 -1 4131
4133 0 402484 163263.06 160560 -1 4132
4134 0 402248 163015.06 160680 -1 4133
4135 0 402012 162887.06 160840 -1 4134
4136 0 401580 162643.06 161120 -1 4135
4137 0 401324 162551.06 161400 -1 4136
4138 0 401184 162367.06 161520 -1 4137
4139 0 400964 162231.06 161720 -1 4138
4140 0 400564 162099.11 162080 -1 4139
4141 0 400164 161847.11 162200 -1 4140
4142 0 399824 161755.11 162440 -1 4141
4143 0 399472 161659.11 162760 -1 4142
4144 0 399096 161531.11 162960 -1 4143
4145 0 398616 161367.03 163160 -1 4144
4146 0 398172 161159.03 163480 -1 4145
4147 0 397616 160847.03 163600 -1 4146
4148 0 396780 160479.06 163800 -1 4147
4149 0 396596 160303.06 163920 -1 4148
4150 0 396220 160091.11 164120 -1 4149
4151 0 396004 159931.11 164240 -1 4150
4152 0 395868 159783.11 164400 -1 4151
4153 0 395652 159639.11 164560 -1 4152
4154 0 395476 159547.11 164680 -1 4153
4155 0 395216 159527.11 164840 -1 4154
4156 0 394964 159459.11 165000 -1 4155
4157 0 394616 159407.14 165120 -1 4156
4158 0 394340 159235.14 165280 -1 4157
4159 0 394252 159079.17 165360 -1 4158
4160 0 393896 158915.2 165480 -1 4159
4161 0 393600 158775.2 165600 -1 4160
4162 0 393412 158767.2 165720 -1 4161
4163 0 393228 158631.2 165840 -1 4162
4164 0 392880 158331.2 165960 -1 4163
4165 0 392520 158027.2 166080 -1 4164
4166 0 392288 157819.03 166240 -1 4165
4167 0 392192 157703.03 166400 -1 4166
4168 0 391840 157279.03 166560 -1 4167
4169 0 391564 157151.03 166960 -1 4168
4170 0 390988 156615.03 167200 -1 4169
4171 0 390668 156339.03 167360 -1 4170
4172 0 390524 156179.03 167480 -1 4171
4173 0 390384 156047.03 167600 -1 4172
4174 0 390304 155927.03 167760 -1 4173
4175 0 390080 155843.03 167920 -1 4174
4176 0 389544 155571.03 168000 -1 4175
4177 0 389204 155451.03 168040 -1 4176
4178 0 388980 155323.06 168160 -1 4177
4179 0 388628 155131.06 168480 -1 4178
4180 0 388036 155015.06 168520 -1 4179
4181 0 387420 154807.06 168600 -1 4180
4182 0 386240 154255.11 168640 -1 4181
4183 0 385964 154191.03 168680 -1 4182
4184 0 385716 154047.03 168840 -1 4183
4185 0 385556 153847.03 169000 -1 4184
4186 0 385392 153847.03 169160 -1 4185
4187 0 385128 153779.03 169320 -1 4186
4188 0 384848 153739.06 169400 -1 4187
4189 0 384772 153715.06 169560 -1 4188
4190 0 384492 153663.06 169720 -1 4189
4191 0 385488 153703.03 169760 -1 4190
4192 0 385824 153599.03 169800 -1 4191
4193 0 385980 153431.03 169880 -1 4192
4194 0 386152 153307.03 169960 -1 4193
4195 0 386344 153159.03 170120 -1 4194
4196 0 386560 152955.03 170200 -1 4195
4197 0 386640 152859.03 170320 -1 4196
4198 0 386680 152847.03 170480 -1 4197
4199 0 386928 152839.03 170560 -1 4198
4200 0 387032 152655.03 170640 -1 4199
4201 0 387180 152559.03 170760 -1 4200
4202 0 387336 152503.03 170880 -1 4201
4203 0 387392 152483.06 171040 -1 4202
4204 0 387572 152503.06 171120 -1 4203
4205 0 387740 152527.06 171200 -1 4204
4206 0 387980 152643.06 171280 -1 4205
4207 0 388172 152583.06 171360 -1 4206
4208 0 388440 152599.06 171440 -1 4207
4209 0 388748 152663.03 171520 -1 4208
4210 0 389012 152799.1 171560 -1 4209
4211 0 388956 152783.06 171640 -1 4210
4212 0 389628 152703.03 171520 -1 4210
4213 0 390088 152771.06 171560 -1 4212
4214 0 390380 152723.06 171640 -1 4213
4215 0 391160 152755.06 171680 -1 4214
4216 0 391376 152835.06 171760 -1 4215
4217 0 391448 152903.06 171840 -1 4216
4218 0 391344 152995.11 171960 -1 4217
4219 0 391268 152947.14 172120 -1 4218
4220 0 391096 152863.14 172320 -1 4219
4221 0 391020 152851.14 172440 -1 4220
4222 0 390844 152771.14 172520 -1 4221
4223 0 390720 152611.14 172560 -1 4222
4224 0 390500 152487.14 172640 -1 4223
4225 0 390408 152479.14 172720 -1 4224
4226 0 390268 152379.14 172840 -1 4225
4227 0 390140 152271.14 172920 -1 4226
4228 0 390000 152211.14 173040 -1 4227
4229 0 389848 152231.03 173120 -1 4228
4230 0 389732 152175.03 173200 -1 4229
4231 0 389648 152131.03 173280 -1 4230
4232 0 389568 152127.03 173360 -1 4231
4233 0 389408 152067.03 173480 -1 4232
4234 0 389212 151987.03 173560 -1 4233
4235 0 389112 151923.03 173640 -1 4234
4236 0 388908 151939.03 173720 -1 4235
4237 0 388816 151979.03 173800 -1 4236
4238 0 388696 152015.03 173880 -1 4237
4239 0 388664 151967.03 173920 -1 4238
4240 0 391564 152811.03 171640 -1 4215
4241 0 391612 152787.03 171520 -1 4240
4242 0 391608 152747.03 171400 -1 4241
4243 0 391628 152731.03 171320 -1 4242
4244 0 391604 152715.06 171200 -1 4243
4245 0 384188 153707.03 169760 -1 4190
4246 0 383872 153711.03 169840 -1 4245
4247 0 383624 153759.03 170000 -1 4246
4248 0 383496 153831.03 170080 -1 4247
4249 0 383352 153911.03 170200 -1 4248
4250 0 383120 153975.03 170320 -1 4249
4251 0 382980 153967.03 170440 -1 4250
4252 0 382844 154003.03 170560 -1 4251
4253 0 382652 154035.03 170680 -1 4252
4254 0 382388 154111.03 170800 -1 4253
4255 0 382052 154223.03 170920 -1 4254
4256 0 381648 154303.03 171040 -1 4255
4257 0 381348 154491.03 171120 -1 4256
4258 0 381244 154695.06 171240 -1 4257
4259 0 380872 155051.06 171360 -1 4258
4260 0 380652 155559.06 171440 -1 4259
4261 0 380568 155751.11 171560 -1 4260
4262 0 380460 155923.14 171720 -1 4261
4263 0 380436 156143.03 171880 -1 4262
4264 0 380288 156231.06 172040 -1 4263
4265 0 380240 156383.06 172160 -1 4264
4266 0 380240 156451.03 172280 -1 4265
4267 0 380060 156563.03 172400 -1 4266
4268 0 380032 156695.03 172560 -1 4267
4269 0 379980 156763.03 172680 -1 4268
4270 0 379900 156859.03 172800 -1 4269
4271 0 379820 157007.03 172960 -1 4270
4272 0 379588 157519.03 173040 -1 4271
4273 0 379524 157851.06 173120 -1 4272
4274 0 379532 157847.06 173160 -1 4273
4275 0 379188 159095.06 173120 -1 4274
4276 0 379036 159615.06 173080 -1 4275
4277 0 378940 159695.14 172920 -1 4276
4278 0 378940 159703.14 172760 -1 4277
4279 0 378916 159767.14 172640 -1 4278
4280 0 378916 159775.14 172520 -1 4279
4281 0 378856 159787.03 172400 -1 4280
4282 0 378700 159887.03 172280 -1 4281
4283 0 378436 159999.03 172200 -1 4282
4284 0 378364 160099.03 172040 -1 4283
4285 0 378136 160211.06 171920 -1 4284
4286 0 377956 160343.06 171840 -1 4285
4287 0 377812 160383.06 171720 -1 4286
4288 0 377668 160455.06 171600 -1 4287
4289 0 377392 160623.06 171480 -1 4288
4290 0 377180 160599.11 171360 -1 4289
4291 0 376912 160663.11 171280 -1 4290
4292 0 376824 160619.11 171120 -1 4291
4293 0 376600 160667.11 171040 -1 4292
4294 0 376188 160607.11 170960 -1 4293
4295 0 376080 160731.11 170880 -1 4294
4296 0 376004 160847.11 170800 -1 4295
4297 0 375868 161171.03 170760 -1 4296
4298 0 375496 161127.03 170720 -1 4297
4299 0 375212 161211.03 170680 -1 4298
4300 0 375048 161235.03 170560 -1 4299
4301 0 374836 161215.03 170480 -1 4300
4302 0 374708 161203.03 170360 -1 4301
4303 0 374488 161211.03 170240 -1 4302
4304 0 374248 161215.03 170120 -1 4303
4305 0 374140 161223.06 170000 -1 4304
4306 0 373972 161259.06 169840 -1 4305
4307 0 374016 161311.06 169720 -1 4306
4308 0 373932 161311.06 169600 -1 4307
4309 0 373828 161311.06 169480 -1 4308
4310 0 373724 161259.06 169400 -1 4309
4311 0 373620 161235.03 169280 -1 4310
4312 0 373548 161291.03 169160 -1 4311
4313 0 373540 161467.03 169080 -1 4312
4314 0 373512 161511.03 168960 -1 4313
4315 0 373576 161587.06 168840 -1 4314
4316 0 373552 161635.06 168680 -1 4315
4317 0 373600 161739.11 168560 -1 4316
4318 0 373588 161795.11 168400 -1 4317
4319 0 373440 161811.11 168280 -1 4318
4320 0 373436 161863.03 168160 -1 4319
4321 0 373368 161967.03 168040 -1 4320
4322 0 373332 162011.03 167920 -1 4321
4323 0 373348 162091.03 167800 -1 4322
4324 0 373376 162067.03 167640 -1 4323
4325 0 373348 162211.06 167520 -1 4324
4326 0 373328 162459.06 167400 -1 4325
4327 0 373280 162583.03 167240 -1 4326
4328 0 373188 162715.03 167160 -1 4327
4329 0 373160 162835.06 167040 -1 4328
4330 0 373186 163001.02 166920 -1 4329
4331 0 373202 163111.03 166840 -1 4330
4332 0 373276 163229.05 166720 -1 4331
4333 0 373300 163269.06 166600 -1 4332
4334 0 373232 163375.06 166520 -1 4333
4335 0 373258 163539.08 166440 -1 4334
4336 0 373366 163665.11 166320 -1 4335
4337 0 373682 164019.12 166200 -1 4336
4338 0 373796 164185.02 166080 -1 4337
4339 0 373850 164267.02 165960 -1 4338
4340 0 373968 164457.02 165840 -1 4339
4341 0 373992 164629.03 165720 -1 4340
4342 0 373984 164735.05 165600 -1 4341
4343 0 373940 164933.05 165480 -1 4342
4344 0 374000 165023.06 165360 -1 4343
4345 0 373988 165091.08 165240 -1 4344
4346 0 373974 165137.11 165120 -1 4345
4347 0 373952 165143.11 165000 -1 4346
4348 0 373942 165197.11 164880 -1 4347
4349 0 373944 165247.12 164760 -1 4348
4350 0 373798 165265.12 164640 -1 4349
4351 0 373692 165313.14 164520 -1 4350
4352 0 373570 165443.16 164400 -1 4351
4353 0 373544 165621.17 164320 -1 4352
4354 0 373446 165779.19 164200 -1 4353
4355 0 373362.03 166395.05 164160 -1 4354
4356 0 373474.03 166943.28 164240 -1 4355
4357 0 373542 167087.03 164360 -1 4356
4358 0 373458 166507.03 164040 -1 4355
4359 0 373502 166515.03 163960 -1 4358
4360 0 373598.03 166671.05 163880 -1 4359
4361 0 373486 166827.03 163760 -1 4360
4362 0 373486 166847.03 163680 -1 4361
4363 0 373438.03 166843.06 163560 -1 4362
4364 0 373414 166855.03 163480 -1 4363
4365 0 372854 167531.03 163520 -1 4364
4366 0 372870 167823.03 163560 -1 4365
4367 0 372966 167831.03 163720 -1 4366
4368 0 373434 166863.03 163360 -1 4364
4369 0 373466 166963.03 163200 -1 4368
4370 0 373250 167571.03 163160 -1 4369
4371 0 373198 167575.03 163120 -1 4370
4372 0 373226 167459.03 163000 -1 4371
4373 0 373298 167395.03 162920 -1 4372
4374 0 373310 167403.03 162760 -1 4373
4375 0 373482 167475.03 162640 -1 4374
4376 0 373602 167575.03 162560 -1 4375
4377 0 373598 167547.03 162440 -1 4376
4378 0 373546 167623.06 162280 -1 4377
4379 0 373446 167795.06 162160 -1 4378
4380 0 373414 167903.03 162040 -1 4379
4381 0 373490.03 168011.06 161920 -1 4380
4382 0 373474.03 168123.1 161800 -1 4381
4383 0 373330.03 168243.1 161760 -1 4382
4384 0 373506 166703.03 163160 -1 4369
4385 0 373506 166471.03 163080 -1 4384
4386 0 373430 166379.03 162960 -1 4385
4387 0 373358 166251.03 162840 -1 4386
4388 0 373294 166187 162760 -1 4387
4389 0 373262 166155.03 162720 -1 4388
4390 0 375932 160679.03 170760 -1 4296
4391 0 375832 160635.03 170640 -1 4390
4392 0 375708 160595.03 170520 -1 4391
4393 0 375488 160579.03 170440 -1 4392
4394 0 375280 160643.03 170360 -1 4393
4395 0 374940 160591.03 170320 -1 4394
4396 0 374664 160543.03 170240 -1 4395
4397 0 374380 160515.06 170120 -1 4396
4398 0 374304 160467.06 170000 -1 4397
4399 0 374244 160267.06 169800 -1 4398
4400 0 373924 159975.06 169720 -1 4399
4401 0 373852 159855.11 169640 -1 4400
4402 0 373832 159895.03 169480 -1 4401
4403 0 373792 160035.03 169400 -1 4402
4404 0 374000 160127.03 169280 -1 4403
4405 0 374064 160147.03 169160 -1 4404
4406 0 374140 160131.03 169000 -1 4405
4407 0 374084 160063.03 168800 -1 4406
4408 0 374040 159955.03 168600 -1 4407
4409 0 373960 159891.03 168480 -1 4408
4410 0 373916 159859.03 168400 -1 4409
4411 0 373824 159855.03 168160 -1 4410
4412 0 373800 159883.03 168040 -1 4411
4413 0 374007.28 159791.97 167920 -1 4412
4414 0 373808 159895.03 167760 -1 4413
4415 0 373588 159851.03 167600 -1 4414
4416 0 373504 159811.03 167560 -1 4415
4417 0 373424 159831.06 167440 -1 4416
4418 0 373836 159935.06 167400 -1 4417
4419 0 374040 159987.06 167280 -1 4418
4420 0 374292 160095.06 167120 -1 4419
4421 0 374676 160155.11 166960 -1 4420
4422 0 374880 160215.03 166880 -1 4421
4423 0 375168 160139.03 166840 -1 4422
4424 0 375420 160159.03 166760 -1 4423
4425 0 375632 160167.03 166640 -1 4424
4426 0 376208 159915.06 166600 -1 4425
4427 0 376796 159667.03 166640 -1 4426
4428 0 377104 159691.03 166720 -1 4427
4429 0 377512 159699.03 166680 -1 4428
4430 0 377664 159783.03 166600 -1 4429
4431 0 377924 159763.06 166680 -1 4430
4432 0 378136 159815.06 166720 -1 4431
4433 0 372672 159627.06 167360 -1 4417
4434 0 372284 159591.06 167280 -1 4433
4435 0 372276 159587.06 167120 -1 4434
4436 0 372244 159531.06 167000 -1 4435
4437 0 372212 159555.06 166840 -1 4436
4438 0 372188 159651.06 166680 -1 4437
4439 0 372276 159647.03 166560 -1 4438
4440 0 372192 159711.03 166440 -1 4439
4441 0 372184 159815.03 166320 -1 4440
4442 0 372656 160191.03 166200 -1 4441
4443 0 372664 160243.03 166080 -1 4442
4444 0 372676 160211.06 166000 -1 4443
4445 0 372772 160367.06 165880 -1 4444
4446 0 372816 160315.11 165760 -1 4445
4447 0 372816 160431.11 165600 -1 4446
4448 0 372888 160559.11 165480 -1 4447
4449 0 372964 160555.11 165360 -1 4448
4450 0 372996 160559.11 165280 -1 4449
4451 0 373060 160579.11 165160 -1 4450
4452 0 373088 160651.03 165040 -1 4451
4453 0 373140 160655.03 164920 -1 4452
4454 0 373064 160671.03 164800 -1 4453
4455 0 373052 160707.03 164640 -1 4454
4456 0 373064 160699.03 164520 -1 4455
4457 0 373032 160719.03 164400 -1 4456
4458 0 373020 160743.03 164280 -1 4457
4459 0 372940 160803.06 164160 -1 4458
4460 0 372920 160891.06 164040 -1 4459
4461 0 372920 161043.06 163920 -1 4460
4462 0 372916 161167.06 163800 -1 4461
4463 0 373020 161255.06 163720 -1 4462
4464 0 373000 161323.06 163600 -1 4463
4465 0 372872 161331.06 163480 -1 4464
4466 0 372844 161235.06 163320 -1 4465
4467 0 372776 161175.06 163240 -1 4466
4468 0 372696 161263.06 163080 -1 4467
4469 0 372692 161243.06 162960 -1 4468
4470 0 372564 161303.06 162880 -1 4469
4471 0 372516 161339.06 162760 -1 4470
4472 0 372368 161379.06 162680 -1 4471
4473 0 372360 161443.06 162560 -1 4472
4474 0 372336 161479.06 162440 -1 4473
4475 0 372164 161479.06 162320 -1 4474
4476 0 372056 161431.06 162200 -1 4475
4477 0 372060 161439.06 162080 -1 4476
4478 0 372072 161467.06 161960 -1 4477
4479 0 372064 161455.06 161840 -1 4478
4480 0 372008 161439.06 161720 -1 4479
4481 0 371888 161451.06 161560 -1 4480
4482 0 371020 161815.06 161520 -1 4481
4483 0 370732 162271.14 161560 -1 4482
4484 0 370724 162355.17 161600 -1 4483
4485 0 371072 161819.1 161400 -1 4482
4486 0 371156 162035.1 161240 -1 4485
4487 0 371132 162095.1 161160 -1 4486
4488 0 371240 162111.1 161080 -1 4487
4489 0 370724 162491.03 161040 -1 4488
4490 0 370604 162611.03 160920 -1 4489
4491 0 370488 162611.03 160800 -1 4490
4492 0 370356 162727.03 160760 -1 4491
4493 0 371920 161659.03 161000 -1 4488
4494 0 371928 161651.03 160880 -1 4493
4495 0 372028 161643.06 160760 -1 4494
4496 0 372096 161603.06 160680 -1 4495
4497 0 372256 161587.11 160520 -1 4496
4498 0 372324 161539.11 160440 -1 4497
4499 0 372352 161523.14 160280 -1 4498
4500 0 372392 161607.14 160120 -1 4499
4501 0 372444 161559.14 160000 -1 4500
4502 0 372688 161691.17 159800 -1 4501
4503 0 372812 161631.17 159720 -1 4502
4504 0 372956 161607.2 159600 -1 4503
4505 0 373016 161563.23 159480 -1 4504
4506 0 373124 161463.23 159400 -1 4505
4507 0 373324 161187.27 159280 -1 4506
4508 0 373444 161195.31 159120 -1 4507
4509 0 379268 160031.06 173120 -1 4276
4510 0 380116 159519.06 173120 -1 4509
4511 0 380196 159895.06 173240 -1 4510
4512 0 380236 159991.14 173360 -1 4511
4513 0 380240 159983.03 173480 -1 4512
4514 0 380292 159883.03 173600 -1 4513
4515 0 381172 159503.03 173640 -1 4514
4516 0 381824 159431.03 173640 -1 4515
4517 0 382184 159171.03 173680 -1 4516
4518 0 382304 159123.03 173760 -1 4517
4519 0 382672 159143.03 173840 -1 4518
4520 0 383336 159123.03 173880 -1 4519
4521 0 383336 159107.03 174160 -1 4520
4522 0 383396 159031.03 174320 -1 4521
4523 0 383640 158951.06 174360 -1 4522
4524 0 383828 158943.06 174440 -1 4523
4525 0 383976 158879.11 174600 -1 4524
4526 0 384148 158879.11 174720 -1 4525
4527 0 384312 158907.11 174840 -1 4526
4528 0 384344 158891.11 174960 -1 4527
4529 0 384276 158859.14 175080 -1 4528
4530 0 380280 159923.03 173640 -1 4514
4531 0 380264 159955.03 173720 -1 4530
4532 0 380236 160179.03 173800 -1 4531
4533 0 380080 160423.03 173840 -1 4532
4534 0 380180 160571.03 173880 -1 4533
4535 0 380236 160639.03 174000 -1 4534
4536 0 380216 160931.03 174160 -1 4535
4537 0 380060 161107.03 174280 -1 4536
4538 0 379752 161431.03 174320 -1 4537
4539 0 379792 161459.06 174360 -1 4538
4540 0 379724 161547.06 174480 -1 4539
4541 0 379564 161623.06 174680 -1 4540
4542 0 379404 161735.06 174800 -1 4541
4543 0 378968 161895.03 174880 -1 4542
4544 0 378824 161943.03 175080 -1 4543
4545 0 378784 162071.03 175200 -1 4544
4546 0 378772 162083.03 175360 -1 4545
4547 0 378600 162211.03 175440 -1 4546
4548 0 378492 162239.03 175480 -1 4547
4549 0 378276 162379.06 175640 -1 4548
4550 0 378132 162371.03 175720 -1 4549
4551 0 378073.6 162418.66 175880 -1 4550
4552 0 377672 162555.03 175920 -1 4551
4553 0 377460 162667.03 176000 -1 4552
4554 0 377380 162807.03 176080 -1 4553
4555 0 377236 162979.03 176160 -1 4554
4556 0 377216 163015.03 176280 -1 4555
4557 0 376968 162991.03 176400 -1 4556
4558 0 376764 162971.03 176520 -1 4557
4559 0 376632 162983.03 176600 -1 4558
4560 0 376508 162971.06 176760 -1 4559
4561 0 376488 162983.06 176920 -1 4560
4562 0 376392 163023.06 177040 -1 4561
4563 0 376128 163031.06 177160 -1 4562
4564 0 375984 163119.06 177280 -1 4563
4565 0 375340 163243.06 177360 -1 4564
4566 0 374812 163311.03 177360 -1 4565
4567 0 374588 163407.03 177440 -1 4566
4568 0 374288 163555.03 177520 -1 4567
4569 0 374096 163631.03 177600 -1 4568
4570 0 373812 163671.03 177680 -1 4569
4571 0 373516 163779.03 177760 -1 4570
4572 0 373352 163787.03 177880 -1 4571
4573 0 373120 163787.03 178040 -1 4572
4574 0 372948 163763.03 178160 -1 4573
4575 0 372724 163871.06 178280 -1 4574
4576 0 372560 163899.06 178360 -1 4575
4577 0 372480 163883.06 178520 -1 4576
4578 0 372376 163899.06 178640 -1 4577
4579 0 372272 164003.06 178720 -1 4578
4580 0 372016 164051.06 178840 -1 4579
4581 0 371540 163979.06 178880 -1 4580
4582 0 371428 163951.03 179040 -1 4581
4583 0 371288 163899.03 179160 -1 4582
4584 0 371216 163919.03 179240 -1 4583
4585 0 370992 163983.06 179360 -1 4584
4586 0 370904 164007.06 179480 -1 4585
4587 0 370744 164071.11 179640 -1 4586
4588 0 370608 164067.11 179720 -1 4587
4589 0 370412 164067.14 179840 -1 4588
4590 0 370352 164103.14 179960 -1 4589
4591 0 370580 164203.14 180000 -1 4590
4592 0 370664 164215.14 180080 -1 4591
4593 0 369936 164067.14 179920 -1 4590
4594 0 369652 164187.14 179960 -1 4593
4595 0 369604 164363.14 180040 -1 4594
4596 0 369328 164511.03 180120 -1 4595
4597 0 369116 164615.03 180200 -1 4596
4598 0 368944 164687.03 180280 -1 4597
4599 0 368864 164715.03 180360 -1 4598
4600 0 368736 164723.03 180440 -1 4599
4601 0 368692 164743.03 180560 -1 4600
4602 0 368640 164795.06 180680 -1 4601
4603 0 368520 164771.06 180840 -1 4602
4604 0 368396 164803.06 181000 -1 4603
4605 0 368340 164799.06 181120 -1 4604
4606 0 368276 164771.06 181240 -1 4605
4607 0 368192 164875.06 181280 -1 4606
4608 0 368160 164871.06 181360 -1 4607
4609 0 367992 164823.06 181480 -1 4608
4610 0 367956 164883.06 181560 -1 4609
4611 0 367908 164871.06 181720 -1 4610
4612 0 367900 164899.06 181840 -1 4611
4613 0 367820 164883.06 181960 -1 4612
4614 0 367620 164907.06 182080 -1 4613
4615 0 367600 164763.03 182160 -1 4614
4616 0 380676 162003.06 174680 -1 4541
4617 0 380708.03 162203.06 174760 -1 4616
4618 0 379530 157919 173280 -1 4274
4619 0 379524 157967.06 173360 -1 4618
4620 0 379524 158039.06 173520 -1 4619
4621 0 379388 157999.06 173640 -1 4620
4622 0 379316 157983.06 173720 -1 4621
4623 0 379284 158036.33 173800 -1 4622
4624 0 379268 158063.06 173840 -1 4623
4625 0 379252 158079.06 173960 -1 4624
4626 0 379084 158119.06 174080 -1 4625
4627 0 379052 158039.06 174200 -1 4626
4628 0 378988 158055.06 174320 -1 4627
4629 0 378972 158143.06 174440 -1 4628
4630 0 379044 158183.06 174560 -1 4629
4631 0 379029 158258.06 174640 -1 4630
4632 0 379060.03 158295.12 174720 -1 4631
4633 0 378996 158375.06 174800 -1 4632
4634 0 378988 158399.06 174960 -1 4633
4635 0 378852 158271.06 175120 -1 4634
4636 0 378668 158183.06 175200 -1 4635
4637 0 378660 158095.06 175280 -1 4636
4638 0 378596 158055.06 175400 -1 4637
4639 0 378628 157999.06 175520 -1 4638
4640 0 378668 157927.06 175640 -1 4639
4641 0 378684 157911.06 175840 -1 4640
4642 0 378892 157323.11 175800 -1 4641
4643 0 379072 157199.11 175840 -1 4642
4644 0 379140 157091.11 175920 -1 4643
4645 0 379176 157063.11 176000 -1 4644
4646 0 379164 157035.03 176120 -1 4645
4647 0 378572 157967.11 175920 -1 4641
4648 0 378492 157911.11 176000 -1 4647
4649 0 378384 157899.03 176120 -1 4648
4650 0 378392 157927.03 176200 -1 4649
4651 0 378256 158047.03 176280 -1 4650
4652 0 378236 158027.03 176360 -1 4651
4653 0 378176 158023.03 176480 -1 4652
4654 0 378076 157983.06 176600 -1 4653
4655 0 378036 157875.06 176760 -1 4654
4656 0 378028 157803.06 176880 -1 4655
4657 0 378084 157759.06 177000 -1 4656
4658 0 378144 157835.06 177080 -1 4657
4659 0 378164 157995.06 177200 -1 4658
4660 0 378276 158111.06 177280 -1 4659
4661 0 378252 158111.06 177440 -1 4660
4662 0 378304 158191.06 177600 -1 4661
4663 0 378324 158139.06 177720 -1 4662
4664 0 378296 158007.06 177840 -1 4663
4665 0 378256 157959.06 178000 -1 4664
4666 0 378452.03 158059.06 178120 -1 4665
4667 0 378428 158063.03 178240 -1 4666
4668 0 378364 158127.03 178320 -1 4667
4669 0 378376 158239.03 178400 -1 4668
4670 0 378376 158055.03 178520 -1 4669
4671 0 378312 158203.03 178600 -1 4670
4672 0 378232 158223.03 178680 -1 4671
4673 0 378124 158239.03 178840 -1 4672
4674 0 377928 158447.03 179040 -1 4673
4675 0 377964 158547.03 179200 -1 4674
4676 0 377916 158535.06 179320 -1 4675
4677 0 377916 158499.06 179440 -1 4676
4678 0 377924 158515.06 179560 -1 4677
4679 0 377908 158503.06 179720 -1 4678
4680 0 377884 158555.06 179880 -1 4679
4681 0 377940 158607.06 180000 -1 4680
4682 0 377972 158807.06 180160 -1 4681
4683 0 378224 158975.06 180240 -1 4682
4684 0 378708 159151.03 180200 -1 4683
4685 0 378812 159231.03 180120 -1 4684
4686 0 378860 159191.03 180040 -1 4685
4687 0 378896 159167.03 179920 -1 4686
4688 0 378284 158963.03 180360 -1 4683
4689 0 378284 158939.03 180480 -1 4688
4690 0 378252 158983.03 180600 -1 4689
4691 0 378220 159051.03 180720 -1 4690
4692 0 378128 159051.03 180840 -1 4691
4693 0 378076 158939.03 180960 -1 4692
4694 0 378312 159863.03 180960 -1 4693
4695 0 378424 160007.03 181000 -1 4694
4696 0 378472 160075.03 181080 -1 4695
4697 0 378476 160219.03 181120 -1 4696
4698 0 378596 160447.03 181080 -1 4697
4699 0 378064 158915.03 181040 -1 4693
4700 0 377984 158867.03 181120 -1 4699
4701 0 378784 158271.03 181120 -1 4700
4702 0 379200 158335.03 181160 -1 4701
4703 0 379360 158359.03 181200 -1 4702
4704 0 379440 158391.03 181320 -1 4703
4705 0 379488 158283.03 181400 -1 4704
4706 0 379592 158167.03 181480 -1 4705
4707 0 379740 158059.03 181600 -1 4706
4708 0 379980 158195.06 181720 -1 4707
4709 0 380252 158147.06 181880 -1 4708
4710 0 380476 158215.06 181800 -1 4709
4711 0 380604 158191.03 181840 -1 4710
4712 0 380788 158199.03 181920 -1 4711
4713 0 380900 158071.03 182000 -1 4712
4714 0 380940 157995.03 182080 -1 4713
4715 0 377504 159211.03 181160 -1 4700
4716 0 377072 159287.03 181240 -1 4715
4717 0 376876 159071.03 181200 -1 4716
4718 0 376788 159023.03 181120 -1 4717
4719 0 376776 159011.03 181040 -1 4718
4720 0 376940 159331.03 181360 -1 4716
4721 0 376872 159303.03 181480 -1 4720
4722 0 376704 159287.03 181600 -1 4721
4723 0 376608 159283.03 181720 -1 4722
4724 0 376572 159375.03 181840 -1 4723
4725 0 376520 159391.03 181920 -1 4724
4726 0 376404 159375.03 182040 -1 4725
4727 0 376360 159379.03 182120 -1 4726
4728 0 376216 159275.03 182240 -1 4727
4729 0 375916 158903.03 182280 -1 4728
4730 0 375788 158383.06 182240 -1 4729
4731 0 375752 158275.06 182120 -1 4730
4732 0 375744 158147.06 182040 -1 4731
4733 0 375732 158183.06 182280 -1 4730
4734 0 375752 158039.06 182360 -1 4733
4735 0 375784 157955.06 182440 -1 4734
4736 0 375664 157843.06 182600 -1 4735
4737 0 375564 157803.06 182720 -1 4736
4738 0 375484 157731.03 182840 -1 4737
4739 0 375448 157631.03 182920 -1 4738
4740 0 375544 157627.03 183040 -1 4739
4741 0 375832 158859.06 182400 -1 4729
4742 0 375776 158823.06 182520 -1 4741
4743 0 375668 158719.06 182600 -1 4742
4744 0 375752 158743.06 182720 -1 4743
4745 0 378600 158567.03 178120 -1 4666
4746 0 378600.03 158699.06 178080 -1 4745
4747 0 378644 158759.03 178040 -1 4746
4748 0 378720 158815.03 177920 -1 4747
4749 0 379844 158087.06 174720 -1 4632
4750 0 380236 158167.06 174720 -1 4749
4751 0 380508 158303.06 174720 -1 4750
4752 0 380572 158267.03 174600 -1 4751
4753 0 384120 153479.03 169360 -1 4188
4754 0 384008 153295.03 169280 -1 4753
4755 0 383876 153311.03 169160 -1 4754
4756 0 383816 153203.03 169040 -1 4755
4757 0 383772 153143.03 168880 -1 4756
4758 0 383561.34 153044.33 168800 -1 4757
4759 0 383456 152995.06 168760 -1 4758
4760 0 383396 152983.06 168640 -1 4759
4761 0 383376 152951.06 168440 -1 4760
4762 0 383368 152955.03 168320 -1 4761
4763 0 383304 153007.03 168200 -1 4762
4764 0 383192 153043.03 168080 -1 4763
4765 0 383224 153019.03 167960 -1 4764
4766 0 383168 152939.03 167880 -1 4765
4767 0 383344.03 152935.06 167800 -1 4766
4768 0 383244 152895.03 167640 -1 4767
4769 0 383136 152927.03 167560 -1 4768
4770 0 383044 153007.03 167520 -1 4769
4771 0 383116 153047.03 167400 -1 4770
4772 0 383236 153231.03 167320 -1 4771
4773 0 385976 154031.06 168600 -1 4182
4774 0 386128 154015.06 168480 -1 4773
4775 0 386176 153975.06 168360 -1 4774
4776 0 386128 153951.06 168200 -1 4775
4777 0 386208 153919.06 168120 -1 4776
4778 0 386256 153975.06 168040 -1 4777
4779 0 386320 154087.06 167960 -1 4778
4780 0 385976 154151.14 167840 -1 4779
4781 0 385872 154247.14 167760 -1 4780
4782 0 385880 154247.06 167560 -1 4781
4783 0 386040 154263 167320 -1 4782
4784 0 386120 154271.06 167200 -1 4783
4785 0 386048 154339.03 167040 -1 4784
4786 0 386064 154419.03 166880 -1 4785
4787 0 386016 154539.03 166760 -1 4786
4788 0 385980 154707.03 166600 -1 4787
4789 0 385948 154765 166560 -1 4788
4790 0 385916 154823.03 166520 -1 4789
4791 0 385912 154899.03 166400 -1 4790
4792 0 386040 154895.03 166320 -1 4791
4793 0 386324.03 154951.1 166200 -1 4792
4794 0 386404 154951.06 166120 -1 4793
4795 0 386508 154983.06 166080 -1 4794
4796 0 386680 155015.11 165960 -1 4795
4797 0 387104 154175.14 167320 -1 4783
4798 0 387272 154135.14 167240 -1 4797
4799 0 387392 154215.14 167160 -1 4798
4800 0 387468 154199.03 167080 -1 4799
