# Supplementary material for: Connectomics Analysis Reveals First-, Second-, and Third-Order Thermosensory and Hygrosensory Neurons in the Adult Drosophila Brain
Source: Curr Biol. 2020 Aug 17;30(16):3167–3182.e4. doi: 10.1016/j.cub.2020.06.028 (PMC7443704; doi:10.1016/j.cub.2020.06.028)
Supplement: Data S1. Skeletons and Meshes, Related to STAR Methods — marin2020-skeletons contains files describing the morphology of each neuron in this study (in FAFB14 space, .swc format). glomeruli_meshes contains the glomerular meshes (in FAFB14 space, .stl format). neuropil_meshes contains the glomerular meshes (in FAFB14 space, .stl format). [file mmc5.zip › VP_SI/marin2020-skeletons/4632023.swc]

# SWC format file
# based on specifications at http://www.neuronland.org/NLMorphologyConverter/MorphologyFormats/SWC/Spec.html
# Created by nat::write.neuron.swc
# PointNo Label X Y Z Radius Parent 
1 0 405434.34 274855.03 57480 1611 -1
2 0 405486.44 274880.56 57440 -1 1
3 0 405525.78 274840.66 57400 -1 2
4 0 405585 274906.03 57360 -1 3
5 0 405572.84 274882.1 57320 -1 4
6 0 405573.4 275246 57240 -1 5
7 0 405745.75 275311.53 57200 -1 6
8 0 405696.22 274961.72 57160 -1 7
9 0 405775.2 275030.34 57080 -1 8
10 0 405781.78 275035.53 57000 -1 9
11 0 405830.66 274994.28 56920 -1 10
12 0 406423.22 275273.22 56840 -1 11
13 0 407758.72 276367.1 56800 -1 12
14 0 408501.2 276744.78 56720 -1 13
15 0 408716.4 276872.53 56640 -1 14
16 0 408893.56 276975.44 56520 -1 15
17 0 408949.1 277003.25 56480 -1 16
18 0 409070.56 277036.06 56400 -1 17
19 0 409186.9 277075.66 56360 -1 18
20 0 409323.62 277128.3 56280 -1 19
21 0 409484.62 277237.12 56200 -1 20
22 0 409572.6 277210.56 56120 -1 21
23 0 409675.44 277279.22 56040 -1 22
24 0 409785.28 277347.94 55960 -1 23
25 0 409976.1 277480.8 55920 -1 24
26 0 410124.4 277537.53 55840 -1 25
27 0 410450.78 277685.97 55800 -1 26
28 0 410666.6 277816.2 55720 -1 27
29 0 411014.88 278005.2 55640 -1 28
30 0 411425.5 278157.22 55480 -1 29
31 0 411592.7 278255.3 55320 -1 30
32 0 411769 278404.6 55280 -1 31
33 0 411928.75 278507.44 55240 -1 32
34 0 412160.34 278622.88 55200 -1 33
35 0 412315.9 278733.03 55160 -1 34
36 0 412787.8 278996.53 55160 -1 35
37 0 413117.34 279227.3 55200 -1 36
38 0 413181.78 279338.8 55240 -1 37
39 0 413268.9 279417.4 55280 -1 38
40 0 413368.84 279587 55320 -1 39
41 0 413432.4 279700.7 55360 -1 40
42 0 413506.66 279869.66 55400 -1 41
43 0 413570.97 280005.38 55440 -1 42
44 0 413649.56 280117.56 55480 -1 43
45 0 413768.9 280375.28 55520 -1 44
46 0 413835.66 280449.1 55560 -1 45
47 0 413899.34 280459.06 55640 -1 46
48 0 413979.84 280526.44 55720 -1 47
49 0 414011.88 280570.6 55760 -1 48
50 0 414061.53 280753.78 55840 -1 49
51 0 414028.03 280924.66 55880 -1 50
52 0 414379.25 281418.47 55920 -1 51
53 0 414678.56 281693.16 55960 -1 52
54 0 415039.2 281991.6 56000 -1 53
55 0 415587.56 282373.8 55960 -1 54
56 0 416264.28 282919.53 55960 -1 55
57 0 416860.88 283377.78 55960 -1 56
58 0 417415.94 283881.1 55920 -1 57
59 0 417750.6 284200.4 55880 -1 58
60 0 417990.94 284444.9 55840 -1 59
61 0 418173.84 284613.7 55760 -1 60
62 0 418578.03 284869.22 55760 -1 61
63 0 419050.7 285171.44 55720 -1 62
64 0 419184 285307.2 55640 -1 63
65 0 419260.16 285356.62 55600 -1 64
66 0 419392.25 285427.8 55560 -1 65
67 0 419515.9 285515.7 55520 -1 66
68 0 419648.72 285633.25 55480 -1 67
69 0 419818.12 285720.34 55440 -1 68
70 0 419966.8 285797.62 55400 -1 69
71 0 420101.34 285817.06 55360 -1 70
72 0 420204.62 285847.97 55320 -1 71
73 0 420233.7 285847.25 55280 -1 72
74 0 420309.5 285849.66 55240 -1 73
75 0 420471.78 285893.94 55200 -1 74
76 0 420525.22 285903.94 55160 -1 75
77 0 420623.7 285922.75 55120 -1 76
78 0 420720.66 285962.62 55080 -1 77
79 0 420894.1 286074.88 55000 -1 78
80 0 421058.8 286160.94 54960 -1 79
81 0 421222.78 286228.72 54920 -1 80
82 0 421564.2 286267.06 54880 -1 81
83 0 422071.66 286430.94 54880 -1 82
84 0 422294.25 286698.84 54920 -1 83
85 0 422354.53 286820.9 54960 -1 84
86 0 422482.56 286922.5 55320 -1 85
87 0 422481.9 286939.38 55600 -1 86
88 0 422513.47 286984.28 55680 -1 87
89 0 422709.1 287085.1 55720 -1 88
90 0 422897.3 287574.84 55720 -1 89
91 0 422978.94 287681.53 55800 -1 90
92 0 423031.3 287781.47 55880 -1 91
93 0 423071.53 287809.75 55920 -1 92
94 0 423079.78 287825.56 55960 -1 93
95 0 423134.1 287852.2 56000 -1 94
96 0 423350.1 288013.88 56040 -1 95
97 0 423385.28 288004.8 56120 -1 96
98 0 423463.2 288026.88 56240 -1 97
99 0 423479.94 288049.2 56360 -1 98
100 0 423575.47 288120.56 56480 -1 99
101 0 423603.66 288160.38 56560 -1 100
102 0 423611.62 288148.1 56640 -1 101
103 0 423657.72 288204.53 56720 -1 102
104 0 423966.62 288409.88 56760 -1 103
105 0 424531.6 288687.16 56800 -1 104
106 0 424721.88 288825.56 56840 -1 105
107 0 424840.8 288853.97 56880 -1 106
108 0 425233.25 288942.5 56920 -1 107
109 0 425441.12 288962.5 56960 -1 108
110 0 425779.78 289082.12 57040 -1 109
111 0 425896.12 289117.56 57080 -1 110
112 0 426033.6 289112.6 57160 -1 111
113 0 426406 288927.56 57240 -1 112
114 0 426369.16 289208.34 57280 -1 113
115 0 426465.9 289224.06 57360 -1 114
116 0 426571.72 289234.3 57440 -1 115
117 0 426658.34 289241.75 57480 -1 116
118 0 426785.5 289197.53 57520 -1 117
119 0 427029.6 289196.1 57560 -1 118
120 0 427219.34 289200.03 57600 -1 119
121 0 427372.3 289233.3 57640 -1 120
122 0 427599.03 289301.28 57680 -1 121
123 0 427931.78 289353.72 57760 -1 122
124 0 428186.8 289354.5 57840 -1 123
125 0 428517.84 289351.97 57880 -1 124
126 0 429039.78 289479.62 57960 -1 125
127 0 429437.03 289728.38 57800 -1 126
128 0 429743.62 289865.72 57760 -1 127
129 0 430225.4 289888.3 57800 -1 128
130 0 430650 289877.97 57840 -1 129
131 0 430865.5 289883.47 57880 -1 130
132 0 431049.62 289876.22 57920 -1 131
133 0 431482.6 289916.94 58000 -1 132
134 0 431859.03 289885.12 58080 -1 133
135 0 432030.44 289914.8 58120 -1 134
136 0 432312.47 289939 58160 -1 135
137 0 432324.53 289925.12 58240 -1 136
138 0 432324.6 290005 58280 -1 137
139 0 432591.22 289954.62 58320 -1 138
140 0 432880.06 289940.1 58360 -1 139
141 0 433059.8 289965.56 58400 -1 140
142 0 433386.06 289954.62 58560 -1 141
143 0 433573.62 289998 58680 -1 142
144 0 433722.34 290059.84 58760 -1 143
145 0 433864.4 290093.9 58840 -1 144
146 0 434023.06 290175.28 58880 -1 145
147 0 434247.44 290248.44 59000 -1 146
148 0 434326.66 290270.62 59040 -1 147
149 0 434400 290291.5 59080 -1 148
150 0 434455.88 290311.97 59120 -1 149
151 0 434531.6 290304.9 59160 -1 150
152 0 434579.78 290311.6 59200 -1 151
153 0 434626.84 290322.66 59240 -1 152
154 0 434695.12 290323.1 59280 -1 153
155 0 434769.38 290319 59320 -1 154
156 0 434846.6 290321.72 59360 -1 155
157 0 434894.97 290326 59400 -1 156
158 0 435019.53 290315.12 59440 -1 157
159 0 435061 290303.38 59480 -1 158
160 0 435167.7 290301.66 59520 -1 159
161 0 435255.1 290283.22 59560 -1 160
162 0 435362.94 290289.06 59600 -1 161
163 0 435585.94 290288.28 59640 -1 162
164 0 435699.34 290282.25 59680 -1 163
165 0 435878.75 290257.38 59760 -1 164
166 0 435948.97 290257.47 59800 -1 165
167 0 436208.38 290247.9 59840 -1 166
168 0 436417.5 290182.75 59880 -1 167
169 0 436541.22 290122.94 59920 -1 168
170 0 436686.97 290065.56 59960 -1 169
171 0 436790.38 290046.6 60000 -1 170
172 0 436872.4 290037.78 60080 -1 171
173 0 437014.5 289978.75 60160 -1 172
174 0 437270.75 289871.22 60200 -1 173
175 0 437577.94 289750.5 60240 -1 174
176 0 437934.75 289586.12 60320 -1 175
177 0 437997.22 289549.72 60360 -1 176
178 0 438288 289403.1 60440 -1 177
179 0 438434.53 289312.53 60480 -1 178
180 0 438654.3 289190.22 60560 -1 179
181 0 439010.28 289091.28 60600 -1 180
182 0 439150.7 289060.88 60640 -1 181
183 0 439694.12 288832.94 60680 -1 182
184 0 440016.9 288764.97 60720 -1 183
185 0 440150.28 288728.56 60760 -1 184
186 0 440230.94 288737.4 60840 -1 185
187 0 440265.44 288758.2 60880 -1 186
188 0 440336.66 288745.72 60960 -1 187
189 0 440312.44 288781.38 61000 -1 188
190 0 440483.8 288703.16 61040 -1 189
191 0 440653.78 288561.25 61080 -1 190
192 0 440757.25 288549.88 61120 -1 191
193 0 440907.28 288595.06 61160 -1 192
194 0 440976.4 288584.3 61200 -1 193
195 0 441181.53 288518.8 61240 -1 194
196 0 441326.6 288522.94 61280 -1 195
197 0 441476.66 288498.75 61360 -1 196
198 0 441593 288508.94 61400 -1 197
199 0 441672.12 288521.12 61440 -1 198
200 0 441711.44 288542.03 61480 -1 199
201 0 441806.38 288549.28 61520 -1 200
202 0 441921.8 288517 61560 -1 201
203 0 441990.94 288533.16 61600 -1 202
204 0 442073.25 288505.03 61640 -1 203
205 0 442115.94 288524.8 61680 -1 204
206 0 442234.9 288489.56 61720 -1 205
207 0 442420.94 288458.03 61800 -1 206
208 0 442484.25 288446.72 61840 -1 207
209 0 442591.38 288376.38 61880 -1 208
210 0 442628.16 288371.84 61920 -1 209
211 0 442818.72 288388.9 62000 -1 210
212 0 443102.4 288318 62160 -1 211
213 0 443170.4 288306.2 62200 -1 212
214 0 443213.1 288278.97 62240 -1 213
215 0 443394.4 288176.4 62320 -1 214
216 0 443522.66 288023.62 62360 -1 215
217 0 443672.44 287951.94 62440 -1 216
218 0 443729 287912.38 62520 -1 217
219 0 443778.2 287806.75 62560 -1 218
220 0 443935.88 287458.84 62680 -1 219
221 0 444134.22 287248.6 62720 -1 220
222 0 444310.84 286951.3 62840 -1 221
223 0 444368.22 286707.84 63000 -1 222
224 0 444389.7 286674.2 63040 -1 223
225 0 444393.6 286608.5 63080 -1 224
226 0 444370.22 286562.72 63160 -1 225
227 0 444441.94 286426.28 63240 -1 226
228 0 444459.53 286368.62 63320 -1 227
229 0 444515.56 286283.03 63400 -1 228
230 0 444530.9 286237.2 63440 -1 229
231 0 444585.9 286191.25 63480 -1 230
232 0 444703.03 286067.7 63560 -1 231
233 0 444712.03 286061.6 63600 -1 232
234 0 444827.4 285883.7 63680 -1 233
235 0 444912.62 285798.44 63720 -1 234
236 0 445053.34 285663.4 63800 -1 235
237 0 445117.03 285609.03 63840 -1 236
238 0 445240.12 285518.1 63880 -1 237
239 0 445302.34 285341.03 63920 -1 238
240 0 445519.78 285052.22 64000 -1 239
241 0 445674.28 284963.66 64040 -1 240
242 0 445781.72 284876.5 64080 -1 241
243 0 445808.16 284820.7 64120 -1 242
244 0 445173.6 281240.66 64160 -1 243
245 0 445867.7 284675.78 64200 -1 244
246 0 445887.53 284567.16 64280 -1 245
247 0 445904.94 284451.84 64320 -1 246
248 0 445873.44 284393.53 64360 -1 247
249 0 445880.7 284368.88 64400 -1 248
250 0 445830.1 284321.3 64480 -1 249
251 0 445852.1 284281.22 64520 -1 250
252 0 445893.53 284274.22 64560 -1 251
253 0 445984.2 284215.2 64600 -1 252
254 0 445946.66 284203.75 64640 -1 253
255 0 445982 284100.97 64680 -1 254
256 0 446048.03 283984.3 64720 -1 255
257 0 446152.3 283834.53 64760 -1 256
258 0 446319.97 283721.2 64800 -1 257
259 0 446527.75 283427.28 65040 -1 258
260 0 446628.34 283279.5 65160 -1 259
261 0 446632.8 283238.4 65280 -1 260
262 0 446625.4 283102.56 65480 -1 261
263 0 446605.9 282917.6 65640 -1 262
264 0 446667.3 282737.5 65800 -1 263
265 0 446666.34 282394.62 65960 -1 264
266 0 446639.25 282167.7 66120 -1 265
267 0 446550.94 281932.84 66280 -1 266
268 0 446595.16 281656 66440 -1 267
269 0 446532.88 281416.6 66640 -1 268
270 0 446517.38 281096.56 66800 -1 269
271 0 446611.66 280865.06 66960 -1 270
272 0 446644.03 280576.88 67160 -1 271
273 0 446663 280442 67360 -1 272
274 0 446522.7 280208.78 67520 -1 273
275 0 446333.34 280092.9 67680 -1 274
276 0 446242.28 279928.28 67880 -1 275
277 0 446205.84 279764.3 68080 -1 276
278 0 446136.84 279516.75 68280 -1 277
279 0 446180.97 279332.06 68440 -1 278
280 0 446144.62 279053.28 68600 -1 279
281 0 446000.9 278772.94 68800 -1 280
282 0 445861.66 278522.44 68960 -1 281
283 0 445792.28 278343.53 69160 -1 282
284 0 445850.22 278214.6 69320 -1 283
285 0 445722.97 278058.84 69520 -1 284
286 0 445624.78 277856.3 69680 -1 285
287 0 445581.44 277740.62 69840 -1 286
288 0 445390.5 277510.4 70000 -1 287
289 0 445217.16 277212.1 70160 -1 288
290 0 445039.94 277070.06 70320 -1 289
291 0 445038.6 276943.3 70520 -1 290
292 0 445017.34 276720.7 70640 -1 291
293 0 445001.94 276628.28 70840 -1 292
294 0 444962 276506.38 71040 -1 293
295 0 444949.75 276406.25 71240 -1 294
296 0 444928.97 276325.72 71400 -1 295
297 0 444788.97 276174.72 71520 -1 296
298 0 444696.78 275955.34 71680 -1 297
299 0 444604.12 275794.75 71840 -1 298
300 0 444489.56 275654.9 72000 -1 299
301 0 444348.4 275516.28 72160 -1 300
302 0 444255.2 275277.22 72280 -1 301
303 0 444096.25 275055.56 72440 -1 302
304 0 444005.84 274804.72 72640 -1 303
305 0 443948.7 274678.62 72800 -1 304
306 0 443829.78 274534.34 72960 -1 305
307 0 443744.5 274332.97 73160 -1 306
308 0 443653.4 274181.5 73320 -1 307
309 0 443537.25 273945.7 73480 -1 308
310 0 443436.9 273775.75 73720 -1 309
311 0 443423.84 273623.62 73920 -1 310
312 0 443336.34 273409.66 74040 -1 311
313 0 443241.62 273286.53 74240 -1 312
314 0 443117.4 273006.34 74400 -1 313
315 0 443185.03 272896.56 74560 -1 314
316 0 443260.38 272659.72 74760 -1 315
317 0 443260.25 272568.06 74920 -1 316
318 0 443180.5 272462.47 75080 -1 317
319 0 443212 272418.3 75240 -1 318
320 0 443232.56 272340.9 75400 -1 319
321 0 443223.25 272219.34 75560 -1 320
322 0 443172.66 272084.88 75720 -1 321
323 0 443173.1 272056.2 75880 -1 322
324 0 443216.88 271964.16 76080 -1 323
325 0 443245.3 271767 76200 -1 324
326 0 443233.22 271625.44 76360 -1 325
327 0 443249.7 271469.28 76560 -1 326
328 0 443289.72 271338.34 76760 -1 327
329 0 443263.94 271195.3 76880 -1 328
330 0 443224.44 271036.53 77040 -1 329
331 0 443186.88 270892.75 77240 -1 330
332 0 443151.28 270689.94 77440 -1 331
333 0 443116.56 270593.12 77600 -1 332
334 0 443123.62 270549.66 77640 -1 333
335 0 443085 270488.22 77680 -1 334
336 0 443118.03 270386.88 77800 -1 335
337 0 443147.62 270298.1 77880 -1 336
338 0 443137.78 270238.56 78000 -1 337
339 0 443144.47 270060.75 78040 -1 338
340 0 443141.6 269995.72 78160 -1 339
341 0 443132.12 269872.7 78200 -1 340
342 0 443095.62 269807.03 78400 -1 341
343 0 443022.28 269780.53 78480 -1 342
344 0 442929.3 269701.53 78640 -1 343
345 0 442917.25 269619.22 78760 -1 344
346 0 442775.12 269491.8 78840 -1 345
347 0 442664.72 269387.88 78960 -1 346
348 0 442605.44 269333.6 79080 -1 347
349 0 442499.88 269276.06 79160 -1 348
350 0 442405.1 269179.94 79280 -1 349
351 0 442368.72 269155.16 79400 -1 350
352 0 442308.4 269112.66 79480 -1 351
353 0 442225.7 269062.22 79600 -1 352
354 0 442188.06 269037.7 79720 -1 353
355 0 442136.9 268981.47 79840 -1 354
356 0 442078.25 268952.84 79960 -1 355
357 0 441975.94 268911.1 80080 -1 356
358 0 441917.12 268857.66 80200 -1 357
359 0 441876.53 268812.56 80280 -1 358
360 0 441808.6 268777.7 80400 -1 359
361 0 441788.03 268751.66 80480 -1 360
362 0 441740.5 268689.94 80600 -1 361
363 0 441721.62 268555.7 80680 -1 362
364 0 441704.94 268408.78 80760 -1 363
365 0 441670.12 268288.84 80840 -1 364
366 0 441652.97 268254.28 80920 -1 365
367 0 441616.84 268144.44 81000 -1 366
368 0 441543.9 268029.66 81080 -1 367
369 0 441488.44 267893 81160 -1 368
370 0 441444.97 267772.47 81280 -1 369
371 0 441426.84 267745.47 81320 -1 370
372 0 441395.28 267692.25 81400 -1 371
373 0 441397.84 267621.66 81480 -1 372
374 0 441309.12 267539.84 81600 -1 373
375 0 441312.5 267446.12 81760 -1 374
376 0 441290.4 267363.4 81880 -1 375
377 0 441265.34 267327.53 81960 -1 376
378 0 441268.28 267260.84 82080 -1 377
379 0 441250.1 267216.62 82160 -1 378
380 0 441240.3 267162.97 82280 -1 379
381 0 441174.66 267015.94 82360 -1 380
382 0 441124.66 266950.16 82480 -1 381
383 0 441131.66 266904.12 82680 -1 382
384 0 441105.4 266828.78 82800 -1 383
385 0 441084.94 266738.72 82880 -1 384
386 0 440976.06 266596.94 83000 -1 385
387 0 440910.06 266497.3 83120 -1 386
388 0 440845.1 266293.4 83240 -1 387
389 0 440805.25 266147.22 83400 -1 388
390 0 440735.97 265994.94 83480 -1 389
391 0 440719.44 265838.4 83560 -1 390
392 0 440672.72 265712.6 83640 -1 391
393 0 440638.06 265514.72 83760 -1 392
394 0 440627.62 265320.62 83880 -1 393
395 0 440626.56 265130.7 83960 -1 394
396 0 440594.03 265000.9 84080 -1 395
397 0 440670.97 264817.12 84200 -1 396
398 0 440687.25 264701.28 84320 -1 397
399 0 440719.28 264520.47 84400 -1 398
400 0 440775.34 264374.56 84520 -1 399
401 0 440856.16 264152.03 84640 -1 400
402 0 440864.84 264071.22 84720 -1 401
403 0 440907.47 263933.2 84800 -1 402
404 0 440925.03 263815.9 84960 -1 403
405 0 440965.94 263475.62 85120 -1 404
406 0 440983.88 263262.12 85280 -1 405
407 0 441023.34 263038.25 85440 -1 406
408 0 441068.75 262925.28 85600 -1 407
409 0 441082.22 262905.38 85720 -1 408
410 0 441160.16 262761.47 85840 -1 409
411 0 441188.6 262627.22 85960 -1 410
412 0 441243.84 262389.2 86040 -1 411
413 0 441288.7 261984.56 86120 -1 412
414 0 441390.56 261536.88 86160 -1 413
415 0 441523.88 261148.3 86200 -1 414
416 0 441726.94 261013.94 86280 -1 415
417 0 441844.88 260976.08 86360 -1 416
418 0 441819.84 260815.2 86480 -1 417
419 0 441886.94 260669.92 86520 -1 418
420 0 442042.28 260130.28 86480 -1 419
421 0 442372.9 259461.83 86440 -1 420
422 0 442933.6 258624.86 86480 -1 421
423 0 443276.44 257929.23 86440 -1 422
424 0 443969.97 256721.03 86480 -1 423
425 0 444722.44 255740.67 86400 -1 424
426 0 444907.28 255526.89 86320 -1 425
427 0 444994.75 255414.36 86280 -1 426
428 0 445114.12 255322.42 86160 -1 427
429 0 445261.97 255190.33 86080 -1 428
430 0 445323.84 255122.11 86040 -1 429
431 0 445359.44 254996.89 85960 -1 430
432 0 445475.53 254743.17 85920 -1 431
433 0 445909.5 254101.78 85840 -1 432
434 0 446297.2 253556.06 85800 -1 433
435 0 446853.72 252945.4 85840 -1 434
436 0 447242.78 252689.48 85880 -1 435
437 0 447430.2 252586.39 85960 -1 436
438 0 447652.4 252424.81 86040 -1 437
439 0 448037.3 252120.95 86080 -1 438
440 0 448275.03 251931.14 86120 -1 439
441 0 449065.94 251398.94 86160 -1 440
442 0 450243 250661.81 86120 -1 441
443 0 451431.47 249985.31 86080 -1 442
444 0 451835.6 249711.44 86000 -1 443
445 0 452939.25 249152.86 85960 -1 444
446 0 454045.94 248620.72 85880 -1 445
447 0 454686.75 248322.7 85840 -1 446
448 0 455257.88 248051.27 85760 -1 447
449 0 455481.7 247926.9 85720 -1 448
450 0 455673.06 247858.84 85680 -1 449
451 0 456050.06 247687.94 85600 -1 450
452 0 456185.75 247596.9 85560 -1 451
453 0 456801.22 247332.89 85520 -1 452
454 0 457509.53 247054.38 85480 -1 453
455 0 458144.88 246780.39 85360 -1 454
456 0 458645.06 246656.17 85280 -1 455
457 0 459042 246454.83 85200 -1 456
458 0 459309.94 246367.97 85120 -1 457
459 0 459456.9 246309.03 85040 -1 458
460 0 459678.38 246271.98 84960 -1 459
461 0 459898.56 246224.62 84880 -1 460
462 0 460038.72 246174.33 84800 -1 461
463 0 460094.4 246113.39 84720 -1 462
464 0 460226.2 246043.44 84640 -1 463
465 0 460445.5 245975.66 84560 -1 464
466 0 460597.78 245876.08 84440 -1 465
467 0 460825.53 245851.66 84320 -1 466
468 0 460901.56 245870.53 84200 -1 467
469 0 460986.53 245835.86 84120 -1 468
470 0 461066.1 245852.55 84040 -1 469
471 0 461091.9 245875.77 83920 -1 470
472 0 461146.66 245933.5 83800 -1 471
473 0 461246 245962.48 83680 -1 472
474 0 461294.97 245963.69 83560 -1 473
475 0 461385.88 246008.16 83440 -1 474
476 0 461521.56 246077.97 83320 -1 475
477 0 461637.66 246005.66 83240 -1 476
478 0 461741.84 245988.98 83120 -1 477
479 0 461792.44 246002.23 83000 -1 478
480 0 461888.88 245944.39 82880 -1 479
481 0 461905.9 245903.81 82760 -1 480
482 0 461881 245876.12 82640 -1 481
483 0 461975.84 245834.55 82480 -1 482
484 0 461994 245787.47 82360 -1 483
485 0 461935 245610.6 82240 -1 484
486 0 461953.84 245595.88 82120 -1 485
487 0 461986.16 245644.1 82040 -1 486
488 0 462113.16 245679.94 81960 -1 487
489 0 462057.6 245685.67 81920 -1 488
490 0 462158.8 245568.36 81880 -1 489
491 0 462237.62 245577.25 81800 -1 490
492 0 462357.75 245543.62 81720 -1 491
493 0 462485.28 245507.81 81600 -1 492
494 0 462525.88 245475.12 81520 -1 493
495 0 462657.16 245419.56 81440 -1 494
496 0 462762 245419.5 81360 -1 495
497 0 462844.2 245408.83 81280 -1 496
498 0 462941.97 245413.1 81240 -1 497
499 0 463045.2 245470.36 81120 -1 498
500 0 463126.1 245462.39 81040 -1 499
501 0 463192.38 245470.28 80960 -1 500
502 0 463365.47 245492.72 80880 -1 501
503 0 463460.16 245517.89 80840 -1 502
504 0 463605.44 245500.19 80760 -1 503
505 0 463722.88 245499.6 80680 -1 504
506 0 463865.12 245526.16 80600 -1 505
507 0 464136.2 245581.47 80520 -1 506
508 0 464481.97 245658 80400 -1 507
509 0 464742.22 245637.12 80280 -1 508
510 0 464813.78 245615.69 80240 -1 509
511 0 465052.34 245666 80160 -1 510
512 0 466009.25 245725.02 80040 -1 511
513 0 466518.28 245629.8 80440 -1 512
514 0 466550.5 245541.5 80680 -1 513
515 0 466601.78 245428.48 80880 -1 514
516 0 466641.56 245337.75 81080 -1 515
517 0 466661.22 245290.1 81200 -1 516
518 0 466665.6 245232.7 81240 -1 517
519 0 466652.97 245026.12 81440 -1 518
520 0 466784.25 244931.25 81680 -1 519
521 0 466821.56 244804.72 81880 -1 520
522 0 466718.34 244758.48 82080 -1 521
523 0 466731.4 244649.81 82240 -1 522
524 0 466781.22 244606.05 82360 -1 523
525 0 466726.06 244454.55 82400 -1 524
526 0 466745.3 244351.4 82520 -1 525
527 0 466637 244114.97 82640 -1 526
528 0 466666.75 243884.52 82720 -1 527
529 0 466777.9 243519.05 82840 -1 528
530 0 467022.12 243241.06 82920 -1 529
531 0 467297.06 243017.4 83080 -1 530
532 0 467452.12 242955.05 83280 -1 531
533 0 467650.3 242917.03 83480 -1 532
534 0 467857.38 242833.75 83680 -1 533
535 0 467914.78 242787.06 83880 -1 534
536 0 467966.75 242796.58 84040 -1 535
537 0 468016.47 242789.73 84160 -1 536
538 0 468101.53 242770.16 84240 -1 537
539 0 468184.25 242741.72 84280 -1 538
540 0 468276.9 242724.81 84440 -1 539
541 0 468417.3 242704.48 84600 -1 540
542 0 468605.3 242643.56 84760 -1 541
543 0 468805.34 242667.03 84920 -1 542
544 0 468961.72 242691.16 85080 -1 543
545 0 469080.7 242622.58 85240 -1 544
546 0 469136.9 242495.2 85400 -1 545
547 0 469293.25 242403.12 85560 -1 546
548 0 469395.75 242364.9 85640 -1 547
549 0 469529.88 242285.28 85760 -1 548
550 0 469634.06 242238.06 85800 -1 549
551 0 469765.06 242148.72 85920 -1 550
552 0 469794.25 242113.45 86040 -1 551
553 0 469770.62 242003.33 86200 -1 552
554 0 469771.4 241964.55 86320 -1 553
555 0 469757.16 241962.73 86360 -1 554
556 0 469730.2 241959.73 86400 -1 555
557 0 469668.53 241971.94 86520 -1 556
558 0 469632.4 241996.16 86560 -1 557
559 0 469565.06 242040.8 86640 -1 558
560 0 469601.22 242060.84 86800 -1 559
561 0 469656.44 242108.25 86960 -1 560
562 0 469736.66 242074.23 87120 -1 561
563 0 469793.88 241940.77 87280 -1 562
564 0 469866.84 241870.83 87400 -1 563
565 0 469889.7 241802.58 87440 -1 564
566 0 470010.12 241653.83 87600 -1 565
567 0 470300 241442.4 87760 -1 566
568 0 470433.84 241356.23 87920 -1 567
569 0 470577.75 241270.12 88000 -1 568
570 0 470831.2 241123.61 88160 -1 569
571 0 471065.66 241032.03 88280 -1 570
572 0 471280.25 240913.22 88400 -1 571
573 0 471471.3 240819.11 88440 -1 572
574 0 471645.44 240793.25 88520 -1 573
575 0 471467.34 240878.98 88560 -1 574
576 0 471786.03 240761.7 88600 -1 575
577 0 471844.47 241036.33 88640 -1 576
578 0 471810.1 240440.8 88720 -1 577
579 0 471783.1 240318.98 88760 -1 578
580 0 471738.62 240217.86 88800 -1 579
581 0 471757.16 240112.4 88840 -1 580
582 0 471617.12 239866.58 89040 -1 581
583 0 471600.53 239787.45 89200 -1 582
584 0 471661.5 239712.62 89360 -1 583
585 0 471785.38 239654.3 89480 -1 584
586 0 472106.06 239635.27 89600 -1 585
587 0 472576.25 239663.94 89760 -1 586
588 0 472845.12 239662.89 89960 -1 587
589 0 473037.47 239641.69 90120 -1 588
590 0 473176.44 239528.4 90320 -1 589
591 0 473402.88 239370.95 90440 -1 590
592 0 473411.34 239268.19 90520 -1 591
593 0 473437.1 239126.06 90560 -1 592
594 0 475385.8 239019.05 90640 -1 593
595 0 475362.25 238806.53 90800 -1 594
596 0 475437.97 238733.14 90960 -1 595
597 0 475840 238315.36 91080 -1 596
598 0 475930.44 238113.16 91280 -1 597
599 0 476002.12 237931.77 91440 -1 598
600 0 476299.25 237618.34 91560 -1 599
601 0 476428.97 237428.94 91720 -1 600
602 0 476500.62 237215.75 91880 -1 601
603 0 476888.2 236792.33 92000 -1 602
604 0 477162.75 236306.03 92160 -1 603
605 0 477442.25 235850.17 92320 -1 604
606 0 477567.38 235706.64 92520 -1 605
607 0 477757.75 235475.39 92680 -1 606
608 0 477866.53 235386.62 92840 -1 607
609 0 477870.84 235321.52 92920 -1 608
610 0 477854.5 235131.14 93080 -1 609
611 0 477996.28 235068.4 93240 -1 610
612 0 478146.94 234970.34 93400 -1 611
613 0 478351.8 234857.33 93560 -1 612
614 0 478697.94 234681.48 93680 -1 613
615 0 478904.97 234304.81 93800 -1 614
616 0 479002.8 234031.62 93920 -1 615
617 0 479182.6 233417.31 94040 -1 616
618 0 479428.75 233303.02 94200 -1 617
619 0 479528.4 233161.64 94360 -1 618
620 0 479587.1 232990.38 94480 -1 619
621 0 479776.53 232924.55 94680 -1 620
622 0 479959.78 232767.67 94880 -1 621
623 0 480074.72 232690.34 95040 -1 622
624 0 480234.47 232348.47 95120 -1 623
625 0 480270.75 231913.22 95240 -1 624
626 0 480436.88 231565.77 95360 -1 625
627 0 480462.2 231455.48 95480 -1 626
628 0 480457.7 231321.56 95520 -1 627
629 0 480493.88 231263.72 95600 -1 628
630 0 480566.84 231149.42 95680 -1 629
631 0 480642.3 230868 95800 -1 630
632 0 480691.44 230509.67 96040 -1 631
633 0 480989.44 230107.36 96080 -1 632
634 0 481444.88 229787.48 96160 -1 633
635 0 481525.47 229707.58 96280 -1 634
636 0 481583.38 229664.83 96320 -1 635
637 0 481661.16 229559.02 96480 -1 636
638 0 481844.06 229434.19 96640 -1 637
639 0 481866.88 229381.27 96840 -1 638
640 0 481870.2 229354.92 97000 -1 639
641 0 481715.5 229434.81 97160 -1 640
642 0 481784.9 229330.72 97280 -1 641
643 0 481837.03 229193.86 97400 -1 642
644 0 481933.88 228865.52 97520 -1 643
645 0 482223.22 228529.2 97640 -1 644
646 0 482386.12 228442.86 97800 -1 645
647 0 482490.78 228334.02 97960 -1 646
648 0 482556.53 228245.72 98120 -1 647
649 0 482655.62 228118.83 98280 -1 648
650 0 482721.9 227904.11 98400 -1 649
651 0 482984.25 227747.5 98480 -1 650
652 0 483120.47 227442.78 98600 -1 651
653 0 483215.38 227116.28 98720 -1 652
654 0 483187.75 226964.52 98840 -1 653
655 0 483254.34 226859.25 98920 -1 654
656 0 483259.03 226718.89 99040 -1 655
657 0 483340.66 226633.42 99200 -1 656
658 0 483438.62 226568.36 99360 -1 657
659 0 483527.38 226492.17 99480 -1 658
660 0 483584.84 226339.94 99560 -1 659
661 0 483619.94 226055.67 99640 -1 660
662 0 483493.1 225181.19 99840 -1 661
663 0 483674.44 225114.2 100040 -1 662
664 0 483732.78 225025.81 100200 -1 663
665 0 483771.44 224885.97 100360 -1 664
666 0 484060.72 224551.73 100480 -1 665
667 0 484236.88 224088.92 100520 -1 666
668 0 484368.53 223819.1 100640 -1 667
669 0 484519.75 223604.3 100800 -1 668
670 0 484677.22 223074.7 100880 -1 669
671 0 484762.12 222795.6 101000 -1 670
672 0 484925.97 222573.1 101160 -1 671
673 0 484943.47 222465.5 101320 -1 672
674 0 484990.8 222345.42 101480 -1 673
675 0 485014.78 222231.55 101600 -1 674
676 0 485055.9 222119.77 101720 -1 675
677 0 485092.4 221998.61 101800 -1 676
678 0 485137.22 221841.92 101880 -1 677
679 0 485215.22 221746.97 102000 -1 678
680 0 485245.8 221705.77 102120 -1 679
681 0 485321.62 221624.19 102240 -1 680
682 0 485407.44 221572.6 102320 -1 681
683 0 485542.38 221521.33 102440 -1 682
684 0 485517.22 221453.56 102560 -1 683
685 0 485555.3 221382.95 102640 -1 684
686 0 485580.62 221273.92 102720 -1 685
687 0 485608.62 221195.98 102800 -1 686
688 0 485603.34 220903.83 102920 -1 687
689 0 485567.62 220292.98 102960 -1 688
690 0 485556.25 220195.88 103000 -1 689
691 0 485534.53 220097.67 103160 -1 690
692 0 485542.56 220040.23 103360 -1 691
693 0 485646.94 219920.72 103560 -1 692
694 0 485743.78 219752.39 103760 -1 693
695 0 485950.44 219360.25 104000 -1 694
696 0 486030.25 219064.97 104160 -1 695
697 0 486149.34 218901.12 104320 -1 696
698 0 486260.06 218536.4 104520 -1 697
699 0 486287.2 218410.2 104720 -1 698
700 0 486285.03 217972.67 104920 -1 699
701 0 486254.72 217735.39 105080 -1 700
702 0 486260.97 217503.77 105480 -1 701
703 0 486255.78 217304.39 105680 -1 702
704 0 486239.25 216904.25 105880 -1 703
705 0 486286.03 216568.81 106040 -1 704
706 0 486229.28 216395.48 106200 -1 705
707 0 486094.03 216255.14 106400 -1 706
708 0 486028.28 216070.62 106600 -1 707
709 0 486053.6 215890.3 106800 -1 708
710 0 486109.5 215347.34 107000 -1 709
711 0 486061.44 214700.3 107160 -1 710
712 0 485939.47 214494.81 107360 -1 711
713 0 486004.28 214206.12 107480 -1 712
714 0 486078.4 214024.31 107680 -1 713
715 0 486189.16 213880.12 107840 -1 714
716 0 486375.66 213707.14 108040 -1 715
717 0 486566.47 213325.97 108200 -1 716
718 0 486533.47 212873.3 108360 -1 717
719 0 486589.25 212587.16 108520 -1 718
720 0 486505.9 212260.12 108680 -1 719
721 0 486291.38 211881.06 108800 -1 720
722 0 486147.22 211384.52 108960 -1 721
723 0 486149.3 211052.33 109160 -1 722
724 0 486131 210979.55 109360 -1 723
725 0 486073.97 210718.88 109560 -1 724
726 0 486053.84 210305.64 109760 -1 725
727 0 486056.56 209982.75 109880 -1 726
728 0 486083.03 209657.1 110040 -1 727
729 0 486178.22 209427.33 110200 -1 728
730 0 486126.34 209333.83 110400 -1 729
731 0 486153.6 209193.14 110600 -1 730
732 0 486050.5 209085.17 110800 -1 731
733 0 485660.16 208517.27 111000 -1 732
734 0 485449.88 208160.6 111160 -1 733
735 0 485468 207985.31 111360 -1 734
736 0 485379.6 207665.34 111560 -1 735
737 0 485352 207082.69 111720 -1 736
738 0 484845.78 206057.28 111760 -1 737
739 0 484585 205649.62 111720 -1 738
740 0 484346.12 204796.9 111680 -1 739
741 0 484336.97 203736.27 111720 -1 740
742 0 484124.25 203108.03 111600 -1 741
743 0 483969.25 202935.56 111440 -1 742
744 0 483848 202822.31 111280 -1 743
745 0 483596.78 202545.03 111040 -1 744
746 0 483492.38 201912.47 110920 -1 745
747 0 482869.38 201162.38 111000 -1 746
748 0 482759.38 200982.67 111080 -1 747
749 0 482627.84 200599.4 111200 -1 748
750 0 482368.62 200369.02 111160 -1 749
751 0 482237.38 200346.44 111000 -1 750
752 0 482082 200290.62 110800 -1 751
753 0 481468.4 200072.83 110560 -1 752
754 0 480917.38 198977.33 110560 -1 753
755 0 480597.53 198728.16 110440 -1 754
756 0 480239.34 198437.78 110240 -1 755
757 0 479725.47 198197.33 110120 -1 756
758 0 479344.8 197749.17 110240 -1 757
759 0 478888.5 197296 110200 -1 758
760 0 478620.56 196882.08 110120 -1 759
761 0 478402.56 196649.64 110080 -1 760
762 0 477555.4 195986.53 109960 -1 761
763 0 476899.1 195432.08 110000 -1 762
764 0 476090.22 194964.94 110040 -1 763
765 0 475322.3 194572.53 110080 -1 764
766 0 474387.97 194045.5 110160 -1 765
767 0 473170.2 193197.53 110200 -1 766
768 0 472447.2 192858.19 110240 -1 767
769 0 471711.2 192503.28 110320 -1 768
770 0 471163.7 192181.9 110360 -1 769
771 0 470329.72 191728.08 110440 -1 770
772 0 469209.4 191496.31 110480 -1 771
773 0 468534.66 191141.44 110560 -1 772
774 0 467524.44 190694.2 110640 -1 773
775 0 466635.2 190083.1 110680 -1 774
776 0 465801.12 189809.2 110720 -1 775
777 0 465407.62 189634.86 110640 -1 776
778 0 464657.25 189459.19 110600 -1 777
779 0 463981.8 188970.11 110640 -1 778
780 0 463641.4 188764.25 110560 -1 779
781 0 463027.25 188635.92 110520 -1 780
782 0 462378.97 188459.1 110400 -1 781
783 0 461528.3 188105.72 110320 -1 782
784 0 460893.7 187919.78 110240 -1 783
785 0 459666.25 187710.56 110160 -1 784
786 0 459271.2 187631.61 110080 -1 785
787 0 458022.47 187379.92 110040 -1 786
788 0 457447.47 187088.19 110000 -1 787
789 0 456766.2 186991.61 109920 -1 788
790 0 455967.28 186913.52 109960 -1 789
791 0 455189.4 186566.4 110000 -1 790
792 0 454707.53 186306.4 110040 -1 791
793 0 454155.25 186008.8 110080 -1 792
794 0 453085.56 185891.66 110040 -1 793
795 0 452083.44 185730.9 110080 -1 794
796 0 451814.6 185690.4 110160 -1 795
797 0 451602.4 185645.77 110280 -1 796
798 0 451387.9 185599.28 110360 -1 797
799 0 451183.3 185525.2 110480 -1 798
800 0 450896.5 185411.58 110600 -1 799
801 0 450425.4 185167 110640 -1 800
802 0 449917 185074.33 110720 -1 801
803 0 448975.22 184964.52 110840 -1 802
804 0 448058.3 184486.88 110920 -1 803
805 0 447040.22 183969.88 110960 -1 804
806 0 446812.8 183814.36 111080 -1 805
807 0 446527.8 183834.12 111200 -1 806
808 0 446169.9 183725.17 111360 -1 807
809 0 445464.56 183311.06 111400 -1 808
810 0 445229.6 183285.94 111440 -1 809
811 0 444774.75 183235.98 111560 -1 810
812 0 444606.28 183223.23 111680 -1 811
813 0 444253.8 183072.77 111760 -1 812
814 0 444028.8 182978.58 111840 -1 813
815 0 443780.03 182901.38 111960 -1 814
816 0 443304.9 182805.12 112040 -1 815
817 0 443160.06 182783.22 112120 -1 816
818 0 442912.75 182770.17 112280 -1 817
819 0 442661.12 182733.89 112440 -1 818
820 0 442598.97 182680.8 112600 -1 819
821 0 442537.62 182632.7 112640 -1 820
822 0 442368.72 182533.58 112720 -1 821
823 0 442094.2 182376.4 112800 -1 822
824 0 441772.5 182275.56 112920 -1 823
825 0 441344.16 182245.84 113040 -1 824
826 0 441149.72 182186.61 113120 -1 825
827 0 440990.25 182184.9 113240 -1 826
828 0 440811.75 182098.58 113360 -1 827
829 0 440584.47 181790.03 113480 -1 828
830 0 440289.75 181615.64 113600 -1 829
831 0 440107 181614 113680 -1 830
832 0 439914.5 181511.12 113800 -1 831
833 0 439641.03 181516.8 113920 -1 832
834 0 439446.44 181534.27 114000 -1 833
835 0 439276.3 181534.75 114080 -1 834
836 0 439124.97 181531.84 114200 -1 835
837 0 438966.7 181513.61 114360 -1 836
838 0 438805.28 181392.83 114520 -1 837
839 0 438677.62 181267.33 114640 -1 838
840 0 438609.28 181206.27 114800 -1 839
841 0 438387.5 181020.7 114960 -1 840
842 0 438189.66 180912.28 115120 -1 841
843 0 437873.16 180765.1 115280 -1 842
844 0 437557.16 180666.39 115440 -1 843
845 0 437492.84 180653.58 115520 -1 844
846 0 437336.84 180587.64 115640 -1 845
847 0 437258.75 180451.27 115760 -1 846
848 0 437129 180282.77 115920 -1 847
849 0 436933.25 180137.17 116040 -1 848
850 0 436719.84 179997.47 116160 -1 849
851 0 436561.97 179903.42 116320 -1 850
852 0 436340.97 179958.75 116440 -1 851
853 0 436276.72 179969.81 116480 -1 852
854 0 436213.94 179945.44 116560 -1 853
855 0 436107.28 179903.95 116680 -1 854
856 0 436061.3 179901.66 116720 -1 855
857 0 435927.66 179865.8 116840 -1 856
858 0 435836.9 179822.69 117000 -1 857
859 0 435742.53 179836.69 117120 -1 858
860 0 435663.72 179730.17 117240 -1 859
861 0 435511.22 179632.53 117400 -1 860
862 0 435416.38 179541.72 117560 -1 861
863 0 435282.8 179514.89 117680 -1 862
864 0 435156.66 179486.64 117840 -1 863
865 0 434987.62 179548.08 117960 -1 864
866 0 434939.53 179564.3 118080 -1 865
867 0 434834.7 179578.48 118240 -1 866
868 0 434710.2 179600.05 118320 -1 867
869 0 434605.7 179573.61 118440 -1 868
870 0 434566.25 179513.14 118560 -1 869
871 0 434536.62 179436.3 118720 -1 870
872 0 434477.7 179372.23 118840 -1 871
873 0 434390.1 179295 119000 -1 872
874 0 434304.4 179227.53 119160 -1 873
875 0 434197.78 179200.9 119320 -1 874
876 0 434101.56 179199.55 119480 -1 875
877 0 434013.38 179209.77 119640 -1 876
878 0 433873.38 179225.16 119760 -1 877
879 0 433819.7 179162.8 119800 -1 878
880 0 433744.22 179184.19 120040 -1 879
881 0 433699.16 179242.28 120200 -1 880
882 0 433618.72 179178.64 120320 -1 881
883 0 433576.25 179164.62 120480 -1 882
884 0 433482.5 179122.03 120600 -1 883
885 0 433369.6 179079.95 120760 -1 884
886 0 433280.44 179128.31 120920 -1 885
887 0 433183.84 179209.72 121000 -1 886
888 0 433160.6 179254.53 121160 -1 887
889 0 433030 179382.08 121280 -1 888
890 0 432908.25 179349.05 121440 -1 889
891 0 432835 179378.97 121560 -1 890
892 0 432694.72 179379.66 121720 -1 891
893 0 432519.38 179297.42 121880 -1 892
894 0 432404.12 179279.23 122000 -1 893
895 0 432230.56 179198.7 122120 -1 894
896 0 432106.75 179084.56 122280 -1 895
897 0 432012.97 179053.12 122440 -1 896
898 0 431954 178966.83 122640 -1 897
899 0 431821.7 178991.52 122840 -1 898
900 0 431748.12 179038.02 123000 -1 899
901 0 431715.8 179035.62 123160 -1 900
902 0 431491.6 179046.8 123280 -1 901
903 0 431344.47 179021.06 123440 -1 902
904 0 431233.47 179045.28 123560 -1 903
905 0 431153.8 179083.3 123680 -1 904
906 0 431108.12 179080.1 123800 -1 905
907 0 431040 179055.1 123960 -1 906
908 0 431110.9 179156.27 124080 -1 907
909 0 431147.5 179158.61 124240 -1 908
910 0 431107.78 179180.7 124360 -1 909
911 0 431076.38 179180.08 124520 -1 910
912 0 431034.12 179174.25 124680 -1 911
913 0 430912.28 179135.17 124840 -1 912
914 0 430712.25 179045.61 124960 -1 913
915 0 430630.34 179002.05 125120 -1 914
916 0 430492.7 178970.56 125280 -1 915
917 0 430369.03 178931.34 125440 -1 916
918 0 430269 178871.88 125600 -1 917
919 0 430195.97 178809.53 125720 -1 918
920 0 430150.06 178766.92 125880 -1 919
921 0 430062.12 178732.06 126040 -1 920
922 0 429935.47 178600.16 126240 -1 921
923 0 429849.22 178531.75 126440 -1 922
924 0 429798.38 178568.06 126600 -1 923
925 0 429726.75 178564.94 126800 -1 924
926 0 429627.9 178590.73 126880 -1 925
927 0 429642.34 178632.64 126960 -1 926
928 0 429573.38 178636.23 127000 -1 927
929 0 429512.6 178628.72 127080 -1 928
930 0 429477.25 178606.86 127200 -1 929
931 0 429279.97 178631.42 127360 -1 930
932 0 429067.62 178628.94 127560 -1 931
933 0 428910.47 178669.58 127720 -1 932
934 0 428947.72 178706.22 127880 -1 933
935 0 428871.9 178685.47 128080 -1 934
936 0 428842.8 178629.78 128280 -1 935
937 0 428787.72 178510.83 128480 -1 936
938 0 428690.84 178458.56 128600 -1 937
939 0 428556.84 178432.14 128800 -1 938
940 0 428401.75 178404.56 128960 -1 939
941 0 428281.56 178411.98 129160 -1 940
942 0 428045.97 178384.55 129320 -1 941
943 0 427918.6 178379.86 129440 -1 942
944 0 427774.44 178380.62 129600 -1 943
945 0 427627.94 178353.08 129760 -1 944
946 0 427521.34 178328.72 129920 -1 945
947 0 427445.84 178326.17 130120 -1 946
948 0 427370.12 178317.22 130280 -1 947
949 0 427275.28 178334.5 130400 -1 948
950 0 427215.4 178303.42 130520 -1 949
951 0 427112.44 178272.03 130680 -1 950
952 0 426978.16 178265.72 130840 -1 951
953 0 426824 178221.33 131000 -1 952
954 0 426619.4 178187.77 131160 -1 953
955 0 426480.53 178162.45 131280 -1 954
956 0 426248.78 178107.16 131440 -1 955
957 0 426203.2 178108.34 131560 -1 956
958 0 426081.5 178108.28 131720 -1 957
959 0 425936.47 178072.16 131840 -1 958
960 0 425826.84 178118.17 131960 -1 959
961 0 425767.38 178223.45 132080 -1 960
962 0 425690.97 178343.42 132200 -1 961
963 0 425681.3 178444.72 132320 -1 962
964 0 425603 178547.73 132440 -1 963
965 0 425546.3 178624.55 132560 -1 964
966 0 425452.78 178727.48 132720 -1 965
967 0 425322.6 178775.39 132840 -1 966
968 0 425193.7 178772.02 133000 -1 967
969 0 425109.34 178758.33 133200 -1 968
970 0 425045.22 178698.3 133400 -1 969
971 0 425021.97 178664.03 133600 -1 970
972 0 424976.3 178594.8 133800 -1 971
973 0 424819.47 178482.94 133960 -1 972
974 0 424615.25 178449.86 134160 -1 973
975 0 424512.25 178476.69 134200 -1 974
976 0 424420.06 178431.8 134280 -1 975
977 0 424389.2 178412.23 134400 -1 976
978 0 424190.28 178325.17 134560 -1 977
979 0 424094.5 178277.64 134680 -1 978
980 0 423996.5 178244.47 134880 -1 979
981 0 423805.9 178179.9 135040 -1 980
982 0 423651.34 178062.88 135160 -1 981
983 0 423500.88 178024.67 135280 -1 982
984 0 423366.75 177998.02 135480 -1 983
985 0 423253.62 178030.02 135640 -1 984
986 0 423148.62 178037.23 135840 -1 985
987 0 422977.56 178002.98 136000 -1 986
988 0 422847.8 178040.3 136160 -1 987
989 0 422656.3 177940.95 136280 -1 988
990 0 422253.34 177900.5 136480 -1 989
991 0 422128 177905.61 136640 -1 990
992 0 421876.8 177872.61 136800 -1 991
993 0 421651.03 177822.42 136960 -1 992
994 0 421525.84 177765.08 137080 -1 993
995 0 421385.38 177721.48 137200 -1 994
996 0 421194.62 177623.7 137360 -1 995
997 0 421064 177557.39 137480 -1 996
998 0 420931.75 177513.84 137640 -1 997
999 0 420764.47 177473.28 137800 -1 998
1000 0 420667.3 177467.36 137920 -1 999
1001 0 420591.34 177365.81 138040 -1 1000
1002 0 420474.88 177344.83 138200 -1 1001
1003 0 420395.97 177297.86 138360 -1 1002
1004 0 420304.06 177250.62 138480 -1 1003
1005 0 420272.94 177226.78 138640 -1 1004
1006 0 420255.2 177160.84 138800 -1 1005
1007 0 420188.62 177188.28 138960 -1 1006
1008 0 420102.94 177216.06 139120 -1 1007
1009 0 420069.6 177307.81 139240 -1 1008
1010 0 419971.66 177309.6 139320 -1 1009
1011 0 419951.84 177267.73 139400 -1 1010
1012 0 419886.1 177249.44 139560 -1 1011
1013 0 419816.28 177238.69 139720 -1 1012
1014 0 419805.3 177212.94 139760 -1 1013
1015 0 419746.1 177202.33 139880 -1 1014
1016 0 419672.78 177158.86 140040 -1 1015
1017 0 419586.94 177109.78 140240 -1 1016
1018 0 419520.1 177032.08 140400 -1 1017
1019 0 419409.78 176933.86 140600 -1 1018
1020 0 419326.5 176870.03 140800 -1 1019
1021 0 419211.94 176746.16 141000 -1 1020
1022 0 419015.25 176658.53 141160 -1 1021
1023 0 418835 176540.12 141320 -1 1022
1024 0 418675.56 176463.17 141480 -1 1023
1025 0 418489.7 176313.47 141640 -1 1024
1026 0 418329.56 176084.16 141840 -1 1025
1027 0 418182.7 175941.3 142080 -1 1026
1028 0 418051.53 175867.23 142200 -1 1027
1029 0 418044.3 175894.66 142400 -1 1028
1030 0 417892.56 175787.98 142600 -1 1029
1031 0 417785.62 175639.56 142760 -1 1030
1032 0 417770.5 175528.81 142960 -1 1031
1033 0 417735.7 175471.66 143120 -1 1032
1034 0 417616.38 175353.25 143280 -1 1033
1035 0 417482.78 175284.44 143480 -1 1034
1036 0 417564.34 175089.39 143640 -1 1035
1037 0 417601.5 174987.58 143680 -1 1036
1038 0 417639.03 174830.56 143760 -1 1037
1039 0 417589.5 174696.53 143960 -1 1038
1040 0 417566.56 174563.33 144040 -1 1039
1041 0 417428.5 174447.81 144160 -1 1040
1042 0 417201.12 174333.8 144320 -1 1041
1043 0 417014.1 174275.66 144480 -1 1042
1044 0 416979.5 174144.88 144640 -1 1043
1045 0 416935.22 173980.62 144800 -1 1044
1046 0 416844.4 173886.2 144960 -1 1045
1047 0 416789.6 173805.8 145000 -1 1046
1048 0 416693.97 173679.05 145120 -1 1047
1049 0 416518.03 173454.64 145240 -1 1048
1050 0 416435.4 173355.58 145440 -1 1049
1051 0 416288.1 173351.1 145600 -1 1050
1052 0 416236.97 173432.77 145680 -1 1051
1053 0 416178.44 173359.27 145760 -1 1052
1054 0 416152.38 173192.14 145880 -1 1053
1055 0 416082.47 173028.2 146040 -1 1054
1056 0 416008.06 172948.52 146160 -1 1055
1057 0 415897.75 172834.5 146320 -1 1056
1058 0 415763.38 172670.86 146440 -1 1057
1059 0 415695.44 172619.19 146520 -1 1058
1060 0 415577.97 172566.42 146640 -1 1059
1061 0 415496.78 172462.05 146800 -1 1060
1062 0 415374.75 172303.31 146960 -1 1061
1063 0 415335.06 172183.86 147120 -1 1062
1064 0 415252.88 172076.17 147320 -1 1063
1065 0 415168.34 171944.75 147360 -1 1064
1066 0 415112.53 171884.25 147480 -1 1065
1067 0 414968.25 171816.67 147640 -1 1066
1068 0 414810.97 171792.06 147920 -1 1067
1069 0 414796.06 171820.92 148040 -1 1068
1070 0 414700.66 171772.03 148200 -1 1069
1071 0 414663.03 171770.56 148360 -1 1070
1072 0 414517.5 171701.45 148520 -1 1071
1073 0 414421.78 171696.95 148720 -1 1072
1074 0 414274.25 171612.73 148880 -1 1073
1075 0 414191.78 171507.61 149040 -1 1074
1076 1 413967.78 171447.58 149200 -1 1075
1077 0 413851.47 171525.47 149400 -1 1076
1078 0 413929.38 171592.2 149520 -1 1077
1079 0 414109.44 172023.3 149720 -1 1078
1080 0 414067.03 172374.02 149880 -1 1079
1081 0 414034.1 172496.05 150040 -1 1080
1082 0 413985.1 172316.36 150240 -1 1081
1083 0 413817.88 171860.25 150400 -1 1082
1084 0 413575.78 171219.67 150600 -1 1083
1085 0 413408.8 170766.08 150800 -1 1084
1086 0 413306.16 170512.14 150920 -1 1085
1087 0 413199.22 170304.3 151080 -1 1086
1088 0 413107.2 170138 151240 -1 1087
1089 0 413000.72 169983.34 151400 -1 1088
1090 0 412951.28 169925.25 151480 -1 1089
1091 0 413021.5 169911.89 151520 -1 1090
1092 0 412925.6 169881.66 151560 -1 1091
1093 0 412921.56 169826.48 151600 -1 1092
1094 0 412863.3 169760.72 151680 -1 1093
1095 0 412815.94 169649.45 151800 -1 1094
1096 0 412754.97 169527.95 151960 -1 1095
1097 0 412709.53 169411.64 152120 -1 1096
1098 0 412648.47 169397.31 152320 -1 1097
1099 0 412576.6 169276.05 152480 -1 1098
1100 0 412531.8 169251.19 152640 -1 1099
1101 0 412460.3 169154.52 152840 -1 1100
1102 0 412256.9 168864.02 152960 -1 1101
1103 0 412069.03 168664.11 153080 -1 1102
1104 0 411923.4 168496.88 153200 -1 1103
1105 0 411773.7 168361.16 153400 -1 1104
1106 0 411714.3 168319.42 153560 -1 1105
1107 0 411678.4 168263.66 153720 -1 1106
1108 0 411639.8 168215.83 153880 -1 1107
1109 0 411548.44 168113.52 154040 -1 1108
1110 0 411415.6 167913.36 154120 -1 1109
1111 0 411077.56 167681.08 154320 -1 1110
1112 0 410759.28 167492.23 154440 -1 1111
1113 0 410620.84 167394.05 154600 -1 1112
1114 0 410538.3 167264.42 154760 -1 1113
1115 0 410420.03 167125.83 154920 -1 1114
1116 0 410297.97 167008.83 155040 -1 1115
1117 0 410042.8 166895.69 155160 -1 1116
1118 0 409849.97 166779.17 155320 -1 1117
1119 0 409699.6 166738.92 155400 -1 1118
1120 0 409504.03 166610.25 155520 -1 1119
1121 0 409323.47 166524.06 155640 -1 1120
1122 0 409138.8 166445.4 155760 -1 1121
1123 0 409007.22 166348.88 155880 -1 1122
1124 0 408845.34 166273.33 156000 -1 1123
1125 0 408726.03 166175.6 156160 -1 1124
1126 0 408474.56 166010.36 156320 -1 1125
1127 0 408375.34 165932.86 156400 -1 1126
1128 0 408079.7 165683.23 156520 -1 1127
1129 0 407792.1 165473.06 156640 -1 1128
1130 0 407467.84 165261.98 156720 -1 1129
1131 0 407294.06 165112.78 156840 -1 1130
1132 0 407147.66 165052.22 157000 -1 1131
1133 0 406986.56 164981.86 157200 -1 1132
1134 0 406738.28 164857.7 157320 -1 1133
1135 0 406435.97 164707.27 157480 -1 1134
1136 0 406149.53 164572.45 157600 -1 1135
1137 0 405947.44 164536 157720 -1 1136
1138 0 405751.2 164477.28 157880 -1 1137
1139 0 405537.94 164423.28 158040 -1 1138
1140 0 405399.8 164426.52 158160 -1 1139
1141 0 405278.47 164384.98 158240 -1 1140
1142 0 405095.88 164311.75 158400 -1 1141
1143 0 404945 164270.61 158560 -1 1142
1144 0 404706.2 164234.61 158720 -1 1143
1145 0 404526.4 164214.55 158880 -1 1144
1146 0 404346.34 164118.83 159080 -1 1145
1147 0 403884.3 163999.53 159240 -1 1146
1148 0 403418.9 163911.47 159360 -1 1147
1149 0 403090.16 163798.52 159520 -1 1148
1150 0 402984.88 163722.58 159720 -1 1149
1151 0 402855.53 163586.66 159920 -1 1150
1152 0 402451.03 163380.58 160120 -1 1151
1153 0 402098.53 163238.1 160240 -1 1152
1154 0 402040.16 163142.2 160400 -1 1153
1155 0 401687.8 162850.36 160560 -1 1154
1156 0 401469.78 162757.73 160640 -1 1155
1157 0 401232.06 162657.98 160800 -1 1156
1158 0 400960.4 162460.06 160960 -1 1157
1159 0 400767.6 162316.12 161120 -1 1158
1160 0 400482.4 162113.83 161240 -1 1159
1161 0 400333 161995.06 161320 -1 1160
1162 0 400143.62 161909.36 161400 -1 1161
1163 0 399838.4 161833.08 161520 -1 1162
1164 0 399394.9 161675.9 161680 -1 1163
1165 0 399173.66 161533.06 161840 -1 1164
1166 0 398809.97 161286.94 161960 -1 1165
1167 0 398669.47 161145.1 162120 -1 1166
1168 0 398098.1 161002.62 162240 -1 1167
1169 0 397769.53 160949.52 162400 -1 1168
1170 0 397651 160972.52 162440 -1 1169
1171 0 397614.3 161002.02 162600 -1 1170
1172 0 397521.84 160946.03 162800 -1 1171
1173 0 397307.56 160833.12 162960 -1 1172
1174 0 397088.28 160693.47 163080 -1 1173
1175 0 396494.94 160418.56 163240 -1 1174
1176 0 396246.4 160306.62 163400 -1 1175
1177 0 396058.03 160182.94 163560 -1 1176
1178 0 395785.4 160003.06 163720 -1 1177
1179 0 395600.44 159918.27 163840 -1 1178
1180 0 395327.1 159774.17 164000 -1 1179
1181 0 394939.34 159783.56 164160 -1 1180
1182 0 394523.84 159776.16 164320 -1 1181
1183 0 394172.56 159737.95 164440 -1 1182
1184 0 394000.22 159635.66 164640 -1 1183
1185 0 393925.38 159491.17 164800 -1 1184
1186 0 393840.38 159382.75 164960 -1 1185
1187 0 393668.88 159214.72 165120 -1 1186
1188 0 393451.28 159145.86 165280 -1 1187
1189 0 393224.53 159035.36 165440 -1 1188
1190 0 392920.03 158928.7 165600 -1 1189
1191 0 392573.44 158795.9 165720 -1 1190
1192 0 392240.56 158634.31 165840 -1 1191
1193 0 391931.75 158343.83 165960 -1 1192
1194 0 391776.56 158177.27 166080 -1 1193
1195 0 391614.16 158062.64 166200 -1 1194
1196 0 391404.53 157949.78 166400 -1 1195
1197 0 391264.8 157868.8 166560 -1 1196
1198 0 391197.38 157795.97 166680 -1 1197
1199 0 391135.3 157692.58 166800 -1 1198
1200 0 390963.28 157515.61 166960 -1 1199
1201 0 390620.62 157286.58 167040 -1 1200
1202 0 390517.97 157139.19 167200 -1 1201
1203 0 389674.56 156694.56 167360 -1 1202
1204 0 389149.75 156486.9 167520 -1 1203
1205 0 388967.7 156360.05 167760 -1 1204
1206 0 388733.75 156244 167960 -1 1205
1207 0 388373.75 156074.08 168080 -1 1206
1208 0 387943.56 155901.55 168240 -1 1207
1209 0 387333.16 155068.38 168280 -1 1208
1210 0 387066.06 155093.03 168320 -1 1209
1211 0 386636.5 155138.7 168400 -1 1210
1212 0 386486.2 155160.8 168560 -1 1211
1213 0 385976.72 154938.17 168680 -1 1212
1214 0 385664.75 154767.67 168800 -1 1213
1215 0 385036.94 154437.89 169000 -1 1214
1216 0 384093.78 154090.64 169320 -1 1215
1217 0 382621.16 153126.05 169840 -1 1216
1218 0 382514.2 153142.4 170000 -1 1217
1219 0 382087.4 153207.5 170640 -1 1218
1220 0 381948.9 153217.75 171160 -1 1219
1221 0 381818.97 153347.7 171720 -1 1220
1222 0 381805.97 153503.66 172080 -1 1221
1223 0 381606.16 153526.4 172280 -1 1222
1224 0 381516.84 153598.22 172360 -1 1223
1225 0 381498.94 153640.12 172400 -1 1224
1226 0 380436.5 154205.45 172760 -1 1225
1227 0 380046 154333.03 172880 -1 1226
1228 0 379866 154333.03 173040 -1 1227
1229 0 379666 154321.03 173200 -1 1228
1230 0 379334 154317.03 173400 -1 1229
1231 0 379114 154301.03 173520 -1 1230
1232 0 379072 154285.03 173600 -1 1231
1233 0 378564.25 154486.6 174000 -1 1232
1234 0 378253.5 154430.52 174160 -1 1233
1235 0 377621.47 154792.77 174400 -1 1234
1236 0 377007.6 155288.4 174480 -1 1235
1237 0 376455.88 155594.58 174280 -1 1236
1238 0 376001.16 155821.94 174160 -1 1237
1239 0 374627.75 156463.14 173960 -1 1238
1240 0 374103.3 156725.36 173800 -1 1239
1241 0 373827.47 157048.22 173680 -1 1240
1242 0 373669.8 157586.3 173440 -1 1241
1243 0 373530.38 158160.75 173240 -1 1242
1244 0 373406.1 158592.73 173080 -1 1243
1245 0 373490.97 159158.1 172560 -1 1244
1246 0 373354.56 159514.28 172280 -1 1245
1247 0 373281.8 159797.72 171880 -1 1246
1248 0 372866.5 159956.88 171320 -1 1247
1249 0 372681.6 160117.55 170880 -1 1248
1250 0 372608.8 160093.3 170760 -1 1249
1251 0 372545.16 160096.33 170600 -1 1250
1252 0 372463.3 160084.19 170520 -1 1251
1253 0 372332.97 160132.7 170440 -1 1252
1254 0 372290.53 160263.05 170360 -1 1253
1255 0 372354.2 160360.06 170320 -1 1254
1256 0 372301 160371 170280 -1 1255
1257 0 372536.06 160426.75 169920 -1 1256
1258 0 372354.2 160567.7 169680 -1 1257
1259 0 372351.16 160525.27 169440 -1 1258
1260 0 372433 160594.98 169320 -1 1259
1261 0 372742.22 160513.14 168960 -1 1260
1262 0 372850.97 160650.2 168880 -1 1261
1263 0 372951.97 160550.75 168720 -1 1262
1264 0 372925 160721 168520 -1 1263
1265 0 372826.62 160919.88 168280 -1 1264
1266 0 372116.25 161473.55 168280 -1 1265
1267 0 372171.97 161605.86 168240 -1 1266
1268 0 372133.66 162072.48 168080 -1 1267
1269 0 371931.7 162330.16 167920 -1 1268
1270 0 371884 162362.03 167840 -1 1269
1271 0 371724 162418.03 167760 -1 1270
1272 0 371576 162666.03 167720 -1 1271
1273 0 371220 162898.03 167560 -1 1272
1274 0 371140 163050.03 167440 -1 1273
1275 0 371164 163254.03 167280 -1 1274
1276 0 371188 163298.03 167080 -1 1275
1277 0 371004 163514.03 166920 -1 1276
1278 0 370908 163822.03 166800 -1 1277
1279 0 370788 163966.03 166640 -1 1278
1280 0 370724 164034.03 166520 -1 1279
1281 0 370684 164254.03 166320 -1 1280
1282 0 371080 164602.03 166200 -1 1281
1283 0 371123.34 164799.78 166120 -1 1282
1284 0 370784 164818.06 166040 -1 1283
1285 0 370356 164626.06 166040 -1 1284
1286 0 370232 164606.06 166120 -1 1285
1287 0 370072 164494.06 166200 -1 1286
1288 0 370868 165010.03 166000 -1 1284
1289 0 370856 165214.03 165920 -1 1288
1290 0 370704 165322.03 165840 -1 1289
1291 0 370584 165442.03 165720 -1 1290
1292 0 370604 165586.03 165560 -1 1291
1293 0 370656 165634.03 165360 -1 1292
1294 0 370584 165622.03 165200 -1 1293
1295 0 370520 165590.03 165000 -1 1294
1296 0 370624 165578.03 164840 -1 1295
1297 0 370772 165610.03 164680 -1 1296
1298 0 370780 165662.03 164520 -1 1297
1299 0 371180 165586.03 164480 -1 1298
1300 0 371328.03 165590.1 164440 -1 1299
1301 0 371376.03 165614.12 164360 -1 1300
1302 0 371740 165622.03 164320 -1 1301
1303 0 371984 165698.03 164280 -1 1302
1304 0 372100 165694.03 164160 -1 1303
1305 0 372094 165774.03 164080 -1 1304
1306 0 372088 165846.03 164000 -1 1305
1307 0 372032 165930.03 163920 -1 1306
1308 0 370972 165670.03 164320 -1 1301
1309 0 370784 165702.03 164160 -1 1308
1310 0 370524 165726.03 164040 -1 1309
1311 0 370388 165810.06 163960 -1 1310
1312 0 370385 165942 163840 -1 1311
1313 0 370384 165986.1 163800 -1 1312
1314 0 370432.03 165978.12 163720 -1 1313
1315 0 370380.03 166026.16 163600 -1 1314
1316 0 370456.03 165858.16 163440 -1 1315
1317 0 370344.03 165922.16 163240 -1 1316
1318 0 370436.03 166030.16 163040 -1 1317
1319 0 370488 166014.03 162840 -1 1318
1320 0 370632 165990.03 162680 -1 1319
1321 0 370084 165298.03 162640 -1 1320
1322 0 369972 164982.03 162600 -1 1321
1323 0 370140 164574.06 162560 -1 1322
1324 0 370164 163950.03 162600 -1 1323
1325 0 370188 163726.03 162680 -1 1324
1326 0 370024 163618.03 162640 -1 1325
1327 0 369888 163518.03 162520 -1 1326
1328 0 369860 163434.03 162360 -1 1327
1329 0 369820 163334.03 162200 -1 1328
1330 0 369832 163230.03 162040 -1 1329
1331 0 369976 163038.03 161920 -1 1330
1332 0 369900 162858.03 161760 -1 1331
1333 0 369824 162566.03 161600 -1 1332
1334 0 369812 162230.03 161480 -1 1333
1335 0 369796 162030.03 161320 -1 1334
1336 0 369948.03 161810.05 161160 -1 1335
1337 0 370048 161718.03 161000 -1 1336
1338 0 370156 161654.03 160880 -1 1337
1339 0 370152 161594.03 160720 -1 1338
1340 0 369700 161386.03 160680 -1 1339
1341 0 369656 161286.03 160560 -1 1340
1342 0 369564 161238.03 160440 -1 1341
1343 0 369668 161166.03 160360 -1 1342
1344 0 369920 161054.03 160320 -1 1343
1345 0 369968 161002 160280 -1 1344
1346 0 370520 161738.03 160680 -1 1339
1347 0 370748 161850.06 160600 -1 1346
1348 0 371000.03 162202.1 160560 -1 1347
1349 0 371156 162474.03 160440 -1 1348
1350 0 371444 162886.03 160320 -1 1349
1351 0 371796 162814.03 160200 -1 1350
1352 0 371920 162634.03 160120 -1 1351
1353 0 370840 163338 160440 -1 1349
1354 0 370816 163382 160520 -1 1353
1355 0 370776 163398 160560 -1 1354
1356 0 370848 163466 160600 -1 1355
1357 0 370168 164458.03 162440 -1 1323
1358 0 370272 164314.03 162320 -1 1357
1359 0 370876 166150.03 162600 -1 1320
1360 0 371100 166346.03 162520 -1 1359
1361 0 371200 166374.06 162480 -1 1360
1362 0 371256 166410.03 162360 -1 1361
1363 0 371348 166446.03 162320 -1 1362
1364 0 371320 166402.06 162120 -1 1363
1365 0 371524 167126.06 162480 -1 1361
1366 0 371608 167310.03 162360 -1 1365
1367 0 371652 167526.03 162240 -1 1366
1368 0 371728 167670.03 162080 -1 1367
1369 0 371724 167950.03 161920 -1 1368
1370 0 371832 168226.06 161800 -1 1369
1371 0 371820 168778.06 161800 -1 1370
1372 0 371860 168698.06 161880 -1 1371
1373 0 371932.03 168718.11 161960 -1 1372
1374 0 371856 168230.06 161720 -1 1370
1375 0 371880.03 168358.1 161680 -1 1374
1376 0 371962.8 168506.81 161600 -1 1375
1377 0 371969.94 168516.27 161520 -1 1376
1378 0 371927.3 168655.73 161240 -1 1377
1379 0 371916 168786.06 161160 -1 1378
1380 0 372076 168750.06 161040 -1 1379
1381 0 372192 168778.06 160920 -1 1380
1382 0 372288 168754.03 160800 -1 1381
1383 0 371228 168842.06 161280 -1 1378
1384 0 370624 168954.03 161240 -1 1383
1385 0 370308 168930.03 161160 -1 1384
1386 0 370176 169002.03 161240 -1 1385
1387 0 370116 169018.03 161320 -1 1386
1388 0 371540 167302.03 162600 -1 1365
1389 0 371464 167254.03 162800 -1 1388
1390 0 371256 167210.03 162920 -1 1389
1391 0 370988 167410.03 163040 -1 1390
1392 0 370900 167554.06 163200 -1 1391
1393 0 370816 167758.03 163280 -1 1392
1394 0 370624 168014.03 163280 -1 1393
1395 0 370524 168082.03 163360 -1 1394
1396 0 370496 168230.03 163440 -1 1395
1397 0 370456 168430.03 163560 -1 1396
1398 0 370448 168658.03 163680 -1 1397
1399 0 370248 168778.03 163800 -1 1398
1400 0 370236 168966.03 163920 -1 1399
1401 0 370160 169086.03 163960 -1 1400
1402 0 369968 169118.03 164080 -1 1401
1403 0 369864 169282.03 164120 -1 1402
1404 0 369824 169630.03 164160 -1 1403
1405 0 369544 169930.03 164160 -1 1404
1406 0 369548 170222.06 164200 -1 1405
1407 0 369440 170450.06 164240 -1 1406
1408 0 369460 170610.06 164360 -1 1407
1409 0 369372 170738.11 164480 -1 1408
1410 0 369256 170930.11 164640 -1 1409
1411 0 369160 171234.03 164600 -1 1410
1412 0 369100 171530.03 164640 -1 1411
1413 0 368916 171794.03 164640 -1 1412
1414 0 368908 171858.03 164680 -1 1413
1415 0 368916 171982.03 164800 -1 1414
1416 0 371496 165582.03 164480 -1 1300
1417 0 371404 165658.03 164600 -1 1416
1418 0 371440 165702.03 164680 -1 1417
1419 0 371444 165702.03 164800 -1 1418
1420 0 373164.4 160895.5 168160 -1 1265
1421 0 373129.56 160857.19 168040 -1 1420
1422 0 373223.6 161013.89 167840 -1 1421
1423 0 373275.84 161184.52 167600 -1 1422
1424 0 373387.25 161142.73 167480 -1 1423
1425 0 373637.97 161107.9 167160 -1 1424
1426 0 373951.38 161045.23 166960 -1 1425
1427 0 373913.06 161017.38 166880 -1 1426
1428 0 373980 161004 166840 -1 1427
1429 0 374181.2 160965.14 166720 -1 1428
1430 0 374177.72 160996.48 166680 -1 1429
1431 0 374703.53 160637.81 166680 -1 1430
1432 0 375023.9 160571.66 166680 -1 1431
1433 0 375274.62 160495.05 166680 -1 1432
1434 0 375615.88 160439.33 166680 -1 1433
1435 0 375598 160464.03 166600 -1 1434
1436 0 375967.56 160481.11 166400 -1 1435
1437 0 376040.88 160476.25 166320 -1 1436
1438 0 376455.1 160846.75 166200 -1 1437
1439 0 376765 160850.23 166080 -1 1438
1440 0 376949.56 161024.34 166000 -1 1439
1441 0 377322.16 161222.83 165920 -1 1440
1442 0 377760.9 161362.11 165840 -1 1441
1443 0 377849 161450 165760 -1 1442
1444 0 377893.22 161494.44 165720 -1 1443
1445 0 378067.34 161504.88 165600 -1 1444
1446 0 378175.28 161605.86 165480 -1 1445
1447 0 378380.75 161800.88 165320 -1 1446
1448 0 378409 161757.03 165160 -1 1447
1449 0 378441 161813.03 165000 -1 1448
1450 0 378505 161885 164960 -1 1449
1451 0 378513 162029 164880 -1 1450
1452 0 378577 162101 164840 -1 1451
1453 0 378657 162285 164800 -1 1452
1454 0 378585 162229 164760 -1 1453
1455 0 373604 160714 166800 -1 1428
1456 0 373468 160666 166720 -1 1455
1457 0 373432 160646 166640 -1 1456
1458 0 373364 160598 166600 -1 1457
1459 0 373264 160570 166520 -1 1458
1460 0 373080 160490 166480 -1 1459
1461 0 373036 160482 166440 -1 1460
1462 0 372940 160438 166400 -1 1461
1463 0 372876 160378 166320 -1 1462
1464 0 373304 160758 166200 -1 1463
1465 0 373352 160766 166160 -1 1464
1466 0 373332 160674 166080 -1 1465
1467 0 373316 160602 165960 -1 1466
1468 0 373408 160554 165840 -1 1467
1469 0 373560 160502 165720 -1 1468
1470 0 373384 160490 165680 -1 1469
1471 0 373316 160442 165600 -1 1470
1472 0 373256 160362 165520 -1 1471
1473 0 373260.84 159676.19 168920 -1 1261
1474 0 373464.84 159544.19 168760 -1 1473
1475 0 373776.84 159276.19 168640 -1 1474
1476 0 373872.84 158976.22 168560 -1 1475
1477 0 374020.84 158900.22 168400 -1 1476
1478 0 374213 158944.03 168400 -1 1477
1479 0 374313 158964.03 168320 -1 1478
1480 0 374405 158800.03 168160 -1 1479
1481 0 374621 158704.03 168120 -1 1480
1482 0 374953 158708.03 168080 -1 1481
1483 0 375237 158780.03 168080 -1 1482
1484 0 377262.25 155264.16 174720 -1 1236
1485 0 377428.97 155327.81 174880 -1 1484
1486 0 377650.25 156046.27 175080 -1 1485
1487 0 377286.5 157022.39 175000 -1 1486
1488 0 377128.84 157762.05 175400 -1 1487
1489 0 376856.03 158259.2 175400 -1 1488
1490 0 376658.97 158619.95 175400 -1 1489
1491 0 376610.47 158929.16 175400 -1 1490
1492 0 376649.88 159001.9 175400 -1 1491
1493 0 376619.56 159223.2 175400 -1 1492
1494 0 376586.22 159468.75 175560 -1 1493
1495 0 376428.6 160205.39 175560 -1 1494
1496 0 376498.3 160293.3 175760 -1 1495
1497 0 376556.5 160359.22 175880 -1 1496
1498 0 376771.16 160602.5 176320 -1 1497
1499 0 376859.06 160735.89 176760 -1 1498
1500 0 377186.44 161384.61 176920 -1 1499
1501 0 378238.34 161799.92 176680 -1 1500
1502 0 378264 161786.03 176640 -1 1501
1503 0 378642.7 161874.27 176480 -1 1502
1504 0 378663.47 161896.5 176440 -1 1503
1505 0 378647 161874.67 176400 -1 1504
1506 0 378615.4 161831.83 176320 -1 1505
1507 0 378621.47 161913.67 176240 -1 1506
1508 0 378630.56 161925.8 176200 -1 1507
1509 0 378888.25 161662.06 176400 -1 1505
1510 0 379412.7 161786.36 176400 -1 1509
1511 0 379585.47 161789.39 176320 -1 1510
1512 0 379791.62 161759.08 176240 -1 1511
1513 0 377148.8 161374.8 177040 -1 1500
1514 0 377123.94 161368.02 177120 -1 1513
1515 0 377169.4 161422.6 177360 -1 1514
1516 0 376905.7 161201.3 177600 -1 1515
1517 0 376766.25 161137.62 177960 -1 1516
1518 0 376648 161046.69 178080 -1 1517
1519 0 376568 161039.03 178200 -1 1518
1520 0 376468 161027.03 178320 -1 1519
1521 0 376500 161043.03 178480 -1 1520
1522 0 376412 161007.03 178640 -1 1521
1523 0 376392 160923.03 178840 -1 1522
1524 0 376404 160883.03 179080 -1 1523
1525 0 376372 160731.03 179280 -1 1524
1526 0 376388 160595.03 179480 -1 1525
1527 0 376664.03 160591.05 179600 -1 1526
1528 0 376660 160499.03 179680 -1 1527
1529 0 376608 160395.03 179800 -1 1528
1530 0 376652 160454 179840 -1 1529
1531 0 376588 160331.06 179920 -1 1530
1532 0 376484 160143.06 180040 -1 1531
1533 0 376464 160087.06 180160 -1 1532
1534 0 376580 160075.06 180280 -1 1533
1535 0 376452 159783.11 180480 -1 1534
1536 0 376344 159647.12 180520 -1 1535
1537 0 376216 159579.12 180560 -1 1536
1538 0 376144 159543.11 180640 -1 1537
1539 0 376032 159503.11 180760 -1 1538
1540 0 375920.03 159307.16 180800 -1 1539
1541 0 375832 159215.03 181040 -1 1540
1542 0 376058.94 159236.64 181120 -1 1541
1543 0 376019 159049.03 181240 -1 1542
1544 0 376043 158997.03 181360 -1 1543
1545 0 375863 158897.03 181520 -1 1544
1546 0 375799 158753.03 181640 -1 1545
1547 0 376739 158481.03 181640 -1 1546
1548 0 377451 158349.03 181680 -1 1547
1549 0 377735 158409.03 181760 -1 1548
1550 0 377983 158433.03 181880 -1 1549
1551 0 378099 158465.03 182000 -1 1550
1552 0 378739.03 158417.1 182040 -1 1551
1553 0 378927 158405.03 182160 -1 1552
1554 0 379167 158205.03 182240 -1 1553
1555 0 379343 158121.03 182400 -1 1554
1556 0 379639 157881.03 182520 -1 1555
1557 0 379795 157753.03 182640 -1 1556
1558 0 380303 157513.03 182640 -1 1557
1559 0 380651 157633.03 182640 -1 1558
1560 0 381135 157469.03 182600 -1 1559
1561 0 381675 157441.06 182520 -1 1560
1562 0 382075 157353.11 182400 -1 1561
1563 0 382679 157213.11 182480 -1 1562
1564 0 382355 157053.11 182720 -1 1563
1565 0 382327 156961.11 182840 -1 1564
1566 0 382891 157325.11 182440 -1 1563
1567 0 383175 157453.11 182320 -1 1566
1568 0 383511.03 157441.16 182200 -1 1567
1569 0 378867 158497.03 181960 -1 1552
1570 0 378879 158577.03 181840 -1 1569
1571 0 375595 158893.03 181720 -1 1546
1572 0 375595 158933.03 181760 -1 1571
1573 0 375419 158993.03 181840 -1 1572
1574 0 375023 158993.03 181680 -1 1571
1575 0 374787 158993.03 181640 -1 1574
1576 0 374463 159021.06 181640 -1 1575
1577 0 374115 158981.03 181680 -1 1576
1578 0 374495 158917.03 181680 -1 1576
1579 0 374419 158713.03 181720 -1 1578
1580 0 377068 160759.06 179840 -1 1530
1581 0 377532 160859.06 179840 -1 1580
1582 0 377620 160891.06 179880 -1 1581
1583 0 376788.4 161931.4 177000 -1 1513
1584 0 376568.4 162071.4 176920 -1 1583
1585 0 376300.4 162159.4 176840 -1 1584
1586 0 376080 162311 176760 -1 1585
1587 0 375564 162559 176680 -1 1586
1588 0 375476 162739 176640 -1 1587
1589 0 375584 162939 176520 -1 1588
1590 0 375736 163267 176440 -1 1589
1591 0 376028 163635 176360 -1 1590
1592 0 376220 163807 176240 -1 1591
1593 0 376384 163862 176200 -1 1592
1594 0 376388 164055 176080 -1 1593
1595 0 376648 164291 175960 -1 1594
1596 0 376882 164280 175880 -1 1595
1597 0 376946 164280 175800 -1 1596
1598 0 377082 164332 175680 -1 1597
1599 0 377082 164380 175520 -1 1598
1600 0 377178 164400 175440 -1 1599
1601 0 374928 162939 176960 -1 1587
1602 0 374732 162967 177040 -1 1601
1603 0 374528 162983 177160 -1 1602
1604 0 374200 162975 177280 -1 1603
1605 0 374012 162907 177400 -1 1604
1606 0 373736 162875 177560 -1 1605
1607 0 373628 162871 177680 -1 1606
1608 0 373568 162903 177800 -1 1607
1609 0 373496 162891 177920 -1 1608
1610 0 373332 162903 178040 -1 1609
1611 0 372608 163139 178200 -1 1610
1612 0 372116 163283 178280 -1 1611
1613 0 371632 163391 178400 -1 1612
1614 0 371280 163443 178560 -1 1613
1615 0 370993.34 163492.33 178600 -1 1614
1616 0 370420 163591 178680 -1 1615
1617 0 370184 163802.03 178720 -1 1616
1618 0 370216 163626.03 178840 -1 1617
1619 0 370194.4 163623.6 178880 -1 1618
1620 0 370108 163614.06 179040 -1 1619
1621 0 369900 163723 179120 -1 1620
1622 0 369796 163635 179240 -1 1621
1623 0 368792 163647 178920 -1 1619
1624 0 368164 163479 179000 -1 1623
1625 0 367916 163359 179040 -1 1624
1626 0 376968.6 160416.2 175840 -1 1497
1627 0 377080.6 160448.2 175720 -1 1626
1628 0 377408.6 160360.2 175640 -1 1627
1629 0 377677 160308 175600 -1 1628
1630 0 377813 160316 175520 -1 1629
1631 0 378301 160448 175360 -1 1630
1632 0 378505 160412 175320 -1 1631
1633 0 379009 160408 175160 -1 1632
1634 0 379297 160444 175000 -1 1633
1635 0 379337 160460 174880 -1 1634
1636 0 379377 160472 174800 -1 1635
1637 0 379481 160488 174680 -1 1636
1638 0 379685 160432 174600 -1 1637
1639 0 379885 160388 174480 -1 1638
1640 0 380525 160148 174480 -1 1639
1641 0 380933 160144 174400 -1 1640
1642 0 381181 160044 174320 -1 1641
1643 0 381941 159916 174240 -1 1642
1644 0 382357 159828 174440 -1 1643
1645 0 382429 159732 174600 -1 1644
1646 0 382597 159672 174680 -1 1645
1647 0 382737 159444 174760 -1 1646
1648 0 382745 159408 174800 -1 1647
1649 0 382753 159372 174840 -1 1648
1650 0 382765 159272 174960 -1 1649
1651 0 382905 159180 175040 -1 1650
1652 0 382921 159056 175120 -1 1651
1653 0 383041 159300 175200 -1 1652
1654 0 382177 159868 174200 -1 1643
1655 0 382193 159900 174080 -1 1654
1656 0 382149 159908 173920 -1 1655
1657 0 382037 159888 173840 -1 1656
1658 0 382028.6 152943.19 169960 -1 1218
1659 0 381940.88 152884.7 169840 -1 1658
1660 0 381765.44 152751.5 169720 -1 1659
1661 0 381664.4 152740.8 169680 -1 1660
1662 0 381521.94 152716.53 169600 -1 1661
1663 0 381273.34 152819.61 169400 -1 1662
1664 0 381176.34 152925.7 169240 -1 1663
1665 0 381217 152944 169120 -1 1664
1666 0 381258.2 152962.08 169000 -1 1665
1667 0 381452.94 152997.77 168760 -1 1666
1668 0 381456.2 152988.02 168560 -1 1667
1669 0 381554.03 152985.36 168320 -1 1668
1670 0 381352.6 152917.12 168280 -1 1669
1671 0 381290.84 152913.88 168200 -1 1670
1672 0 381222.62 152936.61 168120 -1 1671
1673 0 381660.97 153128.23 168280 -1 1669
1674 0 381794.2 153206.2 168160 -1 1673
1675 0 380981.94 153021.02 168320 -1 1669
1676 0 380809.72 153228.95 168280 -1 1675
1677 0 380634.56 153300.5 168200 -1 1676
1678 0 380508.28 153387.75 168120 -1 1677
1679 0 386657.66 155100.42 168160 -1 1209
1680 0 386384.78 155191.86 167920 -1 1679
1681 0 386569.22 155114.53 167760 -1 1680
1682 0 386660.72 155060.62 167640 -1 1681
1683 0 386654.7 155106.5 167480 -1 1682
1684 0 386788.22 155167.77 167320 -1 1683
1685 0 386872.7 155310.72 167160 -1 1684
1686 0 386966.9 155385.44 166920 -1 1685
1687 0 387004.25 155371.25 166880 -1 1686
1688 0 387116.47 155329.8 166760 -1 1687
1689 0 387288.66 155313.55 166640 -1 1688
1690 0 387330.88 155414.27 166520 -1 1689
1691 0 387314.75 155475.77 166440 -1 1690
1692 0 387184.78 155466.02 166360 -1 1691
1693 0 387058.28 155495.27 166320 -1 1692
1694 0 387162.25 155628.48 166200 -1 1693
1695 0 387103.78 155810.42 166040 -1 1694
1696 0 386908.84 155885.16 165960 -1 1695
1697 0 386658.8 155748.56 165880 -1 1696
1698 0 386593.84 155761.56 165720 -1 1697
1699 0 386561.34 155722.58 165560 -1 1698
1700 0 386366.06 155524.86 165360 -1 1699
1701 0 386258.78 155391.81 165240 -1 1700
1702 0 386154.8 155183.88 165160 -1 1701
1703 0 386047.6 154807 165040 -1 1702
1704 0 386051.25 154771.31 165000 -1 1703
1705 0 386015.25 154446.12 164920 -1 1704
1706 0 386044.5 154286.92 164760 -1 1705
1707 0 386167.47 153913.39 164600 -1 1706
1708 0 386173.5 153711.6 164400 -1 1707
1709 0 386150.75 153591.38 164200 -1 1708
1710 0 386085.78 153454.92 164040 -1 1709
1711 0 386053.5 153409.55 163920 -1 1710
1712 0 385878.06 153425.78 163800 -1 1711
1713 0 385767.53 153481.27 163720 -1 1712
1714 0 385683.06 153546.23 163560 -1 1713
1715 0 385481.62 153601.47 163440 -1 1714
1716 0 385488.5 153607.53 163400 -1 1715
1717 0 385908.03 154559.84 165080 -1 1703
1718 0 385765.1 154446.12 165160 -1 1717
1719 0 385605.88 154387.64 165280 -1 1718
1720 0 385502 154252 165320 -1 1719
1721 0 385330 154324 165360 -1 1720
1722 0 466169.6 245812.58 80000 -1 512
1723 0 466072.25 245990.77 79880 -1 1722
1724 0 466870.3 245729.28 79560 -1 1723
1725 0 467029.53 245779.38 79480 -1 1724
1726 0 467325.56 245815.62 79240 -1 1725
1727 0 467862.12 245866.05 79080 -1 1726
1728 0 468157.7 245974.52 78920 -1 1727
1729 0 469129.66 245890.39 78920 -1 1728
1730 0 469513.84 245927 78840 -1 1729
1731 0 469667.9 245869.9 78760 -1 1730
1732 0 470158 245662.5 78720 -1 1731
1733 0 470348 245566.5 78680 -1 1732
1734 0 470742 245532.5 78640 -1 1733
1735 0 471066 245550.5 78600 -1 1734
1736 0 471496 245576.5 78560 -1 1735
1737 0 471704 245708.5 78520 -1 1736
1738 0 471662 245664.5 78440 -1 1737
1739 0 471730 245678.5 78600 -1 1736
1740 0 471726 245656.5 78640 -1 1739
1741 0 471720 245650.5 78680 -1 1740
1742 0 471710 245642.5 78720 -1 1741
1743 0 471730 245638.5 78760 -1 1742
1744 0 471742 245638.5 78800 -1 1743
1745 0 471776 245632.5 78840 -1 1744
1746 0 471910 245602.5 78880 -1 1745
1747 0 471898 245592.5 78920 -1 1746
1748 0 471212.22 245528.42 78440 -1 1735
1749 0 471353.28 245591.14 78200 -1 1748
1750 0 471442.1 245668.45 78040 -1 1749
1751 0 471590.94 245669.17 77840 -1 1750
1752 0 471837.53 245584.2 77640 -1 1751
1753 0 471870.94 245510.58 77400 -1 1752
1754 0 471969.6 245498.19 77120 -1 1753
1755 0 471962.9 245525.53 76800 -1 1754
1756 0 471943.88 245506.27 76560 -1 1755
1757 0 471883.4 245384.56 76360 -1 1756
1758 0 471824.6 245351.86 76080 -1 1757
1759 0 471760.25 245370.16 75880 -1 1758
1760 0 471614.56 245293.36 75640 -1 1759
1761 0 471606.53 245191.53 75480 -1 1760
1762 0 471611.16 245164.2 75240 -1 1761
1763 0 471597.62 244758.3 75040 -1 1762
1764 0 471651.56 244488.83 74880 -1 1763
1765 0 471863.78 244341.17 74680 -1 1764
1766 0 472084.2 244009.19 74480 -1 1765
1767 0 472128.75 243923.66 74240 -1 1766
1768 0 472407.06 243914.78 74000 -1 1767
1769 0 472496.1 243922.1 73840 -1 1768
1770 0 472549.3 243914.11 73680 -1 1769
1771 0 472708.5 243943.89 73440 -1 1770
1772 0 472797.62 243943.03 73240 -1 1771
1773 0 472846.1 243904.75 73040 -1 1772
1774 0 472999.12 243930.27 72800 -1 1773
1775 0 473265.44 243917.64 72560 -1 1774
1776 0 473446.3 243847.17 72360 -1 1775
1777 0 473444.06 243658.19 72200 -1 1776
1778 0 473578.9 243281.45 72000 -1 1777
1779 0 473800.25 243249.81 71800 -1 1778
1780 0 473770.44 243184.12 71560 -1 1779
1781 0 473710.8 242804 71400 -1 1780
1782 0 473696.16 242709.06 71360 -1 1781
1783 0 473812.66 242622.38 71160 -1 1782
1784 0 473911.5 242587.5 71080 -1 1783
1785 0 474010.47 242553.27 71000 -1 1784
1786 0 474162.44 242429.3 70880 -1 1785
1787 0 474230.88 242222.48 70680 -1 1786
1788 0 474369.6 242021.33 70520 -1 1787
1789 0 474395.7 242017.14 70480 -1 1788
1790 0 474345.8 241938.14 70360 -1 1789
1791 0 474306.06 241869.8 70120 -1 1790
1792 0 474194.25 241911.53 69880 -1 1791
1793 0 474149.12 241844.05 69720 -1 1792
1794 0 474117.66 241880.33 69480 -1 1793
1795 0 474022 241952.39 69280 -1 1794
1796 0 473945.16 242042.27 69120 -1 1795
1797 0 473788.2 242089.25 68920 -1 1796
1798 0 473590.3 242117.5 68680 -1 1797
1799 0 473490 242111.6 68520 -1 1798
1800 0 473465.16 242110.19 68480 -1 1799
1801 0 473367.3 242123.61 68240 -1 1800
1802 0 473198.56 242084.02 68040 -1 1801
1803 0 472998.44 242057.77 67840 -1 1802
1804 0 472871.88 242062.33 67640 -1 1803
1805 0 472907.38 242035.28 67400 -1 1804
1806 0 472855.2 242036.25 67160 -1 1805
1807 0 472597.44 241920.73 66920 -1 1806
1808 0 472277.66 241783.69 66720 -1 1807
1809 0 472221.28 241717.62 66680 -1 1808
1810 0 471921.7 241417.67 66600 -1 1809
1811 0 471577.9 241137.7 66560 -1 1810
1812 0 471265.56 240571.2 66600 -1 1811
1813 0 470885.12 240108.33 66440 -1 1812
1814 0 470628.34 239858.19 66360 -1 1813
1815 0 470341.62 239679.23 66120 -1 1814
1816 0 470049.4 239330.56 65920 -1 1815
1817 0 469868.94 239151.67 65760 -1 1816
1818 0 469735.25 238945.52 65480 -1 1817
1819 0 469585.8 238834.28 65320 -1 1818
1820 0 469364.5 238683.27 65080 -1 1819
1821 0 468789.44 238640.58 65040 -1 1820
1822 0 468436.12 238186.94 65080 -1 1821
1823 0 468134.56 237778.25 65000 -1 1822
1824 0 467859.25 237027.08 64840 -1 1823
1825 0 467408.06 236633.94 64800 -1 1824
1826 0 467173.06 236363.86 64680 -1 1825
1827 0 466901.25 235978.6 64560 -1 1826
1828 0 466677.84 235675.66 64360 -1 1827
1829 0 466297.88 235610.23 64160 -1 1828
1830 0 465559 235290.45 63960 -1 1829
1831 0 464935.47 234784.47 63920 -1 1830
1832 0 464600.16 234401.8 63760 -1 1831
1833 0 464222.44 234056.98 63560 -1 1832
1834 0 463980.97 233795.36 63320 -1 1833
1835 0 463847.62 233610.48 63080 -1 1834
1836 0 463788.9 233368.38 62840 -1 1835
1837 0 463736.5 233247.83 62760 -1 1836
1838 0 463774.7 233188.23 62720 -1 1837
1839 0 463757.47 233137.66 62680 -1 1838
1840 0 463732.3 233094.52 62640 -1 1839
1841 0 463587.8 233066.58 62520 -1 1840
1842 0 463379.66 232582.2 62320 -1 1841
1843 0 463243.1 232371.5 62160 -1 1842
1844 0 462993.75 232214.69 61920 -1 1843
1845 0 462801.34 231478.08 61600 -1 1844
1846 0 462413.75 230766.06 61480 -1 1845
1847 0 462248 230563.5 61440 -1 1846
1848 0 462082.03 230361.11 61400 -1 1847
1849 0 461994.53 230200.7 61280 -1 1848
1850 0 461844.25 230118.5 61160 -1 1849
1851 0 461794.2 230091.38 61120 -1 1850
1852 0 461495.62 229963.27 60960 -1 1851
1853 0 461203.53 229623.4 60920 -1 1852
1854 0 461128.47 229251.42 60800 -1 1853
1855 0 461113.8 228623.02 60760 -1 1854
1856 0 460758.25 227653.39 60560 -1 1855
1857 0 460438.8 227092.08 60360 -1 1856
1858 0 460168.12 226604.44 60080 -1 1857
1859 0 460057.88 226187.16 60200 -1 1858
1860 0 460096.88 225709.36 60120 -1 1859
1861 0 460027.84 225422.12 60000 -1 1860
1862 0 460009.06 225097.16 59800 -1 1861
1863 0 460102 224755.36 59600 -1 1862
1864 0 460506.62 224534.77 59360 -1 1863
1865 0 460262.75 224432.9 59200 -1 1864
1866 0 460022.3 224125.77 59040 -1 1865
1867 0 459948.66 223931.02 58880 -1 1866
1868 0 459671.2 223843.81 58720 -1 1867
1869 0 460317 223827.72 58680 -1 1867
1870 0 460554.25 223642.52 58480 -1 1869
1871 0 460621.12 223556.38 58280 -1 1870
1872 0 460911.62 223510.6 58040 -1 1871
1873 0 461217.38 223635.89 57800 -1 1872
1874 0 461513.8 223577.22 57560 -1 1873
1875 0 461847.78 223468.42 57320 -1 1874
1876 0 462155.62 223461.55 57160 -1 1875
1877 0 462338.12 223292.05 56960 -1 1876
1878 0 462320 223288.61 56720 -1 1877
1879 0 462227.75 223211.67 56520 -1 1878
1880 0 462471.34 223155.86 56320 -1 1879
1881 0 460887.5 224254.95 59320 -1 1864
1882 0 468244.12 246101 78800 -1 1728
1883 0 468054.34 245897.33 78520 -1 1882
1884 0 467782.28 245852.47 78480 -1 1883
1885 0 467668.22 245774.64 78360 -1 1884
1886 0 467698.72 245759.98 78280 -1 1885
1887 0 467648.4 245778.17 78200 -1 1886
1888 0 467706.7 245740.12 78080 -1 1887
1889 0 467774.22 245652.83 77960 -1 1888
1890 0 467936.66 245629.92 77840 -1 1889
1891 0 467977.22 245581.38 77680 -1 1890
1892 0 468225.38 245444.44 77480 -1 1891
1893 0 469103.25 245073.1 77520 -1 1892
1894 0 469345.5 244969.27 77640 -1 1893
1895 0 469387 244947 77680 -1 1894
1896 0 469439 244937 77720 -1 1895
1897 0 469771 244837 77760 -1 1896
1898 0 470009 244967 77720 -1 1897
1899 0 470471 244927 77720 -1 1898
1900 0 470695 244625 77760 -1 1899
1901 0 470987 244383 77800 -1 1900
1902 0 471315 244115 77760 -1 1901
1903 0 472509 243627 77720 -1 1902
1904 0 473278.1 243164.72 77680 -1 1903
1905 0 473688.2 242924.3 77640 -1 1904
1906 0 474859.16 242675.39 77600 -1 1905
1907 0 475119.38 242627.31 77520 -1 1906
1908 0 475506.88 242559.44 77440 -1 1907
1909 0 476027.3 242372.75 77480 -1 1908
1910 0 476536.44 242347.3 77520 -1 1909
1911 0 476601.47 242333.16 77560 -1 1910
1912 0 476997.47 242234.16 77720 -1 1911
1913 0 477150.2 242256.8 77760 -1 1912
1914 0 477195.44 242228.5 77800 -1 1913
1915 0 477220.9 242242.66 77840 -1 1914
1916 0 477356.66 242251.14 77920 -1 1915
1917 0 477455.66 242259.62 78000 -1 1916
1918 0 477534.88 242248.31 78040 -1 1917
1919 0 477611.22 242194.56 78080 -1 1918
1920 0 477645.16 242177.6 78120 -1 1919
1921 0 477681.94 242197.39 78160 -1 1920
1922 0 477715.88 242188.9 78200 -1 1921
1923 0 477942.16 242089.9 78280 -1 1922
1924 0 477953.47 242070.11 78320 -1 1923
1925 0 478035.5 242024.86 78400 -1 1924
1926 0 478338.12 242381.23 78360 -1 1925
1927 0 478374.9 242347.3 78320 -1 1926
1928 0 478400.38 242333.16 78280 -1 1927
1929 0 478210.84 241863.64 78440 -1 1925
1930 0 478340.97 241674.14 78480 -1 1929
1931 0 478439.97 241518.58 78520 -1 1930
1932 0 478530.47 241447.86 78560 -1 1931
1933 0 478612.5 241379.98 78600 -1 1932
1934 0 478646.44 241360.17 78640 -1 1933
1935 0 478618.16 241334.72 78680 -1 1934
1936 0 478719.97 241309.27 78720 -1 1935
1937 0 479000 241181.98 78760 -1 1936
1938 0 479486.47 241207.44 78720 -1 1937
1939 0 479831.53 241184.81 78680 -1 1938
1940 0 480405.72 241218.77 78640 -1 1939
1941 0 481556.88 241334.72 78600 -1 1940
1942 0 481678.5 241348.86 78560 -1 1941
1943 0 482159.34 241238.56 78480 -1 1942
1944 0 482320.56 241190.47 78520 -1 1943
1945 0 482544 241184.81 78560 -1 1944
1946 0 482716.53 241156.53 78600 -1 1945
1947 0 483632.94 241331.89 78640 -1 1946
1948 0 484439.06 241442.2 78600 -1 1947
1949 0 484605.94 241439.38 78560 -1 1948
1950 0 484736.03 241422.4 78520 -1 1949
1951 0 484891.6 241411.1 78480 -1 1950
1952 0 485208.38 241385.64 78400 -1 1951
1953 0 485477.1 241408.27 78320 -1 1952
1954 0 485635.47 241402.61 78280 -1 1953
1955 0 485689.22 241470.48 78200 -1 1954
1956 0 485946.6 241481.8 78120 -1 1955
1957 0 486308.66 241453.52 78040 -1 1956
1958 0 486611.28 241453.52 78000 -1 1957
1959 0 486863 241388.47 77960 -1 1958
1960 0 487058.2 241340.38 77920 -1 1959
1961 0 487202.44 241329.06 77880 -1 1960
1962 0 487417.38 241272.5 77800 -1 1961
1963 0 487720.03 241286.64 77760 -1 1962
1964 0 487932.16 241224.42 77720 -1 1963
1965 0 488687.34 241020.77 77680 -1 1964
1966 0 489120.1 240938.75 77600 -1 1965
1967 0 489213.44 240913.28 77520 -1 1966
1968 0 489360.53 240868.03 77440 -1 1967
1969 0 489445.38 240856.72 77400 -1 1968
1970 0 489985.6 240650.25 77360 -1 1969
1971 0 490333.5 240248.61 77320 -1 1970
1972 0 490443.8 240124.16 77280 -1 1971
1973 0 490647.44 239962.94 77200 -1 1972
1974 0 490836.97 239810.2 77080 -1 1973
1975 0 491032.12 239770.61 76960 -1 1974
1976 0 491238.6 239699.89 76800 -1 1975
1977 0 491578 239552.81 76720 -1 1976
1978 0 492386.94 239250.17 76760 -1 1977
1979 0 492576.44 239196.44 76800 -1 1978
1980 0 492633 239210.58 76840 -1 1979
1981 0 492780.1 239227.55 76880 -1 1980
1982 0 493000.7 239219.06 76920 -1 1981
1983 0 493173.25 239193.61 76960 -1 1982
1984 0 493311.84 239111.58 77000 -1 1983
1985 0 493402.34 239043.7 77040 -1 1984
1986 0 493504.16 238998.44 77080 -1 1985
1987 0 493586.2 238933.39 77120 -1 1986
1988 0 493671.03 238868.33 77160 -1 1987
1989 0 493953.88 238681.66 77200 -1 1988
1990 0 494270.66 238438.4 77280 -1 1989
1991 0 494414.9 238353.56 77360 -1 1990
1992 0 494474.3 238330.94 77440 -1 1991
1993 0 494562 238319.62 77520 -1 1992
1994 0 494629.88 238319.62 77600 -1 1993
1995 0 494748.66 238339.42 77680 -1 1994
1996 0 495229.5 238528.92 77840 -1 1995
1997 0 495495.38 238446.9 78000 -1 1996
1998 0 495665.1 238370.53 78080 -1 1997
1999 0 495979.03 238322.45 78160 -1 1998
2000 0 496309.97 238308.31 78240 -1 1999
2001 0 496581.5 238302.66 78280 -1 2000
2002 0 496821.9 238333.77 78320 -1 2001
2003 0 497042.53 238486.5 78280 -1 2002
2004 0 497019.9 238729.73 78240 -1 2003
2005 0 497065.16 239224.72 78200 -1 2004
2006 0 497076.47 239281.28 78160 -1 2005
2007 0 496988.78 239595.23 78120 -1 2006
2008 0 497234.84 239985.56 78080 -1 2007
2009 0 497418.72 240333.45 78000 -1 2008
2010 0 497438.5 240384.38 77960 -1 2009
2011 0 497602.56 240472.05 77880 -1 2010
2012 0 497613.88 240548.42 77840 -1 2011
2013 0 497636.5 240551.25 77800 -1 2012
2014 0 497693.06 240576.7 77760 -1 2013
2015 0 497879.75 240613.47 77720 -1 2014
2016 0 497987.22 240596.5 77680 -1 2015
2017 0 498145.62 240619.12 77640 -1 2016
2018 0 498309.66 240621.95 77600 -1 2017
2019 0 498485.03 240650.25 77560 -1 2018
2020 0 498572.72 240644.6 77520 -1 2019
2021 0 498739.6 240636.11 77480 -1 2020
2022 0 498909.28 240655.9 77440 -1 2021
2023 0 498974.34 240627.61 77400 -1 2022
2024 0 499030.9 240624.78 77320 -1 2023
2025 0 499245.88 240610.64 77200 -1 2024
2026 0 499435.38 240604.98 77080 -1 2025
2027 0 499661.66 240613.47 76960 -1 2026
2028 0 500068.94 240701.16 76840 -1 2027
2029 0 500165.8 240748 76800 -1 2028
2030 0 500552.6 240935.92 76640 -1 2029
2031 0 500527.16 241032.08 76480 -1 2030
2032 0 500538.47 240851.06 76840 -1 2029
2033 0 500595.03 240882.17 76880 -1 2032
2034 0 500685.53 240913.28 76920 -1 2033
2035 0 500770.4 240933.1 77000 -1 2034
2036 0 500900.5 240989.66 77040 -1 2035
2037 0 500979.7 240972.69 77120 -1 2036
2038 0 501075.88 240916.11 77200 -1 2037
2039 0 501172.03 240921.77 77280 -1 2038
2040 0 501242.75 240930.27 77360 -1 2039
2041 0 501338.9 240950.06 77440 -1 2040
2042 0 501469 240950.06 77520 -1 2041
2043 0 501901.75 240998.14 77640 -1 2042
2044 0 502170.47 241006.62 77760 -1 2043
2045 0 502224.22 241006.62 77800 -1 2044
2046 0 502300.56 241023.6 77880 -1 2045
2047 0 502399.56 241057.53 77960 -1 2046
2048 0 502464.62 241043.39 78120 -1 2047
2049 0 502560.78 241071.67 78160 -1 2048
2050 0 502860.6 241012.28 78320 -1 2049
2051 0 503511.12 241023.6 78440 -1 2050
2052 0 503581.84 241015.11 78520 -1 2051
2053 0 503692.16 241009.45 78600 -1 2052
2054 0 503813.78 241026.42 78720 -1 2053
2055 0 504150.38 241000.97 78920 -1 2054
2056 0 504515.22 241032.08 79080 -1 2055
2057 0 505341.4 241029.6 79240 -1 2056
2058 0 505547.6 241029.25 79280 -1 2057
2059 0 505558.9 241247.05 79640 -1 2058
2060 0 505400.53 241374.33 79920 -1 2059
2061 0 505401.84 241376 79960 -1 2060
2062 0 505406.2 241385.64 80160 -1 2061
2063 0 505377.9 241430.89 80320 -1 2062
2064 0 505389.22 241470.48 80560 -1 2063
2065 0 505298.72 241334.72 80720 -1 2064
2066 0 506023.1 241291.75 79920 -1 2061
2067 0 506047.1 241279.75 79880 -1 2066
2068 0 506075.1 241271.75 79840 -1 2067
2069 0 506105.1 241259.75 79800 -1 2068
2070 0 506151.1 241251.75 79760 -1 2069
2071 0 505670.44 241057.23 79240 -1 2057
2072 0 505716.88 241044.88 79160 -1 2071
2073 0 505816.75 241017.75 79080 -1 2072
2074 0 505962.38 241024.16 79000 -1 2073
2075 0 506092.2 241065.14 78920 -1 2074
2076 0 506203.3 241098.67 78840 -1 2075
2077 0 492418.2 239207.27 76880 -1 1981
2078 0 492320.06 239250.2 76960 -1 2077
2079 0 492470.53 239352.08 77120 -1 2078
2080 0 492611.6 239366.69 77280 -1 2079
2081 0 492654.78 239365.62 77320 -1 2080
2082 0 492818.47 239450.31 77400 -1 2081
2083 0 492968.28 239464.44 77440 -1 2082
2084 0 493128.62 239472.53 77520 -1 2083
2085 0 493294.5 239528.06 77640 -1 2084
2086 0 490210.5 240440 77440 -1 1970
2087 0 490270.5 240422 77520 -1 2086
2088 0 490316.5 240408 77600 -1 2087
2089 0 490370.5 240414 77680 -1 2088
2090 0 490494.5 240400 77720 -1 2089
2091 0 490552.5 240428 77800 -1 2090
2092 0 490570 240402 77840 -1 2091
2093 0 490588.5 240376 77880 -1 2092
2094 0 490588.5 240374 77920 -1 2093
2095 0 474921.72 242733.72 77440 -1 1908
2096 0 474824.16 242793.02 77360 -1 2095
2097 0 467890.3 245509.45 77280 -1 1892
2098 0 467621.34 245443.05 77120 -1 2097
2099 0 467537.8 245363.1 76920 -1 2098
2100 0 467445.62 245335.64 76680 -1 2099
2101 0 467505.53 245367.92 76480 -1 2100
2102 0 467537.84 245331.77 76280 -1 2101
2103 0 467602.6 245253.61 76080 -1 2102
2104 0 467597.72 245355.02 75880 -1 2103
2105 0 467209.38 245730.66 75840 -1 2104
2106 0 466909.38 245771.22 75920 -1 2105
2107 0 466929.34 245927.48 75800 -1 2105
2108 0 466569.38 246051.47 75800 -1 2107
2109 0 466469.88 246399.12 75880 -1 2108
2110 0 466418 246499 75920 -1 2109
2111 0 466404 246543 75960 -1 2110
2112 0 466226 246759 76000 -1 2111
2113 0 466060 246973 76040 -1 2112
2114 0 466058 247069 76000 -1 2113
2115 0 466076 247089 75960 -1 2114
2116 0 466090 247177 75920 -1 2115
2117 0 466134 247203 75880 -1 2116
2118 0 466134 247203 75840 -1 2117
2119 0 466156 247227 75800 -1 2118
2120 0 466164 247227 75760 -1 2119
2121 0 466168 247249 75720 -1 2120
2122 0 466166 247255 75680 -1 2121
2123 0 466164 247305 75640 -1 2122
2124 0 466162 247313 75600 -1 2123
2125 0 466196 247339 75520 -1 2124
2126 0 466342 247429 75480 -1 2125
2127 0 466424 247477 75400 -1 2126
2128 0 466430 247545 75320 -1 2127
2129 0 466426 247575 75240 -1 2128
2130 0 466420 247645 75160 -1 2129
2131 0 466374 247759 75040 -1 2130
2132 0 466358 247795 74920 -1 2131
2133 0 466404 247781 74800 -1 2132
2134 0 466470 247733 74680 -1 2133
2135 0 466468 247685 74480 -1 2134
2136 0 466504 247635 74360 -1 2135
2137 0 466676 247615 74280 -1 2136
2138 0 466716 247647 74240 -1 2137
2139 0 466760 247661 74200 -1 2138
2140 0 466794 247713 74160 -1 2139
2141 0 466808 247809 74040 -1 2140
2142 0 466844 247857 74000 -1 2141
2143 0 466852 247869 73960 -1 2142
2144 0 466874 247759 73920 -1 2143
2145 0 466926 247863 73880 -1 2144
2146 0 466928 247863 73840 -1 2145
2147 0 466948 247877 73800 -1 2146
2148 0 466954 247885 73760 -1 2147
2149 0 466940 247959 73720 -1 2148
2150 0 466940 247987 73680 -1 2149
2151 0 466936 248155 73600 -1 2150
2152 0 466918 248213 73520 -1 2151
2153 0 466900 248221 73480 -1 2152
2154 0 466856 248209 73440 -1 2153
2155 0 466850 248167 73400 -1 2154
2156 0 466864 248139 73360 -1 2155
2157 0 466860 248105 73320 -1 2156
2158 0 466848 248091 73240 -1 2157
2159 0 466844 248075 73160 -1 2158
2160 0 466836 248037 73120 -1 2159
2161 0 466828 248007 73080 -1 2160
2162 0 466866 247981 73000 -1 2161
2163 0 466882 247951 72920 -1 2162
2164 0 466521 246099.17 75760 -1 2108
2165 0 466421 246159 75680 -1 2164
2166 0 466401 246167 75640 -1 2165
2167 0 466381 246175 75600 -1 2166
2168 0 466379 246215 75520 -1 2167
2169 0 466357 246249 75440 -1 2168
2170 0 466311 246277 75360 -1 2169
2171 0 466267 246293 75320 -1 2170
2172 0 466229.62 246313.8 75320 -1 2171
2173 0 466229.62 246313.8 75280 -1 2172
2174 0 467016.72 246004.94 75800 -1 2107
2175 0 467021.9 246035.28 75840 -1 2174
2176 0 467645.4 245266.6 75840 -1 2104
2177 0 467741.28 245207.39 75640 -1 2176
2178 0 467712.16 245147.27 75520 -1 2177
2179 0 467725.84 245162.81 75360 -1 2178
2180 0 467745.03 245123.97 75240 -1 2179
2181 0 467755.44 245064.16 75120 -1 2180
2182 0 467753.47 245021.5 75040 -1 2181
2183 0 467830.44 245220.4 74960 -1 2182
2184 0 468065.28 245420.66 74920 -1 2183
2185 0 468151 245485 74880 -1 2184
2186 0 468201 245493 74840 -1 2185
2187 0 468413 245567 74800 -1 2186
2188 0 468441 245567 74760 -1 2187
2189 0 467773.2 245044.84 74920 -1 2183
2190 0 467805.2 244992.03 74840 -1 2189
2191 0 467825.66 244986.73 74720 -1 2190
2192 0 467849.78 244941.33 74640 -1 2191
2193 0 467949.16 244907.52 74600 -1 2192
2194 0 467998.06 244789.08 74480 -1 2193
2195 0 468057.9 244712.2 74360 -1 2194
2196 0 468338.2 244551.34 74200 -1 2195
2197 0 468625.22 244424.11 74040 -1 2196
2198 0 468693.53 244387 73880 -1 2197
2199 0 468969.75 244206.88 73840 -1 2198
2200 0 469077.66 244150.9 73760 -1 2199
2201 0 469189.06 244050.77 73640 -1 2200
2202 0 469369.06 243909.53 73600 -1 2201
2203 0 469449.25 243862.31 73520 -1 2202
2204 0 469522 243772 73480 -1 2203
2205 0 469535.25 243555 73480 -1 2204
2206 0 469520.12 243526.84 73520 -1 2205
2207 0 469450.16 243493.78 73520 -1 2206
2208 0 469433.2 243513.62 73560 -1 2207
2209 0 469594.62 243682.28 73440 -1 2204
2210 0 469657.28 243571.08 73360 -1 2209
2211 0 469977.22 243242.31 73280 -1 2210
2212 0 470029.44 243094.77 73200 -1 2211
2213 0 470121.34 242898.66 73160 -1 2212
2214 0 470117.3 242850.48 73000 -1 2213
2215 0 470229.44 242722.44 72840 -1 2214
2216 0 470317.38 242591.19 72720 -1 2215
2217 0 470393.7 242425.42 72680 -1 2216
2218 0 470433.5 242404.7 72640 -1 2217
2219 0 470413.47 242311.38 72600 -1 2218
2220 0 470461.88 242292.83 72560 -1 2219
2221 0 470433.22 242256.97 72440 -1 2220
2222 0 470549.28 242224.66 72240 -1 2221
2223 0 470829.88 242124.28 72080 -1 2222
2224 0 471585.78 242160.33 72080 -1 2223
2225 0 471673.66 242104.1 72160 -1 2224
2226 0 471710.56 242060.11 72200 -1 2225
2227 0 471763 242030 72240 -1 2226
2228 0 470894.72 242051.75 72040 -1 2223
2229 0 470904.47 242023.11 71920 -1 2228
2230 0 471024.8 241638.28 71800 -1 2229
2231 0 471034.03 241530.36 71720 -1 2230
2232 0 471001 241200.53 71560 -1 2231
2233 0 470808.1 240654 71520 -1 2232
2234 0 470236.94 239796.58 71560 -1 2233
2235 0 469781.53 239424.47 71720 -1 2234
2236 0 469562 239200.06 71880 -1 2235
2237 0 469455.34 239088 71920 -1 2236
2238 0 469242 238864.06 72000 -1 2237
2239 0 469042.9 238792.7 72160 -1 2238
2240 0 468997.66 238713.52 72240 -1 2239
2241 0 468912.8 238781.39 72320 -1 2240
2242 0 468774.5 238798 72360 -1 2241
2243 0 468635.62 238815.33 72400 -1 2242
2244 0 468370 238863 72360 -1 2243
2245 0 468072 238867 72320 -1 2244
2246 0 467826 238659 72280 -1 2245
2247 0 467772 238619 72240 -1 2246
2248 0 467738 238493 72200 -1 2247
2249 0 467742 238461 72160 -1 2248
2250 0 467740 238475 72080 -1 2249
2251 0 467776 238461 72040 -1 2250
2252 0 468994 238008.06 72040 -1 2238
2253 0 468614 236872.14 72040 -1 2252
2254 0 469110 236104.14 72080 -1 2253
2255 0 468861.9 236360.25 72120 -1 2254
2256 0 468839.28 236343.28 72160 -1 2255
2257 0 468794.03 236331.97 72200 -1 2256
2258 0 468765.75 236281.06 72280 -1 2257
2259 0 468307.53 236088.73 72320 -1 2258
2260 0 468228.34 235947.31 72280 -1 2259
2261 0 468160.44 235947.31 72240 -1 2260
2262 0 468160.44 235947.31 72200 -1 2261
2263 0 468064.28 235924.67 72160 -1 2262
2264 0 468013.38 235902.05 72120 -1 2263
2265 0 467999 235910.5 72080 -1 2264
2266 0 467985.1 235919.02 72040 -1 2265
2267 0 467959 235953 72000 -1 2266
2268 0 467937 235999 71920 -1 2267
2269 0 467935 235999 71840 -1 2268
2270 0 467887 236029 71800 -1 2269
2271 0 467879 236029 71760 -1 2270
2272 0 467863 236045 71720 -1 2271
2273 0 467859 236047 71680 -1 2272
2274 0 467843 236025 71640 -1 2273
2275 0 467857 236001 71600 -1 2274
2276 0 467807 235965 71520 -1 2275
2277 0 467705 235961 71480 -1 2276
2278 0 467689 235939 71440 -1 2277
2279 0 469326 235872.14 71840 -1 2254
2280 0 469574 235608.14 71720 -1 2279
2281 0 469570 235384.06 71760 -1 2280
2282 0 469394 235360.06 71800 -1 2281
2283 0 469387 235324 71840 -1 2282
2284 0 469361 235328 71880 -1 2283
2285 0 469337 235330 71920 -1 2284
2286 0 469291 235258 72000 -1 2285
2287 0 469259 235256 72040 -1 2286
2288 0 469273 235142 72120 -1 2287
2289 0 469295 235112 72160 -1 2288
2290 0 468945 235372 72040 -1 2286
2291 0 468887 235378 72080 -1 2290
2292 0 468831 235400 72120 -1 2291
2293 0 468825 235390 72160 -1 2292
2294 0 469738 235456.06 71640 -1 2280
2295 0 469918.03 234864.11 71520 -1 2294
2296 0 470982 234848.14 71480 -1 2295
2297 0 471746 234488.2 71520 -1 2296
2298 0 471930 234344.06 71480 -1 2297
2299 0 471916 234358 71440 -1 2298
2300 0 471936 234394 71360 -1 2299
2301 0 471962 234396 71320 -1 2300
2302 0 471988 234398 71280 -1 2301
2303 0 472020 234382 71200 -1 2302
2304 0 472062 234370 71120 -1 2303
2305 0 472118 234308 71040 -1 2304
2306 0 472160 234352 70920 -1 2305
2307 0 472172 234316 70800 -1 2306
2308 0 472188 234226 70680 -1 2307
2309 0 472128 234184 70640 -1 2308
2310 0 472080 234138 70600 -1 2309
2311 0 471998 234054 70560 -1 2310
2312 0 471940 233992 70520 -1 2311
2313 0 471942 233956 70440 -1 2312
2314 0 471916 233888 70360 -1 2313
2315 0 471928 233792 70280 -1 2314
2316 0 472042 234272.2 71640 -1 2297
2317 0 472310 234096.06 71800 -1 2316
2318 0 472846 233808.06 71920 -1 2317
2319 0 473294.03 233736.11 72080 -1 2318
2320 0 473638 233664.06 72040 -1 2319
2321 0 473734 233600.06 71920 -1 2320
2322 0 473722.8 233581.34 71880 -1 2321
2323 0 473752.66 233592.53 71840 -1 2322
2324 0 473797.44 233596.27 71800 -1 2323
2325 0 473734 233611.2 71760 -1 2324
2326 0 473804.9 233622.39 71720 -1 2325
2327 0 473954.2 233611.2 71680 -1 2326
2328 0 473965.4 233633.6 71640 -1 2327
2329 0 474017.66 233633.6 71600 -1 2328
2330 0 474140.8 233652.25 71520 -1 2329
2331 0 474256.5 233719.42 71440 -1 2330
2332 0 474346.06 233726.89 71360 -1 2331
2333 0 474443.1 233704.5 71320 -1 2332
2334 0 474499.1 233685.84 71240 -1 2333
2335 0 474555.06 233663.45 71160 -1 2334
2336 0 474566.25 233566.4 71080 -1 2335
2337 0 474547.6 233529.1 71000 -1 2336
2338 0 474517.75 233488.03 70920 -1 2337
2339 0 474491.62 233405.92 70840 -1 2338
2340 0 474454.3 233331.28 70720 -1 2339
2341 0 474387.12 233182 70680 -1 2340
2342 0 473831.03 232958.08 70640 -1 2341
2343 0 473834.78 232939.4 70600 -1 2342
2344 0 474420.72 233200.66 70520 -1 2341
2345 0 474439.38 233152.14 70480 -1 2344
2346 0 474472.97 233118.56 70440 -1 2345
2347 0 474480.44 233099.89 70400 -1 2346
2348 0 474577.47 232973 70320 -1 2347
2349 0 474680 232816.5 70280 -1 2348
2350 0 474782.72 232659.5 70240 -1 2349
2351 0 474779 232614.72 70200 -1 2350
2352 0 474827.5 232577.39 70160 -1 2351
2353 0 474995.47 232446.77 70080 -1 2352
2354 0 475032.78 232334.81 70000 -1 2353
2355 0 475096.22 232267.62 69960 -1 2354
2356 0 475114.88 232215.38 69880 -1 2355
2357 0 475178.34 232148.2 69840 -1 2356
2358 0 475521.7 231864.56 69800 -1 2357
2359 0 475555.28 231830.97 69760 -1 2358
2360 0 475820.25 231648.1 69680 -1 2359
2361 0 475893 231610.5 69640 -1 2360
2362 0 475965.8 231573.45 69600 -1 2361
2363 0 476130.03 231532.4 69520 -1 2362
2364 0 476249.47 231532.4 69440 -1 2363
2365 0 476331.56 231513.73 69360 -1 2364
2366 0 476618.94 231461.48 69240 -1 2365
2367 0 476992.16 231390.58 69120 -1 2366
2368 0 477615.4 231446.56 69000 -1 2367
2369 0 477749.78 231371.92 68960 -1 2368
2370 0 477813.22 231371.92 68920 -1 2369
2371 0 477902.78 231304.73 68880 -1 2370
2372 0 478119.25 231166.66 68800 -1 2371
2373 0 478160.3 231118.12 68760 -1 2372
2374 0 478294.66 231140.53 68680 -1 2373
2375 0 478440.22 231133.06 68600 -1 2374
2376 0 478675.34 231103.2 68520 -1 2375
2377 0 478910.47 231065.88 68440 -1 2376
2378 0 479641.97 231017.36 68360 -1 2377
2379 0 480321.22 230849.42 68320 -1 2378
2380 0 480537.7 230819.56 68240 -1 2379
2381 0 480765.34 230800.9 68160 -1 2380
2382 0 480892.22 230767.31 68120 -1 2381
2383 0 481004.2 230729.98 68080 -1 2382
2384 0 481123.62 230681.47 68040 -1 2383
2385 0 481153.47 230696.4 68000 -1 2384
2386 0 481291.56 230625.48 67920 -1 2385
2387 0 481433.38 230547.11 67800 -1 2386
2388 0 481578.38 230467.56 67720 -1 2387
2389 0 481714.38 230441.56 67640 -1 2388
2390 0 481804.38 230421.56 67560 -1 2389
2391 0 481888.38 230425.56 67520 -1 2390
2392 0 481992.38 230449.56 67480 -1 2391
2393 0 482102.38 230463.56 67440 -1 2392
2394 0 482208.38 230497.56 67400 -1 2393
2395 0 482270.38 230489.56 67360 -1 2394
2396 0 482360.38 230367.56 67280 -1 2395
2397 0 482450.38 230283.56 67240 -1 2396
2398 0 482552.38 230267.56 67200 -1 2397
2399 0 482586.38 230145.56 67120 -1 2398
2400 0 482580.38 230097.56 67040 -1 2399
2401 0 482568.38 230019.56 66960 -1 2400
2402 0 482490.38 229961.56 66880 -1 2401
2403 0 482508.38 229939.56 66800 -1 2402
2404 0 482676.38 229961.56 66760 -1 2403
2405 0 482836.38 229897.56 66720 -1 2404
2406 0 475013.44 232418.94 69720 -1 2357
2407 0 474934.4 232446.97 69640 -1 2406
2408 0 475054.53 232431.34 69560 -1 2407
2409 0 475054.53 232431.34 69520 -1 2408
2410 0 475071.9 232442.5 69480 -1 2409
2411 0 475080.8 232444.38 69440 -1 2410
2412 0 474267.7 233200.66 70240 -1 2349
2413 0 474260.22 233200.66 70200 -1 2412
2414 0 474245.3 233178.27 70160 -1 2413
2415 0 474207.97 233144.69 70120 -1 2414
2416 0 474196.78 233126.02 70080 -1 2415
2417 0 474062.44 233167.08 70040 -1 2416
2418 0 473920.6 233211.86 70000 -1 2417
2419 0 473894.47 233133.48 69920 -1 2418
2420 0 473971 233077 69880 -1 2419
2421 0 473955 233043 69840 -1 2420
2422 0 473867 232999 69800 -1 2421
2423 0 473779 232959 69760 -1 2422
2424 0 473655 232941 69680 -1 2423
2425 0 473561 233021 69640 -1 2424
2426 0 473459 232981 69560 -1 2425
2427 0 473347 232911 69440 -1 2426
2428 0 473255 232905 69360 -1 2427
2429 0 473209 232903 69280 -1 2428
2430 0 473219 232755 69160 -1 2429
2431 0 473237 232603 69080 -1 2430
2432 0 473255 232493 68960 -1 2431
2433 0 473233 232439 68920 -1 2432
2434 0 473229 232415 68880 -1 2433
2435 0 473197 232405 68840 -1 2434
2436 0 473145 232411 68800 -1 2435
2437 0 473129 232415 68760 -1 2436
2438 0 473087 232425 68720 -1 2437
2439 0 473039 232451 68680 -1 2438
2440 0 473001 232457 68640 -1 2439
2441 0 472957 232481 68600 -1 2440
2442 0 472945 232487 68560 -1 2441
2443 0 472895 232527 68480 -1 2442
2444 0 472785 232561 68440 -1 2443
2445 0 472691 232643 68400 -1 2444
2446 0 472637 232659 68360 -1 2445
2447 0 472555 232637 68320 -1 2446
2448 0 472535 232614 68280 -1 2447
2449 0 472397.06 232611.53 68280 -1 2448
2450 0 472263.44 232596.58 68280 -1 2449
2451 0 472515 232591 68240 -1 2448
2452 0 472397 232567 68200 -1 2451
2453 0 472319 232525 68160 -1 2452
2454 0 473131.88 232431.84 68680 -1 2439
2455 0 473132.8 232415.72 68640 -1 2454
2456 0 473526.9 233118.16 69680 -1 2424
2457 0 473262 233736.06 72160 -1 2319
2458 0 473283.34 233688 72320 -1 2457
2459 0 472935.12 233488 72280 -1 2458
2460 0 472914.88 233478 72240 -1 2459
2461 0 472880.88 233460 72200 -1 2460
2462 0 472880.88 233460 72160 -1 2461
2463 0 472858 233458 72080 -1 2462
2464 0 472848 233458 72040 -1 2463
2465 0 472832 233448 72000 -1 2464
2466 0 472832 233432 71960 -1 2465
2467 0 472812 233442 71880 -1 2466
2468 0 472744 233470 71800 -1 2467
2469 0 472718 233478 71720 -1 2468
2470 0 472688 233474 71640 -1 2469
2471 0 472672 233456 71560 -1 2470
2472 0 472672 233424 71480 -1 2471
2473 0 472666 233432 71400 -1 2472
2474 0 472664 233462 71280 -1 2473
2475 0 472658 233474 71160 -1 2474
2476 0 472636 233434 71040 -1 2475
2477 0 472574 233430 70920 -1 2476
2478 0 472568 233424 70840 -1 2477
2479 0 472620 233386 70800 -1 2478
2480 0 472528 233488 70800 -1 2478
2481 0 472506 233488 70760 -1 2480
2482 0 472510 233516 70720 -1 2481
2483 0 472468 233538 70680 -1 2482
2484 0 472400 233596 70600 -1 2483
2485 0 472406 233604 70520 -1 2484
2486 0 472416 233594 70440 -1 2485
2487 0 472314 233602 70360 -1 2486
2488 0 472310 233572 70280 -1 2487
2489 0 472278 233536 70200 -1 2488
2490 0 472286 233506 70120 -1 2489
2491 0 472286 233506 70040 -1 2490
2492 0 472326 233500 69960 -1 2491
2493 0 473294 233664.06 72400 -1 2458
2494 0 473254 233608.06 72520 -1 2493
2495 0 473382 233536.06 72680 -1 2494
2496 0 473430 233512.06 72760 -1 2495
2497 0 473539 233492.02 72920 -1 2496
2498 0 473676 233454.03 73040 -1 2497
2499 0 473748 233480.03 73200 -1 2498
2500 0 473930 233450.03 73360 -1 2499
2501 0 474150 233360.03 73440 -1 2500
2502 0 474545 233356.05 73440 -1 2501
2503 0 474972 233348.06 73480 -1 2502
2504 0 475125 233336.02 73600 -1 2503
2505 0 475237.5 233313 73680 -1 2504
2506 0 475276 233480.02 73720 -1 2505
2507 0 475306 233512.02 73680 -1 2506
2508 0 475300 233526 73640 -1 2507
2509 0 475336 233540 73600 -1 2508
2510 0 475346 233548 73560 -1 2509
2511 0 475332 233602 73520 -1 2510
2512 0 475326 233628 73480 -1 2511
2513 0 475332 233748 73400 -1 2512
2514 0 475252 233798 73360 -1 2513
2515 0 475250 233896 73320 -1 2514
2516 0 475212 234164 73320 -1 2515
2517 0 474878 234358 73360 -1 2516
2518 0 474798 234400 73400 -1 2517
2519 0 474704 234408 73440 -1 2518
2520 0 475350 233290.02 73760 -1 2505
2521 0 475478 233272.02 73920 -1 2520
2522 0 475609 233230.02 74040 -1 2521
2523 0 475704 233170.03 74240 -1 2522
2524 0 475760 233166.03 74400 -1 2523
2525 0 476006 232976.03 74600 -1 2524
2526 0 476239 232866.05 74720 -1 2525
2527 0 476391 232854.05 74920 -1 2526
2528 0 476614 232736.06 75080 -1 2527
2529 0 476672 232684 75160 -1 2528
2530 0 476701 232658.02 75200 -1 2529
2531 0 476875 232520.02 75360 -1 2530
2532 0 477035 232466.02 75480 -1 2531
2533 0 477208 232460.03 75640 -1 2532
2534 0 477353 232410.05 75840 -1 2533
2535 0 477541 232338.05 75960 -1 2534
2536 0 477773 232252.05 76120 -1 2535
2537 0 478128 232224.06 76280 -1 2536
2538 0 478436 232220.06 76440 -1 2537
2539 0 478711 232084.08 76520 -1 2538
2540 0 479069 231852.08 76600 -1 2539
2541 0 479398 231722.11 76520 -1 2540
2542 0 479574 231636.11 76640 -1 2541
2543 0 479716 231576.11 76720 -1 2542
2544 0 479884 231482.11 76840 -1 2543
2545 0 480115 231316.12 76960 -1 2544
2546 0 480253 231282.12 77120 -1 2545
2547 0 480397 231252.12 77320 -1 2546
2548 0 480584 231180.14 77480 -1 2547
2549 0 480822 231128.14 77600 -1 2548
2550 0 481080 230968.14 77680 -1 2549
2551 0 481537 230684.16 77800 -1 2550
2552 0 482070 230594.17 77960 -1 2551
2553 0 482383 230586.19 77880 -1 2552
2554 0 482619 230564.19 77800 -1 2553
2555 0 482866 230446.02 77720 -1 2554
2556 0 483191 230318.03 77800 -1 2555
2557 0 483556 230096.05 77920 -1 2556
2558 0 483913 229902.02 78040 -1 2557
2559 0 484213 229780.02 78160 -1 2558
2560 0 484902 229686.03 78320 -1 2559
2561 0 485463 229526.05 78480 -1 2560
2562 0 485988 229478.06 78640 -1 2561
2563 0 486461 229334.02 78800 -1 2562
2564 0 486932 229226.02 78920 -1 2563
2565 0 487601 229088.03 79000 -1 2564
2566 0 487586 229138.05 79040 -1 2565
2567 0 487626 229126 79080 -1 2566
2568 0 487680 229146 79120 -1 2567
2569 0 487734 229166 79160 -1 2568
2570 0 487744 229182 79240 -1 2569
2571 0 487742 229188 79320 -1 2570
2572 0 487670 229190 79400 -1 2571
2573 0 487636 229198 79440 -1 2572
2574 0 487624 229180 79480 -1 2573
2575 0 487624 229180 79520 -1 2574
2576 0 487550 229196 79560 -1 2575
2577 0 487486 229154 79600 -1 2576
2578 0 487450 229084 79640 -1 2577
2579 0 487376 229040 79680 -1 2578
2580 0 487370 229022 79720 -1 2579
2581 0 487304 229048 79760 -1 2580
2582 0 487200 229038 79840 -1 2581
2583 0 487098 229056 80000 -1 2582
2584 0 487038 229024 80080 -1 2583
2585 0 486960 228936 80160 -1 2584
2586 0 486844 228806 80240 -1 2585
2587 0 486752 228810 80280 -1 2586
2588 0 486612 228836 80240 -1 2587
2589 0 486498 228884 80200 -1 2588
2590 0 486258 229060 80240 -1 2589
2591 0 486226 229088 80280 -1 2590
2592 0 486096 229170 80320 -1 2591
2593 0 486002 229202 80360 -1 2592
2594 0 485962 229228 80400 -1 2593
2595 0 485822 229228 80480 -1 2594
2596 0 485536 229112 80560 -1 2595
2597 0 485506.5 229140.5 80600 -1 2596
2598 0 485418 229226 80720 -1 2597
2599 0 485414 229232 80800 -1 2598
2600 0 485398 229222 80880 -1 2599
2601 0 485376 229204 80920 -1 2600
2602 0 485376 229200 81000 -1 2601
2603 0 485345.34 229270.67 81080 -1 2602
2604 0 485330 229306 81120 -1 2603
2605 0 485272 229320 81200 -1 2604
2606 0 485278 229282 81240 -1 2605
2607 0 485270 229252 81280 -1 2606
2608 0 488112 228878.05 79040 -1 2565
2609 0 488801 228776.02 79120 -1 2608
2610 0 489304 228714.03 79240 -1 2609
2611 0 489741 228712.02 79360 -1 2610
2612 0 490268 228556.02 79480 -1 2611
2613 0 490517 228420.03 79600 -1 2612
2614 0 490852 228132.02 79640 -1 2613
2615 0 491124 228046.03 79800 -1 2614
2616 0 491311 227950.05 79760 -1 2615
2617 0 491561 227828.05 79680 -1 2616
2618 0 491986 227862.06 79720 -1 2617
2619 0 492069.5 227887 79760 -1 2618
2620 0 492153 227912.08 79800 -1 2619
2621 0 492319 227980 79840 -1 2620
2622 0 492117 228560 79880 -1 2621
2623 0 492609 228024 79920 -1 2622
2624 0 492601 228004 79960 -1 2623
2625 0 492593 228008 80000 -1 2624
2626 0 492613 228028 80040 -1 2625
2627 0 492577 228004 80080 -1 2626
2628 0 492477 227812 80120 -1 2627
2629 0 492469 227752 80160 -1 2628
2630 0 492461 227720 80200 -1 2629
2631 0 492473 227664 80240 -1 2630
2632 0 492505 227576 80280 -1 2631
2633 0 492508.97 227571.53 80320 -1 2632
2634 0 492537 227512 80200 -1 2631
2635 0 492549 227508 80160 -1 2634
2636 0 490963 228086.05 79880 -1 2615
2637 0 490923 228082.05 79960 -1 2636
2638 0 490807 228120 80120 -1 2637
2639 0 490894.38 228161.94 80360 -1 2638
2640 0 490942 228195.69 80440 -1 2639
2641 0 490957.47 228177.19 80480 -1 2640
2642 0 490959.2 228149.75 80520 -1 2641
2643 0 473989 233426.02 73480 -1 2501
2644 0 473939 233488.02 73560 -1 2643
2645 0 473893 233566 73600 -1 2644
2646 0 473889 233580 73640 -1 2645
2647 0 473851 233566 73720 -1 2646
2648 0 473827 233532 73800 -1 2647
2649 0 473817 233532 73880 -1 2648
2650 0 473843 233488 73960 -1 2649
2651 0 473933 233424 74040 -1 2650
2652 0 473773 233438 74160 -1 2651
2653 0 473725 233406 74240 -1 2652
2654 0 473669 233404 74320 -1 2653
2655 0 473703 233386 74440 -1 2654
2656 0 473707 233366 74560 -1 2655
2657 0 473755 233338 74680 -1 2656
2658 0 473723 233334 74800 -1 2657
2659 0 473517 233304 74960 -1 2658
2660 0 473451 233302 75040 -1 2659
2661 0 473411 233294 75120 -1 2660
2662 0 473361 233286 75240 -1 2661
2663 0 473307 233266 75360 -1 2662
2664 0 473245 233240 75440 -1 2663
2665 0 473035 233234 76040 -1 2664
2666 0 472769 233216 76200 -1 2665
2667 0 472539 233248 76240 -1 2666
2668 0 472401 233254 76280 -1 2667
2669 0 472053 233442 76360 -1 2668
2670 0 471877 233544 76400 -1 2669
2671 0 470631.6 233895.4 76360 -1 2670
2672 0 470519.62 233914.08 76320 -1 2671
2673 0 470351.7 233951.39 76280 -1 2672
2674 0 470284.5 233947.66 76240 -1 2673
2675 0 470243.44 233955.12 76200 -1 2674
2676 0 469799.3 234085.75 76120 -1 2675
2677 0 469444.78 234257.42 76160 -1 2676
2678 0 469202.2 234361.92 76200 -1 2677
2679 0 469116.34 234417.9 76240 -1 2678
2680 0 468575.2 234518.67 76280 -1 2679
2681 0 467686.94 234884.42 76240 -1 2680
2682 0 466951.72 234962.8 76200 -1 2681
2683 0 466627 235011.31 76320 -1 2682
2684 0 466597.16 235011.31 76360 -1 2683
2685 0 466593.44 235011.31 76400 -1 2684
2686 0 466574.75 235011.31 76440 -1 2685
2687 0 466492.66 234992.66 76480 -1 2686
2688 0 466481.47 235015.05 76520 -1 2687
2689 0 466462.8 235067.3 76560 -1 2688
2690 0 466436.7 235097.16 76640 -1 2689
2691 0 466374.5 235108.81 76680 -1 2690
2692 0 466370.5 235128.81 76720 -1 2691
2693 0 466392.5 235132.81 76760 -1 2692
2694 0 466790.5 235070.81 76800 -1 2693
2695 0 466832.5 235062.81 76840 -1 2694
2696 0 466880.5 235076.81 76880 -1 2695
2697 0 466918.5 235068.81 76920 -1 2696
2698 0 466336.5 235158.81 76800 -1 2693
2699 0 466314.5 235196.81 76840 -1 2698
2700 0 466282.5 235236.81 76880 -1 2699
2701 0 466242.5 235292.81 76920 -1 2700
2702 0 466186.5 235354.81 76960 -1 2701
2703 0 466172.5 235374.81 77000 -1 2702
2704 0 466142.5 235402.81 77040 -1 2703
2705 0 466006.5 235512.81 77160 -1 2704
2706 0 465910.5 235600.81 77280 -1 2705
2707 0 465698.5 235688.81 77360 -1 2706
2708 0 465378.5 235734.81 77400 -1 2707
2709 0 465246.5 235758.81 77480 -1 2708
2710 0 464167.12 236045.05 77520 -1 2709
2711 0 463638.22 236149.69 77560 -1 2710
2712 0 463584.47 236076.16 77600 -1 2711
2713 0 463564.7 236056.36 77640 -1 2712
2714 0 463544.88 236025.25 77680 -1 2713
2715 0 463510.94 235971.5 77720 -1 2714
2716 0 463482.66 235948.88 77760 -1 2715
2717 0 463510.94 235977.16 77800 -1 2716
2718 0 463502.44 236005.45 77840 -1 2717
2719 0 463626.9 236353.34 77480 -1 2711
2720 0 462826.47 236969.94 77400 -1 2719
2721 0 462110.88 237111.36 77360 -1 2720
2722 0 460669.78 237232.2 77360 -1 2721
2723 0 458570.94 238128.92 77560 -1 2722
2724 0 458078 238022 77680 -1 2723
2725 0 457346 238334 77720 -1 2724
2726 0 457318 238390 77760 -1 2725
2727 0 457202 238434 77800 -1 2726
2728 0 457022 238494 77840 -1 2727
2729 0 456894 238546 77880 -1 2728
2730 0 456758 238594 77920 -1 2729
2731 0 456662 238658 77960 -1 2730
2732 0 456454 238734 78000 -1 2731
2733 0 456079.3 238780.23 78000 -1 2732
2734 0 455332.62 238998.23 78000 -1 2733
2735 0 455000.2 239259.9 78000 -1 2734
2736 0 454619.16 239472.05 78000 -1 2735
2737 0 454381.56 239583.11 77960 -1 2736
2738 0 454384.12 239576.22 77920 -1 2737
2739 0 453754.4 239717.6 77920 -1 2738
2740 0 452983.56 239957.75 77920 -1 2739
2741 0 452757.66 240057.83 77920 -1 2740
2742 0 452692.97 240067.77 77960 -1 2741
2743 0 452068.56 240224.73 77960 -1 2742
2744 0 451601.75 240348.45 77960 -1 2743
2745 0 451519.5 240340.14 78040 -1 2744
2746 0 451474.12 240366.19 78080 -1 2745
2747 0 451637.25 240205.14 78160 -1 2746
2748 0 451798.75 240073.69 78280 -1 2747
2749 0 451482 239999.95 78360 -1 2748
2750 0 451426.3 239988.12 78400 -1 2749
2751 0 451252.38 239973.48 78440 -1 2750
2752 0 451039.38 239969.23 78480 -1 2751
2753 0 451101.22 239960.45 78520 -1 2752
2754 0 451173 239929.88 78600 -1 2753
2755 0 451110.62 239879.84 78680 -1 2754
2756 0 451104.56 239848.19 78760 -1 2755
2757 0 451034.8 239816.8 78840 -1 2756
2758 0 451000 239868.97 78920 -1 2757
2759 0 450982.9 239867.52 79000 -1 2758
2760 0 450984.7 239927.94 79080 -1 2759
2761 0 450918.6 239910.88 79160 -1 2760
2762 0 450763.25 239960.62 79240 -1 2761
2763 0 450548.75 239950.8 79320 -1 2762
2764 0 450495.03 239975.5 79400 -1 2763
2765 0 450419.16 240007.12 79480 -1 2764
2766 0 450450.62 239975.31 79520 -1 2765
2767 0 450657.03 239766.28 79520 -1 2766
2768 0 451012.62 239526.42 79520 -1 2767
2769 0 451012.62 239526.42 79560 -1 2768
2770 0 450363.25 240056.56 79600 -1 2766
2771 0 450196.9 240131.47 79680 -1 2770
2772 0 449971.88 240091.22 79760 -1 2771
2773 0 449503.5 240163.67 79840 -1 2772
2774 0 449350.12 240261.12 79920 -1 2773
2775 0 449308.44 240324.4 80000 -1 2774
2776 0 449220.4 240376.36 80080 -1 2775
2777 0 449198.1 240437.34 80200 -1 2776
2778 0 449113.7 240496.06 80280 -1 2777
2779 0 449067.25 240544.03 80360 -1 2778
2780 0 448935.5 240544.1 80440 -1 2779
2781 0 449095.78 240822.34 80440 -1 2780
2782 0 449129.8 240876.62 80400 -1 2781
2783 0 448794.44 240555.34 80480 -1 2780
2784 0 448569.84 240682.83 80520 -1 2783
2785 0 448407.78 240640.16 80600 -1 2784
2786 0 448216.88 240660.19 80680 -1 2785
2787 0 450807.8 239918.47 78480 -1 2752
2788 0 450588.8 239797.95 78480 -1 2787
2789 0 450811.6 240635.34 78080 -1 2746
2790 0 450468.44 240792.67 78080 -1 2789
2791 0 450177 240874.67 78080 -1 2790
2792 0 449987.12 240915.86 78080 -1 2791
2793 0 449923.7 240927.73 78120 -1 2792
2794 0 455043.22 239376.22 78000 -1 2735
2795 0 455051.34 239394.97 78040 -1 2794
2796 0 458296.25 238050.88 77720 -1 2724
2797 0 458976.2 238148.28 77720 -1 2796
2798 0 459057.6 238253.75 77800 -1 2797
2799 0 459021.03 238399.3 77880 -1 2798
2800 0 459027.2 238539.03 77880 -1 2799
2801 0 459024.22 238589.98 77840 -1 2800
2802 0 459028.8 238615.4 77800 -1 2801
2803 0 459049.38 238692.19 77760 -1 2802
2804 0 459085.66 238718.47 77720 -1 2803
2805 0 458967.75 238739.06 77800 -1 2802
2806 0 458917.2 238772.66 77840 -1 2805
2807 0 458899.66 238827.73 77880 -1 2806
2808 0 458843.2 238904.14 77920 -1 2807
2809 0 458684.94 238986.12 78000 -1 2808
2810 0 458556.56 239069.69 78040 -1 2809
2811 0 458373.25 239160.84 78080 -1 2810
2812 0 457968.75 239324.53 78160 -1 2811
2813 0 457741.94 239414.03 78200 -1 2812
2814 0 457790.22 239513.89 78280 -1 2813
2815 0 457643.7 239707.56 78280 -1 2814
2816 0 457473.28 239868.34 78200 -1 2815
2817 0 457488.94 240010.77 78120 -1 2816
2818 0 457508.53 240103.8 78080 -1 2817
2819 0 457557.62 240406.4 78080 -1 2818
2820 0 457509.62 240423.84 78040 -1 2819
2821 0 458249.44 240331.03 78040 -1 2820
2822 0 458407.94 240316.31 78080 -1 2821
2823 0 458913.56 240283.34 78080 -1 2822
2824 0 459124.62 240234.47 78080 -1 2823
2825 0 459192.97 240194.66 78040 -1 2824
2826 0 457282.88 240396.75 78000 -1 2820
2827 0 457231 240375.6 77960 -1 2826
2828 0 457185.84 240365.58 77920 -1 2827
2829 0 457134.2 240361.25 77880 -1 2828
2830 0 457061.38 240369.61 77880 -1 2829
2831 0 457049 240378.05 77920 -1 2830
2832 0 459022.53 238509.69 77920 -1 2800
2833 0 459001.2 238496.81 77960 -1 2832
2834 0 459349.12 238160.73 77720 -1 2797
2835 0 459619.88 238192.23 77720 -1 2834
2836 0 464574.6 235852.89 77560 -1 2710
2837 0 464574.6 235852.89 77600 -1 2836
2838 0 464619.84 235796.33 77640 -1 2837
2839 0 464679.25 235770.88 77680 -1 2838
2840 0 464679.25 235770.88 77720 -1 2839
2841 0 464665.1 235742.6 77760 -1 2840
2842 0 464665.1 235719.97 77800 -1 2841
2843 0 464665.1 235719.97 77840 -1 2842
2844 0 464724.5 235677.53 77880 -1 2843
2845 0 464787.62 235706.28 77960 -1 2844
2846 0 464756.53 235711.94 78000 -1 2845
2847 0 466031.25 235527.62 77400 -1 2707
2848 0 466028.4 235513.48 77440 -1 2847
2849 0 466036.9 235476.72 77480 -1 2848
2850 0 465994.47 235482.38 77520 -1 2849
2851 0 465836.06 235493.69 77600 -1 2850
2852 0 465799.3 235488.03 77640 -1 2851
2853 0 465842.84 235488 77680 -1 2852
2854 0 465873.97 235499.31 77760 -1 2853
2855 0 465722.94 235419.53 77600 -1 2851
2856 0 468395.8 234492.42 76400 -1 2680
2857 0 468395.8 234492.42 76480 -1 2856
2858 0 468449.53 234489.6 76560 -1 2857
2859 0 468483.5 234503.73 76640 -1 2858
2860 0 468517.5 234525 76680 -1 2859
2861 0 468551.38 234546.17 76720 -1 2860
2862 0 468588.12 234602.73 76800 -1 2861
2863 0 468598.5 234622.5 76840 -1 2862
2864 0 471901.25 233685.16 76400 -1 2670
2865 0 471915 233737.86 76440 -1 2864
2866 0 469622 234576.06 71560 -1 2295
2867 0 469558 234400.06 71640 -1 2866
2868 0 468975 234138 71680 -1 2867
2869 0 468859 234120 71720 -1 2868
2870 0 468611 234154 71760 -1 2869
2871 0 468561 234166 71800 -1 2870
2872 0 468549 234114 71840 -1 2871
2873 0 468479 234136 71880 -1 2872
2874 0 468363 234108 71920 -1 2873
2875 0 468125 233970 71960 -1 2874
2876 0 467567 233842 72000 -1 2875
2877 0 466933 233928 72040 -1 2876
2878 0 466451 233960 72080 -1 2877
2879 0 465633 233880 72120 -1 2878
2880 0 465383 233870 72160 -1 2879
2881 0 465015 234072 72000 -1 2880
2882 0 464793 234212 71920 -1 2881
2883 0 464801 234278 71840 -1 2882
2884 0 464803 234318 71760 -1 2883
2885 0 464515 234450 71720 -1 2884
2886 0 464427 234468 71600 -1 2885
2887 0 464407 234470 71520 -1 2886
2888 0 464373 234490 71440 -1 2887
2889 0 464325 234498 71360 -1 2888
2890 0 464271 234510 71280 -1 2889
2891 0 464225 234558 71040 -1 2890
2892 0 464221 234522 70880 -1 2891
2893 0 464127 234480 70760 -1 2892
2894 0 464105 234430 70640 -1 2893
2895 0 464017 234404 70520 -1 2894
2896 0 463923 234400 70440 -1 2895
2897 0 463867 234378 70320 -1 2896
2898 0 463789 234374 70280 -1 2897
2899 0 463687 234428 70240 -1 2898
2900 0 463609 234432 70160 -1 2899
2901 0 463425 234508 70040 -1 2900
2902 0 463347 234572 69960 -1 2901
2903 0 463319 234604 69880 -1 2902
2904 0 463221 234678 69760 -1 2903
2905 0 463159 234752 69640 -1 2904
2906 0 463053 234880 69600 -1 2905
2907 0 463209 234654 69560 -1 2906
2908 0 463231 234646 69520 -1 2907
2909 0 463253 234644 69480 -1 2908
2910 0 463253 234626 69440 -1 2909
2911 0 462857 234970 69520 -1 2906
2912 0 462827 234990 69480 -1 2911
2913 0 462811 235010 69440 -1 2912
2914 0 462805 235016 69400 -1 2913
2915 0 462779 235038 69360 -1 2914
2916 0 462705 235046 69320 -1 2915
2917 0 462701 235046 69280 -1 2916
2918 0 462657 235038 69240 -1 2917
2919 0 462625 235056 69200 -1 2918
2920 0 462585 235066 69160 -1 2919
2921 0 462523 235094 69120 -1 2920
2922 0 462279 235214 69080 -1 2921
2923 0 461951 235494 69040 -1 2922
2924 0 461851 235538 68920 -1 2923
2925 0 461807 235562 68840 -1 2924
2926 0 461749 235612 68760 -1 2925
2927 0 461723 235676 68680 -1 2926
2928 0 461403 235838 68560 -1 2927
2929 0 461227 235984 68400 -1 2928
2930 0 460981 236052 68280 -1 2929
2931 0 460723 236214 68200 -1 2930
2932 0 460689 236386 68120 -1 2931
2933 0 460699 236418 68080 -1 2932
2934 0 460621 236392 68040 -1 2933
2935 0 460463 236388 68000 -1 2934
2936 0 460361 236424 67960 -1 2935
2937 0 460247 236454 67920 -1 2936
2938 0 460199 236470 67880 -1 2937
2939 0 460129 236478 67840 -1 2938
2940 0 459969 236546 67800 -1 2939
2941 0 459899 236568 67760 -1 2940
2942 0 459863 236574 67720 -1 2941
2943 0 459867 236336 67680 -1 2942
2944 0 459867 236304 67640 -1 2943
2945 0 459881 236258 67600 -1 2944
2946 0 459893 236244 67560 -1 2945
2947 0 459853 236292 67520 -1 2946
2948 0 459820 236309 67480 -1 2947
2949 0 459787 236326 67440 -1 2948
2950 0 459517 236456 67360 -1 2949
2951 0 459224 236594 67320 -1 2950
2952 0 459102 236654 67280 -1 2951
2953 0 458934 236698 67240 -1 2952
2954 0 458906 236752 67200 -1 2953
2955 0 458874 236768 67160 -1 2954
2956 0 459651 236648 67640 -1 2942
2957 0 459495 236758 67520 -1 2956
2958 0 459389 236836 67480 -1 2957
2959 0 459367 236888 67440 -1 2958
2960 0 459369 236940 67400 -1 2959
2961 0 459295 237072 67360 -1 2960
2962 0 459141 237200 67320 -1 2961
2963 0 458841 237336 67280 -1 2962
2964 0 458603 237392 67240 -1 2963
2965 0 458505 237382 67080 -1 2964
2966 0 458269 237408 67040 -1 2965
2967 0 458111 237396 67000 -1 2966
2968 0 458057 237412 66960 -1 2967
2969 0 457941 237426 66920 -1 2968
2970 0 457705 237524 66840 -1 2969
2971 0 457583 237538 66760 -1 2970
2972 0 457529 237572 66680 -1 2971
2973 0 457471 237618 66600 -1 2972
2974 0 457433 237702 66520 -1 2973
2975 0 457371 237722 66440 -1 2974
2976 0 457361 237752 66400 -1 2975
2977 0 457305 237798 66360 -1 2976
2978 0 457223 237916 66280 -1 2977
2979 0 457197 237992 66200 -1 2978
2980 0 457177 238020 66120 -1 2979
2981 0 457001 238174 65840 -1 2980
2982 0 456951 238218 65800 -1 2981
2983 0 457189 238152 65800 -1 2981
2984 0 457227 238174 65760 -1 2983
2985 0 457263 238202 65720 -1 2984
2986 0 467378.94 233860.34 71880 -1 2876
2987 0 467427.34 233880.88 71800 -1 2986
2988 0 467535.12 233931.66 71720 -1 2987
2989 0 467476.5 233973.9 71680 -1 2988
2990 0 467459.2 233991.16 71640 -1 2989
2991 0 469798 234584.06 71480 -1 2295
2992 0 468800 234270 71480 -1 2991
2993 0 467848 234790 71400 -1 2992
2994 0 467860 234846 71360 -1 2993
2995 0 467842 234928 71320 -1 2994
2996 0 467834.1 234955.66 71280 -1 2995
2997 0 467800 235004 71240 -1 2996
2998 0 467620 235128 71200 -1 2997
2999 0 467410 235186 71240 -1 2998
3000 0 467218 235214 71280 -1 2999
3001 0 467026 235298 71280 -1 3000
3002 0 466798 235340 71240 -1 3001
3003 0 466560 235406 71280 -1 3002
3004 0 466496 235378 71320 -1 3003
3005 0 466483.34 235364.12 71360 -1 3004
3006 0 466484 235412 71400 -1 3005
3007 0 466482 235440 71440 -1 3006
3008 0 466474 235444 71480 -1 3007
3009 0 466442 235470 71560 -1 3008
3010 0 466332 235502 71640 -1 3009
3011 0 466100 235542 71600 -1 3010
3012 0 465640 235684 71520 -1 3011
3013 0 465600 235672 71560 -1 3012
3014 0 465558 235650 71600 -1 3013
3015 0 465536 235634 71640 -1 3014
3016 0 465490 235632 71680 -1 3015
3017 0 465458 235572 71720 -1 3016
3018 0 465648 235682 71480 -1 3012
3019 0 465690 235660 71440 -1 3018
3020 0 467736 235252 71000 -1 2998
3021 0 467740 235252 70960 -1 3020
3022 0 467744 235296 70880 -1 3021
3023 0 467822 235118 70840 -1 3022
3024 0 467623 235384 70840 -1 3022
3025 0 467502 235472 70800 -1 3024
3026 0 467462 235518 70720 -1 3025
3027 0 467414 235564 70640 -1 3026
3028 0 467362 235598 70600 -1 3027
3029 0 467302 235638 70560 -1 3028
3030 0 467264 235706 70520 -1 3029
3031 0 467108 235818 70480 -1 3030
3032 0 467032 235890 70440 -1 3031
3033 0 466826 236022 70360 -1 3032
3034 0 466596 236162 70280 -1 3033
3035 0 466532 236208 70200 -1 3034
3036 0 466432 236266 70120 -1 3035
3037 0 466320 236298 70040 -1 3036
3038 0 466120 236370 69920 -1 3037
3039 0 465834 236504 69880 -1 3038
3040 0 465664 236582 69840 -1 3039
3041 0 465522 236612 69760 -1 3040
3042 0 465230 236636 69680 -1 3041
3043 0 465058 236656 69600 -1 3042
3044 0 464884 236716 69520 -1 3043
3045 0 464696 236858 69440 -1 3044
3046 0 464600 236906 69400 -1 3045
3047 0 464520 236902 69360 -1 3046
3048 0 464394 236888 69280 -1 3047
3049 0 464320 236888 69200 -1 3048
3050 0 464242 236870 69120 -1 3049
3051 0 464100 236802 69040 -1 3050
3052 0 463978 236854 68960 -1 3051
3053 0 463882 236896 68880 -1 3052
3054 0 463782 236882 68800 -1 3053
3055 0 463680 236890 68720 -1 3054
3056 0 463658 236890 68680 -1 3055
3057 0 463560 236854 68560 -1 3056
3058 0 463442 236858 68440 -1 3057
3059 0 463364 236736 68320 -1 3058
3060 0 463254 236664 68200 -1 3059
3061 0 463190 236646 68080 -1 3060
3062 0 463060 236598 67920 -1 3061
3063 0 462784 236586 67760 -1 3062
3064 0 462758 236518 67640 -1 3063
3065 0 462884 236396 67520 -1 3064
3066 0 462880 236368 67440 -1 3065
3067 0 462868 236318 67400 -1 3066
3068 0 462420 236032 67360 -1 3067
3069 0 462328 235944 67320 -1 3068
3070 0 462280 235962 67280 -1 3069
3071 0 462266 235980 67240 -1 3070
3072 0 462968 236354 67280 -1 3067
3073 0 462970 236318 67160 -1 3072
3074 0 462824 236326 67040 -1 3073
3075 0 462714 236342 66960 -1 3074
3076 0 462666 236300 66840 -1 3075
3077 0 462614 236288 66760 -1 3076
3078 0 462594 236256 66720 -1 3077
3079 0 462558 236252 66640 -1 3078
3080 0 462568 236230 66520 -1 3079
3081 0 462624 236242 66440 -1 3080
3082 0 462728 236210 66360 -1 3081
3083 0 462760 236180 66280 -1 3082
3084 0 462744 236158 66160 -1 3083
3085 0 462738 236094 66040 -1 3084
3086 0 462772 236064 65920 -1 3085
3087 0 462744 236042 65800 -1 3086
3088 0 462690 236080 65720 -1 3087
3089 0 462726 236038 65640 -1 3088
3090 0 462712 236004 65560 -1 3089
3091 0 462682 235920 65480 -1 3090
3092 0 462690 235866 65400 -1 3091
3093 0 462710 235814 65320 -1 3092
3094 0 462688 235776 65200 -1 3093
3095 0 462760 235784 65120 -1 3094
3096 0 462760 235784 65000 -1 3095
3097 0 462804 235694 64920 -1 3096
3098 0 462834 235718 64840 -1 3097
3099 0 462908 235692 64760 -1 3098
3100 0 462974 235702 64680 -1 3099
3101 0 463012 235670 64640 -1 3100
3102 0 463050 235632 64600 -1 3101
3103 0 463078 235618 64560 -1 3102
3104 0 463202 235634 64480 -1 3103
3105 0 463262 235642 64400 -1 3104
3106 0 463368 235742 64360 -1 3105
3107 0 463720 236188 64400 -1 3106
3108 0 463832 236278 64440 -1 3107
3109 0 463800 236266 64480 -1 3108
3110 0 463757 236288 64520 -1 3109
3111 0 463739 236380 64560 -1 3110
3112 0 463729 236427 64600 -1 3111
3113 0 463732 236474 64640 -1 3112
3114 0 463258 235384 64320 -1 3106
3115 0 463276 235372 64280 -1 3114
3116 0 463272 235364 64240 -1 3115
3117 0 463281 235321 64200 -1 3116
3118 0 463262 235294 64160 -1 3117
3119 0 463235 235221 64120 -1 3118
3120 0 463125 235092 64040 -1 3119
3121 0 463084 235078 64000 -1 3120
3122 0 463054 235050 63960 -1 3121
3123 0 462952 235071 63880 -1 3122
3124 0 462852 235033 63800 -1 3123
3125 0 462776 235013 63720 -1 3124
3126 0 462739 234995 63640 -1 3125
3127 0 462735 234991 63560 -1 3126
3128 0 462690 234980 63480 -1 3127
3129 0 462652 234974 63400 -1 3128
3130 0 462643 234953 63320 -1 3129
3131 0 462626 234939 63240 -1 3130
3132 0 462635 234921 63160 -1 3131
3133 0 462643 234862 63080 -1 3132
3134 0 462690 234770 63000 -1 3133
3135 0 462742 234681 62920 -1 3134
3136 0 462740 234616 62840 -1 3135
3137 0 462760 234532 62760 -1 3136
3138 0 462737 234478 62720 -1 3137
3139 0 462747 234464 62680 -1 3138
3140 0 462757 234450 62640 -1 3139
3141 0 462757 234450 62560 -1 3140
3142 0 462669 234366 62440 -1 3141
3143 0 462629 234250 62360 -1 3142
3144 0 462619 234140 62320 -1 3143
3145 0 462616 234093 62280 -1 3144
3146 0 462613 234046 62240 -1 3145
3147 0 462627 233920 62160 -1 3146
3148 0 462565 233874 62080 -1 3147
3149 0 462553 233910 62000 -1 3148
3150 0 462465 234104 61960 -1 3149
3151 0 462181.06 234313.14 61960 -1 3150
3152 0 462122.94 234340.88 61920 -1 3151
3153 0 461823.88 234270.08 61840 -1 3152
3154 0 462445 234156 61920 -1 3150
3155 0 462549 233674 61960 -1 3149
3156 0 462537 233620 61920 -1 3155
3157 0 462475 233494 61840 -1 3156
3158 0 462479 233416 61760 -1 3157
3159 0 462455 233306 61680 -1 3158
3160 0 462397 233274 61600 -1 3159
3161 0 462333 233202 61520 -1 3160
3162 0 462211 233094 61400 -1 3161
3163 0 462197 233102 61280 -1 3162
3164 0 462131 233016 61160 -1 3163
3165 0 462119 232998 61080 -1 3164
3166 0 461933 232726 61000 -1 3165
3167 0 461795 232532 60920 -1 3166
3168 0 461763 232422 60840 -1 3167
3169 0 461619 232224 60760 -1 3168
3170 0 461609 232194 60720 -1 3169
3171 0 461601 232182 60680 -1 3170
3172 0 461563 232138 60600 -1 3171
3173 0 461421 231988 60520 -1 3172
3174 0 461275 231950 60440 -1 3173
3175 0 461129 231814 60360 -1 3174
3176 0 460913 231570 60280 -1 3175
3177 0 460753 231452 60240 -1 3176
3178 0 460717 231376 60200 -1 3177
3179 0 460639 231300 60160 -1 3178
3180 0 460531 231232 60120 -1 3179
3181 0 460083 230956 60000 -1 3180
3182 0 460176.38 230907.88 60000 -1 3181
3183 0 460405.06 230827.6 60080 -1 3182
3184 0 460015 230982 59960 -1 3181
3185 0 459687 230922 59880 -1 3184
3186 0 459465 230814 59800 -1 3185
3187 0 459297 230726 59720 -1 3186
3188 0 459117 230658 59640 -1 3187
3189 0 459053 230596 59560 -1 3188
3190 0 458925 230520 59480 -1 3189
3191 0 458829 230564 59400 -1 3190
3192 0 458699 230566 59320 -1 3191
3193 0 458545 230502 59240 -1 3192
3194 0 458415 230402 59120 -1 3193
3195 0 458147 230230 59000 -1 3194
3196 0 458039 230158 58960 -1 3195
3197 0 457823 229938 58920 -1 3196
3198 0 457279 229644 58880 -1 3197
3199 0 457221 229588 58840 -1 3198
3200 0 457097 229464 58800 -1 3199
3201 0 457063 229368 58760 -1 3200
3202 0 457031 229242 58720 -1 3201
3203 0 457005 229162 58680 -1 3202
3204 0 457031 229054 58640 -1 3203
3205 0 457011 229022 58600 -1 3204
3206 0 456839 228952 58560 -1 3205
3207 0 456821 228652 58280 -1 3206
3208 0 456805 228600 58200 -1 3207
3209 0 456763 228536 58120 -1 3208
3210 0 456709 228366 58040 -1 3209
3211 0 456717 228282 58000 -1 3210
3212 0 456637 228122 57880 -1 3211
3213 0 456605 228088 57800 -1 3212
3214 0 456547 227978 57720 -1 3213
3215 0 456541 227954 57640 -1 3214
3216 0 456499 227902 57560 -1 3215
3217 0 456797 227992 57520 -1 3216
3218 0 456801 227990 57480 -1 3217
3219 0 456817 227990 57440 -1 3218
3220 0 456481 227960 57520 -1 3216
3221 0 456443 227968 57480 -1 3220
3222 0 456429 227928 57440 -1 3221
3223 0 456427 227914 57400 -1 3222
3224 0 456407 227868 57360 -1 3223
3225 0 456385 227812 57280 -1 3224
3226 0 456387 227760 57240 -1 3225
3227 0 456389 227728 57200 -1 3226
3228 0 456387 227678 57160 -1 3227
3229 0 456349 227626 57120 -1 3228
3230 0 456271 227554 57040 -1 3229
3231 0 456061 227512 56960 -1 3230
3232 0 455995 227468 56880 -1 3231
3233 0 455889 227382 56800 -1 3232
3234 0 455793 227298 56720 -1 3233
3235 0 455719 227256 56640 -1 3234
3236 0 455655 227144 56560 -1 3235
3237 0 455605 227032 56480 -1 3236
3238 0 455505 226804 56360 -1 3237
3239 0 455457 226712 56320 -1 3238
3240 0 455385 226634 56280 -1 3239
3241 0 455347 226588 56200 -1 3240
3242 0 455303 226502 56120 -1 3241
3243 0 455273 226442 56080 -1 3242
3244 0 455315 226384 56000 -1 3243
3245 0 455441 226258 55960 -1 3244
3246 0 455395 226178 55920 -1 3245
3247 0 455393 226094 55880 -1 3246
3248 0 455395 226058 55840 -1 3247
3249 0 455389 226018 55800 -1 3248
3250 0 455407 225984 55760 -1 3249
3251 0 455371 225984 55720 -1 3250
3252 0 455387 225860 55640 -1 3251
3253 0 455411 225792 55600 -1 3252
3254 0 455401 225756 55560 -1 3253
3255 0 455363 225728 55520 -1 3254
3256 0 455315 225712 55480 -1 3255
3257 0 455291 225584 55440 -1 3256
3258 0 455119 225348 55400 -1 3257
3259 0 454877 225166 55160 -1 3258
3260 0 454663 225132 54920 -1 3259
3261 0 454649 224958 54800 -1 3260
3262 0 454559 224802 54760 -1 3261
3263 0 454355 224508 54680 -1 3262
3264 0 454309 224438 54600 -1 3263
3265 0 454227 224370 54520 -1 3264
3266 0 454149 224310 54440 -1 3265
3267 0 454127 224274 54400 -1 3266
3268 0 454039 224236 54320 -1 3267
3269 0 453939 224216 54240 -1 3268
3270 0 453887 224220 54160 -1 3269
3271 0 453821 224214 54080 -1 3270
3272 0 453711 224118 54000 -1 3271
3273 0 453675 224092 53960 -1 3272
3274 0 453583 224064 53880 -1 3273
3275 0 453509 224000 53800 -1 3274
3276 0 453411 223942 53720 -1 3275
3277 0 453309 223894 53640 -1 3276
3278 0 453201 223886 53520 -1 3277
3279 0 452973 223906 53400 -1 3278
3280 0 452964 223920 53360 -1 3279
3281 0 452955 223934 53320 -1 3280
3282 0 452947 223940 53240 -1 3281
3283 0 452951 223986 53160 -1 3282
3284 0 452893 224048 53080 -1 3283
3285 0 452861 224018 53000 -1 3284
3286 0 452941 224124 52960 -1 3285
3287 0 452921 224140 52920 -1 3286
3288 0 452915 224206 52840 -1 3287
3289 0 452893 224150 52760 -1 3288
3290 0 452863 224066 52680 -1 3289
3291 0 452863 224006 52600 -1 3290
3292 0 452835 223906 52520 -1 3291
3293 0 452793 223818 52440 -1 3292
3294 0 452789 223786 52360 -1 3293
3295 0 452663 223716 52320 -1 3294
3296 0 452546.53 223616.56 52320 -1 3295
3297 0 452525.03 223547.42 52320 -1 3296
3298 0 452522.38 223506.89 52280 -1 3297
3299 0 452601.03 223370.34 52280 -1 3298
3300 0 452699.12 223176.03 52280 -1 3299
3301 0 452719.3 223173.12 52360 -1 3300
3302 0 452680.47 223231.47 52160 -1 3300
3303 0 452829 223898 52160 -1 3295
3304 0 452863 223960 52080 -1 3303
3305 0 452789 223940 51960 -1 3304
3306 0 452717 223972 51880 -1 3305
3307 0 452669 224054 51800 -1 3306
3308 0 452573 224068 51720 -1 3307
3309 0 452563 224126 51640 -1 3308
3310 0 452535 224174 51560 -1 3309
3311 0 452521 224166 51520 -1 3310
3312 0 452521 224166 51480 -1 3311
3313 0 452503 224220 51440 -1 3312
3314 0 452491 224250 51400 -1 3313
3315 0 452519 224266 51320 -1 3314
3316 0 452523 224286 51280 -1 3315
3317 0 452521 224298 51240 -1 3316
3318 0 452511 224328 51200 -1 3317
3319 0 452541 224346 51160 -1 3318
3320 0 452547 224376 51120 -1 3319
3321 0 452565 224408 51080 -1 3320
3322 0 452577 224474 51040 -1 3321
3323 0 452634.44 224521.39 51040 -1 3322
3324 0 452696.8 224562.1 51080 -1 3323
3325 0 452537 224436 51000 -1 3322
3326 0 452507 224388 50920 -1 3325
3327 0 452475 224370 50880 -1 3326
3328 0 452179 224382 50840 -1 3327
3329 0 452115 224384 50800 -1 3328
3330 0 452162 224290.19 50760 -1 3329
3331 0 452168.97 224258.86 50720 -1 3330
3332 0 452242.1 224318.05 50680 -1 3331
3333 0 452085.4 224154.39 50640 -1 3332
3334 0 452071.47 224140.45 50600 -1 3333
3335 0 452113.25 224126.53 50520 -1 3334
3336 0 452203.78 223868.84 50440 -1 3335
3337 0 452054.75 224161.4 50520 -1 3335
3338 0 452041.44 224112.06 50480 -1 3337
3339 0 452040.3 223953.5 50440 -1 3338
3340 0 452063.8 223792.19 50400 -1 3339
3341 0 452009.38 224169.19 50360 -1 3340
3342 0 452004.03 224322.38 50280 -1 3341
3343 0 451904.72 224392.67 50240 -1 3342
3344 0 451861.38 224407.95 50200 -1 3343
3345 0 451450.72 224406.3 50200 -1 3344
3346 0 451092.7 224710.62 50160 -1 3345
3347 0 451082.12 224754.84 50120 -1 3346
3348 0 451082.12 224754.84 50080 -1 3347
3349 0 450666.12 225222 50080 -1 3348
3350 0 450405.5 225415.6 50080 -1 3349
3351 0 450394.34 225394.84 50120 -1 3350
3352 0 451073.2 224781.61 50040 -1 3348
3353 0 451077.03 224778.75 49960 -1 3352
3354 0 451086.1 224613.9 49800 -1 3353
3355 0 451119.06 224461.44 49800 -1 3354
3356 0 451202.8 224339.28 49800 -1 3355
3357 0 451259.4 224302.16 49760 -1 3356
3358 0 451131 225087.22 50040 -1 3352
3359 0 451196.28 225164.61 50040 -1 3358
3360 0 451230.25 225195.34 50080 -1 3359
3361 0 455635 225562 55680 -1 3252
3362 0 455935 225428 55720 -1 3361
3363 0 455987 225468 55760 -1 3362
3364 0 455977 225448 55840 -1 3363
3365 0 456509 227778 57520 -1 3216
3366 0 456549 227734 57480 -1 3365
3367 0 461539 232124 60800 -1 3169
3368 0 461509 232112 60840 -1 3367
3369 0 461493 232110 60880 -1 3368
3370 0 461465 232108 60920 -1 3369
3371 0 461479 232148 60960 -1 3370
3372 0 461545 232166 61040 -1 3371
3373 0 461593 232086 61120 -1 3372
3374 0 461613 231936 61200 -1 3373
3375 0 461653 231890 61280 -1 3374
3376 0 461761 231870 61400 -1 3375
3377 0 461821 231918 61480 -1 3376
3378 0 461833 231950 61560 -1 3377
3379 0 463378.5 234169 62720 -1 3138
3380 0 466742.28 235898.38 70280 -1 3034
3381 0 466728.12 235854 70240 -1 3380
3382 0 466749.75 235760.02 70200 -1 3381
3383 0 466749 235725.5 70160 -1 3382
3384 0 466638.56 235578.53 70160 -1 3383
3385 0 466370.38 235549.22 70160 -1 3384
3386 0 466110.7 235605.03 70160 -1 3385
3387 0 465865.22 235600.94 70160 -1 3386
3388 0 466748.16 235691.12 70120 -1 3383
3389 0 466767.47 235600.4 70000 -1 3388
3390 0 466739.97 235566.81 69840 -1 3389
3391 0 469606 234532 71240 -1 2991
3392 0 469434 234456 71120 -1 3391
3393 0 469410 234388 70880 -1 3392
3394 0 469358 234248 70680 -1 3393
3395 0 469286 234124 70480 -1 3394
3396 0 469222 234032 70280 -1 3395
3397 0 469226 233932 70080 -1 3396
3398 0 469330 233916 69880 -1 3397
3399 0 469374 233832 69640 -1 3398
3400 0 469270 233784 69440 -1 3399
3401 0 469278 233720 69240 -1 3400
3402 0 469318 233664 69000 -1 3401
3403 0 469398 233588 68760 -1 3402
3404 0 469282 233484 68560 -1 3403
3405 0 469418 233364 68360 -1 3404
3406 0 469506 233280 68120 -1 3405
3407 0 469682 233136 67920 -1 3406
3408 0 469902 233016 67720 -1 3407
3409 0 470258 232928 67520 -1 3408
3410 0 470287.6 232916 67480 -1 3409
3411 0 470406 232868 67320 -1 3410
3412 0 470538 232716 67240 -1 3411
3413 0 470658 232632 67120 -1 3412
3414 0 470538 232520 66960 -1 3413
3415 0 470462 232464 66800 -1 3414
3416 0 470417.2 232406.4 66640 -1 3415
3417 0 470406 232392 66600 -1 3416
3418 0 470534 232216 66400 -1 3417
3419 0 470650 232180 66240 -1 3418
3420 0 470706 232160 66000 -1 3419
3421 0 470798 232076 65800 -1 3420
3422 0 470846 232020 65640 -1 3421
3423 0 470880.66 231881.33 65480 -1 3422
3424 0 470898 231812 65400 -1 3423
3425 0 470918 231760 65280 -1 3424
3426 0 471002 231684 65120 -1 3425
3427 0 471050 231592 64920 -1 3426
3428 0 470974 231540 64720 -1 3427
3429 0 471162 231568 64520 -1 3428
3430 0 471254 231500 64360 -1 3429
3431 0 471442 231392 64200 -1 3430
3432 0 471482 231224 64000 -1 3431
3433 0 471418 230936 63800 -1 3432
3434 0 471370 230780 63640 -1 3433
3435 0 471466 230680 63480 -1 3434
3436 0 471510 230640 63280 -1 3435
3437 0 471586 230504 63080 -1 3436
3438 0 471714 230288 62840 -1 3437
3439 0 471810 230192 62640 -1 3438
3440 0 471926 229996 62400 -1 3439
3441 0 471726 229900 62160 -1 3440
3442 0 471802 229748 62080 -1 3441
3443 0 471654 229596 61960 -1 3442
3444 0 471334 229848 61880 -1 3443
3445 0 471510 229464 61840 -1 3444
3446 0 471446 229128 61680 -1 3445
3447 0 471286 228896 61480 -1 3446
3448 0 471070 228588 61280 -1 3447
3449 0 470942 228592 61120 -1 3448
3450 0 470930 228592 60880 -1 3449
3451 0 470786 228502.4 60720 -1 3450
3452 0 470226 228628 60760 -1 3451
3453 0 469986 228882 60720 -1 3452
3454 0 469932 228940 60680 -1 3453
3455 0 469926 229042 60640 -1 3454
3456 0 469818 229186 60600 -1 3455
3457 0 469562 229470 60560 -1 3456
3458 0 469518 229542 60520 -1 3457
3459 0 469474 229602 60480 -1 3458
3460 0 469460 229614 60440 -1 3459
3461 0 469436 229690 60360 -1 3460
3462 0 469450 229742 60320 -1 3461
3463 0 469448 229758 60280 -1 3462
3464 0 469258 229814 60240 -1 3463
3465 0 469238 229944 60120 -1 3464
3466 0 469202 229974 60080 -1 3465
3467 0 469984 228618 60880 -1 3452
3468 0 470750 228480 60680 -1 3451
3469 0 470798 228404 60480 -1 3468
3470 0 470850 228260 60280 -1 3469
3471 0 470834 228216 60080 -1 3470
3472 0 470422 228052 59840 -1 3471
3473 0 470170 228000 59720 -1 3472
3474 0 470158 227980 59640 -1 3473
3475 0 469614 227840 59440 -1 3474
3476 0 469584.66 227810 59400 -1 3475
3477 0 469438 227660 59200 -1 3476
3478 0 469294 227596 59080 -1 3477
3479 0 469170 227488 58880 -1 3478
3480 0 469174 227348 58640 -1 3479
3481 0 469198 227300 58480 -1 3480
3482 0 469210 227164 58280 -1 3481
3483 0 469178 227100 58040 -1 3482
3484 0 469134 226912 57840 -1 3483
3485 0 469163.75 226871.08 57680 -1 3484
3486 0 469129.75 226871.08 57600 -1 3485
3487 0 469077.75 226873.08 57560 -1 3486
3488 0 468817.75 226843.08 57480 -1 3487
3489 0 468505.75 226939.08 57440 -1 3488
3490 0 468453.75 227009.08 57400 -1 3489
3491 0 468344 227251 57360 -1 3490
3492 0 468228 227305 57400 -1 3491
3493 0 467948 227507 57440 -1 3492
3494 0 468013.12 227396.77 57480 -1 3493
3495 0 467970.7 227382.2 57520 -1 3494
3496 0 467912.1 227557.08 57400 -1 3493
3497 0 467828.03 227614.97 57320 -1 3496
3498 0 467687.56 227621.08 57240 -1 3497
3499 0 467419.4 227713.84 57160 -1 3498
3500 0 467247.78 227733.28 57080 -1 3499
3501 0 467039.62 227885.31 57080 -1 3500
3502 0 467038.16 227878.16 57120 -1 3501
3503 0 467051.6 227890.22 57000 -1 3501
3504 0 467110.34 227899.31 56960 -1 3503
3505 0 467030.1 228225.28 56960 -1 3504
3506 0 466889.06 228861.47 56960 -1 3505
3507 0 466652.94 229117.69 56960 -1 3506
3508 0 466627.3 229150.5 57080 -1 3507
3509 0 466289.25 229467.28 57160 -1 3508
3510 0 466220.2 229548.6 57240 -1 3509
3511 0 466106.3 229594.72 57240 -1 3510
3512 0 466037.3 229630.9 57280 -1 3511
3513 0 468452 227498.23 57360 -1 3491
3514 0 468536.03 227611.3 57360 -1 3513
3515 0 468568.88 227614.69 57400 -1 3514
3516 0 468199.75 226865.08 57520 -1 3488
3517 0 468011.75 226777.08 57560 -1 3516
3518 0 467924 226701 57600 -1 3517
3519 0 468985.75 226805.08 57440 -1 3488
3520 0 469013.75 226777.08 57400 -1 3519
3521 0 469039.75 226759.08 57360 -1 3520
3522 0 469083.75 226719.08 57320 -1 3521
3523 0 469077.75 226679.08 57280 -1 3522
3524 0 469093.75 226659.08 57240 -1 3523
3525 0 469101.75 226639.08 57200 -1 3524
3526 0 469207.75 226479.08 57040 -1 3525
3527 0 469225.75 226371.08 57000 -1 3526
3528 0 469263.75 226109.08 56960 -1 3527
3529 0 469247.75 225835.08 57000 -1 3528
3530 0 469211.75 225809.08 57040 -1 3529
3531 0 469185.75 225779.08 57080 -1 3530
3532 0 469229.75 225735.08 57120 -1 3531
3533 0 469265.75 225725.08 57160 -1 3532
3534 0 469406 225749 57200 -1 3533
3535 0 469504 225775 57240 -1 3534
3536 0 469574 225845 57280 -1 3535
3537 0 469342 225683 57320 -1 3536
3538 0 469308 225673 57360 -1 3537
3539 0 469302 225657 57400 -1 3538
3540 0 469271 225647 57440 -1 3539
3541 0 469287 225617 57480 -1 3540
3542 0 469281 225591 57520 -1 3541
3543 0 469279 225587 57560 -1 3542
3544 0 469277 225569 57600 -1 3543
3545 0 469261 225557 57640 -1 3544
3546 0 469239 225549 57680 -1 3545
3547 0 469227 225527 57720 -1 3546
3548 0 469201 225525 57760 -1 3547
3549 0 469185 225501 57800 -1 3548
3550 0 469163 225481 57840 -1 3549
3551 0 469123 225497 57920 -1 3550
3552 0 469083 225488 57960 -1 3551
3553 0 469043 225479 58000 -1 3552
3554 0 469005 225475 58080 -1 3553
3555 0 468977 225503 58120 -1 3554
3556 0 468975 225517 58160 -1 3555
3557 0 468951 225555 58200 -1 3556
3558 0 468885 225541 58240 -1 3557
3559 0 468849 225539 58280 -1 3558
3560 0 468783 225517 58320 -1 3559
3561 0 468721 225493 58360 -1 3560
3562 0 468647 225509 58400 -1 3561
3563 0 468625 225481 58440 -1 3562
3564 0 468627 225483 58480 -1 3563
3565 0 468617 225493 58520 -1 3564
3566 0 468683 225561 58600 -1 3565
3567 0 468695 225579 58640 -1 3566
3568 0 468611 225635 58680 -1 3567
3569 0 468577 225667 58720 -1 3568
3570 0 468549 225693 58760 -1 3569
3571 0 468545 225693 58800 -1 3570
3572 0 468525 225715 58840 -1 3571
3573 0 468491 225735 58880 -1 3572
3574 0 468505 225767 58920 -1 3573
3575 0 468509 225773 58960 -1 3574
3576 0 469634 225943 57320 -1 3536
3577 0 469636 225983 57360 -1 3576
3578 0 469642 226009 57400 -1 3577
3579 0 469686 226069 57440 -1 3578
3580 0 469768 226089 57480 -1 3579
3581 0 469802 226101 57520 -1 3580
3582 0 469832 226147 57600 -1 3581
3583 0 469293.75 225991.08 56920 -1 3528
3584 0 469393.75 225909.08 56840 -1 3583
3585 0 469433.75 225877.08 56760 -1 3584
3586 0 469493.75 225731.08 56720 -1 3585
3587 0 469655.75 225669.08 56680 -1 3586
3588 0 469711.75 225507.08 56600 -1 3587
3589 0 469695.75 225355.08 56520 -1 3588
3590 0 469697.75 225025.08 56480 -1 3589
3591 0 469811.75 224781.08 56440 -1 3590
3592 0 469833.34 224713 56400 -1 3591
3593 0 469875.75 224577.08 56320 -1 3592
3594 0 469833.75 224417.08 56200 -1 3593
3595 0 469847.75 224249.08 56080 -1 3594
3596 0 469869.75 224115.08 56040 -1 3595
3597 0 469807.75 223929.08 56000 -1 3596
3598 0 469857.75 223747.08 55960 -1 3597
3599 0 469773.75 223641.08 55920 -1 3598
3600 0 469855.75 223411.08 55880 -1 3599
3601 0 470027.75 223229.08 55760 -1 3600
3602 0 470071.75 223219.08 55680 -1 3601
3603 0 470089.75 223243.08 55600 -1 3602
3604 0 470053.75 223323.08 55480 -1 3603
3605 0 470011.66 222764.1 55680 -1 3602
3606 0 470047.25 222676.12 55640 -1 3605
3607 0 470201.88 222448.66 55640 -1 3606
3608 0 470519.2 222204.94 55640 -1 3607
3609 0 470580.62 222161.56 55600 -1 3608
3610 0 470683.03 222077.22 55520 -1 3609
3611 0 470963.94 221932.56 55440 -1 3610
3612 0 471113.38 221700.28 55360 -1 3611
3613 0 471157.34 221581.78 55280 -1 3612
3614 0 471189.44 221498.5 55240 -1 3613
3615 0 471203.2 221452.23 55200 -1 3614
3616 0 471291.9 221296.47 55120 -1 3615
3617 0 471293.84 221148.69 55040 -1 3616
3618 0 471310.2 220961.31 54960 -1 3617
3619 0 471300.3 220714.66 54880 -1 3618
3620 0 471265.1 220491.22 54800 -1 3619
3621 0 471308.7 220351.39 54720 -1 3620
3622 0 471300.3 220265.58 54640 -1 3621
3623 0 471284.4 220122.69 54560 -1 3622
3624 0 471227.16 220017.44 54480 -1 3623
3625 0 471201.6 219997.7 54400 -1 3624
3626 0 471218.25 219970.69 54320 -1 3625
3627 0 471223.6 219897.88 54240 -1 3626
3628 0 471230.38 219840.88 54160 -1 3627
3629 0 471545.4 219626.97 54160 -1 3628
3630 0 471708.25 219547.44 54160 -1 3629
3631 0 471807.5 219343.22 54160 -1 3630
3632 0 471771.7 219171.45 54160 -1 3631
3633 0 471782.88 219070.61 54120 -1 3632
3634 0 471834.03 218966.69 54040 -1 3633
3635 0 471877.8 218854.31 53960 -1 3634
3636 0 471959.7 218680.56 53880 -1 3635
3637 0 472030.56 218516.12 53800 -1 3636
3638 0 472259.44 218355.16 53800 -1 3637
3639 0 472291.56 218269.19 53720 -1 3638
3640 0 472267.72 218251.94 53680 -1 3639
3641 0 472231.22 218227.66 53640 -1 3640
3642 0 472431.47 218161.94 53800 -1 3638
3643 0 472642.16 218019.97 53800 -1 3642
3644 0 472732.94 218022.44 53840 -1 3643
3645 0 472780.7 218039.4 53880 -1 3644
3646 0 472585.78 217957.1 53800 -1 3643
3647 0 472554.75 217888.75 53760 -1 3646
3648 0 472544.84 217800.98 53680 -1 3647
3649 0 472512.34 217766.67 53640 -1 3648
3650 0 472468.2 217730.44 53560 -1 3649
3651 0 472317.53 217730.62 53480 -1 3650
3652 0 472153.7 217765.17 53440 -1 3651
3653 0 472423.12 217626.44 53480 -1 3651
3654 0 472477.2 217603.53 53480 -1 3653
3655 0 472309.03 217645.34 53440 -1 3654
3656 0 469769.25 224231.69 56000 -1 3597
3657 0 469731.12 224243.25 55960 -1 3656
3658 0 469297.75 226803.08 56960 -1 3527
3659 0 469874 227352 59480 -1 3476
3660 0 469902 227320 59560 -1 3659
3661 0 469674 227776 59720 -1 3473
3662 0 469662 227802 59760 -1 3661
3663 0 469650 227828 59800 -1 3662
3664 0 469670 227840 59840 -1 3663
3665 0 469732 227906 59880 -1 3664
3666 0 469760 227946 59920 -1 3665
3667 0 469760 227974 59960 -1 3666
3668 0 470329.9 232498.4 66640 -1 3416
3669 0 470252.8 232514.47 66640 -1 3668
3670 0 470218 232490.38 66600 -1 3669
3671 0 470278 233100 67440 -1 3410
3672 0 470208.66 233120 67400 -1 3671
3673 0 470070 233160 67320 -1 3672
3674 0 470052 233156 67280 -1 3673
3675 0 469792.06 239028.22 71920 -1 2237
3676 0 469917.75 238979.9 71920 -1 3675
3677 0 469941.84 238929.72 71960 -1 3676
3678 0 470133.75 239639.6 71440 -1 2234
3679 0 470012.66 239701.38 71240 -1 3678
3680 0 469908.78 239708.5 71040 -1 3679
3681 0 469836.66 239729.9 70920 -1 3680
3682 0 469715.8 239653.34 70760 -1 3681
3683 0 469724 239655 70720 -1 3682
3684 0 469682 239643 70680 -1 3683
3685 0 469650 239627 70640 -1 3684
3686 0 469640 239625 70560 -1 3685
3687 0 469624 239625 70480 -1 3686
3688 0 469606 239619 70400 -1 3687
3689 0 469556 239623 70320 -1 3688
3690 0 469594 239673 70200 -1 3689
3691 0 469584 239653 70120 -1 3690
3692 0 469572 239669 70080 -1 3691
3693 0 469548 239669 70040 -1 3692
3694 0 469504 239655 70000 -1 3693
3695 0 469412 239599 69920 -1 3694
3696 0 469314 239567 69840 -1 3695
3697 0 469600 239643 69560 -1 3696
3698 0 469400 239619 69480 -1 3697
3699 0 469360 239647 69400 -1 3698
3700 0 469354 239845 69320 -1 3699
3701 0 469274 239993 69200 -1 3700
3702 0 469229 240046 69160 -1 3701
3703 0 469184 240099 69120 -1 3702
3704 0 469166 240175 69040 -1 3703
3705 0 469242 240227 69000 -1 3704
3706 0 469426 240435 68960 -1 3705
3707 0 469418 240761 68920 -1 3706
3708 0 469412 240783 68880 -1 3707
3709 0 469428 240771 68840 -1 3708
3710 0 469442 240397 68920 -1 3706
3711 0 469478 240395 68880 -1 3710
3712 0 469508 240387 68840 -1 3711
3713 0 469614 240415 68800 -1 3712
3714 0 469664 240443 68760 -1 3713
3715 0 469832 240537 68680 -1 3714
3716 0 469846 240545 68640 -1 3715
3717 0 469864 240619 68560 -1 3716
3718 0 469952 240689 68480 -1 3717
3719 0 470024 240701 68440 -1 3718
3720 0 470110 240759 68400 -1 3719
3721 0 471216.22 241293.77 71520 -1 2232
3722 0 471209 241224.62 71400 -1 3721
3723 0 471241.75 241084.19 71200 -1 3722
3724 0 471191.5 241166.5 71160 -1 3723
3725 0 471141.3 241248.83 71120 -1 3724
3726 0 471095 241221 71080 -1 3725
3727 0 471063 241255 71040 -1 3726
3728 0 471039 241265 71000 -1 3727
3729 0 471011 241259 70960 -1 3728
3730 0 470798.2 242568.42 71720 -1 2229
3731 0 470789.06 242764.95 71600 -1 3730
3732 0 470766 242785 71560 -1 3731
3733 0 470758 242813 71520 -1 3732
3734 0 470738 242827 71480 -1 3733
3735 0 470680 242849 71440 -1 3734
3736 0 470506 243037 71400 -1 3735
3737 0 470456 243035 71320 -1 3736
3738 0 469589.5 243542.52 73160 -1 2212
3739 0 469461.4 243615 73120 -1 3738
3740 0 469390.2 243619.45 73040 -1 3739
3741 0 469453.56 243598.53 73000 -1 3740
3742 0 469473.1 243590.62 72960 -1 3741
3743 0 468565.62 244720.05 73800 -1 2198
3744 0 468581.06 244830.19 73680 -1 3743
3745 0 468568 244828 73640 -1 3744
3746 0 468570 244902 73560 -1 3745
3747 0 468542 244962 73480 -1 3746
3748 0 468462 245050 73440 -1 3747
3749 0 468470 245100 73400 -1 3748
3750 0 468426 245158 73320 -1 3749
3751 0 468392 245260 73240 -1 3750
3752 0 468374 245348 73160 -1 3751
3753 0 468294 245450 73080 -1 3752
3754 0 468160 245436 73000 -1 3753
3755 0 468024 245528 72920 -1 3754
3756 0 467990 245548 72840 -1 3755
3757 0 467946 245684 72760 -1 3756
3758 0 467846 245836 72680 -1 3757
3759 0 467736 246076 72600 -1 3758
3760 0 467750 246380 72560 -1 3759
3761 0 467744 246464 72480 -1 3760
3762 0 467696 246618 72400 -1 3761
3763 0 467680 246712 72320 -1 3762
3764 0 467498 246978 72200 -1 3763
3765 0 467432 247090 72160 -1 3764
3766 0 467386 247296 72120 -1 3765
3767 0 467278 247460 72080 -1 3766
3768 0 467278 247540 72040 -1 3767
3769 0 467330 247776 72000 -1 3768
3770 0 467450 248066 72040 -1 3769
3771 0 467404 248284 72000 -1 3770
3772 0 467156 248534 71960 -1 3771
3773 0 466700 248558 72040 -1 3772
3774 0 466176 248588 72000 -1 3773
3775 0 466066 248648 71960 -1 3774
3776 0 465938 248688 71920 -1 3775
3777 0 465920 248708 71880 -1 3776
3778 0 465892 248752 71840 -1 3777
3779 0 465864 248764 71800 -1 3778
3780 0 465848 248794 71760 -1 3779
3781 0 465798 248816 71720 -1 3780
3782 0 465796 248844 71680 -1 3781
3783 0 465744 248886 71640 -1 3782
3784 0 465704 248954 71560 -1 3783
3785 0 465706 248956 71480 -1 3784
3786 0 465614 248970 71400 -1 3785
3787 0 465544 249004 71320 -1 3786
3788 0 465500 249014 71240 -1 3787
3789 0 465322 249128 71120 -1 3788
3790 0 465152 249150 71040 -1 3789
3791 0 465034 249182 70920 -1 3790
3792 0 464934 249164 70880 -1 3791
3793 0 464936 249160 70840 -1 3792
3794 0 464902 249152 70800 -1 3793
3795 0 464872 249154 70760 -1 3794
3796 0 464792 249124 70680 -1 3795
3797 0 464676 249118 70600 -1 3796
3798 0 464550 249072 70480 -1 3797
3799 0 464444 249014 70400 -1 3798
3800 0 464328 248924 70320 -1 3799
3801 0 464248 248850 70240 -1 3800
3802 0 464190 248864 70160 -1 3801
3803 0 464148 248842 70080 -1 3802
3804 0 464092 248828 70000 -1 3803
3805 0 464068 248778 69960 -1 3804
3806 0 464032 248808 69920 -1 3805
3807 0 463990 248802 69880 -1 3806
3808 0 463928 248800 69840 -1 3807
3809 0 463784 248856 69720 -1 3808
3810 0 463494 248954 69680 -1 3809
3811 0 463136 248988 69600 -1 3810
3812 0 463070 248992 69560 -1 3811
3813 0 463036 248998 69520 -1 3812
3814 0 462972 249030 69440 -1 3813
3815 0 462910 249060 69360 -1 3814
3816 0 462854 249102 69280 -1 3815
3817 0 462780 249158 69160 -1 3816
3818 0 462642 249218 69040 -1 3817
3819 0 462524 249266 68960 -1 3818
3820 0 462404 249322 68840 -1 3819
3821 0 462196 249440 68720 -1 3820
3822 0 462102 249562 68640 -1 3821
3823 0 462088 249560 68560 -1 3822
3824 0 462092 249670 68480 -1 3823
3825 0 462074 249707 68440 -1 3824
3826 0 462056 249744 68400 -1 3825
3827 0 461826 249902 68360 -1 3826
3828 0 461618 250016 68320 -1 3827
3829 0 461536 250038 68280 -1 3828
3830 0 461398 250178 68200 -1 3829
3831 0 461338 250278 68120 -1 3830
3832 0 461244 250266 68040 -1 3831
3833 0 461204 250302 67960 -1 3832
3834 0 461058 250348 67840 -1 3833
3835 0 460924 250460 67760 -1 3834
3836 0 460848 250528 67680 -1 3835
3837 0 460889 250502 67640 -1 3836
3838 0 460930 250476 67600 -1 3837
3839 0 460802 250478 67560 -1 3838
3840 0 460676 250494 67520 -1 3839
3841 0 460544 250498 67480 -1 3840
3842 0 460442 250564 67440 -1 3841
3843 0 460426 250610 67400 -1 3842
3844 0 460354 250668 67360 -1 3843
3845 0 460330 250696 67320 -1 3844
3846 0 460308 250758 67240 -1 3845
3847 0 460160 250804 67160 -1 3846
3848 0 460102 250870 67120 -1 3847
3849 0 459996 250954 67080 -1 3848
3850 0 459898 250988 67040 -1 3849
3851 0 459844 251036 67000 -1 3850
3852 0 459744 251146 66920 -1 3851
3853 0 459700 251226 66880 -1 3852
3854 0 462042 249742 68360 -1 3826
3855 0 462036 249792 68320 -1 3854
3856 0 462018 249778 68280 -1 3855
3857 0 462020 249778 68240 -1 3856
3858 0 462026 249778 68200 -1 3857
3859 0 462120 249780 68160 -1 3858
3860 0 462162 249778 68120 -1 3859
3861 0 462318 249818 68080 -1 3860
3862 0 462430 249864 68040 -1 3861
3863 0 462663 249850 68000 -1 3862
3864 0 462715 249818 67960 -1 3863
3865 0 462737 249830 67920 -1 3864
3866 0 462737 249830 67880 -1 3865
3867 0 462739 249864 67840 -1 3866
3868 0 462747 249888 67800 -1 3867
3869 0 467056 247628 71920 -1 3769
3870 0 466968 247610 71880 -1 3869
3871 0 466940 247588 71840 -1 3870
3872 0 466954 247632 71800 -1 3871
3873 0 466916.72 247532.9 71880 -1 3870
3874 0 467937.56 245667.69 72960 -1 3755
3875 0 467893.56 245691.69 73000 -1 3874
3876 0 467853.56 245711.69 73040 -1 3875
3877 0 467829.56 245699.69 73080 -1 3876
3878 0 467769.56 245727.69 73120 -1 3877
3879 0 467721.56 245759.69 73160 -1 3878
3880 0 467697.56 245767.69 73200 -1 3879
3881 0 467649.56 245803.69 73240 -1 3880
3882 0 467648 245822 73280 -1 3881
3883 0 467628 245816 73320 -1 3882
3884 0 467622 245808 73360 -1 3883
3885 0 468045.78 246750.9 78840 -1 1882
3886 0 467761.56 247070.69 78920 -1 3885
3887 0 467764 247299.03 79040 -1 3886
3888 0 467740 247543.03 79240 -1 3887
3889 0 467872 247735.03 79440 -1 3888
3890 0 468016 248007.03 79640 -1 3889
3891 0 468140 248415.03 79800 -1 3890
3892 0 468330 248983.03 79920 -1 3891
3893 0 468434 249113.67 80000 -1 3892
3894 0 468486 249179.03 80040 -1 3893
3895 0 468694 249359.03 80080 -1 3894
3896 0 469520 249667.06 80120 -1 3895
3897 0 469782 250675.11 80160 -1 3896
3898 0 469828 251423.14 80120 -1 3897
3899 0 469992.03 251751.17 80040 -1 3898
3900 0 469878.03 252031.22 79720 -1 3899
3901 0 469836 252299.03 79440 -1 3900
3902 0 469872 252511.03 79200 -1 3901
3903 0 469596 252627.03 79240 -1 3902
3904 0 469484 252669 79320 -1 3903
3905 0 469372 252711.03 79400 -1 3904
3906 0 469323 252759 79440 -1 3905
3907 0 469303 252779 79480 -1 3906
3908 0 469277 252791 79520 -1 3907
3909 0 469271 252837 79560 -1 3908
3910 0 469217 252881 79640 -1 3909
3911 0 469173 252893 79720 -1 3910
3912 0 469061 253001 79840 -1 3911
3913 0 468923 253079 79960 -1 3912
3914 0 468857 253125 80080 -1 3913
3915 0 468681 253181 80240 -1 3914
3916 0 468365 253311 80280 -1 3915
3917 0 468157 253427 80320 -1 3916
3918 0 468085 253587 80320 -1 3917
3919 0 468183 253667 80360 -1 3918
3920 0 468209 253709 80320 -1 3919
3921 0 468161 253751 80280 -1 3920
3922 0 467803 253695 80240 -1 3921
3923 0 467681 253737 80200 -1 3922
3924 0 467705 253719 80120 -1 3923
3925 0 467723 253723 80000 -1 3924
3926 0 467681.8 253737.94 80240 -1 3923
3927 0 467681.8 253737.94 80280 -1 3926
3928 0 468376.84 253309.34 80240 -1 3916
3929 0 468430.66 253293.45 80200 -1 3928
3930 0 469936 252551.03 79000 -1 3902
3931 0 469940 252627.03 78840 -1 3930
3932 0 469920 252771.03 78640 -1 3931
3933 0 469800 252991.03 78400 -1 3932
3934 0 469707.2 253093.4 78240 -1 3933
3935 0 469684 253119.03 78200 -1 3934
3936 0 469548 253235.03 78080 -1 3935
3937 0 469404 253443.03 77880 -1 3936
3938 0 469278 253863.06 77720 -1 3937
3939 0 469398 254243.06 77600 -1 3938
3940 0 469440 254475.03 77640 -1 3939
3941 0 469464 254488.33 77720 -1 3940
3942 0 469476 254495.03 77760 -1 3941
3943 0 469520 254535.03 77880 -1 3942
3944 0 469528 254547 77920 -1 3943
3945 0 469572 254549 77960 -1 3944
3946 0 469356 254319.03 77440 -1 3939
3947 0 469308 254567.03 77280 -1 3946
3948 0 469336 254827.03 77040 -1 3947
3949 0 469452 255215.03 76840 -1 3948
3950 0 469510 255819.06 76640 -1 3949
3951 0 469572 256123.03 76480 -1 3950
3952 0 469564 256283.03 76240 -1 3951
3953 0 469580 256327.03 76000 -1 3952
3954 0 469528 256571.03 75840 -1 3953
3955 0 469516 256719.03 75680 -1 3954
3956 0 469352 256795.03 75520 -1 3955
3957 0 469282.66 256803 75440 -1 3956
3958 0 469248 256807.03 75400 -1 3957
3959 0 469208 256863.03 75240 -1 3958
3960 0 469220 256851.03 75000 -1 3959
3961 0 469296 256919.03 74840 -1 3960
3962 0 469368 257015.03 74560 -1 3961
3963 0 469420 257075.03 74400 -1 3962
3964 0 469532 257179.03 74240 -1 3963
3965 0 469592 257259.03 74120 -1 3964
3966 0 469768 257279.03 73960 -1 3965
3967 0 469872 257419.03 73760 -1 3966
3968 0 469960 257591.03 73480 -1 3967
3969 0 470185 257729 73360 -1 3968
3970 0 470260 257775.03 73320 -1 3969
3971 0 470410 258047.06 73240 -1 3970
3972 0 471190 258219.06 73160 -1 3971
3973 0 471740 258671.11 73080 -1 3972
3974 0 472420 258803.11 73040 -1 3973
3975 0 472718 258831.03 72880 -1 3974
3976 0 472960 258827.03 72640 -1 3975
3977 0 473352 259151.03 72600 -1 3976
3978 0 473496 259311.03 72480 -1 3977
3979 0 473778 259463.06 72400 -1 3978
3980 0 473778 259595.03 72240 -1 3979
3981 0 473730 259899.03 72120 -1 3980
3982 0 473730 259987.03 71960 -1 3981
3983 0 473724 260251.06 71760 -1 3982
3984 0 473756 260539.06 71560 -1 3983
3985 0 473724 260759.06 71400 -1 3984
3986 0 473854 261127.11 71160 -1 3985
3987 0 473978 261255.11 71120 -1 3986
3988 0 473966 261327.11 70960 -1 3987
3989 0 474042 261531.11 70680 -1 3988
3990 0 473990 261451.11 70640 -1 3989
3991 0 473998 261455.11 70480 -1 3990
3992 0 473934 261463.11 70320 -1 3991
3993 0 473906 261523.11 70160 -1 3992
3994 0 473958 261747.11 70240 -1 3993
3995 0 474118 261811.11 70200 -1 3994
3996 0 474188 261827 70160 -1 3995
3997 0 474220 261879 70120 -1 3996
3998 0 474290 261967 70080 -1 3997
3999 0 474458 262145 70120 -1 3998
4000 0 474518 262241 70160 -1 3999
4001 0 474680 262421 70120 -1 4000
4002 0 474862 262573 70160 -1 4001
4003 0 475048 262693 70080 -1 4002
4004 0 475064.3 262709.5 70000 -1 4003
4005 0 475088.3 262791.5 69920 -1 4004
4006 0 475200.3 262821.5 69880 -1 4005
4007 0 475404.3 262625.5 69840 -1 4006
4008 0 475420.3 262625.5 69800 -1 4007
4009 0 475436.3 262637.5 69760 -1 4008
4010 0 475426.3 262641.5 69720 -1 4009
4011 0 475386.3 262647.5 69640 -1 4010
4012 0 475326.3 262651.5 69560 -1 4011
4013 0 475290.3 262711.5 69480 -1 4012
4014 0 475320.3 262735.5 69400 -1 4013
4015 0 475358.3 262757.5 69320 -1 4014
4016 0 475402.3 262753.5 69280 -1 4015
4017 0 475456.3 262765.5 69200 -1 4016
4018 0 475410.3 262813.5 69160 -1 4017
4019 0 475367.88 262625.28 69880 -1 4007
4020 0 475367.88 262625.28 69920 -1 4019
4021 0 475078.3 262823.5 69800 -1 4006
4022 0 474807.1 262566.3 70200 -1 4002
4023 0 473878 261523.11 70040 -1 3993
4024 0 473910 261591.11 69880 -1 4023
4025 0 473930 261667.11 69680 -1 4024
4026 0 473986 261659.11 69640 -1 4025
4027 0 474038 261683.11 69480 -1 4026
4028 0 474122 261739.11 69280 -1 4027
4029 0 474258 261755.11 69120 -1 4028
4030 0 474496 261823.14 68920 -1 4029
4031 0 474680 261991.14 68720 -1 4030
4032 0 474844 262155.12 68680 -1 4031
4033 0 475012 262339.12 68480 -1 4032
4034 0 475128 262391.12 68280 -1 4033
4035 0 475328 262239.12 68360 -1 4034
4036 0 475508 262255 68400 -1 4035
4037 0 475580 262257 68440 -1 4036
4038 0 475702 262261 68480 -1 4037
4039 0 475930 262263 68520 -1 4038
4040 0 475870 262247 68560 -1 4039
4041 0 475860 262189 68600 -1 4040
4042 0 475844 262065 68640 -1 4041
4043 0 476006 261923 68600 -1 4042
4044 0 476010 261903 68560 -1 4043
4045 0 475984 261821 68520 -1 4044
4046 0 475732 261791 68560 -1 4045
4047 0 475742 261763 68600 -1 4046
4048 0 475832 261683 68640 -1 4047
4049 0 475846 261635 68680 -1 4048
4050 0 475850 261601 68720 -1 4049
4051 0 475854 261597 68760 -1 4050
4052 0 475856 261575 68800 -1 4051
4053 0 475860 261525 68840 -1 4052
4054 0 475852 262015 68680 -1 4042
4055 0 476258 262357 68480 -1 4039
4056 0 476282 262379 68440 -1 4055
4057 0 475092 262535.12 68240 -1 4034
4058 0 475172 262743.12 68120 -1 4057
4059 0 475214 262723.16 68040 -1 4058
4060 0 475394 262579.16 68040 -1 4059
4061 0 475074 262795.16 68000 -1 4059
4062 0 474970 262907.16 67840 -1 4061
4063 0 475014 263071.16 67720 -1 4062
4064 0 475090 263183.16 67680 -1 4063
4065 0 474898 263359.16 67680 -1 4064
4066 0 475190 263063.16 67640 -1 4064
4067 0 475314 263019.16 67480 -1 4066
4068 0 475270 262907.16 67400 -1 4067
4069 0 475360 263035.03 67280 -1 4068
4070 0 475360 263135.03 67120 -1 4069
4071 0 475172 263439.03 66920 -1 4070
4072 0 474940 263555.03 66840 -1 4071
4073 0 474810 263627.03 66720 -1 4072
4074 0 474814 263719.03 66600 -1 4073
4075 0 474680 263867.03 66480 -1 4074
4076 0 474580 264011.03 66360 -1 4075
4077 0 474426 264283.06 66200 -1 4076
4078 0 474436 264379.03 66080 -1 4077
4079 0 474584 264467.03 65920 -1 4078
4080 0 474604 264719.03 65640 -1 4079
4081 0 474632 264867.03 65480 -1 4080
4082 0 474698 265235.06 65280 -1 4081
4083 0 474846 265383.06 65200 -1 4082
4084 0 475048 265559.1 65080 -1 4083
4085 0 475312 265759.1 64960 -1 4084
4086 0 475606 265919.03 64800 -1 4085
4087 0 475762 265887.03 64640 -1 4086
4088 0 476502 265539.03 64680 -1 4087
4089 0 477008 265535.06 64720 -1 4088
4090 0 477524 265395.06 64640 -1 4089
4091 0 478182 265163.03 64560 -1 4090
4092 0 478648 264955.06 64600 -1 4091
4093 0 478938 264883.03 64760 -1 4092
4094 0 479222 264767.03 64840 -1 4093
4095 0 479630 264603.03 64960 -1 4094
4096 0 479604 264435.06 65040 -1 4095
4097 0 479868 264631.06 65000 -1 4095
4098 0 480232 264683.1 65080 -1 4097
4099 0 480256 264851.06 65120 -1 4098
4100 0 480484 264731.06 65120 -1 4098
4101 0 480780 264747.06 65160 -1 4100
4102 0 481670 264371.1 65120 -1 4101
4103 0 481736 264303.12 64880 -1 4102
4104 0 481990 264195.03 65200 -1 4102
4105 0 482310 264087.03 65280 -1 4104
4106 0 482906 263831.03 65360 -1 4105
4107 0 483168 263551.06 65480 -1 4106
4108 0 483316 263371.06 65600 -1 4107
4109 0 483470 263203.1 65720 -1 4108
4110 0 483426 263051.1 65920 -1 4109
4111 0 483522 262611.1 66080 -1 4110
4112 0 483612 262071.14 66200 -1 4111
4113 0 483586 261739.17 66320 -1 4112
4114 0 483646 261611.17 66480 -1 4113
4115 0 483958 261335.17 66680 -1 4114
4116 0 484094 261207.06 66800 -1 4115
4117 0 484320 260899.1 66920 -1 4116
4118 0 484548 260707.1 67000 -1 4117
4119 0 484826 260539.12 67120 -1 4118
4120 0 485118 260219.12 67280 -1 4119
4121 0 485648 259875.16 67320 -1 4120
4122 0 485940 259811.16 67400 -1 4121
4123 0 486182 259727.03 67480 -1 4122
4124 0 486338 259579.03 67640 -1 4123
4125 0 486896 259391.06 67760 -1 4124
4126 0 486658 259119.11 67720 -1 4125
4127 0 487314 259315.11 67800 -1 4125
4128 0 487678.47 259292.88 67720 -1 4127
4129 0 487704.47 259286.38 67680 -1 4128
4130 0 487746.7 259253.89 67640 -1 4129
4131 0 487831.2 259244.14 67600 -1 4130
4132 0 487840.9 259266.89 67560 -1 4131
4133 0 487853.9 259283.12 67520 -1 4132
4134 0 487844.16 259283.12 67480 -1 4133
4135 0 487899.4 259224.66 67440 -1 4134
4136 0 487853.9 259322.12 67240 -1 4135
4137 0 487805.2 259348.11 67160 -1 4136
4138 0 487762.94 259367.61 67120 -1 4137
4139 0 487707.72 259351.36 67080 -1 4138
4140 0 487632.97 259387.1 67040 -1 4139
4141 0 487545.25 259380.6 67000 -1 4140
4142 0 487473.78 259374.11 66960 -1 4141
4143 0 487496.53 259367.61 66920 -1 4142
4144 0 487460.78 259380.6 66880 -1 4143
4145 0 487674 259263.11 67920 -1 4127
4146 0 487988 259199.14 68080 -1 4145
4147 0 488240 259115.14 68280 -1 4146
4148 0 489080 258963.14 68280 -1 4147
4149 0 489386 258919.17 68360 -1 4148
4150 0 489354 258855.17 68560 -1 4149
4151 0 489454 258627.17 69040 -1 4150
4152 0 489290 258487.17 69240 -1 4151
4153 0 489474 258423.17 69440 -1 4152
4154 0 489680 258399.03 69640 -1 4153
4155 0 489788 258455.03 69880 -1 4154
4156 0 490052 258395.03 70200 -1 4155
4157 0 490344 258275.03 70520 -1 4156
4158 0 490380 258239.03 70880 -1 4157
4159 0 490520 258179.03 71200 -1 4158
4160 0 490816 258087.03 71400 -1 4159
4161 0 490986 258031.06 71640 -1 4160
4162 0 491066 257819.06 71920 -1 4161
4163 0 491220 257703.03 72080 -1 4162
4164 0 491501.25 257544 72200 -1 4163
4165 0 491574 257605.03 72160 -1 4164
4166 0 491617.34 257613.61 72120 -1 4165
4167 0 491581.22 257671.73 72080 -1 4166
4168 0 491555.56 257699.83 72040 -1 4167
4169 0 491595 257491.02 72240 -1 4164
4170 0 491768 257267.03 72360 -1 4169
4171 0 491801 257041.02 72480 -1 4170
4172 0 491761 257051.02 72600 -1 4171
4173 0 491725 257213.02 72600 -1 4172
4174 0 491705.4 257212.34 72640 -1 4173
4175 0 491821 256981.02 72680 -1 4172
4176 0 491951 256795.02 72800 -1 4175
4177 0 491970.75 256771.5 72840 -1 4176
4178 0 492030 256701.03 72960 -1 4177
4179 0 491983 256603.02 73080 -1 4178
4180 0 491990 256571.03 73240 -1 4179
4181 0 492099 256443.02 73360 -1 4180
4182 0 492171 256449.02 73480 -1 4181
4183 0 492153 256491.02 73720 -1 4182
4184 0 492131 256489.02 73960 -1 4183
4185 0 492119 256485.02 74000 -1 4184
4186 0 492066 256415.03 74240 -1 4185
4187 0 492006 256349.03 74480 -1 4186
4188 0 491806 256289.03 74680 -1 4187
4189 0 491588 256243.03 74880 -1 4188
4190 0 491325 256191.06 75080 -1 4189
4191 0 491264 256077.02 75160 -1 4190
4192 0 491170 256033.02 75400 -1 4191
4193 0 491022 256005.02 75640 -1 4192
4194 0 490778 256015.02 75680 -1 4193
4195 0 490881 255979.03 75720 -1 4194
4196 0 490891 255935.03 75880 -1 4195
4197 0 490875 255909.03 76080 -1 4196
4198 0 490681 255897.03 76320 -1 4197
4199 0 490627 255925.03 76440 -1 4198
4200 0 490634 256071.02 76560 -1 4199
4201 0 490606 256181.02 76640 -1 4200
4202 0 490536 255815.02 76480 -1 4199
4203 0 490526 255813.02 76680 -1 4202
4204 0 490402 255921.02 76840 -1 4203
4205 0 490355.75 255969.78 76880 -1 4204
4206 0 490355.75 255969.78 76920 -1 4205
4207 0 490315.75 256013.78 76960 -1 4206
4208 0 490321.75 256045.78 77000 -1 4207
4209 0 490319.75 256045.78 77080 -1 4208
4210 0 490489.75 256029.78 77160 -1 4209
4211 0 490489.75 256035.78 77200 -1 4210
4212 0 490559.75 255987.78 77240 -1 4211
4213 0 490625 256147.03 75720 -1 4194
4214 0 490563 256115.03 75680 -1 4213
4215 0 484884 260395.16 67320 -1 4120
4216 0 484876 260427 67400 -1 4215
4217 0 484872 260443.16 67440 -1 4216
4218 0 484818 260473 67480 -1 4217
4219 0 484804 260487 67520 -1 4218
4220 0 484776 260507 67560 -1 4219
4221 0 484672 260527 67600 -1 4220
4222 0 484602 260545 67680 -1 4221
4223 0 484520 260551 67760 -1 4222
4224 0 484434 260533 67840 -1 4223
4225 0 484398 260491 67920 -1 4224
4226 0 484298 260425 68000 -1 4225
4227 0 484284 260381 68040 -1 4226
4228 0 484294 260289 68120 -1 4227
4229 0 484400 260159 68200 -1 4228
4230 0 484430 260127 68240 -1 4229
4231 0 484468 260095 68280 -1 4230
4232 0 484494 260053 68320 -1 4231
4233 0 484434 259909 68360 -1 4232
4234 0 484418 259831 68400 -1 4233
4235 0 484356 259829 68440 -1 4234
4236 0 484270 259859 68480 -1 4235
4237 0 478134 265203.03 64640 -1 4091
4238 0 478059.34 265253.66 64720 -1 4237
4239 0 478022 265279.03 64760 -1 4238
4240 0 478070 265299.03 64840 -1 4239
4241 0 476929.3 265521 64760 -1 4089
4242 0 476914.75 265534.62 64800 -1 4241
4243 0 475812 265963.03 64560 -1 4087
4244 0 476116 266519.03 64560 -1 4243
4245 0 476258 267075.06 64520 -1 4244
4246 0 476304 267355.03 64600 -1 4245
4247 0 476328 267467.03 64680 -1 4246
4248 0 476584 267387.03 64800 -1 4247
4249 0 476664 267387.03 64880 -1 4248
4250 0 476654 267377 64920 -1 4249
4251 0 476682 267391 64960 -1 4250
4252 0 476686 267391 65000 -1 4251
4253 0 476686 267391 65040 -1 4252
4254 0 476734 267341 65080 -1 4253
4255 0 476774 267309 65120 -1 4254
4256 0 476820 267281 65160 -1 4255
4257 0 476890 267193 65200 -1 4256
4258 0 476996 267031 65240 -1 4257
4259 0 477128 266981 65280 -1 4258
4260 0 477130 266967 65320 -1 4259
4261 0 477108 266870 65360 -1 4260
4262 0 477086 266773 65400 -1 4261
4263 0 477108.62 266880.88 65400 -1 4261
4264 0 477108.62 266880.88 65440 -1 4263
4265 0 476028 267319.03 64720 -1 4247
4266 0 476068 267295.03 64840 -1 4265
4267 0 476184 267463.03 64960 -1 4266
4268 0 476428 267187.03 64440 -1 4245
4269 0 476472 267375.03 64320 -1 4268
4270 0 476554 267879.03 64360 -1 4269
4271 0 476534 268071.03 64400 -1 4270
4272 0 476214 268283.03 64360 -1 4271
4273 0 476106 268363.03 64320 -1 4272
4274 0 476102 268671.03 64320 -1 4273
4275 0 475780 268719 64360 -1 4274
4276 0 475596 268751 64400 -1 4275
4277 0 475464 268799 64480 -1 4276
4278 0 475328 268847 64560 -1 4277
4279 0 475204 268863 64640 -1 4278
4280 0 475092 268871 64720 -1 4279
4281 0 475036 268891 64840 -1 4280
4282 0 474976 268903 64920 -1 4281
4283 0 474936 268911 65040 -1 4282
4284 0 474956 268891 65160 -1 4283
4285 0 474928 268831 65240 -1 4284
4286 0 474960 268731 65320 -1 4285
4287 0 474968 268715.8 65360 -1 4286
4288 0 475000 268655 65520 -1 4287
4289 0 475068 268647 65600 -1 4288
4290 0 475000 268659 65640 -1 4289
4291 0 474932 268727 65760 -1 4290
4292 0 475024 268823 65840 -1 4291
4293 0 475056 268515 65640 -1 4289
4294 0 475088 268471 65720 -1 4293
4295 0 475040 268455 65840 -1 4294
4296 0 474944 268443 65920 -1 4295
4297 0 474812 268479 65880 -1 4296
4298 0 474736 268455 65800 -1 4297
4299 0 474604 268403 65760 -1 4298
4300 0 474923.3 268421.2 65920 -1 4296
4301 0 474847.9 268332.12 65920 -1 4300
4302 0 474750.44 268313.1 65920 -1 4301
4303 0 474704.5 268238.9 65920 -1 4302
4304 0 474702.3 268217.78 65880 -1 4303
4305 0 476132 269103 64280 -1 4274
4306 0 476764 269639 64240 -1 4305
4307 0 476807.5 269651 64120 -1 4306
4308 0 476822 269655 64080 -1 4307
4309 0 476870 269659 64000 -1 4308
4310 0 476846 269703 63920 -1 4309
4311 0 477554 269455 64120 -1 4307
4312 0 477622 269295 64120 -1 4311
4313 0 477766 269195 64160 -1 4312
4314 0 477742 269179 64240 -1 4313
4315 0 477312 269791 64160 -1 4306
4316 0 477766 269971 64240 -1 4315
4317 0 477771.34 270021.66 64320 -1 4316
4318 0 478450 270211 64320 -1 4317
4319 0 478566 270257 64360 -1 4318
4320 0 478682 270303 64400 -1 4319
4321 0 476102.38 268990.8 64200 -1 4305
4322 0 476128.2 269013.66 64160 -1 4321
4323 0 476019.8 268986.8 64080 -1 4322
4324 0 475865.56 268963.72 64000 -1 4323
4325 0 475718.12 268986.53 63920 -1 4324
4326 0 475486 268962 63840 -1 4325
4327 0 475314.22 269009.06 63760 -1 4326
4328 0 475132.03 269053.12 63640 -1 4327
4329 0 475102.97 269057.62 63520 -1 4328
4330 0 475102.97 269057.62 63440 -1 4329
4331 0 475172.3 269041.22 63360 -1 4330
4332 0 475334.94 268989.2 63360 -1 4331
4333 0 475395.44 268968.44 63320 -1 4332
4334 0 476176.06 266005.38 64360 -1 4244
4335 0 476266.84 265903.94 64160 -1 4334
4336 0 475490 265819.03 64600 -1 4087
4337 0 475266 265803.03 64520 -1 4336
4338 0 475146 265743.03 64440 -1 4337
4339 0 475086 265687.03 64360 -1 4338
4340 0 474924 265539.06 64280 -1 4339
4341 0 475034.06 265778.38 64360 -1 4339
4342 0 474964.84 265856.88 64360 -1 4341
4343 0 474961.5 265856.88 64320 -1 4342
4344 0 475007.3 265830.12 64280 -1 4343
4345 0 474875.6 265862.9 64240 -1 4344
4346 0 474691.25 265917.6 64160 -1 4345
4347 0 474509.22 265999.5 64080 -1 4346
4348 0 474382.12 266018.88 64000 -1 4347
4349 0 474206 266137.97 63920 -1 4348
4350 0 474052.25 266207.7 63840 -1 4349
4351 0 473956.97 266257.12 63760 -1 4350
4352 0 473832.06 266384.22 63680 -1 4351
4353 0 473740.4 266441.9 63600 -1 4352
4354 0 473692.25 266487.3 63560 -1 4353
4355 0 473546.5 266429.53 63520 -1 4354
4356 0 473178.12 266457.4 63440 -1 4355
4357 0 472997.88 266491.56 63400 -1 4356
4358 0 472668.75 266489.47 63360 -1 4357
4359 0 472447.97 266508.44 63320 -1 4358
4360 0 472334.47 266552 63240 -1 4359
4361 0 472296.66 266595.97 63120 -1 4360
4362 0 472294.75 266593.12 63040 -1 4361
4363 0 472266.56 266596.34 62960 -1 4362
4364 0 472166.5 266585.7 62920 -1 4363
4365 0 472052.12 266585.2 62880 -1 4364
4366 0 471786.12 266516.2 62880 -1 4365
4367 0 471415 266588 62880 -1 4366
4368 0 471254.78 266618.9 62880 -1 4367
4369 0 471232.22 266635.62 62840 -1 4368
4370 0 471082.8 266698 62800 -1 4369
4371 0 470911.12 266722.03 62800 -1 4370
4372 0 470794.12 266710.2 62720 -1 4371
4373 0 470684.88 266689.28 62680 -1 4372
4374 0 470503.06 266785 62560 -1 4373
4375 0 470263.5 266796.44 62480 -1 4374
4376 0 470059.2 266799.2 62400 -1 4375
4377 0 469902.7 266747.66 62320 -1 4376
4378 0 469831.1 266709.2 62280 -1 4377
4379 0 469632.47 266736.8 62200 -1 4378
4380 0 469504.84 266765.2 62120 -1 4379
4381 0 469423.97 266773.3 62040 -1 4380
4382 0 469246 266768.25 61960 -1 4381
4383 0 469107.4 266730.03 61920 -1 4382
4384 0 468816.78 266782 61840 -1 4383
4385 0 468606.9 266809 61760 -1 4384
4386 0 468505.88 266848.5 61720 -1 4385
4387 0 468271.9 266853.56 61640 -1 4386
4388 0 468112.88 266841.94 61560 -1 4387
4389 0 467936.34 266889.03 61480 -1 4388
4390 0 467708.9 266892.44 61400 -1 4389
4391 0 467610.56 266920.44 61360 -1 4390
4392 0 467523.1 266956.88 61280 -1 4391
4393 0 467246.56 266972.4 61200 -1 4392
4394 0 467119.84 267005.16 61160 -1 4393
4395 0 466945.5 266937.53 61160 -1 4394
4396 0 466875.22 266904.34 61120 -1 4395
4397 0 466935.9 266974.47 61080 -1 4396
4398 0 466788.2 267180.25 61000 -1 4397
4399 0 466686.97 267221.16 60920 -1 4398
4400 0 466647.75 267264.28 60840 -1 4399
4401 0 466593.4 267298.06 60760 -1 4400
4402 0 466496.75 267363.25 60680 -1 4401
4403 0 466502.03 267581.47 60640 -1 4402
4404 0 466397.38 267531.7 60600 -1 4403
4405 0 466319.84 267480.6 60560 -1 4404
4406 0 466290.72 267366.44 60520 -1 4405
4407 0 466232.25 267369.5 60480 -1 4406
4408 0 466186.4 267307.8 60440 -1 4407
4409 0 466175.7 267275.78 60400 -1 4408
4410 0 466102.53 267237.7 60360 -1 4409
4411 0 465776.3 267247.38 60360 -1 4410
4412 0 465471.94 267122.47 60360 -1 4411
4413 0 465446.75 267169.56 60400 -1 4412
4414 0 465399.97 267201.38 60440 -1 4413
4415 0 465147.3 267122.84 60440 -1 4414
4416 0 465111.94 267075 60400 -1 4415
4417 0 465020.7 267061.62 60400 -1 4416
4418 0 464909.8 266990.28 60360 -1 4417
4419 0 464880.62 266939.1 60320 -1 4418
4420 0 464656.16 266993.7 60360 -1 4418
4421 0 464617.72 266957.38 60320 -1 4420
4422 0 464556.62 266922.2 60280 -1 4421
4423 0 464477.84 266786.7 60200 -1 4422
4424 0 464315.25 266677.56 60160 -1 4423
4425 0 464185.78 266584.3 60080 -1 4424
4426 0 463918 266570.75 60000 -1 4425
4427 0 463588.47 266537.25 60000 -1 4426
4428 0 463560.38 266534.94 59920 -1 4427
4429 0 463502.75 266530.6 59840 -1 4428
4430 0 463453.06 266510.1 59760 -1 4429
4431 0 463402.62 266481.16 59680 -1 4430
4432 0 463373.44 266479.38 59600 -1 4431
4433 0 463332.06 266460.5 59480 -1 4432
4434 0 463297.03 266430.38 59400 -1 4433
4435 0 463235.06 266358.6 59320 -1 4434
4436 0 463023.66 266308.44 59240 -1 4435
4437 0 462847.16 266301.44 59160 -1 4436
4438 0 462810.88 266288.25 59080 -1 4437
4439 0 462665.47 266144.84 59080 -1 4438
4440 0 462641.47 266128.97 59120 -1 4439
4441 0 462749.12 266345.66 59000 -1 4438
4442 0 462633.16 266378.28 58880 -1 4441
4443 0 462540.5 266367.4 58800 -1 4442
4444 0 462454.5 266373.3 58720 -1 4443
4445 0 462375.34 266368.75 58680 -1 4444
4446 0 462298.34 266374.2 58600 -1 4445
4447 0 462131.84 266354.66 58600 -1 4446
4448 0 462090.12 266238 58600 -1 4447
4449 0 462127.9 266187.9 58600 -1 4448
4450 0 462050.12 266144 58600 -1 4449
4451 0 461955.34 266135.75 58640 -1 4450
4452 0 462416.72 266496.5 58600 -1 4446
4453 0 462417.47 266584.53 58640 -1 4452
4454 0 471224.62 266538.2 62920 -1 4368
4455 0 471191.5 266478.88 62920 -1 4454
4456 0 471208.8 266425.94 62960 -1 4455
4457 0 473848.3 266507.88 63560 -1 4354
4458 0 473906.28 266414.62 63560 -1 4457
4459 0 473929.78 266357.4 63520 -1 4458
4460 0 474396 264335.03 66280 -1 4077
4461 0 474376 264331 66320 -1 4460
4462 0 474356 264327.03 66360 -1 4461
4463 0 474628 261767.14 68680 -1 4031
4464 0 474637.75 261770.88 68640 -1 4463
4465 0 473922 261599.11 70640 -1 3989
4466 0 473874 261707.11 70600 -1 4465
4467 0 473802 261867.11 70520 -1 4466
4468 0 474178 259571.03 72520 -1 3979
4469 0 474282 259539.03 72640 -1 4468
4470 0 474327 259529 72680 -1 4469
4471 0 474103 259433 72720 -1 4470
4472 0 474075 259399 72760 -1 4471
4473 0 474407 259545 72720 -1 4470
4474 0 474467 259549 72760 -1 4473
4475 0 474527 259565 72800 -1 4474
4476 0 474587 259519 72840 -1 4475
4477 0 474635 259535 72880 -1 4476
4478 0 474675 259527 72920 -1 4477
4479 0 474695 259495 72960 -1 4478
4480 0 474719 259513 73000 -1 4479
4481 0 474775 259515 73080 -1 4480
4482 0 474835 259527 73160 -1 4481
4483 0 474907 259525 73240 -1 4482
4484 0 474973 259521 73320 -1 4483
4485 0 475025 259517 73400 -1 4484
4486 0 475053 259539 73440 -1 4485
4487 0 475095 259607 73520 -1 4486
4488 0 475149 259617 73600 -1 4487
4489 0 475255 259731 73680 -1 4488
4490 0 475267 259733 73760 -1 4489
4491 0 475299 259753 73800 -1 4490
4492 0 475331 259773 73840 -1 4491
4493 0 475507 259829 73920 -1 4492
4494 0 475707 259813 74000 -1 4493
4495 0 475783 259817 74040 -1 4494
4496 0 476009 259769 74120 -1 4495
4497 0 476095 259779 74200 -1 4496
4498 0 476173 259769 74280 -1 4497
4499 0 476465 259777 74400 -1 4498
4500 0 476545 259765 74440 -1 4499
4501 0 476639 259817 74480 -1 4500
4502 0 476757 259867 74520 -1 4501
4503 0 476905 259937 74560 -1 4502
4504 0 477043 259987 74600 -1 4503
4505 0 477127 260023 74640 -1 4504
4506 0 477191 260049 74680 -1 4505
4507 0 477257 260081 74720 -1 4506
4508 0 477345 260113 74760 -1 4507
4509 0 477459 260213 74840 -1 4508
4510 0 477615 260371 74920 -1 4509
4511 0 477665 260383 74960 -1 4510
4512 0 477743 260373 75040 -1 4511
4513 0 478155 260715 75120 -1 4512
4514 0 478391 260925 75280 -1 4513
4515 0 478453 261013 75360 -1 4514
4516 0 478496 261064 75400 -1 4515
4517 0 478539 261115 75440 -1 4516
4518 0 478693 261223 75520 -1 4517
4519 0 479094.44 261143 75520 -1 4518
4520 0 479295.94 261443.11 75520 -1 4519
4521 0 480024.72 261490.27 75520 -1 4520
4522 0 480046.16 261511.7 75560 -1 4521
4523 0 480843.56 261550.28 75560 -1 4522
4524 0 480847.84 261524.56 75600 -1 4523
4525 0 480925.03 261494.55 75640 -1 4524
4526 0 480976.47 261460.25 75680 -1 4525
4527 0 481019.34 261421.67 75720 -1 4526
4528 0 481019.34 261421.67 75760 -1 4527
4529 0 481006.47 261425.95 75800 -1 4528
4530 0 481100.78 261631.73 75520 -1 4523
4531 0 481199.4 261678.89 75480 -1 4530
4532 0 481328 261704.61 75440 -1 4531
4533 0 481388.03 261790.36 75400 -1 4532
4534 0 481422.3 261923.25 75360 -1 4533
4535 0 481422.3 261923.25 75320 -1 4534
4536 0 481422.3 261893.25 75280 -1 4535
4537 0 481413.75 261790.36 75240 -1 4536
4538 0 481598.1 262180.47 75200 -1 4537
4539 0 481726.72 262583.47 75160 -1 4538
4540 0 481726.72 262583.47 75120 -1 4539
4541 0 481705.28 262604.9 75040 -1 4540
4542 0 481829.6 262596.34 74960 -1 4541
4543 0 481392.3 263436.6 74520 -1 4542
4544 0 481375.16 263668.1 74320 -1 4543
4545 0 481006.47 263942.47 74320 -1 4544
4546 0 480557 264048 74360 -1 4545
4547 0 480519 264076 74400 -1 4546
4548 0 480542.44 264031.5 74320 -1 4546
4549 0 480508.94 263998.38 74280 -1 4548
4550 0 480987 263968 74280 -1 4545
4551 0 480965 264014 74240 -1 4550
4552 0 480963 264052 74200 -1 4551
4553 0 480949 264060 74160 -1 4552
4554 0 480941 264102 74120 -1 4553
4555 0 480911 264114 74040 -1 4554
4556 0 480529 264112 74000 -1 4555
4557 0 480323 263970 73960 -1 4556
4558 0 480243 263920 74000 -1 4557
4559 0 480189 263880 74040 -1 4558
4560 0 480175 263844 74080 -1 4559
4561 0 480097 263708 74120 -1 4560
4562 0 480043 263606 74200 -1 4561
4563 0 479989 263582 74240 -1 4562
4564 0 479951 263546 74280 -1 4563
4565 0 479929 263516 74320 -1 4564
4566 0 479919 263476 74360 -1 4565
4567 0 479801 263426 74440 -1 4566
4568 0 479785 263372 74480 -1 4567
4569 0 480221 263982 73920 -1 4557
4570 0 479995 264114 73880 -1 4569
4571 0 479879 264196 73840 -1 4570
4572 0 479807 264244 73800 -1 4571
4573 0 479765 264282 73760 -1 4572
4574 0 479591 264326 73720 -1 4573
4575 0 479573 264336 73680 -1 4574
4576 0 479683 264298 73640 -1 4575
4577 0 479695 264300 73600 -1 4576
4578 0 479695 264300 73560 -1 4577
4579 0 479671 264308 73520 -1 4578
4580 0 479641 264300 73480 -1 4579
4581 0 479613 264294 73440 -1 4580
4582 0 479545 264300 73400 -1 4581
4583 0 479497 264300 73360 -1 4582
4584 0 479373 264404 73240 -1 4583
4585 0 479315 264466 73200 -1 4584
4586 0 479193 264542 73160 -1 4585
4587 0 479167 264696 73120 -1 4586
4588 0 479131 264762 73080 -1 4587
4589 0 480255.44 263953.12 73880 -1 4569
4590 0 480909 264162 74000 -1 4555
4591 0 480897 264240 73960 -1 4590
4592 0 480837 264260 73920 -1 4591
4593 0 480821 264286 73880 -1 4592
4594 0 480817 264316 73840 -1 4593
4595 0 480813 264370 73800 -1 4594
4596 0 480853 264484 73720 -1 4595
4597 0 480871 264550 73640 -1 4596
4598 0 480985 264688 73520 -1 4597
4599 0 481061 264750 73400 -1 4598
4600 0 481181 264720 73280 -1 4599
4601 0 481127 264742 73160 -1 4600
4602 0 481125 264746 73080 -1 4601
4603 0 480803 264628 73040 -1 4602
4604 0 480763 264626 73000 -1 4603
4605 0 480709 264640 72960 -1 4604
4606 0 480689 264602 72920 -1 4605
4607 0 480673 264568 72840 -1 4606
4608 0 480673 264568 72800 -1 4607
4609 0 480663 264560 72760 -1 4608
4610 0 480689 264552 72680 -1 4609
4611 0 480681 264544 72640 -1 4610
4612 0 481106.34 264871.34 73000 -1 4602
4613 0 481160.6 264908.9 73000 -1 4612
4614 0 481247 264913.44 73000 -1 4613
4615 0 481295.06 264935.97 72960 -1 4614
4616 0 481097 264934 72960 -1 4612
4617 0 481045 264956 72920 -1 4616
4618 0 483175.75 262973.6 75040 -1 4542
4619 0 483304.34 262982.16 75080 -1 4618
4620 0 483368.66 263037.9 75120 -1 4619
4621 0 483600.16 263102.22 75160 -1 4620
4622 0 483677.34 263110.78 75200 -1 4621
4623 0 483788.8 263145.1 75240 -1 4622
4624 0 483823.1 263183.66 75280 -1 4623
4625 0 483848.8 262883.56 75320 -1 4624
4626 0 483930.28 262789.25 75360 -1 4625
4627 0 483947.44 262814.97 75400 -1 4626
4628 0 483940 262833 75440 -1 4627
4629 0 483968.16 262742.66 75360 -1 4626
4630 0 483968.62 262728.94 75320 -1 4629
4631 0 483994.6 263286.56 75320 -1 4624
4632 0 484701.94 263599.5 75360 -1 4631
4633 0 485743.72 263749.56 75320 -1 4632
4634 0 485906.62 263715.25 75360 -1 4633
4635 0 485949.5 263723.84 75400 -1 4634
4636 0 486030.94 263723.84 75440 -1 4635
4637 0 486090.97 263736.7 75480 -1 4636
4638 0 486223.88 263680.97 75520 -1 4637
4639 0 486271.03 263655.25 75560 -1 4638
4640 0 486273.56 263684.4 75600 -1 4639
4641 0 486569.56 263830.4 75640 -1 4640
4642 0 486979.56 264072.4 75680 -1 4641
4643 0 487087.56 264142.4 75760 -1 4642
4644 0 487181.56 264186.4 75840 -1 4643
4645 0 487351.56 264296.4 75920 -1 4644
4646 0 487545.56 264312.4 76000 -1 4645
4647 0 487679.56 264302.4 76080 -1 4646
4648 0 487773.56 264314.4 76160 -1 4647
4649 0 488137.56 264286.4 76240 -1 4648
4650 0 488337.56 263870.4 76280 -1 4649
4651 0 488671.56 263650.4 76320 -1 4650
4652 0 488855 263412 76360 -1 4651
4653 0 488929 263362 76400 -1 4652
4654 0 489067 263274 76440 -1 4653
4655 0 489151 263196 76480 -1 4654
4656 0 489197 263110 76560 -1 4655
4657 0 489241 263074 76640 -1 4656
4658 0 489441 263004 76720 -1 4657
4659 0 489625 262882 76760 -1 4658
4660 0 489739 262806 76800 -1 4659
4661 0 489759 262794 76880 -1 4660
4662 0 489855 262738 76960 -1 4661
4663 0 489895 262698 77040 -1 4662
4664 0 489943 262534 77120 -1 4663
4665 0 489959 262436 77160 -1 4664
4666 0 490135 261768 77200 -1 4665
4667 0 490397 261546 77240 -1 4666
4668 0 490437 261516 77280 -1 4667
4669 0 490503 261488 77320 -1 4668
4670 0 490627 261396 77360 -1 4669
4671 0 490873 261228 77440 -1 4670
4672 0 491015 261162 77480 -1 4671
4673 0 491103 261118 77520 -1 4672
4674 0 491159 261092 77560 -1 4673
4675 0 491225 261042 77600 -1 4674
4676 0 491341 260978 77680 -1 4675
4677 0 491387 260926 77720 -1 4676
4678 0 491431 260940 77760 -1 4677
4679 0 491563 260958 77800 -1 4678
4680 0 491737 260922 77840 -1 4679
4681 0 491823 260870 77880 -1 4680
4682 0 491869 260720 77920 -1 4681
4683 0 491909 260630 77960 -1 4682
4684 0 492225 260528 78040 -1 4683
4685 0 492291 260518 78080 -1 4684
4686 0 492425 260510 78160 -1 4685
4687 0 492513 260460 78280 -1 4686
4688 0 492687 260438 78360 -1 4687
4689 0 492845 260378 78440 -1 4688
4690 0 493029 260364 78520 -1 4689
4691 0 493175 260392 78600 -1 4690
4692 0 493527 260374 78600 -1 4691
4693 0 493683 260616 78560 -1 4692
4694 0 493639 260630 78520 -1 4693
4695 0 493525 260686 78480 -1 4694
4696 0 493431 260748 78520 -1 4695
4697 0 493415 260748 78560 -1 4696
4698 0 493407 260776 78600 -1 4697
4699 0 493523 260686 78400 -1 4695
4700 0 493527 260288 78720 -1 4691
4701 0 493604.53 260281.23 78880 -1 4700
4702 0 493779 260266 79240 -1 4701
4703 0 493867 260250 79440 -1 4702
4704 0 493801 260186 79600 -1 4703
4705 0 487895.56 264390.4 76320 -1 4649
4706 0 487993.56 264446.4 76400 -1 4705
4707 0 488273.56 264412.4 76480 -1 4706
4708 0 488515.56 264484.4 76600 -1 4707
4709 0 488585.56 264524.4 76640 -1 4708
4710 0 488719.56 264632.4 76680 -1 4709
4711 0 488843.56 264728.4 76720 -1 4710
4712 0 489103.56 264830.4 76800 -1 4711
4713 0 489165.56 264880.4 76880 -1 4712
4714 0 489607.56 265136.4 76960 -1 4713
4715 0 489639.56 265270.4 77040 -1 4714
4716 0 489733.56 265336.4 77240 -1 4715
4717 0 489797.56 265760.4 77280 -1 4716
4718 0 489879.56 265990.4 77320 -1 4717
4719 0 489987.56 266098.4 77360 -1 4718
4720 0 490145.56 266226.4 77400 -1 4719
4721 0 490315.56 266298.4 77440 -1 4720
4722 0 490505.56 266378.4 77400 -1 4721
4723 0 490545.56 266414.4 77360 -1 4722
4724 0 490637.56 266480.4 77320 -1 4723
4725 0 490795.56 266566.4 77360 -1 4724
4726 0 490843.56 266652.4 77400 -1 4725
4727 0 490907.56 266696.4 77440 -1 4726
4728 0 491033.56 266860.4 77520 -1 4727
4729 0 491099.56 266934.4 77560 -1 4728
4730 0 491185.56 266930.4 77680 -1 4729
4731 0 491129.56 266860.4 77720 -1 4730
4732 0 491115.56 266828.4 77760 -1 4731
4733 0 491094.6 267016.44 77560 -1 4729
4734 0 491068.34 267132.72 77560 -1 4733
4735 0 491123.94 267226.22 77560 -1 4734
4736 0 491184.66 267452.38 77640 -1 4735
4737 0 491162.75 267607.44 77720 -1 4736
4738 0 491147 267735.66 77720 -1 4737
4739 0 491129.53 267831.9 77760 -1 4738
4740 0 491256.16 267999.12 77800 -1 4739
4741 0 491419.28 268319.56 77800 -1 4740
4742 0 491400.56 268397.4 77760 -1 4741
4743 0 490327.56 266296.4 77480 -1 4721
4744 0 486403.56 263382.4 75640 -1 4640
4745 0 486371.56 263380.4 75680 -1 4744
4746 0 481499.5 261640.31 75200 -1 4537
4747 0 481538.06 261580.3 75160 -1 4746
4748 0 481545 261556 75120 -1 4747
4749 0 481515 261540 75080 -1 4748
4750 0 481646.66 261683.69 75160 -1 4747
4751 0 481269.44 261873.94 75320 -1 4535
4752 0 481186.2 261892.25 75280 -1 4751
4753 0 478777.2 261588.86 75360 -1 4516
4754 0 478867.22 261588.86 75320 -1 4753
4755 0 478858.66 261593.16 75280 -1 4754
4756 0 478871.5 261567.42 75240 -1 4755
4757 0 473076 258875.03 72520 -1 3976
4758 0 473092 258883.03 72360 -1 4757
4759 0 473064 259011.03 72240 -1 4758
4760 0 473204 259093 72200 -1 4759
4761 0 473438 259153 72120 -1 4760
4762 0 473478 259199 72040 -1 4761
4763 0 473522 259255 71960 -1 4762
4764 0 473584 259293 71880 -1 4763
4765 0 473694 259355 71800 -1 4764
4766 0 473774 259337 71720 -1 4765
4767 0 473852 259331 71640 -1 4766
4768 0 473916 259313 71520 -1 4767
4769 0 473938 259301 71400 -1 4768
4770 0 474012 259237 71280 -1 4769
4771 0 474076 259203 71160 -1 4770
4772 0 474156 259143 71040 -1 4771
4773 0 474246 259075 70920 -1 4772
4774 0 474298 258981 70760 -1 4773
4775 0 474300 258935 70600 -1 4774
4776 0 474296 258889 70480 -1 4775
4777 0 474312 258877 70440 -1 4776
4778 0 474325.97 258852 70400 -1 4777
4779 0 474330 258819 70360 -1 4778
4780 0 474340 258805 70320 -1 4779
4781 0 474320 258779 70240 -1 4780
4782 0 474356 258685 70120 -1 4781
4783 0 474356 258665 69960 -1 4782
4784 0 474436 258593 69800 -1 4783
4785 0 474738 258571 69640 -1 4784
4786 0 474854 258527 69560 -1 4785
4787 0 475188 258399 69680 -1 4786
4788 0 475266 258387 69720 -1 4787
4789 0 475316 258379 69760 -1 4788
4790 0 475358 258361 69800 -1 4789
4791 0 475356 258361 69840 -1 4790
4792 0 475348 258337 69880 -1 4791
4793 0 474872 258591 69360 -1 4786
4794 0 474898 258613 69280 -1 4793
4795 0 474948 258661 69160 -1 4794
4796 0 475016 258789 69040 -1 4795
4797 0 475118 258787 68960 -1 4796
4798 0 475074 258841 68840 -1 4797
4799 0 475086 258863 68800 -1 4798
4800 0 475086 258871 68760 -1 4799
4801 0 475152 258977 68680 -1 4800
4802 0 475190 259041 68600 -1 4801
4803 0 475188 259065 68520 -1 4802
4804 0 475206 259107 68440 -1 4803
4805 0 475224 259177 68360 -1 4804
4806 0 475224 259249 68280 -1 4805
4807 0 475208 259311 68160 -1 4806
4808 0 475216 259335 68040 -1 4807
4809 0 475184 259335 67960 -1 4808
4810 0 475148 259331 67840 -1 4809
4811 0 475212 259317 67720 -1 4810
4812 0 475298 259287 67640 -1 4811
4813 0 475528 259227 67560 -1 4812
4814 0 475672 259163 67480 -1 4813
4815 0 475814 259137 67400 -1 4814
4816 0 476058 259043 67320 -1 4815
4817 0 476182 258965 67240 -1 4816
4818 0 476422 258813 67120 -1 4817
4819 0 477002 258603 67080 -1 4818
4820 0 477464 258451 66920 -1 4819
4821 0 477896 258351 66960 -1 4820
4822 0 478208 258351 67000 -1 4821
4823 0 478562 258279 67080 -1 4822
4824 0 479200 258059 67120 -1 4823
4825 0 479920 257997 67200 -1 4824
4826 0 480010 257921 67280 -1 4825
4827 0 480166 257947 67320 -1 4826
4828 0 480578 257835 67360 -1 4827
4829 0 481150 257903 67400 -1 4828
4830 0 481460 257993 67440 -1 4829
4831 0 481472 258039 67480 -1 4830
4832 0 481396 257903 67520 -1 4831
4833 0 481564 257921 67560 -1 4832
4834 0 481644 257909 67600 -1 4833
4835 0 481674 257817 67680 -1 4834
4836 0 481668 257735 67720 -1 4835
4837 0 481860 257711 67800 -1 4836
4838 0 481988 257643 67840 -1 4837
4839 0 482148 257509 67920 -1 4838
4840 0 482246 257325 68000 -1 4839
4841 0 482318 257219 68080 -1 4840
4842 0 482380 257179 68120 -1 4841
4843 0 482448 257095 68160 -1 4842
4844 0 482516 257009 68200 -1 4843
4845 0 482492 256919 68240 -1 4844
4846 0 482554 256863 68280 -1 4845
4847 0 482682 256763 68320 -1 4846
4848 0 482734 256691 68360 -1 4847
4849 0 482782 256635 68400 -1 4848
4850 0 482920 256465 68480 -1 4849
4851 0 482988 256361 68560 -1 4850
4852 0 483048 256245 68640 -1 4851
4853 0 483078 256155 68720 -1 4852
4854 0 483172 256061 68800 -1 4853
4855 0 483226 255959 68880 -1 4854
4856 0 483440 255849 68960 -1 4855
4857 0 483456 255817 69000 -1 4856
4858 0 483944 255695 69040 -1 4857
4859 0 484076 255659 69080 -1 4858
4860 0 484094 255621 69120 -1 4859
4861 0 484108 255591 69160 -1 4860
4862 0 484120 255577 69200 -1 4861
4863 0 484252 255401 69280 -1 4862
4864 0 484308 255337 69360 -1 4863
4865 0 484520 255133 69600 -1 4864
4866 0 484736 254957 69720 -1 4865
4867 0 484802 254837 69760 -1 4866
4868 0 484914 254767 69840 -1 4867
4869 0 485004 254615 69880 -1 4868
4870 0 484996 254573 69920 -1 4869
4871 0 484988 254547 69960 -1 4870
4872 0 484982 254499 70040 -1 4871
4873 0 484978 254465 70120 -1 4872
4874 0 484996 254403 70200 -1 4873
4875 0 485070 254319 70280 -1 4874
4876 0 485074 254257 70360 -1 4875
4877 0 485004 254191 70440 -1 4876
4878 0 484910 254119 70520 -1 4877
4879 0 484802 254093 70560 -1 4878
4880 0 484750 254079 70600 -1 4879
4881 0 484656 254041 70640 -1 4880
4882 0 484640 254035 70680 -1 4881
4883 0 484608 253979 70760 -1 4882
4884 0 484578 253961 70840 -1 4883
4885 0 484438 253835 70880 -1 4884
4886 0 484376 253765 70840 -1 4885
4887 0 484366 253749 70800 -1 4886
4888 0 484362 253751 70760 -1 4887
4889 0 484442 253823 70960 -1 4885
4890 0 484448 253793 71000 -1 4889
4891 0 477636 258373 66840 -1 4820
4892 0 477624 258383 66760 -1 4891
4893 0 477673 258387 66720 -1 4892
4894 0 477722 258391 66680 -1 4893
4895 0 477816 258457 66640 -1 4894
4896 0 477840 258487 66600 -1 4895
4897 0 477806 258521 66560 -1 4896
4898 0 477832 258517 66520 -1 4897
4899 0 477840 258513 66480 -1 4898
4900 0 469908 257523.11 73320 -1 3969
4901 0 469800 257539.11 73160 -1 4900
4902 0 469628 257595.11 73000 -1 4901
4903 0 469384 257611.11 72800 -1 4902
4904 0 469156 257719.11 72720 -1 4903
4905 0 469004 257783.11 72640 -1 4904
4906 0 468825.8 257740.58 72600 -1 4905
4907 0 468687.22 257746.23 72560 -1 4906
4908 0 468647.62 257746.23 72520 -1 4907
4909 0 468367.6 257831.08 72440 -1 4908
4910 0 468195.06 257859.38 72360 -1 4909
4911 0 467920.72 257921.6 72280 -1 4910
4912 0 467753.84 257935.73 72200 -1 4911
4913 0 467708.6 257992.3 72120 -1 4912
4914 0 467584.12 257969.67 72040 -1 4913
4915 0 467490.78 257935.73 71960 -1 4914
4916 0 467383.3 257921.6 71840 -1 4915
4917 0 467352.2 257947.05 71800 -1 4916
4918 0 467261.7 257949.88 71720 -1 4917
4919 0 467281.5 257893.31 71680 -1 4918
4920 0 467230.56 257848.05 71640 -1 4919
4921 0 467222.1 257808.45 71600 -1 4920
4922 0 467213.6 257743.4 71520 -1 4921
4923 0 467213.6 257706.62 71480 -1 4922
4924 0 467086.3 257681.17 71440 -1 4923
4925 0 466993 257686.83 71360 -1 4924
4926 0 466961.88 257700.97 71240 -1 4925
4927 0 466953.38 257610.47 71120 -1 4926
4928 0 466953.38 257610.47 71000 -1 4927
4929 0 466908.12 257585.02 70880 -1 4928
4930 0 466843.1 257534.1 70760 -1 4929
4931 0 466495.2 257460.56 70600 -1 4930
4932 0 466206.7 257415.3 70480 -1 4931
4933 0 465983.25 257305 70400 -1 4932
4934 0 465643.84 257217.31 70280 -1 4933
4935 0 465400.6 257174.89 70200 -1 4934
4936 0 465160.16 257146.61 70080 -1 4935
4937 0 464976.3 257160.75 69960 -1 4936
4938 0 464707.62 257033.47 69840 -1 4937
4939 0 464668.03 257013.67 69760 -1 4938
4940 0 464594.47 257024.98 69680 -1 4939
4941 0 464526.6 256993.88 69600 -1 4940
4942 0 464368.22 256894.88 69520 -1 4941
4943 0 464215.47 256880.73 69440 -1 4942
4944 0 464139.1 256866.6 69360 -1 4943
4945 0 463989.2 256810.02 69240 -1 4944
4946 0 463850.6 256826.98 69160 -1 4945
4947 0 463584.72 256818.5 69000 -1 4946
4948 0 463448.97 256869.42 68920 -1 4947
4949 0 463171.78 256897.7 68840 -1 4948
4950 0 462857.8 256959.92 68760 -1 4949
4951 0 462736.5 257012.5 68720 -1 4950
4952 0 462614.6 257039.12 68680 -1 4951
4953 0 462791.78 257089.9 68520 -1 4952
4954 0 462289.8 257057.83 68720 -1 4951
4955 0 462118.12 257176.83 68680 -1 4954
4956 0 462039.16 257184.42 68640 -1 4955
4957 0 461523.47 257234.23 68640 -1 4956
4958 0 460746.3 257161.05 68640 -1 4957
4959 0 459687.66 257246.14 68640 -1 4958
4960 0 459412.56 257271.31 68640 -1 4959
4961 0 459333.2 257302.88 68600 -1 4960
4962 0 458718.62 257424.61 68600 -1 4961
4963 0 458250.7 257544.02 68600 -1 4962
4964 0 458025.2 257619.92 68560 -1 4963
4965 0 457666 257733.55 68480 -1 4964
4966 0 457350.3 257846.81 68440 -1 4965
4967 0 456615.7 258128.34 68400 -1 4966
4968 0 455635.75 258167.89 68400 -1 4967
4969 0 455624.88 258102.61 68360 -1 4968
4970 0 454930 257632.77 68360 -1 4969
4971 0 454061.34 257276.28 68360 -1 4970
4972 0 453783.44 257311.6 68360 -1 4971
4973 0 453627.53 257289.64 68240 -1 4972
4974 0 453640.34 257251.33 68200 -1 4973
4975 0 453665.28 257173.53 68120 -1 4974
4976 0 453691.25 257066.73 68040 -1 4975
4977 0 453708.22 257002.66 68000 -1 4976
4978 0 453704.88 256993.62 67960 -1 4977
4979 0 452711.12 256968.23 68200 -1 4974
4980 0 452208.9 256899.52 68200 -1 4979
4981 0 451994.97 256823.81 68120 -1 4980
4982 0 451799.94 256731.12 68120 -1 4981
4983 0 451760 256730 68080 -1 4982
4984 0 451719.66 256729.27 68040 -1 4983
4985 0 451713.94 256739.58 68000 -1 4984
4986 0 451563.3 256607.22 68080 -1 4983
4987 0 451350 256558.44 68040 -1 4986
4988 0 450900.12 256466.83 68040 -1 4987
4989 0 450668.25 256474.42 68040 -1 4988
4990 0 450607.34 256461.33 68080 -1 4989
4991 0 450519 256468.2 68120 -1 4990
4992 0 449645.72 256541.47 68120 -1 4991
4993 0 449528.8 256523.78 68120 -1 4992
4994 0 449248.38 256482.23 68200 -1 4993
4995 0 449076.53 256459.4 68240 -1 4994
4996 0 448637.84 256431.83 68240 -1 4995
4997 0 448409.75 256372.25 68240 -1 4996
4998 0 448348.25 256312.81 68200 -1 4997
4999 0 448303.84 256267.28 68160 -1 4998
5000 0 447956.25 256020.84 68160 -1 4999
5001 0 447416.75 255702.89 68160 -1 5000
5002 0 447059.3 255501.77 68160 -1 5001
5003 0 446615.75 255431.48 68160 -1 5002
5004 0 446496.3 255381.42 68160 -1 5003
5005 0 446123 255348.02 68080 -1 5004
5006 0 445778.38 255374.45 67960 -1 5005
5007 0 445653.88 255354.12 67880 -1 5006
5008 0 445283.47 255367.5 67880 -1 5007
5009 0 445158.12 255329.55 67880 -1 5008
5010 0 445090.44 255256.45 67920 -1 5009
5011 0 444982.72 255170.27 67960 -1 5010
5012 0 444938.2 255149.33 68040 -1 5011
5013 0 444749.44 255093.31 68120 -1 5012
5014 0 444566.47 255043.36 68200 -1 5013
5015 0 444374.44 255005.38 68280 -1 5014
5016 0 444181.84 254984.5 68360 -1 5015
5017 0 443983.56 254962.05 68400 -1 5016
5018 0 443587.97 255032.4 68480 -1 5017
5019 0 443041.2 254959.31 68480 -1 5018
5020 0 442798.12 254980.34 68560 -1 5019
5021 0 442433.22 254999.47 68640 -1 5020
5022 0 441973.9 254866.17 68720 -1 5021
5023 0 441649.5 254788.31 68800 -1 5022
5024 0 441365.84 254667.56 68880 -1 5023
5025 0 441191.25 254629.67 69000 -1 5024
5026 0 441045.44 254600.27 69080 -1 5025
5027 0 440845.66 254502.03 69120 -1 5026
5028 0 440676.44 254405.06 69120 -1 5027
5029 0 440408.44 254373.66 69120 -1 5028
5030 0 440142.47 254363.9 69120 -1 5029
5031 0 440081.75 254341.06 69160 -1 5030
5032 0 439907.2 254308.83 69280 -1 5031
5033 0 439776.3 254241.16 69400 -1 5032
5034 0 439620.9 254181.97 69480 -1 5033
5035 0 439489.88 254177.72 69560 -1 5034
5036 0 439439.5 254187.9 69680 -1 5035
5037 0 439362.5 254176.84 69760 -1 5036
5038 0 439423.8 253963.16 69760 -1 5037
5039 0 439392.7 253840.36 69760 -1 5038
5040 0 439372.53 253769.69 69760 -1 5039
5041 0 439353.38 253748.38 69720 -1 5040
5042 0 439308.7 254188.48 69800 -1 5037
5043 0 439139.62 254218.4 69880 -1 5042
5044 0 438904.88 254246.81 69920 -1 5043
5045 0 438877.38 254255.97 69880 -1 5044
5046 0 438916.84 254099.22 69880 -1 5045
5047 0 438942.38 254060.22 69840 -1 5046
5048 0 438942.38 254060.22 69800 -1 5047
5049 0 438942.38 254060.22 69760 -1 5048
5050 0 438104.1 254510.66 69880 -1 5045
5051 0 437838.06 254513.6 69960 -1 5050
5052 0 437771.44 254566.62 70080 -1 5051
5053 0 437589.28 254513.31 70160 -1 5052
5054 0 437581.9 254507.16 70240 -1 5053
5055 0 437471.28 254617.19 70360 -1 5054
5056 0 437476.9 254613.38 70400 -1 5055
5057 0 437340.47 255159.38 70400 -1 5056
5058 0 437321.28 255268.56 70400 -1 5057
5059 0 437145.34 255316.19 70400 -1 5058
5060 0 437045.56 255322.97 70400 -1 5059
5061 0 436904.6 255331.81 70400 -1 5060
5062 0 436881.16 255330.69 70440 -1 5061
5063 0 436707.2 255182.12 70240 -1 5054
5064 0 436363.78 255301.94 70240 -1 5063
5065 0 436302.97 255330.06 70280 -1 5064
5066 0 436128.12 255388.44 70320 -1 5065
5067 0 435804.34 255523.81 70320 -1 5066
5068 0 435725.1 255576.1 70280 -1 5067
5069 0 435607.78 255667.39 70240 -1 5068
5070 0 435605.97 255703.62 70160 -1 5069
5071 0 435592.78 255727.34 70080 -1 5070
5072 0 435562.25 255780.75 70000 -1 5071
5073 0 435467.38 255840.9 69920 -1 5072
5074 0 435462.12 255844.66 69840 -1 5073
5075 0 435434.75 255859.78 69760 -1 5074
5076 0 435346.66 255932.12 69680 -1 5075
5077 0 435305.34 255947 69640 -1 5076
5078 0 435222.34 255976.77 69560 -1 5077
5079 0 435219.7 256015.36 69440 -1 5078
5080 0 435203.53 256037.69 69320 -1 5079
5081 0 435193.38 256095.88 69200 -1 5080
5082 0 435192.44 256104.78 69080 -1 5081
5083 0 435164.94 256143.84 68960 -1 5082
5084 0 435055.53 256215.1 68840 -1 5083
5085 0 434959.9 256304.9 68720 -1 5084
5086 0 434847.7 256373.38 68600 -1 5085
5087 0 434741.16 256452.38 68480 -1 5086
5088 0 434539.06 256432.75 68360 -1 5087
5089 0 434429.8 256531.34 68280 -1 5088
5090 0 434328.84 256697.94 68160 -1 5089
5091 0 434205.7 256760.25 68080 -1 5090
5092 0 433921.88 257028.38 68080 -1 5091
5093 0 433652.1 257344.31 68080 -1 5092
5094 0 433512.44 257440.2 67960 -1 5093
5095 0 432923.6 257710.7 67960 -1 5094
5096 0 432758.88 257798.89 67960 -1 5095
5097 0 432681 257845.72 68000 -1 5096
5098 0 432630.56 257897.66 68080 -1 5097
5099 0 432633.8 257918.56 68160 -1 5098
5100 0 432639.28 257926.97 68240 -1 5099
5101 0 432706.28 257959.94 68320 -1 5100
5102 0 432745.28 258030.97 68360 -1 5101
5103 0 432703.3 258040.9 68440 -1 5102
5104 0 432411.66 258052.56 68480 -1 5103
5105 0 433554.66 257437.64 67880 -1 5094
5106 0 433576 257428.84 67760 -1 5105
5107 0 433374.8 257608.92 67640 -1 5106
5108 0 433221 257701.53 67560 -1 5107
5109 0 433207.4 257853.89 67480 -1 5108
5110 0 435083.84 255999.22 69640 -1 5077
5111 0 434936.12 255984.28 69640 -1 5110
5112 0 434899.06 255990.16 69680 -1 5111
5113 0 434899.28 255985.31 69720 -1 5112
5114 0 440808.9 254469.78 69160 -1 5027
5115 0 450730.06 256504.14 68000 -1 4989
5116 0 450699.94 256562.3 67960 -1 5115
5117 0 458260.6 257479.14 68640 -1 4963
5118 0 458236.75 257466.56 68720 -1 5117
5119 0 458074.8 257467.44 68800 -1 5118
5120 0 458006.6 257464.23 68840 -1 5119
5121 0 457948.47 257393.05 68920 -1 5120
5122 0 457892.7 257362.97 69000 -1 5121
5123 0 457856.1 257261.97 69120 -1 5122
5124 0 457797.2 257180.4 69200 -1 5123
5125 0 457765.22 257162.06 69280 -1 5124
5126 0 457745.03 257131.83 69360 -1 5125
5127 0 457637.47 257075.28 69440 -1 5126
5128 0 457634.62 257074.81 69520 -1 5127
5129 0 457607.2 257044.88 69600 -1 5128
5130 0 457530.72 257030.08 69720 -1 5129
5131 0 457507.38 257037.19 69800 -1 5130
5132 0 457434.12 257017.38 69880 -1 5131
5133 0 457434.12 257017.38 69960 -1 5132
5134 0 457424.6 257042.72 70040 -1 5133
5135 0 457387.88 257084.47 70120 -1 5134
5136 0 457347.75 257117.38 70200 -1 5135
5137 0 457359.6 257146.84 70280 -1 5136
5138 0 457370.62 257237.78 70360 -1 5137
5139 0 457366.75 257281.16 70480 -1 5138
5140 0 457375.75 257299.31 70560 -1 5139
5141 0 457361.28 257307.17 70640 -1 5140
5142 0 457332.1 257346.42 70720 -1 5141
5143 0 457281.34 257338.25 70800 -1 5142
5144 0 457278.94 257330.2 70880 -1 5143
5145 0 457276.4 257322.16 70960 -1 5144
5146 0 457249.47 257339.03 71040 -1 5145
5147 0 457197.2 257359.78 71120 -1 5146
5148 0 457177.75 257357.92 71200 -1 5147
5149 0 457160.4 257372.92 71280 -1 5148
5150 0 457157.1 257376.67 71360 -1 5149
5151 0 457101.44 257412.14 71440 -1 5150
5152 0 457015.9 257452.67 71520 -1 5151
5153 0 456905.28 257445.22 71640 -1 5152
5154 0 456820.9 257450.42 71720 -1 5153
5155 0 456723.75 257481.2 71800 -1 5154
5156 0 456663.94 257439.7 71880 -1 5155
5157 0 456634.56 257453.16 71960 -1 5156
5158 0 456583.38 257436.7 72040 -1 5157
5159 0 456516.6 257439.94 72080 -1 5158
5160 0 456444.56 257496.9 72160 -1 5159
5161 0 456312.1 257534.25 72240 -1 5160
5162 0 456215.38 257523.05 72320 -1 5161
5163 0 456127.84 257558.56 72400 -1 5162
5164 0 455977.12 257601.42 72480 -1 5163
5165 0 455641.88 257680 72520 -1 5164
5166 0 455415.25 257780.67 72520 -1 5165
5167 0 455150.56 257830.11 72520 -1 5166
5168 0 455029.72 257910.1 72520 -1 5167
5169 0 455029.72 257910.1 72480 -1 5168
5170 0 455028 257896.95 72640 -1 5168
5171 0 455030 257871 72680 -1 5170
5172 0 454745.78 258156.47 72680 -1 5171
5173 0 454729.3 258214.72 72720 -1 5172
5174 0 454665.53 258316.28 72760 -1 5173
5175 0 454537.22 258412 72760 -1 5174
5176 0 454396.88 258461.34 72760 -1 5175
5177 0 454310.88 258568.27 72800 -1 5176
5178 0 454253.47 258682.3 72880 -1 5177
5179 0 454156.78 258745.7 72960 -1 5178
5180 0 454044.12 258740.72 73040 -1 5179
5181 0 454343.94 258495.6 72720 -1 5176
5182 0 455031.88 257844.89 72720 -1 5171
5183 0 455008.44 257769.45 72760 -1 5182
5184 0 467043.9 258063.02 71680 -1 4918
5185 0 466724.28 258162.02 71720 -1 5184
5186 0 466650.75 258142.2 71760 -1 5185
5187 0 466659.22 258111.1 71800 -1 5186
5188 0 466732.66 258026.44 71880 -1 5187
5189 0 466772.7 257942.81 71960 -1 5188
5190 0 466729.2 257926.72 72040 -1 5189
5191 0 466666.72 257905.31 72120 -1 5190
5192 0 466661.97 257902.47 72200 -1 5191
5193 0 466684.94 257917.16 72280 -1 5192
5194 0 466707.25 257930.03 72360 -1 5193
5195 0 466668.12 257982.36 72440 -1 5194
5196 0 466656.56 257948.84 72520 -1 5195
5197 0 466576.25 257867.17 72600 -1 5196
5198 0 466553.16 257826 72680 -1 5197
5199 0 466523.34 257792.86 72720 -1 5198
5200 0 466458.34 257725.88 72800 -1 5199
5201 0 466448.1 257651.5 72880 -1 5200
5202 0 466444.66 257668.62 72960 -1 5201
5203 0 466426.03 257636.05 73040 -1 5202
5204 0 466430.5 257618.22 73120 -1 5203
5205 0 466420.56 257607.16 73200 -1 5204
5206 0 466400.78 257570.69 73280 -1 5205
5207 0 466365.38 257511.62 73360 -1 5206
5208 0 466252.22 257495.81 73440 -1 5207
5209 0 466255.66 257498.62 73520 -1 5208
5210 0 466266.56 257395.4 73600 -1 5209
5211 0 466453.5 257361.08 73680 -1 5210
5212 0 466551.5 257396.72 73760 -1 5211
5213 0 466638.5 257445.84 73840 -1 5212
5214 0 465925.12 257398.34 73600 -1 5210
5215 0 465800.06 257390.53 73600 -1 5214
5216 0 465801 257367.2 73640 -1 5215
5217 0 465754.78 257291.84 73680 -1 5216
