# Supplementary material for: Connectomics Analysis Reveals First-, Second-, and Third-Order Thermosensory and Hygrosensory Neurons in the Adult Drosophila Brain
Source: Curr Biol. 2020 Aug 17;30(16):3167–3182.e4. doi: 10.1016/j.cub.2020.06.028 (PMC7443704; doi:10.1016/j.cub.2020.06.028)
Supplement: Data S1. Skeletons and Meshes, Related to STAR Methods — marin2020-skeletons contains files describing the morphology of each neuron in this study (in FAFB14 space, .swc format). glomeruli_meshes contains the glomerular meshes (in FAFB14 space, .stl format). neuropil_meshes contains the glomerular meshes (in FAFB14 space, .stl format). [file mmc5.zip › VP_SI/marin2020-skeletons/4565316.swc]

# SWC format file
# based on specifications at http://www.neuronland.org/NLMorphologyConverter/MorphologyFormats/SWC/Spec.html
# Created by nat::write.neuron.swc
# PointNo Label X Y Z Radius Parent 
1 0 439986.28 267640.28 25600 -1 -1
2 0 440264.72 267583.25 25800 -1 1
3 0 440466.22 267610.97 25960 -1 2
4 0 441152.75 267911.03 26200 -1 3
5 0 441722.3 267868.78 26480 -1 4
6 0 442235.94 267758.2 26800 -1 5
7 0 442259.22 267893.8 27080 -1 6
8 0 442413.62 267978.7 27600 -1 7
9 0 442875.22 268374.06 28000 -1 8
10 0 444419.44 269255.03 28200 -1 9
11 0 445695.03 270020.22 28480 -1 10
12 0 445824.75 270269.84 28680 -1 11
13 0 446305.34 270968.38 29120 -1 12
14 0 446411.03 271643.75 29560 -1 13
15 0 447034.44 271945.9 29880 -1 14
16 0 447357.28 271986.3 30280 -1 15
17 0 447467.8 271896.4 30760 -1 16
18 0 447875.66 272179.28 31240 -1 17
19 0 448041.88 272380.6 31560 -1 18
20 0 448335.66 272758.5 31760 -1 19
21 0 448554.1 273008.78 32040 -1 20
22 0 448628.44 273206.16 32360 -1 21
23 0 448791.4 273291.3 32720 -1 22
24 0 449128.56 273520.2 33120 -1 23
25 0 449150.75 273511.44 33320 -1 24
26 0 449148.88 273472.8 33520 -1 25
27 0 449069.94 273465.5 33640 -1 26
28 0 449199.28 273467.56 33840 -1 27
29 0 449358 273516 34000 -1 28
30 0 449391.28 273571.47 34200 -1 29
31 0 449417.9 273600.4 34400 -1 30
32 0 449440.1 273609.47 34640 -1 31
33 0 449570.06 273713.53 34800 -1 32
34 0 450127.84 273911.44 35040 -1 33
35 0 450561.56 274226.94 35280 -1 34
36 0 450794.88 274284.9 35480 -1 35
37 0 451083.6 274453.53 35680 -1 36
38 0 451224.6 274524.56 35920 -1 37
39 0 451268.25 274534.5 36160 -1 38
40 0 451425.34 274664.06 36400 -1 39
41 0 452961.56 274348.78 36640 -1 40
42 0 453083.56 274406.06 36920 -1 41
43 0 452851.56 274520.44 37120 -1 42
44 0 452304.75 274701.28 37360 -1 43
45 0 452131.28 274622.47 37520 -1 44
46 0 452299.72 274619.2 37720 -1 45
47 0 452564.6 274658.78 37920 -1 46
48 0 453088.56 275014.47 38040 -1 47
49 0 453419.25 275234.66 38240 -1 48
50 0 453854.88 275415.88 38440 -1 49
51 0 454059.47 275480.84 38640 -1 50
52 0 454295.53 275508.16 38880 -1 51
53 0 454545.03 275559.7 39080 -1 52
54 0 454807.88 275743.84 39280 -1 53
55 0 454871 275931.06 39480 -1 54
56 0 454873.34 276011.78 39720 -1 55
57 0 454835.78 276069.47 39920 -1 56
58 0 455512.22 276178.47 40040 -1 57
59 0 455871 276372.2 40200 -1 58
60 0 456102.06 276409.38 40400 -1 59
61 0 456334.22 276496.34 40600 -1 60
62 0 456664.62 276554.28 40760 -1 61
63 0 457402.12 276508.72 40920 -1 62
64 0 457662.25 276392.94 41120 -1 63
65 0 457934.5 276350.94 41280 -1 64
66 0 457997.7 276348.9 41480 -1 65
67 0 458273.1 276221.53 41640 -1 66
68 0 458448.25 276119.47 41840 -1 67
69 0 458549.53 276076.22 42040 -1 68
70 0 458681.88 276077.84 42240 -1 69
71 0 458777.28 276090.9 42480 -1 70
72 0 458846.78 276094.56 42720 -1 71
73 0 458905.2 276087.5 42920 -1 72
74 0 458990.94 276096.1 43120 -1 73
75 0 459042.7 276093.88 43360 -1 74
76 0 459098.88 276068.75 43520 -1 75
77 0 459197.22 276050.97 43640 -1 76
78 0 459300.66 276077.97 43840 -1 77
79 0 459336.16 276134.84 44040 -1 78
80 0 459417.16 276260.34 44280 -1 79
81 0 459407.72 276373.47 44520 -1 80
82 0 459436.94 276429.3 44760 -1 81
83 0 459497.94 276472.2 45000 -1 82
84 0 459624.7 276640.78 45200 -1 83
85 0 459531.56 276737.1 45400 -1 84
86 0 459344.75 277054.72 45640 -1 85
87 0 459449.66 276991.75 45840 -1 86
88 0 459826.03 276870.7 46040 -1 87
89 0 459918.16 276733.2 46240 -1 88
90 0 459993.88 276751.75 46400 -1 89
91 0 460159.47 276762.72 46520 -1 90
92 0 460176.94 276746.97 46720 -1 91
93 0 460398.38 276230 46920 -1 92
94 0 460568.5 276332.2 47160 -1 93
95 0 460583 276403.4 47360 -1 94
96 0 460422.44 276780.4 47600 -1 95
97 0 460270 276457.2 47800 -1 96
98 0 460305.72 276529.97 48000 -1 97
99 0 460721.12 277045.34 48280 -1 98
100 0 460872.12 277241.06 48480 -1 99
101 0 460917.38 277173.6 48680 -1 100
102 0 461003.97 277324.72 48920 -1 101
103 0 460990.1 277501.28 49160 -1 102
104 0 461090.72 277613.12 49400 -1 103
105 0 461283.2 277684.75 49600 -1 104
106 0 461316.44 277786.78 49800 -1 105
107 0 461539.9 277768.34 50000 -1 106
108 0 461546.06 277759.03 50160 -1 107
109 0 462067.2 277888.7 50520 -1 108
110 0 462409.06 278092.94 50800 -1 109
111 0 462582.8 277915.88 51080 -1 110
112 0 462685.88 277954.53 51360 -1 111
113 0 462719.1 277922.28 51640 -1 112
114 0 462758.97 277947.16 51960 -1 113
115 0 462765.94 278051.97 52240 -1 114
116 0 462767.25 277991.5 52560 -1 115
117 0 462736.66 278156.4 52960 -1 116
118 0 462790.06 278263.62 53160 -1 117
119 0 463075.3 278424.44 53400 -1 118
120 0 463318.94 278612.7 53680 -1 119
121 0 463287.03 278714.72 53840 -1 120
122 0 463477.97 278874.56 54080 -1 121
123 0 463630.03 279083.72 54320 -1 122
124 0 463815.8 279331.44 54600 -1 123
125 0 463951.34 279569.66 54760 -1 124
126 0 464077.8 279907.47 55000 -1 125
127 0 464398.16 280219.62 55240 -1 126
128 0 464814.9 280259.84 55440 -1 127
129 0 465014.53 280427.28 55640 -1 128
130 0 465343.88 280602.8 55840 -1 129
131 0 465632.03 280650.97 56080 -1 130
132 0 465962.12 280760.9 56360 -1 131
133 0 466037.9 280698.22 56600 -1 132
134 0 466327.53 280714.88 56760 -1 133
135 0 466615.4 280683.47 57000 -1 134
136 0 466947.72 280691.47 57200 -1 135
137 0 467179.5 280534.66 57360 -1 136
138 0 467414.75 280562.78 57480 -1 137
139 0 467940.94 280650.84 57680 -1 138
140 0 468287.34 280770.8 57920 -1 139
141 0 468454.4 280874.53 58000 -1 140
142 0 468647.06 280898.97 58160 -1 141
143 0 468879.28 281186.28 58280 -1 142
144 0 468943.75 281210.25 58480 -1 143
145 0 469133.7 281267.3 58640 -1 144
146 0 469342.1 281291.75 58800 -1 145
147 0 469452.72 281340.3 58960 -1 146
148 0 469615.2 281393.53 59200 -1 147
149 0 469886.44 281380.2 59400 -1 148
150 0 470095.97 281373.38 59640 -1 149
151 0 470224.06 281355.25 59800 -1 150
152 0 470597.25 281278.78 59960 -1 151
153 0 470897.6 281168.28 60120 -1 152
154 0 471028.06 281078.38 60200 -1 153
155 0 471100.1 280853.84 60440 -1 154
156 0 471221.2 280732.56 60560 -1 155
157 0 471401.1 280160.8 60800 -1 156
158 0 471669.03 280552.25 61040 -1 157
159 0 471908.25 280640.2 61240 -1 158
160 0 472150.56 280732.06 61400 -1 159
161 0 472337.28 280828.38 61560 -1 160
162 0 472526.94 280820.62 61720 -1 161
163 0 472626.75 280949.03 61880 -1 162
164 0 472941.66 281056.88 62120 -1 163
165 0 473294.16 281135.25 62360 -1 164
166 0 473446 281170.5 62520 -1 165
167 0 473487.06 281196.1 62720 -1 166
168 0 473629.56 281179.53 62960 -1 167
169 0 473727.25 281162.5 63160 -1 168
170 0 473884.7 281179.3 63440 -1 169
171 0 473877.06 281122.75 63560 -1 170
172 0 474571.72 280898.3 64040 -1 171
173 0 474553.3 281267.78 64720 -1 172
174 0 474609.53 281324.9 65080 -1 173
175 0 474611.03 281325.4 65400 -1 174
176 0 474610.22 281324.94 65600 -1 175
177 0 474610.9 281326.2 65920 -1 176
178 0 474547.88 281293.38 66240 -1 177
179 0 474575.5 281333.84 66440 -1 178
180 0 474580.88 281341.6 66480 -1 179
181 0 474642.12 281361.7 66760 -1 180
182 0 474781.75 281332.9 66840 -1 181
183 0 474915.12 281269.44 66960 -1 182
184 0 474911.62 281193.7 67000 -1 183
185 0 475000.3 281171.06 67080 -1 184
186 0 475061.72 281068.47 67280 -1 185
187 0 474972.53 281158.28 67560 -1 186
188 0 475054.5 281336 67840 -1 187
189 0 475207.34 281350.66 68000 -1 188
190 0 475255.66 281341.78 68320 -1 189
191 0 475375.22 281304.7 68520 -1 190
192 0 475478.97 281229.53 68680 -1 191
193 0 475502.66 281198.22 68880 -1 192
194 0 475462.2 281116.56 69080 -1 193
195 0 475519.34 281078.7 69240 -1 194
196 0 475688.06 280948.25 69520 -1 195
197 0 475766.62 280984.38 69720 -1 196
198 0 475718.84 281022.44 69960 -1 197
199 0 475823.5 281021.44 70120 -1 198
200 0 475863.22 281054.3 70320 -1 199
201 0 475863.25 281055.84 70480 -1 200
202 0 475910.3 281103.5 70680 -1 201
203 0 476030.97 281086.88 70840 -1 202
204 0 476071.34 281094.6 71040 -1 203
205 0 476054.8 281087.25 71240 -1 204
206 0 476007.16 281135.12 71400 -1 205
207 0 475975.03 281102.12 71560 -1 206
208 0 475926.44 281046.25 71760 -1 207
209 0 475822.8 280782.03 72080 -1 208
210 0 475815.38 280623.72 72240 -1 209
211 0 475814.75 280622 72440 -1 210
212 0 475815.7 280623.03 72640 -1 211
213 0 475639.25 280630.78 72840 -1 212
214 0 475615.12 280541.75 73080 -1 213
215 0 475575.38 280631.53 73200 -1 214
216 0 475447.16 280567.53 73320 -1 215
217 0 475335.84 280487.28 73640 -1 216
218 0 475229.8 280487.12 73840 -1 217
219 0 475046.2 280518.78 73920 -1 218
220 0 474950.66 280495.1 74040 -1 219
221 0 474759.53 280495.25 74200 -1 220
222 0 474711.53 280373.84 74440 -1 221
223 0 474687.72 280318.22 74800 -1 222
224 0 474597.8 280321.2 75000 -1 223
225 0 474519.38 280287.5 75120 -1 224
226 0 474494.06 280335.3 75240 -1 225
227 0 474510.28 280246.22 75360 -1 226
228 0 474277.4 280174.34 75600 -1 227
229 0 474229.97 280135.6 75760 -1 228
230 0 474183.28 280159.12 75920 -1 229
231 0 474063 279822.7 76040 -1 230
232 0 473990.7 279615.5 76120 -1 231
233 0 473856.06 279303.97 76200 -1 232
234 0 473735.97 279199.22 76360 -1 233
235 0 473750.47 279175.66 76600 -1 234
236 0 473486.66 278703.25 76920 -1 235
237 0 472934.47 277031.6 76920 -1 236
238 0 471166.12 276687.84 76880 -1 237
239 0 470703.66 276302.4 76800 -1 238
240 0 469197.97 275046.8 76760 -1 239
241 0 468478.9 274968.62 76920 -1 240
242 0 468166.16 274952.1 77040 -1 241
243 0 467600.28 274868.22 77320 -1 242
244 0 465434.56 273941.03 77320 -1 243
245 0 464670.8 272740.16 77320 -1 244
246 0 464768.84 272638.2 77440 -1 245
247 0 464804.1 272605.97 77480 -1 246
248 0 464870 272536.72 77560 -1 247
249 0 464937.03 272470.7 77640 -1 248
250 0 464922.03 272411.94 77680 -1 249
251 0 464893.06 272380.78 77720 -1 250
252 0 464860 272348.12 77760 -1 251
253 0 464832.28 272313.34 77800 -1 252
254 0 464861.72 272315.4 77840 -1 253
255 0 464862.53 272377 77920 -1 254
256 0 464887.34 272351.06 78040 -1 255
257 0 464909.12 272369.06 78080 -1 256
258 0 464051.75 272144.9 77520 -1 248
259 0 464932.6 272172.22 77320 -1 245
260 0 464564.22 272843.75 77200 -1 245
261 0 464492.8 272904.34 77120 -1 260
262 0 464445.03 272928 77080 -1 261
263 0 464365.8 272920.72 77040 -1 262
264 0 464326.16 272833.7 77000 -1 263
265 0 464300.3 272897.38 76920 -1 264
266 0 464301.16 272896.78 76880 -1 265
267 0 464270.5 272864.5 76840 -1 266
268 0 464236.9 272856.84 76760 -1 267
269 0 464190.72 272848.5 76720 -1 268
270 0 464166.1 272785.25 76680 -1 269
271 0 464094.94 272824.28 76640 -1 270
272 0 464005.97 272847.7 76560 -1 271
273 0 463821.8 272755 76680 -1 272
274 0 463698.88 272693 76760 -1 273
275 0 463743.62 272621.03 76920 -1 274
276 0 463673.1 272626.03 77080 -1 275
277 0 463654.72 272628.5 77120 -1 276
278 0 463651.28 272669.78 77200 -1 277
279 0 462982 272369.84 76520 -1 272
280 0 462877.44 272225.28 76440 -1 279
281 0 462870.1 272226.94 76400 -1 280
282 0 462806.5 272167.5 76360 -1 281
283 0 462606 271960.34 76200 -1 282
284 0 461837.44 270952.72 76040 -1 283
285 0 461317.72 270384.72 75840 -1 284
286 0 461261.66 270185.16 75800 -1 285
287 0 460910.97 269120.03 75640 -1 286
288 0 460905.78 269114.16 75480 -1 287
289 0 460890.16 269111.03 75360 -1 288
290 0 460846.7 269008.94 75200 -1 289
291 0 460538.34 268616.44 75600 -1 287
292 0 460165 268113.53 75560 -1 291
293 0 459767.25 267800.1 75640 -1 292
294 0 459709.2 267673.75 75920 -1 293
295 0 459565.06 267577.6 76040 -1 294
296 0 459580.66 267513.4 76160 -1 295
297 0 459670.25 267511.7 76320 -1 296
298 0 459589.22 267465.1 76440 -1 297
299 0 459477 267368.94 76600 -1 298
300 0 459445.66 267426.53 76720 -1 299
301 0 459469.16 267432.9 76840 -1 300
302 0 459405 267368.38 76960 -1 301
303 0 459366 267370.16 77160 -1 302
304 0 459302.16 267365.88 77280 -1 303
305 0 459226.03 267427.78 77400 -1 304
306 0 459198.2 267455.44 77440 -1 305
307 0 459145.22 267530.22 77600 -1 306
308 0 459097.25 267496.62 77720 -1 307
309 0 459002.84 267566.38 77880 -1 308
310 0 458973.38 267564.5 77920 -1 309
311 0 458858.62 267555.8 78080 -1 310
312 0 458678.9 267581.7 78200 -1 311
313 0 458591.12 267562.4 78360 -1 312
314 0 458567.88 267555.8 78400 -1 313
315 0 458305.44 267550.94 78520 -1 314
316 0 458104.03 267626.9 78680 -1 315
317 0 457901.4 267785.44 78880 -1 316
318 0 457861.72 267930.7 79040 -1 317
319 0 457849.12 268058.28 79200 -1 318
320 0 457845.66 268088.5 79240 -1 319
321 0 457830.34 268107.7 79280 -1 320
322 0 457741.9 268225.06 79520 -1 321
323 0 457694.12 268295.5 79680 -1 322
324 0 457675.12 268317.16 79720 -1 323
325 0 457984.72 267898.44 79880 -1 324
326 0 457453.06 268489.53 80080 -1 325
327 0 457413.53 268489.44 80320 -1 326
328 0 457414.4 268488.78 80440 -1 327
329 0 457414.8 268489.7 80680 -1 328
330 0 457414.34 268488.4 80880 -1 329
331 0 457412.75 268488.97 81080 -1 330
332 0 457388.88 268476.2 81200 -1 331
333 0 457389.75 268474.5 81320 -1 332
334 0 457389.88 268473.8 81360 -1 333
335 0 457438.06 268445.34 81400 -1 334
336 0 457484.4 268418.44 81440 -1 335
337 0 457581.2 268361.06 81520 -1 336
338 0 457607.62 268344.8 81600 -1 337
339 0 457644.66 268322.06 81720 -1 338
340 0 457628.8 268384.66 81760 -1 339
341 0 457597.4 268513.16 81840 -1 340
342 0 457585.6 268463.97 81880 -1 341
343 0 457582.1 268521.22 81920 -1 342
344 0 457685.06 268569.25 82000 -1 343
345 0 457820.9 268544.75 82080 -1 344
346 0 457797.28 268610.38 82200 -1 345
347 0 457821.78 268592.8 82320 -1 346
348 0 457837.72 268506.03 82440 -1 347
349 0 457816.6 268520.94 82480 -1 348
350 0 457697.56 268610.22 82720 -1 349
351 0 457678.2 268624.28 82760 -1 350
352 0 457614.47 268629.88 82800 -1 351
353 0 457421.34 268641.28 82920 -1 352
354 0 457383.5 268608.9 83080 -1 353
355 0 457332.06 268683.5 83160 -1 354
356 0 457366.4 268728.88 83200 -1 355
357 0 457357.47 268816.53 83320 -1 356
358 0 457462.44 268818.56 83440 -1 357
359 0 457526.47 268785.62 83520 -1 358
360 0 457613.7 268785.62 83600 -1 359
361 0 457861.66 268714.03 83720 -1 360
362 0 458011.66 268706.56 83760 -1 361
363 0 458196.6 268670.7 83920 -1 362
364 0 458389.4 268665.8 84040 -1 363
365 0 458637.8 268521.66 84160 -1 364
366 0 458756.4 268449.84 84240 -1 365
367 0 459093.25 268339.9 84400 -1 366
368 0 459357.5 268280.94 84520 -1 367
369 0 459871.2 268145.16 84680 -1 368
370 0 460092.7 268063.97 84760 -1 369
371 0 460413.97 267976.72 84880 -1 370
372 0 460757.75 267921.06 85000 -1 371
373 0 461109.38 267785.3 85160 -1 372
374 0 461299.3 267722.53 85280 -1 373
375 0 461646.4 267672.78 85400 -1 374
376 0 461828.03 267616.6 85560 -1 375
377 0 461932.4 267610.97 85640 -1 376
378 0 462107.6 267593.44 85760 -1 377
379 0 462245 267553.6 85880 -1 378
380 0 462356.3 267551.5 86000 -1 379
381 0 462387.75 267421.28 86240 -1 380
382 0 462436.53 267365.2 86360 -1 381
383 0 462470.03 267382.97 86480 -1 382
384 0 462703.66 267371.97 86640 -1 383
385 0 462801.3 267346.84 86800 -1 384
386 0 463220.06 267567.94 86960 -1 385
387 0 463290.78 267637.75 87120 -1 386
388 0 463304.47 267606.1 87320 -1 387
389 0 463345.7 267496.4 87440 -1 388
390 0 463398.8 267424.34 87520 -1 389
391 0 464645.4 266995.25 87520 -1 390
392 0 464631.6 267017.97 87440 -1 391
393 0 464573.16 267088.47 87320 -1 392
394 0 464418.66 267098.16 87160 -1 393
395 0 464317.25 267089.16 87040 -1 394
396 0 464272.03 267062.78 87000 -1 395
397 0 463478.7 267317.22 87640 -1 390
398 0 463533.4 267249 87720 -1 397
399 0 463614.94 267147.25 87840 -1 398
400 0 463844.25 266938.8 88040 -1 399
401 0 463889.3 266897.94 88080 -1 400
402 0 463934.84 266860.88 88120 -1 401
403 0 464118 266600.9 88280 -1 402
404 0 464197.22 266415.97 88400 -1 403
405 0 464337.72 265972.22 88560 -1 404
406 0 464356.9 265604.2 88640 -1 405
407 0 464366.44 266235.47 88760 -1 406
408 0 464406.44 266151.28 88840 -1 407
409 0 464429.2 266174.47 88880 -1 408
410 0 464525.97 266176.56 88960 -1 409
411 0 464607.1 266172.3 89040 -1 410
412 0 464717.56 266226.16 89120 -1 411
413 0 464828.4 266160.44 89240 -1 412
414 0 464966.66 266158.66 89320 -1 413
415 0 465036.22 266158 89360 -1 414
416 0 465174.44 266154.53 89440 -1 415
417 0 465243.97 266150.7 89480 -1 416
418 0 465327.66 266217.66 89520 -1 417
419 0 465495.47 266350.84 89600 -1 418
420 0 465584.84 266522.22 89720 -1 419
421 0 465710.47 266542.34 89800 -1 420
422 0 465731.75 266599.75 89880 -1 421
423 0 465782.06 266543.78 90000 -1 422
424 0 465795.56 266591.6 90160 -1 423
425 0 465797.8 266800.06 90240 -1 424
426 0 465807.4 266814.38 90280 -1 425
427 0 465820.16 266847.1 90360 -1 426
428 0 465803.22 266836.3 90400 -1 427
429 0 465823.75 266987 90520 -1 428
430 0 465965.2 267021.06 90560 -1 429
431 0 467416.53 266968.4 90640 -1 430
432 0 467426.78 267021.28 90680 -1 431
433 0 467207.97 267022.97 90800 -1 432
434 0 467058.56 267056.34 90840 -1 433
435 0 466951.94 267170.9 90920 -1 434
436 0 466908.66 267205.75 90960 -1 435
437 0 466887.25 267182.06 91000 -1 436
438 0 466940.12 267240.66 91040 -1 437
439 0 466863.25 267195.34 91120 -1 438
440 0 466814.66 267160.84 91160 -1 439
441 0 466826.97 267303.94 91240 -1 440
442 0 466783.94 267310.34 91320 -1 441
443 0 466737.8 267272.3 91440 -1 442
444 0 466734.2 267247.56 91480 -1 443
445 0 465957.62 267484.4 90280 -1 426
446 0 465951.3 267311.16 90120 -1 445
447 0 465984.1 267314.03 90000 -1 446
448 0 466004.56 267293.47 89920 -1 447
449 0 466038.38 267303.16 89840 -1 448
450 0 466051.75 267330.16 89760 -1 449
451 0 466043.16 267332.34 89720 -1 450
452 0 459436.38 267418.4 82720 -1 350
453 0 459649.62 267402.84 82680 -1 452
454 0 460286.6 267359.88 82560 -1 453
455 0 460708.9 267226.28 82440 -1 454
456 0 461132.97 267152.53 82320 -1 455
457 0 461909.53 267024.9 82280 -1 456
458 0 462140.7 266848.44 82320 -1 457
459 0 462172.62 266641 82360 -1 458
460 0 461835.5 266618.06 82400 -1 459
461 0 461741.12 266585.12 82480 -1 460
462 0 461757.97 266608.22 82560 -1 461
463 0 461773.84 266609.7 82640 -1 462
464 0 462061.47 266592.6 82680 -1 463
465 0 461821.75 266622.3 82760 -1 464
466 0 462049.38 266973.62 82200 -1 457
467 0 462120.7 267021.22 82120 -1 466
468 0 462157.5 267049 82080 -1 467
469 0 462194.03 267077.03 82040 -1 468
470 0 462236.6 267105.88 81960 -1 469
471 0 462235.97 267131.97 81880 -1 470
472 0 462209.28 267124.47 81800 -1 471
473 0 462184.56 267158.8 81680 -1 472
474 0 462311.3 267202.84 81600 -1 473
475 0 459580.97 267113.94 82600 -1 453
476 0 459780.75 266498.5 82440 -1 475
477 0 459340.6 265690.53 82440 -1 476
478 0 459676.6 265306.38 82440 -1 477
479 0 459902.44 265155.16 82680 -1 478
480 0 459940.3 265129.88 82720 -1 479
481 0 459972.56 265153.84 82800 -1 480
482 0 458742.03 265574.2 82800 -1 481
483 0 458761.3 265599.84 82960 -1 482
484 0 458815.8 265567.5 83000 -1 483
485 0 459991.66 265170.12 82840 -1 481
486 0 460010.4 265189.03 82880 -1 485
487 0 460044.75 265223.25 82960 -1 486
488 0 460260.84 265160.16 83040 -1 487
489 0 460261.94 265241.47 83120 -1 488
490 0 460358.22 265209.72 83160 -1 489
491 0 460454.5 265176.1 83200 -1 490
492 0 460501.2 265169 83240 -1 491
493 0 460548.1 265160.78 83280 -1 492
494 0 460583.53 264832.88 82880 -1 486
495 0 459645.94 265257.56 82320 -1 478
496 0 459781.88 265189.28 82240 -1 495
497 0 459913.66 265642.38 82440 -1 477
498 0 460050.1 265637.75 82360 -1 497
499 0 460198.25 265581.22 82280 -1 498
500 0 459825 266455.8 82360 -1 476
501 0 459784.7 266755.94 82360 -1 500
502 0 459637.8 266895.56 82360 -1 501
503 0 459565.7 267131.94 82360 -1 502
504 0 459551.97 267096.94 82280 -1 503
505 0 459554.78 267076.94 82240 -1 504
506 0 459876.97 266479.38 82280 -1 500
507 0 459630.25 267670.66 75600 -1 293
508 0 459634.1 267703.16 75520 -1 507
509 0 459637.66 267718.34 75480 -1 508
510 0 459653.7 267711.3 75360 -1 509
511 0 459653.56 267711 75280 -1 510
512 0 459667.3 267738.22 75200 -1 511
513 0 459674.06 267756.1 75160 -1 512
514 0 459869.75 267828.94 75080 -1 513
515 0 459919.5 267859.5 75040 -1 514
516 0 459968.72 267890.22 75000 -1 515
517 0 460017.47 267886.78 74920 -1 516
518 0 460073.28 267882.62 74880 -1 517
519 0 460109.53 267891.22 74800 -1 518
520 0 460109.6 267931.88 74760 -1 519
521 0 460108.97 268014.84 74680 -1 520
522 0 460096.9 268172.06 74640 -1 521
523 0 460528.72 268610.16 75400 -1 291
524 0 461327.44 270435.47 76000 -1 285
525 0 461333.97 270453.4 76120 -1 524
526 0 461335.2 270460.03 76160 -1 525
527 0 461352.03 270539.97 76320 -1 526
528 0 461377 270520 76360 -1 527
529 0 461402 270500 76400 -1 528
530 0 461427.03 270480.47 76440 -1 529
531 0 461423 270492.53 76480 -1 530
532 0 460755.94 270751.72 76480 -1 531
533 0 460672 270738.34 76520 -1 532
534 0 460503.72 270711.44 76600 -1 533
535 0 460342.78 270704.47 76760 -1 534
536 0 460052.28 270644.34 76880 -1 535
537 0 459766 270597.75 77000 -1 536
538 0 459588.38 270536.1 77120 -1 537
539 0 459506.25 270558.62 77240 -1 538
540 0 459477.06 270564.8 77280 -1 539
541 0 459461.75 270572.25 77440 -1 540
542 0 459541 270630.38 77600 -1 541
543 0 459522.25 270600.47 77640 -1 542
544 0 458886.56 270474.84 77240 -1 539
545 0 458595.6 270430.66 77400 -1 544
546 0 458464.16 270443.25 77520 -1 545
547 0 458266.56 270490.5 77680 -1 546
548 0 458280.5 270451 77760 -1 547
549 0 458294.4 270411.8 77840 -1 548
550 0 458292.75 270424.78 77880 -1 549
551 0 457984.44 270120.66 77880 -1 550
552 0 458284.56 270407.4 78000 -1 550
553 0 458069.06 270499.7 78120 -1 552
554 0 461410.7 270519.34 76560 -1 531
555 0 461507.4 270551.25 76600 -1 554
556 0 461615.56 270503.7 76640 -1 555
557 0 461728.3 270524.6 76720 -1 556
558 0 461040.47 270099.4 75600 -1 285
559 0 461023.8 270070.97 75480 -1 558
560 0 460860.8 270068.6 75320 -1 559
561 0 460819.8 270068 75280 -1 560
562 0 460737.44 270027.28 75240 -1 561
563 0 460765.1 269992.88 75200 -1 562
564 0 460828 269965.38 75160 -1 563
565 0 464837.88 273221.7 76960 -1 260
566 0 464838.7 273222.38 76840 -1 565
567 0 464874.78 273198.25 76720 -1 566
568 0 464839.25 273218.25 76640 -1 567
569 0 464654.12 273133.56 76560 -1 568
570 0 464601.88 273150.78 76440 -1 569
571 0 464606.75 273167.53 76400 -1 570
572 0 473606.38 276679.53 76920 -1 237
573 0 473686.2 276599.88 76880 -1 572
574 0 473728.1 276607.1 76840 -1 573
575 0 473720.2 276582.06 76800 -1 574
576 0 473614.8 276535.88 76680 -1 575
577 0 473526.4 276495.03 76560 -1 576
578 0 473462.47 276455.4 76440 -1 577
579 0 473056.4 277130.94 77120 -1 237
580 0 473257.66 277220.25 77320 -1 579
581 0 473353.94 277158.56 77400 -1 580
582 0 473562.7 277126.06 77600 -1 581
583 0 473535.4 277035.72 77640 -1 582
584 0 473687.28 276929.94 77840 -1 583
585 0 473840.5 276864.5 77920 -1 584
586 0 473993.5 276798.56 78000 -1 585
587 0 474037.34 276786.34 78040 -1 586
588 0 474080.53 276773.53 78080 -1 587
589 0 474123.75 276760.7 78120 -1 588
590 0 474234.34 276717.3 78280 -1 589
591 0 474242.28 276684.47 78400 -1 590
592 0 474438.5 276679.5 78520 -1 591
593 0 474504.5 276678.5 78560 -1 592
594 0 474635.1 276633 78680 -1 593
595 0 474842.75 276563.53 78840 -1 594
596 0 474815.94 276578.38 78880 -1 595
597 0 474917.28 276555.2 79040 -1 596
598 0 474932 276566.25 79160 -1 597
599 0 474937.16 276569.9 79200 -1 598
600 0 475043.38 276534.3 79320 -1 599
601 0 475052 276544 79360 -1 600
602 0 475061.25 276554.22 79400 -1 601
603 0 475040.62 276539 79560 -1 602
604 0 474997 276550.7 79720 -1 603
605 0 474718.3 276564.94 79800 -1 604
606 0 474730.12 276548.03 79920 -1 605
607 0 474752.7 276527.1 80080 -1 606
608 0 474788.97 276439.5 80240 -1 607
609 0 474817.12 276299.03 80360 -1 608
610 0 474831.38 276231.6 80400 -1 609
611 0 474887 275611.62 80400 -1 610
612 0 475130.3 275228.34 80440 -1 611
613 0 475263.47 275099.12 80280 -1 612
614 0 475385.66 275091.7 80120 -1 613
615 0 475423.62 275072 80040 -1 614
616 0 475453.44 274994.7 80000 -1 615
617 0 474741.3 276160.88 80560 -1 610
618 0 474702.97 276111.72 80680 -1 617
619 0 474663.53 276060.25 80760 -1 618
620 0 474621.53 276011.3 80840 -1 619
621 0 474589.4 275915.75 80960 -1 620
622 0 474457.25 275815.6 81120 -1 621
623 0 474438.28 275801.78 81160 -1 622
624 0 474157.84 275718.9 81280 -1 623
625 0 473378.38 275403.25 81320 -1 624
626 0 473347.6 275380.8 81360 -1 625
627 0 473225.75 275292.06 81520 -1 626
628 0 473131 275186.9 81680 -1 627
629 0 473064 275171 81720 -1 628
630 0 472997 275155 81760 -1 629
631 0 472862.84 275123.03 81840 -1 630
632 0 472847.66 275132.22 81920 -1 631
633 0 472314.88 275024.5 82040 -1 632
634 0 472215.66 275006.66 82120 -1 633
635 0 472166.03 274997.8 82160 -1 634
636 0 472116.4 274988.94 82200 -1 635
637 0 471190.7 274898.38 82360 -1 636
638 0 470556.5 274751.2 82520 -1 637
639 0 470306.5 274679.5 82600 -1 638
640 0 470056.94 274607.8 82680 -1 639
641 0 469981.2 274467.53 82760 -1 640
642 0 469937.88 274399.25 82800 -1 641
643 0 469431.03 273831 82880 -1 642
644 0 468502.44 272943.25 83280 -1 643
645 0 468450 272783.38 83360 -1 644
646 0 468397 272626 83440 -1 645
647 0 468344.4 272468.6 83520 -1 646
648 0 468318.25 272390.44 83560 -1 647
649 0 468318.75 271963.38 83760 -1 648
650 0 468414.5 271778.5 83840 -1 649
651 0 468509.7 271594.44 83920 -1 650
652 0 468719 271213.72 84040 -1 651
653 0 469144.2 270564.8 84240 -1 652
654 0 469343.44 269853.03 84360 -1 653
655 0 469431.5 269657.5 84440 -1 654
656 0 469520.06 269461.66 84520 -1 655
657 0 469530.16 268910.9 84600 -1 656
658 0 469539.5 268088.94 84720 -1 657
659 0 469573.47 267037.3 84840 -1 658
660 0 469930.44 266555.4 84920 -1 659
661 0 470109.06 266318.84 84960 -1 660
662 0 470290.06 266077.34 85000 -1 661
663 0 470250.44 265732.94 85200 -1 662
664 0 469773.9 264293 85040 -1 663
665 0 469081.44 263562.97 84960 -1 664
666 0 469020.25 263556.25 84840 -1 665
667 0 469000.06 263554.38 84800 -1 666
668 0 469008 263552.8 84680 -1 667
669 0 468989.2 263568.72 84520 -1 668
670 0 468967.62 263578 84480 -1 669
671 0 468933.38 263586.78 84400 -1 670
672 0 468928.06 263576.12 84320 -1 671
673 0 468927.66 263567.97 84280 -1 672
674 0 468903.5 263556.56 84240 -1 673
675 0 468804.94 263502.22 84080 -1 674
676 0 468403.97 264154.84 84000 -1 675
677 0 467830.47 264357.1 83960 -1 676
678 0 467230.6 264753.2 83960 -1 677
679 0 466673.3 265036.12 83880 -1 678
680 0 466065.22 265433.56 83840 -1 679
681 0 465707.3 265542.4 83720 -1 680
682 0 465564 265602.22 83680 -1 681
683 0 465402.94 265731.7 83560 -1 682
684 0 464985.62 265906.47 83400 -1 683
685 0 464450.66 266113.97 83280 -1 684
686 0 464397.06 266201.16 83120 -1 685
687 0 464026.72 266286.03 83280 -1 685
688 0 463964.84 265813.94 83280 -1 687
689 0 463973.78 266305.8 83440 -1 687
690 0 463988.3 266314.22 83480 -1 689
691 0 463836.28 266466.25 83640 -1 690
692 0 463782.25 266455.2 83760 -1 691
693 0 462984 266832.16 83880 -1 692
694 0 463845 266145.94 83880 -1 693
695 0 463979.62 266115.94 83920 -1 694
696 0 464003.2 266074.56 83960 -1 695
697 0 462807.75 266785.34 83920 -1 693
698 0 462767.8 266730.94 84000 -1 697
699 0 468845.8 263097.16 83960 -1 675
700 0 469214.47 262229.1 83840 -1 699
701 0 469400.3 261408.9 83840 -1 700
702 0 469564.9 261206.33 84000 -1 701
703 0 469694.84 261157.05 84120 -1 702
704 0 469919 261013.14 84160 -1 703
705 0 470365.06 260729.03 84240 -1 704
706 0 470463.66 260588.67 84320 -1 705
707 0 470672.12 260409.5 84480 -1 706
708 0 470888.72 260116.42 84600 -1 707
709 0 471162.03 259839.39 84720 -1 708
710 0 471907.28 259169.9 84840 -1 709
711 0 472304.47 258867.62 84960 -1 710
712 0 472574.88 258712.84 85080 -1 711
713 0 472756.28 257935.33 85160 -1 712
714 0 472844.88 257547.45 85200 -1 713
715 0 472897.44 257285.14 85240 -1 714
716 0 473003.72 256759.22 85320 -1 715
717 0 472237.84 255816.2 85240 -1 716
718 0 472190 255811.5 85360 -1 717
719 0 472174.22 255810.3 85400 -1 718
720 0 472068.5 255772.66 85560 -1 719
721 0 472050.75 255781.25 85680 -1 720
722 0 472045.25 255784.33 85720 -1 721
723 0 472088.5 255816.34 85840 -1 722
724 0 472088.94 255893.27 85960 -1 723
725 0 472218.8 255782.08 85200 -1 717
726 0 472158.72 255684.34 85080 -1 725
727 0 471488.78 255172.38 85080 -1 726
728 0 471456.75 254500.25 85080 -1 727
729 0 471489.44 254416.34 84960 -1 728
730 0 471611.88 254160.23 84800 -1 729
731 0 471790.7 253924.84 84680 -1 730
732 0 471866.1 253228.36 84600 -1 731
733 0 471743.38 252805.1 84520 -1 732
734 0 471823.56 252623.73 84480 -1 733
735 0 471801.97 252594.2 84400 -1 734
736 0 471705 252610.47 84320 -1 735
737 0 471718.53 252996.83 84680 -1 732
738 0 471866.4 252965.14 84880 -1 737
739 0 471940.6 252887.8 85080 -1 738
740 0 471991.53 252896.52 85240 -1 739
741 0 471390.06 252660.83 84800 -1 737
742 0 471371.1 252654.89 84840 -1 741
743 0 471307.75 252601.06 84880 -1 742
744 0 471248.5 252545 84920 -1 743
745 0 471189.1 252488.53 84960 -1 744
746 0 471127.66 252331 85040 -1 745
747 0 471097.03 252251.89 85080 -1 746
748 0 470980.84 252043.19 85200 -1 747
749 0 470820.97 251943.98 85320 -1 748
750 0 470804.2 251915.6 85240 -1 749
751 0 470779.22 251873.03 85120 -1 750
752 0 470780.53 251872.1 85000 -1 751
753 0 470500.75 251552.17 85320 -1 749
754 0 470530.47 251569.7 85360 -1 753
755 0 470621.84 251619.1 85480 -1 754
756 0 470615 251652.5 85560 -1 755
757 0 470421.56 252171 85560 -1 756
758 0 470996.9 252233.95 85560 -1 757
759 0 470973.22 252196.58 85640 -1 758
760 0 470949.72 252172.69 85680 -1 759
761 0 470932.2 252166.88 85720 -1 760
762 0 470895.03 252156.89 85760 -1 761
763 0 470607.72 251685.55 85640 -1 756
764 0 470472.34 251671.48 85800 -1 763
765 0 470375.62 251629.67 85960 -1 764
766 0 470297.88 251590.72 86120 -1 765
767 0 470049.53 251641.86 86280 -1 766
768 0 469966.4 251639.42 86400 -1 767
769 0 469596.7 251855.97 86480 -1 768
770 0 468644.03 252424.56 86480 -1 769
771 0 468366.1 252816.53 86600 -1 770
772 0 468283.5 252947.45 86680 -1 771
773 0 468327.5 253001 86640 -1 772
774 0 468458.12 253162.9 86520 -1 773
775 0 468634.12 253189.86 86400 -1 774
776 0 468766.7 253245.11 86280 -1 775
777 0 468726.34 253295 86200 -1 776
778 0 468706.4 253320.44 86160 -1 777
779 0 468699 253342 86120 -1 778
780 0 468685.34 253385.5 86040 -1 779
781 0 468715.4 253407.36 85960 -1 780
782 0 468730.22 253414.14 85920 -1 781
783 0 468625.28 253520.75 85760 -1 782
784 0 468592.44 253441.03 85560 -1 783
785 0 468205.06 253056.56 86760 -1 772
786 0 468163.66 253142.38 86880 -1 785
787 0 468006.97 253168.9 87080 -1 786
788 0 467849.06 253175.27 87240 -1 787
789 0 467777.03 253166.73 87320 -1 788
790 0 467684.88 253075.7 87480 -1 789
791 0 467576.34 253111.9 87640 -1 790
792 0 467502 253145.39 87800 -1 791
793 0 467423.75 253140.77 87920 -1 792
794 0 467425.53 253235.67 88000 -1 793
795 0 468034.44 253013.56 86680 -1 772
796 0 468028.6 253099.17 86560 -1 795
797 0 468080.72 253074.38 86440 -1 796
798 0 468593.78 252316.03 86680 -1 770
799 0 468578.38 252270.72 86760 -1 798
800 0 468486.16 252315.72 86800 -1 799
801 0 470830.56 251998.17 85440 -1 749
802 0 470833.75 252015.23 85480 -1 801
803 0 469881.03 252604.7 85440 -1 801
804 0 473418.44 256544.05 85440 -1 716
805 0 473610.38 256462.61 85560 -1 804
806 0 473927.7 256384.19 85680 -1 805
807 0 474091.44 256397.61 85800 -1 806
808 0 474086.9 256441.38 85880 -1 807
809 0 474083.34 256470.97 85920 -1 808
810 0 474061.78 256422.02 86120 -1 809
811 0 474069.8 256415.42 86160 -1 810
812 0 475148.1 256374.72 86080 -1 811
813 0 475867.75 256192 86120 -1 812
814 0 475779.8 256204.05 86280 -1 813
815 0 475760.9 256140.23 86400 -1 814
816 0 475758.06 256125 86440 -1 815
817 0 476434.53 256052.64 86120 -1 813
818 0 476734.03 255892.39 86040 -1 817
819 0 476756 255898.67 85960 -1 818
820 0 476766.94 255902.28 85920 -1 819
821 0 477006.5 255693.77 85840 -1 820
822 0 477079.44 255625.56 85720 -1 821
823 0 477039.72 255637.52 85600 -1 822
824 0 477593.56 255033.45 85600 -1 823
825 0 478131.44 254521.38 85600 -1 824
826 0 478069.5 254602.25 85640 -1 825
827 0 477884.94 254846.03 85760 -1 826
828 0 477968.22 254853.64 85800 -1 827
829 0 478023.34 254530.33 85560 -1 825
830 0 477808.47 254549.48 85480 -1 829
831 0 477793.66 254539.67 85440 -1 830
832 0 477764.66 254520.6 85360 -1 831
833 0 477867.9 254607.36 85200 -1 832
834 0 477779.75 254603.6 85160 -1 833
835 0 478573.38 253981.27 85600 -1 825
836 0 478784.5 253649.1 85480 -1 835
837 0 478960.22 253244.9 85360 -1 836
838 0 479036.12 252677.1 85360 -1 837
839 0 479044.03 252405.7 85440 -1 838
840 0 478907.06 252345.03 85600 -1 839
841 0 478895.78 252253.6 85720 -1 840
842 0 478820.66 252209 85760 -1 841
843 0 478669.88 252118.75 85840 -1 842
844 0 478498.5 252034.08 85960 -1 843
845 0 478348.44 251985.42 86080 -1 844
846 0 478278.22 251923.42 86240 -1 845
847 0 478193.62 251843.55 86400 -1 846
848 0 478106.1 251853.8 86560 -1 847
849 0 478076.66 251819.78 86600 -1 848
850 0 478028.66 251803.33 86640 -1 849
851 0 477932.4 251769.53 86720 -1 850
852 0 477689.62 251759.84 86880 -1 851
853 0 477560.97 251839.55 87000 -1 852
854 0 477529.06 251984 87160 -1 853
855 0 477536.53 251830.42 87240 -1 854
856 0 477530.2 251808.38 87360 -1 855
857 0 477575.25 251701.88 87440 -1 856
858 0 477561.94 251769.14 87520 -1 857
859 0 476968.66 252015.25 87000 -1 853
860 0 476504.25 252188.16 87000 -1 859
861 0 476392.06 252350.84 86920 -1 860
862 0 476484.66 252336.8 86760 -1 861
863 0 479165.8 252977.17 85240 -1 837
864 0 479213.88 252898.4 85160 -1 863
865 0 479238.8 252856.17 85120 -1 864
866 0 479218.97 252813.23 85040 -1 865
867 0 479308.75 252874.02 85000 -1 866
868 0 479301.38 252853.92 84960 -1 867
869 0 477609 255170 85760 -1 824
870 0 477589.38 255285.64 85920 -1 869
871 0 478020.88 254897.53 85920 -1 870
872 0 478255.88 254890.6 86000 -1 871
873 0 478326.44 254717.67 86080 -1 872
874 0 478245.3 254792.44 86120 -1 873
875 0 473008.03 257376.77 85440 -1 715
876 0 473173.22 257416.84 85600 -1 875
877 0 472872.56 257902.44 85360 -1 713
878 0 473050.28 257958.27 85520 -1 877
879 0 473169.3 257944.02 85680 -1 878
880 0 473217.8 257945.84 85720 -1 879
881 0 473215.62 258111.62 85840 -1 880
882 0 473241.94 258205 85920 -1 881
883 0 473241.94 258207.81 86000 -1 882
884 0 473222.97 258185.38 86040 -1 883
885 0 470325.88 261168.78 84320 -1 704
886 0 469236.5 261521.81 83720 -1 701
887 0 468360.66 261282 83720 -1 886
888 0 468202 261242.27 83640 -1 887
889 0 467937.2 261162.27 83600 -1 888
890 0 467703.2 261054.66 83560 -1 889
891 0 467553.1 260974.39 83520 -1 890
892 0 467342.38 261008.1 83480 -1 891
893 0 467243.44 261052.2 83440 -1 892
894 0 467073.06 261097.67 83360 -1 893
895 0 467053.8 261093.33 83240 -1 894
896 0 466893.62 261158.62 83120 -1 895
897 0 466894.06 261156.16 82960 -1 896
898 0 466691.56 261153.53 82800 -1 897
899 0 466489.9 261181.72 82760 -1 898
900 0 466079.7 261241.55 82680 -1 899
901 0 465683.44 261085.52 82720 -1 900
902 0 465578.3 261188.45 82600 -1 901
903 0 465537.72 261217.3 82480 -1 902
904 0 465517.5 261237.5 82400 -1 903
905 0 465496.66 261257.52 82320 -1 904
906 0 465592.62 261284.62 82120 -1 905
907 0 465765.88 261346.12 82080 -1 906
908 0 469259.38 262232.72 84040 -1 700
909 0 468417.4 263508.94 84960 -1 665
910 0 468530.56 263475.88 85080 -1 909
911 0 468626.97 263442.16 85160 -1 910
912 0 468676.66 263422.88 85200 -1 911
913 0 468743.62 263373.2 85240 -1 912
914 0 470246 265667 85240 -1 663
915 0 470241.88 265601.28 85280 -1 914
916 0 470080.84 264158.22 85280 -1 915
917 0 470126 264090.75 85320 -1 916
918 0 470261.1 263888.7 85440 -1 917
919 0 470518.88 263640.66 85640 -1 918
920 0 470528.66 263679.66 85720 -1 919
921 0 470548.4 263756.9 85880 -1 920
922 0 470556.94 263812.78 86040 -1 921
923 0 470732.5 263733.62 86200 -1 922
924 0 470820.12 263722.47 86360 -1 923
925 0 470807.4 263707.28 86520 -1 924
926 0 470821.94 263669.56 86600 -1 925
927 0 470828.6 263628.9 86680 -1 926
928 0 470915.5 263538.8 86800 -1 927
929 0 470115.2 263447.2 86800 -1 928
930 0 469898.5 263522.97 86800 -1 929
931 0 469976.44 263445.5 86840 -1 930
932 0 469973.28 263447.88 86880 -1 931
933 0 470939.97 263516.12 86840 -1 928
934 0 471192.1 263489.75 86960 -1 933
935 0 471296.34 263434.47 87080 -1 934
936 0 471337.03 263806.9 87280 -1 935
937 0 471335.12 264407.16 87280 -1 936
938 0 471442.72 265046.97 87280 -1 937
939 0 471565.94 265083.03 87160 -1 938
940 0 471650.34 265159.44 87040 -1 939
941 0 471693.44 265327.78 86920 -1 940
942 0 471807 265426.06 86800 -1 941
943 0 471846.53 265461.3 86760 -1 942
944 0 471758.56 265159.03 87320 -1 939
945 0 471588.44 264807.2 87520 -1 944
946 0 471552.47 264774.03 87560 -1 945
947 0 471453.44 264029.97 87720 -1 946
948 0 471504 263926.94 87840 -1 947
949 0 471592.2 264005.06 87920 -1 948
950 0 470620.38 263784.47 86360 -1 924
951 0 470095.62 266345.6 85120 -1 661
952 0 470113.88 266353.44 85280 -1 951
953 0 470019.5 266388.66 85440 -1 952
954 0 470006.53 266429.56 85600 -1 953
955 0 470042.9 266433.06 85760 -1 954
956 0 470032.56 266482.62 85880 -1 955
957 0 469758.72 268840.2 84640 -1 657
958 0 469796.12 268776.84 84800 -1 957
959 0 469858.7 268793.44 84960 -1 958
960 0 469947.38 268824.88 85120 -1 959
961 0 469927.75 268821 85160 -1 960
962 0 470379.12 269810.7 85160 -1 961
963 0 470425.88 269702.38 85320 -1 962
964 0 470514.62 269850.53 85560 -1 963
965 0 470446.9 270067.75 85720 -1 964
966 0 470436.88 270099.75 85800 -1 965
967 0 470446.6 270339.4 85960 -1 966
968 0 470332.75 270526.38 86200 -1 967
969 0 470531 271245.2 86080 -1 968
970 0 470616.5 271543 86120 -1 969
971 0 470702.44 271840.6 86160 -1 970
972 0 470289.44 272193.62 86280 -1 971
973 0 469889.62 272230.88 86480 -1 972
974 0 469780.47 272242.8 86520 -1 973
975 0 470054.44 272196.53 86560 -1 974
976 0 469822.75 272174.34 86760 -1 975
977 0 469764.5 272170 86840 -1 976
978 0 469706.2 272165.62 86920 -1 977
979 0 469560.88 272162.75 87040 -1 978
980 0 469242.6 272360.62 87120 -1 979
981 0 469031.44 272447.8 87200 -1 980
982 0 468928.25 272514 87320 -1 981
983 0 468894.5 272535.88 87360 -1 982
984 0 468794.84 272465.7 87560 -1 983
985 0 468560.38 272640.94 87800 -1 984
986 0 468438.94 272443.56 88040 -1 985
987 0 468426.47 272239.6 88240 -1 986
988 0 468365.88 272017.34 88480 -1 987
989 0 468153.72 271847.34 88800 -1 988
990 0 468134.25 271814.25 88840 -1 989
991 0 468074.94 271715.66 88960 -1 990
992 0 468082.2 271748 89040 -1 991
993 0 468092.75 271795.94 89160 -1 992
994 0 468095.06 271910.38 89360 -1 993
995 0 468061.75 271932.25 89520 -1 994
996 0 470650.25 272015.8 86120 -1 970
997 0 470426.12 272408.34 86120 -1 996
998 0 470430.5 272383.7 86080 -1 997
999 0 469870 268809.22 85280 -1 961
1000 0 470219.84 268701.97 84720 -1 957
1001 0 469554.66 269708.84 84560 -1 654
1002 0 469597.38 269680.34 84600 -1 1001
1003 0 469783.84 269598.28 84720 -1 1002
1004 0 468042.53 272272.44 84160 -1 652
1005 0 468052.38 272227.72 84400 -1 1004
1006 0 467843.56 272031.34 84520 -1 1005
1007 0 467537.94 271996.3 84720 -1 1006
1008 0 467401.3 272154.44 84920 -1 1007
1009 0 467431.2 272132.6 84960 -1 1008
1010 0 467552.38 272046.56 85120 -1 1009
1011 0 467666.06 271987.75 85240 -1 1010
1012 0 467754.7 271829.2 85400 -1 1011
1013 0 468117.12 271865.62 85560 -1 1012
1014 0 468029.56 271925.06 85680 -1 1013
1015 0 470013.53 274324.4 82920 -1 641
1016 0 470079.88 274288.3 83080 -1 1015
1017 0 470145.88 274215.8 83240 -1 1016
1018 0 470190.56 274193.12 83280 -1 1017
1019 0 470258.62 274187.34 83440 -1 1018
1020 0 470237.9 274175.44 83560 -1 1019
1021 0 470343.66 274196.6 83640 -1 1020
1022 0 470477.34 274212.06 83720 -1 1021
1023 0 470551.94 274251.72 83800 -1 1022
1024 0 470688.47 274257.97 83920 -1 1023
1025 0 470716.16 274284.72 84040 -1 1024
1026 0 470747.72 274304.34 84160 -1 1025
1027 0 470768.25 274211.6 84280 -1 1026
1028 0 470750.28 274204.4 84320 -1 1027
1029 0 470708.66 274185.34 84400 -1 1028
1030 0 470688.03 274175.7 84440 -1 1029
1031 0 470675.34 274144.72 84560 -1 1030
1032 0 470851.38 274492.84 84160 -1 1026
1033 0 470904.34 274503.53 84280 -1 1032
1034 0 470977.75 274592.22 84400 -1 1033
1035 0 471056.66 274610.6 84520 -1 1034
1036 0 471388.03 274419.12 84640 -1 1035
1037 0 471505.16 274327.9 84720 -1 1036
1038 0 471526.5 274290 84800 -1 1037
1039 0 471547.53 274251.56 84880 -1 1038
1040 0 471640.3 274192.16 85000 -1 1039
1041 0 471677.53 274117.75 85160 -1 1040
1042 0 471683.53 274124.25 85200 -1 1041
1043 0 471666 274094 85240 -1 1042
1044 0 471648.4 274063.84 85280 -1 1043
1045 0 471640.56 273911.22 85360 -1 1044
1046 0 471688.2 273842.88 85440 -1 1045
1047 0 471696.16 273767.28 85560 -1 1046
1048 0 471711.84 273747.75 85720 -1 1047
1049 0 472170.12 274929.47 82320 -1 635
1050 0 472172.8 274911.12 82360 -1 1049
1051 0 475036.53 275448.5 81720 -1 629
1052 0 475058.94 275348.03 81880 -1 1051
1053 0 475121 275279.06 82080 -1 1052
1054 0 475282.62 275220.03 82240 -1 1053
1055 0 475317.66 275157.88 82400 -1 1054
1056 0 475318.7 275099.12 82560 -1 1055
1057 0 475320.28 275079.44 82760 -1 1056
1058 0 475441.16 274958.25 82880 -1 1057
1059 0 475316.6 274829.62 83080 -1 1058
1060 0 475189 274698.88 83280 -1 1059
1061 0 475190.88 274534.66 83440 -1 1060
1062 0 474879.25 274213.44 83680 -1 1061
1063 0 474399.3 273841.7 83880 -1 1062
1064 0 474111.2 273689.8 84040 -1 1063
1065 0 474052.12 273465.6 84200 -1 1064
1066 0 473982.25 273222.72 84320 -1 1065
1067 0 474026.7 273146.03 84400 -1 1066
1068 0 473872.94 272971.62 84560 -1 1067
1069 0 473845.88 272973.06 84600 -1 1068
1070 0 473876.22 272950.88 84680 -1 1069
1071 0 472835.12 277307.97 76760 -1 237
1072 0 472871.38 277417.38 76560 -1 1071
1073 0 473056.38 277630.4 76360 -1 1072
1074 0 473101.97 277558.9 76320 -1 1073
1075 0 473157.56 277415.47 76280 -1 1074
1076 0 473231.9 277392.25 76240 -1 1075
1077 0 473271.62 277343.56 76200 -1 1076
1078 0 473334.47 277127.72 76120 -1 1077
1079 0 473350.47 276926.9 76040 -1 1078
1080 0 473478.16 276304.28 75920 -1 1079
1081 0 473483.34 276202 75840 -1 1080
1082 0 473486.2 276150.53 75800 -1 1081
1083 0 473485.8 276126.47 75760 -1 1082
1084 0 473487.03 276055.72 75640 -1 1083
1085 0 473349.9 275878.25 75520 -1 1084
1086 0 473294.3 275870.75 75400 -1 1085
1087 0 473206 275804.66 75360 -1 1086
1088 0 473029.5 275672.12 75280 -1 1087
1089 0 472957.84 275612.53 75240 -1 1088
1090 0 472815.38 275494.66 75160 -1 1089
1091 0 472589.4 275408.84 75120 -1 1090
1092 0 472477.66 275344.1 75080 -1 1091
1093 0 472310.7 275248.4 75000 -1 1092
1094 0 472189.62 275062.94 74880 -1 1093
1095 0 471798.12 274023.47 74720 -1 1094
1096 0 471870.5 273855.1 74520 -1 1095
1097 0 471936.94 273804.12 74440 -1 1096
1098 0 472006.1 273751.34 74360 -1 1097
1099 0 472009.56 273739.84 74320 -1 1098
1100 0 472014.6 273742.22 74280 -1 1099
1101 0 472038.28 273782.97 74200 -1 1100
1102 0 472054.03 273711.44 74120 -1 1101
1103 0 471393.88 273459.53 74120 -1 1102
1104 0 472077.3 273601.06 74000 -1 1102
1105 0 472093.7 273527.28 73920 -1 1104
1106 0 472094 273497.66 73840 -1 1105
1107 0 472093.8 273438.97 73680 -1 1106
1108 0 472180.72 273247.4 73520 -1 1107
1109 0 472197.4 273159.7 73360 -1 1108
1110 0 472255.28 273047.56 73280 -1 1109
1111 0 472341.47 272967.6 73160 -1 1110
1112 0 472445.72 272902.9 73040 -1 1111
1113 0 472574.94 272863.53 72880 -1 1112
1114 0 472677.78 272903.16 72800 -1 1113
1115 0 472805.4 272936.38 72680 -1 1114
1116 0 473062.47 272951.53 72520 -1 1115
1117 0 473257.56 272972.25 72440 -1 1116
1118 0 473453.8 272990.53 72360 -1 1117
1119 0 473686.1 273078.62 72120 -1 1118
1120 0 473671.12 273186.62 71840 -1 1119
1121 0 473669.3 273201.62 71800 -1 1120
1122 0 473688.94 273197.28 71760 -1 1121
1123 0 473775.66 273189.5 71560 -1 1122
1124 0 473792.6 273187.62 71520 -1 1123
1125 0 473846.06 273183.2 71400 -1 1124
1126 0 474018.47 273232.1 71320 -1 1125
1127 0 474101.88 273247.44 71280 -1 1126
1128 0 474125.66 273252 71240 -1 1127
1129 0 475273.8 273603.44 71240 -1 1128
1130 0 475271.9 273610 71280 -1 1129
1131 0 474173.44 273262.47 71160 -1 1128
1132 0 474250.5 273237 71080 -1 1131
1133 0 474327.84 273211.72 71000 -1 1132
1134 0 474364.97 273199.38 70960 -1 1133
1135 0 474377.9 273211.25 70760 -1 1134
1136 0 474392.56 273227.47 70520 -1 1135
1137 0 474397.03 273230.97 70440 -1 1136
1138 0 474438.1 273303.4 70320 -1 1137
1139 0 474438.2 273230.8 70200 -1 1138
1140 0 474429.84 273311.12 70160 -1 1139
1141 0 471297.34 273679.2 74000 -1 1104
