# Supplementary material for: Connectomics Analysis Reveals First-, Second-, and Third-Order Thermosensory and Hygrosensory Neurons in the Adult Drosophila Brain
Source: Curr Biol. 2020 Aug 17;30(16):3167–3182.e4. doi: 10.1016/j.cub.2020.06.028 (PMC7443704; doi:10.1016/j.cub.2020.06.028)
Supplement: Data S1. Skeletons and Meshes, Related to STAR Methods — marin2020-skeletons contains files describing the morphology of each neuron in this study (in FAFB14 space, .swc format). glomeruli_meshes contains the glomerular meshes (in FAFB14 space, .stl format). neuropil_meshes contains the glomerular meshes (in FAFB14 space, .stl format). [file mmc5.zip › VP_SI/marin2020-skeletons/4712132.swc]

# SWC format file
# based on specifications at http://www.neuronland.org/NLMorphologyConverter/MorphologyFormats/SWC/Spec.html
# Created by nat::write.neuron.swc
# PointNo Label X Y Z Radius Parent 
1 0 435269.22 258410.98 24200 -1 -1
2 0 434842.1 258572.7 24320 -1 1
3 0 434601 258798.27 24480 -1 2
4 0 434328.94 258523.36 24640 -1 3
5 0 434417.03 258470.98 24760 -1 4
6 0 434443.56 258356.81 24920 -1 5
7 0 434322 258326.34 25080 -1 6
8 0 434273.12 258283.11 25320 -1 7
9 0 434386.28 258219.84 25600 -1 8
10 0 434723.16 258095.98 25840 -1 9
11 0 435068.8 258124.22 26040 -1 10
12 0 435392.88 258222.8 26360 -1 11
13 0 435734.7 257973.83 26560 -1 12
14 0 435885.6 257969.34 26800 -1 13
15 0 436535.72 258241.92 26840 -1 14
16 0 437488.47 258298.11 27000 -1 15
17 0 438468.78 258703.86 27080 -1 16
18 0 440107.1 258908.25 27080 -1 17
19 0 440387.16 259096.44 27080 -1 18
20 0 441323.2 259432.78 26880 -1 19
21 0 442201.56 259843.11 26920 -1 20
22 0 443108.97 260080.02 26920 -1 21
23 0 443358.88 260364.98 26840 -1 22
24 0 443511.6 260501.22 26800 -1 23
25 0 443644.25 260784.95 26720 -1 24
26 0 443758.75 260995.78 26640 -1 25
27 0 444153.12 261219.95 26600 -1 26
28 0 444396.84 261436.3 26480 -1 27
29 0 444492.9 261551.19 26360 -1 28
30 0 444599.1 261779.69 26240 -1 29
31 0 445608.22 262627.7 26240 -1 30
32 0 446018.56 263174.03 26160 -1 31
33 0 446499.47 263737.9 26160 -1 32
34 0 447554.06 263817.94 26280 -1 33
35 0 448223.8 264340.25 26200 -1 34
36 0 448348.75 264322.06 26320 -1 35
37 0 448530.47 264292.75 26440 -1 36
38 0 449913.94 265180.22 26440 -1 37
39 0 450890.78 265913.84 26520 -1 38
40 0 451379.56 265946.12 26640 75 39
41 0 451770.84 265909.7 26760 75 40
42 0 452234.1 265953.53 26880 86 41
43 0 452831 266077.75 27000 81 42
44 0 453307 266204.38 27120 102 43
45 0 453594.44 266293.84 27240 102 44
46 0 453989.56 266460.97 27360 120 45
47 0 454488.3 266813.8 27480 128 46
48 0 455091.7 267382.75 27600 140 47
49 0 456639.34 268671.5 27600 -1 48
50 0 456816.25 268727.38 27680 -1 49
51 0 458443.75 269393.97 27680 -1 50
52 0 459066.8 269927.47 27840 98 51
53 0 459371.25 270088.78 27960 98 52
54 0 459619.5 270231.84 28080 115 53
55 0 460029.53 270500.25 28200 122 54
56 0 460336.22 270646.84 28320 124 55
57 0 460577.34 270804.56 28440 122 56
58 0 460905.5 271003.4 28560 128 57
59 0 461183.03 271295.88 28680 135 58
60 0 461411.16 271568.94 28800 107 59
61 0 461731.47 271922.22 28920 81 60
62 0 462148.25 272326.5 29040 75 61
63 0 462266.5 272199.7 29080 75 62
64 0 462444.8 272380.84 29160 75 63
65 0 462723.9 272636.28 29320 75 64
66 0 463107.97 272918.66 29480 128 65
67 0 463515.4 273134.25 29600 140 66
68 0 463835.5 273326.75 29760 135 67
69 0 464166.16 273462.25 29920 122 68
70 0 464417.78 273628.16 30080 122 69
71 0 464667.1 273765.9 30240 135 70
72 0 464820.53 273845.38 30360 135 71
73 0 465067.3 273939.47 30480 148 72
74 0 465257.34 274137.12 30640 156 73
75 0 465426.4 274214.53 30800 136 74
76 0 465624.75 274303.38 30960 136 75
77 0 465873.62 274377.38 31120 150 76
78 0 466055.4 274443.28 31280 120 77
79 0 466225.16 274487.44 31400 120 78
80 0 466585.2 274522.47 31560 107 79
81 0 466811.62 274620.25 31680 128 80
82 0 467159.28 274710.56 31840 153 81
83 0 467298.22 274781.34 32000 172 82
84 0 467469.78 274808.8 32200 168 83
85 0 467610.97 274817.1 32360 160 84
86 0 467761.7 274828.16 32520 157 85
87 0 468006.8 274865.1 32680 128 86
88 0 468194.66 274911.9 32840 32 87
89 0 468414.7 274973.25 33040 140 88
90 0 468623.72 275045.44 33240 141 89
91 0 468794.28 275123.78 33440 128 90
92 0 468903.72 275171.25 33640 134 91
93 0 469125.78 275235.97 33840 131 92
94 0 469229.78 275284.5 34040 131 93
95 0 469427.06 275317.84 34200 115 94
96 0 469606.16 275374.22 34320 122 95
97 0 469751.06 275480.53 34480 128 96
98 0 469887.84 275542.16 34640 128 97
99 0 470021.12 275576.12 34800 122 98
100 0 470136.53 275666.1 34920 102 99
101 0 470307.8 275705.56 35080 71 100
102 0 470417.88 275835.34 35200 71 101
103 0 470465.5 275812.38 35320 128 102
104 0 470508.66 275799.44 35440 128 103
105 0 470621.8 275802.88 35560 137 104
106 0 470761.94 275802.22 35680 176 105
107 0 470854.44 275794.7 35800 176 106
108 0 471100.44 275756.03 35960 150 107
109 0 471176.72 275742.47 36080 128 108
110 0 471275.2 275718.62 36200 128 109
111 0 471408.72 275661.16 36320 120 110
112 0 471548.22 275648.75 36440 96 111
113 0 471884.47 275494.22 36560 102 112
114 0 472358.72 275399.38 36680 102 113
115 0 472695.5 275283.75 36800 115 114
116 0 473033.47 275352.5 36960 80 115
117 0 472811.47 275202.12 37120 80 116
118 0 472559.22 275219.1 37240 80 117
119 0 472308.25 275337.6 37400 124 118
120 0 472292.56 275328.1 37520 124 119
121 0 472420.16 275278.72 37640 148 120
122 0 472510 275247.9 37760 148 121
123 0 472614.62 275199.7 37880 181 122
124 0 472832.34 275154.75 38040 153 123
125 0 472997.06 275120.25 38160 153 124
126 0 473125.4 275080.62 38280 122 125
127 0 473243.34 275054.5 38400 134 126
128 0 473420 275008.78 38520 104 127
129 0 473529.8 274942.72 38640 104 128
130 0 473647.12 274892.44 38760 104 129
131 0 473806.78 274836.7 38920 86 130
132 0 474017.44 274815.4 39040 101 131
133 0 474104.62 274754.12 39160 120 132
134 0 474314 274682.2 39280 124 133
135 0 474502.38 274735.34 39400 168 134
136 0 474608.47 274594.16 39560 168 135
137 0 474724.7 274534 39720 186 136
138 0 474793.03 274513.94 39840 185 137
139 0 474908.03 274485.03 39960 185 138
140 0 474976.47 274437.47 40080 189 139
141 0 475270.44 274389.94 40240 60 140
142 0 475372.7 274390.78 40360 81 141
143 0 475460.06 274362.22 40480 81 142
144 0 475585.8 274358.06 40600 122 143
145 0 475752.7 274365.1 40720 96 144
146 0 475936.06 274327.53 40840 96 145
147 0 476068.66 274293.72 40960 32 146
148 0 476266.78 274259.44 41080 32 147
149 0 476405.25 274190.2 41200 81 148
150 0 476571.38 274115.6 41320 98 149
151 0 476715.25 274034.7 41440 104 150
152 0 476881.2 273975.94 41560 51 151
153 0 477161.97 273836.22 41680 81 152
154 0 477303.03 273711.28 41800 81 153
155 0 477370.06 273587.84 41920 124 154
156 0 477470.78 273464.88 42040 135 155
157 0 477562.53 273418.2 42160 135 156
158 0 477694.3 273397.22 42280 154 157
159 0 477889.78 273342.53 42400 154 158
160 0 477914.56 273333.3 42560 154 159
161 0 477950.3 273335.34 42720 148 160
162 0 478010.3 273296.03 42840 148 161
163 0 478055.56 273275.66 42960 148 162
164 0 478147.53 273220 43080 32 163
165 0 478210.72 273195.7 43240 32 164
166 0 478256.53 273155.75 43360 32 165
167 0 478262.22 273108.16 43480 32 166
168 0 478337.88 273060 43600 80 167
169 0 478417.7 272984.8 43720 122 168
170 0 478506.06 272953.5 43840 101 169
171 0 478590.38 272895.1 43960 101 170
172 0 478658.1 272856.12 44040 153 171
173 0 478725.28 272857.44 44160 153 172
174 0 478765.66 272848.88 44280 71 173
175 0 478845.1 272834.38 44400 71 174
176 0 478896.38 272838.5 44520 81 175
177 0 478977.4 272850.47 44640 81 176
178 0 479069.2 272881.5 44760 128 177
179 0 479108.5 272893.12 44880 128 178
180 0 479184.62 272926.5 45000 104 179
181 0 479272.22 272955.1 45120 122 180
182 0 479357.44 272973.9 45240 122 181
183 0 479436.75 273010.34 45360 107 182
184 0 479438.78 273087 45480 107 183
185 0 479413.06 273197.56 45600 91 184
186 0 479416.34 273329.75 45760 108 185
187 0 479426.1 273363.44 45880 108 186
188 0 479541.5 273334.72 46000 124 187
189 0 479601 273234.56 46120 124 188
190 0 479733.94 273147.28 46240 75 189
191 0 479854.6 273033.16 46360 81 190
192 0 480018.16 273035.22 46480 148 191
193 0 480073.78 273079.4 46600 148 192
194 0 480239 273160 46720 122 193
195 0 480423.84 273224.03 46840 90 194
196 0 480650.6 272921.5 46960 124 195
197 0 480719.16 272933.47 47000 124 196
198 0 480905.9 273078.66 47120 96 197
199 0 480942.38 273139.34 47280 96 198
200 0 481006.6 273275.88 47400 40 199
201 0 480929.12 273672.8 47520 75 200
202 0 480836.34 273895.72 47680 131 201
203 0 480850.28 273722.3 47800 131 202
204 0 480798.34 273642.47 47920 164 203
205 0 480770.2 273582.8 48000 164 204
206 0 481054.8 274101.38 48160 102 205
207 0 481131.7 274242.94 48320 122 206
208 0 481140.88 274323.16 48480 104 207
209 0 481240.9 274430.72 48600 104 208
210 0 481300.03 274543.8 48760 40 209
211 0 481350.72 274629.9 48920 139 210
212 0 481377.2 274701.7 49080 139 211
213 0 481420.4 274763.97 49200 148 212
214 0 481224.47 274836.28 49360 104 213
215 0 481161.12 274937.22 49480 104 214
216 0 481158.06 274966.34 49600 104 215
217 0 481178.84 275027.7 49720 107 216
218 0 481300.4 275127.97 49880 122 217
219 0 481333.5 275210.84 50000 107 218
220 0 481437.44 275257.97 50160 107 219
221 0 481587.25 275334.53 50320 140 220
222 0 481753.78 275410.75 50480 120 221
223 0 481852.94 275520.94 50640 108 222
224 0 481898.88 275565.28 50760 108 223
225 0 482204.8 275531.88 50880 128 224
226 0 482246.53 275544.62 51040 32 225
227 0 482342.72 275656.84 51200 139 226
228 0 482506.1 275731.38 51360 150 227
229 0 482578.16 275722.94 51480 150 228
230 0 482686.5 275756.9 51640 166 229
231 0 482798.6 275746.9 51800 166 230
232 0 482909.34 275792.9 51960 148 231
233 0 483042.47 275784.22 52120 160 232
234 0 483141.03 275755.06 52280 166 233
235 0 483188.1 275801.62 52440 166 234
236 0 483268.6 275843.56 52560 164 235
237 0 483331.62 275864.25 52720 80 236
238 0 483423.7 275912.66 52880 60 237
239 0 483579.75 276005.34 53040 154 238
240 0 483603.2 276048.3 53160 154 239
241 0 483721.72 276112.25 53320 163 240
242 0 483839.94 276171.8 53480 160 241
243 0 483924.9 276185.22 53600 160 242
244 0 484007.75 276253.78 53720 156 243
245 0 484188.7 276266.03 53840 154 244
246 0 484364.8 276289.78 53960 154 245
247 0 484545.25 276308.78 54120 153 246
248 0 484665.06 276309.7 54240 163 247
249 0 484862.84 276312.16 54360 163 248
250 0 485021.8 276335.8 54520 163 249
251 0 485176.22 276314.6 54680 163 250
252 0 485353.62 276321.56 54840 164 251
253 0 485559.03 276353.06 55000 131 252
254 0 485727.62 276370.97 55160 124 253
255 0 485862.56 276424.3 55320 128 254
256 0 485966.62 276424.2 55480 137 255
257 0 486146.38 276448.7 55640 137 256
258 0 486262.72 276471.12 55800 137 257
259 0 486318.94 276432.03 55960 137 258
260 0 486390.7 276443.5 56120 139 259
261 0 486542.75 276497.2 56320 81 260
262 0 486646.97 276436.5 56520 45 261
263 0 486704.97 276433.16 56720 160 262
264 0 486727.22 276387.88 56920 160 263
265 0 486727.22 276388.2 57080 91 264
266 0 486796.97 276410.88 57240 164 265
267 0 486862.6 276377.16 57360 205 266
268 0 486929.03 276244.72 57520 -1 267
269 0 486957.56 276014.6 57640 -1 268
270 0 486953.84 275911.25 57760 -1 269
271 0 486913.62 275851.97 57880 148 270
272 0 486912.06 275769.97 57960 -1 271
273 0 486955.72 275589.9 58080 -1 272
274 0 486974.34 275448.62 58200 -1 273
275 0 487042.3 275343.16 58280 -1 274
276 0 487038.16 275254.22 58360 -1 275
277 0 487191 275026.25 58480 -1 276
278 0 487214.47 274918.53 58600 -1 277
279 0 487202.97 274774.03 58720 -1 278
280 0 487177.88 274645.56 58840 -1 279
281 0 487129.2 274485.9 58960 -1 280
282 0 487088.2 274401.25 59080 -1 281
283 0 487019.7 274261.7 59200 -1 282
284 0 486991.94 274161 59320 -1 283
285 0 486930.22 274079.25 59440 -1 284
286 0 486911.16 274184.12 59520 -1 285
287 0 486748.97 274032.06 59600 -1 286
288 0 486713.12 273957.75 59720 -1 287
289 0 486576.7 273870.94 59800 -1 288
290 0 486379.56 273774.5 59920 -1 289
291 0 486149.7 273595.9 60040 -1 290
292 0 485855.56 273494.9 60160 -1 291
293 0 485681.66 273318.44 60280 115 292
294 0 485493.16 273210.97 60360 120 293
295 0 485298.66 273082.53 60440 120 294
296 0 485169.22 272916.94 60520 102 295
297 0 485044.44 272600.44 60640 -1 296
298 0 484835.72 271614.84 60720 -1 297
299 0 484779.7 271662.1 60760 -1 298
300 0 484687.94 271862.03 60880 -1 299
301 0 484626.25 271885.5 61000 -1 300
302 0 484469.47 271770.03 61120 -1 301
303 0 484406.22 271640.53 61240 -1 302
304 0 484371.8 271560.72 61320 -1 303
305 0 484384.28 271513.47 61400 -1 304
306 0 484373.12 271444.34 61480 -1 305
307 0 484249.22 271351.03 61560 -1 306
308 0 484069.66 271202.5 61640 -1 307
309 0 483878.6 271057.56 61760 -1 308
310 0 483748.78 270871.2 61840 80 309
311 0 483826.62 270611.5 61960 -1 310
312 0 483970.72 270395.22 62080 75 311
313 0 484157.28 270134.22 62200 -1 312
314 0 484251.56 270008.16 62280 51 313
315 0 484336.12 269911.16 62360 -1 314
316 0 484389.97 269740.06 62480 102 315
317 0 484218 269443.3 62560 -1 316
318 0 483412.88 269078.22 62480 -1 317
319 0 483437.16 268781.44 62560 32 318
320 0 482993.44 268532.72 62560 32 319
321 0 482592.25 268188.56 62680 71 320
322 0 482329.7 267918.88 62720 -1 321
323 0 482294.47 267822.62 62800 -1 322
324 0 482050.53 267738.34 62880 -1 323
325 0 481770.62 267722.94 62960 -1 324
326 0 481660.7 267640.12 63040 81 325
327 0 481416.2 267698.88 63120 86 326
328 0 481067.88 267698.38 63200 120 327
329 0 480916.44 267690.6 63280 153 328
330 0 480746.72 267688.28 63400 -1 329
331 0 480513.22 267717.72 63480 -1 330
332 0 479813.62 267653.7 63480 -1 331
333 0 479457.72 267570.22 63560 124 332
334 0 478797.72 267314.8 63600 -1 333
335 0 478576.4 267246.47 63680 -1 334
336 0 478061.44 267185.16 63800 -1 335
337 0 477398.53 267079.47 63880 75 336
338 0 476583.75 267059.44 63760 136 337
339 0 475872.75 267115.88 63640 -1 338
340 0 475026.3 267111.75 63520 163 339
341 0 474400.38 267027.1 63600 -1 340
342 0 474003.5 266834.6 63680 60 341
343 0 473730.56 266666.4 63760 60 342
344 0 473533.4 266385.72 63840 -1 343
345 0 473411.25 266038.56 63960 -1 344
346 0 472787 265489.03 63960 -1 345
347 0 472536.3 264183.22 63960 -1 346
348 0 472615.47 262950.1 64000 -1 347
349 0 472477.16 263182.38 63880 134 348
350 0 472306.6 263623.25 63800 -1 349
351 0 472133.44 264089.88 63720 -1 350
352 0 471830.66 264450 63640 -1 351
353 0 471851.72 264696.7 63560 -1 352
354 0 472755.22 262852.3 64080 134 348
355 0 472705.66 262812.6 64120 134 354
356 0 472710.25 262602.75 64200 120 355
357 0 472664.3 262540.8 64280 120 356
358 0 472623.53 262508 64360 -1 357
359 0 472542.66 262519.22 64480 115 358
360 0 472485.53 262580.06 64520 150 359
361 0 472404.25 262564.06 64600 -1 360
362 0 472373.84 262541.78 64680 150 361
363 0 472404.1 262366.62 64760 136 362
364 0 472461.2 262143.56 64880 157 363
365 0 472369.28 262699.4 64880 91 364
366 0 472337.75 262703.12 64960 -1 365
367 0 472461.72 262107.03 64960 -1 364
368 0 472480.4 261812.28 65040 178 367
369 0 472598.66 261459.98 65120 -1 368
370 0 472579.06 261464.16 65160 -1 369
371 0 472721 261062.17 65240 -1 370
372 0 472720.84 260927.75 65360 -1 371
373 0 472657.06 260883.89 65440 -1 372
374 0 472758.75 260664.03 65520 -1 373
375 0 472907.28 260475.69 65600 -1 374
376 0 472875.06 260464.92 65680 -1 375
377 0 472920.3 260411.69 65800 -1 376
378 0 473062.16 260232.22 65880 -1 377
379 0 473738.1 259448.31 65880 -1 378
380 0 473129.62 260284.95 65960 -1 378
381 0 473281.84 260078.28 66040 -1 380
382 0 473326.3 259875.53 66120 -1 381
383 0 473334.06 259824.52 66200 -1 382
384 0 473406.8 259744.8 66280 -1 383
385 0 473417.3 259624.55 66440 -1 384
386 0 473202.12 259597.39 66520 136 385
387 0 473109.88 259562.08 66600 -1 386
388 0 472924.53 259451.67 66800 -1 387
389 0 472547.97 259271.45 66880 -1 388
390 0 472259.88 259423.55 66880 -1 389
391 0 473324.34 259545.52 66640 -1 386
392 0 473344.7 259461.31 66680 136 391
393 0 473450.62 259303.55 66800 136 392
394 0 473834.28 258998.67 66880 122 393
395 0 474147.16 258734.9 66960 122 394
396 0 474210.75 258592.6 67080 -1 395
397 0 474195.94 258443.06 67200 -1 396
398 0 474155.78 258396.55 67240 -1 397
399 0 474154.03 258318.86 67320 86 398
400 0 474014.34 258236.83 67440 81 399
401 0 473847.6 258252.53 67560 -1 400
402 0 473772.16 258225.83 67640 81 401
403 0 473684.38 258200.3 67720 81 402
404 0 473880.03 258122.62 67800 -1 403
405 0 473988.12 258102.8 67880 81 404
406 0 473979.28 258027.03 67920 153 405
407 0 473974.88 257825.48 68000 140 406
408 0 474542.88 257721.67 68080 160 407
409 0 474573.78 257662.23 68160 -1 408
410 0 474937.84 257598.1 68160 -1 409
411 0 475062.03 257553.23 68240 -1 410
412 0 475268.66 257461.58 68320 136 411
413 0 475347.2 257426.72 68400 134 412
414 0 475428.16 257404.3 68480 -1 413
415 0 475847.03 257132.06 68560 128 414
416 0 475861.94 257106.25 68600 -1 415
417 0 475934.44 257038.08 68680 -1 416
418 0 476008 256986.5 68720 -1 417
419 0 476081.78 256934.52 68760 -1 418
420 0 476220.38 256787.05 68840 172 419
421 0 476344.5 256428.56 68920 183 420
422 0 476467.62 256317.98 68960 186 421
423 0 476458.1 256220.28 69040 186 422
424 0 476464.5 256083.61 69120 175 423
425 0 476510.22 255936.86 69200 -1 424
426 0 476522.03 255641.64 69280 185 425
427 0 476466.2 255518.45 69360 185 426
428 0 476418.06 255441.3 69440 -1 427
429 0 476378.78 255374.7 69520 -1 428
430 0 476182.53 255098.88 69640 -1 429
431 0 476062.9 254933.42 69760 -1 430
432 0 475803.53 254693.08 69880 -1 431
433 0 475699.4 254597.33 69960 -1 432
434 0 475543.7 254529.45 70000 -1 433
435 0 475459 254466.28 70080 -1 434
436 0 475307.8 254369.14 70160 245 435
437 0 475239.25 254338.23 70200 -1 436
438 0 475192.12 254329.94 70280 245 437
439 0 475171.4 254297.5 70400 245 438
440 0 475156 254182.52 70520 -1 439
441 0 475177.16 254065.31 70600 206 440
442 0 475064.7 254006.23 70640 -1 441
443 0 475136.84 253958.25 70720 203 442
444 0 475185.8 253981.33 70800 -1 443
445 0 475172 253931.5 70840 106 444
446 0 475157.88 253882.11 70880 214 445
447 0 475247.44 253765.84 71000 137 446
448 0 475335.8 253601.92 71120 137 447
449 0 475286.62 253426.08 71240 -1 448
450 0 475375.47 253422.33 71360 160 449
451 0 475408.47 253456.84 71480 157 450
452 0 475489.78 253366.44 71600 -1 451
453 0 475533.62 253263.64 71680 -1 452
454 0 475661.2 253090.22 71720 102 453
455 0 475750.97 252918.61 71840 -1 454
456 0 476005.28 252645.06 71920 -1 455
457 0 476027.34 252600.67 71960 137 456
458 0 476072.47 252512.3 72040 137 457
459 0 476178.22 252438.97 72120 136 458
460 0 476251.3 252361.1 72240 136 459
461 0 476327.06 252269.52 72320 124 460
462 0 476360.66 252240.33 72360 124 461
463 0 476427.7 252181.2 72440 124 462
464 0 476476.22 252162.4 72520 134 463
465 0 476487.94 252015.33 72640 98 464
466 0 476638.66 251989.67 72720 98 465
467 0 476588.28 251880.95 72840 104 466
468 0 476517.44 251794.22 72960 -1 467
469 0 476513.34 251773.33 73000 -1 468
470 0 476460.75 251705.98 73160 -1 469
471 0 476397.22 251666.12 73200 154 470
472 0 476380.4 251645.98 73280 160 471
473 0 476353.2 251638.28 73400 -1 472
474 0 476466.38 251608.92 73560 160 473
475 0 476946.78 251775.1 73480 154 474
476 0 476902.2 252117.28 73560 160 475
477 0 476945.1 252161.33 73640 160 476
478 0 476941.94 252125.3 73760 160 477
479 0 476756.34 252205.12 73840 160 478
480 0 476760.53 252206.67 73880 160 479
481 0 476888.3 251826.53 73440 154 475
482 0 476305.1 251613.34 73640 150 474
483 0 475185.28 251469.42 73640 175 482
484 0 475163.38 251465.67 73760 -1 483
485 0 474257.06 251149.86 73760 -1 484
486 0 473764.8 250689.98 73760 -1 485
487 0 473737.56 250646.52 73800 -1 486
488 0 473945.38 250038.62 73800 -1 487
489 0 474022.72 250037.97 73760 -1 488
490 0 474139.1 249473.56 73640 -1 489
491 0 474103.1 249038.78 73800 -1 490
492 0 474027.94 248915.45 73960 -1 491
493 0 473971.06 248914.34 74040 -1 492
494 0 473753 248442.36 74040 -1 493
495 0 473956.94 247605.94 74040 -1 494
496 0 474206.66 246733.36 74040 -1 495
497 0 474000.53 246273.28 74040 -1 496
498 0 473868.16 246204.61 74160 -1 497
499 0 473735.16 246133.42 74280 -1 498
500 0 473664.06 246066.28 74400 -1 499
501 0 473711.66 245312.75 74320 -1 499
502 0 474605.16 244894.2 74360 -1 501
503 0 474749.78 244848.34 74320 -1 502
504 0 474901.6 244749.19 74280 -1 503
505 0 475060.88 244678.56 74640 17 504
506 0 475307.8 244568.98 75200 45 505
507 0 475272 244528.67 75240 47 506
508 0 475200 244448 75320 51 507
509 0 475019.34 244301.67 75480 38 508
510 0 474658.5 244009.25 75800 12 509
511 0 474478.4 243862.89 75960 -1 510
512 0 474331 244046.02 76520 -1 511
513 0 474395 244128.03 76640 -1 512
514 0 474385 244220.03 76760 -1 513
515 0 474349 244276.03 76800 -1 514
516 0 474302 244299.14 77000 -1 515
517 0 474958.53 244820.69 74200 -1 504
518 0 475104.1 244836.81 74080 -1 517
519 0 475634.56 244653.52 74000 -1 518
520 0 475798.88 244599.08 73960 -1 519
521 0 475986 244613.11 73880 -1 520
522 0 476152.78 244670.28 73800 -1 521
523 0 476282.6 244805.48 73720 -1 522
524 0 476298.88 244901.73 73640 -1 523
525 0 476491.12 244830.08 73560 -1 524
526 0 476627.88 244752.95 73480 -1 525
527 0 477091.03 244465.42 73400 -1 526
528 0 477350.25 244402.05 73320 -1 527
529 0 477476.94 244401.27 73200 -1 528
530 0 477552.9 244405.83 73080 -1 529
531 0 477461 244353.36 73000 -1 530
532 0 477392.7 244349.92 72840 -1 531
533 0 477417.16 244346.12 72760 -1 532
534 0 477360.75 244457.6 72640 -1 533
535 0 477300.4 244477.88 72520 -1 534
536 0 477388.06 244494.19 72400 -1 535
537 0 477411.78 244530.16 72280 -1 536
538 0 477472.47 244496.69 72160 -1 537
539 0 477540.53 244496.89 72120 -1 538
540 0 477596.7 244533.73 72000 -1 539
541 0 477592.56 244534.05 71880 -1 540
542 0 477556.56 244530.67 71800 -1 541
543 0 477516.38 244487.27 71680 -1 542
544 0 477619.75 244386.27 71560 -1 543
545 0 477577.88 244433.11 71440 -1 544
546 0 477564.66 244474.08 71360 -1 545
547 0 477596.38 244498.25 71240 -1 546
548 0 477584.66 244497.78 71120 -1 547
549 0 477608 244489.77 70960 -1 548
550 0 477587.94 244466.84 70920 -1 549
551 0 477899.88 244174.9 70920 -1 550
552 0 477528.84 244461.95 70840 -1 550
553 0 477520.78 244454 70720 -1 552
554 0 477501.44 244320.83 70640 -1 553
555 0 477568.56 244313.9 70560 -1 554
556 0 477597.44 244318.42 70520 -1 555
557 0 477692.4 244297.4 70440 -1 556
558 0 477692.47 244257.06 70320 -1 557
559 0 477768.88 244174.5 70240 -1 558
560 0 477868.16 244085.47 70160 -1 559
561 0 477912.47 244105.58 70040 -1 560
562 0 477940.34 244102.69 69920 -1 561
563 0 477971.72 244046.1 69800 -1 562
564 0 478068.4 243937.31 69680 -1 563
565 0 478121.22 243884.86 69560 -1 564
566 0 478312.56 243873.7 69440 -1 565
567 0 478287.88 243877.38 69400 -1 566
568 0 478241.3 243885.45 69320 -1 567
569 0 478268.5 243849.92 69200 -1 568
570 0 478347.25 243706.52 69080 -1 569
571 0 478328.28 243657.17 68960 -1 570
572 0 478321.9 243584.95 68840 -1 571
573 0 478356.44 243489.4 68720 -1 572
574 0 478372.7 243497.39 68600 -1 573
575 0 478503.94 243545.66 68480 -1 574
576 0 478557.9 243569.64 68360 -1 575
577 0 478569.38 243645.28 68200 -1 576
578 0 478568.3 243714.23 68080 -1 577
579 0 478600.25 243762.39 67960 -1 578
580 0 478637.3 243785 67800 -1 579
581 0 478743.8 243738.36 67680 -1 580
582 0 478963.56 243677.05 67560 -1 581
583 0 479092.62 243722.17 67480 -1 582
584 0 479166.72 243652.19 67360 -1 583
585 0 479274.75 243555.6 67320 -1 584
586 0 479301.9 243536.52 67240 -1 585
587 0 479361 243529.78 67200 -1 586
588 0 479398.22 243479.36 67120 -1 587
589 0 479373.1 243470.84 67040 -1 588
590 0 479417.3 243404.69 66960 -1 589
591 0 479489.06 243295.89 66880 -1 590
592 0 479513.56 243240.61 66800 -1 591
593 0 479505.56 243211.52 66760 -1 592
594 0 479527.88 243172.55 66720 -1 593
595 0 479637.25 242870.02 66600 -1 594
596 0 479737.9 242631.84 66520 -1 595
597 0 479824.75 242588.92 66440 -1 596
598 0 479880.88 242416.84 66360 -1 597
599 0 480001.66 242420.62 66280 -1 598
600 0 480268.8 242440.05 66200 -1 599
601 0 480428.78 242439.81 66120 -1 600
602 0 480449.62 242408.5 66040 -1 601
603 0 480436.3 242368 65960 -1 602
604 0 480360.72 242316.56 65840 -1 603
605 0 480289.2 242211.83 65760 -1 604
606 0 480293 242186 65720 -1 605
607 0 480296.6 242159.66 65680 -1 606
608 0 480544.25 241927.28 65600 -1 607
609 0 480577.97 241910.56 65560 -1 608
610 0 480683.25 241708.52 65480 -1 609
611 0 480705.6 241692.53 65400 -1 610
612 0 480500.44 241811.56 65320 -1 611
613 0 480224.56 241715.58 65320 -1 612
614 0 480234.28 241750.94 65280 -1 613
615 0 480857.03 241691.56 65320 -1 611
616 0 480870.22 241475.2 65600 -1 608
617 0 481094.84 241119.61 65680 -1 616
618 0 481074.78 241063.98 65720 -1 617
619 0 480958.7 241144.34 65840 -1 618
620 0 480962.12 241203.83 65920 -1 619
621 0 480903.06 241199.33 66000 -1 620
622 0 481302.28 241599.16 65600 -1 616
623 0 481267.2 241568.56 65480 -1 622
624 0 481261.5 241588.55 65400 -1 623
625 0 480565.72 242924.52 66720 -1 594
626 0 480684.34 242864.42 66640 -1 625
627 0 480717.3 242821.84 66600 -1 626
628 0 477842.97 244147.9 70840 -1 552
629 0 478280.4 244042.05 73320 -1 528
630 0 478440.66 243888.95 73160 -1 629
631 0 478506.6 243793.38 73040 -1 630
632 0 478710.44 243549.27 72960 -1 631
633 0 478714.2 243559.88 72840 -1 632
634 0 478785.7 243595.92 72800 -1 633
635 0 478888.1 243252.17 72920 -1 632
636 0 479241.75 242657.64 72840 -1 635
637 0 479611.72 242093.62 72840 -1 636
638 0 479596.88 242141.89 72720 -1 637
639 0 479945.2 241917.44 72640 -1 638
640 0 480119.47 241806.62 72600 -1 639
641 0 480791.38 241322.88 72680 -1 640
642 0 480742.03 241141.6 72800 -1 641
643 0 480850.66 241049.73 72920 -1 642
644 0 480872.03 241013.11 72960 -1 643
645 0 480893.12 240977.95 73000 -1 644
646 0 481057.8 240965.53 73120 -1 645
647 0 481257.62 240998 73240 -1 646
648 0 481426.62 241058.12 73360 -1 647
649 0 481462.4 241054.66 73480 -1 648
650 0 481625.6 241053.48 73600 -1 649
651 0 482010.84 240997.08 73720 -1 650
652 0 482086.88 240900.64 73840 -1 651
653 0 482061 240863.53 73960 -1 652
654 0 482138.7 240876.75 74080 -1 653
655 0 482117.5 240800.97 74200 -1 654
656 0 482097.88 240797.28 74240 -1 655
657 0 482437.97 240727.67 74360 -1 656
658 0 482469.12 240744.94 74480 -1 657
659 0 482525.44 240765.53 74600 -1 658
660 0 482605.75 240781.83 74720 -1 659
661 0 483057.56 241022.53 74840 -1 660
662 0 483503.3 241104.56 75000 -1 661
663 0 484328.72 241157.25 74920 -1 662
664 0 484999.6 241182.38 74840 -1 663
665 0 485243.44 241241.67 74720 -1 664
666 0 485327.38 241252.8 74640 -1 665
667 0 485472.78 241392.66 74520 -1 666
668 0 485809.6 241509.02 74440 -1 667
669 0 486011.9 241644.02 74360 -1 668
670 0 486195.94 241708.66 74280 -1 669
671 0 486321.66 241828.02 74160 -1 670
672 0 486446.72 241848.6 74040 -1 671
673 0 486578.5 242078.97 73920 -1 672
674 0 486571.4 242028.27 73840 -1 673
675 0 486656.12 242108.81 73720 -1 674
676 0 486717.56 242173.16 73600 -1 675
677 0 486822.28 242229.08 73480 -1 676
678 0 486942.84 242320.64 73360 -1 677
679 0 487010.4 242353.45 73320 -1 678
680 0 487035.5 242374.5 73280 -1 679
681 0 487061.3 242396.3 73240 -1 680
682 0 487180.03 242444.83 73120 -1 681
683 0 487371.9 242517.92 73040 -1 682
684 0 487543.97 242524.77 72960 -1 683
685 0 487825.2 242560.6 72880 -1 684
686 0 488085.53 242524.08 72800 -1 685
687 0 488829.6 242244.03 72800 -1 686
688 0 489157.6 242271.98 72800 -1 687
689 0 489380.34 242336.97 72920 -1 688
690 0 489391.7 242352.83 72960 -1 689
691 0 489632.22 242444.05 73000 -1 690
692 0 489220.38 242297.77 72760 -1 688
693 0 489281.03 242324.27 72720 -1 692
694 0 489235.75 242348.55 72640 -1 693
695 0 489236.38 242341.3 72560 -1 694
696 0 489251.94 242336.52 72520 -1 695
697 0 489260.03 242372.78 72440 -1 696
698 0 488830 242032.94 72440 -1 697
699 0 488138.06 242248.97 72440 -1 698
700 0 487749.9 242300.44 72520 -1 699
701 0 487669.66 242373.86 72360 -1 700
702 0 489829.94 242500.52 72520 -1 696
703 0 490537.97 242448.6 72440 -1 702
704 0 490838.53 242407.7 72160 -1 703
705 0 491274.56 242336.86 72080 -1 704
706 0 491722.78 242266.8 71960 -1 705
707 0 492046.94 242159.86 72120 -1 706
708 0 492238.62 242116.77 72280 -1 707
709 0 492207.47 242068.16 72480 -1 708
710 0 492221.7 242056.1 72640 -1 709
711 0 492069.4 242079.84 72760 -1 710
712 0 492040.72 242087.94 72880 -1 711
713 0 492012 242092.02 73040 -1 712
714 0 491923.47 242135.16 73240 -1 713
715 0 491848 242175.81 73400 -1 714
716 0 491827.94 242180.73 73560 -1 715
717 0 491710.16 242159.2 73680 -1 716
718 0 491673.34 242151.39 73720 -1 717
719 0 491613.62 242120.5 73800 -1 718
720 0 491517.78 242029.97 73920 -1 719
721 0 491436.16 242057.45 74040 -1 720
722 0 491376.7 242119.12 74160 -1 721
723 0 491254.2 242136 74280 -1 722
724 0 491207.88 242213.83 74440 -1 723
725 0 491131.62 242252.58 74560 -1 724
726 0 491056.7 242324.64 74680 -1 725
727 0 490960.5 242364.48 74800 -1 726
728 0 490779.97 242380.89 74920 -1 727
729 0 490415.28 242463.64 75000 -1 728
730 0 490197.47 242472.16 75120 -1 729
731 0 489930.94 242583.44 75200 -1 730
732 0 489558.47 242830.28 75280 -1 731
733 0 489438.34 242984.69 75400 -1 732
734 0 489101.2 243256.25 75520 -1 733
735 0 489057.25 243317.98 75640 -1 734
736 0 489036 243344.25 75760 -1 735
737 0 489028.94 243353.31 75800 -1 736
738 0 488895.84 243387.83 75920 -1 737
739 0 488880.38 243384.84 75960 -1 738
740 0 488832.5 243392.5 76000 -1 739
741 0 488784.7 243400.23 76040 -1 740
742 0 488737.28 243408.61 76080 -1 741
743 0 488693.25 243404.62 76200 -1 742
744 0 487909.34 243620.77 76200 -1 743
745 0 487844.5 243650.72 76440 -1 744
746 0 488602.75 243384.4 76320 -1 743
747 0 488615.28 243349.78 76400 -1 746
748 0 488658.1 243185 76520 -1 747
749 0 488500.44 243240.05 76600 -1 748
750 0 488416.44 243256.81 76680 -1 749
751 0 488111 243380.39 76760 -1 750
752 0 488018.03 243412.39 76840 -1 751
753 0 488020.44 243449.89 76880 -1 752
754 0 488537.1 243400.27 75520 -1 734
755 0 488479.5 243581.02 75600 -1 754
756 0 488217.3 243693.89 75640 -1 755
757 0 488213.5 243673.7 75560 -1 756
758 0 488213.12 243664.3 75520 -1 757
759 0 488229.44 243189.88 75640 -1 754
760 0 488204.8 243008.31 75520 -1 759
761 0 491256.84 242398.64 71920 -1 705
762 0 491269 242472.83 71800 -1 761
763 0 491304.62 242515.84 71720 -1 762
764 0 491320.4 242533.67 71680 -1 763
765 0 491392.16 242492.86 71560 -1 764
766 0 491428.7 242536.84 71520 -1 765
767 0 490872.66 242892.69 71520 -1 766
768 0 490840.66 243016.62 71520 -1 767
769 0 490668.34 243240.66 71280 61 768
770 0 490360.53 243610.2 70840 175 769
771 0 490147.97 244156.06 70880 -1 770
772 0 490172.66 244219 70920 -1 771
773 0 490222.34 244344.52 71000 -1 772
774 0 490265.38 244390.16 71040 -1 773
775 0 490164.16 244409.14 71080 -1 774
776 0 490082.88 244349.69 71120 -1 775
777 0 490164.84 244372.69 71200 -1 776
778 0 490265 244399.81 71240 -1 777
779 0 490304 243680 70760 196 770
780 0 490288 243744 70640 159 779
781 0 490272 243808 70520 122 780
782 0 490176 243776 70320 237 781
783 0 490232 243776 70280 195 782
784 0 490400 243776 70160 71 783
785 0 490656 243808 70160 176 784
786 0 490880 243776 70040 60 785
787 0 490848 243712 69800 75 786
788 0 490764.56 243655.2 69640 149 787
789 0 490720 243616 69560 186 788
790 0 490656 243696 69480 166 789
791 0 490624 243736 69440 157 790
792 0 490592 243776 69400 148 791
793 0 490432 243808 69200 157 792
794 0 490400 243808 69200 166 793
795 0 490377.97 243664.12 69160 -1 794
796 0 490342.75 243568.06 69120 -1 795
797 0 490469.9 243587.22 69080 -1 796
798 0 490604.38 243671.9 69000 -1 797
799 0 490498.28 243708.17 68960 -1 798
800 0 490080 243520 70200 154 782
801 0 489984 243392 69960 32 800
802 0 489856 243264 69880 80 801
803 0 489792 243200 69840 104 802
804 0 489778.5 243200 69720 93 803
805 0 489773.72 243200 69680 90 804
806 0 489760 243200 69560 81 805
807 0 489840 243280 69480 56 806
808 0 489920 243360 69400 32 807
809 0 490016 243424 69320 32 808
810 0 491285 242648.5 71360 -1 766
811 0 491400.16 242612.45 71240 -1 810
812 0 491396.47 242651.8 71160 -1 811
813 0 491580.84 242472.94 71440 -1 766
814 0 491788.66 242419.2 71320 -1 813
815 0 491812.6 242507.8 71160 -1 814
816 0 492136.66 242443.77 71160 -1 815
817 0 492232.72 242119.84 71160 -1 816
818 0 492332.84 242192.55 71040 -1 817
819 0 481148.12 241333.03 72960 -1 644
820 0 481183.66 241322.11 73080 -1 819
821 0 479918.88 241963.11 72520 -1 639
822 0 479910.38 241977.62 72480 -1 821
823 0 479962.44 241978.19 72360 -1 822
824 0 479981.75 242006.34 72280 -1 823
825 0 479973.56 242009.27 72160 -1 824
826 0 480010.5 242041.36 72080 -1 825
827 0 479373.72 241890.44 72280 -1 824
828 0 479374.66 241893.61 72200 -1 827
829 0 479310.5 241989.47 72080 -1 828
830 0 479401.94 242089.6 71960 -1 829
831 0 479262.1 242613.58 73000 -1 636
832 0 479334.6 242437.75 73120 -1 831
833 0 479330.56 242425.53 73200 -1 832
834 0 478891.38 243264.94 72760 -1 635
835 0 478957.56 243257.27 72600 -1 834
836 0 478982.16 243247.86 72480 -1 835
837 0 478978.28 243315.58 72440 -1 836
838 0 478758.44 243978.03 73320 -1 629
839 0 478756.12 244024.61 73440 -1 838
840 0 478742.97 244130.17 73560 -1 839
841 0 478322.9 243970.16 73560 -1 840
842 0 478120.84 243658.19 73560 -1 841
843 0 477908.84 243570.19 73560 -1 842
844 0 479150.94 244034.19 73560 -1 840
845 0 479230.28 244069.6 73600 -1 844
846 0 479298.84 244224.78 73720 -1 845
847 0 479432.16 244271.98 73840 -1 846
848 0 479534.72 244269.81 73960 -1 847
849 0 479547.47 244280.5 74080 -1 848
850 0 479567.72 244292.66 74200 -1 849
851 0 479575.2 244295.75 74240 -1 850
852 0 479594.44 244305.98 74320 -1 851
853 0 479626.34 244302.2 74440 -1 852
854 0 479626.2 244289.58 74600 -1 853
855 0 479713.8 244258.16 74720 96 854
856 0 479738.22 244241.38 74840 -1 855
857 0 479826.75 244206.19 75000 -1 856
858 0 479877.47 244169.5 75120 -1 857
859 0 479945.94 244125.8 75240 -1 858
860 0 480090.5 244048.88 75360 -1 859
861 0 480223.25 243945.45 75480 -1 860
862 0 480355.2 243894.16 75640 -1 861
863 0 480437.88 243789.12 75760 -1 862
864 0 480566.47 243653.4 75880 -1 863
865 0 480702.03 243585.31 76000 -1 864
866 0 480742.03 243570.05 76040 -1 865
867 0 480782.75 243560.66 76080 -1 866
868 0 480666.56 243482.19 76200 -1 867
869 0 480674.2 243464.77 76280 -1 868
870 0 480659.47 243449.97 76400 75 869
871 0 480877.47 243470.94 76480 -1 870
872 0 481046.84 243460.55 76600 -1 871
873 0 481097.38 243465.55 76720 120 872
874 0 481159.5 243469.97 76840 120 873
875 0 481202.16 243473.73 76960 -1 874
876 0 481674.16 243477.62 76960 90 875
877 0 481398.22 243517.08 77120 90 875
878 0 481521.8 243490.81 77280 90 877
879 0 481603.56 243447.69 77400 124 878
880 0 481651.38 243381.06 77440 -1 879
881 0 481719.1 243368.06 77560 104 880
882 0 481822.5 243342.11 77680 -1 881
883 0 481915.66 243369.69 77800 75 882
884 0 481966.94 243428 77880 75 883
885 0 482155.72 243545.78 77960 -1 884
886 0 482244.12 243529.88 78040 122 885
887 0 482466.03 243578.42 78080 139 886
888 0 482560.84 243657.97 78120 139 887
889 0 482626.22 243661.25 78200 139 888
890 0 482862.28 243673.3 78320 124 889
891 0 482963.94 243930.67 78440 -1 890
892 0 483106.22 244230.25 78440 -1 891
893 0 482915.94 244561.67 78440 -1 892
894 0 482777.03 244655.88 78560 -1 893
895 0 482948.22 244420.19 78400 -1 893
896 0 482953.94 244435.23 78320 -1 895
897 0 483324.03 244429.95 78440 -1 892
898 0 482886.28 244064.61 78560 -1 891
899 0 482848 244098 78600 -1 898
900 0 482809.5 244131.2 78640 -1 899
901 0 482732.7 244283.52 78720 -1 900
902 0 482678.06 244433.05 78800 -1 901
903 0 482656.7 244588.61 78920 -1 902
904 0 482620.47 244710.06 79040 -1 903
905 0 482605.62 244704.38 79080 -1 904
906 0 482577.38 244693.67 79160 -1 905
907 0 482632.25 244728.84 79200 -1 906
908 0 482499.8 244732.2 79320 -1 907
909 0 482470.3 244738.31 79360 -1 908
910 0 482415.22 244749.08 79440 -1 909
911 0 482391 244797.48 79560 -1 910
912 0 482330.12 244850.36 79640 -1 911
913 0 482242.22 244937.2 79760 -1 912
914 0 482723.38 243949.31 79880 -1 913
915 0 482540.7 243698.39 79880 -1 914
916 0 481543.22 245016.11 79920 -1 915
917 0 481878.56 244946.84 79960 -1 914
918 0 481893.97 244945.42 80000 -1 917
919 0 481586.28 244637.62 79360 -1 909
920 0 481735.34 244581.64 79160 -1 906
921 0 481786.56 244534.12 79040 -1 920
922 0 481821.38 244504.73 79000 -1 921
923 0 477910.4 243696.1 73320 -1 629
924 0 477806.94 243759.86 73080 -1 923
925 0 477386.84 243475.53 72920 -1 924
926 0 477387 243443.98 73080 -1 925
927 0 477386.78 243391.61 73200 -1 926
928 0 477358.12 243387.14 73280 -1 927
929 0 477346.72 243439.88 73400 -1 928
930 0 477330.84 243424.19 73560 -1 929
931 0 477390.66 243335.64 73640 -1 930
932 0 477446.6 243327.39 73680 -1 931
933 0 477461.56 244300.92 73440 -1 528
934 0 477508.94 244146.14 73560 -1 933
935 0 477572.53 244121.52 73600 -1 934
936 0 477416.38 244113.53 73680 -1 935
937 0 477298.38 244147.44 73840 -1 936
938 0 477252.16 244156.8 73880 -1 937
939 0 476736.72 244741.72 73360 -1 526
940 0 476848.72 244722.45 73240 -1 939
941 0 474334.3 245160.75 74480 -1 502
942 0 474325.9 245169.75 74520 -1 941
943 0 474079.03 244566.73 74520 -1 942
944 0 474069.75 244955.55 74480 2 943
945 0 473569.44 245158.2 74440 6 944
946 0 473566.56 245010.6 74280 22 945
947 0 473660.2 244972.31 74160 34 946
948 0 473636.1 244855.64 74000 50 947
949 0 473636.06 244665.03 73880 62 948
950 0 473728 244224 73600 90 949
951 0 473888 244064 73440 64 950
952 0 473952 243968 73200 40 951
953 0 474048 243872 72960 64 952
954 0 474112 243840 72720 45 953
955 0 474272 243712 72520 32 954
956 0 474432 243680 72320 60 955
957 0 474656 243776 72160 75 956
958 0 474880 243744 72040 32 957
959 0 474944 243520 71920 60 958
960 0 475200 243520 71840 60 959
961 0 475360 243488 71600 90 960
962 0 475456 243328 71400 60 961
963 0 475584 243360 71160 40 962
964 0 475552 243104 71040 107 963
965 0 475552 242880 70920 154 964
966 0 475456 242656 70840 186 965
967 0 475392 242400 70840 160 966
968 0 475232 242208 70800 183 967
969 0 475104 241984 70720 200 968
970 0 475168 241728 70720 122 969
971 0 475328 241504 70680 124 970
972 0 475264 241344 70440 60 971
973 0 475136 241248 70200 40 972
974 0 474976 241152 69960 134 973
975 0 474880 241120 69720 122 974
976 0 474773.34 241120 69520 148 975
977 0 474752 241120 69480 154 976
978 0 474592 241184 69280 115 977
979 0 474496 241216 69040 128 978
980 0 474272 241216 68880 60 979
981 0 474162.22 241276.77 68680 47 980
982 0 473814.66 241061.2 68200 18 981
983 0 473841.75 241019.5 68120 13 982
984 0 473922 240895 67880 -1 983
985 0 474035.5 240840.25 67800 -1 984
986 0 474375.8 240676.31 67560 -1 985
987 0 474010.16 244546.52 74600 -1 943
988 0 474306.28 245182.36 74600 -1 942
989 0 474017.75 245382.98 74720 -1 988
990 0 473614 245613.83 74760 -1 989
991 0 474125.9 246048.67 74800 -1 990
992 0 473637.38 245622.48 74840 -1 990
993 0 473587.6 245813.95 74960 -1 992
994 0 475094.62 246532.75 74040 -1 496
995 0 475130.56 246524.62 74000 -1 994
996 0 475259.2 246528.66 73880 -1 995
997 0 475413.06 246519.56 73760 -1 996
998 0 475558.84 246531.58 73720 -1 997
999 0 475684.3 246522.38 73640 -1 998
1000 0 475100.25 246610.4 74160 -1 994
1001 0 474131.62 246759.67 73960 -1 496
1002 0 474092.9 246777.64 73920 -1 1001
1003 0 474088.8 246897.44 73840 -1 1002
1004 0 474110.72 247144.92 73800 -1 1003
1005 0 473704.78 248481.72 74080 -1 494
1006 0 473676.66 248582.6 74200 -1 1005
1007 0 473664.12 248575.94 74360 -1 1006
1008 0 473669.84 248597.66 74440 -1 1007
1009 0 473009.8 248581.83 74440 -1 1008
1010 0 473671.9 248578.61 74560 40 1008
1011 0 473724.25 248327.72 74520 32 1010
1012 0 473063.1 248510.72 74040 -1 494
1013 0 473053.34 248582.75 73880 -1 1012
1014 0 473081.97 248626.83 73720 -1 1013
1015 0 473084.28 248700.45 73560 -1 1014
1016 0 473038.88 248762.08 73480 -1 1015
1017 0 473022.88 248846.19 73360 -1 1016
1018 0 473074.38 248837.95 73320 -1 1017
1019 0 473067.47 248941.7 73200 -1 1018
1020 0 473092 249097.69 73120 -1 1019
1021 0 473054 249112 73080 -1 1020
1022 0 473015.72 249126.08 73040 -1 1021
1023 0 472808.34 248872.34 73560 -1 1015
1024 0 472710.06 249206.84 73560 -1 1023
1025 0 472486.12 249258.89 73560 -1 1024
1026 0 472487.97 249350.16 73600 -1 1025
1027 0 472484.56 249439.12 73720 -1 1026
1028 0 474053 249462.52 73520 -1 490
1029 0 473965.34 249429.97 73360 -1 1028
1030 0 473841.4 249421.86 73200 -1 1029
1031 0 473753.7 249657.98 73040 -1 1030
1032 0 473757.7 250190.05 73040 -1 1031
1033 0 473713 250177.25 72920 -1 1032
1034 0 473697.75 250172.89 72880 -1 1033
1035 0 473722 250174.67 72840 -1 1034
1036 0 473042.75 250231.25 72800 -1 1035
1037 0 472849.66 250274.16 72720 -1 1036
1038 0 473769.7 250178.11 72760 -1 1035
1039 0 473905.4 250202.88 72640 -1 1038
1040 0 473913.44 250178.44 72600 -1 1039
1041 0 473735.53 250798.83 73880 -1 487
1042 0 472723.22 251146.98 73880 -1 1041
1043 0 472151.53 251179.38 73880 -1 1042
1044 0 471748.66 251042.47 74000 -1 1043
1045 0 471657.53 250937.89 74120 -1 1044
1046 0 471703.7 250962.75 74160 -1 1045
1047 0 471378.7 250770.28 74280 -1 1046
1048 0 471254.66 250739.17 74400 -1 1047
1049 0 471159.66 250726.34 74520 -1 1048
1050 0 471057.28 250703.36 74640 -1 1049
1051 0 470980.56 250750.03 74800 -1 1050
1052 0 470990.5 250715.45 74840 -1 1051
1053 0 470994.72 250697.6 74920 -1 1052
1054 0 470993.34 250718.9 75040 -1 1053
1055 0 470868.38 250730.7 75160 -1 1054
1056 0 470799.94 250754.75 75280 -1 1055
1057 0 470726.53 250789.4 75400 -1 1056
1058 0 470691 250830.55 75520 -1 1057
1059 0 470688.5 250882.86 75640 -1 1058
1060 0 470615.16 250938.7 75760 -1 1059
1061 0 470582.94 251009.7 75880 -1 1060
1062 0 470567.16 251006.42 76000 -1 1061
1063 0 470439.8 251053.64 76120 -1 1062
1064 0 470295.7 251134.05 76200 -1 1063
1065 0 470146.9 251218.97 76320 -1 1064
1066 0 470114.56 251239.14 76440 -1 1065
1067 0 469995.12 251255.38 76520 -1 1066
1068 0 469994.44 251235.22 76640 -1 1067
1069 0 470004.1 251229.84 76720 -1 1068
1070 0 469971.4 251238.86 76800 75 1069
1071 0 470443.12 251022.83 76800 -1 1070
1072 0 469975.66 251238.61 76840 -1 1070
1073 0 469599.78 251498.58 76840 -1 1072
1074 0 469639.4 251434.84 76920 -1 1073
1075 0 469631.72 251466.77 77000 98 1074
1076 0 469727.72 251431.22 77080 98 1075
1077 0 469718.97 251438.36 77120 -1 1076
1078 0 469211.97 251802.48 77120 -1 1077
1079 0 469700.25 251454.66 77200 -1 1077
1080 0 469732 251434.33 77280 -1 1079
1081 0 469748.2 251424.12 77320 -1 1080
1082 0 469768.2 251390.61 77360 107 1081
1083 0 469854.97 251322.7 77480 124 1082
1084 0 469923 251219.69 77600 -1 1083
1085 0 469960.5 251099.69 77680 98 1084
1086 0 470024.5 251024.73 77800 -1 1085
1087 0 470003.94 251020.33 77920 -1 1086
1088 0 469983.38 250998.64 78040 -1 1087
1089 0 470058.12 250921.14 78120 -1 1088
1090 0 470100.56 250892.4 78200 -1 1089
1091 0 470169.8 250856.34 78280 -1 1090
1092 0 470180.16 250843.66 78440 -1 1091
1093 0 470235.62 250812.86 78560 -1 1092
1094 0 470233.34 250800.33 78600 -1 1093
1095 0 470227.75 250775.48 78680 -1 1094
1096 0 470192.84 250761.3 78800 -1 1095
1097 0 470119.1 250758.89 78960 -1 1096
1098 0 470027.75 250762.33 79080 -1 1097
1099 0 469935.03 250746.11 79240 -1 1098
1100 0 469876.4 250738.98 79360 -1 1099
1101 0 469791.56 250770.28 79480 -1 1100
1102 0 469708.56 250758.22 79600 -1 1101
1103 0 469626.3 250782.95 79720 -1 1102
1104 0 469514.6 250806.38 79840 -1 1103
1105 0 469398.28 250846.6 79960 -1 1104
1106 0 469299.88 250838.48 80080 -1 1105
1107 0 469235.9 250786.39 80240 -1 1106
1108 0 468513.88 251130.56 80240 -1 1107
1109 0 468321.84 251258.19 80120 -1 1108
1110 0 468405.97 251349.81 80040 -1 1109
1111 0 468385.5 251375.02 80000 -1 1110
1112 0 468504.47 251314.42 79920 -1 1111
1113 0 468564.34 251293.8 79840 -1 1112
1114 0 468548.44 251215.14 79720 -1 1113
1115 0 468600.56 251106.88 79680 -1 1114
1116 0 468617.84 251011.03 79640 -1 1115
1117 0 468369.56 251695.06 80000 -1 1111
1118 0 468353.62 251983.08 80000 -1 1117
1119 0 469308.34 250938.12 79880 -1 1118
1120 0 468444.4 252053.55 79840 -1 1119
1121 0 468201.94 251606.64 80240 -1 1108
1122 0 468153 251702.94 80320 -1 1121
1123 0 468108.94 251670.69 80440 -1 1122
1124 0 468438.28 251178.83 80400 -1 1108
1125 0 468394.5 251214.23 80480 -1 1124
1126 0 468373.3 251230.92 80520 -1 1125
1127 0 468405.8 251234.66 80680 -1 1126
1128 0 468437.7 251219.67 80720 -1 1127
1129 0 468440.25 251206.5 80840 -1 1128
1130 0 468440.88 251202.39 80880 -1 1129
1131 0 467897.3 250951.42 80480 -1 1125
1132 0 467633.12 250786.88 80520 -1 1131
1133 0 467701.03 250798.9 80600 -1 1132
1134 0 467708.84 250783.3 80640 148 1133
1135 0 467853.4 250931.27 80920 -1 1131
1136 0 467837.7 250938.73 81040 -1 1135
1137 0 467817.75 250971.94 81160 -1 1136
1138 0 467793.66 251002.42 81280 -1 1137
1139 0 467763.25 251035.75 81400 -1 1138
1140 0 467753.44 251047.22 81440 -1 1139
1141 0 467784.5 251120.1 81520 -1 1140
1142 0 467793.56 251129.97 81560 134 1141
1143 0 469218.12 250722.84 80400 -1 1107
1144 0 469290.25 250566.23 80560 -1 1143
1145 0 469249.72 250499.67 80720 -1 1144
1146 0 469204.66 250498.42 80880 -1 1145
1147 0 469092.66 250422.36 81040 -1 1146
1148 0 468984.72 250321.28 81200 -1 1147
1149 0 468849.56 250202.58 81360 -1 1148
1150 0 468788.2 250131.19 81480 -1 1149
1151 0 468815.56 249893.42 81560 -1 1150
1152 0 468921.88 249606.84 81640 -1 1151
1153 0 469243.06 249406 81720 -1 1152
1154 0 469370.4 249310.64 81840 -1 1153
1155 0 469453.56 249199.47 81920 -1 1154
1156 0 469558.88 249115.67 82000 -1 1155
1157 0 469678.72 249019.69 82080 -1 1156
1158 0 469942.75 248903.42 82160 -1 1157
1159 0 470726.66 248567.28 82160 -1 1158
1160 0 470584.78 248514.1 82280 -1 1159
1161 0 470612.75 248050.16 82280 -1 1160
1162 0 470548.3 247554.44 82360 -1 1161
1163 0 470188.3 247642.4 82360 -1 1162
1164 0 470624.75 247410.34 82240 -1 1162
1165 0 470572.44 247343.05 82160 -1 1164
1166 0 470585.1 247294.62 82120 -1 1165
1167 0 470539.9 247247.16 82080 -1 1166
1168 0 470603.38 247124.05 82000 -1 1167
1169 0 470639.8 247079.02 81920 -1 1168
1170 0 470659 247186.52 81880 -1 1169
1171 0 470741.62 247208.92 81800 -1 1170
1172 0 470812.97 247220.5 81760 -1 1171
1173 0 470883.5 247229.78 81720 -1 1172
1174 0 470974.62 247250.1 81640 -1 1173
1175 0 470954.12 247255.36 81600 -1 1174
1176 0 470882.06 247287.84 81520 -1 1175
1177 0 470869.38 247295.67 81480 -1 1176
1178 0 470782.8 247306.73 81400 -1 1177
1179 0 470619.84 247410.81 81320 -1 1178
1180 0 470587.12 247436.78 81240 -1 1179
1181 0 470006.38 248789.66 81800 -1 1154
1182 0 472644.8 251026.31 74000 -1 1042
1183 0 472641.56 250977.83 74120 -1 1182
1184 0 472675.75 250938.28 74160 -1 1183
1185 0 473658.25 250466.86 73960 -1 487
1186 0 473645.47 250417.64 74120 -1 1185
1187 0 473556.56 250277.8 74240 -1 1186
1188 0 473750.75 250687.08 73720 -1 486
1189 0 474329.34 251113.45 73640 -1 485
1190 0 475286.1 251450.84 73880 -1 484
1191 0 475315.16 251457.98 74000 -1 1190
1192 0 475362.12 251409.75 74160 -1 1191
1193 0 476257.38 251567.72 73800 -1 482
1194 0 476197 251543.83 73960 -1 1193
1195 0 476188 251492 74080 181 1194
1196 0 476096 251376 74200 181 1195
1197 0 476974.66 252161.58 72720 108 466
1198 0 476834.7 252369.6 72720 108 1197
1199 0 476714.4 252814.05 72680 75 1198
1200 0 476787.88 252787.17 72640 -1 1199
1201 0 475489.7 253314.81 71960 157 457
1202 0 475013.78 253372.03 71960 32 1201
1203 0 474894.3 253330.69 72040 32 1202
1204 0 474848.38 253335.28 72120 32 1203
1205 0 474850.2 253274.23 72160 -1 1204
1206 0 474813 253159.62 72200 -1 1205
1207 0 474740.84 253085.72 72240 -1 1206
1208 0 474321.47 254353.36 70600 -1 441
1209 0 474109.66 254661.39 70600 -1 1208
1210 0 474240.1 254662.73 70480 32 1209
1211 0 474279.4 254657.56 70400 -1 1210
1212 0 474299.1 254645.31 70360 -1 1211
1213 0 476443.62 254796.8 69880 -1 432
1214 0 476679.72 255180.52 69880 -1 1213
1215 0 476681.34 255151.67 69920 150 1214
1216 0 476683.78 255093.25 70000 150 1215
1217 0 476731.8 255038.25 70120 150 1216
1218 0 476719.53 255073.61 70200 -1 1217
1219 0 476664.4 255782.92 69640 -1 430
1220 0 476123.4 257251.08 68840 -1 420
1221 0 475237.78 257469.53 68080 137 410
1222 0 475385.75 257404.92 68040 -1 1221
1223 0 475402.53 257169.22 68000 -1 1222
1224 0 475046.72 257085.6 68080 -1 1221
1225 0 474569.72 258266.58 68160 -1 409
1226 0 473860.62 257870.16 68080 153 407
1227 0 473561 258061.58 68000 178 1226
1228 0 472480 258368 68000 60 1227
1229 0 472405.34 258368 68040 70 1228
1230 0 472256 258368 68120 91 1229
1231 0 472179.2 258406.4 68200 95 1230
1232 0 472064 258464 68320 101 1231
1233 0 471936 258656 68480 115 1232
1234 0 471840 258784 68720 176 1233
1235 0 471837.53 258808.39 68760 164 1234
1236 0 471792 258848 68840 141 1235
1237 0 471744 258912 68960 107 1236
1238 0 471712 259008 69200 90 1237
1239 0 471648 259104 69440 134 1238
1240 0 471552 259200 69680 141 1239
1241 0 471680 259328 69880 104 1240
1242 0 471680 259488 70080 71 1241
1243 0 471776 259648 70280 60 1242
1244 0 471808 259808 70480 131 1243
1245 0 471968 259904 70680 128 1244
1246 0 472096 259936 70720 150 1245
1247 0 472224 259968 70760 172 1246
1248 0 472280 259984 70800 170 1247
1249 0 472448 260032 70920 164 1248
1250 0 472544 260288 70960 163 1249
1251 0 472416 260480 71120 190 1250
1252 0 472384 260512 71160 197 1251
1253 0 472330.66 260458.67 71200 178 1252
1254 0 472224 260352 71280 140 1253
1255 0 472093.94 260329.12 71440 84 1254
1256 0 472064 260320 71480 71 1255
1257 0 471904 260160 71680 96 1256
1258 0 471648 260192 71720 75 1257
1259 0 471424 260320 71640 75 1258
1260 0 471392 260352 71640 75 1259
1261 0 471298 260428 71560 24 1260
1262 0 471250.94 260465.8 71520 -1 1261
1263 0 472448 260704 71320 124 1252
1264 0 472640 260896 71360 163 1263
1265 0 472768 261056 71520 122 1264
1266 0 472777.16 261065.14 71560 116 1265
1267 0 472237.97 260974.34 71600 -1 1266
1268 0 471939.84 260991.05 71800 -1 1267
1269 0 472832 261120 71800 81 1266
1270 0 472864 261280 72000 71 1269
1271 0 472864 261216 72280 32 1270
1272 0 472992 261344 72480 32 1271
1273 0 473152 261440 72680 60 1272
1274 0 473188.4 261450.45 72760 60 1273
1275 0 473248 261472 72920 60 1274
1276 0 473408 261472 73120 124 1275
1277 0 473600 261280 73080 98 1276
1278 0 473568 261056 73200 175 1277
1279 0 473243.6 260779.12 73240 -1 1278
1280 0 473138.03 260620.22 73320 -1 1279
1281 0 473044.78 260560.97 73360 -1 1280
1282 0 473056.78 260526.38 73440 -1 1281
1283 0 473066.2 260416.25 73480 -1 1282
1284 0 473031.12 260389.81 73560 -1 1283
1285 0 472981.16 260377.77 73600 -1 1284
1286 0 473440 260960 72960 81 1278
1287 0 473344 260960 72720 32 1286
1288 0 473184 260928 72520 45 1287
1289 0 473024 260864 72320 32 1288
1290 0 473024 260800 72320 32 1289
1291 0 473376 261600 73360 101 1276
1292 0 473357.72 261636.58 73520 77 1291
1293 0 473344 261664 73640 60 1292
1294 0 473365.34 261770.67 73800 54 1293
1295 0 473376 261824 73880 51 1294
1296 0 473472 261984 74080 71 1295
1297 0 473472 262026.67 74160 68 1296
1298 0 473472 262112 74320 64 1297
1299 0 473504 262176 74480 60 1298
1300 0 473504 262272 74720 96 1299
1301 0 473557.34 262282.66 74800 84 1300
1302 0 473664 262304 74960 60 1301
1303 0 473664 262464 75200 51 1302
1304 0 473696 262656 75400 75 1303
1305 0 473728 262704 75440 77 1304
1306 0 473824 262848 75560 86 1305
1307 0 474048 263040 75560 101 1306
1308 0 474272 263136 75680 153 1307
1309 0 474496 263296 75760 32 1308
1310 0 474624 263456 75920 120 1309
1311 0 474688 263712 76040 160 1310
1312 0 474848 263872 76160 108 1311
1313 0 474912 264128 76280 200 1312
1314 0 474912 264352 76400 150 1313
1315 0 475008 264608 76440 102 1314
1316 0 475200 264768 76480 135 1315
1317 0 475424 264896 76520 137 1316
1318 0 475488 265088 76680 81 1317
1319 0 475520 265312 76840 86 1318
1320 0 475712 265504 76920 71 1319
1321 0 475712 265760 76960 102 1320
1322 0 475776 266016 77040 101 1321
1323 0 475808 266240 77160 80 1322
1324 0 475872 266464 77320 71 1323
1325 0 475904 266624 77520 51 1324
1326 0 475936 266848 77640 86 1325
1327 0 476229.47 267945.16 77760 -1 1326
1328 0 476197.12 268087.34 77880 -1 1327
1329 0 476339.97 268215.22 78080 -1 1328
1330 0 476241.34 268354.34 78160 -1 1329
1331 0 476192.5 268424 78200 -1 1330
1332 0 476113.06 268518.8 78320 -1 1331
1333 0 475608.3 268895.94 78520 -1 1332
1334 0 475612.22 268947.38 78600 -1 1333
1335 0 475462.56 269001.44 78400 -1 1334
1336 0 475343 269044.6 78240 -1 1335
1337 0 475319.53 269069.66 78200 -1 1336
1338 0 475589.12 268935.88 78720 -1 1334
1339 0 475700.3 269026.97 78880 -1 1338
1340 0 475757 269278.75 79080 -1 1339
1341 0 475811.03 269558.06 79240 -1 1340
1342 0 476171.56 269827.03 78920 -1 1341
1343 0 476363 269877.8 78800 -1 1342
1344 0 473760 262176 74440 32 1299
1345 0 473792 262048 74240 32 1344
1346 0 473700.78 258650.75 67200 32 397
1347 0 472920.03 260310.97 65480 -1 375
1348 0 472876.78 260391.72 65360 -1 1347
1349 0 472860.8 260406.16 65240 -1 1348
1350 0 472749.2 260412.06 65160 -1 1349
1351 0 472792.53 260391.55 65120 175 1350
1352 0 472391 262088.17 65160 -1 369
1353 0 472317.25 262166.22 65240 -1 1352
1354 0 472349.88 261796.44 64480 -1 359
1355 0 486846.53 276397.03 57400 205 267
1356 0 486641.06 276596.7 57520 163 1355
1357 0 486624.34 276605.2 57680 128 1356
1358 0 486520.53 276615.06 57800 128 1357
1359 0 486417.28 276553.25 57920 51 1358
1360 0 486308.78 276518.06 58040 64 1359
1361 0 486232.66 276489.78 58160 71 1360
1362 0 485982.28 276508.62 58320 102 1361
1363 0 485813.1 276440 58480 115 1362
1364 0 485684.28 276434.47 58600 115 1363
1365 0 485540.62 276403 58720 104 1364
1366 0 485416.66 276352.5 58840 128 1365
1367 0 485345.16 276365.78 58960 128 1366
1368 0 485211.84 276352.84 59120 108 1367
1369 0 485144.3 276359.44 59240 108 1368
1370 0 485035.7 276416.84 59360 75 1369
1371 0 484927.16 276952.53 59480 107 1370
1372 0 484960.47 276673.3 59600 107 1371
1373 0 484909.1 276789.53 59720 107 1372
1374 0 484743.4 276939.5 59840 148 1373
1375 0 484752.38 277034.6 59960 148 1374
1376 0 484813.44 277066.84 60080 120 1375
1377 0 484768.88 277100.88 60200 120 1376
1378 0 484630.7 277101.28 60360 98 1377
1379 0 484546.1 277034.38 60520 45 1378
1380 0 484495.94 276822.97 60640 40 1379
1381 0 484442.34 276279.2 60720 60 1380
1382 0 484569.62 276684.62 60840 32 1381
1383 0 484659.44 276958.72 60960 32 1382
1384 0 484648.2 277164.28 61080 32 1383
1385 0 484687.6 277300.06 61200 81 1384
1386 0 484654.62 277446.25 61320 81 1385
1387 0 484545 277615.56 61440 81 1386
1388 0 484589.53 277764.22 61560 71 1387
1389 0 484675.72 277833.06 61680 86 1388
1390 0 484691 277934.12 61800 86 1389
1391 0 484739.25 278042.22 61920 141 1390
1392 0 484726.5 278116.53 62040 104 1391
1393 0 484720.75 278196.72 62160 104 1392
1394 0 484699.5 278250.88 62280 80 1393
1395 0 484734.8 278310.3 62400 80 1394
1396 0 484669.94 278376.2 62520 80 1395
1397 0 484356.16 278459.6 62680 64 1396
1398 0 484392.56 278378.78 62760 64 1397
1399 0 484336.28 278382.1 62920 137 1398
1400 0 484246.38 278425.06 63080 137 1399
1401 0 484132.88 278430.4 63240 128 1400
1402 0 484103.7 278405.25 63400 91 1401
1403 0 484056.06 278362.16 63560 91 1402
1404 0 484096.8 278332.3 63720 108 1403
1405 0 484204.72 278189.25 63880 120 1404
1406 0 484219.5 278106.47 64000 120 1405
1407 0 484290.72 278026.75 64120 64 1406
1408 0 484151.44 278038.4 64200 120 1407
1409 0 484045.5 278150.62 64320 124 1408
1410 0 483857.03 278276.66 64440 91 1409
1411 0 483575.38 278381.97 64560 32 1410
1412 0 483272.38 278440.97 64680 96 1411
1413 0 483070.62 278426.3 64800 96 1412
1414 0 482826.47 278466.56 64920 64 1413
1415 0 482770.94 278498.8 65040 60 1414
1416 0 482705.97 278477.25 65160 60 1415
1417 0 482649.84 278441.66 65320 96 1416
1418 0 482637.94 278380.5 65480 90 1417
1419 0 482450.56 278362.1 65600 90 1418
1420 0 482410.75 278322.22 65720 122 1419
1421 0 482299.72 278245.25 65880 91 1420
1422 0 482239.06 278162.22 66000 91 1421
1423 0 482180.47 278117.84 66120 104 1422
1424 0 482123.56 278057.53 66240 104 1423
1425 0 482119.75 277990.72 66360 71 1424
1426 0 482072.56 277890.12 66480 71 1425
1427 0 482048.7 277838.75 66640 81 1426
1428 0 482041.7 277757.75 66760 81 1427
1429 0 482072.25 277560.03 66920 104 1428
1430 0 482101.7 277351.06 67080 124 1429
1431 0 482105.88 277273.1 67200 108 1430
1432 0 482010.22 277254.22 67320 108 1431
1433 0 481877.75 277233.84 67440 104 1432
1434 0 481751.62 277264.34 67560 81 1433
1435 0 481555.38 277304.38 67680 81 1434
1436 0 481473.1 277297.6 67800 51 1435
1437 0 481332.2 277273.5 67920 108 1436
1438 0 481200.25 277230.25 68080 122 1437
1439 0 481088.44 277185.97 68240 122 1438
1440 0 481039.47 277190.1 68400 98 1439
1441 0 480955.44 277146.2 68520 98 1440
1442 0 480913.1 277096.75 68640 120 1441
1443 0 480944.1 277018.38 68760 120 1442
1444 0 480960.28 276897.88 68920 115 1443
1445 0 480951.12 276772.9 69040 115 1444
1446 0 480951.47 276698.06 69160 122 1445
1447 0 480939.88 276669.2 69320 137 1446
1448 0 480949.25 276628.94 69480 135 1447
1449 0 480960.72 276621.94 69640 135 1448
1450 0 480980.84 276608.6 69760 45 1449
1451 0 481000.62 276573.1 69880 45 1450
1452 0 481008.6 276524.56 70040 45 1451
1453 0 481052.1 276521.5 70200 160 1452
1454 0 481052.22 276504.72 70320 101 1453
1455 0 481060.6 276480.88 70440 131 1454
1456 0 481080.22 276461.47 70560 131 1455
1457 0 481080.47 276460.38 70680 131 1456
1458 0 481084.53 276461.97 70800 131 1457
1459 0 481104.53 276437.47 70920 131 1458
1460 0 481095.7 276441.9 71040 131 1459
1461 0 481119.72 276400.9 71160 157 1460
1462 0 481069.75 276381.62 71280 157 1461
1463 0 481068.5 276350.44 71440 96 1462
1464 0 481064.7 276333.8 71560 96 1463
1465 0 480982.47 276335.1 71680 122 1464
1466 0 480902.47 276336.16 71800 122 1465
1467 0 480690.66 276302.6 71920 81 1466
1468 0 480574.97 276264.3 72040 136 1467
1469 0 480434.34 276219.56 72160 134 1468
1470 0 480278.16 276223.38 72280 134 1469
1471 0 479946.94 276219.28 72400 104 1470
1472 0 479742.84 276217.84 72520 150 1471
1473 0 479539.9 276241.5 72600 150 1472
1474 0 479437.28 276225.25 72720 124 1473
1475 0 479256.6 276250.12 72840 160 1474
1476 0 478756.6 276266.16 72840 164 1475
1477 0 478480.44 276273.9 72960 86 1476
1478 0 478316.1 276241.78 73080 91 1477
1479 0 478188.97 276229.53 73200 91 1478
1480 0 478023.75 276194.06 73320 150 1479
1481 0 477905.28 276169.28 73440 150 1480
1482 0 477829.2 276154.2 73560 176 1481
1483 0 477699.47 276126.12 73680 150 1482
1484 0 477644.28 276102.22 73800 150 1483
1485 0 477464.88 276136.38 73920 134 1484
1486 0 477278.25 276160.28 74040 160 1485
1487 0 476834.4 276164.1 74160 150 1486
1488 0 476562.4 276155.6 74280 192 1487
1489 0 476285.12 276095.8 74400 176 1488
1490 0 476098.53 276055.8 74520 160 1489
1491 0 475842.88 276024.25 74640 86 1490
1492 0 475545.47 275936.53 74720 60 1491
1493 0 474952.44 275553.56 74800 139 1492
1494 0 474760.78 275370 74920 124 1493
1495 0 474592.8 275229.75 75040 120 1494
1496 0 474401.06 275121.22 75160 120 1495
1497 0 473731.34 274979.16 75280 148 1496
1498 0 473560.38 274957.75 75400 148 1497
1499 0 473423.66 274925.3 75520 134 1498
1500 0 473224.72 274886.4 75640 168 1499
1501 0 473003.6 274821.6 75760 227 1500
1502 0 472512.4 274782.78 75880 160 1501
1503 0 472173.97 274696.06 76000 107 1502
1504 0 471966.2 274624.53 76120 107 1503
1505 0 471866.44 274601.84 76240 181 1504
1506 0 471780.3 274510.2 76360 181 1505
1507 0 471681.28 274426.03 76480 101 1506
1508 0 471626.3 274384.7 76600 101 1507
1509 0 471534.28 274312.12 76720 128 1508
1510 0 471411.16 274184.47 76840 134 1509
1511 0 471299.22 273964.97 76960 140 1510
1512 0 471238.16 273832 77080 136 1511
1513 0 471271.2 273523.88 77200 157 1512
1514 0 471194.56 272929.94 77320 172 1513
1515 0 471051.22 272766.6 77440 172 1514
1516 0 470579 271793.84 77440 175 1515
1517 0 470412.25 271178.62 77440 150 1516
1518 0 470360.03 270369.62 77440 102 1517
1519 0 470346.7 270223.75 77320 102 1518
1520 0 470283.66 270093.34 77240 134 1519
1521 0 470252.03 270027.72 77200 150 1520
1522 0 470255.7 269982.6 77080 102 1521
1523 0 470224.16 269850.66 76960 102 1522
1524 0 470215.28 269826.72 76840 102 1523
1525 0 470150.56 269780.4 76800 175 1524
1526 0 470164.06 269775.06 76760 175 1525
1527 0 470066.9 269523.34 76640 156 1526
1528 0 469859.12 269179.75 76520 115 1527
1529 0 469799.56 269019.34 76440 115 1528
1530 0 469724.12 268777.94 76320 181 1529
1531 0 469655.28 268647.66 76200 200 1530
1532 0 469670.34 268515.06 76080 200 1531
1533 0 469177.38 267920.78 75960 207 1532
1534 0 469218 267921.6 75840 207 1533
1535 0 468948 267586 75920 248 1534
1536 0 468677.5 267249.94 76000 136 1535
1537 0 468447.12 267004.62 76080 120 1536
1538 0 468270.25 266942.62 76120 120 1537
1539 0 468179.03 266888.16 76200 141 1538
1540 0 467971.4 266862.06 76360 134 1539
1541 0 467849.3 266833.62 76480 134 1540
1542 0 467707.6 266807.44 76600 122 1541
1543 0 467437.5 266809.72 76680 81 1542
1544 0 467110.78 266811.12 76840 136 1543
1545 0 467003.72 266760.66 77000 160 1544
1546 0 466854.72 266726.38 77160 157 1545
1547 0 466758.7 266623.94 77360 157 1546
1548 0 466760.94 266578.03 77600 178 1547
1549 0 466724.25 266564.12 77880 81 1548
1550 0 466660.94 266496.44 78040 51 1549
1551 0 466813.5 266591 78440 57 1550
1552 0 466844 266610 78520 59 1551
1553 0 466904.56 266647.72 78680 62 1552
1554 0 467072 266752 79120 71 1553
1555 0 467104 266816 79360 90 1554
1556 0 467104 266816 79600 73 1555
1557 0 467446.25 266531.72 79600 -1 1556
1558 0 467104 266816 79640 71 1556
1559 0 467186.28 266816 79880 44 1558
1560 0 467200 266816 79920 40 1559
1561 0 467296 266816 80160 128 1560
1562 0 467456 266880 80400 91 1561
1563 0 467584 266976 80640 32 1562
1564 0 467648 267001.6 80720 70 1563
1565 0 467744 267040 80840 128 1564
1566 0 467840 267008 81080 98 1565
1567 0 467936 266976 81320 40 1566
1568 0 468096 266912 81520 51 1567
1569 0 468320 267008 81600 71 1568
1570 0 469188.84 267445.7 81880 -1 1569
1571 0 469456.62 267136 81720 -1 1570
1572 0 469616.44 266807.25 81640 -1 1571
1573 0 470560 266400 81240 64 1572
1574 0 470572.8 266380.8 81200 83 1573
1575 0 470624 266304 81040 160 1574
1576 0 470553.94 266412.22 80920 112 1575
1577 0 470538.78 266442.06 80880 96 1576
1578 0 470528 266464 80840 81 1577
1579 0 470272 266496 80800 64 1578
1580 0 470197.34 266506.66 80760 76 1579
1581 0 470048 266528 80680 101 1580
1582 0 469952 266528 80560 59 1581
1583 0 469888 266528 80480 32 1582
1584 0 469632 266528 80400 64 1583
1585 0 469664 266304 80400 80 1584
1586 0 469685.12 266347.03 80360 -1 1585
1587 0 469547.44 266407.2 80280 -1 1586
1588 0 469458.9 266526.9 80240 -1 1587
1589 0 469450.44 266599.12 80200 -1 1588
1590 0 470403 266316 80920 -1 1576
1591 0 470784 266240 80840 139 1575
1592 0 471040 266144 80800 186 1591
1593 0 471264 266112 80680 166 1592
1594 0 471456 266016 80480 120 1593
1595 0 471712 265984 80480 60 1594
1596 0 471968 265984 80480 148 1595
1597 0 472224 265952 80440 163 1596
1598 0 472448 265952 80280 163 1597
1599 0 472704 265952 80240 81 1598
1600 0 472960 265888 80160 102 1599
1601 0 473184 265760 80080 122 1600
1602 0 473408 265632 80000 120 1601
1603 0 473664 265504 80000 107 1602
1604 0 473888 265344 79960 86 1603
1605 0 474048 265216 79760 175 1604
1606 0 474240 265056 79640 189 1605
1607 0 474432 264832 79640 178 1606
1608 0 474528 264576 79600 160 1607
1609 0 474624 264384 79520 164 1608
1610 0 474560 264341.34 79480 176 1609
1611 0 474432 264256 79400 202 1610
1612 0 474208 264128 79400 200 1611
1613 0 473984 263968 79360 120 1612
1614 0 473792 263872 79160 80 1613
1615 0 473536 263872 79120 75 1614
1616 0 473280 263840 79120 80 1615
1617 0 473056 263808 79240 107 1616
1618 0 472906.66 263808 79320 89 1617
1619 0 472832 263808 79360 80 1618
1620 0 472576 263840 79440 120 1619
1621 0 472320 263808 79480 122 1620
1622 0 472210.38 263771.4 79520 121 1621
1623 0 472096 263712 79560 120 1622
1624 0 471840 263680 79600 128 1623
1625 0 471712 263680 79640 122 1624
1626 0 474848 264352 79400 124 1609
1627 0 475072 264224 79280 128 1626
1628 0 475296 264096 79280 153 1627
1629 0 475488 263936 79160 120 1628
1630 0 475528.25 263905.38 79120 110 1629
1631 0 475584 263872 79080 100 1630
1632 0 475680 263808 79000 81 1631
1633 0 475936 263776 79000 98 1632
1634 0 476192 263648 79000 128 1633
1635 0 476416 263520 78880 160 1634
1636 0 476672 263392 78880 32 1635
1637 0 476928 263392 78880 75 1636
1638 0 477120 263200 78960 96 1637
1639 0 477216 263104 79040 124 1638
1640 0 477180.75 262883.97 78920 32 1639
1641 0 477599.5 262757.2 78920 -1 1640
1642 0 477203.2 262726.4 78760 54 1640
1643 0 477216 262688 78720 60 1642
1644 0 477306.88 262846.9 78640 -1 1643
1645 0 477269 262970.5 78560 -1 1644
1646 0 477250 263032 78520 -1 1645
1647 0 477231.03 263093.62 78480 -1 1646
1648 0 477118 263135.3 78440 -1 1647
1649 0 477297.06 263298.12 78240 -1 1648
1650 0 477472 263040 79120 120 1639
1651 0 477696 262880 79120 120 1650
1652 0 477952 262848 79120 101 1651
1653 0 478144 262656 79120 71 1652
1654 0 478240 262432 79280 45 1653
1655 0 478400 262336 79480 40 1654
1656 0 478496 262304 79720 60 1655
1657 0 478528 262304 79800 75 1656
1658 0 478368 262208 80000 131 1657
1659 0 478112 262304 80040 75 1658
1660 0 477888 262432 80040 81 1659
1661 0 477792 262432 80040 75 1660
1662 0 478688 262304 80000 60 1657
1663 0 478837.34 262304 80080 107 1662
1664 0 478912 262304 80120 131 1663
1665 0 479136 262432 80160 198 1664
1666 0 479172.8 262434.88 80200 212 1665
1667 0 479328 262464 80320 257 1666
1668 0 479584 262336 80320 245 1667
1669 0 479808 262208 80240 242 1668
1670 0 480032 262080 80240 218 1669
1671 0 480256 261952 80280 186 1670
1672 0 480480 261792 80320 150 1671
1673 0 480736 261760 80360 120 1672
1674 0 480158.8 262026.5 80400 -1 1673
1675 0 479887.88 262157.06 80440 -1 1674
1676 0 480063.25 262098.27 80560 -1 1675
1677 0 480992 261632 80360 122 1673
1678 0 481120 261408 80320 124 1677
1679 0 481248 261184 80320 120 1678
1680 0 481440 260960 80320 86 1679
1681 0 481600 260736 80320 178 1680
1682 0 481632 260672 80320 202 1681
1683 0 481674.66 260736 80160 171 1682
1684 0 481696 260768 80080 156 1683
1685 0 481952 260800 80040 107 1684
1686 0 482048 260838.4 79920 62 1685
1687 0 482112 260864 79840 32 1686
1688 0 481920 261152 79800 32 1687
1689 0 481535 261171.5 79640 -1 1688
1690 0 481696 260416 80320 176 1682
1691 0 481568 260192 80440 128 1690
1692 0 481525.5 260079.5 80640 100 1691
1693 0 481500.38 260012.36 80760 84 1692
1694 0 481475.47 259945.47 80880 68 1693
1695 0 481424.6 259811.34 81120 36 1694
1696 0 481388.7 259723.28 81280 14 1695
1697 0 481374.4 259677.38 81360 4 1696
1698 0 481633.44 259759.16 81360 -1 1697
1699 0 481365.6 259654.84 81400 -1 1697
1700 0 481409.47 259695.23 81480 9 1699
1701 0 481527.75 259774.38 81680 34 1700
1702 0 481804.6 259978.8 82160 94 1701
1703 0 481920 260064 82360 120 1702
1704 0 481925.34 260080 82400 105 1703
1705 0 481952 260160 82600 32 1704
1706 0 481792 260096 82600 32 1705
1707 0 481536 260064 82560 80 1706
1708 0 481321.7 260090.1 82640 62 1707
1709 0 481214 260091.33 82680 53 1708
1710 0 480570.3 260145.61 82920 -1 1709
1711 0 480397.12 260208.62 83040 6 1710
1712 0 480051.3 260334.08 83280 21 1711
1713 0 479648 260480 83560 40 1712
1714 0 479456 260672 83600 75 1713
1715 0 479392 260928 83600 75 1714
1716 0 479360 261184 83560 60 1715
1717 0 479360 261440 83520 40 1716
1718 0 479264 261696 83520 60 1717
1719 0 479264 261952 83520 32 1718
1720 0 479264 262208 83520 40 1719
1721 0 479264 262464 83520 40 1720
1722 0 479264 262720 83560 40 1721
1723 0 479149.88 262801.2 83600 60 1722
1724 0 479072 262912 83640 80 1723
1725 0 478912 263072 83800 81 1724
1726 0 478880 263104 83800 86 1725
1727 0 478720 262976 84000 64 1726
1728 0 478560 263008 84200 60 1727
1729 0 478336 263168 84240 40 1728
1730 0 478240 263232 84200 32 1729
1731 0 478752 263328 83840 71 1726
1732 0 478624 263488 84000 32 1731
1733 0 478464 263648 84200 51 1732
1734 0 478304 263840 84240 60 1733
1735 0 478208 264096 84280 51 1734
1736 0 478112 264352 84360 40 1735
1737 0 477952 264576 84360 81 1736
1738 0 477760 264768 84280 102 1737
1739 0 477600 264960 84240 80 1738
1740 0 477408 265184 84240 75 1739
1741 0 477184 265344 84120 75 1740
1742 0 476992 265536 84080 75 1741
1743 0 476896 265728 83880 98 1742
1744 0 476864 265888 83680 137 1743
1745 0 476864 265920 83640 160 1744
1746 0 477120 265920 83560 96 1745
1747 0 477344 265824 83640 108 1746
1748 0 477568 265824 83760 32 1747
1749 0 477600 265760 83680 45 1748
1750 0 476800 266144 83520 120 1745
1751 0 476704 266400 83480 120 1750
1752 0 476656 266512 83440 110 1751
1753 0 476608 266624 83400 101 1752
1754 0 476512 266688 83360 156 1753
1755 0 476515.28 266749.4 83280 146 1754
1756 0 476544 266848 83120 128 1755
1757 0 476608 266976 82880 154 1756
1758 0 476416 267040 82720 164 1757
1759 0 476352 267296 82640 137 1758
1760 0 476192 267488 82720 104 1759
1761 0 475936 267520 82720 75 1760
1762 0 475680 267584 82720 153 1761
1763 0 475488 267584 82520 96 1762
1764 0 475484.5 267561 82480 92 1763
1765 0 475481.2 267537.5 82440 88 1764
1766 0 475456 267488 82360 81 1765
1767 0 475456 267520 82080 32 1766
1768 0 475456 267520 82040 33 1767
1769 0 475456 267520 81800 45 1768
1770 0 475616 267296 81800 32 1769
1771 0 475648 267200 81760 32 1770
1772 0 475543.12 267374.75 81600 -1 1771
1773 0 475543 267535.3 81440 -1 1772
1774 0 475584 267232 82360 45 1766
1775 0 475737.88 267070.75 82240 32 1774
1776 0 476704 266880 83400 124 1754
1777 0 476864 267072 83440 40 1776
1778 0 477056 267264 83480 51 1777
1779 0 477088 267360 83480 75 1778
1780 0 482144 260352 82720 75 1705
1781 0 482304.6 260458.4 82720 32 1780
1782 0 481680.53 259924.3 81120 -1 1695
1783 0 469163.2 267474.88 81960 -1 1570
1784 0 469273.16 267948.8 82040 -1 1783
1785 0 469420.5 268158.16 82240 -1 1784
1786 0 469450.5 268199.75 82280 -1 1785
1787 0 469694.34 268098.88 82440 -1 1786
1788 0 469881.06 267943.75 82600 -1 1787
1789 0 469918.4 267918.2 82640 -1 1788
1790 0 470068.2 267815.3 82800 -1 1789
1791 0 470147.84 267794.7 82960 -1 1790
1792 0 470319 267748.5 83080 -1 1791
1793 0 470376.3 267732.94 83120 -1 1792
1794 0 470332.4 267725.4 83200 -1 1793
1795 0 470267 267713.5 83320 -1 1794
1796 0 470138.22 267773.97 83400 -1 1795
1797 0 470689.44 267629.94 83560 -1 1796
1798 0 468911.47 267705.97 81760 -1 1570
1799 0 468650.38 267937 81640 -1 1798
1800 0 468583.94 267952.06 81520 -1 1799
1801 0 468520.88 267942.88 81320 -1 1800
1802 0 468241.62 267948.66 81200 -1 1801
1803 0 468359.44 268045.06 81040 -1 1802
1804 0 468325.38 268042.62 80840 -1 1803
1805 0 466576.5 266392.25 78120 71 1550
1806 0 468489.3 267562.3 76080 120 1537
1807 0 469411.28 267492.16 76000 248 1535
1808 0 469395 267532 76120 248 1807
1809 0 469285.8 267697.7 75720 207 1534
1810 0 469288.75 267496.88 75640 248 1809
1811 0 469531.1 266822.9 75520 163 1810
1812 0 469869.5 266519 75400 163 1811
1813 0 469990.62 266253.78 75320 181 1812
1814 0 470049.75 266121.06 75280 164 1813
1815 0 469973.7 265569.12 75280 104 1814
1816 0 469745.66 264949.16 75280 157 1815
1817 0 470178.62 264872.1 75280 115 1816
1818 0 470172.78 264849.4 75160 115 1817
1819 0 470234.16 264860.4 75000 115 1818
1820 0 470365.56 264915.94 74880 115 1819
1821 0 470490.6 264927.16 74800 115 1820
1822 0 470263.44 265012 74800 115 1821
1823 0 470845.38 264764.94 74720 115 1821
1824 0 470826.7 264719.12 74640 115 1823
1825 0 469674.62 264967 75360 -1 1816
1826 0 469598.88 264997.75 75400 -1 1825
1827 0 469593.2 265071.16 75440 -1 1826
1828 0 469866.4 265155.06 75520 -1 1827
1829 0 470380.94 265039.38 75560 -1 1828
1830 0 470550.94 265056.94 75680 -1 1829
1831 0 470549.8 265114.56 75800 -1 1830
1832 0 470570.72 265195.88 75880 -1 1831
1833 0 469605.78 264712.44 75160 154 1816
1834 0 469167.78 264203.62 75080 86 1833
1835 0 468634.12 263375.47 75120 140 1834
1836 0 468375.84 262621.66 75120 120 1835
1837 0 468381.88 262503.2 75160 -1 1836
1838 0 468355.6 262445.75 75240 -1 1837
1839 0 468488.97 262595.84 75400 -1 1838
1840 0 468520.12 262594.78 75560 -1 1839
1841 0 468503.75 262582.06 75640 -1 1840
1842 0 468491.7 262578.94 75680 -1 1841
1843 0 468445.97 262641.53 75760 -1 1842
1844 0 468358.47 262692.9 75840 -1 1843
1845 0 468283.53 262708.84 75920 -1 1844
1846 0 468139.03 262825.44 76000 -1 1845
1847 0 467995.34 262878.22 76040 -1 1846
1848 0 467935.3 262751.66 76080 -1 1847
1849 0 467887.28 262740.12 76200 -1 1848
1850 0 467865.78 262990.06 76000 -1 1847
1851 0 467634.7 263016.3 75920 -1 1850
1852 0 467463.72 263015.1 75880 -1 1851
1853 0 467361.16 262925.22 75800 -1 1852
1854 0 468095.16 262094.92 75040 122 1836
1855 0 467727.06 261575.11 75040 91 1854
1856 0 467504.7 261252.05 75240 91 1855
1857 0 467488.66 261199.33 75320 90 1856
1858 0 467456.28 261093.8 75480 90 1857
1859 0 467496.6 261094.23 75640 90 1858
1860 0 467538.88 261047.16 75760 90 1859
1861 0 467524.62 261006.52 75920 107 1860
1862 0 467517.5 260984 75960 96 1861
1863 0 467509.75 260960.67 76000 86 1862
1864 0 467498.38 260916.67 76080 86 1863
1865 0 467818.22 260317.02 76160 178 1864
1866 0 468173.78 259755.64 76280 107 1865
1867 0 468361.78 259155.55 76280 196 1866
1868 0 468471.75 258789.5 76280 80 1867
1869 0 468481.8 258677.25 76320 176 1868
1870 0 468501.94 258453.02 76400 197 1869
1871 0 468512.84 258340.7 76440 197 1870
1872 0 468720.7 257824.84 76440 120 1871
1873 0 468718.38 257772.45 76480 139 1872
1874 0 468719.66 257719.52 76520 139 1873
1875 0 468717.72 257482.66 76640 124 1874
1876 0 468774.03 257356.31 76720 124 1875
1877 0 468802.22 257295.23 76760 160 1876
1878 0 468930.5 257238.47 76920 51 1877
1879 0 469034.1 257227.5 77040 51 1878
1880 0 469022.12 257195.36 77200 101 1879
1881 0 469065.4 257195.17 77320 101 1880
1882 0 469040.3 257188.34 77360 101 1881
1883 0 469002.34 257164.12 77440 190 1882
1884 0 468975.34 257162.62 77600 190 1883
1885 0 469026.7 257138.22 77720 178 1884
1886 0 469043.3 257129.8 77760 178 1885
1887 0 469263.5 257000.64 77880 120 1886
1888 0 469303.25 257001.17 77960 120 1887
1889 0 469279.38 256952.11 78000 120 1888
1890 0 469321.8 256869.89 78120 120 1889
1891 0 469348.97 256832.69 78160 120 1890
1892 0 469523.78 256712.56 78360 51 1891
1893 0 470379.53 257147.36 78360 96 1892
1894 0 470938.06 257573.98 78360 75 1893
1895 0 471006.2 257528 78280 75 1894
1896 0 470806.84 257788.12 78400 91 1894
1897 0 470759.66 257939.89 78520 91 1896
1898 0 470713.66 258058.55 78680 107 1897
1899 0 470662.22 258145.55 78800 107 1898
1900 0 470702.47 258185.1 78920 107 1899
1901 0 470770.06 258114.34 79040 98 1900
1902 0 470786.7 258117.27 79160 98 1901
1903 0 470846.1 258045.38 79240 98 1902
1904 0 470829 258053.69 79360 101 1903
1905 0 470849.5 258041.7 79440 101 1904
1906 0 470852.6 258061.38 79600 101 1905
1907 0 469188.66 256686.42 78360 86 1892
1908 0 468578.97 256452.98 78360 86 1907
1909 0 468342.38 256520.52 78360 86 1908
1910 0 468403.75 256424.88 78200 86 1909
1911 0 469383.7 256184.84 78360 86 1907
1912 0 469359.88 255488.05 78480 122 1911
1913 0 469364 255531.64 78320 122 1912
1914 0 469563.22 254911 78400 51 1912
1915 0 469603.3 254867.9 78160 128 1914
1916 0 470022.84 254464.22 78160 163 1915
1917 0 470418.12 254113.75 78080 115 1916
1918 0 470988.8 253811.52 78040 96 1917
1919 0 471255.88 253770.8 77880 128 1918
1920 0 471336.66 253775.38 77760 128 1919
1921 0 471330.66 253749.66 77680 128 1920
1922 0 471433.1 253296.28 78040 128 1918
1923 0 471652.06 253451.39 77880 75 1922
1924 0 471996.84 253203.39 77760 81 1923
1925 0 472170.66 253208.4 77640 120 1924
1926 0 472355.53 253147.4 77520 120 1925
1927 0 472719.38 253263.4 77400 160 1926
1928 0 473142 253489.44 77400 139 1927
1929 0 473136.44 253481.97 77360 139 1928
1930 0 473135.75 253464.22 77320 139 1929
1931 0 473126.06 253432.56 77240 139 1930
1932 0 473114.97 253399.7 77160 139 1931
1933 0 473112.44 253380.52 77120 139 1932
1934 0 473219.8 253272.12 76960 124 1933
1935 0 473239.94 253248.38 76840 124 1934
1936 0 473335.88 253175.7 76720 124 1935
1937 0 473475.5 253075.31 76600 120 1936
1938 0 473522.97 253045.78 76560 120 1937
1939 0 473616.6 252983.36 76480 120 1938
1940 0 473619.8 252932.48 76400 -1 1939
1941 0 473630.4 253469.16 77400 80 1928
1942 0 473942.2 253533.02 77640 64 1941
1943 0 474154.03 253583.81 77760 64 1942
1944 0 474297.16 253646.33 77880 75 1943
1945 0 474354.4 253748.48 78000 98 1944
1946 0 474536.2 253829.2 78120 98 1945
1947 0 474572.2 253883.1 78200 81 1946
1948 0 474616.66 253911.78 78280 81 1947
1949 0 474635.25 253895.52 78320 81 1948
1950 0 474610.75 254178 78320 51 1949
1951 0 474430.28 254249.4 78320 51 1950
1952 0 474338.9 254448.27 78320 51 1951
1953 0 474259.4 254402.52 78400 45 1952
1954 0 474217.7 254322.69 78600 45 1953
1955 0 474185.44 254298.2 78680 45 1954
1956 0 474691.4 253865.84 78400 172 1949
1957 0 474675.97 253822.14 78520 172 1956
1958 0 474691.38 253756.2 78680 115 1957
1959 0 474683.66 253727.34 78800 101 1958
1960 0 474687.56 253685.86 78840 101 1959
1961 0 474698.84 253618.1 78960 101 1960
1962 0 474785.8 253617.27 79120 86 1961
1963 0 474801 253612.52 79240 86 1962
1964 0 474833.4 253621.97 79360 96 1963
1965 0 474820.44 253653.55 79480 96 1964
1966 0 474758.53 253678.17 79600 96 1965
1967 0 474701.66 253717.23 79720 81 1966
1968 0 474601.1 253746.62 79840 122 1967
1969 0 474509.12 253790.14 79960 122 1968
1970 0 474466 253810.08 80080 108 1969
1971 0 474477.75 253787.02 80200 108 1970
1972 0 474458.06 253768.95 80320 135 1971
1973 0 474429.97 253746.6 80440 135 1972
1974 0 474420.84 253754.62 80480 135 1973
1975 0 474394.16 253733 80600 134 1974
1976 0 474402.4 253697.92 80720 134 1975
1977 0 474413.25 253641.9 80840 134 1976
1978 0 474434.34 253602.92 80960 108 1977
1979 0 474413.9 253446.4 81080 102 1978
1980 0 474398.44 253258.34 81240 136 1979
1981 0 474387.12 253220.67 81280 136 1980
1982 0 474353.8 253107.89 81400 136 1981
1983 0 474261.6 253078.2 81520 124 1982
1984 0 474126.6 252428.77 81560 140 1983
1985 0 474097.44 252385.98 81640 140 1984
1986 0 474097.62 252370.2 81720 163 1985
1987 0 474087.44 252351.61 81760 163 1986
1988 0 474077 252334.33 81800 163 1987
1989 0 474061.5 252315.78 81880 163 1988
1990 0 474090 252321.16 82000 156 1989
1991 0 474101.47 252323.75 82040 156 1990
1992 0 474122.06 252328.47 82120 156 1991
1993 0 474133.75 252330.72 82160 156 1992
1994 0 474126.97 252362.11 82240 156 1993
1995 0 474185.5 252185.89 82320 122 1994
1996 0 474164.94 252138.62 82360 122 1995
1997 0 474190.12 252093.27 82440 122 1996
1998 0 474048.7 252001.44 82560 122 1997
1999 0 474032.4 251973.72 82680 32 1998
2000 0 474117.06 252007.34 82800 32 1999
2001 0 474189.66 252034.7 82920 108 2000
2002 0 474328.8 252095.34 83040 108 2001
2003 0 474595.4 252228.27 82640 -1 2002
2004 0 474351.66 252081.62 83080 148 2002
2005 0 474369.66 252030.64 83200 148 2004
2006 0 474365.53 251997.34 83320 131 2005
2007 0 474356.5 251921.6 83440 131 2006
2008 0 474337.56 251841.66 83560 32 2007
2009 0 474339.97 251838.03 83640 32 2008
2010 0 474341.1 251838.42 83680 32 2009
2011 0 474452.25 251842.02 83760 32 2010
2012 0 474657.3 251845.62 83840 32 2011
2013 0 474868.97 251813.17 83960 64 2012
2014 0 475364.44 251724.81 84040 80 2013
2015 0 475608.5 251721.5 84080 93 2014
2016 0 475853.47 251717.66 84120 107 2015
2017 0 476501.22 251773.12 84120 163 2016
2018 0 476699.66 251785 84040 163 2017
2019 0 476799.44 251791.16 84000 163 2018
2020 0 476948.8 251789.62 83880 194 2019
2021 0 477454.44 251767.17 83760 120 2020
2022 0 477570.9 251843.39 83720 120 2021
2023 0 477802.2 251994.44 83640 51 2022
2024 0 477933.16 252163.62 83600 86 2023
2025 0 478244.06 252512.72 83480 102 2024
2026 0 478436.53 252893.52 83480 107 2025
2027 0 478456.62 253235.12 83400 108 2026
2028 0 478462.34 253310.47 83360 108 2027
2029 0 478469.97 253381.2 83320 86 2028
2030 0 478519.72 253387.58 83280 86 2029
2031 0 478315.72 253723.53 83280 51 2030
2032 0 478115.75 253923.5 83280 60 2031
2033 0 477819.72 254147.48 83280 81 2032
2034 0 477782.12 254322.23 83400 45 2033
2035 0 477578.12 254098.4 83400 45 2034
2036 0 477458.12 253874.53 83400 45 2035
2037 0 477643.8 253836.88 83240 -1 2036
2038 0 477978.62 253806.61 83160 -1 2037
2039 0 478116.72 253766.7 83080 -1 2038
2040 0 477614 254690.2 83400 51 2034
2041 0 477551.9 255088.39 83320 150 2040
2042 0 477486.1 255418.44 83240 136 2041
2043 0 477383.75 255617.39 83160 120 2042
2044 0 477175 255773.5 83120 103 2043
2045 0 476966.4 255929.78 83080 86 2044
2046 0 476906.3 256079.4 83000 71 2045
2047 0 476638.34 256325.03 82920 60 2046
2048 0 476639.5 256429.1 82840 104 2047
2049 0 476637.97 256482.4 82800 75 2048
2050 0 476445.8 256557.5 82720 75 2049
2051 0 476188.03 256801.03 82600 128 2050
2052 0 475944.06 256972.66 82520 150 2051
2053 0 475588 257068.69 82520 101 2052
2054 0 475279.28 257231.95 82480 40 2053
2055 0 474823.44 257575.94 82480 45 2054
2056 0 474715.62 257677.7 82560 45 2055
2057 0 474681.06 257744.69 82640 32 2056
2058 0 474663.78 257779.4 82680 32 2057
2059 0 474606.2 257845.36 82760 80 2058
2060 0 474598.5 257890.62 82880 80 2059
2061 0 474530.88 257918.34 83000 80 2060
2062 0 474437.22 257846.95 83120 131 2061
2063 0 474441 257839 83200 131 2062
2064 0 474442.78 257834.83 83240 131 2063
2065 0 474429 257813 83320 77 2064
2066 0 474422.47 257802.36 83360 51 2065
2067 0 474317.47 257653.78 83440 32 2066
2068 0 474440.1 257629.92 83520 32 2067
2069 0 474502.66 257618.05 83560 51 2068
2070 0 474534.28 257535.23 83640 51 2069
2071 0 474515.25 257478.42 83680 51 2070
2072 0 474497.94 257422.8 83720 51 2071
2073 0 474351.9 257394.72 83800 96 2072
2074 0 474330.75 257439.62 83880 96 2073
2075 0 475895.66 256344.95 82840 40 2048
2076 0 477610.75 251868.5 83680 120 2022
2077 0 477774.97 251964.92 83520 51 2076
2078 0 477855.1 252047.3 83440 86 2077
2079 0 477896.5 252088.75 83400 86 2078
2080 0 478017.94 251956.42 83320 86 2079
2081 0 478118.16 251949.6 83240 81 2080
2082 0 478164.06 251997.1 83160 81 2081
2083 0 478227.22 251992.58 83080 81 2082
2084 0 478275.84 252100.98 83000 81 2083
2085 0 478272.5 252201.6 82960 81 2084
2086 0 477456.1 252020.44 83440 51 2078
2087 0 477352.38 252129 83400 51 2086
2088 0 477356.3 252130.92 83360 51 2087
2089 0 477056.88 252038.53 83680 163 2076
2090 0 477205.4 252045.25 83560 -1 2089
2091 0 473867.4 251965.52 81760 51 1987
2092 0 473887.5 251864.56 81680 51 2091
2093 0 473911.1 251906.78 81520 51 2092
2094 0 473983.56 251928.42 81400 51 2093
2095 0 474087.56 251970.23 81280 51 2094
2096 0 474092.47 251998.86 81240 51 2095
2097 0 474179.84 251977.17 81120 51 2096
2098 0 474247.72 251950.03 81040 51 2097
2099 0 474019.4 251496.72 81680 40 2092
2100 0 474151.34 251264.8 81680 40 2099
2101 0 474291.1 251178.62 81600 60 2100
2102 0 474346.7 251065.92 81480 60 2101
2103 0 474471.28 251105.7 81360 60 2102
2104 0 474546.22 251141.64 81280 60 2103
2105 0 474584.5 251159.27 81240 60 2104
2106 0 474647.3 251382.44 81160 60 2105
2107 0 474679.5 251473.14 81080 60 2106
2108 0 474710 251616.84 81000 40 2107
2109 0 474595.84 251269.66 81040 60 2104
2110 0 474608.2 251291.4 80960 60 2109
2111 0 474171.72 253179.89 81600 136 1983
2112 0 474103.75 253109.7 81680 136 2111
2113 0 471451.22 253266.05 78080 75 1922
2114 0 471870.66 252550.19 78080 75 2113
2115 0 471941.5 252501 78120 75 2114
2116 0 472012.38 252452.14 78160 75 2115
2117 0 472011.94 252441.62 78200 75 2116
2118 0 472159.62 252585.75 78080 32 2114
2119 0 472304.22 252716.28 78000 32 2118
2120 0 472647.2 252748.16 78000 32 2119
2121 0 472415.78 252828.97 78120 -1 2120
2122 0 472425.44 252843.12 78200 -1 2121
2123 0 472449.25 252849 78240 -1 2122
2124 0 472530.56 252867.1 78360 -1 2123
2125 0 471475 253221.48 78160 75 2113
2126 0 471563.25 253203.92 78280 75 2125
2127 0 469487.34 254523.42 78080 128 1915
2128 0 469098.03 254419.62 78080 128 2127
2129 0 468991.16 254447.73 78040 128 2128
2130 0 469355.8 256060.8 78520 102 1911
2131 0 469357.75 256028.25 78560 110 2130
2132 0 469362.75 255929.75 78680 135 2131
2133 0 469362.84 255876 78840 124 2132
2134 0 469311.12 255940.36 78920 124 2133
2135 0 469199.47 255944.83 79080 124 2134
2136 0 469138.38 255995.73 79160 124 2135
2137 0 468777.7 257344.12 77840 102 1885
2138 0 468714 257402.33 77880 104 2137
2139 0 468585.8 257518.94 77960 108 2138
2140 0 468451.88 257599.62 78040 107 2139
2141 0 468195.72 257583.2 78080 51 2140
2142 0 468193.3 257579.33 78160 51 2141
2143 0 468790.1 257724.9 76360 139 1873
2144 0 468833.75 257697.23 76240 139 2143
2145 0 468846.28 257729.73 76160 139 2144
2146 0 468854.34 257789.14 76080 120 2145
2147 0 468858.38 257828.67 76000 120 2146
2148 0 468858.03 257916.44 75920 120 2147
2149 0 468845.47 257912.55 75880 104 2148
2150 0 467981.9 258613.16 76400 80 1870
2151 0 467877.3 258605.64 76480 80 2150
2152 0 467880.78 258703.83 76560 80 2151
2153 0 467882.97 258757.19 76600 80 2152
2154 0 468957.75 258453.12 76320 197 1869
2155 0 469066.78 258360.73 76440 197 2154
2156 0 469382.75 258484.73 76440 197 2155
2157 0 469148.03 258393.23 76520 197 2155
2158 0 469238.97 258392.95 76600 197 2157
2159 0 469245.53 258373.98 76680 104 2158
2160 0 469238.16 258350.92 76720 104 2159
2161 0 468777.66 258393.23 76240 197 2154
2162 0 468730.3 258378 76160 197 2161
2163 0 468234 258905.6 76200 232 1867
2164 0 468229.16 258881.1 76120 232 2163
2165 0 468226.6 258869.02 76080 232 2164
2166 0 468194.06 258909.16 75960 232 2165
2167 0 467818.1 258565.2 76120 232 2164
2168 0 467804.94 258541.47 76000 232 2167
2169 0 467837.72 258536.7 75880 232 2168
2170 0 467295.84 261186.61 76000 107 1863
2171 0 467180.1 261257.64 76160 148 2170
2172 0 467060.22 261343.64 76320 91 2171
2173 0 466737.44 261462.39 76440 107 2172
2174 0 466649.84 261530.83 76600 120 2173
2175 0 466640.3 261636.75 76680 120 2174
2176 0 466512.8 261777.38 76760 101 2175
2177 0 466528.44 261933.86 76880 75 2176
2178 0 466475.62 262014.45 76960 75 2177
2179 0 466436.34 262051.12 77080 75 2178
2180 0 466399.72 262074.84 77160 75 2179
2181 0 466377.12 262239.28 77280 98 2180
2182 0 466387.3 262277.22 77360 98 2181
2183 0 466420.06 262284.84 77440 98 2182
2184 0 466476.75 262360.6 77560 98 2183
2185 0 466451.47 262424.72 77640 107 2184
2186 0 466462.38 262467.62 77720 107 2185
2187 0 466496.25 262466 77800 107 2186
2188 0 466515.66 262523.9 77880 107 2187
2189 0 466526.97 262528.38 77960 107 2188
2190 0 466249.44 262836.47 77960 107 2189
2191 0 466289.47 262776.16 78040 107 2190
2192 0 466911.38 262291.47 78000 51 2189
2193 0 467139.03 262242.16 78080 64 2192
2194 0 467205.5 262238.5 78120 106 2193
2195 0 467271.9 262234.72 78160 148 2194
2196 0 467472 262190.44 78280 148 2195
2197 0 467614.47 262133.8 78400 163 2196
2198 0 467774.1 262108.58 78520 122 2197
2199 0 467901.66 262060.44 78600 137 2198
2200 0 468119 261949.16 78720 131 2199
2201 0 468215.5 261890.5 78760 131 2200
2202 0 468311.7 261832.28 78800 131 2201
2203 0 468472.53 261629.83 78880 86 2202
2204 0 468584 261599.5 78920 86 2203
2205 0 468695.25 261569.1 78960 86 2204
2206 0 468804.97 261447.92 79040 91 2205
2207 0 469199.66 261394.56 79120 60 2206
2208 0 469349.3 261312.17 79200 60 2207
2209 0 469475 261268.5 79240 62 2208
2210 0 469600.75 261224.53 79280 64 2209
2211 0 469868.72 261127.66 79360 102 2210
2212 0 470067.88 261192.25 79440 102 2211
2213 0 470084.5 261222.5 79480 119 2212
2214 0 470100.88 261253.1 79520 137 2213
2215 0 470135.16 261272.73 79600 137 2214
2216 0 470090.44 261320.73 79680 137 2215
2217 0 470080.2 261368.75 79760 137 2216
2218 0 470127.16 261317.48 79880 137 2217
2219 0 470240.62 261112.7 79880 45 2218
2220 0 470440.84 260985.12 79880 81 2219
2221 0 470425.12 261071.84 80040 81 2220
2222 0 470455.22 261027.53 80120 81 2221
2223 0 470568.66 261037.8 80200 96 2222
2224 0 470641.28 261094.92 80280 96 2223
2225 0 470740.56 261123.16 80360 71 2224
2226 0 470822.78 261115.67 80440 71 2225
2227 0 470861.28 261115 80520 71 2226
2228 0 470976.47 261034.1 80640 60 2227
2229 0 471032.38 261022.38 80760 96 2228
2230 0 471107.28 261017.53 80840 96 2229
2231 0 471144.16 261014.92 80880 96 2230
2232 0 471140.2 261025.77 80960 96 2231
2233 0 471179.88 261034.16 81040 64 2232
2234 0 471235.75 261014.38 81160 64 2233
2235 0 471211.5 260994.5 81280 64 2234
2236 0 471197.34 261009.9 81360 75 2235
2237 0 471212.12 261011.23 81480 75 2236
2238 0 471201.16 261054.27 81600 98 2237
2239 0 471153 261021.97 81760 98 2238
2240 0 471105 260990 81800 129 2239
2241 0 471056.6 260958.66 81840 160 2240
2242 0 471065.25 261010.28 81960 160 2241
2243 0 471085.53 261037.97 82000 160 2242
2244 0 471175.44 261043.3 82120 96 2243
2245 0 471248.22 261059.38 82200 96 2244
2246 0 471428.47 261098.69 82280 96 2245
2247 0 471592.22 261114.4 82360 75 2246
2248 0 471536.84 261046.22 82440 75 2247
2249 0 471597.2 261058.56 82480 75 2248
2250 0 471584.3 260839.11 82560 86 2249
2251 0 471508.3 260551.1 82560 86 2250
2252 0 471823.47 260467.73 82640 124 2251
2253 0 471838 260483 82680 124 2252
2254 0 471852.9 260497.7 82720 124 2253
2255 0 472212.72 260301.58 82720 98 2254
2256 0 472496.78 260221.4 82760 51 2255
2257 0 472641.03 260160.73 82880 164 2256
2258 0 472830.56 260013.5 83040 128 2257
2259 0 473140.2 259845.38 83120 156 2258
2260 0 473389.16 259752.61 83240 166 2259
2261 0 473551.78 259690.02 83320 178 2260
2262 0 474047.75 259609.94 83320 86 2261
2263 0 474427.94 259837.39 83320 154 2262
2264 0 474608.06 260269.2 83320 183 2263
2265 0 474605.44 260508.28 83240 197 2264
2266 0 474575.56 260523.56 83120 197 2265
2267 0 474595.28 260554.69 83040 196 2266
2268 0 474672.62 260618.83 82960 196 2267
2269 0 474718.9 260597.5 82920 107 2268
2270 0 474764.44 260578.77 82880 107 2269
2271 0 475004.34 260694.77 82880 107 2270
2272 0 475069.38 260699.12 82800 45 2271
2273 0 475088.03 260765.28 82720 45 2272
2274 0 475039.22 260858.6 82680 45 2273
2275 0 475124.44 260966.95 82600 64 2274
2276 0 475236.62 261029.38 82520 64 2275
2277 0 475225.88 261277.45 82440 71 2276
2278 0 475320.78 261353.98 82360 60 2277
2279 0 475412.34 261450.47 82280 60 2278
2280 0 475468.44 261451.2 82200 60 2279
2281 0 474245.47 260906.23 83240 192 2265
2282 0 474225.5 261166.17 83240 51 2281
2283 0 474161.53 261270.16 83240 51 2282
2284 0 474176.97 261246.58 83080 51 2283
2285 0 474199.1 261266.73 83040 51 2284
2286 0 474608 260309.08 83440 183 2264
2287 0 474613.06 260306.89 83560 178 2286
2288 0 474573.3 260352.94 83600 192 2287
2289 0 474580.72 260283.28 83680 178 2288
2290 0 474531.6 260121.47 83800 178 2289
2291 0 474400.4 260089.98 83880 178 2290
2292 0 474316.28 260157.98 83960 178 2291
2293 0 474243.38 260171.36 84040 178 2292
2294 0 474260.22 260162.58 84080 178 2293
2295 0 473969.1 260825.25 83600 51 2288
2296 0 473805.53 261074.62 83640 -1 2295
2297 0 473712 261142.44 83720 -1 2296
2298 0 473700 261083 83760 -1 2297
2299 0 473675.88 260964.72 83840 -1 2298
2300 0 473593.16 260833.08 83960 -1 2299
2301 0 473607.66 259817.48 83440 178 2261
2302 0 473603.56 259804.94 83480 178 2301
2303 0 470234.78 261465.72 79880 137 2218
2304 0 470156.8 261632.58 79960 137 2303
2305 0 470121.2 261683.92 80040 137 2304
2306 0 470123.72 261588.72 80160 45 2305
2307 0 467481.47 260729.03 75200 -1 1856
2308 0 467663.66 260569.98 75160 -1 2307
2309 0 467809.7 260371.2 75000 -1 2308
2310 0 467820.38 260346.47 74960 -1 2309
2311 0 467810.8 260335.94 74880 -1 2310
2312 0 467836.78 260289.5 74800 -1 2311
2313 0 467898.28 260154.2 74720 -1 2312
2314 0 467990.44 259926.75 74680 -1 2313
2315 0 467838.44 260173.69 74640 -1 2314
2316 0 468895.34 262729.03 75080 150 1836
2317 0 468879.28 262725.2 75000 150 2316
