# Supplementary material for: Connectomics Analysis Reveals First-, Second-, and Third-Order Thermosensory and Hygrosensory Neurons in the Adult Drosophila Brain
Source: Curr Biol. 2020 Aug 17;30(16):3167–3182.e4. doi: 10.1016/j.cub.2020.06.028 (PMC7443704; doi:10.1016/j.cub.2020.06.028)
Supplement: Data S1. Skeletons and Meshes, Related to STAR Methods — marin2020-skeletons contains files describing the morphology of each neuron in this study (in FAFB14 space, .swc format). glomeruli_meshes contains the glomerular meshes (in FAFB14 space, .stl format). neuropil_meshes contains the glomerular meshes (in FAFB14 space, .stl format). [file mmc5.zip › VP_SI/marin2020-skeletons/13613023.swc]

# SWC format file
# based on specifications at http://www.neuronland.org/NLMorphologyConverter/MorphologyFormats/SWC/Spec.html
# Created by nat::write.neuron.swc
# PointNo Label X Y Z Radius Parent 
1 0 582080.1 281414.7 64320 128 -1
2 0 582050.94 281580.7 64120 132 1
3 0 581952 282144 63440 148 2
4 0 581984 282240 63200 226 3
5 0 582176 282112 63080 150 4
6 0 582400 282048 62960 226 5
7 0 582624 282144 63040 137 6
8 0 582816 281984 63080 122 7
9 0 583008 281824 63120 122 8
10 0 583264 281760 63040 190 9
11 0 583520 281824 63000 224 10
12 0 583776 281824 63000 178 11
13 0 584000 281664 62920 156 12
14 0 584096 281440 63040 137 13
15 0 584288 281280 63080 204 14
16 0 584480 281152 63200 200 15
17 0 584608 280960 63320 181 16
18 0 584512 280768 63480 181 17
19 0 584576 280512 63560 120 18
20 0 584704 280256 63640 124 19
21 0 584704 280000 63640 115 20
22 0 584832 279776 63560 60 21
23 0 585024 279584 63480 80 22
24 0 585216 279392 63480 80 23
25 0 585312 279136 63480 120 24
26 0 585408 278880 63480 140 25
27 0 585600 278688 63560 124 26
28 0 585696 278464 63640 86 27
29 0 585760 278208 63720 51 28
30 0 585856 278112 63760 40 29
31 0 586112 278176 63760 40 30
32 0 586304 278272 63720 32 31
33 0 585984 277856 63800 80 30
34 0 586016 277760 63840 75 33
35 0 585824 277600 63880 86 34
36 0 585600 277408 63880 75 35
37 0 585568 277376 63880 51 36
38 0 585376 277216 63800 40 37
39 0 585312 277056 63600 96 38
40 0 585376 276864 63400 163 39
41 0 585376 276608 63320 124 40
42 0 585376 276352 63320 150 41
43 0 585376 276096 63320 101 42
44 0 585504 275872 63240 91 43
45 0 585664 275648 63240 120 44
46 0 585696 275392 63200 219 45
47 0 585888 275200 63200 200 46
48 0 586080 275200 63400 80 47
49 0 586208 275200 63440 81 48
50 0 586325.1 275225.1 63520 -1 49
51 0 585760 277184 63960 32 37
52 0 585888 277120 64000 40 51
53 0 586208 277568 63880 60 34
54 0 586400 277376 63960 51 53
55 0 586592 277184 64040 80 54
56 0 586784 276992 64120 124 55
57 0 587040 276928 64240 128 56
58 0 587232 277056 64400 71 57
59 0 587424 277184 64600 101 58
60 0 587552 277344 64800 122 59
61 0 587616 277312 65040 137 60
62 0 587488 277280 65280 136 61
63 0 587264 277312 65440 139 62
64 0 587072 277440 65480 175 63
65 0 587136 277664 65360 148 64
66 0 587200 277888 65240 91 65
67 0 587264 278144 65200 128 66
68 0 587424 278208 65000 71 67
69 0 587648 278208 64880 40 68
70 0 587744 278112 64800 64 69
71 0 586880 277600 65520 71 64
72 0 586720 277792 65600 64 71
73 0 586528 277984 65560 148 72
74 0 586304 278176 65520 120 73
75 0 586080 278272 65440 75 74
76 0 585824 278272 65360 51 75
77 0 585696 278272 65360 60 76
78 0 582624 281888 62320 108 6
79 0 582432 282016 62320 60 78
80 0 582208 281920 62240 75 79
81 0 581984 281920 62040 90 80
82 0 581888 281856 61920 91 81
83 0 581696 281728 61760 108 82
84 0 581440 281664 61760 81 83
85 0 581216 281504 61760 60 84
86 0 581024 281312 61800 71 85
87 0 580832 281120 61720 80 86
88 0 580608 280992 61680 80 87
89 0 580384 280896 61600 102 88
90 0 580224 280736 61480 64 89
91 0 580096 280512 61480 40 90
92 0 579936 280320 61360 86 91
93 0 579872 280064 61360 81 92
94 0 579680 279872 61360 81 93
95 0 579616 279616 61440 60 94
96 0 579424 279424 61440 71 95
97 0 579264 279200 61440 122 96
98 0 579232 279040 61680 143 97
99 0 579168 278848 61840 154 98
100 0 579008 278688 61960 122 99
101 0 578816 278560 62160 71 100
102 0 578784 278368 62320 108 101
103 0 579008 278240 62480 32 102
104 0 579218.75 277741.94 62280 112 103
105 0 579552 277664 62160 160 104
106 0 579808 277632 62120 160 105
107 0 580032 277504 62120 128 106
108 0 580256 277376 62080 120 107
109 0 580480 277248 62080 120 108
110 0 580704 277152 62160 139 109
111 0 580928 277024 62120 124 110
112 0 581152 276896 62040 163 111
113 0 581408 276832 62000 60 112
114 0 581306.5 276807.97 61920 -1 113
115 0 579110.3 277535.3 62360 -1 104
116 0 579046.6 277386.38 62480 -1 115
117 0 578953.6 277313 62520 -1 116
118 0 578567.1 277493.66 62560 -1 117
119 0 578824.4 277216.47 62640 -1 118
120 0 578628.9 277009.94 62680 -1 119
121 0 578570.75 276933.2 62840 -1 120
122 0 578408.6 276680.44 62880 -1 121
123 0 578346.2 276608.3 62920 -1 122
124 0 578178.6 276516.75 63040 -1 123
125 0 578049 276449.06 63160 -1 124
126 0 577904.6 276423.25 63280 -1 125
127 0 577436.9 276257.2 63360 -1 126
128 0 577302.6 276108.84 63440 -1 127
129 0 577189.4 275870.8 63520 -1 128
130 0 581984 282496 63200 153 4
131 0 581926.4 282592 63080 139 130
132 0 581888 282656 63000 131 131
133 0 581984 282880 62920 96 132
134 0 582118.5 282920.94 62760 80 133
135 0 582304 282880 62400 75 134
136 0 582272 283008 62160 164 135
137 0 582048 283136 62080 139 136
138 0 581984 283264 62040 122 137
139 0 581824 283456 61920 75 138
140 0 581664 283616 61720 128 139
141 0 581600 283712 61480 163 140
142 0 581440 283904 61440 200 141
143 0 581184 283936 61480 209 142
144 0 581024 284064 61640 150 143
145 0 580768 284000 61600 189 144
146 0 580576 284096 61400 209 145
147 0 580416 284288 61280 160 146
148 0 580224 284352 61120 163 147
149 0 580000 284544 61080 124 148
150 0 579808 284704 61000 156 149
151 0 579584 284832 60840 157 150
152 0 579520 285056 60720 124 151
153 0 579360 285184 60520 96 152
154 0 579136 285184 60360 96 153
155 0 579072 285152 60320 75 154
156 0 579618 285230 60320 -1 155
157 0 579775 285307 60280 -1 156
158 0 579730 285364 60160 -1 157
159 0 579618 285477 60080 -1 158
160 0 579543 285474 60040 -1 159
161 0 578623 285402 60000 -1 160
162 0 578584 285389 59960 -1 161
163 0 578586 285409 59920 -1 162
164 0 578784 285600 59880 32 163
165 0 578560 285664 59600 124 164
166 0 578624 285792 59360 134 165
167 0 578560 285920 59120 98 166
168 0 578336 286048 59040 98 167
169 0 578176 286176 58880 122 168
170 0 578016 286272 58680 81 169
171 0 577856 286368 58480 122 170
172 0 577856 286464 58200 140 171
173 0 577824 286624 58000 153 172
174 0 577664 286784 57840 75 173
175 0 577664 286944 57640 40 174
176 0 577696 287104 57440 75 175
177 0 577760 287200 57320 140 176
178 0 577856 287360 57120 96 177
179 0 577920 287552 56920 90 178
180 0 578048 287712 56760 40 179
181 0 578144 287840 56560 139 180
182 0 578336 288032 56480 90 181
183 0 578592 288064 56400 108 182
184 0 578784 288192 56280 120 183
185 0 578976 288256 56080 102 184
186 0 579136 288320 55880 104 185
187 0 579296 288320 55680 153 186
188 0 579456 288288 55480 140 187
189 0 579616 288288 55240 135 188
190 0 579680 288352 55000 101 189
191 0 579840 288384 54800 60 190
192 0 579936 288512 54600 154 191
193 0 579968 288576 54360 108 192
194 0 579968 288544 54080 137 193
195 0 579808 288544 53840 136 194
196 0 579648 288480 53640 120 195
197 0 579424 288384 53560 86 196
198 0 579168 288352 53640 40 197
199 0 578912 288352 53680 64 198
200 0 578656 288256 53640 96 199
201 0 578400 288256 53640 124 200
202 0 578144 288192 53680 124 201
203 0 577888 288128 53760 128 202
204 0 577632 288128 53760 102 203
205 0 577376 288128 53680 96 204
206 0 577120 288032 53640 104 205
207 0 576928 287840 53520 139 206
208 0 576736 287648 53440 242 207
209 0 576640 287424 53360 280 208
210 0 576608 287232 53200 259 209
211 0 576512 287008 53080 160 210
212 0 576480 286848 52880 115 211
213 0 576480 286816 52600 141 212
214 0 576448 286688 52360 217 213
215 0 576384 286432 52280 183 214
216 0 576224 286240 52120 115 215
217 0 576096 286016 52080 90 216
218 0 575872 285824 52080 175 217
219 0 575680 285632 52040 235 218
220 0 575648 285376 52080 157 219
221 0 575552 285120 52080 154 220
222 0 575392 284928 52000 243 221
223 0 575264 284704 52000 228 222
224 0 575200 284448 52000 221 223
225 0 575168 284192 52000 186 224
226 0 575136 283936 51960 251 225
227 0 575072 283680 51920 226 226
228 0 575136 283424 51960 270 227
229 0 575072 283168 52000 198 228
230 0 575264 282976 52000 175 229
231 0 575328 282720 52040 150 230
232 0 575456 282496 52120 107 231
233 0 575552 282304 52280 122 232
234 0 575616 282080 52400 140 233
235 0 575776 281888 52520 124 234
236 0 575872 281664 52600 140 235
237 0 576064 281472 52600 175 236
238 0 576224 281248 52520 163 237
239 0 576288 280992 52440 140 238
240 0 576416 280832 52240 136 239
241 0 576576 280608 52200 178 240
242 0 576736 280384 52160 148 241
243 0 576800 280128 52240 128 242
244 0 576992 279936 52280 175 243
245 0 577216 279744 52280 181 244
246 0 577472 279648 52200 160 245
247 0 577728 279584 52080 80 246
248 0 577920 279392 52080 128 247
249 0 578112 279168 52080 150 248
250 0 578304 278976 52160 160 249
251 0 578560 278848 52200 137 250
252 0 578816 278784 52200 186 251
253 0 579040 278624 52120 183 252
254 0 579200 278464 51960 115 253
255 0 579424 278400 51840 128 254
256 0 579648 278304 51760 176 255
257 0 579904 278208 51680 235 256
258 0 580160 278176 51640 176 257
259 0 580320 278048 51480 135 258
260 0 580448 277856 51360 150 259
261 0 580576 277632 51200 153 260
262 0 580608 277408 51040 181 261
263 0 580608 277152 50960 197 262
264 0 580608 276896 50880 178 263
265 0 580576 276640 50840 183 264
266 0 580480 276384 50840 175 265
267 0 580448 276128 50960 176 266
268 0 580480 275872 51000 166 267
269 0 580608 275648 51000 156 268
270 0 580800 275456 51000 166 269
271 0 581024 275296 51000 128 270
272 0 581152 275104 50840 122 271
273 0 581280 274912 50720 163 272
274 0 581504 274752 50640 156 273
275 0 581664 274528 50640 232 274
276 0 581792 274336 50760 135 275
277 0 581792 274080 50760 140 276
278 0 581952 273952 50600 204 277
279 0 582048 273728 50440 196 278
280 0 582048 273568 50240 175 279
281 0 582144 273376 50040 128 280
282 0 582176 273120 50000 157 281
283 0 582272 272864 50000 154 282
284 0 582272 272800 50000 160 283
285 0 582336 272544 50000 124 284
286 0 582368 272288 50000 157 285
287 0 582240 272128 49840 124 286
288 0 582080 271968 49720 154 287
289 0 581952 271744 49680 166 288
290 0 581824 271488 49680 202 289
291 0 581760 271232 49680 186 290
292 0 581664 270976 49640 175 291
293 0 581664 270720 49680 160 292
294 0 581664 270464 49720 163 293
295 0 581696 270208 49760 102 294
296 0 581696 269984 49960 160 295
297 0 581632 269760 50080 134 296
298 0 581536 269568 50240 160 297
299 0 581408 269344 50360 203 298
300 0 581216 269152 50400 189 299
301 0 581024 268992 50440 256 300
302 0 580896 268800 50600 186 301
303 0 580736 268608 50680 217 302
304 0 580608 268384 50800 176 303
305 0 580544 268128 50920 153 304
306 0 580416 267904 50920 160 305
307 0 580320 267680 50840 208 306
308 0 580192 267456 50880 186 307
309 0 580032 267264 50920 178 308
310 0 579776 267168 50920 224 309
311 0 579744 266944 50800 198 310
312 0 579616 266720 50760 226 311
313 0 579552 266496 50880 202 312
314 0 579456 266272 51000 181 313
315 0 579360 266016 51120 207 314
316 0 579296 265824 51280 226 315
317 0 579200 265568 51320 186 316
318 0 579008 265376 51320 163 317
319 0 578880 265152 51320 139 318
320 0 578720 264928 51360 183 319
321 0 578496 264800 51400 202 320
322 0 578272 264608 51440 178 321
323 0 578080 264416 51440 178 322
324 0 577920 264224 51360 181 323
325 0 577696 264032 51360 160 324
326 0 577504 263840 51400 120 325
327 0 577280 263808 51520 153 326
328 0 577024 263808 51560 107 327
329 0 576768 263808 51640 86 328
330 0 576608 263648 51800 98 329
331 0 576480 263552 52040 134 330
332 0 576416 263392 52240 122 331
333 0 576352 263232 52440 181 332
334 0 576192 263136 52640 163 333
335 0 576192 263104 52920 148 334
336 0 576192 263104 53200 122 335
337 0 576192 263104 53480 150 336
338 0 576096 263136 53720 164 337
339 0 576032 262976 53920 160 338
340 0 575936 262816 54120 120 339
341 0 575904 262720 54360 115 340
342 0 575904 262688 54640 137 341
343 0 575936 262592 54920 128 342
344 0 576096 262560 55160 128 343
345 0 576192 262528 55440 137 344
346 0 576160 262432 55680 60 345
347 0 576032 262272 55880 91 346
348 0 576000 262240 55960 96 347
349 0 575968 262208 56240 128 348
350 0 575968 262176 56320 150 349
351 0 575744 262080 56440 134 350
352 0 575488 261984 56440 86 351
353 0 575456 261952 56440 86 352
354 0 575584 261728 56440 51 353
355 0 575584 261472 56480 64 354
356 0 575520 261216 56560 51 355
357 0 575392 261024 56640 40 356
358 0 575200 261952 56440 136 353
359 0 574944 262048 56400 160 358
360 0 574720 262176 56520 124 359
361 0 574560 262336 56720 108 360
362 0 574432 262368 56840 150 361
363 0 574304 262528 56680 102 362
364 0 574272 262720 56480 148 363
365 0 574464 263072 56240 102 364
366 0 574496 263136 56200 75 365
367 0 574272 262336 57040 128 362
368 0 574080 262272 57200 128 367
369 0 573920 262112 57400 115 368
370 0 573888 261952 57600 75 369
371 0 573856 261760 57800 86 370
372 0 573824 261568 57960 115 371
373 0 573728 261344 58120 120 372
374 0 573600 261184 58280 124 373
375 0 573504 261024 58480 101 374
376 0 573344 260864 58600 107 375
377 0 573184 260704 58720 150 376
378 0 573056 260448 58760 120 377
379 0 572864 260256 58880 124 378
380 0 572640 260160 59000 124 379
381 0 572384 260160 59040 160 380
382 0 572128 260064 59120 202 381
383 0 571968 259840 59120 128 382
384 0 571872 259616 59240 172 383
385 0 571808 259360 59360 124 384
386 0 571712 259104 59440 156 385
387 0 571584 258912 59560 198 386
388 0 571424 258688 59520 136 387
389 0 571200 258592 59440 240 388
390 0 570976 258432 59360 163 389
391 0 570816 258336 59560 150 390
392 0 570624 258144 59520 163 391
393 0 570528 257952 59320 160 392
394 0 570432 257760 59120 139 393
395 0 570272 257568 59040 120 394
396 0 570048 257408 59000 120 395
397 0 569792 257376 58880 91 396
398 0 569536 257280 58840 120 397
399 0 569312 257088 58840 81 398
400 0 569120 256896 58760 135 399
401 0 568896 256864 58640 122 400
402 0 568704 256704 58560 45 401
403 0 568512 256512 58560 86 402
404 0 568384 256288 58560 81 403
405 0 568352 256064 58440 80 404
406 0 568352 255808 58400 40 405
407 0 568384 255616 58320 51 406
408 0 568544 255392 58240 86 407
409 0 568640 255168 58080 104 408
410 0 568800 255008 57880 150 409
411 0 568960 255072 57640 136 410
412 0 569120 255072 57400 124 411
413 0 569280 254976 57200 176 412
414 0 569440 254976 57000 181 413
415 0 569504 254912 56960 194 414
416 0 569568 254848 56920 208 415
417 0 569662 254889.06 56720 75 416
418 0 569776.25 254775.73 56560 75 417
419 0 569805.1 254586.11 56520 75 418
420 0 569850.3 254383.84 56400 78 419
421 0 569818.94 254244.98 56360 80 420
422 0 569832.2 254146.95 56360 80 421
423 0 569600 253952 56440 51 422
424 0 569536 253696 56560 51 423
425 0 569344 253504 56560 102 424
426 0 569184 253280 56560 120 425
427 0 569056 253056 56560 136 426
428 0 569024 252800 56520 51 427
429 0 568992 252544 56480 136 428
430 0 568960 252288 56560 124 429
431 0 568928 252032 56560 181 430
432 0 568768 251840 56520 204 431
433 0 568576 251712 56680 139 432
434 0 568352 251584 56760 150 433
435 0 568224 251456 56880 242 434
436 0 568416 251296 56920 202 435
437 0 568544 251232 57160 122 436
438 0 568672 251104 57360 91 437
439 0 568800 251008 57560 81 438
440 0 568800 250976 57760 90 439
441 0 568798.2 250989.97 57880 -1 440
442 0 568064 251648 56840 185 435
443 0 567936 251680 56840 164 442
444 0 568192 251808 56480 32 443
445 0 567712 251808 56760 160 443
446 0 567488 251872 56640 160 445
447 0 567232 251936 56640 143 446
448 0 566976 252000 56640 124 447
449 0 566720 252000 56560 131 448
450 0 566464 251968 56520 122 449
451 0 566208 251968 56520 128 450
452 0 565952 252032 56560 120 451
453 0 565760 252032 56560 128 452
454 0 565600 252224 56480 122 453
455 0 565440 252352 56320 139 454
456 0 565216 252256 56240 115 455
457 0 565264 252176 56080 120 456
458 0 565276.25 252156.44 56040 122 457
459 0 565116.9 252202.9 55920 71 458
460 0 565568 251968 56720 134 453
461 0 565376 251936 56880 96 460
462 0 565120 251968 57000 96 461
463 0 564864 252096 57040 120 462
464 0 565024 252192 57240 91 463
465 0 569792 254176 56120 115 422
466 0 569856 254016 55880 40 465
467 0 569856 253888 55640 80 466
468 0 569856 253728 55440 90 467
469 0 569792 253728 55160 108 468
470 0 569696 253696 54880 128 469
471 0 569536 253728 54640 64 470
472 0 569376 253728 54440 96 471
473 0 569152 253856 54320 91 472
474 0 568992 254080 54360 197 473
475 0 568928 254229.33 54440 169 474
476 0 568896 254304 54480 156 475
477 0 568768 254464 54640 51 476
478 0 568960 254432 54800 64 477
479 0 569152 254304 54800 32 478
480 0 568480 255776 58120 32 407
481 0 568608 255968 58000 40 480
482 0 568608 256000 58000 40 481
483 0 571648 258848 59840 81 387
484 0 571808 258752 60040 64 483
485 0 571968 258688 60240 32 484
486 0 572032 258560 60480 107 485
487 0 572048 258538.67 60520 96 486
488 0 572128 258432 60720 45 487
489 0 572144.9 258481 60760 51 488
490 0 573472 261344 58480 60 374
491 0 573440 261568 58640 32 490
492 0 573536 261664 58680 40 491
493 0 576224 262208 56320 107 350
494 0 576480 262272 56280 150 493
495 0 576736 262336 56280 150 494
496 0 576960 262464 56240 134 495
497 0 577152 262656 56280 60 496
498 0 577376 262816 56240 148 497
499 0 577600 262784 56080 204 498
500 0 577792 262752 55880 200 499
501 0 577984 262848 55840 186 500
502 0 578240 262816 55840 124 501
503 0 578496 262848 55880 120 502
504 0 578752 262880 55880 120 503
505 0 579008 262976 55840 40 504
506 0 579264 263040 55840 101 505
507 0 579520 263072 55840 86 506
508 0 579712 263200 55720 91 507
509 0 579872 263168 55520 96 508
510 0 580032 263104 55320 102 509
511 0 580192 262944 55200 51 510
512 0 580448 262848 55160 86 511
513 0 580704 262720 55160 122 512
514 0 580736 262688 55160 122 513
515 0 580576 262528 55280 40 514
516 0 580608 262272 55280 71 515
517 0 580608 262080 55480 81 516
518 0 580512 262048 55640 75 517
519 0 580992 262624 55080 131 514
520 0 581152 262464 54880 40 519
521 0 581344 262272 54880 60 520
522 0 581536 262080 54800 32 521
523 0 581728 261920 54840 75 522
524 0 581888 261824 55040 51 523
525 0 582048 261728 55240 51 524
526 0 582208 261632 55440 75 525
527 0 582368 261504 55640 60 526
528 0 582592 261376 55800 32 527
529 0 582752 261216 55960 51 528
530 0 582944 261024 56000 86 529
531 0 583104 260800 56000 45 530
532 0 583232 260544 56000 71 531
533 0 583360 260320 56000 60 532
534 0 583488 260096 56000 102 533
535 0 583488 259840 56040 60 534
536 0 583456 259584 56120 71 535
537 0 583360 259360 56240 51 536
538 0 583360 259104 56320 80 537
539 0 583264 258880 56440 51 538
540 0 583136 258624 56480 75 539
541 0 582976 258400 56600 124 540
542 0 582784 258240 56680 160 541
543 0 582560 258080 56680 157 542
544 0 582304 257952 56760 124 543
545 0 582112 257760 56840 86 544
546 0 581920 257568 56960 166 545
547 0 581696 257440 57040 200 546
548 0 581472 257280 57040 150 547
549 0 581312 257120 56840 115 548
550 0 581152 256960 56640 122 549
551 0 580992 256832 56480 81 550
552 0 580768 256704 56400 86 551
553 0 580512 256672 56400 75 552
554 0 580256 256672 56400 91 553
555 0 580000 256736 56360 71 554
556 0 579776 256800 56360 98 555
557 0 580992 262304 54720 40 520
558 0 580704 262464 54680 32 557
559 0 580864 262528 54680 32 558
560 0 578016 262752 56080 192 501
561 0 578144 262752 56320 139 560
562 0 578304 262720 56520 156 561
563 0 578528 262720 56680 86 562
564 0 578784 262720 56720 128 563
565 0 579040 262784 56800 154 564
566 0 579200 262784 56960 32 565
567 0 579392 262752 57120 32 566
568 0 579424 262592 57320 101 567
569 0 579424 262336 57320 139 568
570 0 579392 262080 57320 71 569
571 0 579392 261824 57320 120 570
572 0 579328 261632 57160 122 571
573 0 579200 261472 57000 107 572
574 0 579040 261248 56920 81 573
575 0 578880 261056 56840 90 574
576 0 578816 260864 56640 60 575
577 0 578912 260704 56440 32 576
578 0 579072 260672 56240 64 577
579 0 579200 260512 56080 86 578
580 0 579065.6 260236.44 55920 71 579
581 0 578880 260320 55920 80 580
582 0 578656 260320 56040 108 581
583 0 578432 260320 56120 81 582
584 0 579056.06 260162.95 55800 -1 580
585 0 579039.6 260149.55 55680 -1 584
586 0 578952.94 260071.95 55560 -1 585
587 0 578917 260013.08 55440 -1 586
588 0 578904.5 259972.83 55360 -1 587
589 0 579360 262944 56760 128 566
590 0 579616 262944 56760 120 589
591 0 579872 262976 56760 51 590
592 0 580032 262976 56960 51 591
593 0 580160 262912 57120 32 592
594 0 579136 263200 56720 32 589
595 0 579232 263456 56720 120 594
596 0 579360 263616 56880 256 595
597 0 579424 263840 57040 273 596
598 0 579680 263904 57160 153 597
599 0 579872 263808 57360 249 598
600 0 580000 263840 57600 168 599
601 0 580032 263936 57840 71 600
602 0 580032 264096 58040 163 601
603 0 580000 264352 58160 166 602
604 0 579840 264480 58320 150 603
605 0 579680 264608 58520 181 604
606 0 579648 264640 58560 168 605
607 0 579616 264832 58360 156 606
608 0 579648 265088 58280 60 607
609 0 579744 265312 58200 60 608
610 0 579904 265472 58080 32 609
611 0 580096 265664 58080 32 610
612 0 580352 265728 58080 80 611
613 0 580512 265952 58080 160 612
614 0 580672 266144 58000 189 613
615 0 580928 266176 58000 75 614
616 0 581120 266336 57920 40 615
617 0 581184 266336 57920 40 616
618 0 579616 264672 58840 108 606
619 0 579584 264704 59120 120 618
620 0 579680 264800 59360 104 619
621 0 579808 264768 59600 60 620
622 0 579904 264768 59800 102 621
623 0 580064 264768 60000 75 622
624 0 580288 264704 60160 40 623
625 0 580480 264576 60320 45 624
626 0 580608 264416 60520 98 625
627 0 580736 264416 60760 178 626
628 0 580768 264416 61040 160 627
629 0 580768 264256 61280 104 628
630 0 580704 264192 61520 128 629
631 0 580704 264064 61760 71 630
632 0 580672 263904 61960 80 631
633 0 580544 263744 62160 131 632
634 0 580448 263520 62280 154 633
635 0 580480 263264 62280 139 634
636 0 580736 263168 62320 178 635
637 0 580992 263264 62360 209 636
638 0 581344 263232 62720 32 637
639 0 581184 263040 62760 51 638
640 0 581120 262784 62800 86 639
641 0 581088 262688 62920 157 640
642 0 581344 262688 63040 164 641
643 0 581536 262592 63200 81 642
644 0 581792 262528 63200 75 643
645 0 581984 262432 63240 32 644
646 0 580864 262560 62920 229 641
647 0 580928 262368 63080 150 646
648 0 580960 262144 63200 181 647
649 0 581120 261952 63280 102 648
650 0 581280 261824 63440 96 649
651 0 581504 261728 63600 163 650
652 0 581664 261504 63680 219 651
653 0 581664 261472 63680 226 652
654 0 581856 261504 63520 139 653
655 0 582048 261664 63480 154 654
656 0 582272 261664 63320 75 655
657 0 582496 261504 63240 91 656
658 0 582688 261440 63080 124 657
659 0 582880 261280 62920 101 658
660 0 582912 261152 62880 124 659
661 0 581760 261472 63920 101 653
662 0 581888 261312 64120 166 661
663 0 582112 261344 64240 108 662
664 0 582272 261504 64400 32 663
665 0 582432 261664 64560 102 664
666 0 582592 261824 64680 124 665
667 0 582752 262016 64760 101 666
668 0 582944 262176 64840 90 667
669 0 583136 262368 64880 101 668
670 0 583296 262528 65040 107 669
671 0 583392 262752 65120 140 670
672 0 583488 262976 65200 124 671
673 0 583648 263168 65320 131 672
674 0 583744 263392 65480 128 673
675 0 583808 263552 65680 134 674
676 0 583808 263648 65720 124 675
677 0 583648 263744 65920 51 676
678 0 583456 263776 66120 122 677
679 0 583296 263712 66320 98 678
680 0 583200 263712 66400 64 679
681 0 583968 263808 65880 81 676
682 0 584096 264032 66000 96 681
683 0 584256 264256 66040 98 682
684 0 584416 264416 66160 172 683
685 0 584448 264672 66160 128 684
686 0 584448 264928 66240 137 685
687 0 584320 265120 66400 128 686
688 0 584256 265312 66560 98 687
689 0 584128 265504 66720 45 688
690 0 584000 265664 66920 71 689
691 0 583840 265856 67000 128 690
692 0 583808 266112 67080 120 691
693 0 583808 266368 67120 108 692
694 0 583808 266592 67280 91 693
695 0 583776 266848 67280 136 694
696 0 583744 267104 67280 51 695
697 0 583744 267360 67280 98 696
698 0 583904 267584 67280 134 697
699 0 584000 267840 67400 124 698
700 0 584096 268000 67400 134 699
701 0 584256 267968 67160 98 700
702 0 584480 267968 67040 102 701
703 0 584704 268096 66920 102 702
704 0 584896 267904 67040 40 703
705 0 585088 267712 67160 51 704
706 0 584896 267552 67200 32 705
707 0 584832 267488 67240 32 706
708 0 584864 268256 66720 168 703
709 0 585120 268320 66680 136 708
710 0 585376 268384 66720 124 709
711 0 585632 268448 66640 150 710
712 0 585856 268544 66480 90 711
713 0 586080 268544 66280 81 712
714 0 586272 268576 66080 71 713
715 0 586464 268608 65880 51 714
716 0 586624 268640 65680 51 715
717 0 586784 268768 65480 141 716
718 0 586848 268736 65200 86 717
719 0 587008 268672 64960 40 718
720 0 587136 268608 64720 101 719
721 0 587296 268576 64480 51 720
722 0 587296 268736 64240 60 721
723 0 587264 268960 64120 60 722
724 0 587232 269184 64000 51 723
725 0 587072 269056 63800 32 724
726 0 586816 268992 63760 32 725
727 0 586592 269152 63680 71 726
728 0 586464 269312 63520 107 727
729 0 586624 269408 63320 81 728
730 0 587136 269440 63920 60 724
731 0 586976 269600 63720 98 730
732 0 586976 269856 63640 154 731
733 0 586816 270048 63600 124 732
734 0 586560 270112 63560 75 733
735 0 586304 270112 63520 102 734
736 0 586240 270080 63520 107 735
737 0 583968 268096 67600 71 700
738 0 583808 268256 67800 71 737
739 0 583712 268352 68040 90 738
740 0 583648 268384 68200 104 739
741 0 583808 268192 68320 64 740
742 0 583936 267968 68360 32 741
743 0 583744 267808 68200 45 742
744 0 583712 267776 68160 32 743
745 0 583616 268544 68400 71 740
746 0 583520 268704 68600 81 745
747 0 583360 268896 68760 64 746
748 0 583328 269152 68760 102 747
749 0 583296 269408 68720 107 748
750 0 583136 269632 68800 80 749
751 0 582976 269792 68960 45 750
752 0 582848 269920 69200 166 751
753 0 582720 270080 69360 185 752
754 0 582528 270272 69440 190 753
755 0 582400 270464 69560 181 754
756 0 582336 270656 69760 178 755
757 0 582304 270912 69800 189 756
758 0 582144 271136 69760 189 757
759 0 581952 271296 69800 264 758
760 0 581824 271520 69880 224 759
761 0 581664 271744 69920 124 760
762 0 581472 271968 69920 124 761
763 0 581440 272192 69800 135 762
764 0 581440 272288 69560 137 763
765 0 581504 272352 69320 90 764
766 0 581536 272512 69120 60 765
767 0 581536 272672 68920 71 766
768 0 581536 272832 68720 60 767
769 0 581536 272960 68480 81 768
770 0 581600 273120 68240 124 769
771 0 581536 273216 68000 175 770
772 0 581472 273024 67840 139 771
773 0 581536 272864 67640 51 772
774 0 581568 272768 67400 51 773
775 0 581696 272864 67160 51 774
776 0 581696 272928 67160 51 775
777 0 581440 273472 67960 107 771
778 0 581504 273728 67840 75 777
779 0 581632 273824 67640 115 778
780 0 581728 273952 67440 32 779
781 0 581728 274176 67280 80 780
782 0 581792 274432 67240 64 781
783 0 581728 274656 67120 60 782
784 0 581664 274816 67120 60 783
785 0 579712 264928 59960 102 622
786 0 579552 265120 60000 40 785
787 0 579488 265280 60080 64 786
788 0 579392 265472 60240 80 787
789 0 579232 265664 60280 107 788
790 0 579040 265824 60400 153 789
791 0 578880 265984 60560 135 790
792 0 578656 266144 60560 135 791
793 0 578464 266336 60680 124 792
794 0 578336 266496 60880 71 793
795 0 578240 266560 61120 96 794
796 0 578144 266592 61360 150 795
797 0 578144 266688 61600 122 796
798 0 578144 266816 61840 160 797
799 0 577984 266880 62040 90 798
800 0 577792 266880 62240 81 799
801 0 577632 266752 62440 51 800
802 0 577600 266816 62920 163 801
803 0 577440 266688 63080 175 802
804 0 577248 266720 63240 160 803
805 0 577056 266816 63400 102 804
806 0 576960 266880 63640 104 805
807 0 576928 266880 63920 71 806
808 0 576832 267008 64160 137 807
809 0 576800 267040 64200 140 808
810 0 576736 267104 64280 154 809
811 0 576544 266912 64280 164 810
812 0 576384 266848 64080 60 811
813 0 576224 266944 63880 51 812
814 0 576128 267040 63760 75 813
815 0 576576 267264 64400 140 810
816 0 576384 267360 64560 166 815
817 0 576288 267584 64680 259 816
818 0 576160 267744 64840 181 817
819 0 575968 267936 64880 136 818
820 0 575840 268096 65080 45 819
821 0 575808 268192 65200 71 820
822 0 575776 268352 65400 32 821
823 0 575648 268384 65640 32 822
824 0 575648 268544 65840 60 823
825 0 575616 268736 66000 81 824
826 0 575520 268960 66120 157 825
827 0 575392 269120 66280 137 826
828 0 575360 269312 66440 71 827
829 0 575328 269536 66640 131 828
830 0 575328 269568 66680 143 829
831 0 575328 269344 66840 40 830
832 0 575328 269120 66960 32 831
833 0 575104 268992 66960 32 832
834 0 574848 268992 67040 51 833
835 0 574784 268992 67040 51 834
836 0 575424 269792 66800 86 830
837 0 575456 270048 66840 51 836
838 0 575616 270272 66840 160 837
839 0 575648 270464 67000 124 838
840 0 575744 270720 67040 137 839
841 0 575808 270912 67200 107 840
842 0 575840 271136 67360 157 841
843 0 575776 271328 67520 156 842
844 0 575776 271552 67680 163 843
845 0 575776 271584 67720 150 844
846 0 575936 271552 67920 136 845
847 0 576192 271552 67920 178 846
848 0 576288 271360 68080 189 847
849 0 576448 271168 68120 175 848
850 0 576576 270944 68160 98 849
851 0 576608 270784 68360 150 850
852 0 576544 270624 68560 107 851
853 0 576544 270464 68760 98 852
854 0 576544 270368 69040 80 853
855 0 576384 270208 69240 137 854
856 0 576320 270176 69480 186 855
857 0 576320 270171.44 69520 180 856
858 0 576320 270144 69760 148 857
859 0 576480 270144 70000 160 858
860 0 576640 270112 70200 45 859
861 0 576768 270144 70440 120 860
862 0 576576 270176 70600 40 861
863 0 576480 270112 70600 40 862
864 0 575648 271840 67800 172 845
865 0 575488 272000 67920 124 864
866 0 575424 272256 67920 86 865
867 0 575296 272480 67920 45 866
868 0 575200 272736 67880 51 867
869 0 575136 272992 67880 32 868
870 0 575136 273248 67880 96 869
871 0 575232 273504 67880 98 870
872 0 575232 273760 67840 81 871
873 0 575264 273984 67720 104 872
874 0 575232 274208 67600 134 873
875 0 575104 274432 67600 120 874
876 0 574976 274656 67600 71 875
877 0 574944 274912 67600 107 876
878 0 574816 275136 67680 98 877
879 0 574688 275360 67760 71 878
880 0 574528 275552 67880 134 879
881 0 574464 275616 67920 156 880
882 0 574432 275360 67960 75 881
883 0 574272 275136 67960 45 882
884 0 574112 274976 68080 51 883
885 0 574112 274848 68080 32 884
886 0 574400 275872 67960 98 881
887 0 574304 276096 68040 107 886
888 0 574112 276256 68160 86 887
889 0 573888 276416 68200 139 888
890 0 573728 276640 68240 186 889
891 0 573792 276864 68400 176 890
892 0 573920 277056 68520 200 891
893 0 574016 277248 68360 186 892
894 0 574176 277440 68360 124 893
895 0 574368 277344 68200 175 894
896 0 574496 277088 68320 124 895
897 0 574656 276928 68120 98 896
898 0 574848 276992 68040 32 897
899 0 574240 277696 68360 120 894
900 0 574368 277920 68360 120 899
901 0 574432 278048 68360 120 900
902 0 574208 278144 68520 108 901
903 0 574112 278368 68600 124 902
904 0 574144 278560 68760 45 903
905 0 574176 278656 68920 32 904
906 0 574432 278304 68360 81 901
907 0 574528 278560 68360 64 906
908 0 574688 278784 68360 178 907
909 0 574816 278784 68480 140 908
910 0 574912 278688 68720 137 909
911 0 574848 278688 69000 150 910
912 0 574752 278688 69280 135 911
913 0 574752 278560 69520 101 912
914 0 574784 278528 69720 71 913
915 0 575072 278816 68480 120 909
916 0 575296 278976 68480 153 915
917 0 575392 279104 68720 157 916
918 0 575552 279264 68840 120 917
919 0 575744 279456 68800 71 918
920 0 575936 279680 68800 128 919
921 0 576096 279872 68920 32 920
922 0 576288 280032 69080 64 921
923 0 576384 280032 69320 60 922
924 0 576416 280064 69600 71 923
925 0 576576 280160 69840 75 924
926 0 576736 280320 69960 51 925
927 0 576928 280512 70040 75 926
928 0 577088 280672 70160 107 927
929 0 577280 280800 70320 153 928
930 0 577472 280992 70320 139 929
931 0 577632 281184 70440 228 930
932 0 577792 281376 70400 209 931
933 0 578016 281440 70520 139 932
934 0 578272 281440 70560 91 933
935 0 578528 281536 70480 75 934
936 0 578720 281632 70440 75 935
937 0 576064 268320 65200 32 821
938 0 576544 268128 65080 32 937
939 0 577024 267104 64320 86 809
940 0 577248 267200 64440 86 939
941 0 577504 267296 64440 91 940
942 0 577728 267456 64440 120 941
943 0 577984 267456 64360 136 942
944 0 578240 267520 64280 120 943
945 0 578496 267616 64320 80 944
946 0 578560 267680 64360 51 945
947 0 578689.06 267644.2 64400 -1 946
948 0 578732.06 267682.25 64440 -1 947
949 0 579232 265184 60040 71 787
950 0 578976 265184 60040 80 949
951 0 575776 262368 55920 51 348
952 0 575584 262560 55920 71 951
953 0 575392 262752 55960 51 952
954 0 575296 262880 55760 45 953
955 0 575168 263072 55560 86 954
956 0 575104 263296 55440 120 955
957 0 575136 263328 55400 115 956
958 0 576544 287872 53440 160 208
959 0 576352 287936 53280 134 958
960 0 576256 288064 53080 137 959
961 0 576192 288128 52840 168 960
962 0 576160 288128 52800 168 961
963 0 575936 288000 52840 124 962
964 0 575680 287904 52840 136 963
965 0 575488 287840 53000 80 964
966 0 575392 287872 53240 96 965
967 0 575552 287904 53440 96 966
968 0 576128 288128 52520 107 962
969 0 576032 288096 52280 160 968
970 0 576000 288096 52000 90 969
971 0 576064 288160 51760 108 970
972 0 576096 288160 51480 141 971
973 0 576096 288192 51400 168 972
974 0 575872 288064 51400 90 973
975 0 575616 288064 51400 124 974
976 0 575392 288064 51520 90 975
977 0 575360 288032 51800 64 976
978 0 575360 288032 52000 108 977
979 0 576128 288224 51120 197 973
980 0 576192 288352 50880 140 979
981 0 576192 288352 50760 176 980
982 0 575936 288448 50760 128 981
983 0 575680 288352 50800 107 982
984 0 575488 288160 50760 91 983
985 0 575328 288000 50600 32 984
986 0 576224 288352 50480 181 981
987 0 576128 288384 50240 160 986
988 0 576000 288384 50000 150 987
989 0 575872 288384 49760 148 988
990 0 575808 288352 49520 172 989
991 0 575648 288352 49280 185 990
992 0 575456 288320 49120 206 991
993 0 575264 288256 49040 128 992
994 0 575661 288421 48920 -1 993
995 0 575640 288400 48880 -1 994
996 0 575500 288214 48840 -1 995
997 0 575265 288339 48800 -1 996
998 0 575478 288243 48720 -1 997
999 0 575503 288205 48680 -1 998
1000 0 576256 287840 48640 32 999
1001 0 576128 287680 48320 150 1000
1002 0 576128 287584 48040 60 1001
1003 0 576256 287648 47800 122 1002
1004 0 576320 287680 47720 137 1003
1005 0 576352 287712 47440 176 1004
1006 0 576320 287680 47160 124 1005
1007 0 576416 287808 46960 115 1006
1008 0 576544 287872 46720 143 1007
1009 0 576768 287712 46600 90 1008
1010 0 577024 287712 46600 32 1009
1011 0 577280 287840 46560 64 1010
1012 0 577280 287872 46520 64 1011
1013 0 576608 288000 46560 71 1008
1014 0 576736 288096 46360 120 1013
1015 0 576768 288192 46120 137 1014
1016 0 576832 288256 45880 143 1015
1017 0 576896 288224 45640 164 1016
1018 0 577088 288096 45840 143 1017
1019 0 577344 288096 45840 64 1018
1020 0 577504 288288 45960 60 1019
1021 0 577376 288448 46120 32 1020
1022 0 577280 288512 46280 60 1021
1023 0 576896 288192 45560 163 1017
1024 0 576960 288032 45360 164 1023
1025 0 577056 287968 45120 141 1024
1026 0 577152 287936 44880 163 1025
1027 0 577120 287936 44600 178 1026
1028 0 577216 287872 44360 163 1027
1029 0 577248 287904 44080 186 1028
1030 0 577280 287936 43800 154 1029
1031 0 577312 288032 43560 143 1030
1032 0 577312 288160 43320 131 1031
1033 0 577312 288288 43080 172 1032
1034 0 577408 288384 42840 178 1033
1035 0 577408 288544 42600 160 1034
1036 0 577472 288736 42400 143 1035
1037 0 577568 288864 42200 40 1036
1038 0 577664 289056 42040 134 1037
1039 0 577856 289184 41920 122 1038
1040 0 578016 289344 41760 140 1039
1041 0 578112 289472 41520 140 1040
1042 0 578112 289472 41240 81 1041
1043 0 577984 289600 41040 108 1042
1044 0 577728 289664 41080 32 1043
1045 0 577472 289600 40960 32 1044
1046 0 577984 289600 41000 101 1043
1047 0 577952 289440 40800 122 1046
1048 0 577920 289280 40600 153 1047
1049 0 577888 289152 40360 163 1048
1050 0 577856 289056 40120 160 1049
1051 0 577792 289024 39880 160 1050
1052 0 577728 289024 39600 190 1051
1053 0 577696 288992 39320 166 1052
1054 0 577728 289024 39040 168 1053
1055 0 577696 289056 38760 157 1054
1056 0 577600 289056 38480 176 1055
1057 0 577696 288960 38240 108 1056
1058 0 577728 288864 38000 90 1057
1059 0 577632 288864 37760 157 1058
1060 0 577504 288832 37520 150 1059
1061 0 577504 288608 37400 75 1060
1062 0 577504 288352 37280 86 1061
1063 0 577504 288096 37200 102 1062
1064 0 577600 287936 37000 131 1063
1065 0 577600 288032 36760 136 1064
1066 0 577664 288256 36640 107 1065
1067 0 577792 288480 36560 107 1066
1068 0 577952 288544 36360 122 1067
1069 0 578016 288512 36120 98 1068
1070 0 578048 288576 35840 186 1069
1071 0 578048 288512 35560 157 1070
1072 0 578048 288352 35320 150 1071
1073 0 577984 288256 35080 128 1072
1074 0 577952 288096 34840 164 1073
1075 0 577984 288000 34600 176 1074
1076 0 578016 287872 34360 150 1075
1077 0 577952 287744 34120 131 1076
1078 0 577888 287680 33880 135 1077
1079 0 577760 287616 33640 124 1078
1080 0 577632 287520 33400 160 1079
1081 0 577568 287424 33160 150 1080
1082 0 577408 287392 32960 122 1081
1083 0 577312 287392 32720 178 1082
1084 0 577216 287392 32480 160 1083
1085 0 577216 287296 32240 154 1084
1086 0 577216 287136 32240 51 1085
1087 0 577024 286944 32240 32 1086
1088 0 576928 286784 32040 60 1087
1089 0 576736 286656 31880 32 1088
1090 0 576864 286880 31760 32 1089
1091 0 577056 287008 31640 108 1090
1092 0 577024 286912 31400 134 1091
1093 0 576864 286752 31200 139 1092
1094 0 576704 286560 31080 128 1093
1095 0 576512 286464 30920 122 1094
1096 0 576288 286368 30800 120 1095
1097 0 576032 286336 30720 104 1096
1098 0 575776 286304 30640 107 1097
1099 0 575552 286176 30600 108 1098
1100 0 575328 286048 30600 75 1099
1101 0 575072 286016 30520 71 1100
1102 0 574816 286016 30440 98 1101
1103 0 574592 285888 30440 91 1102
1104 0 574336 285824 30400 139 1103
1105 0 574112 285632 30400 122 1104
1106 0 573920 285440 30400 120 1105
1107 0 573728 285248 30440 107 1106
1108 0 573504 285056 30440 139 1107
1109 0 573376 284928 30480 136 1108
1110 0 573216 284736 30560 136 1109
1111 0 573120 284512 30640 120 1110
1112 0 573056 284288 30760 91 1111
1113 0 572960 284064 30920 101 1112
1114 0 572928 283840 31040 107 1113
1115 0 572928 283648 31240 98 1114
1116 0 572928 283488 31440 90 1115
1117 0 572832 283296 31600 150 1116
1118 0 572704 283072 31600 166 1117
1119 0 572640 282816 31640 166 1118
1120 0 572672 282560 31600 91 1119
1121 0 572736 282304 31520 102 1120
1122 0 572896 282144 31400 166 1121
1123 0 572896 282016 31240 154 1122
1124 0 572896 282016 30960 51 1123
1125 0 572896 282112 30720 81 1124
1126 0 572896 282240 30480 135 1125
1127 0 573024 282368 30280 120 1126
1128 0 573184 282432 30040 75 1127
1129 0 573184 282432 29760 98 1128
1130 0 573216 282304 29520 115 1129
1131 0 573152 282208 29280 135 1130
1132 0 573024 282144 29040 128 1131
1133 0 572928 282144 28800 135 1132
1134 0 572864 282080 28560 108 1133
1135 0 572736 281984 28360 115 1134
1136 0 572704 281920 28120 122 1135
1137 0 572640 281952 27880 115 1136
1138 0 572544 282112 27680 120 1137
1139 0 572480 282304 27520 98 1138
1140 0 572480 282336 27480 98 1139
1141 0 572736 282400 27480 32 1140
1142 0 572864 282240 27400 32 1141
1143 0 572416 282560 27320 81 1140
1144 0 572352 282752 27160 60 1143
1145 0 572352 282976 27000 86 1144
1146 0 572288 283200 26880 102 1145
1147 0 572192 283392 26720 91 1146
1148 0 572128 283616 26600 104 1147
1149 0 572128 283648 26600 102 1148
1150 0 572384 283744 26600 40 1149
1151 0 572640 283744 26600 40 1150
1152 0 572672 283968 26440 51 1151
1153 0 572608 284192 26320 32 1152
1154 0 572576 284256 26280 40 1153
1155 0 572032 283872 26480 81 1149
1156 0 572032 284128 26400 75 1155
1157 0 572032 284352 26280 81 1156
1158 0 572000 284448 26160 96 1157
1159 0 572192 284640 26120 40 1158
1160 0 572320 284864 26080 32 1159
1161 0 572288 284960 25840 32 1160
1162 0 572064 284960 25840 32 1161
1163 0 571808 284608 26120 102 1158
1164 0 571616 284736 25960 101 1163
1165 0 571552 284928 25760 75 1164
1166 0 571488 285120 25560 115 1165
1167 0 571392 285248 25320 104 1166
1168 0 571232 285440 25160 198 1167
1169 0 571232 285600 24960 131 1168
1170 0 571328 285760 24760 107 1169
1171 0 571360 285888 24520 143 1170
1172 0 571264 285856 24280 104 1171
1173 0 571264 285824 24080 108 1172
1174 0 571008 285952 24080 107 1173
1175 0 570848 285728 24080 32 1174
1176 0 571008 285632 23840 32 1175
1177 0 571040 285568 23840 32 1176
1178 0 571424 285696 23880 81 1173
1179 0 571584 285536 23680 120 1178
1180 0 571776 285408 23560 115 1179
1181 0 571968 285312 23400 122 1180
1182 0 572128 285280 23200 120 1181
1183 0 572320 285248 23040 107 1182
1184 0 572512 285312 22840 128 1183
1185 0 572736 285440 22680 120 1184
1186 0 572655 285435 22640 -1 1185
1187 0 572686 285486 22560 -1 1186
1188 0 572672 285568 22480 120 1187
1189 0 572896 285600 22320 143 1188
1190 0 573024 285536 22080 140 1189
1191 0 573216 285408 21880 122 1190
1192 0 573344 285312 21680 136 1191
1193 0 573504 285152 21520 86 1192
1194 0 573728 285088 21400 80 1193
1195 0 573652 285082 21360 -1 1194
1196 0 573683 285022 21320 -1 1195
1197 0 573795 284861 21280 -1 1196
1198 0 573771 284808 21240 -1 1197
1199 0 573850 284492 21200 -1 1198
1200 0 573891 284452 21160 -1 1199
1201 0 573934 284305 21040 -1 1200
1202 0 573997 284148 20880 -1 1201
1203 0 573920 284096 20760 40 1202
1204 0 573952 284096 20760 40 1203
1205 0 574208 284064 20760 40 1204
1206 0 574240 283872 20600 75 1205
1207 0 574272 283776 20360 153 1206
1208 0 574432 283648 20200 150 1207
1209 0 574560 283488 20000 124 1208
1210 0 574720 283392 19760 137 1209
1211 0 574848 283296 19560 150 1210
1212 0 575104 283296 19480 104 1211
1213 0 575232 283200 19280 98 1212
1214 0 575360 283168 19040 115 1213
1215 0 575424 283104 18800 101 1214
1216 0 575520 283168 18560 131 1215
1217 0 575648 283296 18360 71 1216
1218 0 575567 283274 18360 -1 1217
1219 0 575616 283392 18240 40 1218
1220 0 575726 283461 18160 -1 1219
1221 0 575806 283466 18040 -1 1220
1222 0 575846 283476 17960 -1 1221
1223 0 575881 283397 17920 -1 1222
1224 0 575904 283488 17840 71 1223
1225 0 575936 283648 17600 102 1224
1226 0 576032 283808 17360 107 1225
1227 0 576064 283936 17120 134 1226
1228 0 576011 283963 16920 90 1227
1229 0 576148 283962 16840 -1 1228
1230 0 576208 283992 16760 -1 1229
1231 0 576212 284004 16680 -1 1230
1232 0 576224 284000 16600 104 1231
1233 0 576320 283968 16480 101 1232
1234 0 576448 283968 16240 71 1233
1235 0 576672 283904 16120 102 1234
1236 0 576896 283872 15960 101 1235
1237 0 577088 283808 15800 122 1236
1238 0 577312 283776 15640 122 1237
1239 0 577504 283712 15480 148 1238
1240 0 577696 283680 15320 143 1239
1241 0 577888 283840 15240 71 1240
1242 0 578048 284000 15040 81 1241
1243 0 578272 284096 14960 101 1242
1244 0 578528 284160 15000 71 1243
1245 0 578624 283936 15120 32 1244
1246 0 576000 283968 16880 81 1228
1247 0 573792 285024 21400 75 1194
1248 0 572640 282048 31160 60 1123
1249 0 572384 282080 31160 64 1248
1250 0 572288 282304 31280 107 1249
1251 0 572320 282528 31120 51 1250
1252 0 572672 282464 30960 32 1251
1253 0 572672 282400 30960 32 1252
1254 0 573568 284768 30600 120 1109
1255 0 573632 284576 30760 51 1254
1256 0 573632 284384 30920 40 1255
1257 0 576928 286592 31920 51 1089
1258 0 576928 286368 31760 32 1257
1259 0 576960 287264 32280 32 1085
1260 0 576704 287328 32280 71 1259
1261 0 576704 287104 32480 32 1260
1262 0 576480 287008 32320 32 1261
1263 0 576448 287008 32280 32 1262
1264 0 576448 287488 47840 64 1003
1265 0 576608 287328 48040 32 1264
1266 0 576640 287296 48080 32 1265
1267 0 576544 287904 48520 32 1000
1268 0 576480 287936 48360 32 1267
1269 0 577568 287360 57280 102 177
1270 0 577312 287424 57280 40 1269
1271 0 577056 287520 57320 51 1270
1272 0 576864 287616 57440 98 1271
1273 0 577792 286368 58560 163 171
1274 0 577536 286368 58600 141 1273
1275 0 577344 286560 58600 96 1274
1276 0 577152 286752 58600 156 1275
1277 0 577088 286912 58800 139 1276
1278 0 577088 286912 59080 128 1277
1279 0 577088 286848 59360 81 1278
1280 0 577088 286752 59640 90 1279
1281 0 577088 286592 59880 60 1280
1282 0 581984 282912 62200 101 137
1283 0 581962.5 281693.8 64760 115 1
1284 0 581790.6 281732.56 65160 104 1283
1285 0 581745.9 281693.5 65240 102 1284
1286 0 581664 281632 65400 98 1285
1287 0 581536 281472 65600 101 1286
1288 0 581376 281280 65760 71 1287
1289 0 581216 281120 65880 64 1288
1290 0 581056 281024 66080 75 1289
1291 0 580928 280896 66280 60 1290
1292 0 580864 280736 66480 71 1291
1293 0 580896 280576 66680 81 1292
1294 0 581056 280384 66760 51 1293
1295 0 581248 280192 66880 60 1294
1296 0 581408 279968 66960 80 1295
1297 0 581408 279936 66960 75 1296
1298 0 581408 279680 67040 80 1297
1299 0 581504 279456 67160 80 1298
1300 0 581664 279264 67280 120 1299
1301 0 581664 279232 67320 120 1300
1302 0 581920 279168 67320 150 1301
1303 0 582176 279168 67240 102 1302
1304 0 582400 279328 67160 40 1303
1305 0 582496 279424 67120 40 1304
1306 0 581664 279264 67600 108 1301
1307 0 581632 279296 67880 107 1306
1308 0 581568 279232 68160 175 1307
1309 0 581472 279040 68360 128 1308
1310 0 581504 278880 68560 122 1309
1311 0 581568 278688 68720 141 1310
1312 0 581728 278496 68760 81 1311
1313 0 581888 278336 68920 86 1312
1314 0 582016 278112 68960 75 1313
1315 0 582208 277920 68960 75 1314
1316 0 582240 277664 68960 81 1315
1317 0 582304 277408 68960 120 1316
1318 0 582304 277184 69120 186 1317
1319 0 582304 276992 69320 156 1318
1320 0 582272 276800 69480 143 1319
1321 0 582208 276608 69640 134 1320
1322 0 582176 276352 69720 137 1321
1323 0 581984 276192 69760 102 1322
1324 0 581856 276032 69960 186 1323
1325 0 581888 275808 70080 226 1324
1326 0 581888 275776 70080 228 1325
1327 0 581984 275936 70280 212 1326
1328 0 582144 275904 70480 80 1327
1329 0 582158.06 275704.06 70680 131 1328
1330 0 582220.8 275735.94 70840 -1 1329
1331 0 581952 275520 70000 202 1326
1332 0 581824 275296 70040 98 1331
1333 0 581664 275136 70120 81 1332
1334 0 581664 275136 70400 86 1333
1335 0 581664 275136 70680 128 1334
1336 0 581440 275136 70800 131 1335
1337 0 581248 274944 70800 150 1336
1338 0 581120 274912 70840 107 1337
1339 0 581536 274912 70120 150 1333
1340 0 581280 274816 70240 131 1339
1341 0 581088 274624 70320 45 1340
1342 0 580928 274464 70520 32 1341
1343 0 580768 274368 70720 32 1342
1344 0 580704 274400 70760 32 1343
1345 0 581664 279936 66960 40 1297
1346 0 581920 279936 66880 32 1345
1347 0 582144 279712 66960 32 1346
