# Supplementary material for: Connectomics Analysis Reveals First-, Second-, and Third-Order Thermosensory and Hygrosensory Neurons in the Adult Drosophila Brain
Source: Curr Biol. 2020 Aug 17;30(16):3167–3182.e4. doi: 10.1016/j.cub.2020.06.028 (PMC7443704; doi:10.1016/j.cub.2020.06.028)
Supplement: Data S1. Skeletons and Meshes, Related to STAR Methods — marin2020-skeletons contains files describing the morphology of each neuron in this study (in FAFB14 space, .swc format). glomeruli_meshes contains the glomerular meshes (in FAFB14 space, .stl format). neuropil_meshes contains the glomerular meshes (in FAFB14 space, .stl format). [file mmc5.zip › VP_SI/marin2020-skeletons/14003783.swc]

# SWC format file
# based on specifications at http://www.neuronland.org/NLMorphologyConverter/MorphologyFormats/SWC/Spec.html
# Created by nat::write.neuron.swc
# PointNo Label X Y Z Radius Parent 
1 0 462590 278873 31760 2959 -1
2 0 462496 278304 32240 346 1
3 0 462400 278336 32360 413 2
4 0 462624 278240 32440 356 3
5 0 462784 278208 32640 209 4
6 0 462944 278208 32880 178 5
7 0 463104 278336 33080 209 6
8 0 463264 278432 33280 186 7
9 0 463424 278592 33480 168 8
10 0 463584 278752 33680 261 9
11 0 463744 278816 33920 389 10
12 0 463968 278688 34040 324 11
13 0 464128 278688 34240 86 12
14 0 464256 278688 34400 45 13
15 0 464416 279136 34200 32 14
16 0 464640 279456 33800 32 15
17 0 464864 279456 33680 32 16
18 0 465024 279136 33560 32 17
19 0 464736 278560 33720 32 18
20 0 464608 278272 33680 32 19
21 0 464416 278656 34600 157 14
22 0 464576 278656 34800 86 21
23 0 464704 278752 35040 40 22
24 0 464896 278944 35160 104 23
25 0 464992 279040 35200 160 24
26 0 462176 278496 32360 362 3
27 0 463072 279328 32160 300 1
28 0 463136 279392 32160 301 27
29 0 463328 279552 32120 287 28
30 0 463520 279744 32120 358 29
31 0 463584 279936 31960 305 30
32 0 463776 280128 31880 256 31
33 0 463968 280160 31680 163 32
34 0 464000 280160 31640 153 33
35 0 464160 280192 31840 224 34
36 0 464384 280192 31960 224 35
37 0 464640 280192 31960 140 36
38 0 464896 280224 31960 32 37
39 0 464992 280384 31960 32 38
40 0 464736 280448 31840 32 39
41 0 465312 280064 31560 32 39
42 0 465312 279872 31560 107 41
43 0 465344 279808 32080 32 42
44 0 465120 279744 32280 32 43
45 0 465120 280000 32720 32 44
46 0 464992 279968 33400 32 45
47 0 465216 279616 31520 64 42
48 0 465248 279136 31720 32 47
49 0 465312 278752 31400 32 48
50 0 465376 278432 31560 32 49
51 0 465248 278528 31800 32 50
52 0 465280 278496 32280 32 51
53 0 465408 278720 32640 32 52
54 0 464160 280320 31440 32 34
55 0 464160 280384 31160 45 54
56 0 464160 280384 30880 60 55
57 0 464032 280288 30680 32 56
58 0 463712 280640 30600 32 57
59 0 463392 280640 30560 32 58
60 0 463072 280832 30600 32 59
61 0 462752 281088 30600 32 60
62 0 462400 281056 30640 32 61
63 0 462208 281120 30560 32 62
64 0 462048 281216 30360 32 63
65 0 461952 281248 30320 32 64
66 0 462080 280896 30560 64 63
67 0 462016 280640 30600 86 66
68 0 461824 280448 30720 172 67
69 0 461792 280640 30960 32 68
70 0 462112 280640 31200 32 69
71 0 462112 280640 31240 32 70
72 0 461568 280800 30960 32 69
73 0 461216 280896 30760 32 72
74 0 461408 280800 30480 32 73
75 0 461664 280320 30920 249 68
76 0 461632 280160 31120 305 75
77 0 461472 279968 31200 221 76
78 0 461344 279744 31200 242 77
79 0 461696 279552 31480 32 78
80 0 461824 279648 31760 32 79
81 0 461568 279872 32000 209 80
82 0 461600 280032 31960 241 81
83 0 463680 279904 32320 326 30
84 0 463744 280096 32480 363 83
85 0 463616 280320 32480 379 84
86 0 463520 280448 32320 356 85
87 0 463360 280512 32120 385 86
88 0 463456 280640 31520 32 87
89 0 463712 280928 31840 32 88
90 0 463968 280992 32240 32 89
91 0 464032 280960 32560 32 90
92 0 464128 280864 32720 32 91
93 0 464320 281056 32920 32 92
94 0 464320 281056 32960 32 93
95 0 463968 280864 32960 32 92
96 0 464416 280608 32840 32 95
97 0 464640 280544 32800 32 96
98 0 463360 280544 32520 324 86
99 0 463104 280512 32640 246 98
100 0 462944 280384 32800 139 99
101 0 462784 280224 33000 206 100
102 0 462624 280096 33200 321 101
103 0 462528 280160 33440 276 102
104 0 462432 280128 33680 254 103
105 0 462336 279968 33880 318 104
106 0 462208 279904 34120 479 105
107 0 462240 279904 34200 475 106
108 0 462112 279904 34440 370 107
109 0 461952 279776 34640 305 108
110 0 461696 279712 34640 309 109
111 0 461472 279552 34720 237 110
112 0 461216 279552 34760 150 111
113 0 461184 279040 34960 32 112
114 0 460960 279552 34840 32 112
115 0 460928 279904 34800 32 114
116 0 460736 280320 34840 32 115
117 0 460832 280288 35080 32 116
118 0 462368 279936 34200 397 107
119 0 462624 279936 34160 257 118
120 0 462880 279904 34120 288 119
121 0 463136 279936 34120 341 120
122 0 463392 280000 34080 334 121
123 0 463648 280032 34200 166 122
124 0 463808 280160 34400 51 123
125 0 463904 280160 34520 51 124
126 0 463936 280000 34720 143 125
127 0 463936 279840 34920 168 126
128 0 463840 279648 35080 32 127
129 0 463616 279776 34960 32 128
130 0 463712 279488 34680 32 129
131 0 463712 279520 34640 32 130
132 0 464064 280320 34720 81 125
133 0 464224 280480 34840 81 132
134 0 464384 280544 34640 75 133
135 0 464544 280608 34440 178 134
136 0 464704 280640 34240 218 135
137 0 464832 280640 34000 224 136
138 0 464992 280736 33800 153 137
139 0 465024 280896 33560 134 138
140 0 465024 280992 33440 104 139
141 0 462464 280064 34400 319 118
142 0 462464 280320 34440 178 141
143 0 462464 280544 34640 75 142
144 0 462400 280416 35000 32 143
145 0 462624 280128 35000 32 144
146 0 462144 280352 34960 32 144
147 0 461952 280128 35120 32 146
148 0 461728 280160 35120 32 147
149 0 461568 280256 34720 32 148
150 0 461472 280320 34480 32 149
151 0 461152 280512 34720 32 150
152 0 461088 280608 34560 32 151
153 0 461664 279872 35200 32 148
154 0 461760 279616 35160 32 153
155 0 461600 279328 35080 32 154
156 0 461856 279104 35200 32 155
157 0 462176 278976 35120 32 156
158 0 462400 279104 35160 32 157
159 0 462432 279104 35480 32 158
160 0 462688 279360 35720 208 159
161 0 462848 279200 35920 102 160
162 0 463008 279072 35920 156 161
163 0 462678 278609 29640 32 1
164 0 462926 277473 29440 32 163
165 0 463296 277824 30000 32 164
166 0 463360 278080 29600 32 165
167 0 463648 278112 29560 32 166
168 0 463680 278208 29800 32 167
169 0 463136 277632 30440 32 165
170 0 462718 276921 29000 32 164
171 0 462702 276353 28600 32 170
172 0 462534 275801 28360 32 171
173 0 462510 275705 28200 32 172
174 0 463598 274825 27800 -1 173
175 0 463806 274369 27600 102 174
176 0 464480 274464 27920 197 175
177 0 464576 274464 28040 206 176
178 0 464416 274656 28120 134 177
179 0 464288 274848 28280 120 178
180 0 464160 275072 28400 32 179
181 0 464032 275232 28560 148 180
182 0 463968 275456 28680 250 181
183 0 463936 275648 28840 230 182
184 0 463776 275808 29040 208 183
185 0 463712 275968 29280 134 184
186 0 463712 276064 29400 200 185
187 0 463552 276224 29560 212 186
188 0 463424 276384 29760 124 187
189 0 463264 276512 29960 172 188
190 0 463264 276640 30200 198 189
191 0 463264 276672 30240 202 190
192 0 463232 276832 30040 219 191
193 0 463232 276832 30440 219 191
194 0 463296 276960 30680 192 193
195 0 463360 277120 30920 32 194
196 0 463360 277216 31080 32 195
197 0 463680 277312 30840 32 196
198 0 464224 277536 30760 32 197
199 0 463360 277280 31160 60 196
200 0 463264 276960 31360 32 199
201 0 463168 277024 31600 32 200
202 0 463232 277088 31960 32 201
203 0 462880 277120 32040 32 202
204 0 462784 277184 31720 32 203
205 0 462464 277184 31800 32 204
206 0 462080 277280 31800 32 205
207 0 461856 277248 32000 32 206
208 0 461856 277280 32040 32 207
209 0 461696 277248 31840 32 208
210 0 461472 277152 31960 32 209
211 0 461248 277216 31800 32 210
212 0 460864 277152 31880 32 211
213 0 461216 277280 32160 32 211
214 0 461184 277344 32560 32 213
215 0 461120 277568 32680 32 214
216 0 460832 277856 32640 32 215
217 0 462048 277280 32240 32 208
218 0 461888 277184 32800 32 217
219 0 461952 277312 32920 32 218
220 0 463264 277472 31360 256 199
221 0 463168 277696 31440 307 220
222 0 463136 277920 31480 336 221
223 0 463296 278112 31400 381 222
224 0 463488 278176 31400 360 223
225 0 463488 278432 31360 320 224
226 0 463584 278688 31320 335 225
227 0 463648 278944 31200 245 226
228 0 463808 279040 31000 196 227
229 0 463968 279072 30800 226 228
230 0 464032 279232 30600 198 229
231 0 464160 279264 30360 217 230
232 0 464320 279296 30160 96 231
233 0 464512 279328 29960 32 232
234 0 464480 279584 29880 124 233
235 0 464352 279808 29920 120 234
236 0 464320 279904 30240 32 235
237 0 464480 279680 30480 32 236
238 0 464864 279680 30840 32 237
239 0 465088 279712 30960 32 238
240 0 465088 279488 30760 32 239
241 0 465344 279296 30880 32 240
242 0 465024 278976 30600 32 241
243 0 465056 278496 30800 32 242
244 0 465248 278304 30600 32 243
245 0 465056 278016 30560 32 244
246 0 465152 277888 30360 32 245
247 0 465344 277824 30760 32 246
248 0 465280 277536 30600 32 247
249 0 465344 277312 30120 32 248
250 0 465344 276928 30160 32 249
251 0 463744 278112 31440 327 224
252 0 463936 277952 31480 297 251
253 0 464160 277856 31600 301 252
254 0 464416 277856 31600 209 253
255 0 464672 277760 31640 137 254
256 0 464864 277568 31640 32 255
257 0 464736 277440 31840 32 256
258 0 464544 277248 31880 32 257
259 0 464256 277312 32560 32 258
260 0 464096 277312 32760 32 259
261 0 464096 277312 32840 32 260
262 0 464736 277120 31560 32 258
263 0 464864 276928 31680 32 262
264 0 464928 276608 31480 32 263
265 0 464960 276672 31160 32 264
266 0 464864 276320 31200 32 265
267 0 464608 276384 30800 32 266
268 0 464736 277664 32400 32 257
269 0 465056 277824 32760 32 268
270 0 465120 277632 32960 45 269
271 0 465280 277632 32760 96 270
272 0 465440 277792 32560 96 271
273 0 465600 277792 32360 122 272
274 0 465760 277792 32120 186 273
275 0 466016 277664 32040 235 274
276 0 466176 277824 32160 136 275
277 0 466336 277984 32280 101 276
278 0 466464 278144 32480 200 277
279 0 466464 278304 32680 168 278
280 0 466464 278464 32880 150 279
281 0 466400 278720 32920 185 280
282 0 466400 278816 33000 137 281
283 0 465056 277376 31640 86 256
284 0 465312 277376 31640 181 283
285 0 465536 277216 31600 237 284
286 0 465728 277024 31520 140 285
287 0 465888 276864 31320 150 286
288 0 466112 276864 31200 178 287
289 0 466368 276864 31160 210 288
290 0 466624 276864 31160 163 289
291 0 466880 276864 31160 139 290
292 0 466880 276864 30880 197 291
293 0 466848 276832 30600 81 292
294 0 466816 276768 30400 80 293
295 0 466560 276768 30440 32 294
296 0 466464 277184 30440 32 295
297 0 466272 277248 30280 32 296
298 0 466272 277248 30240 32 297
299 0 466784 276640 30160 178 294
300 0 466720 276480 29920 197 299
301 0 466784 276320 29720 102 300
302 0 466560 276320 29480 32 301
303 0 466432 276448 29760 32 302
304 0 466112 276288 30200 32 303
305 0 465792 276256 30440 32 304
306 0 465696 276288 30640 32 305
307 0 466880 276160 29520 91 301
308 0 466880 276032 29280 128 307
309 0 466816 275936 29040 194 308
310 0 466816 275936 28760 81 309
311 0 466400 275648 28520 32 310
312 0 466496 275680 27680 32 311
313 0 463872 276000 29600 209 186
314 0 464096 275968 29720 208 313
315 0 464352 276000 29840 206 314
316 0 464544 276192 29920 148 315
317 0 464736 276384 29920 32 316
318 0 464832 276608 30000 32 317
319 0 464768 276640 30240 32 318
320 0 464800 274272 28040 200 177
321 0 465056 274176 28040 200 320
322 0 465280 274048 27960 244 321
323 0 465504 274048 27960 150 322
324 0 465600 274688 27880 32 323
325 0 465216 274752 28600 32 324
326 0 463200 274304 27000 140 175
327 0 463104 274496 26840 178 326
328 0 462944 274688 26720 186 327
329 0 462752 274880 26720 115 328
330 0 462560 275072 26720 64 329
331 0 462464 275168 26720 64 330
332 0 463982 273753 27440 197 175
333 0 464294 273689 27200 124 332
334 0 464454 273841 26960 32 333
335 0 464534 274097 26760 -1 334
336 0 464662 273929 26560 32 335
337 0 465686 274385 26360 202 336
338 0 465702 274385 26160 202 337
339 0 465790 274257 26000 202 338
340 0 465958 274369 25800 136 339
341 0 466784 274304 25520 196 340
342 0 467040 274208 25560 200 341
343 0 466976 273952 25520 224 342
344 0 466880 273696 25440 124 343
345 0 466880 273440 25440 51 344
346 0 465782 274257 25560 305 340
347 0 466080 273536 25280 172 346
348 0 466144 273280 25200 102 347
349 0 466144 273024 25160 86 348
350 0 466176 272832 24960 175 349
351 0 466240 272672 24760 226 350
352 0 465358 273777 25360 198 346
353 0 464574 273313 25160 -1 352
354 0 464358 273177 24960 -1 353
355 0 464542 273033 24760 32 354
356 0 464766 272881 24560 32 355
357 0 464894 272673 24360 32 356
358 0 465318 272401 24160 80 357
359 0 465326 272345 23960 91 358
360 0 465462 272201 23760 91 359
361 0 465798 272057 23600 261 360
362 0 466206 271945 23400 266 361
363 0 466486 271809 23240 301 362
364 0 466814 271833 23040 246 363
365 0 467286 271553 22880 237 364
366 0 467582 271361 22720 244 365
367 0 467942 271369 22560 80 366
368 0 468078 271305 22400 80 367
369 0 468182 271177 22280 80 368
370 0 468182 271089 22120 80 369
371 0 468342 270961 21960 -1 370
372 0 468462 270721 21840 -1 371
373 0 468342 270249 21680 -1 372
374 0 468286 270177 21640 -1 373
375 0 468334 269913 21560 -1 374
376 0 468182 269721 21360 -1 375
377 0 468014 268481 21160 -1 376
378 0 468062 268289 21000 -1 377
379 0 468582 267217 20840 -1 378
380 0 469518 265953 20760 -1 379
381 0 469702 265609 20520 -1 380
382 0 469742 265321 20360 -1 381
383 0 470070 264929 20160 -1 382
384 0 470470 264521 19960 -1 383
385 0 470654 264577 19760 -1 384
386 0 470710 264497 19600 -1 385
387 0 471238 263577 19480 -1 386
388 0 471702 262857 19400 -1 387
389 0 472054 262001 19240 -1 388
390 0 471878 261769 19040 -1 389
391 0 471534 261505 18840 -1 390
392 0 470982 261249 18680 -1 391
393 0 470998 259689 18640 -1 392
394 0 470206 258817 18480 120 393
395 0 470318 258161 18400 120 394
396 0 471510 257393 18560 153 395
397 0 471982 257081 18760 124 396
398 0 472574 256737 18960 166 397
399 0 473070 256537 19160 208 398
400 0 473366 256297 19360 176 399
401 0 474118 256033 19520 160 400
402 0 474518 255897 19720 150 401
403 0 474806 255729 19880 163 402
404 0 475126 255601 20080 160 403
405 0 475342 255497 20200 154 404
406 0 475566 255473 20360 163 405
407 0 475566 255377 20480 153 406
408 0 475742 255289 20680 153 407
409 0 475782 255233 20880 90 408
410 0 476062 255201 21000 90 409
411 0 476094 255137 21120 90 410
412 0 476654 255697 21240 64 411
413 0 476862 255769 21320 124 412
414 0 476878 255809 21520 124 413
415 0 477014 255737 21680 148 414
416 0 477478 255809 21880 135 415
417 0 477582 255745 22120 135 416
418 0 477702 255705 22280 131 417
419 0 477678 255729 22520 135 418
420 0 477622 255545 22680 160 419
421 0 477686 255521 22880 160 420
422 0 477622 255393 23040 124 421
423 0 477550 255401 23280 86 422
424 0 477358 255385 23440 140 423
425 0 477206 255297 23640 122 424
426 0 477286 255241 23840 122 425
427 0 477430 255129 24040 80 426
428 0 477510 254993 24200 101 427
429 0 477574 254873 24440 128 428
430 0 477662 254721 24640 189 429
431 0 477958 254617 24760 178 430
432 0 478086 254561 24960 120 431
433 0 478222 254513 25120 148 432
434 0 478334 254529 25280 148 433
435 0 478590 254417 25440 120 434
436 0 478886 254289 25640 32 435
437 0 479230 254161 25880 102 436
438 0 479310 254041 26040 102 437
439 0 479518 253833 26240 102 438
440 0 479678 253633 26400 102 439
441 0 479934 253257 26600 80 440
442 0 479982 253129 26720 80 441
443 0 480190 252753 26960 81 442
444 0 480334 252425 27160 86 443
445 0 480502 252089 27360 107 444
446 0 480574 251945 27520 148 445
447 0 480558 251769 27680 135 446
448 0 480526 251553 27880 140 447
449 0 480446 251513 28080 164 448
450 0 480478 251465 28240 164 449
451 0 480630 251441 28440 148 450
452 0 480678 251417 28640 153 451
453 0 480678 251369 28800 153 452
454 0 480742 251265 28960 214 453
455 0 480774 251249 29120 178 454
456 0 480894 251257 29280 186 455
457 0 480918 251249 29440 186 456
458 0 480934 251225 29560 148 457
459 0 480926 251177 29720 148 458
460 0 480958 251153 29920 160 459
461 0 481038 251089 30120 163 460
462 0 481062 250985 30320 163 461
463 0 481086 250865 30440 163 462
464 0 481054 250721 30640 163 463
465 0 481158 250529 30880 136 464
466 0 481182 250409 31080 102 465
467 0 481278 250281 31240 102 466
468 0 481318 250217 31400 150 467
469 0 481430 250209 31600 176 468
470 0 481430 250209 31800 176 469
471 0 481342 250313 32040 134 470
472 0 481286 250289 32280 137 471
473 0 481198 250249 32520 124 472
474 0 481134 250225 32760 168 473
475 0 481070 250145 32960 164 474
476 0 481054 250041 33160 163 475
477 0 481054 249985 33360 163 476
478 0 481062 249889 33560 156 477
479 0 481046 249673 33760 140 478
480 0 481046 249673 34000 172 479
481 0 481038 249665 34160 185 480
482 0 481030 249569 34280 185 481
483 0 481054 249521 34400 185 482
484 0 480934 249409 34560 71 483
485 0 480886 249369 34720 104 484
486 0 480814 249257 34880 134 485
487 0 480702 249081 35080 81 486
488 0 480558 249073 35240 134 487
489 0 480558 249081 35400 134 488
490 0 480550 248961 35520 160 489
491 0 480486 248833 35720 176 490
492 0 480398 248729 35880 176 491
493 0 480310 248593 36080 131 492
494 0 480278 248473 36240 120 493
495 0 480254 248289 36440 80 494
496 0 480670 248217 36600 102 495
497 0 480902 248145 36760 98 496
498 0 481006 248033 36920 108 497
499 0 480918 247849 37000 108 498
500 0 480902 247817 37040 108 499
501 0 480854 247793 37080 108 500
502 0 480910 247729 37120 102 501
503 0 480134 247369 37280 124 502
504 0 480030 247313 37480 128 503
505 0 479886 247353 37600 128 504
506 0 480070 247297 37800 128 505
507 0 480150 247225 37960 128 506
508 0 480030 247305 38120 160 507
509 0 479886 247297 38240 176 508
510 0 479806 247265 38400 176 509
511 0 479742 247137 38600 202 510
512 0 479654 246961 38800 202 511
513 0 479590 246841 39000 178 512
514 0 479582 246729 39160 150 513
515 0 479566 246561 39400 128 514
516 0 479622 246513 39600 122 515
517 0 479686 246473 39800 134 516
518 0 479846 246457 40000 164 517
519 0 479902 246409 40200 178 518
520 0 479870 246313 40400 178 519
521 0 479830 246201 40560 168 520
522 0 479582 246001 40720 140 521
523 0 479534 245969 40920 153 522
524 0 479470 245833 41080 153 523
525 0 479318 245601 41240 164 524
526 0 479198 245521 41400 164 525
527 0 479174 245457 41560 168 526
528 0 479078 245417 41720 154 527
529 0 479022 245273 41880 154 528
530 0 478974 245273 42080 150 529
531 0 478958 245193 42200 131 530
532 0 478910 245081 42400 86 531
533 0 478894 245025 42600 86 532
534 0 478777.47 244912.27 42800 178 533
535 0 478718 244802.03 43000 217 534
536 0 478690.72 244759.6 43080 217 535
537 0 478599.78 244677.75 43200 202 536
538 0 478545.22 244626.22 43280 163 537
539 0 478414 244513 43480 206 538
540 0 478294 244393 43680 181 539
541 0 478230 244281 43840 181 540
542 0 478054 244081 44000 198 541
543 0 478006 244001 44200 163 542
544 0 478006 243753 44360 166 543
545 0 477982 243689 44520 190 544
546 0 477954.97 243504.19 44680 198 545
547 0 477945.88 243489.03 44720 198 546
548 0 477958 243321 44920 168 547
549 0 477966 243177 45120 143 548
550 0 477958 242977 45280 122 549
551 0 477942 242953 45440 122 550
552 0 477894 242889 45600 90 551
553 0 477766 242617 45840 115 552
554 0 477686 242465 46000 172 553
555 0 477782 241737 46240 128 554
556 0 477646 241121 46400 115 555
557 0 477542 240689 46600 196 556
558 0 477558 240177 46760 128 557
559 0 477566 239977 46880 98 558
560 0 477558 239065 46960 75 559
561 0 477502 238793 47160 128 560
562 0 477478 238401 47320 208 561
563 0 476918 238105 47440 204 562
564 0 476086 238025 47640 139 563
565 0 475830 237753 47800 91 564
566 0 475857.56 237719.19 47880 91 565
567 0 475534 237545 47960 75 566
568 0 475944.75 237863.3 48160 120 567
569 0 475966 237865 48320 120 568
570 0 475838 237785 48520 229 569
571 0 475862 237785 48600 229 570
572 0 475862 237841 48800 229 571
573 0 475782 237865 48960 203 572
574 0 475542 237897 49120 120 573
575 0 475150 237945 49280 124 574
576 0 474742 237905 49400 131 575
577 0 474254 237921 49560 137 576
578 0 473614 237953 49720 160 577
579 0 472966 237993 49800 154 578
580 0 471918 238161 49920 175 579
581 0 471599.62 238474.4 49960 156 580
582 0 470870 238369 50080 150 581
583 0 470738.7 238089.42 50200 139 582
584 0 469294 238641 50200 120 583
585 0 468006 238937 50400 140 584
586 0 467422 239529 50600 128 585
587 0 466550 240321 50800 124 586
588 0 465638 240641 50920 122 587
589 0 465254 240609 51120 136 588
590 0 465106 240621 51200 136 589
591 0 464958 240633 51280 134 590
592 0 464702 240697 51440 176 591
593 0 464566 240713 51560 128 592
594 0 464382 240721 51680 128 593
595 0 463774 240753 51840 124 594
596 0 463518 240761 51960 40 595
597 0 462974 240753 52120 -1 596
598 0 462510 240865 52320 107 597
599 0 462102 240977 52480 148 598
600 0 461639.34 241018.42 52640 120 599
601 0 461548.4 241018.42 52680 120 600
602 0 461414 241017 52840 120 601
603 0 461086 241273 53040 272 602
604 0 460790 241553 53240 307 603
605 0 460413.72 241880.19 53440 245 604
606 0 460574 241977 53480 245 605
607 0 460390 242185 53640 245 606
608 0 460302 242417 53840 198 607
609 0 460190 242641 54040 224 608
610 0 460022 242777 54200 189 609
611 0 459846 242993 54360 189 610
612 0 459654 243241 54560 207 611
613 0 459438 243417 54720 181 612
614 0 459302 243481 54840 181 613
615 0 459182 243657 55000 175 614
616 0 458790 243913 55160 178 615
617 0 458662 244121 55360 148 616
618 0 458278 244345 55520 202 617
619 0 458134 244609 55720 -1 618
620 0 457998 244705 55920 230 619
621 0 457734 244777 56080 235 620
622 0 457502 244833 56280 235 621
623 0 457334 245121 56440 207 622
624 0 457231.84 245394.05 56680 163 623
625 0 457174.25 245478.92 56720 163 624
626 0 457080.28 245530.45 56800 175 625
627 0 456959.1 245695.47 56960 175 626
628 0 456870 245977 57160 197 627
629 0 456750 246329 57320 178 628
630 0 456630 246473 57480 217 629
631 0 456478 246745 57720 224 630
632 0 456294 247105 57920 200 631
633 0 456150 247401 58040 181 632
634 0 455902 247673 58240 202 633
635 0 455974 248313 58400 288 634
636 0 455934 248985 58560 221 635
637 0 455934 249177 58760 281 636
638 0 456014 249481 58920 248 637
639 0 456294 249969 59080 257 638
640 0 456534 250105 59280 258 639
641 0 456742 250545 59480 124 640
642 0 456806 250705 59680 124 641
643 0 456782 250849 59880 32 642
644 0 457018.38 251274.56 60080 91 643
645 0 457021.4 251623.19 60200 189 644
646 0 456851.84 251728.8 60240 189 645
647 0 456876.1 251986.47 60360 189 646
648 0 456953.44 252344.06 60480 305 647
649 0 456974.4 252768.6 60800 -1 648
650 0 457129.28 252762.4 61040 254 649
651 0 457346.3 253058.9 61320 86 650
652 0 457558.4 253144.6 61520 205 651
653 0 457694.4 253232.6 61680 214 652
654 0 457917.4 252770.4 61800 205 653
655 0 458013.22 252951.94 61880 205 654
656 0 458447.5 253311.16 62200 209 655
657 0 458081 254194.66 62720 75 656
658 0 458017.5 254272.17 62880 273 657
659 0 458115.22 255263.64 63400 360 658
660 0 458145.94 255326.62 63480 277 659
661 0 458130.38 255245.27 63600 277 660
662 0 458634.84 255615.95 63960 237 661
663 0 458832.06 256256.34 64320 198 662
664 0 458176.22 256712.22 64720 270 663
665 0 458356.28 257134.19 65120 264 664
666 0 457721.9 257886.1 65800 245 665
667 0 457337.4 258413.9 66320 288 666
668 0 456608 258048 65960 32 667
669 0 456576 258016 65960 32 668
670 0 456512 258048 66160 51 669
671 0 456480 257856 66360 60 670
672 0 456544 257696 66560 40 671
673 0 456608 257632 66640 51 672
674 0 456352 258208 66360 71 670
675 0 456192 258272 66560 98 674
676 0 455968 258272 66720 120 675
677 0 456832 257888 65920 32 669
678 0 456960 257632 66120 32 677
679 0 457572.94 258672.16 67160 178 667
680 0 457511.22 258790.3 67400 214 679
681 0 457353.75 259205.66 67560 235 680
682 0 456750.06 257742.06 67560 98 681
683 0 456373.22 257491.05 67880 154 682
684 0 456249.34 257301.45 68120 107 683
685 0 455872.1 256530.3 69040 122 684
686 0 455824.94 256268.47 69400 204 685
687 0 455626.66 256096.8 69720 104 686
688 0 455234.4 256114.1 70160 101 687
689 0 454871.22 256176.64 70920 164 688
690 0 454456.94 256118.98 71520 164 689
691 0 454247.3 255964.98 71920 196 690
692 0 454149.16 255896.89 72080 203 691
693 0 453974.66 255802.05 72400 122 692
694 0 453950.03 255720.52 72720 203 693
695 0 453932.47 255656.25 73040 218 694
696 0 453650.25 255717.94 73600 134 695
697 0 453556 255636.25 74160 122 696
698 0 453242.78 255734.77 74640 156 697
699 0 452977.8 255873.05 75160 115 698
700 0 453735.66 254880.86 75160 102 699
701 0 453776.38 254750.22 75400 141 700
702 0 453781.03 254695.2 75480 163 701
703 0 454226.75 254332.92 75640 134 702
704 0 454411.34 253994.66 75760 157 703
705 0 455234 253114.75 76080 202 704
706 0 455498.47 252941.22 76240 176 705
707 0 455743.03 252771.19 76440 181 706
708 0 456305.03 252405.7 76760 226 707
709 0 456522.47 252317.67 77080 190 708
710 0 456870.5 252105.14 77440 176 709
711 0 456986.22 251898.22 77920 181 710
712 0 456981 251821.8 78040 163 711
713 0 457084.44 251742.28 78080 163 712
714 0 457407.12 251628.56 78200 156 713
715 0 457532.06 251552.78 78280 156 714
716 0 458277.75 251266.47 78440 204 715
717 0 458141.2 251126.8 78600 204 716
718 0 458107.25 251092.39 78640 204 717
719 0 458115.78 251066.33 78800 217 718
720 0 458128.25 251060.16 78840 217 719
721 0 458092.72 250895.52 79040 194 720
722 0 458081.25 250929.7 79440 186 721
723 0 458086.3 250939.62 79800 178 722
724 0 458183.72 251012 80040 190 723
725 0 458200.25 251024.05 80080 190 724
726 0 458417.78 250837.34 80400 124 725
727 0 459068.6 249859.19 80400 157 726
728 0 459043.9 249786.19 80360 124 727
729 0 458836.4 249501.31 80360 124 728
730 0 458372.5 249731.62 80360 124 729
731 0 458306.94 249791.58 80400 124 730
732 0 458268.06 249838.28 80440 157 731
733 0 458177.1 249916.27 80520 157 732
734 0 458011.4 250010.48 80640 -1 733
735 0 457980.53 250018.61 80680 -1 734
736 0 457870.06 249878.89 80680 -1 735
737 0 457863.56 249882.14 80720 -1 736
738 0 457853.8 249885.39 80760 -1 737
739 0 457889.56 250077.1 80760 -1 735
740 0 457905.8 250096.58 80880 -1 739
741 0 457879.8 250145.31 81120 -1 740
742 0 458874.53 249185.19 80360 40 729
743 0 458994.03 249115.19 80360 40 742
744 0 458991.2 249064.77 80440 40 743
745 0 459014 249671.33 80280 124 728
746 0 458999.1 249614.11 80240 124 745
747 0 458937.38 249422.4 80120 60 746
748 0 458734.5 249039.36 79960 60 747
749 0 458668.06 248224.92 79960 136 748
750 0 459163.06 247619.83 79680 81 749
751 0 459396.06 247422.14 79560 81 750
752 0 459737.28 247223.89 79480 71 751
753 0 459987.06 247127.44 79440 71 752
754 0 460105.88 246954.14 79280 32 753
755 0 460258.47 246855.5 79160 51 754
756 0 460328.28 246637.58 78880 60 755
757 0 460341.88 246308.88 78800 64 756
758 0 460297.72 246303.92 78600 71 757
759 0 460307.75 246141.25 78480 51 758
760 0 460310.53 246086.66 78440 51 759
761 0 460277.72 245854.97 78320 32 760
762 0 460250.06 245834.5 78280 32 761
763 0 460193.3 245784.5 78200 71 762
764 0 460161.97 245777.64 78160 71 763
765 0 460221.3 245726.16 78000 71 764
766 0 460341.53 245654.67 77720 96 765
767 0 460400 245570.2 77480 96 766
768 0 460013.38 245521.47 77480 96 767
769 0 459893.16 245713.16 77480 96 768
770 0 459633.25 246005.58 77400 -1 769
771 0 459574.75 246064.05 77440 -1 770
772 0 459539.03 246106.3 77520 -1 771
773 0 460773.66 245167.33 77080 80 767
774 0 460812 244979 76920 71 773
775 0 460864 244915 76720 45 774
776 0 460928 244931 76520 32 775
777 0 460988 244875 76320 32 776
778 0 460880 244803 76160 60 777
779 0 460804 244603 75880 60 778
780 0 460764 244455 75640 81 779
781 0 460716 244383 75440 51 780
782 0 460738 244315 75360 51 781
783 0 460678 244063 75200 51 782
784 0 460558 243895 75000 81 783
785 0 460446 243691 74840 60 784
786 0 460416 243567 74600 80 785
787 0 460480 243427 74360 104 786
788 0 460364 243139 74320 104 787
789 0 460296 242763 74280 -1 788
790 0 460356 242583 74240 -1 789
791 0 460596 243519 74240 104 787
792 0 460642 243583 74120 71 791
793 0 460610 243583 73880 75 792
794 0 460738 243535 73680 115 793
795 0 460666 243679 73480 115 794
796 0 460814 243659 73360 104 795
797 0 461090 243775 73320 115 796
798 0 461150 243787 73280 115 797
799 0 460614 243587 73240 104 796
800 0 460462 243543 73000 64 799
801 0 460382 243543 72880 64 800
802 0 460362 243523 72760 64 801
803 0 460352 243615 72600 71 802
804 0 460304 243627 72360 71 803
805 0 460284 243671 72120 60 804
806 0 460192 243663 71840 71 805
807 0 460102 243587 71680 71 806
808 0 459906 243487 71440 81 807
809 0 459918 243503 71240 45 808
810 0 459650 243343 71000 32 809
811 0 459550 243259 70720 32 810
812 0 459558 242939 70520 32 811
813 0 459304 242643 70400 -1 812
814 0 459036 242523 70160 -1 813
815 0 458720 242151 69960 -1 814
816 0 458608 241971 69720 -1 815
817 0 458278 241839 69520 -1 816
818 0 458066 241823 69320 -1 817
819 0 457858 241767 69080 -1 818
820 0 457718 241691 68840 -1 819
821 0 457594.66 241621 68640 -1 820
822 0 458182 241091 68760 -1 821
823 0 458258 241075 68800 -1 822
824 0 457570 241607 68600 -1 821
825 0 457110 241675 68360 -1 824
826 0 456768 241631 68240 -1 825
827 0 456764 241491 68040 -1 826
828 0 456716 241399 67840 -1 827
829 0 456652 241511 67600 -1 828
830 0 456548 241479 67360 -1 829
831 0 456334 241475 67160 -1 830
832 0 455814 241571 66920 -1 831
833 0 455464 241711 66760 -1 832
834 0 455320 241739 66720 -1 833
835 0 455176 241739 66560 -1 834
836 0 455064 241735 66440 -1 835
837 0 455010 241767 66280 -1 836
838 0 454830 241823 66160 -1 837
839 0 454758 241843 66000 -1 838
840 0 454702 241855 65800 -1 839
841 0 454600 241891 65680 -1 840
842 0 454420 242019 65600 -1 841
843 0 454150 241947 65440 -1 842
844 0 453962 241891 65360 -1 843
845 0 454132 241959 65240 -1 844
846 0 453812.8 242033.4 65120 -1 845
847 0 453600 242083 65040 -1 846
848 0 453472 242179 64920 -1 847
849 0 453390 242255 64880 -1 848
850 0 453202 242327 64760 -1 849
851 0 452938 242471 64680 -1 850
852 0 452564 242635 64840 -1 851
853 0 452184 242739 64960 -1 852
854 0 451860 242811 65000 -1 853
855 0 451386 242971 65080 -1 854
856 0 452992 242487 64520 -1 851
857 0 460302.53 245956.84 78480 51 759
858 0 459136.72 249736.98 79960 124 748
859 0 459294.47 249790.9 80440 124 727
860 0 459314.72 249826.2 80520 124 859
861 0 459317.5 249844.78 80600 157 860
862 0 459229.78 250026.73 80920 102 861
863 0 459184.28 250010.48 81000 102 862
864 0 458631.6 250646.2 80520 81 726
865 0 458773.94 250518.83 80600 148 864
866 0 458747.94 250513.31 80800 164 865
867 0 459001 250292.16 81080 102 866
868 0 459134.1 250171.58 81360 186 867
869 0 459093.56 250002.12 81520 164 868
870 0 459461.16 249827.12 82160 102 869
871 0 459706.28 249635.19 82480 64 870
872 0 459789.47 249573.97 82680 175 871
873 0 459828.62 249516.42 82760 141 872
874 0 460045.16 249423.53 83000 181 873
875 0 460086.5 249371 83120 181 874
876 0 460128 249317.66 83240 185 875
877 0 460268.94 249216.47 83400 178 876
878 0 460454 249107.25 83600 163 877
879 0 460816.47 248872.66 83840 128 878
880 0 461038.6 248732.22 84040 150 879
881 0 461313.3 248577.2 84120 128 880
882 0 461450.06 248294.88 84120 128 881
883 0 461368.22 248143.17 84120 128 882
884 0 461374.62 248035.95 84200 128 883
885 0 461359.4 247959.95 84240 128 884
886 0 461249.47 247761.1 84240 -1 885
887 0 461387.4 247468.17 84240 -1 886
888 0 461340.06 247479.47 84160 -1 887
889 0 461286.94 247459.72 84120 -1 888
890 0 461595.2 247442.62 84120 -1 889
891 0 461652.4 247427.12 84080 -1 890
892 0 461704.6 247428.81 84040 -1 891
893 0 461822.97 247485.83 84000 -1 892
894 0 461873.56 247584.77 83960 -1 893
895 0 461990.53 247666 83920 -1 894
896 0 462023 247659.5 83880 -1 895
897 0 462042.5 247659.5 83840 -1 896
898 0 461230.3 247255.81 84120 -1 889
899 0 461207.5 247142.9 84080 -1 898
900 0 461202 247019 84040 -1 899
901 0 461170 246863 83960 -1 900
902 0 461188 246515 83840 -1 901
903 0 460976 246223 83720 -1 902
904 0 460742 245891 83840 -1 903
905 0 460738 245711 84000 -1 904
906 0 461182 245463 84120 -1 905
907 0 461758 245191 84120 -1 906
908 0 461802 245063 84240 -1 907
909 0 461870 244931 84320 -1 908
910 0 462158 244839 84160 -1 909
911 0 462364 244687 84000 -1 910
912 0 462696 244651 84120 -1 911
913 0 462224 244635 83960 -1 911
914 0 462308 244503 83920 -1 913
915 0 462436 244395 83800 -1 914
916 0 462568 244383 83720 -1 915
917 0 462892 244203 83560 -1 916
918 0 463030 244123 83480 -1 917
919 0 463230 244063 83360 -1 918
920 0 463402 244023 83240 -1 919
921 0 463598 243919 83120 -1 920
922 0 463782 243819 83000 -1 921
923 0 463936 243647 82880 -1 922
924 0 464256 243471 82760 -1 923
925 0 464424 243359 82640 -1 924
926 0 464474 243207 82520 -1 925
927 0 464582 243011 82360 -1 926
928 0 464654 242635 82200 -1 927
929 0 464658 242007 82120 -1 928
930 0 464300 241803 82000 -1 929
931 0 464254 241895 81920 -1 930
932 0 464214 241795 81760 -1 931
933 0 464046 241675 81680 -1 932
934 0 463786 241475 81800 -1 933
935 0 463710 241599 81920 -1 934
936 0 463638 241639 81960 -1 935
937 0 463553.62 241702.69 82000 -1 936
938 0 463626 241443 81680 -1 934
939 0 463526 241459 81640 -1 938
940 0 463374 241467 81600 -1 939
941 0 463970 241663 81560 -1 933
942 0 463938 241599 81480 -1 941
943 0 463918 241607 81320 -1 942
944 0 463938 241871 81200 -1 943
945 0 463904 241971 81120 -1 944
946 0 463916 242019 81000 -1 945
947 0 463964 242055 80840 -1 946
948 0 463992 242087 80720 -1 947
949 0 464036 242103 80600 -1 948
950 0 464058 242099 80520 -1 949
951 0 464112 242123 80400 -1 950
952 0 464236 242203 80280 -1 951
953 0 464402 242239 80120 -1 952
954 0 464494 242243 79920 -1 953
955 0 464546 242119 79760 -1 954
956 0 464626 242043 79560 -1 955
957 0 464776 241923 79440 -1 956
958 0 464864 241851 79360 -1 957
959 0 464996 241751 79200 -1 958
960 0 465324 241671 79040 -1 959
961 0 465506 241743 78960 -1 960
962 0 466286 241951 78880 -1 961
963 0 466654 242007 78800 -1 962
964 0 466992 242059 78720 -1 963
965 0 467108 242057 78680 -1 964
966 0 467224 242055 78640 -1 965
967 0 467628 241923 78560 -1 966
968 0 467828 241967 78440 -1 967
969 0 467890 241995 78400 -1 968
970 0 467954 242065 78360 -1 969
971 0 468018 242135 78320 -1 970
972 0 468114 242223 78280 -1 971
973 0 468160 242343 78200 -1 972
974 0 468328 242439 78080 -1 973
975 0 468290 242535 78000 -1 974
976 0 468314 242579 77960 -1 975
977 0 468210 242467 77800 -1 976
978 0 468114 242315 77600 -1 977
979 0 468210 242243 77520 -1 978
980 0 468322 242111 77400 -1 979
981 0 468258 242103 77160 -1 980
982 0 468010 242131 76960 -1 981
983 0 467878 242043 76760 -1 982
984 0 467724 242011 76640 -1 983
985 0 467028 241971 76480 -1 984
986 0 466582 241883 76360 -1 985
987 0 466452 241783 76200 -1 986
988 0 466428 241667 76040 -1 987
989 0 466392 241647 75880 -1 988
990 0 466312 241643 75720 -1 989
991 0 466244 241623 75560 -1 990
992 0 466112 241615 75360 -1 991
993 0 466112 241507 75200 -1 992
994 0 466070 241383 75040 -1 993
995 0 466098 241251 74920 -1 994
996 0 466096 241127 74760 -1 995
997 0 465696 241719 75320 -1 992
998 0 465620 241727 75280 -1 997
999 0 465528 241775 75240 -1 998
1000 0 467060 242431 78600 -1 965
1001 0 464942 241951 81920 -1 929
1002 0 465234 241743 81800 -1 1001
1003 0 465436 241531 81760 -1 1002
1004 0 466188 241119 81800 -1 1003
1005 0 466742 240831 81720 -1 1004
1006 0 466974 240767 81600 -1 1005
1007 0 467190 240671 81480 -1 1006
1008 0 467288 240671 81320 -1 1007
1009 0 467688 240719 81120 -1 1008
1010 0 468224 240659 81000 -1 1009
1011 0 468744 240451 80920 -1 1010
1012 0 469410 240099 81080 -1 1011
1013 0 469648 239991 81160 -1 1012
1014 0 469924 239867 81280 90 1013
1015 0 470492 239743 81240 90 1014
1016 0 470584 239759 81080 90 1015
1017 0 471010 239739 80960 51 1016
1018 0 471562 239659 80880 81 1017
1019 0 472588 239587 80920 98 1018
1020 0 473582 239299 80960 90 1019
1021 0 473998 239303 80880 80 1020
1022 0 474784 239411 80840 75 1021
1023 0 475228 239491 80720 90 1022
1024 0 475308.66 239513.67 80680 90 1023
1025 0 475470 239559 80600 75 1024
1026 0 475638 239467 80480 45 1025
1027 0 475838 239383 80360 45 1026
1028 0 476038 239231 80160 60 1027
1029 0 476186 239295 79960 71 1028
1030 0 476188 239303 79920 71 1029
1031 0 476260 239279 79840 71 1030
1032 0 476392 239201 79720 81 1031
1033 0 476048 239387 79640 71 1032
1034 0 475928 239471 79600 71 1033
1035 0 476436 239175 79680 81 1032
1036 0 476716 239083 79520 51 1035
1037 0 476938 239003 79440 51 1036
1038 0 477078 238947 79280 64 1037
1039 0 477350 238911 79160 64 1038
1040 0 477658 238859 78960 75 1039
1041 0 477972 238807 78840 64 1040
1042 0 478116 238727 78680 64 1041
1043 0 478234 238715 78520 60 1042
1044 0 478346 238707 78360 60 1043
1045 0 478384 238663 78320 60 1044
1046 0 478410 238714 78280 60 1045
1047 0 478450 238730 78200 60 1046
1048 0 478636 238771 78080 60 1047
1049 0 462408 244479 83640 -1 916
1050 0 462084 244467 83560 -1 1049
1051 0 462004 244299 83520 -1 1050
1052 0 462638 243747 83480 -1 1051
1053 0 462990 243479 83480 -1 1052
1054 0 461259.9 247966.28 84320 124 885
1055 0 461165.25 247950.44 84400 124 1054
1056 0 461148.28 247933.47 84440 124 1055
1057 0 461046.47 247896.7 84440 124 1056
1058 0 460692.9 248046.61 84440 128 1057
1059 0 460486.44 248162.58 84480 -1 1058
1060 0 460455.3 248182.38 84600 -1 1059
1061 0 460407.22 248196.52 84720 -1 1060
1062 0 460277.12 248320.97 84840 -1 1061
1063 0 460264.4 248370.47 84920 -1 1062
1064 0 461277.44 248603.52 84160 128 881
1065 0 462041.4 248299.83 84160 -1 1064
1066 0 462155 248137.16 84160 -1 1065
1067 0 462323.6 248047.4 84160 -1 1066
1068 0 462399.9 248010.39 84200 -1 1067
1069 0 461206.25 248661.19 84280 128 1064
1070 0 461277.84 248683.84 84440 124 1069
1071 0 461496.53 248617.8 84560 75 1070
1072 0 461769.5 248624.78 84760 124 1071
1073 0 461983 248652.75 84880 141 1072
1074 0 462055.62 248659.02 84920 141 1073
1075 0 462729.06 248557.1 84920 75 1074
1076 0 463013.75 248447.72 84920 51 1075
1077 0 463017.47 248364.33 84920 51 1076
1078 0 463028.75 248223.2 84840 32 1077
1079 0 462356.44 248714.56 85040 137 1074
1080 0 462911.03 248860.78 85200 115 1079
1081 0 464086.88 249170.58 85320 153 1080
1082 0 464996.12 249232.06 85320 91 1081
1083 0 465275.25 249157.28 85240 153 1082
1084 0 465823.4 249153.7 85120 154 1083
1085 0 467050.75 249611.84 85120 172 1084
1086 0 467227.56 249878.88 85360 45 1085
1087 0 467246.38 250235.52 85680 51 1086
1088 0 467228 250324 85760 51 1087
1089 0 467191.75 250500.12 85920 60 1088
1090 0 467439.12 250592.1 86160 104 1089
1091 0 467441.38 250629.44 86200 104 1090
1092 0 467454.7 250662.47 86240 104 1091
1093 0 467639.12 250870.42 86320 115 1092
1094 0 467697.28 250986.8 86480 124 1093
1095 0 467798.9 251185.42 86520 86 1094
1096 0 468159.8 251866.88 86360 80 1095
1097 0 468519.88 252151.6 86280 80 1096
1098 0 469023.47 252489.27 86200 120 1097
1099 0 469333.9 252850.47 86320 60 1098
1100 0 469462.12 252997.11 86360 60 1099
1101 0 469570.66 253185.11 86440 75 1100
1102 0 469609.9 253503.62 86520 71 1101
1103 0 470325.53 253886.33 86520 32 1102
1104 0 470817.03 254336.8 86360 98 1103
1105 0 470926.3 254386.16 86280 75 1104
1106 0 471158.53 254717.44 86120 75 1105
1107 0 471166.06 255127.5 86000 75 1106
1108 0 471117.16 255356.97 85960 80 1107
1109 0 470753.94 255537.23 85960 32 1108
1110 0 470704.8 255654.3 86000 51 1109
1111 0 470593.03 255703.61 86080 51 1110
1112 0 470450.94 255813.66 86160 51 1111
1113 0 470115.84 256120.78 86240 75 1112
1114 0 469925.53 256209.48 86320 80 1113
1115 0 469584 256346.14 86320 51 1114
1116 0 469416.94 256245.72 86400 71 1115
1117 0 469336.03 256239.62 86440 71 1116
1118 0 469270.1 256188.92 86480 71 1117
1119 0 468975.62 256000.33 86640 60 1118
1120 0 468880.75 256019.02 86760 60 1119
1121 0 468715.03 255902.44 86880 60 1120
1122 0 468503.75 255767.4 86960 -1 1121
1123 0 468237.2 255510.61 87080 -1 1122
1124 0 468261.53 255729.44 87280 -1 1123
1125 0 467868.12 254736.53 87280 -1 1124
1126 0 467858.94 254663.2 87360 -1 1125
1127 0 467843.44 254648.61 87400 -1 1126
1128 0 467844.53 254620.8 87440 -1 1127
1129 0 467680.5 254584.05 87520 -1 1128
1130 0 467582.8 254517.64 87640 -1 1129
1131 0 467432.3 254460.55 87760 -1 1130
1132 0 467355.34 254456.66 87800 -1 1131
1133 0 467197.4 254445.8 87880 -1 1132
1134 0 467082.44 254493.53 87920 -1 1133
1135 0 466914.56 254599.1 88000 -1 1134
1136 0 466805.88 254919.9 88000 -1 1135
1137 0 466794.97 255005.08 88040 -1 1136
1138 0 466728.28 255105.5 88120 -1 1137
1139 0 466771 255115 88160 -1 1138
1140 0 466814.1 255123.5 88200 -1 1139
1141 0 466801.12 255187.52 88240 -1 1140
1142 0 466815.34 255148.7 88280 -1 1141
1143 0 469211.34 255641.2 86960 64 1122
1144 0 469342.22 255532.55 87080 -1 1143
1145 0 469585.8 255442.39 87240 -1 1144
1146 0 469671.62 255419.1 87360 -1 1145
1147 0 469779.47 255262.84 87480 -1 1146
1148 0 469843.5 255083.1 87560 -1 1147
1149 0 469893.84 255127.02 87720 -1 1148
1150 0 470066.28 255087.06 88000 -1 1149
1151 0 470426.38 255057.73 88160 -1 1150
1152 0 470638.47 254906.7 88320 -1 1151
1153 0 470721.28 254732.44 88480 -1 1152
1154 0 470779.3 254680.42 88520 -1 1153
1155 0 470793.6 254575.48 88560 -1 1154
1156 0 470864.53 254594.22 88640 -1 1155
1157 0 469064.28 255758.89 86480 60 1118
1158 0 469020.5 255676.64 86440 60 1157
1159 0 470786 255536 85920 32 1109
1160 0 471253.8 255768.95 85920 60 1108
1161 0 471500.8 256158.86 86000 75 1160
1162 0 471581.7 256222.3 86040 75 1161
1163 0 471887 256266.17 86080 90 1162
1164 0 472376.1 256474.12 85960 96 1163
1165 0 472470.84 256426.17 85880 96 1164
1166 0 472546.8 256387.98 85800 96 1165
1167 0 472935.28 256527.02 85720 80 1166
1168 0 473298.1 256727.67 85800 75 1167
1169 0 473305.22 256792.39 85880 75 1168
1170 0 473771.1 256707.16 85760 75 1169
1171 0 473916.34 256636.66 85680 64 1170
1172 0 473984.38 256555.11 85560 64 1171
1173 0 474101.22 256453.62 85440 64 1172
1174 0 474174.5 256436.75 85320 64 1173
1175 0 474199.1 256430.77 85280 81 1174
1176 0 474309.5 256441.5 85240 81 1175
1177 0 474420.1 256451.84 85200 81 1176
1178 0 474969.78 256464.84 85040 86 1177
1179 0 475505.5 256336.06 85000 91 1178
1180 0 476032.56 256044.83 84960 102 1179
1181 0 476432.12 255756.53 84800 81 1180
1182 0 477224.9 255297.61 85080 120 1181
1183 0 478061.16 255030.28 85120 160 1182
1184 0 478168.56 255042.55 85160 160 1183
1185 0 479344.1 254245.14 85160 81 1184
1186 0 480885.03 252903.5 85160 -1 1185
1187 0 481350.78 252524.88 85080 -1 1186
1188 0 481346.88 252434.23 85000 -1 1187
1189 0 481369.4 252045.03 85000 -1 1188
1190 0 481269.78 251916.53 85040 -1 1189
1191 0 481284.97 251852.1 85120 -1 1190
1192 0 481363.84 252380.08 84960 -1 1188
1193 0 481416.34 252293.86 84840 -1 1192
1194 0 481671.7 252134.86 84680 -1 1193
1195 0 481840.78 252011.73 84600 -1 1194
1196 0 481914.22 251975.73 84520 -1 1195
1197 0 481961.7 251958.84 84480 -1 1196
1198 0 482054.88 251907 84440 -1 1197
1199 0 482342.4 251671.36 84360 -1 1198
1200 0 482524.97 251580.19 84280 -1 1199
1201 0 482793 251569.48 84160 -1 1200
1202 0 482828.53 251542.61 84080 -1 1201
1203 0 482820.56 251507.8 83960 -1 1202
1204 0 482802.03 251498.97 83840 -1 1203
1205 0 482715.66 251491.19 83720 -1 1204
1206 0 482738.3 251490.19 83600 -1 1205
1207 0 482814.5 251471.88 83480 -1 1206
1208 0 482830.28 251448.56 83400 -1 1207
1209 0 482823.72 251434.75 83360 -1 1208
1210 0 482759.84 251402.89 83240 -1 1209
1211 0 482750.2 251414.27 83160 -1 1210
1212 0 482802.28 251396.75 83080 -1 1211
1213 0 482875.2 251405.4 83000 -1 1212
1214 0 482912.6 251412.61 82960 -1 1213
1215 0 483047.1 251408.34 82840 -1 1214
1216 0 483186.34 251342.16 82720 -1 1215
1217 0 483239.97 251311.11 82680 -1 1216
1218 0 483245.4 251260.42 82600 -1 1217
1219 0 483273.3 251231.42 82520 -1 1218
1220 0 483345.72 251115.64 82360 -1 1219
1221 0 483384.38 251047.97 82240 -1 1220
1222 0 483425.72 251003.16 82120 -1 1221
1223 0 483451 250938.88 82000 -1 1222
1224 0 483552.22 250795.3 81840 -1 1223
1225 0 483585.62 250634.03 81720 -1 1224
1226 0 483657.06 250492.34 81560 -1 1225
1227 0 483637.44 250653.27 81560 -1 1226
1228 0 483670.78 250753.3 81440 -1 1227
1229 0 483828.44 250865.47 81400 -1 1228
1230 0 484019.4 250829.08 81400 -1 1229
1231 0 484240.7 250750.27 81440 -1 1230
1232 0 484240.7 250750.27 81480 -1 1231
1233 0 483742.78 249978.78 81400 -1 1226
1234 0 483745.22 249759.23 81320 -1 1233
1235 0 483700.3 249685.08 81240 -1 1234
1236 0 483735.38 249609.8 81200 -1 1235
1237 0 483779.1 249609.53 81120 -1 1236
1238 0 483886.1 249543.92 81000 -1 1237
1239 0 483936.44 249481.08 80880 -1 1238
1240 0 483973.66 249457.73 80760 -1 1239
1241 0 484073.06 249457.38 80720 -1 1240
1242 0 484127.88 249360.3 80680 -1 1241
1243 0 484246.75 249258.8 80600 -1 1242
1244 0 484366.47 249107.89 80480 -1 1243
1245 0 484483.16 249062.39 80360 -1 1244
1246 0 484574.22 249021.14 80280 -1 1245
1247 0 484675.5 249034.12 80200 -1 1246
1248 0 484767.28 248998.98 80080 -1 1247
1249 0 484831.53 248993.78 80000 -1 1248
1250 0 484875.22 249000.34 79960 -1 1249
1251 0 484708.72 249251.05 79880 -1 1250
1252 0 484958.84 249032.48 79800 -1 1251
1253 0 484959.38 249072.06 79680 -1 1252
1254 0 485007.25 249029.1 79600 -1 1253
1255 0 485146.03 248931.4 79440 -1 1254
1256 0 485298.75 248847.53 79280 -1 1255
1257 0 485406.4 248732.73 79160 -1 1256
1258 0 485429.03 248707.08 79120 -1 1257
1259 0 485483.62 248622.7 79000 -1 1258
1260 0 485508.34 248605.33 78960 -1 1259
1261 0 485557 248570.03 78880 -1 1260
1262 0 485641 248544 78800 -1 1261
1263 0 485683.06 248530.83 78760 -1 1262
1264 0 485708.34 248524.34 78720 -1 1263
1265 0 485754.25 248505.42 78600 -1 1264
1266 0 485769.75 248512.05 78480 -1 1265
1267 0 485770.84 248497.98 78440 -1 1266
1268 0 485788.03 248483.8 78400 -1 1267
1269 0 485865.9 248479.17 78360 -1 1268
1270 0 485900.38 248484.94 78320 -1 1269
1271 0 485925.2 248499.92 78280 -1 1270
1272 0 485868.84 248498.1 78200 -1 1271
1273 0 485870.1 248429.7 78120 -1 1272
1274 0 485988.3 248293.3 78080 -1 1273
1275 0 486109.5 248257 78040 -1 1274
1276 0 486230.84 248220.53 78000 -1 1275
1277 0 486264.2 248193.25 77960 -1 1276
1278 0 486297.53 248172.03 77880 -1 1277
1279 0 486364.22 248111.4 77720 -1 1278
1280 0 486397.56 247968.92 77480 -1 1279
1281 0 486479.53 247964.94 77320 -1 1280
1282 0 486649.53 247905.22 77160 -1 1281
1283 0 486741.4 247813.31 76960 -1 1282
1284 0 486948.2 247721.42 76760 -1 1283
1285 0 487001.03 247613.44 76560 -1 1284
1286 0 486982.66 247475.6 76360 -1 1285
1287 0 486939 247243.56 76280 -1 1286
1288 0 486879.25 247133.28 76360 -1 1287
1289 0 486863.2 247082.75 76480 -1 1288
1290 0 486922.9 247082.75 76800 -1 1289
1291 0 486989.53 247052.88 77120 -1 1290
1292 0 487086.03 246938 77240 -1 1291
1293 0 487242.25 246568.12 77240 -1 1292
1294 0 487370.9 246483.12 77200 -1 1293
1295 0 485358.62 248380.83 78960 -1 1260
1296 0 485138.06 248461.23 78960 -1 1295
1297 0 485190.9 248463.53 79040 -1 1296
1298 0 485080.62 248433.67 78920 -1 1296
1299 0 484981.84 248527.86 78880 -1 1298
1300 0 484899.12 248605.98 78760 -1 1299
1301 0 484862.38 248626.66 78720 -1 1300
1302 0 483959.56 249457.38 80640 -1 1241
1303 0 483854 249523.36 80480 -1 1302
1304 0 483822.34 249562.94 80400 -1 1303
1305 0 483695.66 249681.69 80200 -1 1304
1306 0 483695.66 249747.67 80000 -1 1305
1307 0 483735.25 249771.42 79960 -1 1306
1308 0 483137.16 251370.4 83400 -1 1208
1309 0 483206.97 251374.75 83320 -1 1308
1310 0 483200.9 251368.69 83280 -1 1309
1311 0 478711.94 254621.56 85080 120 1184
1312 0 478599.44 254517.22 84960 120 1311
1313 0 478620.9 254346.11 84960 120 1312
1314 0 478630.66 254235.64 84880 120 1313
1315 0 478581.94 253923.73 84760 -1 1314
1316 0 478591.7 253816.52 84680 -1 1315
1317 0 476440.38 255751.6 84720 81 1181
1318 0 476410.12 255782.86 84680 71 1317
1319 0 476374.84 255826.61 84600 32 1318
1320 0 474453.66 256576.14 85320 81 1174
1321 0 474458.94 256576.14 85400 81 1320
1322 0 474538.12 256613.1 85480 81 1321
1323 0 474569.78 256618.38 85520 96 1322
1324 0 472201.75 256663.86 85880 122 1165
1325 0 472056.28 256849.47 85880 122 1324
1326 0 471910.1 256995.67 85920 122 1325
1327 0 471750.88 256979.42 86000 90 1326
1328 0 471585.2 256969.69 86120 -1 1327
1329 0 471731.4 257265.34 86040 -1 1326
1330 0 471676.16 257336.81 86120 -1 1329
1331 0 471650.16 257366.06 86280 -1 1330
1332 0 471760.62 257392.05 86400 -1 1331
1333 0 471872.72 257455.4 86520 -1 1332
1334 0 471999.44 257588.62 86520 -1 1333
1335 0 472158.62 257598.36 86520 -1 1334
1336 0 472230.12 257608.11 86480 -1 1335
1337 0 472311.34 257624.36 86440 -1 1336
1338 0 472373.06 257692.6 86280 -1 1337
1339 0 471888.56 256265.67 86120 90 1163
1340 0 471861.34 256232.16 86200 102 1339
1341 0 470455.97 253510.25 86360 86 1103
1342 0 470513.94 253487.36 86320 86 1341
1343 0 470428.2 253625.16 86240 86 1342
1344 0 470196.56 253825.55 86240 32 1343
1345 0 470154.34 253875.12 86200 32 1344
1346 0 469475.78 253524.66 86640 71 1102
1347 0 469229.8 253496.92 86760 71 1346
1348 0 468929.06 253566.36 86800 71 1347
1349 0 468634.47 253586.98 86840 -1 1348
1350 0 468547.88 253630.95 86880 -1 1349
1351 0 468235.2 253928.22 86920 -1 1350
1352 0 468225.88 253788.56 87000 -1 1351
1353 0 468162.62 253742.88 87080 -1 1352
1354 0 468115.44 253742.16 87160 -1 1353
1355 0 469029.5 252508.47 86120 120 1098
1356 0 469048.72 252606.88 86040 120 1355
1357 0 469111.62 252631.45 85920 120 1356
1358 0 469163.97 252580.33 85800 120 1357
1359 0 469190.44 252575.64 85680 120 1358
1360 0 469220.8 252562.9 85600 120 1359
1361 0 469276.75 252721.64 85520 -1 1360
1362 0 467728.2 251149.92 86600 86 1095
1363 0 467618.22 250830.6 86760 124 1362
1364 0 467597.12 250849.55 86960 40 1363
1365 0 467599.56 250897.58 87080 40 1364
1366 0 467380.66 250875.89 87200 32 1365
1367 0 467304.44 251012.53 87360 81 1366
1368 0 467359.34 251012.1 87400 81 1367
1369 0 467350.88 251185.86 87400 81 1368
1370 0 467228.2 251279.06 87400 81 1369
1371 0 467240.56 251336.5 87280 81 1370
1372 0 467164.06 251530.3 87120 -1 1371
1373 0 467102.6 251552.39 87080 -1 1372
1374 0 467327.78 250844.31 87480 81 1368
1375 0 467313.97 250751.92 87520 81 1374
1376 0 467311.78 250668.1 87680 75 1375
1377 0 467151.16 250651.89 87840 96 1376
1378 0 467030.22 250721.2 88040 128 1377
1379 0 467090.7 250723.75 88200 128 1378
1380 0 467135.16 250762.8 88400 32 1379
1381 0 467126.84 250708.55 88440 32 1380
1382 0 467159.97 250681.1 88480 32 1381
1383 0 467146.56 250714.98 88520 32 1382
1384 0 467112.88 250784.38 88560 32 1383
1385 0 467114.5 250841 88600 102 1384
1386 0 467116.4 250898.33 88640 102 1385
1387 0 467009.34 250734.14 88720 102 1386
1388 0 467095.75 250712 88840 102 1387
1389 0 467054.4 250615.2 89000 98 1388
1390 0 467170.78 250702.31 89160 60 1389
1391 0 467164.44 250862.9 89280 60 1390
1392 0 467084.12 251026.36 89520 96 1391
1393 0 466974.38 251027.94 89680 80 1392
1394 0 466663.25 251228.06 89880 51 1393
1395 0 466608.5 251176.88 90040 71 1394
1396 0 466519.34 251278.77 90200 166 1395
1397 0 466460.78 251261.64 90360 166 1396
1398 0 465719.44 251512.8 90520 120 1397
1399 0 465830.97 251517.72 90560 120 1398
1400 0 468839.5 251456.81 90600 40 1399
1401 0 467863.56 251527.88 90640 71 1400
1402 0 467163.3 251945.45 90640 64 1401
1403 0 466403.25 252197.22 90800 60 1402
1404 0 465796.12 252419.69 90960 128 1403
1405 0 465425.8 252663 91000 131 1404
1406 0 465050.88 252921.16 91120 156 1405
1407 0 464822.25 253328.78 91320 124 1406
1408 0 464839.2 253309.52 91360 124 1407
1409 0 464834.84 253289.75 91400 124 1408
1410 0 464463.84 253971 91560 80 1409
1411 0 464608 254304.3 91520 51 1410
1412 0 464569.25 254446.7 91400 60 1411
1413 0 464592.84 254835.39 91280 86 1412
1414 0 464760.72 255839.11 91120 81 1413
1415 0 465116.62 256295.12 91120 128 1414
1416 0 465508.6 256623.22 91120 115 1415
1417 0 465725.72 256786.72 91040 64 1416
1418 0 465876.7 256911.5 91000 51 1417
1419 0 465916.4 256973.77 90960 51 1418
1420 0 466377.47 257311.8 90800 120 1419
1421 0 466908.7 257095.39 90800 32 1420
1422 0 467133.38 256987.56 90800 32 1421
1423 0 467116.06 256883.81 90960 32 1422
1424 0 467144.2 256836.8 91000 32 1423
1425 0 467968 256992 91200 32 1424
1426 0 468192 257152 91080 40 1425
1427 0 468448 257152 91080 40 1426
1428 0 468704 257152 91000 60 1427
1429 0 468960 257024 90960 80 1428
1430 0 469216 257024 90960 80 1429
1431 0 469408 256928 91120 51 1430
1432 0 466846.3 257809.47 90680 60 1420
1433 0 466980.94 258040.86 90640 60 1432
1434 0 467121.75 258394.84 90600 -1 1433
1435 0 464995.62 258405.53 90560 -1 1434
1436 0 464649.44 258478.8 90360 -1 1435
1437 0 464520.4 258541.02 90280 -1 1436
1438 0 464620.6 258743.08 90120 -1 1437
1439 0 464614.6 258862.05 89920 -1 1438
1440 0 464674.34 259014.27 89680 -1 1439
1441 0 464775.7 259231.27 89400 -1 1440
1442 0 464746.5 259450.5 89280 -1 1441
1443 0 464717.34 259670.48 89160 -1 1442
1444 0 464855.6 259689.8 89280 -1 1442
1445 0 465067.72 259774.66 89280 -1 1444
1446 0 465118.62 259836.88 89240 -1 1445
1447 0 465166.72 259856.67 89200 -1 1446
1448 0 465310.97 260003.75 89120 -1 1447
1449 0 465288.34 260247 89040 -1 1448
1450 0 465296.8 260258.31 88960 -1 1449
1451 0 464282.06 254047.31 91640 80 1410
1452 0 464228.28 254035.97 91680 80 1451
1453 0 464200.72 253956.23 91720 80 1452
1454 0 464028.06 253988.72 91800 80 1453
1455 0 463718.53 254072.17 91880 -1 1454
1456 0 463617 254014 91920 -1 1455
1457 0 463311.2 253839.97 92040 -1 1456
1458 0 463141.47 253865.62 92000 -1 1457
1459 0 463106.53 253907.4 91920 -1 1458
1460 0 463072.47 254031.44 91800 -1 1459
1461 0 462876.22 254283.25 91760 -1 1460
1462 0 463028.34 254361.45 91640 -1 1461
1463 0 463074.3 254390.03 91600 -1 1462
1464 0 463104 254484 91560 -1 1463
1465 0 463182 254650 91480 -1 1464
1466 0 463206 254654 91440 -1 1465
1467 0 463256 254674 91360 -1 1466
1468 0 464513.56 253163.56 91640 124 1408
1469 0 464474.56 253281.66 91720 115 1468
1470 0 463962.56 253220.61 91840 71 1469
1471 0 463677.12 253166.62 91960 71 1470
1472 0 463534.2 253113.66 92080 71 1471
1473 0 463424.4 252934.12 92200 120 1472
1474 0 462202.6 252406.27 92200 150 1473
1475 0 461669.25 252515.48 92200 137 1474
1476 0 461575.16 252473.95 92360 137 1475
1477 0 460767.53 252586.22 92360 71 1476
1478 0 460380.62 252779.52 92480 60 1477
1479 0 460205.4 253000.22 92600 75 1478
1480 0 460213.94 253293.72 92600 75 1479
1481 0 460225.16 253391.06 92560 75 1480
1482 0 460365 253839.69 92560 -1 1481
1483 0 460351.8 254050.81 92600 -1 1482
1484 0 460346.53 254087.77 92480 -1 1483
1485 0 460122.22 254425.55 92280 -1 1484
1486 0 460021.94 254446.67 92160 -1 1485
1487 0 460011.38 254415 92080 -1 1486
1488 0 459805.75 253032.1 92640 51 1479
1489 0 459606.3 253097.5 92680 51 1488
1490 0 459016.03 253188.48 92680 81 1489
1491 0 458282.62 253526.4 92680 71 1490
1492 0 457934.47 253647.05 92800 104 1491
1493 0 457488.66 253806.8 92920 80 1492
1494 0 457296.34 253870 93000 137 1493
1495 0 456911.25 253995.88 93160 102 1494
1496 0 456305.8 254493.7 93160 81 1495
1497 0 455264.44 254839.8 93160 160 1496
1498 0 454763.62 255196.81 93160 51 1497
1499 0 454614.66 255359.6 93160 51 1498
1500 0 454417.28 255439.86 93160 51 1499
1501 0 453688.47 255706.75 93160 75 1500
1502 0 453437 255801.44 93040 45 1501
1503 0 453306.2 256090.97 92960 51 1502
1504 0 453253.25 256326.81 92840 45 1503
1505 0 453078.72 256589.23 92600 81 1504
1506 0 452971.2 256717.33 92480 51 1505
1507 0 452939.84 256746.67 92440 51 1506
1508 0 452669.2 256664.34 92400 51 1507
1509 0 452505.56 256581.11 92320 40 1508
1510 0 452445.8 256595.05 92200 40 1509
1511 0 452232.56 256708.97 91960 40 1510
1512 0 452255.66 256818.73 91840 40 1511
1513 0 452294.44 257087.05 91600 -1 1512
1514 0 452236.28 257117.2 91560 -1 1513
1515 0 455293.03 254818.66 93320 160 1497
1516 0 455135.28 255009.16 93400 148 1515
1517 0 455221.9 254929.95 93480 148 1516
1518 0 456829.28 254039.84 93200 108 1495
1519 0 456745.84 254071.12 93320 108 1518
1520 0 456851.75 254083 93440 108 1519
1521 0 456884.28 254105.94 93520 108 1520
1522 0 456856 254182.67 93600 108 1521
1523 0 456841.94 254220.88 93640 108 1522
1524 0 456893.44 254395.64 93800 108 1523
1525 0 456590.56 254500.12 93840 -1 1524
1526 0 456434.75 254638.44 93920 -1 1525
1527 0 456354.4 254634.39 93920 -1 1526
1528 0 456227.5 254691.9 93920 -1 1527
1529 0 455960.34 254667.81 93920 120 1528
1530 0 455830.34 254553.77 93800 120 1529
1531 0 458632.38 253519 92560 81 1491
1532 0 458497.75 253675.17 92520 98 1531
1533 0 458486.88 253825.06 92400 98 1532
1534 0 463017.97 252474.94 92200 153 1473
1535 0 463049.66 252287.56 92320 153 1534
1536 0 463076.03 252284.92 92360 153 1535
1537 0 467456.8 251018.2 90760 80 1401
1538 0 467335.4 250975.97 90840 101 1537
1539 0 467164.4 251126.88 88600 102 1385
1540 0 467116.9 251348.56 88520 32 1539
1541 0 467122.2 251636.22 88320 -1 1540
1542 0 467016.62 251813.03 88280 -1 1541
1543 0 466982.3 251810.39 88080 -1 1542
1544 0 466990.22 251818.3 88040 -1 1543
1545 0 466942.72 252063.73 88320 -1 1542
1546 0 467066.75 252179.84 88440 -1 1545
1547 0 467259.4 252214.16 88480 -1 1546
1548 0 467357.06 252427.92 88400 -1 1547
1549 0 467346.5 252491.25 88280 -1 1548
1550 0 467132 250561.42 86240 104 1092
1551 0 466942.28 250712.11 86240 104 1550
1552 0 466851.22 250825.73 86200 104 1551
1553 0 466492.75 250848.6 86160 -1 1552
1554 0 466293.22 250990.38 86160 -1 1553
1555 0 466097.2 251059.42 86120 -1 1554
1556 0 466185.4 251317.34 86000 -1 1555
1557 0 466716.28 250400.36 85760 51 1088
1558 0 466599.3 250423.1 85800 51 1557
1559 0 466540.84 250413.34 85880 -1 1558
1560 0 466466.1 250338.62 85960 -1 1559
1561 0 466449.88 250306.12 86040 -1 1560
1562 0 466381.62 250260.64 86080 -1 1561
1563 0 467094.16 249627.83 85080 172 1085
1564 0 466912.66 249579.33 85000 120 1563
1565 0 466822.34 249554.66 84960 128 1564
1566 0 466826.75 249564.75 84920 128 1565
1567 0 466841.34 249594.33 84800 128 1566
1568 0 466850.94 249614.17 84720 128 1567
1569 0 467656.9 249666.55 84720 189 1568
1570 0 468497.22 249306.44 84720 128 1569
1571 0 468635.2 249322.08 84600 128 1570
1572 0 468819.7 249335.61 84560 135 1571
1573 0 468799.2 249247.33 84520 135 1572
1574 0 469428.75 248916.1 84520 140 1573
1575 0 470334.2 248441.34 84520 136 1574
1576 0 470312.5 248439 84440 91 1575
1577 0 470290.8 248437 84360 91 1576
1578 0 470280.44 248436.17 84320 91 1577
1579 0 470284.97 248436.61 84280 91 1578
1580 0 470137.34 248499.44 84040 122 1579
1581 0 470332.44 248502.94 83800 122 1580
1582 0 470384.4 248545.17 83760 -1 1581
1583 0 470394.16 248324.23 83760 86 1582
1584 0 470374.66 248152.03 83680 -1 1583
1585 0 470605.34 248619.89 83760 -1 1582
1586 0 470920.5 248658.88 83720 -1 1585
1587 0 470799.84 248297.95 84320 40 1578
1588 0 470883.2 248147.66 84320 40 1587
1589 0 471294.38 248186.12 84320 60 1588
1590 0 471691.34 248103.44 84400 51 1589
1591 0 471883.7 248018.58 84440 51 1590
1592 0 471906.3 247928.06 84520 51 1591
1593 0 470526.28 248319.88 84640 148 1575
1594 0 470579.3 248289.05 84680 40 1593
1595 0 470537.34 248157.17 84720 32 1594
1596 0 470609.12 247973.53 84960 134 1595
1597 0 470651.94 247786.45 85160 134 1596
1598 0 470691.44 247825.23 85360 32 1597
1599 0 470817.4 247876.2 85520 32 1598
1600 0 470849.2 247889.17 85560 32 1599
1601 0 470849.47 248182.47 85680 60 1600
1602 0 471633.12 247634.9 85680 45 1601
1603 0 471870.34 247371 85760 102 1602
1604 0 471989.4 247238.7 85800 115 1603
1605 0 472085.25 247225.11 85920 115 1604
1606 0 472285.34 247187.67 85960 115 1605
1607 0 472686.34 247113.36 86040 86 1606
1608 0 473549.2 246931.95 86160 208 1607
1609 0 473182.72 247064.23 86320 208 1608
1610 0 473174.22 247016.16 86360 208 1609
1611 0 473102.8 246767.58 86520 102 1610
1612 0 473359.5 247375.16 86520 137 1611
1613 0 473210.03 247349.16 86760 81 1612
1614 0 473156 247341 86800 81 1613
1615 0 473124 247497 86880 32 1614
1616 0 473028 247461 86920 32 1615
1617 0 472986 247489 87000 32 1616
1618 0 472870 247461 87160 64 1617
1619 0 472844 247469 87200 64 1618
1620 0 472812 247441 87280 86 1619
1621 0 472824 247405 87400 86 1620
1622 0 472936 247349 87520 64 1621
1623 0 472872 247329 87680 64 1622
1624 0 472940 247265 87840 32 1623
1625 0 473000 247349 87920 32 1624
1626 0 473482 247441 88000 91 1625
1627 0 473558 247505 88040 91 1626
1628 0 473796 247561 88080 75 1627
1629 0 474112 247613 88160 120 1628
1630 0 474630 247717 88040 51 1629
1631 0 473150 247161 86920 81 1616
1632 0 473242 247169 87040 32 1631
1633 0 473270 247209 87160 32 1632
1634 0 472972 247789 86920 32 1615
1635 0 472932 247857 86840 32 1634
1636 0 472688 248025 86880 64 1635
1637 0 473073.56 245939.1 86400 124 1611
1638 0 473450.47 245188.56 86320 104 1637
1639 0 473817.6 244746.7 85760 75 1638
1640 0 473872 244555 85440 71 1639
1641 0 474378 244499 85200 60 1640
1642 0 475040 244575 85000 51 1641
1643 0 475504 244623 84800 122 1642
1644 0 475980 244647 84560 122 1643
1645 0 476156 244575 84400 115 1644
1646 0 476274 244555 84360 115 1645
1647 0 476412 244479 84200 98 1646
1648 0 476676 244419 84000 115 1647
1649 0 477192 244287 83840 108 1648
1650 0 477598 244207 83720 81 1649
1651 0 477810 244099 83640 32 1650
1652 0 478426 243795 83880 140 1651
1653 0 478330 243987 83480 140 1651
1654 0 478634 244083 83280 164 1653
1655 0 478912 244163 83160 157 1654
1656 0 479188 244283 82960 64 1655
1657 0 479382.4 244335.8 82840 91 1656
1658 0 479512 244371 82760 91 1657
1659 0 479962 244375 82680 101 1658
1660 0 480140 244419 82520 96 1659
1661 0 480184 244495 82360 96 1660
1662 0 480296 244455 82160 96 1661
1663 0 480408 244407 81960 71 1662
1664 0 480532 244519 81800 71 1663
1665 0 480552 244687 81560 75 1664
1666 0 480840 244871 81520 90 1665
1667 0 480932 245103 81320 75 1666
1668 0 480966 245279 81240 81 1667
1669 0 480966 245411 81040 81 1668
1670 0 481022 245603 80920 71 1669
1671 0 481022 245679 80760 71 1670
1672 0 481064 245747 80560 81 1671
1673 0 481084 245811 80360 71 1672
1674 0 481252 245859 80160 81 1673
1675 0 481332 245963 79960 80 1674
1676 0 481370 246071 79840 80 1675
1677 0 481434 246147 79680 98 1676
1678 0 481402 246091 79600 98 1677
1679 0 481466 246167 79480 98 1678
1680 0 481614 246287 79320 98 1679
1681 0 481580 246235 79080 96 1680
1682 0 481656 246263 78880 96 1681
1683 0 481695 246281 78760 96 1682
1684 0 481708 246287 78720 96 1683
1685 0 481782 246299 78560 64 1684
1686 0 481738 246263 78360 71 1685
1687 0 481514 246264 78160 71 1686
1688 0 481518 246256 78120 71 1687
1689 0 481518 246216 78080 71 1688
1690 0 481554 246184 78040 71 1689
1691 0 481554 246184 78000 71 1690
1692 0 481586 246184 77960 71 1691
1693 0 481586 246184 77920 90 1692
1694 0 481638 246167 77840 90 1693
1695 0 481678 246159 77600 96 1694
1696 0 481782 246131 77360 64 1695
1697 0 481758 246067 77080 90 1696
1698 0 481870 246063 76840 96 1697
1699 0 481966 246067 76560 71 1698
1700 0 482018 246067 76280 64 1699
1701 0 481998 246079 76040 96 1700
1702 0 482094 245983 75800 107 1701
1703 0 482098 245899 75520 108 1702
1704 0 482174 245895 75240 71 1703
1705 0 482342 245859 75000 96 1704
1706 0 482320 245891 74840 96 1705
1707 0 482388 245951 74600 96 1706
1708 0 482352 245971 74520 96 1707
1709 0 482394 245971 74360 64 1708
1710 0 482458 245975 74120 90 1709
1711 0 482554 245963 73920 90 1710
1712 0 482542 246023 73880 90 1711
1713 0 483074 246335 73800 90 1712
1714 0 483374 246455 73720 -1 1713
1715 0 482530 246043 73760 90 1712
1716 0 482514 246019 73520 32 1715
1717 0 482502 246111 73320 128 1716
1718 0 482566 246223 73080 128 1717
1719 0 482514 246295 72840 101 1718
1720 0 482508 246227 72680 124 1719
1721 0 482540 246207 72480 101 1720
1722 0 482640 246195 72280 101 1721
1723 0 482748 246287 72040 71 1722
1724 0 482868 246379 71800 75 1723
1725 0 482940 246491 71560 71 1724
1726 0 483006 246559 71360 64 1725
1727 0 483110 246507 71120 64 1726
1728 0 483170 246491 70880 71 1727
1729 0 483070 246375 70600 32 1728
1730 0 482994 246347 70360 81 1729
1731 0 483018 246075 70080 75 1730
1732 0 483006 245955 69840 98 1731
1733 0 483020 245835 69640 96 1732
1734 0 483024 245743 69400 81 1733
1735 0 482940 245667 69160 90 1734
1736 0 482936 245623 68880 98 1735
1737 0 483212 245463 68640 90 1736
1738 0 483350 245355 68440 96 1737
1739 0 483250 245307 68200 101 1738
1740 0 483150 245283 67960 71 1739
1741 0 482962 245395 67680 71 1740
1742 0 482970 245367 67440 86 1741
1743 0 482928.28 245361.28 67400 86 1742
1744 0 482882 245735 67240 86 1743
1745 0 482678 245327 67160 81 1743
1746 0 482420 245227 67000 86 1745
1747 0 481864 245031 66800 81 1746
1748 0 481674 244911 66720 81 1747
1749 0 481638 244887 66640 101 1748
1750 0 481070 244691 66680 -1 1749
1751 0 480962 244663 66720 -1 1750
1752 0 480874 244659 66760 -1 1751
1753 0 481602 244863 66560 101 1749
1754 0 482138 244831 66320 128 1753
1755 0 482448 244863 66200 60 1754
1756 0 482758 244851 66160 51 1755
1757 0 482900 244811 66120 51 1756
1758 0 483008 244755 66080 40 1757
1759 0 483128 244739 66040 40 1758
1760 0 483248 244723 66000 51 1759
1761 0 483450 244675 65920 51 1760
1762 0 483670 244663 65800 60 1761
1763 0 484118 244679 65640 75 1762
1764 0 484386 244711 65480 98 1763
1765 0 484624 244803 65360 98 1764
1766 0 484892 244731 65240 98 1765
1767 0 485092 244523 65200 -1 1766
1768 0 485392 243963 65320 -1 1767
1769 0 485352 243799 65440 -1 1768
1770 0 485082 243607 65520 -1 1769
1771 0 484502 243543 65640 -1 1770
1772 0 484124 243135 65680 40 1771
1773 0 483860 242791 65760 40 1772
1774 0 483518 242603 65800 71 1773
1775 0 483198 242543 65880 51 1774
1776 0 482366 242459 65800 75 1775
1777 0 482148 242551 65760 60 1776
1778 0 481216 242543 65680 80 1777
1779 0 480528 242443 65760 64 1778
1780 0 480178 242415 65680 71 1779
1781 0 479764 242359 65800 60 1780
1782 0 479480 242255 65880 75 1781
1783 0 479148 242135 66000 51 1782
1784 0 478904 242103 66120 60 1783
1785 0 478574 242111 66200 90 1784
1786 0 478338 242071 66320 96 1785
1787 0 477786 242043 66480 51 1786
1788 0 477664 242011 66560 51 1787
1789 0 477480 241999 66680 75 1788
1790 0 477292 241983 66840 75 1789
1791 0 477028 241671 66960 51 1790
1792 0 476788 241391 67080 60 1791
1793 0 476646 241239 67200 45 1792
1794 0 476506 241135 67320 51 1793
1795 0 475894 240883 67400 60 1794
1796 0 475132 240775 67440 64 1795
1797 0 474664 240575 67560 101 1796
1798 0 474678 239951 67480 -1 1797
1799 0 474898 239767 67320 -1 1798
1800 0 475002 239547 67120 -1 1799
1801 0 474544 239327 67000 -1 1800
1802 0 474356 239239 66960 -1 1801
1803 0 475280 239311 67000 -1 1800
1804 0 475336 239201.67 66920 -1 1803
1805 0 475364 239147 66880 -1 1804
1806 0 474314 240247 67440 -1 1798
1807 0 473954 240327 67360 -1 1806
1808 0 473596 240131 67440 -1 1807
1809 0 473520 240007 67560 -1 1808
1810 0 473344 239691 67680 -1 1809
1811 0 474490 240699 67800 101 1797
1812 0 485336 244307 65120 -1 1767
1813 0 485596 244147 65080 -1 1812
1814 0 486180 243787 65040 -1 1813
1815 0 486336 243751 65000 -1 1814
1816 0 486664 243699 65160 -1 1815
1817 0 480836 245127 81680 90 1666
1818 0 480842 245171 81760 90 1817
1819 0 480734 245239 81960 90 1818
1820 0 473528.4 244881.8 86640 60 1638
1821 0 473547.94 244805.19 86720 60 1820
1822 0 473635.66 244772.69 87120 32 1821
1823 0 473707.12 244655.73 87160 60 1822
1824 0 473825.8 244568.4 87280 60 1823
1825 0 473905.3 244509.52 87360 71 1824
1826 0 474063 244402 87440 71 1825
1827 0 474767 244370 87560 64 1826
1828 0 475323 244462 87680 80 1827
1829 0 475715 244838 87560 102 1828
1830 0 475833 245274 87640 96 1829
1831 0 475945 245330 87840 32 1830
1832 0 476115 245370 88000 32 1831
1833 0 476229 245404 88160 107 1832
1834 0 476343 245438 88320 107 1833
1835 0 476307 245322 88400 75 1834
1836 0 476487 245326 88480 75 1835
1837 0 476655 245310 88520 75 1836
1838 0 476687 245310 88600 75 1837
1839 0 476661 245486 88640 75 1838
1840 0 476551 245654 88160 107 1833
1841 0 476727 245654 88080 107 1840
1842 0 472158.03 246977.72 85960 115 1606
1843 0 472310.75 247418.95 85720 115 1603
1844 0 472398.44 247543.4 85720 115 1843
1845 0 472435.22 247537.75 85640 115 1844
1846 0 472477.66 247520.78 85440 115 1845
1847 0 472324.9 247416.12 85360 115 1846
1848 0 472316.4 247401.98 85240 115 1847
1849 0 470751.62 248038.58 85920 60 1601
1850 0 470703.56 247963.75 86080 60 1849
1851 0 470722.28 248009.19 86240 60 1850
1852 0 470572.9 248002.92 86400 60 1851
1853 0 470438.12 248048.1 86560 -1 1852
1854 0 470298.75 248200.44 86720 -1 1853
1855 0 471427.4 247726.11 85520 64 1599
1856 0 471772.12 247450.33 85520 134 1855
1857 0 471821.38 247460.17 85360 134 1856
1858 0 471801.66 247524.2 85160 45 1857
1859 0 471786.9 247580.83 85120 45 1858
1860 0 471587.44 247782.73 85000 64 1859
1861 0 471045.47 248759.17 84640 75 1593
1862 0 471139.44 248764.03 84760 75 1861
1863 0 471321 248820 84840 75 1862
1864 0 471513 248912 84920 86 1863
1865 0 471697 249068 85040 86 1864
1866 0 471887 249216 85160 120 1865
1867 0 472047 249352 85320 75 1866
1868 0 472367 249652 85400 108 1867
1869 0 472601 250436 85440 96 1868
1870 0 472837 250900 85560 51 1869
1871 0 473037 250908 85600 60 1870
1872 0 473139 251104 85720 75 1871
1873 0 473507 251148 85840 75 1872
1874 0 473747 251248 86000 75 1873
1875 0 474005 251388 86120 -1 1874
1876 0 474149 251440 86280 -1 1875
1877 0 474427.66 251492 86320 -1 1876
1878 0 474985 251596 86400 -1 1877
1879 0 475351 251600 86480 -1 1878
1880 0 475429 251636 86640 -1 1879
1881 0 475425 251684 86800 -1 1880
1882 0 475493 251708 86920 -1 1881
1883 0 475521 251708 86960 -1 1882
1884 0 475487 251864 87120 -1 1883
1885 0 475563 251832 87240 -1 1884
1886 0 475587 251748 87400 -1 1885
1887 0 475567 251696 87600 -1 1886
1888 0 475351 251680 87800 -1 1887
1889 0 475437 251660 87840 -1 1888
1890 0 475469 251608 87880 -1 1889
1891 0 475493 251628 87920 -1 1890
1892 0 475593 251568 88040 -1 1891
1893 0 475641 251528 88120 -1 1892
1894 0 475687 251464 88240 -1 1893
1895 0 475739 251492 88280 -1 1894
1896 0 475791 251520 88320 -1 1895
1897 0 475895 251324 88440 -1 1896
1898 0 476029 251172 88520 -1 1897
1899 0 476165 251116 88600 -1 1898
1900 0 476267 251128 88640 -1 1899
1901 0 476271 251324 88720 -1 1900
1902 0 476311 251092 88800 -1 1901
1903 0 476419 251100 88920 -1 1902
1904 0 476435 251148 89040 -1 1903
1905 0 476329 251120 89160 -1 1904
1906 0 476221 251124 89360 -1 1905
1907 0 476217 251208 89520 -1 1906
1908 0 476209 251212 89680 -1 1907
1909 0 476469 251464 89880 -1 1908
1910 0 476505 251684 90040 -1 1909
1911 0 476101 252092 90040 -1 1910
1912 0 476415 251792 90160 -1 1910
1913 0 476367 251588 90320 -1 1912
1914 0 476183 251596 90520 -1 1913
1915 0 476093 251620 90560 -1 1914
1916 0 477869 251748 90640 -1 1915
1917 0 475735 251668 88360 -1 1895
1918 0 474985 252200 86720 -1 1880
1919 0 474917 252280 86800 -1 1918
1920 0 474541 251808 86040 -1 1877
1921 0 474969 251600 85840 -1 1920
1922 0 475037 251564 85800 -1 1921
1923 0 468575.6 249324.3 84360 128 1573
1924 0 468416.6 249190.17 84360 128 1923
1925 0 468401.9 249093.28 84360 128 1924
1926 0 468349.6 248991 84440 128 1925
1927 0 468271.78 248929.33 84520 128 1926
1928 0 467317.03 250271.8 84720 60 1569
1929 0 467313.56 250483.17 84600 81 1928
1930 0 467310.84 250533.56 84520 81 1929
1931 0 466854.16 249782.44 84520 128 1568
1932 0 467094.16 249867.11 84400 120 1931
1933 0 468221.28 249389.81 84920 181 1566
1934 0 468275 249200.31 84920 124 1933
1935 0 468277.84 249149.39 84960 124 1934
1936 0 458525.8 250561.8 80040 81 724
1937 0 458306.75 250384.97 80040 81 1936
1938 0 458275.1 250374.42 80000 81 1937
1939 0 458527.12 250935.58 78600 217 717
1940 0 458556.16 250645.3 78600 217 1939
1941 0 458685.47 250613.62 78520 217 1940
1942 0 458751.44 250600.44 78360 -1 1941
1943 0 458804.22 250608.34 78200 -1 1942
1944 0 458714.5 250595.16 78160 -1 1943
1945 0 452530.16 256214.75 75640 150 699
1946 0 452392.2 256409.64 75840 128 1945
1947 0 452068 256797.12 76200 115 1946
1948 0 451738.8 257045.53 76560 102 1947
1949 0 451547.44 257291.81 76800 120 1948
1950 0 451206.72 257500.95 77080 141 1949
1951 0 451145.28 257640.77 77200 141 1950
1952 0 450970.56 257725.5 77360 156 1951
1953 0 450596.53 257911.11 77720 160 1952
1954 0 450495.22 257846.7 77880 194 1953
1955 0 450038.2 257792.58 78200 148 1954
1956 0 449785.84 257884.17 78400 120 1955
1957 0 449357.5 257849.89 78560 140 1956
1958 0 448977.25 257790.11 78760 102 1957
1959 0 448212.1 257755.31 78960 91 1958
1960 0 448085.56 257753.88 79080 136 1959
1961 0 447939.44 257706.4 79120 136 1960
1962 0 447672.8 257638.3 79320 124 1961
1963 0 447490.4 257642.4 79360 124 1962
1964 0 446538.2 257645.81 79360 202 1963
1965 0 446542.5 257646.92 79400 202 1964
1966 0 446537.56 257910.95 79480 197 1965
1967 0 446421.34 257937.67 79560 197 1966
1968 0 446363.4 257951.2 79600 197 1967
1969 0 446295.72 257974.58 79640 197 1968
1970 0 447964.5 255804.42 79880 -1 1969
1971 0 446156.28 257992.06 80000 197 1970
1972 0 446410.28 257315.62 80000 131 1971
1973 0 446347.38 257256.4 80120 98 1972
1974 0 446346.88 257198.36 80280 96 1973
1975 0 446331.88 257103.84 80440 96 1974
1976 0 446328.28 257030.77 80600 96 1975
1977 0 446264.6 257038.36 80960 122 1976
1978 0 446134.5 257086.44 81160 102 1977
1979 0 445809.03 257113.08 81280 98 1978
1980 0 445745.1 257177.84 81600 32 1979
1981 0 445780.5 257193.5 81640 172 1980
1982 0 445816.03 257209.38 81680 172 1981
1983 0 445886.7 257242.19 81760 172 1982
1984 0 445870.8 257302.8 81800 172 1983
1985 0 445805.97 257545.75 81960 172 1984
1986 0 445538.56 257497.19 82280 134 1985
1987 0 445522 257502.12 82320 134 1986
1988 0 445402.8 257538.11 82600 134 1987
1989 0 445450.28 257441.84 82760 71 1988
1990 0 445686.25 257206.9 82960 81 1989
1991 0 445713.94 257167.31 83080 81 1990
1992 0 445806.56 257035.19 83480 32 1991
1993 0 446001.44 256849.28 83560 60 1992
1994 0 446334.97 256667.58 83640 75 1993
1995 0 446280.56 256456.6 83960 124 1994
1996 0 446469.6 256141.9 84280 71 1995
1997 0 446562.5 256010.1 84480 71 1996
1998 0 446528 256012.5 84520 101 1997
1999 0 446494.06 256015.47 84560 101 1998
2000 0 446104.7 256093.2 84640 101 1999
2001 0 446076.78 256103.9 84600 101 2000
2002 0 446052.44 256131.33 84560 71 2001
2003 0 446351.47 256845.5 83360 60 1994
2004 0 446379.75 256831.36 83320 60 2003
2005 0 446423.03 256836.06 81960 32 1985
2006 0 446569.03 256658.83 82120 172 2005
2007 0 446543 256555 82160 -1 2006
2008 0 446555 256543 82200 -1 2007
2009 0 446579 256519 82280 -1 2008
2010 0 446587 256547 82400 -1 2009
2011 0 446544.3 256907.3 81680 32 1982
2012 0 446852.97 257059.45 81680 32 2011
2013 0 446865.25 257048.58 81560 98 2012
2014 0 447038.75 257219.42 81440 -1 2013
2015 0 447134.97 257325.47 81320 -1 2014
2016 0 445905.72 258709.58 79600 164 1968
2017 0 445750.44 258800.23 79600 60 2016
2018 0 445630.97 259146.69 79600 60 2017
2019 0 445647.78 259361.12 79520 45 2018
2020 0 445676.06 259663.05 79520 71 2019
2021 0 445923.88 259883.75 79400 81 2020
2022 0 446363.53 260116.42 79360 80 2021
2023 0 446881.84 260592.72 79360 81 2022
2024 0 446836.2 260558.67 79280 115 2023
2025 0 447267.56 260853.14 79240 81 2024
2026 0 447756.22 261636.42 79240 135 2025
2027 0 447962.78 262836.38 79240 91 2026
2028 0 447839.6 262887.25 78880 60 2027
2029 0 447648.75 263213.62 78640 163 2028
2030 0 447427.66 263315.34 78560 139 2029
2031 0 447316.9 263365.94 78520 139 2030
2032 0 447246.16 263513.5 78320 71 2031
2033 0 447372.34 263357.34 78320 90 2032
2034 0 447540.44 263300.62 78320 139 2033
2035 0 447232.03 263542.78 78280 71 2032
2036 0 447209.25 263656.16 78120 71 2035
2037 0 447190.1 263793.2 77880 71 2036
2038 0 447297.44 263903.28 77720 71 2037
2039 0 447606.6 264058.06 77600 -1 2038
2040 0 447691.75 264013.38 77520 -1 2039
2041 0 447948.03 263906.06 77440 -1 2040
2042 0 447928.56 263951.62 77400 -1 2041
2043 0 447986.72 263053.1 78560 163 2030
2044 0 448072.88 263040.78 78400 163 2043
2045 0 448117.22 262974.3 78280 -1 2044
2046 0 448149.22 262865.97 78200 -1 2045
2047 0 448311.72 262686.22 78160 -1 2046
2048 0 448164 263080.2 78120 -1 2046
2049 0 448218.16 263090.03 78080 -1 2048
2050 0 448309.1 263156.47 78000 -1 2049
2051 0 448410.06 263215.56 77920 -1 2050
2052 0 447982.25 262710 79520 181 2027
2053 0 447985.12 262692.3 79560 181 2052
2054 0 448423 263299.2 79920 71 2053
2055 0 449374.03 263898.47 79960 124 2054
2056 0 449065.28 263784.94 80080 154 2055
2057 0 449191 263796.25 80200 154 2056
2058 0 449233.22 263800.4 80240 124 2057
2059 0 449290.2 263760.4 80400 124 2058
2060 0 449482.47 263735.7 80600 80 2059
2061 0 449546.25 263712.12 80720 101 2060
2062 0 449788.34 263870.75 80840 150 2061
2063 0 449874.16 263967.06 81040 150 2062
2064 0 449891.2 263984.84 81080 128 2063
2065 0 449988.84 264184.28 81280 75 2064
2066 0 450027.97 264263.62 81360 75 2065
2067 0 450324.8 264618.8 81680 96 2066
2068 0 450634.7 265214.56 81960 75 2067
2069 0 450745 265399 82040 64 2068
2070 0 450833 265507 82160 45 2069
2071 0 451331 265647 82080 -1 2070
2072 0 451499 265683 82000 -1 2071
2073 0 451639 265719 81920 -1 2072
2074 0 450869 265611 82320 45 2070
2075 0 450719 265743 82400 45 2074
2076 0 450379 265699 82520 45 2075
2077 0 450287 265703 82680 45 2076
2078 0 450637 265835 82800 45 2077
2079 0 450141 265655 82800 45 2077
2080 0 449949 265647 82880 -1 2079
2081 0 448230 263216.03 80200 122 2057
2082 0 448063.75 263047.12 80440 81 2081
2083 0 447906 262959 80600 81 2082
2084 0 447742 262907 80760 64 2083
2085 0 447646 262863 80920 71 2084
2086 0 447450 262675 81120 71 2085
2087 0 447454 262491 81320 81 2086
2088 0 447456 262451 81360 81 2087
2089 0 447300 262311 81480 51 2088
2090 0 447314 262251 81560 51 2089
2091 0 447258 262159 81680 51 2090
2092 0 447282 262115 81800 81 2091
2093 0 447306 262051 81920 81 2092
2094 0 446938 261775 82080 60 2093
2095 0 446712 261555 82200 45 2094
2096 0 446608 261427 82320 51 2095
2097 0 446380 261303 82480 45 2096
2098 0 446254 261247 82600 45 2097
2099 0 446202 261199 82760 45 2098
2100 0 446090 261195 82920 45 2099
2101 0 446022 261199 83120 -1 2100
2102 0 446038 261267 83240 -1 2101
2103 0 445992 261291 83360 -1 2102
2104 0 446096 261315 83480 -1 2103
2105 0 446172 261251 83600 -1 2104
2106 0 446132 261131 83800 -1 2105
2107 0 446096 260899 84000 -1 2106
2108 0 446388 260943 84120 -1 2107
2109 0 447654 262299 81960 45 2093
2110 0 447766 262399 82080 45 2109
2111 0 447802 262491 82160 32 2110
2112 0 445451.84 258387.3 79480 124 1966
2113 0 445075.12 258671.69 79480 98 2112
2114 0 444478.7 259208.7 79480 86 2113
2115 0 444411.2 259256.9 79360 86 2114
2116 0 444252.28 259684.27 79280 81 2115
2117 0 444194 260263.03 79280 120 2116
2118 0 444178.88 260506.38 79400 102 2117
2119 0 444199.75 260712.72 79560 120 2118
2120 0 444090.03 261119.94 79600 115 2119
2121 0 444002.88 261557.53 79560 81 2120
2122 0 443913.62 261739.66 79400 139 2121
2123 0 444054.38 262133.27 79080 102 2122
2124 0 444075.2 262213.2 78920 102 2123
2125 0 444157.4 262383.03 78720 102 2124
2126 0 444138.12 262550.72 78560 102 2125
2127 0 444199.47 262807.66 78360 -1 2126
2128 0 444212.78 262894.28 78280 -1 2127
2129 0 444207 262921.84 78200 -1 2128
2130 0 444048.56 263199.12 77920 -1 2129
2131 0 444026.8 263410.72 77720 -1 2130
2132 0 444007.8 263518.6 77560 -1 2131
2133 0 443981.66 263667.12 77360 -1 2132
2134 0 443951.56 263821.53 77160 -1 2133
2135 0 443903.75 263932.5 76960 -1 2134
2136 0 443850.47 264092.97 76680 -1 2135
2137 0 443864.62 264266.06 76440 -1 2136
2138 0 443691.94 264399.22 76240 -1 2137
2139 0 443458.16 264493.1 75920 -1 2138
2140 0 443612.7 264536 75720 -1 2139
2141 0 443539.47 264751.97 75480 -1 2140
2142 0 443522.75 264849.53 75280 -1 2141
2143 0 443480.2 264904.94 75040 64 2142
2144 0 443226.72 265036.2 74760 64 2143
2145 0 443171.22 265173.7 74520 75 2144
2146 0 443093 265204.6 74280 154 2145
2147 0 443085.94 265204.47 74120 140 2146
2148 0 443147.4 265357.78 73920 140 2147
2149 0 443114 265565.84 73720 81 2148
2150 0 443088.12 265711.22 73560 81 2149
2151 0 443039.84 265740.16 73440 134 2150
2152 0 443197.38 265867.66 73280 104 2151
2153 0 443257.22 265969.22 73120 104 2152
2154 0 443249.4 266118.25 72920 98 2153
2155 0 443379.03 266260.84 72720 64 2154
2156 0 443376.78 266228.2 72520 108 2155
2157 0 443473.12 266375.56 72360 115 2156
2158 0 443498.44 266547.84 72040 98 2157
2159 0 443501.34 266735.5 71840 120 2158
2160 0 443475.25 266870.44 71680 122 2159
2161 0 443467.56 267013.16 71480 102 2160
2162 0 443490.44 267135.44 71280 98 2161
2163 0 443569.66 267190.22 71080 98 2162
2164 0 443568.56 267194.16 70920 128 2163
2165 0 443558.22 267279.66 70720 115 2164
2166 0 443596.94 267315 70440 122 2165
2167 0 443671.2 267388.12 70280 160 2166
2168 0 443755.6 267383.47 70080 160 2167
2169 0 443795.8 267389.38 69920 175 2168
2170 0 443875.3 267403.88 69760 128 2169
2171 0 444003.3 267455 69600 128 2170
2172 0 443968.62 267510 69400 101 2171
2173 0 444006.97 267478.1 69240 154 2172
2174 0 444043.7 267550.84 69040 154 2173
2175 0 444131.06 267579.6 68840 91 2174
2176 0 444184.62 267734.5 68640 135 2175
2177 0 444172.28 267696.25 68600 135 2176
2178 0 444130.56 267109.97 68600 124 2177
2179 0 444226.8 266970.6 68440 81 2178
2180 0 444267.5 266835.44 68280 98 2179
2181 0 444271.7 266831.94 68240 98 2180
2182 0 444300.78 266816.03 68200 75 2181
2183 0 444621.38 266546.28 68080 75 2182
2184 0 445059.88 265732.4 67880 153 2183
2185 0 445208.84 265647.84 67680 153 2184
2186 0 445474.03 265553.28 67520 140 2185
2187 0 445694.6 265412.66 67440 80 2186
2188 0 445927.22 265269.2 67360 107 2187
2189 0 446687.34 264803.03 67360 75 2188
2190 0 447044.84 264657.56 67360 51 2189
2191 0 447508.2 264629.6 67240 96 2190
2192 0 447812.66 264608.28 67120 81 2191
2193 0 447913.16 264533.2 67040 81 2192
2194 0 448193.7 264521.7 66920 80 2193
2195 0 448427.94 264561.56 66920 32 2194
2196 0 448265.5 264703.84 66840 80 2195
2197 0 448270.78 264921.84 66760 80 2196
2198 0 448331.06 265026.6 66720 80 2197
2199 0 448307.06 265119.16 66680 -1 2198
2200 0 448270.88 265209.5 66600 -1 2199
2201 0 448283.44 265337.62 66560 -1 2200
2202 0 448392.44 265439.78 66520 -1 2201
2203 0 448408.72 265458.72 66480 -1 2202
2204 0 448537.28 264266.16 66880 32 2194
2205 0 448490.9 264283.38 66800 32 2204
2206 0 448507.3 264260.5 66720 60 2205
2207 0 448356.8 264178.16 66560 60 2206
2208 0 448380.84 264076.16 66400 81 2207
2209 0 448424.5 263956.72 66200 96 2208
2210 0 448468.56 263640.4 66000 75 2209
2211 0 448538.25 263501 65920 91 2210
2212 0 448565.9 263263.56 65840 71 2211
2213 0 448435.47 263064.03 65800 71 2212
2214 0 448239.28 262879.38 65760 71 2213
2215 0 447958.22 262558.22 65720 86 2214
2216 0 447873.78 262406.78 65600 86 2215
2217 0 447688.22 262280.34 65440 80 2216
2218 0 447452.25 262264.3 65280 64 2217
2219 0 447446.66 262276 65200 64 2218
2220 0 447443.66 262281.72 65160 64 2219
2221 0 447414.88 262242.62 65120 64 2220
2222 0 447253.53 262156.9 64800 64 2221
2223 0 447271.6 262037.02 64640 -1 2222
2224 0 447388.2 261827.36 64480 -1 2223
2225 0 447512.22 261685.12 64280 -1 2224
2226 0 447478.53 261532.45 64040 -1 2225
2227 0 447369.22 261551.1 63960 -1 2226
2228 0 447084.3 261560.34 63800 -1 2227
2229 0 446811.66 261560 63600 -1 2228
2230 0 446727.9 261471.12 63400 -1 2229
2231 0 446280.6 261130.2 62920 -1 2230
2232 0 446300.97 261133.52 62720 -1 2231
2233 0 446327.3 261024.14 62520 -1 2232
2234 0 446168 260966.4 62400 -1 2233
2235 0 446062.5 260928.31 62320 -1 2234
2236 0 445938.03 260906.48 62120 -1 2235
2237 0 445835.53 260864.8 61920 -1 2236
2238 0 445451.84 260773.08 61800 -1 2237
2239 0 445147.8 260689.86 61600 -1 2238
2240 0 445060.7 260632.78 61440 -1 2239
2241 0 444940.44 260835.48 61120 -1 2240
2242 0 444971.16 260987.5 61040 -1 2241
2243 0 444955.97 260867.55 61000 -1 2242
2244 0 445014.88 260685.25 60920 -1 2243
2245 0 445139.25 260574.08 60760 -1 2244
2246 0 445448.56 260305.45 60760 -1 2245
2247 0 446126.7 259828.42 60760 -1 2246
2248 0 446523.62 258787.72 60600 -1 2247
2249 0 446896.38 258328.47 60560 -1 2248
2250 0 447319.56 257836.83 60480 -1 2249
2251 0 447241.6 257446.95 60320 -1 2250
2252 0 447289 257280.69 60200 -1 2251
2253 0 447301.16 257230.31 60160 -1 2252
2254 0 447275.53 257138.86 60080 -1 2253
2255 0 447424.22 256836.12 60000 -1 2254
2256 0 447467.5 256806.45 59920 -1 2255
2257 0 447742.94 256568.31 59680 -1 2256
2258 0 447868.12 256499.58 59560 -1 2257
2259 0 447970 256544 59520 -1 2258
2260 0 448046 256576 59440 -1 2259
2261 0 448130 256420 59320 -1 2260
2262 0 448054 256384 59160 -1 2261
2263 0 448302 256264 59040 -1 2262
2264 0 448942 256084 59160 -1 2263
2265 0 449234 255928 59040 -1 2264
2266 0 448162 256420 58880 -1 2263
2267 0 448062 256640 58800 -1 2266
2268 0 448174 256668 58680 -1 2267
2269 0 448342 256676 58560 -1 2268
2270 0 448444 256716 58440 -1 2269
2271 0 447137.44 257701.67 60200 -1 2252
2272 0 447025.44 257665.56 60120 -1 2271
2273 0 446582.7 260564.36 62400 -1 2234
2274 0 446622.06 260355.06 62480 -1 2273
2275 0 446652 260127 62520 -1 2274
2276 0 446552 260023 62440 -1 2275
2277 0 446464 259863 62360 -1 2276
2278 0 446426 259567 62240 -1 2277
2279 0 445244.6 265305.44 67440 140 2187
2280 0 445224.12 265092.28 67440 140 2279
2281 0 445087 264861.16 67440 140 2280
2282 0 445185 264577 67360 -1 2281
2283 0 445161 264397 67280 -1 2282
2284 0 445063 264169 67240 -1 2283
2285 0 444763 263721 67160 -1 2284
2286 0 444681 263501 67120 -1 2285
2287 0 444509 263353 67040 -1 2286
2288 0 444345 263333 66920 -1 2287
2289 0 444089 263069 66840 -1 2288
2290 0 443979 262437 66760 -1 2289
2291 0 443939 261953 66760 -1 2290
2292 0 443871 261809 66680 -1 2291
2293 0 443721 261625 66640 -1 2292
2294 0 443497 261449 66520 -1 2293
2295 0 443500 261356 66400 -1 2294
2296 0 443501 261325 66360 -1 2295
2297 0 443553 261205 66200 -1 2296
2298 0 443679 261141 66120 -1 2297
2299 0 443683 261057 65960 -1 2298
2300 0 443787 261025 65840 -1 2299
2301 0 443779 260969 65640 -1 2300
2302 0 443667 260933 65440 -1 2301
2303 0 443423 260573 65360 -1 2302
2304 0 443287 260441 65320 -1 2303
2305 0 443265 260425 65280 -1 2304
2306 0 443201 260289 65160 -1 2305
2307 0 442985 260269 65120 -1 2306
2308 0 442905 260309 65080 -1 2307
2309 0 442489 260545 65160 -1 2308
2310 0 442461 260621 65200 -1 2309
2311 0 442993 260193 64960 -1 2308
2312 0 443093 260113 64800 -1 2311
2313 0 443077 260061 64600 -1 2312
2314 0 443121 259833 64480 -1 2313
2315 0 443019 259741 64320 -1 2314
2316 0 443007 259837 64160 -1 2315
2317 0 442799 260013 63960 -1 2316
2318 0 442477 260161 63840 -1 2317
2319 0 442153 260237 63640 -1 2318
2320 0 442051 260225 63560 -1 2319
2321 0 441947 260277 63360 -1 2320
2322 0 441867 260241 63160 -1 2321
2323 0 441751 260133 62960 -1 2322
2324 0 441831 260037 62760 -1 2323
2325 0 441815 260025 62720 -1 2324
2326 0 441827 260001 62680 -1 2325
2327 0 441939 260025 62560 -1 2326
2328 0 442039 259861 62480 -1 2327
2329 0 441995 259661 62320 -1 2328
2330 0 441877 259545 62240 -1 2329
2331 0 441761 259485 62040 -1 2330
2332 0 441605 259533 61920 -1 2331
2333 0 441479 259513 61800 -1 2332
2334 0 441479 259505 61720 -1 2333
2335 0 441377 259457 61600 -1 2334
2336 0 441321 259509 61440 -1 2335
2337 0 441177 259577 61280 -1 2336
2338 0 441145 259609 61120 -1 2337
2339 0 441131 259877 61000 -1 2338
2340 0 441055 259737 60880 -1 2339
2341 0 440935 259609 60720 -1 2340
2342 0 440851 259325 60560 -1 2341
2343 0 440713 259145 60480 -1 2342
2344 0 440707 259073 60400 -1 2343
2345 0 440751 258889 60280 -1 2344
2346 0 440755 258677 60120 -1 2345
2347 0 440637 258565 60000 -1 2346
2348 0 440461 258529 59800 -1 2347
2349 0 440423 258509 59680 -1 2348
2350 0 440319 258405 59480 -1 2349
2351 0 440139 258317 59280 -1 2350
2352 0 440155 258173 59080 -1 2351
2353 0 439959 257937 58880 -1 2352
2354 0 443077 261377 66440 -1 2295
2355 0 442973 261393 66480 -1 2354
2356 0 442921 261357 66560 -1 2355
2357 0 444855 264161 67360 -1 2284
2358 0 444799 264173 67400 -1 2357
2359 0 444771 264197 67440 -1 2358
2360 0 444707 264193 67480 -1 2359
2361 0 443914.16 266653.25 68240 80 2181
2362 0 443496.5 266475.28 68400 51 2361
2363 0 443446.66 266448.66 68440 81 2362
2364 0 443348.44 266395.8 68520 81 2363
2365 0 443290.53 266375 68560 81 2364
2366 0 443311 266377.7 68600 81 2365
2367 0 443022.25 266168.7 68400 40 2364
2368 0 442840.12 265852.44 68400 40 2367
2369 0 442820.53 265518.66 68400 -1 2368
2370 0 442659.84 265356.66 68400 -1 2369
2371 0 442698.12 265128.84 68440 -1 2370
2372 0 442704.97 265109.1 68400 -1 2371
2373 0 442815 265017 68280 -1 2372
2374 0 442643 264837 68160 -1 2373
2375 0 442477 264465 68200 -1 2374
2376 0 442051 264021 68120 -1 2375
2377 0 441755 263861 68160 -1 2376
2378 0 441501 263529 68280 -1 2377
2379 0 441197 263361 68360 -1 2378
2380 0 441009 263329 68520 -1 2379
2381 0 440577 263285 68640 -1 2380
2382 0 441385 263169 68240 -1 2379
2383 0 444431.47 268172.5 68560 107 2176
2384 0 444688.94 268380.84 68520 40 2383
2385 0 444783.34 268431.66 68440 60 2384
2386 0 444878.97 268497.62 68360 60 2385
2387 0 444949.16 268687.8 68200 75 2386
2388 0 445074.47 268939.22 68040 45 2387
2389 0 445328.8 269111.28 67960 71 2388
2390 0 445513.56 269212.47 67800 71 2389
2391 0 445638.5 269360 67720 51 2390
2392 0 446037.78 269515.16 67680 64 2391
2393 0 446342.12 269559.8 67600 81 2392
2394 0 446476.8 269622.38 67520 81 2393
2395 0 446771.84 269629.4 67400 102 2394
2396 0 447100.5 269771.5 67320 96 2395
2397 0 447429.44 269914 67240 51 2396
2398 0 447338 269997.22 67040 75 2397
2399 0 447354.75 270100.94 66880 45 2398
2400 0 447419.88 270096 66760 45 2399
2401 0 447818.06 269981.72 66640 86 2400
2402 0 448059 270123.16 66560 80 2401
2403 0 448248.3 270067.6 66520 80 2402
2404 0 448868.16 270205.88 66400 40 2403
2405 0 449125.8 270072.88 66000 51 2404
2406 0 449535.34 270184.75 65760 175 2405
2407 0 449645.9 270043.56 65520 115 2406
2408 0 449820.44 269951.97 65320 45 2407
2409 0 450020.75 269587.4 65120 60 2408
2410 0 450042.47 269430.44 65040 86 2409
2411 0 450181.6 269282.62 64880 60 2410
2412 0 450515.25 268585.22 64880 86 2411
2413 0 450558 268410 64800 45 2412
2414 0 450600.84 268235.1 64720 75 2413
2415 0 450543.28 268186.03 64680 75 2414
2416 0 450527.47 267555.84 64520 40 2415
2417 0 451057.5 266684.7 64360 120 2416
2418 0 451149.1 266347.75 64200 120 2417
2419 0 451040.16 266220.78 64120 120 2418
2420 0 450793.4 266098.5 63920 120 2419
2421 0 450651.47 266041.62 63720 -1 2420
2422 0 450627.94 265765.03 63520 -1 2421
2423 0 450542.4 265376.4 63280 -1 2422
2424 0 450475.62 265166.53 63080 -1 2423
2425 0 450416.2 265138.2 63000 -1 2424
2426 0 450451.06 264970.6 62840 -1 2425
2427 0 450479.47 264863.78 62720 -1 2426
2428 0 450642.5 264940.3 62560 -1 2427
2429 0 450689.72 264815.9 62440 -1 2428
2430 0 450752.44 264637.12 62360 -1 2429
2431 0 450978.12 264299.25 62240 -1 2430
2432 0 450990.16 264132.7 62200 -1 2431
2433 0 450825.78 263968.8 62040 -1 2432
2434 0 450719.3 263695.25 61840 -1 2433
2435 0 450655.8 263553.4 61680 -1 2434
2436 0 450640.3 263517.88 61640 -1 2435
2437 0 450900.53 263103.44 61640 -1 2436
2438 0 451025.12 262974.9 61520 -1 2437
2439 0 451076.28 262761.72 61360 -1 2438
2440 0 450977.34 262598.6 61160 -1 2439
2441 0 450931.5 262586.1 61080 -1 2440
2442 0 450930.3 262554.34 61040 -1 2441
2443 0 450873.06 262443.94 61000 -1 2442
2444 0 450757.94 262188 60920 -1 2443
2445 0 450544.78 262152.75 60880 -1 2444
2446 0 450458.1 262023.84 60920 -1 2445
2447 0 450367.12 262035.25 60960 -1 2446
2448 0 450264.03 261974.19 61000 -1 2447
2449 0 450456.62 261954.5 61040 -1 2448
2450 0 450477.94 261934.3 61080 -1 2449
2451 0 450500.1 261825.97 61120 -1 2450
2452 0 450534.56 261737.31 61160 -1 2451
2453 0 450079.03 261946.61 61000 -1 2448
2454 0 450064.25 262022.94 60960 -1 2453
2455 0 449970.7 261976.16 60920 -1 2454
2456 0 449928.84 262050.03 60880 -1 2455
2457 0 449852.5 261860.44 60800 -1 2456
2458 0 449850.03 261907.22 60760 -1 2457
2459 0 449812 261867 60720 -1 2458
2460 0 449860 262143 60680 -1 2459
2461 0 449704 261819 60640 -1 2460
2462 0 449640 261591 60520 -1 2461
2463 0 449582 261423 60480 -1 2462
2464 0 449530 261359 60440 -1 2463
2465 0 449502 261275 60400 -1 2464
2466 0 449418 261107 60320 -1 2465
2467 0 449332 260975 60280 -1 2466
2468 0 449296 260907 60160 -1 2467
2469 0 449160 260839 60080 -1 2468
2470 0 449026 260815 60000 -1 2469
2471 0 448914 260767 59880 -1 2470
2472 0 448878 260575 59760 -1 2471
2473 0 448930 260503 59640 -1 2472
2474 0 448960 260423 59600 -1 2473
2475 0 449012 260283 59480 -1 2474
2476 0 448888 260047 59320 -1 2475
2477 0 448918 259827 59240 -1 2476
2478 0 448954 259811 59040 -1 2477
2479 0 448862 259739 58840 -1 2478
2480 0 448902 259727 58680 -1 2479
2481 0 448966 259739 58520 -1 2480
2482 0 448930 259679 58360 -1 2481
2483 0 448990 259663 58160 -1 2482
2484 0 449022 259523 58000 -1 2483
2485 0 449068 259531 57880 -1 2484
2486 0 449104 259503 57720 -1 2485
2487 0 449176 259419 57560 -1 2486
2488 0 449220 259363 57440 -1 2487
2489 0 449316 259339 57320 -1 2488
2490 0 449400 259427 57120 -1 2489
2491 0 449470 259435 57000 -1 2490
2492 0 449520 259511 56880 -1 2491
2493 0 449496 259551 56720 -1 2492
2494 0 449522 259531 56680 -1 2493
2495 0 449634 259611 56520 -1 2494
2496 0 449706 259655 56360 -1 2495
2497 0 449762 259551 56160 -1 2496
2498 0 449770 259395 56040 -1 2497
2499 0 450478.22 269389.25 64640 75 2411
2500 0 450788.75 269312.28 64440 32 2499
2501 0 450962.66 269241.9 64320 32 2500
2502 0 451019.62 269216.94 64160 98 2501
2503 0 451141.28 269306.6 63960 91 2502
2504 0 451199.25 269483.47 63720 51 2503
2505 0 451592.78 269381.06 63440 32 2504
2506 0 451918.78 269315.84 63280 32 2505
2507 0 452276.4 269150.97 63160 -1 2506
2508 0 452586.2 269140.8 63080 -1 2507
2509 0 453039.22 268945.66 62960 -1 2508
2510 0 453251.6 268894.62 62800 -1 2509
2511 0 453347.47 268812.84 62720 -1 2510
2512 0 453466.44 268720.12 62680 -1 2511
2513 0 454002.78 268727.53 62560 -1 2512
2514 0 454409.22 268692.25 62440 -1 2513
2515 0 454562.78 268603.28 62360 -1 2514
2516 0 454780.7 268464.72 62200 -1 2515
2517 0 455035.9 268310.44 62080 -1 2516
2518 0 455651.97 267959.2 62000 -1 2517
2519 0 455733.62 267875.84 61920 -1 2518
2520 0 455773 267704 61840 -1 2519
2521 0 455811.84 267532.44 61760 -1 2520
2522 0 455785.84 267503.8 61680 -1 2521
2523 0 455877.25 267371.5 61520 -1 2522
2524 0 455876.56 267248.34 61360 -1 2523
2525 0 455883 267230.5 61320 -1 2524
2526 0 455888.8 267213.1 61280 -1 2525
2527 0 456021.6 267272.34 61040 -1 2526
2528 0 455744.84 267323.66 61000 -1 2527
2529 0 455797 267402.9 60840 -1 2528
2530 0 455742.4 267435.06 60760 -1 2529
2531 0 455785.8 267609.9 60720 -1 2530
2532 0 455700.53 267490.53 60680 -1 2531
2533 0 455797.06 267657.28 60640 -1 2532
2534 0 455802.66 267584.53 60520 -1 2533
2535 0 455825.2 267532.66 60360 -1 2534
2536 0 455874.16 267506.38 60320 -1 2535
2537 0 456004.06 267651.34 60200 -1 2536
2538 0 456111 267695.53 60080 -1 2537
2539 0 455949.78 267684.22 60000 -1 2538
2540 0 455987.97 267760.62 59880 -1 2539
2541 0 455911.6 267808.7 59800 -1 2540
2542 0 455914.4 267845.47 59680 -1 2541
2543 0 455891.78 267856.78 59520 -1 2542
2544 0 455874.8 267831.3 59440 -1 2543
2545 0 455795.62 267350.94 60520 -1 2534
2546 0 455617.44 267240.62 60520 -1 2545
2547 0 455538.25 267186.88 60480 -1 2546
2548 0 455493 267113.34 60440 -1 2547
2549 0 455450.56 267068.1 60400 -1 2548
2550 0 455405.3 267034.16 60360 -1 2549
2551 0 456270.78 267013.38 61360 -1 2525
2552 0 456398.06 266996.4 61440 -1 2551
2553 0 456522.5 267052.97 61560 -1 2552
2554 0 456695.03 267123.7 61680 -1 2553
2555 0 445423.72 258425.7 79800 124 2112
2556 0 444953.06 257908.31 79800 71 2555
2557 0 444743.97 257519.36 79800 -1 2556
2558 0 444653.16 257341.28 79680 -1 2557
2559 0 444744.53 257208.11 79640 -1 2558
2560 0 444767.62 256786.36 79640 -1 2559
2561 0 444875.8 256602.95 79640 -1 2560
2562 0 445007.97 256499.77 79600 -1 2561
2563 0 445104.5 256492.72 79560 -1 2562
2564 0 444732.25 257112 79520 -1 2559
2565 0 444727.9 257080.05 79480 -1 2564
2566 0 444440.78 257193.38 79480 -1 2565
2567 0 444324.5 257213.75 79440 -1 2566
2568 0 443876.84 257263.62 79360 -1 2567
2569 0 443201.88 257444.05 79360 -1 2568
2570 0 443171.66 257469.02 79400 -1 2569
2571 0 442733.56 257454.3 79440 -1 2570
2572 0 442476.9 257446.47 79560 -1 2571
2573 0 442346.1 257428.88 79680 64 2572
2574 0 442241.4 257369.45 79800 64 2573
2575 0 442166.5 257328.3 79840 64 2574
2576 0 442031.12 257282.33 79960 64 2575
2577 0 442002.03 257279.89 80120 64 2576
2578 0 442001.25 257247.3 80280 81 2577
2579 0 441826.28 257115.66 80440 60 2578
2580 0 441576.3 256940.45 80600 81 2579
2581 0 441337.47 256761.6 80680 60 2580
2582 0 441134.94 256518.9 80760 115 2581
2583 0 440979.72 256186.77 80920 75 2582
2584 0 440664.9 256129.98 80920 32 2583
2585 0 440411.12 256012.77 80920 32 2584
2586 0 440770.78 256077.05 81000 32 2583
2587 0 440739.88 256035.92 81080 32 2586
2588 0 440742.5 255914 81160 60 2587
2589 0 440744.84 255792.33 81240 60 2588
2590 0 440791.56 255682 81360 64 2589
2591 0 440809.06 255645.02 81400 64 2590
2592 0 440862.5 255576 81440 64 2591
2593 0 440916.28 255507.47 81480 98 2592
2594 0 440973.66 255356.5 81560 91 2593
2595 0 441169.16 254967.11 81680 86 2594
2596 0 441281.38 254768.23 81800 80 2595
2597 0 441327.75 254685.5 81840 91 2596
2598 0 441467.7 254437.98 81960 96 2597
2599 0 441578.03 254247.45 82120 71 2598
2600 0 441722.06 253850.73 82240 80 2599
2601 0 441946.28 253706.56 82320 40 2600
2602 0 441978.44 253504.39 82360 64 2601
2603 0 441990.47 253324.92 82400 64 2602
2604 0 442367.34 252866.25 82400 120 2603
2605 0 442843.44 252821.7 82400 120 2604
2606 0 442938.97 252903.28 82480 120 2605
2607 0 443079.9 252985.28 82440 -1 2606
2608 0 443206.03 253055.8 82400 -1 2607
2609 0 443579.34 253319.53 82280 -1 2608
2610 0 443857.8 253475.4 82080 -1 2609
2611 0 443994.12 253580.3 82000 -1 2610
2612 0 444111.84 253656.6 81880 -1 2611
2613 0 444268.53 253636.61 81720 -1 2612
2614 0 444387.3 253630.11 81640 -1 2613
2615 0 444481.5 253627.81 81600 -1 2614
2616 0 444568.8 253584.16 81520 -1 2615
2617 0 444633.12 253561.19 81440 -1 2616
2618 0 442293.2 252801.39 82640 120 2604
2619 0 442414.94 252518.81 82720 40 2618
2620 0 442582.66 251889.33 82840 102 2619
2621 0 442495.38 251689.45 83120 64 2620
2622 0 442545 251641 83160 60 2621
2623 0 442481 251589 83280 60 2622
2624 0 442401 251473 83400 60 2623
2625 0 442361 251365 83480 60 2624
2626 0 442261 251177 83560 60 2625
2627 0 442235 251081 83600 -1 2626
2628 0 442187 251049 83680 -1 2627
2629 0 441983 251245 83800 -1 2628
2630 0 441265.38 254515.7 81840 91 2597
2631 0 441116.03 254485.83 81800 91 2630
2632 0 441037.94 254444.48 81880 91 2631
2633 0 440773.2 255562.53 81720 98 2592
2634 0 440701.97 255617.67 81800 98 2633
2635 0 440699.66 255661.31 81960 98 2634
2636 0 440722.66 255624.56 82120 98 2635
2637 0 440584.8 255647.53 82280 98 2636
2638 0 440469.94 255675.11 82320 -1 2637
2639 0 440617.9 255722.97 81160 60 2588
2640 0 440552.6 255700.58 81120 60 2639
2641 0 440491 255700.58 81040 60 2640
2642 0 440242.8 255777.1 80960 60 2641
2643 0 440248.44 255805.08 80920 60 2642
2644 0 444903 256892 79480 -1 2565
2645 0 444975 256864 79320 -1 2644
2646 0 445954.66 257553.06 79240 178 1964
2647 0 445926.94 257530.62 79200 178 2646
2648 0 445885.22 257521.44 79160 -1 2647
2649 0 452615.47 255635.12 74640 51 698
2650 0 452426.06 255631.4 74680 60 2649
2651 0 452096.38 255534.58 74720 80 2650
2652 0 451455.06 255080.66 74840 40 2651
2653 0 451444.62 254923.2 74880 40 2652
2654 0 451443.44 254843.8 74920 81 2653
2655 0 451326.8 254739.33 74960 81 2654
2656 0 450748.66 254183.2 74960 107 2655
2657 0 450649.4 254201.6 75080 107 2656
2658 0 450582.9 254213.72 75160 107 2657
2659 0 450575 254234.06 75240 107 2658
2660 0 450651.38 254081.33 74920 107 2656
2661 0 450225.03 253933.69 74800 98 2660
2662 0 450227.62 253919.9 74720 98 2661
2663 0 450050.97 253955.84 74680 80 2662
2664 0 449923.44 253932.39 74640 80 2663
2665 0 449648.94 253736.8 74480 45 2664
2666 0 449609.12 253727.2 74440 60 2665
2667 0 449487.53 253643.84 74240 60 2666
2668 0 449450.12 253624.66 74120 60 2667
2669 0 449253.88 253504.47 74000 40 2668
2670 0 449162.78 253285.06 73920 40 2669
2671 0 449147.78 253381.62 73880 40 2670
2672 0 448941.03 253016.34 73760 75 2671
2673 0 449025.97 252789.67 73680 75 2672
2674 0 449199.25 252619.73 73600 75 2673
2675 0 449101.66 252180.48 73600 90 2674
2676 0 448960.1 252016.81 73440 64 2675
2677 0 448571.2 252003.1 73360 71 2676
2678 0 448385.06 252015.4 73320 51 2677
2679 0 448280.38 251826.6 73200 104 2678
2680 0 448160.72 251641.27 73040 81 2679
2681 0 448059.53 251603.55 72880 81 2680
2682 0 447951.22 251452.39 72720 64 2681
2683 0 447895.03 251130.64 72480 115 2682
2684 0 448063.84 251094.03 72240 108 2683
2685 0 447821.94 251000.19 72000 81 2684
2686 0 447554.66 250971.97 71760 60 2685
2687 0 447223.38 250953.88 71720 64 2686
2688 0 446956.2 250849.12 71560 71 2687
2689 0 446786.47 250734.06 71440 71 2688
2690 0 446588.75 250544.17 71240 32 2689
2691 0 446401.38 250359.9 71120 75 2690
2692 0 446287.44 250203.23 70960 75 2691
2693 0 446078.44 249744.8 70800 71 2692
2694 0 446084.38 249599.98 70760 32 2693
2695 0 445912.22 249489.97 70680 32 2694
2696 0 445731.8 249479.52 70640 81 2695
2697 0 445520.97 249372.42 70600 71 2696
2698 0 445343.7 249025.28 70560 107 2697
2699 0 445317.4 248799.53 70360 128 2698
2700 0 445073.75 248640.89 70200 98 2699
2701 0 445019.5 248639.5 70080 98 2700
2702 0 445001.66 248639.33 70040 90 2701
2703 0 444965 248638.16 69960 75 2702
2704 0 444737.84 248506 69720 80 2703
2705 0 444700.4 248484.17 69680 81 2704
2706 0 444683.5 248492.75 69640 71 2705
2707 0 444634.47 248519.3 69520 71 2706
2708 0 444585.88 248435.56 69360 64 2707
2709 0 444557.78 248283.95 69120 98 2708
2710 0 444515.8 248179.83 68920 98 2709
2711 0 444499.78 247955.69 68920 102 2710
2712 0 443185.78 247737.73 68920 120 2711
2713 0 443051.12 247439.58 68560 32 2712
2714 0 442681.12 247333.06 68400 91 2713
2715 0 442620.94 247359.45 68360 64 2714
2716 0 442197.03 247344.58 68320 51 2715
2717 0 441958.8 247425.42 68280 71 2716
2718 0 441949.25 247444.25 68240 71 2717
2719 0 441880.9 247579.28 67960 71 2718
2720 0 441871.56 247573.88 67760 51 2719
2721 0 442007.38 247593.5 67640 96 2720
2722 0 442232.88 247626.27 67440 45 2721
2723 0 442497.62 247717.69 67440 32 2722
2724 0 442647.25 247809.5 67320 32 2723
2725 0 442697.03 247840.31 67280 45 2724
2726 0 442710.34 248029.27 67080 51 2725
2727 0 442629.1 248171.14 66920 51 2726
2728 0 442556.03 248283.81 66760 45 2727
2729 0 442780.44 248557.55 66400 51 2728
2730 0 442809.7 248537.08 66360 51 2729
2731 0 443168.1 248639.03 66160 60 2730
2732 0 444031.06 248774.48 66080 -1 2731
2733 0 444285 248782 66000 -1 2732
2734 0 444411.97 248785.88 65960 -1 2733
2735 0 445154.94 248950.31 65960 -1 2734
2736 0 445903.7 249091.33 65760 -1 2735
2737 0 446584.28 249247.84 65720 -1 2736
2738 0 447100.75 249332.89 65720 -1 2737
2739 0 447646.84 249292.12 65720 -1 2738
2740 0 447983.34 249227.31 65720 -1 2739
2741 0 448001.75 249225.8 65640 -1 2740
2742 0 448142.12 249273 65600 -1 2741
2743 0 448459.4 249299.97 65520 -1 2742
2744 0 448479.7 249362.2 65400 -1 2743
2745 0 448505.78 249429.52 65200 -1 2744
2746 0 448535 249445.28 65160 -1 2745
2747 0 448651 249506.33 65000 -1 2746
2748 0 448708.62 249537.47 64920 -1 2747
2749 0 448783.75 249658.84 64760 -1 2748
2750 0 448788.4 249879.27 64640 -1 2749
2751 0 448812.25 249955.45 64600 -1 2750
2752 0 449283.84 250129.34 64480 -1 2751
2753 0 449198.03 250049 64320 -1 2752
2754 0 449070.97 249889.22 64160 -1 2753
2755 0 448880.25 249855.72 63960 -1 2754
2756 0 448504.9 249861.8 63720 -1 2755
2757 0 448230.1 249842.66 63520 -1 2756
2758 0 447842.28 249987.33 63320 -1 2757
2759 0 447611 250136 63240 -1 2758
2760 0 447576.5 250321.4 63160 -1 2759
2761 0 447560.9 250558.44 63000 -1 2760
2762 0 447427.34 250669.2 62840 -1 2761
2763 0 447240.7 250900.8 62800 -1 2762
2764 0 447171.72 250968.48 62840 -1 2763
2765 0 447102.94 251014.06 62880 -1 2764
2766 0 449645.4 250477.72 64480 -1 2752
2767 0 450076.72 250711.69 64480 -1 2766
2768 0 450321.28 250900.19 64560 -1 2767
2769 0 450422.5 250973.78 64680 -1 2768
2770 0 450553.16 251011.94 64840 -1 2769
2771 0 450694.97 251131.6 65040 -1 2770
2772 0 450958.88 251116.5 65200 -1 2771
2773 0 451003.53 251581.48 65200 -1 2772
2774 0 451241.1 251776.64 65120 -1 2773
2775 0 451451.72 251914.17 65240 -1 2774
2776 0 451499.8 251973.58 65320 -1 2775
2777 0 451587.47 252049.94 65440 -1 2776
2778 0 451728.9 252304.5 65600 -1 2777
2779 0 451966.5 252496.83 65600 -1 2778
2780 0 452342.7 252720.28 65600 -1 2779
2781 0 452486.94 252731.6 65760 -1 2780
2782 0 452662.28 252751.39 65880 -1 2781
2783 0 452786.75 252805.14 66160 -1 2782
2784 0 453389.2 252714.62 66160 -1 2783
2785 0 453465.56 252700.48 66200 -1 2784
2786 0 453696.06 252622.7 66360 -1 2785
2787 0 454004.38 252619.88 66440 -1 2786
2788 0 454380.56 252665.12 66520 -1 2787
2789 0 454493.7 252673.61 66600 -1 2788
2790 0 454547.44 252670.78 66680 -1 2789
2791 0 454745.4 252597.25 66800 -1 2790
2792 0 454833 252577.5 66840 -1 2791
2793 0 454920.78 252557.64 66880 -1 2792
2794 0 454997.16 252393.6 66880 -1 2793
2795 0 455124.44 252382.28 66880 -1 2794
2796 0 454988.66 252320.06 66680 -1 2795
2797 0 454983 252172.98 66520 -1 2796
2798 0 455104.62 252090.95 66440 -1 2797
2799 0 455067.88 252139.03 66360 -1 2798
2800 0 451990 252554 65360 -1 2780
2801 0 451952 252552 65320 -1 2800
2802 0 441488.66 247488.61 67640 51 2721
2803 0 441382.97 247486.31 67680 51 2802
2804 0 441265.8 247461.03 67800 51 2803
2805 0 441040.66 247208.33 67960 -1 2804
2806 0 441070.53 247109.53 68120 -1 2805
2807 0 441139.47 246833.84 68520 -1 2806
2808 0 441173.9 246737.36 68680 -1 2807
2809 0 441100.4 246608.7 68840 -1 2808
2810 0 441145.2 246452.48 69120 -1 2809
2811 0 441299.12 246259.5 69400 -1 2810
2812 0 441299.12 246135.44 69720 -1 2811
2813 0 441079.72 245951.64 69960 -1 2812
2814 0 441003.9 245841.38 70480 -1 2813
2815 0 440884.44 245744.88 70720 -1 2814
2816 0 440833.9 245721.9 70920 -1 2815
2817 0 440773.03 245687.44 71040 -1 2816
2818 0 442762.03 247510.67 69200 32 2712
2819 0 442713.2 247430.6 69240 32 2818
2820 0 442635.44 247405.14 69320 32 2819
2821 0 442504.94 247407.61 69480 -1 2820
2822 0 442490.16 247417.45 69600 -1 2821
2823 0 442561.56 247597.2 69680 -1 2822
2824 0 442630.5 247735.1 69960 -1 2823
2825 0 442386.75 248030.56 70000 -1 2824
2826 0 442354.75 248163.53 69960 -1 2825
2827 0 442290.72 248294.03 69960 -1 2826
2828 0 442522.2 248614.12 69960 -1 2827
2829 0 442576.34 248673.22 69880 -1 2828
2830 0 442469.34 248597.67 69800 -1 2829
2831 0 442416.28 248559.95 69760 -1 2830
2832 0 442307.97 248557.5 69640 -1 2831
2833 0 442285.78 247242.64 69600 -1 2822
2834 0 442162.7 247178.61 69680 -1 2833
2835 0 442048.5 247143.3 69840 -1 2834
2836 0 441881.06 247222.1 69960 -1 2835
2837 0 441723.47 247276.27 70120 -1 2836
2838 0 441629.9 247414.16 70200 -1 2837
2839 0 441543.72 247561.89 70320 -1 2838
2840 0 441503.1 247627.14 70400 -1 2839
2841 0 441392.3 247664.08 70480 -1 2840
2842 0 441298.75 247604.97 70440 -1 2841
2843 0 441259.34 247489.25 70360 -1 2842
2844 0 441249.5 247459.7 70320 -1 2843
2845 0 441362.1 247645.17 70560 -1 2841
2846 0 449008.97 252524.61 73800 60 2675
2847 0 448855.03 252499.34 73960 60 2846
2848 0 448652.84 252522.31 74200 40 2847
2849 0 448542.6 252634.89 74280 40 2848
2850 0 448560.97 252731.38 74400 40 2849
2851 0 454648.78 255686.31 71520 45 690
2852 0 454870.47 255686.31 71480 32 2851
2853 0 455092.12 255699.52 71440 32 2852
2854 0 455356.03 255736.45 71440 32 2853
2855 0 455419.38 255704.78 71480 32 2854
2856 0 455427.28 255691.6 71520 32 2855
2857 0 455305.9 255736.45 71360 32 2855
2858 0 457421.47 260063.77 67840 228 681
2859 0 457533.12 260421 67960 256 2858
2860 0 457383.62 260781.53 68120 315 2859
2861 0 457238.03 261145.66 68280 302 2860
2862 0 457263.94 261577.16 68680 32 2861
2863 0 457217.6 261747.9 69080 371 2862
2864 0 457053.62 262180.62 69760 360 2863
2865 0 456926.84 262649.62 70320 397 2864
2866 0 456730.5 262622 70680 454 2865
2867 0 456543.06 262919.66 71040 329 2866
2868 0 456348.5 263431.28 71680 259 2867
2869 0 456378.5 263502.84 71720 259 2868
2870 0 455890.22 263876.2 72080 64 2869
2871 0 455770.28 263977.56 72240 160 2870
2872 0 457480.16 263325.3 72240 128 2871
2873 0 457853.44 263425.25 72440 163 2872
2874 0 458266.4 263492.62 72600 150 2873
2875 0 458475.34 263505.66 72680 75 2874
2876 0 458580.25 263511.53 72720 75 2875
2877 0 458830.1 263500.38 72840 81 2876
2878 0 458869.75 263694.25 72840 32 2877
2879 0 458846.84 263763.5 72800 32 2878
2880 0 458838.88 264088.53 72720 32 2879
2881 0 458971.2 264348.7 72640 32 2880
2882 0 458997.1 264376.78 72560 32 2881
2883 0 458980.38 264368.3 72480 32 2882
2884 0 458869.12 263511.4 72960 81 2877
2885 0 459040.4 263552.4 73040 81 2884
2886 0 459058.4 263520.34 73200 51 2885
2887 0 459086.9 263479.28 73280 51 2886
2888 0 459117.56 263437.28 73400 96 2887
2889 0 459183.2 263445.38 73560 96 2888
2890 0 459176.06 263379.78 73760 134 2889
2891 0 459123.62 263324.5 74000 134 2890
2892 0 459132.75 263297.47 74240 102 2891
2893 0 459175.56 263178.16 74400 122 2892
2894 0 459256.28 263121.3 74640 128 2893
2895 0 459277.6 263125.8 74800 128 2894
2896 0 459282.66 263126.84 74840 128 2895
2897 0 459487.94 263196.84 75120 150 2896
2898 0 459665.25 263198.1 75400 163 2897
2899 0 459944.72 263180.8 75720 154 2898
2900 0 460204.06 263198.75 75960 185 2899
2901 0 460527 263279.8 76200 137 2900
2902 0 460754.5 263259.16 76400 96 2901
2903 0 460799.84 263255.44 76440 96 2902
2904 0 460967.5 263463.22 76640 102 2903
2905 0 461052.8 263520.4 76680 60 2904
2906 0 461306.62 262957.88 76680 124 2905
2907 0 461387.7 262962.1 76840 107 2906
2908 0 461647.72 262846.53 77040 96 2907
2909 0 461707.7 262633.12 77120 98 2908
2910 0 461721 262610.5 77280 98 2909
2911 0 461763.25 262545.1 77440 128 2910
2912 0 461766.44 262529.22 77480 128 2911
2913 0 461991.84 262388.62 77520 115 2912
2914 0 462067.5 262294.47 77680 115 2913
2915 0 462209.9 262152.47 77920 96 2914
2916 0 462393.53 261856.69 78120 104 2915
2917 0 462588.9 261582.52 78360 124 2916
2918 0 462679 261467.16 78560 128 2917
2919 0 462981.3 261140.47 78800 136 2918
2920 0 463233.94 260809.61 78880 98 2919
2921 0 463196.62 260796.81 79040 98 2920
2922 0 463129.53 260741.42 79160 107 2921
2923 0 463234.56 260683.56 79320 107 2922
2924 0 463117.2 260646.12 79520 101 2923
2925 0 463026.97 260735.39 79680 122 2924
2926 0 463001.3 260842.22 79960 107 2925
2927 0 462989.4 260899.94 80160 107 2926
2928 0 463120.22 260861.55 80360 124 2927
2929 0 462945.12 261342.75 80360 124 2928
2930 0 462999.38 261720.2 80360 107 2929
2931 0 463103.97 262005.02 80520 102 2930
2932 0 463213.6 262278.75 80680 60 2931
2933 0 463324 262363 80760 60 2932
2934 0 463484 262423 80880 81 2933
2935 0 463576 262403 81040 81 2934
2936 0 463789.34 262429.66 81120 80 2935
2937 0 463896 262443 81160 80 2936
2938 0 463952 262455 81280 104 2937
2939 0 464022 262467 81360 104 2938
2940 0 464042 262527 81520 45 2939
2941 0 464254 262615 81640 80 2940
2942 0 464310 262617 81720 80 2941
2943 0 464146 262423 81840 80 2942
2944 0 464366 262619 81800 80 2942
2945 0 464514 262791 81920 75 2944
2946 0 464300 262919 81840 75 2945
2947 0 464308 262943 81800 75 2946
2948 0 464676 262943 82040 80 2945
2949 0 464704 263071 82160 120 2948
2950 0 464520 263343 82000 45 2949
2951 0 464312 263515 82080 32 2950
2952 0 464924 263063 82240 102 2949
2953 0 465070 263147 82360 102 2952
2954 0 465266 263515 82480 -1 2953
2955 0 465352 263687 82560 -1 2954
2956 0 465450.66 263815 82640 -1 2955
2957 0 465500 263879 82680 -1 2956
2958 0 465560 263959 82760 -1 2957
2959 0 465592 264071 82960 -1 2958
2960 0 465704 264123 83120 -1 2959
2961 0 465782 264063 83200 -1 2960
2962 0 465906 263907 83400 -1 2961
2963 0 466174 263723 83520 -1 2962
2964 0 466310 263671 83640 -1 2963
2965 0 466472 263767 83720 -1 2964
2966 0 466676 263819 83800 -1 2965
2967 0 466838 263731 83920 -1 2966
2968 0 467006 263623 84080 -1 2967
2969 0 467118 263571 84200 -1 2968
2970 0 466934 263539 84360 -1 2969
2971 0 465064 264379 82640 -1 2957
2972 0 464864 264599 82600 -1 2971
2973 0 466080 263763 82640 -1 2956
2974 0 466160 263727 82720 -1 2973
2975 0 466312 263559 82760 -1 2974
2976 0 466576 263547 82600 -1 2975
2977 0 466712 263495 82440 -1 2976
2978 0 463175.34 260535.33 80720 115 2928
2979 0 463189.56 260425.2 80880 45 2978
2980 0 463340.12 260166.97 81080 80 2979
2981 0 463359.72 260122.2 81240 136 2980
2982 0 463391.66 260129.84 81400 32 2981
2983 0 463596.4 260104.2 81600 32 2982
2984 0 464182.47 259638.62 81600 96 2983
2985 0 464469 259164 81600 90 2984
2986 0 465014.3 258552.39 81760 81 2985
2987 0 465313.3 258374.64 81760 86 2986
2988 0 465812.62 258454.72 81760 86 2987
2989 0 465516.56 258398.67 81840 86 2988
2990 0 465459 258325 81880 86 2989
2991 0 465401.16 258250.6 81920 86 2990
2992 0 465580.25 257803.38 82080 81 2991
2993 0 465717.56 257552.06 82160 101 2992
2994 0 465710.94 257542.84 82200 101 2993
2995 0 465800.7 257417.64 82240 51 2994
2996 0 465996.53 256935.06 82240 60 2995
2997 0 466157.8 256353.64 82120 64 2996
2998 0 466207.47 256047.53 82000 64 2997
2999 0 466305.72 255920.48 81880 64 2998
3000 0 466354.97 255880.45 81760 60 2999
3001 0 466435.44 255709.36 81600 75 3000
3002 0 466398.94 255574.73 81440 75 3001
3003 0 466441 255515 81360 60 3002
3004 0 466557 255539 81240 60 3003
3005 0 466637 255539 81080 60 3004
3006 0 466665 255515 80880 71 3005
3007 0 466721 255379 80680 51 3006
3008 0 466761 255271 80440 51 3007
3009 0 466721 255035 80240 81 3008
3010 0 466755 255059 80120 71 3009
3011 0 466847 255067 79960 71 3010
3012 0 466857 254919 79840 86 3011
3013 0 466839 254820 79720 81 3012
3014 0 466833 254787 79680 81 3013
3015 0 466733 254495 79520 75 3014
3016 0 466679 254387 79400 60 3015
3017 0 466599 254303 79240 60 3016
3018 0 466623 254283 79080 71 3017
3019 0 466635 254291 78920 81 3018
3020 0 466679 254171 78720 81 3019
3021 0 466703 254119 78480 45 3020
3022 0 466735 254083 78280 45 3021
3023 0 466819 253995 78120 81 3022
3024 0 467121 253827 77960 96 3023
3025 0 467197 253703 77760 45 3024
3026 0 467457 253271 77560 81 3025
3027 0 467599 252899 77440 157 3026
3028 0 467661 252635 77320 150 3027
3029 0 467865 252183 77120 108 3028
3030 0 467893 252147 76920 104 3029
3031 0 467983 251935 76680 101 3030
3032 0 468095 251843 76560 40 3031
3033 0 468173 251707 76360 32 3032
3034 0 468369 251515 76200 140 3033
3035 0 468705 251171 76040 81 3034
3036 0 468983 250955 75880 98 3035
3037 0 469191 250671 75680 81 3036
3038 0 469223 250611 75520 90 3037
3039 0 469211 250591 75320 60 3038
3040 0 469275 250467 75080 60 3039
3041 0 469369 250395 74920 71 3040
3042 0 469365 250315 74760 71 3041
3043 0 469325 250203 74520 60 3042
3044 0 469377 250043 74360 120 3043
3045 0 469421 249919 74160 75 3044
3046 0 469505 249867 73960 60 3045
3047 0 469517 250051 73760 60 3046
3048 0 469493 249731 73600 71 3047
3049 0 469673 250171 73720 60 3047
3050 0 469797 250247 73600 71 3049
3051 0 466985 254947 79560 86 3013
3052 0 466905 255007 79440 81 3051
3053 0 466953 255071 79360 86 3052
3054 0 466599 254667 80280 71 3009
3055 0 466583 254599 80360 71 3054
3056 0 465631.84 258424.34 81680 86 2988
3057 0 465051.8 258586.78 81600 81 2985
3058 0 465098.88 258536.81 81480 60 3057
3059 0 465125.25 258536.81 81440 60 3058
3060 0 465244 258520.98 81320 32 3059
3061 0 465251.94 258518.34 81280 32 3060
3062 0 465299.44 258539.45 80960 32 3061
3063 0 464369 259188 81520 90 2985
3064 0 464209 259116 81440 90 3063
3065 0 464061 259064 81520 90 3064
3066 0 463482.72 260097.58 81880 214 2983
3067 0 463396.75 260092.75 82000 154 3066
3068 0 463367.53 260091.22 82040 154 3067
3069 0 463381.84 260090.31 82080 154 3068
3070 0 463429.5 260112.75 82160 154 3069
3071 0 463491.2 260134.6 82280 214 3070
3072 0 463532.47 260149.16 82360 160 3071
3073 0 463121.94 260010.31 82360 156 3072
3074 0 463162.44 259927.08 82520 156 3073
3075 0 463219.84 259921.2 82680 154 3074
3076 0 463631.78 260185.36 82560 160 3072
3077 0 463900.75 260073.55 82720 101 3076
3078 0 464057.3 259883.19 82920 96 3077
3079 0 464019.72 259800.44 83120 51 3078
3080 0 463971 259782.27 83160 60 3079
3081 0 464259.62 259439.45 83160 32 3080
3082 0 464646.12 259285.73 83160 71 3081
3083 0 465120 259186 83040 80 3082
3084 0 465406 258962 83080 51 3083
3085 0 465682 258698 83160 60 3084
3086 0 465714 258666 83200 60 3085
3087 0 465750 258590 83320 60 3086
3088 0 465954 258474 83360 81 3087
3089 0 466152 258282 83400 80 3088
3090 0 466476 258046 83560 51 3089
3091 0 466686 258038 83600 51 3090
3092 0 466994 258074 83680 81 3091
3093 0 467166 258238 83760 80 3092
3094 0 467322 258478 83880 96 3093
3095 0 467450 258662 83800 64 3094
3096 0 467802 258734 83720 60 3095
3097 0 467354 258650 84000 64 3094
3098 0 467578 258794 84120 60 3097
3099 0 463713 259830 83200 75 3080
3100 0 463581 259854 83320 75 3099
3101 0 463377 259918 83440 60 3100
3102 0 463101 259922 83560 71 3101
3103 0 462923 259950 83640 96 3102
3104 0 462755 260010 83760 60 3103
3105 0 462615 260030 83880 75 3104
3106 0 462607 260082 84000 75 3105
3107 0 462491 260154 84160 86 3106
3108 0 462277 260202 84280 60 3107
3109 0 461873 260326 84400 75 3108
3110 0 461791 260398 84520 81 3109
3111 0 461587 260542 84680 71 3110
3112 0 461341 260630 84760 71 3111
3113 0 460929 260650 84880 71 3112
3114 0 460179 260878 84920 75 3113
3115 0 459817 260906 85000 75 3114
3116 0 459601 260930 85080 102 3115
3117 0 459441 260986 85200 102 3116
3118 0 459073 260922 85360 104 3117
3119 0 458851 260882 85480 51 3118
3120 0 458611 260886 85600 96 3119
3121 0 458497 260922 85680 96 3120
3122 0 458383 260958 85760 96 3121
3123 0 458157 261118 85840 75 3122
3124 0 457757 261226 85960 75 3123
3125 0 457441 261322 86080 96 3124
3126 0 457191 261374 86160 80 3125
3127 0 456787 261382 86280 60 3126
3128 0 456575 261482 86400 60 3127
3129 0 456317 261494 86520 64 3128
3130 0 456117 261626 86640 102 3129
3131 0 455819 261670 86720 81 3130
3132 0 455635 261758 86760 81 3131
3133 0 455203 261950 86800 75 3132
3134 0 454815 261894 86920 51 3133
3135 0 454497 261734 87000 32 3134
3136 0 454325 261686 87120 32 3135
3137 0 454269 261610 87240 32 3136
3138 0 454257 261466 87360 32 3137
3139 0 454253 261370 87440 32 3138
3140 0 454271 261290 87520 32 3139
3141 0 454223 261238 87640 -1 3140
3142 0 454143 261170 87760 -1 3141
3143 0 454079 261038 87920 -1 3142
3144 0 453991 260958 88040 -1 3143
3145 0 453771 260846 88200 -1 3144
3146 0 452785 261066 88240 -1 3145
3147 0 451981 261298 88320 -1 3146
3148 0 451629 261114 88520 -1 3147
3149 0 451611 261022 88600 -1 3148
3150 0 451573 260926 88640 -1 3149
3151 0 451505 260554 88680 -1 3150
3152 0 451521 261142 88720 -1 3151
3153 0 451437 261242 88760 -1 3152
3154 0 451445 261398 88840 -1 3153
3155 0 451401 261386 88960 -1 3154
3156 0 451257 261358 89080 -1 3155
3157 0 451251 261322 89120 -1 3156
3158 0 451187 261274 89400 -1 3157
3159 0 451103 261274 89560 -1 3158
3160 0 451313 261594 89640 -1 3159
3161 0 451281 261690 89680 -1 3160
3162 0 451275 261730 89720 -1 3161
3163 0 451043 261730 89840 -1 3162
3164 0 450863 261706 89960 -1 3163
3165 0 450635 261782 90120 -1 3164
3166 0 450347 261902 90240 -1 3165
3167 0 450261 261942 90360 -1 3166
3168 0 450101 262014 90520 -1 3167
3169 0 450083 262034 90560 -1 3168
3170 0 450761 261958 90600 -1 3169
3171 0 450801 261946 90640 -1 3170
3172 0 450785 261938 90680 -1 3171
3173 0 450689 261894 90800 -1 3172
3174 0 450477 261914 90920 -1 3173
3175 0 450501 261906 91040 -1 3174
3176 0 450421 261818 91160 -1 3175
3177 0 450273 261822 91240 -1 3176
3178 0 450297 261774 91360 -1 3177
3179 0 450365 261798 91480 -1 3178
3180 0 450151 261922 91560 -1 3179
3181 0 449905 261730 91760 -1 3180
3182 0 450167 262002 91640 -1 3180
3183 0 450197 262046 91720 -1 3182
3184 0 450107 262034 91800 -1 3183
3185 0 450047 262046 91880 -1 3184
3186 0 449981 262114 91920 -1 3185
3187 0 449755 262174 92120 -1 3186
3188 0 450423 261670 91560 -1 3179
3189 0 453497 260722 88360 -1 3145
3190 0 453341 260558 88480 -1 3189
3191 0 455819 261502 86800 81 3132
3192 0 455703 261386 86880 81 3191
3193 0 455571 260998 86920 81 3192
3194 0 458499 260610 85760 96 3121
3195 0 458415 260486 85680 96 3194
3196 0 463611 260760 82280 51 3071
3197 0 463591 261008 82240 75 3196
3198 0 462709.66 260469.52 82080 32 3069
3199 0 462278.75 260819.16 82080 51 3198
3200 0 462182.72 260944.73 81960 51 3199
3201 0 462113.78 261070.31 81920 51 3200
3202 0 462153.2 261033.38 81880 51 3201
3203 0 462091.62 261028.45 81840 51 3202
3204 0 462042.38 261124.48 81960 51 3202
3205 0 462074.38 261156.48 82080 51 3204
3206 0 462111.3 261259.9 82240 51 3205
3207 0 462054.7 261286.98 82320 51 3206
3208 0 463499 259372 82040 40 3067
3209 0 462466 260274.95 81880 71 3066
3210 0 462150.84 260284.81 81840 60 3209
3211 0 462111.44 260351.3 81760 60 3210
3212 0 461877.53 260728.02 81720 51 3211
3213 0 461702.7 260976.72 81680 51 3212
3214 0 461678.06 261218.02 81600 51 3213
3215 0 461715 261296.81 81520 51 3214
3216 0 461749.47 261402.69 81440 -1 3215
3217 0 461562.34 261501.17 81360 -1 3216
3218 0 461454 261597.2 81320 -1 3217
3219 0 461398 262507.3 77440 98 2911
3220 0 461064.16 262435.78 77480 -1 3219
3221 0 461209.9 263543.6 76720 60 2905
3222 0 461319.9 263674.88 76840 81 3221
3223 0 461313.3 263950.94 77040 91 3222
3224 0 461393.5 264153.22 77240 86 3223
3225 0 461644.03 264375.44 77480 60 3224
3226 0 461691.16 264505.6 77720 71 3225
3227 0 461852.12 264659.38 78040 81 3226
3228 0 461921.78 264847.3 78280 71 3227
3229 0 462005.66 264856.16 78360 71 3228
3230 0 462103.78 265105.72 78600 98 3229
3231 0 461568.25 265585.2 78600 45 3230
3232 0 461517.84 265631.72 78560 45 3231
3233 0 461491.84 265727.62 78520 45 3232
3234 0 461469.28 265785.25 78480 45 3233
3235 0 461437.94 265857.88 78440 45 3234
3236 0 461426.03 265893.88 78400 45 3235
3237 0 461412.53 265940.72 78360 45 3236
3238 0 461402.6 265945.03 78320 45 3237
3239 0 461128.78 266004.7 78280 45 3238
3240 0 461006.5 266051.4 78200 51 3239
3241 0 460770.4 266179.25 78280 51 3240
3242 0 460723.66 266278.12 78360 51 3241
3243 0 460601.94 266464.8 78440 51 3242
3244 0 460363.22 266754.44 78400 71 3243
3245 0 460185.12 266985.28 78360 51 3244
3246 0 459986.78 267212.3 78400 45 3245
3247 0 459968.66 267228.5 78440 45 3246
3248 0 459909.03 267271.4 78480 45 3247
3249 0 459887.66 267284.2 78560 45 3248
3250 0 459804.28 267313.44 78640 75 3249
3251 0 459563.47 267415.4 78760 101 3250
3252 0 459506.4 267425.16 78840 91 3251
3253 0 459451 267447.66 78920 91 3252
3254 0 459344 267750.4 78960 91 3253
3255 0 459207.66 267728.16 79000 91 3254
3256 0 459080.06 267747.3 79040 91 3255
3257 0 458550.44 267634.66 79040 -1 3256
3258 0 458452 267514.75 79120 -1 3257
3259 0 458269.88 267375 79200 -1 3258
3260 0 458195.53 267345.16 79240 -1 3259
3261 0 457863.38 267287.22 79240 -1 3260
3262 0 457699.25 267304.62 79320 -1 3261
3263 0 457593.06 267299.22 79400 -1 3262
3264 0 457385.84 267304.78 79480 -1 3263
3265 0 457013.06 267349.5 79480 -1 3264
3266 0 456929 267362.66 79400 -1 3265
3267 0 457846.25 267247.84 79160 -1 3261
3268 0 457788.22 267191.06 79040 -1 3267
3269 0 460235.75 266934.5 78320 90 3245
3270 0 460250.94 266902.06 78280 90 3269
3271 0 461545.4 266135.3 78320 45 3238
3272 0 461723.94 266200.34 78080 45 3271
3273 0 462275.72 265186.53 78720 51 3230
3274 0 462395.3 265303.47 78960 98 3273
3275 0 462465.3 265202.84 79160 32 3274
3276 0 462547.1 265225.06 79440 75 3275
3277 0 462509.97 265132.75 79520 32 3276
3278 0 462448.38 264994.2 79640 32 3277
3279 0 462211.2 264969.66 79760 60 3278
3280 0 461904.25 264924.72 79840 128 3279
3281 0 461691.47 264987.47 79960 120 3280
3282 0 461617.6 265010.72 80000 120 3281
3283 0 461467.8 265034.03 80120 164 3282
3284 0 461318 265045.2 80240 164 3283
3285 0 461218.4 265069 80440 153 3284
3286 0 461121.1 265067.66 80640 40 3285
3287 0 461026.8 265102.1 80760 156 3286
3288 0 461006.66 265110.88 80800 156 3287
3289 0 460967.1 265126.4 80840 156 3288
3290 0 460859 265141.53 80920 156 3289
3291 0 460518.12 265176.72 81120 115 3290
3292 0 460005.3 265305.5 81240 124 3291
3293 0 459244.5 265523.84 81160 75 3292
3294 0 459029.06 265601.1 81040 71 3293
3295 0 458797.44 265744.94 80920 32 3294
3296 0 458777.22 265788.66 80840 32 3295
3297 0 457931.62 266461 80840 32 3296
3298 0 457646.06 266594.78 80880 32 3297
3299 0 457575.66 266648.78 80920 -1 3298
3300 0 457514.66 266694.34 81000 -1 3299
3301 0 457483.72 266717.16 81040 -1 3300
3302 0 457436.38 266793.03 81120 -1 3301
3303 0 457416.75 266763.03 81200 -1 3302
3304 0 457310.72 266777.66 81280 -1 3303
3305 0 457104.44 266908.2 81360 -1 3304
3306 0 457006.66 266935 81440 -1 3305
3307 0 456870.34 266977.1 81520 -1 3306
3308 0 456849 266980.34 81560 -1 3307
3309 0 456807.3 266986.75 81640 -1 3308
3310 0 456776.66 266963.25 81680 -1 3309
3311 0 456723.88 266992.28 81800 -1 3310
3312 0 456718.6 267116.3 82000 -1 3311
3313 0 456826.78 267245.62 82200 -1 3312
3314 0 456874.28 267335.34 82240 -1 3313
3315 0 456876.94 267528 82160 -1 3314
3316 0 456993.06 267512.16 82080 -1 3315
3317 0 457064.3 267625.66 82040 -1 3316
3318 0 457085.4 267702.2 82000 -1 3317
3319 0 457501.2 266627.72 80840 -1 3298
3320 0 457479.03 266641.97 80760 -1 3319
3321 0 457459.22 266648.94 80720 -1 3320
3322 0 458828.75 265815.44 80800 40 3296
3323 0 460083.94 265280.44 81360 124 3292
3324 0 461115.62 265323.44 80800 156 3288
3325 0 461767.72 264673.47 80120 128 3283
3326 0 461786.38 264499.94 80160 128 3325
3327 0 461593.47 264523.5 80120 128 3326
3328 0 461546.3 264523.5 80040 128 3327
3329 0 461514.16 264482.78 79960 128 3328
3330 0 461525.25 264487.5 79920 128 3329
3331 0 461206.6 265521.44 79960 60 3281
3332 0 462658.78 265598.53 79520 86 3277
3333 0 462703.3 265768.25 79640 51 3332
3334 0 462872.56 265880.8 79720 51 3333
3335 0 463713.75 265973.16 79680 172 3334
3336 0 463941.28 265987.28 79600 45 3335
3337 0 464400.62 267082.9 79760 101 3336
3338 0 464412.12 267158.97 79960 -1 3337
3339 0 464460.28 267833.75 79680 -1 3338
3340 0 464593.5 267988.03 79640 -1 3339
3341 0 464981.22 268202.7 79560 -1 3340
3342 0 465181 268419 79600 -1 3341
3343 0 465381.44 268635 79640 -1 3342
3344 0 465728.2 268796.72 79560 -1 3343
3345 0 465814.75 268827.47 79480 -1 3344
3346 0 465881 268833.66 79400 -1 3345
3347 0 465914.4 268836.78 79360 -1 3346
3348 0 465988 268917 79280 -1 3347
3349 0 466024 268965 79200 -1 3348
3350 0 466220 268961 79120 -1 3349
3351 0 466340 268373 79280 -1 3350
3352 0 466250 268993 79000 -1 3350
3353 0 466218 269189 78920 -1 3352
3354 0 466196 269293 78800 -1 3353
3355 0 466092 269361 78640 -1 3354
3356 0 466248 269413 78480 -1 3355
3357 0 466536 269537 78320 -1 3356
3358 0 467196 269657 78200 -1 3357
3359 0 467888 269833 78240 -1 3358
3360 0 468176 269865 78280 -1 3359
3361 0 468380 269721 78200 -1 3360
3362 0 465473.38 268792.5 79720 -1 3343
3363 0 465509.75 268865.5 79800 -1 3362
3364 0 465604.06 269024.53 79880 -1 3363
3365 0 465605.94 269210.78 79880 -1 3364
3366 0 465733.94 269273.2 79920 -1 3365
3367 0 465881.44 269432.2 79960 -1 3366
3368 0 465929.44 269512.5 80080 -1 3367
3369 0 465926.75 269497.66 80120 -1 3368
3370 0 466022.2 269488.78 79800 -1 3367
3371 0 463948.34 265839.3 79440 172 3336
3372 0 464034.53 265771 79280 172 3371
3373 0 462791.78 265880.2 79800 51 3334
3374 0 462787.78 265910.16 79840 51 3373
3375 0 462732.28 265982.34 79920 51 3374
3376 0 462736.28 265958.56 80080 51 3375
3377 0 462740.16 265952 80160 51 3376
3378 0 462695.72 265935.34 80240 51 3377
3379 0 462654.84 265907.34 80320 51 3378
3380 0 462621.44 265899.4 80400 51 3379
3381 0 458809.34 263286.72 72680 75 2875
3382 0 459128.94 263074.6 72560 86 3381
3383 0 459223 263003 72480 86 3382
3384 0 459276.34 262963 72440 86 3383
3385 0 459383 262883 72360 32 3384
3386 0 459619 262671 72240 98 3385
3387 0 459727 262535 72040 134 3386
3388 0 459731 262447 71800 134 3387
3389 0 460309 261983 71880 60 3388
3390 0 460523 261995 71960 80 3389
3391 0 460471 261967 72040 80 3390
3392 0 459657 262427 71640 81 3388
3393 0 459533 262411 71480 81 3392
3394 0 459525 262343 71440 81 3393
3395 0 459475 262367 71240 51 3394
3396 0 460099 262215 71080 137 3395
3397 0 460086.25 262163.25 70960 137 3396
3398 0 460031 261939 70440 60 3397
3399 0 459973 261811 70280 51 3398
3400 0 460061 261575 70080 51 3399
3401 0 460205 261335 69880 122 3400
3402 0 460269 261203 69680 81 3401
3403 0 460339 261115 69560 81 3402
3404 0 460531 260983 69400 32 3403
3405 0 460727 260835 69240 32 3404
3406 0 460819 260759 69040 71 3405
3407 0 461007 260615 68800 60 3406
3408 0 461105 260447 68640 75 3407
3409 0 461197 260339 68440 81 3408
3410 0 461377 260167 68240 64 3409
3411 0 461341 260091 68000 64 3410
3412 0 461453 260139 67800 45 3411
3413 0 461743 260223 67560 40 3412
3414 0 461939 260195 67440 32 3413
3415 0 462063 260187 67240 51 3414
3416 0 461935 260271 67040 51 3415
3417 0 461807 260111 66840 86 3416
3418 0 461783 259995 66680 51 3417
3419 0 461826.2 259952.6 66640 51 3418
3420 0 461999 259783 66480 32 3419
3421 0 462125 259687 66440 90 3420
3422 0 462137 259639 66280 90 3421
3423 0 462157 259611 66120 64 3422
3424 0 462153 259623 65920 90 3423
3425 0 462101 259667 65720 90 3424
3426 0 462441 259795 65680 45 3425
3427 0 462489 259799 65640 45 3426
3428 0 461901 259591 65600 86 3425
3429 0 461869 259439 65480 86 3428
3430 0 461867 259391 65400 71 3429
3431 0 461897 259335 65280 71 3430
3432 0 461957 259303 65160 45 3431
3433 0 462021 259211 65000 45 3432
3434 0 462241 259003 64840 71 3433
3435 0 462293 258875 64680 71 3434
3436 0 462649 258667 64480 32 3435
3437 0 462795 258559 64360 51 3436
3438 0 462783 258355 64200 51 3437
3439 0 462771 258295 64040 32 3438
3440 0 462675 258307 63960 32 3439
3441 0 462579 258319 63880 51 3440
3442 0 462455 258343 63720 51 3441
3443 0 462289 258339 63640 64 3442
3444 0 462089 258323 63480 60 3443
3445 0 461741 258391 63400 86 3444
3446 0 461119 258471 63320 86 3445
3447 0 460903 258595 63200 75 3446
3448 0 460101 258647 63120 80 3447
3449 0 459643 258815 63080 80 3448
3450 0 459203 258935 63000 60 3449
3451 0 458947 258835 62960 60 3450
3452 0 458449 258835 62920 -1 3451
3453 0 458129 258735 63040 -1 3452
3454 0 457891 258723 63160 -1 3453
3455 0 457347 258611 63240 -1 3454
3456 0 457143 258479 63360 -1 3455
3457 0 457001 258367 63440 -1 3456
3458 0 456925 258279 63560 -1 3457
3459 0 456833 258179 63680 -1 3458
3460 0 456801 257907 63720 -1 3459
3461 0 456703 257695 63680 -1 3460
3462 0 456539 257603 63600 -1 3461
3463 0 456403 257495 63480 -1 3462
3464 0 456215 257407 63440 -1 3463
3465 0 455643 257027 63400 -1 3464
3466 0 455709 256499 63560 -1 3465
3467 0 455701 256695 63840 -1 3466
3468 0 455315 257131 63880 -1 3467
3469 0 455143 257283 63960 -1 3468
3470 0 455731 254891 63640 -1 3466
3471 0 455707 254659 63720 -1 3470
3472 0 455393 254491 63640 -1 3471
3473 0 455241 254391 63560 -1 3472
3474 0 455129 254147 63600 -1 3473
3475 0 454803 253899 63680 -1 3474
3476 0 454511 253695 63600 -1 3475
3477 0 454423 253675 63560 -1 3476
3478 0 455083 253771 63800 -1 3475
3479 0 455237 253707 63840 -1 3478
3480 0 455381 253559 63960 -1 3479
3481 0 455497 253387 64080 -1 3480
3482 0 455373 253267 64240 -1 3481
3483 0 455153 253163 64400 -1 3482
3484 0 454993 252783 64560 -1 3483
3485 0 454951 252595 64640 -1 3484
3486 0 454867 252267 64680 -1 3485
3487 0 454835 251999 64640 -1 3486
3488 0 454815 251687 64560 -1 3487
3489 0 454997 251567 64440 -1 3488
3490 0 454621 251507 64640 -1 3488
3491 0 454549 251207 64680 -1 3490
3492 0 454863 250647 64720 -1 3491
3493 0 455045 250171 64800 -1 3492
3494 0 454883 249643 64680 -1 3493
3495 0 454771 249303 64520 -1 3494
3496 0 454877 249011 64400 -1 3495
3497 0 454937 248903 64280 -1 3496
3498 0 454981 248743 64160 -1 3497
3499 0 454873 248611 64040 -1 3498
3500 0 454779 248591 64000 -1 3499
3501 0 454711 248543 63960 -1 3500
3502 0 454639 248531 63920 -1 3501
3503 0 454511 248475 63840 -1 3502
3504 0 454315 248455 63720 -1 3503
3505 0 455551 256827 63240 -1 3465
3506 0 455663 257035 63160 -1 3505
3507 0 455835 257023 63040 -1 3506
3508 0 455803 257151 62920 -1 3507
3509 0 455707 257319 62840 -1 3508
3510 0 455723 257347 62760 -1 3509
3511 0 455675 257347 62720 -1 3510
3512 0 461435 258535 63160 51 3447
3513 0 461487 258507 63120 32 3512
3514 0 462415 258547 63840 51 3440
3515 0 462327 258571 63760 64 3514
3516 0 461243 259591 66640 51 3419
3517 0 461147 259539 66720 -1 3516
3518 0 459183 262407 70960 51 3397
3519 0 458671 263311 70920 40 3518
3520 0 458523 263543 70880 32 3519
3521 0 460183 261411 70960 96 3397
3522 0 460707 260483 70880 108 3521
3523 0 461483 259859 70880 115 3522
3524 0 462029 259655 71320 166 3523
3525 0 462153 259539 71520 166 3524
3526 0 462033 259463 71640 166 3525
3527 0 462633 260339 71320 122 3524
3528 0 462653 260515 71360 122 3527
3529 0 462533 260751 71440 51 3528
3530 0 462393 260955 71520 60 3529
3531 0 462325 261063 71600 60 3530
3532 0 462189 261107 71680 32 3531
3533 0 461709 259111 70920 96 3523
3534 0 461573 258427 70960 98 3533
3535 0 461973 257459 70880 91 3534
3536 0 462057 257351 70800 91 3535
3537 0 462171 257171 70680 81 3536
3538 0 462267 257015 70520 98 3537
3539 0 462479 256899 70360 75 3538
3540 0 462521 256771 70280 75 3539
3541 0 462649 256647 70120 75 3540
3542 0 462897 256483 69960 91 3541
3543 0 463525 256087 69760 91 3542
3544 0 464291 255623 69600 60 3543
3545 0 464995 255499 69440 96 3544
3546 0 465257 255523 69320 96 3545
3547 0 466149 255671 69200 81 3546
3548 0 466763 255447 69160 64 3547
3549 0 467183 255439 69040 64 3548
3550 0 467321 255439 68920 64 3549
3551 0 467637 255419 68840 64 3550
3552 0 468097 255271 68920 80 3551
3553 0 468781 255047 69040 60 3552
3554 0 469579 254963 69160 160 3553
3555 0 470195 254879 69280 189 3554
3556 0 471213 254467 69120 90 3555
3557 0 471565 254223 69080 45 3556
3558 0 471809 254007 68920 45 3557
3559 0 471125 254411 69080 90 3556
3560 0 471277 254207 68920 60 3559
3561 0 470429 254967 69400 154 3555
3562 0 470549 255055 69520 154 3561
3563 0 470549 255063 69680 154 3562
3564 0 470973 255067 69760 141 3563
3565 0 470241 255087 69760 189 3563
3566 0 470197 255547 69320 45 3555
3567 0 470277 255911 69440 40 3566
3568 0 470491 256087 69280 32 3567
3569 0 470711 256183 69480 40 3568
3570 0 470843 256235 69640 45 3569
3571 0 470919 256271 69760 45 3570
3572 0 470159 256215 69360 32 3568
3573 0 470039 256227 69240 32 3572
3574 0 459155 263427 72360 71 3384
3575 0 455374.25 264347.56 72760 326 2871
3576 0 455294.53 264590.47 72960 273 3575
3577 0 455078.8 265108.25 73280 227 3576
3578 0 454911.8 265434.1 73480 301 3577
3579 0 455089.56 266007.8 73880 274 3578
3580 0 455041.53 266116.8 73920 274 3579
3581 0 455330.9 264357.9 73920 32 3580
3582 0 455216.84 264481.34 74080 32 3581
3583 0 455188 264512.2 74120 32 3582
3584 0 455185.7 264275.75 74160 32 3583
3585 0 455180.34 264230.62 74200 32 3584
3586 0 455256.06 264055.06 74200 32 3585
3587 0 455229.6 263956.97 74240 32 3586
3588 0 455203.4 263939.7 74320 32 3587
3589 0 455175.12 263819 74400 -1 3588
3590 0 455165.6 264220.12 74280 32 3585
3591 0 454839.25 264701.53 74080 108 3582
3592 0 454855.2 264646.47 74200 32 3591
3593 0 454907 264662.03 74280 32 3592
3594 0 454959 264658.03 74400 32 3593
3595 0 455037 264594.03 74600 60 3594
3596 0 455173 264600.03 74760 32 3595
3597 0 455173 264608.03 74960 51 3596
3598 0 455031 264638.03 75040 51 3597
3599 0 454963 264644.03 75120 51 3598
3600 0 454937 264662.03 75240 51 3599
3601 0 454599.88 267125.94 74320 342 3580
3602 0 454481 267423.97 74440 251 3601
3603 0 454458.88 267573.28 74560 251 3602
3604 0 454417.84 268019.38 74920 329 3603
3605 0 454319.2 268644.75 75280 163 3604
3606 0 454633.16 269453.6 75600 256 3605
3607 0 454543.25 269575.34 75840 256 3606
3608 0 454321.66 270411.8 75840 260 3607
3609 0 454089.1 270872.3 76200 224 3608
3610 0 453969.6 271064.78 76360 209 3609
3611 0 452568.6 271915 76720 226 3610
3612 0 452391.88 271966.8 77080 250 3611
3613 0 452273.94 272667.2 77240 375 3612
3614 0 452380.12 272630.9 77400 375 3613
3615 0 451964.06 272860.9 77600 377 3614
3616 0 452338 273279.12 77800 313 3615
3617 0 452283.47 273274.47 78000 334 3616
3618 0 452017.9 273421.56 78120 326 3617
3619 0 451990.75 273580.62 78320 326 3618
3620 0 451969.28 273962.7 78520 276 3619
3621 0 451812.22 274417.62 78720 478 3620
3622 0 451958.75 274651.34 78920 478 3621
3623 0 452128.28 274637.66 79080 452 3622
3624 0 451935.2 274852.5 79280 452 3623
3625 0 452100.8 274828.72 79480 339 3624
3626 0 452010.22 274923.44 79640 256 3625
3627 0 451983.94 274944.34 79800 270 3626
3628 0 452042.8 275109.56 80000 260 3627
3629 0 451996.38 275220.1 80160 260 3628
3630 0 451948.78 275290.44 80360 208 3629
3631 0 451939.38 275381.53 80600 229 3630
3632 0 451955.62 275474.56 80800 134 3631
3633 0 451853.84 275462.72 81120 190 3632
3634 0 451876.9 275534.88 81280 226 3633
3635 0 452008.56 275767.84 81480 224 3634
3636 0 452006.6 276110.4 81640 245 3635
3637 0 452657 275441 81640 40 3636
3638 0 452995 275346.38 81680 32 3637
3639 0 453279 275402.06 81720 51 3638
3640 0 453327 275442.06 81760 51 3639
3641 0 453447 275346.06 81680 75 3639
3642 0 453543 275330.06 81640 75 3641
3643 0 452006.5 276196.34 81680 245 3636
3644 0 452543.38 276397.66 81840 297 3643
3645 0 452827.5 276613.12 82000 380 3644
3646 0 452809.9 276654.12 82200 380 3645
3647 0 452822.47 276795.78 82400 380 3646
3648 0 452978.34 276899.25 82640 289 3647
3649 0 453058.5 276973.12 82840 284 3648
3650 0 453656.5 277049.5 83400 338 3649
3651 0 453241 276927.62 83600 326 3650
3652 0 453757.38 277462.62 84000 221 3651
3653 0 454434.38 278068.7 84520 259 3652
3654 0 454558.38 278194.16 84680 277 3653
3655 0 452450.8 276434.94 84680 178 3654
3656 0 452383.06 276391.38 84800 -1 3655
3657 0 452339.28 276187.56 84920 -1 3656
3658 0 452492.72 276183.8 85080 -1 3657
3659 0 452711.5 276154.53 85280 -1 3658
3660 0 453026.16 276097.22 85440 -1 3659
3661 0 453277 276024.88 85600 -1 3660
3662 0 453538.88 276148.8 85760 -1 3661
3663 0 453598 276175.5 85800 -1 3662
3664 0 453561.97 276345.5 85960 -1 3663
3665 0 453816.34 276064.34 86280 -1 3664
3666 0 453948.06 275917.03 86440 -1 3665
3667 0 454037.66 275730.66 86680 -1 3666
3668 0 454261.2 275596.34 86840 -1 3667
3669 0 454545.28 275447.66 87200 -1 3668
3670 0 454715.78 275384.44 87480 -1 3669
3671 0 454808.75 275366.88 87680 -1 3670
3672 0 455047.62 275250.44 87920 -1 3671
3673 0 455242.72 275041 88240 -1 3672
3674 0 455408.75 274824.38 88560 -1 3673
3675 0 455415 274851.25 88640 -1 3674
3676 0 455354.06 274832.2 88680 -1 3675
3677 0 455331.3 274771.34 88720 -1 3676
3678 0 455421.16 274717.28 88880 -1 3677
3679 0 455284.47 274671.16 89040 -1 3678
3680 0 455263.44 274654 89200 -1 3679
3681 0 455163.03 274573.5 89360 -1 3680
3682 0 455024.78 274517.6 89560 -1 3681
3683 0 455190.4 274825.12 89760 -1 3682
3684 0 455186.03 274822.56 89800 -1 3683
3685 0 455176.6 274832.62 89960 -1 3684
3686 0 455064.47 274805.7 90160 -1 3685
3687 0 455041.53 274794.6 90320 -1 3686
3688 0 455334.28 274884.6 90400 -1 3687
3689 0 455039.47 275000.28 90440 -1 3688
3690 0 455004.2 274782.16 90480 -1 3689
3691 0 454979.97 274765.25 90520 -1 3690
3692 0 455052.8 274711.3 90560 -1 3691
3693 0 456004.56 274695.7 90600 107 3692
3694 0 455954.3 274685.44 90760 107 3693
3695 0 455718.75 274512.16 90960 124 3694
3696 0 455725.03 274322.1 91160 124 3695
3697 0 455694.06 274011.22 91320 98 3696
3698 0 455640.38 273399.94 91480 80 3697
3699 0 455806.34 272227.22 91480 98 3698
3700 0 455880.44 272313.6 91240 141 3699
3701 0 455915.9 272183.75 90960 141 3700
3702 0 455767.75 272182.97 90880 45 3701
3703 0 455724.1 272164.88 90760 45 3702
3704 0 455625.2 272131.62 90680 32 3703
3705 0 455406.25 272037.72 90600 32 3704
3706 0 454543.44 272096.94 90560 -1 3705
3707 0 454394.94 272130.1 90520 -1 3706
3708 0 454109.56 272136.03 90440 -1 3707
3709 0 453990.5 272003.2 90320 -1 3708
3710 0 453766.7 272024.72 90200 -1 3709
3711 0 453642.16 272023.38 90160 -1 3710
3712 0 453533.8 272019.06 90120 -1 3711
3713 0 453406.97 272038.7 90000 -1 3712
3714 0 453255.6 272043.28 89920 -1 3713
3715 0 453222.75 271975.06 89880 -1 3714
3716 0 453140.06 272040.78 89800 -1 3715
3717 0 453095.9 272080.16 89760 -1 3716
3718 0 453097 272088.06 89720 -1 3717
3719 0 453059.3 272104.8 89680 -1 3718
3720 0 453040.44 272074.34 89640 -1 3719
3721 0 452696.84 271509.25 89600 -1 3720
3722 0 452752.56 271583.28 89480 -1 3721
3723 0 452783.94 271581.7 89400 -1 3722
3724 0 452793.5 271591.4 89320 -1 3723
3725 0 452843.47 271577.75 89200 -1 3724
3726 0 452801.4 271580 89120 -1 3725
3727 0 452739.34 271583.2 89000 -1 3726
3728 0 452826.25 271504.12 88840 -1 3727
3729 0 453216.1 271354.88 88800 -1 3728
3730 0 452829.84 271473.3 88760 -1 3729
3731 0 452862 271485.8 88720 -1 3730
3732 0 452812.53 271527.62 88680 -1 3731
3733 0 452800.03 271481.97 88640 -1 3732
3734 0 452785.9 271382 88600 -1 3733
3735 0 452717.1 271333.7 88480 -1 3734
3736 0 452643.2 271278.22 88360 -1 3735
3737 0 452635.4 271342.16 88240 -1 3736
3738 0 452690 271402.4 88040 -1 3737
3739 0 452685.16 271461.12 87880 -1 3738
3740 0 452753.9 271523.56 87720 -1 3739
3741 0 452793.53 271594.62 87560 -1 3740
3742 0 452819.4 271595.3 87360 -1 3741
3743 0 452836.78 271634.78 87200 -1 3742
3744 0 452926.16 271666.53 87000 -1 3743
3745 0 452947.38 271697.1 86960 -1 3744
3746 0 452990.56 271821.62 86800 -1 3745
3747 0 452990.62 271887.9 86680 -1 3746
3748 0 452976.06 271887 86640 -1 3747
3749 0 452569.56 271660.97 86960 -1 3745
3750 0 452455.16 271614.88 86880 -1 3749
3751 0 452416.16 271625.97 86840 -1 3750
3752 0 452230.4 271686.62 86760 -1 3751
3753 0 451989.38 271715.53 86680 -1 3752
3754 0 451850 271644.78 86600 -1 3753
3755 0 451840.8 271681.53 86560 -1 3754
3756 0 453975.28 271812 90160 -1 3711
3757 0 454016.62 271494.97 90160 -1 3756
3758 0 453959.2 271297.4 90160 -1 3757
3759 0 453950 271279 90200 -1 3758
3760 0 453883.38 271239.97 90320 -1 3759
3761 0 454018.9 271531.72 90080 -1 3757
3762 0 454014.3 271492.66 90040 -1 3761
3763 0 455783.1 272205.5 91520 98 3699
3764 0 455576.84 272012 91880 102 3763
3765 0 455531.1 271968.56 91960 102 3764
3766 0 455547.66 271779.53 92120 122 3765
3767 0 455508.44 271326.78 92400 122 3766
3768 0 455487.53 271196.66 92480 107 3767
3769 0 455577.97 270956.16 92760 101 3768
3770 0 455615.28 270646.47 92960 81 3769
3771 0 455781.75 270362 93160 98 3770
3772 0 455963.1 270195.88 93320 64 3771
3773 0 456923.44 269560.94 93320 150 3772
3774 0 457195.75 269378.25 93200 90 3773
3775 0 457759.72 269074.1 92960 128 3774
3776 0 458322.06 268860.7 92720 81 3775
3777 0 458597.1 268743.75 92480 178 3776
3778 0 458820.53 268554.66 92240 160 3777
3779 0 459061 268453.4 92080 124 3778
3780 0 459121.16 268428.4 92040 124 3779
3781 0 459300.97 268299.22 91920 120 3780
3782 0 459665.4 268157.34 91800 51 3781
3783 0 459932.44 268049.2 91680 60 3782
3784 0 460719.16 267596.5 91560 137 3783
3785 0 461539.6 267180.28 91360 156 3784
3786 0 462621.94 266165.78 91360 210 3785
3787 0 462696.34 265953.72 91520 148 3786
3788 0 462744.75 265780.25 91640 120 3787
3789 0 462664.94 265753.12 91760 120 3788
3790 0 462669.4 265630.1 91920 154 3789
3791 0 462659 265595 91960 154 3790
3792 0 462609.44 265420.06 92160 104 3791
3793 0 462493.88 265117.5 92360 81 3792
3794 0 462630.62 264983.7 92520 81 3793
3795 0 462635 264591.34 92720 107 3794
3796 0 462616.84 264557.12 92760 107 3795
3797 0 462596.03 264308.38 92840 124 3796
3798 0 462668 264092 92920 131 3797
3799 0 462703.56 263983.88 92960 131 3798
3800 0 462772.03 263829.9 93080 148 3799
3801 0 462848.66 263755.84 93280 148 3800
3802 0 462933.72 263724.22 93480 178 3801
3803 0 462922.84 263797.94 93680 178 3802
3804 0 462883.5 263738.5 93760 98 3803
3805 0 462844.28 263679.16 93840 98 3804
3806 0 462987.78 263640.88 93960 64 3805
3807 0 463006.97 263561.4 94080 45 3806
3808 0 463184.94 263486.34 94200 45 3807
3809 0 463134.1 263296.5 94240 45 3808
3810 0 463224.6 263149.4 94240 45 3809
3811 0 463295.47 262968.53 94240 45 3810
3812 0 463247.22 262897.7 94200 45 3811
3813 0 463233.1 262875.06 94160 45 3812
3814 0 463185 262821.3 94120 45 3813
3815 0 463057.72 262713.84 94080 -1 3814
3816 0 462848.4 262580.9 94120 -1 3815
3817 0 462568.4 262351.8 94160 -1 3816
3818 0 462455.28 262281.1 94200 -1 3817
3819 0 462229 262216.03 94240 -1 3818
3820 0 462042.3 262148.16 94200 -1 3819
3821 0 461903.72 262009.56 94200 -1 3820
3822 0 461833 261995.42 94200 -1 3821
3823 0 461632.2 261808.75 94200 -1 3822
3824 0 461403.1 261811.58 94280 -1 3823
3825 0 461373.3 261836.06 94360 -1 3824
3826 0 462781.62 262545.38 94200 -1 3816
3827 0 462747.7 262525.56 94240 -1 3826
3828 0 463111.47 263228.62 94320 45 3809
3829 0 463111.47 263203.16 94360 45 3828
3830 0 463148.22 263135.28 94480 45 3829
3831 0 463023.78 262906.2 94520 45 3830
3832 0 462856.9 262832.62 94560 -1 3831
3833 0 462684.38 262713.84 94680 -1 3832
3834 0 462636.28 262699.7 94800 -1 3833
3835 0 462792.94 263713.5 94040 64 3807
3836 0 462691.12 263738.97 94080 64 3835
3837 0 462634.56 263792.7 94200 64 3836
3838 0 463165.2 263774.5 93760 64 3804
3839 0 463173.7 263774.5 93800 64 3838
3840 0 463502.03 266088.25 91520 51 3787
3841 0 462770.66 266127.34 91280 148 3786
3842 0 462845.1 266107.72 91240 148 3841
3843 0 463005.06 266160.47 91040 101 3842
3844 0 463108.38 266075.2 90920 101 3843
3845 0 463227.03 266052.22 90800 108 3844
3846 0 463235.9 266042.56 90640 -1 3845
3847 0 463518.5 265882.28 90600 -1 3846
3848 0 461894.06 266044.4 90560 -1 3847
3849 0 461716.8 265970.25 90480 -1 3848
3850 0 461582.16 265865.8 90360 -1 3849
3851 0 461596.44 265854.25 90320 -1 3850
3852 0 461437.4 265438.75 90320 -1 3851
3853 0 461508.9 265344.53 90360 -1 3852
3854 0 461593.38 265403.03 90400 -1 3853
3855 0 461518.66 265354.28 90440 -1 3854
3856 0 461534.88 265286.06 90520 -1 3855
3857 0 461632.38 265325.03 90560 -1 3856
3858 0 461820.8 265110.6 90440 -1 3855
3859 0 461682.6 265834.38 90160 -1 3851
3860 0 461868.66 265789.03 90000 -1 3859
3861 0 461987.84 265805.75 89920 -1 3860
3862 0 462105.53 265800.78 89760 -1 3861
3863 0 462193.2 265756.28 89640 -1 3862
3864 0 462196.25 265588 89520 -1 3863
3865 0 462237.16 265581.94 89440 -1 3864
3866 0 462287.44 265597.72 89320 -1 3865
3867 0 462304.12 265677.56 89160 -1 3866
3868 0 462317.72 265741.78 89000 -1 3867
3869 0 462284.66 265788.62 88840 -1 3868
3870 0 462213.16 265823.78 88800 -1 3869
3871 0 462209.28 265853.84 88760 -1 3870
3872 0 462191.7 265831.5 88720 -1 3871
3873 0 462338.28 265086.2 88680 -1 3872
3874 0 462393.22 265263.72 88640 -1 3873
3875 0 462403.2 265519.44 88560 -1 3874
3876 0 462404.84 265676.62 88440 -1 3875
3877 0 462349.97 265831.78 88360 -1 3876
3878 0 462177.44 265952.53 88200 -1 3877
3879 0 462155.66 266093.2 88040 -1 3878
3880 0 462088.78 266234 87840 -1 3879
3881 0 461592.4 266258.38 87600 -1 3880
3882 0 461250.97 265736.34 87600 -1 3881
3883 0 461102.47 265164.03 87840 -1 3882
3884 0 460915.2 264976.34 88000 -1 3883
3885 0 460734.25 264867.72 88080 -1 3884
3886 0 460638.4 264766 88200 -1 3885
3887 0 460532.66 264617.97 88320 -1 3886
3888 0 460376.3 264409.8 88440 -1 3887
3889 0 460142.34 264239.06 88600 -1 3888
3890 0 459964.66 264138.8 88640 -1 3889
3891 0 459972.78 263968.66 88680 -1 3890
3892 0 459798.84 264647.47 88720 -1 3891
3893 0 459780.25 264665.6 88840 -1 3892
3894 0 459755.3 264572.34 88960 -1 3893
3895 0 459721.78 264567.72 89000 -1 3894
3896 0 459927.56 264642.75 88840 -1 3893
3897 0 459989.72 264722.06 88840 -1 3896
3898 0 460002.6 264760.62 88880 -1 3897
3899 0 461287.16 266045.66 87440 -1 3882
3900 0 461329.34 266185.88 87360 -1 3899
3901 0 462212.03 266197.22 88760 -1 3871
3902 0 462042.12 266347.4 88720 -1 3901
3903 0 461346.03 265694 90360 -1 3850
3904 0 460838.47 265432.75 90360 -1 3903
3905 0 460784.34 265359.97 90320 -1 3904
3906 0 460704.1 265270.4 90280 -1 3905
3907 0 460536.16 265175.22 90320 -1 3906
3908 0 460450.3 265089.38 90280 -1 3907
3909 0 460377.53 265050.2 90200 -1 3908
3910 0 460349.53 265052.06 90160 -1 3909
3911 0 462510.7 266821.7 91360 51 3785
3912 0 462782.22 267045.16 91280 64 3911
3913 0 462968.9 267158.28 91160 75 3912
3914 0 463543.06 267545.78 91120 175 3913
3915 0 463486.5 267791.84 91120 175 3914
3916 0 463362.06 267873.88 91160 175 3915
3917 0 463305.47 267888 91240 175 3916
3918 0 463837.22 267769.22 91000 163 3914
3919 0 464583.94 268043.56 90680 75 3918
3920 0 465220.88 268043.56 90600 75 3919
3921 0 466230.72 267576.97 90600 -1 3920
3922 0 465684 267542.4 90680 -1 3921
3923 0 465674.16 267690.16 90800 -1 3922
3924 0 463202.03 268064.4 90560 -1 3919
3925 0 463165.1 268150.6 90400 -1 3924
3926 0 463190.56 268136.44 90360 -1 3925
3927 0 463329.16 268334.44 90000 -1 3926
3928 0 463634.62 268504.16 89680 -1 3927
3929 0 464029.2 268420.72 89240 -1 3928
3930 0 464098.47 268439.1 89160 -1 3929
3931 0 464463.34 268673.84 89160 -1 3930
3932 0 464771.62 268787 89160 -1 3931
3933 0 465156.3 269001.94 89120 -1 3932
3934 0 465608.84 269236.72 89120 -1 3933
3935 0 465538.5 269302.22 88960 -1 3934
3936 0 465515.78 269328.22 88880 -1 3935
3937 0 465437.78 269354.22 88760 -1 3936
3938 0 465428.03 269367.2 88720 -1 3937
3939 0 465600.25 268967.56 88680 -1 3938
3940 0 465632.72 269162.5 88560 -1 3939
3941 0 464545.38 268707.78 89200 -1 3931
3942 0 464570.8 268724.75 89240 -1 3941
3943 0 459591.97 268423.28 92080 80 3779
3944 0 459623.62 268415.38 92120 80 3943
3945 0 456989.7 269691.25 93400 139 3773
3946 0 457088.94 269908.9 93520 102 3945
3947 0 457120.7 269927.62 93560 102 3946
3948 0 457245.94 269967.8 93640 51 3947
3949 0 457419 270009.16 93720 51 3948
3950 0 456808.2 269423.12 93400 150 3945
3951 0 456829.34 269393 93480 150 3950
3952 0 456840.16 269377.97 93520 150 3951
3953 0 456834.88 269373.5 93560 150 3952
3954 0 455497.7 270959.53 92400 98 3767
3955 0 455306.25 270799.6 92400 45 3954
3956 0 455127.56 270835.8 92280 81 3955
3957 0 455115.16 270826.6 92160 81 3956
3958 0 454726.03 270668.2 92120 64 3957
3959 0 453892.4 270475.38 92120 104 3958
3960 0 453341.06 270170.97 92200 120 3959
3961 0 452817.1 269394.2 92200 150 3960
3962 0 452750.38 269310.66 92000 150 3961
3963 0 452617.28 269250.75 91800 64 3962
3964 0 452389.06 268936 91640 137 3963
3965 0 451806.2 268754.28 91640 102 3964
3966 0 451667.84 268686.25 91720 71 3965
3967 0 451317.84 268586.22 91800 51 3966
3968 0 450679.44 268246.5 91840 32 3967
3969 0 450183.78 268152.56 91880 45 3968
3970 0 449989.66 268042.3 91960 40 3969
3971 0 449771.3 267981.97 92000 75 3970
3972 0 449817.66 267892.9 92040 75 3971
3973 0 449792.22 267743 92040 71 3972
3974 0 449976.06 267703.4 91920 40 3973
3975 0 450236.28 267618.56 91880 45 3974
3976 0 449755.44 267720.38 92160 71 3972
3977 0 449623.9 267597.34 92200 45 3976
3978 0 449379.25 267199.94 92320 128 3977
3979 0 449360.88 267170.25 92520 128 3978
3980 0 449295.8 267161.75 92640 128 3979
3981 0 448973.38 266994.88 92800 128 3980
3982 0 448839.03 266713.44 92920 -1 3981
3983 0 448737.22 266529.6 93080 -1 3982
3984 0 448639.62 266519.72 93160 -1 3983
3985 0 448605.7 266502.72 93240 -1 3984
3986 0 448563.25 266533.84 93360 -1 3985
3987 0 449332.7 267067.47 92200 45 3978
3988 0 449176.97 266803.56 92120 32 3987
3989 0 451926.56 268592.9 92080 71 3964
3990 0 452093.44 268672.1 92400 102 3989
3991 0 451937.88 268556.12 92600 -1 3990
3992 0 451841.72 268409.06 92840 -1 3991
3993 0 451889.8 268312.88 93080 -1 3992
3994 0 452045.38 268225.2 93200 -1 3993
3995 0 452087.78 268208.22 93240 -1 3994
3996 0 452254.66 268174.28 93480 -1 3995
3997 0 452274.47 268188.44 93520 -1 3996
3998 0 455204.88 270741.88 92440 45 3955
3999 0 455286.75 270666.12 92560 45 3998
4000 0 455419.7 270487.94 92640 96 3999
4001 0 455241 271790.66 91880 102 3764
4002 0 455248.47 271805.56 91840 102 4001
4003 0 453519.9 275975.1 85600 -1 3661
4004 0 453776.56 276114.78 85600 -1 4003
4005 0 453893.53 276166.78 85560 -1 4004
4006 0 454023.5 276160.28 85480 -1 4005
4007 0 454091.72 276095.3 85400 -1 4006
4008 0 454659.84 278294.66 84800 277 3654
4009 0 455123.94 278945.22 84840 326 4008
4010 0 455226.56 279622.94 84960 328 4009
4011 0 455479.28 279729.6 85320 303 4010
4012 0 455537.5 279739.28 85360 303 4011
4013 0 455773.53 280004.28 85560 263 4012
4014 0 455885.88 280224.12 85760 140 4013
4015 0 456042.3 280268.53 85960 140 4014
4016 0 456224.12 280359.22 86200 278 4015
4017 0 456836.97 279991.2 86760 208 4016
4018 0 457120.16 280101.94 87920 200 4017
4019 0 456015 281592 87920 341 4018
4020 0 455791.25 282210.94 88640 332 4019
4021 0 455833.7 282000.6 88680 361 4020
4022 0 455886.78 282217.3 88720 -1 4021
4023 0 455896.06 282500.7 89000 256 4022
4024 0 455995.4 283353.56 89600 198 4023
4025 0 456160.88 284244.78 90560 51 4024
4026 0 457053.2 284573.44 90600 296 4025
4027 0 457389.16 284931.72 90760 385 4026
4028 0 457120.16 286144.78 91120 271 4027
4029 0 457151.88 286309.1 91160 442 4028
4030 0 458088.34 286881.97 91800 354 4029
4031 0 458534.1 287532.5 92080 377 4030
4032 0 458585.44 288441.25 92280 326 4031
4033 0 458432.44 288455.44 92320 335 4032
4034 0 458086.78 288493.16 92560 353 4033
4035 0 457728.38 288830 92880 380 4034
4036 0 459683.1 288895.94 92880 128 4035
4037 0 460194.97 288703.56 92880 120 4036
4038 0 461372.84 288851.22 92880 124 4037
4039 0 462847.8 288919.4 92760 115 4038
4040 0 462812.03 288982.25 92640 115 4039
4041 0 462993 288991.72 92440 51 4040
4042 0 463194 289040.56 92240 75 4041
4043 0 463331.25 289072.72 92040 64 4042
4044 0 463626.66 289219.53 91800 75 4043
4045 0 463780.34 289247.88 91720 104 4044
4046 0 464012.6 289268.2 91600 128 4045
4047 0 464161.9 289218.3 91440 71 4046
4048 0 464255.97 289148.38 91240 102 4047
4049 0 464438 289074.8 91040 140 4048
4050 0 464549.8 289044.12 90880 140 4049
4051 0 464722.9 288873.44 90800 98 4050
4052 0 464921.3 288731.25 90720 98 4051
4053 0 465361.5 288461.66 90600 -1 4052
4054 0 463621.84 288357.06 90560 122 4053
4055 0 463692.8 288204.97 90480 122 4054
4056 0 463468.2 288039.62 90400 51 4055
4057 0 463563.16 288012.22 90360 122 4056
4058 0 463868.1 287549.62 90000 124 4057
4059 0 463997 287389.72 89880 134 4058
4060 0 464168.7 287176.38 89720 197 4059
4061 0 464558.53 287033.53 89600 200 4060
4062 0 464656.6 286993.2 89440 200 4061
4063 0 464680.7 286983 89400 200 4062
4064 0 464752.94 286887.25 89240 196 4063
4065 0 464863.56 286895.16 89120 188 4064
4066 0 465010.72 286906.06 88960 178 4065
4067 0 464055.88 286875.47 88960 -1 4066
4068 0 463924.5 286964.78 88880 -1 4067
4069 0 463884.28 286963.3 88840 -1 4068
4070 0 463838.56 287028.66 88800 -1 4069
4071 0 463848.25 287006.56 88720 -1 4070
4072 0 464011.84 287085.75 88600 -1 4071
4073 0 464125.34 287188.66 88400 -1 4072
4074 0 463956.44 287323.25 88280 -1 4073
4075 0 463708.38 287537 88200 -1 4074
4076 0 465042.53 286979.7 88880 168 4066
4077 0 465153.94 286923.78 88800 200 4076
4078 0 465292.75 286761.5 88720 150 4077
4079 0 465365.2 286807.03 88680 186 4078
4080 0 465414.8 286881.53 88640 186 4079
4081 0 465612.28 286867.75 88440 148 4080
4082 0 466034.9 286990.7 88240 107 4081
4083 0 466249.12 286883.97 88200 81 4082
4084 0 466329.22 286982.53 88080 81 4083
4085 0 466365.47 287007.2 88040 108 4084
4086 0 466468 287095.22 87800 108 4085
4087 0 466631.6 287127.75 87520 163 4086
4088 0 466742.78 287191.9 87240 91 4087
4089 0 467147.4 287052.5 87000 139 4088
4090 0 467381.28 287048.16 86760 140 4089
4091 0 467591.53 286942.7 86720 150 4090
4092 0 468121.9 286774.62 86720 221 4091
4093 0 468068.1 286826.2 86840 221 4092
4094 0 468084.22 286797.66 87080 221 4093
4095 0 467903.53 286516.72 87520 -1 4094
4096 0 468362.53 286725.62 86560 157 4092
4097 0 468813.1 286599.9 86440 200 4096
4098 0 470703.03 285484.78 86440 80 4097
4099 0 470934.53 285175.12 86560 81 4098
4100 0 471099.72 284914.7 86680 86 4099
4101 0 471179.34 284729.16 86720 86 4100
4102 0 471188.56 284654.16 86760 86 4101
4103 0 471098.38 284543.66 87120 75 4102
4104 0 471223.2 284402.7 87280 51 4103
4105 0 471430.12 284196.6 87440 156 4104
4106 0 471668.47 283940.66 87600 124 4105
4107 0 473011.3 283310.3 87600 81 4106
4108 0 473359.12 282132.6 88600 102 4107
4109 0 473354.34 282083.1 88640 108 4108
4110 0 473321.3 282077.7 88680 108 4109
4111 0 473346.38 282011.47 88720 108 4110
4112 0 473359.84 281888.78 88880 124 4111
4113 0 473405.16 281864.72 89040 124 4112
4114 0 473374.94 281694.44 89200 128 4113
4115 0 473380.9 281564.2 89400 120 4114
4116 0 473362.84 281425.47 89600 40 4115
4117 0 473450.72 280970.16 89760 104 4116
4118 0 473500.12 280855.44 89920 98 4117
4119 0 473245.66 280835.44 90040 98 4118
4120 0 473186.1 280646.53 90160 45 4119
4121 0 472636.53 280141.47 90160 128 4120
4122 0 472646.8 280115 90360 128 4121
4123 0 472535.94 279985.8 90520 115 4122
4124 0 472504.75 279941.78 90560 115 4123
4125 0 474202.8 279969.72 90640 -1 4124
4126 0 474270.9 279875.53 90680 -1 4125
4127 0 474557.22 279156.2 90680 -1 4126
4128 0 474726.97 278939.3 90680 -1 4127
4129 0 474673.94 278138.8 90680 -1 4128
4130 0 474637.84 277966.4 90640 -1 4129
4131 0 473115.03 277699.1 90560 108 4130
4132 0 473307.94 277446.16 90480 91 4131
4133 0 474126.78 276974.6 90240 96 4132
4134 0 474967.03 275937.1 90240 90 4133
4135 0 476176 275259.75 90240 90 4134
4136 0 476708.12 274937.84 90200 148 4135
4137 0 476944.16 274814.12 90240 -1 4136
4138 0 476948.62 274670.2 90280 -1 4137
4139 0 476953.38 274932.34 90000 154 4136
4140 0 477151.5 274800.6 89800 135 4139
4141 0 477019.53 274446.97 89480 168 4140
4142 0 476412.56 274167.25 89480 101 4141
4143 0 474728.88 274045.84 89480 81 4142
4144 0 474227.47 274088.06 89200 122 4143
4145 0 474051.28 274058 89040 122 4144
4146 0 474024.34 274071.34 88880 40 4145
4147 0 474067.2 274048.25 88800 40 4146
4148 0 473999.28 273918 88800 40 4147
4149 0 473807.28 273854 88800 40 4148
4150 0 473833.8 273858.34 88880 40 4149
4151 0 474052.4 274117.2 88760 40 4146
4152 0 473997.44 273966.53 88680 40 4151
4153 0 473984.88 274005.25 88640 40 4152
4154 0 473899.8 274272.66 88360 98 4153
4155 0 473872.1 274411.22 88120 102 4154
4156 0 473778.4 274652.7 87720 108 4155
4157 0 473724.3 274706.78 87600 108 4156
4158 0 473613.47 274933.72 87600 108 4157
4159 0 473621.38 275094.72 87480 143 4158
4160 0 473502.62 275287.34 87440 143 4159
4161 0 473352.2 275466.8 87360 -1 4160
4162 0 473257.2 275545.97 87200 -1 4161
4163 0 473220.25 275693.78 87000 -1 4162
4164 0 473711.1 274725.25 87280 143 4157
4165 0 473754.25 274680.7 87160 75 4164
4166 0 473763.88 274820.25 86880 120 4165
4167 0 473658.34 274962.75 86600 81 4166
4168 0 473708.03 275094.44 86320 96 4167
4169 0 473725.4 275164.3 86200 60 4168
4170 0 473691.66 275268 86080 53 4169
4171 0 473625.34 275476.06 85840 40 4170
4172 0 473597.62 275759.75 85240 156 4171
4173 0 473525.06 275995.94 84720 90 4172
4174 0 473573.06 276098.78 84440 96 4173
4175 0 473737.5 276174.06 84040 120 4174
4176 0 473777.75 276183.75 84000 120 4175
4177 0 474055.5 276251.9 83720 153 4176
4178 0 474606.6 276302.8 83360 32 4177
4179 0 474730.06 276254.06 83320 51 4178
4180 0 475415.6 276445.75 83040 120 4179
4181 0 475638 276522 82960 98 4180
4182 0 475766 276534 82840 32 4181
4183 0 476038 276598 82680 51 4182
4184 0 476262 276630 82520 71 4183
4185 0 476394 276584 82480 71 4184
4186 0 476526 276538 82440 108 4185
4187 0 476308 276582 82320 108 4186
4188 0 476276 276578 82120 108 4187
4189 0 476356 276642 81920 131 4188
4190 0 476304 276738 81640 140 4189
4191 0 476464 276714 81440 96 4190
4192 0 476712 276650 81200 128 4191
4193 0 476948 276690 81000 134 4192
4194 0 477280 276702 80760 128 4193
4195 0 477728 276498 80560 45 4194
4196 0 478526 276226 80400 -1 4195
4197 0 474231.25 276205.78 83240 122 4178
4198 0 474099.75 276133.84 83120 107 4197
4199 0 474047.75 275756.97 82760 128 4198
4200 0 474210.22 275480.8 82600 135 4199
4201 0 474344.28 275129.56 82400 125 4200
4202 0 474398.12 274989.25 82320 121 4201
4203 0 474597.88 274678.12 82320 -1 4202
4204 0 474605.7 274654.4 82360 -1 4203
4205 0 474424.66 274918.72 82280 120 4202
4206 0 474573 274635.8 81960 96 4205
4207 0 475106.72 274381.28 81960 -1 4206
4208 0 475144.34 274387 82000 -1 4207
4209 0 474609.84 274564.6 81880 90 4206
4210 0 474561.1 274600.3 81800 90 4209
4211 0 475110.2 274103.22 81720 107 4210
4212 0 475565.03 273654.88 81680 60 4211
4213 0 475633.28 273157.75 81680 75 4212
4214 0 475563 272926 81600 51 4213
4215 0 475567 272830 81520 51 4214
4216 0 475425 272706 81440 51 4215
4217 0 475317 272674 81280 51 4216
4218 0 475073 272562 81160 75 4217
4219 0 474947 272426 81040 71 4218
4220 0 474811 272090 81040 32 4219
4221 0 474821 271990 81000 32 4220
4222 0 474513 272086 80920 81 4221
4223 0 475337 271590 81040 51 4221
4224 0 475127 272750 81080 75 4218
4225 0 475083 272770 81000 75 4224
4226 0 475103 272774 80920 75 4225
4227 0 474119.25 274626.3 81760 96 4210
4228 0 473895.06 274788.78 81760 96 4227
4229 0 473891.8 274779.03 81720 96 4228
4230 0 474029.5 274619.56 81640 96 4227
4231 0 473888.56 274603.56 81440 90 4230
4232 0 473703.38 274629.56 81120 98 4231
4233 0 473526.28 274741.66 80760 96 4232
4234 0 473319.97 274925.22 80400 90 4233
4235 0 473287.5 274978.5 80360 90 4234
4236 0 473254.7 275032.47 80320 90 4235
4237 0 473302.03 275186.34 80240 71 4236
4238 0 473419.06 275306.97 80120 90 4237
4239 0 473502.1 275356.3 80080 90 4238
4240 0 473693 275370.5 79960 98 4239
4241 0 473342.4 275300.38 79960 -1 4240
4242 0 473883.7 275384.97 79840 107 4240
4243 0 473977.9 275404.47 79800 86 4242
4244 0 474057 275423 79760 87 4243
4245 0 474452.25 275518.16 79560 96 4244
4246 0 474672 275541.5 79360 64 4245
4247 0 474892.5 275565.28 79160 71 4246
4248 0 475129.7 275575.03 78840 64 4247
4249 0 475185.62 275583.2 78600 64 4248
4250 0 475195.2 275584.4 78560 60 4249
4251 0 475232.03 275589.66 78400 60 4250
4252 0 475186.53 275602.66 78080 81 4251
4253 0 475124.8 275609.16 77960 120 4252
4254 0 474998.1 275605.9 77760 96 4253
4255 0 474974.66 275653.5 77560 105 4254
4256 0 474970.47 275662.75 77520 107 4255
4257 0 474564.34 275857.7 77520 107 4256
4258 0 474357 275835.5 77400 107 4257
4259 0 474288.2 275828.44 77360 -1 4258
4260 0 474244.44 275815.22 77320 -1 4259
4261 0 474252.44 275951.9 77200 -1 4260
4262 0 474118.38 275970.56 77080 -1 4261
4263 0 474054.25 276140.34 77000 -1 4262
4264 0 474067 276224.5 76920 -1 4263
4265 0 474095.2 275939.12 76920 -1 4264
4266 0 473913.1 275844.12 76760 -1 4265
4267 0 473794.34 275743.84 76840 -1 4266
4268 0 473791 275698.72 77000 -1 4267
4269 0 473934.22 275838.84 76680 -1 4266
4270 0 473841.84 275830.94 76440 -1 4269
4271 0 473827.34 275853.34 76400 -1 4270
4272 0 473637.34 275977.4 76320 -1 4271
4273 0 473517.25 275952.3 76280 -1 4272
4274 0 473446 275904.8 76160 -1 4273
4275 0 473063.34 275873.16 76040 -1 4274
4276 0 472938 275850.72 76000 -1 4275
4277 0 472726.88 275924.62 75920 -1 4276
4278 0 472650.34 275980.03 75880 -1 4277
4279 0 472542.12 276172.7 75840 -1 4278
4280 0 472507.84 276228.1 75880 -1 4279
4281 0 472344.22 276373.25 75920 -1 4280
4282 0 472381.16 276412.84 76040 -1 4281
4283 0 472270.3 276370.6 75800 -1 4281
4284 0 474080.25 276309.3 76840 -1 4264
4285 0 473999.44 276328.72 76600 -1 4284
4286 0 473986.03 276332.03 76560 -1 4285
4287 0 473929.28 276302.53 76400 -1 4286
4288 0 473830.06 276250.8 76120 -1 4287
4289 0 473820.3 276471.75 76040 -1 4288
4290 0 473830.06 276481.5 75920 -1 4289
4291 0 473724.5 276641 75880 -1 4290
4292 0 473618.88 276799.9 75840 -1 4291
4293 0 473531.16 276838.9 75760 -1 4292
4294 0 473303.72 276848.62 75720 -1 4293
4295 0 473056.8 276721.94 75720 -1 4294
4296 0 473014.56 276669.94 75760 -1 4295
4297 0 473040.56 276653.7 75920 -1 4296
4298 0 474238.25 275726.12 77440 -1 4258
4299 0 474267.8 275694.12 77520 -1 4298
4300 0 474938 275724.47 77120 160 4256
4301 0 474931.5 275703 77000 178 4300
4302 0 474912 275640 76640 160 4301
4303 0 475028.97 275165.66 75960 81 4302
4304 0 475321.34 274768.25 75720 81 4303
4305 0 475316.53 274683.53 75560 81 4304
4306 0 475149.44 274434.62 75080 64 4305
4307 0 475111.16 274417.47 74920 60 4306
4308 0 474670.8 274320.47 74680 71 4307
4309 0 474366.25 274159.6 74680 -1 4308
4310 0 474367.2 274158.62 74720 -1 4309
4311 0 474597.6 274304 74640 73 4308
4312 0 474304 274240 74480 81 4311
4313 0 474112 274144 74320 75 4312
4314 0 473984 273984 74160 81 4313
4315 0 474080 273760 74040 160 4314
4316 0 474144 273600 73840 124 4315
4317 0 474304 273440 73720 124 4316
4318 0 474272 273280 73520 120 4317
4319 0 474080 273120 73360 96 4318
4320 0 474016 273056 73120 71 4319
4321 0 473856 272992 72880 128 4320
4322 0 473856 272832 72640 40 4321
4323 0 473824 272672 72440 104 4322
4324 0 473664 272512 72320 120 4323
4325 0 473600 272384 72080 91 4324
4326 0 473472 272192 71920 96 4325
4327 0 473529.6 272096 71800 87 4326
4328 0 473568 272032 71720 81 4327
4329 0 473664 271808 71600 96 4328
4330 0 473824 271648 71480 102 4329
4331 0 473984 271424 71400 108 4330
4332 0 474112 271232 71280 80 4331
4333 0 474208 271040 71120 135 4332
4334 0 474208 270816 71000 81 4333
4335 0 474208 270624 70800 75 4334
4336 0 474208 270432 70600 32 4335
4337 0 474208 270272 70360 90 4336
4338 0 474176 270112 70160 124 4337
4339 0 474144 269920 69960 137 4338
4340 0 474144 269792 69720 122 4339
4341 0 474080 269696 69480 160 4340
4342 0 473984 269568 69240 128 4341
4343 0 473856 269472 69000 86 4342
4344 0 473856 269312 68800 122 4343
4345 0 473696 269248 68600 71 4344
4346 0 473632 269216 68360 64 4345
4347 0 473504 269088 68160 64 4346
4348 0 473312 268928 68080 60 4347
4349 0 473216 268768 67880 81 4348
4350 0 473312 268640 67640 64 4349
4351 0 473504 268512 67440 81 4350
4352 0 473778.3 269729.06 69480 -1 4341
4353 0 473691.9 269694.06 69480 -1 4352
4354 0 473932.94 271732.7 71400 -1 4331
4355 0 473965.94 271759.72 71400 -1 4354
4356 0 474005.56 271826.56 71400 -1 4355
4357 0 473999.44 271936.53 71400 -1 4356
4358 0 473515.5 272350.75 71800 -1 4327
4359 0 473688.22 272448.44 71800 -1 4358
4360 0 473742.28 272500.5 71680 -1 4359
4361 0 473254.5 272381.12 71800 -1 4358
4362 0 474485.84 273653.3 73360 -1 4319
4363 0 474509.1 273733.1 73440 -1 4362
4364 0 474026.8 273927.06 73840 -1 4316
4365 0 474044.62 273928 73800 -1 4364
4366 0 475412 274401.62 74920 64 4307
4367 0 475559.78 274317.2 74680 64 4366
4368 0 475638.97 274269.7 74560 -1 4367
4369 0 475662.72 274216.9 74480 -1 4368
4370 0 475789.38 274172.03 74400 -1 4369
4371 0 475894.94 274166.75 74360 -1 4370
4372 0 475847.44 274235.38 74200 -1 4371
4373 0 475789.38 274256.47 74040 -1 4372
4374 0 475786.75 274232.72 74000 -1 4373
4375 0 475776.2 274190.5 73960 -1 4374
4376 0 475625.75 274150.9 73720 -1 4375
4377 0 475607.28 274145.66 73680 -1 4376
4378 0 475250.1 275373.94 77560 -1 4255
4379 0 475255.72 275379.56 77520 -1 4378
4380 0 473169.03 276164.38 84000 122 4176
4381 0 472947.34 276145.9 84000 122 4380
4382 0 472752.06 275998.12 84040 122 4381
4383 0 472395.78 276035.06 84040 -1 4382
4384 0 472295.5 276050.9 84000 -1 4383
4385 0 472211.06 276119.5 83880 -1 4384
4386 0 472138.5 276160.4 83600 -1 4385
4387 0 471937.9 276099.72 83440 -1 4386
4388 0 471976.2 275697.25 83360 -1 4387
4389 0 471951.12 275474.28 83320 -1 4388
4390 0 471705.7 275527.06 83280 -1 4389
4391 0 471534.16 275532.3 83120 -1 4390
4392 0 471600.12 275516.5 82960 -1 4391
4393 0 472072.5 275392.47 83280 -1 4389
4394 0 472104.2 275363.44 83160 -1 4393
4395 0 472441.06 276002.1 84080 -1 4383
4396 0 473922.38 274894.12 86320 96 4168
4397 0 473892.8 274734.1 86320 96 4396
4398 0 473722.94 274667.6 86320 96 4397
4399 0 473769.72 274517.4 86320 96 4398
4400 0 473742.62 274369.66 86320 96 4399
4401 0 473732.78 274244.1 86280 -1 4400
4402 0 473718 274540 86440 81 4399
4403 0 473685.53 273922.7 88640 40 4153
4404 0 473653.5 273927.6 88600 96 4403
4405 0 475023.28 274234 89280 189 4143
4406 0 474987.28 274210 89120 189 4405
4407 0 475341.38 274166.62 89640 124 4143
4408 0 475341.38 274251.47 89720 124 4407
4409 0 476172.9 274059.12 89720 101 4408
4410 0 476232.3 273960.12 89840 101 4409
4411 0 475256.5 274310.88 89840 189 4408
4412 0 475796.75 273948.8 89840 115 4411
4413 0 475850.47 273920.53 89880 115 4412
4414 0 475214.1 274356.12 89920 189 4411
4415 0 474987.8 274424 90240 -1 4414
4416 0 471720.22 284711.97 86720 60 4101
4417 0 472235.03 284549 86720 60 4416
4418 0 472512.97 284339.84 86840 51 4417
4419 0 472646 284187.75 86920 86 4418
4420 0 473066.94 283984.78 87040 40 4419
4421 0 474212.16 283395.6 87040 -1 4420
4422 0 474429.97 283328.2 87000 -1 4421
4423 0 474717.6 283268.94 86960 -1 4422
4424 0 475293.97 283019 86960 -1 4423
4425 0 476187.06 282767.97 87000 -1 4424
4426 0 476453.9 282668.78 86960 -1 4425
4427 0 476653 282706.53 86920 -1 4426
4428 0 477024.72 282651.47 86880 -1 4427
4429 0 477179.28 282531.75 87000 -1 4428
4430 0 477361.72 282452.56 87040 -1 4429
4431 0 477443.88 282389.84 87080 -1 4430
4432 0 477403.72 282483.94 87000 -1 4430
4433 0 477475.12 282538.62 86920 -1 4432
4434 0 468916.6 286581.66 86400 200 4097
4435 0 467569 286985.6 86400 150 4434
4436 0 467349.6 287048.25 86320 51 4435
4437 0 466405.94 287236.3 86200 51 4436
4438 0 465588 287528 86120 60 4437
4439 0 465212 287768 86080 75 4438
4440 0 464852 287952 86040 75 4439
4441 0 464368 288020 86160 75 4440
4442 0 464194 288136 86240 75 4441
4443 0 463590 288388 86360 75 4442
4444 0 463036 288588 86200 150 4443
4445 0 462556 288792 86080 108 4444
4446 0 462378 288976 85960 71 4445
4447 0 462250 289016 85760 71 4446
4448 0 462146 289044 85560 32 4447
4449 0 462066 289116 85320 45 4448
4450 0 461974 289220 85120 45 4449
4451 0 461900 289248 84880 -1 4450
4452 0 461816 289320 84640 -1 4451
4453 0 461752 289488 84440 -1 4452
4454 0 461750 289696 84240 -1 4453
4455 0 461618 289844 84040 -1 4454
4456 0 461578 290040 83840 -1 4455
4457 0 461608 290188 83640 -1 4456
4458 0 461504 290356 83400 -1 4457
4459 0 461816 290480 83200 -1 4458
4460 0 469356.1 286504 86240 120 4434
4461 0 469767.03 286475.16 86080 32 4460
4462 0 469437.28 286565.97 85920 60 4461
4463 0 470186.97 286405.97 85920 32 4462
4464 0 471200.2 285765.38 85920 80 4463
4465 0 471754.3 285666.53 85920 80 4464
4466 0 472457.9 285137.34 85920 -1 4465
4467 0 472565.38 285143.56 85960 -1 4466
4468 0 472599.9 285141.94 86080 -1 4467
4469 0 472559.25 285067.78 86160 -1 4468
4470 0 472471 285002.7 86200 -1 4469
4471 0 472297.97 284822.7 86200 60 4470
4472 0 471526.22 285658.72 85720 80 4464
4473 0 471390.78 285679.78 85400 80 4472
4474 0 471424.38 285699.72 85200 32 4473
4475 0 471504.1 285722.25 84960 32 4474
4476 0 471595.44 285703.38 84720 32 4475
4477 0 471692.9 285670.9 84440 64 4476
4478 0 471770.4 285664.88 84320 64 4477
4479 0 471855.1 285652.25 84240 51 4478
4480 0 471920.4 285691.6 84080 51 4479
4481 0 472061.9 285717.3 83880 71 4480
4482 0 472191.78 285847.1 83600 60 4481
4483 0 472315.88 285927.94 83360 64 4482
4484 0 472476.56 285934.1 83080 32 4483
4485 0 472628.6 285863.16 82840 45 4484
4486 0 472783.78 285853.75 82600 60 4485
4487 0 472927.28 285857.47 82360 75 4486
4488 0 473070.7 285809.5 82120 71 4487
4489 0 473245.28 285746.22 81960 104 4488
4490 0 473396.8 285618.9 81800 75 4489
4491 0 473541.88 285355.7 81520 60 4490
4492 0 473783.72 285228.22 81360 32 4491
4493 0 474071.88 285143.22 81120 64 4492
4494 0 474272.88 285073.4 81000 107 4493
4495 0 474445.28 284932.62 80720 32 4494
4496 0 474638.22 284816.4 80480 104 4495
4497 0 474793.47 284727.4 80280 104 4496
4498 0 474959.28 284699.2 80000 96 4497
4499 0 474972.62 284657.3 79920 32 4498
4500 0 475145.12 284664.06 79840 115 4499
4501 0 475403.84 284510 79600 131 4500
4502 0 475588.12 284415.22 79400 137 4501
4503 0 475937.8 284332.38 79080 60 4502
4504 0 475951.53 284331.47 78960 60 4503
4505 0 476114.66 284143.78 78960 60 4504
4506 0 476821.9 283905.56 78960 -1 4505
4507 0 476993.8 283739.06 78960 -1 4506
4508 0 477258.9 283700.53 78960 -1 4507
4509 0 477336.3 283665.44 78920 -1 4508
4510 0 477499.56 283567.38 78880 -1 4509
4511 0 477614.56 283566.4 78840 -1 4510
4512 0 477797.1 283536.2 78840 -1 4511
4513 0 477853.72 283533.2 78800 -1 4512
4514 0 477983.97 283556.53 78760 -1 4513
4515 0 477951.2 283529.47 78680 -1 4514
4516 0 477870.6 283617.56 78560 -1 4515
4517 0 477814.16 283702.6 78480 -1 4516
4518 0 477830.72 283711.88 78400 -1 4517
4519 0 478235.8 283420.47 78680 -1 4515
4520 0 478395.6 283403.03 78800 -1 4519
4521 0 478467.66 283332.06 78920 -1 4520
4522 0 478812.06 283055.4 79040 -1 4521
4523 0 479126.53 282842.53 79200 -1 4522
4524 0 479244.06 282686.5 79320 -1 4523
4525 0 479309.78 282587.9 79440 -1 4524
4526 0 479470.94 282442.03 79560 -1 4525
4527 0 479445.1 282456 79680 -1 4526
4528 0 479873.28 282135.66 79680 -1 4527
4529 0 480176.7 281971.97 79800 -1 4528
4530 0 480470.56 281865.78 79800 -1 4529
4531 0 476305.66 284399.25 78720 60 4504
4532 0 476612.84 284338.8 78480 81 4531
4533 0 476882.28 284191.03 78200 81 4532
4534 0 477112.22 284061.97 78080 81 4533
4535 0 477282.3 284006.28 77880 107 4534
4536 0 477619.5 284015.34 77680 120 4535
4537 0 477883.78 284006.53 77400 108 4536
4538 0 478166.62 283972.66 77160 96 4537
4539 0 478504.47 283952.22 76880 104 4538
4540 0 478984.97 283877.34 76600 128 4539
4541 0 479215.94 283823.44 76320 64 4540
4542 0 479422.78 283851.7 76240 64 4541
4543 0 479665.47 283886.7 76120 71 4542
4544 0 479938.8 283909.53 76000 51 4543
4545 0 480353.7 283752.72 76000 64 4544
4546 0 480361.9 283757.25 76040 64 4545
4547 0 480785.56 283719.25 76000 51 4545
4548 0 480892.12 283706.25 75960 51 4547
4549 0 473357.84 285814.72 81960 104 4489
4550 0 473326.72 286001.4 81960 104 4549
4551 0 473349.34 286176.78 82000 71 4550
4552 0 473318.25 286188.1 82040 71 4551
4553 0 473278.66 286213.53 82120 71 4552
4554 0 463318.3 287355.62 89880 98 4059
4555 0 463083.53 287344.3 90000 -1 4554
4556 0 462837.47 287321.7 90160 -1 4555
4557 0 462679.1 287273.62 90160 -1 4556
4558 0 462670.6 287140.7 90160 -1 4557
4559 0 463466 287800.7 90480 51 4055
4560 0 463229.78 287902.22 90520 51 4559
4561 0 463331.62 287893.38 90560 51 4560
4562 0 464964.66 287940.9 90600 -1 4561
4563 0 464635 289134.12 90800 98 4051
4564 0 464704.72 289203.84 90800 98 4563
4565 0 464835.1 289240.22 90760 98 4564
4566 0 465059.4 289279.62 90720 98 4565
4567 0 465147.3 289270.53 90680 98 4566
4568 0 464465.3 289116.66 91720 71 4045
4569 0 464453.78 289096.72 91760 71 4568
4570 0 464367.3 289033.78 91840 128 4569
4571 0 461408.2 288808.6 93040 124 4038
4572 0 461416.6 288797.5 93080 137 4571
4573 0 461405.25 288779.16 93200 124 4572
4574 0 461477.38 288958.9 93280 137 4573
4575 0 460235.62 288412.22 93160 98 4037
4576 0 460148.3 288317.97 93240 81 4575
4577 0 460111.03 288228.16 93360 81 4576
4578 0 460110.6 288161.44 93440 75 4577
4579 0 460194.16 288100.88 93520 75 4578
4580 0 460372.66 287865.47 93600 75 4579
4581 0 460481.3 287720.9 93480 71 4580
4582 0 460683.9 287412.7 93280 32 4581
4583 0 460560.75 287367.9 93200 32 4582
4584 0 460616.72 287308.2 93080 32 4583
4585 0 460750.44 287393.62 92800 32 4584
4586 0 460750.44 287393.62 92760 32 4585
4587 0 460527.2 287800.94 93720 104 4580
4588 0 460851.3 287663.22 93880 71 4587
4589 0 460946.34 287545.47 93920 71 4588
4590 0 461297.9 287376.7 94040 45 4589
4591 0 461653.72 287136.66 94040 64 4590
4592 0 462055.8 286951.4 94120 51 4591
4593 0 462484.78 286845.06 94120 32 4592
4594 0 462572.66 286723.94 94080 32 4593
4595 0 462648.6 286659.66 94040 40 4594
4596 0 462781.34 286527.6 94000 40 4595
4597 0 462783.66 286305.06 93880 32 4596
4598 0 462741.34 286282.12 93840 32 4597
4599 0 462680.6 286190.94 93800 32 4598
4600 0 462536.66 286155.84 93760 32 4599
4601 0 462488.2 286056.78 93720 32 4600
4602 0 462378.5 285822.3 93800 51 4601
4603 0 462314.62 285634.5 93840 51 4602
4604 0 462266.75 285483.38 93880 51 4603
4605 0 462167.75 285339.12 93680 51 4604
4606 0 462159.25 285324.97 93520 51 4605
4607 0 462159.25 285209 93360 -1 4606
4608 0 462289.38 285152.44 93240 -1 4607
4609 0 462280.88 285160.94 93080 -1 4608
4610 0 462297.84 285220.3 92960 -1 4609
4611 0 462272.4 285443.78 92720 -1 4610
4612 0 462128.16 285542.75 92520 -1 4611
4613 0 462184.72 285624.78 92360 -1 4612
4614 0 462355.84 285646 92280 -1 4613
4615 0 462457.66 285654.5 92160 -1 4614
4616 0 458972.75 290184.75 92880 -1 4035
4617 0 459099.66 290382.56 92880 -1 4616
4618 0 459181.75 290449.75 92760 -1 4617
4619 0 457800 289461.8 93240 326 4035
4620 0 457807.72 289532.22 93280 326 4619
4621 0 457828.7 289519.78 93360 326 4620
4622 0 457866.5 289505 93440 326 4621
4623 0 457924.62 289477.7 93600 326 4622
4624 0 457708.84 291590.8 93600 288 4623
4625 0 459041.84 293602.34 93600 317 4624
4626 0 458903.66 294038.66 93400 182 4625
4627 0 458681.9 293084.66 93400 -1 4626
4628 0 458007.8 292212.38 93400 -1 4627
4629 0 457984.44 292129.1 93280 -1 4628
4630 0 457969.34 292065.94 93200 -1 4629
4631 0 458876.2 294125.66 93360 156 4626
4632 0 458952.1 294498.94 93280 98 4631
4633 0 458894.28 294782.44 93120 120 4632
4634 0 458905.16 295015.3 92960 101 4633
4635 0 458896.66 295153.1 92840 75 4634
4636 0 458940.34 295307.4 92720 75 4635
4637 0 459040.62 295462.6 92600 86 4636
4638 0 459118.16 295718.84 92440 107 4637
4639 0 459313.94 295993.38 92320 137 4638
4640 0 459423.8 296250.9 92160 81 4639
4641 0 459614.3 296630.7 91960 102 4640
4642 0 459817.8 296943.44 91760 102 4641
4643 0 459994 297234.78 91560 124 4642
4644 0 460100.1 297520.06 91320 128 4643
4645 0 460049.94 297670.84 91080 101 4644
4646 0 460004.03 297741.25 90840 115 4645
4647 0 460212.75 297796.53 90640 96 4646
4648 0 460772.3 297783.4 90600 96 4647
4649 0 459204.06 297790.1 90560 -1 4648
4650 0 459076.53 297730.12 90520 -1 4649
4651 0 459028.72 297785.03 90440 -1 4650
4652 0 458953.9 297791.88 90360 -1 4651
4653 0 458971.8 297774.97 90240 -1 4652
4654 0 458982.03 297810.1 90080 -1 4653
4655 0 458908.25 297766.1 89960 -1 4654
4656 0 458941.1 297770.8 89880 -1 4655
4657 0 458954.22 297833.3 89760 -1 4656
4658 0 458946.22 297875.7 89600 -1 4657
4659 0 458943 297949.22 89400 -1 4658
4660 0 458979.75 298008.4 89240 -1 4659
4661 0 458976.34 298048.94 89080 -1 4660
4662 0 459188.2 297991.25 89080 -1 4661
4663 0 459261.2 298032.75 89040 -1 4662
4664 0 459303.4 298082.88 89000 -1 4663
4665 0 459419.5 298143.56 88960 -1 4664
4666 0 458979.3 298070.66 89000 -1 4661
4667 0 458872.44 298191.3 88840 -1 4666
4668 0 458819.75 298309.47 88680 -1 4667
4669 0 458886.4 298333.9 88560 -1 4668
4670 0 458902.84 298327.47 88400 -1 4669
4671 0 458893.06 298466 88200 -1 4670
4672 0 458906.03 298547.03 88000 -1 4671
4673 0 458942.47 298656.03 87840 -1 4672
4674 0 458941.6 298726.06 87720 -1 4673
4675 0 458954.5 298855.53 87480 32 4674
4676 0 458883.2 299034.6 87240 51 4675
4677 0 459135.53 298957 87000 80 4676
4678 0 458601.3 299092.22 86960 51 4677
4679 0 458382.84 299298.47 86880 51 4678
4680 0 458291.7 299436.34 86840 51 4679
4681 0 458256.1 299573.1 86800 51 4680
4682 0 458179.6 299682.94 86720 51 4681
4683 0 458152 299767.44 86640 51 4682
4684 0 458031.03 299868.5 86600 81 4683
4685 0 457898.9 300033.9 86520 75 4684
4686 0 457837.4 300122.03 86480 75 4685
4687 0 457735.53 300361 86400 40 4686
4688 0 457723.94 300507.5 86360 40 4687
4689 0 457767.1 300641.62 86320 102 4688
4690 0 458004.12 301512.28 86320 134 4689
4691 0 459453.22 302412.38 86320 81 4690
4692 0 459610.5 302540.53 86240 81 4691
4693 0 459974.6 302800.88 86120 81 4692
4694 0 460145.1 302992.5 86000 91 4693
4695 0 460308.47 303110.53 85880 102 4694
4696 0 460409.75 303216.53 85720 64 4695
4697 0 460451.56 303435.03 85560 64 4696
4698 0 460415.2 303653.25 85360 60 4697
4699 0 459920.6 303880.6 85360 32 4698
4700 0 459860.03 303937.78 85320 51 4699
4701 0 459773.16 303937.75 85240 51 4700
4702 0 459686 303987.6 85160 51 4701
4703 0 459568.38 304065.12 85080 71 4702
4704 0 459451.62 304136.97 85000 71 4703
4705 0 459353.4 304258.56 84920 51 4704
4706 0 459199.94 304365.44 84880 51 4705
4707 0 458977.56 304453.34 84840 60 4706
4708 0 458850.16 304536.78 84720 60 4707
4709 0 458801.8 304672.1 84640 51 4708
4710 0 458777.88 304734.34 84560 51 4709
4711 0 458926.5 304965.56 84480 45 4710
4712 0 458938.97 305033.47 84360 51 4711
4713 0 458845.44 305060.8 84240 51 4712
4714 0 458836.94 305150.88 84120 104 4713
4715 0 458798.12 305263.53 83960 104 4714
4716 0 458826.2 305338.66 83840 122 4715
4717 0 458848.5 305355.25 83800 122 4716
4718 0 458916.47 305403.78 83680 104 4717
4719 0 459037.78 305424.12 83520 104 4718
4720 0 459200 305401.6 83360 107 4719
4721 0 459339.75 305398.75 83160 115 4720
4722 0 459484.28 305512.6 82960 86 4721
4723 0 459485.88 305611.53 82800 86 4722
4724 0 459435.38 305685 82640 86 4723
4725 0 459485.7 305716.12 82440 71 4724
4726 0 459572.84 305736.22 82240 71 4725
4727 0 459649.84 305761.66 82040 71 4726
4728 0 459698.47 305727.88 81880 71 4727
4729 0 459759.88 305768.44 81720 124 4728
4730 0 460017 305783.88 81480 124 4729
4731 0 460276.8 305913.9 81280 128 4730
4732 0 460374.3 305996.16 81080 140 4731
4733 0 460645.5 306095.5 80840 81 4732
4734 0 460873.56 306343 80640 81 4733
4735 0 460948.7 306463.62 80440 128 4734
4736 0 461051.9 306649.38 80280 163 4735
4737 0 461167.38 306637.16 80200 120 4736
4738 0 460976.78 306911.62 80200 163 4737
4739 0 460746 306914.28 80240 163 4738
4740 0 461205.75 306691.7 80080 120 4737
4741 0 461310.03 306696.75 79920 98 4740
4742 0 461391.34 306702.6 79840 98 4741
4743 0 461397.16 306722.8 79760 90 4742
4744 0 461432.03 306739.88 79640 90 4743
4745 0 461480.53 306778.8 79480 81 4744
4746 0 461457 306841.53 79400 81 4745
4747 0 461421.88 306845.3 79360 81 4746
4748 0 461380.75 306845.78 79320 81 4747
4749 0 461355.62 307132.6 79280 60 4748
4750 0 461260.72 307329.9 79240 60 4749
4751 0 461244.72 307312.72 79200 60 4750
4752 0 461000.88 307378.47 79200 60 4751
4753 0 460880.88 307442.4 79240 71 4752
4754 0 460853.3 307507.47 79320 60 4753
4755 0 460806.53 307597.5 79440 60 4754
4756 0 460775.56 307615.3 79520 60 4755
4757 0 460749.3 307635.75 79560 60 4756
4758 0 461205.22 307328.47 79120 71 4751
4759 0 461287.03 307378.6 78920 71 4758
4760 0 461381.9 307423.22 78840 64 4759
4761 0 461493.6 307385.25 78760 64 4760
4762 0 461834.75 307412.25 78640 60 4761
4763 0 462032.4 307432.22 78720 45 4762
4764 0 462125.97 307436.84 78800 45 4763
4765 0 462535.97 307531.84 78800 32 4764
4766 0 462756.88 307542.6 78880 32 4765
4767 0 462777.4 307547.47 78960 32 4766
4768 0 463033.62 307467.12 79040 51 4767
4769 0 462432.78 307740.06 78680 32 4765
4770 0 462336.7 307902.03 78640 32 4769
4771 0 462347.9 307960.12 78560 32 4770
4772 0 462472.44 308162.22 78440 -1 4771
4773 0 462308.4 308235.78 78360 -1 4772
4774 0 462325.38 308247.1 78280 -1 4773
4775 0 461820.1 307420.62 78560 60 4762
4776 0 461583.2 306653.16 79320 71 4748
4777 0 461743.03 306493.88 79080 51 4776
4778 0 462156 306392.03 78840 45 4777
4779 0 462475.3 306495.62 78720 -1 4778
4780 0 462755.78 306460.38 78600 -1 4779
4781 0 458412.2 304729.94 84560 51 4710
4782 0 458267.94 304851.56 84640 51 4781
4783 0 460703.78 303527.38 85160 75 4698
4784 0 461121 303405.8 85000 137 4783
4785 0 461473.9 303422.28 84880 108 4784
4786 0 461946.84 303563.06 84800 108 4785
4787 0 462514.66 303809.97 84760 -1 4786
4788 0 463469.84 304059 84920 32 4787
4789 0 463624.6 304154.53 85000 91 4788
4790 0 463902.16 304224.06 85120 101 4789
4791 0 464213.44 304358.22 85240 64 4790
4792 0 464509 304540.97 85320 80 4791
4793 0 464630.84 304628.1 85400 91 4792
4794 0 464794.94 304751.34 85440 71 4793
4795 0 464942 305165.88 85480 120 4794
4796 0 464952.97 305218.22 85520 120 4795
4797 0 463320 307197.06 85520 91 4796
4798 0 463088.1 307447.56 85480 107 4797
4799 0 463030.06 307455.78 85400 107 4798
4800 0 462890.4 307546.75 85360 98 4799
4801 0 462725.44 307583.1 85240 75 4800
4802 0 462563.9 307600.22 85160 75 4801
4803 0 462428 307679.78 85080 60 4802
4804 0 462138.66 307828.8 85000 80 4803
4805 0 461983.16 307951.06 84960 75 4804
4806 0 461731.12 308001.5 84920 75 4805
4807 0 461510.03 307985.7 84840 60 4806
4808 0 461361.25 308068.6 84760 60 4807
4809 0 461260.84 308096.12 84720 60 4808
4810 0 461172.94 308106.16 84640 60 4809
4811 0 460622.84 308130.88 84600 51 4810
4812 0 459596.5 308764.1 84600 143 4811
4813 0 458709.06 308869.66 84600 -1 4812
4814 0 457702.1 309282.88 84600 -1 4813
4815 0 457338.97 309409.53 84760 -1 4814
4816 0 457172.03 309434.56 84840 -1 4815
4817 0 457057.34 309461.97 84960 -1 4816
4818 0 456860.88 309480.84 85080 -1 4817
4819 0 456498.28 309432.53 85280 -1 4818
4820 0 456319.03 309427.8 85400 -1 4819
4821 0 456127.8 309324.9 85520 -1 4820
4822 0 456081.1 309165.34 85680 -1 4821
4823 0 455951.5 309236.66 85840 -1 4822
4824 0 455857 309345.7 86000 -1 4823
4825 0 455726.06 309307.1 86160 -1 4824
4826 0 455686.97 309168.38 86360 -1 4825
4827 0 455651.34 309110.8 86520 -1 4826
4828 0 455436.34 309119.44 86680 -1 4827
4829 0 455229.3 309026.16 86840 -1 4828
4830 0 455135.94 308995.75 86920 -1 4829
4831 0 455146.6 308934.53 87000 -1 4830
4832 0 455063.12 308843.2 87040 -1 4831
4833 0 454689.03 309018.16 87040 -1 4832
4834 0 454367.44 309220 87040 -1 4833
4835 0 454408.47 309285.38 87080 -1 4834
4836 0 454051.88 309442 87120 -1 4835
4837 0 453826.56 309389.38 87120 -1 4836
4838 0 453894.7 309345.1 87080 -1 4837
4839 0 453712.75 309496.78 87040 -1 4838
4840 0 453587.12 309563.25 87000 -1 4839
4841 0 453346.12 309608.44 86960 -1 4840
4842 0 453258.62 309663.22 86920 -1 4841
4843 0 453385.06 309557.4 87000 -1 4841
4844 0 453290.94 309492.5 87040 -1 4843
4845 0 453315.38 309441.62 87080 -1 4844
4846 0 454939.7 308901.47 87120 -1 4832
4847 0 454692.72 308903.12 87200 -1 4846
4848 0 454582.94 308798.1 87320 -1 4847
4849 0 454470.25 308663.84 87440 -1 4848
4850 0 454335.25 308480.75 87560 -1 4849
4851 0 454037.62 308319.75 87680 -1 4850
4852 0 453991.5 308296.16 87720 -1 4851
4853 0 465162.53 305120.25 85640 102 4796
4854 0 465338.34 305050.03 85760 102 4853
4855 0 465656.66 305043.97 85880 -1 4854
4856 0 466001.38 304981.5 85800 -1 4855
4857 0 466090.3 304726.97 85800 -1 4856
4858 0 466247 304626 85800 -1 4857
4859 0 466661.4 304500.62 85840 -1 4858
4860 0 466584.78 304566.8 85880 -1 4859
4861 0 466623.1 304535.47 85920 -1 4860
4862 0 465606.88 305094 85920 -1 4855
4863 0 465561.03 305158.78 86120 -1 4862
4864 0 459341.88 298898.12 86960 51 4677
4865 0 459456.66 299046.6 86840 80 4864
4866 0 459510.22 299166.47 86680 107 4865
4867 0 459514.66 299258.22 86560 107 4866
4868 0 459636.22 299280.9 86400 108 4867
4869 0 459746.4 299354.34 86320 150 4868
4870 0 459894.94 299410.66 86200 120 4869
4871 0 460060.94 299471.94 86080 120 4870
4872 0 460537.4 299571.78 85920 120 4871
4873 0 461135.22 299587.2 85840 124 4872
4874 0 461591 299520.25 85720 121 4873
4875 0 461743.06 299498.16 85680 120 4874
4876 0 462496.8 299324.3 85560 163 4875
4877 0 462867.6 299178.8 85400 226 4876
4878 0 463213.6 299011.6 85280 136 4877
4879 0 463443.72 298900.16 85200 172 4878
4880 0 463539.2 298769 85120 181 4879
4881 0 463574.25 298780.5 85080 181 4880
4882 0 463680.1 298814.7 84960 181 4881
4883 0 462927.4 298651.34 84960 139 4882
4884 0 462749.7 298679.03 84760 139 4883
4885 0 463715.66 298825.25 84920 122 4882
4886 0 463979.88 298926.25 84760 101 4885
4887 0 463971.8 298968.53 84640 101 4886
4888 0 464463.22 298982.4 84400 120 4887
4889 0 464868.38 298784.78 84320 137 4888
4890 0 465130.28 298632.9 84240 81 4889
4891 0 465337.5 298538.5 84160 102 4890
4892 0 465544.97 298443.97 84080 120 4891
4893 0 465649.6 298400.4 84040 126 4892
4894 0 465819.9 298662.4 84040 -1 4893
4895 0 465883.06 298838.9 84040 -1 4894
4896 0 466068.47 298225.9 83880 150 4893
4897 0 466503.94 298158.2 83720 136 4896
4898 0 466689.2 298176.4 83640 98 4897
4899 0 466966.7 298204.3 83520 91 4898
4900 0 467307.12 298001.1 83440 113 4899
4901 0 467068.3 298404.44 83440 -1 4900
4902 0 467102.25 298503.12 83440 -1 4901
4903 0 467626.38 297809.75 83360 135 4900
4904 0 467699.66 297750.34 83320 135 4903
4905 0 467847.34 297631.44 83240 101 4904
4906 0 468020.8 297568.28 83120 124 4905
4907 0 468081.84 297545.12 83080 124 4906
4908 0 468311.66 297457.94 82960 104 4907
4909 0 468531.94 297438.56 82800 124 4908
4910 0 469395.06 297532.22 82800 90 4909
4911 0 468973.78 297556.47 82800 -1 4910
4912 0 469664.5 297550.38 82920 64 4910
4913 0 469801.9 297511.06 82960 64 4912
4914 0 469970.7 297420.88 83040 86 4913
4915 0 470179.4 297188 83120 60 4914
4916 0 470683.03 296732.03 83120 80 4915
4917 0 470771.25 296680.25 83040 51 4916
4918 0 470964.94 296612.88 82960 64 4917
4919 0 471189.03 296554.3 82880 64 4918
4920 0 471486.8 296462.34 82840 45 4919
4921 0 472302.47 296108.62 82800 75 4920
4922 0 473183.72 295860.03 82680 75 4921
4923 0 473613.94 295909.44 82600 -1 4922
4924 0 473733.38 295961.22 82520 -1 4923
4925 0 473832.3 296288.78 82400 -1 4924
4926 0 474009.2 296454.6 82240 -1 4925
4927 0 474129.34 296419.1 82120 -1 4926
4928 0 474167 296401.5 82040 -1 4927
4929 0 474204.8 296384.3 81960 -1 4928
4930 0 474173.38 296435.9 81800 -1 4929
4931 0 474228.88 296456.44 81640 -1 4930
4932 0 474191.62 296532.75 81480 -1 4931
4933 0 474139.34 296657.06 81400 -1 4932
4934 0 474136.34 296738 81360 -1 4933
4935 0 474130.56 296899.78 81280 -1 4934
4936 0 474151.3 297080.25 81160 -1 4935
4937 0 474154.03 297090.5 81120 -1 4936
4938 0 474175.06 297157.4 81040 -1 4937
4939 0 474162.97 297277.94 80960 -1 4938
4940 0 474133.8 297223.4 80920 -1 4939
4941 0 474153.62 297197.34 80880 -1 4940
4942 0 474659.72 296321.16 82040 -1 4928
4943 0 474694.53 296328.1 82080 -1 4942
4944 0 471097.44 296575.34 82720 64 4919
4945 0 470992.97 296784.28 82640 64 4944
4946 0 470972.06 296819.1 82520 64 4945
4947 0 468580.12 297411.84 82760 124 4909
4948 0 468750.16 297321.2 82640 101 4947
4949 0 468856.44 297295.62 82520 75 4948
4950 0 468885.84 297175.28 82360 51 4949
4951 0 468849.28 297103.97 82240 51 4950
4952 0 468854.28 296996.47 82080 71 4951
4953 0 468888.97 296952.9 82000 71 4952
4954 0 468936 296835.5 81920 102 4953
4955 0 468983.1 296717.88 81840 102 4954
4956 0 469276.03 296478.62 81840 91 4955
4957 0 469341.97 296333.78 81960 91 4956
4958 0 468977.25 296643.16 81720 91 4955
4959 0 468784.25 296346.75 81600 91 4958
4960 0 468720.03 296247.88 81560 91 4959
4961 0 468622.97 296018.84 81440 98 4960
4962 0 468628.28 295758.12 81320 98 4961
4963 0 468623.5 295662.5 81280 98 4962
4964 0 468618.9 295566.7 81240 98 4963
4965 0 468698 295509.03 81080 107 4964
4966 0 468952.16 295262.7 80920 102 4965
4967 0 469202.56 295144.94 80840 75 4966
4968 0 469524.34 295024.28 80960 115 4967
4969 0 469505.22 294965.72 81040 115 4968
4970 0 469471.06 295056.97 80720 115 4967
4971 0 469782.3 294992.38 80560 128 4970
4972 0 469997.75 294983.56 80360 64 4971
4973 0 470234.78 294937.38 80160 98 4972
4974 0 470372.62 294920.6 79960 90 4973
4975 0 470402.4 294935.34 79920 90 4974
4976 0 470425.94 294961.1 79840 115 4975
4977 0 470491.12 294913.66 79760 115 4976
4978 0 470562.9 294883.97 79600 96 4977
4979 0 470694.03 294903.66 79440 96 4978
4980 0 470789.88 294861.34 79280 96 4979
4981 0 470797.2 294834.56 79120 90 4980
4982 0 470781.12 294795.53 78960 90 4981
4983 0 470942.56 294709.16 78840 64 4982
4984 0 470949.6 294710.84 78680 64 4983
4985 0 470714.88 294539.22 78520 71 4984
4986 0 470688.62 294534.06 78400 60 4985
4987 0 470672.84 294541.53 78280 60 4986
4988 0 470657.4 294509.44 78200 98 4987
4989 0 470563.97 294433.78 78120 98 4988
4990 0 470505.16 294323.72 78000 160 4989
4991 0 470571.28 294288.6 77840 160 4990
4992 0 470487.72 294159.5 77640 108 4991
4993 0 470558.97 294032.53 77480 120 4992
4994 0 470618.16 293910 77360 120 4993
4995 0 470672.72 293806.16 77200 90 4994
4996 0 470685.12 293844 77080 81 4995
4997 0 470748.28 293842.47 76960 81 4996
4998 0 470813.34 293816.06 76880 81 4997
4999 0 470862.44 293783.94 76760 75 4998
5000 0 470883 293771.2 76640 60 4999
5001 0 470903.8 293775.4 76520 60 5000
5002 0 470907.7 293754.9 76440 60 5001
5003 0 470920.75 293746.78 76280 60 5002
5004 0 470881.28 293766.53 76120 60 5003
5005 0 470955.5 293687.5 75920 60 5004
5006 0 471077.47 293626.62 75720 -1 5005
5007 0 471176.25 293723.8 75520 -1 5006
5008 0 471275.03 293802.66 75320 -1 5007
5009 0 471334.3 293866.9 75160 -1 5008
5010 0 471360.6 293864.38 75000 -1 5009
5011 0 471464.3 293823.2 74840 -1 5010
5012 0 471527.25 293793.7 74640 -1 5011
5013 0 471537.3 293794.5 74440 -1 5012
5014 0 471536.22 293830.66 74280 -1 5013
5015 0 472189 293621.2 74280 -1 5014
5016 0 472276.22 293623.22 74200 -1 5015
5017 0 471603.5 293846.5 74200 -1 5014
5018 0 471670.7 293861.72 74120 -1 5017
5019 0 471800.7 293932.1 73960 -1 5018
5020 0 471867.34 293916.97 73800 -1 5019
5021 0 471969.7 293915.2 73680 -1 5020
5022 0 472046.56 294061.28 73560 -1 5021
5023 0 472055.3 293933.5 73520 -1 5022
5024 0 472060.66 294032.06 73440 -1 5023
5025 0 472260.94 294167.3 73280 -1 5024
5026 0 472504.44 294148.53 73160 104 5025
5027 0 472678.03 294135.44 73040 104 5026
5028 0 472641.47 294192.4 72960 104 5027
5029 0 472671.9 294183.53 72880 104 5028
5030 0 472664.3 294174.62 72840 104 5029
5031 0 472713.78 294204.56 72760 104 5030
5032 0 472841.5 294230.97 72640 104 5031
5033 0 473129.28 294213.34 72640 -1 5032
5034 0 472945.78 294325.1 72440 101 5032
5035 0 472983.34 294342.72 72320 101 5034
5036 0 473027.75 294357.44 72200 90 5035
5037 0 473035 294356 72160 90 5036
5038 0 473055.34 294354.53 72040 90 5037
5039 0 473129 294391.4 71880 51 5038
5040 0 473140.3 294427.4 71800 51 5039
5041 0 473159.28 294500.47 71680 64 5040
5042 0 473203 294543.84 71560 64 5041
5043 0 473207.5 294580.88 71480 60 5042
5044 0 473250 294619.22 71360 60 5043
5045 0 473279.3 294661.12 71240 71 5044
5046 0 473281.62 294723.16 71120 71 5045
5047 0 473248.2 294758.1 71040 71 5046
5048 0 473229.3 294786.94 70920 81 5047
5049 0 473250.88 294791.75 70800 81 5048
5050 0 473258.34 294769.44 70680 71 5049
5051 0 473267.62 294764.56 70600 71 5050
5052 0 473289.75 294786.53 70520 71 5051
5053 0 473307.1 294767.28 70400 107 5052
5054 0 473406.5 294796.66 70320 107 5053
5055 0 473445 294794 70280 107 5054
5056 0 473483.8 294791 70240 101 5055
5057 0 473543.44 294852.12 70080 101 5056
5058 0 473614.3 294872.2 69960 81 5057
5059 0 473647.5 294893.22 69880 81 5058
5060 0 473643.8 294903.78 69840 81 5059
5061 0 473709.75 295009.1 69640 71 5060
5062 0 473858.22 295081.1 69560 75 5061
5063 0 474086.22 295175.34 69440 64 5062
5064 0 474185.72 295248.12 69360 64 5063
5065 0 474265.16 295285.9 69280 64 5064
5066 0 474320.34 295295.12 69200 64 5065
5067 0 474394.94 295317.03 69080 51 5066
5068 0 474496.06 295388.8 69000 51 5067
5069 0 474586.5 295391.5 68840 98 5068
5070 0 474631.88 295410.2 68760 98 5069
5071 0 474737.56 295506.66 68640 98 5070
5072 0 474777.25 295567.78 68600 98 5071
5073 0 474845.7 295585.2 68480 81 5072
5074 0 474945.84 295623.06 68400 81 5073
5075 0 474998.28 295644.06 68360 81 5074
5076 0 475007.16 295747 68280 81 5075
5077 0 475023.38 295847.94 68200 81 5076
5078 0 475049.47 295905.6 68120 81 5077
5079 0 475158.3 295997.47 68000 81 5078
5080 0 475318.12 296138 67880 -1 5079
5081 0 475424.97 296141.97 67760 -1 5080
5082 0 475545.9 296021.03 67640 -1 5081
5083 0 475582.4 295883.3 67560 -1 5082
5084 0 475712.6 295786.56 67480 -1 5083
5085 0 475940.28 295656.56 67360 -1 5084
5086 0 476222.6 295539.12 67240 -1 5085
5087 0 476205.78 295747.56 67120 -1 5086
5088 0 476308.56 295964.7 67040 -1 5087
5089 0 476286.66 296300.4 66960 -1 5088
5090 0 476175.66 296598.3 66840 -1 5089
5091 0 476163.03 296757.6 66720 -1 5090
5092 0 476226 296793.2 66560 -1 5091
5093 0 476321.25 296638.03 66440 -1 5092
5094 0 476341.88 296654.1 66320 -1 5093
5095 0 476358.97 296768.38 66200 -1 5094
5096 0 476441.88 296909.44 66080 -1 5095
5097 0 476185.28 297025.8 66080 -1 5096
5098 0 476141.28 297245.38 66080 -1 5097
5099 0 476138.97 297217.78 66040 -1 5098
5100 0 476437.97 296968.06 66000 -1 5096
5101 0 476510.38 297033.72 65880 -1 5100
5102 0 476559.6 297085.1 65760 -1 5101
5103 0 476639.72 297038.38 65640 -1 5102
5104 0 476688.97 297121.44 65440 -1 5103
5105 0 476758.53 297244.03 65360 -1 5104
5106 0 476403.22 297207.1 65360 -1 5105
5107 0 476248.25 297398.47 65240 -1 5106
5108 0 476064.47 297814.3 65120 -1 5107
5109 0 476055.28 297830.38 65080 -1 5108
5110 0 476818.25 297379.84 65280 -1 5105
5111 0 476951.66 297578.3 65200 -1 5110
5112 0 477414.56 297770.16 65080 -1 5111
5113 0 478241.06 297827.47 64920 -1 5112
5114 0 478359.53 297804.22 64800 -1 5113
5115 0 478403.88 297764.1 64760 -1 5114
5116 0 478501.34 297671.44 64680 -1 5115
5117 0 478775.84 297537.1 64520 -1 5116
5118 0 479016.78 297471.12 64440 -1 5117
5119 0 479070.72 297368.53 64320 -1 5118
5120 0 479118.3 297289.38 64200 -1 5119
5121 0 479120.88 297279.28 64080 -1 5120
5122 0 479059.25 297427.97 63920 -1 5121
5123 0 478793.16 297006.78 63920 -1 5122
5124 0 478889 297000.97 63960 -1 5123
5125 0 478923.47 296929.75 64000 -1 5124
5126 0 478924.97 297558.66 63800 -1 5122
5127 0 478839.72 297741.2 63680 -1 5126
5128 0 478897.53 297906.03 63560 -1 5127
5129 0 479091.3 298074.34 63400 -1 5128
5130 0 479194.8 298144.1 63280 -1 5129
5131 0 479200.62 298246.03 63200 -1 5130
5132 0 479145.62 298297.97 63120 -1 5131
5133 0 479097.3 298367 63080 -1 5132
5134 0 479049.8 298417.88 63000 -1 5133
5135 0 479110.62 298464.72 62920 -1 5134
5136 0 479216.75 298621.06 62840 -1 5135
5137 0 479270.12 298689.1 62760 -1 5136
5138 0 479337.97 298599.1 62720 -1 5137
5139 0 479579.72 298586.6 62680 -1 5138
5140 0 479729.1 298598.94 62560 -1 5139
5141 0 479877.56 298519.56 62480 -1 5140
5142 0 480011 298495.78 62400 -1 5141
5143 0 480021.75 298527.75 62320 -1 5142
5144 0 480104.4 298490.66 62240 -1 5143
5145 0 480368 298417.8 62160 -1 5144
5146 0 480786.03 298236.8 62040 -1 5145
5147 0 481340.7 297920.16 62040 -1 5146
5148 0 481822.72 297554.1 62040 -1 5147
5149 0 482192.34 297308.75 62160 -1 5148
5150 0 482410.06 297006.94 62240 -1 5149
5151 0 482789.47 296474.25 62240 -1 5150
5152 0 482919.16 296354.22 62160 -1 5151
5153 0 483348.72 296147.34 62000 -1 5152
5154 0 483723.78 295949.88 61920 -1 5153
5155 0 484337.3 295675.97 61920 -1 5154
5156 0 484705.22 295622.6 62000 -1 5155
5157 0 484805.12 295567.22 62040 -1 5156
5158 0 484903.28 295508.6 62080 -1 5157
5159 0 485345.78 295042.53 62160 -1 5158
5160 0 485579.3 294965.53 62240 -1 5159
5161 0 485699.84 294943.75 62320 -1 5160
5162 0 485867.72 294870.72 62400 -1 5161
5163 0 485947.12 294826.6 62480 -1 5162
5164 0 486150.38 294764.8 62560 -1 5163
5165 0 486354.03 294588.53 62680 -1 5164
5166 0 486553.75 294533.56 62560 -1 5165
5167 0 486590.3 294473.1 62720 -1 5165
5168 0 486002.94 294661.62 62720 -1 5167
5169 0 485975.9 294669.9 62760 -1 5168
5170 0 487569.4 294450.44 62720 -1 5167
5171 0 487636.44 294446.8 62760 -1 5170
5172 0 487802.53 294388.66 62920 -1 5171
5173 0 487835.22 294363.62 62960 -1 5172
5174 0 487893.72 294164.84 63000 -1 5173
5175 0 488523.56 293919.88 63000 -1 5174
5176 0 488581.4 293873.12 63040 -1 5175
5177 0 488634.62 293860.62 63080 -1 5176
5178 0 488678 293835.4 63120 -1 5177
5179 0 488801.66 293719.5 63120 -1 5178
5180 0 488838.12 293664.84 63080 -1 5179
5181 0 488959.88 293527.34 63040 -1 5180
5182 0 488974.88 293466.38 62960 -1 5181
5183 0 488990.2 293343.25 62840 -1 5182
5184 0 488987.34 293334.25 62760 -1 5183
5185 0 487564.47 294475.12 62680 -1 5170
5186 0 484784.1 295683 62080 -1 5157
5187 0 484796.8 295777.56 62160 -1 5186
5188 0 484872.06 295980.2 62320 -1 5187
5189 0 484787.84 296185.62 62360 -1 5188
5190 0 484719.4 296328.2 62360 -1 5189
5191 0 484655.78 296489.3 62400 -1 5190
5192 0 484672.16 296624.1 62400 -1 5191
5193 0 484657.94 296562.88 62480 -1 5192
5194 0 484686.78 296505.84 62560 -1 5193
5195 0 484689.16 296448 62680 -1 5194
5196 0 484704.62 296430.56 62800 -1 5195
5197 0 479310.3 298842.72 62880 -1 5136
5198 0 479348.4 298895.75 62920 -1 5197
5199 0 479339.62 299037.44 62960 -1 5198
5200 0 479159.66 299333.44 62960 -1 5199
5201 0 479126.38 299351.03 62920 -1 5200
5202 0 478942.8 297566 63560 -1 5128
5203 0 478947.4 297483.28 63520 -1 5202
5204 0 478869.28 297432.75 63480 -1 5203
5205 0 478811.84 297480.97 63400 -1 5204
5206 0 478676.3 297568.28 63520 -1 5205
5207 0 478678.6 297545.3 63640 -1 5206
5208 0 478952 297391.38 63200 -1 5205
5209 0 478935.9 297354.62 63160 -1 5208
5210 0 478600.56 297374.03 64760 -1 5115
5211 0 478643.78 297260.47 64800 -1 5210
5212 0 478838.44 297097.2 64800 -1 5211
5213 0 478935.9 297027.7 64840 -1 5212
5214 0 479077.62 296940 64880 -1 5213
5215 0 479365.6 296773.8 64880 -1 5214
5216 0 479449.3 296503.88 64840 -1 5215
5217 0 479532.28 296350.7 64800 -1 5216
5218 0 479555.22 296219.4 64840 -1 5217
5219 0 479585.12 295978.28 64920 -1 5218
5220 0 479613.06 295650.25 65000 -1 5219
5221 0 479597.38 295509.2 65040 -1 5220
5222 0 475286.2 295407.4 68400 40 5074
5223 0 475431.22 295325.44 68480 32 5222
5224 0 475783.84 295228.72 68600 40 5223
5225 0 475889.4 294621.75 68720 40 5224
5226 0 475973.84 294458.16 68800 -1 5225
5227 0 476016.06 294278.7 68960 -1 5226
5228 0 476124.28 294064.94 69200 -1 5227
5229 0 476134.8 293967.28 69360 -1 5228
5230 0 476080.72 293902.62 69400 -1 5229
5231 0 473831.78 294827.47 70280 101 5055
5232 0 473863.94 294852.72 70160 101 5231
5233 0 473857.03 294845.84 70120 81 5232
5234 0 472852.25 294020.6 73040 104 5027
5235 0 472953.12 294021.72 73080 104 5234
5236 0 473050.78 294000.62 73120 104 5235
5237 0 473156.34 293963.66 73200 104 5236
5238 0 473219.66 293942.56 73360 -1 5237
5239 0 473243.4 293887.12 73520 -1 5238
5240 0 471035.9 294851.7 79240 90 4980
5241 0 471182.16 294809.9 79320 90 5240
5242 0 468589.56 295923.62 81280 -1 4963
5243 0 468505.9 295929.2 81280 -1 5242
5244 0 465687.84 298440.9 83640 71 4898
5245 0 460595.25 299544.62 85720 -1 4874
5246 0 460580.06 299535.12 85680 -1 5245
5247 0 460580.06 299530.38 85640 -1 5246
5248 0 460573.44 299364.6 85920 -1 4872
5249 0 460584.47 299341.72 85880 -1 5248
5250 0 460573 299286.4 85840 -1 5249
5251 0 460604.5 299244 85800 -1 5250
5252 0 459484 293908.9 93800 412 4625
5253 0 459842.4 294355.53 93840 229 5252
5254 0 459981.8 294376.72 93880 229 5253
5255 0 459785.56 294346.38 94160 229 5254
5256 0 459533.1 294307.03 94520 301 5255
5257 0 460956.47 296850.78 94520 360 5256
5258 0 460976 296888.5 94600 329 5257
5259 0 461355.84 297213.03 95360 192 5258
5260 0 461891.66 297380.6 95520 273 5259
5261 0 462632.03 297474.06 95680 297 5260
5262 0 463153.9 297599.25 95840 288 5261
5263 0 463170.25 297542.25 96040 288 5262
5264 0 464404.3 297727.53 96440 221 5263
5265 0 464538.12 297786.53 96560 181 5264
5266 0 464582.47 297862.1 96720 181 5265
5267 0 464593.4 297978.16 96920 200 5266
5268 0 464627.6 298055.22 97080 226 5267
5269 0 464741.03 298175.03 97280 241 5268
5270 0 464756.5 298349.1 97440 241 5269
5271 0 464812 298361.5 97480 244 5270
5272 0 464979.78 298399.12 97600 244 5271
5273 0 464944.7 298528.2 97840 250 5272
5274 0 465134.9 298742.84 98080 178 5273
5275 0 465152.88 298819.97 98120 178 5274
5276 0 465223.28 299044.22 98280 186 5275
5277 0 465567.44 299338.2 98480 104 5276
5278 0 465866 299543.8 98680 120 5277
5279 0 466178.9 299587.56 98840 164 5278
5280 0 466143.16 299745.6 99040 164 5279
5281 0 466234.1 299876.34 99080 164 5280
5282 0 466596.47 299979.75 99200 163 5281
5283 0 466927.3 299948.34 99280 166 5282
5284 0 467016.2 299937.6 99360 166 5283
5285 0 467149.88 299921.9 99480 166 5284
5286 0 467724.56 300141.34 99840 81 5285
5287 0 467816.1 300150.56 1e+05 81 5286
5288 0 467857 300070.5 100080 81 5287
5289 0 467898.38 299989.66 100160 86 5288
5290 0 467922.25 300011.75 100200 86 5289
5291 0 467994.6 300077.44 100320 86 5290
5292 0 468030.84 300108.16 100360 86 5291
5293 0 468332.3 299326.25 100360 -1 5292
5294 0 468138.4 300201.6 100480 86 5292
5295 0 468209.56 300263.56 100560 86 5294
5296 0 468989.94 300961.2 100560 -1 5295
5297 0 469039.25 301016.5 100520 -1 5296
5298 0 469063.62 300961.44 100480 -1 5297
5299 0 468283.03 300377.62 100600 284 5295
5300 0 468449.5 300607.5 100680 280 5299
5301 0 468615.62 300837.44 100760 277 5300
5302 0 469021.5 300917.8 100920 239 5301
5303 0 469147.44 300964.6 101120 239 5302
5304 0 469773.88 301209.06 101280 226 5303
5305 0 469978.8 301179.38 101440 236 5304
5306 0 470268.28 301143.4 101640 217 5305
5307 0 470405.75 301100.62 101840 160 5306
5308 0 470796.72 300981.56 102040 32 5307
5309 0 470904.03 300925.5 102200 32 5308
5310 0 471029.25 300833.75 102320 131 5309
5311 0 471070.72 300803.47 102360 136 5310
5312 0 470946.6 300872.1 102520 32 5311
5313 0 470900.16 300909.44 102600 160 5312
5314 0 470783.47 301002.62 102800 160 5313
5315 0 471268.62 301103.62 103000 178 5314
5316 0 471560.1 301164.3 103120 163 5315
5317 0 471774.8 301177.8 103240 203 5316
5318 0 471917.7 301186.53 103320 203 5317
5319 0 472167.06 301470.8 103520 224 5318
5320 0 472369.8 301645 103600 207 5319
5321 0 472674.3 301905.9 103720 183 5320
5322 0 473235.22 302284.94 104000 175 5321
5323 0 474249.3 302899.28 104320 172 5322
5324 0 475630.75 303556.53 104480 183 5323
5325 0 475827.66 303648.72 104680 124 5324
5326 0 476221.7 303796.53 104880 102 5325
5327 0 476622.9 303952.12 105080 186 5326
5328 0 476809.34 304095.25 105240 219 5327
5329 0 477150.2 304286.66 105400 150 5328
5330 0 477393.72 304398.34 105640 228 5329
5331 0 478001.22 304541 105840 189 5330
5332 0 478044.97 304572.47 105880 189 5331
5333 0 478157.28 304691.84 106040 219 5332
5334 0 478429.16 304678.22 106200 219 5333
5335 0 478552.66 304633.2 106400 214 5334
5336 0 478654.16 304405.03 106560 204 5335
5337 0 478660 304402.62 106600 204 5336
5338 0 478672.78 304352.44 106720 204 5337
5339 0 479099.25 304140.16 106920 163 5338
5340 0 479804.16 303593.28 106920 80 5339
5341 0 480161.44 303342.62 107000 60 5340
5342 0 480297.62 303165.16 107160 80 5341
5343 0 480383.7 302979.78 107240 71 5342
5344 0 480519.25 302929.75 107280 75 5343
5345 0 480790.06 302523.62 107520 98 5344
5346 0 481032.12 302366.53 107680 86 5345
5347 0 481253.75 302080.16 107880 98 5346
5348 0 481492.38 301774.62 108080 86 5347
5349 0 481620.3 301636.47 108160 86 5348
5350 0 482004.38 301342.56 108320 91 5349
5351 0 482718.66 300882.34 108400 90 5350
5352 0 483086.6 300667.22 108440 136 5351
5353 0 483318 300547.28 108640 178 5352
5354 0 483264.25 300141.25 108680 71 5353
5355 0 483166.38 299961.03 108760 71 5354
5356 0 483669.97 299145.5 108760 86 5355
5357 0 484785.66 298091.22 108760 102 5356
5358 0 485333.12 297576.12 108920 81 5357
5359 0 485497.88 297216.8 109000 75 5358
5360 0 485635.78 297005.5 109080 81 5359
5361 0 485699.4 296903.66 109120 81 5360
5362 0 485692.25 296387.9 109240 91 5361
5363 0 485708.56 295751.5 109240 80 5362
5364 0 485770.34 295786 109320 80 5363
5365 0 485801.38 295802.75 109360 80 5364
5366 0 485695.3 295408.34 109400 135 5365
5367 0 485803.75 295285.88 109520 135 5366
5368 0 486116.97 294981.84 109520 128 5367
5369 0 486425.25 294594 109720 96 5368
5370 0 486501.56 294542.34 109760 102 5369
5371 0 486547.38 294335.2 109880 102 5370
5372 0 486048 293664 109800 102 5371
5373 0 485984 293408 109800 51 5372
5374 0 485952 293152 109880 86 5373
5375 0 485760 292928 109880 51 5374
5376 0 485536 292800 109880 80 5375
5377 0 485312 292672 109880 101 5376
5378 0 485056 292608 109840 64 5377
5379 0 484928 292576 109880 51 5378
5380 0 487248.97 294356.78 109760 40 5370
5381 0 487793.2 294215.56 109760 86 5380
5382 0 487871 294210.5 109800 86 5381
5383 0 487949.2 294204.94 109840 60 5382
5384 0 488551.88 293972.7 109840 64 5383
5385 0 488894.47 293948.03 109880 80 5384
5386 0 489601.72 293826.62 109880 81 5385
5387 0 489923.06 293692.94 109960 40 5386
5388 0 490604.44 293741.3 109960 51 5387
5389 0 490866.25 293737.4 110000 51 5388
5390 0 491559.03 293661.84 110160 -1 5389
5391 0 492019.06 293288.28 110240 -1 5390
5392 0 492088.8 293249.9 110280 -1 5391
5393 0 492229.03 293136.72 110320 -1 5392
5394 0 492491.53 292897.6 110400 -1 5393
5395 0 492540.03 292885.44 110480 -1 5394
5396 0 492715.84 292843.25 110560 -1 5395
5397 0 493043.3 292816.2 110680 -1 5396
5398 0 493551 292819.97 110840 -1 5397
5399 0 493846.6 292862.2 110800 -1 5398
5400 0 494237.16 292901.78 110760 -1 5399
5401 0 494464.12 292759.25 110800 -1 5400
5402 0 494535.38 292690.66 110680 -1 5401
5403 0 494611.9 292677.44 110600 -1 5402
5404 0 494609.25 292661.62 110560 -1 5403
5405 0 494875.78 292738.16 110920 -1 5401
5406 0 495353.47 292724.97 111000 -1 5405
5407 0 495218.88 292463.7 111120 -1 5406
5408 0 495224.16 292453.12 111160 -1 5407
5409 0 495308.6 292437.3 111400 -1 5408
5410 0 495445.8 292442.6 111520 -1 5409
5411 0 495488.06 292474.25 111600 -1 5410
5412 0 495461.66 292471.6 111680 -1 5411
5413 0 495577.78 292347.56 111800 -1 5412
5414 0 495551.38 292242 111880 -1 5413
5415 0 495593.6 292281.6 112040 -1 5414
5416 0 486066.22 297051.5 109080 81 5360
5417 0 486380.1 296985.22 109160 81 5416
5418 0 486360.22 296996.88 109240 81 5417
5419 0 486558.12 296936.2 109160 -1 5417
5420 0 486581.88 296827.97 109160 -1 5419
5421 0 486563.4 296809.5 109120 -1 5420
5422 0 486484.25 296740.9 109040 -1 5421
5423 0 479134.75 304161.12 107040 163 5339
5424 0 479150.97 304179.78 107120 163 5423
5425 0 479878.12 305113.3 107320 163 5424
5426 0 480071.28 305159.56 107360 189 5425
5427 0 480263.5 305206.5 107400 171 5426
5428 0 480456.4 305253 107440 154 5427
5429 0 480603.34 305366.34 107480 154 5428
5430 0 480786.34 305448.66 107560 142 5429
5431 0 480877.9 305489.94 107600 136 5430
5432 0 481514.3 305624.2 107760 120 5431
5433 0 482199.34 305842.34 107840 163 5432
5434 0 482863.34 306054.34 107840 172 5433
5435 0 482831.34 306274.34 107760 131 5434
5436 0 482524.88 305932.1 107880 137 5433
5437 0 483198.94 306005.66 108000 203 5436
5438 0 483420.22 305908.1 108080 178 5437
5439 0 484312.94 305987.25 108360 51 5438
5440 0 484300.1 305372.16 108360 -1 5439
5441 0 485148.97 306086.56 108360 202 5439
5442 0 485458.8 306746.88 108360 226 5441
5443 0 485705.53 306952.53 108640 226 5442
5444 0 485786.88 307077.7 109040 178 5443
5445 0 485800.7 307468.88 109080 175 5444
5446 0 486703.88 307793.84 109080 102 5445
5447 0 487009.97 308038.88 108880 107 5446
5448 0 487210.3 308274.16 108680 98 5447
5449 0 488113.66 308771.62 108680 75 5448
5450 0 488284.16 309004.22 108600 51 5449
5451 0 488302.4 309073.53 108560 75 5450
5452 0 488406.78 309357.03 108440 91 5451
5453 0 488440.06 309669.4 108280 86 5452
5454 0 488566.72 310048.62 108200 75 5453
5455 0 488546.25 310126.72 108160 75 5454
5456 0 488517.7 310205.7 108120 75 5455
5457 0 488597.97 310336.2 108000 64 5456
5458 0 488437 310420.78 108160 71 5455
5459 0 488524.9 310485.28 108160 71 5458
5460 0 488526.16 310543.8 108120 64 5459
5461 0 488350.53 308868.47 108560 51 5451
5462 0 488344.5 308869.8 108480 51 5461
5463 0 485861.66 307459.1 109200 175 5445
5464 0 486086.97 307853.62 109440 224 5463
5465 0 486444.7 308249.75 109680 189 5464
5466 0 486652 308386.5 109760 195 5465
5467 0 486859.16 308523 109840 202 5466
5468 0 487123.78 308617.34 110080 160 5467
5469 0 486898.3 310088.8 110080 178 5468
5470 0 487063.84 310500.94 109920 241 5469
5471 0 486858.84 310122.66 110120 178 5469
5472 0 486662.8 310290.75 110320 241 5471
5473 0 486047.03 310431.3 110320 -1 5472
5474 0 486726.44 310851.34 110520 156 5472
5475 0 486699.75 310887 110560 156 5474
5476 0 486621.1 310994.7 110680 156 5475
5477 0 487304.66 312846.16 110680 137 5476
5478 0 487439.34 313104.44 110520 156 5477
5479 0 487665.56 313619.6 110480 181 5478
5480 0 488385.6 314526.97 110480 163 5479
5481 0 488466.66 314984.1 110640 150 5480
5482 0 488544.6 315435.88 110840 163 5481
5483 0 488999.25 316626.78 110880 164 5482
5484 0 489181.8 316663.4 110720 -1 5483
5485 0 489083.4 316900.94 111000 164 5483
5486 0 489064.66 316788.1 111200 164 5485
5487 0 488993 316920 111360 164 5486
5488 0 488974.66 316952.9 111400 164 5487
5489 0 488987.1 317958.03 111400 60 5488
5490 0 489020.47 318193.62 111320 102 5489
5491 0 489327.72 318674 110960 128 5490
5492 0 489400 318800.6 110840 122 5491
5493 0 489490.2 318844.2 110720 163 5492
5494 0 489498.25 318936.2 110640 163 5493
5495 0 489532.8 319078.94 110560 139 5494
5496 0 489570.25 319220 110520 140 5495
5497 0 489721.75 319861.8 110520 -1 5496
5498 0 489779 320005.2 110640 -1 5497
5499 0 489870.75 320274.56 110680 -1 5498
5500 0 489681.8 319643 110400 143 5496
5501 0 489719.28 319783.5 110360 200 5500
5502 0 489672.5 319768.56 110320 200 5501
5503 0 490275 319576.5 110240 172 5502
5504 0 489351 319764.5 110160 200 5502
5505 0 489323 319680.5 109960 200 5504
5506 0 491141.2 320393.38 110360 120 5501
5507 0 491731.56 321290.78 110360 120 5506
5508 0 492056.16 321542.7 110440 107 5507
5509 0 492635.94 321942.9 110600 80 5508
5510 0 492948.88 322146 110400 98 5509
5511 0 493234.03 322176.9 110280 90 5510
5512 0 493344 322162.34 110240 95 5511
5513 0 493117.06 322149.22 110240 -1 5512
5514 0 492844.88 322050.2 110240 -1 5513
5515 0 492719 321972.94 110240 -1 5514
5516 0 492733.7 321922.72 110200 -1 5515
5517 0 492732.72 321917.97 110160 -1 5516
5518 0 493563.97 322133.12 110160 107 5512
5519 0 494091.8 322151.28 110040 98 5518
5520 0 495368.7 322807.62 110000 -1 5519
5521 0 495302.44 322823.06 109880 -1 5520
5522 0 496835.56 323513.47 110040 137 5519
5523 0 499355.28 324616.75 110040 115 5522
5524 0 500051.78 325046.56 109880 120 5523
5525 0 500352.34 325983.75 109880 71 5524
5526 0 501354.5 326492.75 109880 131 5525
5527 0 501382.28 326563.28 109800 131 5526
5528 0 501425.88 326694.7 109680 131 5527
5529 0 501224.88 326426.88 109560 153 5528
5530 0 500867.66 326279.2 109360 164 5529
5531 0 501799.78 326028.3 109800 81 5527
5532 0 501819.6 325903.84 109720 102 5531
5533 0 501994.97 325742.62 109600 51 5532
5534 0 501893.12 325725.66 109520 102 5533
5535 0 501949.7 325717.2 109360 -1 5534
5536 0 502037.38 325700.22 109280 -1 5535
5537 0 502062.84 325731.3 109240 -1 5536
5538 0 501381.2 326551.56 109920 131 5526
5539 0 501439.1 326704.25 110040 124 5538
5540 0 501717.28 327370.62 110160 153 5539
5541 0 501815.4 327648.8 110280 112 5540
5542 0 501881.12 327833.62 110360 86 5541
5543 0 501883.44 328095.53 110520 128 5542
5544 0 501979.84 328414.72 110680 80 5543
5545 0 501934.66 328546.66 110760 71 5544
5546 0 501998.75 328635.75 110880 71 5545
5547 0 502107 328652.5 111000 98 5546
5548 0 502143.38 328658.3 111040 98 5547
5549 0 502176.28 328708.78 111200 98 5548
5550 0 502053.44 329039.34 111360 104 5549
5551 0 502101.44 329245.34 111520 98 5550
5552 0 501968.8 329593.1 111720 60 5551
5553 0 501962.78 329695.25 111840 64 5552
5554 0 502002.72 329808.3 111960 64 5553
5555 0 501946.66 329911.94 112040 51 5554
5556 0 501953.47 329882.16 112120 51 5555
5557 0 501885.44 329910.38 112200 40 5556
5558 0 501768.53 329985.06 112280 75 5557
5559 0 501715.5 329960 112320 75 5558
5560 0 501662.1 329934.7 112360 75 5559
5561 0 501593.3 329969.22 112440 75 5560
5562 0 501491.78 330006.4 112520 71 5561
5563 0 501292.16 329962.94 112640 75 5562
5564 0 501248.6 329974 112680 75 5563
5565 0 501166.8 329956.84 112760 75 5564
5566 0 501106.03 330034 112920 64 5565
5567 0 501036.62 330046.34 113080 60 5566
5568 0 500940.28 329997.34 113160 60 5567
5569 0 500805.3 330020.53 113280 64 5568
5570 0 500661.12 329985.84 113440 51 5569
5571 0 500468.03 330007.16 113520 51 5570
5572 0 500524.4 329971.72 113600 51 5571
5573 0 500483.12 329883.44 113680 81 5572
5574 0 500330.78 329771.66 113800 81 5573
5575 0 500360.12 329730.47 113880 32 5574
5576 0 500416.28 329805.9 113920 32 5575
5577 0 500274.1 329714.2 113960 32 5576
5578 0 500022.38 329426.66 114120 60 5577
5579 0 499964.66 329405 114200 41 5578
5580 0 499936.06 329393.94 114240 32 5579
5581 0 499743.38 329410.25 114400 32 5580
5582 0 499475.66 329451.6 114520 32 5581
5583 0 499015.84 329501.2 114640 -1 5582
5584 0 498954.25 329606.94 114720 -1 5583
5585 0 498892.47 329660.88 114760 -1 5584
5586 0 498819.88 329709.9 114800 -1 5585
5587 0 498612.34 329797.22 114920 -1 5586
5588 0 498447.3 329967.3 115000 -1 5587
5589 0 498183.25 330280.7 115120 -1 5588
5590 0 498112.94 330506.3 115240 -1 5589
5591 0 498081.62 330603.56 115320 -1 5590
5592 0 498072.5 330635.5 115360 -1 5591
5593 0 498062.78 330666.53 115400 -1 5592
5594 0 498065.62 330759.38 115560 -1 5593
5595 0 498086.16 330934.84 115680 -1 5594
5596 0 498089.66 331021.22 115760 -1 5595
5597 0 498057.66 331189.4 115960 -1 5596
5598 0 498011.8 331260.12 116080 -1 5597
5599 0 498120 331300.97 116240 -1 5598
5600 0 498127.88 331193.9 116360 -1 5599
5601 0 498173.44 331180.62 116440 -1 5600
5602 0 498211.53 331120.22 116520 -1 5601
5603 0 498278.16 331074.97 116600 -1 5602
5604 0 498331.3 331032.12 116640 -1 5603
5605 0 498370.44 330966.34 116680 -1 5604
5606 0 497819.16 330752.88 115560 -1 5594
5607 0 497801.6 330728.03 115600 -1 5606
5608 0 497828.88 330646.2 115640 -1 5607
5609 0 497868.3 330321.8 115680 -1 5608
5610 0 497968.34 330127.8 115640 -1 5609
5611 0 497941.06 330109.62 115600 -1 5610
5612 0 499106.16 329689.88 114800 -1 5585
5613 0 499193.72 329676.9 114840 -1 5612
5614 0 499211.9 329707.22 114880 -1 5613
5615 0 499199.78 329692.06 114920 -1 5614
5616 0 499227.06 329652.66 114960 -1 5615
5617 0 499178.56 329652.66 115000 -1 5616
5618 0 499105.78 329755.72 115040 -1 5617
5619 0 499070.97 329789.22 115080 -1 5618
5620 0 501848.2 330060 112320 -1 5559
5621 0 502118.34 329854.97 112240 71 5557
5622 0 502213.03 329888.47 112320 71 5621
5623 0 502302.16 329952.78 112400 71 5622
5624 0 502332.5 329997 112440 81 5623
5625 0 502362.88 330040.88 112480 91 5624
5626 0 502541.53 330047.9 112560 81 5625
5627 0 502577.5 330044 112600 81 5626
5628 0 502613.34 330039.78 112640 81 5627
5629 0 502825.6 330025.44 112720 64 5628
5630 0 502873.03 330039.72 112800 64 5629
5631 0 503322.6 330025.1 112920 80 5630
5632 0 503661.2 330032.53 112960 80 5631
5633 0 504003.16 330027.44 113000 86 5632
5634 0 504128.6 330060.03 113080 86 5633
5635 0 504414.8 330009 113200 60 5634
5636 0 504569.97 329974.9 113280 75 5635
5637 0 504698.25 329902.8 113360 91 5636
5638 0 504810.6 329899 113480 91 5637
5639 0 505093.12 329777.72 113600 128 5638
5640 0 505344.97 329627 113680 32 5639
5641 0 506210.9 329403.03 113680 -1 5640
5642 0 506689.66 329348.72 113800 -1 5641
5643 0 507019.5 329411.5 113760 -1 5642
5644 0 507349.3 329474.4 113720 -1 5643
5645 0 507435.6 329510.97 113680 -1 5644
5646 0 507613.56 329527.44 113640 -1 5645
5647 0 507843.1 329619.06 113560 90 5646
5648 0 508020.72 329660.38 113520 90 5647
5649 0 508212.44 329699.72 113480 90 5648
5650 0 508501.97 329934 113360 71 5649
5651 0 508537.34 329988.34 113320 72 5650
5652 0 508608.25 330096.9 113240 75 5651
5653 0 508576.2 330146.97 113200 75 5652
5654 0 508820.9 330016.75 113200 75 5653
5655 0 508909.53 330041.1 113120 75 5654
5656 0 508964.66 330045.7 113080 75 5655
5657 0 509022.1 329990.53 113040 75 5656
5658 0 509221.97 329995.12 112960 75 5657
5659 0 509704.44 330114.6 112840 -1 5658
5660 0 509745.78 330103.12 112760 -1 5659
5661 0 509651.6 330070.97 112720 -1 5660
5662 0 509936.47 330224.88 112840 -1 5659
5663 0 510124.84 330316.78 112840 -1 5662
5664 0 510223.62 330374.22 112760 -1 5663
5665 0 510239.72 330378.8 112720 -1 5664
5666 0 508538.5 330206.5 113160 75 5653
5667 0 508501.2 330265.84 113120 75 5666
5668 0 508453.5 330335.5 113080 102 5667
5669 0 508406.38 330405.06 113040 102 5668
5670 0 508388 330418.84 113000 102 5669
5671 0 508356.7 330450.72 112920 102 5670
5672 0 508279.62 330525.72 112880 75 5671
5673 0 508183 330594.3 112760 75 5672
5674 0 508062 330640.9 112640 107 5673
5675 0 507978.62 330776.97 112440 154 5674
5676 0 507848.22 330772.75 112320 154 5675
5677 0 507705.7 330761.16 112160 124 5676
5678 0 507673 330749.5 112080 108 5677
5679 0 507640.34 330737.66 112000 108 5678
5680 0 507617.5 330709.5 111960 108 5679
5681 0 507594.97 330681 111920 108 5680
5682 0 507585.28 330620.1 111760 128 5681
5683 0 507608.16 330668.28 111680 128 5682
5684 0 507801.22 330363.97 111680 128 5683
5685 0 507944.88 330314.16 111600 128 5684
5686 0 508064.34 330325.66 111520 128 5685
5687 0 508211 330382.25 111400 31 5686
5688 0 508259.62 330401.47 111360 -1 5687
5689 0 508592.75 330589.84 111280 -1 5688
5690 0 508640.97 330688.66 111200 -1 5689
5691 0 508753.56 330883.94 111160 -1 5690
5692 0 508767.34 330895.4 111120 -1 5691
5693 0 508643.28 330493.38 111120 -1 5690
5694 0 508661.66 330477.28 111000 -1 5693
5695 0 507550.75 330767.9 111560 124 5683
5696 0 507521.28 330815.2 111400 124 5695
5697 0 507528.94 330933.03 111280 51 5696
5698 0 507338.6 330970.94 111200 51 5697
5699 0 507171.38 331015.1 111080 81 5698
5700 0 507087.06 331012.16 110960 71 5699
5701 0 507030 330943.5 110880 71 5700
5702 0 506972.72 330875.47 110800 75 5701
5703 0 506885 330788.5 110720 78 5702
5704 0 506763.78 330638.4 110720 -1 5703
5705 0 506764.25 330637 110760 -1 5704
5706 0 506797.25 330702.38 110640 81 5703
5707 0 506661.88 330601.34 110520 81 5706
5708 0 506462.12 330507.5 110400 64 5707
5709 0 506112.28 330452.78 110280 75 5708
5710 0 505784.8 330276.2 110240 -1 5709
5711 0 505631.7 330438.2 110280 75 5709
5712 0 505008.1 330513.53 110280 80 5711
5713 0 504542.38 330670.47 110160 75 5712
5714 0 504455.5 330699 110120 75 5713
5715 0 504369.2 330727.66 110080 75 5714
5716 0 504249.1 330744.16 109960 71 5715
5717 0 504135.4 330736.47 109880 75 5716
5718 0 504014.47 330759.56 109800 75 5717
5719 0 503929.34 330828.75 109680 71 5718
5720 0 503781.9 330898.66 109560 71 5719
5721 0 503700.28 330986.88 109480 81 5720
5722 0 503488.3 331171.4 109360 60 5721
5723 0 503489.94 331210.47 109280 60 5722
5724 0 503400.6 331241.88 109200 75 5723
5725 0 503326.16 331275.97 109080 75 5724
5726 0 503166.06 331349.16 108960 51 5725
5727 0 502940.6 331540 108840 51 5726
5728 0 502830.16 331485.53 108800 40 5727
5729 0 502762.5 331589.5 108720 40 5728
5730 0 502694.6 331692.88 108640 40 5729
5731 0 502440.8 331869.94 108560 60 5730
5732 0 502283.72 332077.22 108440 64 5731
5733 0 502210.94 332111.3 108400 64 5732
5734 0 501981.16 332240.6 108280 51 5733
5735 0 501537.12 332202.1 108200 102 5734
5736 0 501105.2 332277.3 108080 75 5735
5737 0 500907.8 332320.56 108000 51 5736
5738 0 500709 332412.47 107880 32 5737
5739 0 500481.88 332507.16 107720 32 5738
5740 0 500160.53 332684.88 107560 102 5739
5741 0 500052.3 332768.03 107440 102 5740
5742 0 499869.8 332845.28 107280 51 5741
5743 0 499934 333091 107240 60 5742
5744 0 499842 332899 107200 51 5743
5745 0 499811.44 332925.9 107160 60 5744
5746 0 499612.78 333051.4 107040 60 5745
5747 0 499299.12 333072 106880 75 5746
5748 0 498996.53 333107.7 106800 80 5747
5749 0 498650.97 333148.78 106680 75 5748
5750 0 498379.44 333104.94 106600 71 5749
5751 0 498183.28 333137.06 106560 40 5750
5752 0 498042.25 333013.2 106520 91 5751
5753 0 497955.97 332978.66 106480 91 5752
5754 0 497900.56 332929.22 106440 60 5753
5755 0 497888.5 332860.78 106360 60 5754
5756 0 497905 332793.97 106320 60 5755
5757 0 497923.3 332763.22 106280 60 5756
5758 0 497931.78 332734.3 106240 60 5757
5759 0 497921.9 332717.66 106120 101 5758
5760 0 497957.9 332714.66 106040 101 5759
5761 0 498134.7 332711.2 105960 101 5760
5762 0 498124.25 332695.62 105880 101 5761
5763 0 497817.22 332674.38 105960 75 5760
5764 0 497724.7 332515.34 105840 75 5763
5765 0 497671.25 332536.84 105760 81 5764
5766 0 497588.3 332572.78 105640 81 5765
5767 0 497379.72 332586.72 105560 51 5766
5768 0 497098.53 332605.75 105440 60 5767
5769 0 496966.38 332571.62 105360 75 5768
5770 0 496871.22 332618.62 105320 75 5769
5771 0 496729.12 332646.88 105240 51 5770
5772 0 496658.03 332618.25 105160 51 5771
5773 0 496627.75 332625.47 105120 51 5772
5774 0 496475.9 332610 105080 40 5773
5775 0 496174.75 332610.34 105000 75 5774
5776 0 496100.6 332611.97 104920 75 5775
5777 0 496014.44 332554.3 104840 91 5776
5778 0 495777.2 332419.53 104760 101 5777
5779 0 495646.9 332417.9 104680 101 5778
5780 0 494904.62 332474.75 104680 45 5779
5781 0 493448.78 332461.47 104680 102 5780
5782 0 493444.38 332436.06 104720 102 5781
5783 0 493341.9 332326.22 104920 178 5782
5784 0 493371.22 332234.4 105000 178 5783
5785 0 492680.9 332363.84 104720 32 5782
5786 0 492566.7 332338.75 104760 -1 5785
5787 0 492474.22 332351.5 104840 -1 5786
5788 0 492306.9 332389.5 104840 -1 5787
5789 0 492269.56 332400 104800 -1 5788
5790 0 492119.12 332320.97 104640 -1 5789
5791 0 491998.22 332370.5 104600 -1 5790
5792 0 491928.78 332321.44 104520 -1 5791
5793 0 491807.8 332310.25 104520 -1 5792
5794 0 491708.34 332401.84 104520 -1 5793
5795 0 491606.47 332388.16 104520 -1 5794
5796 0 491462.25 332352.28 104480 -1 5795
5797 0 491255.78 332188.5 104400 -1 5796
5798 0 491115.44 332092.72 104200 -1 5797
5799 0 490930.28 332064.94 104040 -1 5798
5800 0 490808.34 332105.5 103960 -1 5799
5801 0 490748.53 332117.6 103920 -1 5800
5802 0 490612.38 332054.2 103760 -1 5801
5803 0 490626.06 332101.8 103640 -1 5802
5804 0 490629.47 332100.5 103600 -1 5803
5805 0 490609.53 332099.88 103560 -1 5804
5806 0 490623.7 332098.22 103520 -1 5805
5807 0 490526.06 332021.94 103320 -1 5806
5808 0 490321.72 331783.9 103080 -1 5807
5809 0 490092.38 331695.3 102920 -1 5808
5810 0 490054.7 331726.38 102840 -1 5809
5811 0 490052.5 331735.34 102760 -1 5810
5812 0 490007.62 331747.2 102720 -1 5811
5813 0 489952.8 331734.8 102560 -1 5812
5814 0 489839.28 331724.47 102400 -1 5813
5815 0 489757.5 331614.5 102160 -1 5814
5816 0 489683.25 331577.25 101960 -1 5815
5817 0 489632.03 331475.56 101760 -1 5816
5818 0 489542 331505.1 101560 -1 5817
5819 0 489555.47 331401.75 101400 -1 5818
5820 0 489553.84 331369.97 101360 -1 5819
5821 0 490635.72 332241.9 103640 -1 5803
5822 0 490641.8 332260.2 103680 -1 5821
5823 0 490675.38 332366.88 103760 -1 5822
5824 0 490568.47 332467.25 103840 -1 5823
5825 0 490481.88 332482.38 103840 -1 5824
5826 0 490367.4 332478.78 103840 -1 5825
5827 0 490297.56 332518.38 103840 -1 5826
5828 0 490284.7 332584.47 103840 -1 5827
5829 0 490256.72 332633.6 103920 -1 5828
5830 0 490292.94 332640.44 104160 -1 5829
5831 0 490308.25 332652.03 104200 -1 5830
5832 0 490337.25 332694.1 104280 -1 5831
5833 0 490322.5 332703.12 104320 -1 5832
5834 0 490325.47 332737.88 104360 -1 5833
5835 0 490287.7 332781.16 104400 -1 5834
5836 0 490240.75 332875 104440 -1 5835
5837 0 490294.8 332881.7 104480 -1 5836
5838 0 492461.8 332347.62 104960 -1 5787
5839 0 492393.1 332337.8 105080 -1 5838
5840 0 492174.72 332316.44 105160 -1 5839
5841 0 492079.2 332160.4 105240 -1 5840
5842 0 492080.06 332162 105280 -1 5841
5843 0 492204.75 332226.97 105400 -1 5842
5844 0 492030.28 332141.5 105240 -1 5841
5845 0 491919.84 332162.5 105280 -1 5844
5846 0 491801.22 332160.28 105360 -1 5845
5847 0 491578.94 332146.97 105360 -1 5846
5848 0 491502.5 332153 105320 -1 5847
5849 0 491330.97 332168.44 105200 -1 5848
5850 0 497730.5 332820.38 106480 60 5753
5851 0 497629.38 332654.97 106600 -1 5850
5852 0 497589.2 332383.3 106720 -1 5851
5853 0 497321.03 332193.4 106800 -1 5852
5854 0 497192.38 332114.28 106800 -1 5853
5855 0 497117.62 332073.75 106840 -1 5854
5856 0 496805.06 331906.7 106920 -1 5855
5857 0 496651.22 331848.56 106920 -1 5856
5858 0 496531.78 331725.97 106960 -1 5857
5859 0 496350.12 331648.72 106960 -1 5858
5860 0 496169.06 331547.34 106960 -1 5859
5861 0 496079.16 331523.06 106880 -1 5860
5862 0 496023.88 331466.9 106800 -1 5861
5863 0 495949.75 331310.3 106760 -1 5862
5864 0 495839.2 331080.4 106760 -1 5863
5865 0 495763.9 331012.4 106760 -1 5864
5866 0 495736.3 330943.16 106720 -1 5865
5867 0 495727.16 330918.56 106680 -1 5866
5868 0 495718.4 330800.47 106680 -1 5867
5869 0 495720.06 330483.16 106760 -1 5868
5870 0 495560.84 330313.03 106760 -1 5869
5871 0 495572.1 330311.97 106720 -1 5870
5872 0 495584.25 330328.3 106640 -1 5871
5873 0 495625.66 330293.5 106520 -1 5872
5874 0 495699.1 330517.6 106720 -1 5869
5875 0 501979.3 332380.62 108240 51 5734
5876 0 502667.47 331778.03 108400 40 5733
5877 0 502545.84 331892.97 108240 60 5876
5878 0 502472.34 331879.2 108200 60 5877
5879 0 507936.34 329519.44 113480 90 5648
5880 0 507992.44 329461.25 113400 90 5879
5881 0 508044.16 329388.84 113320 90 5880
5882 0 508053.34 329402.66 113280 90 5881
5883 0 505142.16 329577.6 113800 128 5640
5884 0 505154 329509.38 113840 128 5883
5885 0 505137.5 329483.62 113880 32 5884
5886 0 505168.38 329536.25 113920 128 5885
5887 0 505250.44 329446.8 113960 32 5886
5888 0 505830.12 329019.4 114000 32 5887
5889 0 505874.2 328923.66 114040 32 5888
5890 0 505940.84 328819.53 114120 -1 5889
5891 0 506083.94 328551.12 114280 -1 5890
5892 0 506196.25 328474.12 114360 -1 5891
5893 0 506478 328085.47 114480 -1 5892
5894 0 506672 327973.66 114520 -1 5893
5895 0 507059.7 327750.8 114600 -1 5894
5896 0 507256.22 327653.56 114680 -1 5895
5897 0 507376.97 327777.7 114840 -1 5896
5898 0 507489.3 327834.6 115000 -1 5897
5899 0 507558.2 327836.3 115080 -1 5898
5900 0 507722.94 327895.06 115240 -1 5899
5901 0 507800.8 327950.66 115320 -1 5900
5902 0 507852.7 327937.7 115400 -1 5901
5903 0 508102.25 327917.62 115520 -1 5902
5904 0 508418.7 327884.5 115640 -1 5903
5905 0 508742.03 327932.22 115720 -1 5904
5906 0 509297.7 327950.4 115640 -1 5905
5907 0 509890.3 327778.16 115560 -1 5906
5908 0 510237 327725.9 115480 -1 5907
5909 0 510372.22 327667.28 115400 -1 5908
5910 0 503870.97 329906.1 113040 75 5633
5911 0 503956.66 329618.44 113120 86 5910
5912 0 504122.1 329487.5 113160 86 5911
5913 0 504191 329278.44 113200 60 5912
5914 0 504186.4 329200.3 113160 -1 5913
5915 0 504149.66 329184.25 113080 -1 5914
5916 0 504120.84 329134.88 113040 -1 5915
5917 0 504124.38 329140.6 113000 -1 5916
5918 0 503695.2 330356.16 112960 80 5632
5919 0 503690.38 330521.34 112920 80 5918
5920 0 503681.2 330468.53 112880 80 5919
5921 0 502300.3 330158.8 112440 -1 5624
5922 0 501872.94 327036.88 110280 -1 5541
5923 0 502136.38 326254.56 109920 51 5538
5924 0 502105.28 326209.3 109800 51 5923
5925 0 496802.5 323685.28 109960 137 5522
5926 0 496685.06 323745.1 109880 137 5925
5927 0 496581.1 323699.44 109760 137 5926
5928 0 496801.3 323777.8 110080 224 5522
5929 0 496801.3 324035.34 110360 224 5928
5930 0 492634.25 321979.75 110640 80 5509
5931 0 492612.5 321973.78 110760 80 5930
5932 0 492802.53 321815.47 111000 80 5931
5933 0 492860.6 321765.3 111080 80 5932
5934 0 492652.1 321715.2 111080 80 5933
5935 0 492588.75 321678.22 111160 80 5934
5936 0 492588.75 321643.9 111240 80 5935
5937 0 492491.12 321606.97 111360 98 5936
5938 0 492343.34 321717.8 111480 -1 5937
5939 0 492311.66 321744.2 111560 -1 5938
5940 0 493042.66 321659.75 111080 81 5933
5941 0 493026.84 321620.16 111160 80 5940
5942 0 493079.62 321612.25 111200 -1 5941
5943 0 493103.38 321625.44 111240 -1 5942
5944 0 488699 318244.5 111360 60 5490
5945 0 488660.72 318303.44 111440 60 5944
5946 0 488560 318430.16 111520 60 5945
5947 0 488537.28 318433.4 111560 60 5946
5948 0 488400.8 318540.6 111600 -1 5947
5949 0 488823.5 317075.34 111600 164 5488
5950 0 488625.88 317151.84 111640 71 5949
5951 0 488226.3 317310.1 111720 40 5950
5952 0 487702 317570 111840 128 5951
5953 0 487586 317682 112000 81 5952
5954 0 487518 318030 112160 90 5953
5955 0 487442 318334 112320 108 5954
5956 0 487646 318642 112440 81 5955
5957 0 487982 319018 112480 32 5956
5958 0 488224 319744 112880 150 5957
5959 0 488288 320000 112920 175 5958
5960 0 488384 320160 113160 185 5959
5961 0 488416 320320 113360 137 5960
5962 0 488480 320480 113560 101 5961
5963 0 488448 320704 113760 90 5962
5964 0 488224 320736 113880 104 5963
5965 0 487242 318482 112520 51 5956
5966 0 487022 318486 112640 40 5965
5967 0 486930 318514 112840 40 5966
5968 0 486846 318502 113000 64 5967
5969 0 486806 318486 113160 75 5968
5970 0 486330 318254 113280 90 5969
5971 0 486082 318014 113440 75 5970
5972 0 485594 317782 113520 81 5971
5973 0 485002 317598 113600 75 5972
5974 0 484114 317358 113760 51 5973
5975 0 483366 317210 113800 32 5974
5976 0 489276.38 316428.75 111640 120 5950
5977 0 489512 316513 111680 40 5976
5978 0 489572 316501 111760 40 5977
5979 0 489844 316429 111880 64 5978
5980 0 489880 316401 112040 64 5979
5981 0 489996 316273 112160 51 5980
5982 0 490036 316097 112280 51 5981
5983 0 490088 316097 112320 60 5982
5984 0 490220 316129 112360 60 5983
5985 0 490344 316113 112480 60 5984
5986 0 490460 316045 112600 60 5985
5987 0 490576 315949 112760 60 5986
5988 0 490732 315837 112920 45 5987
5989 0 490888 315889 113080 32 5988
5990 0 490868 315889 113120 32 5989
5991 0 490976 315901 113200 32 5990
5992 0 491076 315865 113360 64 5991
5993 0 491288 315953 113520 51 5992
5994 0 491620 316021 113680 60 5993
5995 0 491888 315977 113840 91 5994
5996 0 492092 315897 113880 91 5995
5997 0 489514.5 317523.44 110880 120 5483
5998 0 489854.47 317434.03 110760 80 5997
5999 0 490331.5 317645.7 110720 75 5998
6000 0 490752 317958 110760 81 5999
6001 0 491424 318254 110840 120 6000
6002 0 491988 318286 110880 122 6001
6003 0 492184 318294 111000 122 6002
6004 0 491644 318662 110960 128 6003
6005 0 492348 318370 111080 102 6003
6006 0 492824 318510 111120 91 6005
6007 0 493320 318618 111200 86 6006
6008 0 493904 318694 111240 107 6007
6009 0 493972 318726 111280 86 6008
6010 0 494108 318790 111360 86 6009
6011 0 494376 318966 111480 71 6010
6012 0 494685 319143 111600 102 6011
6013 0 494788 319202 111640 102 6012
6014 0 495104 319554 111760 86 6013
6015 0 495336 319858 111840 104 6014
6016 0 495410.88 319873.7 111960 104 6015
6017 0 495473.03 319888.25 112040 104 6016
6018 0 495498.5 319922.2 112080 107 6017
6019 0 495613.6 319976.25 112200 107 6018
6020 0 495651.22 320018.38 112240 128 6019
6021 0 495703.4 320020.38 112320 128 6020
6022 0 495792 320066 112360 128 6021
6023 0 495759.97 320028.88 112400 128 6022
6024 0 495860 320074 112480 90 6023
6025 0 495896.7 320041.22 112600 90 6024
6026 0 495968 320110 112640 90 6025
6027 0 495944 320110 112760 122 6026
6028 0 495908 320218 112920 81 6027
6029 0 495964 320326 113080 81 6028
6030 0 496080 320498 113240 81 6029
6031 0 496292 320682 113400 -1 6030
6032 0 496380 320778 113520 -1 6031
6033 0 496376 320802 113680 81 6032
6034 0 496508 320858 113800 81 6033
6035 0 496737.44 320820.62 113720 -1 6034
6036 0 496788 321030 113680 -1 6035
6037 0 496276 320802 113880 81 6034
6038 0 496420 321170 113920 81 6037
6039 0 496528 321338 113960 81 6038
6040 0 496324 320986 114000 81 6039
6041 0 496280 320826 114040 81 6040
6042 0 496216 320826 114200 81 6041
6043 0 496056 320906 114360 81 6042
6044 0 495932 320954 114520 81 6043
6045 0 495784 321038 114680 75 6044
6046 0 495648 321142 114800 51 6045
6047 0 495512 321302 114920 51 6046
6048 0 495520 321342 115040 75 6047
6049 0 495512 321438 115120 75 6048
6050 0 495464 321562 115240 75 6049
6051 0 495484 321674 115360 75 6050
6052 0 495512 321786 115480 75 6051
6053 0 495770.4 321885.2 115600 75 6052
6054 0 495980 321994 115680 80 6053
6055 0 496092 322198 115840 60 6054
6056 0 496288 322626 115960 51 6055
6057 0 496692 322586 116080 60 6056
6058 0 497676 322654 116000 60 6057
6059 0 497828 322662 115920 51 6058
6060 0 498540 322642 115960 98 6059
6061 0 498580 322658 116000 98 6060
6062 0 498830.78 322620.3 116200 93 6061
6063 0 499232 322560 116520 86 6062
6064 0 499456 322560 116640 75 6063
6065 0 499712 322592 116680 91 6064
6066 0 499968 322496 116720 175 6065
6067 0 500192 322464 116840 32 6066
6068 0 500448 322368 116840 107 6067
6069 0 500704 322336 116920 98 6068
6070 0 500960 322240 116920 102 6069
6071 0 501216 322144 116880 60 6070
6072 0 501472 322048 116880 75 6071
6073 0 501728 322080 116920 40 6072
6074 0 501760 322080 116920 40 6073
6075 0 495860 323010 116040 32 6056
6076 0 495384 323490 115960 -1 6075
6077 0 495136 323726 115800 -1 6076
6078 0 495028 323830 115560 -1 6077
6079 0 495292 323938 115360 -1 6078
6080 0 495304 323982 115200 -1 6079
6081 0 495108 324154 115080 -1 6080
6082 0 495124 324442 115080 -1 6081
6083 0 495556 324470 115160 -1 6082
6084 0 494884 324358 115000 -1 6082
6085 0 494720 324366 114880 -1 6084
6086 0 494744 324270 114720 -1 6085
6087 0 494756.72 324257.28 114640 -1 6086
6088 0 494765.22 324243.12 114520 -1 6087
6089 0 494796.3 324316.66 114400 -1 6088
6090 0 494762.38 324333.62 114240 -1 6089
6091 0 494717.12 324350.62 114160 -1 6090
6092 0 495896.34 321344.22 115040 51 6048
6093 0 496105.66 321273.5 115040 51 6092
6094 0 496131.1 321276.34 115000 75 6093
6095 0 496165.03 321191.5 114920 75 6094
6096 0 495076 320174 112040 104 6017
6097 0 494416 319230 111560 80 6012
6098 0 494352.9 318794.1 111280 71 6009
6099 0 494367.03 318771.47 111240 71 6098
6100 0 494363.03 318799.53 111160 71 6099
6101 0 494335.94 318811.06 111040 86 6100
6102 0 485303 310879 110680 32 5476
6103 0 485275 310855 110720 32 6102
6104 0 486283 310891 110800 156 5476
6105 0 486051 310863 111000 51 6104
6106 0 486015 310855 111040 51 6105
6107 0 488439.06 308894.75 110080 163 5468
6108 0 488480.8 309205.56 110240 150 6107
6109 0 489074.03 309667.38 110400 148 6108
6110 0 489905.53 309457.4 110480 124 6109
6111 0 490219.56 309587.8 110640 101 6110
6112 0 490552.2 309724.38 110720 160 6111
6113 0 490813.38 310235.6 110960 139 6112
6114 0 490986.4 310463.4 111080 100 6113
6115 0 491102.38 310615.38 111160 75 6114
6116 0 490594.4 310919.97 111160 120 6115
6117 0 490574.62 311136.88 111040 172 6116
6118 0 490618.94 311117.62 111360 172 6116
6119 0 490713.62 311134.88 111440 172 6118
6120 0 491602.03 310622.12 111360 115 6115
6121 0 491926.34 310589.56 111440 153 6120
6122 0 492421.9 310865.88 111600 150 6121
6123 0 493011.22 311045.9 111800 163 6122
6124 0 494115.56 311697.3 111800 209 6123
6125 0 493937.25 311538.03 111920 230 6124
6126 0 494302.88 311790.56 112080 209 6125
6127 0 494439.47 311947.4 112320 160 6126
6128 0 495340.9 312507.6 112320 139 6127
6129 0 495968.1 313239.1 112320 122 6128
6130 0 496471.7 313830.22 112320 150 6129
6131 0 496851.22 314046.44 112320 154 6130
6132 0 496987 313963.5 112480 154 6131
6133 0 497685.53 314015.22 112560 166 6132
6134 0 498041.5 314165 112600 157 6133
6135 0 498397.2 314314.75 112640 134 6134
6136 0 498441.44 314344.5 112680 134 6135
6137 0 498477.25 314383 112720 134 6136
6138 0 497476.8 313838.62 112720 -1 6137
6139 0 497365 313859.2 112840 -1 6138
6140 0 497098.2 313863.06 113000 -1 6139
6141 0 498585.62 314499.75 112840 137 6137
6142 0 498793.97 314626.16 112960 124 6141
6143 0 499180.2 314775.62 113080 120 6142
6144 0 499930.75 315510.7 113080 128 6143
6145 0 501551.2 315787.25 113120 207 6144
6146 0 502451.44 315617 112840 91 6145
6147 0 502990.44 315395.44 112720 124 6146
6148 0 503280.03 315294.44 112640 108 6147
6149 0 503746.72 315285.97 112720 115 6148
6150 0 503933.4 315353.84 112840 115 6149
6151 0 504179.47 315478.28 112960 -1 6150
6152 0 504335.03 315857.3 113080 -1 6151
6153 0 503569.1 315178.16 112560 115 6148
6154 0 503880.62 315009.12 112440 128 6153
6155 0 504450.22 314831.72 112440 107 6154
6156 0 504518.47 314802.97 112400 157 6155
6157 0 504528.1 314787.84 112360 157 6156
6158 0 504557.66 314749.1 112320 157 6157
6159 0 505282.4 314277.78 112280 91 6158
6160 0 505981.9 313909.88 112240 102 6159
6161 0 506989.56 313477.47 112120 163 6160
6162 0 507796.38 312591.4 112120 80 6161
6163 0 507974.22 312328.28 112240 81 6162
6164 0 508239.4 312140.34 112280 96 6163
6165 0 508391.34 312186.25 112360 96 6164
6166 0 508408.44 312106.25 112400 120 6165
6167 0 508507.84 311621.47 112400 128 6166
6168 0 508266.3 311550.72 112400 128 6167
6169 0 508127.3 311465.62 112400 128 6168
6170 0 508119.38 311468.25 112440 128 6169
6171 0 507866.03 311439.22 112520 128 6170
6172 0 507625.88 311439.22 112560 -1 6171
6173 0 507522.97 311452.4 112680 -1 6172
6174 0 508811.7 310757.2 112400 141 6167
6175 0 508868.56 310759.3 112600 141 6174
6176 0 508979.97 310345.06 112840 107 6175
6177 0 509100.84 310121.44 113080 51 6176
6178 0 509481.4 309950.44 113240 64 6177
6179 0 509684.1 309825.75 113400 75 6178
6180 0 509806.88 309664.78 113480 75 6179
6181 0 510051.47 309480.88 113560 80 6180
6182 0 510374.8 309328.72 113680 128 6181
6183 0 510610.66 309189.66 113720 128 6182
6184 0 510132.22 309038.78 113720 128 6183
6185 0 510010.97 308856.9 113680 128 6184
6186 0 509741.2 308614.38 113640 -1 6185
6187 0 511081.66 308911.3 113800 166 6183
6188 0 511266.97 308703.66 113960 207 6187
6189 0 510492.97 308280.94 113960 150 6188
6190 0 511399.66 308679.34 114040 207 6188
6191 0 511465.97 308666.75 114080 207 6190
6192 0 511684.7 308606.25 114160 226 6191
6193 0 512016.75 308513.9 114280 168 6192
6194 0 512832.8 308543.62 114280 80 6193
6195 0 513099.72 308383.94 114360 86 6194
6196 0 513078.47 308370.12 114440 81 6195
6197 0 513292.84 308179.06 114480 45 6196
6198 0 513307.6 308120.06 114520 45 6197
6199 0 513402.8 308122.88 114560 45 6198
6200 0 513451.7 308132.12 114600 45 6199
6201 0 513558.72 308032.4 114720 51 6200
6202 0 513661.56 307909.03 114760 60 6201
6203 0 513751.66 307780.38 114800 60 6202
6204 0 513800.44 307444.94 114800 60 6203
6205 0 514001.75 307268.97 114800 -1 6204
6206 0 514101.62 307129.72 114840 -1 6205
6207 0 514140.78 306706.53 114800 -1 6206
6208 0 514138.47 306398.72 114720 -1 6207
6209 0 514263.56 306129.06 114680 -1 6208
6210 0 514469.44 305857.8 114640 -1 6209
6211 0 514586.44 305634.75 114600 -1 6210
6212 0 514714.1 305268.72 114600 -1 6211
6213 0 514539.97 304886.3 114600 -1 6212
6214 0 514488.28 304716.56 114520 -1 6213
6215 0 514448.06 304549.44 114440 -1 6214
6216 0 514386.1 304476.12 114400 -1 6215
6217 0 514448.75 304428.75 114360 -1 6216
6218 0 514580.5 304315.34 114280 -1 6217
6219 0 514776.4 304270.56 114200 -1 6218
6220 0 515084.5 304225.03 114200 -1 6219
6221 0 515386.62 304009.44 114240 -1 6220
6222 0 515725.72 303982.25 114240 -1 6221
6223 0 515798.34 303934.9 114200 -1 6222
6224 0 515880.62 303909.03 114120 -1 6223
6225 0 515955.25 303790.53 114080 -1 6224
6226 0 516132.4 303730.4 114040 -1 6225
6227 0 516361.25 303679.1 114000 -1 6226
6228 0 516559.16 303540.7 113960 -1 6227
6229 0 516579.47 303515.72 113880 -1 6228
6230 0 516676.44 303445.8 113800 -1 6229
6231 0 516889.88 303330.47 113720 -1 6230
6232 0 517176.3 303308.06 113680 -1 6231
6233 0 517346.34 303274.12 113640 -1 6232
6234 0 517482.16 303372.28 113560 -1 6233
6235 0 517433.6 303298.75 113480 -1 6234
6236 0 517453.72 303213.8 113440 -1 6235
6237 0 517501.47 303097.2 113440 -1 6236
6238 0 517499.28 303083.94 113480 -1 6237
6239 0 517509.16 303082.84 113520 -1 6238
6240 0 515954.84 304197.9 114240 -1 6222
6241 0 516150.28 304180.94 114240 -1 6240
6242 0 516330.4 304150.94 114360 -1 6241
6243 0 516312.22 304178.22 114520 -1 6242
6244 0 513801.03 307922.88 114840 60 6203
6245 0 513458.47 307899.94 114760 51 6202
6246 0 513370.53 307933.28 114760 51 6245
6247 0 513270.5 308057.56 114760 45 6246
6248 0 513267.47 308060.6 114720 45 6247
6249 0 513249.28 308030.28 114680 45 6248
6250 0 513168.84 308620.72 114480 86 6196
6251 0 511330.4 309113.7 114160 166 6192
6252 0 511366 309190.2 114280 166 6251
6253 0 511378 309215.5 114320 166 6252
6254 0 511389.53 309240.62 114360 166 6253
6255 0 511687.34 309269.2 114320 189 6253
6256 0 511954.12 309229.78 114320 189 6255
6257 0 512078.4 309235.84 114200 81 6256
6258 0 511802.53 309323.75 114200 81 6255
6259 0 508775.53 312251.1 112360 71 6165
6260 0 509024.5 312202.78 112320 60 6259
6261 0 509221 312238.66 112280 64 6260
6262 0 509309.22 312205.78 112200 64 6261
6263 0 509437.06 312115.1 112120 60 6262
6264 0 509488.1 312061.22 112040 60 6263
6265 0 509540 311984.38 111960 64 6264
6266 0 509535.2 311948.62 111880 64 6265
6267 0 509477.75 311919.88 111800 64 6266
6268 0 509445.78 311849.38 111720 32 6267
6269 0 509401.28 311799.56 111640 32 6268
6270 0 509390.03 311704.25 111560 71 6269
6271 0 509441.84 311778.66 111440 71 6270
6272 0 509386.8 311736.2 111360 71 6271
6273 0 509287.62 311677.7 111240 51 6272
6274 0 509213.9 311609.62 111160 51 6273
6275 0 509015.78 311056.53 111160 51 6274
6276 0 509087.3 310723.75 111040 75 6275
6277 0 509145.9 310644.62 110960 75 6276
6278 0 509197.56 310627.34 110880 71 6277
6279 0 509230.88 310584.84 110800 71 6278
6280 0 509211.66 310582.78 110680 71 6279
6281 0 509180.94 310515.16 110520 60 6280
6282 0 509161.62 310463.56 110400 60 6281
6283 0 509119.47 310427.97 110240 51 6282
6284 0 509106.88 310429.56 110040 91 6283
6285 0 508985.5 310418.38 109840 148 6284
6286 0 508967.66 310423.16 109800 148 6285
6287 0 508876 310448.53 109600 96 6286
6288 0 508921.94 310407.97 109480 96 6287
6289 0 509002.47 310411.3 109400 96 6288
6290 0 509037.62 310400.28 109280 101 6289
6291 0 509022.62 310423.06 109120 101 6290
6292 0 508885.56 310431.06 108960 81 6291
6293 0 508768.88 310508.66 108800 81 6292
6294 0 508600.3 310582.72 108640 81 6293
6295 0 508140.9 310679.2 108440 124 6294
6296 0 507678.12 310679.94 108440 51 6295
6297 0 507031.66 310724.22 108440 75 6296
6298 0 506947.34 310648.22 108520 75 6297
6299 0 506635 310675.62 108320 71 6298
6300 0 506575.78 310686.97 108280 71 6299
6301 0 506453.62 310710 108200 60 6300
6302 0 506118.88 310622.53 108200 32 6301
6303 0 506386.75 310723.66 108160 60 6301
6304 0 506131.28 310684.28 108000 32 6303
6305 0 506021.75 310673.28 107840 32 6304
6306 0 506814.25 310911.47 108280 75 6300
6307 0 507598.62 310690.4 108360 51 6296
6308 0 507472.34 310653.06 108280 71 6307
6309 0 507496.34 310679.22 108200 71 6308
6310 0 507452.4 310704.72 108080 71 6309
6311 0 507433.1 310753.06 108040 75 6310
6312 0 504528.7 314540.06 112480 157 6155
6313 0 504471.06 314264.25 112480 157 6312
6314 0 504361.66 314123.47 112480 157 6313
6315 0 504366.47 313936.22 112480 -1 6314
6316 0 504229.5 313880.7 112480 -1 6315
6317 0 504310 313793.03 112400 -1 6316
6318 0 504486 313685.03 112400 -1 6317
6319 0 504578 313517.06 112320 -1 6318
6320 0 504218 313717.03 112320 -1 6317
6321 0 504146 313953.03 112520 -1 6316
6322 0 503966 314049.03 112640 -1 6321
6323 0 503782 314213.03 112680 -1 6322
6324 0 501573.47 315798.78 113200 207 6145
6325 0 501260.38 315731.62 113360 229 6324
6326 0 501103.78 315698.22 113440 229 6325
6327 0 500635.16 315596.84 113680 237 6326
6328 0 500557.03 315580.16 113720 237 6327
6329 0 501113 314972.03 113640 140 6328
6330 0 501157 314880.03 113680 32 6329
6331 0 501169 314836.03 113720 32 6330
6332 0 501167.62 314782.47 113760 32 6331
6333 0 501143.25 314778.97 113880 32 6332
6334 0 501253 314916.03 113560 32 6329
6335 0 501349 314772.03 113480 81 6334
6336 0 501449 314664.03 113360 81 6335
6337 0 501621 314480.03 113280 32 6336
6338 0 501633 314348.03 113240 32 6337
6339 0 500411.97 315489.34 113800 237 6328
6340 0 501659.88 316321.5 113200 101 6324
6341 0 501588.97 316589.22 113200 32 6340
6342 0 502014.38 317341.03 113200 51 6341
6343 0 502785.06 317400.3 113200 75 6342
6344 0 502785 317429.34 113160 75 6343
6345 0 502330.03 317331.5 113160 -1 6344
6346 0 502330.97 317339.94 113120 -1 6345
6347 0 502784.72 317487.6 113080 75 6344
6348 0 502920.2 317558.8 113040 71 6347
6349 0 503064 317595.03 112880 75 6348
6350 0 503276 317623.03 112760 75 6349
6351 0 503350 317627 112720 86 6350
6352 0 503572 317639.03 112600 120 6351
6353 0 503972 317627.03 112480 86 6352
6354 0 504224 317749 112440 107 6353
6355 0 504615.62 317997.44 112440 -1 6354
6356 0 504719.8 318164.12 112440 -1 6355
6357 0 504704.47 318247.28 112440 -1 6356
6358 0 504476 317871.03 112400 128 6354
6359 0 504844 318103.03 112280 102 6358
6360 0 505036 318103.03 112160 115 6359
6361 0 505052 318099.03 112000 91 6360
6362 0 505156 318051.03 111800 91 6361
6363 0 505316 318063.03 111640 124 6362
6364 0 505504 318091.03 111440 107 6363
6365 0 505764 318159.03 111320 91 6364
6366 0 506164 318155.03 111160 102 6365
6367 0 507132 318363.03 111160 91 6366
6368 0 507588 318343.03 111040 90 6367
6369 0 507836 318199.03 110920 128 6368
6370 0 508036 318171.03 110760 108 6369
6371 0 508116 318143.03 110600 108 6370
6372 0 508228 318235.03 110480 186 6371
6373 0 508364 318319.03 110320 120 6372
6374 0 508572 318587.03 110240 75 6373
6375 0 508836 318855.03 110160 80 6374
6376 0 509144 319139.03 110040 107 6375
6377 0 509440 319323.03 109880 86 6376
6378 0 509688 319487.03 109720 104 6377
6379 0 509848 319839.03 109560 75 6378
6380 0 509324 320251.03 109480 102 6379
6381 0 509220 320147.03 109600 75 6380
6382 0 509172 320063.03 109640 75 6381
6383 0 509320 320423.03 109400 102 6380
6384 0 509216 320627.03 109320 107 6383
6385 0 509568 321152 108840 51 6384
6386 0 509632 321376 108680 81 6385
6387 0 509632 321536 108480 96 6386
6388 0 509600 321696 108280 90 6387
6389 0 509561.6 321760 108200 86 6388
6390 0 509504 321856 108080 81 6389
6391 0 509504 321952 107840 81 6390
6392 0 509525.34 322037.34 107680 87 6391
6393 0 509536 322080 107600 90 6392
6394 0 509642.66 322186.66 107400 96 6393
6395 0 509664 322208 107360 98 6394
6396 0 509696 322214.4 107320 92 6395
6397 0 509824 322240 107160 71 6396
6398 0 509984 322400 106960 60 6397
6399 0 510176 322528 106840 75 6398
6400 0 510368 322688 106680 86 6399
6401 0 510528 322848 106560 51 6400
6402 0 510688 323008 106440 81 6401
6403 0 510816 323136 106240 71 6402
6404 0 510784 323232 106080 81 6403
6405 0 510752 323296 105840 51 6404
6406 0 510732.8 323328 105800 61 6405
6407 0 510656 323456 105640 101 6406
6408 0 510720 323616 105440 91 6407
6409 0 510720 323712 105160 120 6408
6410 0 510736 323792 105040 100 6409
6411 0 510752 323872 104920 81 6410
6412 0 510720 323872 104640 96 6411
6413 0 510720 323765.34 104440 82 6412
6414 0 510720 323744 104400 80 6413
6415 0 510784 323584 104200 122 6414
6416 0 510784 323424 104000 134 6415
6417 0 510784 323328 103720 134 6416
6418 0 510720 323296 103440 128 6417
6419 0 510560 323232 103240 157 6418
6420 0 510549.34 323205.34 103200 150 6419
6421 0 511092 323215.22 103200 -1 6420
6422 0 511244.1 323185.34 103320 -1 6421
6423 0 511343.44 323201.66 103400 -1 6422
6424 0 511585 323193.97 103400 -1 6423
6425 0 511699.66 323122 103400 -1 6424
6426 0 511774.84 323149.7 103480 -1 6425
6427 0 512054.94 323087.06 103400 -1 6425
6428 0 512226.88 323099.47 103400 -1 6427
6429 0 512283.56 323146.25 103480 -1 6428
6430 0 512362.25 323131.34 103520 -1 6429
6431 0 512457.06 323130.88 103560 -1 6430
6432 0 512451.03 323168.97 103600 -1 6431
6433 0 510538.4 323178.4 103160 144 6420
6434 0 510496 323072 103000 120 6433
6435 0 510432 323008 102760 136 6434
6436 0 510458.66 322901.34 102560 85 6435
6437 0 510464 322880 102520 75 6436
6438 0 510496 322752 102280 96 6437
6439 0 510528 322720 102000 80 6438
6440 0 510528 322592 101760 75 6439
6441 0 510656 322528 101520 75 6440
6442 0 510880 322432 101360 81 6441
6443 0 511136 322400 101320 104 6442
6444 0 511392 322336 101240 86 6443
6445 0 511648 322336 101200 75 6444
6446 0 511904 322368 101240 80 6445
6447 0 512160 322304 101280 60 6446
6448 0 512352 322240 101280 81 6447
6449 0 512480 322240 101520 51 6448
6450 0 512640 322240 101760 90 6449
6451 0 512666.66 322224 101800 88 6450
6452 0 512800 322144 102000 80 6451
6453 0 512896 322067.2 102120 70 6452
6454 0 512960 322016 102200 64 6453
6455 0 512992 321984 102480 98 6454
6456 0 513184 322016 102640 166 6455
6457 0 513177.5 322054.5 102680 143 6456
6458 0 513171.2 322092.8 102720 120 6457
6459 0 513152 322208 102840 51 6458
6460 0 513184 322368 103080 71 6459
6461 0 513344 322400 103280 71 6460
6462 0 513568 322400 103400 64 6461
6463 0 513792 322400 103520 80 6462
6464 0 513984 322432 103680 60 6463
6465 0 514208 322464 103840 81 6464
6466 0 514400 322560 104040 64 6465
6467 0 514592 322624 104200 60 6466
6468 0 514640 322648 104240 62 6467
6469 0 514784 322720 104360 71 6468
6470 0 514848 322880 104560 81 6469
6471 0 515040 322848 104760 75 6470
6472 0 515232 322720 104880 64 6471
6473 0 515392 322592 105040 60 6472
6474 0 515488 322560 105280 71 6473
6475 0 515488 322560 105320 60 6474
6476 0 514435.9 322651 104240 -1 6468
6477 0 514431.56 322671.62 104280 -1 6476
6478 0 513658.22 321764.78 102640 -1 6456
6479 0 513819.4 321692.5 102640 -1 6478
6480 0 513976 321719.84 102560 -1 6479
6481 0 514076.62 321666.78 102560 -1 6480
6482 0 514207.78 321559.44 102560 -1 6481
6483 0 514309.9 321397.97 102600 -1 6482
6484 0 514385.06 321330.9 102600 -1 6483
6485 0 514421.22 321309.8 102600 -1 6484
6486 0 514497.3 321350.16 102560 -1 6485
6487 0 514563.38 321361.6 102520 -1 6486
6488 0 514351.03 321125.12 102400 -1 6487
6489 0 514360.6 321080.44 102360 -1 6488
6490 0 514456.53 321013.56 102400 -1 6489
6491 0 514441.94 320951.44 102440 -1 6490
6492 0 514390.1 320856.25 102440 -1 6491
6493 0 514285.47 320718.62 102400 -1 6492
6494 0 514293.5 320675.53 102480 -1 6493
6495 0 514416.62 320630 102520 -1 6494
6496 0 514520.53 320490.6 102520 -1 6495
6497 0 514625.7 320374.47 102480 -1 6496
6498 0 514709.2 320319.25 102400 -1 6497
6499 0 514715.66 320313.5 102280 -1 6498
6500 0 514767.88 320258.7 102280 -1 6499
6501 0 514912.75 320086.12 102240 -1 6500
6502 0 514940.2 319998.3 102240 -1 6501
6503 0 515043.03 319878.97 102200 -1 6502
6504 0 515146.9 319833.12 102080 -1 6503
6505 0 515229 319721.75 101960 -1 6504
6506 0 515364.6 319687.88 101920 -1 6505
6507 0 515505.6 319667.78 101880 -1 6506
6508 0 515599.38 319547.88 101880 -1 6507
6509 0 515643.97 319332.38 101880 -1 6508
6510 0 515662.25 319186.75 101840 -1 6509
6511 0 515549.8 319296.1 101760 -1 6510
6512 0 512416 322272 101000 64 6448
6513 0 512544 322240 100760 91 6512
6514 0 512704 322176 100560 90 6513
6515 0 512864 322080 100320 64 6514
6516 0 512864 322048 100200 71 6515
6517 0 512992 321888 100040 75 6516
6518 0 513120 321664 99920 40 6517
6519 0 513248 321472 99800 60 6518
6520 0 513408 321312 99640 51 6519
6521 0 513600 321184 99480 51 6520
6522 0 513760 321024 99320 40 6521
6523 0 513952 320864 99200 51 6522
6524 0 514112 320704 99000 71 6523
6525 0 514208 320640 98920 40 6524
6526 0 512672 322208 100160 51 6516
6527 0 512416 322272 100120 45 6526
6528 0 512224 322304 99960 40 6527
6529 0 512160 322304 99960 32 6528
6530 0 510300.5 323237.06 103160 -1 6433
6531 0 510213.56 323238.4 103160 -1 6530
6532 0 510148.62 323252.38 103120 -1 6531
6533 0 510015.8 323256.88 103120 -1 6532
6534 0 509868.28 323232 103000 -1 6533
6535 0 509783.28 323197.3 102960 -1 6534
6536 0 509717.78 323132 103000 -1 6535
6537 0 509676.9 323096.75 103040 -1 6536
6538 0 509623.47 323086.62 103000 -1 6537
6539 0 509534.3 323095.5 102920 -1 6538
6540 0 509399.62 322974.16 102800 -1 6539
6541 0 509346.6 322910.97 102840 -1 6540
6542 0 510480.53 323910.22 104440 -1 6413
6543 0 510932.4 323700.38 104920 -1 6411
6544 0 510927.66 323695.12 104840 -1 6543
6545 0 511275.12 323625.84 105760 -1 6406
6546 0 511234.56 323816.12 105760 -1 6545
6547 0 511008 323360 106080 51 6404
6548 0 511200 323488 105920 32 6547
6549 0 511264 323424 105840 32 6548
6550 0 509428.44 321806.44 108200 -1 6389
6551 0 510464 320147.03 109520 102 6379
6552 0 510548 320195.1 109440 102 6551
6553 0 510596 320199.1 109320 102 6552
6554 0 510780 320275.1 109200 101 6553
6555 0 511232 320471.06 109560 107 6551
6556 0 511440 320619.1 109480 75 6555
6557 0 511580 320955.1 109480 131 6556
6558 0 511408 321111.1 109440 131 6557
6559 0 511476 320803.1 109680 75 6555
6560 0 511488 320743.1 109840 75 6559
6561 0 511616 320967.1 110040 131 6560
6562 0 511814 321099 110360 80 6561
6563 0 502869.25 317313.16 113200 75 6343
6564 0 502889.53 317288.66 113240 75 6563
6565 0 501704.84 317250.5 113360 60 6342
6566 0 501760.4 317663.1 113360 51 6565
6567 0 501444.8 317927.78 113360 -1 6566
6568 0 501250.66 317872.9 113280 -1 6567
6569 0 500857 318056.03 113320 -1 6568
6570 0 501227.4 317892 113520 -1 6567
6571 0 501173.4 317882.78 113560 -1 6570
6572 0 500751 317746.03 113480 -1 6570
6573 0 500623 317774.03 113400 -1 6572
6574 0 501788.78 317707.2 113400 51 6566
6575 0 501862.62 317739.25 113360 64 6566
6576 0 501907.25 317857.6 113360 64 6575
6577 0 501959.44 317958.28 113320 64 6576
6578 0 502039 318058.03 113200 -1 6577
6579 0 502203 318130.03 113000 -1 6578
6580 0 488377.47 308815.9 110040 163 6107
6581 0 487975.84 308667.94 109920 120 6580
6582 0 488239 308508.72 109800 136 6581
6583 0 488203.25 308524.97 109720 136 6582
6584 0 479661.16 304163.9 107400 -1 5427
6585 0 479541.3 303771.72 107400 -1 6584
6586 0 479542.56 303737.03 107440 -1 6585
6587 0 478862.9 304860.53 107040 176 5423
6588 0 479059.3 305642.25 107040 104 6587
6589 0 478589.47 305888.75 107040 51 6588
6590 0 478557.4 306022.84 107040 45 6589
6591 0 478128.75 306316.78 107040 71 6590
6592 0 477853.03 306590.44 107040 86 6591
6593 0 477885.88 306573.6 107000 86 6592
6594 0 477846.88 306537.88 106960 86 6593
6595 0 477801.4 306615.84 107080 86 6592
6596 0 477579.34 306685.88 107120 75 6595
6597 0 477379.75 306762.97 107240 91 6596
6598 0 477094.28 306813.34 107360 32 6597
6599 0 476970.56 306823.4 107400 32 6598
6600 0 477243.53 307138.28 107600 75 6599
6601 0 477208 307255.66 107640 75 6600
6602 0 476910.62 307999.4 107720 108 6601
6603 0 476916.94 308204 107840 108 6602
6604 0 476981.6 308405.5 108000 148 6603
6605 0 476994.72 308495.97 108120 51 6604
6606 0 477015.3 308630.6 108200 107 6605
6607 0 477024.94 308697.12 108240 107 6606
6608 0 477317.47 308744.62 108400 107 6607
6609 0 477393.6 308922 108520 107 6608
6610 0 476971.66 308855.6 108200 51 6606
6611 0 477082.97 308984.94 108080 51 6610
6612 0 476759.25 309020.22 108000 32 6611
6613 0 476571.1 309036.53 107920 32 6612
6614 0 476354.22 309095.38 107920 32 6613
6615 0 476174.4 309132.66 107880 32 6614
6616 0 476112.22 309151.62 107840 -1 6615
6617 0 476623.53 309087.4 107800 32 6613
6618 0 476726.25 309131.34 107640 32 6617
6619 0 476738.25 309134.56 107520 32 6618
6620 0 476733.47 309163.44 107400 -1 6619
6621 0 476851.38 309220.3 107240 -1 6620
6622 0 477610.5 306800.53 107040 75 6596
6623 0 477658.78 306933.1 106960 75 6622
6624 0 478465 305161.75 106600 214 5337
6625 0 478426.7 305290.6 106600 219 6624
6626 0 478228.2 305395.06 106600 219 6625
6627 0 478294.38 305353.28 106680 219 6626
6628 0 471091 300680 103320 124 5317
6629 0 471166.7 300669.97 103480 32 6628
6630 0 471787.4 300800.47 102600 203 5313
6631 0 472052.06 300810.94 102600 203 6630
6632 0 472062.5 300863.16 102680 230 6631
6633 0 471849.03 300627.38 102320 203 5310
6634 0 471960.47 300655.22 102240 203 6633
6635 0 471953.5 300693.53 102120 -1 6634
6636 0 471932.62 300693.53 102080 -1 6635
6637 0 469860.62 300751.62 100880 226 5302
6638 0 470164.62 300619.62 100800 -1 6637
6639 0 468643.44 300289.25 100920 -1 5302
6640 0 467657.4 299742.7 100600 156 5299
6641 0 467646.34 299818.22 100720 156 6640
6642 0 467869.25 299822.62 100800 156 6641
6643 0 467876.78 299831.28 100840 156 6642
6644 0 467285.03 300877.44 100200 -1 5290
6645 0 467267.62 301041.1 100200 -1 6644
6646 0 467145.75 301058.5 100160 -1 6645
6647 0 467051.75 301180.38 100040 -1 6646
6648 0 467013.44 301218.7 1e+05 -1 6647
6649 0 466863.7 301277.88 99920 -1 6648
6650 0 466661.72 301413.7 99800 -1 6649
6651 0 466588.6 301504.22 99720 -1 6650
6652 0 467485.22 299658.88 99360 -1 5284
6653 0 467772.62 299738.56 99360 -1 6652
6654 0 465991.53 299007.78 99040 120 5280
6655 0 465991.6 298830.8 98960 104 6654
6656 0 466043.6 298718.8 98880 104 6655
6657 0 466109.9 298586.44 98800 104 6656
6658 0 466200.47 298502.84 98720 -1 6657
6659 0 466332.78 298450.62 98600 -1 6658
6660 0 466447.7 298325.25 98520 -1 6659
6661 0 465842.28 299101.1 99200 120 6654
6662 0 465789.25 299128.56 99240 120 6661
6663 0 465687.72 299135.53 99280 -1 6662
6664 0 465574.34 299064 99400 -1 6663
6665 0 465450.16 299089.22 99560 -1 6664
6666 0 465406.9 299072.75 99600 -1 6665
6667 0 465682.2 299245.97 99680 -1 6666
6668 0 465768.4 299293.94 99760 -1 6667
6669 0 465815.56 299293.7 99800 -1 6668
6670 0 466075.47 299416.88 99920 -1 6669
6671 0 466061.8 299427.4 100040 -1 6670
6672 0 465658.94 299299.84 100200 -1 6671
6673 0 465748.03 299406.25 100320 -1 6672
6674 0 464531.03 298586.8 98120 250 5275
6675 0 463929.8 298531.25 98120 -1 6674
6676 0 463657.12 298586.06 98120 -1 6675
6677 0 463418.78 298621.1 98200 -1 6676
6678 0 463390.8 298851.97 98200 -1 6677
6679 0 463654.97 298913.7 98200 -1 6678
6680 0 464008.47 299131.38 98360 -1 6679
6681 0 463994.47 299109.75 98400 -1 6680
6682 0 463330.2 298632.4 98320 -1 6677
6683 0 463271.3 298639.5 98400 -1 6682
6684 0 462827.53 298754.34 98400 -1 6683
6685 0 462735.1 298923.72 98560 -1 6684
6686 0 462523.53 299171.28 98720 -1 6685
6687 0 462428 299253.75 98840 -1 6686
6688 0 464815.28 297823.06 96440 -1 5264
6689 0 464919.97 297828.72 96440 -1 6688
6690 0 465145.38 297871.06 96440 -1 6689
6691 0 461351.25 297395.5 96040 163 5263
6692 0 461319.03 297492.8 96240 141 6691
6693 0 461127.75 297391.03 96400 148 6692
6694 0 460913.97 297435.28 96560 148 6693
6695 0 460812.8 297612.06 96960 132 6694
6696 0 460742.12 297736.28 97240 121 6695
6697 0 460732.12 297753.75 97280 120 6696
6698 0 460927.9 297546.3 97280 -1 6697
6699 0 460859.2 297514.28 97400 -1 6698
6700 0 460793.2 297477.62 97480 -1 6699
6701 0 460896.4 297456.88 97680 -1 6700
6702 0 460972.12 297468.47 97800 -1 6701
6703 0 461261.12 297458.2 97800 -1 6702
6704 0 461421.62 297341.3 97960 -1 6703
6705 0 461413.12 297270.12 98080 -1 6704
6706 0 461373.22 297448.97 98200 -1 6705
6707 0 460494.9 298235.25 97680 148 6697
6708 0 460163.03 298909.38 98240 189 6707
6709 0 460156.66 300289.25 98720 163 6708
6710 0 459926.2 300676.6 98840 122 6709
6711 0 459493.34 301433.72 99080 163 6710
6712 0 459404.6 301592.8 99160 163 6711
6713 0 459272.44 301831.22 99280 202 6712
6714 0 459968 302336 99200 51 6713
6715 0 460224 302368 99200 32 6714
6716 0 460416 302592 99200 40 6715
6717 0 460576 302784 99280 40 6716
6718 0 460832 302848 99240 45 6717
6719 0 461088 302912 99240 40 6718
6720 0 461152 302880 99200 45 6719
6721 0 459186.2 301990.25 99360 198 6713
6722 0 459095.66 302148.66 99440 124 6721
6723 0 459069.72 302550.72 99600 96 6722
6724 0 459050.4 302852 99720 75 6723
6725 0 458962.1 302862.8 99800 75 6724
6726 0 458847.3 303089.88 100120 120 6725
6727 0 458936.62 303131.7 100280 120 6726
6728 0 458862.6 303231.94 100440 141 6727
6729 0 458865.6 303462.9 100600 128 6728
6730 0 458548.9 303765.34 100760 124 6729
6731 0 458504.4 303824.8 100800 126 6730
6732 0 458128.94 303859.62 100800 -1 6731
6733 0 457947.8 303881.38 100840 -1 6732
6734 0 457842.25 304026.38 100920 -1 6733
6735 0 457642.94 304067.88 101040 -1 6734
6736 0 458325.9 304064.12 100960 136 6731
6737 0 458221.8 305153.25 100960 120 6736
6738 0 458113 305314.34 100880 166 6737
6739 0 457895.06 305636.72 100720 128 6738
6740 0 457489.94 305750.1 100560 80 6739
6741 0 457279.16 305823.34 100360 120 6740
6742 0 457236.56 305837.8 100320 128 6741
6743 0 456973 306039.6 100160 136 6742
6744 0 456906.75 306090.25 100120 139 6743
6745 0 456714.2 306219.6 99960 123 6744
6746 0 457304.44 305673 99960 -1 6745
6747 0 457569.84 305492.25 99960 -1 6746
6748 0 457594.25 305400.44 99880 -1 6747
6749 0 457688.12 305394.16 99840 -1 6748
6750 0 457797.56 305402.75 99880 -1 6749
6751 0 457887.53 305391.25 99880 -1 6750
6752 0 457911.75 305340.75 99880 -1 6751
6753 0 457776.06 305233.62 99800 -1 6752
6754 0 457719.22 305218.06 99760 -1 6753
6755 0 457638.03 305188.12 99720 -1 6754
6756 0 456665.9 306252.12 99920 120 6745
6757 0 456507.5 306421.5 99840 128 6756
6758 0 456348.7 306590.6 99760 136 6757
6759 0 456166 306660.6 99680 120 6758
6760 0 455917.38 306746.3 99640 80 6759
6761 0 455019.5 307304.1 99640 124 6760
6762 0 454816.5 307411 99520 124 6761
6763 0 454382.03 307731.06 99360 86 6762
6764 0 454264.5 307787.4 99200 81 6763
6765 0 453485.25 308032.72 99120 143 6764
6766 0 453362.62 307810.88 99040 143 6765
6767 0 453192.84 307805 98920 153 6766
6768 0 452966.4 307796.84 98760 40 6767
6769 0 452829.66 307847.66 98720 128 6768
6770 0 452693.5 307898.5 98680 94 6769
6771 0 452557.38 307949.44 98640 60 6770
6772 0 452410.53 307855.88 98560 60 6771
6773 0 451999.78 307770.38 98400 80 6772
6774 0 451495.38 307644.7 98080 86 6773
6775 0 451305.25 307668.3 97960 86 6774
6776 0 450943.62 307684.62 97680 96 6775
6777 0 451184.06 307518.5 97680 -1 6776
6778 0 451249.12 307465.3 97680 -1 6777
6779 0 451260.84 307431.4 97640 -1 6778
6780 0 451270.44 307342.3 97480 -1 6779
6781 0 451318.53 307335.16 97280 -1 6780
6782 0 450891.6 307687.44 97640 98 6776
6783 0 450222.03 307700.6 97080 101 6782
6784 0 450047.88 307649.97 96800 101 6783
6785 0 449870.25 307723.88 96680 101 6784
6786 0 449574.28 307846.9 96480 96 6785
6787 0 449544.2 307892.4 96400 96 6786
6788 0 449424.78 308073.56 96080 75 6787
6789 0 449338.8 308137.9 95680 75 6788
6790 0 449010.84 308215 95240 51 6789
6791 0 448980.84 308222.16 95200 40 6790
6792 0 448761.94 308248.5 95120 81 6791
6793 0 448235.4 308608.28 94920 80 6792
6794 0 447957.25 308982.56 94760 157 6793
6795 0 447538.56 309435.47 94760 124 6794
6796 0 447402.38 309550.97 94920 120 6795
6797 0 447126.53 309825.8 95080 71 6796
6798 0 446669.47 310069.28 95440 124 6797
6799 0 446470.84 310155.6 95600 124 6798
6800 0 446220.72 310341.5 95760 104 6799
6801 0 445954.75 310657.75 95880 98 6800
6802 0 445866.38 310763.16 95920 115 6801
6803 0 445664.94 310926.88 96080 122 6802
6804 0 445566.9 310851.97 96280 140 6803
6805 0 445510.44 310903.3 96440 96 6804
6806 0 445100.72 311102.97 96600 60 6805
6807 0 444889.53 311354.44 96760 98 6806
6808 0 444826.22 311411.22 96880 98 6807
6809 0 444700.9 311578 96880 32 6808
6810 0 444438.28 311765.38 96880 32 6809
6811 0 444420.22 311767.25 96920 32 6810
6812 0 444818.06 311433.7 96920 98 6808
6813 0 444765.88 311478.12 97000 32 6812
6814 0 444632.28 311625.1 97280 60 6813
6815 0 444554.8 311650.22 97440 60 6814
6816 0 444514.88 311600.88 97600 71 6815
6817 0 444431.2 311671.06 97800 81 6816
6818 0 444417.9 311697.44 97960 81 6817
6819 0 444282.2 311848.03 98160 51 6818
6820 0 444200.56 311966.5 98320 51 6819
6821 0 443968.06 312236.78 98520 51 6820
6822 0 443851.62 312282.06 98600 51 6821
6823 0 443722.94 312326.25 98680 75 6822
6824 0 443665.53 312348.5 98800 75 6823
6825 0 443637.22 312529.12 99040 102 6824
6826 0 443663.03 312656.53 99160 102 6825
6827 0 444257.78 312178.6 99160 128 6826
6828 0 444542.66 312022.75 99320 -1 6827
6829 0 443580.12 312829.5 99280 108 6826
6830 0 443442.06 313116.94 99480 120 6829
6831 0 443430 313299.2 99680 81 6830
6832 0 443443.06 313557.22 99840 60 6831
6833 0 443427.97 313839.66 100040 91 6832
6834 0 443599.28 313982.4 100200 71 6833
6835 0 443838.25 314186.06 100400 90 6834
6836 0 443954.72 314198.97 100600 75 6835
6837 0 444044.66 314402.34 100800 71 6836
6838 0 444120.72 314455.5 100960 64 6837
6839 0 444091.66 314571.06 101160 32 6838
6840 0 444183.53 314603.28 101240 32 6839
6841 0 444246.28 314694 101400 71 6840
6842 0 444212.03 314751.12 101560 71 6841
6843 0 444341.2 314678.56 101760 80 6842
6844 0 444426.62 314601.5 101920 96 6843
6845 0 444505.5 314606.16 102120 71 6844
6846 0 444490.06 314593.22 102280 71 6845
6847 0 444523.3 314551 102480 71 6846
6848 0 444551.94 314561.03 102680 60 6847
6849 0 444611.34 314614.9 102880 60 6848
6850 0 444625.22 314554.22 103080 60 6849
6851 0 444702.7 314499.4 103240 60 6850
6852 0 444842.97 314466.28 103400 -1 6851
6853 0 444906.75 314482 103560 -1 6852
6854 0 445010.9 314492.7 103720 -1 6853
6855 0 445208.2 314529.28 103920 -1 6854
6856 0 445339.97 314529.16 104080 -1 6855
6857 0 445463.75 314565.2 104240 -1 6856
6858 0 445694.8 315029.22 104440 -1 6857
6859 0 445760.4 315031.25 104600 -1 6858
6860 0 445790.97 315103.03 104640 -1 6859
6861 0 445727.97 315434.97 104800 -1 6860
6862 0 445710.06 315481.28 104960 -1 6861
6863 0 445838.28 315494.56 105080 -1 6862
6864 0 445935.4 315595.75 105280 -1 6863
6865 0 446079.9 315613.84 105360 -1 6864
6866 0 446344.97 315667.6 105520 -1 6865
6867 0 446599.3 315627.62 105720 -1 6866
6868 0 446717.1 315619.4 105880 -1 6867
6869 0 446836.56 315532.7 106080 -1 6868
6870 0 446935.16 315612.1 106280 -1 6869
6871 0 446952.5 315616.25 106320 -1 6870
6872 0 446969.66 315620.34 106360 -1 6871
6873 0 447004.8 315628.62 106440 -1 6872
6874 0 446939.22 315657.75 106520 -1 6873
6875 0 446854.38 315714.62 106560 -1 6874
6876 0 446820.7 315654.12 106600 -1 6875
6877 0 446580.53 315858.1 106720 -1 6876
6878 0 446359.78 315953.75 106880 -1 6877
6879 0 446119.8 316084.75 107080 -1 6878
6880 0 446097.9 316161.94 107280 -1 6879
6881 0 446109.72 316427.38 107480 -1 6880
6882 0 446267.38 316496.5 107640 -1 6881
6883 0 446289.66 316590.16 107680 -1 6882
6884 0 446520.44 316608.4 107800 -1 6883
6885 0 446588.22 316695.62 107920 -1 6884
6886 0 446724.03 316709 108040 -1 6885
6887 0 446785.12 316665.06 108080 -1 6886
6888 0 446964.53 316609.62 108160 -1 6887
6889 0 447055.62 316567.7 108200 -1 6888
6890 0 447198.06 316459.72 108360 -1 6889
6891 0 447227.9 316425.25 108560 -1 6890
6892 0 447310.62 316475.8 108720 -1 6891
6893 0 447391.03 316448.22 108880 -1 6892
6894 0 447485.22 316496.47 109080 -1 6893
6895 0 447418.6 316641.22 109280 -1 6894
6896 0 447478.34 316746.9 109480 -1 6895
6897 0 447432.38 316847.97 109600 -1 6896
6898 0 447427.78 316889.34 109720 -1 6897
6899 0 447354.72 315671.9 106360 -1 6872
6900 0 447468.78 315668.97 106360 -1 6899
6901 0 447546.06 315582.12 106280 -1 6900
6902 0 447666.28 315569.12 106280 -1 6901
6903 0 447824.2 315556 106400 -1 6902
6904 0 447824.75 315563.88 106440 -1 6903
6905 0 444038.03 312371.53 98600 51 6822
6906 0 444068.75 312605.16 98720 75 6905
6907 0 443910 312947.34 98880 102 6906
6908 0 443905.38 312957.44 98960 102 6907
6909 0 445743.34 311170.03 95880 51 6801
6910 0 445918.16 311263.6 95800 51 6909
6911 0 446324.44 311423.62 95760 45 6910
6912 0 446541.12 311514.75 95800 45 6911
6913 0 446693.78 311591.06 95920 32 6912
6914 0 446688.84 311637.84 96000 32 6913
6915 0 446637.16 311551.7 96080 32 6914
6916 0 446647 311497.5 96280 32 6915
6917 0 446521.44 311347.3 96520 32 6916
6918 0 446575.6 311243.9 96680 -1 6917
6919 0 446637.16 311221.72 97000 -1 6918
6920 0 446642.06 311379.3 97240 -1 6919
6921 0 446629.75 311460.56 97400 -1 6920
6922 0 446590.38 311564 97680 -1 6921
6923 0 446489.4 311652.62 97880 -1 6922
6924 0 446548.5 311728.97 98080 -1 6923
6925 0 446550.97 311906.25 98200 -1 6924
6926 0 446536.2 312034.28 98280 -1 6925
6927 0 446597.75 312130.3 98320 -1 6926
6928 0 446592.84 312238.66 98400 -1 6927
6929 0 446647 312455.34 98560 -1 6928
6930 0 446972.03 312440.56 98800 -1 6929
6931 0 446984.34 312576 99000 -1 6930
6932 0 446920.3 312871.47 99400 -1 6931
6933 0 446871.06 312979.8 99560 -1 6932
6934 0 446871.06 313125.1 99640 -1 6933
6935 0 445760 311552 95040 60 6910
6936 0 445792 311648 94800 60 6935
6937 0 445888 311712 94560 60 6936
6938 0 446048 311712 94360 45 6937
6939 0 446112 311680 94120 45 6938
6940 0 446208 311584 93880 45 6939
6941 0 446272 311552 93600 75 6940
6942 0 446432 311488 93400 45 6941
6943 0 446496 311456 93280 64 6942
6944 0 448039.75 309189.53 94400 157 6794
6945 0 448070.28 309315.9 94280 157 6944
6946 0 448364.7 309354.72 94000 -1 6945
6947 0 448300.7 309367.03 93600 -1 6946
6948 0 448044.6 309450.75 93360 -1 6947
6949 0 448984.16 307886.47 96400 75 6787
6950 0 448799.47 307876.62 96360 98 6949
6951 0 448730.53 307869.22 96280 98 6950
6952 0 448467.06 307701.78 96160 -1 6951
6953 0 448363.66 307753.5 96000 -1 6952
6954 0 448176.5 307829.8 95840 -1 6953
6955 0 448092.78 307869.22 95800 -1 6954
6956 0 447767.78 307967.72 95800 -1 6955
6957 0 447351.66 308053.9 95880 -1 6956
6958 0 447157.12 308090.84 95960 -1 6957
6959 0 446839.5 308307.5 95960 -1 6958
6960 0 446657.28 308460.2 95960 -1 6959
6961 0 446617.88 308499.56 96000 -1 6960
6962 0 446448 308529.12 96080 -1 6961
6963 0 446095.88 308726.1 96200 -1 6962
6964 0 446061.4 308787.66 96280 -1 6963
6965 0 450443.06 307685.03 96680 96 6785
6966 0 450632.66 307798.28 96600 96 6965
6967 0 450672.06 307800.75 96520 96 6966
6968 0 450873.97 307776.12 96440 -1 6967
6969 0 451194.06 307744.12 96480 -1 6968
6970 0 451258.1 307719.5 96560 -1 6969
6971 0 451558.47 307800.75 96720 -1 6970
6972 0 451575.72 307869.7 96800 -1 6971
6973 0 451807.16 307837.7 96800 -1 6972
6974 0 452149.44 307982.97 96800 -1 6973
6975 0 452292.25 308032.22 96840 -1 6974
6976 0 452533.53 307987.88 96840 -1 6975
6977 0 452829.03 308081.47 96960 -1 6976
6978 0 452824.1 308379.4 97040 -1 6977
6979 0 452595.1 308879.25 97080 -1 6978
6980 0 452602.5 309019.6 97040 -1 6979
6981 0 452582.78 309026.97 96960 -1 6980
6982 0 452678.8 309152.56 96800 -1 6981
6983 0 452809.3 309204.25 96880 -1 6982
6984 0 452797 309199.34 96920 -1 6983
6985 0 452600.03 308869.38 97240 -1 6979
6986 0 452654.2 308935.88 97320 -1 6985
6987 0 452728.06 309002.34 97400 -1 6986
6988 0 450634.1 307745.16 97640 96 6782
6989 0 450547.9 307747.62 97760 96 6988
6990 0 450481.44 307742.72 97840 96 6989
6991 0 452739.44 307445.66 98720 102 6769
6992 0 452823.9 307303.16 98600 51 6991
6993 0 453087.8 307060.38 98480 98 6992
6994 0 453098.34 307068.28 98400 98 6993
6995 0 453346.44 306891.47 98400 32 6994
6996 0 453692.12 306833.4 98400 45 6995
6997 0 453626.16 306841.34 98480 45 6996
6998 0 453802.97 306725.22 98480 45 6997
6999 0 453956.03 306709.38 98480 45 6998
7000 0 453985.06 306653.97 98400 45 6999
7001 0 453188.1 306957.44 98280 98 6994
7002 0 453327.94 306915.22 98240 32 7001
7003 0 453338.5 306762.16 98160 32 7002
7004 0 452718.34 307202.88 98520 51 6992
7005 0 452546.8 307084.12 98440 32 7004
7006 0 452462.34 306991.75 98280 32 7005
7007 0 452220.9 307490.16 98920 107 6767
7008 0 451825.03 307508.62 98920 128 7007
7009 0 451677.25 307740.84 98920 128 7008
7010 0 451661.4 307793.62 98760 75 7009
7011 0 451656.16 307740.84 98680 75 7010
7012 0 451674.62 307664.3 98560 75 7011
7013 0 452373.1 307531.53 99120 107 6765
7014 0 452126.78 307737.25 99440 102 7013
7015 0 452240.94 307854.25 99600 71 7014
7016 0 452458.4 308210.6 99760 71 7015
7017 0 452439.94 308163.1 99840 71 7016
7018 0 452078.34 307808.2 99080 124 7013
7019 0 452052.34 307931.66 99080 124 7018
7020 0 452071.84 307915.4 99000 124 7019
7021 0 452104.34 307892.66 98960 124 7020
7022 0 453255.8 308341.56 99120 51 6765
7023 0 453257.22 308526.47 99280 51 7022
7024 0 453175.16 308794.1 99440 71 7023
7025 0 453150.53 308994.06 99600 80 7024
7026 0 453144.03 308997.3 99640 80 7025
7027 0 453291.34 309287.2 99800 51 7026
7028 0 453251.25 309416.44 99880 60 7027
7029 0 453325.97 309656.88 100040 51 7028
7030 0 452704 310208 100320 86 7029
7031 0 452448 310272 100360 86 7030
7032 0 452192 310400 100360 108 7031
7033 0 452000 310528 100480 115 7032
7034 0 451808 310688 100600 71 7033
7035 0 451584 310816 100720 81 7034
7036 0 451424 311008 100840 51 7035
7037 0 451232 311200 100880 80 7036
7038 0 451040 311392 100920 81 7037
7039 0 450816 311488 101000 86 7038
7040 0 450560 311552 101000 96 7039
7041 0 450336 311680 101120 51 7040
7042 0 450208 311808 101240 75 7041
7043 0 450016 311616 101160 51 7042
7044 0 449824 311424 101120 51 7043
7045 0 449760 311296 101040 32 7044
7046 0 450048 312000 101280 45 7042
7047 0 449888 312224 101360 98 7046
7048 0 449792 312448 101440 91 7047
7049 0 449696 312704 101440 91 7048
7050 0 449536 312896 101560 40 7049
7051 0 449344 313088 101680 81 7050
7052 0 449152 313184 101880 81 7051
7053 0 448992 313248 102080 96 7052
7054 0 448928 313376 102320 71 7053
7055 0 448896 313632 102400 75 7054
7056 0 448960 313792 102600 71 7055
7057 0 448896 313984 102760 40 7056
7058 0 448928 314176 102920 75 7057
7059 0 448832 314368 103120 60 7058
7060 0 448640 314464 103320 96 7059
7061 0 448480 314528 103520 75 7060
7062 0 448384 314688 103720 71 7061
7063 0 448448 314880 103920 40 7062
7064 0 448448 315104 104080 51 7063
7065 0 448544 315296 104240 71 7064
7066 0 448544 315328 104280 71 7065
7067 0 456071.78 306303.22 99480 150 6759
7068 0 456058.78 306160.25 99280 102 7067
7069 0 456302.44 306150.5 99120 102 7068
7070 0 455857.34 305955.56 99200 102 7068
7071 0 455808.6 305887.34 99040 40 7070
7072 0 456593.88 305654.16 100160 -1 6743
7073 0 456557.7 305581.84 100200 -1 7072
7074 0 456549.56 305589.72 100240 -1 7073
7075 0 456556.94 305486.5 100320 -1 7074
7076 0 456671.84 305403.25 100440 -1 7075
7077 0 456366.75 305520 100240 -1 7074
7078 0 456248.5 305513.3 100160 -1 7077
7079 0 455809.5 305591.34 99960 -1 7078
7080 0 455646.4 305594.56 99960 -1 7079
7081 0 455637.84 305580 99920 -1 7080
7082 0 458535.6 305756 100880 96 6738
7083 0 458590.8 305795 101040 96 7082
7084 0 458698.03 305648.78 101120 60 7083
7085 0 458753.28 305827.47 101120 60 7084
7086 0 458792.25 305918.47 101240 60 7085
7087 0 458899.47 305957.44 101360 60 7086
7088 0 459133.4 305937.94 101520 40 7087
7089 0 459546.03 305967.2 101640 102 7088
7090 0 459750.72 306051.66 101760 101 7089
7091 0 459874.62 306110.8 101800 -1 7090
7092 0 460247.2 306159.94 101720 -1 7091
7093 0 460298.5 306160.34 101640 -1 7092
7094 0 460407.34 306166.66 101560 -1 7093
7095 0 460461.78 306169.88 101520 -1 7094
7096 0 460576.97 306121.34 101440 -1 7095
7097 0 460480 305920 101320 51 7096
7098 0 460512 305856 101120 51 7097
7099 0 460672 305888 100920 75 7098
7100 0 460896 305856 100720 51 7099
7101 0 461056 305664 100680 60 7100
7102 0 461056 305408 100640 51 7101
7103 0 461120 305312 100680 71 7102
7104 0 460320 305664 101080 40 7098
7105 0 460128 305472 101040 45 7104
7106 0 460192 305280 100880 45 7105
7107 0 460192 305248 100840 45 7106
7108 0 460962.44 306346.28 101640 -1 7095
7109 0 458256.4 304154 101120 71 6736
7110 0 458152.28 304289.44 101360 148 7109
7111 0 458115.53 304433 101600 175 7110
7112 0 458073.12 304600.56 101880 134 7111
7113 0 457931.88 304683.75 102120 136 7112
7114 0 457776.4 304043 102120 153 7113
7115 0 457803.5 304003.5 102160 153 7114
7116 0 457885.94 303885.28 102280 175 7115
7117 0 457803 303396.44 102440 75 7116
7118 0 457846.66 303394.22 102520 75 7117
7119 0 457790.94 303178.34 102600 60 7118
7120 0 457655.16 303028.6 102680 32 7119
7121 0 457554.16 303021.62 102800 32 7120
7122 0 457564.6 303032.06 102840 32 7121
7123 0 457750.2 303967.8 102080 153 7114
7124 0 457647.03 303666.9 101920 175 7123
7125 0 457699.4 303920 101840 175 7124
7126 0 457913.75 304674.84 102240 136 7113
7127 0 457725.75 304794.25 102400 134 7126
7128 0 457571.47 304757.03 102560 122 7127
7129 0 457335.3 304718.4 102720 107 7128
7130 0 457279.8 304772.88 102840 115 7129
7131 0 457156.12 304772.1 102960 115 7130
7132 0 457014.94 304829.44 103120 128 7131
7133 0 457014.53 304917.22 103320 128 7132
7134 0 456870.34 304944.84 103480 128 7133
7135 0 456671.75 305244.44 103640 115 7134
7136 0 456650.75 305304.12 103760 148 7135
7137 0 456323.12 305577.53 103920 124 7136
7138 0 456196.94 305645.34 104080 80 7137
7139 0 456007.7 306040.78 104280 139 7138
7140 0 456043.5 306038 104320 139 7139
7141 0 456079.25 306035.25 104360 139 7140
7142 0 456155.28 306355.62 104440 139 7141
7143 0 456079.28 306442.56 104560 212 7142
7144 0 456125.56 306460.25 104760 212 7143
7145 0 456087.97 306505.25 104960 168 7144
7146 0 455993.3 306515.38 105120 128 7145
7147 0 455852.53 306512.5 105280 128 7146
7148 0 455634.16 306528.56 105400 120 7147
7149 0 455639.53 306449.97 105480 120 7148
7150 0 454745.44 306218.38 105600 122 7149
7151 0 454645.84 306058.97 105520 -1 7150
7152 0 454593.56 305799.75 105480 -1 7151
7153 0 454598.84 305747.34 105400 -1 7152
7154 0 454754.53 305604.56 105400 -1 7153
7155 0 454949 305607.56 105400 -1 7154
7156 0 455085.97 305565.6 105400 -1 7155
7157 0 455182.56 305428.6 105320 -1 7156
7158 0 455202 305382.5 105280 -1 7157
7159 0 455258.94 305242.8 105160 -1 7158
7160 0 455390.88 305142.16 105280 -1 7158
7161 0 455539.66 305007.62 105280 -1 7160
7162 0 455495.5 304912.8 105280 -1 7161
7163 0 455475.53 304866.4 105280 -1 7162
7164 0 455524.8 304772.22 105280 -1 7163
7165 0 455590.12 304713.44 105320 -1 7164
7166 0 455706 304638.47 105400 -1 7165
7167 0 455773.94 304637.97 105400 -1 7166
7168 0 454732.84 306261.3 105760 -1 7150
7169 0 454730.75 306269.25 105880 -1 7168
7170 0 454730 306271.62 105920 -1 7169
7171 0 454873.38 306218.03 106000 -1 7170
7172 0 454870.53 306236.78 106040 -1 7171
7173 0 453676.7 306788.6 105600 120 7150
7174 0 453609 306932.5 105640 59 7173
7175 0 453541.2 307076.4 105680 -1 7174
7176 0 453532.62 307091.4 105760 -1 7175
7177 0 453467.38 307179.56 105880 -1 7176
7178 0 452861.25 307979.7 105600 135 7173
7179 0 452086.28 308270.06 105600 98 7178
7180 0 452016.94 307959.1 105560 -1 7179
7181 0 451975.53 307857.28 105520 -1 7180
7182 0 452006.47 308288.25 105840 75 7179
7183 0 451566.06 308321.03 105840 80 7182
7184 0 451490.56 308542.1 105960 80 7183
7185 0 451514.3 308658.22 106200 51 7184
7186 0 451385 308716.28 105880 80 7184
7187 0 452069.16 308499.62 105840 101 7182
7188 0 452134 308571.2 106080 101 7187
7189 0 451953.84 308830.72 106200 51 7188
7190 0 451008.03 309229.75 106200 226 7189
7191 0 450976.2 309262.47 106480 171 7190
7192 0 450971.5 309266.75 106520 163 7191
7193 0 450958.34 309280.94 106640 141 7192
7194 0 450929.47 309265.28 106720 141 7193
7195 0 450815.16 309202.22 107040 129 7194
7196 0 451616.2 308642.75 107040 -1 7195
7197 0 450744.16 309162.6 107240 122 7195
7198 0 450733.5 309160.06 107280 122 7197
7199 0 449640.38 309952.6 107280 115 7198
7200 0 449130.25 310653.2 107600 166 7199
7201 0 449226.6 310736.3 107880 159 7200
7202 0 449061.75 311184.06 107880 -1 7201
7203 0 449177.5 310563.03 107600 -1 7202
7204 0 449940.78 309951.2 107600 -1 7203
7205 0 450361.1 309619.94 107600 -1 7204
7206 0 450536.2 309388.97 107600 -1 7205
7207 0 450658.84 309377.12 107680 -1 7206
7208 0 449268.28 310772.4 108000 157 7201
7209 0 449347.12 310747.47 108320 108 7208
7210 0 449298.38 310864.84 108480 108 7209
7211 0 449275.1 310870.94 108520 108 7210
7212 0 449015.47 311103.06 108680 140 7211
7213 0 449010.47 311153.75 108880 140 7212
7214 0 448889.75 311390.8 109080 120 7213
7215 0 448858.22 311502.5 109280 120 7214
7216 0 448777.8 311913.9 109480 160 7215
7217 0 448809.53 312026.7 109680 140 7216
7218 0 448859.97 312129.53 109840 140 7217
7219 0 448881.16 312244.34 110000 122 7218
7220 0 448925.25 312288 110200 101 7219
7221 0 448932.44 312474.38 110320 101 7220
7222 0 448965 312511.75 110360 101 7221
7223 0 449064.4 312625.38 110480 101 7222
7224 0 448984.12 312611.1 110640 107 7223
7225 0 449024.47 312716.75 110840 128 7224
7226 0 449110.3 312799.78 110960 128 7225
7227 0 449241.56 312852.84 111080 96 7226
7228 0 449283.62 313010.22 111240 86 7227
7229 0 449347.38 313066.75 111400 75 7228
7230 0 449318.06 313150.22 111600 75 7229
7231 0 449369.53 313256.44 111760 98 7230
7232 0 449488.78 313376.56 111960 86 7231
7233 0 449047.56 313985.56 112160 81 7232
7234 0 449086.34 313976.4 112280 86 7233
7235 0 448462.34 314189.47 112280 51 7234
7236 0 448469.25 314173.72 112160 -1 7235
7237 0 448437.22 314192 112080 -1 7236
7238 0 448331.2 314380.44 112280 64 7235
7239 0 448046.38 314517.94 112280 96 7238
7240 0 448092.4 314483.84 112440 96 7239
7241 0 448298.06 314504.62 112600 32 7240
7242 0 448485.97 314505.7 112760 64 7241
7243 0 448707.1 314436.94 112960 102 7242
7244 0 448685.84 314567.5 113000 102 7243
7245 0 448797.9 314591.03 113120 96 7244
7246 0 448722.4 314670.06 113320 81 7245
7247 0 448628.94 314796.2 113560 64 7246
7248 0 448524.66 314884.66 113720 64 7247
7249 0 448416.16 314921.78 113920 71 7248
7250 0 448230.72 314917.03 114120 71 7249
7251 0 448100.25 315109.38 114320 86 7250
7252 0 448190 315612.4 114480 107 7251
7253 0 448025.5 315896.34 114640 75 7252
7254 0 447821.62 316179.88 114800 60 7253
7255 0 447697.3 316343.62 114880 32 7254
7256 0 447477.2 316356.5 114960 75 7255
7257 0 447359.5 316533.62 115160 75 7256
7258 0 447169.6 316660.9 115320 71 7257
7259 0 446916.28 316832.38 115440 75 7258
7260 0 445863.8 317414.53 115480 81 7259
7261 0 445415.34 317648.47 115640 124 7260
7262 0 445354.1 317792.88 115800 137 7261
7263 0 445382.7 317948.66 115920 137 7262
7264 0 445375.78 318173.3 116080 148 7263
7265 0 445456.78 318417.97 116280 107 7264
7266 0 445542.56 318728.38 116440 75 7265
7267 0 445430.38 318830.62 116600 75 7266
7268 0 445386 318952 116680 75 7267
7269 0 445341.66 319072.97 116760 75 7268
7270 0 445384.28 319101.72 116920 32 7269
7271 0 445338.97 319129.2 117000 32 7270
7272 0 445289.75 319103.16 117120 32 7271
7273 0 445383.47 319115.4 117280 71 7272
7274 0 445465.4 319072.88 117440 32 7273
7275 0 445502.12 319235.94 117480 32 7274
7276 0 445553.12 319292.16 117600 32 7275
7277 0 445612.88 319394.53 117760 40 7276
7278 0 445735.12 319469.06 117880 107 7277
7279 0 445805.12 319606.62 118040 71 7278
7280 0 445796.84 319678.16 118200 71 7279
7281 0 445805 319725.5 118240 71 7280
7282 0 445828.7 319868 118360 81 7281
7283 0 445923.9 319985.88 118440 120 7282
7284 0 446323.6 320340.6 118800 107 7283
7285 0 446368.25 320380.16 118840 107 7284
7286 0 446449.34 320357.03 118880 107 7285
7287 0 446408.1 320402.06 118920 107 7286
7288 0 446623.62 320511.38 119360 81 7287
7289 0 446719.72 320515.4 119760 75 7288
7290 0 446686.62 320548 119880 75 7289
7291 0 446533.66 320514.94 120000 75 7290
7292 0 446667.2 320481.7 120360 71 7291
7293 0 446684.28 320442.9 120480 71 7292
7294 0 446600.3 320366.28 120800 90 7293
7295 0 446736.75 320488.1 120800 -1 7294
7296 0 446776.7 320523.1 121040 -1 7295
7297 0 446618.2 320640 121240 -1 7296
7298 0 446583.9 320685.66 121440 -1 7297
7299 0 446405.28 320689.25 121640 -1 7298
7300 0 446445 320774.44 121800 -1 7299
7301 0 446372.3 320783.97 121960 -1 7300
7302 0 446272 320736 122000 45 7301
7303 0 446080 320672 122160 40 7302
7304 0 445888 320704 122360 60 7303
7305 0 445824 320704 122640 32 7304
7306 0 445760 320768 122880 75 7305
7307 0 445760 320736 123160 81 7306
7308 0 445856 320672 123400 60 7307
7309 0 446016 320672 123640 75 7308
7310 0 446048 320832 123840 60 7309
7311 0 446112 320992 124040 60 7310
7312 0 446080 321184 124240 71 7311
7313 0 446048 321248 124520 51 7312
7314 0 446080 321408 124760 81 7313
7315 0 446112 321632 124960 40 7314
7316 0 446208 321760 125160 32 7315
7317 0 446208 321920 125360 51 7316
7318 0 446240 322048 125480 107 7317
7319 0 446368 322272 125440 40 7318
7320 0 446560 322464 125440 71 7319
7321 0 446592 322528 125360 51 7320
7322 0 446144 322208 125680 51 7318
7323 0 446080 322400 125880 96 7322
7324 0 446016 322624 126000 60 7323
7325 0 446016 322848 126160 60 7324
7326 0 446048 323072 126320 60 7325
7327 0 445920 323232 126480 60 7326
7328 0 445824 323392 126720 60 7327
7329 0 445728 323552 126960 51 7328
7330 0 445709.72 323561.16 127040 59 7329
7331 0 445664 323584 127240 81 7330
7332 0 445504 323584 127440 60 7331
7333 0 445408 323680 127560 51 7332
7334 0 446548 320284.88 121000 90 7294
7335 0 446450.9 320206.5 121240 75 7334
7336 0 446465.2 320175.7 121320 75 7335
7337 0 446316.6 319954.2 121600 51 7336
7338 0 446312.5 319892.34 121640 51 7337
7339 0 446290.4 319584.06 121840 51 7338
7340 0 446334.84 319261.5 122200 60 7339
7341 0 446381.06 319145.56 122360 71 7340
7342 0 446515.16 319051.53 122560 45 7341
7343 0 446513.38 319058.47 123000 60 7342
7344 0 446381.62 319016.3 123200 122 7343
7345 0 446425.25 318955.4 123480 90 7344
7346 0 446558.22 318885.97 123680 60 7345
7347 0 446618.9 318900.94 123800 51 7346
7348 0 446653.62 318801.75 123960 51 7347
7349 0 446766.8 318681.2 124160 51 7348
7350 0 446819.22 318630.44 124280 64 7349
7351 0 446896.22 318625.5 124320 64 7350
7352 0 447009.38 318708.4 124440 51 7351
7353 0 447203.4 318730.4 124480 71 7352
7354 0 447232.88 318746.5 124520 71 7353
7355 0 447260.38 318730.84 124560 71 7354
7356 0 447294.94 318572.97 124600 71 7355
7357 0 447761.25 318092.97 124800 156 7356
7358 0 447740.22 318164.12 125000 156 7357
7359 0 447815.34 317945.47 125320 71 7358
7360 0 447817.9 317939.56 125360 71 7359
7361 0 447560.62 318069.53 125360 71 7360
7362 0 447546.34 317989.66 125480 75 7361
7363 0 447517.25 317829 125720 75 7362
7364 0 447399.5 317882.78 125800 75 7363
7365 0 447450.7 317950.53 125920 75 7364
7366 0 447534.47 317998.03 126080 75 7365
7367 0 448006.6 317781.2 125680 75 7360
7368 0 448025.44 317708.12 125840 75 7367
7369 0 447955 317736 125920 75 7368
7370 0 447919.9 317749.66 125960 75 7369
7371 0 448012.56 317717.56 126000 75 7370
7372 0 448049.66 317728.75 126040 -1 7371
7373 0 447842.62 317462.06 125920 75 7369
7374 0 447863.28 317466.66 126000 -1 7373
7375 0 447872.47 317510.3 126040 -1 7374
7376 0 446082.5 319781.4 121640 51 7338
7377 0 446073.3 319788.3 121600 51 7376
7378 0 446889.47 320469.16 118800 90 7284
7379 0 446997.44 320636.88 118720 -1 7378
7380 0 447261.66 320832.16 118800 -1 7379
7381 0 449160.4 313391.06 111760 98 7231
7382 0 449158.25 313416.78 111720 98 7381
7383 0 449415.25 312581.84 110360 -1 7222
7384 0 449402.88 312565.2 110320 -1 7383
7385 0 449394.28 312555.7 110280 -1 7384
7386 0 449370.38 312541.97 110240 -1 7385
7387 0 449369.9 312570.2 110200 -1 7386
7388 0 449445.84 312575.94 110160 -1 7387
7389 0 449472.44 312559.25 110120 -1 7388
7390 0 450427.9 309827.22 106720 202 7194
7391 0 450206.22 310122.78 106720 137 7390
7392 0 450280.12 310178.2 106640 202 7391
7393 0 450396.25 310241.53 106600 202 7392
7394 0 450625.84 310146.53 106480 202 7393
7395 0 450536.1 310077.9 106360 202 7394
7396 0 450565.12 310088.47 106280 -1 7395
7397 0 450541.38 310017.22 106200 -1 7396
7398 0 451071.6 308829.25 106520 -1 7192
7399 0 451022.72 308725 106520 -1 7398
7400 0 455508.7 306172.38 104320 139 7140
7401 0 454871.44 306262.9 104320 -1 7400
7402 0 454822.7 306200.25 104240 -1 7401
7403 0 455014.22 306186.3 104200 -1 7402
7404 0 455170.9 306022.66 104120 -1 7403
7405 0 455351.97 305949.53 104080 -1 7404
7406 0 455411.2 305848.53 104000 -1 7405
7407 0 455411.2 305827.66 103960 -1 7406
7408 0 458597.22 303796.22 101120 124 7109
7409 0 458532.16 303592.56 101120 124 7408
7410 0 458410.56 303561.44 101160 124 7409
7411 0 458167.3 303437 101120 124 7410
7412 0 458105.1 303369.12 101080 -1 7411
7413 0 458156.84 302352.7 99600 -1 6723
7414 0 458284.06 302375.44 99680 -1 7413
7415 0 458256.88 302434 99760 -1 7414
7416 0 458250.03 302508.06 99840 -1 7415
7417 0 458379.62 302629.78 99920 -1 7416
7418 0 458426.5 302652.53 99920 -1 7417
7419 0 460119.4 302158.12 99360 -1 6721
7420 0 460284.75 302219.53 99360 -1 7419
7421 0 460277.25 302246.2 99440 -1 7420
7422 0 458442.22 301910.5 99160 124 6712
7423 0 458015.12 301859.6 99160 -1 7422
7424 0 457984 301794.56 99120 -1 7423
7425 0 458043.4 301723.84 99000 -1 7424
7426 0 458049.06 301774.75 98960 -1 7425
7427 0 457945.53 301830.1 98840 -1 7426
7428 0 457771.88 301571.1 98760 -1 7427
7429 0 457825.62 301506.06 98680 -1 7428
7430 0 457975.53 301763.44 98680 -1 7429
7431 0 457935.94 301916.16 98680 -1 7430
7432 0 458125.44 302100.03 98680 -1 7431
7433 0 458374.34 302165.06 98680 -1 7432
7434 0 458391.3 302227.28 98760 -1 7433
7435 0 458311.16 301732.56 98400 -1 7431
7436 0 458408.66 301635.06 98240 -1 7435
7437 0 458478.3 301419.2 98000 -1 7436
7438 0 458602.34 301482.5 97840 -1 7437
7439 0 458800.25 301395.44 97640 -1 7438
7440 0 458886.03 301394.1 97440 -1 7439
7441 0 458982.34 301387.5 97120 -1 7440
7442 0 458396.5 301532.66 97120 -1 7441
7443 0 458388.56 301582.8 97040 -1 7442
7444 0 458388.56 301609.2 96920 -1 7443
7445 0 458393.84 301651.4 96800 -1 7444
7446 0 459449.47 301424.47 96960 -1 7441
7447 0 459573.5 301466.7 96800 -1 7446
7448 0 459594.6 301540.56 96520 -1 7447
7449 0 459739.75 301640.84 96240 -1 7448
7450 0 460309.78 302287.4 96240 -1 7449
7451 0 460212.12 301593.34 96240 -1 7449
7452 0 460370.47 301543.22 96200 -1 7451
7453 0 460774.25 301442.94 96120 -1 7452
7454 0 460969.53 301287.22 96160 -1 7453
7455 0 461278.28 301099.84 96200 -1 7454
7456 0 461439.28 301039.16 96120 -1 7455
7457 0 461594.97 300936.25 96040 -1 7456
7458 0 461660.97 300912.5 95920 -1 7457
7459 0 461687.34 301010.12 95760 -1 7458
7460 0 461700.53 300883.47 95760 -1 7459
7461 0 461613.44 300698.72 95760 -1 7460
7462 0 461568.6 300624.84 95880 -1 7461
7463 0 461521.1 300609 96000 -1 7462
7464 0 461703.2 300843.88 95480 -1 7460
7465 0 461637.2 300936.25 95400 -1 7464
7466 0 461602.9 301123.62 95360 -1 7465
7467 0 457644.6 301053.5 98560 -1 7429
7468 0 457687.03 300708.44 98400 -1 7467
7469 0 457412.66 300122.94 98400 -1 7468
7470 0 457132.66 299817.47 98400 -1 7469
7471 0 457288.22 299209.38 98400 -1 7470
7472 0 457585.22 299017.03 98400 -1 7471
7473 0 457955.97 300750.6 98400 -1 7468
7474 0 457945.53 300680.94 98320 -1 7473
7475 0 460545.78 301143.2 99160 80 6712
7476 0 460598.03 301146.66 99240 45 7475
7477 0 460618.9 301111.84 99320 45 7476
7478 0 460521.4 301198.9 99440 45 7477
7479 0 460517.94 301265.06 99520 45 7478
7480 0 459793.84 300958.66 98720 102 6710
7481 0 459407.3 301021.34 98600 81 7480
7482 0 459313.3 300937.78 98560 81 7481
7483 0 459229.72 300878.56 98520 81 7482
7484 0 459191.44 300777.6 98480 81 7483
7485 0 458818.84 300770.62 98440 -1 7484
7486 0 458526.34 300641.78 98320 -1 7485
7487 0 461224 297632.5 94560 96 5258
7488 0 461352 297808.5 94400 120 7487
7489 0 461280 298496 93880 160 7488
7490 0 461280 298720 93680 150 7489
7491 0 461344 298944 93560 153 7490
7492 0 461408 299200 93480 164 7491
7493 0 461504 299456 93480 120 7492
7494 0 461536 299712 93400 139 7493
7495 0 461504 299968 93400 160 7494
7496 0 461440 300224 93400 122 7495
7497 0 461376 300480 93400 141 7496
7498 0 461216 300672 93440 153 7497
7499 0 461088 300896 93440 124 7498
7500 0 460992 301120 93520 136 7499
7501 0 460992 301376 93600 102 7500
7502 0 460960 301632 93680 163 7501
7503 0 460800 301856 93680 200 7502
7504 0 460736 302112 93680 202 7503
7505 0 460736 302336 93520 172 7504
7506 0 460896 302528 93400 120 7505
7507 0 461024 302752 93400 150 7506
7508 0 461248 302912 93400 98 7507
7509 0 461408 303104 93360 120 7508
7510 0 461440 303360 93360 75 7509
7511 0 461440 303616 93360 124 7510
7512 0 461376 303872 93360 128 7511
7513 0 461280 304128 93400 153 7512
7514 0 461248 304384 93440 124 7513
7515 0 461248 304640 93520 156 7514
7516 0 461152 304896 93560 136 7515
7517 0 461024 305120 93560 163 7516
7518 0 460832 305344 93560 139 7517
7519 0 460672 305536 93600 86 7518
7520 0 460480 305760 93600 120 7519
7521 0 460192 305696 93440 96 7520
7522 0 460128 305664 93200 86 7521
7523 0 460128 305920 93200 80 7522
7524 0 460128 306016 93120 96 7523
7525 0 460448 306016 93560 96 7520
7526 0 460480 306240 93360 102 7525
7527 0 460576 306464 93280 91 7526
7528 0 460736 306624 93120 176 7527
7529 0 460896 306848 93120 160 7528
7530 0 460928 306944 93120 163 7529
7531 0 460768 307136 93240 140 7530
7532 0 460768 307360 93400 75 7531
7533 0 460736 307552 93560 71 7532
7534 0 460640 307712 93760 96 7533
7535 0 460480 307872 93960 51 7534
7536 0 460320 308032 94160 51 7535
7537 0 460160 308128 94360 71 7536
7538 0 460000 308192 94560 51 7537
7539 0 459840 308288 94760 98 7538
7540 0 459680 308416 94960 96 7539
7541 0 459520 308608 95040 45 7540
7542 0 459424 308832 95200 75 7541
7543 0 459392 308992 95400 75 7542
7544 0 459232 309216 95520 45 7543
7545 0 459072 309376 95680 45 7544
7546 0 458848 309536 95680 64 7545
7547 0 458592 309632 95680 90 7546
7548 0 458336 309696 95760 102 7547
7549 0 458144 309760 95920 90 7548
7550 0 457984 309920 96040 102 7549
7551 0 457824 310080 96160 115 7550
7552 0 457728 310304 96240 80 7551
7553 0 457632 310528 96320 108 7552
7554 0 457632 310784 96320 168 7553
7555 0 457632 310816 96320 181 7554
7556 0 457888 310880 96400 139 7555
7557 0 458112 310976 96520 124 7556
7558 0 458336 311104 96560 101 7557
7559 0 458592 311168 96680 75 7558
7560 0 458432 311360 96840 60 7559
7561 0 458272 311456 97040 40 7560
7562 0 458144 311520 97280 51 7561
7563 0 458752 311136 96920 81 7559
7564 0 458816 311168 97200 91 7563
7565 0 458912 311168 97480 122 7564
7566 0 458944 311232 97720 45 7565
7567 0 459008 311264 97960 81 7566
7568 0 458976 311328 98200 91 7567
7569 0 459104 311424 98400 60 7568
7570 0 459200 311520 98480 32 7569
7571 0 457440 310944 96200 139 7555
7572 0 457472 311168 96320 154 7571
7573 0 457504 311424 96320 102 7572
7574 0 457568 311680 96320 128 7573
7575 0 457568 311904 96200 128 7574
7576 0 457504 312160 96120 90 7575
7577 0 457440 312352 96080 75 7576
7578 0 461120 307136 93160 60 7530
7579 0 461344 307328 93160 90 7578
7580 0 461536 307520 93120 91 7579
7581 0 461568 307776 93120 75 7580
7582 0 461600 308032 93120 60 7581
7583 0 461600 308288 93120 71 7582
7584 0 461568 308544 93120 81 7583
7585 0 461600 308704 93120 71 7584
7586 0 461760 308864 93000 71 7585
7587 0 461952 309056 92920 81 7586
7588 0 462208 309088 92880 71 7587
7589 0 462464 309120 92800 71 7588
7590 0 462688 309152 92680 102 7589
7591 0 462848 309312 92480 75 7590
7592 0 463008 309472 92280 71 7591
7593 0 463136 309600 92080 51 7592
7594 0 463200 309760 91880 60 7593
7595 0 463328 309856 91680 75 7594
7596 0 463456 310016 91480 75 7595
7597 0 463552 310176 91280 75 7596
7598 0 463616 310336 91040 75 7597
7599 0 463712 310496 90840 40 7598
7600 0 463872 310624 90680 40 7599
7601 0 464128 310688 90680 40 7600
7602 0 464224 310752 90680 40 7601
7603 0 461472 308832 93320 81 7585
7604 0 461344 308864 93560 75 7603
7605 0 461344 309024 93760 60 7604
7606 0 461376 309184 93960 122 7605
7607 0 461408 309408 94120 75 7606
7608 0 461472 309600 94320 124 7607
7609 0 461632 309760 94520 96 7608
7610 0 461760 309920 94680 98 7609
7611 0 461792 310080 94880 81 7610
7612 0 461824 310240 95080 71 7611
7613 0 460544 302144 93840 186 7504
7614 0 460384 302304 94000 140 7613
7615 0 460128 302336 94040 139 7614
7616 0 459904 302496 94160 104 7615
7617 0 459680 302624 94240 75 7616
7618 0 459456 302624 94440 32 7617
7619 0 459328 302592 94560 32 7618
7620 0 459425.94 294405.28 94960 248 5256
7621 0 459406.5 294423 95040 238 7620
7622 0 459386.53 294441.12 95120 229 7621
7623 0 459367.47 294459.1 95200 229 7622
7624 0 459347.84 294477.44 95280 229 7623
7625 0 459298 294435.47 95400 246 7624
7626 0 459242.22 294423.97 95480 246 7625
7627 0 459390 294329.5 95560 237 7626
7628 0 459537.6 294235.16 95640 229 7627
7629 0 458827.44 293868.03 95400 32 7625
7630 0 458705.12 293878.78 95520 32 7629
7631 0 458687.38 293925.75 95680 80 7630
7632 0 458808 295192.5 95320 -1 7624
7633 0 458760 295296.5 95400 -1 7632
7634 0 460205.44 293719.56 95200 -1 7623
7635 0 460211.88 293627.56 95240 -1 7634
7636 0 458419.84 293759.25 94960 -1 7620
7637 0 458224.12 293636.38 94960 -1 7636
7638 0 457849.5 293402.06 94520 51 5256
7639 0 457627.53 293404 94520 51 7638
7640 0 457479.4 293302.62 94520 51 7639
7641 0 457429.53 293234.25 94680 51 7640
7642 0 457451.94 293219.3 94800 51 7641
7643 0 457451.94 293211.88 94880 51 7642
7644 0 457414.6 293260.38 94320 51 7640
7645 0 457455.66 293271.56 94280 51 7644
7646 0 460601.03 295119.28 93840 200 5253
7647 0 460597.44 295124.72 93640 221 7646
7648 0 460595.6 295126.72 93560 221 7647
7649 0 460773.97 295126.62 93400 189 7648
7650 0 460927.4 295099.72 93240 235 7649
7651 0 461282.34 295261.94 93080 210 7650
7652 0 461658.84 295408.16 92880 190 7651
7653 0 461927.1 295639.88 92720 217 7652
7654 0 462216.62 295730.3 92560 242 7653
7655 0 462180.22 295829 92440 197 7654
7656 0 462225.78 296229.06 92200 32 7655
7657 0 462564.5 296573.7 91920 200 7656
7658 0 462893.22 296687.3 91720 166 7657
7659 0 463340.12 296874.28 91520 186 7658
7660 0 464964.1 297336.9 91520 143 7659
7661 0 465242.94 297402.88 91320 190 7660
7662 0 465492.9 297453.03 91120 246 7661
7663 0 465665.47 297459.3 90960 259 7662
7664 0 466226.4 298055.16 90720 98 7663
7665 0 465266.1 297922.25 90560 86 7664
7666 0 464893.12 297763.62 90320 -1 7665
7667 0 466473.4 298358.28 90960 176 7663
7668 0 468917.53 298126.5 90960 273 7667
7669 0 468278.53 297895.94 91080 -1 7668
7670 0 468131.53 297803.22 91440 -1 7669
7671 0 468168.1 297786.94 91480 -1 7670
7672 0 468211.22 297763.84 91520 -1 7671
7673 0 470107.12 298563.4 90640 86 7668
7674 0 471248.28 298848.94 90640 -1 7673
7675 0 473265.44 298737.8 90600 -1 7674
7676 0 470082.66 298897.78 90560 40 7675
7677 0 470116 299034 90360 134 7676
7678 0 469118.72 298646.12 90360 -1 7677
7679 0 468749.3 298400.3 90360 -1 7678
7680 0 470148.6 299170.3 90160 228 7677
7681 0 470305.78 299417.16 89680 228 7680
7682 0 470728.34 299642.94 89240 242 7681
7683 0 471169.53 300059.25 88880 204 7682
7684 0 471190.84 300112.75 88680 204 7683
7685 0 471344.53 300277.78 88400 175 7684
7686 0 471630.38 300479.8 88160 200 7685
7687 0 471636.38 300723.9 87920 256 7686
7688 0 471685.84 300774.4 87840 256 7687
7689 0 471908.72 301037.8 87600 242 7688
7690 0 471546.2 300484.7 87600 256 7689
7691 0 471461.47 300416.6 87560 256 7690
7692 0 471450.12 300432.16 87520 256 7691
7693 0 471418.8 300468.88 87440 256 7692
7694 0 471342.84 300544.62 87280 256 7693
7695 0 471145.84 300670.2 87200 -1 7694
7696 0 470879.94 300832.72 87160 -1 7695
7697 0 471268.97 300534.78 87120 -1 7696
7698 0 471411.78 300446.12 87080 -1 7697
7699 0 471478.28 300387.03 87000 -1 7698
7700 0 471456.1 300310.72 86920 -1 7699
7701 0 471374.84 300379.66 86840 -1 7700
7702 0 471276.34 300342.72 86800 -1 7701
7703 0 471057.22 300298.4 86760 -1 7702
7704 0 470971 300134.5 86800 -1 7703
7705 0 470884.84 299970.9 86840 -1 7704
7706 0 470953.8 299424.28 86920 -1 7705
7707 0 470818.38 299202.7 86760 -1 7706
7708 0 470692 299143.66 86680 -1 7707
7709 0 470628.78 299114.03 86640 -1 7708
7710 0 470675.56 299116.5 86520 -1 7709
7711 0 470690.34 299136.2 86480 -1 7710
7712 0 470591.84 298993.38 86680 -1 7708
7713 0 470692.78 298808.72 86680 -1 7712
7714 0 470707.56 298670.8 86760 -1 7713
7715 0 470761.75 298439.38 86880 -1 7714
7716 0 470798.7 298257.16 86920 -1 7715
7717 0 470692.78 298089.72 86920 -1 7716
7718 0 470579.53 298040.47 86960 -1 7717
7719 0 470463.8 297978.9 87040 -1 7718
7720 0 470360.38 297929.7 87080 -1 7719
7721 0 470244.66 297991.22 87120 -1 7720
7722 0 470217.56 297774.56 87360 -1 7721
7723 0 471928.44 301866.12 87160 128 7689
7724 0 472257.94 301715.28 87120 175 7723
7725 0 472598.12 301621.75 86960 150 7724
7726 0 473232.03 302406.06 86520 200 7725
7727 0 473986.28 303400.3 86520 248 7726
7728 0 474165.28 303619.4 86280 249 7727
7729 0 474407.47 303855.8 86120 176 7728
7730 0 474783.53 303994.16 86000 259 7729
7731 0 475066.88 303972.03 85720 232 7730
7732 0 476282.8 304372.03 85720 207 7731
7733 0 477248.06 305046.62 85720 150 7732
7734 0 477769.22 305839.56 85720 241 7733
7735 0 478191.3 306216.72 85680 212 7734
7736 0 479958.1 306898.22 85680 181 7735
7737 0 480112.84 307184.3 85840 200 7736
7738 0 480408.16 307504.78 86040 261 7737
7739 0 480715.53 308147.66 86120 212 7738
7740 0 482267.62 308598.8 86120 190 7739
7741 0 482598.84 308627.53 86520 86 7740
7742 0 483680.4 309413.75 86840 160 7741
7743 0 484085.7 309462.7 87000 197 7742
7744 0 484369.12 309584.28 87240 270 7743
7745 0 484551.16 309837.66 87440 183 7744
7746 0 484705.7 309926.8 87520 148 7745
7747 0 484694.5 310128.06 87680 128 7746
7748 0 484729.16 310248.03 87880 120 7747
7749 0 484890.03 310288.72 88080 178 7748
7750 0 484928.4 310296.6 88160 178 7749
7751 0 484985.53 310308.22 88280 178 7750
7752 0 485148.66 310245.44 88480 257 7751
7753 0 485451.3 310195.97 88680 209 7752
7754 0 485739 310136.8 88840 166 7753
7755 0 485810.6 310121.6 88880 166 7754
7756 0 485863.9 309996.9 89040 166 7755
7757 0 485797.03 309504.9 89080 196 7756
7758 0 486003.4 309909.66 89120 196 7757
7759 0 486189.34 309811.97 89160 196 7758
7760 0 486506.22 309763.8 89200 224 7759
7761 0 486945 309881.2 89240 178 7760
7762 0 486961.72 309901.72 89320 -1 7761
7763 0 487302.88 310519.78 89240 135 7761
7764 0 487100.62 311022.06 89160 120 7763
7765 0 487328.66 311205.66 89120 153 7764
7766 0 487343.34 310634.66 89080 135 7765
7767 0 488256 310432 88880 128 7766
7768 0 488512 310432 88880 148 7767
7769 0 488768 310432 88880 160 7768
7770 0 488960 310304 89040 160 7769
7771 0 489152 310336 89240 104 7770
7772 0 489408 310336 89280 107 7771
7773 0 489664 310336 89360 160 7772
7774 0 489888 310336 89520 131 7773
7775 0 490080 310336 89720 150 7774
7776 0 490336 310304 89720 122 7775
7777 0 490592 310304 89720 124 7776
7778 0 490848 310304 89760 150 7777
7779 0 491104 310304 89760 136 7778
7780 0 491360 310240 89760 120 7779
7781 0 491616 310240 89760 128 7780
7782 0 491872 310272 89760 166 7781
7783 0 492128 310272 89760 131 7782
7784 0 492384 310272 89720 131 7783
7785 0 492608 310272 89600 128 7784
7786 0 492800 310112 89560 172 7785
7787 0 493024 309952 89520 156 7786
7788 0 493280 309856 89480 134 7787
7789 0 493504 309984 89440 186 7788
7790 0 493632 310208 89320 160 7789
7791 0 493338.75 310090.7 89160 -1 7790
7792 0 493792 310336 89520 148 7790
7793 0 494016 310464 89680 108 7792
7794 0 494240 310528 89800 157 7793
7795 0 494400 310496 90040 128 7794
7796 0 494560 310560 90280 131 7795
7797 0 494720 310592 90480 104 7796
7798 0 494976 310656 90560 107 7797
7799 0 495072 310624 90800 122 7798
7800 0 495232 310528 91040 120 7799
7801 0 495264 310515.25 91080 117 7800
7802 0 495360 310476.8 91200 110 7801
7803 0 495457.3 310401.03 91240 -1 7802
7804 0 495612.3 310138.22 91240 -1 7803
7805 0 495684.16 310045.66 91240 -1 7804
7806 0 495751.8 309986 91240 -1 7805
7807 0 495602.66 310115.1 91160 -1 7804
7808 0 495392 310464 91240 108 7802
7809 0 495494.4 310387.2 91400 129 7808
7810 0 495520 310368 91440 135 7809
7811 0 495488 310272 91680 102 7810
7812 0 495424 310112 91920 115 7811
7813 0 495424 309984 92160 137 7812
7814 0 495450.66 309877.34 92360 112 7813
7815 0 495265.06 310152 92360 -1 7814
7816 0 495456 309856 92400 107 7814
7817 0 495392 309760 92640 150 7816
7818 0 495372.8 309664 92760 132 7817
7819 0 495593.47 309807 92760 -1 7818
7820 0 495654.4 309846.38 92760 -1 7819
7821 0 495720.62 309884.2 92720 -1 7820
7822 0 495360 309600 92840 120 7818
7823 0 495360 309504 93080 128 7822
7824 0 495392 309504 93360 163 7823
7825 0 495392 309600 93600 164 7824
7826 0 495392 309696 93840 163 7825
7827 0 495424 309728 94120 204 7826
7828 0 495488 309696 94320 206 7827
7829 0 495536 309664 94360 195 7828
7830 0 495632 309600 94440 174 7829
7831 0 496156.44 309162.38 94440 -1 7830
7832 0 495680 309568 94480 164 7830
7833 0 495776 309472 94720 136 7832
7834 0 495936 309440 94920 150 7833
7835 0 495992 309448 94960 144 7834
7836 0 496143.2 309713.34 94960 -1 7835
7837 0 496189.1 309805.94 94880 -1 7836
7838 0 496160 309472 95080 128 7835
7839 0 496192 309408 95320 104 7838
7840 0 496224 309312 95560 157 7839
7841 0 496384 309376 95800 140 7840
7842 0 496448 309344 96040 136 7841
7843 0 496480 309280 96120 101 7842
7844 0 496576 309440 96320 96 7843
7845 0 496725.34 309504 96400 82 7844
7846 0 496800 309536 96440 75 7845
7847 0 496960 309600 96640 64 7846
7848 0 497152 309664 96840 108 7847
7849 0 497376 309792 96920 81 7848
7850 0 497600 309920 96920 91 7849
7851 0 497856 309920 96920 86 7850
7852 0 498112 309984 96960 80 7851
7853 0 498336 310112 97000 104 7852
7854 0 498528 310272 97080 71 7853
7855 0 498206.75 310236.56 97080 -1 7854
7856 0 498154.7 310287.12 97160 -1 7855
7857 0 498720 310464 97080 75 7854
7858 0 498912 310656 97080 108 7857
7859 0 499072 310880 97120 102 7858
7860 0 499264 311104 97120 71 7859
7861 0 499392 311328 97120 90 7860
7862 0 499488 311584 97160 156 7861
7863 0 499520 311840 97120 181 7862
7864 0 499712 311840 96920 189 7863
7865 0 499936 311968 96800 134 7864
7866 0 500096 312128 96680 96 7865
7867 0 500352 312224 96600 120 7866
7868 0 500576 312384 96600 108 7867
7869 0 500744.88 312479.4 96440 -1 7868
7870 0 500794.56 312557.22 96400 -1 7869
7871 0 500843.94 312590.7 96360 -1 7870
7872 0 500832 312480 96640 160 7868
7873 0 500960 312704 96640 124 7872
7874 0 501088 312928 96640 80 7873
7875 0 501312 312896 96760 32 7874
7876 0 501536 313024 96760 45 7875
7877 0 501728 313216 96680 40 7876
7878 0 501888 313376 96480 51 7877
7879 0 501920 313408 96320 60 7878
7880 0 501088 313184 96640 40 7874
7881 0 501024 313376 96640 60 7880
7882 0 500800 313312 96520 60 7881
7883 0 500608 313280 96320 40 7882
7884 0 500352 313280 96240 51 7883
7885 0 500096 313312 96160 51 7884
7886 0 499872 313248 96000 40 7885
7887 0 499712 313088 95840 60 7886
7888 0 499552 312864 95760 51 7887
7889 0 499456 312640 95680 45 7888
7890 0 499392 312512 95640 32 7889
7891 0 501216 313568 96760 81 7881
7892 0 501376 313728 96880 102 7891
7893 0 501536 313920 96960 115 7892
7894 0 501728 314080 97000 107 7893
7895 0 501920 314176 97160 98 7894
7896 0 502176 314176 97240 107 7895
7897 0 502432 314176 97320 108 7896
7898 0 502688 314176 97320 86 7897
7899 0 502944 314176 97280 104 7898
7900 0 503200 314176 97200 32 7899
7901 0 503264 314528 97200 32 7900
7902 0 503424 314656 97360 71 7901
7903 0 503584 314720 97560 102 7902
7904 0 503808 314752 97720 101 7903
7905 0 503864 314752 97760 108 7904
7906 0 504032 314752 97880 131 7905
7907 0 504288 314752 97960 131 7906
7908 0 504544 314816 98040 124 7907
7909 0 504768 314976 98160 98 7908
7910 0 504864 315200 98280 81 7909
7911 0 504960 315424 98400 51 7910
7912 0 505056 315552 98520 32 7911
7913 0 505248 315744 98640 90 7912
7914 0 505376 315904 98840 104 7913
7915 0 505408 315936 98880 102 7914
7916 0 505600 316000 99040 101 7915
7917 0 505856 316000 99080 75 7916
7918 0 506112 316032 99120 75 7917
7919 0 506368 316032 99160 60 7918
7920 0 506528 316192 99320 51 7919
7921 0 506720 316320 99480 102 7920
7922 0 506976 316384 99480 86 7921
7923 0 507168 316512 99600 102 7922
7924 0 507424 316512 99640 120 7923
7925 0 507680 316576 99680 120 7924
7926 0 507347.12 316701.94 99680 -1 7925
7927 0 507418.8 316739.8 99760 -1 7926
7928 0 507936 316640 99800 86 7925
7929 0 508160 316608 99920 60 7928
7930 0 508367.9 316703.38 99920 -1 7929
7931 0 508409.9 316804.34 99960 -1 7930
7932 0 508416 316576 1e+05 64 7929
7933 0 508608 316448 100160 102 7932
7934 0 508800 316256 100200 131 7933
7935 0 509056 316224 100200 181 7934
7936 0 509184 316128 100400 160 7935
7937 0 509280 316000 100640 32 7936
7938 0 509296 315984 100680 41 7937
7939 0 509376 315904 100880 90 7938
7940 0 509568 315840 101080 81 7939
7941 0 509728 315776 101280 90 7940
7942 0 509888 315776 101480 81 7941
7943 0 510048 315744 101680 101 7942
7944 0 510208 315680 101880 81 7943
7945 0 510272 315648 101960 81 7944
7946 0 510432 315584 102160 90 7945
7947 0 510458.75 315578.75 102200 87 7946
7948 0 510538.66 315562.66 102320 80 7947
7949 0 510592 315552 102400 75 7948
7950 0 510752 315552 102600 108 7949
7951 0 510768 315536 102640 102 7950
7952 0 510832 315472 102800 80 7951
7953 0 510848 315456 102840 75 7952
7954 0 511008 315392 103040 81 7953
7955 0 511200 315328 103240 75 7954
7956 0 511360 315296 103480 128 7955
7957 0 511520 315360 103680 81 7956
7958 0 511699.2 315334.4 103840 76 7957
7959 0 511744 315328 103880 75 7958
7960 0 511936 315264 104080 75 7959
7961 0 512096 315264 104280 80 7960
7962 0 512147.2 315392 104440 56 7961
7963 0 512160 315424 104480 51 7962
7964 0 512192 315488 104720 108 7963
7965 0 512096 315488 105000 81 7964
7966 0 512000 315424 105240 197 7965
7967 0 511776 315424 105360 86 7966
7968 0 511520 315424 105440 136 7967
7969 0 510560 315296 105640 86 7968
7970 0 510496 315264 105640 71 7969
7971 0 510240 315264 105680 148 7970
7972 0 510690 314987.84 105720 -1 7971
7973 0 510709.66 314857.72 105840 -1 7972
7974 0 510963.34 314746 105920 21 7973
7975 0 511089.75 314690.1 105960 32 7974
7976 0 510975.66 314721.5 106000 -1 7975
7977 0 510496 315232 105360 60 7970
7978 0 510304 315136 105240 32 7977
7979 0 511050.4 314500.8 105680 -1 7970
7980 0 510844.88 314184.7 105840 -1 7979
7981 0 510754.72 313808.88 106000 40 7980
7982 0 510688 313568 106120 71 7981
7983 0 510592 313344 106240 60 7982
7984 0 510496 313088 106240 51 7983
7985 0 510496 312832 106240 80 7984
7986 0 510368 312608 106200 80 7985
7987 0 510304 312352 106160 81 7986
7988 0 510144 312160 106120 91 7987
7989 0 510112 311904 106080 157 7988
7990 0 510016 311648 106040 163 7989
7991 0 510080 311424 106160 102 7990
7992 0 510080 311168 106240 75 7991
7993 0 510048 310976 106400 101 7992
7994 0 509984 310752 106520 91 7993
7995 0 509984 310496 106600 75 7994
7996 0 509984 310272 106720 75 7995
7997 0 509984 310048 106840 51 7996
7998 0 510080 309792 106920 51 7997
7999 0 510176 309568 107000 60 7998
8000 0 510336 309376 107040 51 7999
8001 0 510560 309216 107040 80 8000
8002 0 510816 309120 107000 51 8001
8003 0 511072 309088 106920 71 8002
8004 0 511328 309056 106880 75 8003
8005 0 511584 309120 106760 60 8004
8006 0 511808 309216 106680 51 8005
8007 0 512064 309344 106600 40 8006
8008 0 512256 309504 106520 75 8007
8009 0 512416 309696 106440 60 8008
8010 0 512576 309888 106360 71 8009
8011 0 512736 310048 106240 75 8010
8012 0 512960 310176 106080 60 8011
8013 0 513184 310208 105960 71 8012
8014 0 513408 310240 105840 80 8013
8015 0 513664 310304 105800 64 8014
8016 0 513856 310400 105600 71 8015
8017 0 512552.84 315728 104440 -1 7962
8018 0 512654.62 315670.9 104400 -1 8017
8019 0 510374.16 315457.7 102200 -1 7947
8020 0 510346.44 315419.8 102160 -1 8019
8021 0 510432 315616 101760 32 7945
8022 0 510528 315552 101680 40 8021
8023 0 505248 316096 99040 101 7915
8024 0 505088 316256 99160 81 8023
8025 0 505002.97 316286.78 99200 -1 8024
8026 0 504896 316160 98960 51 8024
8027 0 504800 316192 98960 71 8026
8028 0 504864 315712 98600 51 7912
8029 0 504704 315808 98600 32 8028
8030 0 498908.75 310659.44 96960 -1 7858
8031 0 496480 309024 96120 91 7843
8032 0 496448 308832 96280 128 8031
8033 0 496448 308768 96360 118 8032
8034 0 496448 308704 96440 108 8033
8035 0 496448 308672 96480 104 8034
8036 0 496486.4 308595.2 96560 98 8035
8037 0 496544 308480 96680 91 8036
8038 0 496672 308288 96800 102 8037
8039 0 496800 308064 96960 80 8038
8040 0 496853.34 307989.34 97000 89 8039
8041 0 497508.12 307537.9 97000 -1 8040
8042 0 496960 307840 97080 107 8040
8043 0 497088 307648 97280 32 8042
8044 0 497248 307488 97400 140 8043
8045 0 497408 307296 97560 96 8044
8046 0 497568 307136 97720 75 8045
8047 0 497728 306976 97920 75 8046
8048 0 497824 306848 98120 96 8047
8049 0 497920 306848 98360 101 8048
8050 0 497920 306816 98640 101 8049
8051 0 497920 306816 98920 101 8050
8052 0 498016 306752 99160 96 8051
8053 0 498176 306720 99360 96 8052
8054 0 498400 306720 99560 96 8053
8055 0 498624 306784 99720 32 8054
8056 0 498880 306784 99840 60 8055
8057 0 499136 306784 99960 60 8056
8058 0 499360 306688 100080 51 8057
8059 0 499552 306560 100240 60 8058
8060 0 499776 306432 100360 75 8059
8061 0 499968 306272 100480 86 8060
8062 0 500192 306144 100600 91 8061
8063 0 500384 306016 100720 81 8062
8064 0 500608 305856 100840 86 8063
8065 0 500864 305728 100880 91 8064
8066 0 501088 305600 101000 80 8065
8067 0 501344 305472 101040 80 8066
8068 0 501568 305344 101080 80 8067
8069 0 501792 305216 101120 75 8068
8070 0 502016 305056 101240 75 8069
8071 0 502208 304896 101320 90 8070
8072 0 502400 304736 101360 98 8071
8073 0 502592 304576 101480 86 8072
8074 0 502784 304416 101560 98 8073
8075 0 502976 304224 101680 80 8074
8076 0 503168 304032 101800 81 8075
8077 0 503296 303808 101880 75 8076
8078 0 503392 303584 102000 75 8077
8079 0 503456 303328 102080 102 8078
8080 0 503456 303104 102280 60 8079
8081 0 503520 302880 102440 32 8080
8082 0 503456 302816 102680 45 8081
8083 0 503552 302656 102920 90 8082
8084 0 503552 302496 103160 81 8083
8085 0 503616 302336 103360 136 8084
8086 0 503584 302432 103560 124 8085
8087 0 503360 302592 103560 96 8086
8088 0 503136 302688 103680 80 8087
8089 0 502912 302688 103840 75 8088
8090 0 502656 302688 103920 80 8089
8091 0 502400 302656 103960 86 8090
8092 0 502144 302624 103880 86 8091
8093 0 501888 302592 103840 60 8092
8094 0 501664 302496 103720 71 8093
8095 0 501408 302400 103720 64 8094
8096 0 501152 302304 103680 60 8095
8097 0 500896 302208 103640 51 8096
8098 0 500640 302144 103720 51 8097
8099 0 500480 301984 103880 64 8098
8100 0 500256 301856 103920 45 8099
8101 0 500064 301664 103920 80 8100
8102 0 499904 301472 104000 60 8101
8103 0 499712 301248 104000 40 8102
8104 0 499520 301024 104000 64 8103
8105 0 499296 300864 104000 40 8104
8106 0 499072 300704 104000 64 8105
8107 0 498848 300576 104000 40 8106
8108 0 498656 300416 104040 80 8107
8109 0 498464 300224 104080 40 8108
8110 0 498208 300128 104080 32 8109
8111 0 503776 302304 103760 120 8086
8112 0 503904 302176 103960 40 8111
8113 0 504032 301952 104120 32 8112
8114 0 504032 301888 104400 96 8113
8115 0 503904 301792 104600 101 8114
8116 0 503712 301632 104720 60 8115
8117 0 503552 301472 104920 51 8116
8118 0 503392 301312 105080 40 8117
8119 0 503200 301120 105160 40 8118
8120 0 503040 300960 105320 107 8119
8121 0 502944 300704 105400 124 8120
8122 0 502912 300448 105480 140 8121
8123 0 502944 300192 105480 139 8122
8124 0 502784 3e+05 105600 136 8123
8125 0 502720 299840 105800 102 8124
8126 0 502560 299744 106000 60 8125
8127 0 502368 299616 106120 71 8126
8128 0 502208 299552 106320 96 8127
8129 0 502080 299648 106320 60 8128
8130 0 496352 308288 96600 60 8037
8131 0 496096 308320 96480 45 8130
8132 0 495987.38 309930.4 94360 -1 7829
8133 0 496158.62 310017.16 94360 -1 8132
8134 0 495264 309728 94440 131 7828
8135 0 495008 309760 94400 91 8134
8136 0 494752 309792 94360 60 8135
8137 0 494714.2 309865.16 94280 -1 8136
8138 0 494691.38 309893.28 94240 -1 8137
8139 0 494496 309920 94360 80 8136
8140 0 494240 309984 94360 91 8139
8141 0 494216.75 310025.9 94200 -1 8140
8142 0 493984 310080 94360 75 8140
8143 0 493728 310112 94400 120 8142
8144 0 493616 310192 94440 95 8143
8145 0 493305.3 310357.5 94440 -1 8144
8146 0 493290.03 310324.06 94320 -1 8145
8147 0 493504 310272 94480 71 8144
8148 0 493280 310400 94560 75 8147
8149 0 493088 310592 94560 91 8148
8150 0 492896 310784 94600 60 8149
8151 0 492768 310944 94800 122 8150
8152 0 492544 311072 94960 81 8151
8153 0 492352 311232 95120 101 8152
8154 0 492192 311360 95320 115 8153
8155 0 492128 311520 95520 128 8154
8156 0 492064 311648 95760 185 8155
8157 0 492032 311776 96000 204 8156
8158 0 491872 311744 96240 137 8157
8159 0 491680 311872 96400 98 8158
8160 0 491424 311968 96440 101 8159
8161 0 491168 312000 96560 51 8160
8162 0 490944 312160 96640 81 8161
8163 0 490720 312288 96680 64 8162
8164 0 490496 312448 96720 80 8163
8165 0 490272 312608 96720 90 8164
8166 0 490080 312768 96800 60 8165
8167 0 489920 312928 96920 51 8166
8168 0 489760 313056 97080 51 8167
8169 0 489536 313184 97080 32 8168
8170 0 489376 313184 97080 32 8169
8171 0 493734.75 309877.5 94280 -1 8143
8172 0 493739.5 309858 94200 -1 8171
8173 0 495173.4 310263.6 91080 -1 7801
8174 0 495177.28 310231.84 91120 -1 8173
8175 0 495122.47 310180.9 91160 -1 8174
8176 0 494976 310656 90480 71 7798
8177 0 495008 310688 90200 51 8176
8178 0 494976 310560 89960 32 8177
8179 0 495104 310432 89760 60 8178
8180 0 495296 310304 89600 45 8179
8181 0 495520 310272 89480 60 8180
8182 0 495680 310240 89280 75 8181
8183 0 495936 310240 89200 45 8182
8184 0 496096 310304 89000 32 8183
8185 0 496320 310336 88880 75 8184
8186 0 496576 310304 88800 60 8185
8187 0 496704 310208 88720 32 8186
8188 0 496960 310144 88720 40 8187
8189 0 497216 310144 88720 64 8188
8190 0 497472 310144 88720 75 8189
8191 0 497728 310112 88720 51 8190
8192 0 497984 310112 88680 75 8191
8193 0 498240 310112 88680 75 8192
8194 0 498496 310208 88640 75 8193
8195 0 498752 310240 88600 90 8194
8196 0 499008 310336 88520 96 8195
8197 0 499264 310368 88480 102 8196
8198 0 499520 310400 88440 108 8197
8199 0 499744 310464 88280 104 8198
8200 0 499904 310592 88080 64 8199
8201 0 500064 310720 87880 75 8200
8202 0 500192 310784 87640 115 8201
8203 0 500320 310880 87400 98 8202
8204 0 500544 310944 87280 120 8203
8205 0 500736 311072 87160 51 8204
8206 0 496640 310496 88600 32 8186
8207 0 496736 310368 88720 32 8206
8208 0 491516.16 310350.8 89880 -1 7781
8209 0 487496.3 311307.25 89040 107 7766
8210 0 488198.53 311837.7 89000 136 8209
8211 0 488813.25 312251.88 89000 108 8210
8212 0 488937.62 312281.06 89040 108 8211
8213 0 488864.62 311518.75 89080 101 8212
8214 0 489062.66 312343.4 89120 164 8213
8215 0 489090.16 312411 89200 164 8214
8216 0 489021.5 312419.5 89280 164 8215
8217 0 488952.84 312428.2 89360 164 8216
8218 0 489101.03 312436.8 89520 164 8217
8219 0 489083.28 312613.03 89680 108 8218
8220 0 489154.16 312671.75 89880 107 8219
8221 0 489168.3 312647.53 90080 154 8220
8222 0 489416.06 312864.94 90240 80 8221
8223 0 489560.78 312968.2 90440 163 8222
8224 0 489984.28 313150.22 90600 122 8223
8225 0 490791.94 313493.75 90600 156 8224
8226 0 490733.16 313457.22 90760 156 8225
8227 0 490955.5 313609 90840 138 8226
8228 0 490658.88 313162.44 90840 -1 8227
8229 0 490658.88 313161.5 90880 -1 8228
8230 0 490772.7 313100.56 90920 -1 8229
8231 0 490893.16 313003.9 90920 -1 8230
8232 0 491018.2 312893.56 90920 -1 8231
8233 0 491169.38 312863.9 90920 -1 8232
8234 0 491291.84 312743.9 90920 -1 8233
8235 0 491295.03 312672.16 90920 -1 8234
8236 0 491256.03 312588.97 90920 -1 8235
8237 0 491234.3 312523.12 90920 -1 8236
8238 0 491141.44 312444.4 90920 -1 8237
8239 0 490957.84 312356.25 90920 -1 8238
8240 0 490539.06 312213.62 90760 -1 8239
8241 0 490309.66 312177.03 90760 -1 8240
8242 0 490142.16 312210.62 90760 -1 8241
8243 0 490108 312232.34 90800 -1 8242
8244 0 490148.88 312225.44 90840 -1 8243
8245 0 491367.7 312617.06 91000 -1 8235
8246 0 491489.62 312545.3 91120 -1 8245
8247 0 491178.28 313760.78 90920 120 8227
8248 0 491422.22 313819.12 91080 124 8247
8249 0 491882.38 313722.66 91400 156 8248
8250 0 491886.66 313656.75 91560 128 8249
8251 0 492093.28 313504.16 91760 124 8250
8252 0 492189.1 313342.38 91920 124 8251
8253 0 492366.94 313711.16 92080 120 8252
8254 0 492432.84 313739.3 92280 91 8253
8255 0 492667.97 313679.5 92440 91 8254
8256 0 492732.28 313561.6 92640 128 8255
8257 0 492833.03 313493 92760 128 8256
8258 0 493290.4 313528.28 92880 163 8257
8259 0 493342.34 313404 93080 107 8258
8260 0 493513.53 313356.8 93240 120 8259
8261 0 493663.53 313481.25 93440 164 8260
8262 0 493910.53 313564.44 93640 143 8261
8263 0 494382.53 313635.4 93920 137 8262
8264 0 494846.16 313751.78 94120 139 8263
8265 0 495320.94 314183.94 94320 136 8264
8266 0 495435.97 314375.75 94360 163 8265
8267 0 495535.06 314499.72 94520 163 8266
8268 0 495597.25 314666.97 94760 143 8267
8269 0 495580.25 314740.06 94960 143 8268
8270 0 495635.8 314907.47 95120 160 8269
8271 0 495720.12 315074.03 95360 157 8270
8272 0 495796.6 315040.56 95440 157 8271
8273 0 495853.2 314991.94 95520 163 8272
8274 0 495913 315032.2 95560 163 8273
8275 0 496093 315152.75 95680 121 8274
8276 0 496152.97 315192.84 95720 107 8275
8277 0 496275.12 315207.94 95880 96 8276
8278 0 496281.4 315223.8 95920 96 8277
8279 0 496307.4 315287.28 96080 32 8278
8280 0 496451.22 315303.8 96280 107 8279
8281 0 496680.75 315321.38 96640 131 8280
8282 0 496661.7 315330.9 96680 131 8281
8283 0 497076.84 315789.12 96680 81 8282
8284 0 497268 315905.22 96880 71 8283
8285 0 497464.38 316028.47 96960 60 8284
8286 0 497530.8 316110.66 97080 60 8285
8287 0 497624.97 316167.72 97120 81 8286
8288 0 497885.7 316203 97160 81 8287
8289 0 497844.5 316219.66 97320 60 8288
8290 0 497918.84 316354.6 97520 75 8289
8291 0 497973.88 316512.53 97720 75 8290
8292 0 497950.28 316552.34 97920 71 8291
8293 0 497979.4 316558.97 98000 71 8292
8294 0 498011.66 316619.34 98040 51 8293
8295 0 498076.88 316739.8 98120 51 8294
8296 0 498111.84 316879.06 98160 40 8295
8297 0 498308.16 316948.53 98160 40 8296
8298 0 498469.8 316911.7 98080 40 8297
8299 0 498575 316923.44 98040 40 8298
8300 0 498584.25 316894.72 98000 40 8299
8301 0 498126.8 316926.8 98240 40 8296
8302 0 498145.66 317081.2 98400 51 8301
8303 0 498499.5 317541.94 98560 45 8302
8304 0 498643.5 317702.3 98720 81 8303
8305 0 498686.34 317784 98760 81 8304
8306 0 498771.28 317947.66 98840 124 8305
8307 0 498820.12 318022.53 98880 124 8306
8308 0 498830.94 318552.3 99440 164 8307
8309 0 498896.03 318572.4 99520 164 8308
8310 0 499053.97 318737.34 99720 154 8309
8311 0 499271.53 318866.2 99800 80 8310
8312 0 499790.88 319038.4 100040 75 8311
8313 0 499869.3 319031.97 100120 91 8312
8314 0 500230.06 319361.84 100120 32 8313
8315 0 500430.22 319547.38 100040 75 8314
8316 0 500585.97 319597.12 1e+05 90 8315
8317 0 500616 319691.66 99960 90 8316
8318 0 500708.97 319763.84 99920 80 8317
8319 0 500721.4 319801.47 99880 80 8318
8320 0 500962.5 320024.4 99880 51 8319
8321 0 501261.9 320140.16 99880 51 8320
8322 0 501289.3 320290.06 1e+05 40 8321
8323 0 501508.56 320540.94 100200 90 8322
8324 0 501681 320639.3 100320 81 8323
8325 0 501886.88 320770.72 100480 71 8324
8326 0 501922.6 320804.6 100520 71 8325
8327 0 502097.6 320937.6 100640 60 8326
8328 0 502213.56 321026.5 100720 75 8327
8329 0 502311.1 321263.4 100800 71 8328
8330 0 502711.47 321505.84 100880 71 8329
8331 0 502871.9 321530.06 101000 71 8330
8332 0 503163.72 321718.22 101080 81 8331
8333 0 503531.2 321921.3 101200 120 8332
8334 0 503554.44 321994.66 101240 120 8333
8335 0 503479.1 322444.06 101240 81 8334
8336 0 503641.3 323002.16 101240 101 8335
8337 0 503895.78 323367 101400 51 8336
8338 0 503934.5 323432.56 101440 51 8337
8339 0 504461.12 323564.44 101480 32 8338
8340 0 504964.38 324253.62 101480 104 8339
8341 0 505135.97 324721.78 101480 60 8340
8342 0 505262.28 324895.38 101520 51 8341
8343 0 505304.38 325665.4 101560 51 8342
8344 0 505315.78 325901.88 101680 91 8343
8345 0 505273.97 325979.5 101800 60 8344
8346 0 505120.7 326038.6 101880 60 8345
8347 0 504922.12 326156.47 102080 75 8346
8348 0 504817.2 326127.62 102240 75 8347
8349 0 504878.38 326608.16 102240 60 8348
8350 0 504959.8 326900.25 102360 75 8349
8351 0 504740.4 327278.2 102520 75 8350
8352 0 504684.03 327622.1 102680 40 8351
8353 0 504613.94 327701.25 102800 71 8352
8354 0 504465.66 327707.7 102920 71 8353
8355 0 504503.25 327718.4 102960 71 8354
8356 0 504345.1 327884.62 103080 64 8355
8357 0 504233.12 328093.34 103280 64 8356
8358 0 504271.97 328336.03 103480 64 8357
8359 0 504499.5 328651.88 103400 -1 8358
8360 0 504517.25 328653.97 103320 -1 8359
8361 0 504656.88 328722.88 103240 -1 8360
8362 0 504766.88 328762.22 103160 -1 8361
8363 0 504814.34 328748.34 103120 -1 8362
8364 0 504909.4 328720.84 103040 -1 8363
8365 0 504886.47 328728.9 103000 -1 8364
8366 0 504914.1 328670.7 102920 -1 8365
8367 0 504919.03 328663.97 102880 -1 8366
8368 0 504884.9 328565.9 102720 -1 8367
8369 0 504933.9 328541.7 102640 -1 8368
8370 0 505117.38 328344 102640 -1 8369
8371 0 505115.56 328331.06 102600 -1 8370
8372 0 505310.16 327986.3 102720 40 8371
8373 0 505337.53 327934.78 102760 40 8372
8374 0 505380.3 327877.84 102800 -1 8373
8375 0 505666.16 327818.44 102760 -1 8373
8376 0 505687 327858.9 102720 -1 8375
8377 0 505691.22 327792.22 102680 -1 8376
8378 0 506103.9 327910.9 102560 -1 8377
8379 0 506189.28 328006.28 102480 -1 8378
8380 0 504026.1 328377.72 103640 -1 8358
8381 0 504059.44 328386.53 103680 -1 8380
8382 0 504492.72 324129.28 101320 128 8340
8383 0 504412 324166.84 101120 128 8382
8384 0 504372.75 324177.75 101040 40 8383
8385 0 504004.03 324283.44 100960 40 8384
8386 0 503859.53 324350.28 100920 40 8385
8387 0 503778.8 324357.44 100840 40 8386
8388 0 503554.2 324328.16 100760 -1 8387
8389 0 503415.47 324362.84 100840 -1 8388
8390 0 503390.44 324392.8 100920 -1 8389
8391 0 503339.8 324467.8 101000 -1 8390
8392 0 503289.97 324500.66 101080 -1 8391
8393 0 503259.4 324526.2 101160 -1 8392
8394 0 503267.56 324594.3 101240 -1 8393
8395 0 503258 324681 101320 -1 8394
8396 0 503211.12 324732.16 101400 -1 8395
8397 0 503226.34 324804.12 101520 -1 8396
8398 0 503335.56 324373.84 100680 -1 8388
8399 0 503253.1 324401.22 100600 -1 8398
8400 0 503175.7 324407.78 100520 -1 8399
8401 0 503119.16 324379.9 100440 -1 8400
8402 0 502984.6 324326.28 100360 -1 8401
8403 0 502858.38 324240.84 100240 -1 8402
8404 0 502691.66 324078.2 100080 -1 8403
8405 0 502506.56 323962.1 100040 -1 8404
8406 0 502308.97 323782.25 100040 -1 8405
8407 0 502121.44 323690.75 99960 -1 8406
8408 0 502027.5 323619.7 99920 -1 8407
8409 0 501900.7 323658.38 99880 -1 8408
8410 0 501734.34 323657.88 99840 -1 8409
8411 0 501652.44 323678.4 99800 -1 8410
8412 0 501528.78 323660.28 99760 -1 8411
8413 0 501737.7 323694.06 99760 -1 8412
8414 0 501919.75 323682.22 99760 -1 8413
8415 0 501899.06 323666.94 99720 -1 8414
8416 0 501407.44 323647.5 99720 -1 8412
8417 0 501252.72 323535.94 99640 -1 8416
8418 0 501204.38 323503.53 99560 -1 8417
8419 0 501084.34 323419.72 99440 -1 8418
8420 0 500762.28 323171.84 99360 -1 8419
8421 0 500698.9 323070.72 99280 -1 8420
8422 0 500692.5 323027.2 99240 -1 8421
8423 0 500659.7 322947.5 99160 -1 8422
8424 0 500678.3 322848.56 99040 -1 8423
8425 0 500962.84 322784.5 99240 -1 8422
8426 0 501208.28 322800.44 99240 -1 8425
8427 0 501213.12 322902.22 99280 -1 8426
8428 0 501228.25 322917.8 99320 -1 8427
8429 0 501224.34 322772.16 99200 -1 8426
8430 0 500628.66 323176.8 99400 -1 8420
8431 0 500465.25 323236.25 99440 -1 8430
8432 0 500202.75 323270.1 99440 -1 8431
8433 0 500038.66 323279.3 99440 -1 8432
8434 0 500020.4 323260.12 99400 -1 8433
8435 0 500001.56 323231.78 99360 -1 8434
8436 0 503248.7 322926.38 101080 101 8336
8437 0 503140.16 323038.06 100960 101 8436
8438 0 503110.12 323071.62 100920 101 8437
8439 0 503825.03 321887.3 101240 64 8334
8440 0 503942.3 321918.06 101240 96 8439
8441 0 504166.5 321915.34 101240 64 8440
8442 0 504456.12 321900.66 101240 91 8441
8443 0 504494.56 321904.06 101280 91 8442
8444 0 504704.5 321720.56 101280 60 8443
8445 0 504806.28 321682.1 101240 60 8444
8446 0 505033.03 321613.6 101200 40 8445
8447 0 505168.75 321641.38 101160 40 8446
8448 0 505278.72 321564.47 101160 64 8447
8449 0 505372.03 321591.2 101120 64 8448
8450 0 505461.5 321638.2 101080 64 8449
8451 0 505569.84 321610.8 101080 64 8450
8452 0 505591.38 321570.9 101040 64 8451
8453 0 505623.47 321534.4 101000 64 8452
8454 0 505617.5 321532 100960 64 8453
8455 0 505611.7 321530 100920 64 8454
8456 0 505128.56 322085.16 101400 75 8443
8457 0 505539.1 322087.97 101520 122 8456
8458 0 505850.12 322213.25 101680 91 8457
8459 0 506281.78 322406.1 101680 -1 8458
8460 0 506666.1 322468.22 101680 -1 8459
8461 0 506977 322870.62 101680 -1 8460
8462 0 507011.44 322873.03 101600 -1 8461
8463 0 507077.38 322931.34 101560 -1 8462
8464 0 507302.5 323154.7 101560 71 8463
8465 0 507325.84 323191.84 101520 71 8464
8466 0 507711.88 323470.25 101480 80 8465
8467 0 508527.62 324152.84 101480 71 8466
8468 0 508627.84 324277.25 101520 71 8467
8469 0 508781.22 324671.6 101520 75 8468
8470 0 508780.12 324832.94 101600 81 8469
8471 0 508887.9 324973.38 101720 81 8470
8472 0 509029.53 325040.44 101880 75 8471
8473 0 508970.75 325166.75 102000 75 8472
8474 0 508950.8 325208.6 102040 75 8473
8475 0 508950.78 325338.97 102160 40 8474
8476 0 509276.28 325393.9 102320 51 8475
8477 0 509386.6 325421.56 102440 86 8476
8478 0 509520.44 325454.34 102520 86 8477
8479 0 509475.75 325443.03 102680 75 8478
8480 0 509592.78 325576.1 102880 51 8479
8481 0 509707.84 325644.12 102960 51 8480
8482 0 510207.88 325749.06 102960 51 8481
8483 0 510368.78 325778.44 103000 60 8482
8484 0 510427.94 325766.97 103040 60 8483
8485 0 510562.7 325857.7 103040 60 8484
8486 0 510548.78 325965.56 103040 60 8485
8487 0 510853.56 326487.38 103080 -1 8486
8488 0 510893.9 326498.62 103120 -1 8487
8489 0 510912.47 326597.47 103160 -1 8488
8490 0 511125.8 326599.38 103120 -1 8489
8491 0 511193.4 326632.88 103000 -1 8490
8492 0 511295.3 326648.12 102920 -1 8491
8493 0 511311.94 326638.97 102880 -1 8492
8494 0 511436.06 326621.9 102800 -1 8493
8495 0 511618.6 326612.66 102760 -1 8494
8496 0 511725.25 326468.56 102800 -1 8495
8497 0 511728.8 326428.5 102840 -1 8496
8498 0 511681.34 326581.44 102680 -1 8495
8499 0 511762.88 326599.1 102600 -1 8498
8500 0 511836.16 326678.16 102520 -1 8499
8501 0 511758.56 326675.88 102440 -1 8500
8502 0 511779.8 326705 102400 -1 8501
8503 0 511799.3 326694.28 102320 -1 8502
8504 0 511878.03 326704.12 102240 -1 8503
8505 0 511958.5 326765.5 102200 -1 8504
8506 0 512048.72 326859.16 102080 -1 8505
8507 0 512082.28 326926.53 102000 -1 8506
8508 0 512084.25 326885.78 101920 -1 8507
8509 0 510865.72 326748.78 103200 -1 8489
8510 0 510665.75 326759.22 103200 -1 8509
8511 0 510599.2 326781.16 103240 -1 8510
8512 0 510534.78 326804.25 103280 -1 8511
8513 0 510249.5 326814.06 103320 -1 8512
8514 0 510246.25 326813.88 103360 -1 8513
8515 0 510030.6 326706.3 103400 -1 8514
8516 0 509767 326672.88 103440 -1 8515
8517 0 509629.3 326695.94 103560 -1 8516
8518 0 509266.8 326634.78 103680 -1 8517
8519 0 509158.16 326677.72 103800 -1 8518
8520 0 509171.75 326725 103840 -1 8519
8521 0 509213.47 326865.75 103960 -1 8520
8522 0 509257.34 326860.97 104120 -1 8521
8523 0 509345.4 326829.44 104160 -1 8522
8524 0 510906.62 326761.4 103240 -1 8509
8525 0 511007.3 326798.94 103320 -1 8524
8526 0 511094.28 326869.44 103360 -1 8525
8527 0 511166.3 326944.88 103440 -1 8526
8528 0 511176.34 326996.22 103520 -1 8527
8529 0 511136.44 327085.88 103600 -1 8528
8530 0 511050.7 327159 103680 -1 8529
8531 0 511072.12 327159.9 103720 -1 8530
8532 0 509722.9 325401.97 102440 75 8477
8533 0 509781.28 325394.38 102400 86 8532
8534 0 509917.7 325441.94 102320 75 8533
8535 0 510092.28 325528.6 102240 75 8534
8536 0 510341.4 325644.16 102160 -1 8535
8537 0 510312.12 325664.25 102120 -1 8536
8538 0 510628.8 325712.4 102160 -1 8537
8539 0 510761.34 325688.7 102240 -1 8538
8540 0 510917.34 325709.38 102280 -1 8539
8541 0 510993.94 325711.72 102320 -1 8540
8542 0 511049.22 325684.2 102400 -1 8541
8543 0 511113.28 325711.62 102440 -1 8542
8544 0 511241 325738.34 102440 -1 8543
8545 0 511320.56 325709.66 102480 -1 8544
8546 0 511409.78 325707.5 102520 -1 8545
8547 0 511315.34 325653.97 102600 -1 8546
8548 0 510194.97 325684.84 102080 -1 8537
8549 0 510136.28 325668.84 102040 -1 8548
8550 0 507285.34 323221.94 101600 71 8464
8551 0 507303.03 323232.28 101640 71 8550
8552 0 507260.5 323284.62 101680 71 8551
8553 0 507114.16 323291.4 101680 71 8552
8554 0 507102.4 323301.6 101720 71 8553
8555 0 507107.44 323308.56 101760 71 8554
8556 0 506649.2 322456.5 101760 -1 8460
8557 0 506618.03 322392.3 101800 -1 8556
8558 0 506448.62 322344.7 102000 -1 8557
8559 0 504504.1 321924.75 101200 91 8442
8560 0 503840.8 321937.78 101440 64 8334
8561 0 504118 322005.66 101520 96 8560
8562 0 501943.44 320748.1 100680 60 8327
8563 0 501932.12 320745.28 100720 60 8562
8564 0 500561.8 319767.94 99760 90 8319
8565 0 500417.22 319792.72 99680 90 8564
8566 0 499935 319044 100160 91 8313
8567 0 500133.34 319080.25 100280 104 8566
8568 0 500418.84 319101.75 100480 40 8567
8569 0 500575.5 319050.84 100760 101 8568
8570 0 500678.38 319000.3 100880 101 8569
8571 0 500742.44 318976.84 100920 75 8570
8572 0 500889.16 318950.06 101120 45 8571
8573 0 501070.47 319002.78 101200 45 8572
8574 0 501072 319044.25 101240 45 8573
8575 0 501271.72 319182.88 101240 137 8574
8576 0 501303.9 319204.5 101280 137 8575
8577 0 501348.03 319223.66 101360 137 8576
8578 0 501357.78 319201.94 101440 137 8577
8579 0 501319.47 319148.5 101520 137 8578
8580 0 501306.56 319124.28 101560 137 8579
8581 0 501251.3 319136.53 101480 137 8579
8582 0 501198.66 319167.97 101440 137 8581
8583 0 501171.44 319207.22 101400 137 8582
8584 0 501027.62 318972.1 101320 137 8574
8585 0 501051.06 318914.3 101400 137 8584
8586 0 501043.53 318894.03 101440 137 8585
8587 0 500729.56 318693.66 101440 45 8586
8588 0 500620.53 318711.34 101480 45 8587
8589 0 500528.97 318763.75 101520 45 8588
8590 0 501048.88 318884.75 101480 137 8586
8591 0 501209.7 318902.9 101600 98 8590
8592 0 501320.9 318924.56 101720 98 8591
8593 0 501214.66 318819.4 101880 128 8592
8594 0 501204.7 318737.5 102040 128 8593
8595 0 501228.44 318662.53 102160 102 8594
8596 0 501179.3 318578.38 102360 136 8595
8597 0 501009.28 318549.75 102480 136 8596
8598 0 501023.5 318571 102560 136 8597
8599 0 501037.78 318592.34 102640 124 8598
8600 0 501042.94 318602.56 102680 124 8599
8601 0 501111.44 318579.03 102840 124 8600
8602 0 501196.94 318339.66 103000 136 8601
8603 0 501270.78 318188.72 103040 136 8602
8604 0 501319.03 318181.12 103080 -1 8603
8605 0 501330.94 318194.94 103120 -1 8604
8606 0 500907.38 319055.8 102640 51 8599
8607 0 500961.03 319178.94 102720 64 8606
8608 0 500997.53 319210.22 102800 64 8607
8609 0 501036.53 319232.5 102880 64 8608
8610 0 501062.47 319315.34 102960 71 8609
8611 0 500964.72 319269.3 103080 71 8610
8612 0 500866.88 319365.38 103160 71 8611
8613 0 500756.28 319382.16 103240 71 8612
8614 0 500659.2 319462.16 103360 71 8613
8615 0 500673.75 319233.38 103360 71 8614
8616 0 500682.2 319258.8 103400 71 8615
8617 0 500691.2 319261.38 103440 71 8616
8618 0 500660.25 319291.25 103520 71 8617
8619 0 500582.94 319329.03 103600 71 8618
8620 0 500411.06 319231.66 103680 71 8619
8621 0 500383.9 319244.6 103720 71 8620
8622 0 500312.3 319331.47 103800 71 8621
8623 0 500347.34 319339.84 103840 71 8622
8624 0 500359.94 319356.7 103880 71 8623
8625 0 500204.97 319384.72 103880 71 8624
8626 0 499781.2 319336.06 103880 -1 8625
8627 0 499592.9 319208.75 103880 -1 8626
8628 0 499546.47 319253.84 103920 -1 8627
8629 0 499237.2 319365.8 103920 -1 8628
8630 0 499130.62 319402.75 104000 -1 8629
8631 0 499867.34 319425.78 103960 -1 8626
8632 0 499965.56 319506.4 104000 -1 8631
8633 0 500023.16 319616.94 104040 80 8632
8634 0 500021.25 319787 104080 80 8633
8635 0 500041.12 319819.3 104120 80 8634
8636 0 500091.5 319831.2 104160 80 8635
8637 0 500465.53 319551.88 103880 71 8624
8638 0 500456.88 319585.5 103840 71 8637
8639 0 500401 319611.72 103760 71 8638
8640 0 500575.8 319706.44 103440 71 8614
8641 0 500538.84 319902.56 103520 98 8640
8642 0 500364.16 320132.25 103680 80 8641
8643 0 500503.6 320577.88 103800 86 8642
8644 0 500570.28 320717.3 103880 154 8643
8645 0 500667.28 320835.53 104000 154 8644
8646 0 500855.25 320871.9 104240 172 8645
8647 0 500912.84 321220.53 104640 115 8646
8648 0 500912.84 321247.8 104800 115 8647
8649 0 501128.06 321490.34 104920 71 8648
8650 0 501255.78 321476.12 105000 71 8649
8651 0 501316.03 321544.9 105040 60 8650
8652 0 501440.3 321705.56 105080 60 8651
8653 0 501464.56 321757.1 105200 81 8652
8654 0 501984 322304 105760 175 8653
8655 0 502144 322496 105840 135 8654
8656 0 502304 322496 106040 81 8655
8657 0 502496 322656 106160 60 8656
8658 0 502720 322816 106160 80 8657
8659 0 502944 322944 106240 81 8658
8660 0 503168 323104 106240 64 8659
8661 0 503424 323168 106240 75 8660
8662 0 503648 323296 106160 60 8661
8663 0 503904 323360 106080 120 8662
8664 0 504096 323200 106040 163 8663
8665 0 504352 323136 105960 198 8664
8666 0 504608 323136 105960 120 8665
8667 0 504832 323072 105840 64 8666
8668 0 505088 323072 105840 51 8667
8669 0 505312 323072 105720 71 8668
8670 0 505504 323136 105520 51 8669
8671 0 503552 323264 106440 32 8661
8672 0 503712 323264 106640 45 8671
8673 0 500688.5 321084.12 104800 115 8648
8674 0 500600.6 321035.62 104880 115 8673
8675 0 500473.38 319563.38 103480 71 8640
8676 0 500378.78 319547 103520 71 8675
8677 0 500376.72 319572.44 103560 71 8676
8678 0 500839.38 318790.38 100880 75 8570
8679 0 500843.97 318719.1 100800 75 8678
8680 0 500850.06 318649.25 100720 75 8679
8681 0 500855.62 318612.88 100680 75 8680
8682 0 500894 318532.38 100600 75 8681
8683 0 500923.44 318458.88 100520 75 8682
8684 0 500912.75 318382.7 100440 -1 8683
8685 0 500879.06 318328.44 100360 -1 8684
8686 0 500676.88 318343.94 100280 -1 8685
8687 0 500440 318380.88 100200 104 8686
8688 0 500333.8 318375.88 100200 104 8687
8689 0 500274.34 318386.44 100240 104 8688
8690 0 500189.22 318409.22 100280 104 8689
8691 0 500116.94 318360.94 100320 104 8690
8692 0 500006.28 318306.56 100360 104 8691
8693 0 499849.53 318213.16 100360 -1 8692
8694 0 499778.5 318175.9 100280 -1 8693
8695 0 499767.72 318145.84 100240 -1 8694
8696 0 500997.84 318286.16 100400 -1 8685
8697 0 501187.28 318307.56 100480 -1 8696
8698 0 501339.8 318358.4 100560 -1 8697
8699 0 501295.25 318304.25 100640 -1 8698
8700 0 498869.97 318501 99720 154 8310
8701 0 498895.4 318508.6 99760 154 8700
8702 0 498997.2 318539.2 99920 154 8701
8703 0 498962.16 318492.97 99960 154 8702
8704 0 498757 318355.16 99960 154 8703
8705 0 498736.7 318339.56 1e+05 154 8704
8706 0 498786 318299.7 100080 154 8705
8707 0 498863.88 318307.06 100160 154 8706
8708 0 498946.3 318342.28 100240 154 8707
8709 0 498987.5 318288.78 100320 -1 8708
8710 0 498702.16 318939.47 99440 154 8308
8711 0 498753.8 319072.25 99520 154 8710
8712 0 498825.75 319273.84 99720 80 8711
8713 0 498897.25 319337.62 99840 80 8712
8714 0 498966.8 319452.7 99880 40 8713
8715 0 498946.9 319587.06 99960 -1 8714
8716 0 498873.94 319628.97 1e+05 -1 8715
8717 0 498995.6 319536.22 99800 40 8714
8718 0 499063.94 319499.3 99720 40 8717
8719 0 499061.66 319447.53 99680 40 8718
8720 0 499301.75 319633.34 99800 40 8717
8721 0 499341.7 319667.25 99840 40 8720
8722 0 499415.06 319742.7 99880 -1 8721
8723 0 499513.2 319803.06 99920 -1 8722
8724 0 499638.7 319844.62 99960 32 8723
8725 0 499756.5 319886.34 100040 32 8724
8726 0 499866.03 319868.34 100120 32 8725
8727 0 496302.75 315502.47 96960 107 8282
8728 0 496184.12 315562.53 97040 96 8727
8729 0 496170.75 315642.9 97240 96 8728
8730 0 495886.3 315858.6 97440 96 8729
8731 0 495675.88 315983.03 97640 81 8730
8732 0 495312.03 315989.5 97840 101 8731
8733 0 495133.47 316090.66 98040 108 8732
8734 0 494593.16 316353.2 98240 102 8733
8735 0 494163.84 316505.38 98440 120 8734
8736 0 493214.44 317064.9 98440 166 8735
8737 0 493329.9 317021.1 98760 160 8736
8738 0 493073.16 317713.03 98800 98 8737
8739 0 492879.62 318040.22 98920 75 8738
8740 0 492646.8 318269.2 99080 75 8739
8741 0 492459 318650.78 99280 81 8740
8742 0 492321.44 318773.84 99400 91 8741
8743 0 492330.94 319356.2 99600 91 8742
8744 0 492537.34 319486.06 99800 75 8743
8745 0 492735.94 319733.84 99960 75 8744
8746 0 493022.38 319935 100160 102 8745
8747 0 493106.7 320189.28 100360 86 8746
8748 0 493124.16 320079.28 100560 32 8747
8749 0 493093.78 320101.22 100680 32 8748
8750 0 493092.1 320169.6 100880 90 8749
8751 0 493226.03 320303.53 101040 86 8750
8752 0 493237.62 320513.56 101240 71 8751
8753 0 493302.4 320672.28 101440 64 8752
8754 0 493354.28 320748.47 101640 143 8753
8755 0 493426 321059.62 101840 128 8754
8756 0 493747.9 321262.03 102040 175 8755
8757 0 494112.94 321391.9 102240 230 8756
8758 0 494241 321335.5 102440 183 8757
8759 0 494263.6 321325.8 102480 170 8758
8760 0 494354.3 321284.53 102640 122 8759
8761 0 494392.28 321299.25 102840 122 8760
8762 0 494424.2 321365.3 103040 122 8761
8763 0 494293.28 321542.1 103400 122 8762
8764 0 494350.9 321584.7 103600 122 8763
8765 0 494080.66 321906.8 103920 -1 8764
8766 0 493967.4 322048.53 104120 -1 8765
8767 0 494003.8 322235.4 104280 -1 8766
8768 0 494013 322282.47 104320 -1 8767
8769 0 493780.47 322496.53 104520 -1 8768
8770 0 493657.12 322539 104720 -1 8769
8771 0 493292.6 322671.34 104880 -1 8770
8772 0 493228.72 322681.34 105040 -1 8771
8773 0 493271.3 322644.1 105240 -1 8772
8774 0 493241.94 322308.38 105520 -1 8773
8775 0 493314.16 322462.4 105600 -1 8774
8776 0 493237.2 316743.22 99000 124 8737
8777 0 492977.8 316670.1 99200 98 8776
8778 0 492753.25 316615.56 99320 81 8777
8779 0 492503.06 316267.4 99320 71 8778
8780 0 492364.62 316012 99480 122 8779
8781 0 492315.62 315962.8 99600 122 8780
8782 0 492309.12 315942.3 99800 107 8781
8783 0 492379.72 315881.7 99960 120 8782
8784 0 492413.84 315729.84 100160 51 8783
8785 0 492474.28 315741.25 100200 51 8784
8786 0 492515.3 315565.1 100200 51 8785
8787 0 492552.34 315293.06 100440 60 8786
8788 0 492494.34 314875.84 100600 51 8787
8789 0 492756.22 314414.88 100760 102 8788
8790 0 492916.44 314129.62 100920 80 8789
8791 0 492939.2 313608.97 101080 86 8790
8792 0 492795.84 313344.5 101240 71 8791
8793 0 492745.78 313068.3 101400 51 8792
8794 0 492665.47 312947.3 101600 51 8793
8795 0 492745.47 312835.16 101800 81 8794
8796 0 492754 312689.84 101920 75 8795
8797 0 492924.47 312614.56 102120 104 8796
8798 0 492982.84 312454.34 102280 102 8797
8799 0 493014.66 312358.03 102480 102 8798
8800 0 492983.9 312196.47 102680 71 8799
8801 0 492810.28 311960.3 102840 107 8800
8802 0 492753.3 311745.2 103000 86 8801
8803 0 492777.28 311501.12 103200 122 8802
8804 0 492956.22 311278.84 103360 136 8803
8805 0 493265.6 310984.1 103520 40 8804
8806 0 493409.5 311100.5 103640 40 8805
8807 0 492345.75 315767.5 100200 51 8785
8808 0 492395.28 315576.97 100520 96 8807
8809 0 492377.28 315518.84 100680 96 8808
8810 0 492402.16 315514.62 100800 96 8809
8811 0 492421.88 315514.62 100840 96 8810
8812 0 492416 315507.38 101000 81 8811
8813 0 492302.38 315453.12 101160 81 8812
8814 0 492229.34 315373.75 101520 107 8813
8815 0 492369.8 315500.78 101760 107 8814
8816 0 492544.66 315622.88 102000 128 8815
8817 0 493072.1 315981.62 102520 141 8816
8818 0 493055.5 316200.78 102960 154 8817
8819 0 493045.44 316340 103240 163 8818
8820 0 493064.2 316850 103360 81 8819
8821 0 493203.7 316866.6 103200 81 8820
8822 0 493077.25 317190.2 103440 120 8820
8823 0 493048.97 317547.97 103640 81 8822
8824 0 492888.3 317864.3 103640 75 8823
8825 0 492788.7 318149.3 103840 98 8824
8826 0 492776.44 318322.75 104040 91 8825
8827 0 492594.3 318500.7 104240 51 8826
8828 0 492583.1 318610.7 104400 51 8827
8829 0 492532.9 318801.12 104440 51 8828
8830 0 492523.88 318835.75 104560 51 8829
8831 0 492845.66 318763.4 104560 51 8830
8832 0 493280 318912 105360 32 8831
8833 0 493344 319008 105600 32 8832
8834 0 493344 319168 105960 124 8833
8835 0 493088 319264 106000 80 8834
8836 0 492864 319328 106160 98 8835
8837 0 492608 319328 106200 32 8836
8838 0 492352 319456 106240 64 8837
8839 0 492096 319488 106200 40 8838
8840 0 491872 319488 106200 60 8839
8841 0 493600 319232 105920 163 8834
8842 0 493824 319360 105880 172 8841
8843 0 494048 319520 105960 51 8842
8844 0 494304 319520 105960 32 8843
8845 0 494432 319520 105960 51 8844
8846 0 492011.2 319112.06 104680 75 8830
8847 0 491724.88 319448.66 104560 51 8846
8848 0 491696.03 319624.3 104440 90 8847
8849 0 491682.1 319476.9 104400 90 8848
8850 0 491698.88 319508.8 104320 90 8849
8851 0 491650.12 319492.2 104240 90 8850
8852 0 491353.4 319848 104240 51 8851
8853 0 491411.28 320142.75 104240 60 8852
8854 0 491432.56 320148.78 104280 60 8853
8855 0 491242.97 320333.44 104400 71 8854
8856 0 491194.9 320571 104440 71 8855
8857 0 491043.22 320714.97 104520 71 8856
8858 0 490903.56 321061.94 104520 -1 8857
8859 0 490794.38 321197.53 104680 -1 8858
8860 0 490576.12 321319.66 104880 -1 8859
8861 0 490581.25 321397.06 105000 -1 8860
8862 0 490273.28 321494.7 105200 -1 8861
8863 0 490178.72 321854.34 105400 -1 8862
8864 0 490084 322022.72 105440 -1 8863
8865 0 489833.6 322167.44 105480 -1 8864
8866 0 489696.2 322202.75 105520 -1 8865
8867 0 489624.53 322230.94 105560 -1 8866
8868 0 489434.9 322234.22 105600 -1 8867
8869 0 489214.88 322233.47 105680 -1 8868
8870 0 489137 322222.34 105760 -1 8869
8871 0 489098.38 322216.56 105800 -1 8870
8872 0 489021.56 322277.88 105920 -1 8871
8873 0 488601.94 322304.1 106000 -1 8872
8874 0 488701.56 322278.9 106040 -1 8873
8875 0 488736.66 322379.44 106080 -1 8874
8876 0 488695.47 322433.94 106120 -1 8875
8877 0 488680.38 322444.06 106160 -1 8876
8878 0 488616.2 322425.34 106240 -1 8877
8879 0 489572.88 322100.8 105560 -1 8867
8880 0 489531.03 322056.5 105520 -1 8879
8881 0 489438.94 322055.3 105520 -1 8880
8882 0 489333.06 322052.88 105560 -1 8881
8883 0 489214.88 322030.72 105600 -1 8882
8884 0 492684.53 315917.53 102960 141 8818
8885 0 492539.28 315956.94 102960 141 8884
8886 0 492231.47 315971.7 102960 141 8885
8887 0 492039.44 315924.9 103080 -1 8886
8888 0 491936 315853.5 103280 -1 8887
8889 0 491928.62 315809.2 103600 -1 8888
8890 0 491933.53 315836.28 103720 -1 8889
8891 0 491899.06 315942.16 103080 -1 8887
8892 0 491854.75 315959.38 103040 -1 8891
8893 0 491795.66 315984 103000 -1 8892
8894 0 491640.53 316023.4 102960 -1 8893
8895 0 491559.28 316001.25 102840 -1 8894
8896 0 491544.5 315952 102760 -1 8895
8897 0 491598.7 315895.38 102560 -1 8896
8898 0 491320.44 315910.12 102320 -1 8897
8899 0 490832.9 315841.2 102040 -1 8898
8900 0 490773.8 315799.34 102000 -1 8899
8901 0 491532.2 316121.9 103040 -1 8894
8902 0 491623.3 316313.97 103240 -1 8901
8903 0 491758.72 316488.78 103520 -1 8902
8904 0 491768.56 316577.4 103560 -1 8903
8905 0 491716.88 316722.7 103600 -1 8904
8906 0 491711.94 316749.78 103640 -1 8905
8907 0 492535.12 315642.66 100800 96 8810
8908 0 492584.38 315751 100800 96 8907
8909 0 492554.84 315780.56 100720 96 8908
8910 0 492572.06 315797.78 100680 96 8909
8911 0 496419.88 315693.1 97240 96 8729
8912 0 496747.97 315755.3 97280 148 8911
8913 0 496626.34 315613.88 97480 107 8912
8914 0 496026.16 314818.16 95560 163 8274
8915 0 496102.53 314787.06 95520 163 8914
8916 0 496167.6 314789.88 95440 163 8915
8917 0 496204.38 314826.66 95320 163 8916
8918 0 496218.5 314815.34 95240 163 8917
8919 0 496227.53 314789.88 95200 163 8918
8920 0 496233 314778.66 95120 160 8919
8921 0 496306.2 314818.16 95040 160 8920
8922 0 496311.84 314812.5 95000 160 8921
8923 0 495839.62 314400.97 94360 163 8266
8924 0 495857.12 314385.16 94400 163 8923
8925 0 495883.34 314389.6 94440 163 8924
8926 0 496049.56 314393.1 94480 163 8925
8927 0 496201.75 314414.53 94440 -1 8926
8928 0 496259.62 314431.7 94360 -1 8927
8929 0 496240.34 314465.97 94200 -1 8928
8930 0 496171.75 314536.72 94080 -1 8929
8931 0 496157 314574.5 94040 -1 8930
8932 0 496141.72 314611.72 94000 -1 8931
8933 0 496171.75 314495.97 93960 -1 8931
8934 0 496165.3 314495.97 93880 -1 8933
8935 0 496088.16 314444.53 93760 -1 8934
8936 0 496000.25 314350.22 93680 -1 8935
8937 0 495912.38 314172.3 93480 -1 8936
8938 0 495955.25 314099.44 93320 -1 8937
8939 0 496023.84 314108 93120 -1 8938
8940 0 491151.75 313756.97 90600 120 8225
8941 0 491223.03 313902.12 90560 120 8940
8942 0 491204.53 313997.12 90520 120 8941
8943 0 491146.5 314018.25 90440 120 8942
8944 0 488349.66 312042.38 88800 90 8210
8945 0 488365.94 312095.5 88760 90 8944
8946 0 488656.66 312304.1 88480 90 8945
8947 0 488594.84 312354.47 88320 90 8946
8948 0 488988.03 312313.53 88760 108 8945
8949 0 489151.97 312128.72 88760 108 8948
8950 0 489286.84 312115.2 88760 108 8949
8951 0 489499.03 312043.72 88760 108 8950
8952 0 482921.53 308186.78 85880 107 7740
8953 0 483190.53 308086.53 85760 71 8952
8954 0 483454.78 308045.78 85680 101 8953
8955 0 483855.9 307932.22 85520 75 8954
8956 0 484066.16 307883.38 85480 81 8955
8957 0 484028.28 307848.84 85440 81 8956
8958 0 483963.84 307516.28 85440 60 8957
8959 0 483936.06 307340.34 85360 60 8958
8960 0 483927.7 307238.25 85320 75 8959
8961 0 485439.5 307971.97 85440 101 8957
8962 0 485659.47 308067.66 85280 115 8961
8963 0 486127.44 308129.6 85200 71 8962
8964 0 486671.38 308339.6 85120 148 8963
8965 0 487016.47 308471.1 84920 153 8964
8966 0 487367.9 308574.84 84640 101 8965
8967 0 487349.75 308681.16 84320 81 8966
8968 0 487425.5 308636.03 84280 81 8967
8969 0 487528.22 308578.7 84240 81 8968
8970 0 487733.4 308510.44 84120 80 8969
8971 0 488141.88 308506.28 83920 75 8970
8972 0 488342.94 308421.78 83880 115 8971
8973 0 488547.06 308331.9 83840 124 8972
8974 0 488542.44 308269.7 83800 115 8973
8975 0 488520.5 308206.7 83760 96 8974
8976 0 488644.75 308171.28 83720 96 8975
8977 0 488820.88 307892.3 83520 124 8976
8978 0 488913.9 307660.97 83480 124 8977
8979 0 489206.94 307198.44 83440 124 8978
8980 0 489464.44 306754.38 83240 102 8979
8981 0 489424.03 306357.94 83240 80 8980
8982 0 489325.97 305843.47 83200 80 8981
8983 0 489314.47 305762.25 83240 80 8982
8984 0 489292.25 305628.44 83280 80 8983
8985 0 489329 305492 83320 80 8984
8986 0 489366 305356.2 83360 80 8985
8987 0 489410.34 304884 83400 40 8986
8988 0 489596.38 304729.12 83400 40 8987
8989 0 489755.94 304714.25 83320 51 8988
8990 0 490121.62 304588.97 83320 64 8989
8991 0 490519.38 304537.7 83280 71 8990
8992 0 490617.12 304497 83320 71 8991
8993 0 490786.5 304444.22 83400 40 8992
8994 0 490970.9 304191.16 83400 80 8993
8995 0 491144.12 303972.44 83280 80 8994
8996 0 491072.78 303719.72 83280 75 8995
8997 0 491161.97 303602.7 83280 60 8996
8998 0 491293.25 303379.6 83200 86 8997
8999 0 491435.78 303310.34 83160 86 8998
9000 0 491825.03 303077.3 82840 102 8999
9001 0 492109.28 302998 82680 81 9000
9002 0 492281.8 302684.06 82680 81 9001
9003 0 492273.3 302582.22 82680 81 9002
9004 0 492377.97 302355.97 82680 81 9003
9005 0 492607.06 302641.62 82800 81 9004
9006 0 493121.84 302743.47 82840 -1 9005
9007 0 493399.03 302808.5 82880 -1 9006
9008 0 493483.88 302771.75 83000 -1 9007
9009 0 493503.7 302768.9 83040 -1 9008
9010 0 493424.5 302969.72 82840 -1 9007
9011 0 493342.47 303105.5 82760 -1 9010
9012 0 493150.12 303196 82640 -1 9011
9013 0 492986.1 303347.3 82480 -1 9012
9014 0 492960.62 303502.88 82440 -1 9013
9015 0 492850.3 303678.25 82320 -1 9014
9016 0 492870.12 303686.75 82280 -1 9015
9017 0 492151.7 302870.72 82640 81 9001
9018 0 492157.34 303091.34 82600 81 9017
9019 0 492126.25 303238.44 82560 81 9018
9020 0 492052.7 303362.88 82600 86 9019
9021 0 492032.9 303379.84 82680 86 9020
9022 0 490759.56 304414.66 83440 40 8993
9023 0 488917 305667.47 83240 80 8983
9024 0 488732.2 308563.38 83800 104 8974
9025 0 489194.94 308744.84 83800 98 9024
9026 0 489489.12 308963.34 83680 75 9025
9027 0 489534.94 308992.7 83640 75 9026
9028 0 489555.5 308993 83600 75 9027
9029 0 489657.75 308993.44 83400 75 9028
9030 0 489692.7 308958.88 83320 75 9029
9031 0 489729.47 308910.78 83240 75 9030
9032 0 489729.47 308876.84 83120 75 9031
9033 0 489719.75 309133.28 83680 45 9026
9034 0 489789.3 309168.03 83720 45 9033
9035 0 489976.16 309245.06 83800 45 9034
9036 0 490114.3 309267.47 83800 45 9035
9037 0 490277.53 309368.22 83800 45 9036
9038 0 490474.6 309370.4 83880 -1 9037
9039 0 487063.12 308782.28 84280 104 8968
9040 0 486875.44 308787.06 84160 40 9039
9041 0 486690.34 308834.78 84000 40 9040
9042 0 486641 308878.34 83960 40 9041
9043 0 486542.75 308964.78 83880 32 9042
9044 0 486555.03 308981.1 83840 32 9043
9045 0 486523.12 309106.3 83680 32 9044
9046 0 486541.8 309136.16 83600 32 9045
9047 0 486366.38 309259.3 83440 51 9046
9048 0 486220.84 309371.28 83160 64 9047
9049 0 486146.2 309382.47 83080 71 9048
9050 0 486067.8 309434.72 83000 71 9049
9051 0 485944.66 309434.72 82880 71 9050
9052 0 485728.2 309587.75 82760 71 9051
9053 0 485825.22 309429.12 82680 71 9052
9054 0 485386.7 309824.06 82640 80 9052
9055 0 485407.8 309842.53 82560 122 9054
9056 0 485576.72 309839.9 82480 122 9055
9057 0 485574 309811 82440 45 9056
9058 0 485571.44 309781.84 82400 45 9057
9059 0 485584.2 309777.62 82360 -1 9058
9060 0 485709.12 309896.12 82240 -1 9059
9061 0 486147.25 310110.25 82120 -1 9060
9062 0 486186.8 310156.44 82000 -1 9061
9063 0 486287.72 310149.25 81920 -1 9062
9064 0 486616.06 310063.06 81880 -1 9063
9065 0 486240 310272 81800 51 9063
9066 0 486176 310368 81560 60 9065
9067 0 486112 310336 81320 71 9066
9068 0 486016 310400 81080 60 9067
9069 0 485888 310400 80840 60 9068
9070 0 485856 310464 80600 71 9069
9071 0 485888 310560 80360 71 9070
9072 0 485888 310528 80080 75 9071
9073 0 485952 310432 79840 75 9072
9074 0 485888 310336 79600 51 9073
9075 0 485728 310208 79400 45 9074
9076 0 485504 310112 79280 45 9075
9077 0 485248 310016 79240 51 9076
9078 0 484992 310080 79320 51 9077
9079 0 484736 310016 79320 51 9078
9080 0 484480 309952 79320 32 9079
9081 0 484256 309856 79240 45 9080
9082 0 484032 309728 79200 40 9081
9083 0 483808 309632 79080 40 9082
9084 0 483616 309472 79000 32 9083
9085 0 483456 309280 78960 60 9084
9086 0 483296 309088 78840 51 9085
9087 0 483168 308960 78800 71 9086
9088 0 485671.72 310058.94 82400 45 9057
9089 0 485101.7 309913.8 82480 60 9055
9090 0 484480 310304 82040 60 9089
9091 0 484320 310336 81840 60 9090
9092 0 484096 310400 81720 90 9091
9093 0 483936 310400 81520 51 9092
9094 0 483712 310400 81360 60 9093
9095 0 483488 310400 81240 51 9094
9096 0 483264 310432 81080 45 9095
9097 0 483104 310592 80960 51 9096
9098 0 482912 310720 80760 64 9097
9099 0 482784 310784 80520 32 9098
9100 0 482656 310784 80320 64 9099
9101 0 482528 310912 80120 32 9100
9102 0 482464 311008 79880 64 9101
9103 0 482400 310976 79640 32 9102
9104 0 482432 310880 79400 45 9103
9105 0 482816 310688 80120 51 9100
9106 0 483040 310592 79960 51 9105
9107 0 483104 310592 79960 51 9106
9108 0 478469.78 306543.66 85440 202 7735
9109 0 478308.56 306965.78 85320 60 9108
9110 0 478242.12 307050.8 85240 60 9109
9111 0 478236.7 307028.94 85200 60 9110
9112 0 478150.44 306998.56 85120 64 9111
9113 0 478095.94 307038.72 85000 64 9112
9114 0 477966.88 307050.38 84920 98 9113
9115 0 477911.44 307074.12 84760 98 9114
9116 0 477705.6 307155.94 84440 102 9115
9117 0 477584.22 307261.5 84160 60 9116
9118 0 477460.16 307335.4 84000 60 9117
9119 0 477383.62 307588.75 83760 45 9118
9120 0 477249.06 307681.1 83720 45 9119
9121 0 477204.2 307768.2 83640 75 9120
9122 0 477169.88 307902.78 83520 45 9121
9123 0 477191 308040 83400 45 9122
9124 0 477307.1 308124.47 83240 45 9123
9125 0 477351.97 308438.5 83000 102 9124
9126 0 477404.75 308401.56 82840 102 9125
9127 0 477600.03 308570.47 82720 81 9126
9128 0 477613.22 308602.12 82680 81 9127
9129 0 477732 308636.44 82440 101 9128
9130 0 477774.22 308691.84 82320 137 9129
9131 0 477829.62 308953.12 81920 120 9130
9132 0 477799.28 309003.72 81720 164 9131
9133 0 477787.4 309024.38 81640 164 9132
9134 0 477701.88 309075.3 81600 164 9133
9135 0 477520.88 309013.8 81360 137 9134
9136 0 477470.72 308979.5 81280 137 9135
9137 0 476982.5 308697.12 81280 -1 9136
9138 0 476977.22 308710.3 81320 -1 9137
9139 0 477003.62 308718.25 81360 137 9138
9140 0 477006.25 308760.47 81200 137 9137
9141 0 477481.28 309045.47 81000 164 9136
9142 0 476929.72 309187.97 81000 -1 9141
9143 0 476850.56 309201.2 80960 -1 9142
9144 0 476779.3 309206.47 80880 -1 9143
9145 0 478156.88 309034.9 80800 64 9141
9146 0 478761.22 309013.8 80560 60 9145
9147 0 478948.56 308913.53 80360 60 9146
9148 0 479286.38 308995.34 80000 71 9147
9149 0 479389.28 308968.94 79760 45 9148
9150 0 479434.16 308916.16 79600 60 9149
9151 0 479526.53 308876.6 79280 45 9150
9152 0 479716.53 308805.3 79080 32 9151
9153 0 479830 308966.3 78880 81 9152
9154 0 480056.97 309066.6 78720 75 9153
9155 0 480260.16 309119.38 78560 71 9154
9156 0 480397.4 309156.3 78360 45 9155
9157 0 480537.25 309116.72 78160 45 9156
9158 0 480787.97 308834.34 78000 45 9157
9159 0 480803.8 308752.53 77960 45 9158
9160 0 481004.38 308908.25 77920 45 9159
9161 0 481004 308879.7 77760 -1 9160
9162 0 481212.84 309251.3 77800 -1 9161
9163 0 481281.47 309407.03 78000 -1 9162
9164 0 481004.38 308815.88 77400 -1 9161
9165 0 480880.34 308430.6 77880 -1 9159
9166 0 481020.2 308119.2 77760 -1 9165
9167 0 481030.75 308010.97 77640 -1 9166
9168 0 481051.88 307918.62 77600 -1 9167
9169 0 481107.28 307752.34 77520 -1 9168
9170 0 481131.03 307768.2 77480 -1 9169
9171 0 481014.94 307153.3 77480 -1 9170
9172 0 481120.47 306921.06 77520 -1 9171
9173 0 481125.75 306723.16 77440 -1 9172
9174 0 481125.75 306538.4 77280 -1 9173
9175 0 481096.72 306464.53 77160 -1 9174
9176 0 480948.94 306274.5 77000 -1 9175
9177 0 480814.34 306108.25 77000 -1 9176
9178 0 480885.62 307844.72 77520 -1 9167
9179 0 480867.12 307802.5 77400 -1 9178
9180 0 478376.56 307128.25 85200 60 9111
9181 0 478471 307198.2 85160 60 9180
9182 0 478558.5 307213.56 85120 60 9181
9183 0 478758.56 307335.4 85040 60 9182
9184 0 478740.1 307467.34 85000 -1 9183
9185 0 478602.88 307623.06 84920 -1 9184
9186 0 478610.78 307799.88 84880 -1 9185
9187 0 478806.06 307971.4 84880 -1 9186
9188 0 478829.8 308142.94 84880 -1 9187
9189 0 478890.53 308156.12 84760 -1 9188
9190 0 478608.16 307915.97 84760 -1 9186
9191 0 478581.75 307966.12 84680 -1 9190
9192 0 475597.66 303880.38 85280 150 7732
9193 0 475679.25 303811.2 85160 150 9192
9194 0 475594.8 303742.6 85000 64 9193
9195 0 475413.78 303711.7 84880 64 9194
9196 0 475520 303872 84120 90 9195
9197 0 475456 303936 83840 32 9196
9198 0 475424 303968 83680 71 9197
9199 0 475264 304064 83480 40 9198
9200 0 475072 304224 83320 81 9199
9201 0 474880 304384 83200 107 9200
9202 0 474720 304576 83240 122 9201
9203 0 474496 304736 83280 115 9202
9204 0 474272 304896 83280 120 9203
9205 0 474016 304960 83280 75 9204
9206 0 473760 305056 83320 80 9205
9207 0 473504 305088 83320 108 9206
9208 0 473248 305120 83320 96 9207
9209 0 472992 305152 83280 108 9208
9210 0 472736 305152 83240 107 9209
9211 0 472480 305088 83120 91 9210
9212 0 472256 305056 82960 81 9211
9213 0 472064 305024 82760 51 9212
9214 0 471904 305024 82560 128 9213
9215 0 471712 304960 82360 98 9214
9216 0 471648 304928 82280 104 9215
9217 0 471616 304768 82080 71 9216
9218 0 471552 304640 81840 45 9217
9219 0 471424 304480 81640 71 9218
9220 0 471232 304320 81600 90 9219
9221 0 471040 304160 81560 107 9220
9222 0 470816 304096 81440 60 9221
9223 0 470656 303936 81280 75 9222
9224 0 470656 303808 81040 96 9223
9225 0 470656 303712 80800 81 9224
9226 0 470784 303584 80600 60 9225
9227 0 470880 303488 80360 122 9226
9228 0 470912 303392 80120 71 9227
9229 0 470944 303296 79880 115 9228
9230 0 471008 303136 79640 108 9229
9231 0 471136 303072 79400 86 9230
9232 0 471296 303008 79200 98 9231
9233 0 471360 302912 78960 90 9232
9234 0 471424 302880 78720 102 9233
9235 0 471584 302816 78480 90 9234
9236 0 471744 302656 78280 86 9235
9237 0 471808 302496 78080 90 9236
9238 0 471776 302432 77840 143 9237
9239 0 471936 302432 77640 140 9238
9240 0 472096 302336 77400 32 9239
9241 0 472224 302368 77160 32 9240
9242 0 472288 302208 76960 51 9241
9243 0 472224 301984 76800 75 9242
9244 0 472096 301728 76720 163 9243
9245 0 472000 301568 76520 124 9244
9246 0 472096 301504 76280 91 9245
9247 0 472128 301440 76040 64 9246
9248 0 472160 301376 75800 75 9247
9249 0 472160 301312 75520 45 9248
9250 0 472256 301152 75280 64 9249
9251 0 472352 301088 75040 71 9250
9252 0 472512 301088 74800 32 9251
9253 0 472672 301088 74600 60 9252
9254 0 472832 301120 74400 75 9253
9255 0 473088 301184 74320 104 9254
9256 0 473248 301248 74120 64 9255
9257 0 473376 301280 73880 75 9256
9258 0 473440 301312 73640 101 9257
9259 0 473440 301216 73400 96 9258
9260 0 473408 301088 73160 81 9259
9261 0 473344 301056 72920 60 9260
9262 0 473312 300896 72680 51 9261
9263 0 473152 300736 72560 71 9262
9264 0 472992 300704 72320 71 9263
9265 0 472832 300608 72080 90 9264
9266 0 472640 300448 72000 91 9265
9267 0 472416 300320 71840 124 9266
9268 0 472320 300256 71800 137 9267
9269 0 472096 300256 71680 91 9268
9270 0 471904 300224 71520 71 9269
9271 0 471712 300128 71360 45 9270
9272 0 471520 3e+05 71160 71 9271
9273 0 471328 299872 71040 60 9272
9274 0 471136 299776 70840 60 9273
9275 0 470912 299680 70760 60 9274
9276 0 470752 299520 70600 81 9275
9277 0 470656 299264 70560 75 9276
9278 0 470560 299008 70520 98 9277
9279 0 470336 298880 70480 163 9278
9280 0 470112 298752 70520 189 9279
9281 0 469984 298528 70520 156 9280
9282 0 469952 298272 70480 148 9281
9283 0 469920 298016 70480 71 9282
9284 0 469888 297760 70400 115 9283
9285 0 469728 297536 70440 71 9284
9286 0 469472 297504 70440 51 9285
9287 0 469216 297408 70440 71 9286
9288 0 468992 297248 70360 81 9287
9289 0 468768 297088 70320 60 9288
9290 0 468512 297056 70240 75 9289
9291 0 468256 297088 70200 51 9290
9292 0 468000 297120 70240 96 9291
9293 0 467744 297152 70240 60 9292
9294 0 467488 297184 70280 75 9293
9295 0 467296 297344 70400 60 9294
9296 0 467136 297536 70560 75 9295
9297 0 467040 297664 70800 75 9296
9298 0 466912 297696 71040 64 9297
9299 0 466816 297856 71240 64 9298
9300 0 466624 297984 71440 64 9299
9301 0 466464 298016 71640 60 9300
9302 0 466304 298048 71840 64 9301
9303 0 466144 298048 72080 60 9302
9304 0 466016 298048 72320 32 9303
9305 0 465952 297984 72560 81 9304
9306 0 465888 298016 72800 51 9305
9307 0 465664 298176 72920 45 9306
9308 0 465632 298208 72960 32 9307
9309 0 472448 300064 71680 32 9268
9310 0 472672 299936 71560 45 9309
9311 0 472928 299872 71560 51 9310
9312 0 473152 299744 71640 45 9311
9313 0 473376 299712 71760 40 9312
9314 0 473408 299712 71760 40 9313
9315 0 471456 305056 82120 32 9216
9316 0 471296 305248 82240 51 9315
9317 0 471136 305280 82440 32 9316
9318 0 471104 305248 82480 45 9317
9319 0 475648 303840 83600 107 9198
9320 0 475840 303680 83440 120 9319
9321 0 476032 303488 83360 136 9320
9322 0 476160 303264 83200 101 9321
9323 0 476320 303104 83080 60 9322
9324 0 476544 302976 83000 75 9323
9325 0 476704 302784 82880 86 9324
9326 0 476864 302592 82800 91 9325
9327 0 476896 302336 82680 120 9326
9328 0 476864 302176 82480 131 9327
9329 0 476896 302016 82280 107 9328
9330 0 477024 301856 82120 98 9329
9331 0 477056 301760 81880 104 9330
9332 0 477088 301760 81600 135 9331
9333 0 477088 301664 81320 122 9332
9334 0 477216 301472 81200 96 9333
9335 0 477408 301312 81120 75 9334
9336 0 477632 301248 81000 81 9335
9337 0 477888 301216 80880 60 9336
9338 0 478112 301120 80760 60 9337
9339 0 478336 300992 80720 71 9338
9340 0 478560 300864 80760 96 9339
9341 0 478816 300864 80800 75 9340
9342 0 478912 300832 80800 51 9341
9343 0 479104 300640 80840 32 9342
9344 0 479296 300448 80880 108 9343
9345 0 479552 300384 80880 102 9344
9346 0 479744 300288 81040 134 9345
9347 0 479904 300192 81240 96 9346
9348 0 480160 300096 81320 75 9347
9349 0 480320 299936 81480 51 9348
9350 0 480576 299872 81560 107 9349
9351 0 480768 299808 81760 102 9350
9352 0 480960 299680 81920 120 9351
9353 0 481184 299584 82000 80 9352
9354 0 481408 299456 82160 81 9353
9355 0 481568 299264 82200 86 9354
9356 0 481760 299072 82200 71 9355
9357 0 481984 298912 82280 75 9356
9358 0 482208 298752 82320 51 9357
9359 0 482400 298592 82400 40 9358
9360 0 482592 298400 82400 75 9359
9361 0 482784 298240 82480 71 9360
9362 0 482976 298048 82520 51 9361
9363 0 483136 297888 82680 60 9362
9364 0 483200 297696 82840 64 9363
9365 0 483232 297472 83000 51 9364
9366 0 483264 297376 83040 75 9365
9367 0 479104 300896 80600 71 9342
9368 0 479328 301024 80440 71 9367
9369 0 479552 301120 80280 71 9368
9370 0 479328 301312 80280 51 9369
9371 0 479168 301440 80360 81 9370
9372 0 464742.62 297417.28 91120 190 7662
9373 0 464664.62 297447.9 90960 190 9372
9374 0 464721.1 297519.47 90760 190 9373
9375 0 464680.56 297536.53 90720 -1 9374
9376 0 464787.97 297539.78 90640 -1 9375
9377 0 465883.66 297469.47 90600 -1 9376
9378 0 463668.7 297488.72 90560 -1 9377
9379 0 463428 297444 90480 -1 9378
9380 0 463169.03 297485.5 90200 -1 9379
9381 0 463186.53 297521.62 90080 -1 9380
9382 0 462920.3 297732 90080 -1 9381
9383 0 462813.6 297779 90040 -1 9382
9384 0 462577.88 297956.22 89960 -1 9383
9385 0 462515 298044.66 89720 -1 9384
9386 0 462547.06 298095 89680 -1 9385
9387 0 463193.56 297476.88 90040 -1 9381
9388 0 463271.1 297421.75 90000 -1 9387
9389 0 463244.12 297232.2 90000 -1 9388
9390 0 463256.06 297126.2 89920 -1 9389
9391 0 463245.53 296999.66 89920 -1 9390
9392 0 463316.38 296869.38 89920 -1 9391
9393 0 463322.1 296902 89840 -1 9392
9394 0 463242.1 296948.78 89560 -1 9393
9395 0 463124.84 297237.9 89400 -1 9394
9396 0 463079.3 297378.8 89240 -1 9395
9397 0 463227.56 296669.38 90040 -1 9392
9398 0 463119.1 296596.2 90080 -1 9397
9399 0 463068.44 296540.88 90080 -1 9398
9400 0 463153.66 296456.06 90080 -1 9399
9401 0 463306.06 296449.6 90040 -1 9400
9402 0 463554.38 296504.12 90040 -1 9401
9403 0 463803.06 296532.53 90120 -1 9402
9404 0 464028.28 296622.34 90240 -1 9403
9405 0 464292.75 296595 90280 -1 9404
9406 0 464529.44 296438.12 90280 -1 9405
9407 0 464608.72 296405.62 90320 -1 9406
9408 0 464689.88 296434.1 90400 -1 9407
9409 0 464773.44 296440.06 90440 -1 9408
9410 0 464832.75 296454.28 90480 -1 9409
9411 0 460196.25 294509.5 93640 229 7647
9412 0 459976.88 294307.53 93640 229 9411
9413 0 459903.75 293938.44 93000 -1 9412
9414 0 460004.75 293934.94 92720 -1 9413
9415 0 458386.6 291511.7 93480 288 4624
9416 0 458720.47 291548.72 93320 -1 9415
9417 0 458821.22 291476.44 93120 -1 9416
9418 0 458908.4 291485.75 93080 -1 9417
9419 0 459110.03 291471.16 93080 -1 9418
9420 0 459208 291469.38 92960 -1 9419
9421 0 459546.03 291362.94 92840 -1 9420
9422 0 459659.2 291384.72 92800 -1 9421
9423 0 459573.9 291407.16 92720 -1 9422
9424 0 459513.88 291448.88 92680 -1 9423
9425 0 459874.8 291349.03 92800 -1 9422
9426 0 459979.84 291269.25 92800 -1 9425
9427 0 460055.1 291222.62 92800 -1 9426
9428 0 460036.56 291183.75 92920 -1 9427
9429 0 460079.94 291086.53 93040 -1 9428
9430 0 460205.97 291041.16 93040 -1 9429
9431 0 460365.06 290900.7 93320 -1 9430
9432 0 460456.44 290923.2 93400 -1 9431
9433 0 457683.25 291670.88 93640 288 4624
9434 0 457502.53 292230.44 93920 326 9433
9435 0 457508.03 292384.5 94160 275 9434
9436 0 457508.38 292342.7 94440 -1 9435
9437 0 457477.7 292325.9 94680 -1 9436
9438 0 457493.62 292423.72 94800 -1 9437
9439 0 457413 292415.3 94880 -1 9438
9440 0 457365.78 292462.1 95040 -1 9439
9441 0 457366.25 292576.88 95200 -1 9440
9442 0 457367.56 292619.2 95280 -1 9441
9443 0 457405.2 292704.1 95360 -1 9442
9444 0 457274.75 292780.9 95520 -1 9443
9445 0 457077.94 293032.47 95640 -1 9444
9446 0 456802.25 293211.88 95800 -1 9445
9447 0 456709.75 293258.12 95840 -1 9446
9448 0 456690.5 293413.2 95880 -1 9447
9449 0 456762.75 293492.5 96000 -1 9448
9450 0 456787.03 293518.72 96040 -1 9449
9451 0 456880.9 293733.84 96000 -1 9449
9452 0 456884 293849.3 96120 -1 9451
9453 0 456880.8 293944.4 96280 -1 9452
9454 0 456627.7 293968.22 96800 -1 9453
9455 0 456429.06 294035.22 96920 -1 9454
9456 0 456323.25 294183.88 97040 -1 9455
9457 0 456247.44 294389.56 97160 -1 9456
9458 0 456165.03 294470 97200 -1 9457
9459 0 456127.97 294610.2 97240 -1 9458
9460 0 456099.44 294660.34 97320 -1 9459
9461 0 459168.3 288680.62 93600 81 4623
9462 0 459356.12 288691.8 93640 81 9461
9463 0 459545 288753.8 93800 40 9462
9464 0 459672.47 288821.62 93880 40 9463
9465 0 459761.34 288885.88 93960 75 9464
9466 0 458460.2 289602 93760 -1 4623
9467 0 458594.28 289633.12 93800 -1 9466
9468 0 458812.25 289767.16 94080 -1 9467
9469 0 458822.5 289671.66 94320 -1 9468
9470 0 458895.78 289779.66 94600 166 9469
9471 0 458856.47 289967.5 94800 166 9470
9472 0 458668.66 290203.75 94960 166 9471
9473 0 458646.28 290321.4 95120 71 9472
9474 0 458760.25 290410.9 95240 71 9473
9475 0 458926.66 290624.44 95360 32 9474
9476 0 459030.9 290738.94 95520 32 9475
9477 0 459140.84 290691.1 95720 71 9476
9478 0 459136 290688 96680 75 9477
9479 0 459104 290784 96920 96 9478
9480 0 459008 290848 97160 60 9479
9481 0 459008 291008 97360 102 9480
9482 0 458912 291264 97400 104 9481
9483 0 458784 291520 97440 102 9482
9484 0 458624 291744 97440 81 9483
9485 0 458432 291936 97440 122 9484
9486 0 458240 292128 97440 98 9485
9487 0 458016 292288 97440 81 9486
9488 0 457792 292448 97440 115 9487
9489 0 457536 292448 97440 45 9488
9490 0 457440 292448 97440 32 9489
9491 0 457248 292256 97360 71 9490
9492 0 457408 292032 97280 81 9491
9493 0 457536 291776 97240 40 9492
9494 0 457728 291584 97200 51 9493
9495 0 457888 291424 97080 32 9494
9496 0 458112 291296 97000 75 9495
9497 0 458208 291296 96880 32 9496
9498 0 457312 292672 97320 148 9490
9499 0 457184 292864 97160 128 9498
9500 0 457132.8 292928 97080 126 9499
9501 0 457056 293024 96960 124 9500
9502 0 456960 293152 96720 115 9501
9503 0 456960 293152 96560 96 9502
9504 0 457652.12 279140.4 89000 40 4023
9505 0 459430.1 277850.2 89000 197 9504
9506 0 459451.72 277752.8 89200 197 9505
9507 0 459780.25 277509.5 89440 186 9506
9508 0 460432 276862.06 89440 124 9507
9509 0 460464 276782.06 89320 124 9508
9510 0 460472 276806.06 89120 124 9509
9511 0 460432 276822.06 88960 124 9510
9512 0 459814.53 277468.94 89480 186 9507
9513 0 459823.12 277419.5 89520 186 9512
9514 0 461823.1 276460.78 89520 137 9513
9515 0 462903.3 276169.44 89520 124 9514
9516 0 463403.53 275920.88 89520 139 9515
9517 0 463508.6 275901.8 89400 139 9516
9518 0 463521.22 276174.1 89400 139 9517
9519 0 463546.06 276168.8 89320 139 9518
9520 0 463598.9 276249.62 89240 139 9519
9521 0 463649.8 276314.66 89200 139 9520
9522 0 463830.84 276557.9 89120 -1 9521
9523 0 463893.06 276747.4 89040 -1 9522
9524 0 463890.22 276789.84 89000 -1 9523
9525 0 463895.88 276846.4 88960 -1 9524
9526 0 464001.34 275494.22 89400 136 9517
9527 0 464279.25 275386.5 89200 150 9526
9528 0 464471.22 275267.16 89160 160 9527
9529 0 464676.3 275146.28 89120 107 9528
9530 0 464947.9 275105 89080 122 9529
9531 0 465203.03 275011.78 89040 104 9530
9532 0 465896.97 274818.84 89000 107 9531
9533 0 466245.88 274694.03 88800 107 9532
9534 0 466375.1 274775.53 88760 75 9533
9535 0 466293.88 275034.44 88760 107 9534
9536 0 466207.44 275048.28 88720 107 9535
9537 0 466183.4 274836.38 88680 107 9536
9538 0 466240.66 274931.56 88640 107 9537
9539 0 466223.7 275033.38 88560 107 9538
9540 0 466415.84 274706.47 88720 75 9534
9541 0 466844.47 274436.34 88680 75 9540
9542 0 466889.72 274537.22 88640 75 9541
9543 0 467300.53 274641.25 88520 108 9542
9544 0 467493.66 274615.66 88440 107 9543
9545 0 467590.25 274602.75 88400 107 9544
9546 0 468224.47 274057.38 88400 128 9545
9547 0 469114 273111.53 88400 107 9546
9548 0 469135.44 273124.84 88120 219 9547
9549 0 469220.4 273211.3 87840 98 9548
9550 0 469214.75 273128 87800 98 9549
9551 0 468608.47 273036.9 87800 219 9550
9552 0 468602.22 273091.38 87760 219 9551
9553 0 468529.25 273169.84 87680 219 9552
9554 0 469577.47 273212.84 87760 163 9550
9555 0 469529.03 273266.6 87600 163 9554
9556 0 469727.97 273354.16 87560 107 9555
9557 0 469997.97 273371.66 87560 107 9556
9558 0 469754.25 273060.38 87600 107 9555
9559 0 469998.34 272971.06 87600 120 9558
9560 0 470152.16 272803.22 87520 120 9559
9561 0 470421.3 272639.47 87360 128 9560
9562 0 470604.5 272491.34 87080 51 9561
9563 0 470757.7 272384.66 87000 51 9562
9564 0 470919.28 272312.62 86720 32 9563
9565 0 471036.3 272114.53 86560 81 9564
9566 0 471239.47 271794.1 86400 160 9565
9567 0 471323.84 271716 86200 139 9566
9568 0 471371 271685 86120 139 9567
9569 0 471495.38 271662.4 86000 51 9568
9570 0 471469.94 271626.66 85960 51 9569
9571 0 470826.22 271824.22 85960 51 9570
9572 0 470557.94 271771.22 85960 45 9571
9573 0 470383.47 271675.75 85880 45 9572
9574 0 470085.75 271500.62 85840 107 9573
9575 0 469671.1 271272.2 85720 40 9574
9576 0 469498.5 271202.5 85680 40 9575
9577 0 468981.2 270993.9 85560 40 9576
9578 0 468703.3 270952.16 85520 -1 9577
9579 0 468391 270776.03 85480 -1 9578
9580 0 468231 270612.03 85400 -1 9579
9581 0 468091 270596.03 85320 -1 9580
9582 0 468251 270872.03 85560 -1 9579
9583 0 468107 270944.03 85520 -1 9582
9584 0 468827 271000.03 85440 -1 9578
9585 0 468807 271024.03 85320 -1 9584
9586 0 468623 270996.03 85240 -1 9585
9587 0 468527 270972.03 85120 -1 9586
9588 0 468459 271052.03 84960 -1 9587
9589 0 468211 271072.03 84760 -1 9588
9590 0 467955 271104.03 84640 -1 9589
9591 0 467819 271172.03 84560 -1 9590
9592 0 467803 271148.03 84520 -1 9591
9593 0 467643 271272.03 84480 -1 9592
9594 0 467443 271416.03 84400 -1 9593
9595 0 467335 271508.06 84320 -1 9594
9596 0 467171 271600.06 84360 -1 9595
9597 0 467111 271776.06 84440 -1 9596
9598 0 467151 271816.03 84520 -1 9597
9599 0 467907 271172.03 84440 -1 9592
9600 0 468007 271260.03 84400 -1 9599
9601 0 468075 271328.03 84320 -1 9600
9602 0 468023 271500.03 84280 -1 9601
9603 0 468007 271624.03 84200 -1 9602
9604 0 467995 271732.03 84080 -1 9603
9605 0 467807 271872.03 83920 -1 9604
9606 0 467807 271892.03 83760 -1 9605
9607 0 467828 271945.06 83560 -1 9606
9608 0 467939 271912.03 83520 -1 9607
9609 0 468009.28 271897.72 83480 -1 9608
9610 0 468087 271888.03 83440 -1 9609
9611 0 468311 271936.03 83320 -1 9610
9612 0 468831 272032.03 83200 -1 9611
9613 0 469139 272240.03 83120 -1 9612
9614 0 469275 272404.03 83080 -1 9613
9615 0 469297.62 272442.3 83000 -1 9614
9616 0 468775 272060.03 83080 -1 9612
9617 0 471442.66 271593.34 85920 51 9570
9618 0 471388.47 271525.66 85840 32 9617
9619 0 471286.88 271259.72 85680 141 9618
9620 0 471209.47 271232.9 85640 141 9619
9621 0 470947.97 271088.12 85480 64 9620
9622 0 470672.94 270951.78 85400 64 9621
9623 0 470603.47 270905.4 85280 64 9622
9624 0 470466.28 270750.72 85160 -1 9623
9625 0 470464 270639 85080 -1 9624
9626 0 470404 270559 85000 -1 9625
9627 0 470140 270523 84960 -1 9626
9628 0 470188 270483 84720 -1 9627
9629 0 470162 270487 84680 -1 9628
9630 0 470142 270455 84600 -1 9629
9631 0 470102 270463 84560 -1 9630
9632 0 470070 270479 84480 -1 9631
9633 0 470116 270483 84440 -1 9632
9634 0 470076 270471 84320 -1 9633
9635 0 469940 270279 84240 -1 9634
9636 0 469814 270435 85000 -1 9627
9637 0 469594 270375 85040 -1 9636
9638 0 471570.12 271627.38 85640 32 9620
9639 0 471604.12 271640.34 85480 122 9638
9640 0 471554 271664 85320 122 9639
9641 0 471574 271724 85280 122 9640
9642 0 471648 271768 85120 108 9641
9643 0 471788 271696 84960 81 9642
9644 0 472062 271784 84840 96 9643
9645 0 472254 271844 84600 96 9644
9646 0 472640 271876 84480 108 9645
9647 0 473204 271720 84360 80 9646
9648 0 473602 271276 84240 51 9647
9649 0 473784 271208 84160 45 9648
9650 0 474530 270312 84200 75 9649
9651 0 474736 269948 84280 51 9650
9652 0 475032 269524 84320 120 9651
9653 0 475010 269472 84440 120 9652
9654 0 474986 269408 84600 120 9653
9655 0 475766 268700 84320 80 9652
9656 0 475900 268076 84400 104 9655
9657 0 475944 267740 84560 32 9656
9658 0 475832 267612 84720 32 9657
9659 0 475812 267544 84880 32 9658
9660 0 476254 267688 84400 86 9657
9661 0 476502 267424 84280 107 9660
9662 0 476635.34 267160 84200 90 9661
9663 0 476702 267028 84160 140 9662
9664 0 477140 266348 84080 60 9663
9665 0 477214 265812 84200 60 9664
9666 0 476480 265920 84080 40 9665
9667 0 476224 265920 84080 32 9666
9668 0 475968 265984 84080 40 9667
9669 0 475712 266048 84040 51 9668
9670 0 475456 266112 84040 60 9669
9671 0 475232 266240 84080 60 9670
9672 0 475008 266368 84080 45 9671
9673 0 474784 266496 84080 40 9672
9674 0 477082 265388 84320 80 9665
9675 0 476964 265160 84440 80 9674
9676 0 477008 264996 84520 80 9675
9677 0 477048 264954 84600 80 9676
9678 0 477088 264912 84680 75 9677
9679 0 477204 264688 84760 71 9678
9680 0 477362 264600 84840 71 9679
9681 0 477570 264360 84920 107 9680
9682 0 477718 263996 85040 124 9681
9683 0 477868 263864 85120 120 9682
9684 0 477942 263688 85280 120 9683
9685 0 478034 263556 85440 98 9684
9686 0 478098 263292 85560 98 9685
9687 0 478084 263152 85640 98 9686
9688 0 477800 263420 85680 98 9687
9689 0 477412 263452 85720 98 9688
9690 0 477312 263456 85760 98 9689
9691 0 478032 263072 85760 139 9687
9692 0 477860 262984 85920 154 9691
9693 0 477890 262976 86080 154 9692
9694 0 477890 262952 86200 102 9693
9695 0 477780 262792 86360 164 9694
9696 0 478212 263184 86520 75 9695
9697 0 478332 263164 86640 120 9696
9698 0 478372 263012 86760 120 9697
9699 0 477650 262612 86480 122 9695
9700 0 477686 262360 86600 107 9699
9701 0 477894 262064 86680 80 9700
9702 0 478194 261664 86640 45 9701
9703 0 477978 261396 86600 45 9702
9704 0 477962 261256 86520 45 9703
9705 0 478200 260936 86400 -1 9704
9706 0 478588 260388 86280 -1 9705
9707 0 478904 259840 86400 -1 9706
9708 0 479192 259684 86520 -1 9707
9709 0 479980 259544 86360 -1 9708
9710 0 480038 259524 86280 -1 9709
9711 0 480106 259564 86160 -1 9710
9712 0 480298 259616 86000 -1 9711
9713 0 480314 259612 85920 -1 9712
9714 0 480278 259544 85800 -1 9713
9715 0 480204 259480 85680 -1 9714
9716 0 480156 259384 85560 -1 9715
9717 0 480124 259156 85440 -1 9716
9718 0 480020 258968 85360 -1 9717
9719 0 479866 258852 85280 -1 9718
9720 0 479742 258552 85120 -1 9719
9721 0 479168 259632 86600 -1 9708
9722 0 479188 259504 86680 -1 9721
9723 0 479148 259376 86800 -1 9722
9724 0 476804 264900 84680 75 9677
9725 0 476526 267028 84360 90 9662
9726 0 476502 267020 84480 90 9725
9727 0 476482 267028 84560 90 9726
9728 0 473922 271116 83960 51 9649
9729 0 474270 270968 83720 98 9728
9730 0 474638 270856 83600 32 9729
9731 0 474834 270936 83480 32 9730
9732 0 474976 271004 83400 108 9731
9733 0 475068 271060 83200 71 9732
9734 0 475084 271132 83000 71 9733
9735 0 475288 271188 82760 81 9734
9736 0 475338 271180 82600 81 9735
9737 0 475402 271160 82400 91 9736
9738 0 475598 271088 82240 81 9737
9739 0 475714 271012 82120 81 9738
9740 0 475866 270912 82040 71 9739
9741 0 476016 270836 81920 81 9740
9742 0 476300 270880 81800 60 9741
9743 0 476648 270888 81680 45 9742
9744 0 477164 270716 81520 60 9743
9745 0 477210 270760 81400 60 9744
9746 0 477478 270740 81280 90 9745
9747 0 477698 270712 81120 51 9746
9748 0 478046 270716 81000 90 9747
9749 0 478122 270760 80880 90 9748
9750 0 478352 270860 80760 75 9749
9751 0 478640 270776 80680 64 9750
9752 0 478696 270720 80520 64 9751
9753 0 478812 270656 80360 64 9752
9754 0 478916 270624 80320 32 9753
9755 0 479136 270608 80160 96 9754
9756 0 478752 270464 79440 51 9755
9757 0 478496 270432 79400 60 9756
9758 0 478304 270400 79240 96 9757
9759 0 478080 270432 79080 51 9758
9760 0 477856 270560 79000 60 9759
9761 0 477600 270656 78960 86 9760
9762 0 477344 270784 79000 60 9761
9763 0 477088 270848 79080 60 9762
9764 0 476992 270848 79120 40 9763
9765 0 474158 270944 84320 107 9648
9766 0 474182 270940 84400 107 9765
9767 0 474122 270952 84520 107 9766
9768 0 471566.25 272089.28 86200 32 9567
9769 0 471630.38 272274.66 86160 40 9768
9770 0 471617.4 272551 86080 32 9769
9771 0 471725 272683.06 85960 51 9770
9772 0 471697 273103.1 86000 40 9771
9773 0 471693 273287.03 85960 45 9772
9774 0 471785 273291.03 85840 45 9773
9775 0 471909 273339.03 85760 75 9774
9776 0 472037 273399.03 85640 75 9775
9777 0 468972.06 273156.3 88560 107 9547
9778 0 468890.3 273201.88 88640 107 9777
9779 0 468876.88 273089.3 88680 107 9778
9780 0 468856.6 273365.62 88720 107 9779
9781 0 468988.66 273116.7 88880 51 9780
9782 0 468201.62 274140.22 88280 128 9546
9783 0 468072.8 273881.38 88280 45 9782
9784 0 467992.66 273751.84 88360 32 9783
9785 0 466052.75 274633.3 89160 120 9528
9786 0 466028.47 274524.97 89280 120 9785
9787 0 465887.1 274365.88 89360 120 9786
9788 0 465827.7 274283.84 89440 120 9787
9789 0 465892.75 274207.5 89560 120 9788
9790 0 465904.06 274187.7 89600 120 9789
9791 0 465915.5 274196.5 89640 120 9790
9792 0 465926.7 274204.66 89680 120 9791
9793 0 465991.75 274167.88 89840 -1 9792
9794 0 462834.16 275945.22 89600 124 9516
9795 0 462699.1 275853.34 89640 124 9794
9796 0 462564.2 275763.78 89600 120 9795
9797 0 462397.75 275644.84 89600 120 9796
9798 0 462279.7 275462.78 89600 -1 9797
9799 0 461971.4 275377.94 89800 -1 9798
9800 0 462036.47 275530.7 89880 -1 9799
9801 0 462036.47 275706.03 89960 124 9800
9802 0 462242.94 275437.34 89480 -1 9798
9803 0 462245.75 275423.2 89440 -1 9802
9804 0 461812.7 276379.53 89280 137 9514
9805 0 461911 276268 89160 137 9804
9806 0 459997 277430.66 89680 148 9513
9807 0 460083.56 277435.94 89760 148 9806
9808 0 460034.66 277535.3 89880 148 9807
9809 0 460024 277524.8 89960 148 9808
9810 0 452992 272800 77840 122 3614
9811 0 453248 272832 77840 40 9810
9812 0 453504 272832 77840 60 9811
9813 0 453760 272864 77880 51 9812
9814 0 453824 272704 78080 75 9813
9815 0 453824 272448 78080 102 9814
9816 0 453856 272192 78080 91 9815
9817 0 453952 271936 78080 32 9816
9818 0 455114.1 271100.94 76360 -1 3610
9819 0 455357.1 271129.7 76440 -1 9818
9820 0 455783.2 271043.1 76560 -1 9819
9821 0 455922.1 271017.34 76600 -1 9820
9822 0 456499.1 270859.22 76720 -1 9821
9823 0 456549.4 270886.38 76760 -1 9822
9824 0 456681.22 270861.25 76920 -1 9823
9825 0 456846.16 270840.84 76960 -1 9824
9826 0 456912.16 270814.38 77000 -1 9825
9827 0 454432 270848 77120 64 3610
9828 0 454432 270848 77400 124 9827
9829 0 454368 270848 77680 64 9828
9830 0 454400 270880 77960 32 9829
9831 0 454528 270880 78120 32 9830
9832 0 455974.9 268119.38 74560 115 3603
9833 0 456437.9 268233.25 74680 96 9832
9834 0 456703.25 268346.06 74760 80 9833
9835 0 456986.84 268464.06 74840 128 9834
9836 0 457513.6 268683.16 74840 81 9835
9837 0 457539.12 268682.9 74880 64 9836
9838 0 457732.84 268772.9 74960 64 9837
9839 0 457773.5 268808 75000 98 9838
9840 0 457813.8 268843.3 75040 98 9839
9841 0 458910.72 269610.28 75040 81 9840
9842 0 459416 269525 74960 90 9841
9843 0 459290.12 270276.4 75040 71 9841
9844 0 459539.1 270402.6 75000 98 9843
9845 0 459987.1 270438.88 75000 96 9844
9846 0 460161.34 270521.66 74920 96 9845
9847 0 460408.62 270573.8 74840 86 9846
9848 0 461208.34 270720.8 74840 51 9847
9849 0 461534.16 271186.8 75040 75 9848
9850 0 461914.28 271426.72 75200 96 9849
9851 0 462224.03 271561.06 75400 75 9850
9852 0 462678.7 271451.03 75400 104 9851
9853 0 462704.2 271475.6 75520 96 9852
9854 0 462721.28 271491.94 75600 96 9853
9855 0 462800.2 271413.25 75720 96 9854
9856 0 462829.1 271409.06 75760 64 9855
9857 0 462893.66 271368.34 75840 64 9856
9858 0 462925.56 271347.88 75880 64 9857
9859 0 463014.9 271374.34 76000 64 9858
9860 0 463130.72 271363.03 76080 64 9859
9861 0 463242.5 271392.8 76160 71 9860
9862 0 463401.28 271470.16 76240 71 9861
9863 0 463558.06 271642.38 76400 91 9862
9864 0 463674.38 271743.16 76560 81 9863
9865 0 464094.84 271959.78 76720 91 9864
9866 0 464935.88 272489.2 76720 51 9865
9867 0 465064.62 272664.03 76640 71 9866
9868 0 465094 272740.5 76600 71 9867
9869 0 465088.66 272920.34 76600 71 9868
9870 0 465118.2 272925.28 76640 71 9869
9871 0 465123.22 272816.72 76560 71 9868
9872 0 465183.22 272887 76520 71 9871
9873 0 465394.88 272970.72 76440 102 9872
9874 0 465897.88 272970.3 76360 108 9873
9875 0 466160.38 273021.56 76200 64 9874
9876 0 466555.03 273256.16 76640 102 9875
9877 0 466733.94 273325.6 76840 200 9876
9878 0 466791.4 273350.4 76960 90 9877
9879 0 466721.62 273370.84 77040 90 9878
9880 0 467287 273399.1 76840 64 9877
9881 0 467665.28 273451.1 76760 51 9880
9882 0 468308.53 273526.84 76760 32 9881
9883 0 468422.12 273496.66 76720 51 9882
9884 0 468487.28 273499.84 76680 51 9883
9885 0 468552 273550.62 76640 51 9884
9886 0 466162.7 273024.7 76160 64 9875
9887 0 466270.9 273067.5 76080 160 9886
9888 0 466443.03 273145.34 75960 181 9887
9889 0 466630.75 273182.84 75840 107 9888
9890 0 466908.84 273148.56 75760 60 9889
9891 0 467053.56 273138 75680 51 9890
9892 0 467227.47 273118.25 75600 51 9891
9893 0 467429.6 273101.28 75520 91 9892
9894 0 467892.4 273070.7 75440 101 9893
9895 0 468197.6 273109.6 75320 101 9894
9896 0 468265.22 273194 75240 90 9895
9897 0 468314.97 273184.8 75120 90 9896
9898 0 468304.78 273228.78 75040 90 9897
9899 0 468383.47 273203.03 74960 71 9898
9900 0 468511.44 273223.28 74800 75 9899
9901 0 468573.62 273288.75 74720 75 9900
9902 0 468579.47 273299.06 74640 75 9901
9903 0 468597.8 273288.12 74600 75 9902
9904 0 468601.5 273275.53 74520 64 9903
9905 0 468571.12 273342 74480 64 9904
9906 0 468611.22 273347.7 74440 64 9905
9907 0 468660.06 273429.56 74360 64 9906
9908 0 468827.22 273498.56 74320 81 9907
9909 0 468901.28 273525.72 74240 71 9908
9910 0 469250.28 273744.03 74160 122 9909
9911 0 469314.1 273808.47 74120 122 9910
9912 0 469475.06 273845.1 73960 122 9911
9913 0 469661.53 273889.75 73800 101 9912
9914 0 469348.2 274022.47 74200 51 9910
9915 0 469521 274117.75 74240 101 9914
9916 0 469800.8 274121.3 74280 104 9915
9917 0 469929.22 274173.1 74320 104 9916
9918 0 470144.62 274264.25 74400 80 9917
9919 0 470484.8 274426.88 74480 64 9918
9920 0 470401.9 274398.38 74520 120 9919
9921 0 471266.22 274565.12 74520 64 9920
9922 0 471437.1 274721.1 74680 64 9921
9923 0 471489.16 274749.1 74720 64 9922
9924 0 471545.53 274793.72 74760 64 9923
9925 0 471569.16 274876.03 74840 64 9924
9926 0 471759.03 274996.28 74880 64 9925
9927 0 472036.25 275217.6 74920 -1 9926
9928 0 472039.4 275234.22 74960 -1 9927
9929 0 471933.56 275401.8 75080 -1 9928
9930 0 472115.5 275305.97 74840 -1 9927
9931 0 472336.1 275510.34 74760 -1 9930
9932 0 470356.3 274444.16 74640 120 9920
9933 0 470226 274512 74840 71 9932
9934 0 468483.84 273352.4 74360 64 9907
9935 0 468294.47 273257.97 74320 64 9934
9936 0 468664.44 273121.06 74600 45 9903
9937 0 468736.2 273003.34 74480 45 9936
9938 0 468082.22 273050.3 75480 101 9894
9939 0 468125.34 273041.5 75560 101 9938
9940 0 468127.5 273073.66 75600 101 9939
9941 0 465309.22 272994.47 76400 102 9873
9942 0 465351.03 272931.72 76280 102 9941
9943 0 465191.78 272871.22 76160 60 9942
9944 0 464151.22 271971.7 76760 91 9865
9945 0 464943.62 272447.38 76760 51 9944
9946 0 465007.75 272358.2 76840 51 9945
9947 0 465143.94 272297.47 76880 51 9946
9948 0 465151.3 272304.84 76920 51 9947
9949 0 465212.88 272265.44 77040 51 9948
9950 0 465284.28 272169.4 77200 51 9949
9951 0 465262.12 271861.62 77400 60 9950
9952 0 465492.34 271647.4 77560 51 9951
9953 0 465637.62 271447.97 77640 45 9952
9954 0 465649.94 271588.3 77760 45 9953
9955 0 465699.2 271585.84 77880 45 9954
9956 0 465835.5 271370.72 77560 45 9953
9957 0 465844.44 271300.22 77440 45 9956
9958 0 465832.12 271270.7 77400 45 9957
9959 0 465842 271009.7 77200 -1 9958
9960 0 465814.9 270874.25 77080 -1 9959
9961 0 465807.53 270679.72 76960 -1 9960
9962 0 465785.34 270445.8 76800 -1 9961
9963 0 465713.94 270293.16 76720 -1 9962
9964 0 465615.47 270113.4 76560 -1 9963
9965 0 465608.06 270096.16 76440 -1 9964
9966 0 465620.38 270103.56 76360 -1 9965
9967 0 465593.3 269985.38 76240 -1 9966
9968 0 463629.88 271690.28 76760 81 9944
9969 0 463633.1 271774.16 76920 128 9968
9970 0 463384.94 271708.84 77040 128 9969
9971 0 463324.53 271653.25 77120 128 9970
9972 0 463230.62 271663.8 77200 -1 9971
9973 0 463170.4 271633.28 77320 -1 9972
9974 0 463132.97 271588.6 77360 -1 9973
9975 0 463104.03 271571.22 77400 -1 9974
9976 0 463045.56 271534.66 77440 -1 9975
9977 0 463006.5 271516.44 77480 -1 9976
9978 0 462846.88 271327.22 77480 -1 9977
9979 0 462789.97 271306.4 77520 -1 9978
9980 0 462771.53 271290.16 77560 -1 9979
9981 0 462536.66 271086.97 77640 -1 9980
9982 0 462312.34 271060.56 77720 -1 9981
9983 0 462890.28 271208.34 77320 -1 9979
9984 0 462905.78 271504.3 77560 -1 9977
9985 0 462819.03 271577.8 77640 -1 9984
9986 0 462613.2 271741.44 77720 -1 9985
9987 0 462547.22 271915.62 77840 -1 9986
9988 0 462473.3 272073.97 78000 -1 9987
9989 0 462399.44 272108.25 77880 -1 9988
9990 0 462439 272142.56 77800 -1 9989
9991 0 462433.72 272145.22 77760 -1 9990
9992 0 462557.78 271810.06 77640 -1 9986
9993 0 462718.75 271635.88 77800 -1 9986
9994 0 462650.12 271625.3 77920 -1 9993
9995 0 463871 272010.84 76920 91 9969
9996 0 463815.34 272076.47 77000 91 9995
9997 0 463753.94 272119.2 77120 91 9996
9998 0 462765.03 271723.3 75600 96 9854
9999 0 462878.5 271938.94 75720 64 9998
10000 0 462945.72 272010.6 75760 64 9999
10001 0 463049.47 272083.84 75720 64 10000
10002 0 462929.06 271711.16 75520 96 9853
10003 0 463111.28 271750.53 75480 64 10002
10004 0 463190.06 271812.1 75440 64 10003
10005 0 463246.7 271885.97 75320 -1 10004
10006 0 461215.56 270629.8 74720 51 9848
10007 0 461478.16 270532.56 74720 32 10006
10008 0 461607.9 270554.5 74720 60 10007
10009 0 461701.8 270488.28 74720 60 10008
10010 0 461744 270447.5 74760 60 10009
10011 0 461785.62 270407.03 74800 60 10010
10012 0 461908.72 270384.88 74840 60 10011
10013 0 461933.34 270394.72 74880 60 10012
10014 0 461923.5 270389.8 74920 60 10013
10015 0 461086.84 270754.66 74640 81 10006
10016 0 461093.06 270751.53 74520 51 10015
10017 0 461180.78 270768.38 74440 51 10016
10018 0 461073.88 270333.03 74640 51 10015
10019 0 461073.28 270302.47 74600 51 10018
10020 0 461071.3 270273.2 74560 51 10019
10021 0 461171.25 270189.66 74440 51 10020
10022 0 461273.44 270075.03 74400 32 10021
10023 0 461232.03 269907.9 74360 -1 10022
10024 0 461025.66 269663.97 74360 -1 10023
10025 0 461151.1 269362.34 74400 -1 10024
10026 0 461143.62 269356.84 74440 -1 10025
10027 0 461133.7 269338.1 74560 -1 10026
10028 0 461517.88 269060.22 74400 -1 10025
10029 0 461755.22 269064.97 74360 -1 10028
10030 0 461981.2 269043.75 74320 -1 10029
10031 0 462142.28 268986.44 74280 -1 10030
10032 0 462425.25 268839.4 74240 -1 10031
10033 0 462751.16 268705.25 74240 -1 10032
10034 0 462827.4 268668.8 74160 -1 10033
10035 0 463049.3 268543.47 74120 -1 10034
10036 0 463192.38 268407.34 74080 -1 10035
10037 0 463322.25 268351.66 74000 -1 10036
10038 0 463384.56 268214.16 73960 -1 10037
10039 0 463402.3 268002.9 74040 -1 10038
10040 0 463455.47 267901.3 74120 -1 10039
10041 0 463463.72 267868.47 74200 -1 10040
10042 0 463496.44 267824.2 74280 -1 10041
10043 0 463532.9 267687.1 74400 -1 10042
10044 0 463616.22 267548.44 74440 -1 10043
10045 0 463701.62 267353.3 74360 -1 10044
10046 0 463715.75 267138.56 74280 -1 10045
10047 0 463730.28 267076.16 74200 -1 10046
10048 0 463683.94 266984.84 74120 -1 10047
10049 0 463700.94 266973.28 74080 -1 10048
10050 0 463723.22 266954.22 74040 -1 10049
10051 0 462781.03 268672.94 74280 -1 10033
10052 0 459941.7 270469.72 75080 96 9845
10053 0 459877.5 270419.97 75200 96 10052
10054 0 458541.84 269627.8 75560 101 9841
10055 0 458594.5 269611.78 75600 101 10054
10056 0 458075.16 268940.53 75240 90 9840
10057 0 458149.4 268860.3 75400 45 10056
10058 0 458179.56 268814.56 75440 45 10057
10059 0 458237.34 268758.03 75520 51 10058
10060 0 458303.2 268736.94 75600 51 10059
10061 0 458426 268722.6 75680 60 10060
10062 0 458440.1 268699.7 75760 60 10061
10063 0 458524.28 268711.97 75840 60 10062
10064 0 458515.56 268759.72 75960 60 10063
10065 0 458481.47 268723.62 76040 60 10064
10066 0 458500.94 268771.2 76160 60 10065
10067 0 457504.28 268727.03 75000 64 9839
10068 0 457427.9 268772.28 75000 81 10067
10069 0 457280.84 268916.53 75000 81 10068
10070 0 457232.75 269128.66 75000 81 10069
10071 0 457193.16 269224.84 75080 81 10070
10072 0 457164.88 269247.47 75240 -1 10071
10073 0 457021.1 268387.12 74880 128 9835
10074 0 457065.4 268295.88 75000 104 10073
10075 0 457344.8 268132.25 75160 104 10074
10076 0 457628.6 267977.12 75280 -1 10075
10077 0 457694.1 267889.12 75280 -1 10076
10078 0 457724.28 267938.28 75440 -1 10077
10079 0 457679.34 267804.72 75280 -1 10077
10080 0 457665.47 267724.34 75200 -1 10079
10081 0 457498.78 268691.44 74680 81 9833
10082 0 457856.7 268640.22 74680 64 10081
10083 0 457931.16 268602 74720 64 10082
10084 0 457990.9 268553.16 74800 64 10083
10085 0 458016.44 268510.22 74840 64 10084
10086 0 458420.88 268377.28 74840 -1 10085
10087 0 458720.7 267944.53 74840 -1 10086
10088 0 458881.94 267899.28 74760 -1 10087
10089 0 459000.72 267848.34 74720 -1 10088
10090 0 454902.03 265643.38 74320 365 3601
10091 0 454966.53 265570.53 74480 365 10090
10092 0 454905.47 265471.97 74600 365 10091
10093 0 454910.25 265475.8 74640 365 10092
10094 0 454949.94 265438.56 74720 -1 10093
10095 0 454969.75 265407.22 74800 -1 10094
10096 0 455064 265332.1 74880 32 10095
10097 0 455124.66 265301.84 74960 51 10096
10098 0 455167.3 265231.78 75040 51 10097
10099 0 455138.78 265225.38 75120 51 10098
10100 0 455117.94 265178.1 75200 51 10099
10101 0 455080.16 265112.38 75320 51 10100
10102 0 455061.53 265066.47 75360 51 10101
10103 0 455022.22 264979.16 75440 51 10102
10104 0 454953.47 264928.66 75520 51 10103
10105 0 454854.44 264869.88 75600 51 10104
10106 0 454797.5 264853.3 75680 -1 10105
10107 0 454676.25 264832.3 75760 -1 10106
10108 0 454639.47 264848.4 75880 -1 10107
10109 0 454618.8 264807.06 76040 -1 10108
10110 0 454575.16 264717.47 76200 -1 10109
10111 0 454549.88 264600.28 76280 -1 10110
10112 0 454648.66 264462.44 76400 -1 10111
10113 0 454655.56 264398.12 76520 -1 10112
10114 0 454690.03 264377.44 76600 -1 10113
10115 0 454748 264429.66 76680 -1 10114
10116 0 454777.3 264455.56 76720 -1 10115
10117 0 454740.56 264225.8 76800 -1 10116
10118 0 454752.06 264705.97 76800 -1 10116
10119 0 454740.56 264938 77040 -1 10118
10120 0 454724.47 265082.75 77040 -1 10119
10121 0 454582.03 265158.56 77040 -1 10120
10122 0 454409.75 265445.72 77240 -1 10121
10123 0 455155.9 265129.06 75400 51 10102
10124 0 455204.53 265159.25 75480 51 10123
10125 0 455283.06 265179.88 75560 -1 10124
10126 0 457535.38 252043.89 61480 186 654
10127 0 457444.1 252059.23 61280 254 10126
10128 0 457387.38 251932.47 61080 292 10127
10129 0 457104.16 251916.8 61040 292 10128
10130 0 457113.16 252045.2 61000 305 10129
10131 0 457065.5 252068.92 60880 305 10130
10132 0 457064.06 252057.7 60840 305 10131
10133 0 456862 251384.39 60400 209 10132
10134 0 456742.34 250950.22 60240 148 10133
10135 0 455908.6 251661.62 60240 209 10134
10136 0 455897.4 251666.33 60200 209 10135
10137 0 455910.4 251732.02 60160 -1 10136
10138 0 455834 251898.27 60160 -1 10137
10139 0 455776.75 251854.77 60080 -1 10138
10140 0 455591.84 251760.8 60000 -1 10139
10141 0 455846.4 252048.4 60200 -1 10138
10142 0 455882.28 252356.2 60280 -1 10141
10143 0 455830.66 252663.02 60320 -1 10142
10144 0 455739.75 252885.67 60320 -1 10143
10145 0 455823.62 253128.19 60360 -1 10144
10146 0 456048.6 253399.31 60400 -1 10145
10147 0 456160.28 253450.61 60360 -1 10146
10148 0 456207 253732.02 60320 -1 10147
10149 0 456248.56 253796.08 60280 -1 10148
10150 0 456362.75 253886.4 60240 -1 10149
10151 0 456438.28 253861.62 60200 -1 10150
10152 0 456541.62 253968.4 60160 -1 10151
10153 0 456661.75 250770.86 60160 148 10134
10154 0 456299.62 249944.95 59680 258 10153
10155 0 456290.8 249838.81 59640 258 10154
10156 0 456120.97 249097.17 59160 281 10155
10157 0 455880.34 247770.66 58720 281 10156
10158 0 456063.28 247523.36 58600 202 10157
10159 0 456552.25 246863.2 58280 279 10158
10160 0 456806.53 246558.77 58160 217 10159
10161 0 457167.4 246396.98 57800 178 10160
10162 0 457362.6 245763.69 57520 150 10161
10163 0 457466.72 245451.66 57360 163 10162
10164 0 458001.34 244965.98 56960 219 10163
10165 0 458112.44 244651.25 56640 230 10164
10166 0 458516.6 244288.62 56360 256 10165
10167 0 458702.8 244057.1 56200 235 10166
10168 0 459170.97 243496.22 55800 178 10167
10169 0 459567.06 243115.95 55280 207 10168
10170 0 459753.2 242916.6 55040 168 10169
10171 0 460263.03 242524.05 54640 189 10170
10172 0 460430.6 242265.72 54400 214 10171
10173 0 460686.62 241948.78 54080 245 10172
10174 0 461131.2 241688.56 53800 291 10173
10175 0 461313.94 241401.97 53640 307 10174
10176 0 461471.84 241224.16 53560 272 10175
10177 0 461554.5 241204.86 53520 272 10176
10178 0 461760.9 241136.69 53400 226 10177
10179 0 462373.84 240998.34 53240 256 10178
10180 0 463019.75 240733.6 53080 249 10179
10181 0 463168.97 240716.98 53040 249 10180
10182 0 463195.06 240642.47 53000 249 10181
10183 0 463445.66 240573.33 52960 226 10182
10184 0 464763 240370.84 52640 190 10183
10185 0 464909.53 240385.6 52480 221 10184
10186 0 465862.75 240277.73 52320 243 10185
10187 0 466528.3 240109.5 52120 324 10186
10188 0 467296 240000 52320 288 10187
10189 0 467520 239872 52240 214 10188
10190 0 467776 239904 52160 277 10189
10191 0 468032 239872 52080 303 10190
10192 0 468256 239968 51960 314 10191
10193 0 469396.5 239557.95 52120 237 10187
10194 0 470753.72 239389.05 52160 178 10193
10195 0 471799.66 239034.55 52360 212 10194
10196 0 473120.4 238693.98 52600 230 10195
10197 0 473162.66 238694 52680 230 10196
10198 0 473184.47 238694.17 52720 240 10197
10199 0 473407.1 238559.52 52960 240 10198
10200 0 473649.7 238927.9 53000 264 10199
10201 0 473676.5 238931.33 53040 218 10200
10202 0 473583.28 238858.83 53120 264 10201
10203 0 474171.16 238981.7 53440 226 10202
10204 0 474794 239025.72 53600 204 10203
10205 0 475409.7 239155.8 53960 284 10204
10206 0 475667.22 239215.92 54280 302 10205
10207 0 476516.47 239346.36 54600 312 10206
10208 0 477396 239577.62 54920 297 10207
10209 0 477293.75 239582.84 55040 297 10208
10210 0 477822.34 239843.69 55400 181 10209
10211 0 478395.72 240033.84 55640 200 10210
10212 0 478488.94 240103.1 55880 200 10211
10213 0 479018.94 240304.9 56200 209 10212
10214 0 479460.8 240486.11 56560 229 10213
10215 0 479653.34 240505.16 56880 256 10214
10216 0 480061.1 240683.47 57200 308 10215
10217 0 480233.47 240736.36 57520 306 10216
10218 0 480771.44 240764.84 57840 190 10217
10219 0 481519.8 240725.84 58240 249 10218
10220 0 481501.6 240478.73 58720 200 10219
10221 0 481875.44 240526.88 59080 208 10220
10222 0 482137.94 240366.42 59480 226 10221
10223 0 482300.88 240259.88 59800 153 10222
10224 0 482670.44 240404.22 60080 168 10223
10225 0 482861.16 240467.56 60280 163 10224
10226 0 483014.5 240601.47 60440 150 10225
10227 0 483040.25 240635.25 60480 150 10226
10228 0 483119.28 240738.45 60600 192 10227
10229 0 483230.7 240707.38 60720 192 10228
10230 0 483338.22 240661.36 60840 192 10229
10231 0 483397.66 240553.98 60920 150 10230
10232 0 483500.84 240563.83 61000 150 10231
10233 0 483520.56 240479.02 61040 234 10232
10234 0 483546.34 240461.12 61080 234 10233
10235 0 483662.03 240467.33 61200 234 10234
10236 0 484002.7 240328.73 61400 282 10235
10237 0 484176.4 240315.5 61560 249 10236
10238 0 484400 240261.05 61720 256 10237
10239 0 484941.3 240157.72 61920 190 10238
10240 0 485227.12 240183.9 62120 266 10239
10241 0 485516.12 240072.95 62320 190 10240
10242 0 485886.53 240085.3 62480 245 10241
10243 0 486143.4 240049.52 62680 269 10242
10244 0 486428.72 239943.42 62920 267 10243
10245 0 486672.06 239783.84 63160 245 10244
10246 0 487192.06 239628 63440 335 10245
10247 0 487388.72 239485.56 63640 250 10246
10248 0 487798.03 239301.78 63880 256 10247
10249 0 488225.1 239243.17 64120 203 10248
10250 0 488374.28 239030.14 64360 203 10249
10251 0 488552.97 238903.73 64640 324 10250
10252 0 488735.2 238824.62 64840 341 10251
10253 0 488887.2 238850.02 65040 341 10252
10254 0 489060.25 238717.75 65280 244 10253
10255 0 489165.22 238832.5 65480 244 10254
10256 0 489308.53 238788.17 65640 164 10255
10257 0 489330.75 238784.02 65800 164 10256
10258 0 489479.47 238806.81 65960 156 10257
10259 0 489518.88 238680.75 66160 141 10258
10260 0 489503.75 238655.97 66280 141 10259
10261 0 489531.28 238616.64 66400 186 10260
10262 0 489531.06 238629.16 66520 101 10261
10263 0 489745.34 238671.84 66720 189 10262
10264 0 490058.75 238606.81 66920 154 10263
10265 0 490216.94 238540.66 67040 150 10264
10266 0 490550.03 238574.02 67200 197 10265
10267 0 490665.97 238640.9 67360 197 10266
10268 0 490729.34 238632.2 67520 214 10267
10269 0 490754.44 238497.12 67720 212 10268
10270 0 490981.72 238444.7 67920 186 10269
[truncated: 264,949 more chars]
