# Supplementary material for: Connectomics Analysis Reveals First-, Second-, and Third-Order Thermosensory and Hygrosensory Neurons in the Adult Drosophila Brain
Source: Curr Biol. 2020 Aug 17;30(16):3167–3182.e4. doi: 10.1016/j.cub.2020.06.028 (PMC7443704; doi:10.1016/j.cub.2020.06.028)
Supplement: Data S1. Skeletons and Meshes, Related to STAR Methods — marin2020-skeletons contains files describing the morphology of each neuron in this study (in FAFB14 space, .swc format). glomeruli_meshes contains the glomerular meshes (in FAFB14 space, .stl format). neuropil_meshes contains the glomerular meshes (in FAFB14 space, .stl format). [file mmc5.zip › VP_SI/marin2020-skeletons/989621.swc]

# SWC format file
# based on specifications at http://www.neuronland.org/NLMorphologyConverter/MorphologyFormats/SWC/Spec.html
# Created by nat::write.neuron.swc
# PointNo Label X Y Z Radius Parent 
1 0 435851.9 265889.34 32160 -1 -1
2 0 435915.1 265825.66 32320 -1 1
3 0 435941 265774.3 32480 -1 2
4 0 435952 265736.5 32640 -1 3
5 0 436113.75 265860.6 32800 -1 4
6 0 436064.8 265878.8 32960 -1 5
7 0 436051.78 265875.56 33080 -1 6
8 0 436004.97 265842.34 33240 -1 7
9 0 435938.28 265804.1 33360 -1 8
10 0 435933.22 265816.7 33480 -1 9
11 0 435902.5 265834.53 33560 -1 10
12 0 435857.28 265831.66 33640 -1 11
13 0 435717.78 265737.84 33680 -1 12
14 0 435647.38 265749.97 33800 -1 13
15 0 435596.1 265819.72 33920 -1 14
16 0 435556.12 265866.8 34040 -1 15
17 0 435575.72 265937.22 34160 -1 16
18 0 435589.03 265998.5 34280 -1 17
19 0 435637.9 266044.5 34360 -1 18
20 0 435635.12 266045.94 34440 -1 19
21 0 435624.34 266081.88 34520 -1 20
22 0 435660.94 266036.56 34600 -1 21
23 0 435643.62 265983.2 34680 -1 22
24 0 435631.94 265908.2 34760 -1 23
25 0 435632.03 265829.16 34840 -1 24
26 0 435504.12 265827.75 34960 -1 25
27 0 435514.72 265789.22 35120 -1 26
28 0 435480.5 265826.94 35280 -1 27
29 0 435382.78 265969.5 35440 -1 28
30 0 435309.78 265996.34 35560 -1 29
31 0 435251.75 265897.16 35720 -1 30
32 0 435365 265698.94 35840 -1 31
33 0 435294.06 265587.25 35880 -1 32
34 0 435214.12 265532.84 35920 -1 33
35 0 435166.7 265503.38 35960 -1 34
36 0 435211.56 265442 36080 -1 35
37 0 435208.78 265432.2 36200 -1 36
38 0 435196.66 265485.53 36280 -1 37
39 0 435175.28 265537.34 36320 -1 38
40 0 435334.5 265960.66 36320 -1 39
41 0 435337.4 266052.4 36240 -1 40
42 0 435351.47 266061.4 36200 -1 41
43 0 435648.66 265998.12 36480 -1 40
44 0 436582.25 265988.47 36680 -1 43
45 0 436966.66 265939.6 36800 -1 44
46 0 437161.97 266347.94 36920 -1 45
47 0 436877.66 266554.78 37160 -1 46
48 0 436347.7 266788.22 37320 -1 47
49 0 435790.8 267014.2 37480 -1 48
50 0 435693.5 267173.28 37640 -1 49
51 0 435614.72 267195.22 37720 -1 50
52 0 435505.38 267199.22 37760 -1 51
53 0 435372.03 267170.4 37800 -1 52
54 0 435220.16 267074.88 37840 -1 53
55 0 434788.94 266741.12 37840 -1 54
56 0 434693.4 266548.38 37680 -1 55
57 0 434654.97 266421.9 37600 -1 56
58 0 434647.84 266423.53 37520 -1 57
59 0 434937.5 266551.47 38320 -1 55
60 0 434912.34 266468.6 38480 -1 59
61 0 434901.88 266391.4 38680 -1 60
62 0 434867.8 266297.2 38840 -1 61
63 0 434876.72 266221.6 39040 -1 62
64 0 434888.47 266072.66 39240 -1 63
65 0 434855 265909.03 39440 -1 64
66 0 434841.38 265902.94 39600 -1 65
67 0 434765.6 265829.53 39800 -1 66
68 0 434687.25 265819.66 40000 -1 67
69 0 434686.34 265806.3 40160 -1 68
70 0 434684.12 265761.56 40200 -1 69
71 0 434446.25 265367.25 40320 -1 70
72 0 434264.44 265210.56 40400 -1 71
73 0 434120.56 265217.12 40560 -1 72
74 0 433869.5 265124.72 40720 -1 73
75 0 433586.88 265095.88 40880 -1 74
76 0 433586.88 264988.62 41040 -1 75
77 0 433518.25 264803.2 41200 -1 76
78 0 433403.22 264626.56 41400 -1 77
79 0 433353.8 264535.62 41520 -1 78
80 0 433237.66 264393.72 41680 -1 79
81 0 433086.66 264339.47 41840 -1 80
82 0 432974.9 264265.03 41960 -1 81
83 0 432805.12 264156.03 42040 -1 82
84 0 432715.9 264147.16 42120 -1 83
85 0 432509.56 264059.06 42320 -1 84
86 0 432359.12 263964.03 42480 -1 85
87 0 432231.6 263872.25 42640 -1 86
88 0 432148.03 263811.16 42760 -1 87
89 0 432019.97 263724.53 42920 -1 88
90 0 431903.3 263619.25 43040 -1 89
91 0 431724.7 263492.66 43160 -1 90
92 0 431523.6 263374 43280 -1 91
93 0 431410.16 263312.22 43400 -1 92
94 0 431285.12 263259.25 43520 -1 93
95 0 431337.88 263266.56 43600 -1 94
96 0 431395.5 263323.16 43680 -1 95
97 0 431202.1 263232.72 43800 -1 96
98 0 430686.66 263220.47 43800 -1 97
99 0 430716.44 263259.5 43960 -1 98
100 0 430670 263253.72 44160 -1 99
101 0 430750.97 263205.47 44320 -1 100
102 0 430897.8 263283 44520 -1 101
103 0 430885.38 263304.25 44640 -1 102
104 0 431004.2 263229.16 44760 -1 103
105 0 430898.2 263263.2 44880 -1 104
106 0 430927.03 263221.72 45000 -1 105
107 0 430982.97 263104.2 45120 -1 106
108 0 431027.38 263156.62 45280 -1 107
109 0 431078.88 263168.25 45400 -1 108
110 0 431030.78 263210.62 45520 -1 109
111 0 430956.75 263292.28 45640 -1 110
112 0 430949.22 263317.6 45760 -1 111
113 0 430943.28 263333.06 45880 -1 112
114 0 431084.44 263188.25 46000 -1 113
115 0 431161.72 263138.97 46080 -1 114
116 0 431166.2 263121.5 46120 -1 115
117 0 431315.7 263015.88 46240 -1 116
118 0 431451.38 262884.84 46360 -1 117
119 0 431447.16 262834.88 46440 -1 118
120 0 431479.06 262823.56 46520 -1 119
121 0 431461.84 262804.28 46600 -1 120
122 0 431490.53 262770.94 46680 -1 121
123 0 431439.2 262751.88 46760 -1 122
124 0 431445.3 262718.72 46800 -1 123
125 0 431485.38 262598.53 46840 -1 124
126 0 431699.94 261571.42 46840 -1 125
127 0 431517.97 262558.8 46920 -1 126
128 0 431508.8 262548.97 47000 -1 127
129 0 431513.44 262557.9 47120 -1 128
130 0 431520.3 262512.7 47240 -1 129
131 0 431613 262471.56 47360 -1 130
132 0 431368.22 262581.75 47480 -1 131
133 0 431085.66 262686.1 47600 -1 132
134 0 430989.78 262726.53 47720 -1 133
135 0 430997.47 262693.53 47840 -1 134
136 0 430754.6 262506.75 47920 -1 135
137 0 430867.62 262443.62 48000 -1 136
138 0 431138.88 262660 48200 -1 137
139 0 430993.53 262801.84 48400 -1 138
140 0 430946.4 262881.7 48600 -1 139
141 0 430921.03 263039.28 48760 -1 140
142 0 430784.9 263182 49000 -1 141
143 0 430488.3 263239.47 49200 -1 142
144 0 430513.56 263200.75 49400 -1 143
145 0 430304.16 263045.1 49520 -1 144
146 0 430359.78 263029.9 49680 -1 145
147 0 430393.88 263064.94 49800 -1 146
148 0 430376.44 263045.5 49840 -1 147
149 0 430336.12 263026.84 49880 -1 148
150 0 430484.5 262994.75 50080 -1 149
151 0 430500.2 263066.06 50240 -1 150
152 0 430499.8 263159.6 50440 -1 151
153 0 430496.53 263268.66 50640 -1 152
154 0 430848.78 263303.75 50880 -1 153
155 0 430631.47 263354.72 51120 -1 154
156 0 430497.1 263376.97 51360 -1 155
157 0 430385.6 263432.72 51600 -1 156
158 0 430280.75 263489.6 51800 -1 157
159 0 430140.6 263441.84 52000 -1 158
160 0 430087.47 263373.47 52240 -1 159
161 0 430033.3 263434.34 52480 -1 160
162 0 429953.38 263520.38 52760 -1 161
163 0 429801.25 263766.6 53120 -1 162
164 0 429843.62 263781.66 53440 -1 163
165 0 429601.5 263861.66 53760 -1 164
166 0 429525.75 263852 54000 -1 165
167 0 429508.9 263866.97 54240 -1 166
168 0 429487.44 263865.3 54480 -1 167
169 0 429432.06 263912.1 54760 -1 168
170 0 429383.88 263899.12 54920 -1 169
171 0 429436.66 263976.9 55120 -1 170
172 0 429359.97 263997.7 55360 -1 171
173 0 429364.22 263993.38 55520 -1 172
174 0 429358.1 264054.03 55720 -1 173
175 0 429362.22 264026.38 55920 -1 174
176 0 429298.16 264040.7 56080 -1 175
177 0 429251.5 264042.9 56280 -1 176
178 0 429415 264246.5 56280 -1 177
179 0 429491 264336.2 56240 -1 178
180 0 429512.72 264414.22 56200 -1 179
181 0 429521.25 264489.66 56160 -1 180
182 0 429529.62 264552.5 56120 -1 181
183 0 429503.5 264572.3 56080 -1 182
184 0 429486.25 264558.22 56040 -1 183
185 0 429494.22 264594.16 56000 -1 184
186 0 429477.88 264587.56 55960 -1 185
187 0 429167.34 264039.88 56480 -1 177
188 0 429069.8 263955.97 56720 -1 187
189 0 428912.72 263896 56920 -1 188
190 0 428844.34 263824.2 57120 -1 189
191 0 428690.75 263820 57280 -1 190
192 0 428590.94 263845.78 57480 -1 191
193 0 428487.4 263930.97 57640 -1 192
194 0 428264.06 264060.44 57880 -1 193
195 0 428203.72 263982.34 58080 -1 194
196 0 428049.47 263934.28 58200 -1 195
197 0 427978.06 263888.88 58400 -1 196
198 0 427923.16 263911.2 58640 -1 197
199 0 427933.2 263859.38 58760 -1 198
200 0 427911 263934.53 58960 -1 199
201 0 427897.28 263955.2 59160 -1 200
202 0 427989.9 263977.1 59320 -1 201
203 0 427966.88 263968.03 59560 -1 202
204 0 427979.94 263910.03 59760 -1 203
205 0 427984.22 263899.47 60000 -1 204
206 0 428059.34 263915.5 60160 -1 205
207 0 428165.2 263928.22 60360 -1 206
208 0 428243.12 263926.16 60520 -1 207
209 0 428291.3 264046.2 60680 -1 208
210 0 428339.78 264126.94 60840 -1 209
211 0 428368.78 264127.38 60960 -1 210
212 0 428349.78 264035.97 61040 -1 211
213 0 428258.06 263941.25 61080 -1 212
214 0 428317.22 263954.88 61120 -1 213
215 0 428357.12 263951.03 61160 -1 214
216 0 428430.44 264006.94 61200 -1 215
217 0 428545.3 263913.5 61240 -1 216
218 0 428627.22 263805.4 61480 -1 217
219 0 428638 263863.8 61720 -1 218
220 0 428685.88 263856.12 61920 -1 219
221 0 428774.16 263921.03 62160 -1 220
222 0 428902.28 264051.25 62480 -1 221
223 0 428858.25 263922.47 62720 -1 222
224 0 428830.06 263931.7 63000 -1 223
225 0 428858.66 263933.94 63280 -1 224
226 0 428868.22 263939.25 63440 -1 225
227 0 428874.94 263940.9 63640 -1 226
228 0 429110.47 263904.4 63800 -1 227
229 0 429348.7 263822.03 64000 -1 228
230 0 429494.8 263768.62 64160 -1 229
231 0 429516.97 263797.28 64280 -1 230
232 0 429360.25 263846.94 64440 -1 231
233 0 429103.3 264000.2 64640 -1 232
234 0 429039.84 263923.4 64840 -1 233
235 0 429060.38 263960.22 65040 -1 234
236 0 429026.8 263970.88 65240 -1 235
237 0 429002.56 263909.62 65480 -1 236
238 0 429145.2 264054.2 65680 -1 237
239 0 429130.38 264116.44 65920 -1 238
240 0 429169 264106.38 66160 -1 239
241 0 429226 264150.66 66400 -1 240
242 0 429242.12 264096.62 66640 -1 241
243 0 429324.8 263792.7 66880 -1 242
244 0 429491.22 263528.66 67120 -1 243
245 0 429524.7 263416.88 67360 -1 244
246 0 429428.12 263337.28 67560 -1 245
247 0 429297.03 263287.22 67760 -1 246
248 0 429343.97 263260.2 67960 -1 247
249 0 429417.9 263195 68160 -1 248
250 0 429445.53 263124.66 68400 -1 249
251 0 429582.56 263047.22 68560 -1 250
252 0 429600.16 262963.72 68760 -1 251
253 0 429733.12 262929.56 68960 -1 252
254 0 429799.75 262828.53 69160 -1 253
255 0 429853.25 262761.88 69400 -1 254
256 0 429857.06 262748.84 69800 -1 255
257 0 429893.3 262768.88 70040 -1 256
258 0 429891.28 262786.38 70160 -1 257
259 0 429909.03 262801.8 70240 -1 258
260 0 430016.72 262846.62 70400 -1 259
261 0 430080.94 262836.2 70600 -1 260
262 0 430107.78 262909 70760 -1 261
263 0 430246.88 262921.28 70920 -1 262
264 0 430303.47 262935.25 71120 -1 263
265 0 430385.75 262944.62 71320 -1 264
266 0 430432.28 262852.5 71480 -1 265
267 0 430503.28 262813.25 71680 -1 266
268 0 430485.3 262780.16 71880 -1 267
269 0 430549.88 262710.62 72000 -1 268
270 0 430591.12 262629.62 72120 -1 269
271 0 430654.53 262573.38 72320 -1 270
272 0 430674.1 262523.47 72520 -1 271
273 0 430725.22 262465.1 72680 -1 272
274 0 430762.84 262459.4 72840 -1 273
275 0 430774.34 262513.78 73040 -1 274
276 0 430914.44 262524.56 73240 -1 275
277 0 431032.8 262528.5 73440 -1 276
278 0 431066.78 262503.28 73640 -1 277
279 0 431058.66 262486.06 73840 -1 278
280 0 431179.5 262485.5 74040 -1 279
281 0 431319.78 262568.47 74240 -1 280
282 0 431450.28 262596.5 74480 -1 281
283 0 431600.6 262690.66 74720 -1 282
284 0 431797.9 262607.9 74920 -1 283
285 0 432055.28 262656.62 75120 -1 284
286 0 432271.84 262732.56 75320 -1 285
287 0 432418.25 262782.9 75520 -1 286
288 0 432619.4 262802.12 75640 -1 287
289 0 432724.6 262851.22 75920 -1 288
290 0 432836.53 262913.38 76160 -1 289
291 0 433034.72 262909.56 76360 -1 290
292 0 433143.1 263011.84 76520 -1 291
293 0 433302.6 263064.44 76720 -1 292
294 0 433296.03 263108.78 76800 -1 293
295 0 433418.56 263151.12 76960 -1 294
296 0 433641.06 263200.16 77240 -1 295
297 0 433722.53 263246.25 77400 -1 296
298 0 433849.6 263329.2 77560 -1 297
299 0 433914.3 263418.3 77720 -1 298
300 0 434106.72 263466.5 77880 -1 299
301 0 434352.1 263579.28 78040 -1 300
302 0 434587.7 263652.44 78280 -1 301
303 0 434580.94 263705.5 78480 -1 302
304 0 434647.6 263859.62 78640 -1 303
305 0 434738.34 263883.28 78880 -1 304
306 0 434766.75 263931.66 79040 -1 305
307 0 434772.8 263966.6 79240 -1 306
308 0 434975.25 263960.7 79440 -1 307
309 0 435056.9 264027.88 79640 -1 308
310 0 435015.9 264088.25 79840 -1 309
311 0 435238.4 264127.88 80000 -1 310
312 0 435434.88 264055.12 80200 -1 311
313 0 435604.38 264027.62 80400 -1 312
314 0 435816.12 263989.38 80600 -1 313
315 0 435896.06 263960.62 80800 -1 314
316 0 436080.84 263860.66 81000 -1 315
317 0 436072.62 263831.53 81160 -1 316
318 0 436071.2 263514.44 81360 -1 317
319 0 436194.8 263213 81560 -1 318
320 0 436219.34 262962.3 81760 -1 319
321 0 436226.97 262801.8 81960 -1 320
322 0 436260.4 262732.56 82160 -1 321
323 0 436491.03 262646.25 82320 -1 322
324 0 436611.38 262582.88 82480 -1 323
325 0 436904.56 262078.3 82720 -1 324
326 0 438241.1 260758.5 82720 -1 325
327 0 437710.8 261146.95 82800 -1 326
328 0 437452.88 261319.11 82920 -1 327
329 0 437295.97 261423.92 83040 -1 328
330 0 437204.22 261177.77 83200 -1 329
331 0 438420.22 260721.95 82680 -1 326
332 0 438614.8 260715.1 82560 -1 331
333 0 438854.28 260693.3 82400 -1 332
334 0 439110.6 260650.23 82280 -1 333
335 0 439455.47 260677.08 82120 -1 334
336 0 440046.34 260830.28 81920 -1 335
337 0 442392.3 261118.44 81920 -1 336
338 0 442741.56 261049.78 82000 -1 337
339 0 444129.47 259296.39 82280 -1 338
340 0 444212.22 259050.34 82400 -1 339
341 0 444330 258898.19 82600 -1 340
342 0 444365.38 258804.2 82760 -1 341
343 0 444401.12 258764 82920 -1 342
344 0 444455.34 258690.22 83080 -1 343
345 0 444573.16 258693.38 83240 -1 344
346 0 444694.47 258716.36 83400 -1 345
347 0 444991.38 258651.81 83600 -1 346
348 0 445746.62 258657.56 83480 -1 347
349 0 445929 258709.5 83400 -1 348
350 0 446234.44 258742.7 83200 -1 349
351 0 446506.2 258794.12 83000 -1 350
352 0 446734.53 258759.27 82840 -1 351
353 0 446941.66 258726.6 82640 -1 352
354 0 447046.7 258878.3 82440 -1 353
355 0 447221.16 258953 82240 -1 354
356 0 447256.28 258967.61 82200 -1 355
357 0 447387.1 259065.2 81960 -1 356
358 0 447544.28 259057.23 81720 -1 357
359 0 447662.84 259066.48 81480 -1 358
360 0 448096.22 259033.61 81240 -1 359
361 0 448170.97 259015.53 81200 -1 360
362 0 449388.72 259181.8 81200 -1 361
363 0 449654 259266.69 81360 -1 362
364 0 449662 259290.33 81400 -1 363
365 0 449678.38 259337.22 81480 -1 364
366 0 449812.25 259291.36 81600 -1 365
367 0 449913.38 259369.2 81680 -1 366
368 0 449931.28 259422.06 81800 -1 367
369 0 449978.7 259580.88 81960 -1 368
370 0 450042.7 259769.25 82080 -1 369
371 0 450039.6 259898.34 82240 -1 370
372 0 450060.66 260086.05 82440 -1 371
373 0 450013.03 260153.94 82560 -1 372
374 0 450030.16 260261 82640 -1 373
375 0 450006.06 260337.94 82720 -1 374
376 0 449976.88 260359.27 82840 -1 375
377 0 449971.7 260418.75 82880 -1 376
378 0 449966.34 260434 82920 -1 377
379 0 449955.3 260464.44 83000 -1 378
380 0 449943.06 260534.58 83120 -1 379
381 0 449961.34 260582.67 83160 -1 380
382 0 449997.5 260677.97 83240 -1 381
383 0 450063.1 260730.47 83360 -1 382
384 0 450187 260878 83440 -1 383
385 0 450435.25 261174.31 83600 -1 384
386 0 450388.25 261147.16 83680 -1 385
387 0 450364.25 261133 83720 -1 386
388 0 450293.44 261090.78 83840 -1 387
389 0 450267.75 261009.25 83960 -1 388
390 0 450278.28 261016.27 84160 -1 389
391 0 450197.16 260944.22 84240 -1 390
392 0 450156.44 260907.12 84280 -1 391
393 0 450136.8 260774.2 84440 -1 392
394 0 450131.8 260741.36 84480 -1 393
395 0 450151.16 260693.88 84600 -1 394
396 0 450113.34 260654.67 84640 -1 395
397 0 450037.7 260576.45 84720 -1 396
398 0 450016.03 260537.27 84840 -1 397
399 0 450051.22 260380.77 84960 -1 398
400 0 450052.5 260395.25 85080 -1 399
401 0 450052.72 260399.95 85120 -1 400
402 0 450046.72 260421.83 85160 -1 401
403 0 449816.62 260590.34 85200 -1 402
404 0 450758 261433.84 83600 -1 385
405 0 450865.97 261471.25 83560 -1 404
406 0 450925.06 261547 83480 -1 405
407 0 448588.7 259100.1 81000 -1 361
408 0 448786.66 259258.25 80800 -1 407
409 0 448943 259312 80680 -1 408
410 0 448994.75 259330.3 80640 -1 409
411 0 449386.7 259411.8 80440 -1 410
412 0 449657.22 259539.53 80240 -1 411
413 0 449986.22 259511.8 80000 -1 412
414 0 450210 259660.67 79840 -1 413
415 0 450322.47 259734.95 79760 -1 414
416 0 450369.88 259736.52 79720 -1 415
417 0 450417.34 259734.77 79680 -1 416
418 0 450509.66 259733.67 79600 -1 417
419 0 450556.12 259732.83 79560 -1 418
420 0 450692.38 259796.9 79480 -1 419
421 0 451029.53 259958.56 79280 -1 420
422 0 451089 259975 79240 -1 421
423 0 451206.97 260006.9 79160 -1 422
424 0 451357.1 259984.86 78800 -1 423
425 0 451385.8 259939 78720 -1 424
426 0 451682.4 259938.84 78600 -1 425
427 0 452091.28 259932.78 78400 -1 426
428 0 452276.28 259970.55 78320 -1 427
429 0 452673.2 259925.28 78160 -1 428
430 0 452841.2 259899.75 78080 -1 429
431 0 453576.75 260140.69 78000 -1 430
432 0 453851.38 260108.06 77880 -1 431
433 0 453894.66 260087.67 77840 -1 432
434 0 453982.44 260046.67 77760 -1 433
435 0 454102.6 260069.55 77640 -1 434
436 0 454265.7 259962.56 77480 -1 435
437 0 455616.66 258812.36 77760 -1 434
438 0 456174.56 258542.84 77920 -1 437
439 0 456303.16 258454.3 78000 -1 438
440 0 456571.1 258301.25 78120 -1 439
441 0 456683.56 258192.14 78200 -1 440
442 0 456765.12 258157.9 78280 -1 441
443 0 456890.53 258034.8 78440 -1 442
444 0 457028.94 257961.69 78560 -1 443
445 0 457222 257850.53 78720 -1 444
446 0 457469.44 257703.95 78880 -1 445
447 0 457634.3 257620.64 79000 -1 446
448 0 458106.72 257454.28 79120 -1 447
449 0 458567.25 257399.64 79240 -1 448
450 0 458911.6 257347.98 79360 -1 449
451 0 459042.78 257434.45 79440 -1 450
452 0 459502.62 257306.42 79440 -1 451
453 0 459643.25 256666.67 79560 -1 452
454 0 459663.22 255822.86 79560 -1 453
455 0 459785 255405 79480 -1 454
456 0 459793 254129 79400 -1 455
457 0 459771 254047 79280 -1 456
458 0 459755 254035 79200 -1 457
459 0 459671 253991 79080 -1 458
460 0 459659 253939 78960 -1 459
461 0 459679 253859 78840 -1 460
462 0 459707 253883 79480 -1 456
463 0 459703 253851 79520 -1 462
464 0 459631 253771 79640 -1 463
465 0 459607 253667 79800 -1 464
466 0 459519 253499 79920 -1 465
467 0 459267 253415 80040 -1 466
468 0 459119 253331 80200 -1 467
469 0 459075 253095 80320 -1 468
470 0 459167 252831 80440 -1 469
471 0 459149 252657 80560 -1 470
472 0 459117 252645 80600 -1 471
473 0 459723 257555.33 79480 -1 452
474 0 459943 257804.5 79520 -1 473
475 0 460163.3 258054.25 79560 -1 474
476 0 460225 258024 79680 -1 475
477 0 460237 258012 79800 -1 476
478 0 459884.88 258648.23 79880 -1 477
479 0 460265 258084 79920 -1 478
480 0 460782.53 258446.55 79960 -1 479
481 0 460829.47 258470.48 80160 -1 480
482 0 460952.7 258460.66 80360 -1 481
483 0 460941 258548 79480 -1 475
484 0 460977 258562.67 79440 -1 483
485 0 461049 258592 79360 -1 484
486 0 461052 258610 79320 -1 485
487 0 461061 258664 79200 -1 486
488 0 461021 258612 79160 -1 487
489 0 461049 258508 79000 -1 488
490 0 450889.7 257714.3 79560 -1 419
491 0 450848.4 257623.4 79600 -1 490
492 0 450682.28 257260.7 79760 -1 491
493 0 451754.16 255683.98 79880 -1 492
494 0 450729.5 256998.03 80080 -1 493
495 0 450745.66 256921.53 80120 -1 494
496 0 450772.22 256766.36 80200 -1 495
497 0 450930.94 256499.25 80320 -1 496
498 0 451086.44 256408.22 80400 -1 497
499 0 451163.34 256361.92 80440 -1 498
500 0 451207.72 256372.17 80600 -1 499
501 0 451478.84 255928.86 80760 -1 500
502 0 451684.53 255677.48 80840 -1 501
503 0 451681.75 255656.75 80880 -1 502
504 0 451671.78 255595.64 81000 -1 503
505 0 451689.88 255533.83 81040 -1 504
506 0 451725.06 255259.56 81200 -1 505
507 0 451732.38 255190.69 81240 -1 506
508 0 451778.1 255256.56 81400 -1 507
509 0 451751.2 255067.03 81520 -1 508
510 0 451921.56 254752 81600 -1 509
511 0 451414.7 253872.17 81600 -1 510
512 0 451149.1 253765.86 81640 -1 511
513 0 450559.1 253669.02 81760 -1 512
514 0 450343.38 253661.14 81800 -1 513
515 0 450124.94 253705.25 81880 -1 514
516 0 449343.1 253811.4 81960 -1 515
517 0 448816 254055 81840 -1 516
518 0 448792 254239 81720 -1 517
519 0 448776 254251 81640 -1 518
520 0 449189 253943.4 82040 -1 516
521 0 448958.1 254142.03 82160 -1 520
522 0 448918 254185.5 82200 -1 521
523 0 448878.1 254229.17 82240 -1 522
524 0 448995.2 254213.73 82360 -1 523
525 0 448984.5 254253 82440 -1 524
526 0 448974.12 254291.67 82520 -1 525
527 0 448860.7 254250.95 82640 -1 526
528 0 451952.53 254938.67 81760 -1 510
529 0 451948.25 254953.25 81800 -1 528
530 0 451933.94 254995.53 81920 -1 529
531 0 451901.75 255144.5 82040 -1 530
532 0 451891.22 255193.98 82080 -1 531
533 0 451978.56 255152.3 82240 -1 532
534 0 452112.34 255050 82320 -1 533
535 0 452178.72 254998.98 82360 -1 534
536 0 452169.06 254891.95 82440 -1 535
537 0 452132.47 254882.4 82520 -1 536
538 0 452104.6 254780.58 82600 -1 537
539 0 452077.25 254774.78 82640 -1 538
540 0 444847.03 258487.06 83880 -1 347
541 0 444850.06 258438.61 84120 -1 540
542 0 444883.75 258365.53 84280 -1 541
543 0 444871.66 258331.9 84480 -1 542
544 0 444817.56 258300.53 84640 -1 543
545 0 444727.94 258258.53 84800 -1 544
546 0 444664.25 258204.53 85000 -1 545
547 0 444598.47 258162.27 85160 -1 546
548 0 444594.78 258121.16 85320 -1 547
549 0 444620 258071.86 85480 -1 548
550 0 444614.8 258115.6 85680 -1 549
551 0 444614.75 258193.77 85880 -1 550
552 0 444605.44 258120.17 86080 -1 551
553 0 444342.16 257745.48 86640 -1 552
554 0 444183.44 257446.7 86960 -1 553
555 0 444109.47 257337.11 87000 -1 554
556 0 443851.66 258280.45 87000 -1 555
557 0 443722.25 258316 87120 -1 556
558 0 443678.94 258328.22 87160 -1 557
559 0 443613.5 258913.23 87280 -1 558
560 0 443567.25 258928.5 87480 -1 559
561 0 443434.16 258947.16 87720 -1 560
562 0 443214 258821.2 87920 -1 561
563 0 443220.25 258903.69 88000 -1 562
564 0 443208.38 259013.3 88080 -1 563
565 0 443172.56 258999.48 88200 -1 564
566 0 443143.53 258913.27 88320 -1 565
567 0 442985 258373.98 88000 -1 562
568 0 442747.03 258145.7 88320 -1 567
569 0 442436.22 257915.73 88480 -1 568
570 0 442383.25 257750.77 88640 -1 569
571 0 442330.2 257816.8 88720 -1 570
572 0 442347.34 257923.67 88800 -1 571
573 0 442355.9 257977.39 88840 -1 572
574 0 442271.22 257874.92 88960 -1 573
575 0 442222.12 257694.73 89120 -1 574
576 0 442236.47 257672.98 89280 -1 575
577 0 442314.97 257492.7 89440 -1 576
578 0 442298.6 257586.58 89560 -1 577
579 0 442435.28 257871.55 89680 -1 578
580 0 442403.53 257739.48 89840 -1 579
581 0 442417.5 257825 89920 -1 580
582 0 442431.2 257911 90000 -1 581
583 0 442435.75 257964.62 90200 -1 582
584 0 442433.72 258018.05 90280 -1 583
585 0 442430.44 258072.42 90360 -1 584
586 0 442475.78 258081.33 90440 -1 585
587 0 442559.38 258091.34 90560 -1 586
588 0 442597.44 258085.28 90600 -1 587
589 0 442682 258060.5 90640 -1 588
590 0 442937.28 257986.77 90760 -1 589
591 0 443069.8 258006.2 90920 -1 590
592 0 443102.53 258010.7 90960 -1 591
593 0 443217.75 258052.25 91080 -1 592
594 0 443256.4 258066.31 91120 -1 593
595 0 443260.47 258130.95 91280 -1 594
596 0 443317 258053 91400 -1 595
597 0 443336.12 258026.81 91440 -1 596
598 0 443352.97 257903.56 91640 -1 597
599 0 443394.16 257871.81 91840 -1 598
600 0 443402.8 258001.55 91960 -1 599
601 0 443406.66 258042.33 92000 -1 600
602 0 443413.97 258122.55 92080 -1 601
603 0 443438.8 258233.95 92160 -1 602
604 0 443610.8 258127.89 92320 -1 603
605 0 443574.62 257931.4 92400 -1 604
606 0 443163.28 259651.77 91840 -1 599
607 0 443874.7 260658.72 91840 -1 606
608 0 443930.16 260816.4 91760 -1 607
609 0 444022.44 261128.12 91600 -1 608
610 0 444025.25 261225.86 91440 -1 609
611 0 443947.22 261355.89 91280 -1 610
612 0 443922.2 261373.8 91240 -1 611
613 0 443822.6 261445.19 91080 -1 612
614 0 443669.06 261525.31 90920 -1 613
615 0 443629.75 261562 90880 -1 614
616 0 443511.72 261673 90760 -1 615
617 0 443269.03 261714.78 90600 -1 616
618 0 442931.6 261745.89 90560 -1 617
619 0 442870 261742 90520 -1 618
620 0 442745.84 261733.67 90440 -1 619
621 0 442707.97 261707.39 90400 -1 620
622 0 444090.5 257081.03 87120 -1 555
623 0 444140.22 256833.03 87360 -1 622
624 0 444305 256377.95 87640 -1 623
625 0 444297 255856.7 87840 -1 624
626 0 444318.25 255734.1 88000 -1 625
627 0 444226.8 255595.08 88200 -1 626
628 0 444351.53 255311.19 88400 -1 627
629 0 444311.28 255111.98 88640 -1 628
630 0 444438.84 255026.44 88720 -1 629
631 0 444763.5 254621.14 88880 -1 630
632 0 445376.44 253540.44 89120 -1 631
633 0 445693.56 253234.38 89360 -1 632
634 0 446006.94 253005.2 89520 -1 633
635 0 446470.12 252917.38 89720 -1 634
636 0 446937.06 252478.2 89920 -1 635
637 0 447290.44 252216.52 90040 -1 636
638 0 447654.94 251970.22 90160 -1 637
639 0 448504.1 251649.47 90440 -1 638
640 0 451976.25 250413.98 90440 -1 639
641 0 452420.8 250298.33 90560 -1 640
642 0 453413.38 250356.2 90600 -1 641
643 0 454461.9 250068.38 90800 -1 642
644 0 455748.84 249970.52 90840 -1 643
645 0 456579.16 249466.77 90680 -1 644
646 0 456786.9 249341.23 90640 -1 645
647 0 456949.03 249214.6 90600 -1 646
648 0 456124 249153.47 90560 -1 647
649 0 456343.66 248982.48 90280 -1 648
650 0 456378.34 248957.94 90240 -1 649
651 0 456493.8 248777.77 90160 -1 650
652 0 456556.22 248677.42 90120 -1 651
653 0 456773.75 248383.36 89920 -1 652
654 0 456949.16 248281.8 89680 -1 653
655 0 456963 248286 89520 -1 654
656 0 456965.56 248288.2 89480 -1 655
657 0 457006.06 248233.75 89400 -1 656
658 0 457105.8 248092.92 89200 -1 657
659 0 457690.5 248112.02 88960 -1 658
660 0 458045.34 248308 88800 -1 659
661 0 458223.4 248406.36 88720 -1 660
662 0 458438.56 248667.25 88640 -1 661
663 0 458413.22 248583.06 88600 -1 662
664 0 458406.1 248604.53 88560 -1 663
665 0 458386.88 248540.34 88520 -1 664
666 0 458633.06 248625.39 88480 -1 665
667 0 459400.25 248864.28 88360 -1 666
668 0 459512.25 249056.27 88040 -1 667
669 0 459574.8 249071.97 87840 -1 668
670 0 459676.97 249258.72 87600 -1 669
671 0 459783.88 249342.27 87360 -1 670
672 0 460022.5 249410.5 87080 -1 671
673 0 460121.16 249467.5 86880 -1 672
674 0 460141.44 249478.8 86840 -1 673
675 0 460368.53 249601.56 86720 -1 674
676 0 460385.25 249624.75 86680 -1 675
677 0 460433.5 249693.03 86560 -1 676
678 0 460460.12 249715.55 86520 -1 677
679 0 460437.75 249833.72 86480 -1 678
680 0 460443.44 250293.58 86320 -1 679
681 0 459736.16 252017.05 86320 -1 680
682 0 459789.28 252882.8 86320 -1 681
683 0 459275.75 253928.89 86320 -1 682
684 0 459746.44 254670.72 86320 -1 683
685 0 460065.44 254846.8 86240 -1 684
686 0 460282 255006.33 86160 -1 685
687 0 460716.06 255324.75 86000 -1 686
688 0 462204.4 255973 86000 -1 687
689 0 463100.78 257281.36 86000 -1 688
690 0 462837.7 258007.19 86000 -1 689
691 0 462679.72 259989.16 86000 -1 690
692 0 462884.94 260576.17 86000 -1 691
693 0 462667.06 261108.02 85880 -1 692
694 0 462557.16 261337.4 85800 -1 693
695 0 462445.88 261462.28 85640 -1 694
696 0 462378.97 261493.6 85600 -1 695
697 0 462243.72 261567.72 85520 -1 696
698 0 461825.84 261739.55 85320 -1 697
699 0 461612.88 261862.05 85120 -1 698
700 0 461467.47 261959.75 84960 -1 699
701 0 461359.75 262122.77 84800 -1 700
702 0 461417.38 262389.88 84640 -1 701
703 0 461300.2 262905.12 84600 -1 702
704 0 461093.28 263787.9 84840 -1 703
705 0 460918.1 264170.16 85000 -1 704
706 0 460636.44 264645.94 85200 -1 705
707 0 460516.5 265105.1 85440 -1 706
708 0 460427.88 265502.75 85600 -1 707
709 0 460364.06 265836.06 85760 -1 708
710 0 460271.03 266131.22 85920 -1 709
711 0 460385.97 266397.12 86080 -1 710
712 0 460296.47 266868.78 86160 -1 711
713 0 459695.34 267769.22 86160 -1 712
714 0 459581.75 268575.25 86040 -1 713
715 0 459543.72 268844.12 86000 -1 714
716 0 459591.1 269045.8 85760 -1 715
717 0 459578.7 269218.3 85600 -1 716
718 0 460021.97 270082.12 85400 -1 717
719 0 460127.38 270345.3 85320 -1 718
720 0 460254.34 270380.8 85200 -1 719
721 0 460339.22 270374.47 85040 -1 720
722 0 460474.38 270364.5 84880 -1 721
723 0 460581.84 270324.56 84720 -1 722
724 0 460731.06 270273.66 84520 -1 723
725 0 460925.6 270214.12 84320 -1 724
726 0 461133.1 270227.34 84080 -1 725
727 0 461317.16 270158.3 83920 -1 726
728 0 461516.94 270058.12 83800 -1 727
729 0 461708.75 269840.12 83600 -1 728
730 0 461929.12 269441.78 83440 -1 729
731 0 462424.94 269189.28 83280 -1 730
732 0 462648.88 269095.72 83040 -1 731
733 0 462773 269004.2 82800 -1 732
734 0 462931.8 268888.4 82560 -1 733
735 0 463057.9 268611.34 82360 -1 734
736 0 463030.9 268479.94 82200 -1 735
737 0 462981.72 268289.56 82000 -1 736
738 0 462974.84 268024.66 81800 -1 737
739 0 463004.8 267713.94 81600 -1 738
740 0 462961.7 267623.75 81480 -1 739
741 0 462942.75 267441.6 81280 -1 740
742 0 462843.75 267361.38 81160 -1 741
743 0 462516.47 267123.53 80960 -1 742
744 0 462164.1 266911.3 80720 -1 743
745 0 462032.12 266729.3 80520 -1 744
746 0 461952 266614 80400 -1 745
747 0 461898.66 266537.34 80320 -1 746
748 0 461872.44 266498.78 80280 -1 747
749 0 461714.4 266340.6 80120 -1 748
750 0 461675.3 266300.56 80080 -1 749
751 0 461523.4 266094 79920 -1 750
752 0 461507.1 265851.12 79720 -1 751
753 0 461398.4 265562.53 79560 -1 752
754 0 461339.94 265369.12 79400 -1 753
755 0 461301.4 265276.94 79240 -1 754
756 0 461261.47 265177.88 79120 -1 755
757 0 461173.88 265147.62 79000 -1 756
758 0 461192.2 265140.6 78960 -1 757
759 0 461264.53 265110.88 78800 -1 758
760 0 461231.5 265051.7 78640 -1 759
761 0 461280.56 264879.75 78440 -1 760
762 0 461353.56 264764.16 78320 -1 761
763 0 461322.66 264683.97 78120 -1 762
764 0 461317.6 264594.03 77880 -1 763
765 0 461261.25 264525.2 77720 -1 764
766 0 461224.38 264474.56 77560 -1 765
767 0 461120.47 264417.62 77440 -1 766
768 0 461064.94 264241.97 77200 -1 767
769 0 461051.97 264144.2 77040 -1 768
770 0 460990.16 264010.8 76840 -1 769
771 0 460821.5 263870.53 76680 -1 770
772 0 460766.94 263766.34 76560 -1 771
773 0 460653.34 263730.62 76400 -1 772
774 0 460583.9 263753.56 76240 -1 773
775 0 460567.4 263725.38 76040 -1 774
776 0 460520.3 263686.28 75800 -1 775
777 0 460188.9 263402.1 75480 -1 776
778 0 460187.66 263223.66 75320 -1 777
779 0 460122 263094.66 75240 -1 778
780 0 460089.25 263029.72 75200 -1 779
781 0 459999.06 263008.44 75120 -1 780
782 0 459913.25 262958.5 74960 -1 781
783 0 459763.62 262941.3 74800 -1 782
784 0 459624.62 262931.8 74640 -1 783
785 0 459575.2 262800.4 74360 -1 784
786 0 458703.28 262038.81 74360 -1 785
787 0 457248.66 261694.34 74360 -1 786
788 0 457294.34 261334.67 74280 -1 787
789 0 457316.8 261155.2 74240 -1 788
790 0 457339.5 260975.5 74200 -1 789
791 0 457362.1 260795.67 74160 -1 790
792 0 457390.97 260739.36 74120 -1 791
793 0 457476.9 260571.2 74000 -1 792
794 0 457561.75 260403.75 73880 -1 793
795 0 457703.4 260125.4 73680 -1 794
796 0 456889.2 259171 73680 -1 795
797 0 456911.47 258990.6 73600 -1 796
798 0 457135.44 258756.11 73560 -1 797
799 0 457365.94 258554.36 73600 -1 798
800 0 457463.3 258196.73 73640 -1 799
801 0 457460 257912.67 73520 -1 800
802 0 457759.97 260014.3 73600 -1 795
803 0 457936.2 259849.25 73400 -1 802
804 0 457955.66 259842.83 73360 -1 803
805 0 458054.28 259811.8 73160 -1 804
806 0 458052 259911.5 73120 -1 805
807 0 458045.84 260210.48 73000 -1 806
808 0 457794.88 260356.3 72880 -1 807
809 0 458556.3 260497.58 74080 -1 792
810 0 459674.38 260235.88 74120 -1 809
811 0 459766.56 260069.81 74000 -1 810
812 0 456848.97 261030.73 74360 -1 787
813 0 456796.5 261028 74400 -1 812
814 0 456744.06 261025.16 74440 -1 813
815 0 456553.44 260970.42 74480 -1 814
816 0 456616.78 260917.6 74520 -1 815
817 0 456567.1 260937.8 74560 -1 816
818 0 456519.7 260936.6 74600 -1 817
819 0 456500.8 261240.73 74720 -1 818
820 0 456538 261341.38 74840 -1 819
821 0 456598.34 261366 74880 -1 820
822 0 456719.3 261415.97 74960 -1 821
823 0 456804.38 261418.48 75000 -1 822
824 0 456975.03 261422.03 75080 -1 823
825 0 456958.47 261430.67 75160 -1 824
826 0 456972.28 261444.7 75240 -1 825
827 0 459815.12 263034.2 74320 -1 785
828 0 459865.7 262985.06 74120 -1 827
829 0 459935.7 262889.34 73960 -1 828
830 0 460102.06 262972.88 73760 -1 829
831 0 462664.53 259813.98 86040 -1 691
832 0 462870.4 259078.39 85680 -1 691
833 0 463149.12 258811.45 85520 -1 832
834 0 463217.1 258744.31 85480 -1 833
835 0 463233.72 258743.86 85360 -1 834
836 0 462793.9 259144.42 85800 -1 832
837 0 462830.1 259141.1 85920 -1 836
838 0 462837 259242.94 86040 -1 837
839 0 462853.94 259140.31 86160 -1 838
840 0 463182 258568.48 86000 -1 690
841 0 463328.7 258370.81 85880 -1 840
842 0 463341.7 258356.86 85760 -1 841
843 0 463343.97 258341 85680 -1 842
844 0 463396.72 258294.9 85640 -1 843
845 0 462978 256831 86040 -1 689
846 0 463018 256795 86080 -1 845
847 0 460694.94 255319.36 85920 -1 687
848 0 460607 255395.8 85760 -1 847
849 0 460585.1 255414.7 85720 -1 848
850 0 460512.34 255506.33 85560 -1 849
851 0 460476.4 255552.05 85480 -1 850
852 0 460404.84 255671.34 85320 -1 851
853 0 460166.44 255921.66 85160 -1 852
854 0 460155.5 255955.5 85120 -1 853
855 0 460123.9 256055.97 85000 -1 854
856 0 459957.5 256312.5 84880 -1 855
857 0 459902.16 256398.2 84840 -1 856
858 0 459722.56 256610.67 84760 -1 857
859 0 458423 257826.56 84760 -1 858
860 0 458384.53 257800.81 84520 -1 859
861 0 458265 257711 84360 -1 860
862 0 458204.7 257666.16 84280 -1 861
863 0 458239.3 257594.44 84240 -1 862
864 0 457854.53 256551.3 84240 -1 863
865 0 457627.5 256340 84320 -1 864
866 0 457400.28 256128.9 84400 -1 865
867 0 457259.22 255913.25 84480 -1 866
868 0 457164.66 255792.89 84560 -1 867
869 0 457071.9 255741.47 84600 -1 868
870 0 456936.25 255660.42 84760 -1 869
871 0 456775.25 255530.47 84840 -1 870
872 0 456615.22 255400.48 84920 -1 871
873 0 455936.3 254191.03 84920 -1 872
874 0 455870 254134 84800 -1 873
875 0 455804.28 254076.69 84680 -1 874
876 0 455695.38 253980.22 84480 -1 875
877 0 455673.5 253960.78 84440 -1 876
878 0 455431.53 253860.81 84280 -1 877
879 0 455412 253830 84240 -1 878
880 0 455372 253768 84160 -1 879
881 0 455352.5 253737.28 84120 -1 880
882 0 455308.25 253712 84080 -1 881
883 0 455177.47 253637.19 83960 -1 882
884 0 455068.75 253473.86 83920 -1 883
885 0 455101.53 253429.28 83840 -1 884
886 0 455939.75 254206.75 84960 -1 873
887 0 455951.4 254254.33 85080 -1 886
888 0 456066.84 254626.7 85280 -1 887
889 0 455943.8 254716.55 85440 -1 888
890 0 455849.94 254732.02 85600 -1 889
891 0 455577.22 254626.83 85640 -1 890
892 0 455472.4 254594.69 85680 -1 891
893 0 454885.75 253544.75 84960 -1 886
894 0 454889.75 253464.75 85080 -1 893
895 0 457572.97 258950.89 84240 -1 863
896 0 457589.22 259370.45 84000 -1 895
897 0 457712.66 259700.56 83720 -1 896
898 0 457748.25 259794.62 83640 -1 897
899 0 457790.8 260193.9 83440 -1 898
900 0 457697.78 260621.62 83320 -1 899
901 0 457657.8 260651.88 83280 -1 900
902 0 457022.94 262005.12 83280 -1 901
903 0 456104.47 263123.44 83280 -1 902
904 0 456009.3 263522.9 82840 -1 903
905 0 456006.7 263592.88 82640 -1 904
906 0 455833.72 263732.16 82480 -1 905
907 0 455818 263741.34 82400 -1 906
908 0 455810.47 263746 82360 -1 907
909 0 455208.25 263803.7 82200 -1 908
910 0 454905.53 263832.53 82120 -1 909
911 0 454311.44 263789.25 81960 -1 910
912 0 454088.1 263760.75 81880 -1 911
913 0 453869.25 263733.16 81800 -1 912
914 0 453579.28 263934.78 81600 -1 913
915 0 452335.22 264301.12 81480 -1 914
916 0 451870.5 264295.62 81440 -1 915
917 0 450981.28 264310.34 81360 -1 916
918 0 450185.56 264441.56 81240 -1 917
919 0 449922.47 264478.8 81200 -1 918
920 0 449357.66 264323.28 81160 -1 919
921 0 449380.3 264325 81120 -1 920
922 0 449175.53 264133.06 80920 -1 921
923 0 449284.34 264296.2 80720 -1 922
924 0 449363.78 264413.72 80520 -1 923
925 0 449078 264235 81320 -1 920
926 0 448867.72 264168.88 81440 -1 925
927 0 448682.34 264062.88 81640 -1 926
928 0 448679.5 264098 81680 -1 927
929 0 448677.2 264133.4 81720 -1 928
930 0 448670.34 264238.75 81840 -1 929
931 0 448523.1 264262.75 81880 -1 930
932 0 448376.4 264287.8 81920 -1 931
933 0 448079.75 264030.8 82080 -1 932
934 0 448077.3 263995 82120 -1 933
935 0 450114.44 264461.94 81040 -1 918
936 0 454048.5 263869 81520 -1 914
937 0 454040.5 263877 81440 -1 936
938 0 456133.1 262614.28 83440 -1 903
939 0 456276 262340.34 83640 -1 938
940 0 457525.53 260738.11 83160 -1 901
941 0 457509.16 260760.48 83120 -1 940
942 0 457474.34 260943.98 83040 -1 941
943 0 459196.25 253982.92 86520 -1 683
944 0 459130.03 254046.77 86680 -1 943
945 0 458748.16 253991.23 86800 -1 944
946 0 458612.78 253976.39 86840 -1 945
947 0 458601.66 253948 86920 -1 946
948 0 458596.5 253934 86960 -1 947
949 0 458591.34 253920.25 87000 -1 948
950 0 458391.78 253846.86 87120 -1 949
951 0 458314 253877.75 87240 -1 950
952 0 458288.34 253887.81 87280 -1 951
953 0 458208 253742.28 87480 -1 952
954 0 458175.97 253684.08 87560 -1 953
955 0 458161.62 253570.62 87640 -1 954
956 0 459630 252772.6 86440 -1 682
957 0 459538 252516.6 86560 -1 956
958 0 459554 252504.6 86600 -1 957
959 0 459827.5 251829.5 86360 -1 681
960 0 459827.5 251737.5 86400 -1 959
961 0 459686 251648 86520 -1 960
962 0 459611.2 251489.14 86600 -1 961
963 0 460483.5 250641.5 86240 -1 680
964 0 460463.5 250749.5 86200 -1 963
965 0 460379.5 250949.5 86120 -1 964
966 0 460359.5 251057.5 86040 -1 965
967 0 460391.5 251097.5 86000 -1 966
968 0 460439.5 251073.5 85960 -1 967
969 0 460445.25 249759 86240 -1 680
970 0 459985.25 249887 86200 -1 969
971 0 459785.25 250011 86080 -1 970
972 0 459781.25 250087 85960 -1 971
973 0 459781.25 250087 85880 -1 972
974 0 459785.25 250091 85720 -1 973
975 0 459798.06 250104.98 85640 -1 974
976 0 456716.66 249344.33 90720 -1 646
977 0 456575.53 249350.81 90880 -1 976
978 0 455835 250057 90920 -1 644
979 0 455735 250405 91080 -1 978
980 0 455811 250561 91200 -1 979
981 0 455847 250637 91360 -1 980
982 0 455847 250641 91400 -1 981
983 0 451948.7 250684.78 90360 -1 640
984 0 451966 250443 90280 -1 983
985 0 451950 250259 90120 -1 984
986 0 451950 250131 90000 -1 985
987 0 452070 249875 89840 -1 986
988 0 452898.97 253197.22 90360 -1 983
989 0 453197.25 253690.28 90240 -1 988
990 0 453319.4 253830.03 90160 -1 989
991 0 453412.25 254067.11 89960 -1 990
992 0 453471.66 254161.66 89800 -1 991
993 0 453754.06 254302.42 89720 -1 992
994 0 454087.28 255225.94 89560 -1 993
995 0 453682.62 256519.75 89560 -1 994
996 0 453293.8 257653.55 89680 -1 995
997 0 453242.12 258096.22 89720 -1 996
998 0 453406.94 258663.66 89840 -1 997
999 0 453596.2 259236.73 90040 -1 998
1000 0 453662.16 259622.14 90280 -1 999
1001 0 454195.66 259837.42 90480 -1 1000
1002 0 454286.22 259931.12 90560 -1 1001
1003 0 455231.75 259915.08 90600 -1 1002
1004 0 455347.75 259933.66 90760 -1 1003
1005 0 455506.4 259882.67 90960 -1 1004
1006 0 455681.06 259838.66 91120 -1 1005
1007 0 455905.2 259793.58 91320 -1 1006
1008 0 456251.4 259852.2 91560 -1 1007
1009 0 456774.84 259811.11 91680 -1 1008
1010 0 457703.84 259903.95 91560 -1 1009
1011 0 457899.56 260483.61 91280 -1 1010
1012 0 458247.06 260384.52 91040 -1 1011
1013 0 458349.8 260438.22 90840 -1 1012
1014 0 458813.97 260220.36 90640 -1 1013
1015 0 458872.34 260237.7 90600 -1 1014
1016 0 457694.6 260190.33 90560 -1 1015
1017 0 457863.28 259877.16 90400 -1 1016
1018 0 458046.47 259775.64 90160 -1 1017
1019 0 458418.25 259680.28 90080 -1 1018
1020 0 459159.47 259490.7 89920 -1 1019
1021 0 459428.1 259468.94 89800 -1 1020
1022 0 459603.2 259429.64 89720 -1 1021
1023 0 462459.38 259299.19 89720 -1 1022
1024 0 462736.8 259531.2 89840 -1 1023
1025 0 462921.9 259686.14 89920 -1 1024
1026 0 463013.53 259764.39 89960 -1 1025
1027 0 463010.78 259620.27 90200 -1 1026
1028 0 462927.66 259542 90360 -1 1027
1029 0 462885.8 259502.75 90440 -1 1028
1030 0 462925.34 259438.33 90520 -1 1029
1031 0 462944.75 259406.08 90560 -1 1030
1032 0 464586.3 259225.22 90600 -1 1031
1033 0 464357.25 259099 90720 -1 1032
1034 0 464281.03 259057.28 90760 -1 1033
1035 0 464268.5 259013.33 90800 -1 1034
1036 0 464206.06 258794.67 91000 -1 1035
1037 0 464174.88 258544.86 91040 -1 1036
1038 0 464071.97 258326.9 91200 -1 1037
1039 0 464082 258120.33 91400 -1 1038
1040 0 464083.84 258078.58 91440 -1 1039
1041 0 464302.8 257778.45 91600 -1 1040
1042 0 464224.9 257547.1 91880 -1 1041
1043 0 464075.22 257253.66 92120 -1 1042
1044 0 464011.1 257020.67 92280 -1 1043
1045 0 463857.1 256808.7 92440 -1 1044
1046 0 463666.22 256566.27 92600 -1 1045
1047 0 463629.12 256427.31 92640 -1 1046
1048 0 463327.5 256150 92720 -1 1047
1049 0 463025.66 255872.95 92800 -1 1048
1050 0 462953 255878.75 92840 -1 1049
1051 0 462442.06 255918.83 93120 -1 1050
1052 0 462204.44 255926.19 93320 -1 1051
1053 0 462136.5 255957.17 93360 -1 1052
1054 0 461798.75 256113.3 93560 -1 1053
1055 0 461480.62 256186.22 93760 -1 1054
1056 0 461234.47 256153.8 93960 -1 1055
1057 0 460791.1 256389.22 94080 -1 1056
1058 0 460285.97 256553.78 94240 -1 1057
1059 0 459659.28 256644.94 94440 -1 1058
1060 0 459011.25 256735.88 94600 -1 1059
1061 0 458357.94 256921.28 94760 -1 1060
1062 0 457497.84 257114.48 94960 -1 1061
1063 0 456561.1 257400.53 95120 -1 1062
1064 0 455590.47 257608.1 95160 -1 1063
1065 0 454397.72 257936.78 95080 -1 1064
1066 0 453758.88 258055.8 94880 -1 1065
1067 0 453525.75 258229.64 94600 -1 1066
1068 0 452645.38 258341.64 94600 -1 1067
1069 0 452443.7 258262.58 94680 -1 1068
1070 0 450656.7 257767.9 94680 -1 1069
1071 0 450333.16 257566.6 94520 -1 1070
1072 0 450179.3 257455.23 94360 -1 1071
1073 0 449554.22 257187.42 94200 -1 1072
1074 0 449304.03 257045.28 93960 -1 1073
1075 0 449145.47 256843.42 93680 -1 1074
1076 0 449039.7 256848.23 93440 -1 1075
1077 0 449165.44 256919.45 93200 -1 1076
1078 0 449256.75 256953.72 93080 -1 1077
1079 0 449353.06 256982.19 92960 -1 1078
1080 0 449437 256933.58 92840 -1 1079
1081 0 449549.12 256869.03 92680 -1 1080
1082 0 449569 256851.6 92640 -1 1081
1083 0 449649.22 256781.55 92480 -1 1082
1084 0 449646.66 256814.67 92440 -1 1083
1085 0 449642.2 256879.64 92360 -1 1084
1086 0 449630.75 257042.5 92160 -1 1085
1087 0 449626.34 257107.33 92080 -1 1086
1088 0 449623.94 257140.11 92040 -1 1087
1089 0 449456.4 257273.84 91880 -1 1088
1090 0 449449.56 257329.48 91800 -1 1089
1091 0 451910.78 258068.55 94880 -1 1069
1092 0 451925.66 258002.33 95120 -1 1091
1093 0 451933.25 257969.19 95240 -1 1092
1094 0 451793.5 257828.56 95360 -1 1093
1095 0 451837.25 257793.1 95400 -1 1094
1096 0 452560.5 258455 94520 -1 1068
1097 0 452475.72 258568.31 94440 -1 1096
1098 0 452289.12 258535.7 94240 -1 1097
1099 0 453295.4 258482.2 94440 -1 1097
1100 0 453395.4 258454.2 94320 -1 1099
1101 0 462518.28 259345.42 89680 -1 1023
1102 0 462814.66 259577.5 89480 -1 1101
1103 0 462874.34 259623.97 89440 -1 1102
1104 0 462823 259624 89320 -1 1103
1105 0 462772.38 259623.67 89200 -1 1104
1106 0 462764.66 259657.67 89160 -1 1105
1107 0 462749.8 259725.4 89080 -1 1106
1108 0 462735.16 259792.52 89000 -1 1107
1109 0 462731.34 259821.62 88960 -1 1108
1110 0 453780.97 256440.7 89400 -1 995
1111 0 453880.7 256604.14 89160 -1 1110
1112 0 453934.38 256934.44 88880 -1 1111
1113 0 454188.66 257182.69 88720 -1 1112
1114 0 454388.4 256909.78 88640 -1 1113
1115 0 454848.6 257660.62 88400 -1 1114
1116 0 455686.12 258571.31 87880 -1 1115
1117 0 455946.44 258798.19 87720 -1 1116
1118 0 456627.56 259162.69 87440 -1 1117
1119 0 456997.25 260216.1 87440 -1 1118
1120 0 457315.53 260583.97 87120 -1 1119
1121 0 457450.8 260699.9 87000 -1 1120
1122 0 458048.94 261184.62 86720 -1 1121
1123 0 458259.4 261464.5 86560 -1 1122
1124 0 458668.4 261729.2 86400 -1 1123
1125 0 459036.25 261938.42 86280 -1 1124
1126 0 459177 262099 86200 -1 1125
1127 0 460130.84 262420.78 86280 -1 1125
1128 0 460347.16 262793.6 86360 -1 1127
1129 0 460716.56 263218.53 86640 -1 1128
1130 0 460693 263272.44 86720 -1 1129
1131 0 460633 263406.44 86920 -1 1130
1132 0 460609.16 263459.66 87000 -1 1131
1133 0 460542.22 263711.7 87160 -1 1132
1134 0 460120 264464.66 87160 -1 1133
1135 0 460092.6 264537.94 87080 -1 1134
1136 0 460018.4 264881.1 86920 -1 1135
1137 0 459700.2 265373.06 86760 -1 1136
1138 0 459313.94 265763.94 86560 -1 1137
1139 0 459274.75 265838.06 86480 -1 1138
1140 0 458673.44 266109.22 86320 -1 1139
1141 0 458357.5 266042.94 86280 -1 1140
1142 0 457787.72 266168.38 86240 -1 1141
1143 0 457246.53 266631.53 86200 -1 1142
1144 0 457027.22 266876.78 85960 -1 1143
1145 0 456702.2 267081.12 85720 -1 1144
1146 0 456423.6 266994.4 85560 -1 1145
1147 0 456356.28 266975.53 85520 -1 1146
1148 0 456253.5 266899.9 85360 -1 1147
1149 0 456124.8 266968.53 85200 -1 1148
1150 0 456105.4 266968.4 85160 -1 1149
1151 0 456027.06 266965.53 85000 -1 1150
1152 0 456049.53 267039.72 84920 -1 1151
1153 0 456086.28 266925.22 85680 -1 1146
1154 0 456113.22 266930.2 85880 -1 1153
1155 0 456267.44 266806.66 86080 -1 1154
1156 0 456390.8 266708.2 86240 -1 1155
1157 0 456228.5 266320.5 86280 -1 1156
1158 0 456212.5 266200.5 86400 -1 1157
1159 0 456188.5 266168.5 86440 -1 1158
1160 0 456100.5 267160.5 86240 -1 1156
1161 0 456288.5 267128.5 86400 -1 1160
1162 0 456276.5 267104.5 86440 -1 1161
1163 0 455067.22 258984.61 87880 -1 1116
1164 0 454796.06 259535.94 87880 -1 1163
1165 0 454384.5 260835.31 87880 -1 1164
1166 0 454316.72 261703.44 87880 -1 1165
1167 0 454249.34 261878.92 87800 -1 1166
1168 0 454495.5 262494.3 87560 -1 1167
1169 0 454687.53 262747.2 87360 -1 1168
1170 0 454742.5 262729.5 87240 -1 1169
1171 0 454760.34 262724 87200 -1 1170
1172 0 454796.66 262712.06 87120 -1 1171
1173 0 454825 262743.2 87080 -1 1172
1174 0 454881 262805.5 87000 -1 1173
1175 0 454936.66 262867.94 86920 -1 1174
1176 0 455037.88 263120.25 86640 -1 1175
1177 0 455057.8 263162.4 86600 -1 1176
1178 0 455137 263331.9 86440 -1 1177
1179 0 455205 263411 86400 -1 1178
1180 0 455408.8 263647.88 86280 -1 1179
1181 0 455552.8 263766.78 86160 -1 1180
1182 0 455647.03 263834.8 86080 -1 1181
1183 0 455776.6 263782.6 86000 -1 1182
1184 0 455971.1 263704.1 85880 -1 1183
1185 0 455987.84 263464.34 85680 -1 1184
1186 0 430565.6 263198 43760 -1 98
1187 0 430105.75 262748.12 43760 -1 1186
1188 0 430087.75 262586.12 43720 -1 1187
1189 0 430090.12 262504.16 43640 -1 1188
1190 0 430052.5 262525.72 43600 -1 1189
1191 0 430021.62 262511.3 43560 -1 1190
1192 0 429974 262424.16 43480 -1 1191
1193 0 430003.56 262413.75 43440 -1 1192
1194 0 429994.5 262336.97 43400 -1 1193
1195 0 429954.3 262333.97 43360 -1 1194
1196 0 430567.1 263148.84 43680 -1 1186
1197 0 430443.84 263044.5 43640 -1 1196
1198 0 430298.72 263026.1 43520 -1 1197
