# Supplementary material for: Connectomics Analysis Reveals First-, Second-, and Third-Order Thermosensory and Hygrosensory Neurons in the Adult Drosophila Brain
Source: Curr Biol. 2020 Aug 17;30(16):3167–3182.e4. doi: 10.1016/j.cub.2020.06.028 (PMC7443704; doi:10.1016/j.cub.2020.06.028)
Supplement: Data S1. Skeletons and Meshes, Related to STAR Methods — marin2020-skeletons contains files describing the morphology of each neuron in this study (in FAFB14 space, .swc format). glomeruli_meshes contains the glomerular meshes (in FAFB14 space, .stl format). neuropil_meshes contains the glomerular meshes (in FAFB14 space, .stl format). [file mmc5.zip › VP_SI/marin2020-skeletons/9716626.swc]

# SWC format file
# based on specifications at http://www.neuronland.org/NLMorphologyConverter/MorphologyFormats/SWC/Spec.html
# Created by nat::write.neuron.swc
# PointNo Label X Y Z Radius Parent 
1 0 641226 257990.55 32840 3507 -1
2 0 641210 257990.55 33160 -1 1
3 0 641050 258150.55 33640 -1 2
4 0 641018 258518.55 34080 -1 3
5 0 641050 258822.55 34440 -1 4
6 0 641130 258966.55 34800 -1 5
7 0 641082 259110.55 35080 -1 6
8 0 641082 259110.55 35200 -1 7
9 0 641066 259526.55 35320 -1 8
10 0 641194 259158.55 35520 -1 9
11 0 641274 259238.55 35680 -1 10
12 0 641626 258078.4 35880 -1 11
13 0 641626 258878.4 36200 -1 12
14 0 641770 258846.4 36280 -1 13
15 0 641002 258974.4 36480 -1 14
16 0 640314 259470.4 36640 -1 15
17 0 639850 260742.27 36800 -1 16
18 0 639450 262750.12 36840 -1 17
19 0 639162 264638.12 36920 -1 18
20 0 638810 265486.12 37040 -1 19
21 0 638698 266390.12 37120 -1 20
22 0 639258 267766.12 37560 -1 21
23 0 638794 268150.12 38080 -1 22
24 0 638570 268422.12 38520 -1 23
25 0 637930 269246.12 39040 -1 24
26 0 637770 269694.12 39240 -1 25
27 0 637514 270126.12 39400 -1 26
28 0 637050 270678.28 39560 -1 27
29 0 635498 271646.12 39600 -1 28
30 0 634954 271986.06 39800 -1 29
31 0 633930 272050.06 40320 -1 30
32 0 633394 272422.06 40800 -1 31
33 0 633018 272510.06 41200 -1 32
34 0 632682 272662.06 41600 -1 33
35 0 632242 272710.06 42080 -1 34
36 0 631986 272750.06 42400 -1 35
37 0 631746 272886.06 42680 -1 36
38 0 631682 272950.06 43040 -1 37
39 0 631650 273022.06 43360 -1 38
40 0 631562 273014.06 43600 -1 39
41 0 631506 273102.06 43960 -1 40
42 0 631258 273286.06 44360 -1 41
43 0 630994 273638.06 44720 -1 42
44 0 630778 273862.06 45160 -1 43
45 0 630986 274062.06 45440 -1 44
46 0 631146 274010.12 45840 -1 45
47 0 630690 274090.12 46280 -1 46
48 0 630498 274210.12 46600 -1 47
49 0 630434 274290.12 46960 -1 48
50 0 629890 274830.06 47480 -1 49
51 0 629434 275054.06 47640 -1 50
52 0 628786 275306.12 47840 -1 51
53 0 627970 275746.12 48240 -1 52
54 0 627458 275998.06 48440 -1 53
55 0 627234 276278.06 48760 -1 54
56 0 627218 276366.06 48920 -1 55
57 0 627210 276526.06 49120 -1 56
58 0 627058 276654.06 49320 -1 57
59 0 625594 277449.62 49440 -1 58
60 0 624042 277981.53 49600 -1 59
61 0 623626 278229.53 49960 -1 60
62 0 623370 278501.53 50320 -1 61
63 0 622706 278189.53 50760 -1 62
64 0 622450 278517.53 51160 -1 63
65 0 622306 278653.53 51520 -1 64
66 0 621922 278785.47 51920 -1 65
67 0 621514 278617.47 52080 -1 66
68 0 621114 278705.47 52560 -1 67
69 0 620306 278729.47 53080 -1 68
70 0 620378 278825.47 53400 -1 69
71 0 620018 278889.47 53720 -1 70
72 0 619834 278937.47 54040 -1 71
73 0 619682 278693.4 54640 -1 72
74 0 619178 278717.4 54840 -1 73
75 0 618490 278837.4 55280 -1 74
76 0 618130 278469.4 55600 -1 75
77 0 617922 278045.4 56000 -1 76
78 0 617594 278401.34 56480 -1 77
79 0 617050 278849.34 56720 -1 78
80 0 616538 279009.34 57080 -1 79
81 0 616170 278973.28 57680 -1 80
82 0 616082 278801.22 57920 -1 81
83 0 615754 278773.12 58200 -1 82
84 0 615354 278701.12 58360 -1 83
85 0 614938 278709.12 58560 -1 84
86 0 614418 278581.12 58760 -1 85
87 0 613890 278597.12 58960 -1 86
88 0 613442 278521.06 59200 -1 87
89 0 613154 278397.06 59400 -1 88
90 0 612874 278333.06 59520 -1 89
91 0 612146 278125.06 59800 -1 90
92 0 611610 278285.06 60000 -1 91
93 0 612210 278317.06 60040 -1 92
94 0 612434 278229.06 60080 -1 93
95 0 612330 278257.22 60120 -1 94
96 0 611938 278281.22 60280 -1 95
97 0 611674 278209.22 60440 -1 96
98 0 611498 278129.22 60600 -1 97
99 0 611234 278113.22 60760 -1 98
100 0 610834 278077.12 60960 -1 99
101 0 610490 278101.12 61160 -1 100
102 0 609842 278101.12 61320 -1 101
103 0 609082 278009.06 61480 -1 102
104 0 608722 277569.06 61800 -1 103
105 0 608738 277161.06 62200 -1 104
106 0 608730 276977.06 62320 -1 105
107 0 608618 276993.06 62520 -1 106
108 0 608410 276909.12 62600 -1 107
109 0 607922 276817.06 62800 -1 108
110 0 607554 276937.06 62920 -1 109
111 0 606450 277117.06 63000 -1 110
112 0 605562 277301.06 63240 -1 111
113 0 605338 277477.06 63440 -1 112
114 0 605130 277413.06 63560 -1 113
115 0 605186 277005.06 63760 -1 114
116 0 605266 276497.3 63880 -1 115
117 0 605186 277037.25 64600 -1 116
118 0 604438 277235.22 64760 -1 117
119 0 604206 277251.22 64880 -1 118
120 0 603790 277319.22 65160 -1 119
121 0 603570 277607.22 65520 -1 120
122 0 603242 277777.16 66040 -1 121
123 0 602794 277689.16 66240 -1 122
124 0 602290 277467.12 66560 -1 123
125 0 602066 277675.12 66720 -1 124
126 0 601842 277651.12 66840 -1 125
127 0 601762 277471.12 67040 -1 126
128 0 601858 277267.12 67160 -1 127
129 0 601810 277271.12 67320 -1 128
130 0 601774 277411.12 67480 -1 129
131 0 601734 277591.12 67640 -1 130
132 0 601306 277389.1 67800 -1 131
133 0 601126 277297.1 67960 -1 132
134 0 600918 277261.1 68240 -1 133
135 0 600646 276993.1 68600 -1 134
136 0 600650 276777.1 68880 -1 135
137 0 600378 276581.1 69240 -1 136
138 0 600094 276543.06 69480 -1 137
139 0 599698 276607.06 69640 -1 138
140 0 599106 276685.03 69800 -1 139
141 0 598870 276577.03 69960 -1 140
142 0 598606 276263.06 70240 -1 141
143 0 598434 276023.06 70360 -1 142
144 0 598098 275969.03 70560 -1 143
145 0 597946 276141.03 70720 -1 144
146 0 597566 276459.16 70840 -1 145
147 0 597218 276411.16 71040 -1 146
148 0 596774 276165.12 71480 -1 147
149 0 596526 275743.1 71680 -1 148
150 0 596234 275431.1 71880 -1 149
151 0 595534 275329.06 72280 -1 150
152 0 595174 275313.06 72480 -1 151
153 0 594766 275223.03 72840 -1 152
154 0 594526 275077.22 73040 -1 153
155 0 594206 274841.22 73400 -1 154
156 0 593850 274659.16 73760 -1 155
157 0 593602 274555.16 73960 -1 156
158 0 593262 274503.16 74280 -1 157
159 0 592994 274437.12 74680 -1 158
160 0 592598 273977.12 75200 -1 159
161 0 592734 273669.12 75440 -1 160
162 0 592806 273533.12 75800 -1 161
163 0 592414 273447.1 76280 -1 162
164 0 591986 273443.1 76480 -1 163
165 0 591738 273619.1 76880 -1 164
166 0 591558 273441.06 77320 -1 165
167 0 591370 273209.06 77520 -1 166
168 0 591102 273027.03 77840 -1 167
169 0 590738 272903.03 78000 -1 168
170 0 590490 272787.03 78160 -1 169
171 0 590310 272743.03 78320 -1 170
172 0 590238 272729.06 78520 -1 171
173 0 590018 272737.06 78880 -1 172
174 0 589722 272741.06 79160 -1 173
175 0 589470 272755.03 79480 -1 174
176 0 589298 272817.06 79640 -1 175
177 0 589210 272841.06 79840 -1 176
178 0 589042 272917.47 80000 -1 177
179 0 588730 272925.47 80200 -1 178
180 0 588370 272789.47 80360 -1 179
181 0 588138 272757.47 80520 -1 180
182 0 587810 272649.4 80720 -1 181
183 0 587210 271941.34 81400 -1 182
184 0 586714 271521.28 81600 -1 183
185 0 586402 270997.22 81760 -1 184
186 0 586010 270093.22 81880 -1 185
187 0 585210 269089.12 82080 -1 186
188 0 585130 267901.06 82160 -1 187
189 0 585626 266241.22 82040 -1 188
190 0 585922 265225.22 81840 -1 189
191 0 586234 264881.22 81520 -1 190
192 0 586506 264281.22 81160 -1 191
193 0 586714 263661.12 80800 -1 192
194 0 586962 262953.06 80680 -1 193
195 0 587354 262321.06 80320 -1 194
196 0 587530 261957.14 80120 -1 195
197 0 588402 261333.14 79720 -1 196
198 0 588842 260993.06 79320 -1 197
199 0 589114 260761.06 78960 -1 198
200 0 589186 260625.06 78640 -1 199
201 0 589234 260249.06 78320 -1 200
202 0 589474 259657.06 77960 -1 201
203 0 589498 259177.06 77640 -1 202
204 0 589354 258881.06 77240 -1 203
205 0 589306 258681.06 76920 -1 204
206 0 589370 258417.06 76600 -1 205
207 0 589426 258189.14 76320 -1 206
208 0 589418 257853.14 75960 -1 207
209 0 589234 257573.14 75480 -1 208
210 0 589122 257365.14 75080 -1 209
211 0 588938 256821.14 74640 -1 210
212 0 588762 256221.14 74360 -1 211
213 0 588490 255917.14 74080 -1 212
214 0 588514 255773.14 73800 -1 213
215 0 588298 255529.06 73640 -1 214
216 0 586914 255076.55 73600 -1 215
217 0 587018 255252.55 73920 -1 216
218 0 587250 255700.55 74360 -1 217
219 0 587290 255928.48 74760 -1 218
220 0 587634 256560.48 74920 -1 219
221 0 587746 256928.48 75320 -1 220
222 0 587794 257036.4 75640 -1 221
223 0 587818 257572.4 75960 -1 222
224 0 587826 257904.34 76240 -1 223
225 0 587850 258240.34 76560 -1 224
226 0 587946 258624.34 76960 -1 225
227 0 588050 258936.34 77280 -1 226
228 0 588250 259276.27 77680 -1 227
229 0 588330 259820.27 77920 -1 228
230 0 588522 259988.27 78320 -1 229
231 0 588610 260056.2 78680 -1 230
232 0 588314 260456.2 79000 -1 231
233 0 587794 260820.14 79440 -1 232
234 0 587626 260924.14 79600 -1 233
235 0 587002 261224.06 79760 -1 234
236 0 586514 261512.06 79920 -1 235
237 0 586362 261704.06 80040 -1 236
238 0 585762 262076.27 80160 -1 237
239 0 585594 262620.28 80360 -1 238
240 0 585530 263248.22 80680 -1 239
241 0 585426 263568.22 80880 -1 240
242 0 585170 263880.22 81200 -1 241
243 0 585114 264376.22 81560 -1 242
244 0 584818 265284.12 81960 -1 243
245 0 584610 265548.12 82200 -1 244
246 0 584538 265916.12 82320 -1 245
247 0 584522 266300.12 82480 -1 246
248 0 584698 266580.12 82600 -1 247
249 0 584570 267144.06 82760 -1 248
250 0 584658 267584.06 82880 -1 249
251 0 584650 267888.06 83000 -1 250
252 0 584018 268788.06 83080 -1 251
253 0 583386 269752.16 83240 -1 252
254 0 583118 270208.16 83360 -1 253
255 0 583006 270396.16 83680 -1 254
256 0 583266 270570.12 84040 -1 255
257 0 583230 270854.12 84320 -1 256
258 0 583546 271044.1 84560 -1 257
259 0 583186 271346.06 84920 -1 258
260 0 582970 271530.06 85120 -1 259
261 0 582750 271628.03 85280 -1 260
262 0 582382 271852.03 85560 -1 261
263 0 582246 271934.06 85840 -1 262
264 0 582146 271964.03 85960 -1 263
265 0 581826 271964.03 86240 -1 264
266 0 581662 271888.03 86480 -1 265
267 0 581634 271928.03 86800 -1 266
268 0 581598 271936.03 87120 -1 267
269 0 581578 271972.03 87440 -1 268
270 0 581606 271946.12 87560 -1 269
271 0 581614 272000.1 87720 -1 270
272 0 581594 271968.1 88080 -1 271
273 0 581398 271916.1 88280 -1 272
274 0 581358 272160.1 88400 -1 273
275 0 581374 272070.06 88560 -1 274
276 0 581286 272514.06 88640 -1 275
277 0 581250 272314.06 88760 -1 276
278 0 581222 272098.06 88960 -1 277
279 0 581194 272018.06 89080 -1 278
280 0 581194 272018.06 89240 -1 279
281 0 581166 272062.06 89400 -1 280
282 0 581106 272178.06 89560 -1 281
283 0 580998 272160.03 89720 -1 282
284 0 580870 272212.03 89880 -1 283
285 0 580718 272264.03 90200 -1 284
286 0 580574 272256.03 90520 -1 285
287 0 580594 272264.03 90760 -1 286
288 0 580702 272304.03 90880 -1 287
289 0 580554 272458.03 91000 -1 288
290 0 580558 272258.03 91280 -1 289
291 0 580550 272094.03 91520 -1 290
292 0 580502 271880.28 91760 -1 291
293 0 581406 271770.03 91880 -1 292
294 0 581790 271916.06 91840 -1 293
295 0 581782 272072.06 91720 -1 294
296 0 581834 272120.06 91560 -1 295
297 0 581826 272208.06 91400 -1 296
298 0 580590 271696.28 91960 -1 292
299 0 580566 271600.28 92320 -1 298
300 0 580570 271372.28 92680 -1 299
301 0 580606 271218.25 93040 -1 300
302 0 580790 271226.25 93240 -1 301
303 0 581126 271268.22 93600 -1 302
304 0 581286 271324.22 93960 -1 303
305 0 581354 271344.22 94240 -1 304
306 0 581462 271304.22 94560 -1 305
307 0 581634 271304.22 94800 -1 306
308 0 581622 271252.22 95120 -1 307
309 0 581750 271198.16 95440 -1 308
310 0 581690 271078.16 95760 -1 309
311 0 581618 270822.16 96120 -1 310
312 0 581550 270628.12 96520 -1 311
313 0 581618 270416.12 96840 -1 312
314 0 581442 270176.12 97200 -1 313
315 0 581266 270072.12 97480 -1 314
316 0 581230 269772.12 97760 -1 315
317 0 581070 269724.12 98040 -1 316
318 0 581098 269688.12 98360 -1 317
319 0 580974 269672.12 98800 -1 318
320 0 580922 269608.12 99040 -1 319
321 0 581318 269558.1 99680 -1 320
322 0 581666 269490.1 99800 -1 321
323 0 581898 269322.1 100160 -1 322
324 0 582154 269232.06 100480 -1 323
325 0 582374 269170.03 100640 -1 324
326 0 582710 268938.03 100920 -1 325
327 0 582890 268790.03 101240 -1 326
328 0 582982 268782.03 101600 -1 327
329 0 583034 268722.03 101880 -1 328
330 0 582922 268650.03 102200 -1 329
331 0 582954 268470.03 102560 -1 330
332 0 582982 268262.03 102880 -1 331
333 0 583258 268076.12 103560 -1 332
334 0 583794 267940.12 103960 -1 333
335 0 584162 267884.12 104320 -1 334
336 0 584410 267764.12 104640 -1 335
337 0 584722 267556.12 104920 -1 336
338 0 585002 267356.12 105280 -1 337
339 0 585146 267252.12 105640 -1 338
340 0 585250 267072.06 105960 -1 339
341 0 585378 266760.06 106240 -1 340
342 0 585410 266392.06 106560 -1 341
343 0 585346 265960.06 106800 -1 342
344 0 585482 265728.06 107240 -1 343
345 0 585586 265640.06 107560 -1 344
346 0 585730 265352.06 107840 -1 345
347 0 585826 265224.06 108040 -1 346
348 0 585810 264904.06 108280 -1 347
349 0 585842 264832.06 108600 -1 348
350 0 585722 264396.06 108920 -1 349
351 0 585658 264028.06 109320 -1 350
352 0 585922 263596.06 109720 -1 351
353 0 585818 263348.06 110040 -1 352
354 0 585890 262908.06 110440 -1 353
355 0 586010 262716.06 110680 -1 354
356 0 586074 262500.06 111040 -1 355
357 0 586266 262248.28 111320 -1 356
358 0 586706 262176.28 111600 -1 357
359 0 587178 262096.27 112120 -1 358
360 0 587562 262080.27 112360 -1 359
361 0 587818 261968.27 112800 -1 360
362 0 587986 261644.2 113120 -1 361
363 0 588122 261516.2 113320 -1 362
364 0 588282 261244.2 113520 -1 363
365 0 588378 260540.2 113920 -1 364
366 0 588594 260184.14 114160 -1 365
367 0 588946 259668.06 114480 -1 366
368 0 589226 259364.06 114640 -1 367
369 0 589490 259052.06 115040 -1 368
370 0 589466 258700.06 115320 -1 369
371 0 589674 258452.06 115680 -1 370
372 0 589938 258220.06 116040 -1 371
373 0 590186 258060.06 116440 -1 372
374 0 590346 257716.06 116760 -1 373
375 0 590810 257032.27 117040 -1 374
376 0 590906 256648.27 117480 -1 375
377 0 591186 256296.27 117720 -1 376
378 0 591290 256172.2 118080 -1 377
379 0 591698 255516.2 118400 -1 378
380 0 592146 255164.2 118760 -1 379
381 0 592346 254400.14 119160 -1 380
382 0 592426 253560.14 119360 -1 381
383 0 592418 252920.14 119680 -1 382
384 0 593242 252036.06 120120 -1 383
385 0 593802 251652.06 120360 -1 384
386 0 594458 250924.06 120720 -1 385
387 0 595154 250136.14 121160 -1 386
388 0 595618 249688.14 121320 -1 387
389 0 596050 249160.14 121520 -1 388
390 0 596322.06 248768.19 121720 -1 389
391 0 596786 248456.4 121840 -1 390
392 0 597922 247744.27 121960 -1 391
393 0 600466 246440.14 121920 -1 392
394 0 602082 245696.4 122000 -1 393
395 0 603234 245528.27 122120 -1 394
396 0 605730 245424.14 122200 -1 395
397 0 608514 245832.14 122320 -1 396
398 0 609474 246364.06 122200 -1 397
399 0 610210 246652.06 121920 -1 398
400 0 610890 246748.06 121640 -1 399
401 0 611106 247056.27 121360 -1 400
402 0 611274 247120.27 121280 -1 401
403 0 611690 247216.27 120920 -1 402
404 0 611922 247344.27 120640 -1 403
405 0 612114 247424.27 120360 -1 404
406 0 612338 247576.27 120040 -1 405
407 0 612386 247872.27 119800 -1 406
408 0 612674 247912.27 119520 -1 407
409 0 613194 247892.2 119320 -1 408
410 0 613850 247764.2 118840 -1 409
411 0 614266 247660.2 118480 -1 410
412 0 614642 247604.2 118200 -1 411
413 0 614802 247528.14 118040 -1 412
414 0 615178 247328.14 117840 -1 413
415 0 615466 247176.14 117480 -1 414
416 0 615746 247080.14 117120 -1 415
417 0 616082 246968.14 116800 -1 416
418 0 616242 246864.14 116400 -1 417
419 0 616498 246844.06 116120 -1 418
420 0 616562 246832.06 116000 -1 419
421 0 616866 246608.06 115720 -1 420
422 0 617086 246500.06 115400 -1 421
423 0 617366 246368.06 115120 -1 422
424 0 617718 246272.06 114920 -1 423
425 0 618018 246176.06 114640 -1 424
426 0 618186 246136.06 114320 -1 425
427 0 618378 246044.06 114040 -1 426
428 0 618618 245924.06 113760 -1 427
429 0 619084 246024.03 113520 -1 428
430 0 619536 245860.03 113200 -1 429
431 0 619772 245684.03 112880 -1 430
432 0 619908 245552.03 112600 -1 431
433 0 620304 245368.03 112360 -1 432
434 0 620560 245388.03 112080 -1 433
435 0 620776 245244.03 111760 -1 434
436 0 620892 245192.03 111520 -1 435
437 0 621012 245108.03 111440 -1 436
438 0 621216 245068.03 111360 -1 437
439 0 621772 244988.03 111080 -1 438
440 0 621908 245028.03 110800 -1 439
441 0 621972 244968.03 110640 -1 440
442 0 622121.94 244987.88 110440 -1 441
443 0 622556.06 244955.53 110240 -1 442
444 0 623256.3 244740.92 110080 -1 443
445 0 624118.56 244580.7 109840 -1 444
446 0 624443.75 244630.69 109640 -1 445
447 0 624782.75 244514.97 109520 -1 446
448 0 625302.75 244523.14 109400 -1 447
449 0 625926.8 244350.25 109160 -1 448
450 0 626598.6 244435.36 108960 -1 449
451 0 627201.44 244375.72 108760 -1 450
452 0 627879.56 244419.9 108560 -1 451
453 0 628758 244452.75 108360 -1 452
454 0 629798.94 244301.02 108120 -1 453
455 0 630372.56 244092.62 107920 -1 454
456 0 631352.06 243705.92 107680 -1 455
457 0 631835.3 243523.06 107440 -1 456
458 0 632541.75 243178.22 107200 -1 457
459 0 633632.44 242778.64 107120 -1 458
460 0 635023 242066.5 107000 -1 459
461 0 636679.75 241136.78 107040 -1 460
462 0 638702.44 239753.92 107080 -1 461
463 0 640373.9 238921.23 107160 -1 462
464 0 641808.4 237565.97 107240 -1 463
465 0 643088.7 236112.4 107360 -1 464
466 0 643614.3 235030.95 107480 -1 465
467 0 644389.6 234185.97 107640 -1 466
468 0 644566.1 234033.25 107840 -1 467
469 0 644631.6 233880.98 108000 -1 468
470 0 645014.1 233704.77 108120 -1 469
471 0 645517.4 232620.94 108160 -1 470
472 0 645996 231960.47 108240 -1 471
473 0 646453.1 231235.02 108440 -1 472
474 0 646575.4 230887.03 108680 -1 473
475 0 646709.44 230656.03 108880 -1 474
476 0 646948.06 230590.8 109080 -1 475
477 0 647705.8 230046.44 109200 -1 476
478 0 648236.5 229510.58 109280 -1 477
479 0 648841.7 228747.5 109360 -1 478
480 0 649215.5 228058.67 109480 -1 479
481 0 649156.6 227462.34 109600 -1 480
482 0 649449.8 226966.97 109640 -1 481
483 0 650148.25 226711.7 109560 -1 482
484 0 650598.3 226030.78 109440 -1 483
485 0 651111.3 225702.44 109280 -1 484
486 0 651397.5 225415.75 109160 -1 485
487 0 651736.44 225349.05 109040 -1 486
488 0 651990 225366.75 108880 -1 487
489 0 652709.9 224864.05 108840 -1 488
490 0 653149.56 223645 108880 -1 489
491 0 653427.3 222679.98 109040 -1 490
492 0 653299.4 222409.08 109240 -1 491
493 0 653179.25 222062.8 109400 -1 492
494 0 653284.5 221189.73 109480 -1 493
495 0 653831.8 220727.89 109560 -1 494
496 0 653903.9 220298.08 109760 -1 495
497 0 654380.3 220023.83 109800 -1 496
498 0 654908.06 219343.12 109800 -1 497
499 0 655079.4 219065.67 110000 -1 498
500 0 655293.1 218839.81 110160 -1 499
501 0 655334.9 218120.53 110320 -1 500
502 0 655331.5 217519.22 110520 -1 501
503 0 655365 217358.72 110680 -1 502
504 0 655277.4 217365.83 110880 -1 503
505 0 655453.3 217238.7 111080 -1 504
506 0 655915.7 216985.47 111160 -1 505
507 0 656419.56 215704.06 111120 -1 506
508 0 657021.06 214345 111320 -1 507
509 0 657333.8 213784.16 111440 -1 508
510 0 657604.3 213428.39 111600 -1 509
511 0 657918.8 212940.56 111800 -1 510
512 0 657993.44 212463.38 111880 -1 511
513 0 658019.44 211716.75 111840 -1 512
514 0 658787.7 210903.34 111800 -1 513
515 0 659207.94 209769.64 111920 -1 514
516 0 659288.44 209514.33 112080 -1 515
517 0 659355.5 209376.38 112320 -1 516
518 0 659355.44 209375.22 112520 -1 517
519 0 659459.06 209686.56 112720 -1 518
520 0 659735.5 209673.47 113040 -1 519
521 0 660006.44 209416.73 113200 -1 520
522 0 660137.06 208736.08 113440 -1 521
523 0 660116.3 208255.75 113600 -1 522
524 0 660126 208066.3 113720 -1 523
525 0 660509.56 207263.17 113800 -1 524
526 0 660850.25 206664.81 113840 -1 525
527 0 660669.1 206198.69 113920 -1 526
528 0 660573.94 205918.12 114120 -1 527
529 0 660464.6 205719.66 114320 -1 528
530 0 660450.1 205414.38 114600 -1 529
531 0 660442.44 205358.23 114720 -1 530
532 0 660686.44 204701.25 114760 -1 531
533 0 660722.8 204097.05 114840 -1 532
534 0 660691.8 203867.31 114960 -1 533
535 0 660662.8 203414.42 115120 -1 534
536 0 660781 203169.25 115280 -1 535
537 0 660810.75 202781.84 115400 -1 536
538 0 660760.1 201988.75 115600 -1 537
539 0 660944.9 201423.75 115800 -1 538
540 0 661105.7 201127.34 116040 -1 539
541 0 661147.25 200877.42 116200 -1 540
542 0 661076.2 200718.62 116360 -1 541
543 0 661113.94 200390.61 116440 -1 542
544 0 661276.06 199406.77 116400 -1 543
545 0 661937.25 198487.31 116600 -1 544
546 0 662129.9 198014.66 116800 -1 545
547 0 662176.94 197702.6 117040 -1 546
548 0 662232.06 197591.73 117240 -1 547
549 0 662289.56 197624.4 117440 -1 548
550 0 662210.5 197470.05 117680 -1 549
551 0 662241.94 197294.5 117760 -1 550
552 0 662073.1 196508.58 117840 -1 551
553 0 662306.5 196190.5 118000 -1 552
554 0 662449.06 195920.86 118160 -1 553
555 0 662648.9 195614.3 118360 -1 554
556 0 662720.94 195423.05 118560 -1 555
557 0 662828.06 195200.1 118840 -1 556
558 0 662625.6 195126.34 119040 -1 557
559 0 662575.9 194858.72 119280 -1 558
560 0 662497.56 194455.56 119480 -1 559
561 0 662618.75 193958.3 119600 -1 560
562 0 662897.56 193341.3 119840 -1 561
563 0 663193.3 193071.53 120000 -1 562
564 0 663241.6 192767.6 120160 -1 563
565 0 663411.1 192686.83 120360 -1 564
566 0 663670.8 192565.33 120520 -1 565
567 0 663803.6 192609.53 120720 -1 566
568 0 663968.8 192625.36 120960 -1 567
569 0 664097.5 192600.58 121120 -1 568
570 0 664329.3 192394.3 121480 -1 569
571 0 664505.9 191925.61 121680 -1 570
572 0 664640.25 191391.67 121800 -1 571
573 0 665049.6 190268.81 122000 -1 572
574 0 665335.4 189680.11 122200 -1 573
575 0 665549.56 189141.6 122400 -1 574
576 0 665698.2 188757.19 122560 -1 575
577 0 665687.75 188583.98 122800 -1 576
578 0 665725.9 188459.61 122960 -1 577
579 0 665661.75 188342.83 123160 -1 578
580 0 665634.2 188170.92 123280 -1 579
581 0 665655 188018.3 123520 -1 580
582 0 665712.25 187863.53 123800 -1 581
583 0 665849 187726.45 124000 -1 582
584 0 665952.5 187708.02 124240 -1 583
585 0 665958.7 187559.77 124480 -1 584
586 0 665916 187261.17 124560 -1 585
587 0 665867.75 186761.56 124680 -1 586
588 0 666051.06 186500.88 124880 -1 587
589 0 666126.2 186121.73 125080 -1 588
590 0 666140.75 186043.16 125280 -1 589
591 0 666171.56 185901.53 125480 -1 590
592 0 666302.3 185736.62 125640 -1 591
593 0 666347.75 185448.77 125840 -1 592
594 0 666477.75 185129.34 126000 -1 593
595 0 666485.8 184868.69 126280 -1 594
596 0 666483.9 184723.48 126440 -1 595
597 0 666437.56 184400.94 126600 -1 596
598 0 666405.44 184198.72 126720 -1 597
599 0 666268.1 183987.22 126880 -1 598
600 0 666155.75 183922.53 127080 -1 599
601 0 666095.44 183832.06 127240 -1 600
602 0 666094.9 183764.4 127280 -1 601
603 0 666066.2 183697.6 127360 -1 602
604 0 666343.44 183551.48 127640 -1 603
605 0 666315.06 183115.89 127760 -1 604
606 0 666264.2 182922.95 127960 -1 605
607 0 666266.06 182910.12 128000 -1 606
608 0 666298.5 182600.28 128240 -1 607
609 0 666433.1 182451.02 128280 -1 608
610 0 666646.5 181997.56 128440 -1 609
611 0 666651.9 181851.42 128640 -1 610
612 0 666611.5 181731.47 128800 -1 611
613 0 666584.56 181683.2 128880 -1 612
614 0 666515.6 181627.45 129040 -1 613
615 0 666426.7 181598.23 129200 -1 614
616 0 666273.56 181494.22 129400 -1 615
617 0 666169.3 181315.11 129600 -1 616
618 0 666168 181226.53 129840 -1 617
619 0 666191.9 181060.03 129920 -1 618
620 0 666207.3 180813.89 130040 -1 619
621 0 666191.7 180600.05 130200 -1 620
622 0 666248 180431.97 130360 -1 621
623 0 666264.4 180348.8 130480 -1 622
624 0 666288.1 180218 130600 -1 623
625 0 666326.25 180138.05 130800 -1 624
626 0 666358.44 180050.45 130960 -1 625
627 0 666415.1 179860.38 131120 -1 626
628 0 666529.56 179811.4 131280 -1 627
629 0 666658.4 179689.28 131480 -1 628
630 0 666746.6 179547.2 131600 -1 629
631 0 666889.75 179462.84 131760 -1 630
632 0 667137.8 179302.39 131880 -1 631
633 0 667294.6 179183.75 132080 -1 632
634 0 667356.3 179055.48 132200 -1 633
635 0 667443.94 179010.75 132360 -1 634
636 0 667487.1 178976.4 132600 -1 635
637 0 667368.5 178946.98 132760 -1 636
638 0 667174 178754.22 132960 -1 637
639 0 667156.1 178651.19 133160 -1 638
640 0 667175.25 178556.3 133320 -1 639
641 0 667291.75 178390.16 133520 -1 640
642 0 667295.06 178267.86 133600 -1 641
643 0 667511 178095.03 133840 -1 642
644 0 667525.06 178039.1 133960 -1 643
645 0 667406.7 177866.67 134120 -1 644
646 0 667379.7 177743.33 134280 -1 645
647 0 667443.25 177634.36 134440 -1 646
648 0 667492.25 177533.88 134560 -1 647
649 0 667743.6 177540.19 134760 -1 648
650 0 667668.44 177308.53 135000 -1 649
651 0 667584.1 177068.64 135200 -1 650
652 0 667610.4 176800.67 135560 -1 651
653 0 667530.44 176784.16 135760 -1 652
654 0 667202.25 176562.44 136000 -1 653
655 0 666944.6 176336.48 136160 -1 654
656 0 666689.94 176131.58 136360 -1 655
657 0 666504.9 175939.48 136520 -1 656
658 0 666306.06 175628.88 136680 -1 657
659 0 666138.56 175322.5 136840 -1 658
660 0 665971.25 175333.14 137040 -1 659
661 0 665819.9 175361.89 137240 -1 660
662 0 665761.94 175131.56 137400 -1 661
663 0 665519.7 174563.64 137560 -1 662
664 0 665228.2 173809.92 137920 -1 663
665 0 665089.9 173120.84 138040 -1 664
666 0 665389 173981.4 138080 -1 665
667 0 665546.1 174210.84 138240 -1 666
668 0 665645.4 174326.48 138320 -1 667
669 0 665603.2 174456.2 138400 -1 668
670 0 665599.5 174545.48 138520 -1 669
671 0 664920.44 172338.02 138160 -1 665
672 0 664696.2 171724.67 138360 -1 671
673 0 664642.5 171398.94 138480 -1 672
674 0 664353.5 170871.34 138560 -1 673
675 0 663841.2 170050.34 138680 -1 674
676 0 663932.8 169771.55 138960 -1 675
677 0 663966.4 169614.66 139200 -1 676
678 0 664065.3 169186.47 139280 -1 677
679 0 663929.44 168361.27 139280 -1 678
680 0 663864.25 167483.83 139480 -1 679
681 0 663998.94 167331.45 139680 -1 680
682 0 664219.6 167216.53 139960 -1 681
683 0 664241.4 166983.23 140160 -1 682
684 0 664494.3 166575.23 140480 -1 683
685 0 664573.2 166061.98 140920 -1 684
686 0 664709.9 165851.56 141120 -1 685
687 0 664741.25 165749.33 141200 -1 686
688 0 664773.25 165564.31 141360 -1 687
689 0 664939.5 165373.53 141520 -1 688
690 0 665214.44 165285.58 141600 -1 689
691 0 665268.56 165156.52 141640 -1 690
692 0 665379.7 165135.5 141760 -1 691
693 0 665462.7 165002.02 141840 -1 692
694 0 665442 164980.34 141960 -1 693
695 0 665530.5 164783.9 142200 -1 694
696 0 665713.25 164509.36 142440 -1 695
697 0 665685.2 164416.39 142520 -1 696
698 0 665794.44 164291.89 142600 -1 697
699 0 665859.9 164180.84 142760 -1 698
700 0 665583.06 163963.31 143000 -1 699
701 0 665842.9 163809.6 143240 -1 700
702 0 666014.06 163747.9 143400 -1 701
703 0 666072.8 163706.88 143480 -1 702
704 0 666232.5 163590.88 143640 -1 703
705 0 666576.4 163544.03 143920 -1 704
706 0 667041.2 163536.36 144120 -1 705
707 0 667133.44 163379.97 144280 -1 706
708 0 667178.2 163530.84 144520 -1 707
709 0 667183.3 163425.78 144640 -1 708
710 0 667276.06 163062.44 144720 -1 709
711 0 667420.8 162898.39 144960 -1 710
712 0 667518.3 162566.11 145160 -1 711
713 0 667556.75 162523.86 145240 -1 712
714 0 667600.1 162478.56 145440 -1 713
715 0 667486.5 162300.16 145720 -1 714
716 0 667524.3 161595.34 146080 -1 715
717 0 667907.1 162195.48 146480 -1 716
718 0 668332.3 162540.64 146600 -1 717
719 0 668707.06 162652.69 146760 -1 718
720 0 668825.2 162897.34 146880 -1 719
721 0 669150.3 163170.92 147080 -1 720
722 0 669279.7 163171.72 147160 -1 721
723 0 669639.4 163193.81 147360 -1 722
724 0 669818.6 163295.2 147520 -1 723
725 0 670001.4 163414.47 147640 -1 724
726 0 670293.8 163572.9 147800 -1 725
727 0 670446.4 163649.88 147840 -1 726
728 0 670729.44 163605.97 148000 -1 727
729 0 670764.44 163680.92 148080 -1 728
730 0 671029.75 163720.08 148200 -1 729
731 0 671391.06 163710.6 148400 -1 730
732 0 671558 163598.7 148480 -1 731
733 0 671735.7 163517.45 148640 -1 732
734 0 671810.44 163499.14 148720 -1 733
735 0 671879.5 163568.98 148760 -1 734
736 0 671892.9 163575.73 148800 -1 735
737 0 671883.94 163568.14 148920 -1 736
738 0 671955.94 163498.72 149040 -1 737
739 0 672171.94 163429.9 149160 -1 738
740 0 672382.5 163461.81 149360 -1 739
741 0 672438.2 163534.1 149440 -1 740
742 0 672471.25 163619.34 149480 -1 741
743 0 672631.6 163774.44 149600 -1 742
744 0 672589.25 163930.56 149760 -1 743
745 0 672597.3 164100.81 149840 -1 744
746 0 672629.5 164240.11 149880 -1 745
747 0 672634.9 164332.06 149960 -1 746
748 0 672788.5 164343.66 150040 -1 747
749 0 672779.5 164304.03 150200 -1 748
750 0 672996.4 164483.28 150240 -1 749
751 0 673100.7 164421.17 150320 -1 750
752 0 673358.06 164155.39 150520 -1 751
753 0 673495.5 164001.08 150600 -1 752
754 0 673821.25 163758.4 150800 -1 753
755 0 674171.1 163885.52 151000 -1 754
756 0 674218.7 163925.98 151080 -1 755
757 0 674312.44 163882.33 151280 -1 756
758 0 674441.9 163841.25 151520 -1 757
759 0 674518.44 163855.2 151640 -1 758
760 0 674569.8 163860.52 151800 -1 759
761 0 675005.3 163896.11 151920 -1 760
762 0 675342.4 164042.25 152080 -1 761
763 0 675591.8 164156.05 152200 -1 762
764 0 676051.6 164382.6 152320 -1 763
765 0 676261.7 164557.05 152480 -1 764
766 0 676418.3 164630.97 152640 -1 765
767 0 676582.94 164666.84 152800 -1 766
768 0 676849.7 164791.69 153000 -1 767
769 0 676944.5 164942.77 153200 -1 768
770 0 677092.06 165082.64 153360 -1 769
771 0 677339.1 165220.08 153560 -1 770
772 0 677563.3 165273.19 153720 -1 771
773 0 677634.3 165294.66 153800 -1 772
774 0 677597.9 165274.97 153880 -1 773
775 0 677680.9 165429.9 154080 -1 774
776 0 677729.2 165513.1 154280 -1 775
777 0 677786.4 165631.14 154520 -1 776
778 0 677925.1 165682.69 154640 -1 777
779 0 678001.56 165756 154800 -1 778
780 0 678336.94 165778.88 154960 -1 779
781 0 678695.3 165821.84 155320 -1 780
782 0 678913.2 165825.11 155520 -1 781
783 0 678965.4 165849.98 155600 -1 782
784 0 679039.25 165870.42 155680 -1 783
785 0 679056.3 165883.7 155800 -1 784
786 0 679029.94 165912.56 155920 -1 785
787 0 679038.25 165907.95 156040 -1 786
788 0 678979.4 165962.33 156120 -1 787
789 0 678981.3 165980.56 156280 -1 788
790 0 679150.8 166083.64 156320 -1 789
791 0 679406.56 166120.14 156400 -1 790
792 0 679473.94 166157.06 156480 -1 791
793 0 679486.5 166203.42 156640 -1 792
794 0 679460.06 166243 156680 -1 793
795 0 679478.2 166142.56 156840 -1 794
796 0 679494.25 166221.19 157000 -1 795
797 0 679728.25 166156.14 157120 -1 796
798 0 680148.25 166102.55 157200 -1 797
799 0 680480.5 166161.6 157360 -1 798
800 0 680723.3 166168.72 157520 -1 799
801 0 680890.9 166189.62 157680 -1 800
802 0 680987.25 166273.28 157840 -1 801
803 0 681031.25 166400.55 158040 -1 802
804 0 681143.5 166479.97 158160 -1 803
805 0 681319.4 166528.02 158200 -1 804
806 0 681353.1 166568.08 158360 -1 805
807 0 681268.9 166590.34 158480 -1 806
808 0 681469.8 166574.62 158680 -1 807
809 0 681749.2 166617.53 158840 -1 808
810 0 681853.4 166678.61 158960 -1 809
811 0 681831 166789.58 159080 -1 810
812 0 681936.3 166982.7 159200 -1 811
813 0 682175.56 167074.88 159600 -1 812
814 0 682162.56 167000.16 159880 -1 813
815 0 682259.3 166977 160080 -1 814
816 0 682413.75 167034.31 160240 -1 815
817 0 682532.56 167128.52 160400 -1 816
818 0 682560.4 167187.17 160560 -1 817
819 0 682697.1 167275.42 160640 -1 818
820 0 682877.7 167305.42 160720 -1 819
821 0 682972.9 167323.8 160800 -1 820
822 0 683039 167370.38 160880 -1 821
823 0 683075.75 167379.6 160960 -1 822
824 0 683096.5 167459.36 161160 -1 823
825 0 683141.75 167553.75 161280 -1 824
826 0 683128.94 167587.38 161400 -1 825
827 0 683147.1 167632.77 161480 -1 826
828 0 683008.9 167530.81 161560 -1 827
829 0 682891 167479.48 161640 -1 828
830 0 682843.56 167562.95 161760 -1 829
831 0 682789.3 167391.73 161800 -1 830
832 0 682602.8 167276.31 161840 -1 831
833 0 682552.25 167215.44 161920 -1 832
834 0 682574.6 167338.4 162160 -1 833
835 0 682487.5 167268.9 162320 -1 834
836 0 682320.4 167099.2 162400 -1 835
837 0 682302.06 166999.17 162480 -1 836
838 0 682239.3 166860.83 162560 -1 837
839 0 682165.94 166752.77 162640 -1 838
840 0 682221.1 166646.34 162720 -1 839
841 0 682396.9 166572.12 162920 -1 840
842 0 682421.2 166502.34 163000 -1 841
843 0 682573 166459.11 163080 -1 842
844 0 682193.9 166400.52 163160 -1 843
845 0 682040.06 166267.89 163200 -1 844
846 0 682031.25 166024.52 163360 -1 845
847 0 682054.6 165778.25 163480 -1 846
848 0 682142.5 165655.14 163760 -1 847
849 0 682166.4 165513.75 163920 -1 848
850 0 682068.2 165304.27 164120 -1 849
851 0 682026.75 165272.7 164240 -1 850
852 0 682024.4 165291.58 164360 -1 851
853 0 682015.2 165319.62 164520 -1 852
854 0 681888.7 165095.17 164600 -1 853
855 0 681878.5 165100.5 164640 -1 854
856 0 681732.44 165050.53 164760 -1 855
857 0 681650.4 164923.27 164960 -1 856
858 0 681567.9 164763.31 165040 -1 857
859 0 681494.25 164575.06 165080 -1 858
860 0 681334.5 164466.05 165160 -1 859
861 0 681176.9 164356.36 165240 -1 860
862 0 681011.75 164169.56 165320 -1 861
863 0 680904.75 164008.72 165560 -1 862
864 0 680764.9 163812.97 165680 -1 863
865 0 680443 163303.19 165720 -1 864
866 0 680153.94 162495.22 165720 -1 865
867 0 680092.56 162364.69 165760 -1 866
868 0 680299.56 162695.4 165800 -1 867
869 0 680387.75 162715 165880 -1 868
870 0 680576.8 162727.31 165920 -1 869
871 0 680031.6 162227.12 165800 -1 867
872 0 679703.44 161963.38 165880 -1 871
873 0 679402.8 161784.3 166000 -1 872
874 0 679310.4 161744.9 166120 -1 873
875 0 679475 161694.2 166360 -1 874
876 0 679522.6 161641.25 166440 -1 875
877 0 680139.25 162084.28 166480 -1 876
878 0 680179.25 162500.05 166480 -1 877
879 0 680225.56 162651.75 166560 -1 878
880 0 679525.1 161527.84 166520 -1 876
881 0 679460.9 161437.08 166640 -1 880
882 0 679498 161528.27 166760 -1 881
883 0 679743.8 161449.67 166880 -1 882
884 0 679216.5 161007.02 166640 -1 881
885 0 679208.56 160889.25 166680 -1 884
886 0 679194.44 160720.12 166760 -1 885
887 0 679199.1 160568.11 166880 -1 886
888 0 679275.25 160232.52 167040 -1 887
889 0 679324 160016.56 167160 -1 888
890 0 679407.8 159888.95 167280 -1 889
891 0 680935.9 163947.11 165760 -1 864
892 0 680938.9 163971.94 165800 -1 891
893 0 681050.4 163874.47 166000 -1 892
894 0 681035.94 163765.38 166080 -1 893
895 0 681051.3 163677.42 166200 -1 894
896 0 680992.1 163422.95 166280 -1 895
897 0 680968.9 163287.16 166360 -1 896
898 0 680987.5 163244.34 166400 -1 897
899 0 681316.1 163582.94 166280 -1 895
900 0 681424.4 163460.19 166400 -1 899
901 0 681586.9 164063.56 165160 -1 860
902 0 681596.4 164011.84 165120 -1 901
903 0 681591.7 164075.3 165040 -1 902
904 0 681635.25 164822.14 164560 -1 854
905 0 681319.7 164736.77 164520 -1 904
906 0 681227.6 164764.33 164480 -1 905
907 0 681182.94 164826.84 164400 -1 906
908 0 681123.6 164883.58 164320 -1 907
909 0 681765.06 165743.22 163160 -1 845
910 0 681581.4 165688.98 163120 -1 909
911 0 681427.5 165663.05 163080 -1 910
912 0 681378 165629.28 163000 -1 911
913 0 681787.25 166110.31 162680 -1 839
914 0 681529.9 166109.12 162640 -1 913
915 0 681444 165940.2 162600 -1 914
916 0 682546.94 166608.1 162600 -1 838
917 0 682499.5 166357.88 162600 -1 916
918 0 682455.94 166276.19 162560 -1 917
919 0 682542.3 166318.7 162520 -1 918
920 0 682965.56 167672.05 161800 -1 830
921 0 683028.7 167771.34 161840 -1 920
922 0 683223.2 167506.86 161760 -1 920
923 0 683360.8 167424.1 161840 -1 922
924 0 683453.6 167439.83 161920 -1 923
925 0 683591.5 168061.6 161440 -1 827
926 0 684996.5 168497.86 161440 -1 925
927 0 685574 168691.06 161520 -1 926
928 0 685462 168683.06 161640 -1 927
929 0 685582 168773 161680 -1 928
930 0 685702 168863.14 161720 -1 929
931 0 685782 169055.16 161800 -1 930
932 0 685858 169183 161840 -1 931
933 0 685934 169311.14 161880 -1 932
934 0 686262 169883.06 161960 -1 933
935 0 686574 170363.06 162040 -1 934
936 0 686750 170599.22 162160 -1 935
937 0 687134 170871.22 162160 -1 936
938 0 687446 171239.22 162200 -1 937
939 0 688006 172075.16 162320 -1 938
940 0 688102 172175 162360 -1 939
941 0 688198 172275.16 162400 -1 940
942 0 688622 172455.1 162480 -1 941
943 0 688862 172803.06 162520 -1 942
944 0 688910 173095.06 162480 -1 943
945 0 688918 173123.06 162360 -1 944
946 0 688926 173059.06 162200 -1 945
947 0 688910 173019.06 162080 -1 946
948 0 688718 173107.06 161840 -1 947
949 0 688766 173107.06 161680 -1 948
950 0 688902 172799.06 162600 -1 943
951 0 689094 172875.06 162680 -1 950
952 0 689550 173389.06 162760 -1 951
953 0 689886 173897.06 162720 -1 952
954 0 690398 174421.06 162680 -1 953
955 0 690430 174557.06 162640 -1 954
956 0 690486 174969.06 162520 -1 955
957 0 690494 174985.06 162360 -1 956
958 0 690536.7 174985 162280 -1 957
959 0 690558 174985.06 162240 -1 958
960 0 690742 175209.06 162200 -1 959
961 0 690790 175241.06 162120 -1 960
962 0 691046 175605.06 162160 -1 961
963 0 691102 175685.06 162320 -1 962
964 0 691086 175765.06 162360 -1 963
965 0 691062 175633.06 162440 -1 964
966 0 691086 175553.06 162520 -1 965
967 0 691182 175619.03 162680 -1 966
968 0 691290 175627.03 162840 -1 967
969 0 691146 175335.03 162840 -1 968
970 0 691126 175099.03 162840 -1 969
971 0 691442 175669.05 162960 -1 968
972 0 691646 175647.03 163040 -1 971
973 0 691930 175695.03 163160 -1 972
974 0 692170 175671.03 163320 -1 973
975 0 692578 175625.03 163400 -1 974
976 0 692938 175545.03 163480 -1 975
977 0 693166 175551.06 163600 -1 976
978 0 693318 175563.06 163720 -1 977
979 0 693474 175483.06 163920 -1 978
980 0 693730 175437.11 164080 -1 979
981 0 693810 175445.11 164240 -1 980
982 0 693890 175289.11 164360 -1 981
983 0 693958 175173.11 164480 -1 982
984 0 693962 175211.14 164600 -1 983
985 0 694250 175177.03 164760 -1 984
986 0 694354 175297.03 165000 -1 985
987 0 695390 175083.1 165040 -1 986
988 0 695702 175007.06 165000 -1 987
989 0 696062 175307.06 164960 -1 988
990 0 696230 175419.06 164840 -1 989
991 0 696150 174523.06 164960 -1 988
992 0 696358 174507.06 164840 -1 991
993 0 696454 174507.06 164680 -1 992
994 0 696550 174451.06 164600 -1 993
995 0 696710 174395.06 164440 -1 994
996 0 696750 174371.06 164360 -1 995
997 0 696766 174351.06 164200 -1 996
998 0 696818 174304.06 164120 -1 997
999 0 696838 174350.03 163960 -1 998
1000 0 696886 174394.03 163760 -1 999
1001 0 696966 174302.03 163560 -1 1000
1002 0 696970 174302.03 163400 -1 1001
1003 0 696846 174250.03 163280 -1 1002
1004 0 696758 174082.03 163120 -1 1003
1005 0 696830 173986.03 162960 -1 1004
1006 0 696838 173970.03 162840 -1 1005
1007 0 696818 173930.03 162640 -1 1006
1008 0 696858 173790.03 162440 -1 1007
1009 0 696810 173610.03 162320 -1 1008
1010 0 696678 173468.06 162200 -1 1009
1011 0 696638 173420.06 162160 -1 1010
1012 0 696566 173242.03 161920 -1 1011
1013 0 696490 173014.03 161760 -1 1012
1014 0 696462 172856.03 161600 -1 1013
1015 0 696534 172996.03 161520 -1 1014
1016 0 696566 173076.03 161400 -1 1015
1017 0 696430 172880.03 161320 -1 1016
1018 0 696322 172668.03 161240 -1 1017
1019 0 696202 172620.03 161080 -1 1018
1020 0 696118 172564.03 160880 -1 1019
1021 0 696122 172510.06 160720 -1 1020
1022 0 696098 172382.06 160560 -1 1021
1023 0 696026 172206.06 160440 -1 1022
1024 0 696042 172178.06 160240 -1 1023
1025 0 695994 172162.06 160080 -1 1024
1026 0 695914 172048.03 159840 -1 1025
1027 0 695890 171944.03 159760 -1 1026
1028 0 695866 171770.08 159680 -1 1027
1029 0 695810 171380.03 159720 -1 1028
1030 0 695842 171136.03 159840 -1 1029
1031 0 695990 170986.06 159800 -1 1030
1032 0 695542 174971.06 165160 -1 987
1033 0 695646 175003.06 165240 -1 1032
1034 0 695886 174903.06 165320 -1 1033
1035 0 696030 174791.06 165440 -1 1034
1036 0 696158 174551.06 165520 -1 1035
1037 0 696550 174311.06 165560 -1 1036
1038 0 696886 174327.06 165600 -1 1037
1039 0 697166 174299.06 165720 -1 1038
1040 0 697382 173931.06 165800 -1 1039
1041 0 697416.7 173852.33 165840 -1 1040
1042 0 697486 173695.14 165920 -1 1041
1043 0 697806 173419.06 166040 -1 1042
1044 0 697982 173267.06 166120 -1 1043
1045 0 697902 173183.06 166280 -1 1044
1046 0 698030 173015.06 166440 -1 1045
1047 0 698190 172819.06 166600 -1 1046
1048 0 698566 172755.06 166640 -1 1047
1049 0 698686 172587.06 166720 -1 1048
1050 0 698766 172387.06 166840 -1 1049
1051 0 698854 172151.06 166920 -1 1050
1052 0 698902 172067.06 167080 -1 1051
1053 0 698854 172059.06 167200 -1 1052
1054 0 699414 171979.06 167240 -1 1053
1055 0 700238 171639.06 167200 -1 1054
1056 0 700558 171463.06 167280 -1 1055
1057 0 701022 171199.06 167440 -1 1056
1058 0 701102 171103.06 167520 -1 1057
1059 0 701310 171015.06 167640 -1 1058
1060 0 701334 170951.06 167800 -1 1059
1061 0 701358 170627.06 167880 -1 1060
1062 0 701406 169931.06 167880 -1 1061
1063 0 701222 169971.06 167720 -1 1062
1064 0 701406 170003.06 168080 -1 1062
1065 0 701374 169987.06 168120 -1 1064
1066 0 700318 171691.14 167040 -1 1055
1067 0 700118 171927.1 166880 -1 1066
1068 0 699662 171839.06 166840 -1 1067
1069 0 699542 171639.06 166800 -1 1068
1070 0 699494 171643.06 166680 -1 1069
1071 0 699398 171531.06 166520 -1 1070
1072 0 699214 171547.06 166360 -1 1071
1073 0 699182 171651.06 166240 -1 1072
1074 0 699142 171723.06 166160 -1 1073
1075 0 700078 171975.06 166800 -1 1067
1076 0 700070 172191.06 166720 -1 1075
1077 0 699878 172399.06 166640 -1 1076
1078 0 699270 171967.06 167360 -1 1054
1079 0 699334 171839.06 167520 -1 1078
1080 0 698678 171351.06 167520 -1 1079
1081 0 698286 171375.06 167360 -1 1080
1082 0 697942 171147.06 167320 -1 1081
1083 0 697806 170979.06 167240 -1 1082
1084 0 697798 170923.06 167200 -1 1083
1085 0 698374 171235.06 167560 -1 1080
1086 0 698318 171179.06 167640 -1 1085
1087 0 698366 171139.06 167800 -1 1086
1088 0 698310 171075.06 167920 -1 1087
1089 0 698214 171051.06 168040 -1 1088
1090 0 698238 171035.06 168200 -1 1089
1091 0 698310 171075.06 168280 -1 1090
1092 0 698286 171075.06 168400 -1 1091
1093 0 698430 170947.06 168520 -1 1092
1094 0 698294 170827.06 168640 -1 1093
1095 0 698206 170719.06 168800 -1 1094
1096 0 698070 170463.06 168960 -1 1095
1097 0 697990 170079.06 169040 -1 1096
1098 0 697894 169739.06 169120 -1 1097
1099 0 697822 169611.06 169280 -1 1098
1100 0 697750 169563.06 169440 -1 1099
1101 0 697710 169379.06 169560 -1 1100
1102 0 697462 168963.06 169680 -1 1101
1103 0 696910 168631.06 169720 -1 1102
1104 0 696798 168399.06 169800 -1 1103
1105 0 696670 168191.06 169960 -1 1104
1106 0 696486 168047.06 170120 -1 1105
1107 0 696414 167815.06 170240 -1 1106
1108 0 696334 167459.06 170400 -1 1107
1109 0 696326 167187.06 170480 -1 1108
1110 0 696318 167175.06 170640 -1 1109
1111 0 696350 167127.06 170800 -1 1110
1112 0 696350 167147.06 170960 -1 1111
1113 0 696286 167075.06 171160 -1 1112
1114 0 696286 167115.06 171360 -1 1113
1115 0 698286 173063.06 166680 -1 1048
1116 0 698262 173031.06 166760 -1 1115
1117 0 698334 173015.06 166840 -1 1116
1118 0 698478 173279.06 166080 -1 1044
1119 0 698702 173263.06 166040 -1 1118
1120 0 698830 173335.06 166000 -1 1119
1121 0 698862 173455.06 165960 -1 1120
1122 0 698966 173503.06 165840 -1 1121
1123 0 697078 174363.06 165800 -1 1039
1124 0 697142 174291.06 165960 -1 1123
1125 0 697182 174283.06 166120 -1 1124
1126 0 697062 174363.06 166200 -1 1125
1127 0 696966 174207.14 166400 -1 1126
1128 0 696886 174107.06 166640 -1 1127
1129 0 695598 174991.06 165480 -1 1035
1130 0 695398 174967.06 165600 -1 1129
1131 0 695382 174951.06 165720 -1 1130
1132 0 695366 174895.06 165840 -1 1131
1133 0 690814 175305.06 162000 -1 961
1134 0 690838 175289.06 161840 -1 1133
1135 0 690926 175249.06 161720 -1 1134
1136 0 691022 175169.06 161560 -1 1135
1137 0 690974 175233.06 161400 -1 1136
1138 0 691246 175257.06 161200 -1 1137
1139 0 691510 175393.06 161000 -1 1138
1140 0 691550 175617.06 160840 -1 1139
1141 0 691590 175661.06 160680 -1 1140
1142 0 691758 175821.06 160480 -1 1141
1143 0 691950 175989.06 160320 -1 1142
1144 0 692198 176213.06 160200 -1 1143
1145 0 692254 176421.06 160120 -1 1144
1146 0 692454 176597.06 159960 -1 1145
1147 0 692550 176673.14 159800 -1 1146
1148 0 692702 176813.06 159640 -1 1147
1149 0 693022 176973.06 159480 -1 1148
1150 0 693230 177245.06 159240 -1 1149
1151 0 693190 177349.06 159080 -1 1150
1152 0 693270 177397.06 158920 -1 1151
1153 0 693374 177445.06 158720 -1 1152
1154 0 693526 177401.06 158520 -1 1153
1155 0 693934 177489.06 158360 -1 1154
1156 0 694110 177705.06 158200 -1 1155
1157 0 694454 177905.06 157960 -1 1156
1158 0 694878 178181.14 157760 -1 1157
1159 0 694846 178253.14 157560 -1 1158
1160 0 694830 178293.14 157360 -1 1159
1161 0 695030 178365.14 157280 -1 1160
1162 0 695198 178485.14 157120 -1 1161
1163 0 695398 178557.14 157000 -1 1162
1164 0 695550 178749.14 156800 -1 1163
1165 0 695766 178985.2 156640 -1 1164
1166 0 696094 179253.06 156600 -1 1165
1167 0 696470 179477.06 156480 -1 1166
1168 0 697046 179817.14 156440 -1 1167
1169 0 697430 179793.14 156480 -1 1168
1170 0 697750 179725.06 156520 -1 1169
1171 0 697902 179749.06 156560 -1 1170
1172 0 698078 179839.03 156760 -1 1171
1173 0 698202 179895.03 156920 -1 1172
1174 0 698230 179911.03 157120 -1 1173
1175 0 698370 180043.03 157320 -1 1174
1176 0 698646 180157.03 157480 -1 1175
1177 0 698838 180181.05 157560 -1 1176
1178 0 698970 180211.03 157720 -1 1177
1179 0 699110 180279.03 157840 -1 1178
1180 0 699206 180353.03 157960 -1 1179
1181 0 699234 180393.03 158120 -1 1180
1182 0 699314 180493.03 158240 -1 1181
1183 0 699402 180519.06 158360 -1 1182
1184 0 699662 180953.03 158400 -1 1183
1185 0 699846 181021.03 158480 -1 1184
1186 0 699962 181061.03 158640 -1 1185
1187 0 699842 181041.03 158800 -1 1186
1188 0 699710 180917.03 158920 -1 1187
1189 0 699554 180813.03 159040 -1 1188
1190 0 699470 180847.03 159120 -1 1189
1191 0 699430 180877.03 159240 -1 1190
1192 0 699378 180979.03 159360 -1 1191
1193 0 699226 181127.03 159520 -1 1192
1194 0 699022 181283.05 159560 -1 1193
1195 0 698842 181361.03 159640 -1 1194
1196 0 698730 181397.06 159760 -1 1195
1197 0 698674 181613.06 159920 -1 1196
1198 0 698610 181725.06 160120 -1 1197
1199 0 698642 181693.06 160240 -1 1198
1200 0 699362 180949.03 159560 -1 1193
1201 0 699526 180831.06 159680 -1 1200
1202 0 699618 180823.06 159760 -1 1201
1203 0 699670 180697.03 159920 -1 1202
1204 0 699650 180829.03 160080 -1 1203
1205 0 699726 180997.03 160240 -1 1204
1206 0 699778 180995.03 160480 -1 1205
1207 0 699742 181087.03 160720 -1 1206
1208 0 699666 181109.03 160880 -1 1207
1209 0 699566 180997.03 161040 -1 1208
1210 0 699586 180933.03 161240 -1 1209
1211 0 699630 180981.03 161440 -1 1210
1212 0 699690 181017.03 161560 -1 1211
1213 0 699710 181053.03 161720 -1 1212
1214 0 699742 181141.03 161840 -1 1213
1215 0 699746 181165.03 162000 -1 1214
1216 0 699798 181229.03 162120 -1 1215
1217 0 699850 181337.03 162280 -1 1216
1218 0 699994 181361.03 162440 -1 1217
1219 0 700150 181279.03 162600 -1 1218
1220 0 700170 181243.03 162800 -1 1219
1221 0 700142 181155.03 162960 -1 1220
1222 0 700046 180971.03 163120 -1 1221
1223 0 700002 180891.03 163240 -1 1222
1224 0 699914 180887.03 163360 -1 1223
1225 0 699966 180807.03 163520 -1 1224
1226 0 700266 180783.03 163640 -1 1225
1227 0 700262 180657.06 163840 -1 1226
1228 0 700218 180539.03 164000 -1 1227
1229 0 700098 180543.11 164240 -1 1228
1230 0 700042 180439.11 164440 -1 1229
1231 0 700026 180351.11 164600 -1 1230
1232 0 699938 180063.11 164760 -1 1231
1233 0 699938 179891.06 164880 -1 1232
1234 0 699254 181193.03 159000 -1 1189
1235 0 699154 181361.03 158920 -1 1234
1236 0 699106 181627.03 158960 -1 1235
1237 0 699230 181715.03 159080 -1 1236
1238 0 699270 180291.03 158440 -1 1183
1239 0 699274 180171.03 158480 -1 1238
1240 0 699290 180235.03 158640 -1 1239
1241 0 699130 180121.03 158720 -1 1240
1242 0 697422 179781.06 156320 -1 1168
1243 0 697441.2 179794.6 156280 -1 1242
1244 0 697518 179849.06 156120 -1 1243
1245 0 697382 179877.06 155960 -1 1244
1246 0 697350 179885.06 155800 -1 1245
1247 0 697278 179897.06 155720 -1 1246
1248 0 697198 179941.06 155560 -1 1247
1249 0 696958 179981.06 155440 -1 1248
1250 0 696878 180117.06 155360 -1 1249
1251 0 696694 180193.06 155240 -1 1250
1252 0 696766 180257.06 155160 -1 1251
1253 0 696830 180265.06 155000 -1 1252
1254 0 696894 180377.06 154880 -1 1253
1255 0 696742 180597.06 154920 -1 1254
1256 0 696694 180677.06 155000 -1 1255
1257 0 696598 180743.03 155200 -1 1256
1258 0 696966 180429.06 154800 -1 1254
1259 0 697046 180533.06 154600 -1 1258
1260 0 697262 180629.06 154520 -1 1259
1261 0 697454 180721.06 154360 -1 1260
1262 0 697550 180809.06 154200 -1 1261
1263 0 697438 180889.06 154000 -1 1262
1264 0 697430 180937.06 153960 -1 1263
1265 0 697350 181357.06 154000 -1 1264
1266 0 697270 181397.06 154120 -1 1265
1267 0 697230 181489.06 154240 -1 1266
1268 0 697046 181617.06 154360 -1 1267
1269 0 697118 181657.06 154440 -1 1268
1270 0 696870 181651.03 154560 -1 1269
1271 0 697470 181117.1 153840 -1 1264
1272 0 698262 181337.06 153880 -1 1271
1273 0 698430 181417.06 153960 -1 1272
1274 0 698490 181459.05 154120 -1 1273
1275 0 698234 181507.03 154160 -1 1274
1276 0 698206 181487.03 154280 -1 1275
1277 0 698142 181623.03 154400 -1 1276
1278 0 698062 181631.03 154440 -1 1277
1279 0 698202 181593.03 154520 -1 1278
1280 0 698150 181473.03 154720 -1 1279
1281 0 698134 181477.03 154840 -1 1280
1282 0 697502 181097.06 153760 -1 1271
1283 0 697526 181097.06 153640 -1 1282
1284 0 697526 181081.06 153520 -1 1283
1285 0 697630 181137.06 153440 -1 1284
1286 0 697590 181143.03 153240 -1 1285
1287 0 697570 181115.03 153200 -1 1286
1288 0 697194 180709.03 153160 -1 1287
1289 0 697146 180577.03 153080 -1 1288
1290 0 697146 180733.06 152880 -1 1289
1291 0 697710 181189.03 153120 -1 1287
1292 0 697722 181321.03 152960 -1 1291
1293 0 697938 181461.03 152840 -1 1292
1294 0 698178 181635.06 152640 -1 1293
1295 0 698318 181715.06 152480 -1 1294
1296 0 698458 181843.06 152400 -1 1295
1297 0 698574 181939.06 152280 -1 1296
1298 0 698730 181949.03 152120 -1 1297
1299 0 698810 181933.03 151960 -1 1298
1300 0 698946 181951.03 151800 -1 1299
1301 0 699150 182099.03 151560 -1 1300
1302 0 699310 182215.03 151360 -1 1301
1303 0 699502 182369.06 151120 -1 1302
1304 0 699566 182517.06 150920 -1 1303
1305 0 699690 182891.03 150800 -1 1304
1306 0 699922 183031.06 150760 -1 1305
1307 0 700074 183071.06 150640 -1 1306
1308 0 699986 183195.06 150520 -1 1307
1309 0 699850 183371.06 150360 -1 1308
1310 0 699690 183379.06 150280 -1 1309
1311 0 699490 183403.06 150120 -1 1310
1312 0 699370 183503.06 149960 -1 1311
1313 0 699546 183507.06 149840 -1 1312
1314 0 699642 183401.03 149760 -1 1313
1315 0 699786 183401.03 149680 -1 1314
1316 0 700086 183341.03 149520 -1 1315
1317 0 700074 183447.06 149280 -1 1316
1318 0 700202 183523.06 149080 -1 1317
1319 0 700026 183691.06 148920 -1 1318
1320 0 700042 183833.03 148800 -1 1319
1321 0 700122 183885.03 148640 -1 1320
1322 0 700166 183989.03 148480 -1 1321
1323 0 700066 184049.03 148280 -1 1322
1324 0 699954 184081.03 148120 -1 1323
1325 0 699970 184229.03 148000 -1 1324
1326 0 699902 184259.03 147840 -1 1325
1327 0 699942 184251.03 147680 -1 1326
1328 0 700062 184267.03 147520 -1 1327
1329 0 700010 184251.03 147360 -1 1328
1330 0 700054 184267.03 147160 -1 1329
1331 0 700162 184267.03 147000 -1 1330
1332 0 700258 184211.05 146840 -1 1331
1333 0 700222 184227.03 146720 -1 1332
1334 0 700214 184299.03 146600 -1 1333
1335 0 700302 184309.06 146440 -1 1334
1336 0 700310 184129.06 146240 -1 1335
1337 0 700454 183997.06 146000 -1 1336
1338 0 700526 183953.06 145880 -1 1337
1339 0 700526 183971.03 145760 -1 1338
1340 0 700614 183881.05 145720 -1 1339
1341 0 700598 183877.03 145520 -1 1340
1342 0 700498 183929.03 145320 -1 1341
1343 0 700366 184125.03 145280 -1 1342
1344 0 700486 184215.03 145160 -1 1343
1345 0 700498 184391.03 145080 -1 1344
1346 0 700522 184517.03 145000 -1 1345
1347 0 700434 184785.03 145040 -1 1346
1348 0 700442 184837.03 145000 -1 1347
1349 0 700562 184073.03 145120 -1 1344
1350 0 700588 184062 145080 -1 1349
1351 0 700666 184029.03 144960 -1 1350
1352 0 700694 183961.03 144800 -1 1351
1353 0 700710 184017.05 144680 -1 1352
1354 0 700778 184019.03 144560 -1 1353
1355 0 700862 184135.03 144440 -1 1354
1356 0 700918 184137.03 144320 -1 1355
1357 0 701058 184105.03 144240 -1 1356
1358 0 701078 184145.03 144080 -1 1357
1359 0 701054 184145.03 143920 -1 1358
1360 0 700958 184081.03 143680 -1 1359
1361 0 700886 184089.03 143600 -1 1360
1362 0 700846 184075.06 143440 -1 1361
1363 0 700718 184019.06 143360 -1 1362
1364 0 700662 183875.06 143240 -1 1363
1365 0 700582 183693.11 143160 -1 1364
1366 0 700254 183483.03 143200 -1 1365
1367 0 700310 183249.06 143320 -1 1366
1368 0 700406 183113.06 143440 -1 1367
1369 0 700498 183053.06 143600 -1 1368
1370 0 700614 183017.06 143760 -1 1369
1371 0 699706 183369.06 143240 -1 1366
1372 0 699430 183397.06 143280 -1 1371
1373 0 699338 183537.03 143320 -1 1372
1374 0 699282 183541.03 143440 -1 1373
1375 0 699258 183493.05 143560 -1 1374
1376 0 699306 183461.03 143720 -1 1375
1377 0 699338 183477.03 143760 -1 1376
1378 0 699202 183255.03 143240 -1 1372
1379 0 700898 183779.03 143120 -1 1365
1380 0 700998 183779.03 143000 -1 1379
1381 0 701166 183743.03 142920 -1 1380
1382 0 701262 183783.03 142840 -1 1381
1383 0 701258 183903.05 142760 -1 1382
1384 0 701414 183811.03 142840 -1 1382
1385 0 700450 183645.03 143080 -1 1365
1386 0 700358 183645.03 142960 -1 1385
1387 0 700326 183673.03 142840 -1 1386
1388 0 700218 183713.03 142720 -1 1387
1389 0 700066 183745.03 142600 -1 1388
1390 0 700106 183741.03 142440 -1 1389
1391 0 700206 183769.03 142320 -1 1390
1392 0 700354 183765.03 142160 -1 1391
1393 0 700414 183637.03 142040 -1 1392
1394 0 700398 183701.03 141840 -1 1393
1395 0 700342 183777.03 141720 -1 1394
1396 0 700410 183753.03 141560 -1 1395
1397 0 700446 183789.03 141440 -1 1396
1398 0 700542 183761.03 141280 -1 1397
1399 0 700654 183665.03 141120 -1 1398
1400 0 700834 183753.03 140920 -1 1399
1401 0 701018 183751.06 140640 -1 1400
1402 0 701002 183785.03 140440 -1 1401
1403 0 701050 183769.03 140280 -1 1402
1404 0 701138 183757.03 140160 -1 1403
1405 0 701210 183765.03 139960 -1 1404
1406 0 701238 183753.03 139760 -1 1405
1407 0 701266 183757.03 139560 -1 1406
1408 0 701270 183805.03 139400 -1 1407
1409 0 701322 183825.03 139240 -1 1408
1410 0 701378 183789.03 139080 -1 1409
1411 0 701278 183701.03 138960 -1 1410
1412 0 701334 183745.03 138800 -1 1411
1413 0 701306 183717.03 138760 -1 1412
1414 0 701314 183731.03 138560 -1 1413
1415 0 701322 183767.03 138400 -1 1414
1416 0 701318 183699.03 138280 -1 1415
1417 0 701350 183687.03 138160 -1 1416
1418 0 701346 183759.03 138000 -1 1417
1419 0 701358 183823.03 137840 -1 1418
1420 0 701322 183867.03 137680 -1 1419
1421 0 701274 183887.03 137560 -1 1420
1422 0 701258 183867.03 137400 -1 1421
1423 0 701250 183935.03 137280 -1 1422
1424 0 701242 183963.03 137160 -1 1423
1425 0 701234 183991.03 137040 -1 1424
1426 0 701198 184035.03 136920 -1 1425
1427 0 701150 184063.03 136800 -1 1426
1428 0 701118 184095.03 136680 -1 1427
1429 0 701094 184105.03 136480 -1 1428
1430 0 701082 184233.03 136320 -1 1429
1431 0 700906 184281.03 136240 -1 1430
1432 0 701262 184037.03 136280 -1 1430
1433 0 701334 183911.03 136120 -1 1432
1434 0 701350 183807.03 135920 -1 1433
1435 0 701458 183751.03 135720 -1 1434
1436 0 701434 183663.03 135520 -1 1435
1437 0 701494 183647.03 135360 -1 1436
1438 0 701494 183707.03 135160 -1 1437
1439 0 701326 183783.03 134960 -1 1438
1440 0 701270 183755.03 134800 -1 1439
1441 0 701326 183871.03 134640 -1 1440
1442 0 701398 183987.03 134480 -1 1441
1443 0 701898 184229.03 134440 -1 1442
1444 0 702050 184267.06 134280 -1 1443
1445 0 702158 184391.06 134120 -1 1444
1446 0 701190 183845.03 134400 -1 1442
1447 0 701070 183749.03 134280 -1 1446
1448 0 701026 183729.03 134240 -1 1447
1449 0 701018 183777.03 134120 -1 1448
1450 0 700862 183799.03 134000 -1 1449
1451 0 700798 183783.03 133840 -1 1450
1452 0 700870 183823.03 133720 -1 1451
1453 0 700838 183887.03 133560 -1 1452
1454 0 700778 183959.03 133440 -1 1453
1455 0 700554 184037.06 133320 -1 1454
1456 0 700370 184043.03 133200 -1 1455
1457 0 700335 183955.42 133080 -1 1456
1458 0 700328.8 183945.4 132960 -1 1457
1459 0 700326.25 183937.4 132880 -1 1458
1460 0 700366 184059.03 132800 -1 1459
1461 0 700326 184109.03 132640 -1 1460
1462 0 700286 184153.03 132520 -1 1461
1463 0 700262 184147.03 132400 -1 1462
1464 0 700214 184155.03 132320 -1 1463
1465 0 700254 184103.03 132200 -1 1464
1466 0 700254 183975.03 132080 -1 1465
1467 0 699834 184797.03 132120 -1 1466
1468 0 699582 185163.03 132160 -1 1467
1469 0 699418 185227.03 132080 -1 1468
1470 0 699382 185319.03 132000 -1 1469
1471 0 699430 185253.03 131880 -1 1470
1472 0 699310 185215.03 131800 -1 1471
1473 0 699506 185311.03 132200 -1 1468
1474 0 700202 183173.08 132120 -1 1466
1475 0 700386 182765.03 132200 -1 1474
1476 0 700266 182579.03 132280 -1 1475
1477 0 700206 182435.03 132200 -1 1476
1478 0 700190 182351.03 132120 -1 1477
1479 0 699910 183015.03 131920 -1 1474
1480 0 699870 182827.03 131800 -1 1479
1481 0 700290 183041.03 131800 -1 1480
1482 0 700358 183281.03 131760 -1 1481
1483 0 700370 183441.03 131680 -1 1482
1484 0 699538 182441.06 131760 -1 1480
1485 0 699546 182255.03 131640 -1 1484
1486 0 699518 182067.03 131520 -1 1485
1487 0 699450 181205.06 131480 -1 1486
1488 0 699186 180783.11 131400 -1 1487
1489 0 698806 180555.11 131320 -1 1488
1490 0 698590 180189.03 131280 -1 1489
1491 0 698494 179933.03 131200 -1 1490
1492 0 698218 179411.03 131240 -1 1491
1493 0 698002 179237.06 131160 -1 1492
1494 0 697814 178791.03 131200 -1 1493
1495 0 697534 178257.06 131320 -1 1494
1496 0 697042 177791.03 131400 -1 1495
1497 0 696690 177605.06 131520 -1 1496
1498 0 696528 177492.5 131640 -1 1497
1499 0 696474 177455.03 131680 -1 1498
1500 0 696358 177271.03 131840 -1 1499
1501 0 696194 177029.06 132040 -1 1500
1502 0 696202 176991.12 132120 -1 1501
1503 0 696118 176389.06 132120 -1 1502
1504 0 695866 176187.11 132160 -1 1503
1505 0 695762 175951.05 132120 -1 1504
1506 0 695766 175711.03 132160 -1 1505
1507 0 695742 175611.03 132240 -1 1506
1508 0 695714 175639.03 132280 -1 1507
1509 0 695764.7 175597.67 132360 -1 1508
1510 0 695790 175577.03 132400 -1 1509
1511 0 695786 175405.03 132520 -1 1510
1512 0 695418 175143.03 132520 -1 1511
1513 0 695338 175035.03 132640 -1 1512
1514 0 695242 174939.03 132840 -1 1513
1515 0 695134.56 174770.98 132840 -1 1514
1516 0 694919 174608.95 132920 -1 1515
1517 0 695734 175775.05 132080 -1 1505
1518 0 696250 177123.11 132240 -1 1502
1519 0 696242 177091.11 132360 -1 1518
1520 0 696362 176965.14 132480 -1 1519
1521 0 696490 177015.03 132600 -1 1520
1522 0 696694 176883.03 132720 -1 1521
1523 0 696762 176695.03 132840 -1 1522
1524 0 697726 178805.06 131280 -1 1494
1525 0 699590 182049.03 131400 -1 1486
1526 0 700182 184113.03 131920 -1 1466
1527 0 700134 184161.03 131840 -1 1526
1528 0 700458 184199.03 131800 -1 1527
1529 0 700630 184163.03 131720 -1 1528
1530 0 700702 184119.03 131600 -1 1529
1531 0 699918 184627.03 131840 -1 1527
1532 0 699794 184699.03 131760 -1 1531
1533 0 699654 184659.03 131640 -1 1532
1534 0 699398 184669.06 131600 -1 1533
1535 0 699174 184793.06 131560 -1 1534
1536 0 699078 184957.06 131520 -1 1535
1537 0 699154 185085.06 131520 -1 1536
1538 0 698922 185045.06 131520 -1 1536
1539 0 699762 184633.06 131560 -1 1533
1540 0 699762 184761.06 131440 -1 1539
1541 0 699610 185001.06 131280 -1 1540
1542 0 699314 184217.03 132320 -1 1464
1543 0 698978 184147.03 132360 -1 1542
1544 0 698778 184047.03 132440 -1 1543
1545 0 698722 184103.03 132560 -1 1544
1546 0 698582 184071.03 132720 -1 1545
1547 0 698426 184069.03 132840 -1 1546
1548 0 698346 184005.03 133040 -1 1547
1549 0 698166 183927.03 133120 -1 1548
1550 0 697902 183889.03 133080 -1 1549
1551 0 697794 183873.03 132960 -1 1550
1552 0 697686 183905.03 132800 -1 1551
1553 0 697610 183801.03 132720 -1 1552
1554 0 700866 183663.03 132520 -1 1462
1555 0 701010 183591.03 132600 -1 1554
1556 0 701146 183587.03 132680 -1 1555
1557 0 700154 183907.03 133360 -1 1455
1558 0 700122 183843.03 133440 -1 1557
1559 0 700110 183775.03 133520 -1 1558
1560 0 700122 183727.03 133560 -1 1559
1561 0 700614 184491.06 143360 -1 1362
1562 0 700306 184627.06 143280 -1 1561
1563 0 700574 184409.03 144280 -1 1356
1564 0 700370 184569.03 144240 -1 1563
1565 0 700470 183773.03 144400 -1 1355
1566 0 700418 183669.03 144320 -1 1565
1567 0 700394 183669.03 144240 -1 1566
1568 0 700554 183195.06 150800 -1 1306
1569 0 700986 183083.06 151080 -1 1568
1570 0 701298 183135.14 151280 -1 1569
1571 0 701226 183167.14 151440 -1 1570
1572 0 701230 183141.03 151600 -1 1571
1573 0 701294 183145.03 151800 -1 1572
1574 0 701438 183189.03 152000 -1 1573
1575 0 701770 183093.03 152080 -1 1574
1576 0 702202 183201.05 152160 -1 1575
1577 0 702466 183233.03 152120 -1 1576
1578 0 702638 183201.03 152040 -1 1577
1579 0 702458 183281.03 152280 -1 1576
1580 0 702650 183293.03 152360 -1 1579
1581 0 702682 183249.11 152520 -1 1580
1582 0 702722 183309.19 152640 -1 1581
1583 0 702970 183297.06 152720 -1 1582
1584 0 703018 182825.06 152760 -1 1583
1585 0 703210 182617.06 152880 -1 1584
1586 0 703242 182573.06 152960 -1 1585
1587 0 703338 182261.06 153080 -1 1586
1588 0 703466 182201.06 153280 -1 1587
1589 0 703562 181889.06 153400 -1 1588
1590 0 703802 181585.06 153520 -1 1589
1591 0 703898 181305.06 153600 -1 1590
1592 0 699882 183087.06 150880 -1 1305
1593 0 699826 183079.06 151000 -1 1592
1594 0 699618 183167.06 151080 -1 1593
1595 0 699594 183255.06 151200 -1 1594
1596 0 699378 183263.06 151360 -1 1595
1597 0 695606 178693.06 156560 -1 1165
1598 0 695406 178301.06 156480 -1 1597
1599 0 695214 178093.06 156440 -1 1598
1600 0 695214 177757.06 156400 -1 1599
1601 0 695298 177711.03 156280 -1 1600
1602 0 695326 177759.03 156120 -1 1601
1603 0 695334 177723.03 155960 -1 1602
1604 0 695342 177499.03 155800 -1 1603
1605 0 695386 177435.03 155680 -1 1604
1606 0 695474 177469.03 155520 -1 1605
1607 0 695498 177501.03 155360 -1 1606
1608 0 695442 177531.03 155200 -1 1607
1609 0 695434 177531.03 155080 -1 1608
1610 0 695526 177455.03 154960 -1 1609
1611 0 695594 177309.03 154800 -1 1610
1612 0 695570 177433.03 154680 -1 1611
1613 0 695618 177385.03 154560 -1 1612
1614 0 696034 177207.03 154520 -1 1613
1615 0 696298 177243.03 154440 -1 1614
1616 0 696342 177385.03 154320 -1 1615
1617 0 696702 177497.03 154280 -1 1616
1618 0 697134 177543.03 154200 -1 1617
1619 0 697418 177671.03 154120 -1 1618
1620 0 697750 177693.06 154000 -1 1619
1621 0 697870 177653.06 153720 -1 1620
1622 0 697986 177649.06 153600 -1 1621
1623 0 698170 177679.11 153440 -1 1622
1624 0 698502 177735.11 153440 -1 1623
1625 0 698874 177639.11 153440 -1 1624
1626 0 699250 177667.11 153400 -1 1625
1627 0 699522 178021.14 153320 -1 1626
1628 0 699930 178007.03 153360 -1 1627
1629 0 700258 177955.03 153440 -1 1628
1630 0 700502 177873 153480 -1 1629
1631 0 701090 178077.06 153480 -1 1630
1632 0 701258 178018 153560 -1 1631
1633 0 701118 177936.03 153600 -1 1632
1634 0 701126 177848.03 153720 -1 1633
1635 0 701366 177768.03 153800 -1 1634
1636 0 701446 177820.03 153920 -1 1635
1637 0 701462 178243.03 153440 -1 1631
1638 0 701566 178275.03 153360 -1 1637
1639 0 701654 178291.03 153520 -1 1637
1640 0 702122 178329.03 153480 -1 1639
1641 0 702242 178269.03 153400 -1 1640
1642 0 702326 178265.03 153240 -1 1641
1643 0 702378 178297.03 153080 -1 1642
1644 0 697962 177635.11 153360 -1 1623
1645 0 698006 177675.11 153240 -1 1644
1646 0 698082 177687.11 153080 -1 1645
1647 0 697986 177635.11 152960 -1 1646
1648 0 696142 177449.03 154280 -1 1616
1649 0 696186 177377.05 154240 -1 1648
1650 0 696206 177333.03 154200 -1 1649
1651 0 696214 177321.03 154160 -1 1650
1652 0 696470 177569.03 154480 -1 1615
1653 0 696502 177601.03 154520 -1 1652
1654 0 689550 173441.06 162840 -1 952
1655 0 689558 173397.05 162960 -1 1654
1656 0 689593 173479.03 163080 -1 1655
1657 0 689573 173525.03 163200 -1 1656
1658 0 689597 173553.03 163280 -1 1657
1659 0 689605 173499.05 163360 -1 1658
1660 0 689681 173513.03 163480 -1 1659
1661 0 689549 173935.06 163240 -1 1657
1662 0 689421 174007.06 163360 -1 1661
1663 0 689397 174063.06 163480 -1 1662
1664 0 689325 174287.06 163560 -1 1663
1665 0 689373 174439.06 163720 -1 1664
1666 0 689357 174399.06 163960 -1 1665
1667 0 689389 174307.06 164000 -1 1666
1668 0 689413 174211.1 164120 -1 1667
1669 0 689197 174411.06 163960 -1 1666
1670 0 689097 174397.03 164080 -1 1669
1671 0 689013 174341.03 164200 -1 1670
1672 0 689021 174401.03 164360 -1 1671
1673 0 689049 174391.03 164480 -1 1672
1674 0 689045 174431.03 164640 -1 1673
1675 0 689113 174327.03 164760 -1 1674
1676 0 689165 174367.03 164960 -1 1675
1677 0 689510 172675.03 163000 -1 1655
1678 0 689742 172571.03 163160 -1 1677
1679 0 689734 172347.03 163280 -1 1678
1680 0 689710 172283.05 163360 -1 1679
1681 0 689694 171999.11 163480 -1 1680
1682 0 689710 171999.11 163520 -1 1681
1683 0 689662 172063.11 163680 -1 1682
1684 0 689566 172167.11 163760 -1 1683
1685 0 689494 172203.06 163880 -1 1684
1686 0 689446 172275.06 163960 -1 1685
1687 0 689766 172431.11 163720 -1 1683
1688 0 689758 172527.11 163760 -1 1687
1689 0 690366 172611.03 163240 -1 1679
1690 0 686566 170707.06 162280 -1 936
1691 0 686478 170667.1 162400 -1 1690
1692 0 686534 170603.06 162560 -1 1691
1693 0 685774 168855.14 161880 -1 932
1694 0 685766 168799.14 162000 -1 1693
1695 0 685910 168927.14 162160 -1 1694
1696 0 685798 168035.06 161640 -1 929
1697 0 685854 167815.06 161600 -1 1696
1698 0 685854 167751.06 161480 -1 1697
1699 0 685038.56 167998.22 161480 -1 926
1700 0 685070.44 167766.11 161480 -1 1699
1701 0 685184.8 167765.84 161440 -1 1700
1702 0 685210.56 167703.53 161320 -1 1701
1703 0 685183.75 167619.92 161240 -1 1702
1704 0 685248.9 168475.67 161360 -1 926
1705 0 685425.3 168505.62 161280 -1 1704
1706 0 685610.44 168531.03 161120 -1 1705
1707 0 685453.2 168610.81 161080 -1 1706
1708 0 685415.8 168620.6 161000 -1 1707
1709 0 685456.06 168576.28 160920 -1 1708
1710 0 685888.75 168430.02 161080 -1 1706
1711 0 685960.1 168446.92 160960 -1 1710
1712 0 686075.3 168506.64 160800 -1 1711
1713 0 686203.9 168524.92 160720 -1 1712
1714 0 681939 166700.47 158120 -1 805
1715 0 682240.25 166899.22 158240 -1 1714
1716 0 682358.2 167022.94 158280 -1 1715
1717 0 682448.1 167083.73 158200 -1 1716
1718 0 682544.06 167188.5 158160 -1 1717
1719 0 678907.7 166399.1 157040 -1 796
1720 0 678874.75 166817.97 157120 -1 1719
1721 0 679096.8 166957.69 157160 -1 1720
1722 0 678974.06 167326.06 157120 -1 1721
1723 0 678784.2 167731.53 157040 -1 1722
1724 0 678868.4 168339.73 157040 -1 1723
1725 0 678780.25 168666.22 156920 -1 1724
1726 0 678732.94 168721.97 156880 -1 1725
1727 0 678815.5 168541.19 156840 -1 1726
1728 0 678825.94 168543.61 156640 -1 1727
1729 0 678812 168610.23 156520 -1 1728
1730 0 678741.9 168630.69 156440 -1 1729
1731 0 678718.44 168670.86 156360 -1 1730
1732 0 678677.06 168667.4 156320 -1 1731
1733 0 678592.7 168885.03 156760 -1 1726
1734 0 678477.7 168974.67 156720 -1 1733
1735 0 678293.06 169069.72 156480 -1 1734
1736 0 678297.2 169226.7 156360 -1 1735
1737 0 678245.25 169281.31 156760 -1 1734
1738 0 678255.75 169386.72 156800 -1 1737
1739 0 678305.9 169512.83 156880 -1 1738
1740 0 678320.56 169568.61 156960 -1 1739
1741 0 678405.06 169664.19 157040 -1 1740
1742 0 678348.4 169704.86 157120 -1 1741
1743 0 677898.2 169076.31 156680 -1 1734
1744 0 677750.25 168992.31 156680 -1 1743
1745 0 677710.2 168820.3 156680 -1 1744
1746 0 679814.1 166111.53 156360 -1 791
1747 0 679952.56 166064.27 156280 -1 1746
1748 0 679895.1 165973.48 156200 -1 1747
1749 0 679839.56 165958 156160 -1 1748
1750 0 678941.9 166468.31 155920 -1 786
1751 0 678050.8 164699.1 153800 -1 773
1752 0 678231.75 164493.94 153840 -1 1751
1753 0 674175 163994.92 151840 -1 760
1754 0 674058.4 164068.78 151960 -1 1753
1755 0 673957.3 164158.34 152000 -1 1754
1756 0 673996.5 164104.25 152160 -1 1755
1757 0 673958.1 163979.34 152240 -1 1756
1758 0 673913.56 163908.86 152280 -1 1757
1759 0 673897.3 163912.8 152360 -1 1758
1760 0 673928.25 163965.7 152400 -1 1759
1761 0 673869.4 164003.36 152560 -1 1760
1762 0 673802.6 164046.56 152760 -1 1761
1763 0 673799.75 164054.2 152960 -1 1762
1764 0 673752.7 164159.97 153160 -1 1763
1765 0 673618.2 164202.45 153280 -1 1764
1766 0 673669.94 163775.16 152240 -1 1758
1767 0 673604.4 163688.58 152160 -1 1766
1768 0 672698.1 163620.92 150200 -1 749
1769 0 672801.75 163496.84 150240 -1 1768
1770 0 672135.56 164134.48 149040 -1 738
1771 0 671947.56 164290.38 149040 -1 1770
1772 0 671762.6 164391.64 149000 -1 1771
1773 0 672388.75 163911.9 148800 -1 735
1774 0 672695.25 163893.78 148760 -1 1773
1775 0 669393.5 163547.11 147080 -1 721
1776 0 669651.4 163650.84 147040 -1 1775
1777 0 669689.2 163696.75 146960 -1 1776
1778 0 669652.1 163676.7 146880 -1 1777
1779 0 667555.94 161099.22 146120 -1 716
1780 0 667756.6 159884.89 146160 -1 1779
1781 0 667823.6 159549.67 146200 -1 1780
1782 0 667665.7 159158.06 146360 -1 1781
1783 0 667764.56 158921.64 146400 -1 1782
1784 0 667843.6 158768.89 146560 -1 1783
1785 0 667892.9 158651.36 146640 -1 1784
1786 0 667877.06 158482.12 146800 -1 1785
1787 0 667706.56 157511.42 146840 -1 1786
1788 0 667532.44 156732.02 147000 -1 1787
1789 0 667443.5 156198.44 147200 -1 1788
1790 0 667780 156106.06 147160 -1 1789
1791 0 667980 156058.06 147040 -1 1790
1792 0 668068 156034.06 147000 -1 1791
1793 0 667472.9 156133.08 147400 -1 1789
1794 0 667484.7 156133.95 147480 -1 1793
1795 0 667496 156078.72 147600 -1 1794
1796 0 667344 155819.06 147720 -1 1795
1797 0 667232 155631.06 147840 -1 1796
1798 0 667344 155635.06 147960 -1 1797
1799 0 667496 155571.06 148040 -1 1798
1800 0 667536 155523.06 148240 -1 1799
1801 0 667496 155355.06 148440 -1 1800
1802 0 667448 155243.06 148640 -1 1801
1803 0 667776 156103.06 148640 -1 1802
1804 0 667408 154999.06 148720 -1 1802
1805 0 667424 154747.06 148880 -1 1804
1806 0 667352 154675.06 149080 -1 1805
1807 0 667344 154751.06 149280 -1 1806
1808 0 667440 154679.06 149440 -1 1807
1809 0 667440 154511.06 149600 -1 1808
1810 0 667296 154767.06 149800 -1 1809
1811 0 666984 154751.06 149920 -1 1810
1812 0 667272 155179.06 149920 -1 1811
1813 0 667032 155547.06 149960 -1 1812
1814 0 666832 154451.06 149960 -1 1811
1815 0 666648 154323.06 150080 -1 1814
1816 0 666632 154199.14 150240 -1 1815
1817 0 666728 153991.16 150360 -1 1816
1818 0 666856 153775.14 150520 -1 1817
1819 0 667128 153447.14 150680 -1 1818
1820 0 667320 152951 150800 -1 1819
1821 0 667048 152611.06 150920 -1 1820
1822 0 666872 152443.06 151120 -1 1821
1823 0 666512 152059.06 151240 -1 1822
1824 0 666352 151651.06 151360 -1 1823
1825 0 666288 151503 151480 -1 1824
1826 0 666104 151459.06 151600 -1 1825
1827 0 666040 151259.06 151760 -1 1826
1828 0 665904 151219.06 151920 -1 1827
1829 0 665893.3 151224.33 152000 -1 1828
1830 0 665765 151164.06 152160 -1 1829
1831 0 665685 151076.06 152320 -1 1830
1832 0 665565 150948.06 152440 -1 1831
1833 0 665485 150900.06 152560 -1 1832
1834 0 665349 150632.14 152680 -1 1833
1835 0 665101 150392.14 152880 -1 1834
1836 0 664869 150172.06 153000 -1 1835
1837 0 664677 150004.06 153160 -1 1836
1838 0 664565 149988.06 153320 -1 1837
1839 0 664333 149884.06 153400 -1 1838
1840 0 663989 149736.14 153600 -1 1839
1841 0 663989 149680.14 153800 -1 1840
1842 0 663757 149528.14 153960 -1 1841
1843 0 663685 149580.2 154120 -1 1842
1844 0 663661 149508.2 154320 -1 1843
1845 0 663573 149404.2 154440 -1 1844
1846 0 663565 149328.27 154640 -1 1845
1847 0 663565 149264.3 154800 -1 1846
1848 0 663437 149216.27 154920 -1 1847
1849 0 663533 149296.27 155120 -1 1848
1850 0 663629 149344.27 155240 -1 1849
1851 0 663589 149296.27 155320 -1 1850
1852 0 663237 149020.06 155360 -1 1851
1853 0 663069 148956.06 155480 -1 1852
1854 0 663013 148844.06 155600 -1 1853
1855 0 663005 148820.06 155800 -1 1854
1856 0 662917 148688.06 155920 -1 1855
1857 0 662789 148568.06 156080 -1 1856
1858 0 662749 148464.06 156240 -1 1857
1859 0 662805 148320.06 156400 -1 1858
1860 0 662901 148164.14 156600 -1 1859
1861 0 662941 147996.14 156800 -1 1860
1862 0 662789 147740.14 156960 -1 1861
1863 0 662701 147576.2 157040 -1 1862
1864 0 662349 147484.27 157200 -1 1863
1865 0 663269 147696.06 157240 -1 1864
1866 0 663773 147872.06 157320 -1 1865
1867 0 664021 148168.06 157400 -1 1866
1868 0 661565 147141.53 157280 -1 1864
1869 0 661159.5 147016.1 157520 -1 1868
1870 0 660918.3 147084 157760 -1 1869
1871 0 660853.06 147175.4 157960 -1 1870
1872 0 660939.9 147194 158160 -1 1871
1873 0 660653.1 147159.9 158400 -1 1872
1874 0 660470.44 147304.22 158600 -1 1873
1875 0 660395.75 147328.5 158840 -1 1874
1876 0 660431.9 147316.31 159040 -1 1875
1877 0 660466.9 147332.1 159240 -1 1876
1878 0 660180.75 147357.69 159480 -1 1877
1879 0 660175.8 147335.78 159720 -1 1878
1880 0 659835.3 147364.06 159920 -1 1879
1881 0 659696.75 147444.06 160120 -1 1880
1882 0 659352.25 147391.06 160320 -1 1881
1883 0 659170 147561.69 160520 -1 1882
1884 0 658844.1 147483.44 160720 -1 1883
1885 0 658564.56 147549.94 160920 -1 1884
1886 0 658030.9 147506.62 161080 -1 1885
1887 0 657833.75 147578.34 161280 -1 1886
1888 0 657721.25 147428.97 161480 -1 1887
1889 0 657538.9 147140.34 161560 -1 1888
1890 0 657546.1 147237.5 161640 -1 1889
1891 0 657725.5 147695.22 161760 -1 1890
1892 0 657810.25 148060.62 161880 -1 1891
1893 0 657776.5 147999.53 162000 -1 1892
1894 0 657658.75 148148.72 162160 -1 1893
1895 0 657522.6 148474.69 162320 -1 1894
1896 0 657513.5 148636.69 162440 -1 1895
1897 0 657546.6 148774.28 162600 -1 1896
1898 0 657571.1 148809.28 162640 -1 1897
1899 0 657601.4 148863.28 162760 -1 1898
1900 0 657482.75 148890.25 162880 -1 1899
1901 0 657637.2 148907.12 163040 -1 1900
1902 0 657624.5 148954.4 163200 -1 1901
1903 0 656451.75 147128.34 161680 -1 1890
1904 0 655849.75 147103.1 161880 -1 1903
1905 0 654965.6 146966.66 162000 -1 1904
1906 0 654973.8 146926.03 162080 -1 1905
1907 0 654450.9 146874.19 162160 -1 1906
1908 0 654056.25 146959.03 162280 -1 1907
1909 0 653713.44 147010.97 162440 -1 1908
1910 0 653262.4 146994 162560 -1 1909
1911 0 652761.44 146852.25 162720 -1 1910
1912 0 652117.9 146663.16 162760 -1 1911
1913 0 651693.4 146559.88 162880 -1 1912
1914 0 651566.2 146524.9 163040 -1 1913
1915 0 651326.1 146522.03 163200 -1 1914
1916 0 650871.3 146486.4 163360 -1 1915
1917 0 650177.1 146343.88 163520 -1 1916
1918 0 649956.44 146339.66 163640 -1 1917
1919 0 649802.5 146206.1 163760 -1 1918
1920 0 649492.75 146120.78 163880 -1 1919
1921 0 649168 145963.9 164080 -1 1920
1922 0 648883.2 145970.6 164280 -1 1921
1923 0 648666.6 145979.44 164440 -1 1922
1924 0 648211.6 145934.53 164640 -1 1923
1925 0 647534.5 145945.16 164800 -1 1924
1926 0 646862 145902.19 164960 -1 1925
1927 0 646290.2 145920.5 165040 -1 1926
1928 0 646290.8 145830.62 165160 -1 1927
1929 0 645944.8 145587.88 165320 -1 1928
1930 0 645369.2 145308.56 165440 -1 1929
1931 0 644728.1 145139.31 165600 -1 1930
1932 0 644370.9 144952.62 165720 -1 1931
1933 0 644159 144701.03 165880 -1 1932
1934 0 643840.7 144483.78 166040 -1 1933
1935 0 642836.6 144160 166200 -1 1934
1936 0 642851.4 143578.78 166320 -1 1935
1937 0 642757.06 143045.06 166520 -1 1936
1938 0 642466.7 142850 166760 -1 1937
1939 0 642382.4 142625.53 166880 -1 1938
1940 0 642249.75 142414.19 167040 -1 1939
1941 0 641768.25 142148.38 167160 -1 1940
1942 0 641343.9 141981.31 167320 -1 1941
1943 0 640755.56 141652.06 167480 -1 1942
1944 0 640511 141237.6 167640 -1 1943
1945 0 640389.6 141019.88 167800 -1 1944
1946 0 640403.7 140888.72 167960 -1 1945
1947 0 640276.2 140766.4 168160 -1 1946
1948 0 640186.1 140374.06 168320 -1 1947
1949 0 639874.6 140246.44 168480 -1 1948
1950 0 639378 139681.94 168640 -1 1949
1951 0 639128.1 139486.12 168760 -1 1950
1952 0 639008 139272.44 168960 -1 1951
1953 0 638799.5 138973.5 169160 -1 1952
1954 0 638701.9 138786.44 169360 -1 1953
1955 0 638670.1 138757.25 169560 -1 1954
1956 0 638761.25 138680.16 169760 -1 1955
1957 0 638725.4 138658.66 169920 -1 1956
1958 0 638467.5 138509.12 170120 -1 1957
1959 0 638321.1 138467.84 170320 -1 1958
1960 0 638197.1 138509.66 170520 -1 1959
1961 0 638078.25 138406.97 170720 -1 1960
1962 0 637934.5 138324.22 170920 -1 1961
1963 0 637390.3 138499.12 171080 -1 1962
1964 0 637303.8 138510.94 171200 -1 1963
1965 0 637301.5 138536.5 171240 -1 1964
1966 0 637018.94 138459.72 171400 -1 1965
1967 0 636830.5 138479.97 171600 -1 1966
1968 0 636417.4 139071.31 171640 -1 1967
1969 0 636129.75 139407.53 171800 -1 1968
1970 0 636019.75 139648.19 171960 -1 1969
1971 0 635910.4 139729.62 172120 -1 1970
1972 0 635713.75 139916.16 172280 -1 1971
1973 0 635392.56 140158.31 172440 -1 1972
1974 0 635240 140314.56 172640 -1 1973
1975 0 635195.4 140449.9 172720 -1 1974
1976 0 634965.44 141016.81 172880 -1 1975
1977 0 634727.5 141450.4 173040 -1 1976
1978 0 634456.6 141674.4 173280 -1 1977
1979 0 634121.44 141986.5 173480 -1 1978
1980 0 633893.7 142158.53 173680 -1 1979
1981 0 633518.25 142618.4 173760 -1 1980
1982 0 633248.25 142949.25 173880 -1 1981
1983 0 633155.06 143044.16 174040 -1 1982
1984 0 632750.1 143476.69 174240 -1 1983
1985 0 632477.3 143767.44 174360 -1 1984
1986 0 630903 144552.81 174360 -1 1985
1987 0 629188.1 144710.1 174360 -1 1986
1988 0 628165.5 144624.06 174320 -1 1987
1989 0 627904 144345.75 174200 -1 1988
1990 0 627599.1 144024.25 174000 -1 1989
1991 0 627376 143319.75 173960 -1 1990
1992 0 627227.25 142782.94 173920 -1 1991
1993 0 627294 142608.56 173840 -1 1992
1994 0 627220.56 142426.88 173800 -1 1993
1995 0 627156.8 142254.16 173720 -1 1994
1996 0 627092 142053.7 173600 -1 1995
1997 0 627028.94 141951.6 173480 -1 1996
1998 0 626918 141858.48 173360 -1 1997
1999 0 626902.1 141817.75 173320 -1 1998
2000 0 626824.5 141667.34 173200 -1 1999
2001 0 626704.56 141550.23 173080 -1 2000
2002 0 626596 141488.83 172960 -1 2001
2003 0 628123 144679.03 174480 -1 1988
2004 0 627998.6 144760.16 174680 -1 2003
2005 0 627981.1 144838.22 174800 -1 2004
2006 0 627729.9 144819.25 174960 -1 2005
2007 0 627401.4 144695.47 175120 -1 2006
2008 0 627207.4 144784.4 175280 -1 2007
2009 0 627263.44 144956 175440 -1 2008
2010 0 627252.25 144896.81 175560 -1 2009
2011 0 627193.25 144977.44 175760 -1 2010
2012 0 627136.75 144907.66 175960 -1 2011
2013 0 626915.5 144867.1 176160 -1 2012
2014 0 626693 144817.66 176320 -1 2013
2015 0 626599.9 144895.9 176520 -1 2014
2016 0 626528 144889.4 176600 -1 2015
2017 0 626360.44 144918.75 176760 -1 2016
2018 0 626117.75 144753.1 176960 -1 2017
2019 0 626013.9 144727.9 177160 -1 2018
2020 0 625855.4 144643.16 177320 -1 2019
2021 0 625809.75 144673.19 177520 -1 2020
2022 0 625784 144671.97 177720 -1 2021
2023 0 625757.6 144649.31 177920 -1 2022
2024 0 625778.06 144527.9 178120 -1 2023
2025 0 625776.75 144444.34 178360 -1 2024
2026 0 625614 144428 178560 -1 2025
2027 0 625559.6 144409.16 178760 -1 2026
2028 0 625473 144373.78 179000 -1 2027
2029 0 625407.9 144317.28 179240 -1 2028
2030 0 625282.5 144321.16 179440 -1 2029
2031 0 625197.5 144359.72 179640 -1 2030
2032 0 625192.9 144467.12 179880 -1 2031
2033 0 625057.1 144588.88 180080 -1 2032
2034 0 625022.94 144662.53 180160 -1 2033
2035 0 625030.25 144766.25 180240 -1 2034
2036 0 624999.5 144811.72 180400 -1 2035
2037 0 624897.75 144857.6 180600 -1 2036
2038 0 624771 144941.38 180760 -1 2037
2039 0 624597.4 145032.97 180920 -1 2038
2040 0 624372.25 145102.94 181120 -1 2039
2041 0 624354.75 145201.1 181200 -1 2040
2042 0 624453.9 145310.7 181320 -1 2041
2043 0 624278.2 145401.42 181440 -1 2042
2044 0 624148.25 145532.38 181560 -1 2043
2045 0 624075.8 145619.53 181680 -1 2044
2046 0 624023.1 145751.19 181800 -1 2045
2047 0 623902.25 145864.8 181880 -1 2046
2048 0 623707.44 145955.81 182000 -1 2047
2049 0 623671.9 145909.61 182080 -1 2048
2050 0 623539.2 145957.08 182240 -1 2049
2051 0 623435.75 145969.36 182400 -1 2050
2052 0 623152.7 146197.11 182560 -1 2051
2053 0 623107.75 146221.25 182680 -1 2052
2054 0 622933.6 146327.77 182840 -1 2053
2055 0 622794.4 146696.44 183000 -1 2054
2056 0 622855.2 146839.84 183160 -1 2055
2057 0 622863.44 146914.6 183360 -1 2056
2058 0 622828.25 147174.11 183560 -1 2057
2059 0 622659.6 147607.75 183720 -1 2058
2060 0 622545.4 147881.61 183840 -1 2059
2061 0 622514.3 148126.45 183960 -1 2060
2062 0 622415.25 148370.53 184080 -1 2061
2063 0 622304.25 148615.62 184200 -1 2062
2064 0 622159.1 148924.88 184360 -1 2063
2065 0 621935.06 149186.95 184520 -1 2064
2066 0 621863.9 149300.78 184640 -1 2065
2067 0 621802.94 149432.89 184760 -1 2066
2068 0 621717 149606.12 184920 -1 2067
2069 0 621499.44 149846.02 185080 -1 2068
2070 0 621409.8 150009.14 185200 -1 2069
2071 0 621279.2 150238.34 185320 -1 2070
2072 0 621177 150310.97 185480 -1 2071
2073 0 621085.2 150426.8 185680 -1 2072
2074 0 621029.75 150619.69 185880 -1 2073
2075 0 620881.2 150758.77 186120 -1 2074
2076 0 620751.44 150924.69 186280 -1 2075
2077 0 620573.75 151205.62 186480 -1 2076
2078 0 620526.6 151506.61 186640 -1 2077
2079 0 620616.6 151530.88 186880 -1 2078
2080 0 620635.4 151525.6 186920 -1 2079
2081 0 621229.2 151668.89 186920 -1 2080
2082 0 621436.94 151664.4 187000 -1 2081
2083 0 621641.5 151675 187120 -1 2082
2084 0 621767.4 151727.75 187280 -1 2083
2085 0 621956.2 151873.02 187400 -1 2084
2086 0 622214 151981.52 187480 -1 2085
2087 0 622326.94 152180.06 187520 -1 2086
2088 0 622446.25 152363.02 187600 -1 2087
2089 0 622482.75 152527.66 187680 -1 2088
2090 0 622639.1 152763.88 187720 -1 2089
2091 0 622660.1 152850.45 187800 -1 2090
2092 0 622814.06 152965.12 187920 -1 2091
2093 0 622882.7 153089.88 188000 -1 2092
2094 0 622930.2 153209.62 188120 -1 2093
2095 0 623062.8 153481.69 188280 -1 2094
2096 0 623123.1 153624.47 188360 -1 2095
2097 0 623114.06 153879.48 188520 -1 2096
2098 0 623277.75 154108.56 188680 -1 2097
2099 0 623415.5 154233.98 188800 -1 2098
2100 0 623479.25 154477.31 188920 -1 2099
2101 0 623591 154738.42 189040 -1 2100
2102 0 623609.5 154929.69 189120 -1 2101
2103 0 623591.94 155028.25 189280 -1 2102
2104 0 623609.75 155090.08 189400 -1 2103
2105 0 623614.4 155253.62 189480 -1 2104
2106 0 623629.1 155258.47 189640 -1 2105
2107 0 623639.3 155421.48 189760 -1 2106
2108 0 623644.4 155472.7 189800 -1 2107
2109 0 623819.3 156067.94 189840 -1 2108
2110 0 624141 156328.25 189960 -1 2109
2111 0 624227 156368.33 190000 -1 2110
2112 0 624214.8 156396.83 190120 -1 2111
2113 0 624227.75 156392.5 190240 -1 2112
2114 0 624232.06 156390.73 190280 -1 2113
2115 0 624231.4 156431.66 190480 -1 2114
2116 0 624213.1 156493.34 190680 -1 2115
2117 0 624244.5 156504.22 190720 -1 2116
2118 0 624393.2 156760.4 190760 -1 2117
2119 0 624387.7 156954.8 190880 -1 2118
2120 0 624374.4 156978.28 190920 -1 2119
2121 0 624338.94 156934.22 191000 -1 2120
2122 0 625100.75 157904.72 191000 -1 2121
2123 0 624965.25 158769.61 191200 -1 2122
2124 0 624761.4 158868.33 191320 -1 2123
2125 0 624260.2 158828.17 191400 -1 2124
2126 0 624173.6 158884.4 191520 -1 2125
2127 0 624115.56 158922.27 191600 -1 2126
2128 0 624091.44 158841.72 191720 -1 2127
2129 0 624085.75 158932.67 191920 -1 2128
2130 0 624329.1 159151.44 192000 -1 2129
2131 0 624426.9 159173.58 192200 -1 2130
2132 0 623915.7 158722.17 191280 -1 2125
2133 0 623751.6 158852.5 191160 -1 2132
2134 0 623685.9 158870.81 191120 -1 2133
2135 0 625239.44 159134.48 191480 -1 2124
2136 0 625348.1 159193.25 191600 -1 2135
2137 0 625289.7 159145.86 191840 -1 2136
2138 0 625315.75 157921.5 191160 -1 2122
2139 0 625470.4 157904.72 191280 -1 2138
2140 0 625427.44 158005.45 191400 -1 2139
2141 0 625441.06 158268 191520 -1 2140
2142 0 625613.4 158482.53 191600 -1 2141
2143 0 625716.6 158390.55 191720 -1 2142
2144 0 620612.9 151499.28 187080 -1 2080
2145 0 620129.94 151594.94 187280 -1 2144
2146 0 619912.8 151681.55 187400 -1 2145
2147 0 619707.4 151844.77 187480 -1 2146
2148 0 619602.75 151948.92 187640 -1 2147
2149 0 619499.5 152006.33 187760 -1 2148
2150 0 619310.9 152064.84 187880 -1 2149
2151 0 619012.25 152210.7 187960 -1 2150
2152 0 618927.3 152338.02 188080 -1 2151
2153 0 618802.44 152374.94 188200 -1 2152
2154 0 618583.5 152450.53 188320 -1 2153
2155 0 618479.5 152477.08 188480 -1 2154
2156 0 618156.56 152513.19 188640 -1 2155
2157 0 618011.1 152608.16 188760 -1 2156
2158 0 617946.25 152646.78 188880 -1 2157
2159 0 617670.5 152778.16 189080 -1 2158
2160 0 617476.4 152902.95 189280 -1 2159
2161 0 617350.06 152986.81 189480 -1 2160
2162 0 617283.4 153019.72 189640 -1 2161
2163 0 617253.6 153067.03 189840 -1 2162
2164 0 617172.06 153066.12 190080 -1 2163
2165 0 617018.1 153087.95 190280 -1 2164
2166 0 616931.44 153176.81 190480 -1 2165
2167 0 616875.94 153273.62 190640 -1 2166
2168 0 616809.7 153322.47 190760 -1 2167
2169 0 616770.6 153364.69 190920 -1 2168
2170 0 616661.56 153408.62 191080 -1 2169
2171 0 616521.1 153406.16 191280 -1 2170
2172 0 616376.1 153398.14 191480 -1 2171
2173 0 616218.3 153289.44 191680 -1 2172
2174 0 616055.4 153155.9 191880 -1 2173
2175 0 615949.5 153105.66 192080 -1 2174
2176 0 615835.2 153080 192280 -1 2175
2177 0 615562.3 153112.31 192480 -1 2176
2178 0 615364 153226.48 192680 -1 2177
2179 0 615243.8 153338.31 192800 -1 2178
2180 0 615195.6 153331.42 192960 -1 2179
2181 0 615265 153406.2 193160 -1 2180
2182 0 615131.75 153505.53 193320 -1 2181
2183 0 615027.7 153473.12 193440 -1 2182
2184 0 614907 153488.98 193600 -1 2183
2185 0 614790.3 153392.58 193800 -1 2184
2186 0 614653.06 153348.14 193960 -1 2185
2187 0 614601.56 153300.62 194120 -1 2186
2188 0 614560.2 153189.36 194280 -1 2187
2189 0 614540.5 153183.64 194440 -1 2188
2190 0 614571.75 153166.78 194560 -1 2189
2191 0 614569.7 153224.06 194760 -1 2190
2192 0 614625.1 153318.67 194920 -1 2191
2193 0 614507 153401.67 195000 -1 2192
2194 0 614448.25 153443.33 195040 -1 2193
2195 0 614392.5 153501.67 195280 -1 2194
2196 0 614220.9 153618.55 195480 -1 2195
2197 0 614149.1 153658.52 195680 -1 2196
2198 0 614230.6 153603 195840 -1 2197
2199 0 614250.9 153588.55 195880 -1 2198
2200 0 614256.9 153542.4 196080 -1 2199
2201 0 614248.1 153488.1 196240 -1 2200
2202 0 614268.25 153485.98 196400 -1 2201
2203 0 615134.75 152989.03 196400 -1 2202
2204 0 615283.4 152749.38 196560 -1 2203
2205 0 614247 153523.28 196600 -1 2202
2206 0 614047.6 153657.9 196680 -1 2205
2207 0 614058.75 153706.06 196720 -1 2206
2208 0 613959.5 153772.08 196800 -1 2207
2209 0 614019.8 153875.84 196960 -1 2208
2210 0 613996.2 153915.88 197000 -1 2209
2211 0 613946.6 154206.23 197120 -1 2210
2212 0 613975.75 154205.28 197160 -1 2211
2213 0 613928.94 154229.33 197320 -1 2212
2214 0 613565.56 154328.6 197520 -1 2213
2215 0 613461.7 154372 197560 -1 2214
2216 0 613296.75 154500.12 197680 -1 2215
2217 0 613182.4 154672.12 197840 -1 2216
2218 0 613084.7 154656 198000 -1 2217
2219 0 613036.2 154648.19 198080 -1 2218
2220 0 612894.2 154664.38 198280 -1 2219
2221 0 612688.44 154550.3 198480 -1 2220
2222 0 612601.1 154422.56 198560 -1 2221
2223 0 612470.7 154406.2 198800 -1 2222
2224 0 612465.44 154344.66 199000 -1 2223
2225 0 612401.25 154410.64 199240 -1 2224
2226 0 612310.5 154443.58 199400 -1 2225
2227 0 612105.25 154420.56 199480 -1 2226
2228 0 613183.5 154856.62 197880 -1 2217
2229 0 613240.3 155190.62 197920 -1 2228
2230 0 613316.6 155326.33 198000 -1 2229
2231 0 613927.44 155902.7 198000 -1 2230
2232 0 613896.4 155936.6 197880 -1 2231
2233 0 613875.9 155958.72 197800 -1 2232
2234 0 614194.8 156070.84 197760 -1 2233
2235 0 614673.3 155944.16 197560 -1 2234
2236 0 614817.94 155841.1 197480 -1 2235
2237 0 614927 156083 197240 -1 2236
2238 0 613355.5 155410.61 198120 -1 2230
2239 0 613404.94 155541.12 198320 -1 2238
2240 0 612635.5 155692.12 198320 -1 2239
2241 0 612570.25 155827.72 198400 -1 2240
2242 0 613452.25 155597.75 198440 -1 2239
2243 0 613470.56 155649 198560 -1 2242
2244 0 613551.06 155870.28 199080 -1 2243
2245 0 614061.9 155115.56 198560 -1 2243
2246 0 614056.25 155012.83 198760 -1 2245
2247 0 613878.3 155049.5 198920 -1 2246
2248 0 613102.7 154975.98 197160 -1 2212
2249 0 613079.7 154969.31 197080 -1 2248
2250 0 630876.5 144639.47 174280 -1 1986
2251 0 630877.25 144656.28 174160 -1 2250
2252 0 630777.75 144609.69 174000 -1 2251
2253 0 630713.2 144615.5 173880 -1 2252
2254 0 630801.6 144694.56 173760 -1 2253
2255 0 630716.5 146061.94 174240 -1 2250
2256 0 631026.3 146762.78 174200 -1 2255
2257 0 631089.8 146917.88 174280 -1 2256
2258 0 631128.75 147079.16 174440 -1 2257
2259 0 631044.6 147520.69 174560 -1 2258
2260 0 631054.75 147533.72 174600 -1 2259
2261 0 631184.3 147919.88 174680 -1 2260
2262 0 630942.25 147022.81 174080 -1 2256
2263 0 630849 147242.19 173920 -1 2262
2264 0 630769.56 147437.78 173760 -1 2263
2265 0 630600 147764.6 173560 -1 2264
2266 0 630345.44 147870.16 173400 -1 2265
2267 0 629881.75 148020.66 173240 -1 2266
2268 0 629586.94 148591.53 173200 -1 2267
2269 0 629537.5 148868.88 173280 -1 2268
2270 0 629197.75 148846 173400 -1 2269
2271 0 629072.75 148793.69 173560 -1 2270
2272 0 628586.7 149945.66 173520 -1 2271
2273 0 628557.06 150128.97 173400 -1 2272
2274 0 628421.56 150442.03 173240 -1 2273
2275 0 627782 151408.28 173200 -1 2274
2276 0 627465.75 151596.62 173160 -1 2275
2277 0 627331.4 151979.62 173080 -1 2276
2278 0 627099.7 152478.31 173000 -1 2277
2279 0 626779.44 153119.9 173040 -1 2278
2280 0 626678.1 153277.12 173160 -1 2279
2281 0 626578.5 153257.56 173360 -1 2280
2282 0 626545.75 153316.81 173560 -1 2281
2283 0 626436.8 153514.4 173760 -1 2282
2284 0 626114.4 153543.22 173920 -1 2283
2285 0 625956.6 153823.62 174080 -1 2284
2286 0 625825.5 153928.69 174280 -1 2285
2287 0 625617 153973.4 174440 -1 2286
2288 0 625410.5 154153.25 174640 -1 2287
2289 0 625255.6 154479.19 174840 -1 2288
2290 0 625233.1 154465 174960 -1 2289
2291 0 625126 154541.97 175160 -1 2290
2292 0 625104.75 154577.78 175200 -1 2291
2293 0 624999.2 154680.52 175240 -1 2292
2294 0 624959.8 154679.8 175280 -1 2293
2295 0 624804.75 154704.19 175360 -1 2294
2296 0 624829.25 154679.7 175480 -1 2295
2297 0 624561.4 154836.89 175600 -1 2296
2298 0 624077.9 155060.61 175720 -1 2297
2299 0 624020.2 155117.06 175880 -1 2298
2300 0 623982.25 155109.75 176120 -1 2299
2301 0 623707.1 155373 176320 -1 2300
2302 0 623567.5 155525.19 176440 -1 2301
2303 0 623098.25 155753.11 176560 -1 2302
2304 0 622683 156137.53 176600 -1 2303
2305 0 622635.94 156710.12 176560 -1 2304
2306 0 622573.8 156957.6 176480 -1 2305
2307 0 622525.5 157147.98 176360 -1 2306
2308 0 622188.7 157747.4 176240 -1 2307
2309 0 621802.9 158430.11 176160 -1 2308
2310 0 622020.3 157860.55 175480 -1 2309
2311 0 622022.75 157897.22 175240 -1 2310
2312 0 621358.94 159018.89 176160 -1 2309
2313 0 620897.1 159680.25 176240 -1 2312
2314 0 620524.9 160142.12 176200 -1 2313
2315 0 620436.4 160503.64 176280 -1 2314
2316 0 620100.25 160614.64 176440 -1 2315
2317 0 620090.8 160641.23 176480 -1 2316
2318 0 620024.75 160986.45 176640 -1 2317
2319 0 619992.1 161136.8 176880 -1 2318
2320 0 619937 161232.45 177080 -1 2319
2321 0 620069.3 161443.53 177280 -1 2320
2322 0 620130.4 161677.42 177440 -1 2321
2323 0 620135.2 162046.72 177560 -1 2322
2324 0 620134.56 162083.73 177680 -1 2323
2325 0 620126.1 162526.77 177720 -1 2324
2326 0 619871.1 163274.34 177840 -1 2325
2327 0 619228 164008.72 177880 -1 2326
2328 0 619242.06 164004.1 178040 -1 2327
2329 0 619265.2 164006.03 178080 -1 2328
2330 0 619230.75 163955.4 178320 -1 2329
2331 0 619257.5 164087.47 177720 -1 2327
2332 0 619310.6 164099.62 177520 -1 2331
2333 0 619382.6 164253.88 177400 -1 2332
2334 0 619633.25 164345.5 177240 -1 2333
2335 0 619746 164315.31 177080 -1 2334
2336 0 619719.75 164423.22 176880 -1 2335
2337 0 619753.7 164435.28 176680 -1 2336
2338 0 619833.6 164441.25 176600 -1 2337
2339 0 619804 164378.28 176440 -1 2338
2340 0 619485.25 164552.66 176240 -1 2339
2341 0 619631.6 164445.97 176000 -1 2340
2342 0 619800.56 164386.56 175720 -1 2341
2343 0 620006.1 164343.38 175520 -1 2342
2344 0 620095.75 164380.69 175440 -1 2343
2345 0 619432.94 165898.19 177880 -1 2327
2346 0 620733.75 166010.88 177440 -1 2345
2347 0 620442.25 165960.88 176920 -1 2346
2348 0 619443.4 166302.47 177400 -1 2345
2349 0 619556.25 166662.78 177160 -1 2348
2350 0 619750.2 166758.44 176920 -1 2349
2351 0 619815.1 166831.72 176680 -1 2350
2352 0 619826.25 166843.81 176640 -1 2351
2353 0 619880.5 166939.5 176440 -1 2352
2354 0 620024.25 166725.31 176000 -1 2353
2355 0 620066.6 166738.31 175880 -1 2354
2356 0 618226.2 165922.97 177880 -1 2345
2357 0 618150 165743.94 177720 -1 2356
2358 0 618199.75 165657.4 177640 -1 2357
2359 0 618300.9 165569.44 177520 -1 2358
2360 0 618368.2 165468.22 177240 -1 2359
2361 0 618036.25 166052.34 178360 -1 2356
2362 0 630884.1 144669.12 174480 -1 1986
2363 0 631003.75 144617.03 174600 -1 2362
2364 0 631162.9 144624.78 174720 -1 2363
2365 0 631321.75 144745.84 174840 -1 2364
2366 0 636528.56 137709.34 171920 -1 1967
2367 0 636254.4 137266.56 172080 -1 2366
2368 0 636030.25 137108.81 172240 -1 2367
2369 0 635882.25 136968.6 172480 -1 2368
2370 0 635721.4 136761.06 172680 -1 2369
2371 0 635518.4 136531.69 172880 -1 2370
2372 0 635358.9 136368.19 173080 -1 2371
2373 0 635305.44 136305 173200 -1 2372
2374 0 635190.2 136182.1 173400 -1 2373
2375 0 634747.4 136106.38 173600 -1 2374
2376 0 634308 136001 173640 -1 2375
2377 0 634139.4 135952.5 173800 -1 2376
2378 0 633845.5 135934.12 173960 -1 2377
2379 0 633737.4 135838.69 174040 -1 2378
2380 0 633571.6 135848.97 174240 -1 2379
2381 0 633367.75 135880.53 174400 -1 2380
2382 0 633293.9 135838.28 174440 -1 2381
2383 0 633153.6 135812.9 174600 -1 2382
2384 0 632780.5 135461.53 174680 -1 2383
2385 0 632539.5 135300.88 175000 -1 2384
2386 0 632311.4 135211.19 175120 -1 2385
2387 0 632241.7 135146.78 175280 -1 2386
2388 0 632192.06 135108.6 175440 -1 2387
2389 0 632286.9 135008.38 175600 -1 2388
2390 0 632372.56 134980.88 175800 -1 2389
2391 0 632536.5 134902.73 175960 -1 2390
2392 0 632634.06 134835.8 176080 -1 2391
2393 0 632674.1 134753.8 176200 -1 2392
2394 0 632692.9 134778.11 176360 -1 2393
2395 0 632716.5 134724.81 176560 -1 2394
2396 0 632846 134633.66 176720 -1 2395
2397 0 632928.75 134572.5 176880 -1 2396
2398 0 633003.4 134496.19 177080 -1 2397
2399 0 633017.06 134507.67 177240 -1 2398
2400 0 633037.06 134460.19 177400 -1 2399
2401 0 633162.75 134265.05 177600 -1 2400
2402 0 633258 134096.8 177800 -1 2401
2403 0 633313.9 133976 177960 -1 2402
2404 0 633370.56 133865.77 178120 -1 2403
2405 0 633428.75 133723.08 178280 -1 2404
2406 0 633438.9 133646.33 178440 -1 2405
2407 0 633548.1 133492.14 178600 -1 2406
2408 0 633760.7 133248.73 178800 -1 2407
2409 0 634016.4 132944.66 179000 -1 2408
2410 0 634123.8 132796.12 179160 -1 2409
2411 0 634276.9 132651.45 179360 -1 2410
2412 0 634457.5 132472.53 179560 -1 2411
2413 0 634664.56 132306.12 179720 -1 2412
2414 0 634829.4 132226.61 179960 -1 2413
2415 0 634956.3 132212.48 180160 -1 2414
2416 0 635098.25 132187.88 180400 -1 2415
2417 0 635178.1 132234.69 180640 -1 2416
2418 0 635137.4 132286.61 180800 -1 2417
2419 0 635165.7 132370.81 181000 -1 2418
2420 0 635162.25 132517.8 181200 -1 2419
2421 0 635144.6 132590.92 181240 -1 2420
2422 0 635295.6 132565.02 181280 -1 2421
2423 0 635273.1 132608.81 181320 -1 2422
2424 0 635341.25 132642.88 181440 -1 2423
2425 0 635386 132647 181640 -1 2424
2426 0 635430.3 132682.7 181840 -1 2425
2427 0 635502.56 132698.05 182040 -1 2426
2428 0 635594.56 132684.98 182240 -1 2427
2429 0 635669 132613.27 182440 -1 2428
2430 0 635757.06 132655.7 182600 -1 2429
2431 0 635849.6 132637.75 182800 -1 2430
2432 0 635948 132666.47 183000 -1 2431
2433 0 636088.25 132653.48 183200 -1 2432
2434 0 636174.75 132693.69 183360 -1 2433
2435 0 636252.1 132779.23 183480 -1 2434
2436 0 636359.9 132906.66 183600 -1 2435
2437 0 636460.6 133059.92 183760 -1 2436
2438 0 636457.9 133217.4 183960 -1 2437
2439 0 636410.1 133320.89 184120 -1 2438
2440 0 636336.9 133374.81 184320 -1 2439
2441 0 636333.2 133470.11 184440 -1 2440
2442 0 636340.75 133545.1 184600 -1 2441
2443 0 636359.2 133581 184760 -1 2442
2444 0 636435.94 133607.19 184920 -1 2443
2445 0 636489 133642.61 185120 -1 2444
2446 0 636567.9 133626.06 185280 -1 2445
2447 0 636642.5 133590.38 185480 -1 2446
2448 0 636732.7 133509.98 185680 -1 2447
2449 0 636811.5 133476.25 185880 -1 2448
2450 0 636893.5 133377.23 186080 -1 2449
2451 0 636972.44 133283.98 186240 -1 2450
2452 0 637093.56 133211.56 186400 -1 2451
2453 0 637223 133113.88 186560 -1 2452
2454 0 637292 133064.39 186680 -1 2453
2455 0 637418.2 132951.78 186800 -1 2454
2456 0 637588.25 132844.28 186920 -1 2455
2457 0 637730.5 132758.3 187040 -1 2456
2458 0 637889.25 132692.5 187160 -1 2457
2459 0 638078.7 132615.17 187320 -1 2458
2460 0 638180.94 132470.7 187440 -1 2459
2461 0 638205.94 132435.08 187520 -1 2460
2462 0 638308.3 132376.17 187680 -1 2461
2463 0 638502.5 132323.22 187840 -1 2462
2464 0 638622.75 132305.1 188000 -1 2463
2465 0 638693 132205.78 188160 -1 2464
2466 0 638807.6 132140.06 188360 -1 2465
2467 0 638866.25 132063.73 188520 -1 2466
2468 0 638967.25 131926.9 188680 -1 2467
2469 0 639117.9 131915.89 188880 -1 2468
2470 0 639341.75 131826.8 189080 -1 2469
2471 0 639422.7 131837.53 189280 -1 2470
2472 0 639470.9 131878.55 189480 -1 2471
2473 0 639637.75 131924.92 189720 -1 2472
2474 0 639741.8 131924.92 189880 -1 2473
2475 0 639724 131939.89 190000 -1 2474
2476 0 639624.6 132000.27 190200 -1 2475
2477 0 639621.9 132010.14 190400 -1 2476
2478 0 639643.6 132025.2 190440 -1 2477
2479 0 639878.56 132138.12 190640 -1 2478
2480 0 639908.06 132165.64 190720 -1 2479
2481 0 640093.56 132227.73 190920 -1 2480
2482 0 640144.6 132346.92 191120 -1 2481
2483 0 640574.6 132246.28 191360 -1 2482
2484 0 641425.94 131618.36 191360 -1 2483
2485 0 641508.9 131553.9 191280 -1 2484
2486 0 640726 132135.39 191560 -1 2483
2487 0 640776.75 132012.58 191680 -1 2486
2488 0 640809.1 131861.39 191880 -1 2487
2489 0 640871.3 132128.61 192320 -1 2488
2490 0 641029.94 132251.81 192360 -1 2489
2491 0 640962.1 132271.69 192480 -1 2490
2492 0 641622 132550.3 192360 -1 2490
2493 0 641712.3 132808.98 192400 -1 2492
2494 0 641665.06 132949.6 192520 -1 2493
2495 0 641678.06 133048.23 192600 -1 2494
2496 0 641787.4 133154.97 192680 -1 2495
2497 0 641987.7 133259.25 192760 -1 2496
2498 0 642134.5 133352.5 192840 -1 2497
2499 0 642189.9 133442.73 192920 -1 2498
2500 0 642375.4 133526.2 193000 -1 2499
2501 0 632264.6 135213.19 174640 -1 2384
2502 0 632044.25 134852.9 174600 -1 2501
2503 0 631708.9 134771.69 174480 -1 2502
2504 0 631530.6 134635.6 174360 -1 2503
2505 0 631393 134542.88 174280 -1 2504
2506 0 631261.94 134367.25 174160 -1 2505
2507 0 631030.6 134249.97 174000 -1 2506
2508 0 630814.6 134059.25 173880 -1 2507
2509 0 630832.4 134044.44 173720 -1 2508
2510 0 630564.6 133790.28 173560 -1 2509
2511 0 630458.25 133563.06 173480 -1 2510
2512 0 630195.8 133355.4 173400 -1 2511
2513 0 629562.1 133077.25 173240 -1 2512
2514 0 629334.9 132972.53 173120 -1 2513
2515 0 629338.94 132998.16 172960 -1 2514
2516 0 629314.7 133231.62 172760 -1 2515
2517 0 629194.1 133267.56 172600 -1 2516
2518 0 629106 133248.9 172440 -1 2517
2519 0 629127.6 133239.28 172280 -1 2518
2520 0 629026.75 132977.69 172120 -1 2519
2521 0 629004.1 132989.28 171920 -1 2520
2522 0 629035.6 132899.03 171720 -1 2521
2523 0 628809.75 132832.9 171520 -1 2522
2524 0 628749.9 132722.38 171400 -1 2523
2525 0 628627.25 132648.1 171280 -1 2524
2526 0 628469.3 132508.44 171120 -1 2525
2527 0 628175.4 132414.69 170960 -1 2526
2528 0 628113.5 132362.25 170720 -1 2527
2529 0 627890.3 132151.34 170560 -1 2528
2530 0 627822.1 132046.22 170400 -1 2529
2531 0 627759.9 132001.16 170200 -1 2530
2532 0 627702.9 131904.88 170040 -1 2531
2533 0 627729.6 131825.94 169800 -1 2532
2534 0 627600.1 131732.97 169560 -1 2533
2535 0 627479.25 131695.66 169360 -1 2534
2536 0 627389 131735.34 169240 -1 2535
2537 0 627283.75 131731.1 169080 -1 2536
2538 0 627109.4 131848.38 168800 -1 2537
2539 0 626886.5 131900.34 168600 -1 2538
2540 0 626931.56 131889.69 168520 -1 2539
2541 0 626936.7 131892.78 168480 -1 2540
2542 0 627126.56 131886.44 168400 -1 2541
2543 0 627066.6 131942.53 168240 -1 2542
2544 0 626994.75 131993.4 168120 -1 2543
2545 0 627122.5 132009.12 168000 -1 2544
2546 0 627169.56 132059.44 167920 -1 2545
2547 0 627445.7 132088.4 167840 -1 2546
2548 0 627777.25 132124.03 167720 -1 2547
2549 0 627818.2 132251.1 167520 -1 2548
2550 0 627862 132380.06 167400 -1 2549
2551 0 627817.3 132452.84 167280 -1 2550
2552 0 628181.2 132487.88 167160 -1 2551
2553 0 628138.8 132659.53 167040 -1 2552
2554 0 628240.1 132693.53 167000 -1 2553
2555 0 628353.75 132509.03 166920 -1 2554
2556 0 628633.75 132561.9 166800 -1 2555
2557 0 629251.9 132521.5 166720 -1 2556
2558 0 629615.5 132495.9 166640 -1 2557
2559 0 629924.6 132388.5 166560 -1 2558
2560 0 630183.5 132352.12 166600 -1 2559
2561 0 630484.4 132122.69 166680 -1 2560
2562 0 630845.6 132121.44 166800 -1 2561
2563 0 631032.9 131964 166960 -1 2562
2564 0 631436.94 131832.88 167040 -1 2563
2565 0 631973.5 131710.62 167160 -1 2564
2566 0 632680.9 131527.03 167240 -1 2565
2567 0 633283.9 131420.75 167320 -1 2566
2568 0 633607.1 131277.34 167400 -1 2567
2569 0 634456.75 131164.66 167560 -1 2568
2570 0 634481.44 131164.14 167600 -1 2569
2571 0 634628.1 131159.31 167840 -1 2570
2572 0 635072.75 131112.1 167920 -1 2571
2573 0 635561 130800.03 167920 -1 2572
2574 0 636039.75 130793.875 168080 -1 2573
2575 0 636050.1 130872 168200 -1 2574
2576 0 636044.1 130889.125 168320 -1 2575
2577 0 626270.3 132054.97 168320 -1 2541
2578 0 625867.3 131922.31 168240 -1 2577
2579 0 625588.7 131956.4 168160 -1 2578
2580 0 625217.5 131960.31 168120 -1 2579
2581 0 624760.25 131825 168080 -1 2580
2582 0 625046 132111.34 167840 -1 2581
2583 0 625018.1 132174.6 167800 -1 2582
2584 0 624264.94 131935.8 168120 -1 2581
2585 0 623973.2 131999.6 168200 -1 2584
2586 0 623828.5 131902.88 168280 -1 2585
2587 0 623822.94 131985.5 168400 -1 2586
2588 0 623406.9 131941.86 168520 -1 2587
2589 0 623185.7 131952.83 168640 -1 2588
2590 0 623026.94 132018.62 168760 -1 2589
2591 0 622763.5 132002.36 168880 -1 2590
2592 0 622397 131866.34 168960 -1 2591
2593 0 622331 131776.58 169080 -1 2592
2594 0 621951.5 131609.27 169200 -1 2593
2595 0 621669.94 131485.12 169280 -1 2594
2596 0 621303.6 131537.25 169360 -1 2595
2597 0 620771.25 131415.22 169400 -1 2596
2598 0 620286 131583.55 169360 -1 2597
2599 0 619939.94 131611.67 169320 -1 2598
2600 0 619794.56 131626.62 169280 -1 2599
2601 0 619714.44 131647.62 169200 -1 2600
2602 0 619548.44 131680.1 169120 -1 2601
2603 0 619313.8 131752.19 169000 -1 2602
2604 0 619009.8 131841.64 168880 -1 2603
2605 0 618763.5 131953.83 168760 -1 2604
2606 0 618608.9 132001.16 168640 -1 2605
2607 0 618299 132021.6 168520 -1 2606
2608 0 618027.4 132091.92 168400 -1 2607
2609 0 617797.1 132330.9 168320 -1 2608
2610 0 617546.5 132298.2 168200 -1 2609
2611 0 617325 132360.22 168080 -1 2610
2612 0 616899.6 132265.89 167960 -1 2611
2613 0 616713.4 132411.03 167760 -1 2612
2614 0 616607.4 132534.12 167520 -1 2613
2615 0 616590 132616 167440 -1 2614
2616 0 616573.25 132698.19 167360 -1 2615
2617 0 616262.75 132913.64 167320 -1 2616
2618 0 616089.9 133029.25 167240 -1 2617
2619 0 615857.9 133176.8 167160 -1 2618
2620 0 615316.56 133334.64 167080 -1 2619
2621 0 615032.9 133627.1 166960 -1 2620
2622 0 614902.1 133671.8 166880 -1 2621
2623 0 614790.25 133757.72 166800 -1 2622
2624 0 614633.8 133893.84 166680 -1 2623
2625 0 614441.9 133966.33 166560 -1 2624
2626 0 614268.44 134087.72 166480 -1 2625
2627 0 614072.06 134148.34 166400 -1 2626
2628 0 613839.2 134262.53 166320 -1 2627
2629 0 613586.75 134338.23 166240 -1 2628
2630 0 613264.06 134385.05 166120 -1 2629
2631 0 612753.4 134630.44 166040 -1 2630
2632 0 612517.1 134813.98 165960 -1 2631
2633 0 612390.56 134976.36 165880 -1 2632
2634 0 612314.4 135055.6 165800 -1 2633
2635 0 612257 135079.14 165720 -1 2634
2636 0 612078.5 135158.06 165600 -1 2635
2637 0 611833.94 135307.44 165520 -1 2636
2638 0 611715.56 135385.05 165480 -1 2637
2639 0 611498.7 135532.7 165400 -1 2638
2640 0 611309.4 135565.58 165320 -1 2639
2641 0 611166.7 135662.08 165240 -1 2640
2642 0 610852.94 135819.75 165160 -1 2641
2643 0 610751.2 135913.66 165080 -1 2642
2644 0 610567.4 135890.02 165040 -1 2643
2645 0 610392.2 136076.72 165000 -1 2644
2646 0 610239.94 136265.64 164960 -1 2645
2647 0 609976.6 136601.6 164920 -1 2646
2648 0 609666.75 136988.73 164880 -1 2647
2649 0 609415.5 137297.03 164920 -1 2648
2650 0 609234.7 137876.4 164880 -1 2649
2651 0 609092.75 138039.4 164800 -1 2650
2652 0 608756.06 138193.73 164760 -1 2651
2653 0 608623.9 138358.84 164680 -1 2652
2654 0 608487.94 138442.56 164600 -1 2653
2655 0 608282.6 138503.89 164520 -1 2654
2656 0 608167.25 138638.86 164480 -1 2655
2657 0 608105.75 138691.17 164400 -1 2656
2658 0 607899.6 138809.08 164320 -1 2657
2659 0 607659.75 138872.92 164280 -1 2658
2660 0 607591.8 138957.34 164240 -1 2659
2661 0 607547.94 138966.39 164120 -1 2660
2662 0 607429.1 139014.62 164040 -1 2661
2663 0 607167.4 139125.38 163960 -1 2662
2664 0 607114.75 139171.14 163880 -1 2663
2665 0 631100 134626.94 173720 -1 2509
2666 0 631184.8 134684.22 173600 -1 2665
2667 0 631255.8 134878.06 173480 -1 2666
2668 0 631357.9 134969.88 173360 -1 2667
2669 0 631384.25 135094.88 173240 -1 2668
2670 0 631478.9 135115.12 173080 -1 2669
2671 0 631486.9 135185.97 172960 -1 2670
2672 0 631546.7 135188.81 172840 -1 2671
2673 0 631654.2 135252.34 172720 -1 2672
2674 0 631715 135303.8 172640 -1 2673
2675 0 631699 135354.1 172520 -1 2674
2676 0 631783.8 135436.08 172360 -1 2675
2677 0 631737.5 135489.28 172200 -1 2676
2678 0 631779.44 135558.8 172040 -1 2677
2679 0 631793.5 135564.36 171840 -1 2678
2680 0 631779.06 135532.89 171600 -1 2679
2681 0 631673.94 135539.88 171400 -1 2680
2682 0 631627.6 135547.4 171360 -1 2681
2683 0 631712.06 135571.92 171240 -1 2682
2684 0 631766.44 135588.53 171120 -1 2683
2685 0 631825.7 135562.06 171000 -1 2684
2686 0 631827.3 135520.94 170880 -1 2685
2687 0 631832.5 135509 170840 -1 2686
2688 0 631838.3 135497.45 170800 -1 2687
2689 0 631860.7 135451.78 170640 -1 2688
2690 0 631862.75 135380.95 170480 -1 2689
2691 0 631774.25 135330.34 170360 -1 2690
2692 0 631739.75 135300.4 170240 -1 2691
2693 0 631792.6 135167.83 170000 -1 2692
2694 0 631833.94 135056.6 169800 -1 2693
2695 0 631871 134949.17 169600 -1 2694
2696 0 631854.2 134857.83 169440 -1 2695
2697 0 631600.25 134742.75 169320 -1 2696
2698 0 639156.3 138236.56 170960 -1 1962
2699 0 639329.6 138074.88 171360 -1 2698
2700 0 639558.75 138113.9 171560 -1 2699
2701 0 639811.2 138199.44 171720 -1 2700
2702 0 639908.75 138299.9 171880 -1 2701
2703 0 639978 138364.19 172080 -1 2702
2704 0 640207.1 138467.97 172280 -1 2703
2705 0 640283.7 138413.4 172480 -1 2704
2706 0 640354.94 138361.88 172640 -1 2705
2707 0 640421.25 138335.4 172800 -1 2706
2708 0 640501 138321.94 172960 -1 2707
2709 0 640550.4 138313.34 173200 -1 2708
2710 0 640707.25 138325.9 173400 -1 2709
2711 0 640838.06 138296.6 173600 -1 2710
2712 0 640866.4 138329.62 173800 -1 2711
2713 0 640962.94 138374.34 174000 -1 2712
2714 0 641044.5 138456.44 174240 -1 2713
2715 0 641143.6 138582.12 174440 -1 2714
2716 0 641228.2 138695.53 174640 -1 2715
2717 0 641296.75 138838.03 174800 -1 2716
2718 0 641400.5 138808.22 175000 -1 2717
2719 0 641472 138885.78 175200 -1 2718
2720 0 641484 138943.31 175400 -1 2719
2721 0 641525.75 138860.44 175560 -1 2720
2722 0 641586.1 138843.84 175680 -1 2721
2723 0 642028.44 138694.22 175720 -1 2722
2724 0 641570 138849.84 175760 -1 2723
2725 0 641564.06 138823.72 175800 -1 2724
2726 0 641689.9 138848.9 175920 -1 2725
2727 0 641830.5 138846.38 176080 -1 2726
2728 0 641892.3 138821.72 176240 -1 2727
2729 0 641952.1 138792 176400 -1 2728
2730 0 642021.75 138722.12 176560 -1 2729
2731 0 642083.9 138689.62 176720 -1 2730
2732 0 642141.6 138640.6 176880 -1 2731
2733 0 642224.2 138609.75 177040 -1 2732
2734 0 642242 138630.53 177200 -1 2733
2735 0 642280.6 138613.1 177400 -1 2734
2736 0 642287.8 138555.69 177600 -1 2735
2737 0 642320.94 138542.84 177800 -1 2736
2738 0 642381.56 138426.31 177960 -1 2737
2739 0 642401.75 138324.62 178120 -1 2738
2740 0 642488.1 138284.31 178320 -1 2739
2741 0 642568.5 138237.34 178520 -1 2740
2742 0 642619.06 138272.06 178680 -1 2741
2743 0 642670 138234.1 178880 -1 2742
2744 0 642787.94 138244.94 179120 -1 2743
2745 0 642811.94 138192.03 179280 -1 2744
2746 0 642881.4 138191.12 179480 -1 2745
2747 0 642991.9 138141.4 179680 -1 2746
2748 0 642916.75 138130.4 179880 -1 2747
2749 0 642874 138219.78 180080 -1 2748
2750 0 643091.7 138189.66 180320 -1 2749
2751 0 643086.75 138252.69 180520 -1 2750
2752 0 643050.2 138370.47 180720 -1 2751
2753 0 643011.5 138414.72 180880 -1 2752
2754 0 642956.44 138427.97 181040 -1 2753
2755 0 642924.8 138445.4 181200 -1 2754
2756 0 642915.94 138397.6 181240 -1 2755
2757 0 643081.75 138469.97 181320 -1 2756
2758 0 643148.75 138567.6 181480 -1 2757
2759 0 643064.1 138503.28 181640 -1 2758
2760 0 643058.75 138443.66 181840 -1 2759
2761 0 643128.4 138345.62 182000 -1 2760
2762 0 643125.56 138336.12 182160 -1 2761
2763 0 643310.9 138184.72 182360 -1 2762
2764 0 643406.9 138181.22 182480 -1 2763
2765 0 643522.3 138125.4 182640 -1 2764
2766 0 643759 137993.5 182760 -1 2765
2767 0 643870.9 137885.78 182920 -1 2766
2768 0 643885.2 137872.6 182960 -1 2767
2769 0 643942.44 137818.53 183120 -1 2768
2770 0 644191.4 137700.4 183280 -1 2769
2771 0 644406.7 137663.94 183400 -1 2770
2772 0 644630 137577.03 183520 -1 2771
2773 0 644558.1 137468.66 183680 -1 2772
2774 0 644486.6 137484.94 183840 -1 2773
2775 0 644470.6 137507.34 183920 -1 2774
2776 0 644485.25 137615.94 184080 -1 2775
2777 0 644402.3 137622.28 184200 -1 2776
2778 0 644374.44 137591.78 184360 -1 2777
2779 0 644310.25 137630.5 184520 -1 2778
2780 0 644234.4 137525.9 184680 -1 2779
2781 0 644098.75 137547.31 184880 -1 2780
2782 0 644061.06 137560.72 185040 -1 2781
2783 0 644038.25 137607.69 185240 -1 2782
2784 0 644116.5 137620.53 185440 -1 2783
2785 0 644130.3 137622.44 185640 -1 2784
2786 0 644055.1 137636.16 185840 -1 2785
2787 0 644187.4 137526.84 186000 -1 2786
2788 0 644219.6 137469.72 186080 -1 2787
2789 0 644304.5 137390.81 186240 -1 2788
2790 0 644376.2 137310.38 186400 -1 2789
2791 0 644500.44 137148.72 186560 -1 2790
2792 0 644693.9 136958.19 186760 -1 2791
2793 0 644777.9 136843.1 186920 -1 2792
2794 0 644816.8 136754 187080 -1 2793
2795 0 644882.3 136605.31 187240 -1 2794
2796 0 644879.25 136544.6 187400 -1 2795
2797 0 644943.4 136479.78 187600 -1 2796
2798 0 644990 136385.06 187760 -1 2797
2799 0 645023.6 136374.53 187960 -1 2798
2800 0 645048 136317.25 188120 -1 2799
2801 0 645028.4 136230.16 188320 -1 2800
2802 0 644959 136226.53 188520 -1 2801
2803 0 644900.9 136230.81 188720 -1 2802
2804 0 645016.8 136111.56 188960 -1 2803
2805 0 645142.9 135793.03 189160 -1 2804
2806 0 645131 135616.34 189320 -1 2805
2807 0 645109 135405.4 189480 -1 2806
2808 0 645122.25 135368.22 189520 -1 2807
2809 0 645012.5 135282.38 189640 -1 2808
2810 0 644972.6 135244.81 189760 -1 2809
2811 0 645011.1 135232.06 189880 -1 2810
2812 0 644938.75 135169.06 190040 -1 2811
2813 0 644961.06 135111.66 190240 -1 2812
2814 0 645029.8 135029.12 190280 -1 2813
2815 0 645143.6 134972.78 190440 -1 2814
2816 0 645217.75 134885.47 190600 -1 2815
2817 0 645346.9 134779.12 190800 -1 2816
2818 0 645348.9 134777.16 190840 -1 2817
2819 0 645809.25 134579.4 190960 -1 2818
2820 0 645882 134561.25 191000 -1 2819
2821 0 645856.3 134555.03 191040 -1 2820
2822 0 645839.1 134598.88 191160 -1 2821
2823 0 645653.1 134636.78 191240 -1 2822
2824 0 645437 134735.88 191400 -1 2823
2825 0 645376.94 134750.12 191600 -1 2824
2826 0 645661.7 134729 191880 -1 2825
2827 0 645864.7 134714.12 192080 -1 2826
2828 0 645905.44 134683.78 192280 -1 2827
2829 0 645955.5 134672.84 192480 -1 2828
2830 0 645887.75 134735.12 192520 -1 2829
2831 0 645788.94 135035.97 193000 -1 2830
2832 0 645667.1 135104.06 193080 -1 2831
2833 0 645411.6 134746.88 193280 -1 2832
2834 0 645216.1 134434.06 193360 -1 2833
2835 0 645862.9 135540.72 191880 -1 2826
2836 0 646033.44 135614.06 191760 -1 2835
2837 0 644718.75 135537.72 191240 -1 2823
2838 0 644491.25 135606.5 191440 -1 2837
2839 0 644312.7 135710.19 191800 -1 2838
2840 0 644263.4 135396.4 191840 -1 2839
2841 0 644270.25 135286.06 191920 -1 2840
2842 0 663373 149200.06 155800 -1 1855
2843 0 664333 149620.06 155360 -1 1851
2844 0 664677 149844.06 155400 -1 2843
2845 0 665888 151227.2 152040 -1 1829
2846 0 665216 150799.14 151840 -1 1828
2847 0 665064 150639.14 151720 -1 2846
2848 0 664960 150463.14 151560 -1 2847
2849 0 665068.1 150387.83 151480 -1 2848
2850 0 664970.56 150196.56 151320 -1 2849
2851 0 664988.94 150111.42 151160 -1 2850
2852 0 664983.1 150118.52 151000 -1 2851
2853 0 664840.4 150074.44 150800 -1 2852
2854 0 664692.8 150090.27 150680 -1 2853
2855 0 664632.25 150184.48 150640 -1 2854
2856 0 664510.7 150289.4 150560 -1 2855
2857 0 664379.7 150419.16 150480 -1 2856
2858 0 664307 150470.05 150440 -1 2857
2859 0 664274.4 150497 150400 -1 2858
2860 0 664226.1 150498.31 150360 -1 2859
2861 0 664106.25 150510.16 150280 -1 2860
2862 0 664028.5 150538.92 150200 -1 2861
2863 0 663945.1 150525.17 150120 -1 2862
2864 0 663903.3 150459.97 150000 -1 2863
2865 0 663913.94 150321.08 149880 -1 2864
2866 0 664012.8 150204.11 149800 -1 2865
2867 0 664020.1 150123.27 149760 -1 2866
2868 0 663988.6 149985.84 149680 -1 2867
2869 0 664052.1 149821.67 149600 -1 2868
2870 0 664013 149670.89 149520 -1 2869
2871 0 663999.6 149554.92 149440 -1 2870
2872 0 663915.75 149499.48 149360 -1 2871
2873 0 663796.2 149334.69 149240 -1 2872
2874 0 663787.75 149291.84 149160 -1 2873
2875 0 663763.9 149198.73 149040 -1 2874
2876 0 663668.9 149088.4 148920 -1 2875
2877 0 663611.6 148997.45 148760 -1 2876
2878 0 663587 148908.34 148560 -1 2877
2879 0 663559.9 148847.86 148400 -1 2878
2880 0 663339.7 148909.92 148240 -1 2879
2881 0 663214.44 148752.66 148080 -1 2880
2882 0 663175 148694.83 148000 -1 2881
2883 0 663191.75 148608.25 147920 -1 2882
2884 0 663072.4 148407.05 147840 -1 2883
2885 0 662950.3 148084.89 147760 -1 2884
2886 0 663077.94 147857.67 147680 -1 2885
2887 0 663138.1 147849.8 147600 -1 2886
2888 0 663195.1 147554.12 147560 -1 2887
2889 0 663213.4 147437.08 147480 -1 2888
2890 0 663146.56 147228.75 147400 -1 2889
2891 0 663189.9 147016.05 147320 -1 2890
2892 0 663238.3 146921.8 147240 -1 2891
2893 0 663297.4 146697.42 147200 -1 2892
2894 0 663286.94 146665.23 147120 -1 2893
2895 0 663272 146490.39 147040 -1 2894
2896 0 663141.4 146444.22 146960 -1 2895
2897 0 662447.7 146991.66 146960 -1 2896
2898 0 662117 146942.97 146920 -1 2897
2899 0 661822.8 147049.52 146840 -1 2898
2900 0 661655 147156.03 146720 -1 2899
2901 0 661394.44 147101.25 146680 -1 2900
2902 0 661458.3 147253.45 146640 -1 2901
2903 0 661477 147246.42 146600 -1 2902
2904 0 663237.7 146357.75 146880 -1 2896
2905 0 663311.44 146295.39 146840 -1 2904
2906 0 663433.8 146077.52 146680 -1 2905
2907 0 663481.5 145936.83 146600 -1 2906
2908 0 663509.7 145871.19 146480 -1 2907
2909 0 663625.06 145784.19 146400 -1 2908
2910 0 663870.4 145744.52 146280 -1 2909
2911 0 663779.44 145653.77 146120 -1 2910
2912 0 663807.1 145699.62 145960 -1 2911
2913 0 663914.56 145755.14 145840 -1 2912
2914 0 663985.4 145795.92 145680 -1 2913
2915 0 663962.25 145774.14 145560 -1 2914
2916 0 664103.6 145710.75 145400 -1 2915
2917 0 664421 145619.33 145000 -1 2916
2918 0 664641.4 145777.9 144920 -1 2917
2919 0 664777.94 145942.7 144840 -1 2918
2920 0 664891.06 145991.48 144760 -1 2919
2921 0 664925.8 145937.38 144720 -1 2920
2922 0 664892.1 146071.84 144600 -1 2921
2923 0 664933.94 146046.77 144480 -1 2922
2924 0 665172.3 146126.95 144400 -1 2923
2925 0 665328.56 146185.81 144320 -1 2924
2926 0 665470 146139.36 144240 -1 2925
2927 0 665625 146167.38 144120 -1 2926
2928 0 665633.7 146197.34 144000 -1 2927
2929 0 665637.4 146278.58 143720 -1 2928
2930 0 665542 146400.6 143640 -1 2929
2931 0 665453.1 146546.95 143600 -1 2930
2932 0 665471.06 146827.39 143440 -1 2931
2933 0 665457.3 146850.9 143400 -1 2932
2934 0 665468.8 146897.67 143320 -1 2933
2935 0 665547.6 146972.95 143240 -1 2934
2936 0 665728.44 147013.83 143160 -1 2935
2937 0 665729.6 147080.56 143080 -1 2936
2938 0 665649.44 147195.33 142960 -1 2937
2939 0 665597.9 147186.7 142920 -1 2938
2940 0 665582.4 147160.33 142880 -1 2939
2941 0 665567 147154.88 142840 -1 2940
2942 0 666484.4 147390.75 142800 -1 2941
2943 0 665982.7 147265.06 142680 -1 2942
2944 0 665949.7 147254.69 142560 -1 2943
2945 0 665671.1 147233.7 142400 -1 2944
2946 0 665537.5 147195.02 142240 -1 2945
2947 0 665364.9 147137.23 142080 -1 2946
2948 0 664993.4 147026.3 142040 -1 2947
2949 0 664763.5 146911.56 142000 -1 2948
2950 0 664510.4 146839.6 141960 -1 2949
2951 0 664376.75 146827.11 141880 -1 2950
2952 0 664087.44 146755.19 141760 -1 2951
2953 0 663985.1 146699.83 141520 -1 2952
2954 0 665586.75 147295.72 142000 -1 2947
2955 0 665770.5 147375.95 141840 -1 2954
2956 0 665803.5 147403.2 141680 -1 2955
2957 0 665776.06 147476.31 141520 -1 2956
2958 0 665789.25 147538.47 141360 -1 2957
2959 0 665732.5 147587.86 141240 -1 2958
2960 0 665758.75 147609.39 141120 -1 2959
2961 0 665757.75 147614.23 141000 -1 2960
2962 0 665742.6 147653.7 140880 -1 2961
2963 0 665825.6 147661.61 140680 -1 2962
2964 0 665780.75 147629.97 140520 -1 2963
2965 0 665759.75 147690.7 140360 -1 2964
2966 0 665755.7 147693.67 140320 -1 2965
2967 0 665747.4 147698.83 140240 -1 2966
2968 0 665779.75 147706.02 140160 -1 2967
2969 0 665644.2 147762.69 139960 -1 2968
2970 0 665457.06 147902.84 139920 -1 2969
2971 0 665272.25 148068.8 139800 -1 2970
2972 0 665210.5 148156.69 139640 -1 2971
2973 0 665323.4 148252.22 139560 -1 2972
2974 0 665435.94 148074.12 139360 -1 2973
2975 0 665449.5 148053.31 139320 -1 2974
2976 0 663203.75 145262.12 146120 -1 2911
2977 0 663140.25 145033.08 146240 -1 2976
2978 0 663221.5 144969.4 146360 -1 2977
2979 0 663213.25 144959.53 146400 -1 2978
2980 0 663276.1 144962.86 146480 -1 2979
2981 0 663433.6 144969.86 146680 -1 2980
2982 0 663544.56 144903.38 146840 -1 2981
2983 0 663635.25 144662.44 147000 -1 2982
2984 0 663368.25 144600.84 147120 -1 2983
2985 0 663314.06 144491.14 147200 -1 2984
2986 0 666840 155811.06 147800 -1 1797
2987 0 667892.8 159202.81 146840 -1 1786
2988 0 667862.9 159356.36 147000 -1 2987
2989 0 667900.2 159375.81 147080 -1 2988
2990 0 667942.56 159428.25 147240 -1 2989
2991 0 667993.3 159423.5 147440 -1 2990
2992 0 668002.94 158837.81 147520 -1 2991
2993 0 668277.2 158530.19 147560 -1 2992
2994 0 668208.3 158659.72 147680 -1 2993
2995 0 667706.7 158130.97 146560 -1 1784
2996 0 667391.4 157626.81 146520 -1 2995
2997 0 667315.4 157540.81 146480 -1 2996
2998 0 667330.94 157491.6 146240 -1 2997
2999 0 667616.4 162661.06 144680 -1 710
3000 0 667974.25 162508.7 144600 -1 2999
3001 0 666719.6 165420.97 141600 -1 690
3002 0 667205.06 165408.34 141520 -1 3001
3003 0 668046.75 165698.98 141480 -1 3002
3004 0 668628.9 165919.88 141400 -1 3003
3005 0 668985.75 177558.78 134760 -1 649
3006 0 669478.8 177815.12 134840 -1 3005
3007 0 670211.4 178157.84 134880 -1 3006
3008 0 670323.8 178183.8 135000 -1 3007
3009 0 670398.75 178200.66 135080 -1 3008
3010 0 670404.9 178202.6 135200 -1 3009
3011 0 670935.25 178722.56 135240 -1 3010
3012 0 671564.9 179075.19 135360 -1 3011
3013 0 671878.75 179275.38 135480 -1 3012
3014 0 672171 179822.62 135560 -1 3013
3015 0 672937.4 179863.75 135640 -1 3014
3016 0 673018.5 179765.84 135760 -1 3015
3017 0 673082.75 179771.97 135880 -1 3016
3018 0 673124.1 179848.5 136040 -1 3017
3019 0 672945 179856 135600 -1 3015
3020 0 672960.6 179840.28 135520 -1 3019
3021 0 674165.75 179668.03 135280 -1 3020
3022 0 674372.2 179835.25 135160 -1 3021
3023 0 674482.75 179829.67 135000 -1 3022
3024 0 674742.44 179824.31 134920 -1 3023
3025 0 674866.6 179850.23 134840 -1 3024
3026 0 674959.94 179893.67 134760 -1 3025
3027 0 675196.44 179825.53 134680 -1 3026
3028 0 675273.6 179843.7 134640 -1 3027
3029 0 675491.2 179882.08 134480 -1 3028
3030 0 675694.06 180000.53 134400 -1 3029
3031 0 675868.3 180274.73 134280 -1 3030
3032 0 676266.6 180536.98 134200 -1 3031
3033 0 676471.94 180786.7 134160 -1 3032
3034 0 676877.6 180858.94 134240 -1 3033
3035 0 677069.8 180945.45 134400 -1 3034
3036 0 677265.4 181365.14 134400 -1 3035
3037 0 677540.25 181625.67 134360 -1 3036
3038 0 678121.5 180618.39 134440 -1 3035
3039 0 679268.9 180417.25 134520 -1 3038
3040 0 679910.4 180531.61 134560 -1 3039
3041 0 680370.5 180616.08 134600 -1 3040
3042 0 680329.1 180458.72 134800 -1 3041
3043 0 680241.75 180485.84 134960 -1 3042
3044 0 680583.5 180867.5 134560 -1 3041
3045 0 680796.6 181119.33 134520 -1 3044
3046 0 680858.75 181148.33 134320 -1 3045
3047 0 680927 181197.6 134160 -1 3046
3048 0 680943.9 181210.14 134120 -1 3047
3049 0 680988.8 181267.27 133960 -1 3048
3050 0 681076.4 181308.77 133840 -1 3049
3051 0 681127.9 181329.34 133680 -1 3050
3052 0 680982.25 181593.8 134560 -1 3045
3053 0 680785.6 181958.33 134600 -1 3052
3054 0 680710.25 182108.62 134680 -1 3053
3055 0 680576.1 182328.25 134800 -1 3054
3056 0 680081.1 183010.72 134880 -1 3055
3057 0 679983.6 183075.45 135040 -1 3056
3058 0 679999.56 183058.78 135240 -1 3057
3059 0 679899.8 183079.86 135600 -1 3058
3060 0 679645.6 183347.84 135760 -1 3059
3061 0 679768.8 183411.78 135920 -1 3060
3062 0 679817.1 184032.98 135880 -1 3061
3063 0 680072.06 184583.11 135920 -1 3062
3064 0 680569.8 184938.45 136000 -1 3063
3065 0 681355.4 185182.34 135960 -1 3064
3066 0 681433.5 185221.47 135720 -1 3065
3067 0 681929.06 185406.62 135600 -1 3066
3068 0 682216.4 185496.03 135440 -1 3067
3069 0 682521 185764.1 135280 -1 3068
3070 0 682732.8 185827.88 135200 -1 3069
3071 0 682990.3 185848.25 135080 -1 3070
3072 0 683108 185944.25 135000 -1 3071
3073 0 683155.7 185981.6 134800 -1 3072
3074 0 682955.6 186125.8 134560 -1 3073
3075 0 682990.25 186135.4 134360 -1 3074
3076 0 683053.5 186277.45 134160 -1 3075
3077 0 683002.44 186359.47 134000 -1 3076
3078 0 681904.8 185546.88 135920 -1 3065
3079 0 680942.5 181405.84 134720 -1 3052
3080 0 680987.7 181322.05 134880 -1 3079
3081 0 681144.2 181339.31 135040 -1 3080
3082 0 681251 181704.28 135200 -1 3081
3083 0 681270.4 181708.73 135360 -1 3082
3084 0 681379.5 181880.66 135480 -1 3083
3085 0 681593.9 182041.39 135600 -1 3084
3086 0 681588.6 182051.8 135760 -1 3085
3087 0 681649.4 182282.02 135880 -1 3086
3088 0 681762.7 182342.36 136040 -1 3087
3089 0 681878.6 182512.42 136200 -1 3088
3090 0 682130.44 182792.55 136320 -1 3089
3091 0 682371.7 182822.28 136360 -1 3090
3092 0 682392.75 182742.11 136520 -1 3091
3093 0 682347.25 182692.56 136640 -1 3092
3094 0 682255.5 182629.94 136880 -1 3093
3095 0 665763.8 182570.62 127960 -1 606
3096 0 665399.1 183364.31 127280 -1 602
3097 0 660976.7 200689.3 116480 -1 543
3098 0 615593.7 247165.39 117480 -1 415
3099 0 587218 255025.06 73480 -1 216
3100 0 587282 254929.06 73320 -1 3099
3101 0 587298 254857.06 73160 -1 3100
3102 0 587330 254785.06 72960 -1 3101
3103 0 587354 254625.06 72800 -1 3102
3104 0 587354 254625.06 72600 -1 3103
3105 0 587354 254625.06 72360 -1 3104
3106 0 587370 254577.06 72120 -1 3105
3107 0 587370 254577.06 71960 -1 3106
3108 0 587410 254585.06 71840 -1 3107
3109 0 587490 254585.06 71680 -1 3108
3110 0 587586 254729.06 71480 -1 3109
3111 0 587674 254773.14 71160 -1 3110
3112 0 587810 254757.14 70840 -1 3111
3113 0 587714 254549.14 70520 -1 3112
3114 0 587410 254285.14 70200 -1 3113
3115 0 587322 253949.14 69920 -1 3114
3116 0 587322 253965.14 69760 -1 3115
3117 0 587322 253965.14 69600 -1 3116
3118 0 587306 253893.14 69440 -1 3117
3119 0 587306 253885.14 69320 -1 3118
3120 0 587314 253885.14 69160 -1 3119
3121 0 587314 253885.14 68960 -1 3120
3122 0 587362 253885.14 68800 -1 3121
3123 0 587450 253949.14 68680 -1 3122
3124 0 587586 253905.06 68400 -1 3123
3125 0 587586 253905.06 68040 -1 3124
3126 0 587490 253897.06 67720 -1 3125
3127 0 587434 253593.06 67440 -1 3126
3128 0 587362 253241.06 67320 -1 3127
3129 0 587330 253265.06 67120 -1 3128
3130 0 587314 253409.06 66960 -1 3129
3131 0 587506 253649.06 66800 -1 3130
3132 0 588218 254061.06 66720 -1 3131
3133 0 588962 254405.06 66680 -1 3132
3134 0 589130 254397.06 66480 -1 3133
3135 0 589490 254413.06 66280 -1 3134
3136 0 589631 254478 66280 -1 3135
3137 0 590683 254478 66000 -1 3136
3138 0 591429 254330 65920 -1 3137
3139 0 591637 254294 65800 -1 3138
3140 0 592361 254258 65680 -1 3139
3141 0 592681 254290 65560 -1 3140
3142 0 593871 254378 65480 -1 3141
3143 0 594551 254374 65400 -1 3142
3144 0 594763 254342 65240 -1 3143
3145 0 594907 254286 65120 -1 3144
3146 0 595291 254194 64960 -1 3145
3147 0 595481 254110 64840 -1 3146
3148 0 595789 254018 64720 -1 3147
3149 0 597013 253206 64560 -1 3148
3150 0 596937 253326 64480 -1 3149
3151 0 597009 253278 64360 -1 3150
3152 0 597009 253278 64240 -1 3151
3153 0 597592 253076 64600 -1 3149
3154 0 598171 252946 64640 -1 3153
3155 0 598359 252834 64720 -1 3154
3156 0 598619 252790 64800 -1 3155
3157 0 598775 252798 64880 -1 3156
3158 0 598867 252782 64960 -1 3157
3159 0 599167 252770 65040 -1 3158
3160 0 599295 252770 65080 -1 3159
3161 0 600083 252882 65160 -1 3160
3162 0 600953 253070 65240 -1 3161
3163 0 601325 253146 65320 -1 3162
3164 0 601555 253250 65360 -1 3163
3165 0 601823 253290 65440 -1 3164
3166 0 602055 253302 65520 -1 3165
3167 0 602219 253334 65600 -1 3166
3168 0 602511 253386 65680 -1 3167
3169 0 603135 253478 65720 -1 3168
3170 0 603731 253642 65800 -1 3169
3171 0 604917 254226 65840 -1 3170
3172 0 606505 255022 65840 -1 3171
3173 0 606579 255190 65760 -1 3172
3174 0 606691 255318 65600 -1 3173
3175 0 606851 255478 65440 -1 3174
3176 0 606871 255598 65320 -1 3175
3177 0 606963 255734 65200 -1 3176
3178 0 606987 255902 65080 -1 3177
3179 0 607037 256046 64960 -1 3178
3180 0 607121 256390 64880 -1 3179
3181 0 607233 256538 64800 -1 3180
3182 0 607329 256718 64680 -1 3181
3183 0 607405 256542 64560 -1 3182
3184 0 607449 256470 64440 -1 3183
3185 0 607589 256410 64280 -1 3184
3186 0 608205 256822 64240 -1 3185
3187 0 608537 256774 64280 -1 3186
3188 0 607561 256182 64160 -1 3185
3189 0 607677 256374 64040 -1 3188
3190 0 607697 256574 63920 -1 3189
3191 0 607843 256854 63840 -1 3190
3192 0 607919 257094 63760 -1 3191
3193 0 607975 257274 63680 -1 3192
3194 0 607987 257338 63600 -1 3193
3195 0 607995 257366 63480 -1 3194
3196 0 608071 257326 63360 -1 3195
3197 0 608243 257614 63240 -1 3196
3198 0 609105 258178 63200 -1 3197
3199 0 609457 258326 63320 -1 3198
3200 0 609813 258454 63440 -1 3199
3201 0 610001 258562 63520 -1 3200
3202 0 610233 258598 63600 -1 3201
3203 0 610617 258630 63680 -1 3202
3204 0 610821 258538 63760 -1 3203
3205 0 611149 258178 63920 -1 3204
3206 0 611501 258046 64040 -1 3205
3207 0 610953 258746 63880 -1 3204
3208 0 608305 257770 63120 -1 3197
3209 0 608317 257934 63000 -1 3208
3210 0 608249 258030 62880 -1 3209
3211 0 608165 258086 62760 -1 3210
3212 0 608163 258086 62720 -1 3211
3213 0 608161 258086 62680 -1 3212
3214 0 607857 258394 62520 -1 3213
3215 0 607801 258626 62400 -1 3214
3216 0 607769 258742 62280 -1 3215
3217 0 607803 259042 62200 -1 3216
3218 0 607883 259254 62120 -1 3217
3219 0 607895 259518 62040 -1 3218
3220 0 607939 259826 61960 -1 3219
3221 0 608029 260018 61880 -1 3220
3222 0 608125 260094 61800 -1 3221
3223 0 608109 260150 61720 -1 3222
3224 0 608117 260198 61640 -1 3223
3225 0 608097 260202 61560 -1 3224
3226 0 608105 260198 61480 -1 3225
3227 0 608891 261198 61480 -1 3226
3228 0 609495 261782 61440 -1 3227
3229 0 609979 262130 61400 -1 3228
3230 0 610695 262818 61320 -1 3229
3231 0 610777 262974 61200 -1 3230
3232 0 610665 262978 61080 -1 3231
3233 0 610245 263018 61000 -1 3232
3234 0 610169 263154 60880 -1 3233
3235 0 610149 263230 60760 -1 3234
3236 0 610257 263302 60600 -1 3235
3237 0 610157 263314 60400 -1 3236
3238 0 610081 263534 60280 -1 3237
3239 0 610057 263694 60120 -1 3238
3240 0 610049 263802 60040 -1 3239
3241 0 609393 263766 59920 -1 3240
3242 0 609391 263958 59800 -1 3241
3243 0 609323 264070 59680 -1 3242
3244 0 609347 264274 59600 -1 3243
3245 0 609347 264474 59520 -1 3244
3246 0 609291 264650 59440 -1 3245
3247 0 609163 264810 59280 -1 3246
3248 0 609103 264894 59160 -1 3247
3249 0 608987 265106 59000 -1 3248
3250 0 608835 265522 58920 -1 3249
3251 0 608773 265802 58840 -1 3250
3252 0 608733 265958 58760 -1 3251
3253 0 608897 266666 58760 -1 3252
3254 0 608875 266638 58640 -1 3253
3255 0 608831 266694 58560 -1 3254
3256 0 608799 266794 58440 -1 3255
3257 0 608787 266882 58360 -1 3256
3258 0 608647 267134 58280 -1 3257
3259 0 608303 267246 58200 -1 3258
3260 0 608971 267286 58840 -1 3253
3261 0 609247 267746 58960 -1 3260
3262 0 609339 268150 59040 -1 3261
3263 0 609621 268922 59120 -1 3262
3264 0 609567 269794 59200 -1 3263
3265 0 609707 270078 59240 -1 3264
3266 0 609835 270206 59360 -1 3265
3267 0 610087 270374 59440 -1 3266
3268 0 610209 270518 59520 -1 3267
3269 0 610917 270918 59600 -1 3268
3270 0 611201 271402 59560 -1 3269
3271 0 611325 271874 59520 -1 3270
3272 0 611395 272530 59560 -1 3271
3273 0 611047 273090 59680 -1 3272
3274 0 610673 273738 59840 -1 3273
3275 0 610257 274222 59880 -1 3274
3276 0 610029 274566 59960 -1 3275
3277 0 609839 274766 60000 -1 3276
3278 0 611413 271934 59400 -1 3271
3279 0 611393 271770 59280 -1 3278
3280 0 611537 271834 59120 -1 3279
3281 0 611909 272158 59080 -1 3280
3282 0 611915 272178 59200 -1 3281
3283 0 611289 263142 61400 -1 3230
3284 0 611549 263330 61520 -1 3283
3285 0 611837 263426 61680 -1 3284
3286 0 612029 263454 61800 -1 3285
3287 0 612181 263458 61920 -1 3286
3288 0 612343 263690 62000 -1 3287
3289 0 613307 264246 62000 -1 3288
3290 0 613623 264482 61920 -1 3289
3291 0 613715 264582 61880 -1 3290
3292 0 613859 265258 61840 -1 3291
3293 0 614199 265538 61880 -1 3292
3294 0 614261 265730 61800 -1 3293
3295 0 614425 265898 61720 -1 3294
3296 0 614497 266002 61640 -1 3295
3297 0 614457 266210 61560 -1 3296
3298 0 614353 266310 61480 -1 3297
3299 0 614405 266514 61400 -1 3298
3300 0 614437 266694 61320 -1 3299
3301 0 614405 266810 61240 -1 3300
3302 0 614413 266986 61160 -1 3301
3303 0 614305 267378 61080 -1 3302
3304 0 614419 267730 61000 -1 3303
3305 0 614547 267970 60880 -1 3304
3306 0 614611 268190 60760 -1 3305
3307 0 614663 268398 60680 -1 3306
3308 0 614739 268554 60560 -1 3307
3309 0 615071 269070 60480 -1 3308
3310 0 615307 269502 60440 -1 3309
3311 0 615761 270166 60480 -1 3310
3312 0 615953 270450 60400 -1 3311
3313 0 616145 270762 60320 -1 3312
3314 0 616333 271062 60240 -1 3313
3315 0 616431 271306 60160 -1 3314
3316 0 616527 271622 60080 -1 3315
3317 0 616543 271678 60040 -1 3316
3318 0 615759 271634 59960 -1 3317
3319 0 615771 271790 59800 -1 3318
3320 0 615795 271942 59680 -1 3319
3321 0 615779 272058 59600 -1 3320
3322 0 615957 272286 59560 -1 3321
3323 0 616029 272430 59480 -1 3322
3324 0 616061 272570 59360 -1 3323
3325 0 616235 272930 59280 -1 3324
3326 0 616327 273106 59200 -1 3325
3327 0 616351 273142 59080 -1 3326
3328 0 616371 273190 58880 -1 3327
3329 0 616367 273310 58720 -1 3328
3330 0 616431 273358 58520 -1 3329
3331 0 616475 273350 58360 -1 3330
3332 0 616587 273358 58160 -1 3331
3333 0 616583 273394 57960 -1 3332
3334 0 616599 273466 57760 -1 3333
3335 0 616595 273506 57560 -1 3334
3336 0 616771 273338 57520 -1 3335
3337 0 616907 273362 57320 -1 3336
3338 0 616551 273642 57440 -1 3335
3339 0 616467 273818 57360 -1 3338
3340 0 616477 273942 57240 -1 3339
3341 0 616389 274078 57120 -1 3340
3342 0 616557 274162 56920 -1 3341
3343 0 616693 274222 56760 -1 3342
3344 0 616809 274258 56640 -1 3343
3345 0 616993 274350 56480 -1 3344
3346 0 617225 274578 56640 -1 3345
3347 0 617213 274630 56720 -1 3346
3348 0 616989 274382 56400 -1 3345
3349 0 616977 274422 56160 -1 3348
3350 0 617005 274518 55960 -1 3349
3351 0 617149 274670 55800 -1 3350
3352 0 617759 274922 55720 -1 3351
3353 0 617795 274926 55600 -1 3352
3354 0 617915 274926 55440 -1 3353
3355 0 618039 274918 55320 -1 3354
3356 0 618171 274846 55160 -1 3355
3357 0 618367 274822 54960 -1 3356
3358 0 618523 274870 54800 -1 3357
3359 0 618607 274902 54680 -1 3358
3360 0 618659 274982 54520 -1 3359
3361 0 618807 275094 54360 -1 3360
3362 0 618863 275134 54200 -1 3361
3363 0 618947 275142 54000 -1 3362
3364 0 619091 275134 53880 -1 3363
3365 0 619119 275122 53720 -1 3364
3366 0 619227 275170 53560 -1 3365
3367 0 619171 275166 53480 -1 3366
3368 0 619175 275174 53400 -1 3367
3369 0 619275 275194 53280 -1 3368
3370 0 619287 275210 53080 -1 3369
3371 0 619387 275242 53000 -1 3370
3372 0 619635 275274 52880 -1 3371
3373 0 619695 275366 52680 -1 3372
3374 0 619767 275406 52480 -1 3373
3375 0 619859 275458 52280 -1 3374
3376 0 619967 275542 52120 -1 3375
3377 0 620043 275566 51920 -1 3376
3378 0 620147 275558 51760 -1 3377
3379 0 620171 275554 51560 -1 3378
3380 0 620175 275566 51360 -1 3379
3381 0 620223 275542 51160 -1 3380
3382 0 620211 275446 51000 -1 3381
3383 0 620371 275514 50840 -1 3382
3384 0 620459 275730 50680 -1 3383
3385 0 620431 275802 50520 -1 3384
3386 0 620519 275774 50400 -1 3385
3387 0 620627 275770 50280 -1 3386
3388 0 620631 275774 50120 -1 3387
3389 0 620643 275790 49960 -1 3388
3390 0 620683 275882 49880 -1 3389
3391 0 620735 276038 49760 -1 3390
3392 0 620715 276102 49560 -1 3391
3393 0 612407 263670 62080 -1 3288
3394 0 612631 263674 62160 -1 3393
3395 0 612663 263682 62280 -1 3394
3396 0 612747 265082 62280 -1 3395
3397 0 612843 265370 62400 -1 3396
3398 0 612959 265478 62520 -1 3397
3399 0 612959 265466 62680 -1 3398
3400 0 612963 265462 62800 -1 3399
3401 0 612995 265474 62920 -1 3400
3402 0 612995 265474 63040 -1 3401
3403 0 613311 265766 63160 -1 3402
3404 0 613443 266166 63240 -1 3403
3405 0 613443 266502 63280 -1 3404
3406 0 613423 266790 63360 -1 3405
3407 0 613595 266854 63320 -1 3406
3408 0 613631 266854 63240 -1 3407
3409 0 612671 263694 62400 -1 3395
3410 0 612751 263698 62520 -1 3409
3411 0 612851 263734 62640 -1 3410
3412 0 612859 263710 62800 -1 3411
3413 0 612963 263594 62960 -1 3412
3414 0 613063 263518 63040 -1 3413
3415 0 613087 263458 63160 -1 3414
3416 0 613063 263326 63240 -1 3415
3417 0 612967 263170 63360 -1 3416
3418 0 612915 263122 63400 -1 3417
3419 0 612869 263118 63520 -1 3418
3420 0 612837 263118 63680 -1 3419
3421 0 612853 263054 63760 -1 3420
3422 0 612861 263022 63800 -1 3421
3423 0 612737 262710 63920 -1 3422
3424 0 612449 262590 64040 -1 3423
3425 0 612373 262466 64120 -1 3424
3426 0 612281 262342 64200 -1 3425
3427 0 612269 262214 64320 -1 3426
3428 0 612221 262354 64440 -1 3427
3429 0 611897 262362 64600 -1 3428
3430 0 611665 262214 64560 -1 3429
3431 0 611493 262066 64480 -1 3430
3432 0 612217 262602 64560 -1 3428
3433 0 612217 262758 64680 -1 3432
3434 0 612273 262874 64800 -1 3433
3435 0 612225 263074 65000 -1 3434
3436 0 612137 263286 65120 -1 3435
3437 0 612137 263850 65040 -1 3436
3438 0 612413 264178 65160 -1 3437
3439 0 612871 262486 63360 -1 3417
3440 0 612721 262190 63320 -1 3439
3441 0 612565 261862 63240 -1 3440
3442 0 612457 261742 63120 -1 3441
3443 0 612413 261682 63080 -1 3442
3444 0 612329 261686 62960 -1 3443
3445 0 608863 261070 61640 -1 3227
3446 0 608759 261174 61760 -1 3445
3447 0 608759 261234 61840 -1 3446
3448 0 607701 255966 63920 -1 3189
3449 0 605011 254094 66000 -1 3171
3450 0 605099 253946 66160 -1 3449
3451 0 605239 253722 66240 -1 3450
3452 0 605375 253618 66320 -1 3451
3453 0 605479 253582 66400 -1 3452
3454 0 605587 253502 66480 -1 3453
3455 0 605847 252858 66560 -1 3454
3456 0 598945 252510 65200 -1 3160
3457 0 598977 252434 65320 -1 3456
3458 0 598985 252314 65440 -1 3457
3459 0 597567 253022 64880 -1 3153
3460 0 597499 253006 64960 -1 3459
3461 0 597415 252774 65080 -1 3460
3462 0 597335 252594 65200 -1 3461
3463 0 597251 252330 65320 -1 3462
3464 0 597167 252198 65400 -1 3463
3465 0 588737 254438 66040 -1 3136
3466 0 586995 253370 65880 -1 3465
3467 0 586863 253266 65760 -1 3466
3468 0 586635 253162 65560 -1 3467
3469 0 586275 253146 65400 -1 3468
3470 0 586031 253058 65240 -1 3469
3471 0 585817 252938 65080 -1 3470
3472 0 585649 252786 64960 -1 3471
3473 0 585429 252706 64800 -1 3472
3474 0 585157 252414 64680 -1 3473
3475 0 585005 252090 64520 -1 3474
3476 0 584931 252078 64320 -1 3475
3477 0 585813 252426.14 64280 -1 3476
3478 0 585989 252602.14 64160 -1 3477
3479 0 586101 252714.14 64040 -1 3478
3480 0 586261 253002.14 63880 -1 3479
3481 0 586149.06 253354.2 63720 -1 3480
3482 0 586997 253482.14 63760 -1 3481
3483 0 586133 253594.14 63600 -1 3481
3484 0 586133 253690.14 63400 -1 3483
3485 0 584485 251614 64240 -1 3476
3486 0 584037 250754 64120 -1 3485
3487 0 583461 249466.14 64160 -1 3486
3488 0 583365 249290.14 64280 -1 3487
3489 0 583341 249282 64360 -1 3488
3490 0 583317 249274.14 64440 -1 3489
3491 0 583253 249482.14 64560 -1 3490
3492 0 583109 249738.14 64680 -1 3491
3493 0 584853 249114.14 64400 -1 3489
3494 0 583925 250646 64000 -1 3486
3495 0 583859 250766 63880 -1 3494
3496 0 583739 250826 63680 -1 3495
3497 0 583493 251098.14 63640 -1 3496
3498 0 583997 250082 63600 -1 3496
3499 0 584048 249644 63560 -1 3498
3500 0 584099 249206 63520 -1 3499
3501 0 583967 248517 63480 -1 3500
3502 0 583075 247581 63520 -1 3501
3503 0 583043 246969 63560 -1 3502
3504 0 583079 246925 63680 -1 3503
3505 0 583075 246849 63840 -1 3504
3506 0 582817 246529 64000 -1 3505
3507 0 582793 246317 64080 -1 3506
3508 0 582397 246089 64040 -1 3507
3509 0 582329 246153 63960 -1 3508
3510 0 582317 246233 63800 -1 3509
3511 0 582253 246357 63680 -1 3510
3512 0 582261 246353 63600 -1 3511
3513 0 582273 246397 63520 -1 3512
3514 0 582549 247530.14 63440 -1 3502
3515 0 582533 247482.14 63280 -1 3514
3516 0 585669 248618.14 63520 -1 3501
3517 0 582613 248762.14 63600 -1 3501
3518 0 582341 248762.14 63520 -1 3517
3519 0 583968.8 248437.23 63400 -1 3501
3520 0 584517.3 248466.17 63200 -1 3519
3521 0 584627.1 248472.19 63160 -1 3520
3522 0 586355 248432.33 63160 -1 3521
3523 0 586963.75 248200.34 62840 -1 3522
3524 0 588024.75 248047.52 62640 -1 3523
3525 0 588639.75 247929.34 62440 -1 3524
3526 0 589146 247501 62400 -1 3525
3527 0 589298 246829 62480 -1 3526
3528 0 589686 246373 62640 -1 3527
3529 0 589450 245709 62720 -1 3528
3530 0 589336 245113 62840 -1 3529
3531 0 588840 245045 62880 -1 3530
3532 0 588738 245018 62920 -1 3531
3533 0 588432 244937 63040 -1 3532
3534 0 588100 244861 63120 -1 3533
3535 0 587884 244773 63240 -1 3534
3536 0 587900 244837 63400 -1 3535
3537 0 587804 244761 63480 -1 3536
3538 0 587732 244749 63520 -1 3537
3539 0 588852 244525 62920 -1 3532
3540 0 588812 244477 62840 -1 3539
3541 0 588864 244377 62800 -1 3540
3542 0 588568 244065 62640 -1 3541
3543 0 589116 244121 62800 -1 3541
3544 0 589320 244001 62880 -1 3543
3545 0 588588 245269 62800 -1 3531
3546 0 588592 245333 62720 -1 3545
3547 0 588628 245381 62680 -1 3546
3548 0 588112 245021 62800 -1 3545
3549 0 587700 245077 62760 -1 3548
3550 0 587244 244941 62760 -1 3549
3551 0 587088 244977 62720 -1 3550
3552 0 587024 245029 62640 -1 3551
3553 0 587612 245113 62680 -1 3549
3554 0 589684 244865 62920 -1 3530
3555 0 589740 244685 63040 -1 3554
3556 0 589186 246825 62400 -1 3527
3557 0 588934 246737 62320 -1 3556
3558 0 588806 246697 62200 -1 3557
3559 0 588782 246681 62040 -1 3558
3560 0 588986 246805 61960 -1 3559
3561 0 589014 246689 61840 -1 3560
3562 0 589030 246625 61760 -1 3561
3563 0 588998 246613 61720 -1 3562
3564 0 588898 246697 61560 -1 3563
3565 0 588610 246657 61480 -1 3564
3566 0 588518 246677 61360 -1 3565
3567 0 588392.7 246714.33 61320 -1 3566
3568 0 588142 246789 61240 -1 3567
3569 0 588302 246565 61200 -1 3567
3570 0 588242 246489 61120 -1 3569
3571 0 588242 246401 61040 -1 3570
3572 0 588282 246381 61000 -1 3571
3573 0 589186 246757 62640 -1 3527
3574 0 589146 246645 62720 -1 3573
3575 0 589062 246601 62880 -1 3574
3576 0 588790 246621 62960 -1 3575
3577 0 588674 246557 63080 -1 3576
3578 0 588518 246549 63240 -1 3577
3579 0 588398 246449 63400 -1 3578
3580 0 588410 246369 63560 -1 3579
3581 0 588422 246241 63720 -1 3580
3582 0 588422 246013 63880 -1 3581
3583 0 588412 245857 64000 -1 3582
3584 0 588360 245749 64160 -1 3583
3585 0 588272 245645 64280 -1 3584
3586 0 588276 245681 64440 -1 3585
3587 0 588296 245821 64600 -1 3586
3588 0 588716 245869 64640 -1 3587
3589 0 588892 245913 64760 -1 3588
3590 0 589048 245901 64880 -1 3589
3591 0 589180 245889 65000 -1 3590
3592 0 589348 245901 65120 -1 3591
3593 0 589520 245893 65240 -1 3592
3594 0 589604 245893 65280 -1 3593
3595 0 589634 245893 65320 -1 3594
3596 0 589664 245893 65360 -1 3595
3597 0 588044 245737 64720 -1 3587
3598 0 587836 245645 64800 -1 3597
3599 0 587672 245589 64840 -1 3598
3600 0 587440 245477 64880 -1 3599
3601 0 587364 245441 65000 -1 3600
3602 0 587084 245105 65120 -1 3601
3603 0 586804 245001 65120 -1 3602
3604 0 586488 244777 65160 -1 3603
3605 0 586488 244717 65200 -1 3604
3606 0 586320 244729 65280 -1 3605
3607 0 586312 244725 65320 -1 3606
3608 0 586292 244713 65360 -1 3607
3609 0 586720 244553 65240 -1 3605
3610 0 588170 246685 63520 -1 3579
3611 0 583890.5 247555.52 62920 -1 3521
3612 0 583972.75 246999.33 62520 -1 3611
3613 0 582939.4 246453.8 62560 -1 3612
3614 0 584203.4 248053.8 62520 -1 3612
3615 0 583563.4 248037.8 62520 -1 3614
3616 0 584427.4 248325.8 62480 -1 3614
3617 0 583997.75 246832.12 62400 -1 3612
3618 0 584038.8 246553.75 62200 -1 3617
3619 0 582565.94 244022.95 62200 -1 3618
3620 0 582555.3 243987.16 62240 -1 3619
3621 0 581252.44 243315.81 62480 -1 3620
3622 0 581510 242809.14 62640 -1 3621
3623 0 581542 242393.14 62840 -1 3622
3624 0 578501.75 242721.3 62480 -1 3621
3625 0 578006 242761.14 62400 -1 3624
3626 0 577622 242985.14 62280 -1 3625
3627 0 577398 243625.14 62280 -1 3626
3628 0 577270 242937.14 62200 -1 3626
3629 0 577078 243017.14 62080 -1 3628
3630 0 576358 243049.14 62000 -1 3629
3631 0 577988 243676.14 62480 -1 3624
3632 0 579051.3 242040.75 63160 -1 3624
3633 0 578924.1 241854.14 63280 -1 3632
3634 0 578754.9 241604.64 63440 -1 3633
3635 0 577955.06 241141.69 63640 -1 3634
3636 0 577698.94 240598.11 63840 -1 3635
3637 0 576688.3 239741.25 64160 -1 3636
3638 0 576595.3 239658.88 64240 -1 3637
3639 0 575736.4 239396.27 64560 -1 3638
3640 0 575292.75 238978.92 64920 -1 3639
3641 0 575112.1 238523.6 65280 -1 3640
3642 0 574704.5 239207 65280 -1 3641
3643 0 574852.5 239427 65240 -1 3642
3644 0 574900.5 239423 65160 -1 3643
3645 0 575092.2 238472.58 65320 -1 3641
3646 0 574475.5 238032.4 65720 -1 3645
3647 0 576204.5 238691 65720 -1 3646
3648 0 576532.5 238747 65880 -1 3647
3649 0 576956.5 238875 66000 -1 3648
3650 0 577420.5 238923 66120 -1 3649
3651 0 577996.5 239103 66200 -1 3650
3652 0 579260.5 239735 66240 -1 3651
3653 0 579716 239823 66320 -1 3652
3654 0 580200 239923 66440 -1 3653
3655 0 580464 239943 66480 -1 3654
3656 0 580636 240039 66520 -1 3655
3657 0 580936 240199 66560 -1 3656
3658 0 581172 240263 66520 -1 3657
3659 0 581268 240247 66440 -1 3658
3660 0 581692 240227 66400 -1 3659
3661 0 580512 239959 66640 -1 3656
3662 0 580516 239943 66680 -1 3661
3663 0 579288 240651 66160 -1 3652
3664 0 579320 241135 66080 -1 3663
3665 0 579324 241191 65960 -1 3664
3666 0 579320 241139 65880 -1 3665
3667 0 579300 241143 65840 -1 3666
3668 0 579248 241163 65800 -1 3667
3669 0 579260 241299 65680 -1 3668
3670 0 579144 241147 65560 -1 3669
3671 0 579044 241147 65480 -1 3670
3672 0 578828 241119 65360 -1 3671
3673 0 578588 241187 65240 -1 3672
3674 0 578476 241223 65200 -1 3673
3675 0 578352 241235 65160 -1 3674
3676 0 578248 241359 65080 -1 3675
3677 0 578076 241607 64920 -1 3676
3678 0 578424 242063 64920 -1 3677
3679 0 578560 242115 64800 -1 3678
3680 0 577584 241599 64880 -1 3677
3681 0 577384 241615 64840 -1 3680
3682 0 577472 241671 64760 -1 3681
3683 0 577434 241671 64680 -1 3682
3684 0 577512 241763 64600 -1 3683
3685 0 577440 241727 64440 -1 3684
3686 0 577468 241747 64400 -1 3685
3687 0 577401.3 241901.67 64320 -1 3686
3688 0 577368 241979 64280 -1 3687
3689 0 577324 242023 64160 -1 3688
3690 0 577584 241875 64120 -1 3689
3691 0 577736 241891 64000 -1 3690
3692 0 578028 241999 63840 -1 3691
3693 0 578084 242043 63800 -1 3692
3694 0 577148 242143 64080 -1 3689
3695 0 577024 242339 64000 -1 3694
3696 0 576896 242523 63920 -1 3695
3697 0 576828 242583 63840 -1 3696
3698 0 576720 242691 63720 -1 3697
3699 0 576648 242807 63640 -1 3698
3700 0 579256 241743 66280 -1 3663
3701 0 579216 242171 66400 -1 3700
3702 0 578520 243299 66400 -1 3701
3703 0 578704 243471 66320 -1 3702
3704 0 578808 243543 66200 -1 3703
3705 0 578952 243703 66080 -1 3704
3706 0 578980 243771 65920 -1 3705
3707 0 579000 243811 65800 -1 3706
3708 0 578988 243759 65680 -1 3707
3709 0 579024 243963 65520 -1 3708
3710 0 579056 244239 65400 -1 3709
3711 0 579056 244291 65320 -1 3710
3712 0 578804 244411 65440 -1 3710
3713 0 578792 244427 65520 -1 3712
3714 0 579092 242263 66520 -1 3701
3715 0 578556 242211 66560 -1 3714
3716 0 578428 242835 66600 -1 3714
3717 0 577792 242939 66600 -1 3716
3718 0 577464 242967 66560 -1 3717
3719 0 577320 242943 66440 -1 3718
3720 0 577220 242947 66320 -1 3719
3721 0 577180 242983 66280 -1 3720
3722 0 578320 242643 66720 -1 3716
3723 0 578332 242591 66760 -1 3722
3724 0 577896 242055 66800 -1 3723
3725 0 578376 242145 66760 -1 3723
3726 0 577540 242791 66760 -1 3723
3727 0 577212 243007 66800 -1 3726
3728 0 577173.1 243008.23 66880 -1 3727
3729 0 574044.5 237724.02 66000 -1 3646
3730 0 572668.6 237410.03 66160 -1 3729
3731 0 571436.4 236972.38 66280 -1 3730
3732 0 570805.8 236252 66480 -1 3731
3733 0 569979.3 236066.4 66600 -1 3732
3734 0 568002.44 235131.8 66960 -1 3733
3735 0 564809.6 233566.34 67320 -1 3734
3736 0 564307.94 233203.73 67520 -1 3735
3737 0 563220.6 232861.08 67840 -1 3736
3738 0 562228.56 232596.39 68040 -1 3737
3739 0 561435.5 231893.89 68240 -1 3738
3740 0 560196.25 231604.47 68440 -1 3739
3741 0 558668.06 230638.77 68640 -1 3740
3742 0 557548.1 229970.39 68880 -1 3741
3743 0 556686.1 229467.38 69000 -1 3742
3744 0 555851.44 228907.53 69200 -1 3743
3745 0 554738.6 227910.9 69440 -1 3744
3746 0 554090.8 227446.75 70160 -1 3745
3747 0 554034.94 227542.11 70760 -1 3746
3748 0 553564.6 227559.9 71000 -1 3747
3749 0 552820.4 227478.31 71120 -1 3748
3750 0 552332.6 227277.45 71440 -1 3749
3751 0 551684.1 226686.62 71720 -1 3750
3752 0 551253.5 226302.97 71880 -1 3751
3753 0 550932.25 225971.62 72040 -1 3752
3754 0 550443.4 225750.31 72080 -1 3753
3755 0 548771.8 225091.55 72320 -1 3754
3756 0 547709.8 224954.52 74160 -1 3755
3757 0 549179 225762.98 74160 -1 3756
3758 0 548955.7 225987.8 74640 -1 3757
3759 0 548299.8 226715.67 74640 -1 3758
3760 0 548189 226810.77 74720 -1 3759
3761 0 548401 226907 74760 -1 3760
3762 0 548473 227219 74800 -1 3761
3763 0 548601 227383 74760 -1 3762
3764 0 548573 227463 74680 -1 3763
3765 0 548553 227631 74600 -1 3764
3766 0 548537 227679 74520 -1 3765
3767 0 548597 227863 74360 -1 3766
3768 0 548545 228155 74320 -1 3767
3769 0 548657 228327 74280 -1 3768
3770 0 548893 228387 74280 -1 3769
3771 0 549145 228275 74200 -1 3770
3772 0 549293 228263 74040 -1 3771
3773 0 549409 228183 73920 -1 3772
3774 0 548525 228147 74200 -1 3768
3775 0 548517 228111 74160 -1 3774
3776 0 547817 226851 74760 -1 3760
3777 0 547669 226871 74840 -1 3776
3778 0 547385 226943 74920 -1 3777
3779 0 547405 226971 75120 -1 3778
3780 0 547473 227007 75240 -1 3779
3781 0 547461 227111 75320 -1 3780
3782 0 547469 227283 75400 -1 3781
3783 0 547517 227339 75480 -1 3782
3784 0 547689 227423 75600 -1 3783
3785 0 547769 227427 75640 -1 3784
3786 0 547957 227347 75840 -1 3785
3787 0 547949 227331 75960 -1 3786
3788 0 548125 227163 76000 -1 3787
3789 0 548225 227135 76080 -1 3788
3790 0 548013 227339 76200 -1 3787
3791 0 548041 227395 76360 -1 3790
3792 0 548121 227419 76480 -1 3791
3793 0 547481 227247 75640 -1 3783
3794 0 547277 226979 75440 -1 3780
3795 0 547093 226919 75520 -1 3794
3796 0 547013 226883 75640 -1 3795
3797 0 546957 226855 75760 -1 3796
3798 0 546641 226883 75840 -1 3797
3799 0 546517 226947 75920 -1 3798
3800 0 546325 227043 76000 -1 3799
3801 0 546029 227079 76080 -1 3800
3802 0 546041 227127 76200 -1 3801
3803 0 546021 227123 76320 -1 3802
3804 0 545869 227203 76400 -1 3803
3805 0 545573 227287 76480 -1 3804
3806 0 545553 227407 76680 -1 3805
3807 0 545499 227455 76720 -1 3806
3808 0 545415 227523 76800 -1 3807
3809 0 545291 227595 76920 -1 3808
3810 0 545303 227579 77000 -1 3809
3811 0 545319 227583 77120 -1 3810
3812 0 545327 227631 77240 -1 3811
3813 0 545231 227715 77320 -1 3812
3814 0 545187 227707 77400 -1 3813
3815 0 545183 227687 77480 -1 3814
3816 0 545171 227663 77520 -1 3815
3817 0 545195 227595 77600 -1 3816
3818 0 544827 227555 77600 -1 3817
3819 0 544979 227559 77640 -1 3818
3820 0 545079 227607 77760 -1 3819
3821 0 545139 227595 77880 -1 3820
3822 0 545215 227523 78000 -1 3821
3823 0 545227 227455 78040 -1 3822
3824 0 544519 227319 77560 -1 3818
3825 0 544391 227363 77480 -1 3824
3826 0 544303 227343 77400 -1 3825
3827 0 546012.1 224332.19 74160 -1 3756
3828 0 546017.25 224333.3 74200 -1 3827
3829 0 545851.75 224448.12 74800 -1 3828
3830 0 545531.6 224494.34 75080 -1 3829
3831 0 543500.6 224504.5 77520 -1 3830
3832 0 543228.44 223965.2 78280 -1 3831
3833 0 543075.9 224005.08 78400 -1 3832
3834 0 542972.75 224102.52 78680 -1 3833
3835 0 542841.9 224223.36 79000 -1 3834
3836 0 541984.8 223729.83 77520 -1 3831
3837 0 540300.3 224031.69 77520 -1 3836
3838 0 540264.06 223765.67 77960 -1 3837
3839 0 540349.25 223426.78 78160 -1 3838
3840 0 540326.5 223356.25 78440 -1 3839
3841 0 539948.75 223309.48 78720 -1 3840
3842 0 539449.9 223213.56 79160 -1 3841
3843 0 538783.75 223284.64 79480 -1 3842
3844 0 538416 223539.95 79800 -1 3843
3845 0 537899.5 223512.23 80440 -1 3844
3846 0 537736.8 223407.83 80880 -1 3845
3847 0 537442.94 223144.4 81480 -1 3846
3848 0 537563.75 222966.98 82600 -1 3847
3849 0 536012.3 222368.48 82760 -1 3848
3850 0 534170.2 222215.83 83480 -1 3849
3851 0 533522.7 222072.5 83920 -1 3850
3852 0 532508.56 221851.36 84200 -1 3851
3853 0 530900.94 222081.03 84320 -1 3852
3854 0 529484.56 222528.4 84400 -1 3853
3855 0 528052.5 221769.12 84520 -1 3854
3856 0 527635.4 221567.6 84840 -1 3855
3857 0 527084.06 221593.6 85200 -1 3856
3858 0 526035.4 221737.05 85440 -1 3857
3859 0 524556.2 221761.42 85600 -1 3858
3860 0 523437 221649.72 85800 -1 3859
3861 0 522323.16 221850.69 85880 -1 3860
3862 0 522043.1 222015.55 85920 -1 3861
3863 0 521115.2 222214.81 85920 -1 3862
3864 0 520333.72 222471.75 85160 -1 3863
3865 0 519667.4 222558.64 84840 -1 3864
3866 0 517195.56 224010.72 84840 -1 3865
3867 0 517267.22 224082.64 84600 -1 3866
3868 0 517194.72 223986.77 84960 -1 3866
3869 0 517307.75 223565.8 85640 -1 3868
3870 0 517131.47 223570.78 85880 -1 3869
3871 0 516793.34 223643.7 86200 -1 3870
3872 0 516108.28 223714.33 86240 -1 3871
3873 0 515696.3 223874.52 86200 -1 3872
3874 0 515355.66 224114.52 85920 -1 3873
3875 0 514691.53 224163.66 85880 -1 3874
3876 0 514363.44 224476.23 85920 -1 3875
3877 0 513829.6 224729.03 86520 -1 3876
3878 0 513597.62 224551.42 86840 -1 3877
3879 0 511816.53 224277.11 86840 -1 3878
3880 0 511251.38 224508.75 86240 -1 3879
3881 0 510412.2 224175.67 85920 -1 3880
3882 0 509109.16 224571.61 85480 -1 3881
3883 0 508763.3 224871.53 85080 -1 3882
3884 0 508492.88 225143.83 84680 -1 3883
3885 0 506132.12 225584.8 84160 -1 3884
3886 0 505324.22 225264.89 84160 -1 3885
3887 0 504332.4 225401.16 84160 -1 3886
3888 0 503156.47 224985.33 84160 -1 3887
3889 0 502915 225016.98 83920 -1 3888
3890 0 502868.62 225304.89 83640 -1 3889
3891 0 502771.7 225184.36 83360 -1 3890
3892 0 502452.88 225112.52 83240 -1 3891
3893 0 502245.2 225384.14 83160 -1 3892
3894 0 502236.78 225649.02 83040 -1 3893
3895 0 502005.16 225736.39 82960 -1 3894
3896 0 500828.66 225812.88 82760 -1 3895
3897 0 500644.03 226190.08 81800 -1 3896
3898 0 500324 226458 81680 -1 3897
3899 0 500196 226526 81480 -1 3898
3900 0 500116 226626 81320 -1 3899
3901 0 500040 226838 81160 -1 3900
3902 0 499948 227030 81000 -1 3901
3903 0 499868 227218 80840 -1 3902
3904 0 499764 227302 80680 -1 3903
3905 0 499668 227378 80520 -1 3904
3906 0 499584 227434 80360 -1 3905
3907 0 499536 227526 80200 -1 3906
3908 0 499580 227562 80120 -1 3907
3909 0 499445.6 227514 80000 -1 3908
3910 0 499356 227482 79920 -1 3909
3911 0 499028 227646 79840 -1 3910
3912 0 498928 227762 79680 -1 3911
3913 0 498932 227722 79600 -1 3912
3914 0 498960 227682 79440 -1 3913
3915 0 499064 227630 79360 -1 3914
3916 0 499140 227558 79200 -1 3915
3917 0 499148 227578 79120 -1 3916
3918 0 499164 227574 79080 -1 3917
3919 0 499248 227614 78960 -1 3918
3920 0 499344 227602 78840 -1 3919
3921 0 499340 227618 78720 -1 3920
3922 0 499312 227690 78560 -1 3921
3923 0 499320 227878 78400 -1 3922
3924 0 499296 228090 78280 -1 3923
3925 0 499092 228138 78200 -1 3924
3926 0 499152 228050 78120 -1 3925
3927 0 499152 228050 78040 -1 3926
3928 0 499164 228042 77960 -1 3927
3929 0 499048 228226 77880 -1 3928
3930 0 499068 228218 77840 -1 3929
3931 0 498832 228542 77720 -1 3930
3932 0 498788 228694 77600 -1 3931
3933 0 498792 228714 77480 -1 3932
3934 0 498744 228782 77400 -1 3933
3935 0 498460 229854 77400 -1 3934
3936 0 498408 230262 77320 -1 3935
3937 0 498396 230386 77240 -1 3936
3938 0 498336 230542 77160 -1 3937
3939 0 498515.66 228694.33 77240 -1 3934
3940 0 498379.66 228694.33 77080 -1 3939
3941 0 498147.66 228702.33 76920 -1 3940
3942 0 497923.66 228646.33 76800 -1 3941
3943 0 497731.66 228510.33 76640 -1 3942
3944 0 497443.66 228446.33 76520 -1 3943
3945 0 497275.66 228438.33 76400 -1 3944
3946 0 498328 228926 77880 -1 3931
3947 0 497912 228886 77920 -1 3946
3948 0 497760 228578 78000 -1 3947
3949 0 497764 228470 78080 -1 3948
3950 0 497664 228770 78160 -1 3949
3951 0 497664 228822 78200 -1 3950
3952 0 500492 227594 80200 -1 3906
3953 0 500784 227606 80080 -1 3952
3954 0 500908 227506 80280 -1 3953
3955 0 500840 227362 80440 -1 3954
3956 0 500916 227210 80560 -1 3955
3957 0 500924 227150 80600 -1 3956
3958 0 500988 227102 80680 -1 3957
3959 0 500960 226982 80760 -1 3958
3960 0 500984 226866 80880 -1 3959
3961 0 500964 226766 80960 -1 3960
3962 0 501176 226630 81040 -1 3961
3963 0 501344 226666 81120 -1 3962
3964 0 501554 226662 81240 -1 3963
3965 0 501754 226542 81320 -1 3964
3966 0 501770 226458 81400 -1 3965
3967 0 502174 226266 81560 -1 3966
3968 0 502330 226118 81640 -1 3967
3969 0 502386 225966 81800 -1 3968
3970 0 502402 225878 81960 -1 3969
3971 0 502462 225662 82080 -1 3970
3972 0 502434 225622 82200 -1 3971
3973 0 502338 225498 82280 -1 3972
3974 0 502274 225446 82360 -1 3973
3975 0 502178 225394 82440 -1 3974
3976 0 502130 225362 82520 -1 3975
3977 0 498028.47 225733.45 82760 -1 3896
3978 0 497531.62 225644.89 82800 -1 3977
3979 0 497613.22 225325.25 83440 -1 3978
3980 0 497898 224905 83480 -1 3979
3981 0 498298 224897 83520 -1 3980
3982 0 498518 224733 83600 -1 3981
3983 0 498826 224413 83560 -1 3982
3984 0 498750 224313 83680 -1 3983
3985 0 498626 224241 83840 -1 3984
3986 0 498606 223961 83920 -1 3985
3987 0 497491.34 225750.47 83480 -1 3979
3988 0 497395.34 226054.47 83600 -1 3987
3989 0 497525.2 225865 82680 -1 3977
3990 0 497337.2 226049 82560 -1 3989
3991 0 497385.2 226193 82400 -1 3990
3992 0 497545.2 226189 82280 -1 3991
3993 0 497677.2 226153 82120 -1 3992
3994 0 497529.2 226189 82080 -1 3993
3995 0 497553.2 226201 82000 -1 3994
3996 0 497945.2 226181 82120 -1 3993
3997 0 497877.2 226157 81920 -1 3996
3998 0 497985.2 225897 81800 -1 3997
3999 0 498205.2 225885 81840 -1 3998
4000 0 498237.2 225857 81880 -1 3999
4001 0 498549.2 225877 81920 -1 4000
4002 0 498621.2 225853 81960 -1 4001
4003 0 497969.2 226021 81720 -1 3998
4004 0 497717.2 226153 81640 -1 4003
4005 0 497733.2 226141 81600 -1 4004
4006 0 493357.12 227046.38 82760 -1 3977
4007 0 493053 227031 82840 -1 4006
4008 0 490748.78 226606.62 82760 -1 4006
4009 0 488828.88 226870.94 82720 -1 4008
4010 0 487748.34 226870.36 82680 -1 4009
4011 0 487284.2 227203.75 82560 -1 4010
4012 0 487099.53 227639.23 82280 -1 4011
4013 0 486966.5 227730.62 82200 -1 4012
4014 0 486252.4 227955.23 82080 -1 4013
4015 0 486081.34 228002.33 82040 -1 4014
4016 0 486112.06 227967.52 82280 -1 4015
4017 0 486080.06 227927.52 82480 -1 4016
4018 0 486068.06 227859.52 82680 -1 4017
4019 0 486028.06 227775.52 82800 -1 4018
4020 0 485228.03 228239.12 81840 -1 4015
4021 0 484684.28 228688.8 81680 -1 4020
4022 0 484644.62 228954.36 81280 -1 4021
4023 0 481940.6 230186.56 81280 -1 4022
4024 0 481647.25 230378.88 80880 -1 4023
4025 0 481470.7 230493.83 80640 -1 4024
4026 0 480841.97 230825.23 79400 -1 4025
4027 0 478453.72 231932.98 79400 -1 4026
4028 0 478518.66 231780.62 79120 -1 4027
4029 0 478497 231685.53 78480 -1 4028
4030 0 478292.12 231747.88 78280 -1 4029
4031 0 477924.56 231806.83 78200 -1 4030
4032 0 477812.44 231877.8 78120 -1 4031
4033 0 477644.8 232056.27 77880 -1 4032
4034 0 477565.66 232165.33 77720 -1 4033
4035 0 477525.72 232219.7 77640 -1 4034
4036 0 477486.66 232258 77560 -1 4035
4037 0 477349.38 232391.45 77280 -1 4036
4038 0 477223.1 232579.1 77040 -1 4037
4039 0 477047.06 232691.55 76720 -1 4038
4040 0 476863.12 232860.5 76360 -1 4039
4041 0 476620.8 232872.58 75680 -1 4040
4042 0 476288.97 232733.83 75280 -1 4041
4043 0 476076 232824.38 75160 -1 4042
4044 0 475721.38 232975.25 74960 -1 4043
4045 0 475588.16 233009.31 74640 -1 4044
4046 0 475188.56 233191.84 74360 -1 4045
4047 0 475056 233275.75 74240 -1 4046
4048 0 474657.3 233527.48 73880 -1 4047
4049 0 474277.9 233684.53 73680 -1 4048
4050 0 473994.78 233762.52 73560 -1 4049
4051 0 473618.22 233867.23 73400 -1 4050
4052 0 473322.9 233936.64 73120 -1 4051
4053 0 472726.66 233891.4 72440 -1 4052
4054 0 472358.3 233794.83 72040 -1 4053
4055 0 471954.7 233847.45 71680 -1 4054
4056 0 472092.34 233817.88 71600 -1 4055
4057 0 471968.4 233798.64 71240 -1 4056
4058 0 471831.75 233708.08 70920 -1 4057
4059 0 471750.56 233655.14 70720 -1 4058
4060 0 471718.28 233633.53 70640 -1 4059
4061 0 471564.6 233392.34 70320 -1 4060
4062 0 471354.1 233456.66 70200 -1 4061
4063 0 471224.34 233245.52 69800 -1 4062
4064 0 470786.72 233116.17 69440 -1 4063
4065 0 470797.22 232998.53 69040 -1 4064
4066 0 470835.44 232782.1 68720 -1 4065
4067 0 470709.1 232854 68400 -1 4066
4068 0 470648.8 232542.25 68080 -1 4067
4069 0 470567.34 232477.33 67960 -1 4068
4070 0 470404 232348.5 67720 -1 4069
4071 0 470580.44 232128.95 67360 -1 4070
4072 0 469838.78 231898.66 66720 -1 4071
4073 0 469631.1 231223.45 66560 -1 4072
4074 0 469521.1 231130.61 66440 -1 4073
4075 0 469055.03 231040.94 66400 -1 4074
4076 0 469005.1 230978.55 66040 -1 4075
4077 0 469129.66 230599.22 65920 -1 4076
4078 0 469103.78 230346.16 65600 -1 4077
4079 0 469119.4 230193.33 65400 -1 4078
4080 0 469049.62 230005.05 65160 -1 4079
4081 0 468946.06 229832.48 64960 -1 4080
4082 0 468915.97 229753.66 64840 -1 4081
4083 0 468918.66 229524.3 64680 -1 4082
4084 0 468922.16 229504.88 64560 -1 4083
4085 0 468963.44 229496.7 64480 -1 4084
4086 0 469080 229383.69 64320 -1 4085
4087 0 469040.47 229303.6 64200 -1 4086
4088 0 468942.38 229198.3 64000 -1 4087
4089 0 468629.75 229084.11 63800 -1 4088
4090 0 468482.1 228905.22 63600 -1 4089
4091 0 468373.34 228652.42 63280 -1 4090
4092 0 468453.28 228443.92 62920 -1 4091
4093 0 468598.6 228247.77 62560 -1 4092
4094 0 468646.97 228036.62 62400 -1 4093
4095 0 468501.03 227548.98 62040 -1 4094
4096 0 468330.6 227059.38 61720 -1 4095
4097 0 468465 226711.17 61360 -1 4096
4098 0 468541.7 226542.66 61000 -1 4097
4099 0 468431.72 226574.02 60800 -1 4098
4100 0 468491.56 226587.31 60680 -1 4099
4101 0 468547.25 226556.28 60320 -1 4100
4102 0 468380.47 226519.48 60080 -1 4101
4103 0 468305.66 226501.1 59800 -1 4102
4104 0 468251.75 226527.39 59760 -1 4103
4105 0 468095.53 226363.56 59600 -1 4104
4106 0 467740.34 226099.7 59400 -1 4105
4107 0 467522.94 225903.97 59160 -1 4106
4108 0 467380.94 225828.56 59080 -1 4107
4109 0 467204.84 225711.55 58960 -1 4108
4110 0 466288.88 225716.4 58960 -1 4109
4111 0 466283.12 225755.6 59080 -1 4110
4112 0 466283.38 225845.58 59160 -1 4111
4113 0 466298.4 225859.48 59240 -1 4112
4114 0 466379.84 225923.02 59320 -1 4113
4115 0 466525.62 226098.86 59400 -1 4114
4116 0 466588.7 226202.22 59480 -1 4115
4117 0 466469.25 226347.31 59560 -1 4116
4118 0 466481.72 226454.55 59680 -1 4117
4119 0 466522.44 226611.9 59760 -1 4118
4120 0 466134.38 225516 58560 -1 4110
4121 0 466088.06 225455.66 58440 -1 4120
4122 0 466047.47 225332.39 57840 -1 4121
4123 0 466132.47 225381.5 57480 -1 4122
4124 0 466010.97 225584.53 57280 -1 4123
4125 0 465963.62 225579.3 57120 -1 4124
4126 0 465728.06 225657.92 56920 -1 4125
4127 0 465038.94 225318.02 56920 -1 4126
4128 0 464954.75 225294 57080 -1 4127
4129 0 464851 225302 57120 -1 4128
4130 0 464879 225170 57240 -1 4129
4131 0 464787 225062 57360 -1 4130
4132 0 465667.7 225704.95 56760 -1 4126
4133 0 465588.47 225648.48 56720 -1 4132
4134 0 466284.4 225960.6 56720 -1 4133
4135 0 466268.78 227105.03 56800 -1 4134
4136 0 466428.06 227320.98 56760 -1 4135
4137 0 466408 227537 56640 -1 4136
4138 0 466368 227585 56560 -1 4137
4139 0 466264 227381 56480 -1 4138
4140 0 466320 227345 56440 -1 4139
4141 0 465940.94 227313.31 56840 -1 4135
4142 0 465708.34 227456.56 56880 -1 4141
4143 0 465252.47 227698.16 57040 -1 4142
4144 0 465081.97 227799.39 57120 -1 4143
4145 0 464551.03 228546.48 57120 -1 4144
4146 0 464528.44 228850.89 56880 -1 4145
4147 0 464675.75 229006.14 56360 -1 4146
4148 0 465155.8 228405.77 56360 -1 4147
4149 0 465280.2 228402.08 56200 -1 4148
4150 0 465278.75 228451.12 56160 -1 4149
4151 0 465371.7 228656.44 56040 -1 4150
4152 0 464671.16 229050.62 56320 -1 4147
4153 0 464566 229142.89 55920 -1 4152
4154 0 464673.97 228806.84 55920 -1 4153
4155 0 464754.22 228767.2 55880 -1 4154
4156 0 464585.28 229207.53 55880 -1 4153
4157 0 464565.62 229207.38 55840 -1 4156
4158 0 464430 229156.77 55800 -1 4157
4159 0 465061.62 229535.23 55840 -1 4157
4160 0 465218.28 229711.58 55680 -1 4159
4161 0 464488.94 228580.14 57160 -1 4145
4162 0 464546.4 228575.94 57200 -1 4161
4163 0 463379.66 229189.64 57200 -1 4162
4164 0 463010.75 229149.33 57160 -1 4163
4165 0 462895.12 229202.86 57120 -1 4164
4166 0 462815.47 229226.06 57080 -1 4165
4167 0 462464.4 229226.14 57000 -1 4166
4168 0 462083.53 229301.81 56800 -1 4167
4169 0 461851.5 229349.94 56640 -1 4168
4170 0 461111.2 229049.38 56640 -1 4169
4171 0 461158.88 229049.12 56680 -1 4170
4172 0 460928.22 228346.97 56640 -1 4170
4173 0 460888.22 228104.86 56720 -1 4172
4174 0 461044.62 229101.44 56280 -1 4170
4175 0 460812.34 229270.86 55920 -1 4174
4176 0 460404.38 229342.8 55920 -1 4175
4177 0 460171.44 229302.52 56000 -1 4176
4178 0 459913.97 229187.9 56080 -1 4177
4179 0 464384.56 228586.27 57240 -1 4162
4180 0 464459.97 228406.47 57640 -1 4179
4181 0 464352.8 228378 57720 -1 4180
4182 0 464191.6 228335.98 57840 -1 4181
4183 0 463948.62 228485.33 57880 -1 4182
4184 0 463858.4 228614.17 58000 -1 4183
4185 0 463760.4 228551.38 58120 -1 4184
4186 0 463639.88 228577.19 58320 -1 4185
4187 0 463666.03 228751.48 58440 -1 4186
4188 0 463814.1 228999.47 58440 -1 4187
4189 0 463756.06 229142.17 58320 -1 4188
4190 0 464476.7 228301.38 57880 -1 4182
4191 0 464772.7 228406.19 58040 -1 4190
4192 0 464835.72 228382.1 58200 -1 4191
4193 0 464307.88 227734.34 57640 -1 4180
4194 0 463979.84 227478.25 57640 -1 4193
4195 0 463771.8 227397.97 57800 -1 4194
4196 0 463720.4 227321.78 57840 -1 4195
4197 0 463427.94 227238.72 57920 -1 4196
4198 0 463256.97 227107.34 58040 -1 4197
4199 0 464881.28 229533.77 57240 -1 4179
4200 0 464903.4 229530.7 57280 -1 4199
4201 0 464908.03 229506.95 57400 -1 4200
4202 0 464921.03 229522.3 57480 -1 4201
4203 0 464957.72 229522 57520 -1 4202
4204 0 465024.44 229674.22 57560 -1 4203
4205 0 464892.84 229726.36 57680 -1 4204
4206 0 464804.4 229894.53 57720 -1 4205
4207 0 464682.5 229989.97 57760 -1 4206
4208 0 464620.53 230035.55 57840 -1 4207
4209 0 464485.44 230111.98 57920 -1 4208
4210 0 464266.6 230087.22 58040 -1 4209
4211 0 464192.66 230079.28 58080 -1 4210
4212 0 463997.5 230011.77 58240 -1 4211
4213 0 463780.22 230059.06 58320 -1 4212
4214 0 463597.66 230103.5 58360 -1 4213
4215 0 463391.47 230242.3 58400 -1 4214
4216 0 463051.47 230289.3 58400 -1 4215
4217 0 462969.25 230276.5 58440 -1 4216
4218 0 462839.9 230277.44 58520 -1 4217
4219 0 462757.56 230240.6 58560 -1 4218
4220 0 462599.62 230085.6 58600 -1 4219
4221 0 462396.28 229892.2 58640 -1 4220
4222 0 462419 229808.36 58680 -1 4221
4223 0 462413.84 229869.45 58800 -1 4222
4224 0 462495.8 229909.47 59000 -1 4223
4225 0 462209.44 230190.05 59040 -1 4224
4226 0 461809.47 230636.03 59040 -1 4225
4227 0 461661.72 230669.52 59000 -1 4226
4228 0 461566.28 230666.08 58920 -1 4227
4229 0 461493.22 230698.52 58880 -1 4228
4230 0 461394.53 230762.69 58800 -1 4229
4231 0 461368.97 230761.08 58760 -1 4230
4232 0 461316.53 230720.8 58720 -1 4231
4233 0 461368.94 230926.92 58760 -1 4231
4234 0 461635.1 230643.9 59080 -1 4226
4235 0 461577.9 230656.55 59120 -1 4234
4236 1 461253.47 230645.02 59160 -1 4235
4237 0 461119.16 230613.38 59200 -1 4236
4238 0 460980.2 230576.44 59240 -1 4237
4239 0 460983.53 230726.78 59560 -1 4238
4240 0 460984.5 230745.5 59600 -1 4239
4241 0 460984.78 230764.39 59640 -1 4240
4242 0 461087.75 230869.25 59840 -1 4241
4243 0 461120 231017 59960 -1 4242
4244 0 461196 231133 60120 -1 4243
4245 0 461504 231317 60240 -1 4244
4246 0 461288 231489 60320 -1 4245
4247 0 461216 231649 60440 -1 4246
4248 0 460996 231837 60520 -1 4247
4249 0 461112 231905 60640 -1 4248
4250 0 461188 231861 60760 -1 4249
4251 0 461152 231749 60880 -1 4250
4252 0 461224 231905 61000 -1 4251
4253 0 461276 231929 61120 -1 4252
4254 0 461404 231921 61240 -1 4253
4255 0 461436 232161 61360 -1 4254
4256 0 461536 232577 61440 -1 4255
4257 0 461576 232665 61480 -1 4256
4258 0 461584 232817 61600 -1 4257
4259 0 461628 232941 61680 -1 4258
4260 0 461708 233097 61800 -1 4259
4261 0 460685.78 230325.19 59160 -1 4237
4262 0 460775.25 230062.5 59040 -1 4261
4263 0 460804.6 229974.56 59000 -1 4262
4264 0 460849.53 229684.88 58920 -1 4263
4265 0 460811.53 229386.86 58920 -1 4264
4266 0 460780.2 229263.48 58880 -1 4265
4267 0 461014.28 228809.48 58880 -1 4266
4268 0 461017.56 228826.88 58920 -1 4267
4269 0 462687.56 228964.36 58680 -1 4222
4270 0 462744.22 228840.08 58640 -1 4269
4271 0 462820.22 228676 58560 -1 4270
4272 0 462847.97 228336.17 58480 -1 4271
4273 0 462971.6 227881.02 58360 -1 4272
4274 0 463054.06 227687.4 58320 -1 4273
4275 0 463286.75 227908.83 58320 -1 4274
4276 0 463346.25 228110.86 58280 -1 4275
4277 0 463408.25 228204.86 58200 -1 4276
4278 0 463439.44 228250.44 58120 -1 4277
4279 0 463461.62 228287.19 58040 -1 4278
4280 0 463516.94 228343.7 57920 -1 4279
4281 0 463576.78 228360.98 57840 -1 4280
4282 0 463553.34 228408.64 57800 -1 4281
4283 0 463570.22 228436.45 57720 -1 4282
4284 0 463568.84 228477.23 57640 -1 4283
4285 0 463574.6 228502.28 57560 -1 4284
4286 0 463607.2 228494.66 57480 -1 4285
4287 0 463578.16 228466.86 57320 -1 4286
4288 0 463579.12 228426 57280 -1 4287
4289 0 463553.1 228418.19 57240 -1 4288
4290 0 463500.7 228394.86 57200 -1 4289
4291 0 463444.72 228407.25 57160 -1 4290
4292 0 463391.06 228416.77 57120 -1 4291
4293 0 463411.53 228270.06 57080 -1 4292
4294 0 463451.5 228274.97 57040 -1 4293
4295 0 463493.75 228273.03 56960 -1 4294
4296 0 463551.62 228263.84 56880 -1 4295
4297 0 463615.66 228203.75 56800 -1 4296
4298 0 463656.03 228161.28 56720 -1 4297
4299 0 463624.97 228152.6 56680 -1 4298
4300 0 463208.25 227288.6 58240 -1 4274
4301 0 463202.2 227054.89 58200 -1 4300
4302 0 463413.72 226930.44 58160 -1 4301
4303 0 463624.7 226900.88 58080 -1 4302
4304 0 463874.97 226795.77 57920 -1 4303
4305 0 463915.62 226786.42 57880 -1 4304
4306 0 463998.3 226760.61 57760 -1 4305
4307 0 464142.8 226751.2 57640 -1 4306
4308 0 464337.62 226782.02 57520 -1 4307
4309 0 464540.38 226927.66 57480 -1 4308
4310 0 464926.3 227077.55 57480 -1 4309
4311 0 464988.3 227285.52 57480 -1 4310
4312 0 465790.28 227353.31 57480 -1 4311
4313 0 465987.88 227549.78 57600 -1 4312
4314 0 466111.06 227631.11 57720 -1 4313
4315 0 466293.84 227825.4 57800 -1 4314
4316 0 466362.12 227923.17 57840 -1 4315
4317 0 466497.88 227951.39 57800 -1 4316
4318 0 466543.03 227939.58 57760 -1 4317
4319 0 466567.56 227881.25 57680 -1 4318
4320 0 466634.44 227826.69 57520 -1 4319
4321 0 466918 227741.97 57440 -1 4320
4322 0 466959.34 227698.12 57360 -1 4321
4323 0 467135.5 227664.6 57240 -1 4322
4324 0 467287.7 227518.97 57160 -1 4323
4325 0 467464.84 227393.95 57120 -1 4324
4326 0 467643.72 227213.5 57080 -1 4325
4327 0 467775.6 227141.14 57040 -1 4326
4328 0 467886.16 227077.22 56920 -1 4327
4329 0 468033.62 226993.27 56880 -1 4328
4330 0 468210.8 226820.3 56760 -1 4329
4331 0 468479.8 226791.48 56680 -1 4330
4332 0 468787.1 226765.69 56640 -1 4331
4333 0 468893.97 226694.73 56520 -1 4332
4334 0 468906.53 226780.89 56440 -1 4333
4335 0 468913.44 226834.17 56400 -1 4334
4336 0 464294.4 226497.77 57480 -1 4308
4337 0 464305.12 226327.95 57400 -1 4336
4338 0 464360.44 226191.2 57360 -1 4337
4339 0 464430.66 226084.1 57320 -1 4338
4340 0 464476.84 225997.52 57240 -1 4339
4341 0 464528.7 225982.53 57120 -1 4340
4342 0 464579.84 225999.75 57000 -1 4341
4343 0 464547.8 225811.19 56960 -1 4342
4344 0 464591.5 225740 56880 -1 4343
4345 0 464601.75 225646.03 56800 -1 4344
4346 0 464531.4 225530.77 56680 -1 4345
4347 0 464401.22 225339.78 56560 -1 4346
4348 0 464459.84 225232.19 56440 -1 4347
4349 0 464474.6 225127.39 56400 -1 4348
4350 0 464465 225019.27 56360 -1 4349
4351 0 464454.8 224913.64 56320 -1 4350
4352 0 464337.25 224652 56240 -1 4351
4353 0 464280.53 224591.02 56200 -1 4352
4354 0 464168.9 224329.94 56080 -1 4353
4355 0 464127.53 224309.3 56120 -1 4354
4356 0 464079.5 224322.06 56200 -1 4355
4357 0 464032.28 224344.97 56240 -1 4356
4358 0 463954.12 224376.86 56320 -1 4357
4359 0 463853.78 224360.03 56400 -1 4358
4360 0 463819.94 224357.88 56440 -1 4359
4361 0 463780.72 224232.06 56480 -1 4360
4362 0 463743.3 224181.14 56520 -1 4361
4363 0 463683.78 224140.58 56600 -1 4362
4364 0 463570.47 224116.3 56680 -1 4363
4365 0 463455.06 224086.84 56760 -1 4364
4366 0 463428.78 224105.05 56800 -1 4365
4367 0 464323.84 225212.22 56280 -1 4350
4368 0 464206.3 225261.05 56240 -1 4367
4369 0 464011.7 225316.19 56160 -1 4368
4370 0 463907.5 225367.88 56080 -1 4369
4371 0 463824.56 225492.5 56000 -1 4370
4372 0 463740.38 225553.36 55960 -1 4371
4373 0 463638.8 225615.56 55920 -1 4372
4374 0 463532.38 225715.36 55960 -1 4373
4375 0 463522.66 225854.8 56040 -1 4374
4376 0 463518.62 226002.39 56120 -1 4375
4377 0 463553.7 226108.22 56160 -1 4376
4378 0 464681.8 226093.2 56960 -1 4342
4379 0 464740.78 226150.83 56920 -1 4378
4380 0 464845.12 226205.55 56840 -1 4379
4381 0 464924.72 226271.02 56800 -1 4380
4382 0 465029.8 226364.88 56760 -1 4381
4383 0 465036.4 226419.47 56680 -1 4382
4384 0 463209.9 227006.92 58280 -1 4300
4385 0 463239.6 227007.2 58360 -1 4384
4386 0 463306.62 226949.02 58480 -1 4385
4387 0 463358.72 226865.72 58560 -1 4386
4388 0 463279.38 226860.39 58640 -1 4387
4389 0 463213.56 226825.2 58720 -1 4388
4390 0 463120.62 226713.48 58760 -1 4389
4391 0 462959.06 226592.8 58840 -1 4390
4392 0 462896.6 226567.69 58880 -1 4391
4393 0 462832.78 226493.08 58960 -1 4392
4394 0 462800.66 226326.94 59040 -1 4393
4395 0 462841.6 226197.52 59120 -1 4394
4396 0 462867.25 226170.8 59160 -1 4395
4397 0 462839.66 226228.52 59200 -1 4396
4398 0 462842.47 226246.28 59240 -1 4397
4399 0 462843.06 226219.03 59280 -1 4398
4400 0 462761.28 226548.4 59080 -1 4394
4401 0 462730.75 226676.8 59120 -1 4400
4402 0 462799.66 226666.58 59200 -1 4401
4403 0 462820.47 226630.36 59240 -1 4402
4404 0 463134.56 230301.67 58360 -1 4216
4405 0 466117.44 225551.92 56400 -1 4134
4406 0 466257 225832 56280 -1 4405
4407 0 466313 226224 56160 -1 4406
4408 0 466323 226168 56080 -1 4407
4409 0 466333 226112 56000 -1 4408
4410 0 465885 225912 55880 -1 4409
4411 0 465729 225828 55760 -1 4410
4412 0 465609 225880 55640 -1 4411
4413 0 465329 225928 55480 -1 4412
4414 0 466473 227016 56080 -1 4408
4415 0 466401 227168 56040 -1 4414
4416 0 466373 227316 55920 -1 4415
4417 0 465452.47 225735.64 56680 -1 4133
4418 0 465356.66 226035.33 56520 -1 4417
4419 0 465308.66 226185.17 56440 -1 4418
4420 0 464731.9 226192.94 56320 -1 4419
4421 0 464331.94 226448.81 56320 -1 4420
4422 0 464317.1 226417.1 56280 -1 4421
4423 0 464139.03 226383.45 56080 -1 4422
4424 0 464041.5 226383.39 56000 -1 4423
4425 0 463893.6 226401.94 55880 -1 4424
4426 0 463875 226509 55840 -1 4425
4427 0 463820.2 226802.45 55720 -1 4426
4428 0 463853.1 226897.12 55440 -1 4427
4429 0 463796.47 226825.2 55280 -1 4428
4430 0 463357.3 226608.1 55040 -1 4429
4431 0 462629.4 225952.33 55040 -1 4430
4432 0 462347.66 225953.86 54520 -1 4431
4433 0 462325.88 225953.88 54480 -1 4432
4434 0 462197.6 226129.84 54320 -1 4433
4435 0 461908.8 225880.45 54040 -1 4434
4436 0 461668.72 225785.1 53880 -1 4435
4437 0 461420.75 225712.73 53600 -1 4436
4438 0 461443.4 225699.25 53520 -1 4437
4439 0 462063.4 225659.23 53520 -1 4438
4440 0 461279.1 225671.84 53480 -1 4438
4441 0 461113.38 225607.6 53320 -1 4440
4442 0 460925.2 225497.08 53160 -1 4441
4443 0 460699.9 225342.72 52920 -1 4442
4444 0 460512.66 225109.2 52640 -1 4443
4445 0 460374.6 224793.33 52360 -1 4444
4446 0 460783.56 224696 52360 -1 4445
4447 0 460382.88 224724.66 52240 -1 4445
4448 0 460377.66 224689.33 51880 -1 4447
4449 0 460264.88 224448.03 51560 -1 4448
4450 0 460175.84 224404.55 51480 -1 4449
4451 0 460176.62 224400.2 51400 -1 4450
4452 0 460052.62 224344.31 51360 -1 4451
4453 0 459924.16 224349.77 51280 -1 4452
4454 0 459880.1 223837.72 51280 -1 4453
4455 0 459756.97 223627.4 51240 -1 4454
4456 0 459571.88 223415.58 51160 -1 4455
4457 0 459434.66 223237.23 51120 -1 4456
4458 0 459301.25 223071.62 51040 -1 4457
4459 0 459247.44 222856.11 50920 -1 4458
4460 0 459215.06 222800.03 50880 -1 4459
4461 0 458840.9 222589.05 50800 -1 4460
4462 0 458887.75 222399.78 50760 -1 4461
4463 0 458767.44 222280.61 50720 -1 4462
4464 0 458692.16 222086.97 50640 -1 4463
4465 0 458433.34 221617.69 50520 -1 4464
4466 0 458274.66 221540.28 50480 -1 4465
4467 0 458208.75 221322.27 50440 -1 4466
4468 0 458180.22 221174.97 50400 -1 4467
4469 0 458149.2 221431.08 50320 -1 4468
4470 0 458044.88 221463.12 50280 -1 4469
4471 0 457913.53 221437.4 50200 -1 4470
4472 0 459802.56 223859 51600 -1 4454
4473 0 459855.8 224477.69 51080 -1 4453
4474 0 459935.1 224996.25 50880 -1 4473
4475 0 459827.22 225358.67 50760 -1 4474
4476 0 460042.53 226290.12 50760 -1 4475
4477 0 460329.03 226632.56 50760 -1 4476
4478 0 460286.66 226847.03 50800 -1 4477
4479 0 460296.66 226949.98 50840 -1 4478
4480 0 460593.1 227175.55 50920 -1 4479
4481 0 460675.94 227438.11 50880 -1 4480
4482 0 460616.03 227418.94 50760 -1 4481
4483 0 460763.4 227653.64 50640 -1 4482
4484 0 461229.44 228191.7 50560 -1 4483
4485 0 461388.7 228230.64 50480 -1 4484
4486 0 461744.72 228110.31 50480 -1 4485
4487 0 461567.78 228477.8 50440 -1 4485
4488 0 461770.9 228410.77 50400 -1 4487
4489 0 462287.53 228732.58 50400 -1 4488
4490 0 462094 228871.56 50400 -1 4489
4491 0 462081.88 229206.45 50320 -1 4490
4492 0 462479.94 229725.95 50240 -1 4491
4493 0 462666.12 229988.7 50280 -1 4492
4494 0 462746.75 229922.88 50320 -1 4493
4495 0 462853.94 225881.84 54480 -1 4433
4496 0 462997.53 225937.84 54320 -1 4495
4497 0 463210.47 225825.77 54200 -1 4496
4498 0 463066 225750 54120 -1 4497
4499 0 462978 225550 54080 -1 4498
4500 0 462890 225350 54040 -1 4499
4501 0 462666 225234 54000 -1 4500
4502 0 463214 226066 54000 -1 4499
4503 0 463250 226094 53880 -1 4502
4504 0 463202 226326 53800 -1 4503
4505 0 463178 226834 53880 -1 4504
4506 0 463238 227038 53960 -1 4505
4507 0 463250 227126 54040 -1 4506
4508 0 463306 227086 54080 -1 4507
4509 0 463522 225874 53720 -1 4504
4510 0 463734 225918 53640 -1 4509
4511 0 463822 225914 53560 -1 4510
4512 0 463810 226006 53440 -1 4511
4513 0 464058 225954 53400 -1 4512
4514 0 464090 226086 53360 -1 4513
4515 0 464102 226194 53280 -1 4514
4516 0 464102 226314 53160 -1 4515
4517 0 464126 226319.33 53080 -1 4516
4518 0 464138 226322 53040 -1 4517
4519 0 463550 225746 54240 -1 4497
4520 0 463966 225482 54280 -1 4519
4521 0 464110 225206 54360 -1 4520
4522 0 464110 225198 54480 -1 4521
4523 0 463898 226122 54200 -1 4519
4524 0 464078 226222 54160 -1 4523
4525 0 464446 226270 54080 -1 4524
4526 0 464802 226390 54040 -1 4525
4527 0 464926 226398 53920 -1 4526
4528 0 465046 226518 53840 -1 4527
4529 0 465114 226578 53720 -1 4528
4530 0 465442 226606 53640 -1 4529
4531 0 465906 226742 53560 -1 4530
4532 0 465954 226758 53480 -1 4531
4533 0 462638.6 225958.77 55120 -1 4431
4534 0 462716.38 225961.48 55280 -1 4533
4535 0 462648 225973 55400 -1 4534
4536 0 462604 226141 55520 -1 4535
4537 0 462572 225905 55640 -1 4536
4538 0 462728 225225 55680 -1 4537
4539 0 461228.56 226272.23 55120 -1 4533
4540 0 461213 226456 55160 -1 4539
4541 0 464444.44 227274.11 56000 -1 4424
4542 0 464452 227634 56120 -1 4541
4543 0 464364 227774 56200 -1 4542
4544 0 464024 227894 56280 -1 4543
4545 0 464235.94 226494.08 56360 -1 4421
4546 0 464371.9 226901.22 56360 -1 4545
4547 0 464364 227077 56400 -1 4546
4548 0 464224.3 226505.62 56400 -1 4545
4549 0 464172 226530 56480 -1 4548
4550 0 464040 226514 56600 -1 4549
4551 0 465662.7 224727.4 57120 -1 4125
4552 0 465591.9 224560.3 57160 -1 4551
4553 0 465516 224460 57240 -1 4552
4554 0 465484 224288 57320 -1 4553
4555 0 466242.97 226013.45 57280 -1 4124
4556 0 466295 226113 57360 -1 4555
4557 0 466607.7 225394.6 57840 -1 4122
4558 0 466786.3 225226.72 57840 -1 4557
4559 0 467002.94 225130.64 57800 -1 4558
4560 0 467170.47 225047.25 57680 -1 4559
4561 0 467210 225091 57640 -1 4560
4562 0 464694.2 224638.83 58440 -1 4121
4563 0 464373.2 224362.95 58480 -1 4562
4564 0 463812.25 224342.98 58480 -1 4563
4565 0 463838.72 224367.52 58520 -1 4564
4566 0 463560.84 224332.9 58880 -1 4565
4567 0 463421.28 224253.95 59080 -1 4566
4568 0 463226.2 224146.7 59360 -1 4567
4569 0 462837.88 224122.44 59560 -1 4568
4570 0 462877.2 223745.25 59080 -1 4567
4571 0 462370.16 223686.58 59080 -1 4570
4572 0 462183.28 223750.78 59120 -1 4571
4573 0 462811.72 224805.97 58880 -1 4566
4574 0 462710.25 225106.55 58920 -1 4573
4575 0 462920.72 225160.9 58880 -1 4574
4576 0 462986.4 225179.61 58800 -1 4575
4577 0 462683.34 225210.06 59000 -1 4574
4578 0 462600.75 225520.47 59200 -1 4577
4579 0 463818.22 224337.88 58440 -1 4564
4580 0 463951.4 224260.36 58360 -1 4579
4581 0 463901.94 224191.7 58240 -1 4580
4582 0 466470 226463 58520 -1 4120
4583 0 466870 226479 58400 -1 4582
4584 0 466986 226539 58280 -1 4583
4585 0 467246 226619 58200 -1 4584
4586 0 467438 226743 58120 -1 4585
4587 0 467474 226847 58000 -1 4586
4588 0 467602 226847 57880 -1 4587
4589 0 467730 226911 57760 -1 4588
4590 0 467854 227075 57640 -1 4589
4591 0 468074 227231 57560 -1 4590
4592 0 468030 226991 57440 -1 4591
4593 0 468142 227183 57320 -1 4592
4594 0 468378 227299 57200 -1 4593
4595 0 468002 227579 57240 -1 4594
4596 0 467854 227719 57160 -1 4595
4597 0 467558 227831 57080 -1 4596
4598 0 467366 228099 57000 -1 4597
4599 0 466998 228083 57080 -1 4598
4600 0 466898 228207 57160 -1 4599
4601 0 466818 228767 57080 -1 4600
4602 0 466650 228979 57160 -1 4601
4603 0 466662 229163 57280 -1 4602
4604 0 466494 229199 57360 -1 4603
4605 0 466250 229271 57480 -1 4604
4606 0 466230 229291 57560 -1 4605
4607 0 466262 229303 57600 -1 4606
4608 0 469058 227531 57160 -1 4594
4609 0 469310 227435 57080 -1 4608
4610 0 469582 227335 56960 -1 4609
4611 0 469746 227107 56880 -1 4610
4612 0 469806 227043 56800 -1 4611
4613 0 470126 227111 56760 -1 4612
4614 0 470226 227107 56680 -1 4613
4615 0 470194 227127 56560 -1 4614
4616 0 470478 227235 56480 -1 4615
4617 0 470742 227263 56560 -1 4616
4618 0 470778 227047 56440 -1 4617
4619 0 471314 226819 56320 -1 4618
4620 0 469434 226851 56880 -1 4611
4621 0 469362 226583 56920 -1 4620
4622 0 469354 226555 56960 -1 4621
4623 0 467988.22 226525.67 59400 -1 4106
4624 0 467962.66 227196.58 59080 -1 4623
4625 0 468123 226865 58800 -1 4624
4626 0 468143 226841 58720 -1 4625
4627 0 468119 227625 59120 -1 4624
4628 0 468267 227837 59200 -1 4627
4629 0 468399 228061 59280 -1 4628
4630 0 468527 228173 59320 -1 4629
4631 0 468655 228285 59360 -1 4630
4632 0 468927 228505 59400 -1 4631
4633 0 468963 228605 59440 -1 4632
4634 0 468619 227961 59360 -1 4630
4635 0 468771 227993 59440 -1 4634
4636 0 469047 228109 59520 -1 4635
4637 0 469108.84 226773.56 59760 -1 4104
4638 0 469426.4 226752.84 59840 -1 4637
4639 0 469302 226633 59760 -1 4638
4640 0 469312 226609 59720 -1 4639
4641 0 469322 226585 59680 -1 4640
4642 0 469294 226549 59600 -1 4641
4643 0 469238 226505 59520 -1 4642
4644 0 467894.22 226444.56 60800 -1 4099
4645 0 467630 226357 60880 -1 4644
4646 0 467634 226293 61000 -1 4645
4647 0 469270.75 226470.22 61000 -1 4098
4648 0 469431 226346 60680 -1 4647
4649 0 469567 226294 60600 -1 4648
4650 0 469587 226274 60440 -1 4649
4651 0 469815 226242 60360 -1 4650
4652 0 469887 226234 60200 -1 4651
4653 0 470095 226102 60040 -1 4652
4654 0 470060.34 226019.33 59960 -1 4653
4655 0 470043 225978 59920 -1 4654
4656 0 470059 225902 59880 -1 4655
4657 0 470091 225750 59800 -1 4656
4658 0 469911 225682 59720 -1 4657
4659 0 469947 225586 59640 -1 4658
4660 0 470179 225482 59560 -1 4659
4661 0 470207 225370 59440 -1 4660
4662 0 470227 225286 59320 -1 4661
4663 0 470267 225142 59240 -1 4662
4664 0 470227 225014 59160 -1 4663
4665 0 470335 225046 59040 -1 4664
4666 0 470379 225014 58920 -1 4665
4667 0 470395 224746 58840 -1 4666
4668 0 470363 224738 58720 -1 4667
4669 0 470267 224706 58600 -1 4668
4670 0 470279 224542 58480 -1 4669
4671 0 470127 224414 58400 -1 4670
4672 0 470155 224298 58280 -1 4671
4673 0 470127 224262 58160 -1 4672
4674 0 470051 224130 58040 -1 4673
4675 0 470067 223906 57920 -1 4674
4676 0 469775 223750 57800 -1 4675
4677 0 469751 223434 57680 -1 4676
4678 0 468863 223446 57840 -1 4677
4679 0 468679 223298 57720 -1 4678
4680 0 468367 223338 57880 -1 4679
4681 0 470075 223542 57640 -1 4677
4682 0 470127 223778 57520 -1 4681
4683 0 470199 223770 57400 -1 4682
4684 0 470295 223646 57280 -1 4683
4685 0 470395 223566 57160 -1 4684
4686 0 470439 223526 57040 -1 4685
4687 0 470343 223446 56960 -1 4686
4688 0 470519 223570 56840 -1 4687
4689 0 470523 223566 56720 -1 4688
4690 0 470523 223494 56600 -1 4689
4691 0 470495 223518 56440 -1 4690
4692 0 469815 223922 56560 -1 4691
4693 0 469699 224094 56640 -1 4692
4694 0 470479 223498 56320 -1 4691
4695 0 470471 223362 56240 -1 4694
4696 0 470567 223270 56120 -1 4695
4697 0 470399 223246 56000 -1 4696
4698 0 469869 223262 55960 -1 4697
4699 0 469339 223278 55920 -1 4698
4700 0 468411 223250 55920 -1 4699
4701 0 468335 222962 55800 -1 4700
4702 0 468331 222961 55760 -1 4701
4703 0 468319 222958 55640 -1 4702
4704 0 468295 222950 55520 -1 4703
4705 0 470367 223098 55880 -1 4698
4706 0 470783 222802 55760 -1 4705
4707 0 470875 222202 55640 -1 4706
4708 0 470395 226046 59840 -1 4656
4709 0 470539 226158 59880 -1 4708
4710 0 469491 225798 59920 -1 4654
4711 0 469439 225750 59880 -1 4710
4712 0 468478.06 231532.95 66400 -1 4075
4713 0 467602.06 231745.16 66400 -1 4712
4714 0 467119.16 231892.56 66520 -1 4713
4715 0 466719.1 231929.42 66560 -1 4714
4716 0 466524 231945.1 66600 -1 4715
4717 0 466443.62 231937.4 66640 -1 4716
4718 0 466354.8 231969.33 66680 -1 4717
4719 0 466323.8 231978.62 66720 -1 4718
4720 0 466159.53 232145.66 66760 -1 4719
4721 0 466163.34 232185.4 66920 -1 4720
4722 0 466147.78 232238.38 67000 -1 4721
4723 0 466158.3 232308.73 67080 -1 4722
4724 0 466165.2 232401.14 67160 -1 4723
4725 0 466079.25 232474.47 67240 -1 4724
4726 0 465980.84 232583.58 67320 -1 4725
4727 0 465880.88 232668.33 67400 -1 4726
4728 0 465599.44 232966.11 67480 -1 4727
4729 0 465574.9 233023.5 67520 -1 4728
4730 0 465545.9 233031.42 67560 -1 4729
4731 0 465103.12 233369.97 67560 -1 4730
4732 0 464972.06 233691.83 67640 -1 4731
4733 0 464899 233916.11 67680 -1 4732
4734 0 464820.28 234042.97 67640 -1 4733
4735 0 464668.8 234305.28 67560 -1 4734
4736 0 464539.6 234471.39 67520 -1 4735
4737 0 464137.22 234893.11 67520 -1 4736
4738 0 464130.5 235184.94 67560 -1 4737
4739 0 464114.47 235544.89 67520 -1 4738
4740 0 464374.34 235763.16 67520 -1 4739
4741 0 464308.03 235759.55 67600 -1 4740
4742 0 464192.9 235736.05 67720 -1 4741
4743 0 464341.22 235910.58 67480 -1 4741
4744 0 464043.88 235580.17 67440 -1 4739
4745 0 464022.78 235596.17 67360 -1 4744
4746 0 463985.16 235632.33 67280 -1 4745
4747 0 464196.75 235447.55 67200 -1 4746
4748 0 464175.3 235453.06 67080 -1 4747
4749 0 464106.75 235489.47 66960 -1 4748
4750 0 464088.2 235483.67 66840 -1 4749
4751 0 464039.66 235518.14 66760 -1 4750
4752 0 463918.6 235737.22 67200 -1 4746
4753 0 463597.56 235892.44 67160 -1 4752
4754 0 463477.75 235949.4 67120 -1 4753
4755 0 463401.25 236002.3 67080 -1 4754
4756 0 463228.16 236057.53 67040 -1 4755
4757 0 462946.25 236109.3 67000 -1 4756
4758 0 462676.66 236179.1 66960 -1 4757
4759 0 462567.38 236219.81 66920 -1 4758
4760 0 462471.25 236235.98 66880 -1 4759
4761 0 462386.62 236242.55 66840 -1 4760
4762 0 461873.9 236258.97 66800 -1 4761
4763 0 461503.72 236350.6 66760 -1 4762
4764 0 461380.62 236371.39 66680 -1 4763
4765 0 461257 236389 66640 -1 4764
4766 0 461221 236433 66600 -1 4765
4767 0 471293.53 232846 68720 -1 4066
4768 0 471517 232994.36 68680 -1 4767
4769 0 471707.6 232984.39 68600 -1 4768
4770 0 471838 232904 68480 -1 4769
4771 0 471954 232784 68400 -1 4770
4772 0 472058 232752 68360 -1 4771
4773 0 472150 232740 68280 -1 4772
4774 0 472174 232740 68240 -1 4773
4775 0 472207.6 232743.2 68200 -1 4774
4776 0 472342 232756 68040 -1 4775
4777 0 472370 232804 67920 -1 4776
4778 0 472037.56 233613.38 70320 -1 4061
4779 0 472450.78 233617.73 70160 -1 4778
4780 0 472578 233543 70080 -1 4779
4781 0 471338.72 234064.44 71680 -1 4055
4782 0 470954.75 234165.52 71800 -1 4781
4783 0 473706.6 234123.34 72440 -1 4053
4784 0 473653.38 234436.5 72000 -1 4783
4785 0 473628.88 234578.75 71800 -1 4784
4786 0 473673.62 234778.38 71600 -1 4785
4787 0 473490 235320 71520 -1 4786
4788 0 473050 235492 71600 -1 4787
4789 0 472994 235448 71720 -1 4788
4790 0 472990 235440 71760 -1 4789
4791 0 473414 235288 71400 -1 4787
4792 0 473414 235288 71280 -1 4791
4793 0 473322 235276 71120 -1 4792
4794 0 473074 235504 71000 -1 4793
4795 0 472958 235644 70880 -1 4794
4796 0 472842 235748 70760 -1 4795
4797 0 472574 235900 70600 -1 4796
4798 0 472382 236082 70520 -1 4797
4799 0 472202 236214 70440 -1 4798
4800 0 472102 236282 70360 -1 4799
4801 0 471958 236322 70280 -1 4800
4802 0 471858 236302 70160 -1 4801
4803 0 471662 236338 70000 -1 4802
4804 0 471538 236438 69920 -1 4803
4805 0 471526 236502 69760 -1 4804
4806 0 471498 236650 69640 -1 4805
4807 0 471482 236666 69600 -1 4806
4808 0 471478 236708 69520 -1 4807
4809 0 471498 236732 69400 -1 4808
4810 0 471466 236792 69280 -1 4809
4811 0 471466 236828 69160 -1 4810
4812 0 471454 236832 69040 -1 4811
4813 0 471402 236916 68960 -1 4812
4814 0 471358 237076 68880 -1 4813
4815 0 471371.34 237126.67 68800 -1 4814
4816 0 471378 237152 68760 -1 4815
4817 0 471382 237272 68680 -1 4816
4818 0 471462 237400 68600 -1 4817
4819 0 471502 237496 68520 -1 4818
4820 0 471561.56 237461.44 68360 -1 4819
4821 0 471374 236928 68760 -1 4815
4822 0 471362 236864 68720 -1 4821
4823 0 471286 236716 68680 -1 4822
4824 0 471098 236496 68680 -1 4823
4825 0 471034 236420 68600 -1 4824
4826 0 471030 236460 68520 -1 4825
4827 0 473622 235208 71000 -1 4793
4828 0 473718 235364 70880 -1 4827
4829 0 473722 235516 70800 -1 4828
4830 0 473798 235564 70720 -1 4829
4831 0 474617.75 233862.53 73560 -1 4050
4832 0 474594.12 233946.14 73400 -1 4831
4833 0 474527.8 233948.88 73280 -1 4832
4834 0 474431.8 233908.88 73160 -1 4833
4835 0 474443.8 233896.88 73080 -1 4834
4836 0 478442.2 231953.78 79440 -1 4027
4837 0 478272.22 232209.36 79960 -1 4836
4838 0 478308.5 232193.5 80000 -1 4837
4839 0 478345.4 232178.17 80040 -1 4838
4840 0 478025.72 232174 80080 -1 4839
4841 0 477914.5 232140 80120 -1 4840
4842 0 477803.34 232106 80160 -1 4841
4843 0 477692.12 232071.58 80200 -1 4842
4844 0 477075.12 231939.81 80240 -1 4843
4845 0 476991.12 231971.81 80280 -1 4844
4846 0 476779.12 231971.81 80320 -1 4845
4847 0 476423.12 232079.81 80360 -1 4846
4848 0 475891.12 232047.81 80400 -1 4847
4849 0 479099.5 232192.98 80040 -1 4839
4850 0 479262.47 232155.02 80120 -1 4849
4851 0 479616 232187 80120 -1 4850
4852 0 479788 232411 80080 -1 4851
4853 0 480104 232279 80040 -1 4852
4854 0 480124 232283 79960 -1 4853
4855 0 477918.62 232691.64 79440 -1 4836
4856 0 477543.88 232775.67 79080 -1 4855
4857 0 477199.38 232889.44 78880 -1 4856
4858 0 476747.2 233300.39 78520 -1 4857
4859 0 476031 233994 78440 -1 4858
4860 0 475847 234322 78320 -1 4859
4861 0 475375 234562 78200 -1 4860
4862 0 475319 234524 78120 -1 4861
4863 0 475165 234716 78000 -1 4862
4864 0 475037 234912 77800 -1 4863
4865 0 475033 234896 77680 -1 4864
4866 0 475025 234892 77520 -1 4865
4867 0 475025 234892 77480 -1 4866
4868 0 475021 234908 77360 -1 4867
4869 0 475065 235004 77240 -1 4868
4870 0 475161 235092 77040 -1 4869
4871 0 475253 235128 76920 -1 4870
4872 0 475977 234972 76840 -1 4871
4873 0 476109 235000 76960 -1 4872
4874 0 474881 235124 76800 -1 4871
4875 0 474905 235120 76760 -1 4874
4876 0 474645 235128 76600 -1 4875
4877 0 474409 234984 76560 -1 4876
4878 0 474473 235152 76440 -1 4877
4879 0 474477 235160 76280 -1 4878
4880 0 474329 235248 76160 -1 4879
4881 0 474193 235396 76040 -1 4880
4882 0 474209 235396 75960 -1 4881
4883 0 473649 235448 75800 -1 4882
4884 0 473441 235504 75640 -1 4883
4885 0 473197 235564 75480 -1 4884
4886 0 473047 235592 75360 -1 4885
4887 0 472943 235588 75200 -1 4886
4888 0 472875 235548 75040 -1 4887
4889 0 472811 235568 74880 -1 4888
4890 0 472655 235636 74720 -1 4889
4891 0 472487 235728 74560 -1 4890
4892 0 472347 235848 74440 -1 4891
4893 0 472139 236020 74320 -1 4892
4894 0 471509 236448 74240 -1 4893
4895 0 471111 236788 74120 -1 4894
4896 0 471027 236804 74000 -1 4895
4897 0 470883 236804 73880 -1 4896
4898 0 470783 236804 73720 -1 4897
4899 0 470731 236772 73600 -1 4898
4900 0 470731 236724 73440 -1 4899
4901 0 470675 236764 73280 -1 4900
4902 0 470715 236932 73160 -1 4901
4903 0 470551 237240 72960 -1 4902
4904 0 470471 237428 72840 -1 4903
4905 0 470367 237516 72800 -1 4904
4906 0 470169 237568 72680 -1 4905
4907 0 469921 237768 72560 -1 4906
4908 0 469501 238560 72560 -1 4907
4909 0 469361 238920 72640 -1 4908
4910 0 469033 238956 72640 -1 4909
4911 0 468957 238916 72720 -1 4910
4912 0 468665 238768 72800 -1 4911
4913 0 468477 238744 72880 -1 4912
4914 0 468393 238768 72960 -1 4913
4915 0 468241 238708 73120 -1 4914
4916 0 468053 238732 73200 -1 4915
4917 0 467925 238652 73320 -1 4916
4918 0 467825 238612 73400 -1 4917
4919 0 467733 238552 73480 -1 4918
4920 0 467713 238540 73560 -1 4919
4921 0 469609 238416 72440 -1 4908
4922 0 469633 238416 72400 -1 4921
4923 0 469741 238316 72280 -1 4922
4924 0 469825 238268 72120 -1 4923
4925 0 469853 238280 71960 -1 4924
4926 0 469863 238328 71840 -1 4925
4927 0 469855 238428 71680 -1 4926
4928 0 470251 237976 71680 -1 4927
4929 0 470699 238028 71640 -1 4928
4930 0 470783 238032 71520 -1 4929
4931 0 470875 237996 71400 -1 4930
4932 0 470991 238016 71360 -1 4931
4933 0 471075 238012 71320 -1 4932
4934 0 469603 238696 71600 -1 4927
4935 0 469255 238904 71480 -1 4934
4936 0 468211 239348 71400 -1 4935
4937 0 466445 239492 71440 -1 4936
4938 0 466101 239504 71520 -1 4937
4939 0 465569 240216 71480 -1 4938
4940 0 465461 240304 71640 -1 4939
4941 0 465427 240316 71760 -1 4940
4942 0 465683 240124 71840 -1 4941
4943 0 464971 240616 71840 -1 4941
4944 0 465043 240628 71960 -1 4943
4945 0 464783 240716 72080 -1 4944
4946 0 464611 240772 72200 -1 4945
4947 0 464479 240876 72280 -1 4946
4948 0 464279 240952 72480 -1 4947
4949 0 464215 241056 72600 -1 4948
4950 0 464089 241052 72680 -1 4949
4951 0 464013 241140 72800 -1 4950
4952 0 463801 241304 72920 -1 4951
4953 0 463705 241368 73000 -1 4952
4954 0 463713 241416 73040 -1 4953
4955 0 463505 241716 73200 -1 4954
4956 0 463637 241640 73240 -1 4955
4957 0 463773 241568 73280 -1 4956
4958 0 463813 241576 73360 -1 4957
4959 0 463729 242048 73240 -1 4955
4960 0 463885 242176 73360 -1 4959
4961 0 464811 240808 71760 -1 4943
4962 0 464787 240868 71640 -1 4961
4963 0 471091 236984 74240 -1 4895
4964 0 471343 236812 74440 -1 4963
4965 0 471215 236844 74520 -1 4964
4966 0 471263 236816 74600 -1 4965
4967 0 471899 236796 74600 -1 4966
4968 0 471947 236832 74760 -1 4967
4969 0 471955 236844 74880 -1 4968
4970 0 471947 236920 75000 -1 4969
4971 0 471987 236932 75080 -1 4970
4972 0 471451 237440 74240 -1 4963
4973 0 471311 237656 74080 -1 4972
4974 0 471223 237832 74000 -1 4973
4975 0 474119 234580 78120 -1 4862
4976 0 473860.34 234702.67 78040 -1 4975
4977 0 473731 234764 78000 -1 4976
4978 0 472943 234658 78080 -1 4977
4979 0 472915 234742 78280 -1 4978
4980 0 473015 234882 78440 -1 4979
4981 0 473023 235030 78560 -1 4980
4982 0 472907 235158 78680 -1 4981
4983 0 472691 235326 78800 -1 4982
4984 0 472339 236138 78880 -1 4983
4985 0 472175 236488 79000 -1 4984
4986 0 471755 237080 79120 -1 4985
4987 0 471463 237394 79200 -1 4986
4988 0 470597 237726 79120 -1 4987
4989 0 469529 238126 79080 -1 4988
4990 0 468803 238234 78960 -1 4989
4991 0 468047 238602 78840 -1 4990
4992 0 467991 238646 78720 -1 4991
4993 0 467919 238726 78520 -1 4992
4994 0 467853 238774 78360 -1 4993
4995 0 467489 238778 78200 -1 4994
4996 0 466761 239058 78120 -1 4995
4997 0 466241 239290 78040 -1 4996
4998 0 465189 239442 78000 -1 4997
4999 0 464421 239214 78040 -1 4998
5000 0 463763 238826 78000 -1 4999
5001 0 463563 238874 77880 -1 5000
5002 0 463123 239074 77760 -1 5001
5003 0 462613.66 239108.67 77680 -1 5002
5004 0 462359 239126 77640 -1 5003
5005 0 461315 239034 77560 -1 5004
5006 0 461031 239002 77520 -1 5005
5007 0 460521 238950 77440 -1 5006
5008 0 459505 239110 77520 -1 5007
5009 0 459125 239158 77640 -1 5008
5010 0 458798 239203 77760 -1 5009
5011 0 458538.25 239308.31 77720 -1 5010
5012 0 458689 239218 77800 -1 5010
5013 0 458297 239206 77920 -1 5012
5014 0 457509 239382 78000 -1 5013
5015 0 456703 239582 78080 -1 5014
5016 0 456111 239562 78200 -1 5015
5017 0 455639 239618 78280 -1 5016
5018 0 455139 239754 78400 -1 5017
5019 0 454731 239830 78560 -1 5018
5020 0 454449 239870 78760 -1 5019
5021 0 454173 239918 78920 -1 5020
5022 0 453861 239978 79080 -1 5021
5023 0 453445 240042 79200 -1 5022
5024 0 452905.7 240155.42 79320 -1 5023
5025 0 452481 240234 79440 -1 5024
5026 0 451693 240326 79560 -1 5025
5027 0 451299 240478 79640 -1 5026
5028 0 450419 240662 79720 -1 5027
5029 0 449323 241094 79680 -1 5028
5030 0 448803 241254 79600 -1 5029
5031 0 448525 241370 79480 -1 5030
5032 0 448101 241458 79360 -1 5031
5033 0 447225 242066 79240 -1 5032
5034 0 447065 242218 79120 -1 5033
5035 0 446697 242410 79000 -1 5034
5036 0 445583 242518 78920 -1 5035
5037 0 444827 242758 79040 -1 5036
5038 0 444423 242850 79160 -1 5037
5039 0 443775 242994 79320 -1 5038
5040 0 443203 242978 79440 -1 5039
5041 0 442859 243034 79600 -1 5040
5042 0 442877 243042 79720 -1 5041
5043 0 443077 243078 79840 -1 5042
5044 0 443041 243090 79920 -1 5043
5045 0 442861 243210 80120 -1 5044
5046 0 442833 243262 80320 -1 5045
5047 0 442865 243282 80560 -1 5046
5048 0 442777 243418 80760 -1 5047
5049 0 442697 243650 80760 -1 5048
5050 0 442653 243646 80640 -1 5049
5051 0 442597 243686 80560 -1 5050
5052 0 442749 243450 80960 -1 5048
5053 0 442709 243534 81160 -1 5052
5054 0 442677 243730 81360 -1 5053
5055 0 442597 243842 81480 -1 5054
5056 0 442453 244038 81640 -1 5055
5057 0 442353 244242 81760 -1 5056
5058 0 442057 244898 81880 -1 5057
5059 0 441959 245626 81920 -1 5058
5060 0 441983 245718 82120 -1 5059
5061 0 442075 246006 82360 -1 5060
5062 0 442079 246226 82440 -1 5061
5063 0 442051 246374 82560 -1 5062
5064 0 442137 246410 82640 -1 5063
5065 0 442141 246450 82720 -1 5064
5066 0 442173 246502 82800 -1 5065
5067 0 442285 246678 82880 -1 5066
5068 0 442253 246758 82960 -1 5067
5069 0 442245 246818 83040 -1 5068
5070 0 442137 246554 83080 -1 5069
5071 0 442109 246494 83240 -1 5070
5072 0 442033 246466 83320 -1 5071
5073 0 441929 246446 83360 -1 5072
5074 0 442145 246342 83440 -1 5072
5075 0 442405 246198 83520 -1 5074
5076 0 442493 246106 83640 -1 5075
5077 0 442525 246050 83720 -1 5076
5078 0 442777 245966 83720 -1 5077
5079 0 442705 245786 83800 -1 5078
5080 0 442181 247022 83040 -1 5069
5081 0 442257 247366 83160 -1 5080
5082 0 442251 247406 83200 -1 5081
5083 0 442423 247538 83240 -1 5082
5084 0 442435 247598 83320 -1 5083
5085 0 442347 247530 83440 -1 5084
5086 0 442443 247546 83560 -1 5085
5087 0 442563 247678 83640 -1 5086
5088 0 442643 247714 83720 -1 5087
5089 0 442643 247698 83760 -1 5088
5090 0 442871 247794 83800 -1 5089
5091 0 443207 247866 83880 -1 5090
5092 0 443027.22 247903.33 83960 -1 5091
5093 0 442605 243402 81320 -1 5053
5094 0 442561 243382 81400 -1 5093
5095 0 442353 242986 79600 -1 5041
5096 0 442045 242798 79520 -1 5095
5097 0 441885 242602 79440 -1 5096
5098 0 441733 242474 79560 -1 5097
5099 0 441365 242418 79640 -1 5098
5100 0 441269 242374 79720 -1 5099
5101 0 441225 242370 79760 -1 5100
5102 0 441890.03 242631.1 79400 -1 5097
5103 0 441869 242666 79320 -1 5102
5104 0 462695 239154 77520 -1 5003
5105 0 462675 239202 77400 -1 5104
5106 0 462643 239190 77280 -1 5105
5107 0 464163 238630 78280 -1 5000
5108 0 464407 238354 78400 -1 5107
5109 0 464579 238118 78520 -1 5108
5110 0 464663 237918 78680 -1 5109
5111 0 464779 237726 78840 -1 5110
5112 0 464875 237650 79000 -1 5111
5113 0 465049 237402 79160 -1 5112
5114 0 465021 237346 79280 -1 5113
5115 0 465105 237058 79320 -1 5114
5116 0 465281 236994 79400 -1 5115
5117 0 465433 236938 79480 -1 5116
5118 0 465611.75 236738.4 79480 -1 5117
5119 0 471397 237506 79080 -1 4987
5120 0 471257 237670 78960 -1 5119
5121 0 471301 237734 78880 -1 5120
5122 0 471149 237774 78760 -1 5121
5123 0 471165 237842 78600 -1 5122
5124 0 471261 237958 78400 -1 5123
5125 0 471537 238186 78280 -1 5124
5126 0 471657 238378 78160 -1 5125
5127 0 471749 238666 78120 -1 5126
5128 0 471481 238166 78080 -1 5125
5129 0 471517 238174 78000 -1 5128
5130 0 471601 238170 77920 -1 5129
5131 0 471681 238186 77720 -1 5130
5132 0 472549 235346 79000 -1 4983
5133 0 472341 235478 79160 -1 5132
5134 0 472145 235510 79240 -1 5133
5135 0 472093 235466 79280 -1 5134
5136 0 472061 235302 79360 -1 5135
5137 0 471881 235206 79400 -1 5136
5138 0 471665 235266 79520 -1 5137
5139 0 470837 235286 79520 -1 5138
5140 0 471805 235450 79560 -1 5138
5141 0 471805 235526 79680 -1 5140
5142 0 471769 235570 79720 -1 5141
5143 0 471701 235918 79800 -1 5142
5144 0 471597 236026 79920 -1 5143
5145 0 471603 236102 80040 -1 5144
5146 0 471567 236106 80080 -1 5145
5147 0 471567 236094 80200 -1 5146
5148 0 471655 236082 80360 -1 5147
5149 0 471723 236078 80400 -1 5148
5150 0 471675 235970 80520 -1 5149
5151 0 471675 235866 80600 -1 5150
5152 0 471691 235814 80680 -1 5151
5153 0 471651 235750 80800 -1 5152
5154 0 471703 235682 80920 -1 5153
5155 0 471727 235674 81040 -1 5154
5156 0 471719 235674 81080 -1 5155
5157 0 471759 235558 81240 -1 5156
5158 0 471795 235538 81360 -1 5157
5159 0 471791 235550 81520 -1 5158
5160 0 471831 235534 81600 -1 5159
5161 0 471259 236134 81640 -1 5160
5162 0 471295 236338 81760 -1 5161
5163 0 471167 236374 81880 -1 5162
5164 0 470959 236322 82040 -1 5163
5165 0 470871 236270 82120 -1 5164
5166 0 470833 236342 82240 -1 5165
5167 0 470901 236466 82400 -1 5166
5168 0 470837 236558 82440 -1 5167
5169 0 470957 236482 82600 -1 5168
5170 0 470917 236450 82800 -1 5169
5171 0 470945 236422 83040 -1 5170
5172 0 471041 236378 83240 -1 5171
5173 0 471261 236382 83360 -1 5172
5174 0 471341 236286 83440 -1 5173
5175 0 471705 236210 83440 -1 5174
5176 0 471037 236294 83480 -1 5174
5177 0 470937 236194 83640 -1 5176
5178 0 470901 236122 83760 -1 5177
5179 0 470885 236090 84000 -1 5178
5180 0 470845 236058 84160 -1 5179
5181 0 470845 236030 84200 -1 5180
5182 0 470841 236006 84240 -1 5181
5183 0 470845 235998 84280 -1 5182
5184 0 470873 235954 84480 -1 5183
5185 0 470561 235994 84600 -1 5184
5186 0 470473 235898 84640 -1 5185
5187 0 470381 235910 84480 -1 5186
5188 0 472649 234460 77920 -1 4978
5189 0 472649 234464 77800 -1 5188
5190 0 472069 234352 77680 -1 5189
5191 0 471733 234368 77600 -1 5190
5192 0 470991 234568 77560 -1 5191
5193 0 471083 234588 77440 -1 5192
5194 0 471099 234556 77280 -1 5193
5195 0 471191 234556 77160 -1 5194
5196 0 471071 234664 77000 -1 5195
5197 0 471143 234716 76880 -1 5196
5198 0 471167 234712 76840 -1 5197
5199 0 470447 234712 77520 -1 5192
5200 0 469659 234980 77440 -1 5199
5201 0 468357 235420 77400 -1 5200
5202 0 467561 235604 77360 -1 5201
5203 0 467295 235680.19 77400 -1 5202
5204 0 466571 235872 77480 -1 5203
5205 0 466007 235956 77600 -1 5204
5206 0 465291 236048 77680 -1 5205
5207 0 465185 236084 77760 -1 5206
5208 0 464975.03 236168.38 77840 -1 5207
5209 0 464991 235736.33 77840 -1 5208
5210 0 464753 236260 77960 -1 5208
5211 0 465770.8 235677.2 78000 -1 5210
5212 0 465706.53 235467.12 78080 -1 5211
5213 0 465715.1 235419.97 78120 -1 5212
5214 0 465715.1 235428.55 78200 -1 5213
5215 0 463791 236512 78040 -1 5210
5216 0 463647.03 236320.52 78000 -1 5215
5217 0 462705 236912 78000 -1 5215
5218 0 461757 236892 78040 -1 5217
5219 0 461827 236724 77920 -1 5218
5220 0 461911 236636 77840 -1 5219
5221 0 461203 236756 78120 -1 5218
5222 0 460879 236772 78200 -1 5221
5223 0 460039 237136 78280 -1 5222
5224 0 459167 237224 78200 -1 5223
5225 0 458875 237344 78120 -1 5224
5226 0 457329 237724 78280 -1 5225
5227 0 456249 237856 78320 -1 5226
5228 0 455749 237928 78440 -1 5227
5229 0 455403 237984 78560 -1 5228
5230 0 455059 238016 78680 -1 5229
5231 0 454819 238016 78800 -1 5230
5232 0 454059 238316 78920 -1 5231
5233 0 453301 238560 79000 -1 5232
5234 0 453249 238696 79160 -1 5233
5235 0 453233 238708 79320 -1 5234
5236 0 453185 238756 79480 -1 5235
5237 0 453365 238820 79640 -1 5236
5238 0 453409 239052 79760 -1 5237
5239 0 453397 239080 79920 -1 5238
5240 0 453477 239088 80080 -1 5239
5241 0 453577 239060 80280 -1 5240
5242 0 453629 239004 80480 -1 5241
5243 0 453733 238956 80680 -1 5242
5244 0 453765 238964 80720 -1 5243
5245 0 454033 238932 80760 -1 5244
5246 0 454181 238980 80840 -1 5245
5247 0 454177 238984 80920 -1 5246
5248 0 453681 238916 80880 -1 5244
5249 0 453613 238912 81000 -1 5248
5250 0 453605 238916 81160 -1 5249
5251 0 453605 238924 81280 -1 5250
5252 0 453557 238964 81480 -1 5251
5253 0 453469 238996 81680 -1 5252
5254 0 453457 239124 81880 -1 5253
5255 0 453477 239192 82040 -1 5254
5256 0 453705 239164 82080 -1 5255
5257 0 453411 239296 82200 -1 5255
5258 0 453387 239340 82360 -1 5257
5259 0 453243 239444 82520 -1 5258
5260 0 453247 239464 82600 -1 5259
5261 0 453339 239468 82680 -1 5260
5262 0 453355 239412 82720 -1 5261
5263 0 453063 239720 82600 -1 5260
5264 0 453303 239800 82640 -1 5263
5265 0 453495 239732 82680 -1 5264
5266 0 453555 239644 82560 -1 5265
5267 0 453675 239588 82400 -1 5266
5268 0 453655 239448 82280 -1 5267
5269 0 453663 239364 82200 -1 5268
5270 0 452827 239852 82680 -1 5263
5271 0 452755 239924 82760 -1 5270
5272 0 452501 240148 82880 -1 5271
5273 0 452445 240152 82960 -1 5272
5274 0 452369 240336 83040 -1 5273
5275 0 452357 240356 83200 -1 5274
5276 0 452277.5 240338 83320 -1 5275
5277 0 452251 240332 83360 -1 5276
5278 0 452183 240332 83400 -1 5277
5279 0 451839 240412 83480 -1 5278
5280 0 451695 240412 83560 -1 5279
5281 0 451627 240436 83680 -1 5280
5282 0 451579 240352 83840 -1 5281
5283 0 451615 240296 84040 -1 5282
5284 0 451695 240280 84160 -1 5283
5285 0 451815 240208 84280 -1 5284
5286 0 451823 240160 84360 -1 5285
5287 0 451943 240000 84400 -1 5286
5288 0 452359 239612 84520 -1 5287
5289 0 452627 239444 84560 -1 5288
5290 0 452927 239320 84640 -1 5289
5291 0 453211 239216 84720 -1 5290
5292 0 453759 239144 84760 -1 5291
5293 0 454179 239024 84680 -1 5292
5294 0 454327 239076 84640 -1 5293
5295 0 454571 239216 84560 -1 5294
5296 0 455019 239044 84520 -1 5295
5297 0 455267 239044 84480 -1 5296
5298 0 455357 239012 84440 -1 5297
5299 0 455409 238952 84400 -1 5298
5300 0 455477 238900 84320 -1 5299
5301 0 455549 238880 84200 -1 5300
5302 0 455629 238812 84120 -1 5301
5303 0 455649 238744 84040 -1 5302
5304 0 455833 238620 84000 -1 5303
5305 0 455833 238576 83920 -1 5304
5306 0 455721 238532 83880 -1 5305
5307 0 455505 238544 83840 -1 5306
5308 0 454557 239236 84480 -1 5295
5309 0 454573 239224 84400 -1 5308
5310 0 454517 239204 84320 -1 5309
5311 0 454429 239204 84240 -1 5310
5312 0 452593 238788 79040 -1 5233
5313 0 451371 239220 79000 -1 5312
5314 0 450879 239436 78920 -1 5313
5315 0 450731.03 239520.1 78880 -1 5314
5316 0 450449 239666 78800 -1 5315
5317 0 450081 239806 78680 -1 5316
5318 0 449189 239918 78600 -1 5317
5319 0 448065 240038 78680 -1 5318
5320 0 447675 240096 78760 -1 5319
5321 0 447441.03 240186.19 78840 -1 5320
5322 0 447331 240240 78880 -1 5321
5323 0 447119 240336 79000 -1 5322
5324 0 446987 240380 79120 -1 5323
5325 0 446631 240448 79240 -1 5324
5326 0 446055 240688 79360 -1 5325
5327 0 445109 241210 79400 -1 5326
5328 0 444769 241390 79360 -1 5327
5329 0 443841 241682 79320 -1 5328
5330 0 443417 241822 79200 -1 5329
5331 0 443059 242112 79080 -1 5330
5332 0 442943 242156 78920 -1 5331
5333 0 442522.06 242319.5 78760 -1 5332
5334 0 442335.25 242398.05 78680 -1 5333
5335 0 442444.75 242441.11 78640 -1 5334
5336 0 442365.2 242636.05 78480 -1 5335
5337 0 442421.44 242630.12 78400 -1 5336
5338 0 442348.88 242672.86 78280 -1 5337
5339 0 442325.5 242681.22 78200 -1 5338
5340 0 442340.2 242670.31 78160 -1 5339
5341 0 442300.8 242687.94 78080 -1 5340
5342 0 442319.03 242763 78040 -1 5341
5343 0 442115.16 242367.14 78800 -1 5333
5344 0 441960.72 242378.39 78840 -1 5343
5345 0 441905.72 242385.55 78880 -1 5344
5346 0 441967.1 242395.6 78920 -1 5345
5347 0 441982.62 242391.38 78960 -1 5346
5348 0 442007.78 242388.9 79000 -1 5347
5349 0 441984.6 242398.05 79040 -1 5348
5350 0 441948.97 242404.9 79080 -1 5349
5351 0 441912.12 242430.19 79120 -1 5350
5352 0 441904.16 242444.8 79160 -1 5351
5353 0 441933.47 242444.45 79200 -1 5352
5354 0 475791 234266.14 78480 -1 4859
5355 0 475727 234474.14 78600 -1 5354
5356 0 506884.06 225577.19 84120 -1 3885
5357 0 507940 225593.14 84080 -1 5356
5358 0 506628 226329.14 84040 -1 5356
5359 0 506596 226649.14 83880 -1 5358
5360 0 550989.6 226918.89 71880 -1 3752
5361 0 550877 227470.78 71920 -1 5360
5362 0 550861.75 227622.84 71880 -1 5361
5363 0 550935.1 227798.38 71760 -1 5362
5364 0 550882 228015 71680 -1 5363
5365 0 550962 228131 71600 -1 5364
5366 0 551118 228279 71520 -1 5365
5367 0 550758 228099 71560 -1 5364
5368 0 550606 228187 71400 -1 5367
5369 0 550382 228479 71360 -1 5368
5370 0 550162 228699 71200 -1 5369
5371 0 550090 228735 71160 -1 5370
5372 0 549934 228779 71080 -1 5371
5373 0 549694 228803 71000 -1 5372
5374 0 549526 228799 71080 -1 5373
5375 0 549520.56 228764.81 71120 -1 5374
5376 0 549370 228691 71240 -1 5375
5377 0 549178 228695 71320 -1 5376
5378 0 549030 228711 71400 -1 5377
5379 0 548946 228723 71520 -1 5378
5380 0 548742 228727 71640 -1 5379
5381 0 548592.7 228711 71720 -1 5380
5382 0 548518 228703 71760 -1 5381
5383 0 548262 228663 71800 -1 5382
5384 0 548090 228459 71880 -1 5383
5385 0 547966 228423 72040 -1 5384
5386 0 547846 228391 72160 -1 5385
5387 0 547570 228499 72320 -1 5386
5388 0 547538 228523 72400 -1 5387
5389 0 547522 228519 72440 -1 5388
5390 0 547382 228451 72600 -1 5389
5391 0 547186 228443 72640 -1 5390
5392 0 547066 228403 72760 -1 5391
5393 0 547022 228331 72880 -1 5392
5394 0 546834 228251 72920 -1 5393
5395 0 546834 228251 72920 -1 5394
5396 0 546646 228307 72840 -1 5395
5397 0 546406 228459 72760 -1 5396
5398 0 546318 228523 72880 -1 5397
5399 0 546242 228595 72960 -1 5398
5400 0 546198 228615 73040 -1 5399
5401 0 546146 228579 73160 -1 5400
5402 0 546190 228483 73240 -1 5401
5403 0 554350 227959 69160 -1 3745
5404 0 554206 228007 68960 -1 5403
5405 0 554126 228151 68760 -1 5404
5406 0 554062 228311 68560 -1 5405
5407 0 553582 228463 68520 -1 5406
5408 0 553558 229303 68480 -1 5407
5409 0 553582 229423 68360 -1 5408
5410 0 553046 230063 68280 -1 5409
5411 0 552434 230719 68320 -1 5410
5412 0 552368 230829 68360 -1 5411
5413 0 552302 230939 68400 -1 5412
5414 0 552290 231267 68520 -1 5413
5415 0 552216 231343 68560 -1 5414
5416 0 552314 231395 68400 -1 5415
5417 0 552394 231411 68320 -1 5416
5418 0 552394 231431 68280 -1 5417
5419 0 552438 231471 68200 -1 5418
5420 0 552494 231531 68000 -1 5419
5421 0 552694 231623 67800 -1 5420
5422 0 552794 231679 67720 -1 5421
5423 0 553030 231711 67640 -1 5422
5424 0 553114 231875 67560 -1 5423
5425 0 552142 231419 68600 -1 5415
5426 0 551750 232027 68680 -1 5425
5427 0 551358 232915 68720 -1 5426
5428 0 551214 233079 68800 -1 5427
5429 0 551034 233335 68920 -1 5428
5430 0 550714 233627 69080 -1 5429
5431 0 550542 233839 69200 -1 5430
5432 0 550306 234019 69280 -1 5431
5433 0 550214 234103 69320 -1 5432
5434 0 550098 234215 69400 -1 5433
5435 0 549886 234367 69520 -1 5434
5436 0 549726 234471 69640 -1 5435
5437 0 549542 234611 69760 -1 5436
5438 0 549386 234727 69880 -1 5437
5439 0 548858 235355 69960 -1 5438
5440 0 548718 235323 70160 -1 5439
5441 0 548702 235311 70320 -1 5440
5442 0 548654 235295 70480 -1 5441
5443 0 548574 235243 70640 -1 5442
5444 0 548510 235187 70800 -1 5443
5445 0 548438 235099 70920 -1 5444
5446 0 548434 234931 71120 -1 5445
5447 0 548346 234799 71360 -1 5446
5448 0 548286 234671 71560 -1 5447
5449 0 548268.6 234615.66 71600 -1 5448
5450 0 548206 234487 71840 -1 5449
5451 0 548002 234263 72040 -1 5450
5452 0 548694 235671 69840 -1 5439
5453 0 548718 235775 69680 -1 5452
5454 0 548702 235931 69520 -1 5453
5455 0 548726 236103 69360 -1 5454
5456 0 548662 236439 69200 -1 5455
5457 0 548610 236935 69120 -1 5456
5458 0 548534 237475 69040 -1 5457
5459 0 548508 237619 69000 -1 5458
5460 0 548482 237763 68960 -1 5459
5461 0 548366 238227 68880 -1 5460
5462 0 548366 238547 68800 -1 5461
5463 0 548374 238595 68680 -1 5462
5464 0 548402 238687 68520 -1 5463
5465 0 548446 239355 68440 -1 5464
5466 0 548490 239335 68320 -1 5465
5467 0 548486 239547 68200 -1 5466
5468 0 548530 239811 68080 -1 5467
5469 0 548574 240047 67960 -1 5468
5470 0 548690 240215 67880 -1 5469
5471 0 548690 240323 67800 -1 5470
5472 0 548762 240719 67720 -1 5471
5473 0 548730 240855 67600 -1 5472
5474 0 548726 240987 67520 -1 5473
5475 0 548774 241147 67440 -1 5474
5476 0 548810 241379 67360 -1 5475
5477 0 548946 241643 67280 -1 5476
5478 0 549206 242047 67200 -1 5477
5479 0 549318 242295 67160 -1 5478
5480 0 549274 242451 67040 -1 5479
5481 0 549266 242623 66920 -1 5480
5482 0 549234 242799 66840 -1 5481
5483 0 549150 242955 66720 -1 5482
5484 0 549202 243035 66600 -1 5483
5485 0 549202 243139 66560 -1 5484
5486 0 549206 243243 66440 -1 5485
5487 0 549190 243379 66320 -1 5486
5488 0 549202 243519 66200 -1 5487
5489 0 549202 243647 66080 -1 5488
5490 0 549182 243759 65920 -1 5489
5491 0 549238 243843 65760 -1 5490
5492 0 549322 243967 65560 -1 5491
5493 0 549366 244083 65400 -1 5492
5494 0 549454 244219 65240 -1 5493
5495 0 549474 244359 65120 -1 5494
5496 0 549602 244439 65000 -1 5495
5497 0 549730 244539 64920 -1 5496
5498 0 549874 244735 64800 -1 5497
5499 0 550054 244879 64680 -1 5498
5500 0 550534 244935 64680 -1 5499
5501 0 550562 244995 64600 -1 5500
5502 0 550574 245015 64520 -1 5501
5503 0 550466 244707 64600 -1 5500
5504 0 550566 244635 64520 -1 5503
5505 0 550578 244535 64400 -1 5504
5506 0 549742 245023 64600 -1 5499
5507 0 549650 245019 64480 -1 5506
5508 0 549538 245075 64400 -1 5507
5509 0 549846 245799 64440 -1 5508
5510 0 549886 245907 64520 -1 5509
5511 0 549938 246195 64680 -1 5510
5512 0 549926 246307 64800 -1 5511
5513 0 549866 246427 64960 -1 5512
5514 0 549802 246579 65120 -1 5513
5515 0 549686 246751 65280 -1 5514
5516 0 549766 246947 65400 -1 5515
5517 0 549718 246967 65480 -1 5516
5518 0 549662 247055 65600 -1 5517
5519 0 549542 247139 65720 -1 5518
5520 0 549498 247227 65840 -1 5519
5521 0 549462 247387 66000 -1 5520
5522 0 549406 247519 66160 -1 5521
5523 0 549322 247627 66320 -1 5522
5524 0 549310 247703 66480 -1 5523
5525 0 549318 247803 66680 -1 5524
5526 0 549330 247739 66840 -1 5525
5527 0 549378 247583 67000 -1 5526
5528 0 549466 247487 67160 -1 5527
5529 0 549518 247427 67360 -1 5528
5530 0 549450 247535 67560 -1 5529
5531 0 549402 247671 67720 -1 5530
5532 0 549426 247779 67880 -1 5531
5533 0 549502 247931 68000 -1 5532
5534 0 549530 247991 68080 -1 5533
5535 0 549392 247661 67920 -1 5532
5536 0 549358 247543 67960 -1 5535
5537 0 549414 247367 68040 -1 5536
5538 0 549714 247215 68080 -1 5537
5539 0 549706 247079 68040 -1 5538
5540 0 549754 247051 67920 -1 5539
5541 0 549754 247071 67880 -1 5540
5542 0 549334 247635 68080 -1 5535
5543 0 549390 247563 68200 -1 5542
5544 0 548442 239359 68560 -1 5465
5545 0 548438 237627 69200 -1 5459
5546 0 548438 237663 69400 -1 5545
5547 0 548482 237707 69600 -1 5546
5548 0 548446 237723 69720 -1 5547
5549 0 551478 231887 68680 -1 5426
5550 0 551310 231923 68560 -1 5549
5551 0 550874 232047 68520 -1 5550
5552 0 550606 231751 68400 -1 5551
5553 0 553898 229575 68360 -1 5409
5554 0 553978 229691 68440 -1 5553
5555 0 554034 229751 68600 -1 5554
5556 0 554090 229795 68720 -1 5555
5557 0 554162 229847 68840 -1 5556
5558 0 554390 229863 68840 -1 5557
5559 0 554526 229903 68720 -1 5558
5560 0 554690 230047 68680 -1 5559
5561 0 554778 230211 68760 -1 5560
5562 0 554766 230191 68800 -1 5561
5563 0 554822 230355 68640 -1 5561
5564 0 554902 230495 68560 -1 5563
5565 0 555026 230655 68480 -1 5564
5566 0 555302 230703 68400 -1 5565
5567 0 555362 230755 68360 -1 5566
5568 0 555534 230819 68320 -1 5567
5569 0 555666 230879 68280 -1 5568
5570 0 553766 228487 68400 -1 5407
5571 0 553766 228487 68240 -1 5570
5572 0 553766 228487 68040 -1 5571
5573 0 553734 228487 67880 -1 5572
5574 0 553654 228271 67720 -1 5573
5575 0 553534 227879 67600 -1 5574
5576 0 553518 227615 67480 -1 5575
5577 0 553580 227643 67400 -1 5576
5578 0 553384 227363 67360 -1 5577
5579 0 553376 227291 67280 -1 5578
5580 0 553432 227191 67160 -1 5579
5581 0 553312 226903 67040 -1 5580
5582 0 553280 226859 66920 -1 5581
5583 0 553132 226711 66800 -1 5582
5584 0 552988 226515 66680 -1 5583
5585 0 553002 226507 66560 -1 5584
5586 0 552990 226447 66400 -1 5585
5587 0 553042 226399 66240 -1 5586
5588 0 553102 226315 66120 -1 5587
5589 0 553098 226267 66080 -1 5588
5590 0 553074 226167 65920 -1 5589
5591 0 553094 226143 65760 -1 5590
5592 0 553046 226043 65600 -1 5591
5593 0 553030 225983 65480 -1 5592
5594 0 553142 226059 65360 -1 5593
5595 0 553166 226047 65240 -1 5594
5596 0 553090 226011 65080 -1 5595
5597 0 552950 226011 64920 -1 5596
5598 0 552902 226035 64720 -1 5597
5599 0 552754 226039 64560 -1 5598
5600 0 552674 226035 64440 -1 5599
5601 0 552554 225995 64320 -1 5600
5602 0 552386 225883 64200 -1 5601
5603 0 552332 225859 64120 -1 5602
5604 0 552272 225803 63960 -1 5603
5605 0 552172 225803 63760 -1 5604
5606 0 551988 225751 63600 -1 5605
5607 0 551876 225751 63520 -1 5606
5608 0 551776 225687 63440 -1 5607
5609 0 551648 225503 63360 -1 5608
5610 0 551552 225067 63280 -1 5609
5611 0 551460 224875 63200 -1 5610
5612 0 551216 224687 63120 -1 5611
5613 0 550938 224287 63040 -1 5612
5614 0 550878 224087 62960 -1 5613
5615 0 550822 223939 62880 -1 5614
5616 0 550810 223767 62800 -1 5615
5617 0 550790 223607 62720 -1 5616
5618 0 550780 223407 62640 -1 5617
5619 0 550592 223035 62480 -1 5618
5620 0 550496 222867 62360 -1 5619
5621 0 550440 222623 62280 -1 5620
5622 0 550382 222347 62160 -1 5621
5623 0 550366 222151 62040 -1 5622
5624 0 550314 222019 61920 -1 5623
5625 0 550186 221831 61800 -1 5624
5626 0 550026 221523 61600 -1 5625
5627 0 549918 221379 61480 -1 5626
5628 0 549886 221283 61360 -1 5627
5629 0 549904 221059 61240 -1 5628
5630 0 549760 220531 61120 -1 5629
5631 0 549728 220267 61000 -1 5630
5632 0 549736 220091 60880 -1 5631
5633 0 549660 219611 60760 -1 5632
5634 0 549674 219239 60640 -1 5633
5635 0 549854 218911 60560 -1 5634
5636 0 549946 218763 60480 -1 5635
5637 0 549950 218627 60360 -1 5636
5638 0 549860 218471 60240 -1 5637
5639 0 549904 218355 60120 -1 5638
5640 0 549840 218163 59960 -1 5639
5641 0 549756 218043 59840 -1 5640
5642 0 549696 217947 59640 -1 5641
5643 0 549668 217879 59440 -1 5642
5644 0 549592 217851 59280 -1 5643
5645 0 549588 217767 59080 -1 5644
5646 0 549672 217683 58960 -1 5645
5647 0 549712 217583 58800 -1 5646
5648 0 549808 217471 58640 -1 5647
5649 0 550052 217331 58480 -1 5648
5650 0 550224 217247 58320 -1 5649
5651 0 550336 217147 58160 -1 5650
5652 0 550440 217095 58000 -1 5651
5653 0 550622 217039 57840 -1 5652
5654 0 550730 216995 57640 -1 5653
5655 0 550842 216987 57440 -1 5654
5656 0 551354 216899 57200 -1 5655
5657 0 551470 216891 57000 -1 5656
5658 0 551506 216891 56760 -1 5657
5659 0 551674 216851 56520 -1 5658
5660 0 551866 216859 56360 -1 5659
5661 0 551986 216811 56200 -1 5660
5662 0 552218 216727 55960 -1 5661
5663 0 552474 216719 55800 -1 5662
5664 0 552492 216631 55680 -1 5663
5665 0 552728 216667 55400 -1 5664
5666 0 552944 216675 55240 -1 5665
5667 0 553136 216679 55040 -1 5666
5668 0 553372 216727 54840 -1 5667
5669 0 553476 216703 54640 -1 5668
5670 0 553680 216683 54440 -1 5669
5671 0 553812 216659 54240 -1 5670
5672 0 553896 216675 54040 -1 5671
5673 0 553956 216727 53760 -1 5672
5674 0 553968 216703 53520 -1 5673
5675 0 553968 216743 53280 -1 5674
5676 0 553944 216859 53040 -1 5675
5677 0 554092 217019 52880 -1 5676
5678 0 554212 217123 52680 -1 5677
5679 0 554364 217223 52520 -1 5678
5680 0 554492 217307 52360 -1 5679
5681 0 554658 217431 52240 -1 5680
5682 0 554862 217559 52080 -1 5681
5683 0 555006 217651 51880 -1 5682
5684 0 555088 217759 51800 -1 5683
5685 0 555312 217891 51600 -1 5684
5686 0 555524 217947 51480 -1 5685
5687 0 555590 217979 51440 -1 5686
5688 0 555656 218011 51400 -1 5687
5689 0 555818 218123 51240 -1 5688
5690 0 555998 218211 51120 -1 5689
5691 0 556138 218443 51000 -1 5690
5692 0 556150 218483 50920 -1 5691
5693 0 556178 218399 50760 -1 5692
5694 0 556154 218515 50560 -1 5693
5695 0 556118 218599 50400 -1 5694
5696 0 556170 218799 50240 -1 5695
5697 0 556274 218919 50040 -1 5696
5698 0 556324 218979 49880 -1 5697
5699 0 556500 219075 49720 -1 5698
5700 0 556748 219459 49600 -1 5699
5701 0 556892 219719 49520 -1 5700
5702 0 556924 219783 49400 -1 5701
5703 0 556968 219875 49240 -1 5702
5704 0 557000 219963 49080 -1 5703
5705 0 556960 219999 48880 -1 5704
5706 0 557004 220155 48720 -1 5705
5707 0 557536 219715 48680 -1 5706
5708 0 557872 219643 48560 -1 5707
5709 0 557904 219751 48360 -1 5708
5710 0 557864 219963 48160 -1 5709
5711 0 557904 220099 48040 -1 5710
5712 0 558064 220315 47880 -1 5711
5713 0 558150 220487 47720 -1 5712
5714 0 558190 220543 47600 -1 5713
5715 0 558278 220679 47520 -1 5714
5716 0 558482 220811 47400 -1 5715
5717 0 558498 220923 47280 -1 5716
5718 0 558498 220943 47240 -1 5717
5719 0 558518 221103 47080 -1 5718
5720 0 558570 221199 46920 -1 5719
5721 0 558594 221279 46720 -1 5720
5722 0 558714 221331 46520 -1 5721
5723 0 558862 221419 46320 -1 5722
5724 0 559202 221411 46160 -1 5723
5725 0 559448 221363 46120 -1 5724
5726 0 559784 221275 46040 -1 5725
5727 0 560296 221215 45960 -1 5726
5728 0 560596 220975 45920 -1 5727
5729 0 560752 221119 45840 -1 5728
5730 0 557128 219943 49600 -1 5701
5731 0 557224 219883 49720 -1 5730
5732 0 557240 219843 49800 -1 5731
5733 0 549722 220083 60680 -1 5632
5734 0 549702 220027 60560 -1 5733
5735 0 549722 219999 60480 -1 5734
5736 0 552192 226051 63360 -1 5608
5737 0 552472 226315 63320 -1 5736
5738 0 551544 225771 63440 -1 5608
5739 0 551492 225715 63560 -1 5738
5740 0 551364 225711 63720 -1 5739
5741 0 552288 225603 64200 -1 5603
5742 0 552304 225443 64320 -1 5741
5743 0 552256 225407 64400 -1 5742
5744 0 553380 227039 66800 -1 5582
5745 0 553428 227055 66640 -1 5744
5746 0 553468 227115 66520 -1 5745
5747 0 553480 227139 66400 -1 5746
5748 0 553492 227319 66280 -1 5747
5749 0 553516 227375 66200 -1 5748
5750 0 553452 227415 66120 -1 5749
5751 0 553480 227527 65960 -1 5750
5752 0 553448 227591 65840 -1 5751
5753 0 553340 227611 65720 -1 5752
5754 0 553380 227683 65600 -1 5753
5755 0 553288 227367 65520 -1 5754
5756 0 553356 228015 65520 -1 5754
5757 0 553232 228083 65480 -1 5756
5758 0 553048 228099 65520 -1 5757
5759 0 553880 227627 67360 -1 5577
5760 0 554148 227691 67280 -1 5759
5761 0 554296 227763 67160 -1 5760
5762 0 554560 227819 67000 -1 5761
5763 0 554708 227983 66840 -1 5762
5764 0 554804 228043 66720 -1 5763
5765 0 555042 228015 66640 -1 5764
5766 0 555786 228203 66680 -1 5765
5767 0 556082 228303 66720 -1 5766
5768 0 555018 227971 66600 -1 5765
5769 0 554994 227927 66560 -1 5768
5770 0 554970 227895 66520 -1 5769
5771 0 554662 228091 66600 -1 5768
5772 0 554626 228095 66520 -1 5771
5773 0 554630 228063 66480 -1 5772
5774 0 553734 228351 67640 -1 5573
5775 0 553822 228423 67600 -1 5774
5776 0 580822 242473.14 63320 -1 3633
5777 0 581563.4 244869.8 62240 -1 3619
5778 0 581067.4 244805.8 62360 -1 5777
5779 0 582059.4 243013.8 62240 -1 3619
5780 0 582027.4 242533.8 62240 -1 5779
5781 0 582493.3 244116.48 62160 -1 3619
5782 0 582303.1 244244.6 62120 -1 5781
5783 0 580982.56 244700.25 61720 -1 5782
5784 0 580463.56 244804 61480 -1 5783
5785 0 584366.5 244676.7 62120 -1 5782
5786 0 584532 244741 62080 -1 5785
5787 0 584648 244757 62000 -1 5786
5788 0 584523.56 245570.36 61400 -1 3618
5789 0 584572.44 245471.6 61320 -1 5788
5790 0 584965.7 245170.28 60920 -1 5789
5791 0 584852.75 244749.34 60480 -1 5790
5792 0 584786 244311.97 59800 -1 5791
5793 0 584530.56 244337.16 59600 -1 5792
5794 0 584603.06 244472.61 59440 -1 5793
5795 0 584883.2 243463.89 59280 -1 5794
5796 0 585137.94 243144.47 58920 -1 5795
5797 0 585290.9 242738.92 58520 -1 5796
5798 0 585738.8 242501.08 57560 -1 5797
5799 0 586043.2 242290.9 57280 -1 5798
5800 0 586395.06 242036 56960 -1 5799
5801 0 586445.56 242056.5 56640 -1 5800
5802 0 586675.94 241578.73 56640 -1 5801
5803 0 586939.8 241338.19 56320 -1 5802
5804 0 586946.8 240977.52 56040 -1 5803
5805 0 587074.5 240793.08 55680 -1 5804
5806 0 587074.2 240584.1 55360 -1 5805
5807 0 587146.2 240455.81 55120 -1 5806
5808 0 587409.9 240387.4 54840 -1 5807
5809 0 587523 240358.08 54720 -1 5808
5810 0 587786.4 240351.67 54400 -1 5809
5811 0 587986.94 240223.61 54120 -1 5810
5812 0 588282 240220.11 53920 -1 5811
5813 0 588450.2 240187.52 53560 -1 5812
5814 0 588580.7 240110.38 53240 -1 5813
5815 0 588886.8 240035.12 52880 -1 5814
5816 0 588880.75 239902.78 52800 -1 5815
5817 0 588843.8 239869.1 52680 -1 5816
5818 0 588756.9 239790.11 52400 -1 5817
5819 0 589868.6 239485.11 52400 -1 5818
5820 0 590618.7 239452 52200 -1 5819
5821 0 591146.5 239013.28 51880 -1 5820
5822 0 591494.7 238758.22 51680 -1 5821
5823 0 591938.44 238411.62 51360 -1 5822
5824 0 592019 238285.39 51040 -1 5823
5825 0 592325.1 237831.95 50640 -1 5824
5826 0 592400.3 237655.78 50480 -1 5825
5827 0 592420.8 237662.39 50400 -1 5826
5828 0 592420.5 237576.44 50320 -1 5827
5829 0 592617.9 237594.25 50000 -1 5828
5830 0 592647.56 237577.75 49880 -1 5829
5831 0 592929.44 237389.27 49600 -1 5830
5832 0 593627.25 237205.52 49320 -1 5831
5833 0 593710.2 237270.67 49160 -1 5832
5834 0 594311.1 237594.94 49160 -1 5833
5835 0 594310.7 237643.25 49280 -1 5834
5836 0 594419.94 237756.69 49360 -1 5835
5837 0 594145.94 237940.61 49400 -1 5836
5838 0 594118.94 238190.44 49600 -1 5837
5839 0 594187.75 237266.97 48880 -1 5834
5840 0 593731 236603.8 48840 -1 5839
5841 0 593849.8 236360.86 48800 -1 5840
5842 0 593764.8 236379.72 48560 -1 5841
5843 0 593841.25 236250.98 48320 -1 5842
5844 0 594046.94 235589.33 48080 -1 5843
5845 0 594705.7 235518.22 47800 -1 5844
5846 0 594990.4 235302.9 47520 -1 5845
5847 0 595207.25 235121.36 47200 -1 5846
5848 0 595483.7 234974.6 47000 -1 5847
5849 0 595457.7 234810.25 46680 -1 5848
5850 0 595522.1 234545.66 46440 -1 5849
5851 0 595768.25 234325.2 46120 -1 5850
5852 0 596318.44 234209.1 45840 -1 5851
5853 0 596475.2 234103.12 45600 -1 5852
5854 0 597391.2 233787.48 45600 -1 5853
5855 0 597610.06 233555.73 45800 -1 5854
5856 0 596429.3 234108.39 45560 -1 5853
5857 0 597191.44 234471.55 45560 -1 5856
5858 0 597540.8 234594.81 45680 -1 5857
5859 0 596320.06 233855.78 45160 -1 5856
5860 0 596330.2 233835.6 44920 -1 5859
5861 0 594790.6 234555.27 44920 -1 5860
5862 0 594577.2 234715.95 45040 -1 5861
5863 0 594727.06 234358.86 44760 -1 5861
5864 0 594119.1 233762.69 44760 -1 5863
5865 0 594022.2 233730.25 44720 -1 5864
5866 0 594742.25 234434.4 44720 -1 5863
5867 0 594786.3 234643.8 44520 -1 5866
5868 0 595282.2 235571.72 44520 -1 5867
5869 0 595637.75 235724.2 44480 -1 5868
5870 0 595637.5 235727 44320 -1 5869
5871 0 595118.7 233872.64 44040 -1 5867
5872 0 594602.44 233904.16 43800 -1 5871
5873 0 594174.25 234626.39 44720 -1 5866
5874 0 593739.06 234554.84 44760 -1 5873
5875 0 596162.44 233804.66 44640 -1 5860
5876 0 596992 234023 44600 -1 5875
5877 0 596222.5 233164.42 44600 -1 5875
5878 0 596594.4 233068.77 44400 -1 5877
5879 0 591368.8 237727.22 50640 -1 5825
5880 0 588411.2 239867.47 52040 -1 5818
5881 0 588395.94 239829.2 51600 -1 5880
5882 0 588275.1 239578.98 51160 -1 5881
5883 0 588288.5 239377.42 50880 -1 5882
5884 0 588380.8 239157.9 50560 -1 5883
5885 0 588382.8 239009.44 50400 -1 5884
5886 0 588291 238838.94 50320 -1 5885
5887 0 588071.94 238735.17 50000 -1 5886
5888 0 588006.8 238749.55 49880 -1 5887
5889 0 587921.06 238459.9 49520 -1 5888
5890 0 587973.56 238370.69 49200 -1 5889
5891 0 587993.8 238120.38 49000 -1 5890
5892 0 587935.2 237849.31 48880 -1 5891
5893 0 587769.2 236897.52 48840 -1 5892
5894 0 587753.06 237026.61 48800 -1 5893
5895 0 587665.06 236937.34 48520 -1 5894
5896 0 587256.8 236377.22 48520 -1 5895
5897 0 587863.25 236560.53 48240 -1 5895
5898 0 587717.1 236599.73 47920 -1 5897
5899 0 588251.2 235730.48 47920 -1 5898
5900 0 588310.6 235795.47 47880 -1 5899
5901 0 588413.6 235692.6 47720 -1 5900
5902 0 588694.5 235428.25 47600 -1 5901
5903 0 589068.4 235075.2 47440 -1 5902
5904 0 589161.56 234986.66 47400 -1 5903
5905 0 589259.94 234799.92 47200 -1 5904
5906 0 590222.7 234145.5 47200 -1 5905
5907 0 590503.75 234081.45 47200 -1 5906
5908 0 590670.8 233898.1 47160 -1 5907
5909 0 590891.06 233720.44 47040 -1 5908
5910 0 591231.75 233437.19 46960 -1 5909
5911 0 591363.1 233274.02 46920 -1 5910
5912 0 591561.56 232972.88 46920 -1 5911
5913 0 591649.06 232882.94 46880 -1 5912
5914 0 591833.5 232805.06 46840 -1 5913
5915 0 592065.5 232653.06 46800 -1 5914
5916 0 592295.9 232477.31 46760 -1 5915
5917 0 592646.4 232092.34 46640 -1 5916
5918 0 592871.2 232013.78 46520 -1 5917
5919 0 593265.25 231151.62 46520 -1 5918
5920 0 593717.44 231285.62 46080 -1 5919
5921 0 592828.6 232001.81 46400 -1 5918
5922 0 589323.25 234689.92 47080 -1 5905
5923 0 589534 234322.97 46680 -1 5922
5924 0 589619.25 234297.92 46520 -1 5923
5925 0 589647.25 234253.92 46360 -1 5924
5926 0 589959.25 234089.92 46240 -1 5925
5927 0 590043.25 233905.92 46080 -1 5926
5928 0 590111.25 233661.92 45920 -1 5927
5929 0 590047.25 233669.92 45720 -1 5928
5930 0 589935.25 233673.92 45560 -1 5929
5931 0 589791.25 233665.92 45400 -1 5930
5932 0 589755.25 233561.92 45240 -1 5931
5933 0 589635.25 233445.92 45120 -1 5932
5934 0 589615.25 233489.92 44760 -1 5933
5935 0 589663.25 233473.92 44600 -1 5934
5936 0 589951.25 233501.92 44440 -1 5935
5937 0 590171.25 233433.92 44240 -1 5936
5938 0 589503.25 233097.92 45080 -1 5933
5939 0 589591.25 232885.92 44960 -1 5938
5940 0 589575.25 232773.92 44760 -1 5939
5941 0 589615.25 232581.92 44600 -1 5940
5942 0 589719.25 232485.92 44440 -1 5941
5943 0 589831.25 232333.92 44280 -1 5942
5944 0 589779.25 232317.92 44120 -1 5943
5945 0 589943.25 232209.92 43920 -1 5944
5946 0 590027.25 232125.92 43760 -1 5945
5947 0 590047.25 231901.92 43600 -1 5946
5948 0 590027.25 231685.92 43440 -1 5947
5949 0 590019 231646 43400 -1 5948
5950 0 590011.25 231605.92 43360 -1 5949
5951 0 590111.25 231465.92 43200 -1 5950
5952 0 590059.25 231353.92 43040 -1 5951
5953 0 589963.25 231133.92 42920 -1 5952
5954 0 589959.25 230941.92 42760 -1 5953
5955 0 589955.25 230701.92 42600 -1 5954
5956 0 590035.25 230601.92 42400 -1 5955
5957 0 590115.25 230481.92 42200 -1 5956
5958 0 590015.25 230361.92 42040 -1 5957
5959 0 589891.25 230241.92 41880 -1 5958
5960 0 589875.25 230193.92 41720 -1 5959
5961 0 589943.25 230257.92 41560 -1 5960
5962 0 589995.25 230257.92 41400 -1 5961
5963 0 590039.25 230117.92 41280 -1 5962
5964 0 590187.25 229973.92 41160 -1 5963
5965 0 590111.25 229905.92 41000 -1 5964
5966 0 590171.25 229769.92 40840 -1 5965
5967 0 590303.25 229565.92 40720 -1 5966
5968 0 590435.25 229409.92 40600 -1 5967
5969 0 590559.25 229185.92 40480 -1 5968
5970 0 590795.25 229069.92 40320 -1 5969
5971 0 590963.25 228969.92 40200 -1 5970
5972 0 591191.25 228857.92 40040 -1 5971
5973 0 591327.25 228833.92 39840 -1 5972
5974 0 592219.25 228469.92 39680 -1 5973
5975 0 592271 228434 39560 -1 5974
5976 0 592271 228434 39360 -1 5975
5977 0 592271 228434 39120 -1 5976
5978 0 592531 228278 38880 -1 5977
5979 0 592659 228234 38680 -1 5978
5980 0 592679 228186 38480 -1 5979
5981 0 592803 228074 38280 -1 5980
5982 0 592987 227910 38120 -1 5981
5983 0 592955 227730 37960 -1 5982
5984 0 593307 227854 37800 -1 5983
5985 0 593863 227538 37680 -1 5984
5986 0 594251 227262 37560 -1 5985
5987 0 594863 227042 37440 -1 5986
5988 0 595667 226586 37560 -1 5987
5989 0 595779 227026 37160 -1 5988
5990 0 596207 227134 37000 -1 5989
5991 0 596711 227438 36920 -1 5990
5992 0 596255 226986 36760 -1 5991
5993 0 596679 226646 36600 -1 5992
5994 0 596955 226402 36480 -1 5993
5995 0 597255 226298 36360 -1 5994
5996 0 597311 226342 36240 -1 5995
5997 0 597363 226398 36040 -1 5996
5998 0 597383 226390 35880 -1 5997
5999 0 597487 226290 35760 -1 5998
6000 0 597571 226274 35600 -1 5999
6001 0 597571 226270 35520 -1 6000
6002 0 597543 226266 35360 -1 6001
6003 0 597543 226266 35200 -1 6002
6004 0 597779 226350 35000 -1 6003
6005 0 597883 226238 34920 -1 6004
6006 0 597936.3 226107.33 34840 -1 6005
6007 0 597963 226042 34800 -1 6006
6008 0 598035 226044.67 34720 -1 6007
6009 0 598855 226334 34720 -1 6008
6010 0 598939 226362 34640 -1 6009
6011 0 598971 226650 34560 -1 6010
6012 0 598915 226718 34360 -1 6011
6013 0 598071 226046 34680 -1 6008
6014 0 598127 225906 34520 -1 6013
6015 0 598071 225670 34360 -1 6014
6016 0 598063 225646 34160 -1 6015
6017 0 598039 225634 34000 -1 6016
6018 0 597843 225414 33880 -1 6017
6019 0 597423 225014 33800 -1 6018
6020 0 597327 224862 33640 -1 6019
6021 0 597207 224734 33480 -1 6020
6022 0 597103 224670 33320 -1 6021
6023 0 596883 224538 33160 -1 6022
6024 0 596415 224206 33040 -1 6023
6025 0 596067 223630 32960 -1 6024
6026 0 595843 223490 32840 -1 6025
6027 0 595351 223238 32760 -1 6026
6028 0 594667 222694 32720 -1 6027
6029 0 594679 222650 32640 -1 6028
6030 0 594395 222538 32560 -1 6029
6031 0 594251 222426 32400 -1 6030
6032 0 593915 222306 32240 -1 6031
6033 0 593627 222382 32080 -1 6032
6034 0 593343 222402 31920 -1 6033
6035 0 593031 222350 31760 -1 6034
6036 0 592779 222302 31680 -1 6035
6037 0 592711 222258 31520 -1 6036
6038 0 592315 222242 31360 -1 6037
6039 0 592099 222226 31240 -1 6038
6040 0 591791 221946 31120 -1 6039
6041 0 591551 221866 31000 -1 6040
6042 0 591247 221622 30880 -1 6041
6043 0 591035 221614 30760 -1 6042
6044 0 590795 221562 30600 -1 6043
6045 0 590539 221498 30480 -1 6044
6046 0 590387 221434 30360 -1 6045
6047 0 590179 221398 30200 -1 6046
6048 0 590163 221650 30000 -1 6047
6049 0 589795 221474 29880 -1 6048
6050 0 587134.9 236574.97 47880 -1 5898
6051 0 587129 236592.5 47840 -1 6050
6052 0 587123 236609.89 47800 -1 6051
6053 0 587080.75 236597.88 47600 -1 6052
6054 0 586784.75 236489.88 47400 -1 6053
6055 0 586516.75 236345.88 47200 -1 6054
6056 0 586216.75 236285.88 47040 -1 6055
6057 0 585980.75 236329.88 46840 -1 6056
6058 0 585512.75 236397.88 46640 -1 6057
6059 0 585452.75 236369.88 46440 -1 6058
6060 0 585476.75 236337.88 46280 -1 6059
6061 0 585408.75 236197.88 46120 -1 6060
6062 0 585100.75 236133.88 45960 -1 6061
6063 0 584736.75 236001.88 45840 -1 6062
6064 0 584328.75 235941.88 45720 -1 6063
6065 0 583672.75 235669.88 45600 -1 6064
6066 0 583380.75 235565.88 45440 -1 6065
6067 0 583308.75 235429.88 45280 -1 6066
6068 0 583088.75 235257.88 45160 -1 6067
6069 0 582884.75 235141.88 45000 -1 6068
6070 0 582844.75 235141.88 44840 -1 6069
6071 0 582960.75 234841.88 44600 -1 6070
6072 0 583012.75 234757.88 44480 -1 6071
6073 0 583005 234726 44400 -1 6072
6074 0 582996.75 234693.88 44320 -1 6073
6075 0 583068.75 234613.88 44200 -1 6074
6076 0 583116.75 234593.88 44040 -1 6075
6077 0 583036.75 234537.88 43880 -1 6076
6078 0 582948.75 234477.88 43720 -1 6077
6079 0 582968.75 234405.88 43560 -1 6078
6080 0 583084.75 234333.88 43400 -1 6079
6081 0 582968.75 234085.88 43240 -1 6080
6082 0 582736.75 233897.88 43120 -1 6081
6083 0 582500.75 233733.88 43000 -1 6082
6084 0 582288.75 233513.88 42880 -1 6083
6085 0 582252.75 233413.88 42720 -1 6084
6086 0 582240.75 233277.88 42560 -1 6085
6087 0 582124.75 233125.88 42440 -1 6086
6088 0 582024.75 232989.88 42320 -1 6087
6089 0 581832.75 232765.88 42200 -1 6088
6090 0 581824.75 232585.88 42080 -1 6089
6091 0 581364.75 232293.88 42000 -1 6090
6092 0 581408.75 232293.88 41920 -1 6091
6093 0 581440.75 232293.88 41880 -1 6092
6094 0 581508.75 232141.88 41800 -1 6093
6095 0 581568.75 232121.88 41680 -1 6094
6096 0 581600.75 232021.88 41560 -1 6095
6097 0 581808.75 231273.88 41440 -1 6096
6098 0 581920.75 230885.88 41320 -1 6097
6099 0 581737 230182 41280 -1 6098
6100 0 581589 230022 41200 -1 6099
6101 0 581365 229758 41080 -1 6100
6102 0 581313 229586 40960 -1 6101
6103 0 581265 229394 40840 -1 6102
6104 0 581145 229234 40720 -1 6103
6105 0 581125 229054 40600 -1 6104
6106 0 580993 228806 40480 -1 6105
6107 0 580789 228462 40360 -1 6106
6108 0 580757 228346 40280 -1 6107
6109 0 580377 228030 40320 -1 6108
6110 0 580201 227978 40440 -1 6109
6111 0 579997 227906 40560 -1 6110
6112 0 579777 227738 40600 -1 6111
6113 0 579645 227534 40640 -1 6112
6114 0 579517 227378 40720 -1 6113
6115 0 579245 227110 40800 -1 6114
6116 0 578965 226810 40840 -1 6115
6117 0 578693 226330 40800 -1 6116
6118 0 578465 226198 40760 -1 6117
6119 0 580805 228150 40160 -1 6108
6120 0 581029 227730 40040 -1 6119
6121 0 581113 227578 39920 -1 6120
6122 0 581349 227394 39800 -1 6121
6123 0 581673 227282 39680 -1 6122
6124 0 581677 227286 39640 -1 6123
6125 0 581725 227142 39560 -1 6124
6126 0 581757 227070 39440 -1 6125
6127 0 581773 227066 39360 -1 6126
6128 0 581705 227030 39280 -1 6127
6129 0 581789 227018 39160 -1 6128
6130 0 581829 226998 39080 -1 6129
6131 0 581857 226814 38920 -1 6130
6132 0 581785 226570 38800 -1 6131
6133 0 582089 226114 38760 -1 6132
6134 0 582189 226034 38640 -1 6133
6135 0 582277 225890 38520 -1 6134
6136 0 582165 225706 38400 -1 6135
6137 0 582293 225422 38240 -1 6136
6138 0 582669 225318 38120 -1 6137
6139 0 582917 225066 38040 -1 6138
6140 0 583329 224850 37960 -1 6139
6141 0 583385 224894 37800 -1 6140
6142 0 583417 224922 37760 -1 6141
6143 0 584101 225058 37760 -1 6142
6144 0 584357 225070 37880 -1 6143
6145 0 584593 225094 38000 -1 6144
6146 0 583389 224874 37640 -1 6142
6147 0 583349 224802 37480 -1 6146
6148 0 583261 224878 37320 -1 6147
6149 0 583421 224850 37160 -1 6148
6150 0 583685 225142 37040 -1 6149
6151 0 583801 225338 37000 -1 6150
6152 0 584121 225654 36960 -1 6151
6153 0 584513 225882 36920 -1 6152
6154 0 583997 225278 36880 -1 6153
6155 0 583461 224550 36800 -1 6154
6156 0 583401 224158 36760 -1 6155
6157 0 583293 223814 36640 -1 6156
6158 0 583305 223510 36520 -1 6157
6159 0 583477 223222 36400 -1 6158
6160 0 583509 223050 36280 -1 6159
6161 0 583625 222782 36120 -1 6160
6162 0 583713 222642 35880 -1 6161
6163 0 583785 222394 35720 -1 6162
6164 0 583865 221910 35560 -1 6163
6165 0 583865 221566 35440 -1 6164
6166 0 583993 221170 35320 -1 6165
6167 0 584241 220710 35280 -1 6166
6168 0 584529 220362 35280 -1 6167
6169 0 584853 220202 35280 -1 6168
6170 0 584893 220134 35360 -1 6169
6171 0 580837 228794 40120 -1 6108
6172 0 580807 228839 40000 -1 6171
6173 0 580797 228854 39960 -1 6172
6174 0 580797 228846 39880 -1 6173
6175 0 582637 231030 41240 -1 6098
6176 0 582909 231026 41120 -1 6175
6177 0 583217 231086 41000 -1 6176
6178 0 583409 231130 40880 -1 6177
6179 0 588042.3 237218.55 47880 -1 5898
6180 0 588235.94 237327.75 47840 -1 6179
6181 0 588380.75 237385.88 47800 -1 6180
6182 0 588820.75 237457.88 47720 -1 6181
6183 0 586547 240296.12 54840 -1 5808
6184 0 585979 240352.12 54680 -1 6183
6185 0 585843 240240.12 54520 -1 6184
6186 0 585335 240000.12 54400 -1 6185
6187 0 585003 239804.12 54280 -1 6186
6188 0 584731 239672.12 54160 -1 6187
6189 0 584355 239612.12 54040 -1 6188
6190 0 584055 239568.12 53920 -1 6189
6191 0 585691.75 242130.67 56320 -1 5801
6192 0 585482.94 242133.17 56040 -1 6191
6193 0 585474.56 242112.14 55880 -1 6192
6194 0 585386.56 242000.14 55680 -1 6193
6195 0 585399 241994 55560 -1 6194
6196 0 585402.56 241992.14 55520 -1 6195
6197 0 585278.56 241976.14 55400 -1 6196
6198 0 585206.56 242004.14 55240 -1 6197
6199 0 585146.56 242004.14 55040 -1 6198
6200 0 584990.56 241824.14 54920 -1 6199
6201 0 584842.56 241924.14 54760 -1 6200
6202 0 584814.56 241948.14 54560 -1 6201
6203 0 584650.56 241960.14 54400 -1 6202
6204 0 584418.56 241840.14 54240 -1 6203
6205 0 584246.56 241792.14 54040 -1 6204
6206 0 584102.56 241920.14 53800 -1 6205
6207 0 583726.56 242100.14 53640 -1 6206
6208 0 583706.56 242144.14 53520 -1 6207
6209 0 583650.56 242148.14 53440 -1 6208
6210 0 583586.56 242088.14 53280 -1 6209
6211 0 583518.56 242108.14 53120 -1 6210
6212 0 583518.56 242108.14 53080 -1 6211
6213 0 583534.56 242104.14 52960 -1 6212
6214 0 583390.56 242040.14 52880 -1 6213
6215 0 582946.56 241844.14 52760 -1 6214
6216 0 582674.56 241788.14 52640 -1 6215
6217 0 582442.56 241684.14 52520 -1 6216
6218 0 582338.56 241608.14 52360 -1 6217
6219 0 582294.56 241616.14 52200 -1 6218
6220 0 582254.56 241576.14 52040 -1 6219
6221 0 582202.56 241544.14 51880 -1 6220
6222 0 582286.56 241404.14 51680 -1 6221
6223 0 582262.56 241360.14 51480 -1 6222
6224 0 582170.56 241336.14 51320 -1 6223
6225 0 582150.56 241300.14 51160 -1 6224
6226 0 581950.56 241224.14 50960 -1 6225
6227 0 582102.56 241268.14 50760 -1 6226
6228 0 581938.56 241432.14 50600 -1 6227
6229 0 581878.56 241480.14 50440 -1 6228
6230 0 581574.56 241604.14 50240 -1 6229
6231 0 581418.56 241948.14 50080 -1 6230
6232 0 581378.56 242116.14 49960 -1 6231
6233 0 581254.56 242140.14 49840 -1 6232
6234 0 580962.56 243064.14 49720 -1 6233
6235 0 580730.56 243180.14 49680 -1 6234
6236 0 580634.56 243224.14 49520 -1 6235
6237 0 580574.56 243224.14 49360 -1 6236
6238 0 580614.56 243332.14 49160 -1 6237
6239 0 580638.56 243248.14 48920 -1 6238
6240 0 580010.56 243308.14 48920 -1 6239
6241 0 580635 242416 48800 -1 6239
6242 0 580567 242560 48640 -1 6241
6243 0 580871 242476 48440 -1 6242
6244 0 580895 242496 48200 -1 6243
6245 0 580679 242280 48000 -1 6244
6246 0 580887 242428 47800 -1 6245
6247 0 580871 242568 47600 -1 6246
6248 0 580747 242596 47360 -1 6247
6249 0 580883 242924 47160 -1 6248
6250 0 580943 243104 47080 -1 6249
6251 0 581003 243284 46920 -1 6250
6252 0 581007 243380 46800 -1 6251
6253 0 581111 243488 46640 -1 6252
6254 0 581191 243732 46480 -1 6253
6255 0 581395 244096 46320 -1 6254
6256 0 581447 244088 46200 -1 6255
6257 0 581519 244228 46040 -1 6256
6258 0 581771 244404 45840 -1 6257
6259 0 581663 244356 45640 -1 6258
6260 0 581455 244300 45480 -1 6259
6261 0 581363 244328 45320 -1 6260
6262 0 581375 244344 45240 -1 6261
6263 0 581275 244456 45080 -1 6262
6264 0 581319 244532 44920 -1 6263
6265 0 581239 244488 44800 -1 6264
6266 0 581263 244500 44640 -1 6265
6267 0 581359 244560 44520 -1 6266
6268 0 581475 244680 44360 -1 6267
6269 0 581599 244864 44200 -1 6268
6270 0 581635 244988 44000 -1 6269
6271 0 581699 245024 43800 -1 6270
6272 0 581655 245028 43600 -1 6271
6273 0 581579 245104 43400 -1 6272
6274 0 581419 245136 43240 -1 6273
6275 0 581367 245172 43040 -1 6274
6276 0 581487 245312 42800 -1 6275
6277 0 581527 245368 42760 -1 6276
6278 0 581623 245476 42640 -1 6277
6279 0 581851 245676 42520 -1 6278
6280 0 582047 245712 42400 -1 6279
6281 0 582071 245812 42240 -1 6280
6282 0 581331 245092 42480 -1 6277
6283 0 581163 244900 42360 -1 6282
6284 0 581157 244876 42320 -1 6283
6285 0 581151 244852 42280 -1 6284
6286 0 581007 244544 42240 -1 6285
6287 0 581103 244592 42080 -1 6286
6288 0 581071 244592 42000 -1 6287
6289 0 581115 244588 41760 -1 6288
6290 0 581127 244588 41520 -1 6289
6291 0 581155 244612 41360 -1 6290
6292 0 581167 244428 41240 -1 6291
6293 0 580719 243476 42320 -1 6286
6294 0 580627 243404 42440 -1 6293
6295 0 580395 242836 42560 -1 6294
6296 0 580403 242300 42640 -1 6295
6297 0 580463 242052 42560 -1 6296
6298 0 580451 241932 42440 -1 6297
6299 0 580646.56 243724.14 49720 -1 6234
6300 0 580478.56 244324.14 49800 -1 6299
6301 0 580322.56 244372.14 49920 -1 6300
6302 0 583619.06 244720.6 59440 -1 5794
6303 0 583395.2 244663.89 59280 -1 6302
6304 0 583490.75 243528.92 59600 -1 5793
