# Supplementary material for: Connectomics Analysis Reveals First-, Second-, and Third-Order Thermosensory and Hygrosensory Neurons in the Adult Drosophila Brain
Source: Curr Biol. 2020 Aug 17;30(16):3167–3182.e4. doi: 10.1016/j.cub.2020.06.028 (PMC7443704; doi:10.1016/j.cub.2020.06.028)
Supplement: Data S1. Skeletons and Meshes, Related to STAR Methods — marin2020-skeletons contains files describing the morphology of each neuron in this study (in FAFB14 space, .swc format). glomeruli_meshes contains the glomerular meshes (in FAFB14 space, .stl format). neuropil_meshes contains the glomerular meshes (in FAFB14 space, .stl format). [file mmc5.zip › VP_SI/marin2020-skeletons/6547334.swc]

# SWC format file
# based on specifications at http://www.neuronland.org/NLMorphologyConverter/MorphologyFormats/SWC/Spec.html
# Created by nat::write.neuron.swc
# PointNo Label X Y Z Radius Parent 
1 0 435159 261164 26000 -1 -1
2 0 435467 261124 26200 -1 1
3 0 435911 261036 26360 -1 2
4 0 436203 261250 26440 -1 3
5 0 436571 261358 26600 -1 4
6 0 436795 261346 26720 -1 5
7 0 437375 261370 26840 -1 6
8 0 437443 261232 26960 -1 7
9 0 438439 261572 27080 -1 8
10 0 438631 261544 27240 -1 9
11 0 438799 261588 27400 -1 10
12 0 439043 261736 27560 -1 11
13 0 439123 261828 27680 -1 12
14 0 439135 261760 27840 -1 13
15 0 439159 261764 28040 -1 14
16 0 439279 261808 28200 -1 15
17 0 439455 262058 28320 -1 16
18 0 439867 262366 28440 -1 17
19 0 440187 262594 28560 -1 18
20 0 440507 262760 28680 -1 19
21 0 440871 263016 28760 -1 20
22 0 441351 263308 28840 -1 21
23 0 441703 263546 28920 -1 22
24 0 442419 263862 29000 -1 23
25 0 442915 264292 29080 -1 24
26 0 443307 264760 29120 -1 25
27 0 443495 264908 29200 -1 26
28 0 443767 265382 29280 -1 27
29 0 444211 265638 29360 -1 28
30 0 444519 265826 29440 -1 29
31 0 444843 266048 29520 -1 30
32 0 444983 266316 29640 -1 31
33 0 445207 266604 29760 -1 32
34 0 445191 266896 29920 -1 33
35 0 445183 267104 30120 -1 34
36 0 445111 267160 30320 -1 35
37 0 445111 267232 30480 -1 36
38 0 445167 267382 30600 -1 37
39 0 445351 267878 30720 -1 38
40 0 445511 268058 30800 -1 39
41 0 445839 268222 30920 -1 40
42 0 446091 268498 31000 -1 41
43 0 446359 268708 31120 -1 42
44 0 446583 268948 31200 -1 43
45 0 447003 269216 31280 -1 44
46 0 447423 269412 31400 -1 45
47 0 447831 269406 31480 -1 46
48 0 448159 269546 31560 -1 47
49 0 448399 269658 31680 -1 48
50 0 448659 269874 31800 -1 49
51 0 448911 270022 31920 -1 50
52 0 449079 270200 32040 -1 51
53 0 449231 270332 32160 -1 52
54 0 449335 270484 32320 -1 53
55 0 449387 270584 32480 -1 54
56 0 449435 270740 32600 -1 55
57 0 449515 270816 32720 -1 56
58 0 449695 270924 32840 -1 57
59 0 449803 270988 32960 -1 58
60 0 449927 271032 33080 -1 59
61 0 450167 271114 33200 -1 60
62 0 450323 271154 33320 -1 61
63 0 450383 271250 33520 -1 62
64 0 450419 271382 33720 -1 63
65 0 450503 271478 33880 -1 64
66 0 450655 271586 34040 -1 65
67 0 450863 271646 34200 -1 66
68 0 451135 271716 34320 -1 67
69 0 451495 271872 34480 -1 68
70 0 451739 271972 34600 -1 69
71 0 451975 272096 34720 -1 70
72 0 452111 272228 34840 -1 71
73 0 452439 272394 35000 -1 72
74 0 452771 272598 35160 -1 73
75 0 452879 272558 35320 -1 74
76 0 453071 272610 35480 -1 75
77 0 453247 272706 35680 -1 76
78 0 453419 272710 35880 -1 77
79 0 453579 272646 36080 -1 78
80 0 453687 272606 36240 -1 79
81 0 453739 272536 36400 -1 80
82 0 453855 272404 36480 -1 81
83 0 454247 272348 36560 -1 82
84 0 454595 272214 36640 -1 83
85 0 455439 272142 36840 -1 84
86 0 455895 272146 37040 -1 85
87 0 455331 272230 37240 -1 86
88 0 454835 272366 37440 -1 87
89 0 454967 272374 37600 -1 88
90 0 455151 272416 37760 -1 89
91 0 455255 272444 37880 -1 90
92 0 455971 272760 37960 -1 91
93 0 456623 273270 38040 -1 92
94 0 457407 273454 38120 -1 93
95 0 457543 273608 38240 -1 94
96 0 457615 273668 38360 -1 95
97 0 457851 273752 38480 -1 96
98 0 458159 273834 38560 -1 97
99 0 458439 273830 38680 -1 98
100 0 458959 273880 38760 -1 99
101 0 459371 273916 38840 -1 100
102 0 459899 273990 38960 -1 101
103 0 460239 274006 39120 -1 102
104 0 460595 274186 39240 -1 103
105 0 460779 274252 39360 -1 104
106 0 461095 274252 39520 -1 105
107 0 461251 274272 39680 -1 106
108 0 461447 274352 39880 -1 107
109 0 461575 274414 40000 -1 108
110 0 461751 274486 40160 -1 109
111 0 461919 274534 40320 -1 110
112 0 462159 274706 40480 -1 111
113 0 462419 274880 40640 -1 112
114 0 462579 274908 40800 -1 113
115 0 462779 274928 40960 -1 114
116 0 463043 274936 41120 -1 115
117 0 463259 274888 41280 -1 116
118 0 463435 274828 41440 -1 117
119 0 463623 274722 41640 -1 118
120 0 463719 274630 41800 -1 119
121 0 463867 274530 42040 -1 120
122 0 463915 274518 42280 -1 121
123 0 463959 274426 42480 -1 122
124 0 464003 274410 42720 -1 123
125 0 464067 274446 42920 -1 124
126 0 464187 274538 43120 -1 125
127 0 464263 274570 43320 -1 126
128 0 464367 274594 43520 -1 127
129 0 464455 274708 43680 -1 128
130 0 464503 274712 43840 -1 129
131 0 464459 274772 44040 -1 130
132 0 464571 274860 44280 -1 131
133 0 464639 274920 44520 -1 132
134 0 464639 274976 44720 -1 133
135 0 464627 275064 44880 -1 134
136 0 464635 275192 45040 -1 135
137 0 464627 275304 45200 -1 136
138 0 464655 275396 45400 -1 137
139 0 464563 275556 45560 -1 138
140 0 464519 275736 45720 -1 139
141 0 464487 275780 45920 -1 140
142 0 464579 275690 46080 -1 141
143 0 464743 275546 46240 -1 142
144 0 464835 275426 46400 -1 143
145 0 464895 275354 46600 -1 144
146 0 464971 275294 46760 -1 145
147 0 465195 274802 46960 -1 146
148 0 465231 274902 47120 -1 147
149 0 465315 274986 47320 -1 148
150 0 465275 275274 47480 -1 149
151 0 465203 275458 47680 -1 150
152 0 465131 275314 47840 -1 151
153 0 465079 275308 48000 -1 152
154 0 465423 275696 48160 -1 153
155 0 465515 275924 48320 -1 154
156 0 465523 276104 48520 -1 155
157 0 465511 276260 48720 -1 156
158 0 465587 276438 48920 -1 157
159 0 465639 276538 49080 -1 158
160 0 465443 276770 49280 -1 159
161 0 465459 276846 49440 -1 160
162 0 465451 277026 49640 -1 161
163 0 465523 277106 49800 -1 162
164 0 465543 277150 50000 -1 163
165 0 465755 277168 50200 -1 164
166 0 465823 277208 50360 -1 165
167 0 465907 277252 50520 -1 166
168 0 465967 277376 50680 -1 167
169 0 466187 277404 50840 -1 168
170 0 466375 277276 51040 -1 169
171 0 466471 277256 51240 -1 170
172 0 466599 277332 51440 -1 171
173 0 466655 277364 51640 -1 172
174 0 466739 277376 51840 -1 173
175 0 466871 277348 52040 -1 174
176 0 466823 277408 52240 -1 175
177 0 466867 277492 52440 -1 176
178 0 466847 277540 52680 -1 177
179 0 466815 277620 52880 -1 178
180 0 466659 277784 53040 -1 179
181 0 466399 277822 53120 -1 180
182 0 466335 277906 53280 -1 181
183 0 466319 278010 53480 -1 182
184 0 466247 278130 53680 -1 183
185 0 466259 278266 53880 -1 184
186 0 466271 278366 54040 -1 185
187 0 466463 278452 54200 -1 186
188 0 466667 278528 54400 -1 187
189 0 466727 278696 54600 -1 188
190 0 466783 278780 54800 -1 189
191 0 466883 278828 54960 -1 190
192 0 467007 278864 55160 -1 191
193 0 467079 278888 55360 -1 192
194 0 467179 278868 55600 -1 193
195 0 467219 278876 55840 -1 194
196 0 467251 278828 56000 -1 195
197 0 467323 278800 56200 -1 196
198 0 467391 278726 56400 -1 197
199 0 467347 278738 56600 -1 198
200 0 467339 278718 56800 -1 199
201 0 467275 278670 57000 -1 200
202 0 467271 278650 57200 -1 201
203 0 467159 278582 57400 -1 202
204 0 466951 278526 57600 -1 203
205 0 466815 278482 57800 -1 204
206 0 466619 278470 58000 -1 205
207 0 466351 278542 58160 -1 206
208 0 466059 278570 58360 -1 207
209 0 465927 278590 58520 -1 208
210 0 465783 278588 58720 -1 209
211 0 465667 278660 58880 -1 210
212 0 465519 278728 59040 -1 211
213 0 465391 278960 59200 -1 212
214 0 465299 279132 59360 -1 213
215 0 465159 279280 59520 -1 214
216 0 465043 279428 59680 -1 215
217 0 465107 279556 59880 -1 216
218 0 465095 279744 60080 -1 217
219 0 465059 279776 60240 -1 218
220 0 465043 279816 60400 -1 219
221 0 464959 279772 60560 -1 220
222 0 464839 279024 60680 -1 221
223 0 464803 279280 60800 -1 222
224 0 464811 279502 60920 -1 223
225 0 464687 279922 61080 -1 224
226 0 464331 280174 61240 -1 225
227 0 464183 280352 61400 -1 226
228 0 464191 280492 61560 -1 227
229 0 464111 280588 61720 -1 228
230 0 463871 280736 61880 -1 229
231 0 463739 280848 62080 -1 230
232 0 463707 281004 62280 -1 231
233 0 463503 281120 62480 -1 232
234 0 462839 281238 62680 -1 233
235 0 462639 281354 62800 -1 234
236 0 462407 281442 62960 -1 235
237 0 462155 281550 63120 -1 236
238 0 461939 281682 63280 -1 237
239 0 461751 281798 63440 -1 238
240 0 461427 281996 63600 -1 239
241 0 461375 282028 63720 -1 240
242 0 461435 282032 63880 -1 241
243 0 461439 282084 64040 -1 242
244 0 461411 282226 64240 -1 243
245 0 461211 282434 64400 -1 244
246 0 461039 282618 64560 -1 245
247 0 460963 282742 64720 -1 246
248 0 460927 282930 64920 -1 247
249 0 460895 283006 65080 -1 248
250 0 460867 283056 65240 -1 249
251 0 460851 283160 65440 -1 250
252 0 460755 283304 65600 -1 251
253 0 460727 283720 65720 -1 252
254 0 460575 283888 65880 -1 253
255 0 460471 283860 66080 -1 254
256 0 460419 283964 66280 -1 255
257 0 460443 284056 66440 -1 256
258 0 460411 284108 66680 -1 257
259 0 460423 283964 66840 -1 258
260 0 460583 283712 67160 -1 259
261 0 460579 283700 67360 -1 260
262 0 460463 283780 67520 -1 261
263 0 460339 283912 67720 -1 262
264 0 460387 283916 67920 -1 263
265 0 460415 283876 68120 -1 264
266 0 460467 283872 68320 -1 265
267 0 460491 283848 68520 -1 266
268 0 460519 283804 68680 -1 267
269 0 460567 283748 68880 -1 268
270 0 460599 283684 69040 -1 269
271 0 460711 283644 69200 -1 270
272 0 460755 283656 69360 -1 271
273 0 460827 283680 69520 -1 272
274 0 460919 283704 69680 -1 273
275 0 461051 283726 69840 -1 274
276 0 461107 283746 70040 -1 275
277 0 461215 283746 70280 -1 276
278 0 461323 283750 70480 -1 277
279 0 461371 283774 70680 -1 278
280 0 461511 283786 70880 -1 279
281 0 461627 283742 71120 -1 280
282 0 461655 283726 71320 -1 281
283 0 461691 283688 71520 -1 282
284 0 461755 283596 71720 -1 283
285 0 461891 283464 71920 -1 284
286 0 461959 283380 72080 -1 285
287 0 462051 283292 72240 -1 286
288 0 462131 283220 72400 -1 287
289 0 462239 283062 72520 -1 288
290 0 462583 282926 72680 -1 289
291 0 462699 282874 72800 -1 290
292 0 462791 282846 72920 -1 291
293 0 462835 282682 73080 -1 292
294 0 462963 282614 73200 -1 293
295 0 463147 282372 73360 -1 294
296 0 463339 282192 73480 -1 295
297 0 463627 281896 73600 -1 296
298 0 463799 281466 73720 -1 297
299 0 463847 281418 73840 -1 298
300 0 463951 281210 73960 -1 299
301 0 463991 281038 74080 -1 300
302 0 464031 281018 74200 -1 301
303 0 464191 280838 74320 -1 302
304 0 464295 280738 74400 -1 303
305 0 464619 280464 74480 -1 304
306 0 464927 280136 74600 -1 305
307 0 465279 279784 74680 -1 306
308 0 465967 279186 74760 -1 307
309 0 466591 278646 74840 -1 308
310 0 467247 278152 74880 -1 309
311 0 469099 276964 74880 -1 310
312 0 469484.25 276772.44 74760 -1 311
313 0 469506.88 276726.47 74680 -1 312
314 0 469482.97 276422 74560 -1 313
315 0 469500.44 276094.34 74440 -1 314
316 0 469274.47 275883.88 74320 -1 315
317 0 470419.6 275592.88 74320 -1 316
318 0 470846.4 275466.75 74200 -1 317
319 0 471081.12 275310.12 74080 -1 318
320 0 471169.97 275181.75 73920 -1 319
321 0 471271.78 275061.53 73800 -1 320
322 0 471425.47 274961.16 73640 -1 321
323 0 471576.1 274812.3 73560 -1 322
324 0 471702.78 274794.3 73640 -1 323
325 0 471936.66 274613.06 73720 -1 324
326 0 472000.78 274493.25 73640 -1 325
327 0 472080.7 274395.38 73600 -1 326
328 0 472385.16 274253.97 73560 -1 327
329 0 472473.75 274088.7 73520 -1 328
330 0 472487.12 273988.03 73440 -1 329
331 0 472648.75 273927.06 73360 -1 330
332 0 472748.1 273906.9 73280 -1 331
333 0 472774.94 273902.97 73120 -1 332
334 0 472820.62 273858.4 73000 -1 333
335 0 472951.72 273830.7 72840 -1 334
336 0 472947.34 273653.38 72720 -1 335
337 0 473076.97 273606.8 72640 -1 336
338 0 473128.3 273603.75 72600 -1 337
339 0 469070.62 275599.38 74360 -1 316
340 0 468751.4 275364.38 74440 -1 339
341 0 468625 275350 74480 -1 340
342 0 468355.06 275190.88 74640 -1 341
343 0 468181.06 275090.84 74800 -1 342
344 0 467987.22 275028.25 74960 -1 343
345 0 467825.16 274907.44 75040 -1 344
346 0 467708.66 274805.8 75120 -1 345
347 0 467329.75 274420.8 75200 -1 346
348 0 467017.78 273979.06 75360 -1 347
349 0 466236.66 273720.94 75440 -1 348
350 0 465566.1 273354.2 75440 -1 349
351 0 464759.38 273190.2 75440 -1 350
352 0 464123.5 272860.53 75560 -1 351
353 0 463998.1 272743.12 75680 -1 352
354 0 463914.47 272664.84 75760 -1 353
355 0 463636.06 272364.88 75880 -1 354
356 0 463561.72 272094.72 76000 -1 355
357 0 463565.6 272092.75 76040 -1 356
358 0 464039.8 272442.62 76040 -1 357
359 0 464233.78 272469.06 76040 -1 358
360 0 464253.75 272619.56 76040 -1 359
361 0 464376.62 272684.28 76040 -1 360
362 0 464531.88 272669.47 76040 -1 361
363 0 464650.03 272726.8 76040 -1 362
364 0 464717.1 272815.12 76040 -1 363
365 0 464710.8 272698.62 76160 -1 364
366 0 464697.25 272650.84 76240 -1 365
367 0 463598.88 272084.97 76200 -1 357
368 0 463429.5 272018.94 76320 -1 367
369 0 463316.56 271974.9 76400 -1 368
370 0 463216.4 271827.5 76480 -1 369
371 0 463750.6 272152.62 76480 -1 370
372 0 464110.66 272216.94 76480 -1 371
373 0 464106.72 272265.22 76520 -1 372
374 0 463166.34 271753.8 76520 -1 370
375 0 463049.84 271504 76600 -1 374
376 0 462882.62 271390.12 76760 -1 375
377 0 462831.1 271202.47 76880 -1 376
378 0 462797.1 271140.38 76920 -1 377
379 0 462716.78 271098.22 77000 -1 378
380 0 462636.44 271056.03 77080 -1 379
381 0 462189.06 270887.22 77240 -1 380
382 0 461682.38 270813.6 77320 -1 381
383 0 460862 270707.75 77360 -1 382
384 0 460294.03 270497.75 77160 -1 383
385 0 459923.56 270326.75 76960 -1 384
386 0 459797.38 270218.25 76840 -1 385
387 0 459576.7 270128.1 76600 -1 386
388 0 459403.3 269971.72 76400 -1 387
389 0 459153.75 269723.25 76160 -1 388
390 0 459066.62 269514.2 75960 -1 389
391 0 459025.8 269472.94 75920 -1 390
392 0 458985 269431.7 75880 -1 391
393 0 458821.8 269266.7 75720 -1 392
394 0 458712.6 268990.3 75560 -1 393
395 0 458675.1 268661.66 75560 -1 394
396 0 458552.16 268432.34 75560 -1 395
397 0 458497.56 268494.38 75600 -1 396
398 0 458442.97 268483.03 75640 -1 397
399 0 458572.2 268559.97 75680 -1 398
400 0 458346 268535 75400 -1 394
401 0 458241.94 268246.88 75480 -1 400
402 0 458082.53 267606.66 75600 -1 401
403 0 457596.34 266836.44 75760 -1 402
404 0 457530.5 266722.3 75840 -1 403
405 0 457190.62 266629 75960 -1 404
406 0 456946.3 266445.6 76160 -1 405
407 0 456842.03 266260.78 76320 -1 406
408 0 456619.38 266240.47 76520 -1 407
409 0 456216.4 266050.84 76720 -1 408
410 0 456134.12 265983.47 76760 -1 409
411 0 455969.6 265848.75 76840 -1 410
412 0 455932.3 265801.62 76920 -1 411
413 0 455857.7 265707.38 77080 -1 412
414 0 454936.25 265560.1 76840 -1 413
415 0 454998.88 265625.47 76640 -1 414
416 0 455034.72 265441.06 76600 -1 415
417 0 455007.25 265414.75 76560 -1 416
418 0 455805.06 265703.5 77240 -1 413
419 0 455879.25 265734.16 77280 -1 418
420 0 456027.6 265795.44 77360 -1 419
421 0 456175.94 265856.75 77440 -1 420
422 0 456305.06 265830.1 77480 -1 421
423 0 456338.16 265960.25 77520 -1 422
424 0 455028.94 265536.5 77320 -1 418
425 0 454500.75 265510.75 77480 -1 424
426 0 454291.7 265558.84 77600 -1 425
427 0 453953.2 265667.56 77720 -1 426
428 0 453606.94 265754.4 77880 -1 427
429 0 453587.2 265832.47 78000 -1 428
430 0 453356.34 265807 78160 -1 429
431 0 452905.9 265818.62 78320 -1 430
432 0 452568.5 265795 78440 -1 431
433 0 452138.5 265676.3 78600 -1 432
434 0 451154.62 264979.75 78760 -1 433
435 0 451082.12 264823.12 78840 -1 434
436 0 451011.44 264682.72 79000 -1 435
437 0 450993.75 264647.62 79040 -1 436
438 0 450855.97 264499.94 79200 -1 437
439 0 450897.25 264498.62 79400 -1 438
440 0 450934.53 264527.97 79520 -1 439
441 0 450946.97 264537.75 79560 -1 440
442 0 450936.2 264717.75 79680 -1 441
443 0 450929 264837.75 79760 -1 442
444 0 458156.47 268147.62 75200 -1 400
445 0 458145.75 268085.16 75080 -1 444
446 0 458142.2 268064.34 75040 -1 445
447 0 458138.62 268043.53 75000 -1 446
448 0 458038.22 268048.66 74920 -1 447
449 0 457937.8 268053.78 74840 -1 448
450 0 457792.66 267988.16 74800 -1 449
451 0 461816.22 270896.94 77560 -1 382
452 0 461741.44 270874.97 77600 -1 451
453 0 461666.66 270853 77640 -1 452
454 0 461425.47 270796.25 77680 -1 453
455 0 460943.06 270682.78 77760 -1 454
456 0 460678.3 270660.84 77920 -1 455
457 0 460596.22 270660.8 77960 -1 456
458 0 460288.88 270671.62 78120 -1 457
459 0 460088.47 270735.03 78320 -1 458
460 0 459774.7 270843.75 78520 -1 459
461 0 459671.8 270890.1 78640 -1 460
462 0 459637.5 270905.53 78680 -1 461
463 0 459621.94 270907.62 78720 -1 462
464 0 459575.2 270913.88 78840 -1 463
465 0 459545.25 270842.03 78960 -1 464
466 0 459539.5 270826.22 79000 -1 465
467 0 459505.3 270746.25 79120 -1 466
468 0 459512.12 270774.94 79240 -1 467
469 0 459516.7 270794.06 79320 -1 468
470 0 459326.88 270629.34 79560 -1 469
471 0 459142.56 270575.94 79760 -1 470
472 0 459045.8 270580.75 79800 -1 471
473 0 459003.4 270540.56 79920 -1 472
474 0 458853.25 270506.56 80040 -1 473
475 0 458583.12 270375.06 80240 -1 474
476 0 458282.94 270254.5 80440 -1 475
477 0 458192.47 270220.44 80480 -1 476
478 0 457921.03 270118.25 80600 -1 477
479 0 457558.44 269940.8 80800 -1 478
480 0 457200.06 269531.7 80920 -1 479
481 0 457211.2 269022.88 80640 -1 480
482 0 457711.6 268788.8 80520 -1 481
483 0 457956.66 268651 80440 -1 482
484 0 458079.38 268581.7 80400 -1 483
485 0 458201.38 268549.7 80240 -1 484
486 0 458299.6 268588.44 80040 -1 485
487 0 458309.22 268402.88 79880 -1 486
488 0 458196.06 268659.06 79800 -1 487
489 0 457124.94 269291.62 81080 -1 480
490 0 457092.34 269235.66 81120 -1 489
491 0 456961.9 269011.78 81280 -1 490
492 0 456683.6 268881.66 81440 -1 491
493 0 456508.75 268865.28 81560 -1 492
494 0 456333.9 268848.9 81680 -1 493
495 0 456292.1 268754.66 81640 -1 494
496 0 456124.88 268377.75 81480 -1 495
497 0 456052.28 268101.66 81480 -1 496
498 0 455959.06 268085.5 81400 -1 497
499 0 455921 268086.75 81360 -1 498
500 0 456292.06 268876.12 81760 -1 494
501 0 456272.06 268892.53 81800 -1 500
502 0 456253.3 268881.88 81840 -1 501
503 0 456236.94 268905.5 81880 -1 502
504 0 456212.56 268895.47 81920 -1 503
505 0 456182.25 268919.72 81960 -1 504
506 0 456040 268839.44 82120 -1 505
507 0 456018.38 268818.3 82280 -1 506
508 0 469131 276936 74960 -1 311
509 0 469255 276954 75040 -1 508
510 0 469643 276658 75160 -1 509
511 0 469847 276564 75280 -1 510
512 0 470367 276372 75400 -1 511
513 0 470763 276312 75560 -1 512
514 0 471031 276344 75680 -1 513
515 0 471167 276396 75800 -1 514
516 0 471231 276472 75920 -1 515
517 0 471315 276548 76040 -1 516
518 0 471455 276640 76200 -1 517
519 0 471455 276666 76360 -1 518
520 0 471635 276682 76480 -1 519
521 0 471715 276690 76560 -1 520
522 0 471139.75 276396.22 76560 -1 521
523 0 470673.4 276099.3 76560 -1 522
524 0 470504.1 275924 76560 -1 523
525 0 470290.28 275623.5 76560 -1 524
526 0 470152.66 275250.25 76560 -1 525
527 0 470085.7 274760.2 76560 -1 526
528 0 470086.97 274396.88 76560 -1 527
529 0 470068.06 274288.28 76560 -1 528
530 0 469783.3 273934.84 76560 -1 529
531 0 469732.4 273762.25 76560 -1 530
532 0 469897.88 273483.2 76720 -1 531
533 0 469885.44 273671.75 76880 -1 532
534 0 469982 273848.7 76960 -1 533
535 0 470060.94 274080.28 77040 -1 534
536 0 470160.06 274114.94 77120 -1 535
537 0 470246 274041.28 77200 -1 536
538 0 469752.25 273598.7 76480 -1 531
539 0 469615.44 273288.88 76400 -1 538
540 0 469598.6 273197 76320 -1 539
541 0 469580.5 273064.72 76280 -1 540
542 0 469857 272928.56 76200 -1 541
543 0 469953.38 272812.22 76120 -1 542
544 0 469952.4 272778.47 76040 -1 543
545 0 469870.4 272908 75960 -1 544
546 0 469863.38 272913.1 75920 -1 545
547 0 471755 276694 76600 -1 521
548 0 471991 276634 76720 -1 547
549 0 472035 276578 76880 -1 548
550 0 472175 276578 77040 -1 549
551 0 472235 276546 77200 -1 550
552 0 472283 276486 77360 -1 551
553 0 472183 276454 77480 -1 552
554 0 472127 276366 77640 -1 553
555 0 472151 276310 77800 -1 554
556 0 472143 276290 77920 -1 555
557 0 472067 276274 78040 -1 556
558 0 472067 276246 78080 -1 557
559 0 472067 276218 78120 -1 558
560 0 472067 276190 78160 -1 559
561 0 472039 276158 78320 -1 560
562 0 472019 276174 78480 -1 561
563 0 472007 276110 78600 -1 562
564 0 472035 276234 78720 -1 563
565 0 472179 276054 78840 -1 564
566 0 472211 275766 78920 -1 565
567 0 472243 275672 79000 -1 566
568 0 472283 275604 79080 -1 567
569 0 472308.34 275562.66 79120 -1 568
570 0 472359 275480 79200 -1 569
571 0 472387 275432 79240 -1 570
572 0 472331.84 275763.22 79240 -1 571
573 0 472244.1 275832.7 79360 -1 572
574 0 472221.47 275874.94 79480 -1 573
575 0 472205.7 275902.75 79640 -1 574
576 0 472058.78 275954.56 79760 -1 575
577 0 472079.9 276040.16 80000 -1 576
578 0 472240.88 276388.7 80080 -1 577
579 0 472315 276425.5 80160 -1 578
580 0 472441.47 276496.3 80320 -1 579
581 0 472532.25 276532.75 80480 -1 580
582 0 472591.2 276553.53 80640 -1 581
583 0 472660.2 276537.62 80800 -1 582
584 0 472689.1 276487.53 80960 -1 583
585 0 472680.6 276429.88 81120 -1 584
586 0 472715.3 276444.38 81240 -1 585
587 0 472718.38 276445.5 81440 -1 586
588 0 472704.44 276434.2 81600 -1 587
589 0 472674 276430.12 81720 -1 588
590 0 472688.6 276442 81840 -1 589
591 0 472693.44 276445.94 81880 -1 590
592 0 472674.94 276448.84 82040 -1 591
593 0 472706.12 276384 82160 -1 592
594 0 472719.97 276360.5 82240 -1 593
595 0 472726.88 276348.75 82280 -1 594
596 0 472719.94 276337.38 82320 -1 595
597 0 472715.94 276348.06 82360 -1 596
598 0 472707.94 276369.44 82440 -1 597
599 0 472707.03 276336.4 82520 -1 598
600 0 472706.56 276319.88 82560 -1 599
601 0 472733.22 276198.78 82640 -1 600
602 0 472779.75 276033.06 82720 -1 601
603 0 472798.62 275830.44 82840 -1 602
604 0 472837.94 275655.75 82960 -1 603
605 0 472876.25 275554 83080 -1 604
606 0 472713.3 275544.7 83160 -1 605
607 0 472796.62 275454.72 83280 -1 606
608 0 472700.5 275280.97 83400 -1 607
609 0 472705.9 275207.75 83480 -1 608
610 0 472708.6 275171.12 83520 -1 609
611 0 472711.3 275134.53 83560 -1 610
612 0 472735 275137.47 83600 -1 611
613 0 472637.53 275096.2 83680 -1 612
614 0 472543.4 275056.38 83800 -1 613
615 0 472534.25 275076.47 83880 -1 614
616 0 472529.66 275086.53 83920 -1 615
617 0 472569.25 275070.12 83960 -1 616
618 0 472440.5 274981.22 84120 -1 617
619 0 472371.66 274965.34 84200 -1 618
620 0 472337.25 274957.4 84240 -1 619
621 0 472184.16 275002.97 84360 -1 620
622 0 472068.94 275019.72 84440 -1 621
623 0 472028.2 275078.5 84600 -1 622
624 0 472002.62 275080.3 84760 -1 623
625 0 471988.25 275069.5 84800 -1 624
626 0 471959.5 275047.94 84880 -1 625
627 0 472022.56 275049.4 84960 -1 626
628 0 472138.12 275075.7 85080 -1 627
629 0 472185.94 275065.12 85200 -1 628
630 0 472204.8 275091.25 85320 -1 629
631 0 472062.12 274928.28 85440 -1 630
632 0 472008.88 274944.3 85640 -1 631
633 0 471958.2 274930.75 85800 -1 632
634 0 471872.9 274900.62 85920 -1 633
635 0 471769.44 274869.34 86040 -1 634
636 0 471612.78 274809.5 86120 -1 635
637 0 471364.53 274679.06 86240 -1 636
638 0 471145.16 274598.97 86360 -1 637
639 0 471080.03 274559.66 86400 -1 638
640 0 470949.75 274481.06 86480 -1 639
641 0 470782.62 274394.72 86560 -1 640
642 0 470524.3 274305.66 86640 -1 641
643 0 470099.62 274088.53 86720 -1 642
644 0 469840.94 274028.78 86760 -1 643
645 0 469300 273802.5 86760 -1 644
646 0 469290.75 273797.78 86800 -1 645
647 0 468973.62 273565.88 86880 -1 646
648 0 468966.06 273552.7 86920 -1 647
649 0 468186.34 272946.47 87040 -1 648
650 0 468115.2 272968.03 87080 -1 649
651 0 469144.38 273791.56 86640 -1 645
652 0 468437.03 273509.5 86640 -1 651
653 0 467925.8 273318.03 86560 -1 652
654 0 467896.75 273255.22 86400 -1 653
655 0 467880.7 273206.84 86360 -1 654
656 0 467864.66 273158.47 86320 -1 655
657 0 467816.5 273013.38 86200 -1 656
658 0 467655.62 272822.34 86120 -1 657
659 0 467638.25 272814.5 86000 -1 658
660 0 467446.56 272594.56 86120 -1 659
661 0 467373.75 272455.2 86240 -1 660
662 0 467309.72 272364.12 86360 -1 661
663 0 467154.1 272112.06 86680 -1 662
664 0 467055.94 271832.7 86760 -1 663
665 0 466971.3 271471.88 86800 -1 664
666 0 466898.3 271298.88 86880 -1 665
667 0 466865.25 271174.88 86800 -1 666
668 0 466793.47 270993.97 86840 -1 667
669 0 466857.75 270177.3 86840 -1 668
670 0 466899.9 270190.25 86760 -1 669
671 0 466988.4 270277.03 86720 -1 670
672 0 466739.84 270428 86960 -1 668
673 0 466980.06 270085.3 87040 -1 672
674 0 466651.12 270530.2 87040 -1 673
675 0 466533.6 270548.1 87160 -1 674
676 0 466602.12 270588.03 87280 -1 675
677 0 466780.8 270593.97 87400 -1 676
678 0 466837.12 270527.22 87480 -1 677
679 0 466975.66 270476.5 87600 -1 678
680 0 467021.84 270459.6 87640 -1 679
681 0 467053.72 270357.88 87720 -1 680
682 0 467131.2 270250.38 87800 -1 681
683 0 467053.03 270190.47 87840 -1 682
684 0 466936.25 269630.38 87120 -1 673
685 0 466789.5 269339.38 87280 -1 684
686 0 466679.94 269098.7 87480 -1 685
687 0 466657.44 269026.03 87600 -1 686
688 0 466649.94 269001.8 87640 -1 687
689 0 466562.62 268869.66 87800 -1 688
690 0 466546.3 268742.62 88000 -1 689
691 0 466389.2 268526.78 88160 -1 690
692 0 466373.3 268354.97 88360 -1 691
693 0 466515.25 268252.5 88440 -1 692
694 0 466767 267936.62 88560 -1 693
695 0 466844.44 267680.8 88640 -1 694
696 0 466865.06 267753.7 88680 -1 695
697 0 466794.25 268140.25 88720 -1 696
698 0 466822.25 268108.94 88760 -1 697
699 0 466898.88 268101 88880 -1 698
700 0 466978.38 268028.75 89040 -1 699
701 0 467003.94 268022.5 89240 -1 700
702 0 467002.8 268006.44 89400 -1 701
703 0 466941.3 268049.72 89560 -1 702
704 0 466935.8 268222.56 89720 -1 703
705 0 466562.34 268340.3 89880 -1 704
706 0 466158.3 268516.25 89880 -1 705
707 0 465932.34 268574.8 89840 -1 706
708 0 465868.44 268566.62 89800 -1 707
709 0 465810.56 268575.5 89760 -1 708
710 0 466468.94 268273.62 90040 -1 705
711 0 466443.03 268275.7 90120 -1 710
712 0 466335.22 268270.88 90200 -1 711
713 0 466302.06 268295.22 90280 -1 712
714 0 466242.56 268121.06 90480 -1 713
715 0 466167.8 268060.1 90520 -1 714
716 0 466268.12 268058.38 90560 -1 715
717 0 469089.3 267942.88 90600 -1 716
718 0 468041.78 267909 90640 -1 717
719 0 467778.3 267629.5 90680 -1 718
720 0 467386.53 267548.38 90680 -1 719
721 0 467224.94 267399.72 90720 -1 720
722 0 467075.88 267366.84 90760 -1 721
723 0 466948.44 267244.97 90720 -1 722
724 0 467139.94 267222.28 90640 -1 723
725 0 467789.12 266914.3 90600 -1 724
726 0 465387.25 266930.84 90560 -1 725
727 0 467032.06 265972.44 90640 -1 726
728 0 466829.78 265886.7 90680 -1 727
729 0 466753.6 265863.28 90760 -1 728
730 0 466686.75 265758.2 90920 -1 729
731 0 465467.25 266019.8 90560 -1 727
732 0 465204.53 265854.44 90440 -1 731
733 0 465116.94 265799.3 90400 -1 732
734 0 465120.12 265959.56 90360 -1 733
735 0 465123.3 266119.8 90320 -1 734
736 0 465126.5 266280.06 90280 -1 735
737 0 464997.2 266123.38 90080 -1 736
738 0 464938.88 265927.2 89880 -1 737
739 0 464968 265871.5 89800 -1 738
740 0 464996.7 265815.62 89720 -1 739
741 0 464782.12 265571.06 89520 -1 740
742 0 464887.12 265553.44 89480 -1 741
743 0 465202.2 265500.62 89360 -1 742
744 0 465318.8 265615.28 89160 -1 743
745 0 465284.44 265786.6 89000 -1 744
746 0 465275.84 265829.44 88960 -1 745
747 0 465323.8 265929.94 88880 -1 746
748 0 465362.16 266009.16 88760 -1 747
749 0 465401.38 266026.8 88720 -1 748
750 0 465574.25 265194.62 88680 -1 749
751 0 465532 265354.06 88640 -1 750
752 0 465557.3 265701.22 88560 -1 751
753 0 465491.5 265910.75 88440 -1 752
754 0 465473.38 266179.38 88320 -1 753
755 0 465491.1 266317.25 88240 -1 754
756 0 465658.8 268196.28 88120 -1 691
757 0 465615.56 268218.5 88080 -1 756
758 0 465565.44 268258.78 88000 -1 757
759 0 465471.56 268302 87920 -1 758
760 0 465092.94 268311.3 87760 -1 759
761 0 464231.2 268229.3 87640 -1 760
762 0 464207.16 268194.3 87800 -1 761
763 0 463997.94 268328.38 87920 -1 762
764 0 463920.9 268328.06 88040 -1 763
765 0 463988.6 268346 88080 -1 764
766 0 464191.7 268399.84 88200 -1 765
767 0 472310 275558.88 83160 -1 606
768 0 472443 275336 79320 -1 571
769 0 472455 275288 79400 -1 768
770 0 472535 275120 79480 -1 769
771 0 472459 274884 79560 -1 770
772 0 472315 274662 79640 -1 771
773 0 472011 274194 79600 -1 772
774 0 471931 273962 79520 -1 773
775 0 471847 273830 79440 -1 774
776 0 471667 273270 79360 -1 775
777 0 471647 273026 79240 -1 776
778 0 471643 272930 79120 -1 777
779 0 471715 272826 79000 -1 778
780 0 471615 272570 78880 -1 779
781 0 471575 272606 78760 -1 780
782 0 471551 272638 78680 -1 781
783 0 471511 272600.66 78600 -1 782
784 0 471491 272582 78560 -1 783
785 0 471399 272494 78520 -1 784
786 0 471019.75 272369.3 78480 -1 785
787 0 470829.3 272167.16 78400 -1 786
788 0 470621.62 271830.03 78320 -1 787
789 0 470458.75 271519.6 78280 -1 788
790 0 470359.2 270969.12 78240 -1 789
791 0 470157.94 270584.1 78160 -1 790
792 0 469989.38 270425.75 78120 -1 791
793 0 469820.8 270267.38 78080 -1 792
794 0 469380.06 270047.44 78040 -1 793
795 0 468843.56 269860.7 78080 -1 794
796 0 468325.25 269356.38 78080 -1 795
797 0 468233.78 268918 78160 -1 796
798 0 468099.1 268465.3 78200 -1 797
799 0 467898.44 268226.53 78280 -1 798
800 0 467622.3 267917.84 78320 -1 799
801 0 467324.4 267650.7 78400 -1 800
802 0 467260.4 267593.8 78480 -1 801
803 0 467007.88 267364.56 78520 -1 802
804 0 466787 267236.56 78560 -1 803
805 0 466675.5 267191 78640 -1 804
806 0 466518.5 267143.5 78760 -1 805
807 0 466361.3 267098 78840 -1 806
808 0 466201.75 266983.6 78920 -1 807
809 0 466042.12 266968.3 79040 -1 808
810 0 465883.78 267001.1 79200 -1 809
811 0 465767.12 267033 79360 -1 810
812 0 465731.06 267072.2 79560 -1 811
813 0 465664.66 267078.03 79720 -1 812
814 0 465613.38 267105.47 79880 -1 813
815 0 465600.88 267121.72 79960 -1 814
816 0 465582.12 267146.06 80080 -1 815
817 0 465591.25 267140.88 80280 -1 816
818 0 465603.75 267135.7 80480 -1 817
819 0 465530.53 267025.9 80640 -1 818
820 0 465396.9 266600.75 80680 -1 819
821 0 465189.56 266173.1 80720 -1 820
822 0 465062.1 266056.12 80760 -1 821
823 0 465845.1 267543.3 80760 -1 822
824 0 466106.56 267770.06 80760 -1 823
825 0 466143.88 268155.75 80760 -1 824
826 0 465912.88 268686.8 80760 -1 825
827 0 465565.16 269049.7 80760 -1 826
828 0 464738.03 269429.44 80760 -1 827
829 0 464312.9 269563.62 80760 -1 828
830 0 464455.56 269832.2 80920 -1 829
831 0 464544.34 269932.3 80960 -1 830
832 0 464699.9 269764.12 81080 -1 831
833 0 464693.25 269790.38 81200 -1 832
834 0 464700.62 269868.44 81320 -1 833
835 0 464823.94 269946.8 81440 -1 834
836 0 464447.5 269895.12 81560 -1 835
837 0 464857.3 269947.88 81800 -1 836
838 0 464732.88 269843.56 81920 -1 837
839 0 464799.38 269827.7 82000 -1 838
840 0 464934.6 265939.16 80800 -1 822
841 0 464858.84 265795.8 80640 -1 840
842 0 464868.75 265909.84 81000 -1 840
843 0 464885.62 265842.06 81120 -1 842
844 0 464821.2 265666.2 81280 -1 843
845 0 464832.72 265621.16 81360 -1 844
846 0 464841.16 265624.9 81400 -1 845
847 0 464842.1 265624.9 81440 -1 846
848 0 464872.94 265569.25 81480 -1 847
849 0 464615.47 265483.94 81160 -1 844
850 0 464246.44 265416.56 81040 -1 849
851 0 463553.47 265340.7 80880 -1 850
852 0 463197.34 265207.75 80960 -1 851
853 0 462986.16 264969.94 81080 -1 852
854 0 462766.28 264915.12 81120 -1 853
855 0 462326.5 264805.5 81200 -1 854
856 0 461897.8 264868.8 81400 -1 855
857 0 461404.06 264956.4 81560 -1 856
858 0 461152.5 265112.38 81600 -1 857
859 0 460973.12 265173.78 81680 -1 858
860 0 460883.44 265204.47 81720 -1 859
861 0 460669.25 265326.34 81760 -1 860
862 0 460560.38 265302.2 81840 -1 861
863 0 460558.62 265254 81880 -1 862
864 0 460556.88 265205.8 81920 -1 863
865 0 460507.25 265288.75 82040 -1 864
866 0 460485.47 265433.1 82160 -1 865
867 0 460544.5 265506.62 82240 -1 866
868 0 460562 265469.53 82320 -1 867
869 0 460410.38 265636 81800 -1 861
870 0 460132 265854 81880 -1 869
871 0 459993.25 265962.56 81920 -1 870
872 0 460132.88 266260.4 82040 -1 871
873 0 460042.97 266410.34 82080 -1 872
874 0 460175.84 266339.8 82200 -1 873
875 0 462820.25 264534.8 81040 -1 853
876 0 462737 264356.62 80880 -1 875
877 0 462724.1 264345.4 80840 -1 876
878 0 462685.4 264311.78 80720 -1 877
879 0 462672.5 264300.56 80680 -1 878
880 0 462587.72 264117.7 80600 -1 879
881 0 462456.6 264240.34 80400 -1 880
882 0 462304.16 264341.44 80320 -1 881
883 0 462151.7 264442.53 80240 -1 882
884 0 462215.1 264412.06 80160 -1 883
885 0 462080.88 264230.25 80040 -1 884
886 0 462043.12 264470.3 79960 -1 885
887 0 462036.6 264392.44 79920 -1 886
888 0 462183.53 264167.78 79880 -1 887
889 0 462711.84 263630.62 80600 -1 880
890 0 462802.25 263483 80680 -1 889
891 0 462832.56 263292.62 80760 -1 890
892 0 462920.28 262990.12 80880 -1 891
893 0 462937.28 262693.25 80960 -1 892
894 0 463016.94 262547.3 81000 -1 893
895 0 463092.5 262444.8 81040 -1 894
896 0 463152.06 262294.06 81120 -1 895
897 0 463207.56 262156.56 81200 -1 896
898 0 463348.88 261983.3 81240 -1 897
899 0 463516.34 261888.97 81320 -1 898
900 0 463668.06 261567.1 81400 -1 899
901 0 463850.2 261318.52 81480 -1 900
902 0 463881.03 261232.28 81560 -1 901
903 0 463858.84 261043.75 81640 -1 902
904 0 463833.56 261044.02 81680 -1 903
905 0 463935.94 260878.88 81760 -1 904
906 0 464058.47 260818.58 81880 -1 905
907 0 464092.06 260794.62 82000 -1 906
908 0 464073.47 260687.27 82080 -1 907
909 0 464081.88 260604.77 82160 -1 908
910 0 464087.5 260591.83 82200 -1 909
911 0 464161.62 260480.72 82240 -1 910
912 0 464183.1 260391.44 82320 -1 911
913 0 464262.03 260235.9 82400 -1 912
914 0 464301.5 260158.14 82440 -1 913
915 0 464383.6 259947.89 82520 -1 914
916 0 464530.22 259861.6 82600 -1 915
917 0 464574.75 259805.92 82680 -1 916
918 0 464663 259768.66 82800 -1 917
919 0 464697.06 259813.6 82880 -1 918
920 0 464758.8 259841.7 82920 -1 919
921 0 464882.28 259897.89 83000 -1 920
922 0 464887.94 259863.03 83160 -1 921
923 0 472243 274686 79760 -1 772
924 0 472143 274718 79880 -1 923
925 0 472115 274750 80000 -1 924
926 0 472083 274606 80160 -1 925
927 0 471655 273998 80240 -1 926
928 0 471167 273646 80040 -1 927
929 0 471639 273936 80320 -1 927
930 0 471475 273868 80360 -1 929
931 0 471299 273848 80440 -1 930
932 0 471031 273648 80520 -1 931
933 0 470968.34 273612 80560 -1 932
934 0 470843 273540 80640 -1 933
935 0 470791 273508 80760 -1 934
936 0 470731 273468 80800 -1 935
937 0 470669 273392 80840 -1 936
938 0 470607 273316 80880 -1 937
939 0 471441.06 274049.9 80880 -1 938
940 0 471705.75 274137.12 80880 -1 939
941 0 471694.9 274107.75 80920 -1 940
942 0 471695.84 274012.5 80960 -1 941
943 0 471737.8 274065.62 81000 -1 942
944 0 471714.66 274074 81040 -1 943
945 0 471691.5 274082.38 81080 -1 944
946 0 470447 273274 80960 -1 938
947 0 470167 272743.34 81040 -1 946
948 0 470027 272478 81080 -1 947
949 0 469807 272350 81240 -1 948
950 0 469679 272218 81360 -1 949
951 0 469635 272082 81480 -1 950
952 0 469627 271978 81600 -1 951
953 0 469655 271836 81720 -1 952
954 0 469583 271744 81840 -1 953
955 0 469547 271728 81920 -1 954
956 0 469587 271508 82040 -1 955
957 0 469559 271388 82160 -1 956
958 0 469495 271300 82280 -1 957
959 0 469415 271180 82400 -1 958
960 0 469547 270996 82520 -1 959
961 0 469627 270858 82640 -1 960
962 0 469535 270538 82760 -1 961
963 0 469451 270230 82880 -1 962
964 0 469467 270026 83000 -1 963
965 0 469295 269842 83120 -1 964
966 0 469211 269534 83240 -1 965
967 0 469187 269162 83360 -1 966
968 0 469177 269022 83440 -1 967
969 0 469257 268678 83520 -1 968
970 0 469401 268510 83640 -1 969
971 0 469645 268334 83720 -1 970
972 0 469665 268234 83840 -1 971
973 0 469741 268130 83920 -1 972
974 0 469753 268070 84040 -1 973
975 0 469821 268002 84120 -1 974
976 0 470101 267962 84200 -1 975
977 0 470979 267910 84280 -1 976
978 0 471011 267882 84320 -1 977
979 0 471055 267786 84400 -1 978
980 0 471111 267722 84480 -1 979
981 0 471335 267868.66 84560 -1 980
982 0 471447 267942 84600 -1 981
983 0 471779 268042 84720 -1 982
984 0 472055 267992 84760 -1 983
985 0 472331 267942 84800 -1 984
986 0 472519 267998 84880 -1 985
987 0 472633 268054 84960 -1 986
988 0 472953 268030 85000 -1 987
989 0 473333 267878 85000 -1 988
990 0 473809 268034 85040 -1 989
991 0 473797 267910 85160 -1 990
992 0 473631 267782 85240 -1 991
993 0 473615 267758 85360 -1 992
994 0 473615 267774 85520 -1 993
995 0 473635 267706 85640 -1 994
996 0 473647 267706 85800 -1 995
997 0 473683 267670 85960 -1 996
998 0 473807 267510 86080 -1 997
999 0 473899 267290 86160 -1 998
1000 0 473899 267182 86240 -1 999
1001 0 473847 267118 86360 -1 1000
1002 0 473815 267000.66 86440 -1 1001
1003 0 473799 266942 86480 -1 1002
1004 0 473789.66 266903.34 86520 -1 1003
1005 0 473771 266826 86600 -1 1004
1006 0 473793 266758 86720 -1 1005
1007 0 474153 268446 85000 -1 990
1008 0 474509 268590 84960 -1 1007
1009 0 475003 268850 84920 -1 1008
1010 0 475819 269666 84920 -1 1009
1011 0 475931 270178 84880 -1 1010
1012 0 475487 270142 84840 -1 1011
1013 0 475399 270186 84800 -1 1012
1014 0 475907 270330 84720 -1 1011
1015 0 475899 269682 85000 -1 1010
1016 0 475942 269682 85040 -1 1015
1017 0 475985 269682 85080 -1 1016
1018 0 476024.5 269637.03 85240 -1 1017
1019 0 476074.38 269662.12 85320 -1 1018
1020 0 475951.97 269627.4 85360 -1 1019
1021 0 475987.38 269662.34 85400 -1 1020
1022 0 475991.56 269682.12 85440 -1 1021
1023 0 471623 267986 84840 -1 983
1024 0 469563.38 267351.25 84160 -1 975
1025 0 469541.06 267165.5 84280 -1 1024
1026 0 469553.47 267023.4 84400 -1 1025
1027 0 469499.75 266823.12 84520 -1 1026
1028 0 469479.47 266686.25 84600 -1 1027
1029 0 469478.84 266384.88 84720 -1 1028
1030 0 469426.03 266241.6 84800 -1 1029
1031 0 469330 265436 84800 -1 1030
1032 0 469326 265480 84880 -1 1031
1033 0 469288.66 265408 84960 -1 1032
1034 0 469270 265372 85000 -1 1033
1035 0 469270 265068 85080 -1 1034
1036 0 469282 265020 85200 -1 1035
1037 0 469278 264944 85280 -1 1036
1038 0 469298 264552 85360 -1 1037
1039 0 469282 264304 85440 -1 1038
1040 0 469214 264236 85520 -1 1039
1041 0 469110 264132 85600 -1 1040
1042 0 469102 264060 85680 -1 1041
1043 0 469050 263928 85800 -1 1042
1044 0 468966 263704 85880 -1 1043
1045 0 469022 263120 85920 -1 1044
1046 0 469098 262804 85840 -1 1045
1047 0 469310 262172 85760 -1 1046
1048 0 469406 262004 85640 -1 1047
1049 0 469442 261848 85520 -1 1048
1050 0 469446 261644 85440 -1 1049
1051 0 469786 261696 85880 -1 1047
1052 0 469786 261640 85960 -1 1051
1053 0 469798 261480 86000 -1 1052
1054 0 469578 261032 86040 -1 1053
1055 0 469362 260980 86080 -1 1054
1056 0 469286 260760 86120 -1 1055
1057 0 469142 260584 86160 -1 1056
1058 0 468926 260412 86240 -1 1057
1059 0 468762 260276 86320 -1 1058
1060 0 468490 260080 86400 -1 1059
1061 0 468202 259860 86480 -1 1060
1062 0 468014 259672 86560 -1 1061
1063 0 467670 259364 86640 -1 1062
1064 0 467522 258820 86680 -1 1063
1065 0 467726 258456 86760 -1 1064
1066 0 467866 257568 86760 -1 1065
1067 0 467858 257512 86800 -1 1066
1068 0 467754 256940 86920 -1 1067
1069 0 467658 256976 87080 -1 1068
1070 0 467618 256872 87160 -1 1069
1071 0 467554 256660 87280 -1 1070
1072 0 467486 256436 87400 -1 1071
1073 0 467182 256016 87520 -1 1072
1074 0 467006 255928 87600 -1 1073
1075 0 467022 255938 87560 -1 1074
1076 0 467070 255968 87440 -1 1075
1077 0 467006 256028 87320 -1 1076
1078 0 466958 256014.67 87280 -1 1077
1079 0 466910 256001.5 87240 -1 1078
1080 0 466862 255988 87200 -1 1079
1081 0 466810 256048 87160 -1 1080
1082 0 466646 255992 87080 -1 1081
1083 0 466490 255996 87000 -1 1082
1084 0 466918 255884 87640 -1 1074
1085 0 466862 255852 87720 -1 1084
1086 0 466818 255744 87840 -1 1085
1087 0 466666 255520 88000 -1 1086
1088 0 466530 255424 88080 -1 1087
1089 0 466490 255372 88160 -1 1088
1090 0 466398 255300 88280 -1 1089
1091 0 466442 255258 88320 -1 1090
1092 0 466486 255216 88360 -1 1091
1093 0 466606 255180 88480 -1 1092
1094 0 467918 257556 86640 -1 1066
1095 0 468034 257516 86480 -1 1094
1096 0 468606 256976 86560 -1 1095
1097 0 468650 256576 86680 -1 1096
1098 0 468894 256420 86720 -1 1097
1099 0 468926 256140 86840 -1 1098
1100 0 469846 255496 86840 -1 1099
1101 0 469822 255556 86720 -1 1100
1102 0 469838 255532 86600 -1 1101
1103 0 469874 255512 86560 -1 1102
1104 0 469958 255432 86440 -1 1103
1105 0 469942 255408 86320 -1 1104
1106 0 469974 255380 86200 -1 1105
1107 0 469926 255364 86080 -1 1106
1108 0 469866 255260 85960 -1 1107
1109 0 469834 255040 85880 -1 1108
1110 0 469826 255024 85800 -1 1109
1111 0 469826 254968 85720 -1 1110
1112 0 469742 255004 85640 -1 1111
1113 0 469707.34 255020 85560 -1 1112
1114 0 469690 255028 85520 -1 1113
1115 0 469634 255084 85440 -1 1114
1116 0 469686.8 255085.5 85360 -1 1115
1117 0 469878 254420 85880 -1 1109
1118 0 469962 254044 85920 -1 1117
1119 0 470002 254088 85800 -1 1118
1120 0 470086 254112 85760 -1 1119
1121 0 470104 254046 85680 -1 1120
1122 0 470122 253980 85600 -1 1121
1123 0 470162 253824 85480 -1 1122
1124 0 470074 253676 85360 -1 1123
1125 0 469998 253320 85280 -1 1124
1126 0 469902 253100 85200 -1 1125
1127 0 469946 253080 85120 -1 1126
1128 0 470018 252932 85040 -1 1127
1129 0 469838 252616 85120 -1 1127
1130 0 469846 252320 85080 -1 1129
1131 0 469746 252208 85240 -1 1130
1132 0 469610 252192 85320 -1 1131
1133 0 469502 252280 85440 -1 1132
1134 0 469862 252364 85040 -1 1130
1135 0 470006 253980 86040 -1 1118
1136 0 469902 255448 86920 -1 1100
1137 0 470038 255288 86960 -1 1136
1138 0 469918 255068 87160 -1 1137
1139 0 469882 254824 87240 -1 1138
1140 0 469868 254764 87280 -1 1139
1141 0 469854 254704 87320 -1 1140
1142 0 469882 254604 87400 -1 1141
1143 0 469846 254564 87440 -1 1142
1144 0 469854 254476 87560 -1 1143
1145 0 469830 254364 87680 -1 1144
1146 0 469842 254288 87800 -1 1145
1147 0 469882 254162.28 88000 -1 1146
1148 0 469898 254112 88080 -1 1147
1149 0 469970 254004 88240 -1 1148
1150 0 469014 263076 86040 -1 1045
1151 0 469050 263016 86160 -1 1150
1152 0 469138 263000 86320 -1 1151
1153 0 469146 262932 86440 -1 1152
1154 0 469187.34 262929.34 86480 -1 1153
1155 0 469270 262924 86560 -1 1154
1156 0 469306 262960 86600 -1 1155
1157 0 469278 262996 86680 -1 1156
1158 0 469174 263048 86800 -1 1157
1159 0 469122 263020 86920 -1 1158
1160 0 469282 265200 84720 -1 1031
1161 0 469226 265060 84680 -1 1160
1162 0 469610 264372 84640 -1 1161
1163 0 470170 263968 84680 -1 1162
1164 0 470498 263320 84680 -1 1163
1165 0 470694 263148 84760 -1 1164
1166 0 470834 263172 84840 -1 1165
1167 0 471018 263128 84920 -1 1166
1168 0 471170 263092 85000 -1 1167
1169 0 471314 262576 85040 -1 1168
1170 0 471582 262300 85080 -1 1169
1171 0 471620 261974 85120 -1 1170
1172 0 471658 261648 85160 -1 1171
1173 0 472126 260628 85160 -1 1172
1174 0 472288.62 260332.92 85200 -1 1173
1175 0 472349.8 260045.02 85240 -1 1174
1176 0 472496.5 259871.33 85280 -1 1175
1177 0 472528.97 259825.11 85320 -1 1176
1178 0 472980.38 259381.62 85360 -1 1177
1179 0 473378.8 259015.22 85400 -1 1178
1180 0 473644.56 258671.98 85440 -1 1179
1181 0 473940.8 258339.94 85520 -1 1180
1182 0 474041.47 258237.72 85560 -1 1181
1183 0 474232.5 257929.44 85600 -1 1182
1184 0 474275.7 257802.72 85640 -1 1183
1185 0 474453.12 257593.86 85760 -1 1184
1186 0 475123.22 257366.11 85800 -1 1185
1187 0 475552.25 257154.72 85840 -1 1186
1188 0 475762.8 256966.33 85880 -1 1187
1189 0 475744.5 256980.83 85920 -1 1188
1190 0 475689.56 257024.31 86040 -1 1189
1191 0 475561.6 256969.64 86160 -1 1190
1192 0 475497.56 256889.55 86280 -1 1191
1193 0 475377.25 256779.83 86400 -1 1192
1194 0 475266.2 256745.67 86520 -1 1193
1195 0 475171.3 256711.23 86640 -1 1194
1196 0 475068.16 256564.23 86760 -1 1195
1197 0 474930.94 256416.19 86840 -1 1196
1198 0 474895.06 256354.16 86920 -1 1197
1199 0 474866.2 256345.78 86960 -1 1198
1200 0 474696.75 256242.52 87080 -1 1199
1201 0 474657.56 256236.14 87120 -1 1200
1202 0 474660.16 256400.36 87160 -1 1201
1203 0 474642.06 256184.03 87200 -1 1202
1204 0 474527.7 255845.62 87320 -1 1203
1205 0 474471.7 255673.02 87400 -1 1204
1206 0 474383.7 255503.6 87520 -1 1205
1207 0 474232.38 255298.12 87640 -1 1206
1208 0 474172.25 255116.52 87720 -1 1207
1209 0 474101.22 254854.75 87720 -1 1208
1210 0 474228.06 254388.67 87720 -1 1209
1211 0 474272.12 254305.12 87640 -1 1210
1212 0 474328 254173.38 87600 -1 1211
1213 0 474355.94 254164.77 87560 -1 1212
1214 0 474142.2 255025.72 87760 -1 1208
1215 0 474185.78 254818.64 87840 -1 1214
1216 0 474190.62 254455.22 87880 -1 1215
1217 0 474227.12 254180.55 88000 -1 1216
1218 0 474533.75 253437.28 88040 -1 1217
1219 0 474646.56 252821.64 88000 -1 1218
1220 0 474641.7 252778.27 87920 -1 1219
1221 0 474636.8 252734.88 87840 -1 1220
1222 0 474546.06 252768.06 87640 -1 1221
1223 0 474558.62 252855.27 87440 -1 1222
1224 0 474561.5 252939.34 87280 -1 1223
1225 0 474569.62 252947.75 87200 -1 1224
1226 0 474673.28 252994.44 87120 -1 1225
1227 0 474681.44 252826.5 87080 -1 1226
1228 0 474788.94 252804.5 87000 -1 1227
1229 0 475045.38 252658.38 86880 -1 1228
1230 0 475256.12 252503.86 86840 -1 1229
1231 0 475858.6 252266.8 86800 -1 1230
1232 0 476002.3 252260.62 86840 -1 1231
1233 0 476120.56 252382.45 86960 -1 1232
1234 0 476163 252421.4 87000 -1 1233
1235 0 476485.16 252522.78 87080 -1 1234
1236 0 475934 252262 86760 -1 1231
1237 0 476158.72 252246.69 86640 -1 1236
1238 0 476228.8 252164.69 86560 -1 1237
1239 0 476248.6 252174.52 86480 -1 1238
1240 0 476325.97 252188.78 86360 -1 1239
1241 0 476372.75 252253.88 86240 -1 1240
1242 0 474606 253282.86 88200 -1 1218
1243 0 474754.16 252997.58 88320 -1 1242
1244 0 474977.62 252629.6 88560 -1 1243
1245 0 475036.25 252513.22 88600 -1 1244
1246 0 475039.2 252540.52 88640 -1 1245
1247 0 475023.38 252625.2 88720 -1 1246
1248 0 474936.5 252559 88760 -1 1247
1249 0 474850.47 252492.88 88800 -1 1248
1250 0 474729.97 252491.1 88880 -1 1249
1251 0 474587.7 252474.98 89000 -1 1250
1252 0 474347.47 252588.61 89080 -1 1251
1253 0 475872.6 256610 85720 -1 1188
1254 0 475900.44 256520.69 85680 -1 1253
1255 0 476057.5 256347.92 85560 -1 1254
1256 0 476496.5 255645.36 85600 -1 1255
1257 0 476583.62 255423.77 85640 -1 1256
1258 0 476855.94 255194.36 85680 -1 1257
1259 0 476903.78 255161.75 85880 -1 1258
1260 0 476972.94 255103.95 86040 -1 1259
1261 0 477002.16 255000.9 86080 -1 1260
1262 0 477102.8 254885.16 86120 -1 1261
1263 0 477426.44 254721.77 86280 -1 1262
1264 0 477393.4 254482.83 86360 -1 1263
