# Supplementary material for: Connectomics Analysis Reveals First-, Second-, and Third-Order Thermosensory and Hygrosensory Neurons in the Adult Drosophila Brain
Source: Curr Biol. 2020 Aug 17;30(16):3167–3182.e4. doi: 10.1016/j.cub.2020.06.028 (PMC7443704; doi:10.1016/j.cub.2020.06.028)
Supplement: Data S1. Skeletons and Meshes, Related to STAR Methods — marin2020-skeletons contains files describing the morphology of each neuron in this study (in FAFB14 space, .swc format). glomeruli_meshes contains the glomerular meshes (in FAFB14 space, .stl format). neuropil_meshes contains the glomerular meshes (in FAFB14 space, .stl format). [file mmc5.zip › VP_SI/marin2020-skeletons/5434675.swc]

# SWC format file
# based on specifications at http://www.neuronland.org/NLMorphologyConverter/MorphologyFormats/SWC/Spec.html
# Created by nat::write.neuron.swc
# PointNo Label X Y Z Radius Parent 
1 0 434551.62 257970.3 23760 -1 -1
2 0 434394.28 257897.81 23840 -1 1
3 0 434113.2 257584.62 23920 -1 2
4 0 433893.88 257211.23 24000 -1 3
5 0 433869.12 256802.94 24000 -1 4
6 0 433916.84 256649.73 24040 -1 5
7 0 434098.88 256410.16 24160 -1 6
8 0 434166.38 256346.62 24320 -1 7
9 0 434199.62 256252.92 24480 -1 8
10 0 434238.12 256210.11 24600 -1 9
11 0 434236.75 256167.92 24720 -1 10
12 0 434644.25 256204.36 24760 -1 11
13 0 434892.8 256251.55 24840 -1 12
14 0 435127.03 256234.11 24920 -1 13
15 0 435354.9 256209.27 24960 -1 14
16 0 435422.7 256198.6 25080 -1 15
17 0 435921.06 256390.02 25200 -1 16
18 0 436649.1 256641.31 25200 -1 17
19 0 437049.2 256685.03 25200 -1 18
20 0 437333.28 256716.86 25200 -1 19
21 0 437447.9 256713.5 25120 -1 20
22 0 437667.97 256637.08 25000 -1 21
23 0 437798.16 256753.38 24920 -1 22
24 0 438077.1 256958.45 24800 -1 23
25 0 438302.47 257064.23 24720 -1 24
26 0 438630.47 257248.34 24720 -1 25
27 0 438863.34 257426.06 24760 -1 26
28 0 439210.12 257484.03 24880 -1 27
29 0 439725.25 257528.22 25000 -1 28
30 0 439942.16 257547.27 25120 -1 29
31 0 440130.22 257592.83 25240 -1 30
32 0 440205.53 257645.73 25360 -1 31
33 0 440380.16 257654.58 25480 -1 32
34 0 441196.03 258050.34 25480 -1 33
35 0 441767.88 258450.08 25480 -1 34
36 0 442296.7 258721.02 25440 -1 35
37 0 442421.62 258766.66 25320 -1 36
38 0 442542.94 258843.98 25240 -1 37
39 0 442786.06 259059.95 25120 -1 38
40 0 443226.1 259252.05 25120 -1 39
41 0 443518.1 259232.16 25120 -1 40
42 0 443965.2 259178.05 25160 -1 41
43 0 444305.2 259282.25 25160 -1 42
44 0 444514.3 259431.17 25040 -1 43
45 0 444862.12 259687.23 25040 -1 44
46 0 444987.62 259935.53 24960 -1 45
47 0 445030.97 260090.03 24840 -1 46
48 0 445094.25 260193.05 24760 -1 47
49 0 445123.22 260323.73 24640 -1 48
50 0 445229.47 260535.2 24520 -1 49
51 0 445433.84 260758.34 24400 -1 50
52 0 445570.2 260978.33 24280 -1 51
53 0 445729.44 261116.4 24160 -1 52
54 0 445978.6 261261.11 24040 -1 53
55 0 445989.84 261294.81 23960 -1 54
56 0 446341.1 261479.2 23880 -1 55
57 0 446654.56 261618.64 23800 -1 56
58 0 446891.66 261772.33 23680 -1 57
59 0 447325.2 261900.64 23560 -1 58
60 0 447885.1 262219.78 23480 -1 59
61 0 448206.2 262281.8 23360 -1 60
62 0 448468.4 262393.94 23240 -1 61
63 0 448640.66 262447.12 23120 -1 62
64 0 448772.7 262517.88 23000 -1 63
65 0 449029.5 262626.88 22840 -1 64
66 0 449151.28 262629.78 22680 -1 65
67 0 449382.8 262690.75 22560 -1 66
68 0 449646 262858.12 22440 -1 67
69 0 450047.3 263096.3 22520 -1 68
70 0 450443.22 263178.8 22600 -1 69
71 0 450794.25 263313.7 22640 -1 70
72 0 451120.16 263499.44 22760 -1 71
73 0 451156.7 263585.78 22880 -1 72
74 0 451700.3 263957.97 23000 -1 73
75 0 452294.03 264443.6 23080 -1 74
76 0 452808.9 264880.6 23120 -1 75
77 0 453145.6 265124.1 23200 -1 76
78 0 453170.88 265261.03 23320 -1 77
79 0 453179.47 265264.03 23440 -1 78
80 0 453144.47 265325.62 23560 -1 79
81 0 453159.78 265360.2 23680 -1 80
82 0 453256.03 265446.3 23800 -1 81
83 0 453388.8 265559.22 23880 -1 82
84 0 453508.78 265713.78 23960 -1 83
85 0 453609.12 265842.56 24040 -1 84
86 0 453717.34 266014.72 24120 -1 85
87 0 453856.06 266225.12 24200 -1 86
88 0 453945.03 266298.34 24280 -1 87
89 0 454062.38 266352.56 24360 -1 88
90 0 454235.16 266512.97 24440 -1 89
91 0 454415.2 266688.88 24520 -1 90
92 0 454608.25 266832.12 24600 -1 91
93 0 454846.2 267008.4 24680 -1 92
94 0 454980.44 267117.28 24760 -1 93
95 0 455129.47 267184.66 24840 -1 94
96 0 455332.25 267266.84 24920 -1 95
97 0 455565.47 267492.84 25000 -1 96
98 0 455744.28 267535.53 25080 -1 97
99 0 455905.5 267666.62 25200 -1 98
100 0 456011.22 267725.25 25280 -1 99
101 0 456258.53 267827.94 25360 -1 100
102 0 456384.94 267895.47 25440 -1 101
103 0 456595.53 268010.38 25520 -1 102
104 0 456725.7 268094.9 25600 -1 103
105 0 456993.44 268193.12 25680 -1 104
106 0 457215.72 268242.44 25760 -1 105
107 0 457396.88 268283.22 25840 -1 106
108 0 457667.9 268402.56 25920 -1 107
109 0 457915.47 268432.06 26000 -1 108
110 0 458252.78 268548.3 26120 -1 109
111 0 458481.84 268682 26200 -1 110
112 0 458710.75 268784.6 26320 -1 111
113 0 458928.16 268840.66 26440 -1 112
114 0 459042.16 268808.66 26560 -1 113
115 0 459224.97 268792.53 26680 -1 114
116 0 459332.72 268669.38 26800 -1 115
117 0 459411.66 268654.9 26920 -1 116
118 0 459560.22 268724.88 27040 -1 117
119 0 459674.9 268848.72 27160 -1 118
120 0 459842.62 268975.34 27280 -1 119
121 0 459964.47 269084.28 27400 -1 120
122 0 460118.6 269149.03 27520 -1 121
123 0 460216.22 269184.06 27640 -1 122
124 0 460349.25 269386.8 27720 -1 123
125 0 460484.03 269588.12 27840 -1 124
126 0 460560.1 269712.22 27960 -1 125
127 0 460627.47 269847.4 28040 -1 126
128 0 460825.8 270181.8 28120 -1 127
129 0 460970.38 270618.9 28200 -1 128
130 0 461217.22 270821.44 28320 -1 129
131 0 461482.94 271105.06 28440 -1 130
132 0 461790.53 271369.53 28560 -1 131
133 0 462141.62 271644.2 28680 -1 132
134 0 462400.12 271953.25 28800 -1 133
135 0 462516.5 272114.44 28920 -1 134
136 0 462633.44 272222.38 29040 -1 135
137 0 462881.75 272321.16 29160 -1 136
138 0 463077.12 272529.3 29280 -1 137
139 0 463335.72 272698.6 29400 -1 138
140 0 463684.53 272893.25 29520 -1 139
141 0 463964.47 273040.06 29600 -1 140
142 0 464220.6 273220.75 29720 -1 141
143 0 464446.97 273321.7 29840 -1 142
144 0 464694.25 273467.25 29960 -1 143
145 0 464890.88 273567.9 30080 -1 144
146 0 465087.28 273649.84 30200 -1 145
147 0 465325.75 273704.75 30320 -1 146
148 0 465689.1 273809.44 30440 -1 147
149 0 465841.84 273862 30560 -1 148
150 0 466150.28 273895.78 30640 -1 149
151 0 466432.97 274005.78 30760 -1 150
152 0 466646.2 274079.28 30880 -1 151
153 0 466755.1 274121.53 31000 -1 152
154 0 466910.03 274157.2 31120 -1 153
155 0 467106.12 274251.97 31240 -1 154
156 0 467258.53 274317.12 31360 -1 155
157 0 467471.28 274369.75 31480 -1 156
158 0 467653.6 274481.62 31600 -1 157
159 0 467826.97 274581.9 31720 -1 158
160 0 468194.12 274814.3 31880 -1 159
161 0 468236.84 274878.94 32040 -1 160
162 0 468442.38 274931.22 32200 -1 161
163 0 468568.47 274958.12 32320 -1 162
164 0 468749.6 275001.9 32480 -1 163
165 0 468867.34 275080.12 32600 -1 164
166 0 468972.9 275145.5 32760 -1 165
167 0 469062.22 275192.7 32920 -1 166
168 0 469171.97 275273.34 33040 -1 167
169 0 469241.78 275274.06 33160 -1 168
170 0 469271.28 275303.03 33280 -1 169
171 0 469410.4 275336.53 33400 -1 170
172 0 469496.78 275391.4 33520 -1 171
173 0 469530.72 275439.28 33640 -1 172
174 0 469614.03 275476.75 33760 -1 173
175 0 469728.78 275567.94 33920 -1 174
176 0 469771.03 275607.1 34080 -1 175
177 0 469854.03 275653.8 34200 -1 176
178 0 469925.66 275706.06 34320 -1 177
179 0 469978.6 275784.28 34480 -1 178
180 0 470050.88 275854.06 34640 -1 179
181 0 470200.16 275942.06 34800 -1 180
182 0 470327.4 276000 34920 -1 181
183 0 470429.03 276050.88 35040 -1 182
184 0 470448.3 276014.78 35080 -1 183
185 0 470544.5 276135.28 35240 -1 184
186 0 470777.6 276125.8 35400 -1 185
187 0 471019.22 276165.28 35600 -1 186
188 0 471232.5 276138.03 35760 -1 187
189 0 471388.38 276119.97 35920 -1 188
190 0 471572.47 276050.1 36120 -1 189
191 0 471944.88 275945.28 36320 -1 190
192 0 472289.3 275823.88 36480 -1 191
193 0 473028.75 275587.22 36680 -1 192
194 0 473442.5 275482.7 36840 -1 193
195 0 473657.22 275407.28 37040 -1 194
196 0 473384.12 275424.94 37240 -1 195
197 0 473062.7 275512.53 37440 -1 196
198 0 473178.78 275456.06 37600 -1 197
199 0 473334 275428.22 37760 -1 198
200 0 473474.72 275428.12 37920 -1 199
201 0 473688.3 275400.9 38080 -1 200
202 0 473869.8 275372.72 38240 -1 201
203 0 474101.22 275324.53 38400 -1 202
204 0 474446.03 275268.03 38600 -1 203
205 0 474634.9 275250.84 38800 -1 204
206 0 474792.03 275189.12 39000 -1 205
207 0 474900.5 275114.47 39200 -1 206
208 0 475019.88 275185.25 39360 -1 207
209 0 475228.5 275126.12 39560 -1 208
210 0 475412.7 275126.1 39720 -1 209
211 0 475548.03 275099.97 39920 -1 210
212 0 475765.5 275109.9 40080 -1 211
213 0 475948.4 275104 40240 -1 212
214 0 476155.6 275130.4 40400 -1 213
215 0 476319.4 275155.88 40600 -1 214
216 0 476513.66 275152.2 40800 -1 215
217 0 476662.22 275119.97 40960 -1 216
218 0 476834.9 275088.3 41120 -1 217
219 0 476966.8 275059.4 41280 -1 218
220 0 477087.22 274974.66 41440 -1 219
221 0 477162.9 274852.44 41640 -1 220
222 0 477215.1 274791.3 41800 -1 221
223 0 477251.56 274689.94 41960 -1 222
224 0 477249.94 274626.56 42160 -1 223
225 0 477227.2 274554.84 42320 -1 224
226 0 477267.66 274481.2 42520 -1 225
227 0 477273.84 274475.62 42680 -1 226
228 0 477278.44 274463.78 42840 -1 227
229 0 477380.1 274409.03 43040 -1 228
230 0 477432.66 274413.3 43240 -1 229
231 0 477492.12 274450.03 43440 -1 230
232 0 477647.94 274453.72 43680 -1 231
233 0 477797.75 274425.1 43880 -1 232
234 0 477924.28 274446.5 44080 -1 233
235 0 478017.66 274456.5 44280 -1 234
236 0 478144.47 274478.16 44480 -1 235
237 0 478245.16 274522.78 44640 -1 236
238 0 478348.84 274557 44800 -1 237
239 0 478458.66 274628.38 45000 -1 238
240 0 478584.44 274680.22 45200 -1 239
241 0 478698.56 274724.38 45360 -1 240
242 0 478724.47 274829.03 45560 -1 241
243 0 478837.4 274935.75 45720 -1 242
244 0 478929.4 274963.12 45920 -1 243
245 0 479121.72 274804.03 46120 -1 244
246 0 479268.66 274668.88 46280 -1 245
247 0 479391.7 274596 46440 -1 246
248 0 479484.94 274542.34 46640 -1 247
249 0 479575.53 274482.66 46800 -1 248
250 0 479766 274058.34 46960 -1 249
251 0 479860.75 274031.6 47120 -1 250
252 0 479946.53 274039.47 47280 -1 251
253 0 480021.8 274260.97 47480 -1 252
254 0 479976.38 274515.28 47640 -1 253
255 0 480005.75 274304.7 47800 -1 254
256 0 480077.88 274217.72 47920 -1 255
257 0 480100.47 274150.53 48040 -1 256
258 0 480498.84 274700 48240 -1 257
259 0 480650.1 274786.2 48440 -1 258
260 0 480752.8 274858.66 48600 -1 259
261 0 480864.03 274959.7 48760 -1 260
262 0 480949.12 275084.6 48960 -1 261
263 0 481089.75 275195.72 49160 -1 262
264 0 480977.38 275331.94 49360 -1 263
265 0 481043.47 275434.12 49560 -1 264
266 0 481118.44 275537.12 49720 -1 265
267 0 481233.12 275578.53 49880 -1 266
268 0 481594.4 275638.66 50160 -1 267
269 0 481821.1 275705.56 50320 -1 268
270 0 481956.7 275762.53 50480 -1 269
271 0 482157.75 275829.38 50680 -1 270
272 0 482476.38 275877.97 50840 -1 271
273 0 482771.97 275788.34 51000 -1 272
274 0 482972.75 275778.5 51160 -1 273
275 0 483136.8 275777.9 51320 -1 274
276 0 483264.2 275776.9 51480 -1 275
277 0 483407.84 275824.84 51680 -1 276
278 0 483539.28 275834.1 51840 -1 277
279 0 483679.94 275809.2 52000 -1 278
280 0 483801.5 275797.38 52160 -1 279
281 0 483973.03 275768.28 52360 -1 280
282 0 484145.66 275759.06 52560 -1 281
283 0 484256.47 275779.72 52720 -1 282
284 0 484322.88 275792.62 52880 -1 283
285 0 484506.7 275836.84 53080 -1 284
286 0 484597.28 275873.6 53280 -1 285
287 0 484707.78 275889.75 53480 -1 286
288 0 484870.12 275924.75 53640 -1 287
289 0 485014.75 275991.25 53800 -1 288
290 0 485182.62 276064.34 54000 -1 289
291 0 485356.66 276145.44 54200 -1 290
292 0 485479.9 276189.47 54400 -1 291
293 0 485692.6 276227.03 54560 -1 292
294 0 486068.53 276246.44 54760 -1 293
295 0 486321.34 276244.28 54920 -1 294
296 0 486576.6 276299.3 55120 -1 295
297 0 486812.66 276330.66 55280 -1 296
298 0 487060.84 276310.03 55480 -1 297
299 0 487224.3 276302.75 55640 -1 298
300 0 487348.84 276261.1 55800 -1 299
301 0 487497.03 276233.97 55960 -1 300
302 0 487632.75 276194.06 56160 -1 301
303 0 487649.56 276161.16 56360 -1 302
304 0 487676.5 276127.56 56560 -1 303
305 0 487728.62 276122.97 56760 -1 304
306 0 487836.88 276070.03 56960 -1 305
307 0 487921.47 276009.9 57160 -1 306
308 0 487914.2 275998.75 57320 -1 307
309 0 487877.22 275970.88 57480 -1 308
310 0 487885.53 275854.38 57640 -1 309
311 0 487764.03 275742.75 57800 -1 310
312 0 487765.5 275736.34 57920 -1 311
313 0 487651.88 275714 58080 -1 312
314 0 487606.66 275710.66 58160 -1 313
315 0 487611 275568 58280 -1 314
316 0 487479 275456 58400 -1 315
317 0 487371 275400 58520 -1 316
318 0 487281 275264 58640 -1 317
319 0 487253 275096 58760 -1 318
320 0 487181 275044 58880 -1 319
321 0 487129 274924 59000 -1 320
322 0 486937 274764 59160 -1 321
323 0 486803 274612 59280 -1 322
324 0 486579 274500 59360 -1 323
325 0 486479 274556 59480 -1 324
326 0 486169 274468 59560 -1 325
327 0 485849 274276 59640 -1 326
328 0 485739 274160 59760 -1 327
329 0 485419 274028 59880 -1 328
330 0 485313 273880 60000 -1 329
331 0 485217 273696 60120 -1 330
332 0 485037 273504 60200 -1 331
333 0 484917 273348 60320 -1 332
334 0 484835 273180 60440 -1 333
335 0 484587 272904 60560 -1 334
336 0 484479 272624 60640 -1 335
337 0 484337 271728 60720 -1 336
338 0 484295 272116 60880 -1 337
339 0 484139 272128 61000 -1 338
340 0 483835 272000 61120 -1 339
341 0 483595 271904 61240 -1 340
342 0 483441 271736 61360 -1 341
343 0 483341 271644 61480 -1 342
344 0 483165 271428 61600 -1 343
345 0 483187 271272 61720 -1 344
346 0 483175 271104 61840 -1 345
347 0 483123 270716 61960 -1 346
348 0 483097 269980 62040 -1 347
349 0 483091 269932 62120 -1 348
350 0 483015 269504 62200 -1 349
351 0 482729 269088 62280 -1 350
352 0 482297 268348 62360 -1 351
353 0 482241 267976 62440 -1 352
354 0 482231 267796 62520 -1 353
355 0 482227 267712 62560 -1 354
356 0 481991 267464 62680 -1 355
357 0 481809 267328 62800 -1 356
358 0 481713 267268 62920 -1 357
359 0 481413 267188 63040 -1 358
360 0 481175 267188 63120 -1 359
361 0 480039 267464 63200 -1 360
362 0 479661 267520 63320 -1 361
363 0 478429 267584 63360 -1 362
364 0 477849 267588 63480 -1 363
365 0 477251 267600 63560 -1 364
366 0 476285 267304 63840 -1 365
367 0 474951 267172 63920 -1 366
368 0 473557 266820 64000 -1 367
369 0 472957 266380 64080 -1 368
370 0 472467 265824 64120 -1 369
371 0 472423 265872 64040 -1 370
372 0 472239 265848 63960 -1 371
373 0 472147 265836 63920 -1 372
374 0 471675 265472 63720 -1 373
375 0 471529 265184 63640 -1 374
376 0 471629 265072 63520 -1 375
377 0 471689 265052 63480 -1 376
378 0 471761 265148 63400 -1 377
379 0 471801 265140 63320 -1 378
380 0 471889 265092 63280 -1 379
381 0 471857 264776 63960 -1 372
382 0 472045 264532 64080 -1 381
383 0 472165 264480 64160 -1 382
384 0 472185 264472 64200 -1 383
385 0 472181 263636 64240 -1 384
386 0 471997 263572 64080 -1 385
387 0 471929 263584 64040 -1 386
388 0 471949 262908 64240 -1 385
389 0 471529 262572 64360 -1 388
390 0 471353 262540 64480 -1 389
391 0 471361 262404 64600 -1 390
392 0 471382.34 262321.34 64640 -1 391
393 0 471425 262156 64720 -1 392
394 0 471493 261784 64800 -1 393
395 0 471617 261568 64880 -1 394
396 0 471647 261396 64960 -1 395
397 0 471627 261328 65000 -1 396
398 0 471695 261188 65120 -1 397
399 0 471731 261168 65160 -1 398
400 0 471731 261132 65280 -1 399
401 0 471815 260996 65400 -1 400
402 0 471895 260836 65520 -1 401
403 0 472075 260876 65600 -1 402
404 0 472163 260728 65720 -1 403
405 0 472363 260104 65720 -1 404
406 0 472175 260732 65800 -1 404
407 0 472261 260740 65920 -1 406
408 0 472297 260632 66040 -1 407
409 0 472337 260460 66160 -1 408
410 0 472357 260312 66240 -1 409
411 0 472375 260080 66360 -1 410
412 0 472367 260004 66480 -1 411
413 0 472389 259984 66520 -1 412
414 0 472411 259964 66560 -1 413
415 0 472399 259920 66640 -1 414
416 0 472387 259820 66760 -1 415
417 0 472393 259740 66840 -1 416
418 0 472409 259656 66920 -1 417
419 0 472481 259556 67000 -1 418
420 0 472389 259404 67120 -1 419
421 0 472345 259340 67160 -1 420
422 0 472245 259232 67240 -1 421
423 0 472113 259192 67280 -1 422
424 0 471927 258980 67400 -1 423
425 0 471775 258940 67480 -1 424
426 0 471451 258800 67560 -1 425
427 0 471275 258808 67640 -1 426
428 0 470901 258724 67680 -1 427
429 0 470689 258720 67760 -1 428
430 0 470625 258628 67840 -1 429
431 0 470513 258420 67920 -1 430
432 0 470417 258344 68000 -1 431
433 0 470397 258268 68080 -1 432
434 0 470365 258284 68200 -1 433
435 0 470389 258108 68280 -1 434
436 0 470337 258076 68400 -1 435
437 0 470333 257956 68480 -1 436
438 0 470333 257960 68560 -1 437
439 0 470357 258004 68640 -1 438
440 0 470345 258012 68680 -1 439
441 0 470285 258036 68800 -1 440
442 0 470245 258032 68840 -1 441
443 0 470171 257864 68920 -1 442
444 0 470095 257820 69040 -1 443
445 0 470087 257776 69160 -1 444
446 0 470057 257728 69280 -1 445
447 0 470077 257608 69400 -1 446
448 0 470077 257624 69480 -1 447
449 0 470113 257540 69600 -1 448
450 0 470125 257524 69720 -1 449
451 0 470137 257496 69800 -1 450
452 0 470213 257448 69840 -1 451
453 0 470261 257468 69960 -1 452
454 0 470361 257464 70080 -1 453
455 0 470363 257620 70200 -1 454
456 0 470307 257976 70280 -1 455
457 0 470355 258872 70320 -1 456
458 0 470559 259524 70400 -1 457
459 0 470588 259610 70480 -1 458
460 0 470617 259696 70560 -1 459
461 0 470625 259752 70600 -1 460
462 0 470709 259884 70680 -1 461
463 0 470729 259932 70720 -1 462
464 0 470793 259940 70760 -1 463
465 0 470929 260036 70840 -1 464
466 0 471001 260092 70920 -1 465
467 0 470881 260244 71000 -1 466
468 0 470609 260336 71080 -1 467
469 0 470441 260412 71160 -1 468
470 0 470401 260444 71200 -1 469
471 0 470279 260556 71320 -1 470
472 0 470251 260520 71440 -1 471
473 0 470223 260600 71480 -1 472
474 0 470187 260656 71560 -1 473
475 0 470203 260640 71680 -1 474
476 0 470179 260658 71720 -1 475
477 0 470155 260676 71760 -1 476
478 0 469987 260676 71840 -1 477
479 0 469895 260684 71920 -1 478
480 0 469903 260680 72000 -1 479
481 0 469815 260728 72040 -1 480
482 0 469697 260796 72160 -1 481
483 0 469753 260876 72280 -1 482
484 0 469849 260940 72360 -1 483
485 0 469869 261084 72480 -1 484
486 0 469889 261116 72560 -1 485
487 0 469849 261208 72680 -1 486
488 0 469785 261260 72760 -1 487
489 0 469785 261304 72840 -1 488
490 0 469697 261340 72920 -1 489
491 0 469625 261372 72960 -1 490
492 0 469525 261396 73000 -1 491
493 0 469397 261380 73120 -1 492
494 0 470121 261736 73120 -1 493
495 0 471289 261912 73120 -1 494
496 0 471509 261956 73200 -1 495
497 0 471981 262080 73280 -1 496
498 0 472023 262078 73360 -1 497
499 0 472062.28 262000.27 73440 -1 498
500 0 472063 262034 73560 -1 499
501 0 472079 261994 73600 -1 500
502 0 472109 261988 73680 -1 501
503 0 472139 261982 73760 -1 502
504 0 472223 261998 73800 -1 503
505 0 472327 262082 73880 -1 504
506 0 472395 262070 73960 -1 505
507 0 472499 262050 74080 -1 506
508 0 472615 262046 74200 -1 507
509 0 472727 262058 74320 -1 508
510 0 472903 262018 74440 -1 509
511 0 473063 262002 74560 -1 510
512 0 473179 262038 74680 -1 511
513 0 473243 262066 74800 -1 512
514 0 473311 262114 74920 -1 513
515 0 473327 262094 75000 -1 514
516 0 473385 262166 75120 -1 515
517 0 473473 262206 75240 -1 516
518 0 473385 262326 75360 -1 517
519 0 473421 262342 75400 -1 518
520 0 473497 262366 75520 -1 519
521 0 473573 262454 75640 -1 520
522 0 473689 262570 75800 -1 521
523 0 473793 262610 75920 -1 522
524 0 473901 262686 75960 -1 523
525 0 474035 262752 76040 -1 524
526 0 474263 262932 76120 -1 525
527 0 474499 263044 76200 -1 526
528 0 474625 263238 76280 -1 527
529 0 474745 263630 76360 -1 528
530 0 474893 263814 76440 -1 529
531 0 474967 264020 76520 -1 530
532 0 475099 264272 76600 -1 531
533 0 475147 264592 76680 -1 532
534 0 475257 265130 76760 -1 533
535 0 475333 265318 76840 -1 534
536 0 475407 265588 76920 -1 535
537 0 475451 265860 77000 -1 536
538 0 475459 266012 77080 -1 537
539 0 475511 266296 77120 -1 538
540 0 475529 266422 77200 -1 539
541 0 475545 266486 77280 -1 540
542 0 475541 266522 77320 -1 541
543 0 475579 266692 77400 -1 542
544 0 475591 266840 77440 -1 543
545 0 475655 266936 77520 -1 544
546 0 475739 267204 77600 -1 545
547 0 475669 267774 77680 -1 546
548 0 475620 268041 77720 -1 547
549 0 475571 268308 77760 -1 548
550 0 475567 268332 77800 -1 549
551 0 475495 268420 77880 -1 550
552 0 475499 268488 77960 -1 551
553 0 475831 268696 78080 -1 552
554 0 475879 268744 78120 -1 553
555 0 475829 268990 78160 -1 554
556 0 476373 268958 78160 -1 555
557 0 476549 268846 78240 -1 556
558 0 476621 268750 78320 -1 557
559 0 476629 268762 78400 -1 558
560 0 476617 268790 78480 -1 559
561 0 476585 268766 78560 -1 560
562 0 475835.22 269028.25 78200 -1 555
563 0 475829 269094 78320 -1 562
564 0 475729 269154 78440 -1 563
565 0 476033 268170 77720 -1 548
566 0 476017 267990 77520 -1 565
567 0 472311 262218 73200 -1 497
568 0 472375 262214 73120 -1 567
569 0 472435 262174 73040 -1 568
570 0 472451 262174 72960 -1 569
571 0 472471 262174 72920 -1 570
572 0 470431 261754 73200 -1 494
573 0 470467 261770 73240 -1 572
574 0 469209 261296 73200 -1 493
575 0 469121 261320 73280 -1 574
576 0 469102.34 261360 73360 -1 575
577 0 469093 261380 73400 -1 576
578 0 469069 261440 73440 -1 577
579 0 469097 261464 73480 -1 578
580 0 469113 261500 73600 -1 579
581 0 469129 261476 73640 -1 580
582 0 469089 261416 73800 -1 581
583 0 469013 261432 73920 -1 582
584 0 468969 261388 73960 -1 583
585 0 468917 261364 74080 -1 584
586 0 468933 261372 74200 -1 585
587 0 468905 261452 74320 -1 586
588 0 468913 261480 74360 -1 587
589 0 468967 261998 74280 -1 588
590 0 469001 262174 74360 -1 589
591 0 469035 262350 74440 -1 590
592 0 469091 262434 74280 -1 591
593 0 469131 262594 74160 -1 592
594 0 469199 262726 74080 -1 593
595 0 469225 262976 74000 -1 594
596 0 469377 263372 73960 -1 595
597 0 469473 263764 73920 -1 596
598 0 469541 263904 74040 -1 597
599 0 469549 263920 74080 -1 598
600 0 469687 263934 74160 -1 599
601 0 469699 264030 74200 -1 600
602 0 469867 264442 74240 -1 601
603 0 470259 264758 74200 -1 602
604 0 470763 265018 74200 -1 603
605 0 470773 265016 74360 -1 604
606 0 470665 264912 74520 -1 605
607 0 470629 264784 74560 -1 606
608 0 470677 265032 74680 -1 607
609 0 470649 265128 74720 -1 608
610 0 471033 265464 74240 -1 604
611 0 471037 265504 74360 -1 610
612 0 471085 265568 74480 -1 611
613 0 471293 265564 74640 -1 612
614 0 469055 261490 74480 -1 588
615 0 469111 261430 74560 -1 614
616 0 469175 261390 74640 -1 615
617 0 469163 261358 74720 -1 616
618 0 469267 261318 74880 -1 617
619 0 469275 261286 74920 -1 618
620 0 468855 260762 75000 -1 619
621 0 468937 260720 75080 -1 620
622 0 468965 260744 75160 -1 621
623 0 468986.34 260597.33 75240 -1 622
624 0 468997 260524 75280 -1 623
625 0 469013 260220 75360 -1 624
626 0 469133 260120 75440 -1 625
627 0 469161 260064 75480 -1 626
628 0 469177 260072 75520 -1 627
629 0 469283 259502 75600 -1 628
630 0 469311 259146 75640 -1 629
631 0 469551 258886 75720 -1 630
632 0 469971 258590 75800 -1 631
633 0 470421 257944 75880 -1 632
634 0 470443.4 257835.2 75920 -1 633
635 0 470533 257400 76080 -1 634
636 0 470549 257328 76160 -1 635
637 0 470629 257260 76240 -1 636
638 0 470601 257312 76320 -1 637
639 0 470547 257326 76400 -1 638
640 0 470779 257594 76480 -1 639
641 0 470987 257526 76560 -1 640
642 0 470915 257582 76680 -1 641
643 0 471131 257750 76800 -1 642
644 0 471243 257798 76840 -1 643
645 0 471555 257818 76920 -1 644
646 0 471951 257874 77000 -1 645
647 0 472047 257910 77080 -1 646
648 0 472327 257942 77160 -1 647
649 0 472379 257974 77240 -1 648
650 0 472615 258010 77320 -1 649
651 0 473095 258002 77400 -1 650
652 0 473435 258050 77480 -1 651
653 0 473603 258150 77560 -1 652
654 0 473603 258178 77600 -1 653
655 0 473885 258228 77680 -1 654
656 0 474053 258172 77760 -1 655
657 0 474257 258040 77840 -1 656
658 0 474335 258012 77880 -1 657
659 0 474413 257984 77920 -1 658
660 0 474501 257984 78000 -1 659
661 0 474653 257964 78080 -1 660
662 0 474697 257880 78200 -1 661
663 0 475085 257816 78280 -1 662
664 0 475205 257772 78360 -1 663
665 0 475273 257760 78440 -1 664
666 0 475469 257716 78520 -1 665
667 0 475633 257664 78640 -1 666
668 0 475833 257624 78720 -1 667
669 0 475929 257680 78840 -1 668
670 0 475905 257684 78880 -1 669
671 0 476087 257678 78920 -1 670
672 0 476171 257522 79000 -1 671
673 0 476235 257462 79080 -1 672
674 0 476227 257462 79160 -1 673
675 0 476167 257462 79240 -1 674
676 0 476111 257466 79360 -1 675
677 0 476095 257502 79480 -1 676
678 0 476031 257534 79560 -1 677
679 0 476003 257542 79600 -1 678
680 0 475915 257486 79680 -1 679
681 0 475923 257466 79800 -1 680
682 0 475879 257430 79840 -1 681
683 0 475867 257438 79960 -1 682
684 0 475847 257414 80120 -1 683
685 0 475731 257426 80200 -1 684
686 0 475679 257418 80240 -1 685
687 0 475623 257402 80320 -1 686
688 0 475659 257342 80400 -1 687
689 0 475663 257282 80480 -1 688
690 0 475615 257246 80520 -1 689
691 0 475591 257202 80600 -1 690
692 0 475543 257166 80720 -1 691
693 0 475447 257168.67 80800 -1 692
694 0 475399 257170 80840 -1 693
695 0 475127 257098 80920 -1 694
696 0 475023 257066 81000 -1 695
697 0 475019 257066 81080 -1 696
698 0 475039 257038 81160 -1 697
699 0 475015 257006 81200 -1 698
700 0 474931 256942 81280 -1 699
701 0 472286.3 258062.23 77360 -1 650
702 0 472199.88 258201.3 77480 -1 701
703 0 472003.5 258075.22 77640 -1 702
704 0 472259.4 258307.89 77640 -1 702
705 0 469953 257188 76520 -1 639
706 0 469741 257196 76640 -1 705
707 0 469721 257204 76680 -1 706
708 0 469483 257158 76800 -1 707
709 0 469467 256838 76840 -1 708
710 0 469343 256338 76920 -1 709
711 0 468917 256028 76960 -1 710
712 0 468881 255948 77040 -1 711
713 0 468886.34 255609.33 77120 -1 712
714 0 468924.12 255872.61 77200 -1 713
715 0 468929.62 255821.33 77280 -1 714
716 0 468889 255440 77160 -1 713
717 0 468925 254880 77080 -1 716
718 0 468873 254588 77160 -1 717
719 0 468811 254458 77240 -1 718
720 0 468784.97 254449.44 77360 -1 719
721 0 468043 254182 77520 -1 720
722 0 468239 254098 77600 -1 721
723 0 468435 254050 77680 -1 722
724 0 468499 254218 77760 -1 723
725 0 467995 254054 77440 -1 721
726 0 469165 256272 77080 -1 710
727 0 469169 256204 77200 -1 726
728 0 469263 257594 76760 -1 708
729 0 468807 258122 76880 -1 728
730 0 468805 258140 76800 -1 729
731 0 468873 258072 76720 -1 730
732 0 468025 258056 76840 -1 729
733 0 468029 257976 76720 -1 732
734 0 468049 257960 76640 -1 733
735 0 467229 258280 76840 -1 732
736 0 467330.34 258340 76920 -1 735
737 0 467361 258392 77040 -1 736
738 0 467421 258376 77080 -1 737
739 0 467261 258560 77160 -1 738
740 0 466885 258780 77200 -1 739
741 0 466517 258896 77280 -1 740
742 0 466461 258972 77320 -1 741
743 0 466311 259018 77440 -1 742
744 0 466231 259114 77520 -1 743
745 0 466063 259206 77640 -1 744
746 0 465963 259238 77760 -1 745
747 0 465851 259298 77840 -1 746
748 0 465719 259330 77960 -1 747
749 0 465523 259342 78080 -1 748
750 0 465327 259422 78160 -1 749
751 0 465155 259482 78240 -1 750
752 0 465067 259594 78400 -1 751
753 0 464968.34 259658 78480 -1 752
754 0 464919 259690 78520 -1 753
755 0 464801 259724 78640 -1 754
756 0 464729 259668 78720 -1 755
757 0 464505 259852 78800 -1 756
758 0 463969 260264 78840 -1 757
759 0 463887 260426 78760 -1 758
760 0 463935 260414 78680 -1 759
761 0 463970.34 260281.33 78880 -1 758
762 0 463973 260316 78960 -1 761
763 0 463933 260378 79000 -1 762
764 0 463893 260440 79040 -1 763
765 0 463917 260488 79120 -1 764
766 0 464101 260556 79200 -1 765
767 0 464169 260528 79320 -1 766
768 0 464221 260556 79400 -1 767
769 0 464245 260644 79520 -1 768
770 0 464333 260752 79560 -1 769
771 0 464311 260806 79600 -1 770
772 0 464319 260810 79640 -1 771
773 0 464399 260830 79680 -1 772
774 0 464503 260830 79760 -1 773
775 0 466800 258454 76840 -1 735
776 0 466804 258430 76800 -1 775
777 0 466725.56 258343.8 76720 -1 776
778 0 468808.66 258122 76920 -1 729
779 0 468812 258122 77000 -1 778
780 0 468904 258106 77040 -1 779
781 0 468860 258146 77080 -1 780
782 0 468796 258130 77160 -1 781
783 0 468964 258170 77240 -1 782
784 0 469180 258206 77360 -1 783
785 0 469304 258270 77480 -1 784
786 0 469392 258326 77600 -1 785
787 0 469432 258402 77720 -1 786
788 0 469472 258446 77840 -1 787
789 0 469526 258468 77960 -1 788
790 0 469590 258500 78080 -1 789
791 0 469650 258576 78200 -1 790
792 0 469730 258624 78360 -1 791
793 0 469766 258648 78480 -1 792
794 0 469798 258645.33 78520 -1 793
795 0 469862 258640 78600 -1 794
796 0 469890 258672 78760 -1 795
797 0 469918 258680 78880 -1 796
798 0 469926 258792 79000 -1 797
799 0 469882 258876 79120 -1 798
800 0 469942 258920 79200 -1 799
801 0 469934 259060 79280 -1 800
802 0 469878 259092 79360 -1 801
803 0 469886 259132 79440 -1 802
804 0 469936 259362 79520 -1 803
805 0 470004 259386 79560 -1 804
806 0 470072 259542 79640 -1 805
807 0 469916 259570 79880 -1 806
808 0 469792 259694 80000 -1 807
809 0 469788 259726 80040 -1 808
810 0 469776 259758 80160 -1 809
811 0 469684 259770 80280 -1 810
812 0 469704 259762 80320 -1 811
813 0 469636 259790 80440 -1 812
814 0 469628 259846 80520 -1 813
815 0 469372 259826 80680 -1 814
816 0 469368 259866 80720 -1 815
817 0 469228.38 259933.44 80800 -1 816
818 0 469200 259914 80880 -1 817
819 0 469152 259922 80920 -1 818
820 0 469084 259910 81040 -1 819
821 0 469036 259886 81160 -1 820
822 0 469112 260026 81280 -1 821
823 0 469132 260002 81320 -1 822
824 0 469080 259942 81440 -1 823
825 0 469032 259918 81560 -1 824
826 0 469060 259838 81680 -1 825
827 0 470684 259994 79600 -1 806
828 0 470972 260410 79520 -1 827
829 0 471108 260594 79640 -1 828
830 0 471146.3 260497.97 79440 -1 828
831 0 471252.4 260722.14 79360 -1 830
832 0 471287.03 260778.42 79280 -1 831
833 0 471340.12 260983.77 79200 -1 832
834 0 471526.94 261397.3 79160 -1 833
835 0 471556.8 261372.69 79080 -1 834
836 0 471616.2 261186.08 79000 -1 835
837 0 471731.8 261828.81 79200 -1 834
838 0 471825.7 261906.69 79280 -1 837
839 0 471899.88 262342.75 79320 -1 838
840 0 471764.22 262733.2 79400 -1 839
841 0 471633.5 262985 79520 -1 840
842 0 471320 263420.78 79680 -1 841
843 0 471273.62 263452.84 79880 -1 842
844 0 471032.88 263610.06 80080 -1 843
845 0 470635.5 264036.47 80320 -1 844
846 0 470502.8 264130.2 80440 -1 845
847 0 470414.28 264193.25 80520 -1 846
848 0 470275.34 264356.62 80560 -1 847
849 0 469975.75 264657 80680 -1 848
850 0 469875.56 264757 80720 -1 849
851 0 469757.25 264772.56 80760 -1 850
852 0 469503.38 264789.3 80880 -1 851
853 0 469316.53 264769.8 80920 -1 852
854 0 469197.88 264687.06 81000 -1 853
855 0 469055.2 264641.7 81080 -1 854
856 0 468966.2 264643.34 81120 -1 855
857 0 468771.2 264768.38 81280 -1 856
858 0 468374.62 264761.06 81400 -1 857
859 0 468014.25 264809.94 81560 -1 858
860 0 467955.3 264712.72 81600 -1 859
861 0 467988.38 264694.94 81360 -1 858
862 0 467871.44 264711.2 81200 -1 861
863 0 467845.5 264736 81160 -1 862
864 0 467820.22 264761.2 81120 -1 863
865 0 469678.4 264968.2 80560 -1 850
866 0 469628.94 265021.3 80520 -1 865
867 0 469650.56 265008.8 80360 -1 866
868 0 469723.56 264943.62 80280 -1 867
869 0 469759 264852 80120 -1 868
870 0 471654.06 263343.75 79360 -1 840
871 0 471777.3 263333.34 79240 -1 870
872 0 471765 263307 79200 -1 871
873 0 471740.8 263255.38 79120 -1 872
874 0 471747.12 263219.2 79000 -1 873
875 0 471788.94 263279.78 78840 -1 874
876 0 471657.84 263326.4 78720 -1 875
877 0 471337.22 263515.88 78640 -1 876
878 0 471150.84 263514.3 78600 -1 877
879 0 470873.94 264300.44 78600 -1 878
880 0 470850.5 264816.94 78680 -1 879
881 0 470748.12 264997.3 78600 -1 880
882 0 470797.12 265359.38 78520 -1 881
883 0 470646.16 265361.8 78400 -1 882
884 0 470183.8 265656.62 78320 -1 883
885 0 470065.75 265877.06 78400 -1 884
886 0 469843.8 266035.25 78440 -1 885
887 0 469640 266141.06 78480 -1 886
888 0 469779.5 266142.5 78600 -1 887
889 0 469825.6 266142.6 78640 -1 888
890 0 469871.97 266143.22 78680 -1 889
891 0 469979.8 266136.97 78760 -1 890
892 0 470014.5 266109.38 78880 -1 891
893 0 470194.38 266207.25 79080 -1 892
894 0 470215.28 266241.1 79200 -1 893
895 0 470271.8 266332.38 79520 -1 894
896 0 471106.06 263617.56 78480 -1 878
897 0 471082.6 263706.2 78360 -1 896
898 0 469682 258524 79120 -1 799
899 0 469806 258348 79200 -1 898
900 0 469870 258312 79320 -1 899
901 0 469942 258228 79400 -1 900
902 0 469902 258252 79480 -1 901
903 0 469970 258240 79520 -1 902
904 0 469990 258316 79600 -1 903
905 0 469978 258448 79680 -1 904
906 0 469902 258520 79720 -1 905
907 0 470098 258068 79600 -1 903
908 0 470314 257824 79680 -1 907
909 0 470246 257628 79800 -1 908
910 0 470322 257404 79880 -1 909
911 0 470126 257484 80000 -1 910
912 0 470122 257364 80120 -1 911
913 0 470146 257260 80240 -1 912
914 0 470186 257152 80400 -1 913
915 0 470194 257128 80440 -1 914
916 0 470146 256996 80600 -1 915
917 0 470022 256852 80720 -1 916
918 0 469790 256684 80840 -1 917
919 0 469416 256106 81000 -1 918
920 0 469108 255110 81000 -1 919
921 0 469070 255036 80920 -1 920
922 0 469026 255008 80840 -1 921
923 0 468890 254832 80760 -1 922
924 0 468974 254792 80640 -1 923
925 0 468754 254636 80520 -1 924
926 0 468598 254476 80400 -1 925
927 0 468550 254436 80360 -1 926
928 0 468454 254356 80280 -1 927
929 0 467660 254042 80200 -1 928
930 0 466936 253910 80200 -1 929
931 0 466816 253858 80360 -1 930
932 0 466234 253480 80480 -1 931
933 0 466078 252892 80440 -1 932
934 0 466270 252160 80440 -1 933
935 0 466400 251994 80480 -1 934
936 0 466496 251886 80560 -1 935
937 0 466530.66 251888.67 80640 -1 936
938 0 466548 251890 80680 -1 937
939 0 466553.34 251888.67 80720 -1 938
940 0 466564 251886 80800 -1 939
941 0 466601.34 251864.67 80840 -1 940
942 0 466676 251822 80920 -1 941
943 0 466716 251779.33 81000 -1 942
944 0 466736 251758 81040 -1 943
945 0 466740 251762 81120 -1 944
946 0 466680 251662 81240 -1 945
947 0 466884 251698 81360 -1 946
948 0 466988 251734 81480 -1 947
949 0 467056 251674 81600 -1 948
950 0 467124 251590 81640 -1 949
951 0 467204 251486 81680 -1 950
952 0 466972 251178 80560 -1 936
953 0 467036 251218 80440 -1 952
954 0 467124 251234 80320 -1 953
955 0 467152 251242 80160 -1 954
956 0 467128 251274 80040 -1 955
957 0 467092 251286 79920 -1 956
958 0 467120 251282 79840 -1 957
959 0 466948 251318 79720 -1 958
960 0 466896 251194 79640 -1 959
961 0 466876 251170 79600 -1 960
962 0 466896 251126 79520 -1 961
963 0 466356 252166 80320 -1 934
964 0 466412 252170 80240 -1 963
965 0 466496 252174 80200 -1 964
966 0 468472 254430 80160 -1 928
967 0 468460 254502 80080 -1 966
968 0 468268 254302 80000 -1 967
969 0 468236 254306 79840 -1 968
970 0 468284 254342 79800 -1 969
971 0 468216 254330 79680 -1 970
972 0 468668 253854 79680 -1 971
973 0 468868 253638 79600 -1 972
974 0 468972 253626 79520 -1 973
975 0 469124 253590 79440 -1 974
976 0 469268 253658 79320 -1 975
977 0 469288 253690 79200 -1 976
978 0 469336 253662 79080 -1 977
979 0 469396 253594 78960 -1 978
980 0 469424 253570 78920 -1 979
981 0 469468 253610 78800 -1 980
982 0 469484 253626 78760 -1 981
983 0 469432 253702 78680 -1 982
984 0 469400 253770 78560 -1 983
985 0 469380 253746 78440 -1 984
986 0 468484 254422 79640 -1 971
987 0 468966 255088 80600 -1 924
988 0 468994 255168 80560 -1 987
989 0 469030 255148 80480 -1 988
990 0 469170 255264 80320 -1 989
991 0 469198 255308 80200 -1 990
992 0 469262 255320 80080 -1 991
993 0 469294 255288 80000 -1 992
994 0 469058 255060 81160 -1 920
995 0 469054 255076 81280 -1 994
996 0 469030 255096 81400 -1 995
997 0 469024.66 255240 81480 -1 996
998 0 469022 255312 81520 -1 997
999 0 468978 255400 81560 -1 998
1000 0 469412 257226 76920 -1 708
1001 0 469496 257238 77000 -1 1000
1002 0 470400.6 257816.2 75840 -1 634
1003 0 470337 257788 75720 -1 1002
1004 0 470305 257760 75640 -1 1003
1005 0 470181 257712 75560 -1 1004
1006 0 470149 257672 75480 -1 1005
1007 0 468640.94 260068.4 74920 -1 621
1008 0 468226.72 259932.23 74840 -1 1007
1009 0 467453.62 259965.27 74840 -1 1008
1010 0 466896.7 259934.73 74720 -1 1009
1011 0 466236.06 259922.48 74640 -1 1010
1012 0 465774.94 260054.97 74760 -1 1011
1013 0 465599.62 260104.11 74480 -1 1012
1014 0 465631.78 260107.73 74320 -1 1013
1015 0 469323 261066 73360 -1 576
1016 0 469219 260978 73400 -1 1015
1017 0 470687 257328 70320 -1 454
1018 0 470795 257332 70440 -1 1017
1019 0 470979 257372 70600 -1 1018
1020 0 470965 257496 70680 -1 1019
1021 0 471225 256592 70720 -1 1020
1022 0 471439 255616 70760 -1 1021
1023 0 471689 254936 70840 -1 1022
1024 0 471849 254160 70920 -1 1023
1025 0 471943 254008 71000 -1 1024
1026 0 472011 253928 71120 -1 1025
1027 0 472231 253764 71240 -1 1026
1028 0 472427 253388 71320 -1 1027
1029 0 472583 253280 71440 -1 1028
1030 0 472631 253160 71560 -1 1029
1031 0 472699 252992 71680 -1 1030
1032 0 472877 252892 71760 -1 1031
1033 0 472949 252736 71880 -1 1032
1034 0 473033 252576 72000 -1 1033
1035 0 473133 252392 72120 -1 1034
1036 0 473145 252328 72200 -1 1035
1037 0 473227.34 252194.19 72280 -1 1036
1038 0 473155.72 252021.61 72360 -1 1037
1039 0 472840.4 251691.75 72400 -1 1038
1040 0 472823 251688 72440 -1 1039
1041 0 472659 251356 72520 -1 1040
1042 0 472495 251136 72600 -1 1041
1043 0 472313 250776 72600 -1 1042
1044 0 472305 250728 72680 -1 1043
1045 0 472305 250642.67 72760 -1 1044
1046 0 472305 250600 72800 -1 1045
1047 0 472233 250504 72880 -1 1046
1048 0 472253 250492 72920 -1 1047
1049 0 472179 250328 73040 -1 1048
1050 0 472051 250328 73160 -1 1049
1051 0 471979 250312 73200 -1 1050
1052 0 471939 250280 73240 -1 1051
1053 0 471803 250224 73360 -1 1052
1054 0 471667 250208 73440 -1 1053
1055 0 471627 250202 73480 -1 1054
1056 0 471587 250196 73520 -1 1055
1057 0 471569 250196 73560 -1 1056
1058 0 471551 250196 73600 -1 1057
1059 0 471971 250048 73480 -1 1055
1060 0 472067 250000 73560 -1 1059
1061 0 472079 249888 73680 -1 1060
1062 0 472059 249772 73760 -1 1061
1063 0 472075 249756 73840 -1 1062
1064 0 472063 249736 73880 -1 1063
1065 0 472077 249784 74000 -1 1064
1066 0 472141 249752 74160 -1 1065
1067 0 472229 249776 74320 -1 1066
1068 0 472333 249750.67 74360 -1 1067
1069 0 472541 249700 74440 -1 1068
1070 0 473061 249556 74560 -1 1069
1071 0 473237.75 249475.89 74600 -1 1070
1072 0 473129 249268 74720 -1 1071
1073 0 473165 249176 74880 -1 1072
1074 0 473201 249108 74920 -1 1073
1075 0 473217 249060 75040 -1 1074
1076 0 473225 249032 75080 -1 1075
1077 0 473221 249004 75160 -1 1076
1078 0 473269 248968 75240 -1 1077
1079 0 473317 248932 75320 -1 1078
1080 0 473321 248928 75400 -1 1079
1081 0 473357 248896 75480 -1 1080
1082 0 473373 248844 75520 -1 1081
1083 0 473399 248868 75600 -1 1082
1084 0 473427 248772 75680 -1 1083
1085 0 473463 248688 75760 -1 1084
1086 0 473391 248552 75840 -1 1085
1087 0 473299 248500 75920 -1 1086
1088 0 473195 248448 76040 -1 1087
1089 0 473127 248424 76120 -1 1088
1090 0 473068.34 248402.67 76200 -1 1089
1091 0 473039 248392 76240 -1 1090
1092 0 472995 248388 76320 -1 1091
1093 0 472963 248376 76360 -1 1092
1094 0 472851 248380 76480 -1 1093
1095 0 472805.66 248350.67 76560 -1 1094
1096 0 473435 248488 76560 -1 1095
1097 0 473585.4 248529.6 76720 -1 1096
1098 0 473623 248540 76760 -1 1097
1099 0 473803 248444 76880 -1 1098
1100 0 473767 248488 77000 -1 1099
1101 0 473847 248512 77120 -1 1100
1102 0 473887 248536 77240 -1 1101
1103 0 474031 248588 77320 -1 1102
1104 0 474063 248616 77440 -1 1103
1105 0 474111 248584 77560 -1 1104
1106 0 474175 248604 77640 -1 1105
1107 0 474207 248676 77760 -1 1106
1108 0 474279 248744 77840 -1 1107
1109 0 474131 248808 77960 -1 1108
1110 0 474175 248788 78040 -1 1109
1111 0 474091 248876 78120 -1 1110
1112 0 474095 248876 78240 -1 1111
1113 0 474195 248756 78360 -1 1112
1114 0 474179 248744 78440 -1 1113
1115 0 474129 248790 78480 -1 1114
1116 0 474079 248836 78520 -1 1115
1117 0 474143 248832 78600 -1 1116
1118 0 474073 248992 78720 -1 1117
1119 0 474077 249004 78800 -1 1118
1120 0 474057 249196 78880 -1 1119
1121 0 474005 249308 78960 -1 1120
1122 0 474025 249376 79040 -1 1121
1123 0 474025 249416 79160 -1 1122
1124 0 474037 249476 79280 -1 1123
1125 0 473997 249508 79400 -1 1124
1126 0 473933 249640 79520 -1 1125
1127 0 473827 249728 79640 -1 1126
1128 0 473823 249788 79800 -1 1127
1129 0 473787 249800 79960 -1 1128
1130 0 473719 249824 80080 -1 1129
1131 0 473731 249848 80200 -1 1130
1132 0 473811 249864 80320 -1 1131
1133 0 473803 249860 80400 -1 1132
1134 0 473799 249872 80520 -1 1133
1135 0 473899 249872 80680 -1 1134
1136 0 473927 249884 80840 -1 1135
1137 0 473959 249880 80960 -1 1136
1138 0 474115 249832 81080 -1 1137
1139 0 474059 249856 81120 -1 1138
1140 0 474039 249826 81160 -1 1139
1141 0 474019 249796 81200 -1 1140
1142 0 474019 249753.33 81280 -1 1141
1143 0 474019 249732 81320 -1 1142
1144 0 474097 249682 81360 -1 1143
1145 0 474175 249632 81400 -1 1144
1146 0 474331 249532 81480 -1 1145
1147 0 474555 249512 81560 -1 1146
1148 0 474471 249428 81680 -1 1147
1149 0 475391 249888 81680 -1 1148
1150 0 475779 250276 81760 -1 1149
1151 0 475851 250312 81840 -1 1150
1152 0 476129 250520 81960 -1 1151
1153 0 476333 250836 82040 -1 1152
1154 0 476565 251096 82120 -1 1153
1155 0 476697 251340 82160 -1 1154
1156 0 476785 251400 82040 -1 1155
1157 0 476901 251476 81960 -1 1156
1158 0 476869 251556 81880 -1 1157
1159 0 476795 251598 81840 -1 1158
1160 0 476721 251640 81800 -1 1159
1161 0 476759 251744 81720 -1 1160
1162 0 476719 251822 81680 -1 1161
1163 0 476679 251900 81640 -1 1162
1164 0 476623 252020 81560 -1 1163
1165 0 476439 252212 81480 -1 1164
1166 0 476271 252252 81400 -1 1165
1167 0 476151 252308 81280 -1 1166
1168 0 476083 252356 81160 -1 1167
1169 0 476089 252368 81040 -1 1168
1170 0 476061 252284 80960 -1 1169
1171 0 476073 252232 80880 -1 1170
1172 0 476113 252200 80800 -1 1171
1173 0 476133 252176 80680 -1 1172
1174 0 476161 252084 80600 -1 1173
1175 0 476189 252080 80520 -1 1174
1176 0 476265 252092 80440 -1 1175
1177 0 476365 252108 80400 -1 1176
1178 0 476473 252124 80320 -1 1177
1179 0 476533 252088 80240 -1 1178
1180 0 476629 252000 80120 -1 1179
1181 0 476685 251980 80000 -1 1180
1182 0 476685 251992 79920 -1 1181
1183 0 476729 251900 79800 -1 1182
1184 0 476729 251920 79720 -1 1183
1185 0 476761 251892 79680 -1 1184
1186 0 476793 251844 79640 -1 1185
1187 0 477053 251740 79560 -1 1186
1188 0 477321 251716 79480 -1 1187
1189 0 477277 251692 79360 -1 1188
1190 0 476485 251128 82240 -1 1154
1191 0 476436.16 251145.92 82320 -1 1190
1192 0 476400.72 251332.4 82440 -1 1191
1193 0 476405.5 251507.53 82520 -1 1192
1194 0 476342.03 251674.22 82600 -1 1193
1195 0 476323.97 251825.9 82680 -1 1194
1196 0 476244.9 251874.88 82720 -1 1195
1197 0 476241.38 251985.05 82760 -1 1196
1198 0 476203 252200.05 82840 -1 1197
1199 0 476236 252375.5 82880 -1 1198
1200 0 476268.7 252550.88 82920 -1 1199
1201 0 476293.28 252663.03 82960 -1 1200
1202 0 476249 252682 83000 -1 1201
1203 0 476204.53 252701.25 83040 -1 1202
1204 0 476230.53 252660.7 83080 -1 1203
1205 0 476483.2 252992.67 83120 -1 1204
1206 0 476599.8 253110.55 83280 -1 1205
1207 0 476629.8 253181.75 83440 -1 1206
1208 0 476585.44 253173.8 83520 -1 1207
1209 0 476852.88 253616.8 83520 -1 1208
1210 0 477104.38 253733.45 83480 -1 1209
1211 0 477383 253768.66 83440 -1 1210
1212 0 477382.12 253762.6 83400 -1 1211
1213 0 477585.5 253728 83360 -1 1212
1214 0 476554.94 253158.97 83600 -1 1208
1215 0 476523.2 253011.19 83760 -1 1214
1216 0 476485.06 252968.34 83840 -1 1215
1217 0 476460.34 252901.58 83960 -1 1216
1218 0 476442.88 252863.17 84000 -1 1217
1219 0 476400.75 252757.6 84120 -1 1218
1220 0 476398.88 252402.86 84240 -1 1219
1221 0 476242.56 252274.22 84320 -1 1220
1222 0 476159.44 252204.47 84440 -1 1221
1223 0 476014.75 252136.33 84480 -1 1222
1224 0 476209.84 252319.17 84600 -1 1223
1225 0 475910.2 252521.33 83120 -1 1204
1226 0 475780.12 252505.73 83200 -1 1225
1227 0 475716.3 252472.02 83320 -1 1226
1228 0 475602.56 252431 83400 -1 1227
1229 0 475397.34 252416.89 83520 -1 1228
1230 0 475850.12 250334.12 81680 -1 1150
1231 0 475872 250352.81 81560 -1 1230
1232 0 475869.2 250410.4 81400 -1 1231
1233 0 475872.12 250491.28 81280 -1 1232
1234 0 475877.2 250535.53 81160 -1 1233
1235 0 475898.78 250530.88 81120 -1 1234
1236 0 475925.2 250601.31 80960 -1 1235
1237 0 475962.4 250658.98 80880 -1 1236
1238 0 476072.12 250747.25 80640 -1 1237
1239 0 476171.06 250766.27 80560 -1 1238
1240 0 476146.94 250793.66 80480 -1 1239
1241 0 473975.16 249025.22 77920 -1 1109
1242 0 474059.84 248994.77 77760 -1 1241
1243 0 473949.1 249007.08 77680 -1 1242
1244 0 473954.9 248987.88 77640 -1 1243
1245 0 472783 248336 76600 -1 1095
1246 0 472935 248336 76720 -1 1245
1247 0 472859 248336 76800 -1 1246
1248 0 472823 248344 76920 -1 1247
1249 0 472851 248328 77000 -1 1248
1250 0 472583 248396 77080 -1 1249
1251 0 472399 248372 77200 -1 1250
1252 0 472443 248336 77320 -1 1251
1253 0 472359 248296 77440 -1 1252
1254 0 472151 248272 77560 -1 1253
1255 0 471989 248288 77680 -1 1254
1256 0 471897 248252 77800 -1 1255
1257 0 471801 248244 77920 -1 1256
1258 0 471753 248192 78040 -1 1257
1259 0 471681 248240 78160 -1 1258
1260 0 471665 248168 78240 -1 1259
1261 0 471665 248108 78320 -1 1260
1262 0 471621 248072 78360 -1 1261
1263 0 471509 247900 78480 -1 1262
1264 0 471481 247836 78560 -1 1263
1265 0 471383 247740 78640 -1 1264
1266 0 471375 247636 78720 -1 1265
1267 0 471299 247460 78800 -1 1266
1268 0 471287 247276 78880 -1 1267
1269 0 471313 247204 78920 -1 1268
1270 0 471339 247132 78960 -1 1269
1271 0 471347 247112 79040 -1 1270
1272 0 471371 247060 79080 -1 1271
1273 0 471359 247044 79160 -1 1272
1274 0 471463 246916 79240 -1 1273
1275 0 471415 246884 79320 -1 1274
1276 0 471427 246804 79400 -1 1275
1277 0 471463 246796 79480 -1 1276
1278 0 471491 246812 79520 -1 1277
1279 0 471611 246748 79600 -1 1278
1280 0 471671 246744 79720 -1 1279
1281 0 471723 246742 79760 -1 1280
1282 0 471775 246740 79800 -1 1281
1283 0 471763 246716 79840 -1 1282
1284 0 471915 246724 79920 -1 1283
1285 0 472171 246480 80000 -1 1284
1286 0 472325 246304 80080 -1 1285
1287 0 472429 246176 80160 -1 1286
1288 0 472573 246208 80280 -1 1287
1289 0 472729 246196 80360 -1 1288
1290 0 472757 246236 80400 -1 1289
1291 0 472925 246160 80520 -1 1290
1292 0 472965 246168 80560 -1 1291
1293 0 473089 246104 80640 -1 1292
1294 0 473375 245956 80720 -1 1293
1295 0 473531 245832 80800 -1 1294
1296 0 473959 245524 80880 -1 1295
1297 0 473939 245476 80960 -1 1296
1298 0 473975 245456 81120 -1 1297
1299 0 474659 245192 80880 -1 1298
1300 0 474971 245040 80720 -1 1299
1301 0 475225 244924 80600 -1 1300
1302 0 475353 244856 80480 -1 1301
1303 0 475429 244840 80320 -1 1302
1304 0 475461 244848 80200 -1 1303
1305 0 475475.66 244838.67 80160 -1 1304
1306 0 475505 244820 80080 -1 1305
1307 0 475557 244752 79960 -1 1306
1308 0 475569 244696 79920 -1 1307
1309 0 475637 244560 79840 -1 1308
1310 0 475761 244388 79760 -1 1309
1311 0 475901 244276 79640 -1 1310
1312 0 476025 244192 79520 -1 1311
1313 0 476093 244140 79400 -1 1312
1314 0 476241 244120 79240 -1 1313
1315 0 476369 244112 79120 -1 1314
1316 0 476461 244120 79040 -1 1315
1317 0 476551 244120 78920 -1 1316
1318 0 476587 244156 78840 -1 1317
1319 0 476599 244172 78800 -1 1318
1320 0 476631 244236 78680 -1 1319
1321 0 476675 244232 78640 -1 1320
1322 0 476719 244300 78560 -1 1321
1323 0 476859 244356 78440 -1 1322
1324 0 476947 244496 78320 -1 1323
1325 0 476915 244624 78240 -1 1324
1326 0 476975 244668 78200 -1 1325
1327 0 477081 244772 78080 -1 1326
1328 0 477253 244904 77960 -1 1327
1329 0 477369 245036 77840 -1 1328
1330 0 477417 245184 77720 -1 1329
1331 0 477525 245324 77600 -1 1330
1332 0 477713 245596 77520 -1 1331
1333 0 477949 245896 77440 -1 1332
1334 0 478359 246012 77520 -1 1333
1335 0 478599 246100 77600 -1 1334
1336 0 478807 246192 77680 -1 1335
1337 0 478987 246248 77760 -1 1336
1338 0 479005 246276 77800 -1 1337
1339 0 479077 246220 77840 -1 1338
1340 0 479185 246188 77880 -1 1339
1341 0 479329 246252 77920 -1 1340
1342 0 479493 246408 77960 -1 1341
1343 0 479529 246496 78000 -1 1342
1344 0 479685 246652 78040 -1 1343
1345 0 479621 246756 78080 -1 1344
1346 0 479633 246876 78200 -1 1345
1347 0 479737 246836 78280 -1 1346
1348 0 479715 246848 78400 -1 1347
1349 0 479707 246848 78440 -1 1348
1350 0 479699 246848 78480 -1 1349
1351 0 479635 246904 78520 -1 1350
1352 0 479599 247068 78600 -1 1351
1353 0 479587 247036 78640 -1 1352
1354 0 479627 247052 78680 -1 1353
1355 0 479639 247044 78800 -1 1354
1356 0 479579 247028 78880 -1 1355
1357 0 479727 246996 79000 -1 1356
1358 0 479819 246944 79080 -1 1357
1359 0 479875 246928 79200 -1 1358
1360 0 479947 246896 79280 -1 1359
1361 0 480019 246860 79400 -1 1360
1362 0 480291 246652 79520 -1 1361
1363 0 480419 246544 79560 -1 1362
1364 0 480415 246536 79600 -1 1363
1365 0 480407 246520 79680 -1 1364
1366 0 480507 246432 79760 -1 1365
1367 0 480627 246332 79840 -1 1366
1368 0 480753 246276 79960 -1 1367
1369 0 480829 246216 80080 -1 1368
1370 0 480889 246108 80160 -1 1369
1371 0 480865 246008 80280 -1 1370
1372 0 480953 245704 80360 -1 1371
1373 0 481381 245520 80360 -1 1372
1374 0 481493 245390 80320 -1 1373
1375 0 481605 245260 80280 -1 1374
1376 0 481609 245284 80200 -1 1375
1377 0 481671 245236 80120 -1 1376
1378 0 481615 245224 80040 -1 1377
1379 0 481547 245076 80000 -1 1378
1380 0 481367 245308 80400 -1 1374
1381 0 481363 245328 80440 -1 1380
1382 0 481311 245332 80520 -1 1381
1383 0 481243 245344 80600 -1 1382
1384 0 481311 245344 80680 -1 1383
1385 0 481395 245364 80800 -1 1384
1386 0 477939 245896 77280 -1 1333
1387 0 477919 245948 77120 -1 1386
1388 0 477911 245952 77000 -1 1387
1389 0 477891 246028 76960 -1 1388
1390 0 477815 246048 76840 -1 1389
1391 0 477767 246044 76720 -1 1390
1392 0 477723 246072 76600 -1 1391
1393 0 477687 246104 76480 -1 1392
1394 0 477585 246184 76360 -1 1393
1395 0 477565 246244 76240 -1 1394
1396 0 477513 246264 76120 -1 1395
1397 0 477465 246220 76000 -1 1396
1398 0 477405 246200 75880 -1 1397
1399 0 477309 246192 75800 -1 1398
1400 0 477237 246200 75680 -1 1399
1401 0 477233 246200 75600 -1 1400
1402 0 477193 246220 75520 -1 1401
1403 0 477165 246228 75440 -1 1402
1404 0 477141 246256 75360 -1 1403
1405 0 477097 246268 75280 -1 1404
1406 0 477077 246288 75200 -1 1405
1407 0 476945 246336 75080 -1 1406
1408 0 476917 246348 75000 -1 1407
1409 0 476933 246300 74920 -1 1408
1410 0 476421 246176 74920 -1 1409
1411 0 476305 246136 74840 -1 1410
1412 0 476393 246104 74720 -1 1411
1413 0 476385 246056 74640 -1 1412
1414 0 476363 246062 74600 -1 1413
1415 0 476341 246068 74560 -1 1414
1416 0 476285 246056 74520 -1 1415
1417 0 476179 246012 74400 -1 1416
1418 0 476063 245976 74320 -1 1417
1419 0 475915 245992 74240 -1 1418
1420 0 475871 245964 74160 -1 1419
1421 0 475879 245964 74080 -1 1420
1422 0 475871 245976 74000 -1 1421
1423 0 475903 245852 73920 -1 1422
1424 0 475955 245924 73840 -1 1423
1425 0 475939 245960 73800 -1 1424
1426 0 475923 245980 73720 -1 1425
1427 0 475919 246008 73640 -1 1426
1428 0 475891 246036 73560 -1 1427
1429 0 475863 245996 73520 -1 1428
1430 0 475927 245908 73400 -1 1429
1431 0 475931 245904 73320 -1 1430
1432 0 476083 245944 73240 -1 1431
1433 0 476151 245932 73200 -1 1432
1434 0 476395 245876 73080 -1 1433
1435 0 476631 245848 73000 -1 1434
1436 0 476715 245796 72960 -1 1435
1437 0 476719 245800 72840 -1 1436
1438 0 476835 245772 72800 -1 1437
1439 0 476847 245720 72680 -1 1438
1440 0 476979 245648 72600 -1 1439
1441 0 477075 245536 72520 -1 1440
1442 0 477151 245492 72400 -1 1441
1443 0 477159 245420 72280 -1 1442
1444 0 477219 245424 72160 -1 1443
1445 0 477399 245364 72120 -1 1444
1446 0 477427 245360 72000 -1 1445
1447 0 477475 245296 71920 -1 1446
1448 0 477547 245228 71800 -1 1447
1449 0 477655 245168 71720 -1 1448
1450 0 477677 245140 71640 -1 1449
1451 0 477673 245060 71560 -1 1450
1452 0 477773 244964 71480 -1 1451
1453 0 477809 244920 71400 -1 1452
1454 0 477849 244808 71280 -1 1453
1455 0 477969 244716 71200 -1 1454
1456 0 477985 244704 71160 -1 1455
1457 0 477997 244696 71040 -1 1456
1458 0 478169 244540 70920 -1 1457
1459 0 478509 244164 70840 -1 1458
1460 0 478719 243836 70760 -1 1459
1461 0 478591 243844 70680 -1 1460
1462 0 478599 243816 70560 -1 1461
1463 0 478675 243740 70520 -1 1462
1464 0 478755 243672 70440 -1 1463
1465 0 478791 243656 70360 -1 1464
1466 0 479187 243580 70840 -1 1460
1467 0 479387 243480 70960 -1 1466
1468 0 479459 243440 71040 -1 1467
1469 0 479467 243432 71080 -1 1468
1470 0 479679 243356 71200 -1 1469
1471 0 479771 243296 71280 -1 1470
1472 0 479819 243300 71360 -1 1471
1473 0 479799 243260 71440 -1 1472
1474 0 480537.06 243264.8 71520 -1 1473
1475 0 481277 243276 71600 -1 1474
1476 0 481485 243208 71720 -1 1475
1477 0 481649 242600 71720 -1 1476
1478 0 481889 242480 71600 -1 1477
1479 0 482061 242392 71480 -1 1478
1480 0 482161 242344 71400 -1 1479
1481 0 482265 242216 71280 -1 1480
1482 0 482459 242128 71160 -1 1481
1483 0 482527 241984 71080 -1 1482
1484 0 482503 241912 71000 -1 1483
1485 0 482535 241860 70920 -1 1484
1486 0 482603 241808 70840 -1 1485
1487 0 482711 241768 70760 -1 1486
1488 0 482751 241680 70680 -1 1487
1489 0 482779 241636 70600 -1 1488
1490 0 482835 241556 70520 -1 1489
1491 0 483023 241456 70440 -1 1490
1492 0 483315 241264 70320 -1 1491
1493 0 483411 241212 70240 -1 1492
1494 0 483439 241188 70160 -1 1493
1495 0 483523 241172 70040 -1 1494
1496 0 483667 241160 69920 -1 1495
1497 0 483691 241168 69840 -1 1496
1498 0 483871 241148 69720 -1 1497
1499 0 483937 241152 69640 -1 1498
1500 0 484005 241172 69520 -1 1499
1501 0 484077 241200 69440 -1 1500
1502 0 484189 241224 69320 -1 1501
1503 0 484289 241280 69200 -1 1502
1504 0 484365 241380 69080 -1 1503
1505 0 484461 241460 68960 -1 1504
1506 0 484637 241536 68880 -1 1505
1507 0 484701 241548 68760 -1 1506
1508 0 484721 241576 68640 -1 1507
1509 0 484697 241604 68480 -1 1508
1510 0 484649 241612 68360 -1 1509
1511 0 484597 241612 68200 -1 1510
1512 0 484533 241644 68080 -1 1511
1513 0 484213 241692 68000 -1 1512
1514 0 484219 241732 67960 -1 1513
1515 0 484225 241772 67920 -1 1514
1516 0 484245 241820 67880 -1 1515
1517 0 484473 241320 67880 -1 1516
1518 0 484505 241352 67800 -1 1517
1519 0 484549 241328 67680 -1 1518
1520 0 484457 241252 67600 -1 1519
1521 0 484421 241176 67520 -1 1520
1522 0 484297 242064 67800 -1 1516
1523 0 484227 242128 67760 -1 1522
1524 0 484143 242220 67680 -1 1523
1525 0 484071 242248 67560 -1 1524
1526 0 484035 242224 67480 -1 1525
1527 0 483943 242204 67360 -1 1526
1528 0 483695 242172 67280 -1 1527
1529 0 483455 242140 67200 -1 1528
1530 0 483327 242124 67120 -1 1529
1531 0 483055 242096 67040 -1 1530
1532 0 482641 242088 66960 -1 1531
1533 0 482169 242100 66880 -1 1532
1534 0 482023 242078 66840 -1 1533
1535 0 481877 242056 66800 -1 1534
1536 0 481777 242036 66760 -1 1535
1537 0 481113 242056 66680 -1 1536
1538 0 480455 242056 66720 -1 1537
1539 0 480331 242004 66600 -1 1538
1540 0 480449 242016 66520 -1 1539
1541 0 479971 241980 66400 -1 1540
1542 0 479623 241812 66360 -1 1541
1543 0 479641 241640 66280 -1 1542
1544 0 479713 241584 66200 -1 1543
1545 0 479653 241584 66120 -1 1544
1546 0 479659 241424 66000 -1 1545
1547 0 479639 241388 65920 -1 1546
1548 0 479607 241372 65840 -1 1547
1549 0 479575 241436 65760 -1 1548
1550 0 479611 241512 65720 -1 1549
1551 0 480749 242060 66360 -1 1540
1552 0 480731 242080 66320 -1 1551
1553 0 480713 242100 66280 -1 1552
1554 0 480713 242048 66160 -1 1553
1555 0 480873 241920 66080 -1 1554
1556 0 480857 241864 66040 -1 1555
1557 0 480925 241788 65960 -1 1556
1558 0 481021 241736 65840 -1 1557
1559 0 481121 241748 65760 -1 1558
1560 0 481125 241820 65680 -1 1559
1561 0 481017 241872 65640 -1 1560
1562 0 481013 241916 65560 -1 1561
1563 0 480961 242352 66360 -1 1552
1564 0 481033 242440 66440 -1 1563
1565 0 481157 242564 66520 -1 1564
1566 0 481033 242596 66560 -1 1565
1567 0 481037.34 242621.92 66600 -1 1566
1568 0 482037 242136 67040 -1 1534
1569 0 482105 242208 67160 -1 1568
1570 0 482121 242272 67240 -1 1569
1571 0 483721 241620 67960 -1 1514
1572 0 483165 242012 68040 -1 1571
1573 0 483077 241968 68120 -1 1572
1574 0 483073 241972 68200 -1 1573
1575 0 483105 241772 68280 -1 1574
1576 0 483053 241564 68240 -1 1575
1577 0 483021 241652 68360 -1 1576
1578 0 483725 241472 68080 -1 1571
1579 0 483625 241428 68120 -1 1578
1580 0 483469 241280 68200 -1 1579
1581 0 483505 241228 68280 -1 1580
1582 0 483509 241220 68360 -1 1581
1583 0 482043 243604 71640 -1 1476
1584 0 482311 244012 71560 -1 1583
1585 0 482417 244318 71520 -1 1584
1586 0 482240.94 244259.73 71480 -1 1585
1587 0 482240.94 244259.73 71320 -1 1586
1588 0 482197.7 244297.44 71160 -1 1587
1589 0 482067 244405.16 71000 -1 1588
1590 0 482051.5 244239.33 70840 -1 1589
1591 0 481849.3 244103.02 70720 -1 1590
1592 0 481576.25 244051 70640 -1 1591
1593 0 481661.47 243985.86 70520 -1 1592
1594 0 481710.88 243936.61 70440 -1 1593
1595 0 481704.62 243870.4 70360 -1 1594
1596 0 481754.44 243885.11 70280 -1 1595
1597 0 481791.75 244033.9 70160 -1 1596
1598 0 481846.9 244152.38 70080 -1 1597
1599 0 481933.28 244236.83 69960 -1 1598
1600 0 482076.16 244236.4 69880 -1 1599
1601 0 482096.44 244191.3 69800 -1 1600
1602 0 482412.44 244312.72 71720 -1 1585
1603 0 482423.38 244239.75 71840 -1 1602
1604 0 482379.38 244119.78 71920 -1 1603
1605 0 482523 244624 71480 -1 1585
1606 0 483293 245148 71440 -1 1605
1607 0 483729 245480 71320 -1 1606
1608 0 483853 245548 71440 -1 1607
1609 0 483826.34 245422.67 71520 -1 1608
1610 0 483813 245360 71560 -1 1609
1611 0 483909 245304 71680 -1 1610
1612 0 483933 245228 71760 -1 1611
1613 0 483933 245108 71880 -1 1612
1614 0 483881 245036 71960 -1 1613
1615 0 483997 244948 72040 -1 1614
1616 0 484233 244804 72160 -1 1615
1617 0 484349 244740 72240 -1 1616
1618 0 484679 244672 72360 -1 1617
1619 0 484733 244606 72400 -1 1618
1620 0 484787 244540 72440 -1 1619
1621 0 485179 244364 72520 -1 1620
1622 0 486235 244100 72400 -1 1621
1623 0 486345 244008 72280 -1 1622
1624 0 486365 243968 72240 -1 1623
1625 0 486285 244004 72160 -1 1624
1626 0 486277 244032 72120 -1 1625
1627 0 486077 244224 71960 -1 1626
1628 0 486185 244212 71760 -1 1627
1629 0 486149 244288 71600 -1 1628
1630 0 486997 243376 72400 -1 1624
1631 0 487757 242740 72440 -1 1630
1632 0 488421 242448 72360 -1 1631
1633 0 488979 242336 72240 -1 1632
1634 0 489291 242324 72160 -1 1633
1635 0 489511 242376 72080 -1 1634
1636 0 489547 242408 72000 -1 1635
1637 0 489519 242404 71920 -1 1636
1638 0 489551 242448 71880 -1 1637
1639 0 489559 242508 71800 -1 1638
1640 0 490083 242296 72200 -1 1635
1641 0 489955 242248 72360 -1 1640
1642 0 490183 242240 72480 -1 1641
1643 0 490291 242188 72600 -1 1642
1644 0 490267 242192 72640 -1 1643
1645 0 490255 242136 72760 -1 1644
1646 0 490381 242368 72040 -1 1640
1647 0 490429 242432 71920 -1 1646
1648 0 490529 242488 71800 -1 1647
1649 0 491037 242344 71720 -1 1648
1650 0 491117 242352 71600 -1 1649
1651 0 491069 242436 71520 -1 1650
1652 0 491101 242456 71400 -1 1651
1653 0 491069 242488 71360 -1 1652
1654 0 491077 242482.67 71320 -1 1653
1655 0 491093 242472 71240 -1 1654
1656 0 491169 242484 71120 -1 1655
1657 0 491193 242524 71080 -1 1656
1658 0 491317 242516 71000 -1 1657
1659 0 491421 242452 70880 -1 1658
1660 0 491441 242456 70800 -1 1659
1661 0 491421 242476 70680 -1 1660
1662 0 491433 242468 70560 -1 1661
1663 0 491501 242460 70440 -1 1662
1664 0 491482.34 242468 70360 -1 1663
1665 0 491473 242472 70320 -1 1664
1666 0 491461 242460 70200 -1 1665
1667 0 491433 242436 70160 -1 1666
1668 0 491437 242496 70040 -1 1667
1669 0 491377 242588 69880 -1 1668
1670 0 491337 242624 69760 -1 1669
1671 0 491273 242684 69680 -1 1670
1672 0 491185 242716 69560 -1 1671
1673 0 491165 242776 69440 -1 1672
1674 0 491089 242828 69320 -1 1673
1675 0 487749 243032 72560 -1 1631
1676 0 488349 243600 72560 -1 1675
1677 0 488887 243900 72600 -1 1676
1678 0 489091 244156 72480 -1 1677
1679 0 489151 244292 72400 -1 1678
1680 0 489231 244384 72280 -1 1679
1681 0 489187 244448 72160 -1 1680
1682 0 489175 244512 72040 -1 1681
1683 0 489229.66 244608 71960 -1 1682
1684 0 489257 244656 71920 -1 1683
1685 0 489369 244796 71840 -1 1684
1686 0 489429 244872 71720 -1 1685
1687 0 489525 244916 71600 -1 1686
1688 0 489649 244960 71480 -1 1687
1689 0 489781 245064 71360 -1 1688
1690 0 489949 245116 71240 -1 1689
1691 0 490089 245124 71120 -1 1690
1692 0 490597 245316 71040 -1 1691
1693 0 490869 245392 70960 -1 1692
1694 0 490873 245476 70920 -1 1693
1695 0 491019 245524 70800 -1 1694
1696 0 491083 245472 70680 -1 1695
1697 0 491103 245496 70600 -1 1696
1698 0 491087 245528 70560 -1 1697
1699 0 491057.66 245496 70480 -1 1698
1700 0 491043 245480 70440 -1 1699
1701 0 491031 245460 70360 -1 1700
1702 0 491027 245448 70280 -1 1701
1703 0 491039 245404 70160 -1 1702
1704 0 491115 245356 70080 -1 1703
1705 0 491187 245320 70000 -1 1704
1706 0 491207 245304 69920 -1 1705
1707 0 491179 245296 69840 -1 1706
1708 0 491160.34 245312 69760 -1 1707
1709 0 491151 245320 69720 -1 1708
1710 0 491795 245008 69760 -1 1708
1711 0 491859 244976 69680 -1 1710
1712 0 491883 244872 69600 -1 1711
1713 0 491903 244796 69520 -1 1712
1714 0 488747 243792 72680 -1 1677
1715 0 487596.78 242852.89 72640 -1 1675
1716 0 487569.16 242787.88 72720 -1 1715
1717 0 487405.1 242789 72800 -1 1716
1718 0 484489.25 244850.25 72480 -1 1620
1719 0 484436 244973.48 72560 -1 1718
1720 0 484429.2 244963.9 72600 -1 1719
1721 0 484348.5 244738.75 72800 -1 1720
1722 0 483709 245512 71240 -1 1607
1723 0 483669 245552 71160 -1 1722
1724 0 483604.34 245503.16 71120 -1 1723
1725 0 480584.66 243137.56 71760 -1 1474
1726 0 480574.88 242934.42 71880 -1 1725
1727 0 480561.56 242883.02 72000 -1 1726
1728 0 480535.62 242876.08 72080 -1 1727
1729 0 480513.2 242846.3 72200 -1 1728
1730 0 478149.72 244559 70720 -1 1458
1731 0 478164.22 244514.78 70560 -1 1730
1732 0 476905 246352 74840 -1 1409
1733 0 476885 246376 74800 -1 1732
1734 0 476849 246492 74720 -1 1733
1735 0 476865 246480 74600 -1 1734
1736 0 470827.06 246948.28 79920 -1 1281
1737 0 470549.12 246982.86 80080 -1 1736
1738 0 470564.97 246950.72 80160 -1 1737
1739 0 471714.16 246664.9 78920 -1 1269
1740 0 471791.38 246627.69 78800 -1 1739
1741 0 471805.2 246668.95 78600 -1 1740
1742 0 472000.22 246728.44 78440 -1 1741
1743 0 472007.62 246792.28 78320 -1 1742
1744 0 471964.44 246862.5 78160 -1 1743
1745 0 472003.25 246973.98 78000 -1 1744
1746 0 473368.1 249332.23 74560 -1 1071
1747 0 473534.94 249149.84 74480 -1 1746
1748 0 473811.06 249208.31 74400 -1 1747
1749 0 473874.4 249283.86 74320 -1 1748
1750 0 473915.25 249331.81 74240 -1 1749
1751 0 473708.1 249697.23 74240 -1 1750
1752 0 473711.2 249939.84 74280 -1 1751
1753 0 473645.38 249979.42 74200 -1 1752
1754 0 473689.25 250017.45 74080 -1 1753
1755 0 473624.5 250096.72 73960 -1 1754
1756 0 473634.34 250076.73 73880 -1 1755
1757 0 473642.75 250045.5 73800 -1 1756
1758 0 473912.06 249237.05 74120 -1 1750
1759 0 472847.72 248645.52 74480 -1 1747
1760 0 472445.38 249852.42 74680 -1 1068
1761 0 471866 249723.84 74720 -1 1760
1762 0 471856.47 249737.27 74760 -1 1761
1763 0 471771.94 249752.38 74920 -1 1762
1764 0 471743.44 249766.02 75080 -1 1763
1765 0 471650.22 249817.56 75240 -1 1764
1766 0 471486.66 249960.67 75360 -1 1765
1767 0 471469.75 249931.78 75400 -1 1766
1768 0 471507.8 249962.42 75520 -1 1767
1769 0 471367.62 250333.28 75560 -1 1768
1770 0 471356.72 250354.89 75720 -1 1769
1771 0 471409.3 250204.78 75760 -1 1770
1772 0 471423.38 250150.92 75800 -1 1771
1773 0 471361.38 250090.4 75920 -1 1772
1774 0 471345.88 250104.5 76000 -1 1773
1775 0 473091 251216 72320 -1 1039
1776 0 473235 251032 72200 -1 1775
1777 0 473219 251108 72080 -1 1776
1778 0 473315 250912 71960 -1 1777
1779 0 473455 250692 71880 -1 1778
1780 0 473631 250672 71800 -1 1779
1781 0 473687 250696 71680 -1 1780
1782 0 473719 250748 71480 -1 1781
1783 0 473663 250820 71320 -1 1782
1784 0 473635 250888 71200 -1 1783
1785 0 473571 250920 71080 -1 1784
1786 0 473571 250944 71040 -1 1785
1787 0 473543 251180 70920 -1 1786
1788 0 473531 251320 70800 -1 1787
1789 0 473595 251408 70680 -1 1788
1790 0 473579 251452 70520 -1 1789
1791 0 473593 251476 70400 -1 1790
1792 0 473677 251500 70280 -1 1791
1793 0 473825 251544 70160 -1 1792
1794 0 473901 251608 70040 -1 1793
1795 0 473993 251672 69920 -1 1794
1796 0 474089 251732 69840 -1 1795
1797 0 474145 251832 69720 -1 1796
1798 0 474165 252080 69640 -1 1797
1799 0 474165 252108 69560 -1 1798
1800 0 474169 252112 69440 -1 1799
1801 0 474197 252136 69320 -1 1800
1802 0 474245 252216 69200 -1 1801
1803 0 474237 252268 69120 -1 1802
1804 0 474261 252280 69000 -1 1803
1805 0 474151 252384 68880 -1 1804
1806 0 474095 252444 68760 -1 1805
1807 0 474027 252484 68680 -1 1806
1808 0 473819 252604 68600 -1 1807
1809 0 473268.44 252218.73 72520 -1 1037
1810 0 473219.84 252162.33 72720 -1 1809
1811 0 473232.88 252172.42 72920 -1 1810
1812 0 473260.7 252171.69 73000 -1 1811
1813 0 473292.66 252195.61 73040 -1 1812
1814 0 473241.1 252354.2 73240 -1 1813
1815 0 473336.84 252353.81 73320 -1 1814
1816 0 473530.4 252371.86 73440 -1 1815
1817 0 473671.25 252337.3 73560 -1 1816
1818 0 473728.56 252259.77 73720 -1 1817
1819 0 473887.94 252150.05 73840 -1 1818
1820 0 474083.6 252116.33 73920 -1 1819
1821 0 474185.97 252056.31 74000 -1 1820
1822 0 474191.7 252058.27 74080 -1 1821
1823 0 474269.06 252027.84 74160 -1 1822
1824 0 474287.6 252021.48 74200 -1 1823
1825 0 474486 251995.39 74680 -1 1824
1826 0 474497.25 251996.75 74720 -1 1825
1827 0 475191.38 251598.66 74720 -1 1826
1828 0 475479.12 251794.9 74800 -1 1827
1829 0 475588 251916.72 74880 -1 1828
1830 0 475654.3 252043.83 74960 -1 1829
1831 0 474530.53 252001.6 74840 -1 1826
1832 0 474475.56 252031.77 75000 -1 1831
1833 0 474484.75 252051.88 75200 -1 1832
1834 0 474471.5 252013 75320 -1 1833
1835 0 474579.88 251990.77 75360 -1 1834
1836 0 475391.06 252040.33 75480 -1 1835
1837 0 476327.6 252065.12 75480 -1 1836
1838 0 476469.25 252151.52 75600 -1 1837
1839 0 476421.5 252158.28 75720 -1 1838
1840 0 476226.56 252006.88 75840 -1 1839
1841 0 476235.3 251931.95 75960 -1 1840
1842 0 476214.8 251968.14 76080 -1 1841
1843 0 476221 251988.05 76160 -1 1842
1844 0 476233.8 251985.89 76200 -1 1843
1845 0 476229.97 251987.02 76320 -1 1844
1846 0 476194.06 251991.75 76440 -1 1845
1847 0 476173.88 251968.69 76520 -1 1846
1848 0 476450.1 252344.95 75720 -1 1839
1849 0 476518.62 252370.28 75800 -1 1848
1850 0 474587.25 251995.5 75400 -1 1835
1851 0 474609.2 252009.08 75520 -1 1850
1852 0 474650.9 252069.95 75680 -1 1851
1853 0 474600.5 252092.95 75800 -1 1852
1854 0 474525.44 252235.4 75880 -1 1853
1855 0 474559.38 252322.25 75960 -1 1854
1856 0 474528.8 252327.56 76040 -1 1855
1857 0 474491.75 252339.16 76080 -1 1856
1858 0 470966 257542 70720 -1 1020
1859 0 470967 257588 70760 -1 1858
1860 0 471119 257544 70880 -1 1859
1861 0 471159 257448 71000 -1 1860
1862 0 471223 257680 71120 -1 1861
1863 0 471383 257668 71200 -1 1862
1864 0 471783 257636 71200 -1 1863
1865 0 471819 257640 71280 -1 1864
1866 0 473055 258840 67400 -1 424
1867 0 473023 258824 67480 -1 1866
1868 0 472963 258908 67560 -1 1867
1869 0 473031 258864 67360 -1 1866
1870 0 472026.3 264668.12 64280 -1 384
1871 0 471952.7 264774.06 64360 -1 1870
1872 0 471860.38 264803.3 64440 -1 1871
1873 0 471817.94 264811.3 64480 -1 1872
1874 0 472533 265029.25 64200 -1 384
1875 0 487584.4 275708.7 58200 -1 314
1876 0 487123.22 276066.88 58320 -1 1875
1877 0 486976.78 276116.22 58440 -1 1876
1878 0 486826.3 276176.4 58560 -1 1877
1879 0 486554.6 276236.22 58680 -1 1878
1880 0 486334.4 276278.5 58840 -1 1879
1881 0 486123.2 276267.84 58960 -1 1880
1882 0 485925.97 276250.84 59120 -1 1881
1883 0 485755.56 276304 59280 -1 1882
1884 0 485517.6 276382.97 59440 -1 1883
1885 0 485458.6 276643.22 59600 -1 1884
1886 0 485359.06 276790.25 59760 -1 1885
1887 0 485267.66 276929.2 59920 -1 1886
1888 0 485319.38 277005.2 60080 -1 1887
1889 0 485368.22 276983.3 60240 -1 1888
1890 0 485277.5 276982.72 60400 -1 1889
1891 0 485221.5 276943.8 60560 -1 1890
1892 0 485136.7 276158.9 60720 -1 1891
1893 0 485202.66 276653.03 60880 -1 1892
1894 0 485269.84 276959.78 61000 -1 1893
1895 0 485282.25 277237.84 61160 -1 1894
1896 0 485296.1 277384.34 61320 -1 1895
1897 0 485317.78 277528 61480 -1 1896
1898 0 485331.66 277681.88 61640 -1 1897
1899 0 485304.3 277799.38 61800 -1 1898
1900 0 485313.16 277934.84 61960 -1 1899
1901 0 485271.3 278019.8 62120 -1 1900
1902 0 485224.28 278133.28 62240 -1 1901
1903 0 485192.97 278232.47 62400 -1 1902
1904 0 485177.66 278312.7 62560 -1 1903
1905 0 484972.2 278359.56 62680 -1 1904
1906 0 484880.6 278374.34 62840 -1 1905
1907 0 484800.88 278374.22 63000 -1 1906
1908 0 484701.5 278365.6 63120 -1 1907
1909 0 484609.75 278294.7 63280 -1 1908
1910 0 484540.2 278155.56 63440 -1 1909
1911 0 484464.3 278066.56 63600 -1 1910
1912 0 484613.2 277947.16 63760 -1 1911
1913 0 484810.03 277839.3 63920 -1 1912
1914 0 484935.47 277746.97 64080 -1 1913
1915 0 484900.2 277746.5 64240 -1 1914
1916 0 484742.2 277836.9 64400 -1 1915
1917 0 484531.34 277888.16 64520 -1 1916
1918 0 484282.97 277933.34 64640 -1 1917
1919 0 484111.47 277938.97 64760 -1 1918
1920 0 483988.44 277920.6 64920 -1 1919
1921 0 483789.62 277897.34 65080 -1 1920
1922 0 483729.06 277898.44 65240 -1 1921
1923 0 483581.5 277933.12 65360 -1 1922
1924 0 483509.94 278000.16 65480 -1 1923
1925 0 483314.53 278078.1 65600 -1 1924
1926 0 483141.78 278142.06 65680 -1 1925
1927 0 482979.1 278118.12 65840 -1 1926
1928 0 482840.47 278090.34 65960 -1 1927
1929 0 482736.3 278025.8 66120 -1 1928
1930 0 482571.47 277959.1 66280 -1 1929
1931 0 482571.84 277958.47 66440 -1 1930
1932 0 482568.72 277940.25 66600 -1 1931
1933 0 482569.72 277857.62 66760 -1 1932
1934 0 482671.34 277650.75 66920 -1 1933
1935 0 482756.3 277464.47 67080 -1 1934
1936 0 482791.78 277314.06 67240 -1 1935
1937 0 482707.78 277200.53 67400 -1 1936
1938 0 482481.22 277165.2 67560 -1 1937
1939 0 482286.88 277164.12 67680 -1 1938
1940 0 482160.6 277124.78 67840 -1 1939
1941 0 482080.1 277021.53 67960 -1 1940
1942 0 481959.66 276977.75 68120 -1 1941
1943 0 481835.34 276902.75 68280 -1 1942
1944 0 481743.25 276857.8 68440 -1 1943
1945 0 481691.16 276823.9 68600 -1 1944
1946 0 481686.4 276759.1 68720 -1 1945
1947 0 481689.72 276666.4 68880 -1 1946
1948 0 481605.3 276629.25 69040 -1 1947
1949 0 481581.62 276552.4 69200 -1 1948
1950 0 481565.84 276451.06 69360 -1 1949
1951 0 481575.12 276393.94 69520 -1 1950
1952 0 481574.66 276342.7 69680 -1 1951
1953 0 481574.62 276302.84 69840 -1 1952
1954 0 481550.7 276267.34 70000 -1 1953
1955 0 481593.94 276223.47 70160 -1 1954
1956 0 481658.2 276182.66 70320 -1 1955
1957 0 481565.2 276150.38 70480 -1 1956
1958 0 481546.7 276131.22 70640 -1 1957
1959 0 481514.4 276103.94 70800 -1 1958
1960 0 481505.53 276070.84 70960 -1 1959
1961 0 481462.3 276087.53 71120 -1 1960
1962 0 481444.6 276093.2 71240 -1 1961
1963 0 481301.44 276104.2 71360 -1 1962
1964 0 481276.16 276052.84 71480 -1 1963
1965 0 481181.3 276020.25 71600 -1 1964
1966 0 481096.72 275969.1 71760 -1 1965
1967 0 481000.62 275904.56 71880 -1 1966
1968 0 480872.9 275814.22 72040 -1 1967
1969 0 480764.47 275841.47 72160 -1 1968
1970 0 480620.06 275901.25 72280 -1 1969
1971 0 480476.28 275869.1 72440 -1 1970
1972 0 480480.56 275820.4 72560 -1 1971
1973 0 480358.53 275831.94 72680 -1 1972
1974 0 480278.3 275835.75 72800 -1 1973
1975 0 480082.8 275951.47 72920 -1 1974
1976 0 479852.72 276063.5 73040 -1 1975
1977 0 479833.38 276079.16 73160 -1 1976
1978 0 478967.6 276435.9 73240 -1 1977
1979 0 478179.7 276494.06 73320 -1 1978
1980 0 477757.28 276485.38 73440 -1 1979
1981 0 477395.8 276433.5 73600 -1 1980
1982 0 477191.78 276438.2 73720 -1 1981
1983 0 476879.06 276433.44 73840 -1 1982
1984 0 476636.47 276434.9 73960 -1 1983
1985 0 476382.9 276424.4 74080 -1 1984
1986 0 476115.8 276427.22 74200 -1 1985
1987 0 475789.78 276381.12 74320 -1 1986
1988 0 475378.34 276286.62 74480 -1 1987
1989 0 475137.9 276208.03 74600 -1 1988
1990 0 474917.47 276104.72 74720 -1 1989
1991 0 474822.84 276015.5 74880 -1 1990
1992 0 474735.06 275883.53 75040 -1 1991
1993 0 474669.06 275824.16 75200 -1 1992
1994 0 474630.5 275787.47 75400 -1 1993
1995 0 474590.22 275800.8 75600 -1 1994
1996 0 474658.1 275831.28 75800 -1 1995
1997 0 474670.3 275899.72 76000 -1 1996
1998 0 474731.22 275976.47 76200 -1 1997
1999 0 474772.8 276023.25 76400 -1 1998
2000 0 474888.44 276089.78 76600 -1 1999
2001 0 474956.22 276185.4 76760 -1 2000
2002 0 475032.22 276262.3 76920 -1 2001
2003 0 475112 276382.47 77080 -1 2002
2004 0 475163 276426.84 77200 -1 2003
2005 0 475226.88 276550.78 77320 -1 2004
2006 0 475251.78 276631.88 77480 -1 2005
2007 0 475195.66 276708.78 77600 -1 2006
2008 0 475214.38 276843 77720 -1 2007
2009 0 475180.16 277006.12 77840 -1 2008
2010 0 475207.25 277098.2 78000 -1 2009
2011 0 475261.28 277107.56 78160 -1 2010
2012 0 475295.6 277148.97 78400 -1 2011
2013 0 475318.34 277187.25 78560 -1 2012
2014 0 475298.6 277210.53 78720 -1 2013
2015 0 475263.97 277229.34 78880 -1 2014
2016 0 475205.53 277233.84 79040 -1 2015
2017 0 475161.47 277232.9 79200 -1 2016
2018 0 475104.53 277257.5 79360 -1 2017
2019 0 475021.53 277298.16 79520 -1 2018
2020 0 474997.2 277294.25 79680 -1 2019
2021 0 474923.6 277277.5 79880 -1 2020
2022 0 474873.6 277293.25 80000 -1 2021
2023 0 474850.66 277252.56 80200 -1 2022
2024 0 474827.1 277204.03 80360 -1 2023
2025 0 474758.78 277127.88 80520 -1 2024
2026 0 474735.16 277040.6 80680 -1 2025
2027 0 474693.66 276916.44 80840 -1 2026
2028 0 474679.1 276832.78 81000 -1 2027
2029 0 474650.6 276699.1 81160 -1 2028
2030 0 474654.25 276563.9 81320 -1 2029
2031 0 474726.16 276451.97 81480 -1 2030
2032 0 474814.44 276412.2 81640 -1 2031
2033 0 474822.25 276252.4 81760 -1 2032
2034 0 474680.6 276017.88 81920 -1 2033
2035 0 474417.7 275673.44 81960 -1 2034
2036 0 474252.75 275401.88 82080 -1 2035
2037 0 473974.66 274591.56 82080 -1 2036
2038 0 473917.97 273968.12 82000 -1 2037
2039 0 473883.94 273578.7 81920 -1 2038
2040 0 473835.9 273301.88 81840 -1 2039
2041 0 473791.22 273195.16 81760 -1 2040
2042 0 473728.44 273065.7 81680 -1 2041
2043 0 473564.5 272721.25 81600 -1 2042
2044 0 473472 272554.2 81480 -1 2043
2045 0 473450.44 272480.72 81400 -1 2044
2046 0 473470.25 272123.8 81280 -1 2045
2047 0 473421.75 271915.28 81160 -1 2046
2048 0 474165.84 271655.25 81160 -1 2047
2049 0 474202.44 271643.72 81000 -1 2048
2050 0 474169.94 271648.6 80840 -1 2049
2051 0 474259.4 271658.84 80720 -1 2050
2052 0 474178.22 271615.38 80600 -1 2051
2053 0 474102.2 271643.9 80480 -1 2052
2054 0 474126.9 271596.25 80360 -1 2053
2055 0 474093.72 271535.8 80240 -1 2054
2056 0 473665.62 271549.88 80240 -1 2055
2057 0 473397.8 271574.78 80200 -1 2056
2058 0 473145.44 271634.7 80120 -1 2057
2059 0 472993.12 271430.94 80080 -1 2058
2060 0 474025.88 271363.06 80160 -1 2055
2061 0 473941.12 271298.9 80080 -1 2060
2062 0 473742.3 271110.97 80000 -1 2061
2063 0 473937.7 270970.9 79960 -1 2062
2064 0 475036.97 271310.9 80760 -1 2051
2065 0 475140.28 271311.12 80880 -1 2064
2066 0 475160.88 271334.22 81000 -1 2065
2067 0 475336.97 270830.16 80760 -1 2064
2068 0 475400.06 270447.28 80880 -1 2067
2069 0 475407.25 270447.16 81000 -1 2068
2070 0 475336.03 270536.3 81080 -1 2069
2071 0 475223.94 270771.5 81160 -1 2070
2072 0 475139.53 270916.53 81240 -1 2071
2073 0 475157.53 270936.47 81320 -1 2072
2074 0 475192.3 270987.7 81440 -1 2073
2075 0 475243.4 270964.66 81560 -1 2074
2076 0 475491.84 270764.5 80680 -1 2067
2077 0 475516.38 270719.34 80600 -1 2076
2078 0 475513.62 270727.94 80560 -1 2077
2079 0 475499.6 270772.12 80480 -1 2078
2080 0 475447.6 270840.4 80400 -1 2079
2081 0 475328.1 270884.34 80320 -1 2080
2082 0 475244 270899.72 80240 -1 2081
2083 0 475230.78 270212.12 80760 -1 2067
2084 0 474978.56 269556.16 80760 -1 2083
2085 0 474551.88 269006.97 80840 -1 2084
2086 0 474438.28 268838.22 80760 -1 2085
2087 0 474445.8 268842.56 80680 -1 2086
2088 0 474578.12 268888.84 80600 -1 2087
2089 0 474629.53 268910.8 80480 -1 2088
2090 0 474597.6 268894.22 80400 -1 2089
2091 0 474487.22 268842.28 80920 -1 2085
2092 0 474408 268677.5 80960 -1 2091
2093 0 474545.78 268696.2 81080 -1 2092
2094 0 474616.75 268709.8 81240 -1 2093
2095 0 474630.78 268705.84 81280 -1 2094
2096 0 474328.7 268513.44 81000 -1 2092
2097 0 474202.4 268171.9 81120 -1 2096
2098 0 474105 267999.25 81200 -1 2097
2099 0 473961.6 267784.16 81280 -1 2098
2100 0 473901.47 267472.12 81360 -1 2099
2101 0 473866.06 267384.75 81440 -1 2100
2102 0 473841.28 267315.97 81520 -1 2101
2103 0 473777.94 267308.22 81600 -1 2102
2104 0 473757.1 267284.44 81640 -1 2103
2105 0 473690.22 267195.9 81720 -1 2104
2106 0 473631.62 267084.12 81840 -1 2105
2107 0 473557.34 266972.9 81960 -1 2106
2108 0 473487.9 266889.5 82080 -1 2107
2109 0 473486.8 266860.66 82200 -1 2108
2110 0 473364.47 266796.34 82320 -1 2109
2111 0 473347.66 266706.22 82440 -1 2110
2112 0 473247.44 266616.38 82560 -1 2111
2113 0 473199.16 266606.75 82680 -1 2112
2114 0 473107.03 266504.72 82760 -1 2113
2115 0 473163.8 266458.47 82880 -1 2114
2116 0 473145.8 266421.47 83000 -1 2115
2117 0 473126.38 266403.1 83120 -1 2116
2118 0 473116.3 266350.16 83240 -1 2117
2119 0 473179.38 266326.47 83360 -1 2118
2120 0 473168.22 266238.75 83480 -1 2119
2121 0 473222.7 266147.28 83560 -1 2120
2122 0 473247.47 266074.8 83640 -1 2121
2123 0 473254.25 265950.94 83720 -1 2122
2124 0 473247.38 265939.7 83760 -1 2123
2125 0 473244 265927 83800 -1 2124
2126 0 473239.06 265914.62 83840 -1 2125
2127 0 473170.88 265877.22 83920 -1 2126
2128 0 473081.75 265788.8 84040 -1 2127
2129 0 473069.5 265727.47 84120 -1 2128
2130 0 473042.1 265649.9 84200 -1 2129
2131 0 473052.2 265614.56 84280 -1 2130
2132 0 473116.62 265586.2 84400 -1 2131
2133 0 473136.56 265595.38 84480 -1 2132
2134 0 473136.97 265590.2 84520 -1 2133
2135 0 472954.75 265173.66 83920 -1 2127
2136 0 472948.9 265027.72 84000 -1 2135
2137 0 472947.3 264565.03 84040 -1 2136
2138 0 472939.97 264449.2 83960 -1 2137
2139 0 473462.9 264517.78 84040 -1 2137
2140 0 472772.6 264219.1 84000 -1 2137
2141 0 472687.88 264057.2 83960 -1 2140
2142 0 472628.47 263988.5 83920 -1 2141
2143 0 472691.66 263797.84 83880 -1 2142
2144 0 472591 263655 83920 -1 2143
2145 0 472519 263535 83960 -1 2144
2146 0 472889.66 263416.25 83840 -1 2143
2147 0 472999.62 262878.75 83880 -1 2146
2148 0 473355.75 262451.06 83880 -1 2147
2149 0 473314.84 262463.75 83960 -1 2148
2150 0 473564.6 262174.22 84040 -1 2149
2151 0 474094.1 261546.39 83960 -1 2150
2152 0 474173.84 260998.53 83960 -1 2151
2153 0 474120.22 260928.72 84080 -1 2152
2154 0 474068.28 260884.33 84160 -1 2153
2155 0 473717.47 260821 84200 -1 2154
2156 0 473600.12 260789.05 84120 -1 2155
2157 0 474015.78 260781.39 84280 -1 2154
2158 0 473924.4 260748 84400 -1 2157
2159 0 473848.47 260711.9 84520 -1 2158
2160 0 473200.66 260887.8 84520 -1 2159
2161 0 472979.47 260880.38 84480 -1 2160
2162 0 472932.06 260744.69 84400 -1 2161
2163 0 472856.5 260676.31 84360 -1 2162
2164 0 472887.7 260621.52 84280 -1 2163
2165 0 472577.25 260705.17 84200 -1 2164
2166 0 472536.03 260745.11 84120 -1 2165
2167 0 472481.4 260719.56 84000 -1 2166
2168 0 473808.3 260076.03 84520 -1 2159
2169 0 473860.2 260040.7 84440 -1 2168
2170 0 473912.06 259924.19 84360 -1 2169
2171 0 473938.75 259952.55 84240 -1 2170
2172 0 473964.12 260000.42 84160 -1 2171
2173 0 474091.94 261593.58 83920 -1 2151
2174 0 474092.1 261639.39 83880 -1 2173
2175 0 474080.22 261667.5 83800 -1 2174
2176 0 474145.3 261717.83 83680 -1 2175
2177 0 474249.06 261743.39 83600 -1 2176
2178 0 474413.03 261585.4 83560 -1 2177
2179 0 474494.44 261539.31 83520 -1 2178
2180 0 474580.66 261490.78 83480 -1 2179
2181 0 474619.8 261432.72 83400 -1 2180
2182 0 473589.88 261997.6 84200 -1 2150
2183 0 473620.97 261771.28 84400 -1 2182
2184 0 473581.56 261620.2 84560 -1 2183
2185 0 473392.28 261544.88 84640 -1 2184
2186 0 473301 261536.5 84680 -1 2185
2187 0 472800.56 263778.94 83800 -1 2143
2188 0 472875.22 263776.8 83760 -1 2187
2189 0 473013.22 263825.28 83720 -1 2188
2190 0 473198.94 263883.88 83680 -1 2189
2191 0 473272.7 264044.06 83640 -1 2190
2192 0 473977.97 265993.38 83880 -1 2127
2193 0 474298.94 265929.72 84040 -1 2192
2194 0 474405.03 265837.28 84200 -1 2193
2195 0 474502.2 265666.7 84320 -1 2194
2196 0 474558.2 265590.7 84400 -1 2195
2197 0 474511.25 265591.8 84480 -1 2196
2198 0 474973.25 265723.38 83880 -1 2192
2199 0 474931.25 265673.56 83960 -1 2198
2200 0 474994.6 265441.88 84040 -1 2199
2201 0 475027.22 265266.3 84160 -1 2200
2202 0 475184.72 265719.94 83800 -1 2198
2203 0 475356.38 265728.25 83720 -1 2202
2204 0 475473.1 265776.72 83640 -1 2203
2205 0 475568.4 265793.06 83560 -1 2204
2206 0 476297.2 265748.66 83560 -1 2205
2207 0 476236.5 265745.2 83600 -1 2206
2208 0 475608.9 265756.22 83520 -1 2205
2209 0 475654.28 265824.12 83480 -1 2208
2210 0 475616.4 265825.12 83400 -1 2209
2211 0 475640.5 265821 83360 -1 2210
2212 0 475664.78 265816.6 83320 -1 2211
2213 0 475681.2 265795.7 83200 -1 2212
2214 0 475704.6 265744.5 83120 -1 2213
2215 0 475829.3 265573.2 83000 -1 2214
2216 0 475876.62 265580.84 82880 -1 2215
2217 0 475872.34 265602.72 82760 -1 2216
2218 0 475925.12 265584.4 82680 -1 2217
2219 0 475960.9 265596.22 82600 -1 2218
2220 0 476017.4 265572.66 82560 -1 2219
2221 0 475984.2 265608.53 82400 -1 2220
2222 0 475957 265577.5 82360 -1 2221
2223 0 475936.4 265532.3 82240 -1 2222
2224 0 475909.72 265536.72 82200 -1 2223
2225 0 476056.8 265472.84 82120 -1 2224
2226 0 476084.38 265420.88 82040 -1 2225
2227 0 476097.34 265373.6 81960 -1 2226
2228 0 476137.25 265265.2 81880 -1 2227
2229 0 476185.2 265131.9 81800 -1 2228
2230 0 476246.2 265029.84 81720 -1 2229
2231 0 476316.84 264826.5 81600 -1 2230
2232 0 476544.78 264661.44 81480 -1 2231
2233 0 476599.5 264554.44 81360 -1 2232
2234 0 476628.3 264401.6 81280 -1 2233
2235 0 476645.47 264350.88 81160 -1 2234
2236 0 476829.75 264015.28 81120 -1 2235
2237 0 476895.8 263873.38 81040 -1 2236
2238 0 477155.6 263575.7 81000 -1 2237
2239 0 477405.84 263251.03 81000 -1 2238
2240 0 477443 263158.5 80960 -1 2239
2241 0 476973 263038.5 81000 -1 2240
2242 0 476889 263030.5 81080 -1 2241
2243 0 476789 263070.5 81160 -1 2242
2244 0 476657 263078.5 81200 -1 2243
2245 0 476613 263086.5 81320 -1 2244
2246 0 477480.47 263065.53 80920 -1 2240
2247 0 477669.16 262800.47 80800 -1 2246
2248 0 477620.44 262829.88 80680 -1 2247
2249 0 477691.2 262795.5 80600 -1 2248
2250 0 477720.3 262789.94 80560 -1 2249
2251 0 478084.28 262545.78 80680 -1 2248
2252 0 478036.1 262454.3 80800 -1 2251
2253 0 477983.3 262397.44 80960 -1 2252
2254 0 477960.12 262337.62 81080 -1 2253
2255 0 477948.38 262325.5 81120 -1 2254
2256 0 477862.12 262291.2 81240 -1 2255
2257 0 477855.75 262286.06 81360 -1 2256
2258 0 477831.3 262234.8 81520 -1 2257
2259 0 477791.75 262217.88 81640 -1 2258
2260 0 477719.56 262263.72 81680 -1 2259
2261 0 477525.78 262243.25 81720 -1 2260
2262 0 478644.2 262401.66 80680 -1 2251
2263 0 478687.28 262422.1 80760 -1 2262
2264 0 478751.4 262422.03 80840 -1 2263
2265 0 478764.56 262326.9 80600 -1 2262
2266 0 478804.84 262290.12 80560 -1 2265
2267 0 479076.66 261981.83 80480 -1 2266
2268 0 478492.6 262202.1 80480 -1 2267
2269 0 478536.78 262153.9 80400 -1 2268
2270 0 478558.7 262137.94 80360 -1 2269
2271 0 478579.34 262123.77 80320 -1 2270
2272 0 479100.78 261977.84 80400 -1 2267
2273 0 479147.4 261983.73 80320 -1 2272
2274 0 479763.4 261858.94 80320 -1 2273
2275 0 479851 261859.67 80440 -1 2274
2276 0 479939 261883.67 80520 -1 2275
2277 0 479999 261867.67 80600 -1 2276
2278 0 479951 261919.67 80680 -1 2277
2279 0 479940.4 261810.02 80240 -1 2274
2280 0 480032.16 261765.44 80160 -1 2279
2281 0 480207.72 261618.03 80120 -1 2280
2282 0 480384.7 261468.78 80080 -1 2281
2283 0 480440.6 261388.92 80000 -1 2282
2284 0 480405.3 261374.08 79960 -1 2283
2285 0 480464.94 261366.23 79920 -1 2284
2286 0 480568.22 261323.12 79840 -1 2285
2287 0 480758.4 261239.83 79800 -1 2286
2288 0 480884.28 261172.64 79680 -1 2287
2289 0 480904.25 261175.03 79600 -1 2288
2290 0 481205.44 261145.44 79560 -1 2289
2291 0 481437.9 261078.28 79520 -1 2290
2292 0 480741.34 261208.67 79520 -1 2289
2293 0 480753.34 261124.67 79400 -1 2292
2294 0 480789.34 261040.67 79320 -1 2293
2295 0 481846.3 260800.02 79800 -1 2287
2296 0 482051.34 260603.55 79840 -1 2295
2297 0 482049.34 260532.67 79880 -1 2296
2298 0 482037.12 260463.83 79920 -1 2297
2299 0 481960.16 260334.92 80000 -1 2298
2300 0 481992.38 260200.67 80040 -1 2299
2301 0 482008.03 260017.78 80120 -1 2300
2302 0 481875.22 260198.25 80120 -1 2301
2303 0 481455.84 260170.12 80120 -1 2302
2304 0 482240.3 259808.08 80200 -1 2301
2305 0 482372.16 259505.88 80280 -1 2304
2306 0 482420.2 259493.61 80400 -1 2305
2307 0 482444.66 259480.38 80480 -1 2306
2308 0 482477.1 259328.42 80600 -1 2307
2309 0 482416.3 259225.84 80720 -1 2308
2310 0 482364.16 259060.23 80840 -1 2309
2311 0 482319.47 259008.94 80960 -1 2310
2312 0 482252.84 258964.75 81080 -1 2311
2313 0 482187.28 258917.53 81160 -1 2312
2314 0 482134.9 258887.08 81240 -1 2313
2315 0 481579.1 259190.55 81240 -1 2314
2316 0 481639.16 259558.64 81240 -1 2315
2317 0 481855.12 259918.7 81240 -1 2316
2318 0 481841.3 259895.56 81320 -1 2317
2319 0 481856.5 259928.33 81120 -1 2317
2320 0 481895.3 259918.77 80960 -1 2319
2321 0 481940.25 259906.47 80840 -1 2320
2322 0 482027.9 259883.73 80760 -1 2321
2323 0 482130.78 258866.67 81280 -1 2314
2324 0 482109.44 258894.94 81360 -1 2323
2325 0 481979.4 258924.1 81480 -1 2324
2326 0 481948.03 258947.34 81600 -1 2325
2327 0 481912.5 258987.28 81720 -1 2326
2328 0 481911.47 259003.27 81800 -1 2327
2329 0 481961.62 259112.03 81880 -1 2328
2330 0 481894.72 259145.12 82000 -1 2329
2331 0 481789.1 259174.75 82080 -1 2330
2332 0 481539.9 259176.5 82160 -1 2331
2333 0 481363 259165 82200 -1 2332
2334 0 481008.66 259143.16 82280 -1 2333
2335 0 480924.03 259078.78 82400 -1 2334
2336 0 480692.28 258959.14 82480 -1 2335
2337 0 480571.22 258935.53 82560 -1 2336
2338 0 481175.9 259169.52 82560 -1 2337
2339 0 481111.88 259497.58 82560 -1 2338
2340 0 480452.16 258887.47 82680 -1 2337
2341 0 480427.25 258867.83 82720 -1 2340
2342 0 480084.25 258904.86 82720 -1 2341
2343 0 479752.3 259020.84 82720 -1 2342
2344 0 479731.38 258945.83 82560 -1 2343
2345 0 479672.03 258965.72 82440 -1 2344
2346 0 479748.3 258965.4 82320 -1 2345
2347 0 479815.44 258979.53 82240 -1 2346
2348 0 480401.5 258850 82760 -1 2341
2349 0 480376.12 258832.39 82800 -1 2348
2350 0 480376.97 258830.8 82920 -1 2349
2351 0 480464.3 258731.77 83040 -1 2350
2352 0 480499.56 258652.12 83160 -1 2351
2353 0 480111.62 259064.11 83160 -1 2352
2354 0 480452.06 258419 83280 -1 2352
2355 0 480127.9 257975.02 83280 -1 2354
2356 0 480179.88 257544.28 83200 -1 2355
2357 0 480232.9 257460.39 83160 -1 2356
2358 0 480288.53 257373.03 83120 -1 2357
2359 0 480340 257382.02 83040 -1 2358
2360 0 480409.78 257363.72 83000 -1 2359
2361 0 480445.16 257388.1 82880 -1 2360
2362 0 480470.4 257360.06 82840 -1 2361
2363 0 480495.56 257332.16 82800 -1 2362
2364 0 480423.94 257195.12 82720 -1 2363
2365 0 480332.28 257173.17 82680 -1 2364
2366 0 480241.28 257149.66 82640 -1 2365
2367 0 480339.3 257135.58 82560 -1 2366
2368 0 480371.97 257059.66 82440 -1 2367
2369 0 480252.7 256946.86 82360 -1 2368
2370 0 480244.25 256870.88 82280 -1 2369
2371 0 480167.22 256748.5 82200 -1 2370
2372 0 480075.47 256640.39 82160 -1 2371
2373 0 480028.75 256483.1 82080 -1 2372
2374 0 480002.6 256385.23 82040 -1 2373
2375 0 479652.3 256461.45 82040 -1 2374
2376 0 480150.56 256338.98 82360 -1 2369
2377 0 480175.75 256175.39 82280 -1 2376
2378 0 480210.94 256168.47 82200 -1 2377
2379 0 480239.16 256144.06 82120 -1 2378
2380 0 480266.4 256111.52 82000 -1 2379
2381 0 480274.28 256112.7 81880 -1 2380
2382 0 480198.6 256140.53 81800 -1 2381
2383 0 479653.5 257105.61 82640 -1 2366
2384 0 479680.16 257131.25 82680 -1 2383
2385 0 479651.62 257223.1 82760 -1 2384
2386 0 479528.7 257259.9 82840 -1 2385
2387 0 479509 257296.23 82880 -1 2386
2388 0 480112.22 257551.98 82960 -1 2360
2389 0 480075.2 257930.8 83400 -1 2355
2390 0 479856.06 257874.64 83520 -1 2389
2391 0 479619 257692.75 83640 -1 2390
2392 0 479825.34 257808.03 83680 -1 2391
2393 0 479617.34 257920.03 83760 -1 2392
2394 0 479545.34 257972.03 83800 -1 2393
2395 0 480323.62 261597.84 80280 -1 2281
2396 0 480328.75 261577.67 80400 -1 2395
2397 0 480352.38 261425.64 80440 -1 2396
2398 0 472579.53 265719.5 83640 -1 2122
2399 0 472591.22 265513.9 83600 -1 2398
2400 0 472795.25 265441.06 83560 -1 2399
2401 0 472895.3 265399.06 83520 -1 2400
