# Supplementary material for: Connectomics Analysis Reveals First-, Second-, and Third-Order Thermosensory and Hygrosensory Neurons in the Adult Drosophila Brain
Source: Curr Biol. 2020 Aug 17;30(16):3167–3182.e4. doi: 10.1016/j.cub.2020.06.028 (PMC7443704; doi:10.1016/j.cub.2020.06.028)
Supplement: Data S1. Skeletons and Meshes, Related to STAR Methods — marin2020-skeletons contains files describing the morphology of each neuron in this study (in FAFB14 space, .swc format). glomeruli_meshes contains the glomerular meshes (in FAFB14 space, .stl format). neuropil_meshes contains the glomerular meshes (in FAFB14 space, .stl format). [file mmc5.zip › VP_SI/marin2020-skeletons/4044728.swc]

# SWC format file
# based on specifications at http://www.neuronland.org/NLMorphologyConverter/MorphologyFormats/SWC/Spec.html
# Created by nat::write.neuron.swc
# PointNo Label X Y Z Radius Parent 
1 0 364295.66 159673.78 208000 1925 -1
2 0 364165.78 159644.7 207920 -1 1
3 0 363985.38 159516.53 207760 -1 2
4 0 363685.94 159503.95 207600 -1 3
5 0 364504.1 159706 208120 -1 1
6 0 364713.4 159806.27 208280 -1 5
7 0 364957.47 159865.4 208440 -1 6
8 0 364949.53 159864.14 208600 -1 7
9 0 364999.44 159858.47 208760 -1 8
10 0 365284.4 159919.22 208920 -1 9
11 0 365368.16 159901.17 209120 -1 10
12 0 365490 159828.1 209280 -1 11
13 0 365535.8 159927.97 209520 -1 12
14 0 366336.72 159952.08 209520 -1 13
15 0 367678.03 159840.42 209520 -1 14
16 0 368134.3 159664.55 209520 -1 15
17 0 369163.56 159621.02 209520 -1 16
18 0 369644.75 159575.94 209640 -1 17
19 0 369899.28 159602.14 209760 -1 18
20 0 370450.72 159540.64 209880 -1 19
21 0 370722.47 159554.8 210000 -1 20
22 0 371288.7 159553.42 210120 -1 21
23 0 371968.38 159509.03 210240 -1 22
24 0 372570.97 159525.47 210360 -1 23
25 0 373441.44 159468.3 210480 -1 24
26 0 374140.84 159424.19 210640 -1 25
27 0 374429.75 159246.02 210640 -1 26
28 0 374971.94 159071.56 210760 -1 27
29 0 375424.12 159018.83 210880 -1 28
30 0 375752.16 158949.81 210960 -1 29
31 0 376142.8 158882.69 211080 -1 30
32 0 376448.62 158696.97 211200 -1 31
33 0 376930.94 158512.47 211200 -1 32
34 0 377080.94 158399.75 211120 -1 33
35 0 377620.6 158175.4 211120 -1 34
36 0 378164.16 157935.03 211120 -1 35
37 0 378332.8 157812.58 211000 -1 36
38 0 378394.84 157761.34 210880 -1 37
39 0 378533.47 157626.06 210800 -1 38
40 0 378831.12 157423.3 210680 -1 39
41 0 379143.25 157226.7 210560 -1 40
42 0 379384.44 157167.3 210440 -1 41
43 0 379749.06 156892.92 210320 -1 42
44 0 379979.9 156715.36 210200 -1 43
45 0 380150.7 156577.58 210080 -1 44
46 0 380311.78 156513.5 209960 -1 45
47 0 380680.6 156469.16 209840 -1 46
48 0 380973.53 156385.08 209720 -1 47
49 0 381096.4 156377.94 209600 -1 48
50 0 381339.2 156374.64 209480 -1 49
51 0 381534.66 156335.64 209400 -1 50
52 0 381741.75 156272.3 209280 -1 51
53 0 381894.16 156228.52 209120 -1 52
54 0 382067.84 156176.89 209000 -1 53
55 0 382194.3 156151.69 208880 -1 54
56 0 382272.97 156131.23 208760 -1 55
57 0 382458.94 155983.72 208640 -1 56
58 0 382583.97 155912.61 208480 -1 57
59 0 382675.34 155850.16 208360 -1 58
60 0 382706.66 155834.25 208240 -1 59
61 0 382738.88 155797.69 208120 -1 60
62 0 382787.44 155642.36 207960 -1 61
63 0 382870.22 155548.02 207840 -1 62
64 0 382885.44 155462.77 207720 -1 63
65 0 382898.47 155428.55 207600 -1 64
66 0 382897.62 155422.27 207440 -1 65
67 0 383002.2 155381.81 207320 -1 66
68 0 382995.3 155359.1 207160 -1 67
69 0 382990.7 155362.06 207040 -1 68
70 0 382996.25 155417.95 206880 -1 69
71 0 382954.97 155386.78 206760 -1 70
72 0 382914.7 155386.73 206640 -1 71
73 0 382919.12 155395.64 206480 -1 72
74 0 383119.47 155637.66 206320 -1 73
75 0 383307.72 155944 206160 -1 74
76 0 383426.84 156160.52 206000 -1 75
77 0 383431.3 156191.27 205880 -1 76
78 0 383378.7 156148 205760 -1 77
79 0 383263.72 155999.66 205640 -1 78
80 0 383097.34 155733.84 205520 -1 79
81 0 382827.3 155356.58 205360 -1 80
82 0 382768.5 155271.73 205240 -1 81
83 0 382738.03 155262.58 205160 -1 82
84 0 382700.66 155234.78 205040 -1 83
85 0 382706.47 155179.11 204960 -1 84
86 0 382634.62 155121.83 204840 -1 85
87 0 382578.4 155104.83 204720 -1 86
88 0 382524.25 155071.67 204600 -1 87
89 0 382519.2 155026.38 204480 -1 88
90 0 382468.78 154978.03 204360 -1 89
91 0 382367.88 154933.23 204280 -1 90
92 0 382316.06 154864.75 204160 -1 91
93 0 382249.56 154787.9 204080 -1 92
94 0 382188.5 154799.62 203960 -1 93
95 0 382134.1 154832.55 203840 -1 94
96 0 382120.2 154831.77 203760 -1 95
97 0 382027.3 154821.8 203680 -1 96
98 0 382039.72 154791.61 203600 -1 97
99 0 381991.72 154786.14 203480 -1 98
100 0 381964.06 154782.78 203400 -1 99
101 0 381915.4 154775.9 203320 -1 100
102 0 381888.62 154756.72 203240 -1 101
103 0 381893.56 154757.89 203160 -1 102
104 0 381887.12 154707.14 203080 -1 103
105 0 381900.22 154694.38 202960 -1 104
106 0 381891.03 154662.86 202880 -1 105
107 0 381787 154658.73 202800 -1 106
108 0 381756.5 154652.14 202720 -1 107
109 0 381699.97 154640.78 202640 -1 108
110 0 381699 154605.28 202560 -1 109
111 0 381699.22 154580.7 202480 -1 110
112 0 381707.03 154569.27 202400 -1 111
113 0 381630.72 154533.98 202320 -1 112
114 0 381694.72 154536.61 202240 -1 113
115 0 381660.03 154557.28 202160 -1 114
116 0 381594.03 154525.31 202080 -1 115
117 0 381605.3 154456.64 202000 -1 116
118 0 381617.84 154354.47 201920 -1 117
119 0 381524.78 154279.9 201840 -1 118
120 0 381581.44 154256.47 201760 -1 119
121 0 381560.2 154182.6 201680 -1 120
122 0 381452.56 154122.62 201600 -1 121
123 0 381309.34 154055.97 201520 -1 122
124 0 381308.94 154038.67 201440 -1 123
125 0 381188.44 153955.08 201360 -1 124
126 0 381113.2 153906.16 201280 -1 125
127 0 381098.47 153966.92 201200 -1 126
128 0 381084.94 153860.86 201120 -1 127
129 0 380880.97 153768.44 201040 -1 128
130 0 380965.72 153896.77 200960 -1 129
131 0 381000.4 153930.14 200880 -1 130
132 0 380948.16 153979.19 200800 -1 131
133 0 380975 154052.83 200720 -1 132
134 0 381005.47 154099.69 200640 -1 133
135 0 380968.16 154117.02 200560 -1 134
136 0 380926.94 154113.12 200480 -1 135
137 0 380749.25 153994.22 200400 -1 136
138 0 380492.16 153801.48 200280 -1 137
139 0 380317.06 153625.58 200200 -1 138
140 0 380058.53 153434.9 200120 -1 139
141 0 379855.94 153257.5 200040 -1 140
142 0 379663.1 153157.7 199960 -1 141
143 0 379600.25 153163.23 199840 -1 142
144 0 379444.84 153126.61 199760 -1 143
145 0 379184.56 153090.8 199640 -1 144
146 0 379097.53 153047.56 199560 -1 145
147 0 379028.56 153031.66 199480 -1 146
148 0 379005.72 153020.8 199360 -1 147
149 0 378881.9 152959.17 199280 -1 148
150 0 378866.1 152972.7 199160 -1 149
151 0 378785.2 152979.86 199080 -1 150
152 0 378567.28 152937.72 199000 -1 151
153 0 378427.62 152872.39 198920 -1 152
154 0 378194.72 152820.7 198880 -1 153
155 0 377992.6 152770.64 198880 -1 154
156 0 377733 152661.22 198800 -1 155
157 0 377489.1 152569.16 198800 -1 156
158 0 377370.22 152456.4 198720 -1 157
159 0 377182.28 152420.45 198720 -1 158
160 0 377089.1 152322.47 198640 -1 159
161 0 376918.28 152230.11 198560 -1 160
162 0 376642 152046.53 198480 -1 161
163 0 376351.62 151917.22 198400 139 162
164 0 376261.06 151902.83 198320 139 163
165 0 375822.8 151852.95 198320 156 164
166 0 375525.5 151748 198240 172 165
167 0 375273.7 151655.52 198160 128 166
168 0 375044.03 151570.64 198080 128 167
169 0 374913.56 151497.27 198000 128 168
170 0 374768.6 151382.72 197960 -1 169
171 0 374811.97 151467.22 197920 120 170
172 0 374724.56 151389.03 197880 175 171
173 0 374234.25 151261.17 197880 -1 172
174 0 374050.84 151273.22 197880 81 173
175 0 373871.5 151213.3 197880 81 174
176 0 373390.8 151023.89 197800 81 175
177 0 373078.5 150931.67 197800 96 176
178 0 372876 150830.39 197680 75 177
179 0 372577.53 150719.1 197600 75 178
180 0 372408.22 150650.45 197480 81 179
181 0 372098.4 150578.06 197360 81 180
182 0 372056.72 150524.45 197240 81 181
183 0 371932.06 150504.2 197160 81 182
184 0 371752.4 150402.48 197120 51 183
185 0 371656.4 150333.7 197080 51 184
186 0 371525.2 150279.88 197040 51 185
187 0 371432.47 150233.67 197000 51 186
188 0 371366.4 150217.25 196960 51 187
189 0 371370.44 150213.19 196920 51 188
190 0 371340.28 150182.3 196880 86 189
191 0 371275.03 150130.03 196840 86 190
192 0 370202.5 149825.3 196760 183 191
193 0 369983.47 150063.22 196760 198 192
194 0 369961.94 150135.66 196800 198 193
195 0 369921.8 150160 196840 198 194
196 0 369874.03 150191.03 196880 198 195
197 0 369814.2 150252.02 196920 198 196
198 0 369763.06 150291.22 196960 198 197
199 0 369738.94 150308.69 197000 198 198
200 0 369739.22 150309.19 197080 198 199
201 0 369743.38 150311.83 197160 198 200
202 0 369593.9 150349.33 197240 189 201
203 0 368912.56 150692.6 196960 153 198
204 0 368681.2 150983.5 196800 120 203
205 0 368632.4 151223.78 196680 181 204
206 0 368808.53 151582.02 196520 172 205
207 0 368512 151733.03 196480 80 206
208 0 368268 151853.03 196400 64 207
209 0 367864 151865.03 196400 101 208
210 0 367234 152205.06 196440 120 209
211 0 366768 152497.11 196480 75 210
212 0 366500 152685.11 196360 75 211
213 0 366400 153157.11 196360 102 212
214 0 366342 153441.14 196440 154 213
215 0 366274 153737.14 196520 120 214
216 0 366092 154033.03 196600 80 215
217 0 365960 154549.03 196640 71 216
218 0 365790 154957.06 196760 86 217
219 0 365564 155205.11 196800 51 218
220 0 365080 155337.11 196880 75 219
221 0 365262 155697.14 196920 60 220
222 0 365304 155837.03 196960 32 221
223 0 365324 155857.03 197040 32 222
224 0 365304 155801.03 196880 32 221
225 0 365304 155825.03 196800 32 224
226 0 364836 155625.11 196920 86 220
227 0 364588 156033.03 196960 98 226
228 0 364498 156469.03 196920 194 227
229 0 364482 156657.03 196800 124 228
230 0 364476 156793.06 196760 124 229
231 0 364328 156569.06 196680 194 230
232 0 364004 156597.06 196640 194 231
233 0 363828 156629.06 196560 194 232
234 0 363736 156629.06 196480 194 233
235 0 363618 156665.03 196440 194 234
236 0 363498 156713.03 196360 -1 235
237 0 363404 156705.02 196280 -1 236
238 0 363154 156645.02 196160 -1 237
239 0 363064 156545.02 196040 -1 238
240 0 362740 156485.03 195960 -1 239
241 0 362440 156347.02 195840 -1 240
242 0 362318 156221.02 195720 -1 241
243 0 362276 156109.02 195560 -1 242
244 0 362096 156011.02 195520 -1 243
245 0 361882 155939.02 195400 -1 244
246 0 361612 155807.03 195320 -1 245
247 0 361372 155647.02 195240 -1 246
248 0 361234 155503.05 195160 -1 247
249 0 361142 155487.03 195200 -1 248
250 0 360974 155405.03 195280 -1 249
251 0 360866 155275.03 195280 -1 250
252 0 360898 155205.02 195360 -1 251
253 0 360998 155083.02 195440 -1 252
254 0 361132 154895.03 195520 -1 253
255 0 361288 154577.02 195480 -1 254
256 0 361378 154209.02 195440 -1 255
257 0 361346 153935.03 195520 -1 256
258 0 361266 153553.02 195440 -1 257
259 0 361184 153447.02 195360 -1 258
260 0 361230 153395.02 195480 -1 258
261 0 361220 153247.02 195560 -1 260
262 0 361214 152969.03 195600 -1 261
263 0 361144 152775.02 195640 -1 262
264 0 361096 152623.02 195600 -1 263
265 0 361100 152461.02 195480 -1 264
266 0 361046 152147.03 195360 -1 265
267 0 361000 151869.05 195200 -1 266
268 0 360888 151633.03 195080 -1 267
269 0 360764 151217.03 195080 -1 268
270 0 360704 151197.03 195160 -1 269
271 0 360852 151289.03 195280 -1 270
272 0 361044 151173.03 195280 -1 271
273 0 361094 151113 195360 -1 272
274 0 361158 151077 195440 -1 273
275 0 360584 151149.03 195040 -1 269
276 0 360346 150953 195000 -1 275
277 0 360306 150913 194960 -1 276
278 0 360254 150697 194960 -1 277
279 0 360130 150637 195000 -1 278
280 0 360086 150525 194960 -1 279
281 0 360066 150409 194920 -1 280
282 0 359994 150297 194880 -1 281
283 0 359994 150153 194920 -1 282
284 0 360040 150085 194960 -1 283
285 0 360076 150057 195000 -1 284
286 0 360256 149981 195040 -1 285
287 0 360892 151673.03 195000 -1 268
288 0 360834 155201.02 195240 -1 251
289 0 364674 156985.03 196720 71 230
290 0 364812 157305.06 196600 128 289
291 0 364776 157649.06 196480 135 290
292 0 364814 157937.11 196360 86 291
293 0 364770 158213.11 196240 80 292
294 0 364760 158533.14 196120 81 293
295 0 364866 158713.03 196000 102 294
296 0 365082 159037.03 195880 140 295
297 0 365222 159313.03 195760 115 296
298 0 365572 159601.06 195680 148 297
299 0 365616 159717.06 195560 148 298
300 0 365804 159969.06 195480 81 299
301 0 366020 160089.06 195360 98 300
302 0 366318 160273.03 195240 120 301
303 0 366482 160349.03 195120 120 302
304 0 366482 160449.03 194960 160 303
305 0 366532 160437.06 194840 160 304
306 0 366480 160417.06 194800 160 305
307 0 366472 160353.06 194680 154 306
308 0 366432 160313.06 194600 154 307
309 0 366452 160305.06 194440 154 308
310 0 366368 160253.06 194320 154 309
311 0 366392 160181.06 194240 154 310
312 0 366386.06 160197.81 194200 154 311
313 0 366404 159989.06 194160 154 312
314 0 366472 159941.06 194120 154 313
315 0 367128 160497.06 194640 183 307
316 0 367392 160621.06 194600 75 315
317 0 367692 160529.06 194560 96 316
318 0 367872 160565.06 194440 75 317
319 0 368106 160661.03 194400 102 318
320 0 368338 160709.03 194320 107 319
321 0 368632 160877.03 194240 120 320
322 0 368712 160953.03 194160 120 321
323 0 368990 161037.03 194080 139 322
324 0 369250 161089.03 194000 160 323
325 0 369008 161117.06 193960 139 324
326 0 368948 161121.06 193880 139 325
327 0 368944 161069.06 193760 139 326
328 0 369464 161149.1 193880 104 324
329 0 369552 161237.06 193840 104 328
330 0 369742 161237.11 193720 128 329
331 0 369870 161269.11 193600 128 330
332 0 369906 161213.11 193480 98 331
333 0 370034 161109.11 193360 107 332
334 0 370176 161061.14 193200 107 333
335 0 370292 161073.14 193080 107 334
336 0 370448 161057.14 192960 128 335
337 0 370532 161054.33 192880 128 336
338 0 370686 160913.17 192920 128 337
339 0 370742 160825.17 193000 128 338
340 0 370574 161053.17 192840 128 337
341 0 370598 161101.17 192760 102 340
342 0 370558 161193.17 192680 102 341
343 0 370514 161261.17 192640 102 342
344 0 370158 161293.17 192640 128 343
345 0 370654 161233.17 192600 91 343
346 0 370718 161297.17 192480 91 345
347 0 370810 161341.17 192400 64 346
348 0 370886 161357.17 192280 64 347
349 0 371030 161353.17 192160 75 348
350 0 371202 161333.17 192080 75 349
351 0 371350 161325.17 191960 81 350
352 0 371466 161301.17 191840 135 351
353 0 371652 161277.2 191680 98 352
354 0 371744 161249.2 191520 98 353
355 0 371990 161301.06 191400 128 354
356 0 372042 161373.03 191360 128 355
357 0 372102 161381.03 191240 148 356
358 0 372262 161385.03 191160 148 357
359 0 372346 161293.03 191040 75 358
360 0 372386 161205.03 190920 75 359
361 0 372558 161041.03 190800 163 360
362 0 372552 160997.06 190680 163 361
363 0 372668 160893.06 190320 160 362
364 0 372640 160869.06 190200 160 363
365 0 372668 160843 190160 160 364
366 0 372696 160817.06 190120 160 365
367 0 372796 160777.06 190000 150 366
368 0 372972 160737.06 189960 131 367
369 0 373088 160633.06 189920 131 368
370 0 373272 160621.06 189840 64 369
371 0 373420 160581.06 189760 71 370
372 0 373468 160565.08 189720 71 371
373 0 373680 160529.06 189800 71 372
374 0 373468 160545.06 189640 71 372
375 0 373584 160541.06 189560 71 374
376 0 373620 160537.06 189480 71 375
377 0 373716 160497.06 189400 71 376
378 0 373736 160461.06 189280 96 377
379 0 373732 160417.06 189160 96 378
380 0 373788 160405.06 189040 96 379
381 0 373752 160341.06 188920 108 380
382 0 373708 160237.06 188840 108 381
383 0 373722 160173.11 188560 108 382
384 0 373750 160145.11 188360 122 383
385 0 373754 160181.11 188320 122 384
386 0 373830 160121.11 188240 115 385
387 0 373874 160065.11 188120 115 386
388 0 373982 160053.11 188000 120 387
389 0 374026 160037.11 187920 120 388
390 0 374058 159977.11 187840 102 389
391 0 374182 159925.11 187720 102 390
392 0 374302 159833.11 187600 104 391
393 0 374394 159757.11 187480 86 392
394 0 374552 159769.14 187320 86 393
395 0 374624 159757.14 187200 98 394
396 0 374746 159773.03 187080 120 395
397 0 374870 159777.03 187000 120 396
398 0 374916 159853.03 186920 120 397
399 0 375000 159929.03 186800 91 398
400 0 375124 159997.03 186680 96 399
401 0 375236 160113.03 186560 96 400
402 0 375372 160109.03 186400 96 401
403 0 375556 160153.03 186240 104 402
404 0 375804 160081.03 186080 86 403
405 0 376174 159833.06 185960 120 404
406 0 376474 159577.06 185840 128 405
407 0 376666 159329.06 185720 81 406
408 0 377020 159141.11 185600 75 407
409 0 377096 158997.11 185520 86 408
410 0 377268 159033.11 185440 86 409
411 0 377478 158933.03 185320 81 410
412 0 377710 158949.03 185240 107 411
413 0 377858 158921.03 185120 122 412
414 0 377938 158961.03 185000 98 413
415 0 377978 158921.03 184840 98 414
416 0 377962 158821.03 184680 64 415
417 0 377978 158729.03 184560 64 416
418 0 378008 158637 184480 75 417
419 0 378560 157824 183880 80 418
420 0 378784 157696 183800 75 419
421 0 379008 157600 183720 107 420
422 0 379232 157504 183600 98 421
423 0 379456 157376 183480 81 422
424 0 379712 157248 183440 107 423
425 0 379936 157120 183400 115 424
426 0 380192 157024 183320 98 425
427 0 380416 156864 183320 102 426
428 0 380672 156800 183320 102 427
429 0 380896 156640 183320 75 428
430 0 381152 156544 183320 90 429
431 0 381376 156416 183320 96 430
432 0 381632 156352 183320 102 431
433 0 381888 156288 183320 90 432
434 0 382112 156192 183400 96 433
435 0 382368 156096 183400 90 434
436 0 382624 156000 183400 120 435
437 0 382880 155872 183440 101 436
438 0 383104 155776 183560 81 437
439 0 383328 155648 183560 91 438
440 0 383552 155520 183560 115 439
441 0 383744 155360 183600 107 440
442 0 383936 155200 183640 120 441
443 0 384128 155008 183760 150 442
444 0 384320 154880 183920 104 443
445 0 384544 154752 184000 102 444
446 0 384768 154688 184120 98 445
447 0 384992 154560 184160 120 446
448 0 385216 154432 184200 108 447
449 0 385472 154336 184200 101 448
450 0 385728 154304 184320 81 449
451 0 385984 154176 184400 81 450
452 0 386208 154016 184400 91 451
453 0 386368 153824 184480 80 452
454 0 386496 153600 184520 107 453
455 0 386592 153344 184440 75 454
456 0 386592 153088 184320 60 455
457 0 386688 152832 184320 60 456
458 0 386816 152576 184240 80 457
459 0 387008 152384 184160 80 458
460 0 387200 152192 184160 75 459
461 0 387360 151968 184080 60 460
462 0 387520 151776 184000 81 461
463 0 387712 151584 183960 120 462
464 0 387872 151392 183920 120 463
465 0 388032 151200 184000 75 464
466 0 388507.5 150654.19 184840 156 465
467 0 388480 149760 185320 45 466
468 0 388704 149632 185360 60 467
469 0 388960 149568 185360 75 468
470 0 389152 149376 185360 60 469
471 0 389312 149184 185480 51 470
472 0 389504 148992 185480 91 471
473 0 389472 148736 185480 71 472
474 0 389408 148480 185480 40 473
475 0 389376 148224 185400 80 474
476 0 389408 147968 185360 71 475
477 0 389408 147712 185280 122 476
478 0 389408 147456 185200 71 477
479 0 389376 147200 185120 60 478
480 0 389376 146976 185000 60 479
481 0 389408 146752 184840 51 480
482 0 389504 146528 184680 51 481
483 0 389536 146304 184560 60 482
484 0 389632 146048 184520 71 483
485 0 389824 145856 184520 80 484
486 0 390080 145728 184520 45 485
487 0 390272 145504 184480 40 486
488 0 390464 145312 184440 40 487
489 0 390656 145120 184440 40 488
490 0 390912 145088 184480 75 489
491 0 391168 145024 184440 75 490
492 0 391424 145024 184440 51 491
493 0 391680 144928 184360 51 492
494 0 391840 144768 184200 45 493
495 0 391968 144608 184000 32 494
496 0 392096 144416 183880 51 495
497 0 392224 144224 183720 51 496
498 0 392384 144064 183560 51 497
499 0 392544 143904 183400 51 498
500 0 392768 143808 183320 60 499
501 0 392928 143808 183120 60 500
502 0 393088 143744 182920 80 501
503 0 393312 143648 182800 32 502
504 0 393408 143648 182720 32 503
505 0 373818 160233.11 187960 115 388
506 0 373758 160373.11 188000 115 505
507 0 373738 160445.11 188040 115 506
508 0 373626 160381.11 188320 122 385
509 0 373642 160373.11 188280 122 508
510 0 373324 160577.06 189560 71 375
511 0 373164 160657.06 189520 71 510
512 0 373024 160729.06 189480 64 511
513 0 372572 160849.06 189960 160 367
514 0 372560 160825.06 189880 160 513
515 0 372456 161309.06 190320 122 363
516 0 372388 161513.06 190400 122 515
517 0 372452 161653.06 190360 122 516
518 0 372464 161645.06 190320 122 517
519 0 372504 161645.06 190240 122 518
520 0 372560 161693.06 190160 122 519
521 0 372556 161621.06 190320 122 517
522 0 372298 161413.03 191440 128 355
523 0 372378 161377.03 191520 128 522
524 0 372582 161369.03 191600 128 523
525 0 372810 161465.03 191680 128 524
526 0 373162 161541.03 191680 -1 525
527 0 373254 161513.03 191760 -1 526
528 0 373318 161469.03 191880 -1 527
529 0 373558 161501.03 192040 -1 528
530 0 373830 161537.03 192120 -1 529
531 0 374086 161385.03 192200 -1 530
532 0 374478 160997.03 192240 -1 531
533 0 374518 160901.03 192320 -1 532
534 0 374542 160853.03 192440 -1 533
535 0 374582 160873.03 192560 -1 534
536 0 374662 160889.03 192720 -1 535
537 0 374802 160897.03 192200 -1 532
538 0 375154 160825.03 192280 -1 537
539 0 375414 160805.03 192360 -1 538
540 0 375554 160845.06 192240 -1 539
541 0 375662 161025.06 192200 -1 540
542 0 375602 161133.06 192120 -1 541
543 0 375454 161381.06 192040 -1 542
544 0 375274 161529.06 192040 -1 543
545 0 375614 160669.06 192400 -1 539
546 0 375826 160749.06 192480 -1 545
547 0 376046 160837.03 192560 -1 546
548 0 376218 160853.03 192720 -1 547
549 0 376218 160849.03 192920 -1 548
550 0 376162 160885.03 193080 -1 549
551 0 376150 161013.03 193200 -1 550
552 0 376210 161045.03 193320 -1 551
553 0 376186 161025.03 193400 -1 552
554 0 376166 160997.03 193520 -1 553
555 0 376174 161017.03 193560 -1 554
556 0 376216 161007.02 193720 -1 555
557 0 376294 160961.02 193880 -1 556
558 0 376400 160881.05 193880 -1 557
559 0 376372 160829.03 193960 -1 558
560 0 376280 160683.03 194040 -1 559
561 0 376264 160533.05 194200 -1 560
562 0 376212 160497.05 194360 -1 561
563 0 376062 160393.05 194400 -1 562
564 0 375820 160327.05 194480 -1 563
565 0 375800 160163.02 194560 -1 564
566 0 375980 160003.02 194640 -1 565
567 0 375944 159973.02 194680 -1 566
568 0 375932 159901.02 194800 -1 567
569 0 375838 159905.02 194960 -1 568
570 0 375850 159983.02 195120 -1 569
571 0 376042 160013.02 195200 -1 570
572 0 376586 160921.02 193880 -1 558
573 0 376658 160977.03 193920 -1 572
574 0 376824 161133.03 193920 -1 573
575 0 376858 161211.03 193960 -1 574
576 0 376708 160963.02 193800 -1 572
577 0 376854 161005.02 193680 -1 576
578 0 373262 161485.03 191640 -1 526
579 0 369816 152046.62 196400 124 206
580 0 370921.84 152287.5 196280 176 579
581 0 371577.78 152274.95 196160 139 580
582 0 372359.66 152083.03 196160 175 581
583 0 372707.78 152077.78 196320 200 582
584 0 373027.97 151984.9 196480 176 583
585 0 373467.72 151974.03 196640 128 584
586 0 373992.8 151968.19 196760 139 585
587 0 374379.6 151993.34 196920 163 586
588 0 374734.25 152073.38 197080 189 587
589 0 375133.56 152078.14 197280 120 588
590 0 376246.72 151968.86 197280 139 589
591 0 376556.47 151955.64 197440 150 590
592 0 377071.53 151810.05 197560 96 591
593 0 378218.8 151744.5 197560 200 592
594 0 379422.34 151486.23 197560 131 593
595 0 381086.1 150704.06 197560 107 594
596 0 381523.03 150482.83 197560 124 595
597 0 382563.03 150430.42 197560 166 596
598 0 383353.4 150173.16 197560 181 597
599 0 383766.12 149905.7 197480 157 598
600 0 384343.1 149434.6 197320 198 599
601 0 384495.38 149129.19 197160 178 600
602 0 385105.66 148458.6 197000 163 601
603 0 385740.62 148246.95 196880 139 602
604 0 386468.44 147792.3 196720 196 603
605 0 386661.1 147462.97 196560 190 604
606 0 387577.75 146680.92 196440 175 605
607 0 389113.84 145882.88 196440 156 606
608 0 390024.44 145278.25 196440 176 607
609 0 391661.7 144333.78 196440 183 608
610 0 392286.25 144114.75 196440 178 609
611 0 392319.6 144100.73 196320 178 610
612 0 394401.97 143745.22 196160 163 611
613 0 394818 143657.03 196040 150 612
614 0 395258 143553.11 195960 136 613
615 0 395730 143313.11 195920 86 614
616 0 395986 143033.17 195800 122 615
617 0 396074 142801.17 195680 102 616
618 0 396390 142557.03 195480 128 617
619 0 396646 142441.03 195280 137 618
620 0 397042 142217.03 195160 156 619
621 0 397590 141993.06 195120 139 620
622 0 398182 141681.11 195200 157 621
623 0 398770 141541.14 195360 150 622
624 0 399354 141457.17 195320 128 623
625 0 399558 141289.17 195200 128 624
626 0 399658 141049.2 195040 164 625
627 0 399794 140941.2 194840 160 626
628 0 399950 140869.2 194680 234 627
629 0 399978 140785.2 194520 234 628
630 0 400154 140649.2 194400 207 629
631 0 400274 140601.03 194280 207 630
632 0 400414 140625.03 194160 192 631
633 0 400490 140589.03 194040 122 632
634 0 400562 140633.06 193920 122 633
635 0 400830 140457.06 193800 40 634
636 0 400882 140385.06 193720 40 635
637 0 401128 140401.03 193600 176 636
638 0 401350 140421.06 193440 194 637
639 0 401678 140449.06 193280 160 638
640 0 402364 140749.06 193160 86 639
641 0 403170 141005.03 193200 150 640
642 0 403796 140925.03 193120 80 641
643 0 404152 140725.03 193000 150 642
644 0 404706 140037.06 192960 153 643
645 0 405264 139853.11 192880 120 644
646 0 405720 139713.11 192720 124 645
647 0 405956 139577.11 192680 120 646
648 0 406274 139409.03 192560 136 647
649 0 406642 139341.03 192440 98 648
650 0 406654 139109.03 192400 75 649
651 0 406774 138913.03 192320 102 650
652 0 406810 138705.03 192200 86 651
653 0 407156 138273.06 192120 51 652
654 0 407368 138173.06 192080 51 653
655 0 407448 138021.06 192000 75 654
656 0 407481 137901 191920 75 655
657 0 407501 137653 191840 102 656
658 0 407469 137521 191760 154 657
659 0 407497 137429 191720 154 658
660 0 407837 137365 191720 154 659
661 0 407857 137196 191720 98 660
662 0 407887 137140 191760 60 661
663 0 407991 137064 191800 60 662
664 0 408049 137050 191840 60 663
665 0 408081 136980 191880 60 664
666 0 408297 136883 191960 60 665
667 0 407497 137319 191640 98 659
668 0 407493 137195 191560 98 667
669 0 407597 137083 191520 60 668
670 0 407641 136791 191480 51 669
671 0 407521 136607 191520 60 670
672 0 407429 136603 191600 32 671
673 0 407285 136563 191680 32 672
674 0 407681 136611 191440 60 670
675 0 407809 136535 191360 122 674
676 0 407937 136471 191280 115 675
677 0 408069 136407 191200 115 676
678 0 408145 136287 191120 139 677
679 0 408173 136191 191040 139 678
680 0 408257 136041 190920 153 679
681 0 408297 135965 190840 153 680
682 0 408333 135929 190760 128 681
683 0 408385 135801 190680 128 682
684 0 408437 135679 190600 128 683
685 0 408545 135547 190520 128 684
686 0 408653 135483 190440 128 685
687 0 408805 135379 190400 120 686
688 0 408885 135303 190320 120 687
689 0 409017 135143 190240 71 688
690 0 409093 135039 190200 60 689
691 0 409119 134844 190240 60 690
692 0 409196 134769 190240 71 691
693 0 409306 134769 190360 71 692
694 0 409312 134816 190440 60 693
695 0 409328 134836 190480 60 694
696 0 409370 134886 190520 60 695
697 0 409372 134899 190560 60 696
698 0 409438 134974 190600 60 697
699 0 409558 134897 190640 60 698
700 0 409796 134952 190640 60 699
701 0 409950 134911 190560 71 700
702 0 409988 134914 190520 71 701
703 0 410080 134951 190480 71 702
704 0 410158 135020 190440 -1 703
705 0 410266 135092 190320 -1 704
706 0 410288 135100 190240 -1 705
707 0 410324 135107 190160 -1 706
708 0 410350 135114 190120 -1 707
709 0 409157 134939 190160 60 690
710 0 409205 134879 190080 71 709
711 0 409233 134787 190040 71 710
712 0 409349 134699 189960 71 711
713 0 409425 134643 189880 98 712
714 0 409482 134602 189800 98 713
715 0 409525 134515 189720 98 714
716 0 409589 134399 189640 98 715
717 0 409653 134243 189560 102 716
718 0 409761 134107 189480 107 717
719 0 409865 133943 189400 107 718
720 0 409929 133835 189320 86 719
721 0 410049 133683 189240 86 720
722 0 410145 133533 189120 86 721
723 0 410237 133321 189040 102 722
724 0 410345 133181 188960 120 723
725 0 410429 133073 188920 120 724
726 0 410657 132905 188840 115 725
727 0 410793 132693 188800 115 726
728 0 410921 132557 188760 107 727
729 0 411041 132477 188720 124 728
730 0 411129 132393 188680 124 729
731 0 411221 132365 188640 124 730
732 0 411357 132289 188600 139 731
733 0 411465 132215 188520 176 732
734 0 411573 132119 188440 176 733
735 0 411745 132055 188360 156 734
736 0 411893 132035 188280 108 735
737 0 412049 132023 188200 108 736
738 0 412313 131927 188120 137 737
739 0 412453 131795 188080 120 738
740 0 412649 131675 188000 91 739
741 0 413077 131533 187960 124 740
742 0 413153 131517 187880 124 741
743 0 413589 131439 187840 120 742
744 0 413957 131243 187800 80 743
745 0 414229 131099 187760 102 744
746 0 414649 130967 187720 108 745
747 0 415045 130767 187760 137 746
748 0 415225 130613 187840 137 747
749 0 415541 130429 187880 137 748
750 0 415837 130349 187920 186 749
751 0 415973 130413 188000 135 750
752 0 415985 130417 188120 135 751
753 0 415977 130397 188280 135 752
754 0 415977 130397 188400 186 753
755 0 415977 130397 188480 186 754
756 0 416429 129677 188480 91 755
757 0 416533 129599 188520 51 756
758 0 416645 129427 188560 51 757
759 0 416741 129323 188640 64 758
760 0 416717 129411 188760 64 759
761 0 416725 129443 188880 75 760
762 0 416629 129579 188960 40 761
763 0 416585 129735 189040 40 762
764 0 416606 129800 189080 40 763
765 0 416638 129876 189120 60 764
766 0 416654 129928 189160 60 765
767 0 416682 130008 189240 60 766
768 0 416638 130100 189280 51 767
769 0 416650 130124 189320 51 768
770 0 416622 130180 189360 51 769
771 0 416566 130264 189400 40 770
772 0 416546 130312 189440 40 771
773 0 416514 130364 189480 40 772
774 0 416506 130404 189520 40 773
775 0 416458 130448 189560 40 774
776 0 416390 130508 189640 45 775
777 0 416370 130612 189760 40 776
778 0 416326 130616 189800 40 777
779 0 416542 129824 189280 60 767
780 0 416554 129808 189320 60 779
781 0 416542 129768 189360 60 780
782 0 416414 129676 189400 60 781
783 0 416334 129716 189360 60 782
784 0 416422 129640 189480 60 782
785 0 416562 129504 189520 60 784
786 0 416578 129492 189600 60 785
787 0 416566 129516 189640 60 786
788 0 416490 129532 189720 60 787
789 0 416418 129504 189760 60 788
790 0 416402 129448 189720 60 789
791 0 416414 129432 189680 60 790
792 0 416522 129352 189680 40 791
793 0 416554 129336 189720 40 792
794 0 416546 129324 189760 60 793
795 0 416542 129312 189800 60 794
796 0 416546 129284 189840 60 795
797 0 416544 129234 189880 60 796
798 0 416566 129208 189920 60 797
799 0 417233 128903 188760 86 759
800 0 417357 128743 188720 98 799
801 0 417537 128467 188640 51 800
802 0 417709 128305 188600 71 801
803 0 417765 128145 188560 64 802
804 0 417841 128013 188480 64 803
805 0 417969 127997 188400 64 804
806 0 418049 127953 188320 64 805
807 0 418133 127817 188240 32 806
808 0 418225 127757 188120 32 807
809 0 418273 127749 188000 32 808
810 0 418325 127677 187880 32 809
811 0 418433 127609 187800 80 810
812 0 418649 127589 187720 75 811
813 0 418901 127609 187760 80 812
814 0 419013 127529 187800 98 813
815 0 419193 127429 187880 64 814
816 0 419509 127377 187920 45 815
817 0 419861 127213 187880 75 816
818 0 420033 127073 187840 51 817
819 0 420281 126885 187800 60 818
820 0 420533 126773 187760 60 819
821 0 420893 126685 187720 75 820
822 0 421117 126593 187680 71 821
823 0 421289 126435 187640 51 822
824 0 421385 126367 187600 51 823
825 0 421517 126215 187560 51 824
826 0 421513 126291 187520 51 825
827 0 421661 126235 187440 51 826
828 0 421749 126163 187360 75 827
829 0 421865 126111 187280 75 828
830 0 422097 126039 187200 80 829
831 0 422281 125935 187160 60 830
832 0 422457 125835 187120 98 831
833 0 422873 125641 187040 120 832
834 0 422969 125641 186920 120 833
835 0 423089 125613 186760 156 834
836 0 423229 125589 186680 156 835
837 0 423413 125525 186600 102 836
838 0 423481 125597 186560 102 837
839 0 423517 125641 186520 102 838
840 0 423529 125681 186480 102 839
841 0 423561 125769 186400 102 840
842 0 423525 125765 186280 102 841
843 0 423565 125733 186200 102 842
844 0 423665 125833 186160 86 843
845 0 423625 125965 186120 -1 844
846 0 423629 125957 186080 -1 845
847 0 423653 125945 186000 75 846
848 0 423637 125853 185840 75 847
849 0 423685 125721 185720 75 848
850 0 423729 125617 185640 45 849
851 0 423777 125585 185560 45 850
852 0 423825 125557 185480 45 851
853 0 423773 125533 185440 45 852
854 0 423689 125521 185400 45 853
855 0 423673 125425 185320 -1 854
856 0 423573 125345 185240 -1 855
857 0 423529 125305 185160 -1 856
858 0 423501 125253 185080 -1 857
859 0 423465 125157 185000 -1 858
860 0 423141 125233 184960 -1 859
861 0 423077 125249 184920 -1 860
862 0 422985 125249 184880 -1 861
863 0 422797 125301 184840 -1 862
864 0 423077 125385 187000 156 833
865 0 423217 125193 186960 102 864
866 0 423745 124981 186960 91 865
867 0 423825 124991 186880 91 866
868 0 423861 125067 186760 91 867
869 0 424025 125079 186640 51 868
870 0 424197 125055 186560 60 869
871 0 424321 125027 186480 60 870
872 0 424581 124931 186360 60 871
873 0 424749 124795 186280 60 872
874 0 424885 124707 186200 60 873
875 0 425037 124515 186120 -1 874
876 0 425141 124331 186080 -1 875
877 0 425305 124219 186000 -1 876
878 0 425481 124183 185920 -1 877
879 0 425529 124123 185840 -1 878
880 0 425601 124063 185720 -1 879
881 0 425649 123977 185640 -1 880
882 0 425717 123821 185520 -1 881
883 0 425885 123617 185400 -1 882
884 0 425957 123461 185280 -1 883
885 0 426145 123417 185200 -1 884
886 0 426245 123373 185160 -1 885
887 0 426325 123301 185120 -1 886
888 0 426441 123241 185080 -1 887
889 0 426545 123169 185000 -1 888
890 0 426669 123121 184920 -1 889
891 0 426765 123097 184840 -1 890
892 0 426913 123109 184760 -1 891
893 0 426953 123033 184640 -1 892
894 0 426985 122911 184520 -1 893
895 0 427057 122811 184400 -1 894
896 0 427201 122727 184320 -1 895
897 0 427293 122587 184240 -1 896
898 0 427549 122447 184120 -1 897
899 0 427693 122367 184040 -1 898
900 0 427817 122247 184000 -1 899
901 0 427921 122047 183960 -1 900
902 0 428009 121963 183920 -1 901
903 0 428069 121899 183880 -1 902
904 0 428165 121787 183840 -1 903
905 0 428193 121735 183800 -1 904
906 0 428209 121563 183720 -1 905
907 0 428245 121239 183640 -1 906
908 0 428457 121069 183560 -1 907
909 0 428565 121001 183520 -1 908
910 0 428685 120957 183440 -1 909
911 0 428797 120901 183360 -1 910
912 0 428881 120857 183240 -1 911
913 0 429001 120949 183160 -1 912
914 0 429149 121053 183080 -1 913
915 0 429185 121117 183000 -1 914
916 0 429221 121109 182880 -1 915
917 0 429301 121053 182760 -1 916
918 0 429541 121113 182640 -1 917
919 0 429737 121205 182560 -1 918
920 0 429861 121175 182520 -1 919
921 0 430177 121183 182480 -1 920
922 0 418637 127557 187600 107 812
923 0 418573 127425 187480 107 922
924 0 418565 127333 187400 32 923
925 0 418575.7 127335.03 187360 32 924
926 0 418637 127381 187320 32 925
927 0 418693 127405 187240 32 926
928 0 418773 127409 187160 75 927
929 0 418857 127389 187080 75 928
930 0 418997 127273 187040 98 929
931 0 419077 127253 186960 98 930
932 0 419161 127271 186880 75 931
933 0 419297 127239 186800 75 932
934 0 419373 127199 186680 75 933
935 0 419469 127187 186560 75 934
936 0 419701 127163 186440 51 935
937 0 419833 127247 186360 60 936
938 0 419965 127271 186320 60 937
939 0 420057 127259 186280 75 938
940 0 420153 127235 186240 75 939
941 0 420273 127251 186200 75 940
942 0 420541 127255 186160 75 941
943 0 420641 127243 186120 75 942
944 0 420745 127255 186080 75 943
945 0 420909 127203 186000 80 944
946 0 421249 127207 185960 75 945
947 0 421577 127223 185920 91 946
948 0 421817 127167 185960 86 947
949 0 422017 127247 185920 86 948
950 0 422201 127251 185840 75 949
951 0 422541 127243 185760 51 950
952 0 422737 127139 185680 75 951
953 0 422893 127057 185600 75 952
954 0 423069 126941 185520 71 953
955 0 423265 126849 185440 75 954
956 0 423421 126789 185360 60 955
957 0 423705 126621 185280 75 956
958 0 423853 126569 185240 75 957
959 0 423961 126513 185200 80 958
960 0 424085 126445 185160 80 959
961 0 424245 126357 185120 45 960
962 0 424369 126285 185080 75 961
963 0 424497 126245 185040 75 962
964 0 424677 126153 184960 75 963
965 0 424821 126109 184920 75 964
966 0 424965 126049 184880 75 965
967 0 425049 125993 184840 51 966
968 0 425177 125925 184800 51 967
969 0 425365 125897 184760 71 968
970 0 425501 125849 184720 86 969
971 0 425597 125785 184680 86 970
972 0 425601 125719 184600 86 971
973 0 425773 125611 184520 75 972
974 0 425901 125555 184440 75 973
975 0 425945 125443 184360 51 974
976 0 425985 125311 184280 51 975
977 0 426125 125219 184200 75 976
978 0 426177 125135 184120 71 977
979 0 426257 125031 184000 71 978
980 0 426309 124867 183920 40 979
981 0 426425 124759 183840 75 980
982 0 426509 124715 183720 75 981
983 0 426537 124647 183640 75 982
984 0 426613 124591 183600 40 983
985 0 426701 124539 183520 40 984
986 0 426749 124471 183440 75 985
987 0 426817 124443 183360 75 986
988 0 426965 124411 183240 60 987
989 0 427129 124527 183160 75 988
990 0 427257 124587 183120 75 989
991 0 427321 124615 183080 75 990
992 0 427425 124627 183040 80 991
993 0 427533 124607 183000 80 992
994 0 427673 124615 182960 86 993
995 0 427789 124635 182920 86 994
996 0 428329 124715 182880 86 995
997 0 428345 124675.03 182800 86 996
998 0 428401 124873 182680 164 997
999 0 428441 124897 182560 51 998
1000 0 428701 124873 182440 51 999
1001 0 428901 124885 182360 60 1000
1002 0 429193 124965 182240 51 1001
1003 0 429729 125093 182120 75 1002
1004 0 430037 125205 182080 51 1003
1005 0 430249 125341 182040 71 1004
1006 0 430613 125453 182000 122 1005
1007 0 430665 125457 181960 122 1006
1008 0 430685 125495 181880 122 1007
1009 0 430757 125531 181760 71 1008
1010 0 430893 125667 181680 71 1009
1011 0 430937 125703 181640 60 1010
1012 0 431073 125775 181600 60 1011
1013 0 431125 125847 181560 60 1012
1014 0 431193 125931 181520 60 1013
1015 0 431309 126031 181480 60 1014
1016 0 431349 126075 181440 60 1015
1017 0 431381 126091 181400 60 1016
1018 0 431433 126167 181360 60 1017
1019 0 431481 126219 181320 60 1018
1020 0 431513 126245 181280 60 1019
1021 0 421941 126887 185920 86 948
1022 0 421973 126835 185880 75 1021
1023 0 413085 131401 187840 124 742
1024 0 413033 131317 187760 124 1023
1025 0 413033 131221 187680 124 1024
1026 0 413057 131129 187600 124 1025
1027 0 413005 131105 187520 124 1026
1028 0 412945 131057 187400 124 1027
1029 0 412877 130793 187280 -1 1028
1030 0 412965 130645 187200 -1 1029
1031 0 413021 130529 187160 -1 1030
1032 0 413109 130325 187040 -1 1031
1033 0 413189 130181 186960 -1 1032
1034 0 413309 130149 186880 -1 1033
1035 0 413361 130105 186800 -1 1034
1036 0 413489 130049 186680 -1 1035
1037 0 413601 129973 186600 -1 1036
1038 0 413653 129929 186480 -1 1037
1039 0 413749 129875 186360 -1 1038
1040 0 413785 129795 186280 -1 1039
1041 0 413805 129711 186200 -1 1040
1042 0 413849 129575 186120 -1 1041
1043 0 413869 129507 186080 -1 1042
1044 0 413941 129423 186000 -1 1043
1045 0 414017 129319 185880 -1 1044
1046 0 414105 129211 185800 -1 1045
1047 0 414181 129095 185720 -1 1046
1048 0 414261 128963 185640 -1 1047
1049 0 414345 128827 185560 -1 1048
1050 0 414393 128759 185520 -1 1049
1051 0 414441 128699 185480 -1 1050
1052 0 414485 128643 185440 -1 1051
1053 0 414533 128575 185400 -1 1052
1054 0 414589 128497 185320 -1 1053
1055 0 414605 128417 185240 -1 1054
1056 0 414629 128349 185160 -1 1055
1057 0 414673 128269 185080 -1 1056
1058 0 414705 128177 184960 -1 1057
1059 0 414785 128065 184880 -1 1058
1060 0 414773 127925 184800 -1 1059
1061 0 414841 127829 184720 -1 1060
1062 0 415057 127769 184640 -1 1061
1063 0 415153 127685 184560 -1 1062
1064 0 415185 127569 184480 -1 1063
1065 0 415273 127345 184400 -1 1064
1066 0 415421 127167 184320 -1 1065
1067 0 415605 127023 184240 -1 1066
1068 0 415737 126867 184160 -1 1067
1069 0 415769 126723 184080 -1 1068
1070 0 415845 126587 184000 -1 1069
1071 0 415989 126415 183920 -1 1070
1072 0 416077 126363 183840 -1 1071
1073 0 416173 126243 183720 -1 1072
1074 0 416217 126167 183640 -1 1073
1075 0 416293 126099 183560 -1 1074
1076 0 416337 126051 183440 -1 1075
1077 0 416581 126063 183280 -1 1076
1078 0 416697 126055 183160 -1 1077
1079 0 416897 126087 183040 -1 1078
1080 0 416973 126079 182920 -1 1079
1081 0 416981 126083 182840 -1 1080
1082 0 417085 125759 182840 -1 1081
1083 0 417225 125731 182760 -1 1082
1084 0 417365 125727 182720 -1 1083
1085 0 417453 125723 182680 -1 1084
1086 0 416933 126131 182760 -1 1081
1087 0 416953 126191 182680 -1 1086
1088 0 417053 126311 182600 -1 1087
1089 0 417093 126375 182520 -1 1088
1090 0 417205 126475 182440 -1 1089
1091 0 417205 126519 182360 -1 1090
1092 0 417257 126615 182240 -1 1091
1093 0 417313 126695 182120 -1 1092
1094 0 417377 126823 182000 -1 1093
1095 0 417345 126907 181920 -1 1094
1096 0 417325 126925 181800 -1 1095
1097 0 417329 126901 181680 -1 1096
1098 0 417337 126877 181560 -1 1097
1099 0 417305 126873 181440 -1 1098
1100 0 417261 126797 181320 -1 1099
1101 0 417321 126721 181200 -1 1100
1102 0 417277 126769 181120 -1 1101
1103 0 417173 126797 181040 -1 1102
1104 0 417121 126789 180920 -1 1103
1105 0 417129 126753 180800 -1 1104
1106 0 417077 126769 180720 -1 1105
1107 0 416929 126717 180640 -1 1106
1108 0 416849 126649 180560 -1 1107
1109 0 416849 126649 180480 -1 1108
1110 0 416869 126761 180360 -1 1109
1111 0 416833 126825 180280 -1 1110
1112 0 416733 126841 180200 -1 1111
1113 0 416493 126777 180120 -1 1112
1114 0 416213 126637 180040 -1 1113
1115 0 416145 126587 179920 -1 1114
1116 0 416101 126623 179800 -1 1115
1117 0 416065 126631 179680 -1 1116
1118 0 416065 126631 179560 -1 1117
1119 0 415989 126863 179400 -1 1118
1120 0 415961 126889 179320 -1 1119
1121 0 415949 126921 179240 -1 1120
1122 0 409065 135247 190480 120 687
1123 0 409157 135287 190520 71 1122
1124 0 409197 135335 190560 120 1123
1125 0 409353 135443 190560 71 1124
1126 0 409549 135495 190520 71 1125
1127 0 409641 135559 190480 71 1126
1128 0 409681 135551 190360 60 1127
1129 0 409725 135547 190280 60 1128
1130 0 409801 135423 190320 60 1129
1131 0 409837 135387 190280 60 1130
1132 0 409873 135379 190200 60 1131
1133 0 409913 135363 190120 60 1132
1134 0 409918 135358 190040 60 1133
1135 0 409725 135573 190240 60 1129
1136 0 406894 139713.03 192400 120 649
1137 0 406774 140497.03 192360 120 1136
1138 0 407346 140953.03 192320 75 1137
1139 0 407500 140965.03 192240 80 1138
1140 0 407576 140993.03 192040 80 1139
1141 0 407872 141065.03 191920 120 1140
1142 0 408144 141133.03 191800 104 1141
1143 0 408384 141133.03 191640 98 1142
1144 0 408554 141217.06 191480 98 1143
1145 0 408590 141245.06 191320 51 1144
1146 0 408670 141445.06 191160 107 1145
1147 0 408624 141609.11 190960 124 1146
1148 0 408500 141881.11 191000 124 1147
1149 0 408460 141941.11 191040 124 1148
1150 0 408660 141717.11 190880 124 1147
1151 0 408740 141901.11 190760 122 1150
1152 0 408864 141973.11 190640 122 1151
1153 0 408996 142065.11 190440 137 1152
1154 0 409282 142197.14 190280 122 1153
1155 0 409382 142377.14 190120 122 1154
1156 0 409566 142561.14 190000 139 1155
1157 0 409790 142685.14 189920 128 1156
1158 0 409882 142761.14 189760 128 1157
1159 0 410054 142793.14 189600 75 1158
1160 0 410376 142809 189440 102 1159
1161 0 410440 142801 189360 98 1160
1162 0 410560 142857 189280 98 1161
1163 0 410684 142949 189160 98 1162
1164 0 410904 143001 189080 128 1163
1165 0 410968 143137 189200 128 1164
1166 0 410924 142849 189040 128 1164
1167 0 411044 142793 188960 91 1166
1168 0 411296 142685 188800 120 1167
1169 0 411420 142537 188720 91 1168
1170 0 411480 142517 188640 91 1169
1171 0 411744 142297 188560 124 1170
1172 0 411962 142325 188400 120 1171
1173 0 412198 142353 188320 120 1172
1174 0 412214 142353 188240 120 1173
1175 0 412250 142345 188200 120 1174
1176 0 412362 142369 188120 75 1175
1177 0 412430 142425 188040 75 1176
1178 0 412486 142481 187960 104 1177
1179 0 412538 142525 187880 104 1178
1180 0 412562 142525 187840 104 1179
1181 0 412590 142493 187760 64 1180
1182 0 412590 142493 187680 64 1181
1183 0 412590 142493 187640 71 1182
1184 0 412590 142493 187520 71 1183
1185 0 412802 142385 187480 90 1184
1186 0 413198 142077 187000 102 1185
1187 0 413390 142077 186920 102 1186
1188 0 413628 142085 186760 81 1187
1189 0 413872 142061 186680 96 1188
1190 0 414152 142057 186600 124 1189
1191 0 414276 142057 186560 124 1190
1192 0 414364 142077 186480 96 1191
1193 0 414600 142249 186440 104 1192
1194 0 414848 142297 186320 102 1193
1195 0 415030 142317 186280 102 1194
1196 0 415174 142281 186160 81 1195
1197 0 415246 142257 186080 96 1196
1198 0 415394 142173 186000 96 1197
1199 0 415534 142121 185920 75 1198
1200 0 415582 142085 185840 75 1199
1201 0 415598 142077 185720 75 1200
1202 0 415630 141981 185640 75 1201
1203 0 415638 141973 185560 75 1202
1204 0 415682 141921 185480 75 1203
1205 0 415746 141825 185440 75 1204
1206 0 415790 141793 185360 75 1205
1207 0 415814 141733 185240 45 1206
1208 0 415850 141629 185160 45 1207
1209 0 415846 141541 185080 60 1208
1210 0 415878 141457 185000 60 1209
1211 0 415950 141349 184880 75 1210
1212 0 415894 141232 184760 75 1211
1213 0 415946 141116 184640 51 1212
1214 0 415954 140954 184480 51 1213
1215 0 415958 140833 184360 51 1214
1216 0 415952 140573 184200 51 1215
1217 0 415906 140378 184040 75 1216
1218 0 415922 140166 183880 60 1217
1219 0 416008 139967 183680 75 1218
1220 0 416044 139789 183480 60 1219
1221 0 416152 139668 183400 104 1220
1222 0 416224 139593 183280 75 1221
1223 0 416304 139615 183120 75 1222
1224 0 416346 139669 182920 96 1223
1225 0 416326 139669 182760 96 1224
1226 0 416386 139631 182560 96 1225
1227 0 416500 139751 182320 71 1226
1228 0 416612 139771 182080 75 1227
1229 0 416612 139782 182000 60 1228
1230 0 416490 139716 181840 60 1229
1231 0 416490 139670 181640 64 1230
1232 0 416632 139480 181400 51 1231
1233 0 416734 139163 181200 51 1232
1234 0 416738 139088 181040 51 1233
1235 0 416728 138974 180880 51 1234
1236 0 416850 138828 180680 90 1235
1237 0 416946 138624 180480 90 1236
1238 0 416890 138587 180280 90 1237
1239 0 416852 138520 180200 90 1238
1240 0 416718 138296 180080 90 1239
1241 0 416722 138244 180040 90 1240
1242 0 416606 138025 179880 124 1241
1243 0 416520 137973 179640 75 1242
1244 0 416290 137883 179400 96 1243
1245 0 416293.34 137823 179200 122 1244
1246 0 416294 137811 179160 122 1245
1247 0 416348 137764 179040 122 1246
1248 0 416142 137458 178800 51 1247
1249 0 416184 137249 178720 51 1248
1250 0 415970 137266 178600 81 1249
1251 0 415768 137018 178440 115 1250
1252 0 415690 136769 178320 75 1251
1253 0 415718 136550 178200 96 1252
1254 0 415810 136443 178080 71 1253
1255 0 415998 136415 177920 115 1254
1256 0 416166 136344 177800 90 1255
1257 0 416406 136135 177680 90 1256
1258 0 416320 136406 177560 90 1257
1259 0 415620 136114 177560 81 1258
1260 0 415736 136132 177480 81 1259
1261 0 415624 136064 177320 81 1260
1262 0 415576 135968 177160 51 1261
1263 0 415508 135888 177040 75 1262
1264 0 415352 135848 176880 75 1263
1265 0 415224 135868 176680 71 1264
1266 0 415316 135908 176520 75 1265
1267 0 415292 135788 176320 120 1266
1268 0 415156 135708 176200 120 1267
1269 0 414368 135168 175520 128 1268
1270 0 414208 135040 175600 120 1269
1271 0 414080 134784 175600 45 1270
1272 0 413888 134592 175600 51 1271
1273 0 413760 134368 175520 51 1272
1274 0 413664 134176 175360 71 1273
1275 0 413632 134016 175160 81 1274
1276 0 413536 133888 174960 104 1275
1277 0 413376 133728 174800 102 1276
1278 0 413184 133536 174720 75 1277
1279 0 413056 133312 174600 60 1278
1280 0 412864 133120 174480 64 1279
1281 0 412704 132960 174360 75 1280
1282 0 412448 132864 174360 51 1281
1283 0 412192 132800 174440 64 1282
1284 0 411936 132768 174560 64 1283
1285 0 411712 132704 174680 81 1284
1286 0 411488 132608 174840 90 1285
1287 0 411296 132480 174960 86 1286
1288 0 411072 132352 175000 80 1287
1289 0 410880 132160 175080 71 1288
1290 0 410688 132000 175200 81 1289
1291 0 410528 131808 175240 96 1290
1292 0 410304 131680 175320 98 1291
1293 0 410048 131552 175400 75 1292
1294 0 409792 131648 175480 51 1293
1295 0 409536 131648 175520 60 1294
1296 0 409280 131648 175560 64 1295
1297 0 409024 131744 175560 71 1296
1298 0 408800 131808 175680 71 1297
1299 0 408544 131808 175680 51 1298
1300 0 408288 131840 175680 60 1299
1301 0 408032 131872 175680 75 1300
1302 0 407776 131904 175640 71 1301
1303 0 407520 131936 175560 91 1302
1304 0 407264 131936 175520 60 1303
1305 0 407008 131936 175520 64 1304
1306 0 406752 131872 175520 71 1305
1307 0 406496 131872 175520 64 1306
1308 0 406240 131808 175480 64 1307
1309 0 406112 131744 175440 51 1308
1310 0 413952 135072 175560 64 1270
1311 0 413696 135072 175560 45 1310
1312 0 413440 135168 175560 40 1311
1313 0 413280 135360 175640 51 1312
1314 0 413088 135552 175520 45 1313
1315 0 413024 135648 175440 51 1314
1316 0 416648 136162 177480 75 1258
1317 0 416713 136154 177440 75 1316
1318 0 416506.7 136059.55 177440 139 1317
1319 0 416908 136130 177320 75 1317
1320 0 416876 136106 177160 75 1319
1321 0 416720 136126 177040 75 1320
1322 0 414538 142025 186280 104 1194
1323 0 412314 142661 187480 75 1184
1324 0 411200 142592 187280 75 1323
1325 0 410944 142592 187280 64 1324
1326 0 410688 142656 187200 96 1325
1327 0 410432 142624 187080 91 1326
1328 0 410368 142624 186800 60 1327
1329 0 410304 142720 186560 98 1328
1330 0 410208 142688 186280 51 1329
1331 0 410048 142496 186160 32 1330
1332 0 409824 142368 186120 40 1331
1333 0 409568 142336 186200 51 1332
1334 0 409312 142368 186240 60 1333
1335 0 409088 142432 186360 45 1334
1336 0 408864 142272 186320 32 1335
1337 0 408672 142080 186240 51 1336
1338 0 408448 141952 186200 45 1337
1339 0 408192 141856 186160 40 1338
1340 0 408000 141664 186040 60 1339
1341 0 407776 141536 186040 90 1340
1342 0 407584 141376 186080 71 1341
1343 0 407360 141216 186080 124 1342
1344 0 407136 141184 186200 81 1343
1345 0 406912 141088 186360 71 1344
1346 0 406784 140832 186360 71 1345
1347 0 406528 140736 186400 45 1346
1348 0 406368 140736 186600 60 1347
1349 0 406176 140768 186800 96 1348
1350 0 405952 140704 186960 140 1349
1351 0 405856 140704 187200 160 1350
1352 0 405824 140480 187320 101 1351
1353 0 405824 140288 187520 75 1352
1354 0 405632 140128 187680 64 1353
1355 0 411564 142817 189000 120 1168
1356 0 395456 142720 194720 80 618
1357 0 395232 142784 194560 90 1356
1358 0 394976 142912 194520 122 1357
1359 0 394720 143040 194480 90 1358
1360 0 394464 143136 194400 120 1359
1361 0 394208 143232 194320 80 1360
1362 0 393984 143296 194200 91 1361
1363 0 393760 143328 194080 120 1362
1364 0 393568 143424 193920 115 1363
1365 0 393344 143520 193840 128 1364
1366 0 393152 143680 193800 80 1365
1367 0 392960 143872 193680 86 1366
1368 0 392768 144032 193520 107 1367
1369 0 392640 144224 193360 137 1368
1370 0 392608 144384 193160 163 1369
1371 0 392448 144480 192960 135 1370
1372 0 392288 144640 192760 101 1371
1373 0 392096 144800 192680 98 1372
1374 0 391904 144896 192520 120 1373
1375 0 391648 144992 192400 80 1374
1376 0 391424 145120 192400 32 1375
1377 0 391296 144960 192200 32 1376
1378 0 391392 145024 191960 86 1377
1379 0 391328 145088 191720 32 1378
1380 0 391456 145152 191480 101 1379
1381 0 391616 145184 191280 104 1380
1382 0 391680 145184 191000 115 1381
1383 0 391776 145152 190760 108 1382
1384 0 391904 145216 190520 108 1383
1385 0 392064 145280 190320 102 1384
1386 0 392256 145344 190120 96 1385
1387 0 392480 145344 189960 71 1386
1388 0 392640 145280 189760 98 1387
1389 0 392800 145216 189560 139 1388
1390 0 392960 145280 189320 104 1389
1391 0 393056 145248 189080 160 1390
1392 0 393088 145280 188800 137 1391
1393 0 393184 145344 188560 81 1392
1394 0 393248 145472 188320 122 1393
1395 0 393344 145632 188080 120 1394
1396 0 393376 145792 187880 131 1395
1397 0 393472 145824 187640 150 1396
1398 0 393440 146016 187440 157 1397
1399 0 393600 146176 187280 136 1398
1400 0 393856 146208 187240 102 1399
1401 0 394112 146176 187200 102 1400
1402 0 394368 146272 187160 81 1401
1403 0 394592 146368 187040 75 1402
1404 0 394816 146368 186880 96 1403
1405 0 395040 146464 186760 107 1404
1406 0 395232 146560 186600 120 1405
1407 0 395328 146752 186440 81 1406
1408 0 395296 146912 186240 148 1407
1409 0 395328 146752 186000 148 1408
1410 0 395360 146592 185840 91 1409
1411 0 395328 146496 185600 71 1410
1412 0 395328 146464 185480 71 1411
1413 0 395488 146240 185480 81 1412
1414 0 395648 146048 185440 122 1413
1415 0 395840 145856 185440 98 1414
1416 0 395904 145600 185360 86 1415
1417 0 396064 145408 185320 115 1416
1418 0 396160 145152 185280 98 1417
1419 0 396352 144960 185200 139 1418
1420 0 396480 144736 185080 128 1419
1421 0 396640 144608 184880 120 1420
1422 0 396896 144576 184840 136 1421
1423 0 397120 144544 184680 120 1422
1424 0 397248 144384 184520 102 1423
1425 0 397344 144192 184360 91 1424
1426 0 397408 144000 184200 86 1425
1427 0 397440 143808 184040 75 1426
1428 0 397536 143616 183880 75 1427
1429 0 397696 143424 183800 60 1428
1430 0 397856 143232 183640 86 1429
1431 0 398048 143104 183480 86 1430
1432 0 398304 142976 183440 75 1431
1433 0 398528 142912 183320 71 1432
1434 0 398784 142912 183200 75 1433
1435 0 399008 142912 183040 71 1434
1436 0 399200 142816 182840 75 1435
1437 0 399424 142720 182760 71 1436
1438 0 399616 142656 182600 51 1437
1439 0 399712 142656 182600 60 1438
1440 0 395104 146560 185360 45 1412
1441 0 394912 146464 185160 71 1440
1442 0 394752 146304 184960 75 1441
1443 0 394688 146112 184760 81 1442
1444 0 394688 145920 184560 60 1443
1445 0 394688 145696 184360 71 1444
1446 0 394592 145600 184320 40 1445
1447 0 395456 146336 185840 80 1410
1448 0 395584 146144 185640 98 1447
1449 0 395456 145984 185520 32 1448
1450 0 380384 149952 197040 32 595
1451 0 380128 149920 197040 80 1450
1452 0 379904 149760 197040 51 1451
1453 0 379648 149664 197000 75 1452
1454 0 379392 149632 196960 91 1453
1455 0 379168 149504 197000 96 1454
1456 0 378976 149472 197160 75 1455
1457 0 378720 149344 197160 60 1456
1458 0 378464 149248 197200 64 1457
1459 0 378208 149152 197240 51 1458
1460 0 377952 149088 197200 40 1459
1461 0 377728 149056 197080 75 1460
1462 0 377472 149056 197000 102 1461
1463 0 377216 148992 196960 81 1462
1464 0 376960 149056 196880 96 1463
1465 0 376896 149056 196920 96 1464
1466 0 378592 152672 197160 124 593
1467 0 378816 152800 197200 98 1466
1468 0 379072 152864 197240 86 1467
1469 0 379232 153024 197360 102 1468
1470 0 379488 153120 197440 80 1469
1471 0 379712 153248 197440 81 1470
1472 0 379968 153280 197480 102 1471
1473 0 380224 153248 197520 104 1472
1474 0 380480 153152 197520 98 1473
1475 0 380672 153120 197680 91 1474
1476 0 380896 153120 197800 80 1475
1477 0 381120 153184 197920 107 1476
1478 0 381312 153312 198120 64 1477
1479 0 381536 153440 198200 86 1478
1480 0 381760 153600 198200 75 1479
1481 0 381984 153760 198200 75 1480
1482 0 382240 153824 198200 81 1481
1483 0 382496 153920 198280 96 1482
1484 0 382752 153920 198360 102 1483
1485 0 383008 153952 198400 104 1484
1486 0 383264 153952 198480 136 1485
1487 0 383520 153888 198440 102 1486
1488 0 383744 153920 198280 91 1487
1489 0 383968 154048 198280 120 1488
1490 0 384224 154112 198320 108 1489
1491 0 384480 154112 198240 86 1490
1492 0 384736 154112 198240 101 1491
1493 0 384992 154144 198280 96 1492
1494 0 385248 154240 198320 81 1493
1495 0 385472 154336 198400 51 1494
1496 0 385728 154400 198360 120 1495
1497 0 385920 154432 198360 96 1496
1498 0 386112 154240 198240 60 1497
1499 0 386272 154080 198120 71 1498
1500 0 386432 153920 197960 75 1499
1501 0 386592 153760 197800 81 1500
1502 0 386816 153632 197640 128 1501
1503 0 387072 153568 197560 101 1502
1504 0 387328 153568 197560 91 1503
1505 0 387584 153536 197560 107 1504
1506 0 387840 153440 197640 80 1505
1507 0 388096 153312 197640 81 1506
1508 0 388256 153152 197520 86 1507
1509 0 388320 152960 197360 120 1508
1510 0 388512 152800 197320 124 1509
1511 0 388704 152640 197160 98 1510
1512 0 388864 152512 196960 98 1511
1513 0 388992 152416 196720 122 1512
1514 0 389152 152256 196520 102 1513
1515 0 389408 152192 196400 124 1514
1516 0 389632 152192 196240 102 1515
1517 0 389856 152224 196080 96 1516
1518 0 390016 152160 195840 128 1517
1519 0 390176 152096 195640 108 1518
1520 0 390336 151936 195440 122 1519
1521 0 390496 151776 195240 51 1520
1522 0 390624 151680 195040 60 1521
1523 0 390816 151616 194880 64 1522
1524 0 390976 151456 194760 137 1523
1525 0 391104 151200 194760 102 1524
1526 0 391328 151040 194760 45 1525
1527 0 391520 150816 194760 107 1526
1528 0 391744 150688 194800 128 1527
1529 0 392000 150656 194800 120 1528
1530 0 392256 150592 194720 107 1529
1531 0 392512 150560 194640 98 1530
1532 0 392768 150560 194560 81 1531
1533 0 393024 150592 194480 51 1532
1534 0 393280 150592 194480 64 1533
1535 0 393536 150560 194520 115 1534
1536 0 393696 150496 194520 131 1535
1537 0 393920 150496 194360 91 1536
1538 0 394176 150496 194240 75 1537
1539 0 394368 150400 194040 32 1538
1540 0 394560 150240 193920 86 1539
1541 0 394752 150048 193840 75 1540
1542 0 394816 149792 193760 32 1541
1543 0 394944 149536 193720 40 1542
1544 0 395104 149312 193640 81 1543
1545 0 395264 149088 193600 91 1544
1546 0 395488 149056 193480 45 1545
1547 0 395744 149120 193480 32 1546
1548 0 396000 149120 193480 102 1547
1549 0 396256 148992 193480 163 1548
1550 0 396288 148736 193400 120 1549
1551 0 396320 148480 193400 64 1550
1552 0 396256 148224 193280 80 1551
1553 0 396128 148000 193120 91 1552
1554 0 396000 147776 192960 81 1553
1555 0 395904 147584 192760 102 1554
1556 0 395872 147392 192560 45 1555
1557 0 395872 147232 192360 51 1556
1558 0 395776 147104 192120 98 1557
1559 0 395712 146912 191920 107 1558
1560 0 395744 146656 191920 64 1559
1561 0 395776 146400 191920 64 1560
1562 0 395776 146144 191880 80 1561
1563 0 395808 145888 191800 80 1562
1564 0 395872 145664 191680 75 1563
1565 0 396000 145504 191520 96 1564
1566 0 396192 145408 191360 60 1565
1567 0 396384 145280 191200 80 1566
1568 0 396608 145120 191120 60 1567
1569 0 396800 144928 191040 86 1568
1570 0 396832 144704 190920 101 1569
1571 0 396960 144512 190800 71 1570
1572 0 397024 144288 190680 51 1571
1573 0 397120 144064 190520 104 1572
1574 0 397152 143872 190320 124 1573
1575 0 397120 143616 190280 153 1574
1576 0 397152 143360 190280 186 1575
1577 0 397344 143200 190240 108 1576
1578 0 397504 143008 190200 40 1577
1579 0 397536 142752 190160 81 1578
1580 0 397536 142528 190040 71 1579
1581 0 397440 142304 189920 71 1580
1582 0 397376 142080 189800 81 1581
1583 0 397472 141856 189720 135 1582
1584 0 397536 141600 189680 120 1583
1585 0 397568 141344 189680 80 1584
1586 0 397728 141120 189640 108 1585
1587 0 397728 140864 189560 60 1586
1588 0 397696 140640 189440 75 1587
1589 0 397600 140448 189280 75 1588
1590 0 397536 140224 189160 75 1589
1591 0 397408 140000 189040 75 1590
1592 0 397376 139776 188920 96 1591
1593 0 397376 139648 188680 32 1592
1594 0 397376 139648 188640 32 1593
1595 0 397504 139552 188440 71 1594
1596 0 397696 139424 188320 75 1595
1597 0 397920 139296 188160 75 1596
1598 0 398144 139168 188120 90 1597
1599 0 398400 139072 188120 120 1598
1600 0 398560 138880 188160 86 1599
1601 0 398592 138624 188160 45 1600
1602 0 398752 138400 188160 96 1601
1603 0 399008 138304 188200 153 1602
1604 0 399072 138048 188200 75 1603
1605 0 399104 137792 188160 81 1604
1606 0 399072 137536 188040 102 1605
1607 0 399072 137504 188040 104 1606
1608 0 399072 137248 188000 81 1607
1609 0 399040 136992 187960 153 1608
1610 0 398944 136736 187960 75 1609
1611 0 398944 136480 188000 120 1610
1612 0 398912 136224 188000 80 1611
1613 0 398880 136000 187880 40 1612
1614 0 398880 135744 187880 60 1613
1615 0 398720 135552 188000 102 1614
1616 0 398592 135296 188080 45 1615
1617 0 398368 135136 188200 108 1616
1618 0 398176 134944 188280 91 1617
1619 0 397920 134976 188280 86 1618
1620 0 397696 135072 188160 104 1619
1621 0 397440 135072 188160 60 1620
1622 0 397184 134976 188200 81 1621
1623 0 396960 134944 188320 81 1622
1624 0 396736 134784 188440 80 1623
1625 0 396512 134656 188520 60 1624
1626 0 396288 134496 188640 40 1625
1627 0 396064 134400 188760 86 1626
1628 0 395808 134368 188840 40 1627
1629 0 395552 134336 188840 51 1628
1630 0 395296 134304 188840 64 1629
1631 0 395072 134240 188720 64 1630
1632 0 394848 134112 188600 75 1631
1633 0 394656 134048 188400 60 1632
1634 0 394464 133888 188320 51 1633
1635 0 394208 133920 188360 60 1634
1636 0 393984 133920 188480 40 1635
1637 0 393792 133856 188640 71 1636
1638 0 393600 133952 188800 51 1637
1639 0 393344 133856 188760 51 1638
1640 0 393120 133728 188720 60 1639
1641 0 392864 133664 188640 64 1640
1642 0 392608 133600 188640 60 1641
1643 0 392544 133344 188520 64 1642
1644 0 392512 133088 188480 51 1643
1645 0 392512 132864 188320 51 1644
1646 0 392608 132736 188120 71 1645
1647 0 392576 132576 187880 51 1646
1648 0 391977 132187.6 187080 51 1647
1649 0 398208 134688 188280 75 1618
1650 0 398368 134496 188360 71 1649
1651 0 398592 134368 188320 96 1650
1652 0 398816 134432 188200 60 1651
1653 0 399040 134336 188080 51 1652
1654 0 399296 134272 188120 98 1653
1655 0 399552 134304 188160 120 1654
1656 0 399808 134368 188200 81 1655
1657 0 400032 134400 188360 71 1656
1658 0 400192 134432 188560 122 1657
1659 0 400288 134560 188760 75 1658
1660 0 400384 134784 188880 124 1659
1661 0 400608 134976 188880 150 1660
1662 0 400704 135168 189080 107 1661
1663 0 400832 135360 189280 102 1662
1664 0 401056 135488 189320 40 1663
1665 0 401024 135552 189200 32 1664
1666 0 399296 137504 187880 40 1607
1667 0 399552 137504 187880 40 1666
1668 0 399808 137504 187880 32 1667
1669 0 400032 137504 187680 45 1668
1670 0 400224 137408 187520 32 1669
1671 0 400256 137408 187520 32 1670
1672 0 397120 139584 188640 51 1594
1673 0 396864 139456 188560 45 1672
1674 0 396832 139424 188560 45 1673
1675 0 393664 150496 194800 81 1536
1676 0 393760 150432 195040 98 1675
1677 0 393824 150432 195320 71 1676
1678 0 393984 150496 195520 75 1677
1679 0 394208 150528 195640 75 1678
1680 0 394464 150592 195680 75 1679
1681 0 394720 150656 195680 81 1680
1682 0 394944 150752 195600 86 1681
1683 0 395200 150784 195560 107 1682
1684 0 395424 150976 195560 107 1683
1685 0 395616 151168 195560 91 1684
1686 0 395776 151392 195600 98 1685
1687 0 395808 151648 195560 91 1686
1688 0 395808 151904 195600 80 1687
1689 0 395680 152128 195680 102 1688
1690 0 395456 152288 195680 81 1689
1691 0 395264 152288 195880 64 1690
1692 0 395136 152192 196080 102 1691
1693 0 395072 151968 196240 128 1692
1694 0 395232 151776 196360 115 1693
1695 0 395424 151584 196480 101 1694
1696 0 395584 151392 196600 60 1695
1697 0 395808 151360 196720 71 1696
1698 0 396032 151360 196920 91 1697
1699 0 396256 151360 197120 86 1698
1700 0 396416 151456 197320 104 1699
1701 0 396512 151520 197560 60 1700
1702 0 396544 151488 197640 75 1701
1703 0 386144 154560 198400 81 1497
1704 0 386368 154688 198400 81 1703
1705 0 386624 154752 198480 124 1704
1706 0 386880 154752 198440 96 1705
1707 0 387136 154816 198480 60 1706
1708 0 387168 154848 198520 60 1707
1709 0 370155.56 149837.36 196680 181 192
1710 0 370065.28 149583.6 196640 163 1709
1711 0 369429.44 149079.92 196640 124 1710
1712 0 369037.56 148720.1 196640 120 1711
1713 0 368901.1 148494.3 196600 108 1712
1714 0 368774.62 148307.12 196520 120 1713
1715 0 368665.44 148164.19 196440 128 1714
1716 0 368504.97 148020.44 196360 128 1715
1717 0 368357.2 147796.61 196280 107 1716
1718 0 368271.88 147675.16 196200 139 1717
1719 0 368022.88 147518.14 196120 128 1718
1720 0 367919.75 147459.52 196040 150 1719
1721 0 367623.97 147352.58 195960 107 1720
1722 0 367166.25 147157.3 195880 134 1721
1723 0 366966.84 147073.69 195800 175 1722
1724 0 366712.5 146946.31 195720 166 1723
1725 0 366595.22 146816.16 195640 166 1724
1726 0 366251.12 146496.27 195640 124 1725
1727 0 366203.28 146222.88 195560 86 1726
1728 0 366182.8 146101.19 195480 98 1727
1729 0 366156.6 145959.17 195400 98 1728
1730 0 366165.8 145794.2 195320 80 1729
1731 0 366161.1 145677.14 195240 80 1730
1732 0 366058.66 145617.61 195160 102 1731
1733 0 365973.3 145406.56 195040 102 1732
1734 0 365861.47 145319.12 194960 102 1733
1735 0 365696.28 145172.55 194840 120 1734
1736 0 365508.6 145057.86 194720 128 1735
1737 0 365353.25 144895.53 194640 139 1736
1738 0 365260.38 144833.83 194560 128 1737
1739 0 364959.38 144614.61 194480 120 1738
1740 0 364776.2 144562.58 194400 120 1739
1741 0 364579.66 144358.34 194400 131 1740
1742 0 364278.94 144119.42 194320 157 1741
1743 0 364194.38 144062.89 194240 157 1742
1744 0 364197.12 144065.39 194160 166 1743
1745 0 364032.84 143998.44 194080 166 1744
1746 0 363871.28 143905.17 194000 230 1745
1747 0 363872.38 143857.7 193880 137 1746
1748 0 363771.53 143727.62 193800 137 1747
1749 0 363600.88 143612.86 193720 120 1748
1750 0 363567.88 143522.83 193640 120 1749
1751 0 363448.7 143465.97 193560 135 1750
1752 0 363319.4 143363.56 193480 120 1751
1753 0 363258.4 143258.12 193400 120 1752
1754 0 363225.3 143162.53 193320 131 1753
1755 0 363163.75 143093.67 193200 131 1754
1756 0 363147.25 143037.89 193120 108 1755
1757 0 363048.8 142894.22 193040 108 1756
1758 0 362943.5 142630.47 192920 120 1757
1759 0 362941.78 142630.53 192840 120 1758
1760 0 362797.5 142446.56 192800 120 1759
1761 0 362683.88 142320.64 192720 128 1760
1762 0 362596.16 142190.77 192640 128 1761
1763 0 362407.6 142089.73 192560 98 1762
1764 0 362243.5 141937.73 192560 98 1763
1765 0 362105.84 141800.55 192440 102 1764
1766 0 362007 141561.7 192360 108 1765
1767 0 361996.5 141388.22 192240 102 1766
1768 0 361997.72 141210.2 192120 107 1767
1769 0 362019.25 141033.38 192040 107 1768
1770 0 362091.97 140835.66 191960 120 1769
1771 0 362087.16 140642.73 191840 124 1770
1772 0 362178.03 140553.17 191720 140 1771
1773 0 362204.8 140476.7 191640 140 1772
1774 0 362203.66 140428.02 191560 140 1773
1775 0 362215.16 140289.86 191480 120 1774
1776 0 362158.47 140190.3 191400 120 1775
1777 0 362007.38 140068.45 191320 124 1776
1778 0 361963.03 139978.84 191200 136 1777
1779 0 361924 139841.64 191120 136 1778
1780 0 361881 139666.31 191040 136 1779
1781 0 361864 139577.53 190960 136 1780
1782 0 361876.38 139481.58 190880 140 1781
1783 0 361883.6 139269 190800 136 1782
1784 0 361926.6 139019.84 190720 120 1783
1785 0 361906.47 138763.33 190640 128 1784
1786 0 361954.72 138573.27 190600 128 1785
1787 0 361945.44 138333.11 190560 124 1786
1788 0 361948.06 138262.25 190480 124 1787
1789 0 361920.3 138409.78 190440 124 1788
1790 0 361926.3 138063.77 190440 124 1789
1791 0 361906.3 137839.73 190440 175 1790
1792 0 361927.1 137805.6 190320 175 1791
1793 0 361882.9 137553.2 190320 122 1792
1794 0 362026.75 137344.9 190320 122 1793
1795 0 362188 137233.69 190200 131 1794
1796 0 362319.25 137152.06 190120 120 1795
1797 0 362458.94 137104.86 190000 148 1796
1798 0 362554.38 137120.97 189920 148 1797
1799 0 362553.78 137119.02 189800 148 1798
1800 0 362555.66 137051.17 189720 160 1799
1801 0 362533.25 136983.25 189600 160 1800
1802 0 362504.8 136851 189520 128 1801
1803 0 362300.78 136782.31 189440 107 1802
1804 0 362133.22 136725.5 189320 107 1803
1805 0 362072.34 136650.77 189200 32 1804
1806 0 361992.75 136571.42 189120 32 1805
1807 0 362009.2 136455.19 189040 32 1806
1808 0 361941.53 136323.75 188960 32 1807
1809 0 361865.9 136263.2 188840 32 1808
1810 0 361828.2 136030.3 188720 128 1809
1811 0 361812.9 135945.97 188600 160 1810
1812 0 361820.2 135921.2 188480 160 1811
1813 0 361845.16 135866.45 188360 163 1812
1814 0 361840.3 135865.38 188240 163 1813
1815 0 361849.4 135817.89 188160 163 1814
1816 0 361871.78 135756.62 188080 137 1815
1817 0 361859.62 135810.06 188000 137 1816
1818 0 361874.66 135717.55 187920 137 1817
1819 0 361898.97 135551.92 187800 128 1818
1820 0 361986.84 135266.17 187720 124 1819
1821 0 362030.9 135121.97 187600 136 1820
1822 0 362059.1 135014.83 187520 136 1821
1823 0 362055.22 134682.27 187440 124 1822
1824 0 362030.9 134434.03 187440 124 1823
1825 0 362073.84 134346.28 187360 91 1824
1826 0 362071.22 134346.55 187240 91 1825
1827 0 362072.25 134345.55 187120 91 1826
1828 0 362248.94 134370.56 187040 86 1827
1829 0 362312.28 134414.62 186960 86 1828
1830 0 362414 134459.31 186880 86 1829
1831 0 362415.7 134369 186800 40 1830
1832 0 362441.06 134228.75 186760 40 1831
1833 0 362566.5 134072.38 186680 136 1832
1834 0 362668.44 133971.05 186600 136 1833
1835 0 362754.12 133889.16 186520 120 1834
1836 0 362828.16 133779.02 186440 120 1835
1837 0 362893.3 133582.78 186360 102 1836
1838 0 362908.6 133563.17 186280 86 1837
1839 0 363019.06 133164.45 186160 80 1838
1840 0 363067.44 133025.53 186080 71 1839
1841 0 363163.12 132891.83 185960 75 1840
1842 0 363174.5 132785.42 185880 75 1841
1843 0 363129.94 132549.7 185800 86 1842
1844 0 363141.8 132508.8 185720 86 1843
1845 0 363134.7 132282.58 185640 75 1844
1846 0 363145.2 132001.81 185560 80 1845
1847 0 363203.75 131848.19 185440 91 1846
1848 0 363207.22 131717.9 185360 86 1847
1849 0 363204.6 131624.92 185280 86 1848
1850 0 363224 131491.83 185160 91 1849
1851 0 363223.66 131358.55 185040 91 1850
1852 0 363240.3 131262.81 184960 91 1851
1853 0 363204.47 131126.12 184880 75 1852
1854 0 363214.75 130902.945 184720 81 1853
1855 0 363202.62 130760.555 184640 81 1854
1856 0 363201.5 130668.836 184560 75 1855
1857 0 363207.8 130580.09 184480 75 1856
1858 0 363202.75 130513.84 184400 51 1857
1859 0 363200.06 130360.74 184320 51 1858
1860 0 363224.16 130113.25 184240 51 1859
1861 0 363208.56 129962.63 184160 51 1860
1862 0 363214 129796.65 184080 51 1861
1863 0 363214.6 129617.59 184000 75 1862
1864 0 363245.88 129298.88 183880 91 1863
1865 0 363263.9 129180.74 183760 91 1864
1866 0 363292.12 129070.9 183640 75 1865
1867 0 363343.06 128989.23 183560 75 1866
1868 0 363337.72 128903.44 183480 81 1867
1869 0 363264.03 128745.14 183360 81 1868
1870 0 363260.75 128597.6 183280 134 1869
1871 0 363294.72 128549.63 183160 134 1870
1872 0 363338.53 128460.32 183040 140 1871
1873 0 363352.7 128407.984 182920 140 1872
1874 0 363352.06 128406.56 182840 108 1873
1875 0 363354.06 128409.734 182760 108 1874
1876 0 363383.1 128347.91 182640 108 1875
1877 0 363381.72 128348.55 182560 108 1876
1878 0 363491 128293.34 182480 108 1877
1879 0 363495.25 128296.52 182400 108 1878
1880 0 363506.03 128314.56 182320 81 1879
1881 0 363537.62 128288.266 182240 81 1880
1882 0 363582.6 128236.875 182160 81 1881
1883 0 363625.38 128161.875 182080 98 1882
1884 0 363617.34 128086.336 181960 98 1883
1885 0 363573.9 127981.04 181840 120 1884
1886 0 363570.4 127883.234 181760 120 1885
1887 0 363590.16 127820.4 181640 101 1886
1888 0 363608.8 127769.266 181560 101 1887
1889 0 363605.34 127695.45 181440 98 1888
1890 0 363633.34 127539.97 181320 98 1889
1891 0 363643.12 127310.305 181200 98 1890
1892 0 363660.1 127201.34 181160 98 1891
1893 0 363647.25 127060.49 181040 98 1892
1894 0 363621.94 126931.984 180920 98 1893
1895 0 363621.53 126726.555 180800 -1 1894
1896 0 363615.03 126529.28 180680 -1 1895
1897 0 363560.6 126352.41 180560 -1 1896
1898 0 363514.44 126221.09 180440 -1 1897
1899 0 363448.12 126156.34 180320 -1 1898
1900 0 363474.56 126056.5 180200 -1 1899
1901 0 363422.66 125960.72 180120 -1 1900
1902 0 363453.12 125849.805 180000 -1 1901
1903 0 363447.6 125767.2 179920 -1 1902
1904 0 363437.1 125661.64 179800 -1 1903
1905 0 363457.34 125647.53 179640 -1 1904
1906 0 363453.28 125608.72 179520 -1 1905
1907 0 363443.16 125588.97 179400 -1 1906
1908 0 363472.12 125523.87 179280 -1 1907
1909 0 363483.44 125444.664 179200 -1 1908
1910 0 363482.38 125420.914 179080 -1 1909
1911 0 363466.75 125347.44 178920 -1 1910
1912 0 363409.5 125280.58 178800 -1 1911
1913 0 363404.06 125280.44 178680 -1 1912
1914 0 363379.44 125255.13 178560 -1 1913
1915 0 363397.72 125227.66 178440 -1 1914
1916 0 363418.4 125144.96 178320 -1 1915
1917 0 363355.84 125136.21 178200 -1 1916
1918 0 363336.03 125144.805 178080 -1 1917
1919 0 363346.9 125146.54 177960 -1 1918
1920 0 363361.66 125118.74 177880 -1 1919
1921 0 363377.22 125062.87 177760 -1 1920
1922 0 363400.03 125040.94 177640 -1 1921
1923 0 363389.97 125046.95 177520 -1 1922
1924 0 363411.94 125062.375 177400 -1 1923
1925 0 363443.78 125014.875 177280 -1 1924
1926 0 363435.56 124955.03 177160 -1 1925
1927 0 363416.56 124917.805 177040 -1 1926
1928 0 363376.56 124797.09 176920 -1 1927
1929 0 363309.4 124774.89 176800 -1 1928
1930 0 363298.5 124727.48 176720 -1 1929
1931 0 363298.56 124777.37 176640 -1 1930
1932 0 363282.7 124738.74 176560 -1 1931
1933 0 363289.6 124718.64 176480 -1 1932
1934 0 363264.03 124673.41 176400 -1 1933
1935 0 363267.34 124673.164 176240 -1 1934
1936 0 363251.3 124692.57 176120 -1 1935
1937 0 363230.88 124730.21 176000 -1 1936
1938 0 363231.34 124732.766 175880 -1 1937
1939 0 363231.7 124730.34 175720 -1 1938
1940 0 363224.7 124723.17 175560 -1 1939
1941 0 363222.62 124759.7 175400 -1 1940
1942 0 363220.75 124746.4 175280 -1 1941
1943 0 363217.06 124741.44 175160 -1 1942
1944 0 363143.12 124787.875 175040 -1 1943
1945 0 363112.12 124779.48 174920 -1 1944
1946 0 363068.75 124749.65 174800 -1 1945
1947 0 363043.3 124666.88 174680 -1 1946
1948 0 363033.9 124603.375 174560 -1 1947
1949 0 363027.47 124582.54 174440 -1 1948
1950 0 363003.66 124475.5 174360 -1 1949
1951 0 362939.94 124341.56 174240 -1 1950
1952 0 362968.4 124336.72 174080 -1 1951
1953 0 362961.78 124320 173960 -1 1952
1954 0 362993.9 124284.83 173840 -1 1953
1955 0 362986.38 124228.7 173720 -1 1954
1956 0 362988.4 124222.125 173600 -1 1955
1957 0 362989.12 124231.2 173480 -1 1956
1958 0 362984.34 124231.27 173360 -1 1957
1959 0 362896.25 124275.15 173240 -1 1958
1960 0 362777.34 124301.43 173120 -1 1959
1961 0 362647.7 124321.42 173000 -1 1960
1962 0 362510.2 124334.74 172880 -1 1961
1963 0 362398.78 124416.64 172760 -1 1962
1964 0 362377.03 124432.69 172680 -1 1963
1965 0 362365.56 124406.62 172600 -1 1964
1966 0 362252.16 124443.94 172480 -1 1965
1967 0 362173.16 124480.42 172360 -1 1966
1968 0 362120.62 124522.734 172240 -1 1967
1969 0 362076.53 124526.11 172120 -1 1968
1970 0 361961.12 124501.87 172000 -1 1969
1971 0 361905.78 124480.62 171880 -1 1970
1972 0 361799.56 124466.805 171760 -1 1971
1973 0 361630.72 124434.71 171680 -1 1972
1974 0 361463.97 124481.08 171560 -1 1973
1975 0 361430.53 124496.41 171440 -1 1974
1976 0 361371.84 124488.1 171320 -1 1975
1977 0 361280.56 124445.414 171200 -1 1976
1978 0 361140.56 124452.375 171080 -1 1977
1979 0 361048.03 124467.13 170960 -1 1978
1980 0 360974.12 124471.04 170840 -1 1979
1981 0 360915.72 124512.05 170760 -1 1980
1982 0 360878.06 124440.37 170640 -1 1981
1983 0 360855.28 124441.195 170600 -1 1982
1984 0 360823.47 124415.19 170560 -1 1983
1985 0 360714.53 124362.94 170440 -1 1984
1986 0 360592.4 124337.74 170320 -1 1985
1987 0 360596.28 124318.86 170240 -1 1986
1988 0 360515.56 124295.2 170160 -1 1987
1989 0 360415.44 124291.21 170080 -1 1988
1990 0 360415.78 124293.234 170000 -1 1989
1991 0 360365.3 124269.47 169920 -1 1990
1992 0 360336.56 124231.57 169840 -1 1991
1993 0 360311.6 124268.73 169760 -1 1992
1994 0 360278.62 124228.305 169680 -1 1993
1995 0 360220.47 124140.6 169600 -1 1994
1996 0 360207.06 124117.93 169520 -1 1995
1997 0 360211.2 124147.41 169440 -1 1996
1998 0 360172.4 124179.35 169360 -1 1997
1999 0 360098.44 124241.71 169280 -1 1998
2000 0 360099.47 124281.945 169200 -1 1999
2001 0 360056.97 124246.664 169120 -1 2000
2002 0 359976.4 124280.57 169040 -1 2001
2003 0 360073.47 124285.516 168960 -1 2002
2004 0 360017.6 124368.74 168880 -1 2003
2005 0 360027.28 124385.53 168800 -1 2004
2006 0 360013.22 124407.19 168720 -1 2005
2007 0 360016.72 124339.695 168640 -1 2006
2008 0 359921.16 124442.93 168560 -1 2007
2009 0 359935.03 124465.2 168480 -1 2008
2010 0 359906.03 124526.96 168400 -1 2009
2011 0 359861.44 124550.34 168320 -1 2010
2012 0 359774.16 124676.445 168240 -1 2011
2013 0 359701.9 124753.016 168160 -1 2012
2014 0 359609.16 124786.32 168080 -1 2013
2015 0 359512.8 124891.336 168000 -1 2014
2016 0 359487.38 124932.67 167920 -1 2015
2017 0 359460.88 125079.84 167840 -1 2016
2018 0 359326.8 125205.68 167760 -1 2017
2019 0 359237.97 125220.49 167640 -1 2018
2020 0 359269.03 125273.18 167560 -1 2019
2021 0 359226.47 125319.336 167520 -1 2020
2022 0 359150.16 125422.734 167440 -1 2021
2023 0 359128.66 125441.51 167320 -1 2022
2024 0 359083.75 125458.87 167240 -1 2023
2025 0 359042.78 125479.14 167160 -1 2024
2026 0 359053.16 125479.01 167080 -1 2025
2027 0 358952.03 125606.47 167000 -1 2026
2028 0 359075.28 125726.85 166920 -1 2027
2029 0 359146.12 125742.8 166840 -1 2028
2030 0 359153.25 125724.11 166760 -1 2029
2031 0 359193.94 125817.56 166720 -1 2030
2032 0 359203.25 125841.83 166680 -1 2031
2033 0 359210.62 125872.375 166640 -1 2032
2034 0 359226.9 125902.38 166600 -1 2033
2035 0 359228.88 125905.45 166560 -1 2034
2036 0 359224.1 125905.42 166520 -1 2035
2037 0 359220.03 125923.8 166480 -1 2036
2038 0 359347.2 125935.086 166440 -1 2037
2039 0 359383.47 125936.8 166400 -1 2038
2040 0 359711.97 126011.34 166400 -1 2039
2041 0 360144.6 126192.07 166400 -1 2040
2042 0 360267.47 126226.78 166360 -1 2041
2043 0 360968.75 126336.54 166360 -1 2042
2044 0 361770.4 126921.32 166200 104 2043
2045 0 362037.62 127075.734 166080 104 2044
2046 0 362405.72 127204.52 165960 104 2045
2047 0 363092.97 127187.99 165760 160 2046
2048 0 363425.75 127217.58 165640 124 2047
2049 0 363829.78 127318.375 165520 135 2048
2050 0 364111.53 127374.99 165400 122 2049
2051 0 364489.75 127529.28 165280 140 2050
2052 0 364681.28 127713.89 165160 124 2051
2053 0 364902.4 127862.21 165040 96 2052
2054 0 365431.28 127987.64 164920 102 2053
2055 0 366102.8 127991.96 164760 102 2054
2056 0 366623.7 128015.43 164640 107 2055
2057 0 367055.5 128047.4 164480 115 2056
2058 0 367379.44 128115.95 164320 128 2057
2059 0 367685.56 128147.11 164160 120 2058
2060 0 368020.03 128273.58 164000 102 2059
2061 0 368249.34 128336.28 163920 40 2060
2062 0 368484.84 128166.3 163880 51 2061
2063 0 368456.88 128418.64 163840 51 2062
2064 0 368707 128490.766 163720 98 2063
2065 0 368765.75 128465.09 163560 108 2064
2066 0 369227.34 128261.8 163400 96 2065
2067 0 369679.66 128116.88 163280 101 2066
2068 0 369895.8 128047.65 163120 124 2067
2069 0 370278.5 127951.62 162960 104 2068
2070 0 370709.8 127869.5 162800 124 2069
2071 0 370847.1 127952.586 162680 120 2070
2072 0 371045.16 128031.086 162520 148 2071
2073 0 371144.12 128023.17 162360 143 2072
2074 0 371279.56 128061.38 162200 143 2073
2075 0 371374.94 128152.12 162040 96 2074
2076 0 371437.22 128189.69 161920 120 2075
2077 0 371496.9 128309.81 161720 108 2076
2078 0 371651.34 128384.46 161560 108 2077
2079 0 371650.94 128446.48 161400 104 2078
2080 0 371761 128570.625 161240 102 2079
2081 0 372088.28 128579.23 161080 120 2080
2082 0 372371.03 128549.89 160920 91 2081
2083 0 372710.28 128679.23 160800 115 2082
2084 0 372871.5 128692.71 160640 115 2083
2085 0 373304.22 128735.484 160480 96 2084
2086 0 373437.3 128749.06 160320 137 2085
2087 0 373767.6 128835.89 160200 102 2086
2088 0 374428.47 128936.4 160040 102 2087
2089 0 374925.72 129039.66 160040 120 2088
2090 0 375207.34 129119.85 159960 120 2089
2091 0 375598.72 129235.89 159800 102 2090
2092 0 375844.12 129255.18 159600 148 2091
2093 0 375891.66 129295.33 159440 148 2092
2094 0 376091.94 129249.46 159280 81 2093
2095 0 376138.4 129213.1 159120 81 2094
2096 0 376174.16 129165.52 158960 140 2095
2097 0 376149.22 129209.24 158800 140 2096
2098 0 376283.94 129064.33 158640 175 2097
2099 0 376437.75 129057.88 158480 189 2098
2100 0 376634.94 128981.69 158320 134 2099
2101 0 376887.47 128815.58 158160 136 2100
2102 0 377615.12 128700.9 158160 150 2101
2103 0 378252.66 128525.01 158160 124 2102
2104 0 378598 128519.29 158160 139 2103
2105 0 379819.9 128526.73 158000 120 2104
2106 0 380095.62 128514.945 157880 136 2105
2107 0 380214 128279.555 157800 150 2106
2108 0 381027.56 127752.88 157800 51 2107
2109 0 381415.8 127437.02 157800 163 2108
2110 0 381917.44 127283.93 157800 160 2109
2111 0 382475 127017.73 157920 163 2110
2112 0 382912.94 126493.805 158080 209 2111
2113 0 382846.06 126112.38 158080 107 2112
2114 0 383014.9 126235.586 158240 203 2113
2115 0 383157.38 126234.68 158440 163 2114
2116 0 383083.47 126129.98 158600 135 2115
2117 0 383101.12 126133.63 158760 86 2116
2118 0 383262.53 126091.93 158880 86 2117
2119 0 383467.25 125938.805 159080 137 2118
2120 0 383859.4 125895.266 159240 60 2119
2121 0 384647.5 125979.97 159240 143 2120
2122 0 384536.2 125928.055 159400 137 2121
2123 0 385143.1 126008.92 159560 140 2122
2124 0 385713.72 126336.305 159680 122 2123
2125 0 385926.72 126409.44 159840 122 2124
2126 0 386472.7 126366.19 159840 96 2125
2127 0 387105.06 126607.125 159960 186 2126
2128 0 387595.9 126757.76 159960 186 2127
2129 0 387478.44 126835.4 160120 186 2128
2130 0 387562 126887.03 160240 186 2129
2131 0 387966 127059.03 160320 120 2130
2132 0 388170 127091.03 160440 160 2131
2133 0 388626 127223.07 160640 139 2132
2134 0 388882 127483.07 160880 134 2133
2135 0 389142 127679.1 161080 107 2134
2136 0 389306 127935.1 161240 124 2135
2137 0 389718 128219.1 161400 124 2136
2138 0 390470 128399.13 161440 163 2137
2139 0 391210 128703.17 161400 163 2138
2140 0 391706 128775.2 161320 128 2139
2141 0 392080 128795.24 161160 156 2140
2142 0 392484 128783.24 161080 186 2141
2143 0 393408 128384 160880 40 2142
2144 0 393664 128320 160960 80 2143
2145 0 393888 128224 161040 98 2144
2146 0 394112 128064 161040 51 2145
2147 0 394240 127968 161160 71 2146
2148 0 394368 128192 161160 91 2147
2149 0 394624 128256 161160 60 2148
2150 0 394848 128416 161080 122 2149
2151 0 395104 128416 161080 108 2150
2152 0 395360 128416 161080 32 2151
2153 0 395456 128416 161080 45 2152
2154 0 394368 127744 161200 104 2147
2155 0 394528 127680 160960 45 2154
2156 0 394624 127584 160720 64 2155
2157 0 394592 127616 160440 60 2156
2158 0 391368 128803.24 161480 181 2139
2159 0 391392 128935.24 161680 181 2158
2160 0 391490 129079.27 161800 163 2159
2161 0 391602 129203.27 161960 288 2160
2162 0 391718 129167.27 162120 186 2161
2163 0 391790 129283.27 162200 186 2162
2164 0 391873.94 129281.88 162240 128 2163
2165 0 391828 129427.305 162360 128 2164
2166 0 391836 129591.305 162520 156 2165
2167 0 391868 129787.305 162640 175 2166
2168 0 391860 129647.03 162680 156 2167
2169 0 391932 129655.03 162800 32 2168
2170 0 391972 129787.03 162920 32 2169
2171 0 392076 129691.03 162960 32 2170
2172 0 392132 129675.03 163080 32 2171
2173 0 392208 129759.03 163160 45 2172
2174 0 392360 129807.03 163240 71 2173
2175 0 392450 129925.03 163480 122 2174
2176 0 392530 129925.03 163560 122 2175
2177 0 392614 129961.03 163680 86 2176
2178 0 392830 129857.03 163800 75 2177
2179 0 392942 129801.03 163680 75 2178
2180 0 393126 129785.03 163560 81 2179
2181 0 393398 129673.03 163520 80 2180
2182 0 394528 129408 163920 176 2181
2183 0 394784 129312 163960 154 2182
2184 0 394976 129312 164160 150 2183
2185 0 395168 129280 164320 101 2184
2186 0 395392 129280 164520 96 2185
2187 0 395648 129280 164600 101 2186
2188 0 395872 129280 164720 128 2187
2189 0 396128 129280 164760 96 2188
2190 0 396352 129344 164880 98 2189
2191 0 396576 129504 164920 90 2190
2192 0 396832 129536 164920 51 2191
2193 0 397056 129536 165040 128 2192
2194 0 397248 129504 165240 60 2193
2195 0 397504 129504 165320 81 2194
2196 0 397728 129504 165440 96 2195
2197 0 397952 129472 165560 128 2196
2198 0 398144 129536 165760 134 2197
2199 0 398400 129536 165840 156 2198
2200 0 398656 129504 165840 124 2199
2201 0 398912 129536 165880 208 2200
2202 0 399168 129504 165960 243 2201
2203 0 399424 129440 166080 134 2202
2204 0 399680 129344 166120 81 2203
2205 0 399872 129152 166120 71 2204
2206 0 400128 129056 166160 75 2205
2207 0 400384 128960 166240 86 2206
2208 0 400640 128896 166240 71 2207
2209 0 400832 128704 166240 71 2208
2210 0 400672 128640 166440 81 2209
2211 0 400576 128608 166680 60 2210
2212 0 400480 128480 166920 108 2211
2213 0 400256 128448 167080 60 2212
2214 0 4e+05 128384 167200 150 2213
2215 0 399808 128320 167360 148 2214
2216 0 399744 128224 167600 98 2215
2217 0 399584 128160 167840 60 2216
2218 0 399488 128096 168080 51 2217
2219 0 399424 128000 168320 32 2218
2220 0 400864 128672 166240 71 2209
2221 0 401088 128544 166200 40 2220
2222 0 401344 128512 166200 90 2221
2223 0 401600 128448 166200 107 2222
2224 0 401856 128448 166240 102 2223
2225 0 402080 128416 166360 71 2224
2226 0 402304 128288 166400 51 2225
2227 0 402560 128256 166400 51 2226
2228 0 402784 128224 166520 96 2227
2229 0 403040 128224 166560 96 2228
2230 0 403264 128224 166680 90 2229
2231 0 403520 128224 166720 51 2230
2232 0 403776 128256 166720 64 2231
2233 0 404032 128320 166720 75 2232
2234 0 404256 128448 166680 60 2233
2235 0 404512 128480 166600 51 2234
2236 0 404768 128512 166520 51 2235
2237 0 405024 128512 166520 51 2236
2238 0 405280 128512 166520 75 2237
2239 0 405536 128448 166560 75 2238
2240 0 405792 128448 166560 75 2239
2241 0 406048 128448 166560 107 2240
2242 0 406304 128416 166520 32 2241
2243 0 406560 128416 166480 45 2242
2244 0 406816 128416 166400 51 2243
2245 0 407072 128416 166320 40 2244
2246 0 407328 128416 166280 64 2245
2247 0 407584 128416 166240 71 2246
2248 0 407776 128512 166080 60 2247
2249 0 407968 128640 165920 75 2248
2250 0 408128 128768 165760 51 2249
2251 0 408352 128800 165640 91 2250
2252 0 408576 128832 165520 80 2251
2253 0 408800 128864 165360 60 2252
2254 0 408992 128928 165160 75 2253
2255 0 409120 129024 164920 120 2254
2256 0 409216 129056 164680 102 2255
2257 0 409376 129152 164480 124 2256
2258 0 409568 129248 164280 91 2257
2259 0 409728 129312 164080 81 2258
2260 0 409984 129344 163960 71 2259
2261 0 410176 129408 163800 60 2260
2262 0 410304 129408 163560 64 2261
2263 0 410464 129344 163360 107 2262
2264 0 410688 129280 163200 140 2263
2265 0 410848 129152 163000 64 2264
2266 0 411008 128992 162800 45 2265
2267 0 411264 128960 162680 60 2266
2268 0 411488 128960 162560 71 2267
2269 0 411712 129024 162440 75 2268
2270 0 411904 129120 162240 71 2269
2271 0 412128 129184 162080 60 2270
2272 0 412320 129248 161920 60 2271
2273 0 412512 129280 161760 80 2272
2274 0 412704 129312 161560 60 2273
2275 0 412928 129312 161400 51 2274
2276 0 413120 129280 161200 75 2275
2277 0 413312 129152 161000 71 2276
2278 0 413408 129088 160760 45 2277
2279 0 413472 128992 160520 128 2278
2280 0 413440 129152 160320 101 2279
2281 0 413184 129184 160240 32 2280
2282 0 392180 129987.305 162720 175 2167
2283 0 392450 130379.34 162760 124 2282
2284 0 392412 130955.03 162800 260 2283
2285 0 392500 131159.03 162960 260 2284
2286 0 392994 131451.03 163040 128 2285
2287 0 393374 131643.03 163120 160 2286
2288 0 393716 131819.03 163240 178 2287
2289 0 394112 131887.03 163320 124 2288
2290 0 394288 131907.03 163440 139 2289
2291 0 394726 132079.06 163560 122 2290
2292 0 394806 132199.06 163680 122 2291
2293 0 394870 132251.06 163840 86 2292
2294 0 395038 132331.06 163920 136 2293
2295 0 395260 132415.03 164000 120 2294
2296 0 395348 132407.03 164120 120 2295
2297 0 395748 132643.03 164160 98 2296
2298 0 396120 132783.03 164240 128 2297
2299 0 396530 132831.03 164280 166 2298
2300 0 396838 132903.03 164480 168 2299
2301 0 397126 132935.03 164560 164 2300
2302 0 397504 133079.06 164640 175 2301
2303 0 397556 132967.06 164800 175 2302
2304 0 397598 132999.03 164920 175 2303
2305 0 397976 133071.06 165240 128 2304
2306 0 398268 133527.06 165320 163 2305
2307 0 399110 133975.11 165360 160 2306
2308 0 399374 134003.11 165480 224 2307
2309 0 399484 133947.14 165680 181 2308
2310 0 399764 133955.14 165880 96 2309
2311 0 399848 133891.14 166080 101 2310
2312 0 399900 133803.14 166240 120 2311
2313 0 399924 133647.14 166400 120 2312
2314 0 400184 133635.14 166440 156 2313
2315 0 400418 133567.03 166400 75 2314
2316 0 400594 133623.03 166280 75 2315
2317 0 401002 133699.03 166200 64 2316
2318 0 401630 133487.03 166200 96 2317
2319 0 401940 133131.06 166280 60 2318
2320 0 402184 133211.06 166200 104 2319
2321 0 402332 133219.06 166080 160 2320
2322 0 402706 133295.11 165960 185 2321
2323 0 403816 133563.14 165920 102 2322
2324 0 404734 133951.17 165880 80 2323
2325 0 405026 134087.17 165800 45 2324
2326 0 405318 134059.17 165760 51 2325
2327 0 405848 134147.03 165680 102 2326
2328 0 406366 134039.03 165600 120 2327
2329 0 406694 134023.03 165480 150 2328
2330 0 407040 134259.06 165280 120 2329
2331 0 407162 134419.03 165200 120 2330
2332 0 407354 134555.03 165160 80 2331
2333 0 407642 134451.03 165120 45 2332
2334 0 407782 134379.03 165040 40 2333
2335 0 408364 134223.16 164920 102 2334
2336 0 408440 134063.06 165040 102 2335
2337 0 408400 133999.06 165160 102 2336
2338 0 408410 133975.11 165280 102 2337
2339 0 408338 134015.11 165400 80 2338
2340 0 408360 133951.14 165520 80 2339
2341 0 408288 133843.14 165640 80 2340
2342 0 408196 133779.14 165800 -1 2341
2343 0 408084 133775.14 165920 -1 2342
2344 0 408532 134263.14 164840 137 2335
2345 0 408696 134323.14 164720 139 2344
2346 0 408768 134355.14 164600 139 2345
2347 0 408924 134335.14 164480 108 2346
2348 0 409010 134295.03 164400 108 2347
2349 0 409154 134231.03 164320 122 2348
2350 0 409266 134103.03 164160 107 2349
2351 0 409566 134027.03 164040 75 2350
2352 0 409714 133987.03 163880 75 2351
2353 0 410154 134023.03 163760 81 2352
2354 0 410212 134039.06 163600 90 2353
2355 0 410284 133999.06 163440 90 2354
2356 0 410348 133979.06 163280 98 2355
2357 0 410390 133915.11 163120 98 2356
2358 0 410502 133875.11 162880 71 2357
2359 0 410634 133691.11 162680 51 2358
2360 0 410806 133615.11 162520 60 2359
2361 0 410986 133627.11 162400 90 2360
2362 0 411134 133571.11 162240 98 2361
2363 0 411554 133531.11 162080 75 2362
2364 0 411756 133495.03 162000 96 2363
2365 0 412064 133467.03 161840 197 2364
2366 0 412288 133499.03 161680 163 2365
2367 0 412314 133583.03 161440 163 2366
2368 0 412438 133695.03 161320 163 2367
2369 0 412638 133783.03 161240 120 2368
2370 0 412834 134075.03 161120 80 2369
2371 0 413122 134171.03 161080 122 2370
2372 0 413484 134323.03 161000 163 2371
2373 0 413698 134351.03 160880 124 2372
2374 0 413998 134387.03 160760 120 2373
2375 0 414358 134315.03 160680 122 2374
2376 0 414630 134387.03 160600 96 2375
2377 0 414682 134439.03 160440 51 2376
2378 0 414894 134587.03 160320 75 2377
2379 0 415146 134639.03 160280 81 2378
2380 0 415636 134767.06 160200 102 2379
2381 0 416102 135087.11 160240 80 2380
2382 0 416170 135395.11 160320 60 2381
2383 0 416278 135707.11 160400 75 2382
2384 0 416704 136640 160640 124 2383
2385 0 416736 136864 160760 148 2384
2386 0 416832 137088 160840 75 2385
2387 0 416896 137344 160960 86 2386
2388 0 416928 137600 161080 156 2387
2389 0 416928 137664 161080 150 2388
2390 0 416928 137920 161120 108 2389
2391 0 416896 138112 161280 71 2390
2392 0 416800 138336 161400 139 2391
2393 0 416672 138560 161440 120 2392
2394 0 416544 138720 161600 80 2393
2395 0 416544 138976 161680 60 2394
2396 0 416544 139200 161840 32 2395
2397 0 416672 139424 161840 80 2396
2398 0 416864 139616 161840 51 2397
2399 0 416960 139872 161880 102 2398
2400 0 417152 140064 161880 71 2399
2401 0 417184 140320 161920 150 2400
2402 0 417280 140576 161960 150 2401
2403 0 417408 140832 162000 75 2402
2404 0 417568 141024 162040 71 2403
2405 0 417728 141248 162040 51 2404
2406 0 417728 141504 162040 64 2405
2407 0 417728 141760 162000 96 2406
2408 0 417728 141984 161800 40 2407
2409 0 417792 142144 161600 51 2408
2410 0 417920 142336 161400 60 2409
2411 0 417952 142592 161320 120 2410
2412 0 418016 142816 161200 51 2411
2413 0 418016 143040 161080 75 2412
2414 0 417920 143296 161040 71 2413
2415 0 417728 143488 161040 40 2414
2416 0 417536 143680 161040 32 2415
2417 0 417344 143872 161040 90 2416
2418 0 417152 144064 161160 102 2417
2419 0 417056 144288 161320 102 2418
2420 0 416960 144512 161440 81 2419
2421 0 416960 144768 161440 80 2420
2422 0 416992 144960 161600 86 2421
2423 0 416992 145216 161720 81 2422
2424 0 416992 145440 161840 75 2423
2425 0 416928 145632 162000 71 2424
2426 0 416832 145856 162120 45 2425
2427 0 416736 146112 162120 60 2426
2428 0 416544 146336 162120 75 2427
2429 0 416384 146496 162240 75 2428
2430 0 416224 146656 162400 120 2429
2431 0 416192 146912 162480 71 2430
2432 0 416096 147168 162520 60 2431
2433 0 415968 147392 162680 91 2432
2434 0 415936 147648 162760 51 2433
2435 0 415904 147904 162760 124 2434
2436 0 415872 148160 162800 160 2435
2437 0 415840 148352 162960 168 2436
2438 0 415680 148576 163000 172 2437
2439 0 415552 148768 162840 136 2438
2440 0 415520 148832 162840 120 2439
2441 0 417152 137664 160960 124 2389
2442 0 417408 137600 160960 197 2441
2443 0 417568 137472 160760 150 2442
2444 0 417728 137536 160560 107 2443
2445 0 417920 137728 160480 80 2444
2446 0 418176 137792 160520 60 2445
2447 0 418368 137824 160600 81 2446
2448 0 415730 134683.11 160080 102 2380
2449 0 415886 134639.11 159960 124 2448
2450 0 416026 134567.11 159840 75 2449
2451 0 416058 134531.11 159760 75 2450
2452 0 416232 134483.03 159680 102 2451
2453 0 416388 134395.03 159560 102 2452
2454 0 417088 133696 158840 96 2453
2455 0 417312 133664 158720 64 2454
2456 0 417568 133664 158680 96 2455
2457 0 417824 133728 158640 64 2456
2458 0 418080 133728 158640 75 2457
2459 0 418272 133600 158440 51 2458
2460 0 418464 133408 158360 80 2459
2461 0 418656 133216 158360 124 2460
2462 0 418912 133120 158360 157 2461
2463 0 418976 133088 158360 163 2462
2464 0 419136 132928 158200 75 2463
2465 0 419328 132736 158080 75 2464
2466 0 419520 132576 158000 51 2465
2467 0 419712 132384 157960 51 2466
2468 0 419904 132224 157880 102 2467
2469 0 420064 132064 157720 86 2468
2470 0 420224 131904 157560 91 2469
2471 0 420352 131744 157360 91 2470
2472 0 420512 131552 157240 81 2471
2473 0 420672 131424 157040 81 2472
2474 0 420864 131360 156840 71 2473
2475 0 421056 131200 156760 80 2474
2476 0 421216 131040 156600 86 2475
2477 0 421408 130848 156520 71 2476
2478 0 421600 130688 156440 81 2477
2479 0 421824 130656 156280 96 2478
2480 0 422048 130656 156160 96 2479
2481 0 422272 130528 156120 137 2480
2482 0 422496 130528 155920 60 2481
2483 0 422656 130528 155720 75 2482
2484 0 422848 130528 155520 75 2483
2485 0 423104 130464 155440 108 2484
2486 0 423328 130464 155280 122 2485
2487 0 423520 130464 155080 81 2486
2488 0 423744 130496 154880 75 2487
2489 0 423904 130528 154680 104 2488
2490 0 423968 130368 154480 140 2489
2491 0 424000 130144 154280 108 2490
2492 0 424032 129888 154280 134 2491
2493 0 424032 129632 154280 104 2492
2494 0 424000 129376 154200 102 2493
2495 0 424064 129152 154040 60 2494
2496 0 424128 128928 153880 91 2495
2497 0 424096 128768 153680 64 2496
2498 0 424160 128608 153480 86 2497
2499 0 424192 128384 153360 81 2498
2500 0 424192 128160 153160 71 2499
2501 0 424224 128000 152960 71 2500
2502 0 424192 127808 152800 104 2501
2503 0 424160 127584 152680 139 2502
2504 0 424280.7 126628.945 152200 122 2503
2505 0 424032 125664 151560 101 2504
2506 0 424160 125408 151600 75 2505
2507 0 424288 125216 151480 71 2506
2508 0 424352 124960 151480 189 2507
2509 0 424160 124768 151600 160 2508
2510 0 423904 124736 151680 124 2509
2511 0 423648 124736 151680 154 2510
2512 0 423392 124672 151640 115 2511
2513 0 423168 124544 151640 60 2512
2514 0 422944 124416 151640 96 2513
2515 0 422720 124288 151680 80 2514
2516 0 422464 124192 151760 80 2515
2517 0 422240 124160 151640 136 2516
2518 0 421270 124027.03 151960 80 2517
2519 0 420416 124192 152840 75 2518
2520 0 420256 124256 153040 51 2519
2521 0 420032 124288 153200 91 2520
2522 0 419904 124416 153400 75 2521
2523 1 419334 125347.03 153920 172 2522
2524 0 423808 125600 151440 96 2505
2525 0 423712 125440 151240 32 2524
2526 0 423776 125376 151160 40 2525
2527 0 424224 130464 154520 168 2490
2528 0 424480 130464 154440 181 2527
2529 0 424736 130528 154400 96 2528
2530 0 424928 130368 154280 71 2529
2531 0 425184 130272 154240 102 2530
2532 0 425312 130272 154200 80 2531
2533 0 419104 133184 158440 196 2463
2534 0 419040 133344 158640 107 2533
2535 0 418944 133408 158880 234 2534
2536 0 418976 133600 159040 164 2535
2537 0 418912 133696 159280 160 2536
2538 0 418752 133696 159480 98 2537
2539 0 418528 133600 159640 81 2538
2540 0 418368 133600 159840 81 2539
2541 0 418240 133504 160040 51 2540
2542 0 418272 133408 160160 32 2541
2543 0 419360 133120 158400 102 2533
2544 0 419616 133088 158360 60 2543
2545 0 419872 133056 158320 45 2544
2546 0 420128 132992 158280 81 2545
2547 0 420192 132992 158240 51 2546
2548 0 402772 133339.03 165840 137 2322
2549 0 402968 133431.03 165720 137 2548
2550 0 403116 133467.03 165600 104 2549
2551 0 401712 133059.06 166400 120 2319
2552 0 401642 133195.03 166560 120 2551
2553 0 400060 133663.06 166560 156 2314
2554 0 399966 133639.03 166680 156 2553
2555 0 399974 133571.03 166840 60 2554
2556 0 399930 133519.03 166960 75 2555
2557 0 399860 133455.06 167120 75 2556
2558 0 399880 133335.06 167320 81 2557
2559 0 399852 133211.06 167520 51 2558
2560 0 399968 133079.06 167720 91 2559
2561 0 400120 132975.06 167880 98 2560
2562 0 400252 132955.06 168080 32 2561
2563 0 400520 132903.06 168160 51 2562
2564 0 400718 132887.03 168280 60 2563
2565 0 400802 132863.03 168400 60 2564
2566 0 400822 132839.03 168560 60 2565
2567 0 400830 132887.03 168760 60 2566
2568 0 400886 133023.03 168840 40 2567
2569 0 400996 133159.06 169040 101 2568
2570 0 400980 133331.06 169200 115 2569
2571 0 401000 133431.06 169360 115 2570
2572 0 401114 133499.06 169560 81 2571
2573 0 401102 133571.03 169640 40 2572
2574 0 401246 133663.03 169720 40 2573
2575 0 401298 133899.03 169840 60 2574
2576 0 401404 134123.06 170040 75 2575
2577 0 401468 134259.06 170280 81 2576
2578 0 401584 134195.06 170440 104 2577
2579 0 401696 134179.06 170600 104 2578
2580 0 401856 134375.06 170800 148 2579
2581 0 402084 134559.06 170920 166 2580
2582 0 402202 134607.11 171040 139 2581
2583 0 402234 134715.11 171200 139 2582
2584 0 402362 134855.11 171280 75 2583
2585 0 402538 134959.11 171360 131 2584
2586 0 402518 135075.11 171520 131 2585
2587 0 402638 135131.11 171560 143 2586
2588 0 401938 135011.11 171560 60 2587
2589 0 401746 135103.11 171600 51 2588
2590 0 401342 135167.11 171680 51 2589
2591 0 400724 135397.03 171760 101 2590
2592 0 400644 135525.03 171960 101 2591
2593 0 400520 135613.03 172040 81 2592
2594 0 400280 135893.03 172160 102 2593
2595 0 399774 136251.06 172080 96 2594
2596 0 399232 136277.03 172240 98 2595
2597 0 398176 136672 172280 115 2596
2598 0 397920 136736 172320 166 2597
2599 0 397728 136864 172440 148 2598
2600 0 397504 136928 172560 102 2599
2601 0 397248 137024 172560 86 2600
2602 0 397056 137184 172640 81 2601
2603 0 396832 137280 172720 172 2602
2604 0 396576 137280 172720 131 2603
2605 0 396320 137344 172680 122 2604
2606 0 396128 137504 172720 98 2605
2607 0 395968 137664 172880 98 2606
2608 0 395776 137824 173000 75 2607
2609 0 395552 137952 173160 60 2608
2610 0 395392 138112 173280 86 2609
2611 0 395168 138240 173400 98 2610
2612 0 394976 138368 173520 98 2611
2613 0 394720 138432 173600 98 2612
2614 0 394464 138496 173680 107 2613
2615 0 394240 138624 173680 81 2614
2616 0 394016 138752 173720 75 2615
2617 0 393824 138944 173760 60 2616
2618 0 393696 139168 173760 120 2617
2619 0 393536 139360 173800 139 2618
2620 0 393408 139552 173920 150 2619
2621 0 393248 139712 174080 98 2620
2622 0 393056 139808 174240 91 2621
2623 0 392832 139904 174320 91 2622
2624 0 392608 140000 174400 122 2623
2625 0 392416 140160 174480 75 2624
2626 0 392192 140288 174560 75 2625
2627 0 391936 140352 174600 107 2626
2628 0 391680 140416 174600 120 2627
2629 0 391488 140576 174480 75 2628
2630 0 391264 140704 174480 91 2629
2631 0 391040 140896 174480 71 2630
2632 0 390784 141024 174480 122 2631
2633 0 390624 141216 174520 86 2632
2634 0 390496 141440 174600 75 2633
2635 0 390432 141664 174720 104 2634
2636 0 390432 141920 174760 64 2635
2637 0 390464 142176 174880 122 2636
2638 0 390368 142368 175080 98 2637
2639 0 390208 142528 175200 75 2638
2640 0 390080 142752 175280 86 2639
2641 0 389888 142912 175320 98 2640
2642 0 389696 143104 175240 81 2641
2643 0 389632 143360 175240 80 2642
2644 0 389632 143616 175240 75 2643
2645 0 389600 143840 175360 91 2644
2646 0 389900 144845.03 175200 208 2645
2647 0 389832.56 145022.22 175040 200 2646
2648 0 389504 145792 174320 101 2647
2649 0 389536 145888 174080 102 2648
2650 0 389568 146016 173840 81 2649
2651 0 389600 146144 173600 75 2650
2652 0 389536 146240 173360 124 2651
2653 0 389408 146368 173160 102 2652
2654 0 389248 146592 173040 120 2653
2655 0 389216 146784 172880 108 2654
2656 0 389184 147008 172720 98 2655
2657 0 389216 147232 172560 71 2656
2658 0 389184 147392 172360 98 2657
2659 0 389216 147520 172120 64 2658
2660 0 389248 147520 171840 71 2659
2661 0 389216 147520 171560 90 2660
2662 0 389184 147456 171320 96 2661
2663 0 388566 147348.03 170400 104 2662
2664 0 388039 146270.03 169000 96 2663
2665 0 403090 135043.11 171560 75 2587
2666 0 404188 135039.06 171600 108 2665
2667 0 404280 135115.03 171720 108 2666
2668 0 404226 135359.06 171880 108 2667
2669 0 404190 135435.06 172000 108 2668
2670 0 404236 135247.03 172040 108 2669
2671 0 404232 135211 172080 60 2670
2672 0 404224 135139.03 172160 60 2671
2673 0 404252 135039.03 172280 60 2672
2674 0 404606 134583.03 172320 71 2673
2675 0 404842 134387.03 172440 124 2674
2676 0 404792 134410.03 172480 124 2675
2677 0 404984 134230.03 172640 98 2676
2678 0 404992 134096.03 172760 98 2677
2679 0 405004 133890.06 172880 64 2678
2680 0 405136 133650.06 172960 91 2679
2681 0 405224 133470.06 173120 107 2680
2682 0 405448 133328.03 173280 96 2681
2683 0 405640 133220.03 173440 96 2682
2684 0 405760 133220.03 173600 96 2683
2685 0 405812 133252.03 173720 81 2684
2686 0 405848 133338.03 173840 81 2685
2687 0 406256 133378.03 173880 102 2686
2688 0 406628 133266.03 173920 120 2687
2689 0 406812 132902.03 173960 124 2688
2690 0 406776 132910.03 174160 124 2689
2691 0 406984 133268.03 174280 96 2690
2692 0 407032 133452.03 174400 108 2691
2693 0 407228 133786.03 174480 60 2692
2694 0 407736 134216.17 174440 120 2693
2695 0 407680 134466.14 174560 81 2694
2696 0 407560 134646.14 174680 81 2695
2697 0 407476 134902.14 174840 91 2696
2698 0 407352 135098.14 174960 90 2697
2699 0 407148 135168.11 175120 90 2698
2700 0 407088 135280.11 175280 81 2699
2701 0 407036 135280.11 175440 128 2700
2702 0 406900 135388.11 175560 128 2701
2703 0 406832 135378.06 175760 81 2702
2704 0 406640 135410.06 175880 81 2703
2705 0 406472 135458.06 176080 128 2704
2706 0 406376 135498.06 176240 128 2705
2707 0 406324 135534.06 176400 128 2706
2708 0 406036 135948.03 176480 64 2707
2709 0 405676 136136.03 176600 51 2708
2710 0 405188 136482.03 176640 98 2709
2711 0 404860 136772.06 176720 176 2710
2712 0 404744 136932.06 176840 176 2711
2713 0 404605.34 137074.67 177000 206 2712
2714 0 404536 137146.03 177080 206 2713
2715 0 404300 137298.03 177200 189 2714
2716 0 404148 137364.03 177360 160 2715
2717 0 403984 137406.03 177440 160 2716
2718 0 403668 137494.03 177560 140 2717
2719 0 403432 137600.03 177600 75 2718
2720 0 403132 137820.03 177640 136 2719
2721 0 403032 137920.03 177760 51 2720
2722 0 402984 137904.03 177920 51 2721
2723 0 402952 137864.03 178080 96 2722
2724 0 402940 137904.03 178240 120 2723
2725 0 402912 137964.03 178440 120 2724
2726 0 402940 138208.03 178560 102 2725
2727 0 402760 138394.03 178680 71 2726
2728 0 402616 138558.03 178760 71 2727
2729 0 402224 138782.03 178800 51 2728
2730 0 401952 138936.03 178840 75 2729
2731 0 401804 139240.03 178920 91 2730
2732 0 401488 139634.06 179040 80 2731
2733 0 401316 139830.06 179080 102 2732
2734 0 400976 140164.03 179120 120 2733
2735 0 400580 140270.06 179160 80 2734
2736 0 400440 140548.03 179080 51 2735
2737 0 400284 140768.03 178880 71 2736
2738 0 400356 140864.03 178720 71 2737
2739 0 400344 140940.03 178520 90 2738
2740 0 400208 141024.03 178360 32 2739
2741 0 400104 140980.03 178200 160 2740
2742 0 400220 141016.03 177960 81 2741
2743 0 400228 141016.03 177800 81 2742
2744 0 400316 141036.03 177640 128 2743
2745 0 400464 141114.03 177520 164 2744
2746 0 400612 141142.03 177400 120 2745
2747 0 400628 141090.03 177240 224 2746
2748 0 400640 140974.03 177080 224 2747
2749 0 400728 140876.03 176960 224 2748
2750 0 403532 137346.03 177640 102 2719
2751 0 403532 137326.03 177720 102 2750
2752 0 403460 137234.03 177840 102 2751
2753 0 403440 137190.03 177920 75 2752
2754 0 403280 137093.06 178080 60 2753
2755 0 403332 137057.03 178160 60 2754
2756 0 403324 137057.03 178280 60 2755
2757 0 403336 137033.03 178440 90 2756
2758 0 403404 136961.03 178560 90 2757
2759 0 403316 136929.03 178720 81 2758
2760 0 403298 136981.03 178840 81 2759
2761 0 403406 137109.03 179000 98 2760
2762 0 403514 137205.03 179120 80 2761
2763 0 403696 137269.03 179240 86 2762
2764 0 403778 137281.03 179360 86 2763
2765 0 403972 137289.14 179320 80 2764
2766 0 404312 137457.14 179240 102 2765
2767 0 404452 137513.14 179080 102 2766
2768 0 404754 137749.11 178920 32 2767
2769 0 405034 137829.11 178840 64 2768
2770 0 405488 137785.06 178760 80 2769
2771 0 405914 137885.03 178880 86 2770
2772 0 406424 137873.03 178920 64 2771
2773 0 407282 137953.03 179000 96 2772
2774 0 407938 138021.06 178880 120 2773
2775 0 408412 138241.03 178840 107 2774
2776 0 408692 138321.03 178760 104 2775
2777 0 409026 138349.06 178480 90 2776
2778 0 409154 138293.06 178320 71 2777
2779 0 409338 138301.06 178200 32 2778
2780 0 409494 138329.06 178080 81 2779
2781 0 409518 138429.06 177960 81 2780
2782 0 409506 138449.06 177800 81 2781
2783 0 409450 138565.06 177640 81 2782
2784 0 409466 138673.06 177480 71 2783
2785 0 409464 138865.03 177320 81 2784
2786 0 409460 138945.03 177160 120 2785
2787 0 409528 139045.03 177040 120 2786
2788 0 409516 139121.03 176920 200 2787
2789 0 409580 139225.06 176840 200 2788
2790 0 410074 139177.03 176880 200 2789
2791 0 410182 139125.03 176960 200 2790
2792 0 409374 139297.03 176760 178 2789
2793 0 409212 139373.03 176640 178 2792
2794 0 409158 139401.03 176520 178 2793
2795 0 409116 139513.03 176360 207 2794
2796 0 408826 139477.03 176280 101 2795
2797 0 408754 139421.03 176160 148 2796
2798 0 408586 139373.03 176040 148 2797
2799 0 408602 139453.03 175880 139 2798
2800 0 408542 139541.03 175720 81 2799
2801 0 408454 139549.03 175560 81 2800
2802 0 408398 139609.03 175360 32 2801
2803 0 408354 139549.03 175200 71 2802
2804 0 408312 139589.03 175040 71 2803
2805 0 408388 139669.03 174880 102 2804
2806 0 408452 139761.03 174720 131 2805
2807 0 408364 139801.03 174600 131 2806
2808 0 408360 139833.03 174440 101 2807
2809 0 408332 139877.03 174320 101 2808
2810 0 408288 139841.06 174160 45 2809
2811 0 408238 139933.1 173960 81 2810
2812 0 408122 139985.1 173840 81 2811
2813 0 408058 139965.1 173680 96 2812
2814 0 408018 139929.1 173520 81 2813
2815 0 407986 140041.1 173400 156 2814
2816 0 408072 139977.12 173280 156 2815
2817 0 408116 139969.12 173160 156 2816
2818 0 408160 139949.12 172960 101 2817
2819 0 408298 139777.03 172800 32 2818
2820 0 407616 140169.12 173360 71 2815
2821 0 407444 140401.12 173280 64 2820
2822 0 407436 140629.12 173120 64 2821
2823 0 407430 140669.03 173000 64 2822
2824 0 407290 140757.03 172880 120 2823
2825 0 407234 140741.03 172720 120 2824
2826 0 407102 140677.03 172560 75 2825
2827 0 406950 140673.06 172480 115 2826
2828 0 406932 140625.1 172320 178 2827
2829 0 406934 140717.03 172200 178 2828
2830 0 406790 140881.03 172040 178 2829
2831 0 406762 140933.03 171880 178 2830
2832 0 406628 141017.06 171720 178 2831
2833 0 406698 140253.03 172240 136 2828
2834 0 406594 140077.03 172120 71 2833
2835 0 406506 139941.03 172000 71 2834
2836 0 406526 139877.03 171880 71 2835
2837 0 406550 139801.03 171760 71 2836
2838 0 406542 139765.03 171680 71 2837
2839 0 406594 139685.03 171600 71 2838
2840 0 408132 137745.03 178840 90 2774
2841 0 408216 137669.03 178720 90 2840
2842 0 408360 137589.03 178600 90 2841
2843 0 408384 137345.03 178520 90 2842
2844 0 408408 137133.03 178520 -1 2843
2845 0 404572 137306.03 176960 206 2713
2846 0 404676 137434.03 176800 206 2845
2847 0 404924 137478.03 176680 206 2846
2848 0 405020 137602.03 176520 206 2847
2849 0 405060 137710.03 176400 -1 2848
2850 0 405128 137758.03 176240 -1 2849
2851 0 405240 137920.06 176080 -1 2850
2852 0 405388 137876.06 175920 -1 2851
2853 0 405548 138016.06 175760 -1 2852
2854 0 405616 138068.06 175640 -1 2853
2855 0 405624 138152.06 175480 -1 2854
2856 0 405696 138404.06 175320 -1 2855
2857 0 405652 138528.06 175160 -1 2856
2858 0 405674 138612.03 175080 -1 2857
2859 0 405770 138736.03 174960 -1 2858
2860 0 405778 138772.03 174800 -1 2859
2861 0 408540 134052.17 174440 51 2694
2862 0 408916 134066.2 174560 60 2861
2863 0 409320 134448.03 174600 75 2862
2864 0 409768 134556.03 174640 86 2863
2865 0 409960 134592.03 174680 102 2864
2866 0 410060 134622.06 174600 102 2865
2867 0 410132 134598.06 174480 102 2866
2868 0 410212 134614.06 174400 102 2867
2869 0 411200 135136 174480 101 2868
2870 0 411392 135168 174520 140 2869
2871 0 411424 135328 174720 115 2870
2872 0 411520 135264 174960 108 2871
2873 0 411744 135136 175000 96 2872
2874 0 411904 135072 175200 143 2873
2875 0 411840 135232 175400 115 2874
2876 0 411840 135232 175680 107 2875
2877 0 411968 135264 175920 96 2876
2878 0 412032 135328 176160 102 2877
2879 0 411904 135360 176400 51 2878
2880 0 411776 135328 176640 60 2879
2881 0 411680 135424 176880 96 2880
2882 0 411648 135488 177120 96 2881
2883 0 411712 135648 177360 64 2882
2884 0 411712 135808 177560 64 2883
2885 0 411712 135936 177800 90 2884
2886 0 411680 135968 178080 122 2885
2887 0 411520 135936 178280 32 2886
2888 0 411424 135936 178520 60 2887
2889 0 411392 136032 178760 45 2888
2890 0 411392 136096 178920 104 2889
2891 0 411616 135040 174440 101 2870
2892 0 411808 134880 174400 32 2891
2893 0 411872 134688 174200 40 2892
2894 0 411968 134560 173960 75 2893
2895 0 412160 134560 173760 60 2894
2896 0 412256 134592 173520 75 2895
2897 0 412416 134720 173360 64 2896
2898 0 412672 134720 173400 96 2897
2899 0 412800 134912 173520 32 2898
2900 0 412832 134944 173520 32 2899
2901 0 408956 133914.06 174520 32 2862
2902 0 408920 133714.06 174400 32 2901
2903 0 408892 133696.11 174200 32 2902
2904 0 408844 133636.11 174040 101 2903
2905 0 408808 133640.11 173880 101 2904
2906 0 408800 133660.11 173760 134 2905
2907 0 408804 133660.11 173680 134 2906
2908 0 408844 133276.11 174400 86 2902
2909 0 408840 133176.11 174440 86 2908
2910 0 408844 133104.11 174560 32 2909
2911 0 406872 132814.03 173840 124 2689
2912 0 406928 132750.03 173800 124 2911
2913 0 406996 132706.03 173760 124 2912
2914 0 407148 132666.03 173640 124 2913
2915 0 407076 132930.03 173800 124 2912
2916 0 407092 133062.03 173720 124 2915
2917 0 404496 135083.06 171560 148 2666
2918 0 405276 135355.03 171520 81 2917
2919 0 405448 135331.03 171440 81 2918
2920 0 405484 135415.03 171360 98 2919
2921 0 405698 135537.03 171240 81 2920
2922 0 406074 135541.03 171160 81 2921
2923 0 406702 135561.03 171080 102 2922
2924 0 407180 135635.03 170960 124 2923
2925 0 407400 135707.03 170880 120 2924
2926 0 407856 135915.03 170800 96 2925
2927 0 376704 128736 156960 71 2101
2928 0 376704 128864 156720 128 2927
2929 0 376576 128896 156480 75 2928
2930 0 376416 128960 156280 75 2929
2931 0 376256 128864 156080 71 2930
2932 0 376096 128800 155840 80 2931
2933 0 376064 128704 155600 75 2932
2934 0 375968 128544 155400 81 2933
2935 0 375968 128352 155200 75 2934
2936 0 375968 128128 155000 60 2935
2937 0 375904 127936 154840 81 2936
2938 0 375744 127872 154640 96 2937
2939 0 375488 127776 154520 101 2938
2940 0 375264 127744 154360 96 2939
2941 0 375072 127904 154240 91 2940
2942 0 374848 128000 154120 128 2941
2943 0 374624 128000 153920 104 2942
2944 0 374368 127968 153840 91 2943
2945 0 374144 127872 153760 80 2944
2946 0 373888 127872 153760 81 2945
2947 0 373632 127840 153680 102 2946
2948 0 373376 127808 153640 91 2947
2949 0 373120 127808 153560 150 2948
2950 0 372864 127776 153600 120 2949
2951 0 372672 127648 153760 86 2950
2952 0 372416 127712 153720 86 2951
2953 0 372160 127712 153600 96 2952
2954 0 371904 127712 153600 107 2953
2955 0 371744 127520 153480 192 2954
2956 0 371488 127456 153360 178 2955
2957 0 371264 127296 153360 185 2956
2958 0 371072 127200 153520 104 2957
2959 0 359336 125894 166360 -1 2039
2960 0 359212 125898 166320 -1 2959
2961 0 359764 126362 166200 -1 2960
2962 0 359600.2 126412.914 166120 -1 2961
2963 0 359584 126414 166040 -1 2962
