# Supplementary material for: Connectomics Analysis Reveals First-, Second-, and Third-Order Thermosensory and Hygrosensory Neurons in the Adult Drosophila Brain
Source: Curr Biol. 2020 Aug 17;30(16):3167–3182.e4. doi: 10.1016/j.cub.2020.06.028 (PMC7443704; doi:10.1016/j.cub.2020.06.028)
Supplement: Data S1. Skeletons and Meshes, Related to STAR Methods — marin2020-skeletons contains files describing the morphology of each neuron in this study (in FAFB14 space, .swc format). glomeruli_meshes contains the glomerular meshes (in FAFB14 space, .stl format). neuropil_meshes contains the glomerular meshes (in FAFB14 space, .stl format). [file mmc5.zip › VP_SI/marin2020-skeletons/5605174.swc]

# SWC format file
# based on specifications at http://www.neuronland.org/NLMorphologyConverter/MorphologyFormats/SWC/Spec.html
# Created by nat::write.neuron.swc
# PointNo Label X Y Z Radius Parent 
1 0 338097 153441 214520 2429 -1
2 0 337937 152785 214120 -1 1
3 0 337961 152697 213880 -1 2
4 0 337905 152801 213680 -1 3
5 0 337665 152937 213440 -1 4
6 0 337573 153025 213240 -1 5
7 0 337639 153169 213120 -1 6
8 0 338227 153733 213000 -1 7
9 0 338497 154585 212920 -1 8
10 0 338641 155117 212840 -1 9
11 0 338689 155365 212760 -1 10
12 0 338897 155461 212640 -1 11
13 0 338997 155673 212440 -1 12
14 0 339061 155837 212280 -1 13
15 0 339149 155869 212120 -1 14
16 0 339193 155905 211960 -1 15
17 0 339267 156053 211800 -1 16
18 0 339539 156241 211720 -1 17
19 0 339699 156405 211600 -1 18
20 0 339727 156661 211440 -1 19
21 0 339743 156781 211320 -1 20
22 0 339653 156909 211200 -1 21
23 0 340137 157209 211120 -1 22
24 0 340513 157657 211080 -1 23
25 0 341147 158177 211000 -1 24
26 0 341343 158397 210920 -1 25
27 0 341619 158637 210800 -1 26
28 0 341879 158801 210680 -1 27
29 0 341947 158849 210520 -1 28
30 0 342079 158949 210400 -1 29
31 0 342131 159029 210280 -1 30
32 0 342243 159165 210120 -1 31
33 0 342353 159257 209960 -1 32
34 0 342529 159277 209800 -1 33
35 0 342717 159345 209680 -1 34
36 0 342873 159429 209560 -1 35
37 0 343101 159461 209440 -1 36
38 0 343385 159577 209360 -1 37
39 0 343685 159697 209280 -1 38
40 0 344111 159889 209160 -1 39
41 0 344677 160017 209000 -1 40
42 0 344941 160073 208920 -1 41
43 0 345377 160141 208880 -1 42
44 0 345929 160241 208800 -1 43
45 0 346209 160269 208720 -1 44
46 0 346553 160229 208640 -1 45
47 0 346725 160277 208520 -1 46
48 0 346895 160261 208440 -1 47
49 0 347527 160349 208360 -1 48
50 0 348949 160749 208320 -1 49
51 0 350721 161265 208280 -1 50
52 0 351335 160941 208360 -1 51
53 0 351703 160921 208480 -1 52
54 0 352071 161021 208560 -1 53
55 0 353293 161185 208600 -1 54
56 0 354373 161305 208520 -1 55
57 0 354905 161177 208440 -1 56
58 0 355181 161129 208360 -1 57
59 0 355367 161173 208280 -1 58
60 0 356155 161085 208240 -1 59
61 0 356711 161361 208280 -1 60
62 0 357131 161369 208400 -1 61
63 0 357575 161201 208480 -1 62
64 0 357833 161333 208600 -1 63
65 0 358621 161561 208640 -1 64
66 0 359771 161493 208600 -1 65
67 0 360703 161533 208680 -1 66
68 0 361003 161585 208760 -1 67
69 0 361219 161621 208840 -1 68
70 0 361485 161617 208920 -1 69
71 0 361809 161617 209000 -1 70
72 0 362029 161573 209080 -1 71
73 0 362325 161537 209160 -1 72
74 0 362657 161489 209240 -1 73
75 0 362877 161469 209360 -1 74
76 0 363109 161489 209480 -1 75
77 0 363331 161501 209600 -1 76
78 0 363627 161553 209720 -1 77
79 0 363855 161593 209800 -1 78
80 0 364391 161741 209840 -1 79
81 0 364723 161725 209960 -1 80
82 0 365157 161673 210080 -1 81
83 0 365261 161693 210160 -1 82
84 0 365649 161685 210240 -1 83
85 0 366261 161593 210320 -1 84
86 0 366841 161617 210360 -1 85
87 0 366903 161609 210320 -1 86
88 0 367459 161521 210240 -1 87
89 0 367779 161437 210080 -1 88
90 0 368425 161269 210000 -1 89
91 0 369221 161109 210080 -1 90
92 0 369381 161113 210160 -1 91
93 0 369585 161069 210240 -1 92
94 0 369951 160925 210360 -1 93
95 0 370187 160913 210440 -1 94
96 0 370511 160889 210520 -1 95
97 0 370839 160869 210600 -1 96
98 0 371051 160941 210720 -1 97
99 0 371733 161045 210800 -1 98
100 0 372679 161173 210840 -1 99
101 0 374009 161165 210920 -1 100
102 0 374225 161165 211000 -1 101
103 0 374469 161137 211080 -1 102
104 0 374629 161105 211160 -1 103
105 0 374781 161081 211240 -1 104
106 0 375327 160829 211320 -1 105
107 0 375905 160057 211360 -1 106
108 0 376935 159913 211440 -1 107
109 0 377419 159781 211480 -1 108
110 0 378685 159525 211520 -1 109
111 0 379819 158929 211400 -1 110
112 0 380639 158733 211280 -1 111
113 0 380763 158653 211160 -1 112
114 0 380867 158597 211040 -1 113
115 0 380975 158521 210920 -1 114
116 0 381015 158405 210840 -1 115
117 0 381089 158245 210760 -1 116
118 0 381177 158093 210640 -1 117
119 0 381317 157985 210520 -1 118
120 0 381517 157845 210400 -1 119
121 0 381753 157793 210280 -1 120
122 0 381857 157741 210160 -1 121
123 0 381963 157677 210000 -1 122
124 0 382103 157601 209880 -1 123
125 0 382271 157561 209760 -1 124
126 0 382399 157545 209600 -1 125
127 0 382591 157457 209480 -1 126
128 0 382771 157401 209360 -1 127
129 0 382945 157301 209240 -1 128
130 0 383037 157145 209080 -1 129
131 0 383209 157049 208960 -1 130
132 0 383289 156981 208800 -1 131
133 0 383381 156901 208640 -1 132
134 0 383499 156845 208480 -1 133
135 0 383591 156797 208280 -1 134
136 0 383727 156701 208120 -1 135
137 0 383769 156621 207960 -1 136
138 0 383889 156509 207760 -1 137
139 0 383969 156349 207600 -1 138
140 0 384047 156177 207440 -1 139
141 0 384057 156061.03 207320 -1 140
142 0 384125 155941.03 207200 -1 141
143 0 384173 155857.03 207080 -1 142
144 0 384293 155745.03 206960 -1 143
145 0 384493 155653.03 206800 -1 144
146 0 384699 155549.06 206720 -1 145
147 0 385073 155477.03 206600 -1 146
148 0 385467 155253.06 206520 -1 147
149 0 385763 155033.06 206400 -1 148
150 0 386087 155061.06 206320 -1 149
151 0 386493 155213.11 206160 -1 150
152 0 386765 155277.11 205920 -1 151
153 0 386895 155185.14 205800 -1 152
154 0 386925 155049.17 205720 -1 153
155 0 386827 154725.2 205560 -1 154
156 0 386699 154077.2 205360 -1 155
157 0 386741 153987 205280 -1 156
158 0 386877 153953.23 205200 -1 157
159 0 387049 153869.23 205080 -1 158
160 0 387573 153757.23 205000 -1 159
161 0 388211 153517.27 204960 -1 160
162 0 388475 153305.27 204880 -1 161
163 0 388747 153173.27 204800 -1 162
164 0 389229 152981.31 204640 -1 163
165 0 389681 152721.31 204520 -1 164
166 0 389893 152609.31 204440 -1 165
167 0 389987 152505.34 204280 -1 166
168 0 390211 152377.34 204120 -1 167
169 0 390339 152173.34 203960 -1 168
170 0 390479 152085.34 203800 -1 169
171 0 390699 152001.34 203600 -1 170
172 0 390847 151941.34 203440 -1 171
173 0 390981 151837.03 203320 -1 172
174 0 391067 151761.03 203200 -1 173
175 0 391219 151737.03 203080 -1 174
176 0 391291 151641.03 202960 -1 175
177 0 391463 151585.03 202840 -1 176
178 0 391543 151537.03 202680 -1 177
179 0 391635 151485.03 202560 -1 178
180 0 391817 151461.06 202400 -1 179
181 0 391913 151449.06 202360 -1 180
182 0 391993 151405.06 202240 -1 181
183 0 392159 151297.11 202080 -1 182
184 0 392271 151049.11 201880 -1 183
185 0 392371 150909.11 201720 -1 184
186 0 392475 150645.11 201560 -1 185
187 0 392553 150473.14 201440 -1 186
188 0 392661 150261.14 201320 -1 187
189 0 392785 149949.14 201200 -1 188
190 0 392829 149769.14 201080 -1 189
191 0 393027 149737.06 200960 -1 190
192 0 393129 149757.03 200880 -1 191
193 0 393321 149821.03 200760 -1 192
194 0 393481 149913.03 200560 -1 193
195 0 393545 149829.03 200440 -1 194
196 0 393513 149729.03 200360 -1 195
197 0 393447 149501.03 200280 -1 196
198 0 393411 149153.03 200160 -1 197
199 0 393225 148801.06 200040 -1 198
200 0 393123 148601.11 199920 -1 199
201 0 393235 148493.11 199760 -1 200
202 0 393337 148337.14 199640 -1 201
203 0 393435 148181.17 199480 -1 202
204 0 393567 148045.17 199360 -1 203
205 0 393703 147913.17 199240 -1 204
206 0 393807 147705.17 199080 -1 205
207 0 393903 147405.17 198960 -1 206
208 0 393953 147209.2 198880 -1 207
209 0 393977 147057.2 198800 -1 208
210 0 393903 146801.03 198720 -1 209
211 0 393899 146649.03 198640 -1 210
212 0 393913 146501.06 198480 -1 211
213 0 393993 146281.06 198360 -1 212
214 0 394025 146021.06 198240 -1 213
215 0 394169 145677.06 198160 -1 214
216 0 394295 145373.03 198080 -1 215
217 0 394207 145057.03 197960 -1 216
218 0 394311 144853.03 197920 -1 217
219 0 394381 144625.06 197840 -1 218
220 0 394569 144437.06 197760 -1 219
221 0 394713 144265.06 197680 -1 220
222 0 394735 144053.03 197600 -1 221
223 0 394847 143705.03 197480 -1 222
224 0 395087 143353.03 197400 -1 223
225 0 395209 143029.06 197280 -1 224
226 0 395375 142781.11 197200 -1 225
227 0 395483 142601.11 197120 -1 226
228 0 395579 142445.11 197000 -1 227
229 0 395709 142277.14 196840 -1 228
230 0 395777 142101.14 196720 -1 229
231 0 395849 142037.14 196600 -1 230
232 0 396025 141773.14 196400 -1 231
233 0 396117 141505.14 196280 -1 232
234 0 396189 141201.14 196080 -1 233
235 0 396375 141033.17 195960 -1 234
236 0 396543 140697.17 195840 -1 235
237 0 396599 140353.17 195720 -1 236
238 0 396709 140129.2 195560 -1 237
239 0 396235 140305.03 195480 -1 238
240 0 396043 140345.03 195400 -1 239
241 0 395827 140369.03 195240 -1 240
242 0 395741 140293.06 195000 -1 241
243 0 395677 140193.06 194840 -1 242
244 0 395727 140225.03 194760 -1 243
245 0 395687 140253.03 194680 -1 244
246 0 395669 140261.03 194560 -1 245
247 0 395717 140365.03 194280 -1 246
248 0 395875 140449.03 194120 -1 247
249 0 395943 140493.03 193920 -1 248
250 0 396139 140501.03 193760 -1 249
251 0 396291 140481.03 193560 -1 250
252 0 396475 140421.03 193400 -1 251
253 0 396711 140221.03 193240 -1 252
254 0 396915 140033.03 193080 -1 253
255 0 397407 139453.03 193000 -1 254
256 0 398389 139025.06 193080 -1 255
257 0 398713 138909.06 193000 -1 256
258 0 398973 138757.06 192880 -1 257
259 0 399201 138525.06 192800 -1 258
260 0 399611 138301.11 192640 -1 259
261 0 400107 138121.11 192560 -1 260
262 0 400567 137853.11 192440 -1 261
263 0 401121 137545.14 192320 -1 262
264 0 401497 137321.14 192200 -1 263
265 0 401965 137069.14 192040 -1 264
266 0 402311 136909.17 191880 -1 265
267 0 402475 136809.17 191680 -1 266
268 0 402455 136793.17 191520 -1 267
269 0 402491 136773.17 191360 -1 268
270 0 402635 136729.17 191200 -1 269
271 0 402975 136549.17 191160 -1 270
272 0 403131 136349.17 191000 -1 271
273 0 403205 136165.2 190920 -1 272
274 0 403479 136029.23 190800 -1 273
275 0 403735 135821.23 190720 -1 274
276 0 403903 135649.23 190560 -1 275
277 0 404063 135441.23 190440 -1 276
278 0 404215 135301.23 190320 -1 277
279 0 404279 135241.23 190200 -1 278
280 0 404431 135213.23 190080 -1 279
281 0 404471 135181.23 189960 -1 280
282 0 404587 135041.23 189800 -1 281
283 0 404683 134989.23 189720 -1 282
284 0 404677 134921.27 189600 -1 283
285 0 404597 134805.27 189440 -1 284
286 0 404641 134641.27 189320 -1 285
287 0 404601 134481.27 189240 -1 286
288 0 404523 134385.31 189080 -1 287
289 0 404457 134245.03 189000 -1 288
290 0 404455 134013.06 188840 -1 289
291 0 404471 133777.06 188600 -1 290
292 0 404663 133517.06 188400 -1 291
293 0 404855 133309.06 188160 -1 292
294 0 405019 133093.06 187960 -1 293
295 0 405063 132797.06 187840 -1 294
296 0 405553 132241.11 187800 -1 295
297 0 405803 131901.14 187720 -1 296
298 0 406019 131737.14 187600 -1 297
299 0 406133 131637.03 187520 -1 298
300 0 406341 131489.03 187400 -1 299
301 0 406571 131393.06 187280 -1 300
302 0 406795 131337.06 187160 -1 301
303 0 407075 131293.06 186960 -1 302
304 0 407843 131201.06 186880 -1 303
305 0 409177 130749.1 186920 -1 304
306 0 409591 130217.13 186880 -1 305
307 0 409659 130009.13 186800 -1 306
308 0 409783 129869.13 186720 -1 307
309 0 409805 129937.03 186600 -1 308
310 0 409869 129833.03 186480 -1 309
311 0 409961 129821.03 186320 -1 310
312 0 410105 129725.03 186160 -1 311
313 0 410149 129553.03 186040 -1 312
314 0 410189 129449.03 185920 -1 313
315 0 410171 129365.07 185800 -1 314
316 0 410235 129229.07 185680 -1 315
317 0 410235 129049.07 185520 -1 316
318 0 410415 128865.07 185360 -1 317
319 0 410375 128677.07 185240 -1 318
320 0 410395 128457.07 185000 -1 319
321 0 410457 128329.1 184880 -1 320
322 0 410501 128245.1 184760 -1 321
323 0 410621 128073.1 184600 -1 322
324 0 410781 127937.1 184520 -1 323
325 0 410873 127805.1 184360 -1 324
326 0 411017 127485.1 184200 -1 325
327 0 411271 127189 184040 -1 326
328 0 411575 127037 183920 -1 327
329 0 411855 126949 183840 -1 328
330 0 412105 126857 183720 -1 329
331 0 412813 126381 183600 -1 330
332 0 413005 125945 183560 -1 331
333 0 413041 125565 183680 -1 332
334 0 413607 124685 183720 -1 333
335 0 413963 124221 183640 -1 334
336 0 414229 124013 183560 -1 335
337 0 414489 123821 183480 -1 336
338 0 414881 123525 183400 -1 337
339 0 415009 123413 183320 -1 338
340 0 415215 123253 183200 -1 339
341 0 415531 123089 183080 -1 340
342 0 415667 122957 183000 -1 341
343 0 415747 122937 182880 -1 342
344 0 415679 122985 182800 -1 343
345 0 416347 122661 182800 -1 344
346 0 416671 122649 182720 -1 345
347 0 416973 122657 182640 -1 346
348 0 417229 122609 182600 -1 347
349 0 417677 122513 182560 -1 348
350 0 418165 122589 182520 -1 349
351 0 418717 122609 182480 -1 350
352 0 419349 122469 182440 -1 351
353 0 420031 122333 182360 -1 352
354 0 420091 121953 182400 -1 353
355 0 420083 121757 182480 -1 354
356 0 420125 121419 182520 -1 355
357 0 419993 121135 182600 -1 356
358 0 419845 120943 182680 -1 357
359 0 419769 120763 182800 -1 358
360 0 419641 120695 182920 -1 359
361 0 419541 120683 183000 -1 360
362 0 419429 120747 183080 -1 361
363 0 419145 120775 183200 75 362
364 0 418877 120779 183360 75 363
365 0 418853 120779 183480 75 364
366 0 418781 120819 183600 75 365
367 0 418649 120903 183720 75 366
368 0 418581 121027 183840 107 367
369 0 418445 121091 183960 107 368
370 0 418417 121163 184080 150 369
371 1 418339 121301 184200 150 370
372 0 418163 121441 184280 150 371
373 0 418071 121541 184360 150 372
374 0 418047 121613 184400 101 373
375 0 417095 121093 184400 60 374
376 0 417091 120261 184400 80 375
377 0 417339 119965 184440 75 376
378 0 417551 119877 184520 75 377
379 0 417523 119905 184640 71 378
380 0 417663 119881 184760 71 379
381 0 417747 119741 184840 60 380
382 0 417707 119617 184920 107 381
383 0 417920 118656 185200 91 382
384 0 417920 118400 185200 75 383
385 0 417920 118144 185200 32 384
386 0 417952 117888 185160 91 385
387 0 418080 117664 185080 104 386
388 0 418240 117440 185080 60 387
389 0 418336 117216 184960 75 388
390 0 418464 116992 184840 71 389
391 0 418592 116768 184720 64 390
392 0 418656 116512 184640 80 391
393 0 418688 116256 184600 128 392
394 0 418912 116128 184600 140 393
395 0 419072 115936 184520 189 394
396 0 419200 115712 184480 86 395
397 0 419200 115520 184480 71 396
398 0 417119 119893 184720 80 379
399 0 417119 119905 184760 80 398
400 0 418025 121663 184480 101 374
401 0 418085 121723 184600 186 400
402 0 418085 121779 184720 134 401
403 0 418089 121799 184840 134 402
404 0 418089 121875 184880 96 403
405 0 419949 120483 182720 -1 358
406 0 419977 120199 182680 -1 405
407 0 419933 120207 182600 -1 406
408 0 419901 120139 182480 -1 407
409 0 419961 120055 182400 -1 408
410 0 419861 120087 182280 -1 409
411 0 419929 120083 182120 -1 410
412 0 419929 120139 182040 -1 411
413 0 419969 119995 181960 -1 412
414 0 420061 119887 181840 -1 413
415 0 420105 119827 181720 -1 414
416 0 420241 119747 181680 -1 415
417 0 420353 119659 181600 -1 416
418 0 420425 119635 181440 -1 417
419 0 420469 119635 181320 -1 418
420 0 420961 122245 182400 -1 353
421 0 422121 122125 182360 -1 420
422 0 422511 122037 182440 -1 421
423 0 422751 122021 182520 -1 422
424 0 423135 121977 182600 -1 423
425 0 423599 121897 182640 -1 424
426 0 424259 121777 182720 -1 425
427 0 425311 121613 182760 -1 426
428 0 426315 121617 182720 -1 427
429 0 427167 120937 182760 -1 428
430 0 427929 120673 182720 -1 429
431 0 428209 120657 182640 -1 430
432 0 428465 120529 182520 -1 431
433 0 428627 120433 182440 -1 432
434 0 428787 120389 182320 -1 433
435 0 428911 120373 182160 -1 434
436 0 429139 120221 182000 -1 435
437 0 429419 119985 181880 -1 436
438 0 429587 119949 181760 -1 437
439 0 430063 119777 181640 -1 438
440 0 430305 119713 181560 -1 439
441 0 430813 119265 181480 -1 440
442 0 430893 119109 181360 -1 441
443 0 431029 119005 181280 -1 442
444 0 431245 118893 181200 -1 443
445 0 431359 118833 181080 -1 444
446 0 431423 118605 180960 -1 445
447 0 431707 118381 180880 -1 446
448 0 431811 118265 180760 -1 447
449 0 431955 118181 180640 -1 448
450 0 432027 118041 180560 -1 449
451 0 432163 117933 180480 -1 450
452 0 432289 117821 180360 -1 451
453 0 432361 117777 180240 -1 452
454 0 432481 117541 180120 -1 453
455 0 432557 117353 180000 -1 454
456 0 432591 117245 179840 -1 455
457 0 432711 117265 179680 -1 456
458 0 432871 117309 179520 -1 457
459 0 432895 117453 179360 -1 458
460 0 432911 117457 179160 -1 459
461 0 433003 117369 178920 -1 460
462 0 433067 117225 178800 -1 461
463 0 433187 117153 178680 -1 462
464 0 433191 117161 178560 -1 463
465 0 433191 117161 178520 -1 464
466 0 433199 117173 178400 -1 465
467 0 433223 117337 178320 -1 466
468 0 433175 117361 178200 -1 467
469 0 433139 117413 178080 -1 468
470 0 433283 117445 178000 -1 469
471 0 433547 117501 177880 -1 470
472 0 433691 117613 177760 -1 471
473 0 433777 117597 177560 -1 472
474 0 433793 117593 177520 -1 473
475 0 433829 117665 177360 -1 474
476 0 433869 117705 177160 -1 475
477 0 433953 117601 177000 -1 476
478 0 433981 117549 176920 -1 477
479 0 434053 117461 176760 -1 478
480 0 434049 117405 176600 -1 479
481 0 434125 117345 176440 -1 480
482 0 434097 117245 176360 -1 481
483 0 434041 117073 176280 -1 482
484 0 434033 117033 176160 -1 483
485 0 434077 116997 176000 -1 484
486 0 434081 117005 175880 -1 485
487 0 434073 117081 175760 -1 486
488 0 433958.3 117060.58 175720 -1 487
489 0 433857 117141 175600 -1 488
490 0 433801 117169 175480 -1 489
491 0 433913 117261 175320 -1 490
492 0 433977 117245 175200 -1 491
493 0 433993 117237 175160 -1 492
494 0 434117 117213 175040 -1 493
495 0 434201 117225 174960 -1 494
496 0 434277 117073 174880 -1 495
497 0 434373 117025 174760 -1 496
498 0 434437 116937 174600 -1 497
499 0 434521 116797 174440 -1 498
500 0 434573 116673 174280 -1 499
501 0 434609 116509 174080 -1 500
502 0 434607 116433 173960 -1 501
503 0 434611 116429 173880 -1 502
504 0 434611 116429 173800 -1 503
505 0 434579 116449 173720 -1 504
506 0 434539 116457 173640 -1 505
507 0 434827 116285 173440 -1 506
508 0 434971 116229 173280 -1 507
509 0 435015 116209 173160 -1 508
510 0 434939 116285 173040 -1 509
511 0 434907 116337 172920 -1 510
512 0 434923 116389 172800 -1 511
513 0 434979 116353 172720 -1 512
514 0 434983 116321 172600 -1 513
515 0 435007 116253 172520 -1 514
516 0 434967 116289 172440 -1 515
517 0 434923 116353 172360 -1 516
518 0 434871 116405 172280 -1 517
519 0 434927 116413 172200 -1 518
520 0 434999 116433 172120 -1 519
521 0 435003 116461 172040 -1 520
522 0 435011 116433 172000 -1 521
523 0 435003 116365 171880 -1 522
524 0 435027 116241 171760 -1 523
525 0 435087 116145 171680 -1 524
526 0 434983 115997 171600 -1 525
527 0 435107 115985 171480 -1 526
528 0 435155 115969 171360 -1 527
529 0 435199 115949 171280 -1 528
530 0 435263 115949 171200 -1 529
531 0 435623 116333 171200 -1 530
532 0 435763 116257 171040 -1 531
533 0 435943 116209 170960 -1 532
534 0 435975 116181 170840 -1 533
535 0 436179 116225 170720 -1 534
536 0 436187 116141 170560 -1 535
537 0 435631 116013 170520 -1 536
538 0 435583 115977 170400 -1 537
539 0 435535 115973 170320 -1 538
540 0 435499 115989 170160 -1 539
541 0 435631 115957 170000 -1 540
542 0 435611 115865 169840 -1 541
543 0 435283 115825 169720 -1 542
544 0 435135 115801 169600 -1 543
545 0 435127 115721 169520 -1 544
546 0 435127 115713 169400 -1 545
547 0 434939 115589 169280 -1 546
548 0 434779 115469 169200 -1 547
549 0 434739 115377 169080 -1 548
550 0 434683 115325 169000 -1 549
551 0 434575 115189 168880 -1 550
552 0 434447 115137 168800 -1 551
553 0 434451 115061 168680 -1 552
554 0 434499 114965 168560 -1 553
555 0 434559 114949 168400 -1 554
556 0 434647 114945 168240 -1 555
557 0 434715 114965 168080 -1 556
558 0 434747 114873 167960 -1 557
559 0 434723 114821 167840 -1 558
560 0 434723 114709 167720 -1 559
561 0 434769 114621 167520 -1 560
562 0 435045 114401 167400 -1 561
563 0 435253 114169 167320 -1 562
564 0 435429 113965 167240 -1 563
565 0 435517 113453 167160 -1 564
566 0 435445 113285 167080 -1 565
567 0 435471 113237 167000 -1 566
568 0 435491 113097 166920 -1 567
569 0 435495 113005 166840 -1 568
570 0 435459 112881 166680 -1 569
571 0 435423 112665 166600 -1 570
572 0 435431 112477 166520 -1 571
573 0 435515 112437 166400 -1 572
574 0 435503 112277 166320 -1 573
575 0 435431 112221 166200 -1 574
576 0 435515 112205 166040 -1 575
577 0 435651 112029 165960 -1 576
578 0 435645 111941 165880 -1 577
579 0 435569 111649 165800 -1 578
580 0 435509 111481 165720 -1 579
581 0 435553 111161 165640 -1 580
582 0 435609 110997 165560 -1 581
583 0 435713 110981 165440 -1 582
584 0 435843 110873 165280 -1 583
585 0 435823 110733 165120 -1 584
586 0 435819 110589 165000 -1 585
587 0 435803 110489 164880 -1 586
588 0 435827 110449 164760 -1 587
589 0 435775 110257 164640 -1 588
590 0 435715 110113 164520 -1 589
591 0 435757 109497 164400 -1 590
592 0 435925 109277 164360 -1 591
593 0 436017 109113 164280 -1 592
594 0 436037 108985 164200 -1 593
595 0 436029 108961 164160 -1 594
596 0 436043 108929 164080 -1 595
597 0 436075 108841 164000 -1 596
598 0 436053 108873 163920 -1 597
599 0 436061 108837 163800 -1 598
600 0 436201 108837 163680 -1 599
601 0 436197 108797 163640 -1 600
602 0 436100.34 108721 163520 -1 601
603 0 436188.34 108605 163400 -1 602
604 0 436192.34 108585 163320 -1 603
605 0 436180.34 108601 163280 -1 604
606 0 437249 108397 163640 -1 601
607 0 437629 108181 163560 -1 606
608 0 437737 107985 163400 -1 607
609 0 437689 107745 163320 -1 608
610 0 437737 107597 163240 -1 609
611 0 437685 107549 163080 -1 610
612 0 437613 107341 163000 -1 611
613 0 437549 106993 162920 -1 612
614 0 437427 106717 162800 -1 613
615 0 437207 106525 162720 -1 614
616 0 436951 106285 162640 -1 615
617 0 436747 105893 162560 -1 616
618 0 436655 105749 162440 -1 617
619 0 436723 105593 162360 -1 618
620 0 436819 105449 162280 -1 619
621 0 436841 105267 162240 -1 620
622 0 436853 105263 162120 -1 621
623 0 436865 105131 161960 -1 622
624 0 436821 104863 161880 -1 623
625 0 436933 104303 161840 -1 624
626 0 437261 103991 161880 -1 625
627 0 437313 103923 162000 -1 626
628 0 437285 103771 162120 -1 627
629 0 437333 103543 162160 -1 628
630 0 437409 103243 162200 -1 629
631 0 437391 103253 162240 -1 630
632 0 437155 103173 162320 -1 631
633 0 436747 103017 162360 -1 632
634 0 436379 102661 162360 -1 633
635 0 436319 102589 162440 -1 634
636 0 435911 102189 162480 -1 635
637 0 435483 101753 162480 -1 636
638 0 435413 101755 162560 -1 637
639 0 435325 101699 162600 -1 638
640 0 435185 101643 162640 -1 639
641 0 435097 101631 162720 -1 640
642 0 434985 101627 162800 -1 641
643 0 434937 101599 162880 -1 642
644 0 434845 101595 162960 -1 643
645 0 434465 101427 163040 -1 644
646 0 434313 101395 163080 -1 645
647 0 434029 101115 163080 -1 646
648 0 433921 101047 163160 -1 647
649 0 433873 100951 163240 -1 648
650 0 433781 100867 163360 -1 649
651 0 433669 100763 163440 -1 650
652 0 433511 100641 163520 -1 651
653 0 433439 100437 163560 -1 652
654 0 433423 100341 163640 -1 653
655 0 433359 100261 163720 -1 654
656 0 433263 100189 163800 -1 655
657 0 433207 100157 163880 -1 656
658 0 433183 100121 163960 -1 657
659 0 433135 100045 164040 -1 658
660 0 433119 99997 164120 -1 659
661 0 433079 99917 164200 -1 660
662 0 432963 99817 164280 -1 661
663 0 432963 99729 164360 -1 662
664 0 432759 99541 164440 -1 663
665 0 432611 99421 164480 -1 664
666 0 432545 99327 164520 -1 665
667 0 432513 99323 164600 -1 666
668 0 432317 99223 164640 -1 667
669 0 432097 99115 164720 -1 668
670 0 431941 99063 164800 -1 669
671 0 431845 99071 164880 -1 670
672 0 431729 99031 164960 -1 671
673 0 431615 99021 165040 -1 672
674 0 431499 98993 165160 -1 673
675 0 431471 98837 165240 -1 674
676 0 431551 98693 165320 -1 675
677 0 431495 98633 165400 -1 676
678 0 431179 98485 165520 -1 677
679 0 431163 98477 165600 -1 678
680 0 431043 98413 165680 -1 679
681 0 431007 98341 165720 -1 680
682 0 430951 98225 165800 -1 681
683 0 430879 98165 165880 -1 682
684 0 430827 98153 165920 -1 683
685 0 430759 98117 165960 -1 684
686 0 430699 98093 166000 -1 685
687 0 430627 98033 166040 -1 686
688 0 430555 97973 166080 -1 687
689 0 430475 97945 166120 -1 688
690 0 430363 97969 166160 -1 689
691 0 430291 97965 166200 -1 690
692 0 430155 97845 166280 -1 691
693 0 430051 97785 166320 -1 692
694 0 430005 97739 166360 -1 693
695 0 429937 97755 166400 -1 694
696 0 429921 97679 166480 -1 695
697 0 429849 97639 166560 -1 696
698 0 429741 97627 166640 -1 697
699 0 429637 97603 166720 -1 698
700 0 429461 97671 166800 -1 699
701 0 429293 97655 166840 -1 700
702 0 429245 97523 166880 -1 701
703 0 429169 97511 166920 -1 702
704 0 429093 97479 166960 -1 703
705 0 429053 97431 167000 -1 704
706 0 429045 97383 167040 -1 705
707 0 428973 97227 167080 -1 706
708 0 428855 97257 167160 -1 707
709 0 428675 97401 167200 -1 708
710 0 428415 97481 167240 -1 709
711 0 428435 97425 167280 -1 710
712 0 428287 97425 167320 -1 711
713 0 427907 97417 167360 -1 712
714 0 427309 97031 167400 -1 713
715 0 426967 96841 167440 -1 714
716 0 426965 96731 167520 -1 715
717 0 426873 96675 167600 -1 716
718 0 426713 96539 167720 -1 717
719 0 425665 96427 167720 -1 718
720 0 425479 96437 167640 -1 719
721 0 425171 96321 167600 -1 720
722 0 424835 96429 167640 -1 721
723 0 423955 96201 167720 -1 722
724 0 422993 96311 167640 -1 723
725 0 422609 96323 167600 -1 724
726 0 422373 96331 167520 -1 725
727 0 421749 96479 167440 -1 726
728 0 421613 96587 167400 -1 727
729 0 421613 96655 167360 -1 728
730 0 421417 96647 167320 -1 729
731 0 421349 96663 167280 -1 730
732 0 421315 96749 167200 -1 731
733 0 421199 96725 167160 -1 732
734 0 421031 96841 167120 -1 733
735 0 420959 96777 167080 -1 734
736 0 420815 97005 167040 -1 735
737 0 420703 96921 167000 -1 736
738 0 420515 96853 166960 -1 737
739 0 420475 96845 166880 -1 738
740 0 420389 96783 166760 -1 739
741 0 420389 96743 166680 -1 740
742 0 420349 96683 166600 -1 741
743 0 420245 96647 166520 -1 742
744 0 420177 96555 166440 -1 743
745 0 420105 96471 166360 -1 744
746 0 420037 96535 166280 -1 745
747 0 422981 96307 167720 -1 724
748 0 422629 96159 167920 -1 747
749 0 422669 96071 168000 -1 748
750 0 427169 97051 167320 -1 714
751 0 427137 97131 167200 -1 750
752 0 427137 97131 167160 -1 751
753 0 427121 97019 167080 -1 752
754 0 427185 97103 167000 -1 753
755 0 427189 96991 166880 -1 754
756 0 427213 96891 166760 -1 755
757 0 427217 96795 166720 -1 756
758 0 427229 96667 166640 -1 757
759 0 427241 96575 166560 -1 758
760 0 427277 96591 166480 -1 759
761 0 427289 96559 166360 -1 760
762 0 427337 96467 166280 -1 761
763 0 427385 96587 166200 -1 762
764 0 427421 96467 166160 -1 763
765 0 427421 96383 166120 -1 764
766 0 427485 96331 166080 -1 765
767 0 427561 96383 166040 -1 766
768 0 427613 96407 166000 -1 767
769 0 427681 96367 165960 -1 768
770 0 427725 96323 165920 -1 769
771 0 427769 96139 165880 -1 770
772 0 427749 96079 165840 -1 771
773 0 427709 96187 165800 -1 772
774 0 427585 96155 165760 -1 773
775 0 427521 96223 165600 -1 774
776 0 427537 96131 165480 -1 775
777 0 427529 96091 165360 -1 776
778 0 427329 96095 165240 -1 777
779 0 427193 96063 165200 -1 778
780 0 427129 95995 165160 -1 779
781 0 427117 95907 165120 -1 780
782 0 427049 95807 165040 -1 781
783 0 426953 95791 165000 -1 782
784 0 426881 95747 164920 -1 783
785 0 426797 95675 164840 -1 784
786 0 426585 95687 164800 -1 785
787 0 426469 95703 164760 -1 786
788 0 426453 95695 164720 -1 787
789 0 426401 95763 164680 -1 788
790 0 426139 95777 164600 -1 789
791 0 438067 103097 162240 -1 631
792 0 438501 102675 162280 -1 791
793 0 438601 102059 162240 -1 792
794 0 438681 101963 162120 -1 793
795 0 438729 101967 162080 -1 794
796 0 438975 102021 162040 -1 795
797 0 439243 101497 162040 -1 796
798 0 439251 101409 162000 -1 797
799 0 439395 101281 161920 -1 798
800 0 439499 101193 161840 -1 799
801 0 439551 101069 161720 -1 800
802 0 439627 101045 161640 -1 801
803 0 439611 100993 161560 -1 802
804 0 439599 100857 161480 -1 803
805 0 439605 100747 161400 -1 804
806 0 439601 100807 161320 -1 805
807 0 439601 100807 161240 -1 806
808 0 439573 99979 161400 -1 805
809 0 439515 99753 161440 -1 808
810 0 439287 99561 161480 -1 809
811 0 439295 99437 161400 -1 810
812 0 439391 99445 161280 -1 811
813 0 439439 99337 161200 -1 812
814 0 439555 99149 161160 -1 813
815 0 439807 98973 161120 -1 814
816 0 439807 98493 161160 -1 815
817 0 439711 98385 161240 -1 816
818 0 439387 98097 161280 -1 817
819 0 439431 97949 161200 -1 818
820 0 439447 97833 161120 -1 819
821 0 439513 97647 161080 -1 820
822 0 439497 97631 161000 -1 821
823 0 439505 97599 160880 -1 822
824 0 439541 97519 160760 -1 823
825 0 439585 97519 160720 -1 824
826 0 439633 97283 160600 -1 825
827 0 439397 96951 160560 -1 826
828 0 439125 96675 160600 -1 827
829 0 439097 96455 160640 -1 828
830 0 438945 96239 160720 -1 829
831 0 438949 96243 160760 -1 830
832 0 438863 96157 160880 -1 831
833 0 438743 96165 161000 -1 832
834 0 438651 96101 161080 -1 833
835 0 438551 96093 161160 -1 834
836 0 438447 96009 161240 -1 835
837 0 438415 96029 161280 -1 836
838 0 438447 95897 161360 -1 837
839 0 438355 95889 161400 -1 838
840 0 438307 95789 161480 -1 839
841 0 438195 95733 161560 -1 840
842 0 438103 95713 161600 -1 841
843 0 437995 95721 161640 -1 842
844 0 437831 95541 161720 -1 843
845 0 437751 95433 161760 -1 844
846 0 437647 95441 161800 -1 845
847 0 437563 95365 161840 -1 846
848 0 437381 95119 161880 -1 847
849 0 437081 94911 161920 -1 848
850 0 436605 94683 161840 -1 849
851 0 436349 94447 161800 -1 850
852 0 436317 94339 161760 -1 851
853 0 436245 94347 161720 -1 852
854 0 436185 94151 161680 -1 853
855 0 436097 94051 161640 -1 854
856 0 436059 93893 161600 -1 855
857 0 436039 93749 161560 -1 856
858 0 435939 93641 161520 -1 857
859 0 435423 93513 161520 -1 858
860 0 435291 93469 161600 -1 859
861 0 434797 93255 161640 -1 860
862 0 434601 93103 161680 -1 861
863 0 434509 93123 161800 -1 862
864 0 434465 93083 161880 -1 863
865 0 434389 93147 161960 -1 864
866 0 434289 93219 162040 -1 865
867 0 434129 93295 162080 -1 866
868 0 434013 93367 162120 -1 867
869 0 433833 93375 162160 -1 868
870 0 433645 93387 162200 -1 869
871 0 433501 93423 162280 -1 870
872 0 433469 93543 162320 -1 871
873 0 432829 93487 162360 -1 872
874 0 431451 93929 162360 -1 873
875 0 431423 93977 162240 -1 874
876 0 431459 93905 162160 -1 875
877 0 431559 93877 162080 -1 876
878 0 431559 93877 162000 -1 877
879 0 431253 94047 162400 -1 874
880 0 431193 94095 162480 -1 879
881 0 430681 94047 162560 -1 880
882 0 430145 93835 162520 -1 881
883 0 429777 93951 162480 -1 882
884 0 429565 94015 162440 -1 883
885 0 429401 94255 162400 -1 884
886 0 429045 94491 162440 -1 885
887 0 428637 94559 162480 -1 886
888 0 428487 94441 162520 -1 887
889 0 427743 94497 162560 -1 888
890 0 427483 94569 162640 -1 889
891 0 427155 94437 162680 -1 890
892 0 427115 94449 162760 -1 891
893 0 436027 93873 161480 -1 858
894 0 436255 93969 161400 -1 893
895 0 438591 102057 162320 -1 793
896 0 438575 102105 162400 -1 895
897 0 435899 107497 164000 -1 597
898 0 435603 106941 164160 -1 897
899 0 435441 106657 164280 -1 898
900 0 435365 106505 164360 -1 899
901 0 435301 106257 164440 -1 900
902 0 435013 106093 164520 -1 901
903 0 434741 105905 164600 -1 902
904 0 434521 105497 164680 -1 903
905 0 434413 105257 164760 -1 904
906 0 434417 105153 164880 -1 905
907 0 434435 104963 165000 -1 906
908 0 434399 104887 165120 -1 907
909 0 434375 104815 165240 -1 908
910 0 434327 104743 165320 -1 909
911 0 434295 104683 165400 -1 910
912 0 434227 104475 165480 -1 911
913 0 434207 104343 165600 -1 912
914 0 434239 104215 165680 -1 913
915 0 434171 104171 165760 -1 914
916 0 434115 104139 165840 -1 915
917 0 434025 104025 165920 -1 916
918 0 433973 103921 166000 -1 917
919 0 433749 103813 166120 -1 918
920 0 433633 103777 166200 -1 919
921 0 433581 103749 166280 -1 920
922 0 433461 103677 166360 -1 921
923 0 433321 103621 166440 -1 922
924 0 433241 103605 166520 -1 923
925 0 432781 103665 166560 -1 924
926 0 432633 103653 166640 -1 925
927 0 432513 103629 166720 -1 926
928 0 432397 103617 166800 -1 927
929 0 432311 103527 166880 -1 928
930 0 432223 103487 166960 -1 929
931 0 432123 103451 167040 -1 930
932 0 431575 103263 167120 -1 931
933 0 431471 103211 167200 -1 932
934 0 431435 103183 167320 -1 933
935 0 431327 102999 167440 -1 934
936 0 431159 102883 167520 -1 935
937 0 431095 102867 167600 -1 936
938 0 430683 102391 167640 -1 937
939 0 430285 102249 167720 -1 938
940 0 429845 102081 167840 -1 939
941 0 429581 101969 167920 -1 940
942 0 429265 101877 168000 -1 941
943 0 429001 101693 168080 -1 942
944 0 428821 101545 168160 -1 943
945 0 428749 101417 168240 -1 944
946 0 428627 101363 168360 -1 945
947 0 428339 101399 168440 -1 946
948 0 428179 101383 168560 -1 947
949 0 428095 101403 168680 -1 948
950 0 428003 101371 168800 -1 949
951 0 427867 101299 168880 -1 950
952 0 427631 101079 168920 -1 951
953 0 427423 100935 169000 -1 952
954 0 427243 100919 169080 -1 953
955 0 427027 100863 169160 -1 954
956 0 426807 100815 169280 -1 955
957 0 426665 100801 169400 -1 956
958 0 426497 100661 169480 -1 957
959 0 426545 100657 169600 -1 958
960 0 426589 100753 169720 -1 959
961 0 426345 100877 169800 -1 960
962 0 425709 100973 169920 -1 961
963 0 425645 101033 170000 -1 962
964 0 425303 101175 170080 -1 963
965 0 424975 101359 170120 -1 964
966 0 424395 101623 170240 -1 965
967 0 423635 102159 170320 -1 966
968 0 423187 102335 170400 -1 967
969 0 422869 102673 170440 -1 968
970 0 422717 102857 170520 -1 969
971 0 422493 102997 170600 -1 970
972 0 422421 103049 170680 -1 971
973 0 422165 103085 170760 -1 972
974 0 422089 103089 170840 -1 973
975 0 421887 103167 170920 -1 974
976 0 421807 103167 171000 -1 975
977 0 421671 103147 171080 -1 976
978 0 421567 103099 171200 -1 977
979 0 421439 103075 171280 -1 978
980 0 421395 103051 171360 -1 979
981 0 421251 103071 171440 -1 980
982 0 421147 103071 171520 -1 981
983 0 420907 103107 171600 -1 982
984 0 419911 103419 171640 -1 983
985 0 419969 103601 171800 -1 984
986 0 419925 103661 171920 -1 985
987 0 419849 103697 172040 -1 986
988 0 419761 103749 172160 -1 987
989 0 419765 103757 172280 -1 988
990 0 419837 103785 172400 -1 989
991 0 420041 103769 172480 -1 990
992 0 420439 103975 172560 -1 991
993 0 420495 104075 172640 -1 992
994 0 420467 104091 172760 -1 993
995 0 420397 104021 172840 -1 994
996 0 420381 103949 172920 -1 995
997 0 420413 103849 173000 -1 996
998 0 420381 103697 173080 -1 997
999 0 420369 103769 173200 -1 998
1000 0 420737 104149 173200 -1 999
1001 0 420581 104325 173280 -1 1000
1002 0 420525 104297 173400 -1 1001
1003 0 420385 104329 173560 -1 1002
1004 0 420353 104417 173600 -1 1003
1005 0 420261 104465 173680 -1 1004
1006 0 420357 104677 173720 -1 1005
1007 0 420517 104717 173840 -1 1006
1008 0 420109 104905 174040 -1 1007
1009 0 419757 105193 174160 -1 1008
1010 0 419585 105281 174320 -1 1009
1011 0 419397 105345 174440 -1 1010
1012 0 419317 105353 174520 -1 1011
1013 0 419129 105377 174560 -1 1012
1014 0 419033 105397 174600 -1 1013
1015 0 419001 105505 174680 -1 1014
1016 0 418965 105509 174760 -1 1015
1017 0 418949 105493 174840 -1 1016
1018 0 418921 105489 174960 -1 1017
1019 0 418889 105437 175080 -1 1018
1020 0 418889 105429 175200 -1 1019
1021 0 418773 105529 175360 -1 1020
1022 0 418781 105349 175480 -1 1021
1023 0 418737 105285 175600 -1 1022
1024 0 418621 105397 175760 -1 1023
1025 0 418429 105529 175840 -1 1024
1026 0 418217 105641 175960 -1 1025
1027 0 418057 105849 176080 -1 1026
1028 0 417861 106077 176160 -1 1027
1029 0 417845 106161 176320 -1 1028
1030 0 418149 105457 176320 -1 1029
1031 0 417325 105325 176280 -1 1030
1032 0 417037 105277 176320 -1 1031
1033 0 416721 105217 176360 -1 1032
1034 0 417781 106273 176440 -1 1029
1035 0 417737 106201 176560 -1 1034
1036 0 417341 106273 176680 -1 1035
1037 0 417277 106141 176760 -1 1036
1038 0 419325 103565 171600 -1 984
1039 0 419237 103545 171520 -1 1038
1040 0 419113 103525 171400 -1 1039
1041 0 418933 103565 171320 -1 1040
1042 0 418721 103625 171240 -1 1041
1043 0 418545 103629 171160 -1 1042
1044 0 417985 103537 171080 -1 1043
1045 0 417603 103555 171120 -1 1044
1046 0 417491 103511 171200 -1 1045
1047 0 417455 103503 171280 -1 1046
1048 0 417323 103451 171360 -1 1047
1049 0 417027 103511 171440 -1 1048
1050 0 416807 103599 171520 -1 1049
1051 0 416577 103625 171600 -1 1050
1052 0 416413 103593 171640 -1 1051
1053 0 416173 103525 171680 -1 1052
1054 0 415441 103397 171720 -1 1053
1055 0 415241 103309 171760 -1 1054
1056 0 414473 102905 171680 -1 1055
1057 0 414129 102841 171600 -1 1056
1058 0 413679 102823 171520 -1 1057
1059 0 413299 102795 171440 -1 1058
1060 0 412839 102631 171400 -1 1059
1061 0 412347 102523 171360 -1 1060
1062 0 412227 102451 171320 -1 1061
1063 0 411373 102469 171320 -1 1062
1064 0 411193 102433 171240 -1 1063
1065 0 410917 102213 171200 -1 1064
1066 0 410697 102153 171160 -1 1065
1067 0 410257 102037 171120 -1 1066
1068 0 409689 101917 171080 -1 1067
1069 0 409523 101903 171000 -1 1068
1070 0 409375 101799 170960 -1 1069
1071 0 409271 101755 170920 -1 1070
1072 0 409283 101731 170880 -1 1071
1073 0 409247 101699 170840 -1 1072
1074 0 408867 101719 170800 -1 1073
1075 0 408679 101671 170720 -1 1074
1076 0 408635 101571 170640 -1 1075
1077 0 408527 101519 170600 -1 1076
1078 0 408419 101491 170520 -1 1077
1079 0 408143 101383 170440 -1 1078
1080 0 407411 101439 170440 -1 1079
1081 0 407093 101213 170360 -1 1080
1082 0 407089 101209 170280 -1 1081
1083 0 407077 101153 170160 -1 1082
1084 0 407101 101025 170080 -1 1083
1085 0 406993 101013 170000 -1 1084
1086 0 406917 100909 169880 -1 1085
1087 0 406821 100901 169760 -1 1086
1088 0 406841 100877 169720 -1 1087
1089 0 406861 100853 169680 -1 1088
1090 0 406849 100845 169640 -1 1089
1091 0 406845 100849 169520 -1 1090
1092 0 406869 100905 169400 -1 1091
1093 0 406905 100977 169280 -1 1092
1094 0 406865 101089 169160 -1 1093
1095 0 406813 101117 169040 -1 1094
1096 0 406853 101161 168920 -1 1095
1097 0 406857 101213 168800 -1 1096
1098 0 406761 101189 168680 -1 1097
1099 0 406653 101081 168600 -1 1098
1100 0 406557 101093 168480 -1 1099
1101 0 406417 101157 168360 -1 1100
1102 0 406357 101157 168240 -1 1101
1103 0 406269 101225 168120 -1 1102
1104 0 406273 101337 168000 -1 1103
1105 0 406117 101437 167880 -1 1104
1106 0 406109 101429 167760 -1 1105
1107 0 406125 101353 167600 -1 1106
1108 0 406197 101389 167480 -1 1107
1109 0 406369 101485 167320 -1 1108
1110 0 406565 101621 167160 -1 1109
1111 0 406653 101697 167000 -1 1110
1112 0 406825 101849 166880 -1 1111
1113 0 406845 101793 166760 -1 1112
1114 0 406917 101753 166600 -1 1113
1115 0 406973 101753 166440 -1 1114
1116 0 407001 101645 166280 -1 1115
1117 0 406993 101605 166120 -1 1116
1118 0 407117 101573 166000 -1 1117
1119 0 407329 101641 165840 -1 1118
1120 0 407493 101553 165760 -1 1119
1121 0 407585 101493 165600 -1 1120
1122 0 407681 101497 165440 -1 1121
1123 0 407685 101425 165280 -1 1122
1124 0 407713 101321 165160 -1 1123
1125 0 407729 101177 165040 -1 1124
1126 0 407733 101137 164880 -1 1125
1127 0 407773 101109 164800 -1 1126
1128 0 407781 101037 164720 -1 1127
1129 0 407849 100957 164600 -1 1128
1130 0 407801 100873 164480 -1 1129
1131 0 407821 100913 164320 -1 1130
1132 0 407857 100873 164160 -1 1131
1133 0 407881 100877 164000 -1 1132
1134 0 407957 100729 163920 -1 1133
1135 0 407849 100893 163760 -1 1134
1136 0 407905 100945 163600 -1 1135
1137 0 407833 100909 163480 -1 1136
1138 0 407839 100899 163400 -1 1137
1139 0 407863 100907 163280 -1 1138
1140 0 407843 100867 163160 -1 1139
1141 0 407759 100751 163040 -1 1140
1142 0 407699 100647 162960 -1 1141
1143 0 407611 100463 162880 -1 1142
1144 0 407591 100359 162800 -1 1143
1145 0 407579 100295 162720 -1 1144
1146 0 407655 100147 162600 -1 1145
1147 0 407731 100059 162520 -1 1146
1148 0 407743 99999 162400 -1 1147
1149 0 407855 99919 162280 -1 1148
1150 0 407955 99855 162160 -1 1149
1151 0 408039 99851 162080 -1 1150
1152 0 408167 99867 162000 -1 1151
1153 0 408327 99775 161920 -1 1152
1154 0 408363 99671 161840 -1 1153
1155 0 408411 99595 161760 -1 1154
1156 0 408447 99563 161720 -1 1155
1157 0 408475 99527 161680 -1 1156
1158 0 408569 99321 161600 -1 1157
1159 0 408693 99001 161520 -1 1158
1160 0 408693 98941 161400 -1 1159
1161 0 408693 98941 161280 -1 1160
1162 0 408641 98813 161160 -1 1161
1163 0 408577 98681 161040 -1 1162
1164 0 408581 98557 160920 -1 1163
1165 0 408513 98437 160840 -1 1164
1166 0 408513 98481 160720 -1 1165
1167 0 408509 98489 160600 -1 1166
1168 0 408509 98489 160560 -1 1167
1169 0 408507 98463 160480 -1 1168
1170 0 408407 98587 160360 -1 1169
1171 0 408283 98535 160240 -1 1170
1172 0 408251 98307 160120 -1 1171
1173 0 408323 98175 160040 -1 1172
1174 0 408399 98123 159920 -1 1173
1175 0 408431 98119 159760 -1 1174
1176 0 408411 97963 159640 -1 1175
1177 0 408371 97903 159520 -1 1176
1178 0 408415 97827 159400 -1 1177
1179 0 408519 97791 159320 -1 1178
1180 0 408563 97743 159200 -1 1179
1181 0 408699 97491 159120 -1 1180
1182 0 408723 97451 159040 -1 1181
1183 0 408763 97243 158960 -1 1182
1184 0 408755 97091 158880 -1 1183
1185 0 408765 97037 158800 -1 1184
1186 0 408689 96797 158760 -1 1185
1187 0 408765 96733 158680 -1 1186
1188 0 408829 96669 158600 -1 1187
1189 0 408949 96593 158560 -1 1188
1190 0 408985 96517 158520 -1 1189
1191 0 409009 96457 158480 -1 1190
1192 0 409057 96445 158400 -1 1191
1193 0 409145 96333 158320 -1 1192
1194 0 409157 96237 158200 -1 1193
1195 0 409209 96081 158120 -1 1194
1196 0 409277 96093 158040 -1 1195
1197 0 409381 96025 157960 -1 1196
1198 0 409421 95993 157880 -1 1197
1199 0 409455 95871 157800 -1 1198
1200 0 409451 95835 157720 -1 1199
1201 0 409615 95639 157640 -1 1200
1202 0 409851 95491 157600 -1 1201
1203 0 409931 95379 157520 -1 1202
1204 0 409947 95303 157400 -1 1203
1205 0 409963 95283 157280 -1 1204
1206 0 410051 95203 157160 -1 1205
1207 0 410075 95107 157040 -1 1206
1208 0 410143 94943 156920 -1 1207
1209 0 410189 94813 156880 -1 1208
1210 0 410289 94789 156800 -1 1209
1211 0 410329 94713 156720 -1 1210
1212 0 410401 94617 156680 -1 1211
1213 0 410485 94457 156640 -1 1212
1214 0 410485 94221 156600 -1 1213
1215 0 410541 94081 156560 -1 1214
1216 0 410773 93897 156520 -1 1215
1217 0 411105 93653 156480 -1 1216
1218 0 411245 93549 156440 -1 1217
1219 0 411343 93355 156360 -1 1218
1220 0 411339 92607 156360 -1 1219
1221 0 411243 92427 156320 -1 1220
1222 0 411239 92299 156440 -1 1221
1223 0 410907 91983 156480 -1 1222
1224 0 410635 91735 156440 -1 1223
1225 0 410449 91629 156360 -1 1224
1226 0 410425 91689 156280 -1 1225
1227 0 410429 91653 156160 -1 1226
1228 0 410409 91329 156080 -1 1227
1229 0 410153 91081 156120 -1 1228
1230 0 411339 93343 156280 -1 1219
1231 0 411339 93343 156200 -1 1230
1232 0 411347 93347 156120 -1 1231
1233 0 411471 93427 156000 -1 1232
1234 0 411631 93491 155920 -1 1233
1235 0 411867 93491 155840 -1 1234
1236 0 412015 93539 155760 -1 1235
1237 0 412115 93519 155680 -1 1236
1238 0 412171 93491 155600 -1 1237
1239 0 412151 93459 155520 -1 1238
1240 0 412155 93371 155400 -1 1239
1241 0 412119 93251 155280 -1 1240
1242 0 412127 93255 155160 -1 1241
1243 0 408129 100661 163880 -1 1134
1244 0 408365 100373 163640 -1 1243
1245 0 408389 100293 163560 -1 1244
1246 0 408487 100211 163440 -1 1245
1247 0 408651 100063 163360 -1 1246
1248 0 408891 99907 163280 -1 1247
1249 0 409015 99923 163200 -1 1248
1250 0 409087 99891 163120 -1 1249
1251 0 409143 99851 163040 -1 1250
1252 0 409279 99739 162920 -1 1251
1253 0 409391 99647 162840 -1 1252
1254 0 409607 99471 162760 -1 1253
1255 0 409887 99303 162680 -1 1254
1256 0 410031 99223 162600 -1 1255
1257 0 410339 99091 162560 -1 1256
1258 0 410435 99011 162480 -1 1257
1259 0 410623 98839 162400 -1 1258
1260 0 410765 98661 162360 -1 1259
1261 0 410897 98565 162280 -1 1260
1262 0 410981 98517 162200 -1 1261
1263 0 411081 98477 162120 -1 1262
1264 0 411225 98393 162040 -1 1263
1265 0 411401 98317 161960 -1 1264
1266 0 411549 98057 161880 -1 1265
1267 0 411665 97981 161800 -1 1266
1268 0 411981 97757 161720 -1 1267
1269 0 412381 97361 161760 -1 1268
1270 0 412381 97305 161880 -1 1269
1271 0 412261 97373 162000 -1 1270
1272 0 412233 97405 162120 -1 1271
1273 0 412237 97525 162240 -1 1272
1274 0 412241 97605 162320 -1 1273
1275 0 412153 97525 162400 -1 1274
1276 0 412157 97613 162520 -1 1275
1277 0 412077 97613 162640 -1 1276
1278 0 412049 97601 162720 -1 1277
1279 0 412013 97629 162840 -1 1278
1280 0 411985 97705 162960 -1 1279
1281 0 412137 97589 163080 -1 1280
1282 0 412113 97525 163200 -1 1281
1283 0 412101 97409 163280 -1 1282
1284 0 412225 97321 163360 -1 1283
1285 0 412265 97289 163440 -1 1284
1286 0 412301 97137 163560 -1 1285
1287 0 412337 97293 163640 -1 1286
1288 0 412413 97241 163720 -1 1287
1289 0 412277 97385 161640 -1 1268
1290 0 412425 97213 161560 -1 1289
1291 0 412547 97155 161480 -1 1290
1292 0 412463 96879 161400 -1 1291
1293 0 412487 96763 161320 -1 1292
1294 0 412427 96699 161160 -1 1293
1295 0 412459 96603 161040 -1 1294
1296 0 413199 96839 161000 -1 1295
1297 0 413383 96767 160880 -1 1296
1298 0 413431 96623 160760 -1 1297
1299 0 413567 96715 160640 -1 1298
1300 0 413667 96711 160560 -1 1299
1301 0 413767 96699 160440 -1 1300
1302 0 413871 96675 160280 -1 1301
1303 0 413947 96639 160200 -1 1302
1304 0 414035 96579 160080 -1 1303
1305 0 414079 96583 159960 -1 1304
1306 0 414219 96507 159840 -1 1305
1307 0 414443 96483 159720 -1 1306
1308 0 414525 96417 159680 -1 1307
1309 0 414677 96365 159560 -1 1308
1310 0 414737 96345 159480 -1 1309
1311 0 414933 96273 159360 -1 1310
1312 0 415025 96261 159280 -1 1311
1313 0 415165 96209 159200 -1 1312
1314 0 415301 96125 159160 -1 1313
1315 0 415417 96045 159080 -1 1314
1316 0 415489 96053 159000 -1 1315
1317 0 415585 96049 158960 -1 1316
1318 0 415725 95973 158920 -1 1317
1319 0 415785 96025 158880 -1 1318
1320 0 415901 95961 158800 -1 1319
1321 0 415913 95909 158720 -1 1320
1322 0 416045 95981 158640 -1 1321
1323 0 416085 95909 158520 -1 1322
1324 0 416261 95797 158440 -1 1323
1325 0 416377 95753 158400 -1 1324
1326 0 416351 95679 158320 -1 1325
1327 0 416587 95655 158280 -1 1326
1328 0 416659 95607 158240 -1 1327
1329 0 416787 95611 158160 -1 1328
1330 0 416879 95551 158120 -1 1329
1331 0 416899 95503 158080 -1 1330
1332 0 417027 95463 158000 -1 1331
1333 0 417163 95391 157920 -1 1332
1334 0 417227 95323 157840 -1 1333
1335 0 417267 95295 157760 -1 1334
1336 0 417371 95239 157680 -1 1335
1337 0 417419 95211 157600 -1 1336
1338 0 417443 95203 157520 -1 1337
1339 0 417563 95151 157440 -1 1338
1340 0 417579 95195 157360 -1 1339
1341 0 417603 95179 157280 -1 1340
1342 0 417631 95139 157200 -1 1341
1343 0 417639 95107 157120 -1 1342
1344 0 417687 95163 157000 -1 1343
1345 0 417779 95083 156920 -1 1344
1346 0 417955 95027 156880 -1 1345
1347 0 418047 95011 156840 -1 1346
1348 0 418195 94975 156800 -1 1347
1349 0 418247 94927 156760 -1 1348
1350 0 418239 94911 156680 -1 1349
1351 0 418291 94843 156600 -1 1350
1352 0 418325 94829 156520 -1 1351
1353 0 418389 94801 156440 -1 1352
1354 0 418441 94805 156360 -1 1353
1355 0 418469 94845 156280 -1 1354
1356 0 418485 94885 156200 -1 1355
1357 0 418549 94881 156120 -1 1356
1358 0 418625 94985 156040 -1 1357
1359 0 418693 94985 155960 -1 1358
1360 0 418765 94985 155880 -1 1359
1361 0 418785 95049 155800 -1 1360
1362 0 418859 94995 155680 -1 1361
1363 0 418935 95011 155560 -1 1362
1364 0 419015 95135 155520 -1 1363
1365 0 419115 95191 155480 -1 1364
1366 0 419195 95323 155400 -1 1365
1367 0 419203 95335 155360 -1 1366
1368 0 419107 94999 155520 -1 1363
1369 0 419199 95039 155440 -1 1368
1370 0 419247 95051 155360 -1 1369
1371 0 419267 95047 155280 -1 1370
1372 0 419363 94995 155160 -1 1371
1373 0 419411 94951 155120 -1 1372
1374 0 419483 94967 155080 -1 1373
1375 0 419547 94943 155040 -1 1374
1376 0 419607 94987 154960 -1 1375
1377 0 419607 94931 154840 -1 1376
1378 0 419635 94911 154720 -1 1377
1379 0 419679 94875 154600 -1 1378
1380 0 419659 94803 154480 -1 1379
1381 0 419655 94835 154360 -1 1380
1382 0 419551 94855 154240 -1 1381
1383 0 419503 94851 154120 -1 1382
1384 0 419495 94827 154080 -1 1383
1385 0 419503 94743 154040 -1 1384
1386 0 419555 94627 154080 -1 1385
1387 0 419607 94635 154120 -1 1386
1388 0 419703 94615 154200 -1 1387
1389 0 412277 102377 171240 -1 1062
1390 0 412377 102357 171120 -1 1389
1391 0 412445 102329 171000 -1 1390
1392 0 412581 102225 170880 -1 1391
1393 0 413189 101577 170840 -1 1392
1394 0 414083 100795 170880 -1 1393
1395 0 414163 100871 170960 -1 1394
1396 0 414339 100511 170800 -1 1394
1397 0 414371 100439 170680 -1 1396
1398 0 414371 100439 170520 -1 1397
1399 0 414287 100427 170400 -1 1398
1400 0 414187 100391 170320 -1 1399
1401 0 414179 100511 170280 -1 1400
1402 0 431059 102911 167720 -1 937
1403 0 436535 116173 170520 -1 536
1404 0 436779 116253 170440 -1 1403
1405 0 437449 116405 170360 -1 1404
1406 0 437497 116437 170280 -1 1405
1407 0 437481 116377 170200 -1 1406
1408 0 437577 116249 170080 -1 1407
1409 0 437621 116233 169960 -1 1408
1410 0 437725 116141 169840 -1 1409
1411 0 437801 116089 169760 -1 1410
1412 0 437817 116045 169720 -1 1411
1413 0 437933 115925 169560 -1 1412
1414 0 437957 115873 169440 -1 1413
1415 0 438197 116077 169320 -1 1414
1416 0 438869 116125 169200 -1 1415
1417 0 439197 116129 169160 -1 1416
1418 0 439293 116181 169080 -1 1417
1419 0 439639 116317 168920 -1 1418
1420 0 439875 116349 168840 -1 1419
1421 0 440283 116745 168840 -1 1420
1422 0 440683 117081 168920 -1 1421
1423 0 441111 117329 168840 -1 1422
1424 0 441379 117465 168800 -1 1423
1425 0 442109 117541 168840 -1 1424
1426 0 442725 117657 168800 -1 1425
1427 0 442853 117733 168640 -1 1426
1428 0 443017 117637 168520 -1 1427
1429 0 443257 117633 168400 -1 1428
1430 0 443409 117685 168280 -1 1429
1431 0 443585 117857 168160 -1 1430
1432 0 444049 118013 168080 -1 1431
1433 0 444247 118185 168000 -1 1432
1434 0 444291 118273 167880 -1 1433
1435 0 444371 118665 167840 -1 1434
1436 0 444659 118997 167760 -1 1435
1437 0 444647 119089 167640 -1 1436
1438 0 444667 119197 167520 -1 1437
1439 0 444663 119341 167400 -1 1438
1440 0 445269 119577 167400 -1 1439
1441 0 445241 120101 167440 -1 1440
1442 0 445849 120353 167480 -1 1441
1443 0 446397 120485 167440 -1 1442
1444 0 446577 120641 167360 -1 1443
1445 0 446751 120745 167280 -1 1444
1446 0 446855 120889 167160 -1 1445
1447 0 446983 121065 167080 -1 1446
1448 0 446961 121301 166960 -1 1447
1449 0 447197 121849 167000 -1 1448
1450 0 447325 121937 167120 -1 1449
1451 0 447515 122173 167200 -1 1450
1452 0 447747 122517 167160 -1 1451
1453 0 447771 122849 167080 -1 1452
1454 0 448379 123409 167040 -1 1453
1455 0 448441 123405 166960 -1 1454
1456 0 448429 123385 166840 -1 1455
1457 0 448493 123445 166680 -1 1456
1458 0 448725 123521 166560 -1 1457
1459 0 448257 123457 167120 -1 1454
1460 0 448065 123521 167240 -1 1459
1461 0 440043 116089 168800 -1 1420
1462 0 440095 115981 168680 -1 1461
1463 0 435315 115693 171160 -1 530
1464 0 435403 115617 171080 -1 1463
1465 0 435449 115577 170960 -1 1464
1466 0 435381 115533 170840 -1 1465
1467 0 435537 115477 170720 -1 1466
1468 0 435537 115449 170600 -1 1467
1469 0 435541 115409 170480 -1 1468
1470 0 435557 115373 170360 -1 1469
1471 0 434443 116145 171480 -1 527
1472 0 433743 115709 171480 -1 1471
1473 0 433699 115641 171600 -1 1472
1474 0 433415 115501 171440 -1 1472
1475 0 434419 116517 173560 -1 506
1476 0 434259 116669 173480 -1 1475
1477 0 434071 116885 173400 -1 1476
1478 0 434181 118065 177520 -1 474
1479 0 434273 118221 177440 -1 1478
1480 0 434353 118329 177360 -1 1479
1481 0 434569 118397 177280 -1 1480
1482 0 434615 118407 177160 -1 1481
1483 0 434671 118439 177040 -1 1482
1484 0 434795 118419 176920 -1 1483
1485 0 434911 118463 176880 -1 1484
1486 0 434935 118491 176840 -1 1485
1487 0 435007 118519 176760 -1 1486
1488 0 434983 118595 176720 -1 1487
1489 0 435001 118697 176640 -1 1488
1490 0 435157 118741 176600 -1 1489
1491 0 435201 118917 176560 -1 1490
1492 0 435503 118829 176520 -1 1491
1493 0 435867 118809 176480 -1 1492
1494 0 435999 118841 176400 -1 1493
1495 0 436151 118841 176320 -1 1494
1496 0 436387 118893 176240 -1 1495
1497 0 436691 118737 176200 -1 1496
1498 0 436883 118665 176120 -1 1497
1499 0 437163 118497 176080 -1 1498
1500 0 437275 118521 176000 -1 1499
1501 0 437361 118597 175920 -1 1500
1502 0 437889 118897 175880 -1 1501
1503 0 438085 119133 175800 -1 1502
1504 0 438185 119289 175720 -1 1503
1505 0 438309 119389 175640 -1 1504
1506 0 438377 119473 175600 -1 1505
1507 0 438525 119593 175520 -1 1506
1508 0 438683 119725 175480 -1 1507
1509 0 438771 119873 175440 -1 1508
1510 0 438747 119949 175400 -1 1509
1511 0 438781 119961 175320 -1 1510
1512 0 438881 119889 175240 -1 1511
1513 0 439077 120037 175120 -1 1512
1514 0 439305 120193 175000 -1 1513
1515 0 439381 120317 174880 -1 1514
1516 0 439465 120397 174760 -1 1515
1517 0 439529 120417 174640 -1 1516
1518 0 439549 120389 174480 -1 1517
1519 0 439637 120461 174400 -1 1518
1520 0 439957 120477 174360 -1 1519
1521 0 440221 120389 174320 -1 1520
1522 0 440461 120453 174280 -1 1521
1523 0 440537 120489 174200 -1 1522
1524 0 440717 120629 174080 -1 1523
1525 0 440843 120713 174040 -1 1524
1526 0 440923 120769 173960 -1 1525
1527 0 440943 120841 173840 -1 1526
1528 0 440995 120949 173720 -1 1527
1529 0 441039 121237 173640 -1 1528
1530 0 441179 121473 173560 -1 1529
1531 0 441323 121661 173480 -1 1530
1532 0 441577 121781 173400 -1 1531
1533 0 441769 121773 173320 -1 1532
1534 0 441921 121753 173240 -1 1533
1535 0 441981 121753 173160 -1 1534
1536 0 442217 121773 173120 -1 1535
1537 0 442393 121893 173080 -1 1536
1538 0 442497 122121 173120 -1 1537
1539 0 442577 122229 173200 -1 1538
1540 0 442737 122337 173240 -1 1539
1541 0 442925 122593 173320 -1 1540
1542 0 443043 122589 173400 -1 1541
1543 0 443163 122569 173480 -1 1542
1544 0 443091 122501 173560 -1 1543
1545 0 442951 122493 173640 -1 1544
1546 0 442911 122521 173720 -1 1545
1547 0 442867 122529 173800 -1 1546
1548 0 442835 122549 173920 -1 1547
1549 0 442831 122541 174040 -1 1548
1550 0 442887 122017 173640 -1 1545
1551 0 442907 121701 173680 -1 1550
1552 0 442827 121669 173760 -1 1551
1553 0 443151 122893 173240 -1 1541
1554 0 415039 122809 182800 -1 344
1555 0 414365 123163 182760 -1 1554
1556 0 413637 123319 182800 -1 1555
1557 0 413341 123399 182840 -1 1556
1558 0 413059 123441 182920 -1 1557
1559 0 412855 123437 183000 -1 1558
1560 0 412703 123437 183040 -1 1559
1561 0 412515 123409 183080 -1 1560
1562 0 412399 123381 183120 -1 1561
1563 0 412327 123357 183160 -1 1562
1564 0 412175 123377 183240 -1 1563
1565 0 412107 123381 183280 -1 1564
1566 0 411943 123501 183320 -1 1565
1567 0 411753 123551 183400 -1 1566
1568 0 411649 123595 183480 -1 1567
1569 0 411477 123663 183520 -1 1568
1570 0 411073 123911 183600 -1 1569
1571 0 411035 124005 183720 -1 1570
1572 0 411031 124053 183840 -1 1571
1573 0 411031 124149 183960 -1 1572
1574 0 410927 124333 184040 -1 1573
1575 0 410843 124477 184160 -1 1574
1576 0 410749 124599 184240 -1 1575
1577 0 410717 124687 184320 -1 1576
1578 0 410673 124755 184400 -1 1577
1579 0 410569 124811 184480 -1 1578
1580 0 410537 124879 184560 -1 1579
1581 0 410417 124967 184640 -1 1580
1582 0 410337 125071 184760 -1 1581
1583 0 410165 125187 184880 -1 1582
1584 0 410135 125313 184960 -1 1583
1585 0 410107 125377 185000 -1 1584
1586 0 410115 125409 185040 -1 1585
1587 0 410071 125169 184960 -1 1583
1588 0 410067 125101 185040 -1 1587
1589 0 410139 125113 185160 -1 1588
1590 0 410159 125157 185280 -1 1589
1591 0 410195 125197 185360 -1 1590
1592 0 410279 125145 185440 -1 1591
1593 0 410247 125089 185520 -1 1592
1594 0 410167 125153 185640 -1 1593
1595 0 410171 125209 185760 -1 1594
1596 0 410191 125269 185880 -1 1595
1597 0 410099 125329 186000 -1 1596
1598 0 410059 125397 186120 -1 1597
1599 0 409927 125369 186240 -1 1598
1600 0 409875 125333 186320 -1 1599
1601 0 409743 125357 186400 -1 1600
1602 0 409571 125373 186480 -1 1601
1603 0 409219 125557 186560 -1 1602
1604 0 409199 125597 186640 -1 1603
1605 0 409149 125663 186720 -1 1604
1606 0 409129 125743 186800 -1 1605
1607 0 409089 125723 186880 -1 1606
1608 0 409029 125747 187000 -1 1607
1609 0 409037 125823 187120 -1 1608
1610 0 409057 126011 187200 -1 1609
1611 0 408877 126027 187320 -1 1610
1612 0 408909 126267 187360 -1 1611
1613 0 408905 126347 187400 -1 1612
1614 0 410997 124235 183560 -1 1570
1615 0 410805 124595 183520 -1 1614
1616 0 410757 124683 183560 -1 1615
1617 0 410669 124795 183640 -1 1616
1618 0 410625 124979 183720 -1 1617
1619 0 410485 125179 183800 -1 1618
1620 0 410461 125243 183880 -1 1619
1621 0 410449 125563 183960 -1 1620
1622 0 410443 125777 184040 -1 1621
1623 0 410451 125921 184080 -1 1622
1624 0 410419 126249 184200 -1 1623
1625 0 410423 126421 184240 -1 1624
1626 0 410337 126539 184280 -1 1625
1627 0 410141 126635 184360 -1 1626
1628 0 409981 126855 184480 -1 1627
1629 0 409861 126935 184560 -1 1628
1630 0 409845 127063 184640 -1 1629
1631 0 409829 127147 184680 -1 1630
1632 0 409503 127325 184720 -1 1631
1633 0 409291 127537 184760 -1 1632
1634 0 409091 127649 184800 -1 1633
1635 0 409047 127713 184840 -1 1634
1636 0 408959 127793 184880 -1 1635
1637 0 408771 127901 184920 -1 1636
1638 0 408677 128023 185000 -1 1637
1639 0 408537 128199 185080 -1 1638
1640 0 408485 128283 185160 -1 1639
1641 0 408417 128331 185240 -1 1640
1642 0 408357 128439 185320 -1 1641
1643 0 408317 128535 185400 -1 1642
1644 0 408193 128651 185480 -1 1643
1645 0 408115 128745 185560 -1 1644
1646 0 408023 128825 185640 -1 1645
1647 0 407951 128917 185720 -1 1646
1648 0 407807 129041 185800 -1 1647
1649 0 407755 129117 185880 -1 1648
1650 0 407631 129197 185960 -1 1649
1651 0 407591 129241 186000 -1 1650
1652 0 407527 129305 186080 -1 1651
1653 0 407399 129397 186160 -1 1652
1654 0 407231 129461 186240 -1 1653
1655 0 407123 129513 186320 -1 1654
1656 0 406963 129629 186400 -1 1655
1657 0 406867 129665 186480 -1 1656
1658 0 406763 129709 186560 -1 1657
1659 0 406619 129697 186640 -1 1658
1660 0 406479 129705 186760 -1 1659
1661 0 406347 129761 186840 -1 1660
1662 0 406235 129785 186920 -1 1661
1663 0 406095 129781 187000 -1 1662
1664 0 405951 129785 187080 -1 1663
1665 0 405875 129813 187160 -1 1664
1666 0 405765 129831 187240 -1 1665
1667 0 405101 129779 187280 -1 1666
1668 0 405029 129735 187360 -1 1667
1669 0 404945 129667 187440 -1 1668
1670 0 404905 129647 187520 -1 1669
1671 0 404821 129619 187600 -1 1670
1672 0 404789 129571 187680 -1 1671
1673 0 404793 129671 187760 -1 1672
1674 0 404833 129635 187840 -1 1673
1675 0 404881 129699 187920 -1 1674
1676 0 404893 129731 188000 -1 1675
1677 0 404981 130471 188000 -1 1676
1678 0 404817 130543 188080 -1 1677
1679 0 404741 130547 188200 -1 1678
1680 0 404581 130543 188320 -1 1679
1681 0 404469 130495 188440 -1 1680
1682 0 404281 130543 188520 -1 1681
1683 0 404125 130675 188640 -1 1682
1684 0 403969 130751 188760 -1 1683
1685 0 403905 130835 188840 -1 1684
1686 0 403689 131003 188920 -1 1685
1687 0 403435 131097 189000 -1 1686
1688 0 403203 131297 189080 -1 1687
1689 0 403063 131421 189160 -1 1688
1690 0 402967 131525 189280 -1 1689
1691 0 402935 131673 189360 -1 1690
1692 0 402841 131815 189440 -1 1691
1693 0 402833 131935 189520 -1 1692
1694 0 402773 132087 189560 -1 1693
1695 0 402437 132651 189640 -1 1694
1696 0 401963 133057 189720 -1 1695
1697 0 401991 133009 189880 -1 1696
1698 0 401815 133121 190000 -1 1697
1699 0 401731 133141 190120 -1 1698
1700 0 401675 133113 190240 -1 1699
1701 0 401597 133087 190360 -1 1700
1702 0 401569 133087 190480 -1 1701
1703 0 401549 133083 190600 -1 1702
1704 0 401469 133171 190680 -1 1703
1705 0 401405 133183 190760 -1 1704
1706 0 401309 133215 190840 -1 1705
1707 0 401289 133231 190880 -1 1706
1708 0 401211 133229 190960 -1 1707
1709 0 401219 133285 191040 -1 1708
1710 0 401178.88 133367.34 191120 -1 1709
1711 0 400955 133449 191240 -1 1710
1712 0 400819 133465 191320 -1 1711
1713 0 400811 133481 191400 -1 1712
1714 0 400767 133533 191520 -1 1713
1715 0 400767 133573 191640 -1 1714
1716 0 400387 134145 191640 -1 1715
1717 0 400299 134225 191680 -1 1716
1718 0 400153 134247 191760 -1 1717
1719 0 400041 134211 191880 -1 1718
1720 0 399909 134123 192000 -1 1719
1721 0 399821 134107 192120 -1 1720
1722 0 399661 134119 192240 -1 1721
1723 0 399497 134123 192320 -1 1722
1724 0 399405 134127 192400 -1 1723
1725 0 399309 134119 192480 -1 1724
1726 0 399249 134127 192560 -1 1725
1727 0 399161 134163 192680 -1 1726
1728 0 398745 134231 192760 -1 1727
1729 0 398577 134195 192800 -1 1728
1730 0 398325 134147 192880 -1 1729
1731 0 398045 134155 192960 -1 1730
1732 0 397749 134243 193040 -1 1731
1733 0 397683 134389 193080 -1 1732
1734 0 397631 134485 193160 -1 1733
1735 0 397511 134541 193280 -1 1734
1736 0 397463 134625 193400 -1 1735
1737 0 397383 134669 193480 -1 1736
1738 0 397291 134765 193560 -1 1737
1739 0 397219 134789 193640 -1 1738
1740 0 397111 134785 193760 -1 1739
1741 0 397007 134777 193840 -1 1740
1742 0 396913 134803 193920 -1 1741
1743 0 396841 134795 194040 -1 1742
1744 0 396773 134827 194160 -1 1743
1745 0 396593 134859 194240 -1 1744
1746 0 396369 134975 194280 -1 1745
1747 0 396157 135011 194320 -1 1746
1748 0 396053 134963 194400 -1 1747
1749 0 395825 135091 194480 -1 1748
1750 0 395689 135259 194560 -1 1749
1751 0 395585 135363 194640 -1 1750
1752 0 395449 135443 194720 -1 1751
1753 0 395233 135571 194800 -1 1752
1754 0 395133 135707 194880 -1 1753
1755 0 395051 135773 194960 -1 1754
1756 0 394983 135933 195040 -1 1755
1757 0 394859 136041 195120 -1 1756
1758 0 394799 136141 195160 -1 1757
1759 0 394747 136301 195200 -1 1758
1760 0 394707 136509 195280 -1 1759
1761 0 394651 136809 195360 -1 1760
1762 0 394573 136911 195440 -1 1761
1763 0 394517 136991 195520 -1 1762
1764 0 394501 137131 195640 -1 1763
1765 0 394517 137235 195720 -1 1764
1766 0 394529 137327 195800 -1 1765
1767 0 394525 137419 195880 -1 1766
1768 0 394529 137539 195960 -1 1767
1769 0 394461 137579 196040 -1 1768
1770 0 394429 137623 196120 -1 1769
1771 0 394451 137737 196200 -1 1770
1772 0 394355 137889 196280 -1 1771
1773 0 394347 138005 196320 -1 1772
1774 0 394351 138145 196400 -1 1773
1775 0 394303 138209 196480 -1 1774
1776 0 394195 138469 196560 -1 1775
1777 0 394083 138585 196600 -1 1776
1778 0 394027 138665 196720 -1 1777
1779 0 393895 138805 196800 -1 1778
1780 0 393781 138895 196880 -1 1779
1781 0 393681 139127 196960 -1 1780
1782 0 393625 139383 197000 -1 1781
1783 0 393617 139643 197040 -1 1782
1784 0 393593 139763 197080 -1 1783
1785 0 393561 139891 197120 -1 1784
1786 0 393493 140035 197160 -1 1785
1787 0 393477 140087 197200 -1 1786
1788 0 393291 140325 197240 -1 1787
1789 0 393107 140601 197280 -1 1788
1790 0 393075 140697 197320 -1 1789
1791 0 392943 140945 197360 -1 1790
1792 0 392931 141017 197400 -1 1791
1793 0 392915 141033 197440 -1 1792
1794 0 392813 141143 197520 -1 1793
1795 0 392773 141175 197600 -1 1794
1796 0 392765 141259 197680 -1 1795
1797 0 392713 141363 197760 -1 1796
1798 0 392661 141443 197840 -1 1797
1799 0 392681 141575 197920 -1 1798
1800 0 392739 141753 198000 -1 1799
1801 0 392727 141993 198120 -1 1800
1802 0 392715 142133 198200 -1 1801
1803 0 392539 142277 198280 -1 1802
1804 0 392447 142481 198320 -1 1803
1805 0 392527 142689 198360 -1 1804
1806 0 392519 142785 198400 -1 1805
1807 0 392399 143033 198440 -1 1806
1808 0 392173 143447 198480 -1 1807
1809 0 392101 143647 198560 -1 1808
1810 0 392041 143855 198600 -1 1809
1811 0 391861 144083 198640 -1 1810
1812 0 391751 144293 198680 -1 1811
1813 0 391807 144509 198720 -1 1812
1814 0 391723 144737 198760 -1 1813
1815 0 391639 144917 198800 -1 1814
1816 0 391393 145187 198840 -1 1815
1817 0 391165 145791 198880 -1 1816
1818 0 390897 146251 198840 -1 1817
1819 0 390605 146419 198880 -1 1818
1820 0 390451 146721 198920 -1 1819
1821 0 390291 146973 198960 -1 1820
1822 0 390259 147077 199000 -1 1821
1823 0 390199 147169 199040 -1 1822
1824 0 390079 147329 199080 -1 1823
1825 0 389859 147421 199000 -1 1824
1826 0 389343 147549 198920 -1 1825
1827 0 388987 147377 198920 -1 1826
1828 0 388795 147261 198880 -1 1827
1829 0 388639 147169 198840 -1 1828
1830 0 388407 147013 198760 -1 1829
1831 0 387881 147215 198720 -1 1830
1832 0 387421 147323 198680 -1 1831
1833 0 387161 147523 198760 -1 1832
1834 0 386985 147663 198840 -1 1833
1835 0 387013 147707 198880 -1 1834
1836 0 386942.88 147706.83 198920 -1 1835
1837 0 386565.3 147732.42 198960 -1 1836
1838 0 386720.8 147935.67 199040 -1 1837
1839 0 386646.72 148037.44 199160 -1 1838
1840 0 386524.5 147961.94 199280 -1 1839
1841 0 387717.88 147598.06 198800 -1 1833
1842 0 387814.03 147620.81 198880 -1 1841
1843 0 387385 147239 198560 -1 1832
1844 0 387517 147039 198440 -1 1843
1845 0 387533.38 147006.92 198400 -1 1844
1846 0 387677 147011 198280 -1 1845
1847 0 387767.88 147028.25 198240 -1 1846
1848 0 387762.44 146909.94 198080 -1 1847
1849 0 387874.38 147132.83 197920 -1 1848
1850 0 387830.66 147083.28 197800 -1 1849
1851 0 387910.25 147110.12 197760 -1 1850
1852 0 388133.8 147069.39 197680 -1 1851
1853 0 388128.7 146967.31 197560 -1 1852
1854 0 388372.75 146940.78 197440 -1 1853
1855 0 387154.75 147082.77 198000 -1 1848
1856 0 386988.75 147258.2 197960 -1 1855
1857 0 386817.5 147232.97 197880 -1 1856
1858 0 386762.12 147209.83 197840 -1 1857
1859 0 386720.78 147200.97 197720 -1 1858
1860 0 386922.75 146975.67 197960 -1 1855
1861 0 387047 146725.34 198400 -1 1844
1862 0 386920.84 146694.72 198320 -1 1861
1863 0 386819.2 146534.34 198200 -1 1862
1864 0 386615.44 146401 198120 -1 1863
1865 0 386460.56 146382.05 198080 -1 1864
1866 0 386297.8 146328.16 197960 -1 1865
1867 0 386170 146220.17 197880 -1 1866
1868 0 386111.75 146188.47 197800 -1 1867
1869 0 386900.94 146370.14 198160 -1 1863
1870 0 386873.5 146250.97 198120 -1 1869
1871 0 401831 133017 189600 -1 1696
1872 0 401215 133189 189560 -1 1871
1873 0 400819 133069 189480 -1 1872
1874 0 400735 132989 189440 -1 1873
1875 0 400411 132833 189360 -1 1874
1876 0 400093 132655 189280 -1 1875
1877 0 399889 132259 189240 -1 1876
1878 0 399661 132103 189160 -1 1877
1879 0 399557 131915 189080 -1 1878
1880 0 399401 131859 189040 -1 1879
1881 0 399229 131691 188960 -1 1880
1882 0 399105 131687 188880 -1 1881
1883 0 399069 131639 188760 -1 1882
1884 0 399027 131569 188640 -1 1883
1885 0 398995 131525 188560 -1 1884
1886 0 398979 131425 188440 -1 1885
1887 0 398943 131353 188320 -1 1886
1888 0 398967 131229 188200 -1 1887
1889 0 398847 131065 188160 -1 1888
1890 0 398763 131065 188040 -1 1889
1891 0 398659 130973 187920 -1 1890
1892 0 398579 130949 187840 -1 1891
1893 0 398503 130865 187760 -1 1892
1894 0 398483 130805 187680 -1 1893
1895 0 398419 130745 187560 -1 1894
1896 0 398347 130737 187480 -1 1895
1897 0 398179 130801 187400 -1 1896
1898 0 398115 130781 187320 -1 1897
1899 0 398019 130769 187240 -1 1898
1900 0 397979 130729 187120 -1 1899
1901 0 398075 130721 187000 -1 1900
1902 0 398115 130677 186880 -1 1901
1903 0 398115 130629 186800 -1 1902
1904 0 398115 130537 186720 -1 1903
1905 0 398167 130441 186640 -1 1904
1906 0 398355 130337 186560 -1 1905
1907 0 398503 130261 186480 -1 1906
1908 0 398551 130197 186400 -1 1907
1909 0 398587 130133 186280 -1 1908
1910 0 398631 130017 186200 -1 1909
1911 0 398659 129881 186120 -1 1910
1912 0 398695 129777 186080 -1 1911
1913 0 398681 129711 186000 -1 1912
1914 0 398701 129655 185880 -1 1913
1915 0 398733 129583 185800 -1 1914
1916 0 398757 129435 185680 -1 1915
1917 0 398773 129299 185560 -1 1916
1918 0 398777 129219 185480 -1 1917
1919 0 398809 129103 185360 -1 1918
1920 0 398733 129031 185280 -1 1919
1921 0 398705 128959 185240 -1 1920
1922 0 398753 128935 185160 -1 1921
1923 0 398805 128863 185080 -1 1922
1924 0 398785 128775 185000 -1 1923
1925 0 398837 128619 184880 -1 1924
1926 0 398773 128495 184800 -1 1925
1927 0 398637 128255 184720 -1 1926
1928 0 398647 128141 184640 -1 1927
1929 0 398675 128037 184480 -1 1928
1930 0 398611 127853 184360 -1 1929
1931 0 398563 127713 184240 -1 1930
1932 0 398559 127581 184160 -1 1931
1933 0 398499 127437 184040 -1 1932
1934 0 398487 127297 183960 -1 1933
1935 0 398491 127153 183880 -1 1934
1936 0 398527 127077 183800 -1 1935
1937 0 398559 126969 183720 -1 1936
1938 0 398583 126905 183640 -1 1937
1939 0 398539 126765 183560 -1 1938
1940 0 398543 126681 183480 -1 1939
1941 0 398543 126609 183400 -1 1940
1942 0 398551 126533 183280 -1 1941
1943 0 398579 126513 183160 -1 1942
1944 0 398659 126545 183040 -1 1943
1945 0 398679 126577 182920 -1 1944
1946 0 398727 126661 182800 -1 1945
1947 0 398779 126705 182680 -1 1946
1948 0 398811 126757 182560 -1 1947
1949 0 398831 126865 182440 -1 1948
1950 0 398879 126965 182320 -1 1949
1951 0 398987 126949 182200 -1 1950
1952 0 399047 126969 182080 -1 1951
1953 0 398977 127099 182000 -1 1952
1954 0 398901 127115 181880 -1 1953
1955 0 398817 127087 181760 -1 1954
1956 0 398785 127043 181640 -1 1955
1957 0 398809 127019 181520 -1 1956
1958 0 398745 126947 181400 -1 1957
1959 0 398729 126875 181320 -1 1958
1960 0 398725 126583 181200 -1 1959
1961 0 398625 126471 181120 -1 1960
1962 0 398617 126447 181040 -1 1961
1963 0 398533 126391 180920 -1 1962
1964 0 398443 126245 180840 -1 1963
1965 0 398419 126161 180720 -1 1964
1966 0 398351 126065 180640 -1 1965
1967 0 398203 126009 180560 -1 1966
1968 0 398043 125889 180480 -1 1967
1969 0 397907 125773 180440 -1 1968
1970 0 397847 125693 180360 -1 1969
1971 0 397779 125517 180280 -1 1970
1972 0 397539 125393 180200 -1 1971
1973 0 397485 125403 180160 -1 1972
1974 0 397253 125275 180040 -1 1973
1975 0 397173 125191 179960 -1 1974
1976 0 397037 125107 179920 -1 1975
1977 0 396917 125087 179840 -1 1976
1978 0 396891 125057 179760 -1 1977
1979 0 396835 125045 179680 -1 1978
1980 0 396727 125021 179600 -1 1979
1981 0 396687 124917 179520 -1 1980
1982 0 396691 124737 179480 -1 1981
1983 0 396667 124725 179400 -1 1982
1984 0 396595 124665 179320 -1 1983
1985 0 396455 124613 179240 -1 1984
1986 0 396331 124573 179160 -1 1985
1987 0 396219 124537 179080 -1 1986
1988 0 396103 124537 179000 -1 1987
1989 0 396063 124533 178880 -1 1988
1990 0 396027 124437 178840 -1 1989
1991 0 395987 124417 178760 -1 1990
1992 0 395987 124445 178640 -1 1991
1993 0 395923 124349 178520 -1 1992
1994 0 395867 124285 178440 -1 1993
1995 0 395683 124245 178360 -1 1994
1996 0 395531 124209 178320 -1 1995
1997 0 395465 123891 178240 -1 1996
1998 0 395409 123887 178160 -1 1997
1999 0 395193 123827 178080 -1 1998
2000 0 394977 123539 178000 -1 1999
2001 0 395009 123511 177880 -1 2000
2002 0 395013 123479 177720 -1 2001
2003 0 395065 123491 177600 -1 2002
2004 0 395115 123525 177560 -1 2003
2005 0 395165 123559 177520 -1 2004
2006 0 395221 123595 177440 -1 2005
2007 0 395253 123607 177360 -1 2006
2008 0 395257 123603 177320 -1 2007
2009 0 394745 122647 177320 -1 2008
2010 0 393903 122317 177320 -1 2009
2011 0 393763 122093 177320 -1 2010
2012 0 393515 121917 177400 -1 2011
2013 0 393131 121877 177440 -1 2012
2014 0 392867 121681 177520 -1 2013
2015 0 392743 121649 177600 -1 2014
2016 0 392597 121627 177680 -1 2015
2017 0 392505 121563 177760 -1 2016
2018 0 392417 121551 177840 -1 2017
2019 0 392273 121491 177920 -1 2018
2020 0 392001 121355 178000 -1 2019
2021 0 391881 121267 178080 -1 2020
2022 0 391709 121103 178160 -1 2021
2023 0 391457 121115 178240 -1 2022
2024 0 391353 121123 178320 -1 2023
2025 0 391161 121063 178400 -1 2024
2026 0 391041 120911 178480 -1 2025
2027 0 390795 120869 178520 -1 2026
2028 0 390679 120841 178600 -1 2027
2029 0 390375 120581 178680 -1 2028
2030 0 390103 120505 178720 -1 2029
2031 0 389963 120409 178800 -1 2030
2032 0 389951 120357 178880 -1 2031
2033 0 389955 120353 179040 -1 2032
2034 0 389883 120361 179160 -1 2033
2035 0 389839 120385 179280 -1 2034
2036 0 389727 120381 179400 -1 2035
2037 0 389583 120397 179480 -1 2036
2038 0 389467 120417 179520 -1 2037
2039 0 389335 120425 179600 -1 2038
2040 0 388979 120437 179640 -1 2039
2041 0 388725 120359 179680 -1 2040
2042 0 388441 120443 179720 -1 2041
2043 0 388337 120479 179800 -1 2042
2044 0 388229 120535 179880 -1 2043
2045 0 388145 120543 179960 -1 2044
2046 0 388121 120535 180040 -1 2045
2047 0 387973 120583 180120 -1 2046
2048 0 387889 120579 180160 -1 2047
2049 0 387769 120619 180240 -1 2048
2050 0 387685 120731 180360 -1 2049
2051 0 387597 120803 180440 -1 2050
2052 0 387513 120935 180520 -1 2051
2053 0 387385 121115 180600 -1 2052
2054 0 387345 121199 180680 -1 2053
2055 0 387287 121297 180760 -1 2054
2056 0 387283 121313 180800 -1 2055
2057 0 387163 121361 180880 -1 2056
2058 0 386943 121385 181000 -1 2057
2059 0 386815 121413 181080 -1 2058
2060 0 386703 121433 181160 -1 2059
2061 0 386635 121437 181200 -1 2060
2062 0 386411 121533 181320 -1 2061
2063 0 386163 121409 181400 -1 2062
2064 0 386043 121417 181440 -1 2063
2065 0 385803 121445 181520 -1 2064
2066 0 385699 121441 181600 -1 2065
2067 0 385605 121475 181680 -1 2066
2068 0 385437 121523 181760 -1 2067
2069 0 385373 121543 181840 -1 2068
2070 0 385233 121559 181920 -1 2069
2071 0 385145 121623 182000 -1 2070
2072 0 385043 121609 182080 -1 2071
2073 0 384843 121577 182160 -1 2072
2074 0 384775 121649 182200 -1 2073
2075 0 384711 121681 182280 -1 2074
2076 0 384643 121677 182400 -1 2075
2077 0 384511 121609 182480 -1 2076
2078 0 384347 121637 182560 -1 2077
2079 0 384291 121625 182640 -1 2078
2080 0 384219 121625 182720 -1 2079
2081 0 384119 121577 182800 -1 2080
2082 0 384029 121575 182880 -1 2081
2083 0 383945 121587 183000 -1 2082
2084 0 383917 121635 183080 -1 2083
2085 0 383837 121619 183200 -1 2084
2086 0 383709 121579 183280 -1 2085
2087 0 383565 121587 183360 -1 2086
2088 0 383309 121731 183440 -1 2087
2089 0 383137 121867 183520 -1 2088
2090 0 382961 121987 183560 -1 2089
2091 0 382909 122079 183640 -1 2090
2092 0 382913 122175 183760 -1 2091
2093 0 382799 122261 183880 -1 2092
2094 0 382759 122397 184000 -1 2093
2095 0 382715 122577 184120 -1 2094
2096 0 382671 122693 184200 -1 2095
2097 0 382611 122869 184280 -1 2096
2098 0 382603 123025 184360 -1 2097
2099 0 382615 123117 184400 -1 2098
2100 0 382597 123211 184440 -1 2099
2101 0 382577 123275 184480 -1 2100
2102 0 382553 123347 184560 -1 2101
2103 0 382517 123419 184640 -1 2102
2104 0 382449 123587 184720 -1 2103
2105 0 382247 123965 184760 -1 2104
2106 0 382235 124081 184840 -1 2105
2107 0 382181 124151 184920 -1 2106
2108 0 382153 124255 185040 -1 2107
2109 0 382177 124307 185120 -1 2108
2110 0 382133 124451 185200 -1 2109
2111 0 382109 124543 185280 -1 2110
2112 0 382093 124759 185360 -1 2111
2113 0 382045 125015 185440 -1 2112
2114 0 382037 125115 185480 -1 2113
2115 0 381585.1 124994.88 185520 -1 2114
2116 0 381444.66 124995.555 185600 -1 2115
2117 0 381435.44 125078.68 185680 -1 2116
2118 0 382041.94 125176.734 185520 -1 2114
2119 0 382084.9 125348.5 185600 -1 2118
2120 0 381990.03 125292.234 185760 -1 2119
2121 0 381988.88 125311.59 185840 -1 2120
2122 0 382107.8 125447.71 185960 -1 2121
2123 0 382314.12 125049.38 185160 -1 2110
2124 0 382281.12 125037.24 185120 -1 2123
2125 0 382279.16 125075.23 185080 -1 2124
2126 0 394735.84 122600.81 177240 -1 2009
2127 0 395038.5 122743.3 177080 -1 2126
2128 0 395384.12 122879.34 176920 -1 2127
2129 0 395454.06 122902.3 176880 -1 2128
2130 0 395453 123727 177280 -1 2008
2131 0 395477 123731 177240 -1 2130
2132 0 395473 123731 177200 -1 2131
2133 0 395486.84 123766.05 177160 -1 2132
2134 0 395492.6 123827.08 177080 -1 2133
2135 0 395283.6 123837.34 177040 -1 2134
2136 0 395388.88 123762.55 176960 -1 2135
2137 0 395492.75 123779.17 176880 -1 2136
2138 0 395561.7 123807.94 177600 -1 2004
2139 0 396011.5 123575.766 177640 -1 2138
2140 0 396142.88 123381.36 177720 -1 2139
2141 0 396146.22 123310.67 177840 -1 2140
2142 0 396173.2 123248.84 177920 -1 2141
2143 0 395935.75 123018.41 178080 -1 2142
2144 0 395934.12 122952.59 178200 -1 2143
2145 0 395964.9 122982.78 178240 -1 2144
2146 0 404785 129643 188080 -1 1676
2147 0 404733 129623 188160 -1 2146
2148 0 404709 129627 188240 -1 2147
2149 0 404629 129615 188320 -1 2148
2150 0 404581 129571 188400 -1 2149
2151 0 404581 129571 188440 -1 2150
2152 0 404125 129971 188440 -1 2151
2153 0 404085 129995 188560 -1 2152
2154 0 404053 130043 188680 -1 2153
2155 0 404581 129571 188480 -1 2151
2156 0 404561 129547 188560 -1 2155
2157 0 397529 139717.2 195560 -1 238
2158 0 398045 139341.2 195520 -1 2157
2159 0 398183 138953.23 195360 -1 2158
2160 0 398303 138633.23 195320 -1 2159
2161 0 398377 138557.03 195240 -1 2160
2162 0 398603 138409.06 195080 -1 2161
2163 0 398759 138261.06 194920 -1 2162
2164 0 398943 138101.06 194800 -1 2163
2165 0 399227 137953.06 194600 -1 2164
2166 0 399491 137789.08 194440 -1 2165
2167 0 399727 138033.06 194440 -1 2166
2168 0 399907 138113.06 194400 -1 2167
2169 0 399927 138365.06 194360 -1 2168
2170 0 400031 138541.06 194320 -1 2169
2171 0 400063 138649.06 194360 -1 2170
2172 0 400131 138741.06 194440 -1 2171
2173 0 400183 138861.06 194560 -1 2172
2174 0 400103 139209.06 194560 -1 2173
2175 0 400245 139339 194600 -1 2174
2176 0 400341 139463 194680 -1 2175
2177 0 400673 139815 194760 -1 2176
2178 0 400621 139875 194800 -1 2177
2179 0 400561 139967 194880 -1 2178
2180 0 400425 140063 195000 -1 2179
2181 0 400313 140199 195080 -1 2180
2182 0 400295 140345 195160 -1 2181
2183 0 400307 140321 195280 -1 2182
2184 0 400315 140425 195360 -1 2183
2185 0 400363 140513 195240 -1 2182
2186 0 400291 140673 195240 -1 2185
2187 0 400295 140733 195320 -1 2186
2188 0 400283 140761 195360 -1 2187
2189 0 400283 140805 195400 -1 2188
2190 0 400499 140961 195400 -1 2189
2191 0 400511 141077 195480 -1 2190
2192 0 400499 141149 195560 -1 2191
2193 0 400543 141193 195600 -1 2192
2194 0 400283 140873 195480 -1 2189
2195 0 400131 140913 195560 -1 2194
2196 0 400095 140985 195600 -1 2195
2197 0 400095 141061 195640 -1 2196
2198 0 400118.62 141176.31 195680 -1 2197
2199 0 400125.97 141209.53 195720 -1 2198
2200 0 400124.28 141230.66 195760 -1 2199
2201 0 400887 140085 194800 -1 2178
2202 0 400891 140373 194720 -1 2201
2203 0 400907 140493 194800 -1 2202
2204 0 400911 140721 194840 -1 2203
2205 0 400959 140925 194880 -1 2204
2206 0 400915 141173 194920 -1 2205
2207 0 400903 141257 194960 -1 2206
2208 0 400931 141397 195040 -1 2207
2209 0 401017 141643 195080 -1 2208
2210 0 400949 141887 195120 -1 2209
2211 0 400921 141975 195240 -1 2210
2212 0 400917 142179 195320 -1 2211
2213 0 400843 142385 195400 -1 2212
2214 0 400763 142609 195480 -1 2213
2215 0 400635 142817 195560 -1 2214
2216 0 400613 142959 195640 -1 2215
2217 0 400621 143019 195720 -1 2216
2218 0 400725 143227 195760 -1 2217
2219 0 400757 143531 195800 -1 2218
2220 0 400709 143771 195760 -1 2219
2221 0 400811 143797 195720 -1 2220
2222 0 400919 143749 195640 -1 2221
2223 0 400979 143725 195560 -1 2222
2224 0 401099 143697 195520 -1 2223
2225 0 401195 143633 195440 -1 2224
2226 0 401247 143581 195360 -1 2225
2227 0 401363 143505 195240 -1 2226
2228 0 401491 143453 195120 -1 2227
2229 0 401539 143421 195080 -1 2228
2230 0 401683 143385 195040 -1 2229
2231 0 401823 143349 195000 -1 2230
2232 0 402003 143277 194960 -1 2231
2233 0 402187 143193 194920 -1 2232
2234 0 402303 143153 194880 -1 2233
2235 0 402427 143057 194840 -1 2234
2236 0 402539 142969 194760 -1 2235
2237 0 402559 142925 194720 -1 2236
2238 0 402583 142901 194680 -1 2237
2239 0 402755 142869 194600 -1 2238
2240 0 399767 137569.06 194400 -1 2166
2241 0 399885 137373.03 194440 -1 2240
2242 0 399889 137349.03 194560 -1 2241
2243 0 399945 137397.03 194640 -1 2242
2244 0 399973 137309.03 194760 -1 2243
2245 0 400005 137097.03 194840 -1 2244
2246 0 399801 137397.03 194280 -1 2240
2247 0 399937 137229.03 194200 -1 2246
2248 0 400137 137025.03 194040 -1 2247
2249 0 400423 136669.06 193960 -1 2248
2250 0 400667 136337.06 193920 -1 2249
2251 0 400987 136177.06 193840 -1 2250
2252 0 401477 135817.11 193680 -1 2251
2253 0 401949 135449.11 193640 -1 2252
2254 0 402075 135297.03 193520 -1 2253
2255 0 402151 135117.03 193400 -1 2254
2256 0 402331 134865.03 193280 -1 2255
2257 0 402387 134777.05 193240 -1 2256
2258 0 403087 134533.03 193320 -1 2257
2259 0 403435 134285.03 193440 -1 2258
2260 0 403839 134149.03 193480 -1 2259
2261 0 404036 134095 193560 -1 2260
2262 0 404904 134007 193560 -1 2261
2263 0 405148 133999 193440 -1 2262
2264 0 405468 133571 193360 -1 2263
2265 0 405832 133211 193280 -1 2264
2266 0 405960 133139 193200 -1 2265
2267 0 405972 133171 193120 -1 2266
2268 0 406304 133043 193080 -1 2267
2269 0 406492 133039 193000 -1 2268
2270 0 406788 132895 192920 -1 2269
2271 0 406984 132779 192800 -1 2270
2272 0 407140 132699 192680 -1 2271
2273 0 407236 132663 192600 -1 2272
2274 0 407308 132615 192520 -1 2273
2275 0 407468 132527 192440 -1 2274
2276 0 407620 132483 192360 -1 2275
2277 0 407740 132451 192280 -1 2276
2278 0 407844 132407 192160 -1 2277
2279 0 407940 132407 192080 -1 2278
2280 0 408056 132339 191960 -1 2279
2281 0 408148 132303 191840 -1 2280
2282 0 408244 132303 191680 -1 2281
2283 0 408164 132459 191760 -1 2282
2284 0 408376 132723 191760 -1 2283
2285 0 408476 132887 191640 -1 2284
2286 0 408484 133019 191560 -1 2285
2287 0 408516 133085 191480 -1 2286
2288 0 408612 133173 191400 -1 2287
2289 0 408796 133369 191360 -1 2288
2290 0 408828 133405 191280 -1 2289
2291 0 408320 132199 191600 -1 2282
2292 0 408504 132211 191480 -1 2291
2293 0 408632 132123 191360 -1 2292
2294 0 408752 132027 191240 -1 2293
2295 0 408884 131935 191120 -1 2294
2296 0 408984 131835 191040 -1 2295
2297 0 409148 131687 190920 -1 2296
2298 0 409918 131254 190920 -1 2297
2299 0 409936 131239 190800 -1 2298
2300 0 409672 131471 190680 -1 2299
2301 0 409792 131687 190600 -1 2300
2302 0 409808 131715 190520 -1 2301
2303 0 409876 131635 190400 -1 2302
2304 0 409964 131675 190240 -1 2303
2305 0 409952 131711 190080 -1 2304
2306 0 410124 131723 189920 -1 2305
2307 0 410276 131795 189720 -1 2306
2308 0 410622 131859 189680 -1 2307
2309 0 410698 131723 189600 -1 2308
2310 0 410704 131694 189560 -1 2309
2311 0 410838 132179 189680 -1 2308
2312 0 411054 132303 189680 -1 2311
2313 0 411058 132315 189560 -1 2312
2314 0 411070 132303 189480 -1 2313
2315 0 411028.72 132316.61 189400 -1 2314
2316 0 411302 132403 189720 -1 2312
2317 0 411522 132339 189720 -1 2316
2318 0 411638 132319 189680 -1 2317
2319 0 411722 132331 189640 -1 2318
2320 0 411770 132299 189520 -1 2319
2321 0 411798 132235 189400 -1 2320
2322 0 411878 132191 189320 -1 2321
2323 0 411918 132143 189200 -1 2322
2324 0 410252 130427 190640 -1 2299
2325 0 410264 130163 190440 -1 2324
2326 0 410390 130095 190320 -1 2325
2327 0 410586 130103 190200 -1 2326
2328 0 410634 130107 190080 -1 2327
2329 0 410826 129911 189960 -1 2328
2330 0 411086 129707 189840 -1 2329
2331 0 411114 129615 189720 -1 2330
2332 0 411362 129451 189600 -1 2331
2333 0 411474 129315 189520 -1 2332
2334 0 411626 129159 189440 -1 2333
2335 0 411954 129051 189320 -1 2334
2336 0 412154 128887 189240 -1 2335
2337 0 412374 128703 189160 -1 2336
2338 0 412568 128475 189080 -1 2337
2339 0 412976 128183 189000 -1 2338
2340 0 413388 127947 188920 -1 2339
2341 0 413356 127891 188800 -1 2340
2342 0 413388 127827 188680 -1 2341
2343 0 413500 127803 188520 -1 2342
2344 0 413776 127675 188400 -1 2343
2345 0 413940 127639 188320 -1 2344
2346 0 414136 127547 188200 -1 2345
2347 0 414220 127503 188120 -1 2346
2348 0 414344 127399 188000 -1 2347
2349 0 414480 127231 187880 -1 2348
2350 0 414488 127187 187760 -1 2349
2351 0 414488 127143 187600 -1 2350
2352 0 414500 127050 187480 -1 2351
2353 0 414504 127019 187440 -1 2352
2354 0 414504 126979 187320 -1 2353
2355 0 414520 126839 187200 -1 2354
2356 0 414786 126223 187080 -1 2355
2357 0 415306 125759 187000 -1 2356
2358 0 415614 125615 186920 -1 2357
2359 0 415852 125563 186840 -1 2358
2360 0 416768 125439 186760 -1 2359
2361 0 417432 125443 186720 -1 2360
2362 0 417772 125455 186640 -1 2361
2363 0 417968 125399 186560 -1 2362
2364 0 418566 125207 186520 -1 2363
2365 0 419046 125123 186480 -1 2364
2366 0 419366 125023 186440 -1 2365
2367 0 419602 124971 186360 -1 2366
2368 0 419898 124879 186280 -1 2367
2369 0 420254 124615 186200 -1 2368
2370 0 420498 124563 186160 -1 2369
2371 0 420834 124559 186080 -1 2370
2372 0 421016 124543 186000 -1 2371
2373 0 421168 124531 185920 -1 2372
2374 0 421628 124391 185800 -1 2373
2375 0 421680 124355 185760 -1 2374
2376 0 421872 124155 185680 -1 2375
2377 0 422172 123971 185600 -1 2376
2378 0 422328 123831 185520 -1 2377
2379 0 422576 123635 185440 -1 2378
2380 0 422728 123535 185360 -1 2379
2381 0 423016 123351 185280 -1 2380
2382 0 423196 123207 185200 -1 2381
2383 0 423320 123067 185120 -1 2382
2384 0 423494 122895 185040 -1 2383
2385 0 423622 122799 184920 -1 2384
2386 0 423818 122611 184840 -1 2385
2387 0 423994 122427 184800 -1 2386
2388 0 424166 122283 184720 -1 2387
2389 0 424354 122127 184640 -1 2388
2390 0 424490 122003 184560 -1 2389
2391 0 424738 121835 184480 -1 2390
2392 0 424826 121719 184400 -1 2391
2393 0 424926 121555 184320 -1 2392
2394 0 425026 121427 184240 -1 2393
2395 0 425114 121259 184160 -1 2394
2396 0 425260 121067 184080 -1 2395
2397 0 425452 120803 184000 -1 2396
2398 0 425540 120607 183920 -1 2397
2399 0 425624 120419 183840 -1 2398
2400 0 425636 120255 183760 -1 2399
2401 0 425624 120067 183680 -1 2400
2402 0 425636 119967 183600 -1 2401
2403 0 425632 119863 183520 -1 2402
2404 0 425596 119771 183440 -1 2403
2405 0 425668 119731 183320 -1 2404
2406 0 425684 119663 183240 -1 2405
2407 0 425748 119611 183160 -1 2406
2408 0 425792 119523 183080 -1 2407
2409 0 425812 119451 182960 -1 2408
2410 0 425756 119439 182880 -1 2409
2411 0 425782 119315 182800 -1 2410
2412 0 425846 119251 182680 -1 2411
2413 0 425882 119231 182640 -1 2412
2414 0 425910 119271 182600 -1 2413
2415 0 426122 119215 182560 -1 2414
2416 0 426174 119211 182520 -1 2415
2417 0 426198 119215 182480 -1 2416
2418 0 426334 119147 182400 -1 2417
2419 0 426314 119207 182280 -1 2418
2420 0 426390 119279 182120 -1 2419
2421 0 426386 119359 181960 -1 2420
2422 0 426402 119387 181800 -1 2421
2423 0 426446 119403 181640 -1 2422
2424 0 426494 119595 181520 -1 2423
2425 0 426646 119707 181400 -1 2424
2426 0 426830 119487 181200 -1 2425
2427 0 426882 119479 181040 -1 2426
2428 0 426950 119347 180880 -1 2427
2429 0 427094 119311 180720 -1 2428
2430 0 427142 119267 180560 -1 2429
2431 0 427014 119191 180400 -1 2430
2432 0 426970 119111 180280 -1 2431
2433 0 426954 118999 180120 -1 2432
2434 0 426894 118955 180040 -1 2433
2435 0 426862 118879 179880 -1 2434
2436 0 426894 118887 179720 -1 2435
2437 0 426938 118943 179560 -1 2436
2438 0 426958 119035 179400 -1 2437
2439 0 427102 119143 179240 -1 2438
2440 0 427118 119267 179120 -1 2439
2441 0 427158 119183 178920 -1 2440
2442 0 427222 119167 178760 -1 2441
2443 0 427290 119243 178600 -1 2442
2444 0 427314 119287 178440 -1 2443
2445 0 427338 119423 178240 -1 2444
2446 0 427354 119519 178000 -1 2445
2447 0 427358 119591 177880 -1 2446
2448 0 427314 119527 177760 -1 2447
2449 0 427354 119603 177640 -1 2448
2450 0 427562 119615 177560 -1 2449
2451 0 427638 119687 177440 -1 2450
2452 0 427718 119703 177280 -1 2451
2453 0 427810 119735 177160 -1 2452
2454 0 427858 119713.664 177080 -1 2453
2455 0 427882 119703 177040 -1 2454
2456 0 427998 119547 176920 -1 2455
2457 0 428090 119443 176840 -1 2456
2458 0 428122 119387 176760 -1 2457
2459 0 428158 119367 176720 -1 2458
2460 0 428134 119423 176640 -1 2459
2461 0 428330 119295 176560 -1 2460
2462 0 428450 119143 176480 -1 2461
2463 0 428464 119067 176400 -1 2462
2464 0 428628 118851 176360 -1 2463
2465 0 428692 118495 176280 -1 2464
2466 0 428816 118407 176200 -1 2465
2467 0 428860 118399 176120 -1 2466
2468 0 428980 118195 176000 -1 2467
2469 0 429072 118111 175960 -1 2468
2470 0 429112 118075 175880 -1 2469
2471 0 429248 117947 175760 -1 2470
2472 0 429340 117899 175680 -1 2471
2473 0 429412 117807 175600 -1 2472
2474 0 429504 117695 175520 -1 2473
2475 0 429560 117667 175440 -1 2474
2476 0 429684 117507 175280 -1 2475
2477 0 429718 117395 175120 -1 2476
2478 0 429718 117279 175000 -1 2477
2479 0 429738 117207 174880 -1 2478
2480 0 429754 117131 174760 -1 2479
2481 0 429826 116999 174640 -1 2480
2482 0 429878 116903 174560 -1 2481
2483 0 429970 116863 174440 -1 2482
2484 0 430058 116735 174360 -1 2483
2485 0 430150 116591 174280 -1 2484
2486 0 430266 116491 174200 -1 2485
2487 0 430346 116427 174080 -1 2486
2488 0 430414 116311 174000 -1 2487
2489 0 430462 116231 173920 -1 2488
2490 0 430518 116107 173840 -1 2489
2491 0 430538 115975 173760 -1 2490
2492 0 430598 115907 173680 -1 2491
2493 0 430738 115835 173600 -1 2492
2494 0 430912 115795 173520 -1 2493
2495 0 431224 115619 173440 -1 2494
2496 0 431348 115563 173360 -1 2495
2497 0 431408 115523 173280 -1 2496
2498 0 431444 115423 173200 -1 2497
2499 0 431528 115175 173120 -1 2498
2500 0 431748 114831 173080 -1 2499
2501 0 432012 114687 173040 -1 2500
2502 0 432356 114655 173000 -1 2501
2503 0 432580 114595 172960 -1 2502
2504 0 432780 114559 172880 -1 2503
2505 0 432888 114555 172840 -1 2504
2506 0 432994 114551 172760 -1 2505
2507 0 433066 114547 172680 -1 2506
2508 0 433146 114475 172600 -1 2507
2509 0 433322 114347 172520 -1 2508
2510 0 433394 114287 172400 -1 2509
2511 0 433522 114239 172320 -1 2510
2512 0 433578 114183 172240 -1 2511
2513 0 433598 114171 172200 -1 2512
2514 0 433618 114159 172160 -1 2513
2515 0 433654 114133 172120 -1 2514
2516 0 433690 114107 172080 -1 2515
2517 0 433766 114083 172000 -1 2516
2518 0 433838 114011 171880 -1 2517
2519 0 433862 113955 171800 -1 2518
2520 0 433950 113831 171720 -1 2519
2521 0 434038 113795 171640 -1 2520
2522 0 434070 113671 171560 -1 2521
2523 0 434134 113511 171520 -1 2522
2524 0 434266 113435 171440 -1 2523
2525 0 434358 113355 171360 -1 2524
2526 0 434430 113299 171320 -1 2525
2527 0 434454 113239 171240 -1 2526
2528 0 434498 113175 171160 -1 2527
2529 0 434582 113099 171080 -1 2528
2530 0 434644 113007 171000 -1 2529
2531 0 434672 112911 170920 -1 2530
2532 0 434672 112827 170840 -1 2531
2533 0 434704 112735 170720 -1 2532
2534 0 434688 112623 170640 -1 2533
2535 0 434740 112555 170560 -1 2534
2536 0 434804 112523 170480 -1 2535
2537 0 434796 112379 170360 -1 2536
2538 0 434848 112239 170280 -1 2537
2539 0 434860 112179 170160 -1 2538
2540 0 434916 112059 170040 -1 2539
2541 0 434944 111951 169960 -1 2540
2542 0 435032 111891 169880 -1 2541
2543 0 435136 111787 169800 -1 2542
2544 0 435156 111679 169720 -1 2543
2545 0 435172 111523 169640 -1 2544
2546 0 435244 111459 169560 -1 2545
2547 0 435274 111407 169480 -1 2546
2548 0 435322 111315 169400 -1 2547
2549 0 435410 111167 169320 -1 2548
2550 0 435458 111047 169240 -1 2549
2551 0 435486 110967 169160 -1 2550
2552 0 435498 110931 169080 -1 2551
2553 0 435530 110759 168960 -1 2552
2554 0 435526 110707 168880 -1 2553
2555 0 435526 110623 168800 -1 2554
2556 0 435498 110499 168720 -1 2555
2557 0 435382 110351 168640 -1 2556
2558 0 435342 110295 168560 -1 2557
2559 0 435266 110171 168400 -1 2558
2560 0 435258 110171 168320 -1 2559
2561 0 435210 110183 168200 -1 2560
2562 0 435174 110179 168080 -1 2561
2563 0 435030 110219 167920 -1 2562
2564 0 434930 110243 167800 -1 2563
2565 0 434822 110235 167640 -1 2564
2566 0 434738 110251 167520 -1 2565
2567 0 434598 110151 167400 -1 2566
2568 0 434346 110127 167280 -1 2567
2569 0 434262 110003 167240 -1 2568
2570 0 434216 109947 167200 -1 2569
2571 0 434192 109915 167120 -1 2570
2572 0 434156 109959 166960 -1 2571
2573 0 434212 109935 166840 -1 2572
2574 0 434200 109919 166680 -1 2573
2575 0 434180 109887 166520 -1 2574
2576 0 434192 109863 166360 -1 2575
2577 0 434248 109875 166280 -1 2576
2578 0 434284 109939 166120 -1 2577
2579 0 434268 109919 166040 -1 2578
2580 0 434336 109975 165920 -1 2579
2581 0 434480 109951 165800 -1 2580
2582 0 434512 109947 165680 -1 2581
2583 0 434580 109959 165520 -1 2582
2584 0 434636 109931 165400 -1 2583
2585 0 434708 109843 165280 -1 2584
2586 0 434788 109671 165160 -1 2585
2587 0 434844 109647 165040 -1 2586
2588 0 434964 109555 164960 -1 2587
2589 0 435036 109431 164880 -1 2588
2590 0 435208 109039 164840 -1 2589
2591 0 435344 108875 164760 -1 2590
2592 0 435428 108451 164720 -1 2591
2593 0 435594 108187 164680 -1 2592
2594 0 435814 107891 164600 -1 2593
2595 0 435882 107735 164520 -1 2594
2596 0 436170 107515 164600 -1 2595
2597 0 436234 107407 164680 -1 2596
2598 0 436370 107223 164760 -1 2597
2599 0 436544 106823 164840 -1 2598
2600 0 436540 106651 164920 -1 2599
2601 0 436508 106559 165000 -1 2600
2602 0 436560 106423 165080 -1 2601
2603 0 436612 106263 165160 -1 2602
2604 0 436792 106067 165200 -1 2603
2605 0 436848 105947 165240 -1 2604
2606 0 437080 105627 165280 -1 2605
2607 0 437264 105487 165240 -1 2606
2608 0 437316 105267 165120 -1 2607
2609 0 437414 105007 165040 -1 2608
2610 0 437558 104763 165000 -1 2609
2611 0 437718 104559 164960 -1 2610
2612 0 437710 104291 164920 -1 2611
2613 0 437834 103887 164880 -1 2612
2614 0 437612 103355 164840 -1 2613
2615 0 437656 103367 164760 -1 2614
2616 0 437716 103395 164640 -1 2615
2617 0 437660 103363 164520 -1 2616
2618 0 437628 103371 164360 -1 2617
2619 0 437648 103395 164200 -1 2618
2620 0 437652 103479 164040 -1 2619
2621 0 437616 103703 163880 -1 2620
2622 0 437648 102855 164880 -1 2614
2623 0 437656 102371 164800 -1 2622
2624 0 437202 102091 164840 -1 2623
2625 0 436802 101679 164840 -1 2624
2626 0 436750 101131 164840 -1 2625
2627 0 436626 100843 164760 -1 2626
2628 0 436442 100575 164680 -1 2627
2629 0 436352 100547 164560 -1 2628
2630 0 435984 100163 164520 -1 2629
2631 0 435668 100039 164480 -1 2630
2632 0 435272 100015 164560 -1 2631
2633 0 434948 100051 164640 -1 2632
2634 0 434664 100003 164720 -1 2633
2635 0 434420 99919 164800 -1 2634
2636 0 434276 99939 164880 -1 2635
2637 0 434194 99911 164960 -1 2636
2638 0 433950 99875 165040 -1 2637
2639 0 433618 99951 165120 -1 2638
2640 0 433294 99843 165160 -1 2639
2641 0 433106 99787 165240 -1 2640
2642 0 432990 99811 165360 -1 2641
2643 0 432882 99783 165440 -1 2642
2644 0 432774 99739 165520 -1 2643
2645 0 432650 99675 165600 -1 2644
2646 0 432418 99635 165680 -1 2645
2647 0 432026 99531 165760 -1 2646
2648 0 431640 99455 165680 -1 2647
2649 0 431080 99231 165640 -1 2648
2650 0 430748 99207 165600 -1 2649
2651 0 430680 99255 165560 -1 2650
2652 0 430232 99327 165480 -1 2651
2653 0 429736 99199 165560 -1 2652
2654 0 429496 99131 165640 -1 2653
2655 0 429216 98939 165680 -1 2654
2656 0 428800 98847 165680 -1 2655
2657 0 428588 98731 165720 -1 2656
2658 0 428664 98863 165640 -1 2657
2659 0 429100 98807 165760 -1 2655
2660 0 428964 98543 165800 -1 2659
2661 0 428784 98335 165840 -1 2660
2662 0 428816 98383 165760 -1 2661
2663 0 428832 98407 165720 -1 2662
2664 0 428804 98459 165680 -1 2663
2665 0 428852 98175 165760 -1 2662
2666 0 428832 97791 165840 -1 2665
2667 0 428892 97675 165880 -1 2666
2668 0 429088 97427 166000 -1 2667
2669 0 429068 97327 166080 -1 2668
2670 0 429060 97291 166120 -1 2669
2671 0 429064 97323 166200 -1 2670
2672 0 437686 102375 164680 -1 2623
2673 0 437682 102363 164600 -1 2672
2674 0 437534 102487 164480 -1 2673
2675 0 437482 102503 164360 -1 2674
2676 0 437362 102587 164240 -1 2675
2677 0 435776 107915 164720 -1 2594
2678 0 435426 108535 164600 -1 2592
2679 0 435382 108555 164560 -1 2678
2680 0 433830 113987 172200 -1 2513
2681 0 433850 113959 172280 -1 2680
2682 0 426858 119435 179040 -1 2440
2683 0 426480 119599 179080 -1 2682
2684 0 425852 119943 179040 -1 2683
2685 0 425822 119983 179120 -1 2684
2686 0 425802 119983 179240 -1 2685
2687 0 425806 120011 179320 -1 2686
2688 0 425818 119979 178920 -1 2684
2689 0 425770 120007 178840 -1 2688
2690 0 425682 120023 178760 -1 2689
2691 0 425574 120299 178720 -1 2690
2692 0 425274 120427 178680 -1 2691
2693 0 425094 120671 178640 -1 2692
2694 0 425074 120811 178560 -1 2693
2695 0 424942 120999 178520 -1 2694
2696 0 424694 121395 178480 -1 2695
2697 0 425646 119519 182800 -1 2410
2698 0 421720 124663 185760 -1 2375
2699 0 415354 125591 187120 -1 2357
2700 0 415370 125475 187240 -1 2699
2701 0 415382 125355 187280 -1 2700
2702 0 415382 125207 187400 -1 2701
2703 0 415286 125079 187480 -1 2702
2704 0 415258 125019 187600 -1 2703
2705 0 415086 124815 187720 -1 2704
2706 0 415064 124687 187640 -1 2705
2707 0 415068 124527 187560 -1 2706
2708 0 414988 124483 187520 -1 2707
2709 0 415060 124287 187480 -1 2708
2710 0 415044 124151 187560 -1 2709
2711 0 414948 124095 187600 -1 2710
2712 0 414644 123971 187680 -1 2711
2713 0 414388 123955 187760 -1 2712
2714 0 413940 124219 187800 -1 2713
2715 0 413624 124187 187760 -1 2714
2716 0 413546 124159 187720 -1 2715
2717 0 413106 124287 187720 -1 2716
2718 0 412902 124327 187800 -1 2717
2719 0 412486 124395 187840 -1 2718
2720 0 412222 124435 187760 -1 2719
2721 0 412062 124435 187640 -1 2720
2722 0 411890 124343 187600 -1 2721
2723 0 411702 124223 187480 -1 2722
2724 0 411666 124075 187360 -1 2723
2725 0 413502 124123 187600 -1 2716
2726 0 413406 124075 187480 -1 2725
2727 0 413262 124131 187360 -1 2726
2728 0 413208 124187 187280 -1 2727
2729 0 414556 123827 187640 -1 2712
2730 0 414632 123595 187560 -1 2729
2731 0 414660 123491 187440 -1 2730
2732 0 414684 123339 187360 -1 2731
2733 0 414636 123339 187240 -1 2732
2734 0 414498 123047 187120 -1 2733
2735 0 414522 122939 187040 -1 2734
2736 0 414530 122891 186920 -1 2735
2737 0 414526 122667 186800 -1 2736
2738 0 413500 127580 189040 -1 2340
2739 0 413642 127380 189080 -1 2738
2740 0 414498 127032 189080 -1 2739
2741 0 415262 126804 189120 -1 2740
2742 0 415362 126812 189160 -1 2741
2743 0 415826 126644 189200 -1 2742
2744 0 415842 126664 189240 -1 2743
2745 0 415906 126800 189360 -1 2744
2746 0 415886 126968 189440 -1 2745
2747 0 415882 126988 189480 -1 2746
2748 0 415850 126944 189520 -1 2747
2749 0 415810 126792 189560 -1 2748
2750 0 415782 126788 189680 -1 2749
2751 0 415802 126804 189720 -1 2750
2752 0 415930 126864 189760 -1 2751
2753 0 415932 126852 189800 -1 2752
2754 0 415984 126860 189880 -1 2753
2755 0 416092 126892 189960 -1 2754
2756 0 416132 126892 190000 -1 2755
2757 0 416140 126896 190040 -1 2756
2758 0 415930 126868 189720 -1 2752
2759 0 416126 126204 189120 -1 2743
2760 0 416238 126056 189040 -1 2759
2761 0 416290 125908 188960 -1 2760
2762 0 416370 125728 188880 -1 2761
2763 0 416450 125676 188760 -1 2762
2764 0 416482 125584 188680 -1 2763
2765 0 416710 125412 188600 -1 2764
2766 0 416902 125168 188560 -1 2765
2767 0 416902 125140 188640 -1 2766
2768 0 416866 125080 188720 -1 2767
2769 0 416850 124996 188760 -1 2768
2770 0 416802 124851 188840 -1 2769
2771 0 417482 124992 188560 -1 2766
2772 0 417898 124928 188600 -1 2771
2773 0 417970 124900 188640 -1 2772
2774 0 418002 124844 188680 -1 2773
2775 0 418170 124704 188720 -1 2774
2776 0 418186 124612 188760 -1 2775
2777 0 418278 124460 188800 -1 2776
2778 0 418382 124424 188920 -1 2777
2779 0 418494 124332 189040 -1 2778
2780 0 418518 124312 189120 -1 2779
2781 0 418542 124144 189200 -1 2780
2782 0 418754 123864 189280 -1 2781
2783 0 418806 123920 189400 -1 2782
2784 0 418690 124364 189480 -1 2783
2785 0 418742 124392 189600 -1 2784
2786 0 418798 124480 189760 -1 2785
2787 0 418874 124540 189920 -1 2786
2788 0 419046 124756 189960 -1 2787
2789 0 419154 124868 189880 -1 2788
2790 0 419462 125000 189840 -1 2789
2791 0 419754 125088 189880 -1 2790
2792 0 420062 125124 189840 -1 2791
2793 0 420106 125060 189880 -1 2792
2794 0 420126 124956 189960 -1 2793
2795 0 420074 124892 190120 -1 2794
2796 0 420046 124840 190200 -1 2795
2797 0 420090 124812 190320 -1 2796
2798 0 420126 124808 190480 -1 2797
2799 0 420206 124776 190600 -1 2798
2800 0 420220 124696 190720 -1 2799
2801 0 420176 124560 190760 -1 2800
2802 0 420132 124520 190880 -1 2801
2803 0 420168 124400 190960 -1 2802
2804 0 420216 124348 191080 -1 2803
2805 0 420204 124292 191160 -1 2804
2806 0 420176 124232 191240 -1 2805
2807 0 420120 124160 191320 -1 2806
2808 0 420040 123968 191360 -1 2807
2809 0 419912 123776 191400 -1 2808
2810 0 419913 123745 191360 -1 2809
2811 0 419912 123660 191320 -1 2810
2812 0 419904 123580 191280 -1 2811
2813 0 419920 123544 191240 -1 2812
2814 0 419972 123508 191160 -1 2813
2815 0 420034 123460 191040 -1 2814
2816 0 420114 123400 190960 -1 2815
2817 0 420130 123296 190880 -1 2816
2818 0 420126 123208 190800 -1 2817
2819 0 420141 123169 190760 -1 2818
2820 0 420238 123164 190680 -1 2819
2821 0 420346 123096 190600 -1 2820
2822 0 420414 122976 190480 -1 2821
2823 0 420418 122916 190360 -1 2822
2824 0 420426 122888 190200 -1 2823
2825 0 420446 122984 190040 -1 2824
2826 0 420482 123016 189920 -1 2825
2827 0 420458 123076 189880 -1 2826
2828 0 420450 123136 189840 -1 2827
2829 0 420090 125144 189760 -1 2792
2830 0 420242 125184 189680 -1 2829
2831 0 420338 125144 189520 -1 2830
2832 0 420470 125060 189440 -1 2831
2833 0 420510 124960 189360 -1 2832
2834 0 420546 124884 189320 -1 2833
2835 0 419034 124776 190040 -1 2788
2836 0 419010 124780 190120 -1 2835
2837 0 419022 124792 190200 -1 2836
2838 0 419038 124824 190280 -1 2837
2839 0 419038 124932 190360 -1 2838
2840 0 419054 125000 190440 -1 2839
2841 0 419054 125056 190480 -1 2840
2842 0 419030 125140 190520 -1 2841
2843 0 418982 125260 190600 -1 2842
2844 0 419006 125344 190680 -1 2843
2845 0 419074 125488 190720 -1 2844
2846 0 418982 125592 190800 -1 2845
2847 0 418966 125615 190840 -1 2846
2848 0 418878 125636 190880 -1 2847
2849 0 418860 125664 190920 -1 2848
2850 0 418824 125756 191040 -1 2849
2851 0 418728 125840 191120 -1 2850
2852 0 418684 125864 191160 -1 2851
2853 0 418590 125868 191240 -1 2852
2854 0 418610 125788 191320 -1 2853
2855 0 418594 125817 191360 -1 2854
2856 0 418502 125836 191480 -1 2855
2857 0 418442 125780 191600 -1 2856
2858 0 418470 125821 191720 -1 2857
2859 0 418526 125792 191800 -1 2858
2860 0 418590 125652 191880 -1 2859
2861 0 418642 125592 191920 -1 2860
2862 0 418922 125584 191960 -1 2861
2863 0 418994 125504 191880 -1 2862
2864 0 419066 125428 191840 -1 2863
2865 0 419138 125416 191800 -1 2864
2866 0 419170 125416 191680 -1 2865
2867 0 419222 125448 191600 -1 2866
2868 0 419258 125476 191440 -1 2867
2869 0 419290 125436 191360 -1 2868
2870 0 419030 125720 192040 -1 2862
2871 0 418750 123352 189240 -1 2782
2872 0 418742 123192 189120 -1 2871
2873 0 418706 123008 189000 -1 2872
2874 0 418694 122892 188880 -1 2873
2875 0 418670 122796 188760 -1 2874
2876 0 418706 122688 188680 -1 2875
2877 0 418778 122532 188560 -1 2876
2878 0 418858 122404 188480 -1 2877
2879 0 418886 122388 188360 -1 2878
2880 0 418890 122344 188200 -1 2879
2881 0 418934 122360 188040 -1 2880
2882 0 419002 122164 187960 -1 2881
2883 0 419026 122096 187840 -1 2882
2884 0 419086 122052 187720 -1 2883
2885 0 419118 122048 187600 -1 2884
2886 0 419182 121984 187480 -1 2885
2887 0 419290 122056 187320 -1 2886
2888 0 419358 121988 187200 -1 2887
2889 0 419450 122052 187080 -1 2888
2890 0 419454 122156 186960 -1 2889
2891 0 419514 122200 186840 -1 2890
2892 0 419582 122184 186720 -1 2891
2893 0 419626 122144 186600 -1 2892
2894 0 419666 122128 186400 -1 2893
2895 0 419742 122088 186240 -1 2894
2896 0 419874 122072 186120 -1 2895
2897 0 419946 122052 186080 -1 2896
2898 0 419994 121998 185960 -1 2897
2899 0 420010 121980 185920 -1 2898
2900 0 419958 121936 185840 -1 2899
2901 0 419922 121848 185760 -1 2900
2902 0 419906 121716 185680 -1 2901
2903 0 419858 121600 185600 -1 2902
2904 0 420246 121812 185880 -1 2899
2905 0 420310 121684 185840 -1 2904
2906 0 420314 121636 185800 -1 2905
2907 0 420538 121620 185800 -1 2906
2908 0 420582 121532 185720 -1 2907
2909 0 420634 121440 185600 -1 2908
2910 0 420698 121368 185520 -1 2909
2911 0 420790 121296 185440 -1 2910
2912 0 420886 121280 185360 -1 2911
2913 0 420302 121556 185720 -1 2906
2914 0 420318 121552 185640 -1 2913
2915 0 416914 125176 188520 -1 2766
2916 0 417058 125196 188400 -1 2915
2917 0 417098 125292 188360 -1 2916
2918 0 417134 125364 188280 -1 2917
2919 0 416552 125610 188920 -1 2762
2920 0 409912 131259 190960 -1 2298
2921 0 409928 131243 191080 -1 2920
2922 0 410064 131231 191200 -1 2921
2923 0 410120 131103 191280 -1 2922
2924 0 410036 131083 191400 -1 2923
2925 0 409992 131035 191520 -1 2924
2926 0 409948 130971 191640 -1 2925
2927 0 410178 130847 191640 -1 2926
2928 0 410118 130831 191720 -1 2927
2929 0 410006 130911 191840 -1 2928
2930 0 409898 130991 191960 -1 2929
2931 0 409830 131023 192120 -1 2930
2932 0 409802 131059 192240 -1 2931
2933 0 409704 131079 192360 -1 2932
2934 0 409588 131127 192480 -1 2933
2935 0 409388 131083 192680 -1 2934
2936 0 409436 130983 192760 -1 2935
2937 0 409596 130943 192800 -1 2936
2938 0 409802 130747 192840 -1 2937
2939 0 410046 130595 192840 -1 2938
2940 0 410166 130523 192800 -1 2939
2941 0 410278 130459 192760 -1 2940
2942 0 410402 130367 192840 -1 2941
2943 0 410598 130179 192880 -1 2942
2944 0 410610 130103 192960 -1 2943
2945 0 410482 130683 191560 -1 2927
2946 0 410862 130603 191520 -1 2945
2947 0 411026 130555 191440 -1 2946
2948 0 411026 130503 191360 -1 2947
2949 0 411058 130267 191280 -1 2948
2950 0 411326 129995 191280 -1 2949
2951 0 411344 130019 191240 -1 2950
2952 0 411350 129827 191360 -1 2950
2953 0 411426 129743 191480 -1 2952
2954 0 411406 129719 191640 -1 2953
2955 0 411330 129687 191760 -1 2954
2956 0 411250 129643 191880 -1 2955
2957 0 411318 129675 191960 -1 2956
2958 0 411366 129691 192040 -1 2957
2959 0 411314 129731 192160 -1 2958
2960 0 411378 129763 192280 -1 2959
2961 0 411434 129811 192400 -1 2960
2962 0 411454 129819 192480 -1 2961
2963 0 411610 129971 192520 -1 2962
2964 0 411542 130107 192600 -1 2963
2965 0 411494 130267 192720 -1 2964
2966 0 411454 130327 192800 -1 2965
2967 0 411482 130407 192880 -1 2966
2968 0 411418 130511 192960 -1 2967
2969 0 411238 130671 193080 -1 2968
2970 0 411078 130687 193200 -1 2969
2971 0 410974 130687 193320 -1 2970
2972 0 410814 130751 193440 -1 2971
2973 0 410654 130931 193560 -1 2972
2974 0 410604 130969 193600 -1 2973
2975 0 410554 131007 193640 -1 2974
2976 0 410450 131003 193800 -1 2975
2977 0 410423 130967 193840 -1 2976
2978 0 410359 130955 193880 -1 2977
2979 0 410311 130955 193920 -1 2978
2980 0 410255 130959 193960 -1 2979
2981 0 410187 130975 194000 -1 2980
2982 0 410139 131039 194040 -1 2981
2983 0 409947 131175 194080 -1 2982
2984 0 410017.47 131248.98 194120 -1 2983
2985 0 411354 129703 192520 -1 2962
2986 0 411444 129419 192480 -1 2985
2987 0 411458 129395 192440 -1 2986
2988 0 411476 129339 192520 -1 2986
2989 0 411518 129259 192560 -1 2988
2990 0 411780 128971 192640 -1 2989
2991 0 412196 128767 192680 -1 2990
2992 0 412136 128551 192760 -1 2991
2993 0 412288 128359 192720 -1 2992
2994 0 412528 128023 192680 -1 2993
2995 0 412564 128047 192760 -1 2994
2996 0 412536 128079 192840 -1 2995
2997 0 412792 128079 192880 -1 2996
2998 0 413025.6 127916.6 192920 -1 2997
2999 0 413284 127643 192880 -1 2998
3000 0 413412 127571 192800 -1 2999
3001 0 413488 127499 192720 -1 3000
3002 0 413644 127355 192560 -1 3001
3003 0 413724 127243 192440 -1 3002
3004 0 413758 127183 192360 -1 3003
3005 0 413806 127131 192280 -1 3004
3006 0 413808 127079 192200 -1 3005
3007 0 413918 126963 192080 -1 3006
3008 0 405352 134391 193360 -1 2263
3009 0 405422 134457 193320 -1 3008
3010 0 405458 134553 193280 -1 3009
3011 0 405466 134597 193240 -1 3010
3012 0 402551 134709.03 193120 -1 2257
3013 0 402663 134553.03 193040 -1 3012
3014 0 402611 134445.03 192880 -1 3013
3015 0 402629 134305.06 192760 -1 3014
3016 0 402525 134197.06 192600 -1 3015
3017 0 402537 134053.06 192440 -1 3016
3018 0 402385 133889.06 192320 -1 3017
3019 0 402101 133697.06 192240 -1 3018
3020 0 401827 133689.03 192160 -1 3019
3021 0 401781 133677.03 192040 -1 3020
3022 0 401677 133641.03 191920 -1 3021
3023 0 400621 134033.03 191880 -1 3022
3024 0 400113 133945.03 191800 -1 3023
3025 0 399953 133937.03 191720 -1 3024
3026 0 399791 134005.03 191640 -1 3025
3027 0 399663 134017.03 191560 -1 3026
3028 0 399523 134013.03 191360 -1 3027
3029 0 399311 134157.03 191320 -1 3028
3030 0 399071 134197.03 191240 -1 3029
3031 0 399035 134225.03 191120 -1 3030
3032 0 398995 134189.03 191000 -1 3031
3033 0 398913 134125.06 190920 -1 3032
3034 0 398705 134049.06 190800 -1 3033
3035 0 398515 133873.11 190560 -1 3034
3036 0 398327 133721.11 190400 -1 3035
3037 0 397675 133541.11 190240 -1 3036
3038 0 397367 133281.11 190080 -1 3037
3039 0 397311 133217.11 189920 -1 3038
3040 0 397331 133293.11 189720 -1 3039
3041 0 397179 133233.11 189560 -1 3040
3042 0 397019 133081.11 189480 -1 3041
3043 0 396837 132917.14 189320 -1 3042
3044 0 396521 132649.14 189160 -1 3043
3045 0 396461 132501.14 189120 -1 3044
3046 0 396379 132105.03 188960 -1 3045
3047 0 396235 131897.03 188920 -1 3046
3048 0 396239 131797.05 188840 -1 3047
3049 0 396205 131549.08 188680 -1 3048
3050 0 396129 131421.08 188480 -1 3049
3051 0 396105 131237.08 188280 -1 3050
3052 0 396107 131157.03 188160 -1 3051
3053 0 396051 131121.03 188000 -1 3052
3054 0 396045 131045.07 187800 -1 3053
3055 0 396007 130909.1 187720 -1 3054
3056 0 395973 130873.13 187560 -1 3055
3057 0 395861 130805.13 187360 -1 3056
3058 0 395813 130749.13 187200 -1 3057
3059 0 395709 130765.13 187080 -1 3058
3060 0 395625 130725.13 186960 -1 3059
3061 0 395673 130681.13 186800 -1 3060
3062 0 395733 130593.13 186680 -1 3061
3063 0 395657 130485.13 186560 -1 3062
3064 0 395673 130453.13 186400 -1 3063
3065 0 395665 130429.13 186280 -1 3064
3066 0 395585 130285.13 186080 -1 3065
3067 0 395551 130101.17 185960 -1 3066
3068 0 395553 130001.2 185840 -1 3067
3069 0 395591 129929.03 185760 -1 3068
3070 0 395647 129849.03 185640 -1 3069
3071 0 395513 129629.07 185480 -1 3070
3072 0 395447 129549.03 185440 -1 3071
3073 0 395479 129437.03 185320 -1 3072
3074 0 395383 129285.03 185160 -1 3073
3075 0 395423 129073.03 184960 -1 3074
3076 0 395451 128841.03 184800 -1 3075
3077 0 395463 128593.03 184680 -1 3076
3078 0 395489 128461.03 184600 -1 3077
3079 0 395485 128369.03 184480 -1 3078
3080 0 395467 128145.07 184320 -1 3079
3081 0 395377 128045.1 184280 -1 3080
3082 0 395287 127789.03 184160 -1 3081
3083 0 395219 127561.03 184040 -1 3082
3084 0 395261 127217.07 183880 -1 3083
3085 0 395289 126885.07 183680 -1 3084
3086 0 395225 126589.07 183480 -1 3085
3087 0 395211 126485.1 183360 -1 3086
3088 0 395209 126421.13 183200 -1 3087
3089 0 395197 126313.13 183000 -1 3088
3090 0 395225 126321.13 182800 -1 3089
3091 0 395345 126437.13 182640 -1 3090
3092 0 395337 126421.13 182440 -1 3091
3093 0 395401 126333.13 182280 -1 3092
3094 0 395313 126369.13 182120 -1 3093
3095 0 395281 126345.13 182080 -1 3094
3096 0 395233 126605.13 182040 -1 3095
3097 0 395257 126305.13 182000 -1 3096
3098 0 395217 126213.13 181920 -1 3097
3099 0 395065 126065.13 181840 -1 3098
3100 0 394985 126029.13 181760 -1 3099
3101 0 394794 125911.016 181640 -1 3100
3102 0 394656 125797.016 181520 -1 3101
3103 0 394503 125619.03 181400 -1 3102
3104 0 394398 125517.055 181280 -1 3103
3105 0 394263 125279.016 181200 -1 3104
3106 0 394098 125049.02 181160 -1 3105
3107 0 393981 124963.04 181040 -1 3106
3108 0 393897 124821.04 180920 -1 3107
3109 0 393791 124687.04 180800 -1 3108
3110 0 393737 124855.016 180760 -1 3109
3111 0 393563 124885.016 180680 -1 3110
3112 0 393273 124855.016 180640 -1 3111
3113 0 393131 124723.016 180560 -1 3112
3114 0 392900 124705.03 180440 -1 3113
3115 0 392812 124663.03 180320 -1 3114
3116 0 392774 124595.03 180200 -1 3115
3117 0 392723 124573 180160 -1 3116
3118 0 392387 124297 180040 -1 3117
3119 0 392331 124265 179960 -1 3118
3120 0 392235 124281 179880 -1 3119
3121 0 392131 124257 179760 -1 3120
3122 0 392063 124261 179640 -1 3121
3123 0 391907 124217 179560 -1 3122
3124 0 391783 124233 179440 -1 3123
3125 0 391759 124257 179320 -1 3124
3126 0 391687 124265 179200 -1 3125
3127 0 391703 124305 179120 -1 3126
3128 0 391759 124285 179040 -1 3127
3129 0 391863 124369 178920 -1 3128
3130 0 391895 124413 178840 -1 3129
3131 0 391931 124409 178720 -1 3130
3132 0 392007 124445 178600 -1 3131
3133 0 392023 124465 178480 -1 3132
3134 0 391995 124457 178360 -1 3133
3135 0 391971 124449 178240 -1 3134
3136 0 391991 124437 178120 -1 3135
3137 0 391919 124453 178000 -1 3136
3138 0 391827 124505 177880 -1 3137
3139 0 391763 124585 177760 -1 3138
3140 0 391731 124613 177640 -1 3139
3141 0 391647 124633 177560 -1 3140
3142 0 391455 124597 177520 -1 3141
3143 0 391243 124553 177560 -1 3142
3144 0 391079 124525 177640 -1 3143
3145 0 390907 124485 177680 -1 3144
3146 0 390835 124445 177800 -1 3145
3147 0 390743 124485 177920 -1 3146
3148 0 390635 124609 178000 -1 3147
3149 0 390271 124617 177960 -1 3148
3150 0 390067 124549 178040 -1 3149
3151 0 389877 124587 178120 -1 3150
3152 0 389857 124639 178160 -1 3151
3153 0 389816.28 124664.805 178240 -1 3152
3154 0 391463 124649 177440 -1 3142
3155 0 391467 124669 177320 -1 3154
3156 0 391451 124665 177200 -1 3155
3157 0 391331 124645 177080 -1 3156
3158 0 391211 124489 176960 -1 3157
3159 0 391071 124397 176880 -1 3158
3160 0 391023 124341 176800 -1 3159
3161 0 391035 124265 176720 -1 3160
3162 0 391055 124309 176560 -1 3161
3163 0 391103 124333 176440 -1 3162
3164 0 391175 124321 176280 -1 3163
3165 0 391283 124373 176160 -1 3164
3166 0 391299 124413 176040 -1 3165
3167 0 391399 124469 175920 -1 3166
3168 0 391407 124477 175800 -1 3167
3169 0 391403 124489 175680 -1 3168
3170 0 391379 124553 175560 -1 3169
3171 0 391363 124637 175480 -1 3170
3172 0 391339 124721 175400 -1 3171
3173 0 391339 124749 175280 -1 3172
3174 0 391331 124825 175160 -1 3173
3175 0 391363 124933 175040 -1 3174
3176 0 391367 124989 174920 -1 3175
3177 0 391295 125005 174840 -1 3176
3178 0 391215 124997 174720 -1 3177
3179 0 391139 124893 174600 -1 3178
3180 0 391115 124817 174480 -1 3179
3181 0 391067 124745 174360 -1 3180
3182 0 390991 124737 174200 -1 3181
3183 0 390893 124759 174040 -1 3182
3184 0 390745 124807 173960 -1 3183
3185 0 390309 124771 173960 -1 3184
3186 0 389909 124783 173880 -1 3185
3187 0 389469 124531 173840 -1 3186
3188 0 389093 124219 173800 -1 3187
3189 0 389045 124083 173760 -1 3188
3190 0 389081 123971 173720 -1 3189
3191 0 388755 123773 173680 -1 3190
3192 0 388535 123445 173640 -1 3191
3193 0 388403 123329 173600 -1 3192
3194 0 388351 123277 173520 -1 3193
3195 0 388255 123241 173440 -1 3194
3196 0 388255 123281 173360 -1 3195
3197 0 388223 123277 173280 -1 3196
3198 0 388047 123253 173200 -1 3197
3199 0 387935 123245 173120 -1 3198
3200 0 387839 123225 173040 -1 3199
3201 0 387811 123229 173000 -1 3200
3202 0 387751 123193 172960 -1 3201
3203 0 387651 123117 172880 -1 3202
3204 0 387559 123105 172840 -1 3203
3205 0 387411 123101 172680 -1 3204
3206 0 387311 123041 172600 -1 3205
3207 0 387223 123005 172560 -1 3206
3208 0 386997 123023 172520 -1 3207
3209 0 386657 122959 172480 -1 3208
3210 0 386537 122999 172440 -1 3209
3211 0 386325 123003 172400 -1 3210
3212 0 386217 122723 172360 -1 3211
3213 0 386013 122679 172280 -1 3212
3214 0 385853 122559 172200 -1 3213
3215 0 385833 122519 172120 -1 3214
3216 0 385793 122435 172000 -1 3215
3217 0 385765 122343 171880 -1 3216
3218 0 385741 122275 171800 -1 3217
3219 0 385653 122219 171720 -1 3218
3220 0 385629 122127 171640 -1 3219
3221 0 385605 122019 171560 -1 3220
3222 0 385569 121979 171520 -1 3221
3223 0 385603 121965 171400 -1 3222
3224 0 385671 121909 171320 -1 3223
3225 0 385639 121805 171280 -1 3224
3226 0 385687 121661 171200 -1 3225
3227 0 385719 121621 171080 -1 3226
3228 0 385751 121537 170960 -1 3227
3229 0 385775 121473 170880 -1 3228
3230 0 385807 121389 170760 -1 3229
3231 0 385811 121297 170640 -1 3230
3232 0 385831 121245 170520 -1 3231
3233 0 385827 121221 170440 -1 3232
3234 0 385891 121237 170320 -1 3233
3235 0 385955 121269 170160 -1 3234
3236 0 385987 121293 170040 -1 3235
3237 0 386003 121237 169920 -1 3236
3238 0 386019 121193 169840 -1 3237
3239 0 386047 121173 169720 -1 3238
3240 0 386083 121137 169640 -1 3239
3241 0 385991 121037 169560 -1 3240
3242 0 386011 120877 169480 -1 3241
3243 0 386091 120805 169440 -1 3242
3244 0 386083 120701 169320 -1 3243
3245 0 386015 120617 169200 -1 3244
3246 0 386035 120589 169080 -1 3245
3247 0 386111 120513 168960 -1 3246
3248 0 386123 120473 168920 -1 3247
3249 0 386155 120349 168880 -1 3248
3250 0 386119 120265 168800 -1 3249
3251 0 386159 120185 168720 -1 3250
3252 0 386207 120117 168640 -1 3251
3253 0 386207 120017 168560 -1 3252
3254 0 386177 119939 168440 -1 3253
3255 0 386213 119915 168360 -1 3254
3256 0 386257 119703 168280 -1 3255
3257 0 386309 119675 168200 -1 3256
3258 0 386129 119619 168120 -1 3257
3259 0 385837 119651 168080 -1 3258
3260 0 385717 119711 168000 -1 3259
3261 0 385625 119747 167880 -1 3260
3262 0 385549 119835 167800 -1 3261
3263 0 385337 119523 167800 -1 3262
3264 0 385249 119491 167640 -1 3263
3265 0 385237 119387 167560 -1 3264
3266 0 385197 119215 167480 -1 3265
3267 0 385073 119143 167440 -1 3266
3268 0 385089 119155 167400 -1 3267
3269 0 384869 119143 167360 -1 3268
3270 0 384737 119075 167320 -1 3269
3271 0 384705 119011 167280 -1 3270
3272 0 384565 118959 167200 -1 3271
3273 0 384531 119017 167120 -1 3272
3274 0 384521.25 119035.695 167080 -1 3273
3275 0 384464 119070.59 167040 -1 3274
3276 0 384433.7 119084.72 167000 -1 3275
3277 0 384384.28 119136.02 166920 -1 3276
3278 0 384456.7 119199.42 166880 -1 3277
3279 0 384123.5 119260.09 166840 -1 3278
3280 0 384049.44 119272.18 166800 -1 3279
3281 0 384768.38 119140.89 166920 -1 3278
3282 0 385080.75 119072.8 166960 -1 3281
3283 0 385210.25 118940.39 167000 -1 3282
3284 0 386461 119751 168160 -1 3257
3285 0 386565 119835 168080 -1 3284
3286 0 386621 119883 168000 -1 3285
3287 0 386733 119911 167880 -1 3286
3288 0 386809 120019 167760 -1 3287
3289 0 386861 120099 167720 -1 3288
3290 0 386993 120127 167640 -1 3289
3291 0 387253 120291 167600 -1 3290
3292 0 387289 120339 167480 -1 3291
3293 0 387385 120395 167400 -1 3292
3294 0 387513 120395 167320 -1 3293
3295 0 387541 120487 167240 -1 3294
3296 0 387569 120563 167200 -1 3295
3297 0 387557 120583 167160 -1 3296
3298 0 387605 120647 167080 -1 3297
3299 0 387625 120687 167000 -1 3298
3300 0 387601 120711 166960 -1 3299
3301 0 387757 120775 166880 -1 3300
3302 0 387877 120879 166800 -1 3301
3303 0 387937 120919 166720 -1 3302
3304 0 388013 120975 166600 -1 3303
3305 0 388077 121023 166480 -1 3304
3306 0 388041 121119 166320 -1 3305
3307 0 388213 121163 166280 -1 3306
3308 0 388345 121291 166160 -1 3307
3309 0 388377 121339 166080 -1 3308
3310 0 388509 121407 165960 -1 3309
3311 0 388629 121455 165880 -1 3310
3312 0 388789 121515 165760 -1 3311
3313 0 388881 121567 165640 -1 3312
3314 0 388929 121603 165560 -1 3313
3315 0 389027 121617 165480 -1 3314
3316 0 389139 121653 165360 -1 3315
3317 0 389147 121717 165240 -1 3316
3318 0 389223 122033 165160 -1 3317
3319 0 389383 122345 165120 -1 3318
3320 0 389459 122405 165080 -1 3319
3321 0 389443 122481 165040 -1 3320
3322 0 389547 122609 164960 -1 3321
3323 0 389591 122641 164840 -1 3322
3324 0 389599 122689 164800 -1 3323
3325 0 389557 122803 164760 -1 3324
3326 0 389493 122903 164720 -1 3325
3327 0 389421 123023 164640 -1 3326
3328 0 389401 123031 164600 -1 3327
3329 0 389425 123003 164480 -1 3328
3330 0 389445 123099 164360 -1 3329
3331 0 389481 123131 164240 -1 3330
3332 0 389401 123123 164120 -1 3331
3333 0 389217 123147 164080 -1 3332
3334 0 389301 123235 164000 -1 3333
3335 0 389473 123443 163920 -1 3334
3336 0 389557 123503 163840 -1 3335
3337 0 389621 123535 163760 -1 3336
3338 0 389673 123539 163680 -1 3337
3339 0 386247 121505 169640 -1 3240
3340 0 386219 121681 169560 -1 3339
3341 0 386171 121813 169480 -1 3340
3342 0 386137 121899 169360 -1 3341
3343 0 386129 121987 169280 -1 3342
3344 0 386177 122039 169200 -1 3343
3345 0 386177 122039 169120 -1 3344
3346 0 386189 122051 169000 -1 3345
3347 0 386273 122087 168880 -1 3346
3348 0 386433 122151 168800 -1 3347
3349 0 386541 122139 168720 -1 3348
3350 0 386617 121979 168480 -1 3349
3351 0 386757 121943 168400 -1 3350
3352 0 386789 121999 168280 -1 3351
3353 0 386837 122011 168240 -1 3352
3354 0 386961 122019 168120 -1 3353
3355 0 393556 124175.06 180760 -1 3109
3356 0 392907 123995.08 180800 -1 3355
3357 0 392230 123685.09 180760 -1 3356
3358 0 391861 123503.016 180680 -1 3357
3359 0 391745 123299.016 180520 -1 3358
3360 0 391431 123137.016 180440 -1 3359
3361 0 390958 122937.03 180400 -1 3360
3362 0 390642 122805.03 180360 -1 3361
3363 0 390576 122591.03 180320 -1 3362
3364 0 390481 122495.016 180200 -1 3363
3365 0 390385 122303.016 180040 -1 3364
3366 0 390212 122057.016 179920 -1 3365
3367 0 389865 121851.03 179720 -1 3366
3368 0 389441 121559.03 179480 -1 3367
3369 0 389258 121381.055 179160 -1 3368
3370 0 389066 121187.055 179000 -1 3369
3371 0 388828 121013.055 178760 -1 3370
3372 0 388782 120845.1 178720 -1 3371
3373 0 388772 120625.086 178840 -1 3372
3374 0 388630 120387.086 179080 -1 3373
3375 0 388325 120313.016 179120 -1 3374
3376 0 388177 120187.016 179200 -1 3375
3377 0 388144 120137.03 179280 -1 3376
3378 0 388252 120113.03 179320 -1 3377
3379 0 388280 120051.03 179440 -1 3378
3380 0 388270 119915.03 179560 -1 3379
3381 0 388256 119925 179600 -1 3380
3382 0 388184 119901 179640 -1 3381
3383 0 388152 119893 179680 -1 3382
3384 0 388076 119837 179720 -1 3383
3385 0 388036 119821 179800 -1 3384
3386 0 388032 119801 179920 -1 3385
3387 0 387972 119753 180040 -1 3386
3388 0 388020 119845 180160 -1 3387
3389 0 387984 119933 180200 -1 3388
3390 0 387840 119969 180240 -1 3389
3391 0 387760 119973 180360 -1 3390
3392 0 387720 119997 180400 -1 3391
3393 0 387664 120009 180440 -1 3392
3394 0 387616 120045 180480 -1 3393
3395 0 387584 120137 180520 -1 3394
3396 0 387484 120309 180560 -1 3395
3397 0 387404 120441 180640 -1 3396
3398 0 387436 120657 180720 -1 3397
3399 0 387500 120773 180800 -1 3398
3400 0 387572 120769 180880 -1 3399
3401 0 387612 120801 180960 -1 3400
3402 0 387540 120925 181080 -1 3401
3403 0 387416 120949 181160 -1 3402
3404 0 387332 120941 181200 -1 3403
3405 0 387276 121145 181240 -1 3404
3406 0 388718 120933.086 178560 -1 3372
3407 0 388574 120843.086 178400 -1 3406
3408 0 388418 120791.086 178240 -1 3407
3409 0 388266 120775.086 178080 -1 3408
3410 0 388166 120657.086 177880 -1 3409
3411 0 388148 120527.086 177720 -1 3410
3412 0 388114 120459.086 177520 -1 3411
3413 0 388076 120317.086 177400 -1 3412
3414 0 388215 120353.1 177280 -1 3413
3415 0 388127 120153.1 177120 -1 3414
3416 0 387973 119889.1 177080 -1 3415
3417 0 387850 119537.12 177000 -1 3416
3418 0 387759 119267.13 176920 -1 3417
3419 0 387494 118833.16 176880 -1 3418
3420 0 387247 118467.17 176920 -1 3419
3421 0 387230 118317.19 176800 -1 3420
3422 0 387128 118255.19 176680 -1 3421
3423 0 386956 118245.19 176560 -1 3422
3424 0 386877 118229.016 176480 -1 3423
3425 0 386827 118093.016 176400 -1 3424
3426 0 386904 117941.016 176320 -1 3425
3427 0 386954 117781.016 176200 -1 3426
3428 0 386937 117415.03 176160 -1 3427
3429 0 386788 117171.055 176240 -1 3428
3430 0 386688 117021.055 176360 -1 3429
3431 0 386658 116911.055 176440 -1 3430
3432 0 386530 116859.055 176560 -1 3431
3433 0 386421 116767.016 176680 -1 3432
3434 0 386325 116691.016 176800 -1 3433
3435 0 386265 116751.016 176920 -1 3434
3436 0 386181 116743.016 177040 -1 3435
3437 0 386095 116819.016 177080 -1 3436
3438 0 385959 116949.016 177200 -1 3437
3439 0 385942 117109.03 177240 -1 3438
3440 0 385896 117087.03 177360 -1 3439
3441 0 385826 117035.03 177480 -1 3440
3442 0 385735 116931.016 177600 -1 3441
3443 0 385659 116911.016 177760 -1 3442
3444 0 385455 116951.016 177960 -1 3443
3445 0 385333 116881.016 178120 -1 3444
3446 0 385159 116865.016 178280 -1 3445
3447 0 384842 116815.03 178440 -1 3446
3448 0 384506 116749.03 178520 -1 3447
3449 0 384273 116651.016 178600 -1 3448
3450 0 383998 116623.016 178720 -1 3449
3451 0 383954 116593.016 178840 -1 3450
3452 0 383892 116613.016 179040 -1 3451
3453 0 383784 116573.016 179200 -1 3452
3454 0 383640 116519.016 179320 -1 3453
3455 0 383592 116415.016 179520 -1 3454
3456 0 383460 116251.016 179640 -1 3455
3457 0 383281 116111.03 179760 -1 3456
3458 0 383149 116039.03 179880 -1 3457
3459 0 382842 115949.016 180000 -1 3458
3460 0 382502 115809.016 180040 -1 3459
3461 0 382071 116021.03 180000 -1 3460
3462 0 381774 116143.055 180040 -1 3461
3463 0 381813 116311.07 180200 -1 3462
3464 0 381888 116419.016 180360 -1 3463
3465 0 381926 116483.016 180520 -1 3464
3466 0 381852 116631.055 180720 -1 3465
3467 0 381552 116835.055 180760 -1 3466
3468 0 381492 117031.055 180840 -1 3467
3469 0 381526 117179.086 181040 -1 3468
3470 0 381458 117427.086 181160 -1 3469
3471 0 381524 117523.03 181240 -1 3470
3472 0 381500 117715.03 181320 -1 3471
3473 0 381376 117815.03 181480 -1 3472
3474 0 381176 117955.03 181560 -1 3473
3475 0 380968 117955.03 181680 -1 3474
3476 0 380622 117831.03 181720 -1 3475
3477 0 380600 117903.09 181800 -1 3476
3478 0 380548 117919.07 181880 -1 3477
3479 0 380516 117999.07 181960 -1 3478
3480 0 380512 117895.07 182000 -1 3479
3481 0 380620.3 118581.31 182040 -1 3480
3482 0 380384.1 117906.734 182080 -1 3481
3483 0 380227.5 117911.766 182120 -1 3482
3484 0 380152.56 117831.016 182200 -1 3483
3485 0 380109.06 117719.36 182280 -1 3484
3486 0 380428 118267.07 181960 -1 3479
3487 0 380437.9 118364.86 182000 -1 3486
3488 0 380563.25 119005.53 182040 -1 3487
3489 0 380319.62 118595.42 182080 -1 3488
3490 0 380244.5 118602.3 182120 -1 3489
3491 0 380253.66 118600.55 182160 -1 3490
3492 0 380470 117907.03 181680 -1 3476
3493 0 380314 117971.03 181600 -1 3492
3494 0 380218 117939.03 181520 -1 3493
3495 0 380174 117603.03 181400 -1 3494
3496 0 379720 117223.07 181440 -1 3495
3497 0 379482.94 117010.984 181480 -1 3496
3498 0 379254.34 116960.68 181520 -1 3497
3499 0 380084 117431.07 181320 -1 3495
3500 0 379996 117311.07 181200 -1 3499
3501 0 379900.53 117228.45 181160 -1 3500
3502 0 379858.75 117150.67 181040 -1 3501
3503 0 379822.25 117211.38 180920 -1 3502
3504 0 379772.72 117178.836 180760 -1 3503
3505 0 379859.28 117097.57 180640 -1 3504
3506 0 379961.22 116918.875 180480 -1 3505
3507 0 379902.7 116851.6 180400 -1 3506
3508 0 379900.2 116853.34 180280 -1 3507
3509 0 386608 116763.055 176400 -1 3431
3510 0 386553 116647.07 176360 -1 3509
3511 0 386587 116515.07 176320 -1 3510
3512 0 386616 116257.016 176280 -1 3511
3513 0 386618 116043.016 176240 -1 3512
3514 0 386576 115869 176200 -1 3513
3515 0 386612 115809 176160 -1 3514
3516 0 386648 115761 176080 -1 3515
3517 0 386616 115717 175960 -1 3516
3518 0 386616 115717 175840 -1 3517
3519 0 386524 115677 175720 -1 3518
3520 0 386440 115505 175640 -1 3519
3521 0 386408 115437 175560 -1 3520
3522 0 386388 115269 175480 -1 3521
3523 0 386128 115133 175400 -1 3522
3524 0 385840 114897 175440 -1 3523
3525 0 385712 114777 175520 -1 3524
3526 0 385664 114701 175600 -1 3525
3527 0 385386 114451 175680 -1 3526
3528 0 385322 114427 175640 -1 3527
3529 0 385266 114467 175520 -1 3528
3530 0 385194 114495 175440 -1 3529
3531 0 385094 114463 175360 -1 3530
3532 0 385138 114303 175280 -1 3531
3533 0 385098 114203 175200 -1 3532
3534 0 385010 114179 175120 -1 3533
3535 0 384946 114203 175040 -1 3534
3536 0 384786 114191 174960 -1 3535
3537 0 384698 114071 174920 -1 3536
3538 0 384682 113871 174840 -1 3537
3539 0 384618 113803 174760 -1 3538
3540 0 384526 113595 174680 -1 3539
3541 0 384514 113423 174600 -1 3540
3542 0 384498 113275 174520 -1 3541
3543 0 384492 112953 174400 -1 3542
3544 0 384340 112749 174320 -1 3543
3545 0 384224 112569 174280 -1 3544
3546 0 384300 112441 174160 -1 3545
3547 0 384316 112445 174000 -1 3546
3548 0 384336 112349 173960 -1 3547
3549 0 384320 112249 173880 -1 3548
3550 0 384280 112185 173760 -1 3549
3551 0 384232 112181 173640 -1 3550
3552 0 384232 112073 173560 -1 3551
3553 0 392074 123389.03 180480 -1 3359
3554 0 392041 123359.055 180360 -1 3553
3555 0 392069 123309.055 180200 -1 3554
3556 0 398831 134229.03 191360 -1 3030
3557 0 398747 134269.03 191440 -1 3556
3558 0 398607 134353.03 191520 -1 3557
3559 0 398309 134573.03 191640 -1 3558
3560 0 398013 134709.03 191600 -1 3559
3561 0 397973 134681.03 191640 -1 3560
3562 0 397853 134665.03 191760 -1 3561
3563 0 397805 134697.03 191880 -1 3562
3564 0 397647 134773.06 192040 -1 3563
3565 0 397503 134833.06 192160 -1 3564
3566 0 397291 135057.06 192240 -1 3565
3567 0 396935 135325.06 192320 -1 3566
3568 0 396325 135653.03 192360 -1 3567
3569 0 395175 135809.03 192400 -1 3568
3570 0 394373 135893.03 192400 -1 3569
3571 0 393681 136265.03 192400 -1 3570
3572 0 393127 136913.06 192400 -1 3571
3573 0 392947 137065.06 192440 -1 3572
3574 0 392409 137393.11 192480 -1 3573
3575 0 392003 137809.14 192520 -1 3574
3576 0 391655 138017.14 192480 -1 3575
3577 0 391665 138029.06 192400 -1 3576
3578 0 391605 137857.03 192320 -1 3577
3579 0 391513 137689.03 192240 -1 3578
3580 0 391113 137513.03 192160 -1 3579
3581 0 390513 137377.03 192160 -1 3580
3582 0 390173 137205.03 192080 -1 3581
3583 0 390011 136993.03 192000 -1 3582
3584 0 389759 136773.03 191880 -1 3583
3585 0 389117 136305.03 191840 -1 3584
3586 0 387899 136201.06 191880 -1 3585
3587 0 387837 136217.03 191760 -1 3586
3588 0 387779 136157.03 191680 -1 3587
3589 0 387731 136149.03 191560 -1 3588
3590 0 387805 136221.03 192000 -1 3586
3591 0 387761 136333.03 192160 -1 3590
3592 0 387629 136461.03 192280 -1 3591
3593 0 387505 136473.03 192360 -1 3592
3594 0 387269 137101.03 192360 -1 3593
3595 0 387705 136481.03 192440 -1 3593
3596 0 387801 136549.03 192520 -1 3595
3597 0 387709 136713.03 192640 -1 3596
3598 0 386065 135901.11 191880 -1 3586
3599 0 385467 135761.14 191840 -1 3598
3600 0 385267 135769.16 191920 -1 3599
3601 0 385175 135545.14 192000 -1 3600
3602 0 385143 135449.14 192080 -1 3601
3603 0 385038.38 135350.53 192120 -1 3602
3604 0 384922.56 135229.78 192160 -1 3603
3605 0 384858.2 135112.53 192080 -1 3604
3606 0 384800 134983.9 192000 -1 3605
3607 0 384631.5 134814.2 191960 -1 3606
3608 0 384494.62 134831.83 191880 -1 3607
3609 0 384325.78 134809.53 191760 -1 3608
3610 0 384107.3 134781.69 191600 -1 3609
3611 0 384024.38 134720.69 191520 -1 3610
3612 0 383850.6 134650.19 191440 -1 3611
3613 0 383816.9 134614.97 191360 -1 3612
3614 0 383743.66 134594.5 191200 -1 3613
3615 0 383699.6 134514.72 191040 -1 3614
3616 0 383626.25 134366.84 191000 -1 3615
3617 0 383601.22 134212.88 190960 -1 3616
3618 0 383518.78 133965.19 190920 -1 3617
3619 0 383427.8 133835.69 190960 -1 3618
3620 0 383235.1 133691.62 190920 -1 3619
3621 0 382965.47 133509.1 190960 -1 3620
3622 0 382870 133485.73 191000 -1 3621
3623 0 382746.4 133426.84 191080 -1 3622
3624 0 382555.34 133313.7 191120 -1 3623
3625 0 382411.56 133189.19 191160 -1 3624
3626 0 382235.72 132969.66 191120 -1 3625
3627 0 382127.75 132825.55 191160 -1 3626
3628 0 382142.66 132685.4 191080 -1 3627
3629 0 382132.28 132603.45 191040 -1 3628
3630 0 382130.16 132493.1 190960 -1 3629
3631 0 382143.62 132404.92 190920 -1 3630
3632 0 382038.75 132153.88 190880 -1 3631
3633 0 381782.06 131876.98 190840 -1 3632
3634 0 381758.1 131631.9 190880 -1 3633
3635 0 381766.94 131264.44 190840 -1 3634
3636 0 381751.44 131170.75 190800 -1 3635
3637 0 381706.2 130997.2 190720 -1 3636
3638 0 381688.94 130921.03 190640 -1 3637
3639 0 381704.75 130841.54 190520 -1 3638
3640 0 381647.6 130778.26 190440 -1 3639
3641 0 381583.47 130713.9 190360 -1 3640
3642 0 381552.53 130704.914 190280 -1 3641
3643 0 381557.72 130554.73 190160 -1 3642
3644 0 381584.56 130378.89 190120 -1 3643
3645 0 381550.38 130203.79 190080 -1 3644
3646 0 381547.84 130122.27 190000 -1 3645
3647 0 381545.47 130068.125 189880 -1 3646
3648 0 381462.6 130040.516 189760 -1 3647
3649 0 381427 129880.945 189720 -1 3648
3650 0 381400.34 129663.28 189760 -1 3649
3651 0 381384.38 129545.59 189680 -1 3650
3652 0 381381.2 129341.11 189640 -1 3651
3653 0 381347.94 129220.84 189560 -1 3652
3654 0 381326.1 129045.195 189520 -1 3653
3655 0 381339.28 128952.055 189560 -1 3654
3656 0 381331.4 128942.17 189640 -1 3655
3657 0 381311.03 128913.414 189720 -1 3656
3658 0 381285.03 128907.92 189800 -1 3657
3659 0 381227.53 128926.29 189840 -1 3658
3660 0 381176.12 128977.69 189880 -1 3659
3661 0 381191.94 128911.61 190000 -1 3660
3662 0 381094.34 128628.484 190040 -1 3661
3663 0 380970.75 128370.49 190080 -1 3662
3664 0 380950.62 128278.24 190120 -1 3663
3665 0 380958.22 128142.22 190160 -1 3664
3666 0 381027.78 127981.85 190200 -1 3665
3667 0 381107.8 127863.97 190160 -1 3666
3668 0 381297.28 127828.58 190120 -1 3667
3669 0 381025.97 128520.484 190000 -1 3662
3670 0 380991.2 128454.51 189960 -1 3669
3671 0 380960.03 128412.79 189880 -1 3670
3672 0 381053.1 128421.2 189800 -1 3671
3673 0 381025.06 128401.2 189760 -1 3672
3674 0 381638.4 130990.14 190840 -1 3636
3675 0 381598.56 130980.6 190880 -1 3674
3676 0 385111 135877.14 191960 -1 3600
3677 0 384991 136097.14 192040 -1 3676
3678 0 384819 136237.14 192120 -1 3677
3679 0 384679 136313.14 192200 -1 3678
3680 0 384512 136495.78 192280 -1 3679
3681 0 384348.66 136566.97 192360 -1 3680
3682 0 384214.28 136622.16 192440 -1 3681
3683 0 383995.03 136712.6 192520 -1 3682
3684 0 383821.7 136710.1 192560 -1 3683
3685 0 383425.88 136697.69 192520 -1 3684
3686 0 383231.5 136731 192560 -1 3685
3687 0 383036.88 136763.55 192600 -1 3686
3688 0 382830.8 136756.78 192680 -1 3687
3689 0 382720.2 136730.4 192760 -1 3688
3690 0 382614.47 136717.88 192840 -1 3689
3691 0 382482.16 136753.5 192920 -1 3690
3692 0 382117.2 136887.66 193000 -1 3691
3693 0 381899.66 136960.69 193040 -1 3692
3694 0 381558.88 137078.03 193120 -1 3693
3695 0 381123.97 137174.22 193200 -1 3694
3696 0 380928.2 137237.94 193160 -1 3695
3697 0 380756.2 137246.8 193120 -1 3696
3698 0 380301.62 137294.34 193160 -1 3697
3699 0 380185.94 137276.28 193200 -1 3698
3700 0 379986.88 137234.16 193280 -1 3699
3701 0 379874.4 137211.12 193360 -1 3700
3702 0 379649.06 137230.86 193440 -1 3701
3703 0 379469.44 137253.53 193480 -1 3702
3704 0 379238.1 137333.22 193600 -1 3703
3705 0 379012.94 137373.95 193720 -1 3704
3706 0 378655.8 137446.25 193760 -1 3705
3707 0 378536.28 137489.02 193800 -1 3706
3708 0 378454.97 137540.53 193880 -1 3707
3709 0 378319.78 137449.08 193960 -1 3708
3710 0 378206.8 137391.1 194000 -1 3709
3711 0 377921.8 137375.62 194120 -1 3710
3712 0 377803.72 137405.12 194200 -1 3711
3713 0 377498.88 137421.75 194320 -1 3712
3714 0 377354.8 137482.31 194440 -1 3713
3715 0 377235.44 137500.66 194520 -1 3714
3716 0 377067.72 137557.12 194600 -1 3715
3717 0 376734.88 137727.23 194640 -1 3716
3718 0 376577.4 137828.17 194760 -1 3717
3719 0 376467.53 137849.53 194920 -1 3718
3720 0 376345.5 138004.6 195040 -1 3719
3721 0 376102.5 138221.69 195120 -1 3720
3722 0 375962.12 138257.56 195160 -1 3721
3723 0 375830.8 138387.69 195240 -1 3722
3724 0 375781.25 138472.75 195320 -1 3723
3725 0 375686.7 138581.28 195400 -1 3724
3726 0 375575.1 138629.78 195480 -1 3725
3727 0 375511.9 138676.06 195600 -1 3726
3728 0 375440 138660.5 195640 -1 3727
3729 0 375367.72 138645.31 195680 -1 3728
3730 0 375004.16 138822.97 195800 -1 3729
3731 0 374886.3 138916.19 195880 -1 3730
3732 0 374820.28 138999.5 195960 -1 3731
3733 0 374690.66 139034.5 196080 -1 3732
3734 0 374637.25 139071.1 196240 -1 3733
3735 0 374559.75 139108.53 196400 -1 3734
3736 0 374486.88 139245.6 196520 -1 3735
3737 0 374413.5 139322 196600 -1 3736
3738 0 374271.7 139506.28 196680 -1 3737
3739 0 374151.62 139637.1 196760 -1 3738
3740 0 374077.25 139796.06 196880 -1 3739
3741 0 373929.28 139945.72 197000 -1 3740
3742 0 373774.25 140062.14 197080 -1 3741
3743 0 373580.12 140131.86 197200 -1 3742
3744 0 373308.22 140089.38 197280 -1 3743
3745 0 373142.25 140066.53 197320 -1 3744
3746 0 372890.84 140156.98 197280 -1 3745
3747 0 372634.56 140329.31 197240 -1 3746
3748 0 372471.34 140473.28 197200 -1 3747
3749 0 372411.1 140773.61 197240 -1 3748
3750 0 372419.6 140878.97 197280 -1 3749
3751 0 372307.94 141043.88 197320 -1 3750
3752 0 372109.75 141144.44 197360 -1 3751
3753 0 371906.2 141220.02 197400 -1 3752
3754 0 371739.6 141259.62 197320 -1 3753
3755 0 371336.7 141371.3 197280 -1 3754
3756 0 370943.2 141555.86 197240 -1 3755
3757 0 370889.8 141642.69 197320 -1 3756
3758 0 370931.75 141766.97 197400 -1 3757
3759 0 370985.34 141870.03 197480 -1 3758
3760 0 370703.84 141960.67 197600 -1 3759
3761 0 370540.4 142048.44 197680 -1 3760
3762 0 370513.5 142171.47 197760 -1 3761
3763 0 370391.66 142246.05 197840 -1 3762
3764 0 370295.06 142383.08 197920 -1 3763
3765 0 370165.62 142492.53 198080 -1 3764
3766 0 369920.84 142574.31 198160 -1 3765
3767 0 369485.94 142834.92 198240 -1 3766
3768 0 368999.88 143083.53 198200 -1 3767
3769 0 368800.78 143193.81 198320 -1 3768
3770 0 368660.6 143221.05 198400 -1 3769
3771 0 368518.72 143284.47 198480 -1 3770
3772 0 368477.1 143335.84 198560 -1 3771
3773 0 368316.9 143457.27 198720 -1 3772
3774 0 368133.56 143533.38 198800 -1 3773
3775 0 367921.88 143572.84 198960 -1 3774
3776 0 367467.6 143598.02 199040 -1 3775
3777 0 367268.06 143709.38 199080 -1 3776
3778 0 366891.3 143892.25 199160 -1 3777
3779 0 366418.7 144179.16 199200 -1 3778
3780 0 365786.62 144644.81 199240 -1 3779
3781 0 365456.9 144777.78 199200 -1 3780
3782 0 365179 145047.22 199160 -1 3781
3783 0 365113.47 145103.11 199040 -1 3782
3784 0 364741.75 145160.34 199000 -1 3783
3785 0 364456.4 145141.53 199040 -1 3784
3786 0 364224.84 145153.52 199120 -1 3785
3787 0 363998.25 145328.6 199200 -1 3786
3788 0 363835.16 145395.06 199240 -1 3787
3789 0 363783.7 145508.22 199280 -1 3788
3790 0 363739.44 145588.69 199320 -1 3789
3791 0 363576 145776.16 199360 -1 3790
3792 0 363428.16 145972 199320 -1 3791
3793 0 363372.47 146134.38 199280 -1 3792
3794 0 363332.75 146237.34 199240 -1 3793
3795 0 363280.25 146315.6 199160 -1 3794
3796 0 363287.3 146480.62 199080 -1 3795
3797 0 363283.7 146830.05 199040 -1 3796
3798 0 363295.62 146919.14 199080 -1 3797
3799 0 363345.1 147060.89 199160 -1 3798
3800 0 363318.1 147238.98 199280 -1 3799
3801 0 363201.78 147374.1 199360 -1 3800
3802 0 363154.9 147506.56 199440 -1 3801
3803 0 363140.3 147658.1 199480 -1 3802
3804 0 363047.3 147772.89 199560 -1 3803
3805 0 362928.44 147919.5 199640 -1 3804
3806 0 362905.9 147965.62 199720 -1 3805
3807 0 362767.47 148152.1 199800 -1 3806
3808 0 362547.6 148327.14 199840 -1 3807
3809 0 362310.47 148533.5 199880 -1 3808
3810 0 362074.8 148711.92 199960 -1 3809
3811 0 362002.66 149012.34 200040 -1 3810
3812 0 361831.8 149346.4 2e+05 -1 3811
3813 0 361684.16 149505.72 199960 -1 3812
3814 0 361397.22 149821.34 199920 -1 3813
3815 0 361000.75 149919.34 199880 -1 3814
3816 0 360894.28 149994.33 199840 -1 3815
3817 0 360718.66 150156.52 199760 -1 3816
3818 0 360435.16 150284.66 199720 -1 3817
3819 0 360226.03 150406.39 199680 -1 3818
3820 0 359762.53 150586.53 199640 -1 3819
3821 0 359402.62 150791.62 199600 -1 3820
3822 0 359234.3 150887.34 199680 -1 3821
3823 0 359139.94 150985.16 199720 -1 3822
3824 0 358998.97 151088.5 199760 -1 3823
3825 0 358930.06 151135.64 199800 -1 3824
3826 0 358779.44 151228.81 199840 -1 3825
3827 0 358696.44 151312.34 199880 -1 3826
3828 0 358378.28 151499.83 199920 -1 3827
3829 0 358148.78 151671.84 199840 -1 3828
3830 0 358006.72 151727.19 199800 -1 3829
3831 0 357920.3 151845.39 199760 -1 3830
3832 0 357703.16 152085.06 199680 -1 3831
3833 0 357502.06 152356.36 199640 -1 3832
3834 0 357331.53 152527.55 199680 -1 3833
3835 0 357160.7 152651.69 199720 -1 3834
3836 0 356997.97 152766.6 199760 -1 3835
3837 0 356533.7 153009.34 199720 -1 3836
3838 0 356416.94 153016.5 199640 -1 3837
3839 0 356229.94 153033.34 199600 -1 3838
3840 0 356051.12 153126.67 199680 -1 3839
3841 0 355962.8 153145.81 199760 -1 3840
3842 0 355876.75 153233.6 199840 -1 3841
3843 0 355758.9 153406.95 199880 -1 3842
3844 0 355591.66 153572.78 199800 -1 3843
3845 0 355294.56 153695.28 199720 -1 3844
3846 0 355172.3 153833.66 199680 -1 3845
3847 0 355082 153988.88 199600 -1 3846
3848 0 354948.75 154149.66 199520 -1 3847
3849 0 354860.94 154255.31 199440 -1 3848
3850 0 354836.06 154286.38 199360 -1 3849
3851 0 354736.75 154348.5 199320 -1 3850
3852 0 354645.2 154431.77 199240 -1 3851
3853 0 354554.75 154509.75 199200 -1 3852
3854 0 354523.9 154554.86 199120 -1 3853
3855 0 354379.2 154718.45 199080 -1 3854
3856 0 354276.53 154769.19 199040 -1 3855
3857 0 354105 154737.47 198960 -1 3856
3858 0 354024.66 154706.78 198920 -1 3857
3859 0 353924.88 154708.47 198840 -1 3858
3860 0 353835.06 154695.56 198760 -1 3859
3861 0 353659.88 154734.16 198720 -1 3860
3862 0 353543.56 154771.28 198680 -1 3861
3863 0 353376.78 154829.6 198640 -1 3862
3864 0 353255.88 154850.97 198600 -1 3863
3865 0 353055.44 154853.88 198560 -1 3864
3866 0 352848.25 154889.5 198480 -1 3865
3867 0 352642.56 154911.62 198400 -1 3866
3868 0 352584.5 154900.64 198360 -1 3867
3869 0 352298.47 154922.94 198280 -1 3868
3870 0 351878.25 154970.88 198240 -1 3869
3871 0 351716.06 154997.69 198200 -1 3870
3872 0 351614.06 155033.16 198160 -1 3871
3873 0 351524.97 155114.78 198120 -1 3872
3874 0 351386.88 155164.06 197960 -1 3873
3875 0 351214.12 155108.23 197920 -1 3874
3876 0 351066.88 155067.44 197840 -1 3875
3877 0 350865.7 155031.02 197720 -1 3876
3878 0 350735.75 155042.34 197640 -1 3877
3879 0 350646.72 155088.22 197560 -1 3878
3880 0 350618.56 155126.8 197480 -1 3879
3881 0 350517.75 155122.25 197400 -1 3880
3882 0 350496.12 155135.84 197280 -1 3881
3883 0 350495.16 155240.8 197200 -1 3882
3884 0 350401.47 155296.28 197120 -1 3883
3885 0 350304.66 155362.62 197040 -1 3884
3886 0 350157.12 155431.66 197000 -1 3885
3887 0 349976.72 155560.44 196960 -1 3886
3888 0 349835.16 155691.17 196880 -1 3887
3889 0 349550.66 155790.8 196840 -1 3888
3890 0 349456.66 155856.02 196800 -1 3889
3891 0 349386.88 155888.03 196760 -1 3890
3892 0 349255.25 155960.33 196720 -1 3891
3893 0 349164.22 155941.3 196680 -1 3892
3894 0 349027.62 155896.06 196640 -1 3893
3895 0 348898.8 155811.25 196600 -1 3894
3896 0 348884 155771.1 196560 -1 3895
3897 0 348800.5 155716.25 196480 -1 3896
3898 0 348706.66 155733.7 196440 -1 3897
3899 0 348680.28 155725.34 196400 -1 3898
3900 0 348636.38 155748.1 196360 -1 3899
3901 0 348530.38 155810.28 196320 -1 3900
3902 0 348423.53 155907.89 196280 -1 3901
3903 0 348357.94 155967.92 196240 -1 3902
3904 0 348240.9 156021.83 196200 -1 3903
3905 0 348198 156050.77 196160 -1 3904
3906 0 348099.47 156117.83 196120 -1 3905
3907 0 347973.6 156125.4 196080 -1 3906
3908 0 347799.44 156150.22 196040 -1 3907
3909 0 347634.9 156198.78 195960 -1 3908
3910 0 347526.12 156214.6 195840 -1 3909
3911 0 347663.2 156217.69 195800 -1 3910
3912 0 347668.8 156176.94 195720 -1 3911
3913 0 347289.25 156165.7 195800 -1 3910
3914 0 347128.72 156141.97 195840 -1 3913
3915 0 346932.1 156133.94 195880 -1 3914
3916 0 346654.5 156227.95 195920 -1 3915
3917 0 346517.62 156321.97 195880 -1 3916
3918 0 346378.66 156334.58 195800 -1 3917
3919 0 346213.5 156353.98 195720 -1 3918
3920 0 346003.3 156327.03 195640 -1 3919
3921 0 345907 156373.7 195600 -1 3920
3922 0 345783.84 156465.47 195560 -1 3921
3923 0 345670.78 156392.97 195480 -1 3922
3924 0 345307.3 156392.5 195400 -1 3923
3925 0 345089.22 156374.22 195360 -1 3924
3926 0 344996.22 156364.19 195320 -1 3925
3927 0 344938.9 156338.95 195280 -1 3926
3928 0 344879.53 156299.19 195200 -1 3927
3929 0 344791.5 156307.97 195120 -1 3928
3930 0 344716.88 156343.84 195080 -1 3929
3931 0 345717.72 156456.08 195440 -1 3923
3932 0 345745.3 156480.78 195400 -1 3931
3933 0 345731.97 156476.6 195320 -1 3932
3934 0 350120.53 155733.16 197000 -1 3887
3935 0 351747.78 154843.06 198280 -1 3870
3936 0 351687.7 154801.19 198320 -1 3935
3937 0 358696.28 151344.19 199960 -1 3828
3938 0 358726.8 151297.44 2e+05 -1 3937
3939 0 359237.06 150831.5 199560 -1 3821
3940 0 359204.75 150842.47 199520 -1 3939
3941 0 360232.72 150347.62 199640 -1 3819
3942 0 360223.38 150323.5 199600 -1 3941
3943 0 360216.97 150312.19 199560 -1 3942
3944 0 361550.7 149852.62 199960 -1 3814
3945 0 361609.06 149889.78 2e+05 -1 3944
3946 0 361648.88 149979.47 200040 -1 3945
3947 0 361766.7 150141.83 200080 -1 3946
3948 0 361362.25 150497.22 200040 -1 3947
3949 0 361086.44 150596.6 2e+05 -1 3948
3950 0 361030.1 150646.84 199960 -1 3949
3951 0 361033.38 150738.94 199920 -1 3950
3952 0 361061.4 150934.28 199880 -1 3951
3953 0 360960.56 151182.89 199840 -1 3952
3954 0 360870.06 151514.47 199880 -1 3953
3955 0 360848.94 151576.94 199920 -1 3954
3956 0 360844.25 151625.56 199960 -1 3955
3957 0 360861.9 151845.44 2e+05 -1 3956
3958 0 360981.9 152071.94 200040 -1 3957
3959 0 361011.97 152540.47 200080 -1 3958
3960 0 361070.88 152667.4 200120 -1 3959
3961 0 361271.2 152869.28 200200 -1 3960
3962 0 361346.84 153013.11 200240 -1 3961
3963 0 361365.25 153191.77 200280 -1 3962
3964 0 361416.62 153545.69 200320 -1 3963
3965 0 361748.16 154095.6 200360 -1 3964
3966 0 361774.2 154211.75 200400 -1 3965
3967 0 361777.2 154301.9 200480 -1 3966
3968 0 361876.94 154593.39 200600 -1 3967
3969 0 361916.5 154695.33 200640 -1 3968
3970 0 362001.5 154825.69 200600 -1 3969
3971 0 362068.3 154925.94 200520 -1 3970
3972 0 362062.3 154971.78 200480 -1 3971
3973 0 362090.1 155013.2 200400 -1 3972
3974 0 362139.38 155064.16 200320 -1 3973
3975 0 362058.9 155048.23 200240 -1 3974
3976 0 362005.28 154899.67 200160 -1 3975
3977 0 361943.97 154791.62 200120 -1 3976
3978 0 362036 154807.72 200080 -1 3977
3979 0 362029.5 154731.72 200040 -1 3978
3980 0 361800.5 154657.36 2e+05 -1 3979
3981 0 361697.72 154709.53 199960 -1 3980
3982 0 361667.3 154899.6 199920 -1 3981
3983 0 361683.06 154969.34 199880 -1 3982
3984 0 361716.53 155027.92 199840 -1 3983
3985 0 361738.8 155048.61 199760 -1 3984
3986 0 361775.88 155072.7 199680 -1 3985
3987 0 361766.62 155134.81 199600 -1 3986
3988 0 361757.97 155212.31 199480 -1 3987
3989 0 361763 155292.12 199440 -1 3988
3990 0 361783.44 155415.81 199360 -1 3989
3991 0 361753.1 155620.31 199320 -1 3990
3992 0 361695.28 155720.1 199280 -1 3991
3993 0 361644.6 155814.28 199200 -1 3992
3994 0 361441.7 155875.5 199160 -1 3993
3995 0 361689.16 155789.55 199120 -1 3994
3996 0 361718.06 155775.3 199040 -1 3995
3997 0 361226.6 155998.08 199120 -1 3994
3998 0 361110.5 156091 199160 -1 3997
3999 0 360993.88 156183.97 199200 -1 3998
4000 0 360863.66 156314.7 199240 -1 3999
4001 0 360788.38 156406.88 199320 -1 4000
4002 0 360653.88 156629.6 199400 -1 4001
4003 0 360630.84 156855.84 199440 -1 4002
4004 0 360632.12 157079.42 199360 -1 4003
4005 0 360610 157300.12 199320 -1 4004
4006 0 360659.22 157590.58 199280 -1 4005
4007 0 360690.47 157787.45 199240 -1 4006
4008 0 360666.3 157976.9 199200 -1 4007
4009 0 360693.7 158100.56 199120 -1 4008
4010 0 360736 158235.47 199040 -1 4009
4011 0 360738.38 158323.11 198920 -1 4010
4012 0 360666.7 158570.06 198880 -1 4011
4013 0 360658.34 158925.3 198920 -1 4012
4014 0 360615.12 158806.06 198880 -1 4013
4015 0 360620 158775.12 198840 -1 4014
4016 0 360611.8 158721.69 198760 -1 4015
4017 0 360614.03 159069.02 198840 -1 4013
4018 0 360565.03 159188.08 198800 -1 4017
4019 0 360533.94 159240.92 198720 -1 4018
4020 0 360474.22 159315.6 198640 -1 4019
4021 0 360500.44 159394.9 198560 -1 4020
4022 0 360452.66 159508.7 198480 -1 4021
4023 0 360401.53 159656.98 198400 -1 4022
4024 0 360450.66 159881.38 198320 -1 4023
4025 0 360438.6 160063.81 198280 -1 4024
4026 0 360433.06 160126.5 198200 -1 4025
4027 0 360378.8 160251.88 198160 -1 4026
4028 0 360474.84 160370.39 198200 -1 4027
4029 0 360426.44 160364.44 198120 -1 4027
4030 0 360454.28 160468.72 198080 -1 4029
4031 0 360332.84 160535.5 197960 -1 4030
4032 0 360181.62 160665.28 198000 -1 4031
4033 0 359828.94 160687.75 197960 -1 4032
4034 0 359783.75 160776.33 198000 -1 4033
4035 0 359640.75 160849.64 198120 -1 4034
4036 0 359746.88 160908.34 198200 -1 4035
4037 0 359764.03 160890.34 198240 -1 4036
4038 0 359535.2 160770.64 197920 -1 4033
4039 0 359408.38 160831.03 197880 -1 4038
4040 0 359259.38 160861.45 197840 -1 4039
4041 0 359039.38 160823.42 197800 -1 4040
4042 0 358933.75 160945.97 197840 -1 4041
4043 0 358918.94 160975.88 197880 -1 4042
4044 0 358920.75 160875.17 197720 -1 4041
4045 0 358777.7 160822.16 197680 -1 4044
4046 0 358563.9 160841.25 197600 -1 4045
4047 0 358479.97 160887.78 197560 -1 4046
4048 0 358430.84 160969.84 197520 -1 4047
4049 0 358247.4 160998.55 197440 -1 4048
4050 0 358110.97 161022.88 197360 -1 4049
4051 0 358162.66 160939.19 197480 -1 4049
4052 0 357934.8 160772.19 197520 -1 4051
4053 0 361135.12 156320.03 199200 -1 3998
4054 0 361833.38 154661.53 200680 -1 3969
4055 0 361785.5 154619.16 200720 -1 4054
4056 0 361401.12 153598.6 200280 -1 3964
4057 0 361370.78 153636.66 200240 -1 4056
4058 0 361212.6 153461.69 200160 -1 4057
4059 0 361013.38 153315.34 200120 -1 4058
4060 0 361065.44 151042.31 199800 -1 3953
4061 0 361119.47 151031.69 199760 -1 4060
4062 0 363567.47 145428.72 199280 -1 3788
4063 0 363159.53 145359.83 199240 -1 4062
4064 0 363054.9 145395.22 199200 -1 4063
4065 0 362938.5 145471.56 199240 -1 4064
4066 0 362902.94 145483.17 199280 -1 4065
4067 0 362982.12 145234.38 199160 -1 4064
4068 0 362863.4 145029.6 199200 -1 4067
4069 0 362774.03 144959.62 199240 -1 4068
4070 0 362603.12 144888 199280 -1 4069
4071 0 362442.9 144902.9 199240 -1 4070
4072 0 362396.2 144944.25 199200 -1 4071
4073 0 362348.88 144957.34 199160 -1 4072
4074 0 362508.44 144865.28 199320 -1 4070
4075 0 362364.7 144738.56 199400 -1 4074
4076 0 362298.88 144695.89 199480 -1 4075
4077 0 362180.28 144621.94 199560 -1 4076
4078 0 362121.28 144532.66 199640 -1 4077
4079 0 362160.94 144399.39 199720 -1 4078
4080 0 362120.28 144305.78 199760 -1 4079
4081 0 361994.06 144111.97 199840 -1 4080
4082 0 361797.44 144025.16 199960 -1 4081
4083 0 361415.62 143942.61 2e+05 -1 4082
4084 0 361128.03 143923.81 199960 -1 4083
4085 0 360693.84 144050.89 200040 -1 4084
4086 0 360343.06 144111.67 200080 -1 4085
4087 0 360482.2 144357.7 200120 -1 4086
4088 0 360576.8 144482.03 200160 -1 4087
4089 0 360645.62 144600.94 200200 -1 4088
4090 0 360775.5 144745.88 200240 -1 4089
4091 0 360893.16 144847.94 200280 -1 4090
4092 0 360887.84 145066.22 200320 -1 4091
4093 0 360941.25 145223.36 200400 -1 4092
4094 0 360942.03 145166.34 200480 -1 4093
4095 0 361237.47 145216.66 200560 -1 4094
4096 0 360863.5 144999.81 200640 -1 4095
4097 0 360479.84 144811.56 200760 -1 4096
4098 0 360362.22 144537.16 200880 -1 4097
4099 0 360196 144567.16 200920 -1 4098
4100 0 360088.66 144537.12 200960 -1 4099
4101 0 359898.1 144499.73 201000 -1 4100
4102 0 359778.84 144401.16 201040 -1 4101
4103 0 359468.94 144257.69 201080 -1 4102
4104 0 359446.88 144276.23 201120 -1 4103
4105 0 360085.12 144772.6 200240 -1 4089
4106 0 360002.94 144998.53 200280 -1 4105
4107 0 360082.88 145190.08 200320 -1 4106
4108 0 360161.9 145281.7 200360 -1 4107
4109 0 360311.2 144072.58 200040 -1 4086
4110 0 360245.12 144027.02 2e+05 -1 4109
4111 0 360026.6 143963.92 199920 -1 4110
4112 0 359693.06 143865.2 199880 -1 4111
4113 0 359491.06 143666.16 199840 -1 4112
4114 0 359349 143425.17 199920 -1 4113
4115 0 359900.12 143986.56 199880 -1 4111
4116 0 359625.22 143990.61 199800 -1 4115
4117 0 359572.72 144024.1 199760 -1 4116
4118 0 365465.5 145383.75 199200 -1 3782
4119 0 365506.97 145477.98 199160 -1 4118
4120 0 365550 145552.81 199120 -1 4119
4121 0 365579.3 145625.34 199040 -1 4120
4122 0 365423.66 145760.6 199000 -1 4121
4123 0 365336.2 145811.53 198960 -1 4122
4124 0 365631.5 145611.9 198960 -1 4121
4125 0 365656.94 145517.53 199240 -1 4118
4126 0 365989.12 145679.94 199400 -1 4125
4127 0 366088.12 145660.69 199520 -1 4126
4128 0 366013.7 145506.16 199640 -1 4127
4129 0 365910.8 145672.03 199720 -1 4128
4130 0 365839.56 145814.89 199840 -1 4129
4131 0 365809.3 145948.22 199960 -1 4130
4132 0 365914.16 146132.72 200040 -1 4131
4133 0 366041.06 146317.97 200120 -1 4132
4134 0 366218.8 146571.25 200080 -1 4132
4135 0 366397.7 146713.17 200120 -1 4134
4136 0 366516 146838.62 200160 -1 4135
4137 0 366626.3 147083.11 200200 -1 4136
4138 0 366711.7 147221.62 200240 -1 4137
4139 0 366795.44 147442.06 200320 -1 4138
4140 0 366817.75 147509.66 200360 -1 4139
4141 0 366354.62 144152.4 199160 -1 3779
4142 0 366334.44 144158.72 199120 -1 4141
4143 0 366295.75 144168.69 199040 -1 4142
4144 0 371485.62 141939.4 197520 -1 3759
4145 0 371535.97 141969.8 197560 -1 4144
4146 0 375322.84 138616.81 195600 -1 3728
4147 0 375163.38 138471.25 195560 -1 4146
4148 0 375010.8 138294.06 195520 -1 4147
4149 0 378427.1 137984.4 193920 -1 3708
4150 0 378439 138048.3 193880 -1 4149
4151 0 378538.88 138161.16 193800 -1 4150
4152 0 382996.5 136699.27 192520 -1 3686
4153 0 382927.22 136655.47 192440 -1 4152
4154 0 382973.5 136632.12 192400 -1 4153
4155 0 383073.75 136621.28 192320 -1 4154
4156 0 388955 136385.03 191800 -1 3585
4157 0 388835 136445.03 191680 -1 4156
4158 0 388831 136525.03 191560 -1 4157
4159 0 388887 136605.03 191440 -1 4158
4160 0 388807 136701.03 191360 -1 4159
4161 0 388755 136753.03 191240 -1 4160
4162 0 388639 136821.03 191120 -1 4161
4163 0 388431 136825.03 191000 -1 4162
4164 0 388327 136849.03 190920 -1 4163
4165 0 388251 136949.03 190840 -1 4164
4166 0 388191 137125.03 190720 -1 4165
4167 0 387993 137297.06 190600 -1 4166
4168 0 387917 137421.06 190480 -1 4167
4169 0 387765 137445.06 190400 -1 4168
4170 0 387653 137581.06 190320 -1 4169
4171 0 387605 137773.06 190200 -1 4170
4172 0 387483 138125.11 190160 -1 4171
4173 0 387261 138377.03 190200 -1 4172
4174 0 387125 138897.03 190200 -1 4173
4175 0 387119 139033.06 190120 -1 4174
4176 0 387119 139073.06 190000 -1 4175
4177 0 387109 139229.03 189880 -1 4176
4178 0 387137 139369.03 189760 -1 4177
4179 0 387029 139437.03 189720 -1 4178
4180 0 386983 139557.03 189600 -1 4179
4181 0 386735 139733.03 189520 -1 4180
4182 0 386475 139921.03 189440 -1 4181
4183 0 386425 140169.06 189320 -1 4182
4184 0 386281 140349.06 189160 -1 4183
4185 0 386201 140353.1 189120 -1 4184
4186 0 386225 140309.06 189080 -1 4185
4187 0 386161 140365.06 188960 -1 4186
4188 0 386049 140441.06 188880 -1 4187
4189 0 385961 140529.06 188800 -1 4188
4190 0 385823 140613.11 188680 -1 4189
4191 0 385791 140701.11 188600 -1 4190
4192 0 385651 140861.11 188520 -1 4191
4193 0 385567 141017.11 188440 -1 4192
4194 0 385575 141145.11 188320 -1 4193
4195 0 385535 141229.11 188240 -1 4194
4196 0 385719 141345.11 188280 -1 4195
4197 0 385435 141309.11 188200 -1 4195
4198 0 385367 141401.11 188120 -1 4197
4199 0 385341 141565.14 188040 -1 4198
4200 0 385249 141689.14 187920 -1 4199
4201 0 384901 142017.14 187920 -1 4200
4202 0 384943 142481.2 187920 -1 4201
4203 0 384937 143037.23 187920 -1 4202
4204 0 385375 143297.03 187880 -1 4203
4205 0 384927 143069.03 187800 -1 4203
4206 0 384907 143105.03 187640 -1 4205
4207 0 384919 143153.03 187520 -1 4206
4208 0 384967 143069.03 187440 -1 4207
4209 0 384935 142997.03 187320 -1 4208
4210 0 384983 143041.03 187240 -1 4209
4211 0 384983 143041.03 187200 -1 4210
4212 0 385103 143089.03 187160 -1 4211
4213 0 385183 143161.03 187040 -1 4212
4214 0 385095 143261.03 186960 -1 4213
4215 0 385095 143401.03 186840 -1 4214
4216 0 385107 143509.03 186720 -1 4215
4217 0 385259 143597.03 186520 -1 4216
4218 0 385383 143609.03 186360 -1 4217
4219 0 385375 143617 186320 -1 4218
4220 0 385367 143625.03 186280 -1 4219
4221 0 385333 143801.03 186240 -1 4220
4222 0 385461 143793.03 186160 -1 4221
4223 0 385501 143665.03 186040 -1 4222
4224 0 385528 143636 186000 -1 4223
4225 0 385532 143872 185800 -1 4224
4226 0 385468 144074 185720 -1 4225
4227 0 385472 144258 185680 -1 4226
4228 0 385464 144486 185640 -1 4227
4229 0 385428 144574 185560 -1 4228
4230 0 385576 144798 185480 -1 4229
4231 0 385600 144798 185400 -1 4230
4232 0 385644 144726 185320 -1 4231
4233 0 385644 144726 185240 -1 4232
4234 0 385596 144746 185120 -1 4233
4235 0 385560 144834 185000 -1 4234
4236 0 385540 144866 184920 -1 4235
4237 0 385540 144834 184840 -1 4236
4238 0 385528 144862 184680 -1 4237
4239 0 385544 144658 184440 -1 4238
4240 0 385776 144476 184120 -1 4239
4241 0 386016 144500 184000 -1 4240
4242 0 386168 144528 183960 -1 4241
4243 0 386352 144532 183880 -1 4242
4244 0 386572 144580 183600 -1 4243
4245 0 386812 144628 183560 -1 4244
4246 0 386884 144700 183440 -1 4245
4247 0 387000 144788 183160 -1 4246
4248 0 387020 144804 183120 -1 4247
4249 0 386812 145210 182840 -1 4248
4250 0 386612 145678 182600 -1 4249
4251 0 386492 145838 182560 -1 4250
4252 0 386476 145910 182360 -1 4251
4253 0 386444 146104 182080 -1 4252
4254 0 386360 146150 182040 -1 4253
4255 0 386328 146238 181920 -1 4254
4256 0 386304 146274 181800 -1 4255
4257 0 386416 146342 181320 -1 4256
4258 0 386400 146210 181200 -1 4257
4259 0 386420 146354 181160 -1 4258
4260 0 386300 146336 181120 -1 4259
4261 0 386260 146536 180880 -1 4260
4262 0 386312 146702 180720 -1 4261
4263 0 386316 146868 180520 -1 4262
4264 0 386312 146848 180360 -1 4263
4265 0 386216 146968 180040 -1 4264
4266 0 386160 146916 180000 -1 4265
4267 0 386052 146934 179960 -1 4266
4268 0 386064 147126 179840 -1 4267
4269 0 386032 147262 179680 -1 4268
4270 0 386056 147278 179600 -1 4269
4271 0 386072 147274 179480 -1 4270
4272 0 385984 147310 179360 -1 4271
4273 0 385680 147162 179320 -1 4272
4274 0 385544 147166 179120 -1 4273
4275 0 386072 147394 179240 -1 4272
4276 0 386072 147394 179080 -1 4275
4277 0 386010 147537.34 178680 -1 4276
4278 0 385876 147582 178560 -1 4277
4279 0 385732 147652 178480 -1 4278
4280 0 385432 147354 178360 -1 4279
4281 0 385364 147218 178320 -1 4280
4282 0 385360.75 147181.34 178280 -1 4281
4283 0 385386.5 147124.28 178160 -1 4282
4284 0 385418.12 147109.48 178120 -1 4283
4285 0 385460.7 147100.4 178040 -1 4284
4286 0 385495.56 147085.4 177920 -1 4285
4287 0 385536 147029.16 177800 -1 4286
4288 0 385609.1 146929.1 177680 -1 4287
4289 0 385585.7 146938.97 177520 -1 4288
4290 0 385621.5 146975 177440 -1 4289
4291 0 385656.78 147011.03 177360 -1 4290
4292 0 385687.72 147135.1 177320 -1 4291
4293 0 385679.12 147176.47 177240 -1 4292
4294 0 385583.8 147237.11 177120 -1 4293
4295 0 385472.8 147261.38 177040 -1 4294
4296 0 385360.56 147262.12 176960 -1 4295
4297 0 385360.62 147278.33 176840 -1 4296
4298 0 385293.06 147251.73 176720 -1 4297
4299 0 385281.9 147203.66 176680 -1 4298
4300 0 385231 147221.5 176640 -1 4299
4301 0 385006.6 147301.88 176680 -1 4300
4302 0 385180.03 147238.83 176600 -1 4300
4303 0 385353.72 147165.6 176560 -1 4302
4304 0 385132.38 147515.78 177080 -1 4295
4305 0 385031.78 147597.06 177040 -1 4304
4306 0 384896.22 147657.05 177080 -1 4305
4307 0 384863.9 147680.97 177120 -1 4306
4308 0 385537.94 146704.72 177400 -1 4290
4309 0 385860 148024 178160 -1 4279
4310 0 386112 148478 177720 -1 4309
4311 0 386028 148640 177600 -1 4310
4312 0 386172 148640 177520 -1 4311
4313 0 386292 148644 177400 -1 4312
4314 0 386340 148668 177280 -1 4313
4315 0 386340 148668 177160 -1 4314
4316 0 386392 148580 176960 -1 4315
4317 0 386448 148464 176920 -1 4316
4318 0 386352 148684 176880 -1 4317
4319 0 386384 148612 176840 -1 4318
4320 0 386348 148602 176800 -1 4319
4321 0 386492 148698 176400 -1 4320
4322 0 386164 148748 176040 -1 4321
4323 0 386152 148748 175920 -1 4322
4324 0 386008 148964 175840 -1 4323
4325 0 386072 148840 175800 -1 4324
4326 0 385860 148872 175760 -1 4325
4327 0 385664 148816 175560 -1 4326
4328 0 385596 148844 175320 -1 4327
4329 0 385356 149078 174920 -1 4328
4330 0 385640 149326 174440 -1 4329
4331 0 385756 149390 174320 -1 4330
4332 0 385800 149680 173600 -1 4331
4333 0 385632 149936 173240 -1 4332
4334 0 385452 149788 173200 -1 4333
4335 0 385360 149800 173120 -1 4334
4336 0 385012 150194 172720 -1 4335
4337 0 384480 150326 172560 -1 4336
4338 0 384078.4 150553.6 172400 -1 4337
4339 0 384256 150520 172280 -1 4338
4340 0 383844 150658 172240 -1 4339
4341 0 383704 150890 172200 -1 4340
4342 0 383776 151122 172160 -1 4341
4343 0 383800 151170 172040 -1 4342
4344 0 383830.7 151112.9 171960 -1 4343
4345 0 383853.28 151074.22 171800 -1 4344
4346 0 383867.2 150973.06 171640 -1 4345
4347 0 383808.97 150846 171600 -1 4346
4348 0 383763.44 150831.97 171520 -1 4347
4349 0 383763.34 150827.25 171440 -1 4348
4350 0 383822.47 150823.28 171360 -1 4349
4351 0 383856.03 150843.44 171280 -1 4350
4352 0 383806.56 150825.39 171200 -1 4351
4353 0 383819.28 150810.69 171120 -1 4352
4354 0 383815.2 150761.28 171040 -1 4353
4355 0 383809.38 150751.92 170960 -1 4354
4356 0 383779.5 150730.53 170880 -1 4355
4357 0 383755.56 150697.66 170800 -1 4356
4358 0 383755.2 150706 170720 -1 4357
4359 0 383709.44 150708.19 170640 -1 4358
4360 0 383707.8 150718.66 170600 -1 4359
4361 0 383578.03 150758.84 170600 -1 4360
4362 0 383872.53 150756.34 170520 -1 4360
4363 0 383965.03 150790 170480 -1 4362
4364 0 384055.72 150832.66 170400 -1 4363
4365 0 384117.9 150816.53 170320 -1 4364
4366 0 384193.28 150785.31 170200 -1 4365
4367 0 384238.62 150712.16 170120 -1 4366
4368 0 384321.2 150628.66 170040 -1 4367
4369 0 384248.06 150576.12 169960 -1 4368
4370 0 384255.78 150534.66 169920 -1 4369
4371 0 383960 150576 172480 -1 4338
4372 0 383320 150866 172560 -1 4371
4373 0 382624 151068 172480 -1 4372
4374 0 382044 151100 172760 -1 4373
4375 0 381344 151190 173200 -1 4374
4376 0 380988 151198 173480 -1 4375
4377 0 380516 151214 173560 -1 4376
4378 0 380324 151360 173520 -1 4377
4379 0 380076 151640 173440 -1 4378
4380 0 379940 151824 173240 -1 4379
4381 0 379700 151722 173080 -1 4380
4382 0 379268 151538 173240 -1 4381
4383 0 379044 151450 173320 -1 4382
4384 0 378852 151278 173400 -1 4383
4385 0 378752 151216 173440 -1 4384
4386 0 378592 151156 173520 -1 4385
4387 0 378236 151096 173680 -1 4386
4388 0 377904 151072 173760 -1 4387
4389 0 377808 151038 173800 -1 4388
4390 0 377540 151062 173880 -1 4389
4391 0 376872 151196 174400 -1 4390
4392 0 376556 151164 174440 -1 4391
4393 0 376372 151192 174600 -1 4392
4394 0 376164 151194 174520 -1 4393
4395 0 375544 151154 174560 -1 4394
4396 0 375320 151222 174600 -1 4395
4397 0 374744 151216 174760 -1 4396
4398 0 374280 151084 175120 -1 4397
4399 0 373556 151410 175440 -1 4398
4400 0 372768 151856 175880 -1 4399
4401 0 371696 152052 176200 -1 4400
4402 0 371628 152012 176280 -1 4401
4403 0 370756 152106 176520 -1 4402
4404 0 370240 152274 176760 -1 4403
4405 0 369656 152620 176960 -1 4404
4406 0 369360 152692 176920 -1 4405
4407 0 369012 152750 176880 -1 4406
4408 0 368524 152822 177000 -1 4407
4409 0 368388 152878 177120 -1 4408
4410 0 368128 152842 177280 -1 4409
4411 0 367488 152562 177320 -1 4410
4412 0 367464 152506 177440 -1 4411
4413 0 367436 152386 177560 -1 4412
4414 0 367319.7 152291.78 177760 -1 4413
4415 0 367224 152086 178000 -1 4414
4416 0 367240 151838 178240 -1 4415
4417 0 367232 151718 178360 -1 4416
4418 0 367232 151506 178480 -1 4417
4419 0 368412 152942 176960 -1 4408
4420 0 368340 152966 176920 -1 4419
4421 0 369224 152572 176640 -1 4407
4422 0 371640 151878 176560 -1 4402
4423 0 377936 150848 173920 -1 4389
4424 0 377948 150708 173920 -1 4423
4425 0 378596 151034 173880 -1 4385
4426 0 379728 151820 173040 -1 4381
4427 0 379732 151920 172960 -1 4426
4428 0 379588 152108 172920 -1 4427
4429 0 380368 151218 173680 -1 4377
4430 0 380396 151226 173840 -1 4429
4431 0 380372 151374 173880 -1 4430
4432 0 380408 151482 174000 -1 4431
4433 0 380572 151050 173800 -1 4430
4434 0 380616 150858 173800 -1 4433
4435 0 385624 148892 175400 -1 4328
4436 0 385856 148802 177640 -1 4311
4437 0 385428 149002 177800 -1 4436
4438 0 385384 149168 177960 -1 4437
4439 0 385508 149436 178360 -1 4438
4440 0 385420 149752 178480 -1 4439
4441 0 385296 149864 178520 -1 4440
4442 0 385432 150164 178480 -1 4441
4443 0 385499.22 150175.78 178440 -1 4442
4444 0 385648.75 150254.11 178400 -1 4443
4445 0 385824.12 150300.67 178360 -1 4444
4446 0 386073.4 150336.62 178320 -1 4445
4447 0 386129.88 150315.72 178280 -1 4446
4448 0 385659.3 150239.1 178360 -1 4444
4449 0 385678.2 150220.88 178280 -1 4448
4450 0 385280 149840 178560 -1 4441
4451 0 385260 149824 178640 -1 4450
4452 0 385257.6 149813.31 178680 -1 4451
4453 0 385232.53 149869.03 178760 -1 4452
4454 0 385124.2 150052.06 178800 -1 4453
4455 0 385011.7 150128.94 178880 -1 4454
4456 0 384952.84 150200.44 178920 -1 4455
4457 0 384869.47 150237.16 179040 -1 4456
4458 0 384820.8 150229.75 179080 -1 4457
4459 0 384774.06 150260.42 179120 -1 4458
4460 0 384710.75 150297.19 179160 -1 4459
4461 0 384459.03 150313 179240 -1 4460
4462 0 384282.28 150358.88 179280 -1 4461
4463 0 384148.4 150424.52 179320 -1 4462
4464 0 384071.88 150482.34 179440 -1 4463
4465 0 384037.56 150534.34 179520 -1 4464
4466 0 383806.88 150378.2 179600 -1 4465
4467 0 383592.34 150262.38 179680 -1 4466
4468 0 383557.28 150233.44 179760 -1 4467
4469 0 385131.34 150071.61 178760 -1 4454
4470 0 385132.8 150094.86 178720 -1 4469
4471 0 385154.72 150184.22 178680 -1 4470
4472 0 386332 145966 182560 -1 4251
4473 0 387512 144776 182880 -1 4248
4474 0 387656.8 144762.4 182840 -1 4473
4475 0 387799.94 144750.69 182760 -1 4474
4476 0 388045.44 144802.5 182720 -1 4475
4477 0 388193.06 144912.77 182640 -1 4476
4478 0 388407.12 144900.44 182560 -1 4477
4479 0 388538.75 144900.94 182480 -1 4478
4480 0 388836.47 144913.19 182400 -1 4479
4481 0 388982.6 144968.9 182320 -1 4480
4482 0 389084.25 144951.97 182240 -1 4481
4483 0 389303.2 145003.08 182120 -1 4482
4484 0 389351.1 145026.56 182080 -1 4483
4485 0 389548.6 145053.88 182000 -1 4484
4486 0 389658.44 145081.89 181920 -1 4485
4487 0 389754.66 145098.81 181840 -1 4486
4488 0 389861.44 145164.69 181760 -1 4487
4489 0 389968.6 145225.98 181720 -1 4488
4490 0 390107.94 145273.28 181640 -1 4489
4491 0 390189.44 145304.39 181560 -1 4490
4492 0 390256.88 145334.47 181480 -1 4491
4493 0 390358.7 145265.33 181440 -1 4492
4494 0 390391.06 145239.77 181400 -1 4493
4495 0 390428.7 145213.44 181360 -1 4494
4496 0 390475.97 145168.53 181320 -1 4495
4497 0 390642.4 145009.97 181200 -1 4496
4498 0 390703.44 144963.95 181120 -1 4497
4499 0 390721.7 144935.94 181000 -1 4498
4500 0 390687.38 144869.92 180920 -1 4499
4501 0 390720.7 144867.16 180840 -1 4500
4502 0 390800.62 144745.77 180760 -1 4501
4503 0 390854.8 144640.3 180720 -1 4502
4504 0 390877.72 144600.64 180640 -1 4503
4505 0 390822.7 144337.34 180560 -1 4504
4506 0 390693.97 144115.75 180480 -1 4505
4507 0 390694.25 143907.84 180360 -1 4506
4508 0 390703.72 143856.75 180280 -1 4507
4509 0 390958.44 143842.97 180200 -1 4508
4510 0 391176.25 143772.12 180240 -1 4509
4511 0 391220.44 143731.03 180320 -1 4510
4512 0 391252.8 143649.9 180280 -1 4511
4513 0 391271.75 143496.1 180240 -1 4512
4514 0 391280.53 143349.38 180200 -1 4513
4515 0 391189.6 143774.56 180400 -1 4511
4516 0 391278.56 143875.42 180200 -1 4510
4517 0 391314.3 143907.88 180160 -1 4516
4518 0 391396.16 143976.6 180240 -1 4517
4519 0 391429.94 144040.19 180280 -1 4518
4520 0 390986.75 143840.44 180160 -1 4509
4521 0 390971.28 143711.77 180040 -1 4520
4522 0 390874.62 143641.52 179920 -1 4521
4523 0 390670.8 144876.94 180720 -1 4502
4524 0 390610 145032.69 180680 -1 4523
4525 0 390592.88 145079.5 180640 -1 4524
4526 0 385199 142497.17 187920 -1 4202
4527 0 385307 142689.2 187960 -1 4526
4528 0 385291 142737.17 187920 -1 4527
4529 0 385279 142761.17 187840 -1 4528
4530 0 385443 142793.17 187760 -1 4529
4531 0 385467 142789.17 187680 -1 4530
4532 0 385461 142729.03 187960 -1 4527
4533 0 385673 142777.03 188000 -1 4532
4534 0 385839 142761.03 187960 -1 4533
4535 0 385867 142741.03 187880 -1 4534
4536 0 386011 142725.03 187800 -1 4535
4537 0 386091 142753.03 187760 -1 4536
4538 0 386243 142829.03 187720 -1 4537
4539 0 385275 141137.11 188360 -1 4194
4540 0 385797 140325.06 189160 -1 4185
4541 0 391333 138453.03 192400 -1 3577
4542 0 391253 138545.03 192480 -1 4541
4543 0 398065 134849.03 191560 -1 3560
4544 0 398109 134949.03 191480 -1 4543
4545 0 401665 133593.03 191800 -1 3022
4546 0 401617 133733.03 191680 -1 4545
4547 0 391717 151281.06 202400 -1 180
